# Supplementary material for: Effect of Electrode Belt and Body Positions on Regional Pulmonary Ventilation- and Perfusion-Related Impedance Changes Measured by Electric Impedance Tomography
Source: PLoS One. 2016 Jun 2;11(6):e0155913. doi: 10.1371/journal.pone.0155913 (PMC4890811; doi:10.1371/journal.pone.0155913)
Supplement: S1 Dataset — (ZIP) [file pone.0155913.s001.zip]

Archive with 365 entries (362 files):
- Dataset/
- Dataset/.DS_Store
- __MACOSX/
- __MACOSX/Dataset/
- __MACOSX/Dataset/._.DS_Store
- Dataset/Fp01-left-2i.txt
- __MACOSX/Dataset/._Fp01-left-2i.txt
- Dataset/Fp01-left-4i.txt
- __MACOSX/Dataset/._Fp01-left-4i.txt
- Dataset/Fp01-left-6i.txt
- __MACOSX/Dataset/._Fp01-left-6i.txt
- Dataset/Fp01-mage-2i.txt
- __MACOSX/Dataset/._Fp01-mage-2i.txt
- Dataset/Fp01-mage-4i.txt
- __MACOSX/Dataset/._Fp01-mage-4i.txt
- Dataset/Fp01-mage-6i.txt
- __MACOSX/Dataset/._Fp01-mage-6i.txt
- Dataset/Fp01-righ-2i.txt
- __MACOSX/Dataset/._Fp01-righ-2i.txt
- Dataset/Fp01-righ-4i.txt
- __MACOSX/Dataset/._Fp01-righ-4i.txt
- Dataset/Fp01-righ-6i.txt
- __MACOSX/Dataset/._Fp01-righ-6i.txt
- Dataset/Fp01-rygg-2i.txt
- __MACOSX/Dataset/._Fp01-rygg-2i.txt
- Dataset/Fp01-rygg-4i.txt
- __MACOSX/Dataset/._Fp01-rygg-4i.txt
- Dataset/Fp01-rygg-6i.txt
- __MACOSX/Dataset/._Fp01-rygg-6i.txt
- Dataset/Fp01-semi-2i.txt
- __MACOSX/Dataset/._Fp01-semi-2i.txt
- Dataset/Fp01-semi-4i.txt
- __MACOSX/Dataset/._Fp01-semi-4i.txt
- Dataset/Fp01-semi-6i.txt
- __MACOSX/Dataset/._Fp01-semi-6i.txt
- Dataset/Fp01-stan-2i.txt
- __MACOSX/Dataset/._Fp01-stan-2i.txt
- Dataset/Fp01-stan-4i.txt
- __MACOSX/Dataset/._Fp01-stan-4i.txt
- Dataset/Fp01-stan-6i.txt
- __MACOSX/Dataset/._Fp01-stan-6i.txt
- Dataset/Fp04-left-2i.txt
- __MACOSX/Dataset/._Fp04-left-2i.txt
- Dataset/Fp04-left-4i.txt
- __MACOSX/Dataset/._Fp04-left-4i.txt
- Dataset/Fp04-left-6i.txt
- __MACOSX/Dataset/._Fp04-left-6i.txt
- Dataset/Fp04-mage-2i.txt
- __MACOSX/Dataset/._Fp04-mage-2i.txt
- Dataset/Fp04-mage-4i.txt
- __MACOSX/Dataset/._Fp04-mage-4i.txt
- Dataset/Fp04-mage-6i.txt
- __MACOSX/Dataset/._Fp04-mage-6i.txt
- Dataset/Fp04-righ-2i.txt
- __MACOSX/Dataset/._Fp04-righ-2i.txt
- Dataset/Fp04-righ-4i.txt
- __MACOSX/Dataset/._Fp04-righ-4i.txt
- Dataset/Fp04-righ-6i.txt
- __MACOSX/Dataset/._Fp04-righ-6i.txt
- Dataset/Fp04-rygg-2i.txt
- __MACOSX/Dataset/._Fp04-rygg-2i.txt
- Dataset/Fp04-rygg-4i.txt
- __MACOSX/Dataset/._Fp04-rygg-4i.txt
- Dataset/Fp04-rygg-6i.txt
- __MACOSX/Dataset/._Fp04-rygg-6i.txt
- Dataset/Fp04-semi-2i.txt
- __MACOSX/Dataset/._Fp04-semi-2i.txt
- Dataset/Fp04-semi-4i.txt
- __MACOSX/Dataset/._Fp04-semi-4i.txt
- Dataset/Fp04-semi-6i.txt
- __MACOSX/Dataset/._Fp04-semi-6i.txt
- Dataset/Fp04-stan-2i.txt
- __MACOSX/Dataset/._Fp04-stan-2i.txt
- Dataset/Fp04-stan-4i.txt
- __MACOSX/Dataset/._Fp04-stan-4i.txt
- Dataset/Fp04-stan-6i.txt
- __MACOSX/Dataset/._Fp04-stan-6i.txt
- Dataset/Fp05-left-2i.txt
- __MACOSX/Dataset/._Fp05-left-2i.txt
- Dataset/Fp05-left-4i.txt
- __MACOSX/Dataset/._Fp05-left-4i.txt
- Dataset/Fp05-left-6i.txt
- __MACOSX/Dataset/._Fp05-left-6i.txt
- Dataset/Fp05-mage-2i.txt
- __MACOSX/Dataset/._Fp05-mage-2i.txt
- Dataset/Fp05-mage-4i.txt
- __MACOSX/Dataset/._Fp05-mage-4i.txt
- Dataset/Fp05-mage-6i.txt
- __MACOSX/Dataset/._Fp05-mage-6i.txt
- Dataset/Fp05-righ-2i.txt
- __MACOSX/Dataset/._Fp05-righ-2i.txt
- Dataset/Fp05-righ-4i.txt
- __MACOSX/Dataset/._Fp05-righ-4i.txt
- Dataset/Fp05-righ-6i.txt
- __MACOSX/Dataset/._Fp05-righ-6i.txt
- Dataset/Fp05-rygg-2i.txt
- __MACOSX/Dataset/._Fp05-rygg-2i.txt
- Dataset/Fp05-rygg-4i.txt
- __MACOSX/Dataset/._Fp05-rygg-4i.txt
- Dataset/Fp05-rygg-6i.txt
- __MACOSX/Dataset/._Fp05-rygg-6i.txt
- Dataset/Fp05-semi-2i.txt
- __MACOSX/Dataset/._Fp05-semi-2i.txt
- Dataset/Fp05-semi-4i.txt
- __MACOSX/Dataset/._Fp05-semi-4i.txt
- Dataset/Fp05-semi-6i.txt
- __MACOSX/Dataset/._Fp05-semi-6i.txt
- Dataset/Fp05-stan-2i.txt
- __MACOSX/Dataset/._Fp05-stan-2i.txt
- Dataset/Fp05-stan-4i.txt
- __MACOSX/Dataset/._Fp05-stan-4i.txt
- Dataset/Fp05-stan-6i.txt
- __MACOSX/Dataset/._Fp05-stan-6i.txt
- Dataset/Fp06-left-2i.txt
- __MACOSX/Dataset/._Fp06-left-2i.txt
- Dataset/Fp06-left-4i.txt
- __MACOSX/Dataset/._Fp06-left-4i.txt
- Dataset/Fp06-left-6i.txt
- __MACOSX/Dataset/._Fp06-left-6i.txt
- Dataset/Fp06-mage-2i.txt
- __MACOSX/Dataset/._Fp06-mage-2i.txt
- Dataset/Fp06-mage-4i.txt
- __MACOSX/Dataset/._Fp06-mage-4i.txt
- Dataset/Fp06-mage-6i.txt
- __MACOSX/Dataset/._Fp06-mage-6i.txt
- Dataset/Fp06-righ-2i.txt
- __MACOSX/Dataset/._Fp06-righ-2i.txt
- Dataset/Fp06-righ-4i.txt
- __MACOSX/Dataset/._Fp06-righ-4i.txt
- Dataset/Fp06-righ-6i.txt
- __MACOSX/Dataset/._Fp06-righ-6i.txt
- Dataset/Fp06-rygg-2i.txt
- __MACOSX/Dataset/._Fp06-rygg-2i.txt
- Dataset/Fp06-rygg-4i.txt
- __MACOSX/Dataset/._Fp06-rygg-4i.txt
- Dataset/Fp06-rygg-6i.txt
- __MACOSX/Dataset/._Fp06-rygg-6i.txt
- Dataset/Fp06-semi-2i.txt
- __MACOSX/Dataset/._Fp06-semi-2i.txt
- Dataset/Fp06-semi-4i.txt
- __MACOSX/Dataset/._Fp06-semi-4i.txt
- Dataset/Fp06-semi-6i.txt
- __MACOSX/Dataset/._Fp06-semi-6i.txt
- Dataset/Fp06-stan-2i.txt
- __MACOSX/Dataset/._Fp06-stan-2i.txt
- Dataset/Fp06-stan-4i.txt
- __MACOSX/Dataset/._Fp06-stan-4i.txt
- Dataset/Fp06-stan-6i.txt
- __MACOSX/Dataset/._Fp06-stan-6i.txt
- Dataset/Fp08-left-2i.txt
- __MACOSX/Dataset/._Fp08-left-2i.txt
- Dataset/Fp08-left-4i.txt
- __MACOSX/Dataset/._Fp08-left-4i.txt
- Dataset/Fp08-left-6i-mVC.txt
- __MACOSX/Dataset/._Fp08-left-6i-mVC.txt
- Dataset/Fp08-mage-2i.txt
- __MACOSX/Dataset/._Fp08-mage-2i.txt
- Dataset/Fp08-mage-4i.txt
- __MACOSX/Dataset/._Fp08-mage-4i.txt
- Dataset/Fp08-mage-6i.txt
- __MACOSX/Dataset/._Fp08-mage-6i.txt
- Dataset/Fp08-righ-2i.txt
- __MACOSX/Dataset/._Fp08-righ-2i.txt
- Dataset/Fp08-righ-4i.txt
- __MACOSX/Dataset/._Fp08-righ-4i.txt
- Dataset/Fp08-righ-6i.txt
- __MACOSX/Dataset/._Fp08-righ-6i.txt
- Dataset/Fp08-rygg-2i.txt
- __MACOSX/Dataset/._Fp08-rygg-2i.txt
- Dataset/Fp08-rygg-4i.txt
- __MACOSX/Dataset/._Fp08-rygg-4i.txt
- Dataset/Fp08-rygg-6i.txt
- __MACOSX/Dataset/._Fp08-rygg-6i.txt
- Dataset/Fp08-semi-2i.txt
- __MACOSX/Dataset/._Fp08-semi-2i.txt
- Dataset/Fp08-semi-4i.txt
- __MACOSX/Dataset/._Fp08-semi-4i.txt
- Dataset/Fp08-semi-6i.txt
- __MACOSX/Dataset/._Fp08-semi-6i.txt
- Dataset/Fp08-stan-2i.txt
- __MACOSX/Dataset/._Fp08-stan-2i.txt
- Dataset/Fp08-stan-4i.txt
- __MACOSX/Dataset/._Fp08-stan-4i.txt
- Dataset/Fp08-stan-6i.txt
- __MACOSX/Dataset/._Fp08-stan-6i.txt
- Dataset/Fp09-left-2i.txt
- __MACOSX/Dataset/._Fp09-left-2i.txt
- Dataset/Fp09-left-4i.txt
- __MACOSX/Dataset/._Fp09-left-4i.txt
- Dataset/Fp09-left-6i.txt
- __MACOSX/Dataset/._Fp09-left-6i.txt
- Dataset/Fp09-mage-2i.txt
- __MACOSX/Dataset/._Fp09-mage-2i.txt
- Dataset/Fp09-mage-4i.txt
- __MACOSX/Dataset/._Fp09-mage-4i.txt
- Dataset/Fp09-mage-6i.txt
- __MACOSX/Dataset/._Fp09-mage-6i.txt
- Dataset/Fp09-righ-2i.txt
- __MACOSX/Dataset/._Fp09-righ-2i.txt
- Dataset/Fp09-righ-4i.txt
- __MACOSX/Dataset/._Fp09-righ-4i.txt
- Dataset/Fp09-righ-6i.txt
- __MACOSX/Dataset/._Fp09-righ-6i.txt
- Dataset/Fp09-rygg-2i.txt
- __MACOSX/Dataset/._Fp09-rygg-2i.txt
- Dataset/Fp09-rygg-4i.txt
- __MACOSX/Dataset/._Fp09-rygg-4i.txt
- Dataset/Fp09-rygg-6i.txt
- __MACOSX/Dataset/._Fp09-rygg-6i.txt
- Dataset/Fp09-semi-2i.txt
- __MACOSX/Dataset/._Fp09-semi-2i.txt
- Dataset/Fp09-semi-4i.txt
- __MACOSX/Dataset/._Fp09-semi-4i.txt
- Dataset/Fp09-semi-6i.txt
- __MACOSX/Dataset/._Fp09-semi-6i.txt
- Dataset/Fp09-stan-2i.txt
- __MACOSX/Dataset/._Fp09-stan-2i.txt
- Dataset/Fp09-stan-4i.txt
- __MACOSX/Dataset/._Fp09-stan-4i.txt
- Dataset/Fp09-stan-6i.txt
- __MACOSX/Dataset/._Fp09-stan-6i.txt
- Dataset/Fp10-left-2i.txt
- __MACOSX/Dataset/._Fp10-left-2i.txt
- Dataset/Fp10-left-4i.txt
- __MACOSX/Dataset/._Fp10-left-4i.txt
- Dataset/Fp10-left-6i.txt
- __MACOSX/Dataset/._Fp10-left-6i.txt
- Dataset/Fp10-mage-2i.txt
- __MACOSX/Dataset/._Fp10-mage-2i.txt
- Dataset/Fp10-mage-4i.txt
- __MACOSX/Dataset/._Fp10-mage-4i.txt
- Dataset/Fp10-mage-6i.txt
- __MACOSX/Dataset/._Fp10-mage-6i.txt
- Dataset/Fp10-righ-2i.txt
- __MACOSX/Dataset/._Fp10-righ-2i.txt
- Dataset/Fp10-righ-4i.txt
- __MACOSX/Dataset/._Fp10-righ-4i.txt
- Dataset/Fp10-righ-6i.txt
- __MACOSX/Dataset/._Fp10-righ-6i.txt
- Dataset/Fp10-rygg-2i.txt
- __MACOSX/Dataset/._Fp10-rygg-2i.txt
- Dataset/Fp10-rygg-4i.txt
- __MACOSX/Dataset/._Fp10-rygg-4i.txt
- Dataset/Fp10-rygg-6i.txt
- __MACOSX/Dataset/._Fp10-rygg-6i.txt
- Dataset/Fp10-semi-2i.txt
- __MACOSX/Dataset/._Fp10-semi-2i.txt
- Dataset/Fp10-semi-4i.txt
- __MACOSX/Dataset/._Fp10-semi-4i.txt
- Dataset/Fp10-semi-6i.txt
- __MACOSX/Dataset/._Fp10-semi-6i.txt
- Dataset/Fp10-stan-2i.txt
- __MACOSX/Dataset/._Fp10-stan-2i.txt
- Dataset/Fp10-stan-4i.txt
- __MACOSX/Dataset/._Fp10-stan-4i.txt
- Dataset/Fp10-stan-6i.txt
- __MACOSX/Dataset/._Fp10-stan-6i.txt
- Dataset/Fp11-left-2i.txt
- __MACOSX/Dataset/._Fp11-left-2i.txt
- Dataset/Fp11-left-4i.txt
- __MACOSX/Dataset/._Fp11-left-4i.txt
- Dataset/Fp11-left-6i.txt
- __MACOSX/Dataset/._Fp11-left-6i.txt
- Dataset/Fp11-mage-2i.txt
- __MACOSX/Dataset/._Fp11-mage-2i.txt
- Dataset/Fp11-mage-4i.txt
- __MACOSX/Dataset/._Fp11-mage-4i.txt
- Dataset/Fp11-mage-6i.txt
- __MACOSX/Dataset/._Fp11-mage-6i.txt
- Dataset/Fp11-righ-2i.txt
- __MACOSX/Dataset/._Fp11-righ-2i.txt
- Dataset/Fp11-righ-4i.txt
- __MACOSX/Dataset/._Fp11-righ-4i.txt
- Dataset/Fp11-righ-6i.txt
- __MACOSX/Dataset/._Fp11-righ-6i.txt
- Dataset/Fp11-rygg-2i.txt
- __MACOSX/Dataset/._Fp11-rygg-2i.txt
- Dataset/Fp11-rygg-4i.txt
- __MACOSX/Dataset/._Fp11-rygg-4i.txt
- Dataset/Fp11-rygg-6i.txt
- __MACOSX/Dataset/._Fp11-rygg-6i.txt
- Dataset/Fp11-semi-2i.txt
- __MACOSX/Dataset/._Fp11-semi-2i.txt
- Dataset/Fp11-semi-4i.txt
- __MACOSX/Dataset/._Fp11-semi-4i.txt
- Dataset/Fp11-semi-6i.txt
- __MACOSX/Dataset/._Fp11-semi-6i.txt
- Dataset/Fp11-stan-2i.txt
- __MACOSX/Dataset/._Fp11-stan-2i.txt
- Dataset/Fp11-stan-4i.txt
- __MACOSX/Dataset/._Fp11-stan-4i.txt
- Dataset/Fp11-stan-6i.txt
- __MACOSX/Dataset/._Fp11-stan-6i.txt
- Dataset/Fp12-left-2i.txt
- __MACOSX/Dataset/._Fp12-left-2i.txt
- Dataset/Fp12-left-4i.txt
- __MACOSX/Dataset/._Fp12-left-4i.txt
- Dataset/Fp12-left-6i.txt
- __MACOSX/Dataset/._Fp12-left-6i.txt
- Dataset/Fp12-mage-2i.txt
[truncated: 65 more entries]
