# Supplementary material for: Effect of Electrode Belt and Body Positions on Regional Pulmonary Ventilation- and Perfusion-Related Impedance Changes Measured by Electric Impedance Tomography
Source: PLoS One. 2016 Jun 2;11(6):e0155913. doi: 10.1371/journal.pone.0155913 (PMC4890811; doi:10.1371/journal.pone.0155913)
Supplement: S1 Dataset — (ZIP) [file pone.0155913.s001.zip › Dataset/Fp01-left-2i.txt]

Patient Name:	Fp1
Registry:	Fp1
Investigator:	 
Diagnosys:	 
Notes:	v�nster2i           
Sample Rate [Hz]:	50.08
Time Base 	Pixels Mean 	Pixels Sum 	UPPER RIGHT		UPPER LEFT		LOWER RIGHT		LOWER LEFT		QRS	ETCO2	Paw	Flow (L/min)	Volume	Analog1	Analog2	AnalogSum
0.000000	0.009829	5.808691	2.229601	1.785086	-5.516117	7.310121	0.000000	-10.000000	0.208333	-17.450001	951.333313	1023.000000	1023.000000	2046.000000
0.020000	0.008975	5.303968	2.201852	1.539235	-6.023145	7.586027	0.000000	-10.000000	0.208333	-17.966667	945.500000	1023.000000	1023.000000	2046.000000
0.040000	0.008538	5.045785	2.190542	1.230962	-6.233387	7.857669	0.000000	-10.000000	0.216667	-18.333334	939.500000	1023.000000	1023.000000	2046.000000
0.060000	0.008260	4.881756	2.125501	1.095368	-6.125233	7.786119	0.000000	-10.000000	0.225000	-18.716667	933.500000	1023.000000	1023.000000	2046.000000
0.080000	0.008207	4.850246	1.953560	1.176436	-5.879132	7.599382	0.000000	-10.000000	0.241667	-19.283335	927.166687	1023.000000	1023.000000	2046.000000
0.100000	0.008491	5.018225	1.968676	1.304803	-5.757635	7.502380	0.000000	-10.000000	0.250000	-19.866667	920.666687	1023.000000	1023.000000	2046.000000
0.120000	0.008622	5.095363	2.183315	1.079299	-5.773374	7.606122	0.000000	-10.000000	0.283333	-20.466667	914.000000	1023.000000	1023.000000	2046.000000
0.140000	0.008107	4.791054	2.302429	0.704761	-6.147266	7.931131	0.000000	-10.000000	0.316667	-21.116667	907.166687	1023.000000	1023.000000	2046.000000
0.160000	0.007679	4.538301	2.476262	0.242609	-6.047859	7.867289	0.000000	-10.000000	0.350000	-21.850000	900.166687	1023.000000	1023.000000	2046.000000
0.180000	0.006828	4.035161	2.494679	-0.086475	-5.730085	7.357042	0.000000	-10.000000	0.350000	-22.500000	892.833313	1023.000000	1023.000000	2046.000000
0.200000	0.006228	3.680936	2.606054	-0.260146	-5.519960	6.854990	0.000000	-10.000000	0.358333	-23.016666	885.500000	1023.000000	1023.000000	2046.000000
0.220000	0.005540	3.273849	2.829631	-0.613377	-5.533502	6.591097	0.000000	-10.000000	0.366667	-23.416668	877.833313	1023.000000	1023.000000	2046.000000
0.240000	0.004509	2.664660	2.973574	-1.091809	-5.739257	6.522152	0.000000	-10.000000	0.400000	-23.850000	870.000000	1023.000000	1023.000000	2046.000000
0.260000	0.003821	2.258002	3.153028	-1.507857	-5.974308	6.587139	0.000000	-10.000000	0.425000	-24.116667	862.000000	1023.000000	1023.000000	2046.000000
0.280000	0.003262	1.927677	3.327222	-1.909088	-5.866861	6.376405	0.000000	-10.000000	0.450000	-24.400000	854.000000	1023.000000	1023.000000	2046.000000
0.300000	0.002647	1.564408	3.315270	-2.002856	-5.729637	5.981630	0.000000	-10.000000	0.458333	-24.783333	845.833313	1023.000000	1023.000000	2046.000000
0.320000	0.002283	1.349223	3.394321	-2.092279	-5.540446	5.587627	0.000000	-10.000000	0.475000	-25.350000	837.500000	1023.000000	1023.000000	2046.000000
0.340000	0.001709	1.009780	3.557764	-2.326348	-5.619823	5.398187	0.000000	-10.000000	0.508333	-26.216667	828.833313	1023.000000	1023.000000	2046.000000
0.360000	0.000872	0.515641	3.705281	-2.719174	-6.010429	5.539963	0.000000	-10.000000	0.550000	-27.166666	820.166687	1023.000000	1023.000000	2046.000000
0.380000	0.000565	0.333817	3.654227	-2.862156	-6.003549	5.545295	0.000000	-10.000000	0.566667	-28.016666	811.000000	1023.000000	1023.000000	2046.000000
0.400000	0.000303	0.179280	3.604720	-2.863811	-5.723606	5.161977	0.000000	-10.000000	0.591667	-28.716667	801.833313	1023.000000	1023.000000	2046.000000
0.420000	0.000161	0.095005	3.557677	-2.784407	-5.551479	4.873214	0.000000	-10.000000	0.600000	-29.033333	792.166687	1023.000000	1023.000000	2046.000000
0.440000	-0.000439	-0.259330	3.583107	-2.900927	-5.679378	4.737868	0.000000	-10.000000	0.633333	-29.233334	782.500000	1023.000000	1023.000000	2046.000000
0.460000	-0.001134	-0.670421	3.434947	-2.922609	-6.020636	4.837877	0.000000	-10.000000	0.633333	-29.483334	772.500000	1023.000000	1023.000000	2046.000000
0.480000	-0.001866	-1.102778	3.340723	-3.153090	-6.162481	4.872070	0.000000	-10.000000	0.641667	-29.866667	762.500000	1023.000000	1023.000000	2046.000000
0.500000	-0.002237	-1.322081	3.293610	-3.255720	-6.066597	4.706626	0.000000	-10.000000	0.658333	-30.316668	752.500000	1023.000000	1023.000000	2046.000000
0.520000	-0.002555	-1.509810	3.188969	-3.216908	-5.878496	4.396625	0.000000	-10.000000	0.666667	-30.633333	742.500000	1023.000000	1023.000000	2046.000000
0.540000	-0.003025	-1.787564	3.075140	-3.242815	-5.797989	4.178101	0.000000	-10.000000	0.700000	-30.933334	732.500000	1023.000000	1023.000000	2046.000000
0.560000	-0.003289	-1.943522	3.151871	-3.313488	-5.734023	3.952117	0.000000	-10.000000	0.716667	-31.233334	722.166687	1023.000000	1023.000000	2046.000000
0.580000	-0.003874	-2.289436	3.187487	-3.423002	-5.954847	3.900926	0.000000	-10.000000	0.766667	-31.516666	711.833313	1023.000000	1023.000000	2046.000000
0.600000	-0.004875	-2.881413	3.080542	-3.644952	-6.263146	3.946143	0.000000	-10.000000	0.783333	-31.816668	701.166687	1023.000000	1023.000000	2046.000000
0.620000	-0.005349	-3.161130	3.102612	-3.914724	-6.291948	3.942931	0.000000	-10.000000	0.791667	-32.283333	690.666687	1023.000000	1023.000000	2046.000000
0.640000	-0.005796	-3.425567	2.989642	-3.921357	-6.113549	3.619696	0.000000	-10.000000	0.783333	-32.683334	679.833313	1023.000000	1023.000000	2046.000000
0.660000	-0.006112	-3.612480	2.917072	-3.869735	-6.013927	3.354109	0.000000	-10.000000	0.783333	-32.866669	669.000000	1023.000000	1023.000000	2046.000000
0.680000	-0.006657	-3.934105	2.958198	-4.004519	-6.056907	3.169123	0.000000	-10.000000	0.783333	-32.966667	658.000000	1023.000000	1023.000000	2046.000000
0.700000	-0.007680	-4.538953	3.010537	-4.303075	-6.412122	3.165708	0.000000	-10.000000	0.791667	-32.966667	647.000000	1023.000000	1023.000000	2046.000000
0.720000	-0.008269	-4.886712	2.917524	-4.407609	-6.555662	3.159035	0.000000	-10.000000	0.791667	-33.183334	636.000000	1023.000000	1023.000000	2046.000000
0.740000	-0.008839	-5.223750	2.831931	-4.535290	-6.579762	3.059372	0.000000	-10.000000	0.800000	-33.183334	625.000000	1023.000000	1023.000000	2046.000000
0.760000	-0.009421	-5.567767	2.681667	-4.543040	-6.531660	2.825265	0.000000	-10.000000	0.800000	-33.333336	614.000000	1023.000000	1023.000000	2046.000000
0.780000	-0.009567	-5.653917	2.197800	-4.017336	-6.351511	2.517131	0.000000	-10.000000	0.800000	-33.400002	602.833313	1023.000000	1023.000000	2046.000000
0.800000	-0.009569	-5.655347	1.951960	-3.497952	-6.491777	2.382421	0.000000	-10.000000	0.808333	-33.466667	591.666687	1023.000000	1023.000000	2046.000000
0.820000	-0.009329	-5.513273	1.984209	-2.732919	-7.182738	2.418175	0.000000	-10.000000	0.808333	-33.350002	580.500000	1023.000000	1023.000000	2046.000000
0.840000	-0.012592	-7.441931	3.253771	-3.093584	-9.616245	2.014128	0.000000	-10.000000	0.808333	-33.350002	569.333313	1023.000000	1023.000000	2046.000000
0.860000	-0.012414	-7.336930	3.424422	-2.956839	-9.300379	1.495866	0.000000	-10.000000	0.800000	-33.216667	558.166687	1023.000000	1023.000000	2046.000000
0.880000	-0.012894	-7.620446	3.343415	-2.856313	-8.937924	0.830377	0.000000	-10.000000	0.800000	-33.266666	547.000000	1023.000000	1023.000000	2046.000000
0.900000	-0.014299	-8.450809	3.099425	-2.922373	-8.787922	0.160062	0.000000	-10.000000	0.800000	-32.933334	536.000000	1023.000000	1023.000000	2046.000000
0.920000	-0.015670	-9.261019	2.962984	-2.982378	-8.814250	-0.427375	0.000000	-10.000000	0.800000	-33.033333	525.000000	1023.000000	1023.000000	2046.000000
0.940000	-0.017171	-10.147811	2.826351	-3.137684	-8.905951	-0.930527	0.000000	-10.000000	0.800000	-32.916668	514.000000	1023.000000	1023.000000	2046.000000
0.960000	-0.018422	-10.887486	2.743356	-3.336718	-9.093647	-1.200478	0.000000	-10.000000	0.791667	-32.933334	503.000000	1023.000000	1023.000000	2046.000000
0.980000	-0.018484	-10.923965	2.613599	-3.291832	-9.140276	-1.105454	0.000000	-10.000000	0.783333	-32.683334	492.000000	1023.000000	1023.000000	2046.000000
1.000000	-0.018302	-10.816212	2.507238	-3.171608	-8.925315	-1.226527	0.000000	-10.000000	0.775000	-32.416668	481.166656	1023.000000	1023.000000	2046.000000
1.020000	-0.018642	-11.017422	2.403612	-3.090920	-8.560325	-1.769790	0.000000	-10.000000	0.758333	-32.283333	470.333344	1023.000000	1023.000000	2046.000000
1.040000	-0.019273	-11.390518	2.381643	-3.006641	-8.469193	-2.296327	0.000000	-10.000000	0.725000	-31.750002	459.500000	1023.000000	1023.000000	2046.000000
1.060000	-0.020823	-12.306370	2.266415	-3.064452	-8.788836	-2.719497	0.000000	-10.000000	0.683333	-31.050001	448.833344	1023.000000	1023.000000	2046.000000
1.080000	-0.023139	-13.675439	1.895134	-3.266269	-9.150192	-3.154112	0.000000	-10.000000	0.650000	-30.350000	438.500000	1023.000000	1023.000000	2046.000000
1.100000	-0.025671	-15.171558	1.361618	-3.490158	-9.239179	-3.803839	0.000000	-10.000000	0.625000	-29.650000	428.500000	1023.000000	1023.000000	2046.000000
1.120000	-0.028898	-17.078583	0.012247	-3.742856	-8.271596	-5.076377	0.000000	-10.000000	0.608333	-29.066668	418.500000	1023.000000	1023.000000	2046.000000
1.140000	-0.034026	-20.109156	-0.042900	-5.546031	-10.413212	-4.107014	0.000000	-10.000000	0.600000	-28.533333	408.833344	1023.000000	1023.000000	2046.000000
1.160000	-0.034769	-20.548435	-0.286597	-5.480157	-10.733379	-4.048300	0.000000	-10.000000	0.600000	-28.350000	399.166656	1023.000000	1023.000000	2046.000000
1.180000	-0.036214	-21.402647	-0.516608	-5.812364	-11.024953	-4.048722	0.000000	-10.000000	0.600000	-28.350000	389.833344	1023.000000	1023.000000	2046.000000
1.200000	-0.037635	-22.242105	-0.839972	-6.116014	-11.303546	-3.982574	0.000000	-10.000000	0.600000	-28.316668	380.166656	1023.000000	1023.000000	2046.000000
1.220000	-0.038857	-22.964630	-1.308053	-6.439708	-11.253366	-3.963504	0.000000	-10.000000	0.600000	-28.299999	370.833344	1023.000000	1023.000000	2046.000000
1.240000	-0.040094	-23.695427	-1.684306	-6.797315	-11.199926	-4.013879	0.000000	-10.000000	0.600000	-28.250000	361.333344	1023.000000	1023.000000	2046.000000
1.260000	-0.041456	-24.500292	-1.941577	-7.377049	-11.158441	-4.023226	0.000000	-10.000000	0.566667	-27.966667	352.000000	1023.000000	1023.000000	2046.000000
1.280000	-0.043358	-25.624510	-2.216588	-8.147394	-11.298771	-3.961756	0.000000	-10.000000	0.533333	-27.683334	342.666656	1023.000000	1023.000000	2046.000000
1.300000	-0.045482	-26.879787	-2.295991	-9.263935	-11.929959	-3.389901	0.000000	-10.000000	0.500000	-27.400000	333.333344	1023.000000	1023.000000	2046.000000
1.320000	-0.046824	-27.672745	-2.481393	-9.860363	-12.317407	-3.013582	0.000000	-10.000000	0.500000	-27.166666	324.166656	1023.000000	1023.000000	2046.000000
1.340000	-0.047681	-28.179186	-2.669305	-10.085146	-12.456702	-2.968034	0.000000	-10.000000	0.500000	-26.800001	315.000000	1023.000000	1023.000000	2046.000000
1.360000	-0.048381	-28.593422	-2.753726	-10.314395	-12.631597	-2.893703	0.000000	-10.000000	0.508333	-26.433334	306.166656	1023.000000	1023.000000	2046.000000
1.380000	-0.048457	-28.638056	-2.757008	-10.315098	-12.716363	-2.849587	0.000000	-10.000000	0.516667	-26.350000	297.333344	1023.000000	1023.000000	2046.000000
1.400000	-0.048245	-28.513037	-2.617253	-10.355148	-12.714642	-2.825994	0.000000	-10.000000	0.525000	-26.483334	288.666656	1023.000000	1023.000000	2046.000000
1.420000	-0.048087	-28.419518	-2.384726	-10.517816	-12.779412	-2.737564	0.000000	-10.000000	0.500000	-26.466667	279.833344	1023.000000	1023.000000	2046.000000
1.440000	-0.048422	-28.617403	-2.259378	-10.881828	-12.883002	-2.593195	0.000000	-10.000000	0.483333	-26.133333	271.000000	1023.000000	1023.000000	2046.000000
1.460000	-0.048728	-28.798199	-2.213173	-11.158262	-12.825071	-2.601691	0.000000	-10.000000	0.458333	-25.550001	262.333344	1023.000000	1023.000000	2046.000000
1.480000	-0.049145	-29.044622	-2.237999	-11.375365	-12.667897	-2.763361	0.000000	-10.000000	0.458333	-25.016666	253.666672	1023.000000	1023.000000	2046.000000
1.500000	-0.049834	-29.452087	-2.246068	-11.582223	-12.587890	-3.035905	0.000000	-10.000000	0.450000	-24.566668	245.333328	1023.000000	1023.000000	2046.000000
1.520000	-0.050417	-29.796286	-2.147487	-11.718760	-12.594900	-3.335137	0.000000	-10.000000	0.433333	-24.166666	237.000000	1023.000000	1023.000000	2046.000000
1.540000	-0.050999	-30.140667	-2.016249	-11.984114	-12.824158	-3.316148	0.000000	-10.000000	0.400000	-23.549999	229.000000	1023.000000	1023.000000	2046.000000
1.560000	-0.051318	-30.328846	-1.879172	-12.255570	-12.941481	-3.252624	0.000000	-10.000000	0.350000	-22.716667	221.166672	1023.000000	1023.000000	2046.000000
1.580000	-0.051454	-30.409189	-1.929008	-12.298249	-12.830739	-3.351194	0.000000	-10.000000	0.316667	-21.900000	213.500000	1023.000000	1023.000000	2046.000000
1.600000	-0.051613	-30.503229	-1.913524	-12.315801	-12.692550	-3.581354	0.000000	-10.000000	0.300000	-21.100000	206.166672	1023.000000	1023.000000	2046.000000
1.620000	-0.051770	-30.595835	-1.854787	-12.290138	-12.687677	-3.763232	0.000000	-10.000000	0.300000	-20.450001	199.166672	1023.000000	1023.000000	2046.000000
1.640000	-0.051975	-30.717197	-1.736754	-12.386557	-12.814117	-3.779771	0.000000	-10.000000	0.300000	-19.933334	192.333328	1023.000000	1023.000000	2046.000000
1.660000	-0.052511	-31.034193	-1.651492	-12.675076	-13.183347	-3.524280	0.000000	-10.000000	0.283333	-19.750000	185.666672	1023.000000	1023.000000	2046.000000
1.680000	-0.052403	-30.969940	-1.699108	-12.722393	-13.043663	-3.504775	0.000000	-10.000000	0.283333	-19.650000	179.000000	1023.000000	1023.000000	2046.000000
1.700000	-0.052312	-30.916313	-1.753569	-12.660926	-12.898854	-3.602963	0.000000	-10.000000	0.258333	-19.416668	172.500000	1023.000000	1023.000000	2046.000000
1.720000	-0.052262	-30.887033	-1.681723	-12.552897	-12.870004	-3.782410	0.000000	-10.000000	0.250000	-19.066668	166.000000	1023.000000	1023.000000	2046.000000
1.740000	-0.052292	-30.904310	-1.539277	-12.557335	-13.039621	-3.768077	0.000000	-10.000000	0.216667	-18.600000	159.666672	1023.000000	1023.000000	2046.000000
1.760000	-0.052529	-31.044794	-1.506968	-12.733570	-13.249130	-3.555125	0.000000	-10.000000	0.208333	-18.116667	153.500000	1023.000000	1023.000000	2046.000000
1.780000	-0.052272	-30.892782	-1.524038	-12.742376	-13.166160	-3.460208	0.000000	-10.000000	0.191667	-17.616667	147.500000	1023.000000	1023.000000	2046.000000
1.800000	-0.052344	-30.935530	-1.619211	-12.750599	-13.018806	-3.546913	0.000000	-10.000000	0.183333	-17.183334	141.500000	1023.000000	1023.000000	2046.000000
1.820000	-0.052285	-30.900421	-1.578222	-12.612927	-12.949237	-3.760036	0.000000	-10.000000	0.166667	-16.766666	135.833328	1023.000000	1023.000000	2046.000000
1.840000	-0.052130	-30.809120	-1.462472	-12.554527	-13.016597	-3.775524	0.000000	-10.000000	0.158333	-16.400002	130.166672	1023.000000	1023.000000	2046.000000
1.860000	-0.052078	-30.778028	-1.399213	-12.607494	-13.184123	-3.587199	0.000000	-10.000000	0.150000	-16.016666	124.833336	1023.000000	1023.000000	2046.000000
1.880000	-0.051832	-30.632639	-1.381925	-12.636677	-13.153336	-3.460701	0.000000	-10.000000	0.150000	-15.633334	119.333336	1023.000000	1023.000000	2046.000000
1.900000	-0.051707	-30.558979	-1.383542	-12.600815	-13.073747	-3.500876	0.000000	-10.000000	0.150000	-15.233334	114.166664	1023.000000	1023.000000	2046.000000
1.920000	-0.051690	-30.548727	-1.437897	-12.612522	-12.966646	-3.531662	0.000000	-10.000000	0.150000	-14.816667	109.000000	1023.000000	1023.000000	2046.000000
1.940000	-0.051435	-30.398212	-1.484058	-12.441946	-12.849516	-3.622692	0.000000	-10.000000	0.133333	-14.500000	104.000000	1023.000000	1023.000000	2046.000000
1.960000	-0.051407	-30.381527	-1.397530	-12.335219	-12.937584	-3.711194	0.000000	-10.000000	0.116667	-14.250000	99.166664	1023.000000	1023.000000	2046.000000
1.980000	-0.051746	-30.582060	-1.308491	-12.529009	-13.303684	-3.440875	0.000000	-10.000000	0.100000	-13.933333	94.500000	1023.000000	1023.000000	2046.000000
2.000000	-0.051198	-30.258091	-1.253568	-12.445791	-13.243872	-3.314860	0.000000	-10.000000	0.116667	-13.500000	89.833336	1023.000000	1023.000000	2046.000000
2.020000	-0.051291	-30.312820	-1.322776	-12.487174	-13.134315	-3.368555	0.000000	-10.000000	0.100000	-13.000000	85.333336	1023.000000	1023.000000	2046.000000
2.040000	-0.051371	-30.360384	-1.408729	-12.411180	-13.082260	-3.458215	0.000000	-10.000000	0.083333	-12.616667	81.000000	1023.000000	1023.000000	2046.000000
2.060000	-0.051161	-30.236378	-1.402939	-12.217990	-13.013449	-3.601999	0.000000	-10.000000	0.058333	-12.250000	77.000000	1023.000000	1023.000000	2046.000000
2.080000	-0.051303	-30.319876	-1.306594	-12.269879	-13.237296	-3.506107	0.000000	-10.000000	0.058333	-11.916667	73.000000	1023.000000	1023.000000	2046.000000
2.100000	-0.051294	-30.314816	-1.263098	-12.378569	-13.402683	-3.270465	0.000000	-10.000000	0.058333	-11.500000	69.000000	1023.000000	1023.000000	2046.000000
2.120000	-0.050850	-30.052496	-1.177466	-12.320626	-13.429321	-3.125082	0.000000	-10.000000	0.050000	-11.116667	65.000000	1023.000000	1023.000000	2046.000000
2.140000	-0.050502	-29.846563	-1.182071	-12.266604	-13.257735	-3.140152	0.000000	-10.000000	0.050000	-10.716667	61.166668	1023.000000	1023.000000	2046.000000
2.160000	-0.050686	-29.955654	-1.271289	-12.220814	-13.162448	-3.301104	0.000000	-10.000000	0.050000	-10.266666	57.500000	1023.000000	1023.000000	2046.000000
2.180000	-0.050552	-29.876162	-1.371353	-12.068699	-13.020277	-3.415833	0.000000	-10.000000	0.041667	-9.883333	54.166668	1023.000000	1023.000000	2046.000000
2.200000	-0.050585	-29.895927	-1.235222	-12.070443	-13.152561	-3.437701	0.000000	-10.000000	0.033333	-9.516666	50.833332	1023.000000	1023.000000	2046.000000
2.220000	-0.050666	-29.943316	-1.200767	-12.163345	-13.383697	-3.195507	0.000000	-10.000000	0.025000	-9.316667	47.666668	1023.000000	1023.000000	2046.000000
2.240000	-0.050309	-29.732740	-1.119467	-12.086120	-13.454753	-3.072401	0.000000	-10.000000	0.025000	-9.083334	44.500000	1023.000000	1023.000000	2046.000000
2.260000	-0.050093	-29.604893	-1.127840	-12.058517	-13.378793	-3.039743	0.000000	-10.000000	0.016667	-8.950001	41.500000	1023.000000	1023.000000	2046.000000
2.280000	-0.050760	-29.999134	-1.410283	-12.128930	-13.279372	-3.180548	0.000000	-10.000000	0.016667	-8.850000	38.500000	1023.000000	1023.000000	2046.000000
2.300000	-0.052177	-30.836401	-1.682822	-12.178316	-13.308216	-3.667046	0.000000	-10.000000	0.016667	-8.666667	35.500000	1023.000000	1023.000000	2046.000000
2.320000	-0.053664	-31.715496	-1.861421	-12.301735	-13.541205	-4.011135	0.000000	-10.000000	0.025000	-8.283334	32.500000	1023.000000	1023.000000	2046.000000
2.340000	-0.054852	-32.417587	-2.008120	-12.471792	-13.883595	-4.054079	0.000000	-10.000000	0.016667	-7.800000	29.666666	1023.000000	1023.000000	2046.000000
2.360000	-0.055225	-32.637745	-2.038644	-12.476141	-14.189979	-3.932980	0.000000	-10.000000	0.008333	-7.433333	27.000000	1023.000000	1023.000000	2046.000000
2.380000	-0.054665	-32.307274	-2.006885	-12.387304	-14.159565	-3.753519	0.000000	-10.000000	0.000000	-7.333333	24.666666	1023.000000	1023.000000	2046.000000
2.400000	-0.053805	-31.798861	-2.057647	-12.139834	-13.973654	-3.627725	0.000000	-10.000000	0.008333	-7.450000	22.166666	1023.000000	1023.000000	2046.000000
2.420000	-0.053798	-31.794762	-2.024473	-12.089670	-13.913532	-3.767087	0.000000	-10.000000	0.008333	-7.716667	19.833334	1023.000000	1023.000000	2046.000000
2.440000	-0.053897	-31.853224	-2.032259	-11.916581	-13.842226	-4.062157	0.000000	-10.000000	0.008333	-7.566667	17.166666	1023.000000	1023.000000	2046.000000
2.460000	-0.054394	-32.147011	-2.132680	-11.728042	-13.878042	-4.408246	0.000000	-10.000000	0.000000	-6.766667	14.833333	1023.000000	1023.000000	2046.000000
2.480000	-0.055716	-32.928299	-2.319342	-11.776274	-14.098338	-4.734344	0.000000	-10.000000	-0.016667	-5.750000	12.500000	1023.000000	1023.000000	2046.000000
2.500000	-0.057491	-33.977398	-2.665285	-11.834466	-14.409933	-5.067715	0.000000	-10.000000	-0.025000	-4.516667	10.500000	1023.000000	1023.000000	2046.000000
2.520000	-0.059264	-35.025257	-3.000795	-11.949307	-14.723348	-5.351807	0.000000	-10.000000	-0.025000	-3.816667	8.833333	1023.000000	1023.000000	2046.000000
2.540000	-0.061046	-36.078426	-3.384273	-12.221594	-14.928621	-5.543937	0.000000	-10.000000	0.000000	-3.466667	7.500000	1023.000000	1023.000000	2046.000000
2.560000	-0.062713	-37.063679	-3.736832	-12.408660	-15.048202	-5.869985	0.000000	-10.000000	0.008333	-3.900000	6.500000	1023.000000	1023.000000	2046.000000
2.580000	-0.064082	-37.872192	-4.021111	-12.573434	-15.226418	-6.051228	0.000000	-10.000000	0.008333	-4.550000	5.166667	1023.000000	1023.000000	2046.000000
2.600000	-0.065385	-38.642719	-4.216216	-12.861103	-15.669803	-5.895597	0.000000	-10.000000	0.000000	-5.050000	3.500000	1023.000000	1023.000000	2046.000000
2.620000	-0.065891	-38.941452	-4.340628	-12.912561	-15.844171	-5.844090	0.000000	-10.000000	0.000000	-5.366667	1.833333	1023.000000	1023.000000	2046.000000
2.640000	-0.066995	-39.594074	-4.563464	-13.134240	-16.080746	-5.815624	0.000000	-10.000000	0.000000	-5.466667	0.500000	1023.000000	1023.000000	2046.000000
2.660000	-0.067702	-40.011971	-4.716325	-13.283687	-16.193817	-5.818143	0.000000	-10.000000	-0.008333	-5.316667	-0.833333	1023.000000	1023.000000	2046.000000
2.680000	-0.068305	-40.368511	-4.908322	-13.400641	-16.143848	-5.915699	0.000000	-10.000000	-0.008333	-4.950000	-2.500000	1023.000000	1023.000000	2046.000000
2.700000	-0.068745	-40.628460	-5.036490	-13.361198	-16.157877	-6.072894	0.000000	-10.000000	-0.008333	-4.566667	-4.166667	1023.000000	1023.000000	2046.000000
2.720000	-0.069134	-40.858265	-5.120838	-13.448259	-16.323271	-5.965899	0.000000	-10.000000	0.000000	-4.350000	-5.833333	1023.000000	1023.000000	2046.000000
2.740000	-0.069422	-41.028244	-5.197107	-13.498906	-16.627781	-5.704452	0.000000	-10.000000	0.000000	-4.283333	-7.166667	1023.000000	1023.000000	2046.000000
2.760000	-0.068960	-40.755569	-5.206938	-13.494840	-16.634882	-5.418910	0.000000	-10.000000	0.000000	-4.316667	-8.666667	1023.000000	1023.000000	2046.000000
2.780000	-0.068371	-40.407494	-5.099027	-13.493964	-16.542816	-5.271685	0.000000	-10.000000	0.000000	-4.583333	-10.000000	1023.000000	1023.000000	2046.000000
2.800000	-0.067568	-39.932457	-4.957735	-13.459529	-16.333174	-5.182018	0.000000	-10.000000	0.000000	-5.133333	-11.666667	1023.000000	1023.000000	2046.000000
2.820000	-0.066716	-39.429138	-4.788582	-13.419183	-16.145971	-5.075401	0.000000	-10.000000	0.000000	-5.500000	-13.500000	1023.000000	1023.000000	2046.000000
2.840000	-0.065807	-38.891830	-4.562983	-13.388103	-15.772916	-5.167830	0.000000	-10.000000	-0.008333	-5.433333	-15.500000	1023.000000	1023.000000	2046.000000
2.860000	-0.065650	-38.799099	-4.432701	-13.522391	-15.698937	-5.145069	0.000000	-10.000000	-0.008333	-4.966667	-17.166666	1023.000000	1023.000000	2046.000000
2.880000	-0.065849	-38.916615	-4.295793	-13.782389	-15.833335	-5.005098	0.000000	-10.000000	-0.008333	-4.533333	-18.833334	1023.000000	1023.000000	2046.000000
2.900000	-0.065458	-38.685677	-4.147095	-13.788053	-15.752798	-4.997732	0.000000	-10.000000	0.000000	-4.216667	-20.166666	1023.000000	1023.000000	2046.000000
2.920000	-0.065441	-38.675774	-3.992621	-13.940812	-15.599660	-5.142682	0.000000	-10.000000	-0.008333	-3.733333	-21.666666	1023.000000	1023.000000	2046.000000
2.940000	-0.065313	-38.600246	-3.930389	-13.976224	-15.350626	-5.343007	0.000000	-10.000000	-0.016667	-2.966667	-22.833334	1023.000000	1023.000000	2046.000000
2.960000	-0.065228	-38.549461	-3.790236	-14.062525	-15.177735	-5.518966	0.000000	-10.000000	-0.025000	-1.816667	-23.666666	1023.000000	1023.000000	2046.000000
2.980000	-0.065449	-38.680496	-3.722352	-14.159217	-15.237079	-5.561848	0.000000	-10.000000	-0.033333	-0.800000	-24.000000	1023.000000	1023.000000	2046.000000
3.000000	-0.065456	-38.684273	-3.621803	-14.186290	-15.460219	-5.415959	0.000000	-10.000000	-0.033333	-0.166667	-24.000000	1023.000000	1023.000000	2046.000000
3.020000	-0.064951	-38.386135	-3.492840	-14.173441	-15.335226	-5.384629	0.000000	-10.000000	-0.041667	0.000000	-24.000000	1023.000000	1023.000000	2046.000000
3.040000	-0.064699	-38.237267	-3.389421	-14.223204	-15.187963	-5.436680	0.000000	-10.000000	-0.025000	0.000000	-24.000000	1023.000000	1023.000000	2046.000000
3.060000	-0.064330	-38.019142	-3.253177	-14.163140	-14.984858	-5.617969	0.000000	-10.000000	-0.025000	0.000000	-24.000000	1023.000000	1023.000000	2046.000000
3.080000	-0.064157	-37.916710	-3.163773	-14.207782	-15.014430	-5.530724	0.000000	-10.000000	-0.008333	-0.600000	-24.000000	1023.000000	1023.000000	2046.000000
3.100000	-0.063935	-37.785469	-3.114050	-14.226839	-15.129413	-5.315168	0.000000	-10.000000	-0.008333	-1.416667	-24.166666	1023.000000	1023.000000	2046.000000
3.120000	-0.063392	-37.464558	-3.061910	-14.125756	-15.111259	-5.165632	0.000000	-10.000000	0.000000	-2.266667	-24.666666	1023.000000	1023.000000	2046.000000
3.140000	-0.062910	-37.179733	-2.985356	-14.038400	-14.989570	-5.166408	0.000000	-10.000000	0.000000	-2.550000	-25.500000	1023.000000	1023.000000	2046.000000
3.160000	-0.062594	-36.992928	-2.943648	-13.977855	-14.799748	-5.271675	0.000000	-10.000000	-0.008333	-2.583333	-26.500000	1023.000000	1023.000000	2046.000000
3.180000	-0.062096	-36.698528	-2.836207	-13.904635	-14.630869	-5.326816	0.000000	-10.000000	-0.008333	-2.633333	-27.333334	1023.000000	1023.000000	2046.000000
3.200000	-0.061972	-36.625294	-2.707193	-13.969185	-14.695429	-5.253484	0.000000	-10.000000	-0.016667	-2.700000	-28.166666	1023.000000	1023.000000	2046.000000
3.220000	-0.061854	-36.555714	-2.713676	-13.920368	-14.803460	-5.118209	0.000000	-10.000000	-0.008333	-2.833333	-29.000000	1023.000000	1023.000000	2046.000000
3.240000	-0.061451	-36.317562	-2.692512	-13.841212	-14.802917	-4.980922	0.000000	-10.000000	-0.008333	-2.950000	-30.000000	1023.000000	1023.000000	2046.000000
3.260000	-0.061071	-36.092876	-2.666942	-13.753164	-14.711390	-4.961378	0.000000	-10.000000	0.000000	-3.016667	-31.000000	1023.000000	1023.000000	2046.000000
3.280000	-0.060597	-35.813095	-2.656628	-13.654353	-14.610818	-4.891295	0.000000	-10.000000	0.000000	-3.050000	-32.000000	1023.000000	1023.000000	2046.000000
3.300000	-0.060390	-35.690693	-2.615530	-13.589182	-14.525581	-4.960400	0.000000	-10.000000	0.000000	-3.000000	-33.000000	1023.000000	1023.000000	2046.000000
3.320000	-0.059813	-35.349216	-2.482018	-13.474047	-14.362032	-5.031118	0.000000	-10.000000	-0.008333	-2.900000	-34.000000	1023.000000	1023.000000	2046.000000
3.340000	-0.059720	-35.294765	-2.403583	-13.504110	-14.352680	-5.034390	0.000000	-10.000000	-0.016667	-2.766667	-35.000000	1023.000000	1023.000000	2046.000000
3.360000	-0.059815	-35.350376	-2.396299	-13.594765	-14.527556	-4.831757	0.000000	-10.000000	-0.016667	-2.600000	-36.000000	1023.000000	1023.000000	2046.000000
3.380000	-0.059273	-35.030350	-2.386100	-13.394815	-14.571026	-4.678411	0.000000	-10.000000	-0.016667	-2.350000	-37.000000	1023.000000	1023.000000	2046.000000
3.400000	-0.059123	-34.941601	-2.409280	-13.358233	-14.587110	-4.586976	0.000000	-10.000000	-0.008333	-2.000000	-37.666668	1023.000000	1023.000000	2046.000000
3.420000	-0.058680	-34.680134	-2.365556	-13.284880	-14.402879	-4.626819	0.000000	-10.000000	-0.016667	-1.550000	-38.000000	1023.000000	1023.000000	2046.000000
3.440000	-0.058235	-34.416641	-2.264213	-13.184347	-14.219520	-4.748560	0.000000	-10.000000	-0.008333	-1.050000	-38.000000	1023.000000	1023.000000	2046.000000
3.460000	-0.058302	-34.456291	-2.187839	-13.237488	-14.308939	-4.722024	0.000000	-10.000000	-0.025000	-0.516667	-38.000000	1023.000000	1023.000000	2046.000000
3.480000	-0.058166	-34.376373	-2.228746	-13.249391	-14.484426	-4.413809	0.000000	-10.000000	-0.033333	-0.166667	-38.000000	1023.000000	1023.000000	2046.000000
3.500000	-0.057574	-34.026333	-2.237259	-13.052921	-14.403124	-4.333031	0.000000	-10.000000	-0.041667	0.000000	-38.000000	1023.000000	1023.000000	2046.000000
3.520000	-0.057115	-33.754932	-2.167951	-12.955642	-14.278396	-4.352943	0.000000	-10.000000	-0.025000	0.000000	-38.000000	1023.000000	1023.000000	2046.000000
3.540000	-0.056841	-33.592888	-2.115292	-12.888373	-14.152777	-4.436447	0.000000	-10.000000	-0.025000	0.716667	-38.000000	1023.000000	1023.000000	2046.000000
3.560000	-0.056368	-33.313297	-2.052312	-12.755372	-13.996342	-4.509273	0.000000	-10.000000	-0.033333	1.600000	-38.000000	1023.000000	1023.000000	2046.000000
3.580000	-0.055962	-33.073517	-1.928766	-12.666324	-14.016191	-4.462237	0.000000	-10.000000	-0.050000	2.633333	-38.000000	1023.000000	1023.000000	2046.000000
3.600000	-0.055760	-32.954014	-1.881061	-12.721137	-14.003352	-4.348462	0.000000	-10.000000	-0.050000	3.116667	-38.000000	1023.000000	1023.000000	2046.000000
3.620000	-0.055524	-32.814922	-1.828040	-12.705772	-14.094273	-4.186838	0.000000	-10.000000	-0.050000	3.683333	-38.000000	1023.000000	1023.000000	2046.000000
3.640000	-0.055060	-32.540371	-1.865690	-12.460726	-14.056302	-4.157653	0.000000	-10.000000	-0.050000	4.450000	-38.000000	1023.000000	1023.000000	2046.000000
3.660000	-0.054265	-32.070553	-1.837859	-12.349072	-13.804428	-4.079193	0.000000	-10.000000	-0.066667	5.400000	-38.000000	1023.000000	1023.000000	2046.000000
3.680000	-0.053924	-31.868885	-1.750298	-12.226313	-13.589065	-4.303210	0.000000	-10.000000	-0.083333	6.583333	-38.000000	1023.000000	1023.000000	2046.000000
3.700000	-0.054832	-32.405670	-1.843839	-12.346266	-13.806339	-4.409227	0.000000	-10.000000	-0.091667	7.966667	-38.000000	1023.000000	1023.000000	2046.000000
3.720000	-0.055758	-32.953117	-1.981789	-12.421191	-13.986353	-4.563786	0.000000	-10.000000	-0.100000	9.500000	-38.000000	1023.000000	1023.000000	2046.000000
3.740000	-0.056206	-33.217850	-2.324644	-12.283182	-13.899724	-4.710300	0.000000	-10.000000	-0.125000	11.200000	-38.000000	1023.000000	1023.000000	2046.000000
3.760000	-0.055935	-33.057323	-2.233406	-12.162281	-13.813731	-4.847904	0.000000	-10.000000	-0.158333	12.350000	-38.000000	1023.000000	1023.000000	2046.000000
3.780000	-0.054961	-32.481766	-2.193995	-11.746295	-13.615521	-4.925956	0.000000	-10.000000	-0.200000	14.233334	-16.833334	1023.000000	1023.000000	2046.000000
3.800000	-0.053777	-31.782185	-2.021962	-11.496786	-13.753092	-4.510345	0.000000	-10.000000	-0.233333	15.783334	6.000000	1023.000000	1023.000000	2046.000000
3.820000	-0.052512	-31.034439	-2.000232	-11.113744	-13.608718	-4.311746	0.000000	-10.000000	-0.275000	17.750000	30.833334	1023.000000	1023.000000	2046.000000
3.840000	-0.051651	-30.525749	-1.996876	-10.760429	-13.440763	-4.327681	0.000000	-10.000000	-0.308333	19.049999	36.500000	1023.000000	1023.000000	2046.000000
3.860000	-0.050865	-30.061087	-1.932281	-10.193357	-13.222063	-4.713385	0.000000	-10.000000	-0.366667	20.850000	42.666668	1023.000000	1023.000000	2046.000000
3.880000	-0.050582	-29.893763	-1.912588	-9.732602	-13.092299	-5.156272	0.000000	-10.000000	-0.416667	22.233334	46.833332	1023.000000	1023.000000	2046.000000
3.900000	-0.051544	-30.462658	-2.031743	-9.554087	-13.443061	-5.433767	0.000000	-10.000000	-0.466667	24.000000	54.000000	1023.000000	1023.000000	2046.000000
3.920000	-0.052785	-31.196098	-2.397656	-9.366828	-13.782574	-5.649042	0.000000	-10.000000	-0.491667	25.100000	61.833332	1023.000000	1023.000000	2046.000000
3.940000	-0.053429	-31.576727	-2.710337	-9.340406	-13.906167	-5.619816	0.000000	-10.000000	-0.516667	26.466667	72.666664	1023.000000	1023.000000	2046.000000
3.960000	-0.053885	-31.846203	-3.009985	-9.335425	-13.938321	-5.562470	0.000000	-10.000000	-0.525000	26.883333	78.500000	1023.000000	1023.000000	2046.000000
3.980000	-0.053964	-31.892769	-3.160691	-9.341684	-13.744635	-5.645760	0.000000	-10.000000	-0.541667	27.466667	87.500000	1023.000000	1023.000000	2046.000000
4.000000	-0.053855	-31.828142	-3.173686	-9.250670	-13.770204	-5.633581	0.000000	-10.000000	-0.558333	28.049999	96.500000	1023.000000	1023.000000	2046.000000
4.020000	-0.054031	-31.932606	-3.310086	-9.256763	-14.001825	-5.363932	0.000000	-10.000000	-0.600000	28.950001	108.833336	1023.000000	1023.000000	2046.000000
4.040000	-0.053556	-31.651642	-3.503617	-9.059316	-13.946065	-5.142645	0.000000	-10.000000	-0.633333	29.616667	118.500000	1023.000000	1023.000000	2046.000000
4.060000	-0.053000	-31.322773	-3.668450	-8.842853	-13.748606	-5.062865	0.000000	-10.000000	-0.675000	30.350000	128.500000	1023.000000	1023.000000	2046.000000
4.080000	-0.052231	-30.868366	-3.649903	-8.611930	-13.641634	-4.964899	0.000000	-10.000000	-0.691667	30.766666	135.166672	1023.000000	1023.000000	2046.000000
4.100000	-0.051723	-30.568302	-3.648642	-8.443254	-13.709471	-4.766936	0.000000	-10.000000	-0.725000	31.666666	148.833328	1023.000000	1023.000000	2046.000000
4.120000	-0.050992	-30.136477	-3.692812	-8.304692	-13.791133	-4.347839	0.000000	-10.000000	-0.750000	32.233334	159.166672	1023.000000	1023.000000	2046.000000
4.140000	-0.049886	-29.482567	-3.757143	-7.950748	-13.697449	-4.077226	0.000000	-10.000000	-0.775000	32.816666	173.000000	1023.000000	1023.000000	2046.000000
4.160000	-0.048738	-28.803879	-3.797236	-7.725574	-13.479141	-3.801928	0.000000	-10.000000	-0.775000	32.983334	180.166672	1023.000000	1023.000000	2046.000000
4.180000	-0.047292	-27.949522	-3.668186	-7.404503	-13.307200	-3.569633	0.000000	-10.000000	-0.775000	33.150002	187.333328	1023.000000	1023.000000	2046.000000
4.200000	-0.045487	-26.882919	-3.404764	-7.059112	-13.154708	-3.264336	0.000000	-10.000000	-0.791667	33.383331	198.333328	1023.000000	1023.000000	2046.000000
4.220000	-0.044113	-26.070713	-3.089609	-6.917033	-13.213305	-2.850766	0.000000	-10.000000	-0.800000	33.633331	209.333328	1023.000000	1023.000000	2046.000000
4.240000	-0.042163	-24.918594	-2.796445	-6.659691	-12.955260	-2.507197	0.000000	-10.000000	-0.825000	33.900002	224.166672	1023.000000	1023.000000	2046.000000
4.260000	-0.040676	-24.039257	-2.604053	-6.467857	-12.636022	-2.331325	0.000000	-10.000000	-0.833333	34.083336	231.666672	1023.000000	1023.000000	2046.000000
4.280000	-0.039553	-23.375896	-2.447000	-6.408840	-12.359550	-2.160506	0.000000	-10.000000	-0.833333	34.066669	239.333328	1023.000000	1023.000000	2046.000000
4.300000	-0.038616	-22.822287	-2.238930	-6.389098	-12.106505	-2.087753	0.000000	-10.000000	-0.841667	34.433334	250.833328	1023.000000	1023.000000	2046.000000
4.320000	-0.037649	-22.250441	-1.962952	-6.313391	-11.899876	-2.074223	0.000000	-10.000000	-0.858333	34.983334	266.000000	1023.000000	1023.000000	2046.000000
4.340000	-0.037008	-21.871864	-1.749419	-6.294830	-11.812145	-2.015469	0.000000	-10.000000	-0.891667	35.566666	277.333344	1023.000000	1023.000000	2046.000000
4.360000	-0.036284	-21.443565	-1.473825	-6.383125	-11.733364	-1.853252	0.000000	-10.000000	-0.925000	36.183334	289.000000	1023.000000	1023.000000	2046.000000
4.380000	-0.035332	-20.881403	-1.368375	-6.237012	-11.540556	-1.735461	0.000000	-10.000000	-0.950000	36.750000	301.000000	1023.000000	1023.000000	2046.000000
4.400000	-0.034312	-20.278149	-1.183981	-6.130805	-11.345612	-1.617751	0.000000	-10.000000	-0.983333	37.383335	317.333344	1023.000000	1023.000000	2046.000000
4.420000	-0.033303	-19.682125	-1.169543	-5.938732	-11.047900	-1.525951	0.000000	-10.000000	-0.991667	37.916668	329.666656	1023.000000	1023.000000	2046.000000
4.440000	-0.032037	-18.933762	-1.023799	-5.720096	-10.830272	-1.359595	0.000000	-10.000000	-1.000000	38.316669	338.000000	1023.000000	1023.000000	2046.000000
4.460000	-0.030956	-18.294737	-0.798968	-5.592342	-10.671266	-1.232162	0.000000	-10.000000	-0.991667	38.266666	350.666656	1023.000000	1023.000000	2046.000000
4.480000	-0.029774	-17.596483	-0.587615	-5.515348	-10.503686	-0.989834	0.000000	-10.000000	-1.008333	38.400002	363.500000	1023.000000	1023.000000	2046.000000
4.500000	-0.028756	-16.994762	-0.504878	-5.465816	-10.358775	-0.665293	0.000000	-10.000000	-1.025000	38.533333	376.333344	1023.000000	1023.000000	2046.000000
4.520000	-0.026909	-15.902988	-0.333401	-5.183779	-9.927067	-0.458742	0.000000	-10.000000	-1.033333	38.833332	384.666656	1023.000000	1023.000000	2046.000000
4.540000	-0.024513	-14.487286	-0.313112	-4.600197	-9.148980	-0.424996	0.000000	-10.000000	-1.025000	38.549999	393.166656	1023.000000	1023.000000	2046.000000
4.560000	-0.022374	-13.223034	-0.405598	-3.997365	-8.459256	-0.360814	0.000000	-10.000000	-1.025000	38.600002	406.000000	1023.000000	1023.000000	2046.000000
4.580000	-0.020256	-11.971361	-0.321068	-3.389868	-7.948728	-0.311696	0.000000	-10.000000	-1.041667	38.583336	419.000000	1023.000000	1023.000000	2046.000000
4.600000	-0.018024	-10.652091	-0.040021	-2.749616	-7.488701	-0.373753	0.000000	-10.000000	-1.050000	38.666668	432.000000	1023.000000	1023.000000	2046.000000
4.620000	-0.016162	-9.551749	0.165510	-2.214478	-7.129245	-0.373536	0.000000	-10.000000	-1.033333	38.733334	444.833344	1023.000000	1023.000000	2046.000000
4.640000	-0.014565	-8.607653	0.295640	-1.820358	-6.954278	-0.128656	0.000000	-10.000000	-1.025000	38.833336	461.833344	1023.000000	1023.000000	2046.000000
4.660000	-0.012828	-7.581486	0.372094	-1.299218	-6.646680	-0.007682	0.000000	-10.000000	-1.008333	38.766666	478.833344	1023.000000	1023.000000	2046.000000
4.680000	-0.011382	-6.727033	0.331655	-0.810713	-6.327701	0.079726	0.000000	-10.000000	-1.008333	38.383335	491.666656	1023.000000	1023.000000	2046.000000
4.700000	-0.009610	-5.679389	0.529161	-0.375854	-6.187136	0.354440	0.000000	-10.000000	-1.016667	38.349998	500.333344	1023.000000	1023.000000	2046.000000
4.720000	-0.008119	-4.798201	0.823852	-0.059065	-6.297643	0.734655	0.000000	-10.000000	-1.016667	37.966667	513.166687	1023.000000	1023.000000	2046.000000
4.740000	-0.006819	-4.029883	1.185098	0.127108	-6.681579	1.339490	0.000000	-10.000000	-1.008333	38.016666	530.166687	1023.000000	1023.000000	2046.000000
4.760000	-0.005520	-3.262066	1.644741	0.184708	-7.135036	2.043520	0.000000	-10.000000	-0.983333	37.966667	542.833313	1023.000000	1023.000000	2046.000000
4.780000	-0.004440	-2.623848	1.973614	0.251251	-7.477243	2.628530	0.000000	-10.000000	-0.975000	38.033333	551.166687	1023.000000	1023.000000	2046.000000
4.800000	-0.003497	-2.066991	2.190579	0.301580	-7.850505	3.291355	0.000000	-10.000000	-0.983333	37.700001	559.500000	1023.000000	1023.000000	2046.000000
4.820000	-0.002134	-1.261016	2.327313	0.480118	-7.829655	3.761209	0.000000	-10.000000	-0.975000	37.233334	576.166687	1023.000000	1023.000000	2046.000000
4.840000	-0.000848	-0.501263	2.341918	0.720473	-7.761981	4.198327	0.000000	-10.000000	-0.966667	37.133335	588.666687	1023.000000	1023.000000	2046.000000
4.860000	0.000463	0.273879	2.389743	0.931668	-7.638104	4.590572	0.000000	-10.000000	-0.950000	37.000000	601.333313	1023.000000	1023.000000	2046.000000
4.880000	0.001674	0.989381	2.555267	1.111240	-7.904978	5.227852	0.000000	-10.000000	-0.916667	36.833332	609.666687	1023.000000	1023.000000	2046.000000
4.900000	0.002534	1.497442	2.563738	1.175013	-8.151827	5.910518	0.000000	-10.000000	-0.908333	36.566666	622.000000	1023.000000	1023.000000	2046.000000
4.920000	0.003496	2.066107	2.662916	1.215481	-8.311560	6.499269	0.000000	-10.000000	-0.891667	36.200001	634.000000	1023.000000	1023.000000	2046.000000
4.940000	0.004331	2.559730	2.503608	1.348545	-8.331670	7.039248	0.000000	-10.000000	-0.908333	35.783333	646.333313	1023.000000	1023.000000	2046.000000
4.960000	0.005555	3.283216	2.387050	1.606410	-8.187833	7.477588	0.000000	-10.000000	-0.891667	35.566666	658.333313	1023.000000	1023.000000	2046.000000
4.980000	0.005851	3.457904	2.003060	1.816762	-8.033669	7.671751	0.000000	-10.000000	-0.875000	35.433334	670.333313	1023.000000	1023.000000	2046.000000
5.000000	0.005863	3.465251	1.658278	2.060378	-7.672213	7.418809	0.000000	-10.000000	-0.858333	35.433334	682.000000	1023.000000	1023.000000	2046.000000
5.020000	0.005915	3.495804	1.385705	2.308841	-7.253246	7.054504	0.000000	-10.000000	-0.858333	35.266666	694.000000	1023.000000	1023.000000	2046.000000
5.040000	0.006775	4.003823	1.271667	2.572091	-6.980204	7.140270	0.000000	-10.000000	-0.858333	35.250000	706.000000	1023.000000	1023.000000	2046.000000
5.060000	0.008309	4.910473	1.232176	2.899777	-6.798962	7.577483	0.000000	-10.000000	-0.866667	35.133335	717.666687	1023.000000	1023.000000	2046.000000
5.080000	0.009835	5.812569	1.191847	3.091846	-6.583712	8.112588	0.000000	-10.000000	-0.825000	34.833336	733.333313	1023.000000	1023.000000	2046.000000
5.100000	0.010834	6.402810	1.090944	3.269925	-6.229538	8.271479	0.000000	-10.000000	-0.791667	34.400002	745.000000	1023.000000	1023.000000	2046.000000
5.120000	0.011321	6.690710	0.990174	3.377313	-5.830438	8.153661	0.000000	-10.000000	-0.750000	34.016666	756.666687	1023.000000	1023.000000	2046.000000
5.140000	0.011720	6.926577	0.950864	3.619101	-5.539615	7.896226	0.000000	-10.000000	-0.741667	33.733334	764.166687	1023.000000	1023.000000	2046.000000
5.160000	0.011915	7.041652	0.781681	3.822466	-5.262429	7.699934	0.000000	-10.000000	-0.750000	33.483334	775.500000	1023.000000	1023.000000	2046.000000
5.180000	0.011633	6.875290	0.589295	3.959797	-5.131358	7.457556	0.000000	-10.000000	-0.725000	33.366669	786.833313	1023.000000	1023.000000	2046.000000
5.200000	0.010943	6.467033	0.424369	4.011195	-5.154155	7.185625	0.000000	-10.000000	-0.700000	32.833336	798.000000	1023.000000	1023.000000	2046.000000
5.220000	0.010140	5.992726	0.274448	3.971967	-5.333567	7.079879	0.000000	-10.000000	-0.666667	32.300003	809.000000	1023.000000	1023.000000	2046.000000
5.240000	0.009467	5.595145	0.146586	3.942601	-5.624502	7.130460	0.000000	-10.000000	-0.641667	31.283335	819.833313	1023.000000	1023.000000	2046.000000
5.260000	0.008992	5.314545	0.000453	3.867621	-5.855644	7.302114	0.000000	-10.000000	-0.625000	30.833334	830.333313	1023.000000	1023.000000	2046.000000
5.280000	0.008962	5.296808	-0.094837	3.744566	-5.825248	7.472327	0.000000	-10.000000	-0.600000	30.150000	840.666687	1023.000000	1023.000000	2046.000000
5.300000	0.009132	5.397126	-0.219953	3.830331	-5.619597	7.406345	0.000000	-10.000000	-0.591667	29.566668	851.000000	1023.000000	1023.000000	2046.000000
5.320000	0.009506	5.618050	-0.415189	4.026165	-5.420539	7.427613	0.000000	-10.000000	-0.558333	28.616667	861.000000	1023.000000	1023.000000	2046.000000
5.340000	0.009904	5.853337	-0.654607	4.352859	-5.266123	7.421208	0.000000	-10.000000	-0.516667	27.550001	870.666687	1023.000000	1023.000000	2046.000000
5.360000	0.010194	6.024822	-0.683690	4.557136	-5.267426	7.418802	0.000000	-10.000000	-0.491667	26.650000	879.833313	1023.000000	1023.000000	2046.000000
5.380000	0.010525	6.220224	-0.702989	4.624038	-5.390997	7.690171	0.000000	-10.000000	-0.483333	26.066668	889.000000	1023.000000	1023.000000	2046.000000
5.400000	0.010607	6.268528	-0.726120	4.662278	-5.719004	8.051373	0.000000	-10.000000	-0.458333	25.283333	897.833313	1023.000000	1023.000000	2046.000000
5.420000	0.010947	6.469553	-0.730744	4.663887	-5.850219	8.386630	0.000000	-10.000000	-0.425000	24.533333	906.500000	1023.000000	1023.000000	2046.000000
5.440000	0.011602	6.856662	-0.762257	4.731926	-5.754909	8.641902	0.000000	-10.000000	-0.366667	23.450001	914.833313	1023.000000	1023.000000	2046.000000
5.460000	0.012602	7.447685	-0.829223	4.965780	-5.434058	8.745187	0.000000	-10.000000	-0.325000	22.416666	922.833313	1023.000000	1023.000000	2046.000000
5.480000	0.013533	7.997814	-0.813859	5.237317	-5.184527	8.758883	0.000000	-10.000000	-0.275000	21.016666	930.500000	1023.000000	1023.000000	2046.000000
5.500000	0.014451	8.540813	-0.713598	5.369052	-5.027034	8.912394	0.000000	-10.000000	-0.233333	19.333334	937.666687	1023.000000	1023.000000	2046.000000
5.520000	0.015445	9.128005	-0.527401	5.448948	-4.984291	9.190748	0.000000	-10.000000	-0.191667	17.516666	944.333313	1023.000000	1023.000000	2046.000000
5.540000	0.016069	9.496932	-0.323376	5.319665	-5.143323	9.643966	0.000000	-10.000000	-0.133333	15.550000	950.500000	1023.000000	1023.000000	2046.000000
5.560000	0.016350	9.662747	-0.000767	4.977144	-5.203585	9.889956	0.000000	-10.000000	-0.083333	13.166667	956.000000	1023.000000	1023.000000	2046.000000
5.580000	0.016361	9.669621	0.099783	4.731075	-4.987870	9.826632	0.000000	-10.000000	-0.033333	10.533334	960.833313	1023.000000	1023.000000	2046.000000
5.600000	0.016575	9.795678	0.240309	4.635967	-4.687974	9.607376	0.000000	-10.000000	-0.016667	7.600000	964.833313	1023.000000	1023.000000	2046.000000
5.620000	0.016725	9.884451	0.305210	4.564427	-4.386374	9.401188	0.000000	-10.000000	-0.008333	4.966667	968.000000	1023.000000	1023.000000	2046.000000
5.640000	0.016852	9.959316	0.401685	4.578540	-4.205624	9.184714	0.000000	-10.000000	-0.008333	2.100000	970.000000	1023.000000	1023.000000	2046.000000
5.660000	0.016884	9.978575	0.583932	4.477176	-4.172003	9.089469	0.000000	-10.000000	0.000000	-0.366667	970.833313	1023.000000	1023.000000	2046.000000
5.680000	0.016482	9.740990	0.790611	4.168145	-4.355043	9.137277	0.000000	-10.000000	0.000000	-2.350000	971.000000	1023.000000	1023.000000	2046.000000
5.700000	0.015957	9.430305	0.985560	3.893826	-4.580563	9.131482	0.000000	-10.000000	0.000000	-3.933333	971.000000	1023.000000	1023.000000	2046.000000
5.720000	0.015810	9.343546	1.097461	3.747327	-4.712368	9.211125	0.000000	-10.000000	0.000000	-5.533333	971.000000	1023.000000	1023.000000	2046.000000
5.740000	0.015968	9.436825	1.248524	3.580392	-4.630821	9.238730	0.000000	-10.000000	0.008333	-7.366667	971.000000	1023.000000	1023.000000	2046.000000
5.760000	0.016209	9.579779	1.276210	3.601751	-4.461444	9.163262	0.000000	-10.000000	0.025000	-9.016666	971.000000	1023.000000	1023.000000	2046.000000
5.780000	0.016394	9.688915	1.236997	3.681038	-4.185780	8.956660	0.000000	-10.000000	0.050000	-10.450000	971.000000	1023.000000	1023.000000	2046.000000
5.800000	0.016641	9.835016	1.229290	3.814180	-4.034060	8.825607	0.000000	-10.000000	0.066667	-11.516666	971.000000	1023.000000	1023.000000	2046.000000
5.820000	0.016914	9.995882	1.409581	3.829890	-3.969644	8.726055	0.000000	-10.000000	0.075000	-12.533334	962.666687	1023.000000	1023.000000	2046.000000
5.840000	0.016691	9.864431	1.539405	3.691941	-4.201221	8.834307	0.000000	-10.000000	0.075000	-13.150001	954.333313	1023.000000	1023.000000	2046.000000
5.860000	0.016357	9.666773	1.630227	3.619631	-4.541511	8.958426	0.000000	-10.000000	0.091667	-13.900001	944.333313	1023.000000	1023.000000	2046.000000
5.880000	0.016326	9.648918	1.707211	3.531832	-4.513727	8.923602	0.000000	-10.000000	0.116667	-14.550000	941.166687	1023.000000	1023.000000	2046.000000
5.900000	0.016522	9.764409	1.679073	3.613900	-4.196409	8.667845	0.000000	-10.000000	0.150000	-15.416667	936.333313	1023.000000	1023.000000	2046.000000
5.920000	0.016578	9.797693	1.672406	3.651881	-3.999099	8.472506	0.000000	-10.000000	0.183333	-16.433334	931.166687	1023.000000	1023.000000	2046.000000
5.940000	0.016279	9.620851	1.788935	3.457036	-4.003580	8.378459	0.000000	-10.000000	0.216667	-17.450001	925.500000	1023.000000	1023.000000	2046.000000
5.960000	0.015374	9.085773	1.938947	3.165745	-4.377661	8.358742	0.000000	-10.000000	0.241667	-18.733334	919.500000	1023.000000	1023.000000	2046.000000
5.980000	0.014855	8.779083	2.058429	2.876459	-4.491033	8.335228	0.000000	-10.000000	0.283333	-19.966667	913.333313	1023.000000	1023.000000	2046.000000
6.000000	0.014436	8.531809	2.081329	2.716980	-4.457938	8.191438	0.000000	-10.000000	0.325000	-21.383333	906.833313	1023.000000	1023.000000	2046.000000
6.020000	0.014009	8.279504	1.995643	2.666863	-4.248185	7.865182	0.000000	-10.000000	0.391667	-22.683334	899.666687	1023.000000	1023.000000	2046.000000
6.040000	0.013789	8.149556	2.024668	2.614450	-4.080405	7.590843	0.000000	-10.000000	0.441667	-24.166668	892.000000	1023.000000	1023.000000	2046.000000
6.060000	0.013128	7.758708	2.192171	2.346038	-4.222362	7.442861	0.000000	-10.000000	0.491667	-25.500000	884.000000	1023.000000	1023.000000	2046.000000
6.080000	0.012763	7.543023	2.358029	2.857893	-5.070282	7.397383	0.000000	-10.000000	0.533333	-26.866667	875.500000	1023.000000	1023.000000	2046.000000
6.100000	0.011734	6.934804	2.426018	2.511174	-5.311371	7.308983	0.000000	-10.000000	0.583333	-27.983334	866.666687	1023.000000	1023.000000	2046.000000
6.120000	0.010934	6.461872	2.517080	2.276774	-5.479672	7.147689	0.000000	-10.000000	0.625000	-28.983334	857.166687	1023.000000	1023.000000	2046.000000
6.140000	0.010423	6.160020	2.744744	2.078157	-5.746007	7.083126	0.000000	-10.000000	0.650000	-29.783335	847.500000	1023.000000	1023.000000	2046.000000
6.160000	0.010200	6.028034	2.826438	2.102089	-5.878985	6.978493	0.000000	-10.000000	0.666667	-30.500000	837.500000	1023.000000	1023.000000	2046.000000
6.180000	0.009601	5.673939	2.722538	1.977516	-5.897940	6.871826	0.000000	-10.000000	0.700000	-30.933334	827.500000	1023.000000	1023.000000	2046.000000
6.200000	0.008525	5.037995	2.611940	1.806193	-5.991704	6.611567	0.000000	-10.000000	0.733333	-31.366667	817.166687	1023.000000	1023.000000	2046.000000
6.220000	0.007361	4.350623	2.599355	1.571779	-6.159895	6.339386	0.000000	-10.000000	0.750000	-31.733334	806.833313	1023.000000	1023.000000	2046.000000
6.240000	0.006592	3.895981	2.600129	1.448861	-6.220469	6.067460	0.000000	-10.000000	0.766667	-32.233334	796.166687	1023.000000	1023.000000	2046.000000
6.260000	0.006060	3.581573	2.668697	1.200755	-6.326534	6.038655	0.000000	-10.000000	0.783333	-32.600002	785.500000	1023.000000	1023.000000	2046.000000
6.280000	0.005372	3.175062	2.766111	1.007957	-6.622630	6.023624	0.000000	-10.000000	0.800000	-33.000000	774.500000	1023.000000	1023.000000	2046.000000
6.300000	0.003911	2.311675	2.762910	0.633300	-6.879812	5.795276	0.000000	-10.000000	0.825000	-33.516666	763.500000	1023.000000	1023.000000	2046.000000
6.320000	0.002403	1.420289	2.880744	0.375360	-7.079017	5.243202	0.000000	-10.000000	0.850000	-34.100002	752.333313	1023.000000	1023.000000	2046.000000
6.340000	0.000564	0.333544	2.568516	0.342255	-7.251302	4.674076	0.000000	-10.000000	0.875000	-34.333336	741.000000	1023.000000	1023.000000	2046.000000
6.360000	-0.001447	-0.855064	2.438284	0.204821	-7.523972	4.025803	0.000000	-10.000000	0.875000	-34.116669	729.500000	1023.000000	1023.000000	2046.000000
6.380000	-0.004111	-2.429578	2.232644	-0.168592	-7.915650	3.422020	0.000000	-10.000000	0.875000	-33.883335	718.166687	1023.000000	1023.000000	2046.000000
6.400000	-0.007388	-4.366297	1.931281	-0.628913	-8.535478	2.866813	0.000000	-10.000000	0.858333	-33.549999	706.833313	1023.000000	1023.000000	2046.000000
6.420000	-0.010690	-6.317697	1.648809	-1.111987	-9.325806	2.471287	0.000000	-10.000000	0.833333	-33.549999	695.666687	1023.000000	1023.000000	2046.000000
6.440000	-0.012627	-7.462364	1.460750	-1.364841	-9.585057	2.026785	0.000000	-10.000000	0.808333	-33.333332	684.333313	1023.000000	1023.000000	2046.000000
6.460000	-0.014497	-8.567644	1.182892	-1.588718	-9.748553	1.586736	0.000000	-10.000000	0.808333	-33.400002	673.166687	1023.000000	1023.000000	2046.000000
6.480000	-0.015945	-9.423418	1.127085	-1.793928	-9.824287	1.067712	0.000000	-10.000000	0.808333	-33.216667	662.000000	1023.000000	1023.000000	2046.000000
6.500000	-0.017329	-10.241586	1.224707	-2.003037	-9.989760	0.526506	0.000000	-10.000000	0.808333	-33.299999	651.000000	1023.000000	1023.000000	2046.000000
6.520000	-0.018475	-10.918616	1.301638	-2.296124	-10.077177	0.153046	0.000000	-10.000000	0.800000	-33.283333	640.000000	1023.000000	1023.000000	2046.000000
6.540000	-0.019497	-11.523003	1.035314	-2.270005	-10.067773	-0.220538	0.000000	-10.000000	0.791667	-33.549999	628.833313	1023.000000	1023.000000	2046.000000
6.560000	-0.020676	-12.219748	0.674218	-2.058882	-9.104766	-1.730317	0.000000	-10.000000	0.783333	-33.450001	617.666687	1023.000000	1023.000000	2046.000000
6.580000	-0.021504	-12.708687	0.300438	-1.950295	-8.771621	-2.287210	0.000000	-10.000000	0.783333	-33.500000	606.333313	1023.000000	1023.000000	2046.000000
6.600000	-0.022085	-13.052469	0.018712	-1.898673	-8.401192	-2.771317	0.000000	-10.000000	0.775000	-33.200001	595.166687	1023.000000	1023.000000	2046.000000
6.620000	-0.022921	-13.546523	-0.253766	-2.047341	-8.199026	-3.046390	0.000000	-10.000000	0.775000	-33.216667	584.000000	1023.000000	1023.000000	2046.000000
6.640000	-0.023788	-14.058901	-0.534367	-2.345443	-8.042215	-3.136876	0.000000	-10.000000	0.758333	-32.950001	573.000000	1023.000000	1023.000000	2046.000000
6.660000	-0.024224	-14.316295	-0.688858	-2.514007	-7.802319	-3.311110	0.000000	-10.000000	0.758333	-32.900002	562.000000	1023.000000	1023.000000	2046.000000
6.680000	-0.024372	-14.404055	-0.706940	-2.536684	-7.746795	-3.413635	0.000000	-10.000000	0.766667	-32.783333	551.000000	1023.000000	1023.000000	2046.000000
6.700000	-0.024194	-14.298804	-0.684299	-2.659074	-7.303066	-3.652366	0.000000	-10.000000	0.766667	-32.783333	540.000000	1023.000000	1023.000000	2046.000000
6.720000	-0.024181	-14.291039	-0.494496	-2.818199	-7.333233	-3.645111	0.000000	-10.000000	0.775000	-32.750000	529.166687	1023.000000	1023.000000	2046.000000
6.740000	-0.024660	-14.573929	-0.359878	-3.258119	-7.392932	-3.562999	0.000000	-10.000000	0.758333	-32.600002	518.333313	1023.000000	1023.000000	2046.000000
6.760000	-0.025407	-15.015408	-0.301699	-3.653333	-7.466207	-3.594169	0.000000	-10.000000	0.758333	-32.250000	507.500000	1023.000000	1023.000000	2046.000000
6.780000	-0.026171	-15.467129	-0.294441	-3.987678	-7.467025	-3.717985	0.000000	-10.000000	0.750000	-31.850000	496.666656	1023.000000	1023.000000	2046.000000
6.800000	-0.026818	-15.849297	-0.244312	-4.228028	-7.384357	-3.992599	0.000000	-10.000000	0.741667	-31.316668	486.000000	1023.000000	1023.000000	2046.000000
6.820000	-0.027408	-16.198124	-0.143052	-4.353702	-7.373599	-4.327772	0.000000	-10.000000	0.716667	-31.000000	475.666656	1023.000000	1023.000000	2046.000000
6.840000	-0.027936	-16.510098	-0.030791	-4.533925	-7.393191	-4.552191	0.000000	-10.000000	0.683333	-30.533335	465.333344	1023.000000	1023.000000	2046.000000
6.860000	-0.028639	-16.925686	0.131807	-4.950723	-7.618626	-4.488145	0.000000	-10.000000	0.650000	-30.050001	455.000000	1023.000000	1023.000000	2046.000000
6.880000	-0.029124	-17.212004	0.210622	-5.198679	-7.708606	-4.515340	0.000000	-10.000000	0.616667	-29.483334	445.000000	1023.000000	1023.000000	2046.000000
6.900000	-0.029603	-17.495329	0.174422	-5.271266	-7.630025	-4.768460	0.000000	-10.000000	0.600000	-28.966667	435.166656	1023.000000	1023.000000	2046.000000
6.920000	-0.030107	-17.793209	0.164290	-5.286260	-7.646733	-5.024508	0.000000	-10.000000	0.591667	-28.549999	425.666656	1023.000000	1023.000000	2046.000000
6.940000	-0.030423	-17.980158	0.300327	-5.567039	-7.799067	-4.914379	0.000000	-10.000000	0.600000	-28.299999	416.000000	1023.000000	1023.000000	2046.000000
6.960000	-0.030834	-18.222950	0.469831	-5.940385	-8.064845	-4.687551	0.000000	-10.000000	0.600000	-28.250000	406.500000	1023.000000	1023.000000	2046.000000
6.980000	-0.030959	-18.296986	0.437289	-6.041900	-8.012420	-4.679954	0.000000	-10.000000	0.600000	-28.350000	397.000000	1023.000000	1023.000000	2046.000000
7.000000	-0.031388	-18.550200	0.417453	-6.163599	-7.953065	-4.850989	0.000000	-10.000000	0.583333	-28.450001	387.666656	1023.000000	1023.000000	2046.000000
7.020000	-0.031576	-18.661211	0.478312	-6.164929	-8.035486	-4.939107	0.000000	-10.000000	0.550000	-28.450001	375.166656	1023.000000	1023.000000	2046.000000
7.040000	-0.032157	-19.004766	0.569608	-6.496052	-8.418736	-4.659585	0.000000	-10.000000	0.516667	-28.416668	365.833344	1023.000000	1023.000000	2046.000000
7.060000	-0.034101	-20.153471	0.294925	-7.408508	-8.749970	-4.289918	0.000000	-10.000000	0.500000	-28.133333	356.166656	1023.000000	1023.000000	2046.000000
7.080000	-0.034940	-20.649813	0.483385	-7.584358	-10.142573	-3.406266	0.000000	-10.000000	0.500000	-27.933334	349.833344	1023.000000	1023.000000	2046.000000
7.100000	-0.034916	-20.635263	0.505294	-7.482037	-10.234149	-3.424371	0.000000	-10.000000	0.500000	-27.666668	340.500000	1023.000000	1023.000000	2046.000000
7.120000	-0.035334	-20.882294	0.418023	-7.735413	-10.459566	-3.105337	0.000000	-10.000000	0.500000	-27.616667	331.333344	1023.000000	1023.000000	2046.000000
7.140000	-0.035316	-20.871674	0.397112	-7.905087	-10.409342	-2.954357	0.000000	-10.000000	0.491667	-27.500000	322.166656	1023.000000	1023.000000	2046.000000
7.160000	-0.035650	-21.069052	0.254677	-7.975834	-10.273608	-3.074287	0.000000	-10.000000	0.491667	-27.183334	313.000000	1023.000000	1023.000000	2046.000000
7.180000	-0.036049	-21.304743	0.128570	-8.027731	-10.139444	-3.266139	0.000000	-10.000000	0.483333	-26.766666	304.000000	1023.000000	1023.000000	2046.000000
7.200000	-0.036278	-21.440197	0.221977	-8.068642	-10.326086	-3.267445	0.000000	-10.000000	0.475000	-26.366667	295.000000	1023.000000	1023.000000	2046.000000
7.220000	-0.036503	-21.573332	0.294490	-8.362081	-10.561279	-2.944463	0.000000	-10.000000	0.450000	-26.116667	286.166656	1023.000000	1023.000000	2046.000000
7.240000	-0.036656	-21.663774	0.196993	-8.482727	-10.465532	-2.912508	0.000000	-10.000000	0.441667	-25.883333	277.500000	1023.000000	1023.000000	2046.000000
7.260000	-0.037094	-21.922440	0.026224	-8.585333	-10.268297	-3.095034	0.000000	-10.000000	0.450000	-25.600000	268.833344	1023.000000	1023.000000	2046.000000
7.280000	-0.037409	-22.108601	0.007183	-8.569300	-10.287539	-3.258945	0.000000	-10.000000	0.441667	-25.333334	260.333344	1023.000000	1023.000000	2046.000000
7.300000	-0.037893	-22.394732	0.076347	-8.836523	-10.572028	-3.062528	0.000000	-10.000000	0.441667	-25.083334	251.666672	1023.000000	1023.000000	2046.000000
7.320000	-0.037980	-22.446072	0.124082	-9.014572	-10.765151	-2.790431	0.000000	-10.000000	0.425000	-24.700001	243.333328	1023.000000	1023.000000	2046.000000
7.340000	-0.038097	-22.515379	0.025128	-9.086985	-10.593283	-2.860240	0.000000	-10.000000	0.433333	-24.433334	235.000000	1023.000000	1023.000000	2046.000000
7.360000	-0.038634	-22.832613	-0.119818	-9.228782	-10.488144	-2.995869	0.000000	-10.000000	0.400000	-24.033333	227.000000	1023.000000	1023.000000	2046.000000
7.380000	-0.038820	-22.942719	-0.034946	-9.193377	-10.607126	-3.107270	0.000000	-10.000000	0.375000	-23.650000	219.000000	1023.000000	1023.000000	2046.000000
7.400000	-0.039363	-23.263620	-0.012383	-9.460940	-10.959532	-2.830765	0.000000	-10.000000	0.350000	-23.216667	211.000000	1023.000000	1023.000000	2046.000000
7.420000	-0.039509	-23.350040	-0.020428	-9.685100	-10.994126	-2.650386	0.000000	-10.000000	0.341667	-22.766668	203.333328	1023.000000	1023.000000	2046.000000
7.440000	-0.039765	-23.501413	-0.102964	-9.851211	-10.893373	-2.653866	0.000000	-10.000000	0.333333	-22.450001	195.666672	1023.000000	1023.000000	2046.000000
7.460000	-0.040291	-23.811825	-0.229662	-10.044074	-10.882743	-2.655344	0.000000	-10.000000	0.316667	-22.083334	188.333328	1023.000000	1023.000000	2046.000000
7.480000	-0.041471	-24.509623	-0.385849	-10.373194	-11.132771	-2.617808	0.000000	-10.000000	0.308333	-21.833334	180.833328	1023.000000	1023.000000	2046.000000
7.500000	-0.043127	-25.488146	-0.590623	-10.801293	-11.674389	-2.421840	0.000000	-10.000000	0.300000	-21.416668	173.666672	1023.000000	1023.000000	2046.000000
7.520000	-0.044251	-26.152548	-0.702727	-11.029278	-11.901715	-2.518827	0.000000	-10.000000	0.300000	-20.916668	166.500000	1023.000000	1023.000000	2046.000000
7.540000	-0.045620	-26.961580	-1.008072	-11.226744	-11.988018	-2.738746	0.000000	-10.000000	0.266667	-20.250000	159.500000	1023.000000	1023.000000	2046.000000
7.560000	-0.046851	-27.689095	-1.197721	-11.454459	-12.100904	-2.936010	0.000000	-10.000000	0.241667	-19.650002	152.666672	1023.000000	1023.000000	2046.000000
7.580000	-0.047257	-27.928883	-1.257133	-11.472004	-12.289010	-2.910735	0.000000	-10.000000	0.208333	-19.166668	146.000000	1023.000000	1023.000000	2046.000000
7.600000	-0.047245	-27.921995	-1.216628	-11.514644	-12.629396	-2.561327	0.000000	-10.000000	0.216667	-18.833334	139.666672	1023.000000	1023.000000	2046.000000
7.620000	-0.047167	-27.875881	-1.158561	-11.585240	-12.810755	-2.321326	0.000000	-10.000000	0.216667	-18.750000	133.500000	1023.000000	1023.000000	2046.000000
7.640000	-0.047676	-28.176411	-1.156906	-11.592001	-12.862909	-2.564594	0.000000	-10.000000	0.216667	-18.566668	127.166664	1023.000000	1023.000000	2046.000000
7.660000	-0.048646	-28.749523	-1.402090	-11.512766	-12.828395	-3.006273	0.000000	-10.000000	0.200000	-18.116667	120.833336	1023.000000	1023.000000	2046.000000
7.680000	-0.050060	-29.585367	-1.648651	-11.415274	-12.909027	-3.612416	0.000000	-10.000000	0.175000	-17.283335	114.666664	1023.000000	1023.000000	2046.000000
7.700000	-0.052432	-30.987207	-1.957803	-11.638799	-13.325290	-4.065316	0.000000	-10.000000	0.150000	-16.266666	109.000000	1023.000000	1023.000000	2046.000000
7.720000	-0.054999	-32.504696	-2.323427	-11.915245	-14.029831	-4.236190	0.000000	-10.000000	0.141667	-15.316668	103.666664	1023.000000	1023.000000	2046.000000
7.740000	-0.056903	-33.629765	-2.786171	-12.097871	-14.337411	-4.408311	0.000000	-10.000000	0.141667	-14.450000	98.500000	1023.000000	1023.000000	2046.000000
7.760000	-0.058623	-34.646404	-3.142817	-12.339985	-14.491558	-4.672044	0.000000	-10.000000	0.116667	-13.966667	93.666664	1023.000000	1023.000000	2046.000000
7.780000	-0.060037	-35.481926	-3.446731	-12.487790	-14.549425	-4.997979	0.000000	-10.000000	0.083333	-13.666667	89.000000	1023.000000	1023.000000	2046.000000
7.800000	-0.061306	-36.231972	-3.693558	-12.629510	-14.781356	-5.127548	0.000000	-10.000000	0.050000	-13.650001	84.500000	1023.000000	1023.000000	2046.000000
7.820000	-0.062592	-36.991779	-3.882796	-12.850471	-15.262053	-4.996459	0.000000	-10.000000	0.083333	-13.600000	79.833336	1023.000000	1023.000000	2046.000000
7.840000	-0.063247	-37.378811	-4.015605	-12.981567	-15.485300	-4.896339	0.000000	-10.000000	0.083333	-13.533334	75.333336	1023.000000	1023.000000	2046.000000
7.860000	-0.063885	-37.755997	-4.207633	-13.018981	-15.458880	-5.070503	0.000000	-10.000000	0.083333	-13.316667	70.666664	1023.000000	1023.000000	2046.000000
7.880000	-0.064633	-38.197998	-4.163781	-13.143942	-15.428656	-5.461618	0.000000	-10.000000	0.050000	-12.866667	66.333336	1023.000000	1023.000000	2046.000000
7.900000	-0.065155	-38.506863	-4.307238	-13.136390	-15.523978	-5.539257	0.000000	-10.000000	0.050000	-12.366667	62.000000	1023.000000	1023.000000	2046.000000
7.920000	-0.065609	-38.774754	-4.343659	-13.252004	-15.947233	-5.231858	0.000000	-10.000000	0.050000	-11.816667	58.000000	1023.000000	1023.000000	2046.000000
7.940000	-0.065412	-38.658440	-4.339158	-13.232804	-16.011553	-5.074924	0.000000	-10.000000	0.050000	-11.483334	54.000000	1023.000000	1023.000000	2046.000000
7.960000	-0.065298	-38.591274	-4.366306	-13.265631	-15.905604	-5.053732	0.000000	-10.000000	0.050000	-11.350000	50.000000	1023.000000	1023.000000	2046.000000
7.980000	-0.064837	-38.318657	-4.392828	-13.166502	-15.739648	-5.019678	0.000000	-10.000000	0.050000	-11.316667	46.166668	1023.000000	1023.000000	2046.000000
8.000000	-0.064444	-38.086243	-4.256526	-13.167025	-15.670098	-4.992592	0.000000	-10.000000	0.050000	-11.366667	42.500000	1023.000000	1023.000000	2046.000000
8.020000	-0.064299	-38.000599	-4.104193	-13.379339	-15.834209	-4.682855	0.000000	-10.000000	0.050000	-11.516666	38.833332	1023.000000	1023.000000	2046.000000
8.040000	-0.063755	-37.679108	-3.906412	-13.455511	-15.854007	-4.463178	0.000000	-10.000000	0.050000	-11.500000	35.000000	1023.000000	1023.000000	2046.000000
8.060000	-0.063653	-37.618774	-3.825838	-13.619025	-15.648685	-4.525226	0.000000	-10.000000	0.041667	-11.200000	31.000000	1023.000000	1023.000000	2046.000000
8.080000	-0.063727	-37.662800	-3.749295	-13.836113	-15.363782	-4.713611	0.000000	-10.000000	0.041667	-10.733334	27.333334	1023.000000	1023.000000	2046.000000
8.100000	-0.064262	-37.978920	-3.725946	-13.979734	-15.382297	-4.890942	0.000000	-10.000000	0.025000	-10.416667	23.666666	1023.000000	1023.000000	2046.000000
8.120000	-0.064582	-38.168102	-3.577540	-14.222177	-15.651297	-4.717090	0.000000	-10.000000	0.025000	-10.083334	20.333334	1023.000000	1023.000000	2046.000000
8.140000	-0.064540	-38.142941	-3.500598	-14.307716	-15.574016	-4.760609	0.000000	-10.000000	0.008333	-9.433333	16.833334	1023.000000	1023.000000	2046.000000
8.160000	-0.064619	-38.189785	-3.414996	-14.422727	-15.400439	-4.951622	0.000000	-10.000000	0.008333	-8.566667	13.666667	1023.000000	1023.000000	2046.000000
8.180000	-0.064744	-38.263691	-3.325819	-14.453821	-15.248876	-5.235173	0.000000	-10.000000	0.000000	-7.550000	10.833333	1023.000000	1023.000000	2046.000000
8.200000	-0.065206	-38.536949	-3.283468	-14.650799	-15.500296	-5.102386	0.000000	-10.000000	-0.008333	-6.683333	8.166667	1023.000000	1023.000000	2046.000000
8.220000	-0.064992	-38.410320	-3.162109	-14.664871	-15.595121	-4.988219	0.000000	-10.000000	-0.008333	-5.950000	5.833333	1023.000000	1023.000000	2046.000000
8.240000	-0.064761	-38.273853	-3.044211	-14.664640	-15.510386	-5.054615	0.000000	-10.000000	-0.008333	-5.566667	3.833333	1023.000000	1023.000000	2046.000000
8.260000	-0.064451	-38.090790	-2.955964	-14.661700	-15.230657	-5.242471	0.000000	-10.000000	0.000000	-5.566667	2.166667	1023.000000	1023.000000	2046.000000
8.280000	-0.064492	-38.114735	-2.903324	-14.706774	-15.427423	-5.077212	0.000000	-10.000000	0.000000	-5.866667	0.833333	1023.000000	1023.000000	2046.000000
8.300000	-0.064163	-37.920322	-2.822777	-14.635979	-15.577175	-4.884393	0.000000	-10.000000	0.000000	-6.233333	-0.833333	1023.000000	1023.000000	2046.000000
8.320000	-0.063696	-37.644573	-2.730156	-14.658026	-15.418934	-4.837458	0.000000	-10.000000	0.000000	-6.400000	-2.500000	1023.000000	1023.000000	2046.000000
8.340000	-0.063414	-37.477623	-2.686932	-14.544942	-15.226787	-5.018964	0.000000	-10.000000	0.000000	-6.383333	-4.833333	1023.000000	1023.000000	2046.000000
8.360000	-0.063397	-37.467552	-2.726258	-14.508214	-15.193346	-5.039735	0.000000	-10.000000	0.000000	-6.183333	-7.166667	1023.000000	1023.000000	2046.000000
8.380000	-0.063262	-37.387608	-2.601579	-14.566545	-15.491372	-4.728111	0.000000	-10.000000	0.000000	-5.983334	-9.500000	1023.000000	1023.000000	2046.000000
8.400000	-0.062729	-37.073051	-2.532112	-14.514048	-15.371048	-4.655842	0.000000	-10.000000	0.000000	-5.783333	-11.500000	1023.000000	1023.000000	2046.000000
8.420000	-0.062411	-36.884888	-2.425250	-14.472379	-15.127043	-4.860215	0.000000	-10.000000	0.000000	-5.650000	-13.333333	1023.000000	1023.000000	2046.000000
8.440000	-0.062219	-36.771652	-2.371396	-14.383039	-15.072246	-4.944971	0.000000	-10.000000	0.000000	-5.533333	-15.000000	1023.000000	1023.000000	2046.000000
8.460000	-0.062268	-36.800602	-2.428596	-14.432628	-15.358652	-4.580727	0.000000	-10.000000	0.000000	-5.400000	-16.666666	1023.000000	1023.000000	2046.000000
8.480000	-0.061848	-36.552029	-2.393183	-14.348296	-15.298171	-4.512379	0.000000	-10.000000	-0.008333	-5.316667	-18.500000	1023.000000	1023.000000	2046.000000
8.500000	-0.061444	-36.313660	-2.310318	-14.310795	-15.064010	-4.628536	0.000000	-10.000000	-0.008333	-5.266667	-20.500000	1023.000000	1023.000000	2046.000000
8.520000	-0.061254	-36.201336	-2.265822	-14.217955	-14.961701	-4.755860	0.000000	-10.000000	-0.008333	-5.216667	-22.333334	1023.000000	1023.000000	2046.000000
8.540000	-0.061362	-36.264774	-2.207614	-14.309304	-15.271087	-4.476768	0.000000	-10.000000	0.000000	-5.233334	-24.000000	1023.000000	1023.000000	2046.000000
8.560000	-0.061051	-36.081310	-2.241316	-14.204239	-15.317811	-4.317945	0.000000	-10.000000	0.000000	-5.266667	-25.666666	1023.000000	1023.000000	2046.000000
8.580000	-0.060670	-35.856251	-2.229134	-14.112149	-15.194865	-4.320103	0.000000	-10.000000	-0.008333	-5.350000	-27.500000	1023.000000	1023.000000	2046.000000
8.600000	-0.060373	-35.680302	-2.141996	-14.085757	-15.034916	-4.417633	0.000000	-10.000000	-0.008333	-5.300000	-29.500000	1023.000000	1023.000000	2046.000000
8.620000	-0.060085	-35.510403	-2.062759	-14.005968	-14.921836	-4.519838	0.000000	-10.000000	-0.016667	-4.966667	-31.166666	1023.000000	1023.000000	2046.000000
8.640000	-0.060164	-35.556770	-2.061107	-14.064387	-15.168736	-4.262540	0.000000	-10.000000	-0.025000	-4.233334	-32.833332	1023.000000	1023.000000	2046.000000
8.660000	-0.059922	-35.413925	-2.037804	-14.032882	-15.259561	-4.083678	0.000000	-10.000000	-0.033333	-3.083333	-34.166668	1023.000000	1023.000000	2046.000000
8.680000	-0.059557	-35.198021	-2.041750	-13.907207	-15.161058	-4.088007	0.000000	-10.000000	-0.033333	-1.633333	-35.333332	1023.000000	1023.000000	2046.000000
8.700000	-0.059150	-34.957497	-1.990333	-13.855046	-15.032937	-4.079179	0.000000	-10.000000	-0.025000	-0.566667	-35.833332	1023.000000	1023.000000	2046.000000
8.720000	-0.058691	-34.686554	-1.930642	-13.733453	-14.791991	-4.230470	0.000000	-10.000000	-0.033333	0.283333	-36.000000	1023.000000	1023.000000	2046.000000
8.740000	-0.058544	-34.599464	-1.889316	-13.782256	-14.813115	-4.114777	0.000000	-10.000000	-0.041667	1.033333	-36.000000	1023.000000	1023.000000	2046.000000
8.760000	-0.058399	-34.513744	-1.871429	-13.796856	-14.986608	-3.858851	0.000000	-10.000000	-0.050000	2.366667	-36.000000	1023.000000	1023.000000	2046.000000
8.780000	-0.057865	-34.198265	-1.854786	-13.653680	-14.962804	-3.726997	0.000000	-10.000000	-0.058333	4.100000	-36.000000	1023.000000	1023.000000	2046.000000
8.800000	-0.057341	-33.888603	-1.874489	-13.568419	-14.760986	-3.684709	0.000000	-10.000000	-0.083333	6.050000	-36.000000	1023.000000	1023.000000	2046.000000
8.820000	-0.056571	-33.433720	-1.737272	-13.424891	-14.542219	-3.729337	0.000000	-10.000000	-0.100000	7.900000	-36.000000	1023.000000	1023.000000	2046.000000
8.840000	-0.056070	-33.137474	-1.685515	-13.325665	-14.458593	-3.667700	0.000000	-10.000000	-0.116667	9.716667	-36.000000	1023.000000	1023.000000	2046.000000
8.860000	-0.056508	-33.396488	-1.818913	-13.442381	-14.653385	-3.481808	0.000000	-10.000000	-0.141667	11.666667	-36.000000	1023.000000	1023.000000	2046.000000
8.880000	-0.057161	-33.782345	-2.097150	-13.416915	-14.790661	-3.477619	0.000000	-10.000000	-0.191667	13.583333	-36.000000	1023.000000	1023.000000	2046.000000
8.900000	-0.057334	-33.884518	-2.290825	-13.322351	-14.709573	-3.561769	0.000000	-10.000000	-0.258333	15.550000	-26.000000	1023.000000	1023.000000	2046.000000
8.920000	-0.057282	-33.853584	-2.271250	-13.243963	-14.663690	-3.674683	0.000000	-10.000000	-0.300000	17.600000	-3.500000	1023.000000	1023.000000	2046.000000
8.940000	-0.056508	-33.396038	-2.210330	-12.994922	-14.603913	-3.586873	0.000000	-10.000000	-0.325000	19.200001	19.000000	1023.000000	1023.000000	2046.000000
8.960000	-0.055331	-32.700539	-2.154265	-12.787859	-14.671371	-3.087045	0.000000	-10.000000	-0.333333	20.200001	33.833332	1023.000000	1023.000000	2046.000000
8.980000	-0.053631	-31.695766	-2.125063	-12.295204	-14.589338	-2.686161	0.000000	-10.000000	-0.350000	20.483334	38.333332	1023.000000	1023.000000	2046.000000
9.000000	-0.052560	-31.063162	-2.015481	-12.044563	-14.336525	-2.666593	0.000000	-10.000000	-0.366667	20.900000	45.166668	1023.000000	1023.000000	2046.000000
9.020000	-0.051878	-30.659918	-1.946343	-11.737564	-14.045913	-2.930099	0.000000	-10.000000	-0.408333	21.683334	52.000000	1023.000000	1023.000000	2046.000000
9.040000	-0.051428	-30.394163	-1.902859	-11.352982	-13.912252	-3.226070	0.000000	-10.000000	-0.458333	22.900000	59.166668	1023.000000	1023.000000	2046.000000
9.060000	-0.052020	-30.743883	-2.050746	-11.271441	-14.068651	-3.353045	0.000000	-10.000000	-0.508333	24.600000	66.500000	1023.000000	1023.000000	2046.000000
9.080000	-0.052515	-31.036352	-2.440358	-10.975724	-14.042957	-3.577313	0.000000	-10.000000	-0.550000	26.133333	74.500000	1023.000000	1023.000000	2046.000000
9.100000	-0.053345	-31.527161	-2.792996	-10.890174	-14.050032	-3.793959	0.000000	-10.000000	-0.558333	27.216667	83.000000	1023.000000	1023.000000	2046.000000
9.120000	-0.053875	-31.840034	-3.005666	-10.850507	-14.002419	-3.981444	0.000000	-10.000000	-0.583333	27.933334	92.000000	1023.000000	1023.000000	2046.000000
9.140000	-0.054119	-31.984550	-3.163489	-10.866749	-14.111596	-3.842716	0.000000	-10.000000	-0.600000	28.666668	101.166664	1023.000000	1023.000000	2046.000000
9.160000	-0.054071	-31.955835	-3.323307	-10.785295	-14.241508	-3.605725	0.000000	-10.000000	-0.641667	29.366667	110.666664	1023.000000	1023.000000	2046.000000
9.180000	-0.053733	-31.755951	-3.568255	-10.579106	-14.059972	-3.548618	0.000000	-10.000000	-0.666667	30.166668	120.500000	1023.000000	1023.000000	2046.000000
9.200000	-0.053248	-31.469435	-3.725902	-10.389015	-13.964458	-3.390061	0.000000	-10.000000	-0.708333	30.900000	130.500000	1023.000000	1023.000000	2046.000000
9.220000	-0.052462	-31.005257	-3.759074	-10.192935	-13.767790	-3.285457	0.000000	-10.000000	-0.750000	31.900000	140.500000	1023.000000	1023.000000	2046.000000
9.240000	-0.051814	-30.622227	-3.797445	-9.986280	-13.632688	-3.205814	0.000000	-10.000000	-0.800000	32.733334	150.833328	1023.000000	1023.000000	2046.000000
9.260000	-0.051202	-30.260645	-3.846152	-9.882706	-13.736135	-2.795654	0.000000	-10.000000	-0.816667	33.483334	161.500000	1023.000000	1023.000000	2046.000000
9.280000	-0.050248	-29.696701	-3.960018	-9.569609	-13.792018	-2.375057	0.000000	-10.000000	-0.833333	33.883335	172.666672	1023.000000	1023.000000	2046.000000
9.300000	-0.048954	-28.932056	-4.023992	-9.195683	-13.562172	-2.150209	0.000000	-10.000000	-0.841667	34.250000	183.833328	1023.000000	1023.000000	2046.000000
9.320000	-0.047676	-28.176809	-4.006833	-8.936562	-13.311604	-1.921812	0.000000	-10.000000	-0.850000	34.500000	195.333328	1023.000000	1023.000000	2046.000000
9.340000	-0.045958	-27.161150	-3.840626	-8.567072	-12.946764	-1.806689	0.000000	-10.000000	-0.866667	34.750000	206.666672	1023.000000	1023.000000	2046.000000
9.360000	-0.044352	-26.211960	-3.676165	-8.292000	-12.808312	-1.435483	0.000000	-10.000000	-0.883333	35.116669	218.333328	1023.000000	1023.000000	2046.000000
9.380000	-0.042349	-25.028217	-3.517710	-7.843343	-12.720729	-0.946436	0.000000	-10.000000	-0.900000	35.166668	230.000000	1023.000000	1023.000000	2046.000000
9.400000	-0.040106	-23.702818	-3.343085	-7.311634	-12.352439	-0.695659	0.000000	-10.000000	-0.908333	35.483334	241.833328	1023.000000	1023.000000	2046.000000
9.420000	-0.038409	-22.700005	-3.143662	-7.084012	-11.902764	-0.569565	0.000000	-10.000000	-0.908333	35.600002	253.500000	1023.000000	1023.000000	2046.000000
9.440000	-0.036632	-21.649614	-2.682497	-6.828310	-11.552295	-0.586511	0.000000	-10.000000	-0.916667	35.766666	265.166656	1023.000000	1023.000000	2046.000000
9.460000	-0.035904	-21.219143	-2.457686	-6.752124	-11.616717	-0.392616	0.000000	-10.000000	-0.925000	35.850002	277.000000	1023.000000	1023.000000	2046.000000
9.480000	-0.034731	-20.526306	-2.291692	-6.472803	-11.511414	-0.250396	0.000000	-10.000000	-0.950000	35.966667	289.000000	1023.000000	1023.000000	2046.000000
9.500000	-0.033546	-19.825790	-2.200211	-6.155079	-11.206629	-0.263873	0.000000	-10.000000	-0.983333	36.416668	301.000000	1023.000000	1023.000000	2046.000000
9.520000	-0.032371	-19.131100	-1.910927	-5.977541	-10.949969	-0.292662	0.000000	-10.000000	-0.991667	36.766666	313.166656	1023.000000	1023.000000	2046.000000
9.540000	-0.031222	-18.452242	-1.626143	-5.729280	-10.796809	-0.300010	0.000000	-10.000000	-1.016667	37.116669	325.500000	1023.000000	1023.000000	2046.000000
9.560000	-0.030520	-18.037416	-1.521315	-5.562836	-10.950304	-0.002963	0.000000	-10.000000	-1.033333	37.700001	337.833344	1023.000000	1023.000000	2046.000000
9.580000	-0.029132	-17.216780	-1.452042	-5.195222	-10.717445	0.147930	0.000000	-10.000000	-1.066667	38.250000	350.333344	1023.000000	1023.000000	2046.000000
9.600000	-0.027919	-16.500103	-1.323887	-4.916077	-10.493357	0.233217	0.000000	-10.000000	-1.083333	38.833332	363.000000	1023.000000	1023.000000	2046.000000
9.620000	-0.026423	-15.616018	-1.046854	-4.626951	-10.261837	0.319623	0.000000	-10.000000	-1.091667	39.049999	376.000000	1023.000000	1023.000000	2046.000000
9.640000	-0.025055	-14.807777	-0.803639	-4.368877	-10.230352	0.595091	0.000000	-10.000000	-1.091667	39.100002	389.000000	1023.000000	1023.000000	2046.000000
9.660000	-0.023733	-14.026307	-0.614342	-4.168882	-10.232139	0.989055	0.000000	-10.000000	-1.083333	38.950001	402.000000	1023.000000	1023.000000	2046.000000
9.680000	-0.022136	-13.082467	-0.572364	-3.731174	-10.015296	1.236368	0.000000	-10.000000	-1.083333	38.916668	415.000000	1023.000000	1023.000000	2046.000000
9.700000	-0.020552	-12.146084	-0.404779	-3.426014	-9.736271	1.420980	0.000000	-10.000000	-1.091667	38.916668	428.000000	1023.000000	1023.000000	2046.000000
9.720000	-0.019055	-11.261655	-0.227319	-3.133580	-9.474354	1.573598	0.000000	-10.000000	-1.091667	38.666668	441.000000	1023.000000	1023.000000	2046.000000
9.740000	-0.017562	-10.379025	0.046608	-2.868783	-9.255933	1.699082	0.000000	-10.000000	-1.108333	38.850002	454.000000	1023.000000	1023.000000	2046.000000
9.760000	-0.016349	-9.662402	0.270620	-2.768658	-9.182569	2.018204	0.000000	-10.000000	-1.100000	38.850002	466.833344	1023.000000	1023.000000	2046.000000
9.780000	-0.015083	-8.914023	0.398675	-2.536695	-9.068462	2.292459	0.000000	-10.000000	-1.083333	39.216667	479.833344	1023.000000	1023.000000	2046.000000
9.800000	-0.013490	-7.972464	0.457768	-2.175111	-8.792994	2.537872	0.000000	-10.000000	-1.066667	39.000000	492.833344	1023.000000	1023.000000	2046.000000
9.820000	-0.012219	-7.221648	0.499869	-1.883530	-8.521784	2.683796	0.000000	-10.000000	-1.050000	38.916668	506.000000	1023.000000	1023.000000	2046.000000
9.840000	-0.010836	-6.404066	0.702465	-1.648909	-8.347340	2.889718	0.000000	-10.000000	-1.041667	38.533333	519.000000	1023.000000	1023.000000	2046.000000
9.860000	-0.009517	-5.624405	0.910286	-1.461754	-8.097217	3.024279	0.000000	-10.000000	-1.008333	38.100002	531.833313	1023.000000	1023.000000	2046.000000
9.880000	-0.008654	-5.114376	1.118521	-1.490804	-7.984787	3.242694	0.000000	-10.000000	-1.000000	37.916668	544.500000	1023.000000	1023.000000	2046.000000
9.900000	-0.007849	-4.639023	1.159868	-1.495262	-7.765771	3.462142	0.000000	-10.000000	-0.983333	37.616669	557.166687	1023.000000	1023.000000	2046.000000
9.920000	-0.006215	-3.673008	1.283553	-1.195176	-7.400779	3.639394	0.000000	-10.000000	-0.975000	37.716667	569.666687	1023.000000	1023.000000	2046.000000
9.940000	-0.004092	-2.418144	1.256474	-0.614103	-6.717646	3.657131	0.000000	-10.000000	-0.950000	37.216667	582.333313	1023.000000	1023.000000	2046.000000
9.960000	-0.002244	-1.326246	1.224781	-0.069553	-6.082720	3.601246	0.000000	-10.000000	-0.941667	36.983334	594.666687	1023.000000	1023.000000	2046.000000
9.980000	-0.000229	-0.135623	1.355592	0.545151	-5.545379	3.509012	0.000000	-10.000000	-0.933333	36.583336	607.333313	1023.000000	1023.000000	2046.000000
10.000000	0.001564	0.924519	1.524971	1.109491	-5.278439	3.568496	0.000000	-10.000000	-0.933333	36.350002	619.666687	1023.000000	1023.000000	2046.000000
10.020000	0.003270	1.932285	1.698794	1.617427	-5.008758	3.624821	0.000000	-10.000000	-0.925000	35.950001	632.000000	1023.000000	1023.000000	2046.000000
10.040000	0.004941	2.920052	1.697186	2.239755	-4.624179	3.607290	0.000000	-10.000000	-0.900000	35.483334	644.000000	1023.000000	1023.000000	2046.000000
10.060000	0.006197	3.662208	1.630394	2.731054	-4.305535	3.606296	0.000000	-10.000000	-0.891667	34.983334	655.833313	1023.000000	1023.000000	2046.000000
10.080000	0.007396	4.371124	1.763546	3.102208	-4.119540	3.624910	0.000000	-10.000000	-0.883333	34.933334	667.500000	1023.000000	1023.000000	2046.000000
10.100000	0.008533	5.042754	1.966236	3.410167	-4.171018	3.837368	0.000000	-10.000000	-0.875000	34.533333	682.833313	1023.000000	1023.000000	2046.000000
10.120000	0.009180	5.425449	2.081071	3.522072	-4.478226	4.300532	0.000000	-10.000000	-0.858333	34.433334	694.333313	1023.000000	1023.000000	2046.000000
10.140000	0.009677	5.719046	2.065628	3.673075	-4.649868	4.630210	0.000000	-10.000000	-0.841667	33.933334	706.000000	1023.000000	1023.000000	2046.000000
10.160000	0.009167	5.417863	1.971130	3.692126	-4.667280	4.421886	0.000000	-10.000000	-0.850000	33.883335	713.666687	1023.000000	1023.000000	2046.000000
10.180000	0.008474	5.008291	2.031971	3.582731	-4.903957	4.297546	0.000000	-10.000000	-0.833333	33.933334	725.000000	1023.000000	1023.000000	2046.000000
10.200000	0.008356	4.938272	2.104726	3.497162	-5.347256	4.683640	0.000000	-10.000000	-0.825000	34.083332	736.333313	1023.000000	1023.000000	2046.000000
10.220000	0.009467	5.595132	2.115788	3.812418	-5.503130	5.170057	0.000000	-10.000000	-0.783333	33.816666	747.666687	1023.000000	1023.000000	2046.000000
10.240000	0.011165	6.598568	2.345481	4.257858	-5.498111	5.493340	0.000000	-10.000000	-0.775000	33.233334	759.166687	1023.000000	1023.000000	2046.000000
10.260000	0.012213	7.217591	2.546027	4.551827	-5.659661	5.779398	0.000000	-10.000000	-0.741667	32.483334	770.333313	1023.000000	1023.000000	2046.000000
10.280000	0.012152	7.182028	2.738182	4.541275	-6.229461	6.132032	0.000000	-10.000000	-0.716667	31.750000	781.333313	1023.000000	1023.000000	2046.000000
10.300000	0.012105	7.153907	2.689253	4.657656	-6.304775	6.111773	0.000000	-10.000000	-0.658333	30.950001	792.000000	1023.000000	1023.000000	2046.000000
10.320000	0.011989	7.085508	2.684453	4.796287	-6.423857	6.028626	0.000000	-10.000000	-0.633333	30.216667	802.333313	1023.000000	1023.000000	2046.000000
10.340000	0.011659	6.890729	2.661774	4.902487	-6.776500	6.102968	0.000000	-10.000000	-0.575000	29.200001	812.500000	1023.000000	1023.000000	2046.000000
10.360000	0.010681	6.312688	2.524950	4.798862	-7.302788	6.291665	0.000000	-10.000000	-0.516667	27.800001	822.500000	1023.000000	1023.000000	2046.000000
10.380000	0.009652	5.704493	2.277077	4.727102	-7.639865	6.340179	0.000000	-10.000000	-0.433333	26.183334	832.000000	1023.000000	1023.000000	2046.000000
10.400000	0.009309	5.501483	2.049851	4.910439	-7.484541	6.025734	0.000000	-10.000000	-0.366667	24.166666	841.166687	1023.000000	1023.000000	2046.000000
10.420000	0.008785	5.191929	1.876852	5.030036	-7.422666	5.707707	0.000000	-10.000000	-0.316667	22.383333	849.500000	1023.000000	1023.000000	2046.000000
10.440000	0.008321	4.917632	1.772076	4.961628	-7.706984	5.890910	0.000000	-10.000000	-0.258333	20.366667	857.333313	1023.000000	1023.000000	2046.000000
10.460000	0.007831	4.628147	1.670409	4.879745	-8.073076	6.151069	0.000000	-10.000000	-0.208333	18.483334	864.500000	1023.000000	1023.000000	2046.000000
10.480000	0.007761	4.586611	1.409780	4.997664	-7.884194	6.063360	0.000000	-10.000000	-0.141667	16.316668	871.000000	1023.000000	1023.000000	2046.000000
10.500000	0.007507	4.436664	1.342773	5.090629	-7.772824	5.776086	0.000000	-10.000000	-0.100000	13.683333	876.833313	1023.000000	1023.000000	2046.000000
10.520000	0.007088	4.189123	1.251156	4.940922	-8.130253	6.127298	0.000000	-10.000000	-0.050000	11.000000	881.666687	1023.000000	1023.000000	2046.000000
10.540000	0.007085	4.186960	1.096884	5.033901	-8.138680	6.194855	0.000000	-10.000000	-0.033333	7.866667	885.833313	1023.000000	1023.000000	2046.000000
10.560000	0.006949	4.106812	0.948955	5.143796	-7.859311	5.873372	0.000000	-10.000000	-0.016667	4.300000	889.000000	1023.000000	1023.000000	2046.000000
10.580000	0.006637	3.922333	0.912288	5.166024	-7.891810	5.735831	0.000000	-10.000000	-0.016667	0.500000	891.000000	1023.000000	1023.000000	2046.000000
10.600000	0.006082	3.594411	0.931348	4.900890	-8.047897	5.810069	0.000000	-10.000000	-0.008333	-2.866667	891.833313	1023.000000	1023.000000	2046.000000
10.620000	0.005981	3.534589	0.890257	4.762873	-8.270390	6.151849	0.000000	-10.000000	0.008333	-5.816667	892.000000	1023.000000	1023.000000	2046.000000
10.640000	0.006024	3.560050	0.793435	4.737174	-8.100251	6.129692	0.000000	-10.000000	0.033333	-8.416667	892.000000	1023.000000	1023.000000	2046.000000
10.660000	0.006152	3.635757	0.830622	4.703824	-7.956814	6.058126	0.000000	-10.000000	0.058333	-10.916667	892.000000	1023.000000	1023.000000	2046.000000
10.680000	0.006526	3.856734	0.997698	4.651530	-8.038125	6.245631	0.000000	-10.000000	0.083333	-12.533334	892.000000	1023.000000	1023.000000	2046.000000
10.700000	0.006619	3.911813	1.215066	4.384835	-8.196326	6.508239	0.000000	-10.000000	0.100000	-13.816667	892.000000	1023.000000	1023.000000	2046.000000
10.720000	0.006597	3.898636	1.352376	4.125781	-8.216861	6.637339	0.000000	-10.000000	0.133333	-14.933333	884.166687	1023.000000	1023.000000	2046.000000
10.740000	0.006455	3.815124	1.371243	3.985201	-7.992868	6.451548	0.000000	-10.000000	0.166667	-16.050001	874.333313	1023.000000	1023.000000	2046.000000
10.760000	0.005547	3.278074	1.441988	3.616895	-7.797207	6.016398	0.000000	-10.000000	0.191667	-16.916668	862.833313	1023.000000	1023.000000	2046.000000
10.780000	0.005028	2.971836	1.637411	3.306522	-7.818757	5.846660	0.000000	-10.000000	0.200000	-17.433334	857.166687	1023.000000	1023.000000	2046.000000
10.800000	0.004466	2.639586	1.875997	2.924418	-8.006799	5.845970	0.000000	-10.000000	0.200000	-17.700001	851.500000	1023.000000	1023.000000	2046.000000
10.820000	0.003795	2.242594	2.093252	2.507301	-8.261579	5.903619	0.000000	-10.000000	0.200000	-17.950001	845.500000	1023.000000	1023.000000	2046.000000
10.840000	0.003290	1.944594	2.176574	2.169554	-8.311475	5.909942	0.000000	-10.000000	0.200000	-18.333334	839.500000	1023.000000	1023.000000	2046.000000
10.860000	0.003041	1.797281	2.226124	2.079543	-8.123102	5.614715	0.000000	-10.000000	0.200000	-18.616667	833.333313	1023.000000	1023.000000	2046.000000
10.880000	0.002502	1.478662	2.281782	1.943915	-7.955728	5.208694	0.000000	-10.000000	0.208333	-19.000000	827.000000	1023.000000	1023.000000	2046.000000
10.900000	0.002179	1.287553	2.350773	1.857429	-7.999850	5.079202	0.000000	-10.000000	0.225000	-19.350000	820.666687	1023.000000	1023.000000	2046.000000
10.920000	0.001696	1.002310	2.573676	1.560880	-8.260447	5.128200	0.000000	-10.000000	0.258333	-20.116667	814.166687	1023.000000	1023.000000	2046.000000
10.940000	0.001157	0.683558	2.739978	1.214799	-8.489945	5.218726	0.000000	-10.000000	0.291667	-20.916666	807.500000	1023.000000	1023.000000	2046.000000
10.960000	0.001073	0.634015	2.811327	1.110101	-8.458260	5.170847	0.000000	-10.000000	0.325000	-21.700001	800.333313	1023.000000	1023.000000	2046.000000
10.980000	0.000987	0.583382	2.813450	1.112171	-8.249743	4.907505	0.000000	-10.000000	0.358333	-22.433334	793.166687	1023.000000	1023.000000	2046.000000
11.000000	0.000622	0.367676	2.788970	1.081726	-8.012052	4.509033	0.000000	-10.000000	0.391667	-23.216667	785.666687	1023.000000	1023.000000	2046.000000
11.020000	0.000183	0.107992	2.884947	0.983969	-7.948648	4.187724	0.000000	-10.000000	0.433333	-24.216667	778.000000	1023.000000	1023.000000	2046.000000
11.040000	-0.000483	-0.285559	3.064383	0.684236	-8.255290	4.221111	0.000000	-10.000000	0.458333	-25.233334	769.833313	1023.000000	1023.000000	2046.000000
11.060000	-0.001184	-0.699779	3.172374	0.302085	-8.636456	4.462219	0.000000	-10.000000	0.500000	-26.366667	761.500000	1023.000000	1023.000000	2046.000000
11.080000	-0.001423	-0.841239	3.230929	0.127944	-8.519886	4.319774	0.000000	-10.000000	0.541667	-27.549999	752.666687	1023.000000	1023.000000	2046.000000
11.100000	-0.001971	-1.165084	3.220056	-0.049130	-8.374705	4.038695	0.000000	-10.000000	0.600000	-28.650000	743.500000	1023.000000	1023.000000	2046.000000
11.120000	-0.002564	-1.515254	3.231329	-0.152611	-8.255493	3.661522	0.000000	-10.000000	0.633333	-29.733334	734.000000	1023.000000	1023.000000	2046.000000
11.140000	-0.003287	-1.942620	3.306751	-0.419436	-8.416632	3.586696	0.000000	-10.000000	0.691667	-30.700001	724.000000	1023.000000	1023.000000	2046.000000
11.160000	-0.004129	-2.440183	3.480694	-0.803440	-8.813431	3.695994	0.000000	-10.000000	0.725000	-31.566668	713.833313	1023.000000	1023.000000	2046.000000
11.180000	-0.004857	-2.870721	3.495191	-1.165079	-8.972227	3.771395	0.000000	-10.000000	0.775000	-32.116669	703.166687	1023.000000	1023.000000	2046.000000
11.200000	-0.005389	-3.184700	3.479617	-1.303423	-8.886183	3.525289	0.000000	-10.000000	0.783333	-32.733334	692.500000	1023.000000	1023.000000	2046.000000
11.220000	-0.005873	-3.471133	3.398710	-1.361808	-8.579750	3.071714	0.000000	-10.000000	0.800000	-33.300003	681.500000	1023.000000	1023.000000	2046.000000
11.240000	-0.006546	-3.868699	3.486478	-1.534724	-8.590208	2.769755	0.000000	-10.000000	0.825000	-33.900002	670.333313	1023.000000	1023.000000	2046.000000
11.260000	-0.007620	-4.503481	3.557156	-1.871226	-9.034233	2.844822	0.000000	-10.000000	0.858333	-34.100002	659.166687	1023.000000	1023.000000	2046.000000
11.280000	-0.008177	-4.832807	3.682201	-2.151505	-9.357243	2.993739	0.000000	-10.000000	0.891667	-34.316666	647.833313	1023.000000	1023.000000	2046.000000
11.300000	-0.008746	-5.168796	3.637129	-2.382421	-9.261989	2.838485	0.000000	-10.000000	0.900000	-34.533333	636.500000	1023.000000	1023.000000	2046.000000
11.320000	-0.009288	-5.489223	3.597079	-2.429815	-9.005814	2.349326	0.000000	-10.000000	0.900000	-34.900002	624.833313	1023.000000	1023.000000	2046.000000
11.340000	-0.010003	-5.911822	3.614990	-2.514343	-9.133467	2.120998	0.000000	-10.000000	0.916667	-35.266670	613.000000	1023.000000	1023.000000	2046.000000
11.360000	-0.010594	-6.261307	3.737777	-2.817381	-9.646642	2.464939	0.000000	-10.000000	0.925000	-35.533337	601.333313	1023.000000	1023.000000	2046.000000
11.380000	-0.010616	-6.274328	3.754601	-2.967450	-9.794954	2.733475	0.000000	-10.000000	0.925000	-35.716667	589.666687	1023.000000	1023.000000	2046.000000
11.400000	-0.011232	-6.638328	3.585199	-3.083328	-9.643093	2.502893	0.000000	-10.000000	0.900000	-35.583336	578.000000	1023.000000	1023.000000	2046.000000
11.420000	-0.012185	-7.201186	3.387746	-3.087749	-9.542698	2.041515	0.000000	-10.000000	0.875000	-35.233334	566.000000	1023.000000	1023.000000	2046.000000
11.440000	-0.013638	-8.060250	3.229260	-3.292080	-9.805677	1.808246	0.000000	-10.000000	0.858333	-34.650002	554.166687	1023.000000	1023.000000	2046.000000
11.460000	-0.014892	-8.800899	3.292620	-3.642052	-10.425301	1.973834	0.000000	-10.000000	0.833333	-34.216667	542.500000	1023.000000	1023.000000	2046.000000
11.480000	-0.015192	-8.978177	3.135080	-3.625312	-10.485039	1.997094	0.000000	-10.000000	0.833333	-33.966667	531.166687	1023.000000	1023.000000	2046.000000
11.500000	-0.015041	-8.889474	3.047872	-3.485891	-10.229333	1.777878	0.000000	-10.000000	0.833333	-33.866669	519.833313	1023.000000	1023.000000	2046.000000
11.520000	-0.015478	-9.147337	3.061982	-3.478253	-10.132607	1.401541	0.000000	-10.000000	0.850000	-33.900002	508.500000	1023.000000	1023.000000	2046.000000
11.540000	-0.016781	-9.917667	3.136642	-3.716041	-10.557788	1.219518	0.000000	-10.000000	0.850000	-33.966667	497.166656	1023.000000	1023.000000	2046.000000
11.560000	-0.018104	-10.699672	3.045470	-3.860897	-11.029117	1.144872	0.000000	-10.000000	0.816667	-33.750000	485.833344	1023.000000	1023.000000	2046.000000
11.580000	-0.019798	-11.700443	2.698233	-3.982885	-11.108766	0.692974	0.000000	-10.000000	0.791667	-33.299999	474.666656	1023.000000	1023.000000	2046.000000
11.600000	-0.022183	-13.109867	2.249332	-4.047516	-11.154415	-0.157268	0.000000	-10.000000	0.758333	-32.716667	463.500000	1023.000000	1023.000000	2046.000000
11.620000	-0.024724	-14.611928	1.802918	-4.144685	-11.429492	-0.840668	0.000000	-10.000000	0.750000	-32.166668	452.500000	1023.000000	1023.000000	2046.000000
11.640000	-0.027581	-16.300177	1.401745	-4.501591	-12.139211	-1.061119	0.000000	-10.000000	0.733333	-31.816668	441.833344	1023.000000	1023.000000	2046.000000
11.660000	-0.029561	-17.470615	1.119587	-4.864322	-12.731589	-0.994291	0.000000	-10.000000	0.716667	-31.466667	431.166656	1023.000000	1023.000000	2046.000000
11.680000	-0.031147	-18.408125	0.759433	-5.116618	-12.901496	-1.149443	0.000000	-10.000000	0.708333	-31.250000	420.833344	1023.000000	1023.000000	2046.000000
11.700000	-0.032452	-19.179020	0.412462	-5.201910	-12.805766	-1.583804	0.000000	-10.000000	0.708333	-31.049999	410.166656	1023.000000	1023.000000	2046.000000
11.720000	-0.033609	-19.862770	0.222743	-5.282537	-12.861423	-1.941552	0.000000	-10.000000	0.700000	-30.866667	399.833344	1023.000000	1023.000000	2046.000000
11.740000	-0.034834	-20.586628	0.070467	-5.402802	-13.119155	-2.135139	0.000000	-10.000000	0.683333	-30.683334	389.500000	1023.000000	1023.000000	2046.000000
11.760000	-0.036172	-21.377905	-0.022158	-5.673798	-13.581002	-2.100947	0.000000	-10.000000	0.658333	-30.366667	379.500000	1023.000000	1023.000000	2046.000000
11.780000	-0.037218	-21.995857	-0.229422	-5.914242	-13.863532	-1.988661	0.000000	-10.000000	0.641667	-30.050001	369.500000	1023.000000	1023.000000	2046.000000
11.800000	-0.037757	-22.314098	-0.345908	-6.001841	-13.801614	-2.164735	0.000000	-10.000000	0.625000	-29.733334	359.500000	1023.000000	1023.000000	2046.000000
11.820000	-0.038384	-22.685186	-0.537132	-5.976749	-13.702524	-2.468780	0.000000	-10.000000	0.608333	-29.366667	349.500000	1023.000000	1023.000000	2046.000000
11.840000	-0.038914	-22.998316	-0.615796	-6.024570	-13.672718	-2.685234	0.000000	-10.000000	0.600000	-29.150000	339.500000	1023.000000	1023.000000	2046.000000
11.860000	-0.039599	-23.402809	-0.700073	-6.185842	-13.843050	-2.673845	0.000000	-10.000000	0.608333	-29.000000	329.666656	1023.000000	1023.000000	2046.000000
11.880000	-0.039965	-23.619167	-0.614763	-6.359201	-14.110949	-2.534254	0.000000	-10.000000	0.608333	-28.883333	320.000000	1023.000000	1023.000000	2046.000000
11.900000	-0.039972	-23.623692	-0.541046	-6.524165	-14.241221	-2.317259	0.000000	-10.000000	0.600000	-28.800001	310.333344	1023.000000	1023.000000	2046.000000
11.920000	-0.039662	-23.440454	-0.426471	-6.597889	-14.317784	-2.098310	0.000000	-10.000000	0.591667	-28.700001	300.833344	1023.000000	1023.000000	2046.000000
11.940000	-0.039578	-23.390467	-0.435375	-6.700254	-14.178637	-2.076201	0.000000	-10.000000	0.575000	-28.450001	291.166656	1023.000000	1023.000000	2046.000000
11.960000	-0.039653	-23.435146	-0.407356	-6.903598	-13.994390	-2.129800	0.000000	-10.000000	0.550000	-28.183334	281.833344	1023.000000	1023.000000	2046.000000
11.980000	-0.040245	-23.785000	-0.447735	-7.125732	-13.928015	-2.283519	0.000000	-10.000000	0.533333	-27.900002	272.333344	1023.000000	1023.000000	2046.000000
12.000000	-0.040675	-24.039160	-0.365587	-7.323890	-13.905196	-2.444485	0.000000	-10.000000	0.533333	-27.716667	263.000000	1023.000000	1023.000000	2046.000000
12.020000	-0.041346	-24.435385	-0.331631	-7.532860	-14.001662	-2.569232	0.000000	-10.000000	0.533333	-27.316668	253.666672	1023.000000	1023.000000	2046.000000
12.040000	-0.042115	-24.890009	-0.214568	-7.832274	-14.152254	-2.690912	0.000000	-10.000000	0.500000	-26.733334	244.500000	1023.000000	1023.000000	2046.000000
12.060000	-0.042666	-25.215485	-0.070363	-8.124366	-14.418236	-2.602520	0.000000	-10.000000	0.466667	-25.850000	235.666672	1023.000000	1023.000000	2046.000000
12.080000	-0.043152	-25.502989	-0.148479	-8.254578	-14.531152	-2.568781	0.000000	-10.000000	0.433333	-24.933334	227.166672	1023.000000	1023.000000	2046.000000
12.100000	-0.043317	-25.600496	-0.162078	-8.336484	-14.432265	-2.669668	0.000000	-10.000000	0.400000	-24.033333	219.000000	1023.000000	1023.000000	2046.000000
12.120000	-0.043591	-25.762314	-0.106105	-8.431016	-14.276917	-2.948277	0.000000	-10.000000	0.366667	-23.400000	211.000000	1023.000000	1023.000000	2046.000000
12.140000	-0.043826	-25.900949	-0.068643	-8.410338	-14.275626	-3.146342	0.000000	-10.000000	0.350000	-22.666666	203.000000	1023.000000	1023.000000	2046.000000
12.160000	-0.043979	-25.991707	-0.041306	-8.464853	-14.403016	-3.082531	0.000000	-10.000000	0.333333	-22.316668	195.333328	1023.000000	1023.000000	2046.000000
12.180000	-0.044514	-26.307611	0.048873	-8.710236	-14.651649	-2.994601	0.000000	-10.000000	0.325000	-22.050001	187.833328	1023.000000	1023.000000	2046.000000
12.200000	-0.044591	-26.353205	0.126346	-8.798541	-14.727898	-2.953112	0.000000	-10.000000	0.308333	-22.000000	180.500000	1023.000000	1023.000000	2046.000000
12.220000	-0.044600	-26.358822	0.091472	-8.794074	-14.762971	-2.893249	0.000000	-10.000000	0.316667	-21.583334	173.166672	1023.000000	1023.000000	2046.000000
12.240000	-0.044448	-26.268803	0.091847	-8.802050	-14.639006	-2.919595	0.000000	-10.000000	0.308333	-21.133333	166.000000	1023.000000	1023.000000	2046.000000
12.260000	-0.044408	-26.245157	0.072755	-8.716085	-14.514886	-3.086939	0.000000	-10.000000	0.308333	-20.733334	159.000000	1023.000000	1023.000000	2046.000000
12.280000	-0.044308	-26.185770	0.082678	-8.639488	-14.435751	-3.193209	0.000000	-10.000000	0.283333	-20.300001	152.000000	1023.000000	1023.000000	2046.000000
12.300000	-0.044331	-26.199541	0.166569	-8.661675	-14.499702	-3.204733	0.000000	-10.000000	0.266667	-19.833334	145.166672	1023.000000	1023.000000	2046.000000
12.320000	-0.044742	-26.442736	0.180760	-8.790675	-14.732231	-3.100591	0.000000	-10.000000	0.233333	-19.316668	138.500000	1023.000000	1023.000000	2046.000000
12.340000	-0.044756	-26.451019	0.215664	-8.922421	-14.826708	-2.917555	0.000000	-10.000000	0.216667	-18.916668	132.000000	1023.000000	1023.000000	2046.000000
12.360000	-0.044706	-26.421461	0.169357	-8.882320	-14.855618	-2.852881	0.000000	-10.000000	0.200000	-18.516666	125.666664	1023.000000	1023.000000	2046.000000
12.380000	-0.044601	-26.359058	0.144217	-8.822918	-14.662271	-3.018088	0.000000	-10.000000	0.200000	-18.100000	119.500000	1023.000000	1023.000000	2046.000000
12.400000	-0.044455	-26.272610	0.150802	-8.681055	-14.577742	-3.164616	0.000000	-10.000000	0.200000	-17.633333	113.500000	1023.000000	1023.000000	2046.000000
12.420000	-0.044591	-26.353241	0.147690	-8.743816	-14.686549	-3.070566	0.000000	-10.000000	0.191667	-17.283333	107.500000	1023.000000	1023.000000	2046.000000
12.440000	-0.044884	-26.526575	0.183551	-8.852895	-14.895880	-2.961352	0.000000	-10.000000	0.175000	-16.766666	101.833336	1023.000000	1023.000000	2046.000000
12.460000	-0.044955	-26.568111	0.237779	-8.908066	-15.013843	-2.883982	0.000000	-10.000000	0.158333	-16.350000	96.166664	1023.000000	1023.000000	2046.000000
12.480000	-0.044805	-26.479851	0.163242	-8.812589	-14.958995	-2.871509	0.000000	-10.000000	0.158333	-16.000000	90.833336	1023.000000	1023.000000	2046.000000
12.500000	-0.044732	-26.436586	0.142053	-8.745786	-14.865482	-2.967371	0.000000	-10.000000	0.158333	-15.716667	85.333336	1023.000000	1023.000000	2046.000000
12.520000	-0.044666	-26.397425	0.121663	-8.651892	-14.832738	-3.034457	0.000000	-10.000000	0.158333	-15.416667	80.166664	1023.000000	1023.000000	2046.000000
12.540000	-0.044565	-26.337891	0.169501	-8.584719	-14.891901	-3.030772	0.000000	-10.000000	0.150000	-14.983334	75.000000	1023.000000	1023.000000	2046.000000
12.560000	-0.044859	-26.511415	0.241762	-8.739000	-15.091861	-2.922316	0.000000	-10.000000	0.133333	-14.700000	70.000000	1023.000000	1023.000000	2046.000000
12.580000	-0.044888	-26.528763	0.211243	-8.799291	-15.153326	-2.787387	0.000000	-10.000000	0.116667	-14.333334	65.000000	1023.000000	1023.000000	2046.000000
12.600000	-0.044710	-26.423653	0.148844	-8.706756	-15.097091	-2.768651	0.000000	-10.000000	0.100000	-14.083334	60.166668	1023.000000	1023.000000	2046.000000
12.620000	-0.044534	-26.319668	0.102232	-8.608626	-14.967069	-2.846205	0.000000	-10.000000	0.083333	-13.666667	55.500000	1023.000000	1023.000000	2046.000000
12.640000	-0.044499	-26.298618	0.231529	-8.522062	-15.034079	-2.974006	0.000000	-10.000000	0.066667	-13.300000	51.000000	1023.000000	1023.000000	2046.000000
12.660000	-0.044714	-26.425791	0.258744	-8.630632	-15.202692	-2.851210	0.000000	-10.000000	0.050000	-12.766666	46.500000	1023.000000	1023.000000	2046.000000
12.680000	-0.044831	-26.494888	0.155834	-8.678222	-15.292583	-2.679918	0.000000	-10.000000	0.050000	-12.283334	42.166668	1023.000000	1023.000000	2046.000000
12.700000	-0.044529	-26.316412	0.145187	-8.660908	-15.154335	-2.646357	0.000000	-10.000000	0.050000	-11.866667	38.000000	1023.000000	1023.000000	2046.000000
12.720000	-0.044575	-26.343927	0.164335	-8.508135	-15.149353	-2.850775	0.000000	-10.000000	0.050000	-11.466667	34.000000	1023.000000	1023.000000	2046.000000
12.740000	-0.044433	-26.259661	0.226183	-8.433557	-15.218327	-2.833961	0.000000	-10.000000	0.050000	-11.133333	30.333334	1023.000000	1023.000000	2046.000000
12.760000	-0.045297	-26.770634	0.166130	-8.663289	-15.454752	-2.818724	0.000000	-10.000000	0.041667	-10.783334	26.666666	1023.000000	1023.000000	2046.000000
12.780000	-0.046580	-27.528551	-0.121363	-8.839511	-15.601480	-2.966197	0.000000	-10.000000	0.041667	-10.416667	23.166666	1023.000000	1023.000000	2046.000000
12.800000	-0.047769	-28.231743	-0.385474	-8.940683	-15.684855	-3.220732	0.000000	-10.000000	0.025000	-9.933333	19.500000	1023.000000	1023.000000	2046.000000
12.820000	-0.048769	-28.822367	-0.581485	-9.009616	-15.737074	-3.494193	0.000000	-10.000000	0.025000	-9.433333	16.166666	1023.000000	1023.000000	2046.000000
12.840000	-0.049188	-29.070251	-0.568545	-8.941509	-15.925085	-3.635112	0.000000	-10.000000	0.008333	-9.000000	13.000000	1023.000000	1023.000000	2046.000000
12.860000	-0.048904	-28.902369	-0.410550	-8.875623	-15.958493	-3.657703	0.000000	-10.000000	0.008333	-8.800000	10.000000	1023.000000	1023.000000	2046.000000
12.880000	-0.048406	-28.607750	-0.325040	-8.779311	-16.081612	-3.421787	0.000000	-10.000000	0.008333	-8.716667	7.000000	1023.000000	1023.000000	2046.000000
12.900000	-0.048090	-28.421091	-0.194732	-8.789212	-15.994261	-3.442886	0.000000	-10.000000	0.016667	-8.800000	4.166667	1023.000000	1023.000000	2046.000000
12.920000	-0.048361	-28.581606	-0.266477	-8.649713	-15.911044	-3.754371	0.000000	-10.000000	0.016667	-8.583334	1.666667	1023.000000	1023.000000	2046.000000
12.940000	-0.049127	-29.033915	-0.467470	-8.509689	-15.895141	-4.161615	0.000000	-10.000000	0.008333	-7.600000	-0.833333	1023.000000	1023.000000	2046.000000
12.960000	-0.050545	-29.872351	-0.448379	-8.470428	-15.919940	-5.033604	0.000000	-10.000000	0.000000	-6.266667	-3.166667	1023.000000	1023.000000	2046.000000
12.980000	-0.052588	-31.079268	-0.720756	-8.668801	-16.156164	-5.533544	0.000000	-10.000000	-0.008333	-4.700000	-5.333333	1023.000000	1023.000000	2046.000000
13.000000	-0.054709	-32.333115	-1.183562	-8.609523	-15.871381	-6.668649	0.000000	-10.000000	-0.016667	-3.650000	-6.833333	1023.000000	1023.000000	2046.000000
13.020000	-0.055819	-32.988739	-2.562458	-8.136882	-13.662733	-8.626666	0.000000	-10.000000	-0.025000	-3.150000	-8.000000	1023.000000	1023.000000	2046.000000
13.040000	-0.057131	-33.764240	-2.920950	-8.256754	-13.583661	-9.002876	0.000000	-10.000000	-0.016667	-3.400000	-9.166667	1023.000000	1023.000000	2046.000000
13.060000	-0.058173	-34.380005	-3.231703	-8.318320	-13.435775	-9.394205	0.000000	-10.000000	-0.016667	-4.166667	-10.333333	1023.000000	1023.000000	2046.000000
13.080000	-0.059225	-35.002007	-3.366930	-8.481692	-13.593830	-9.559555	0.000000	-10.000000	0.000000	-4.866667	-11.833333	1023.000000	1023.000000	2046.000000
13.100000	-0.060153	-35.550137	-3.423972	-9.061398	-13.902987	-9.161778	0.000000	-10.000000	0.000000	-5.383334	-13.500000	1023.000000	1023.000000	2046.000000
13.120000	-0.061178	-36.156059	-3.662122	-9.557543	-14.072373	-8.864021	0.000000	-10.000000	0.008333	-5.633334	-15.500000	1023.000000	1023.000000	2046.000000
13.140000	-0.062057	-36.675583	-3.884777	-9.778831	-14.175614	-8.836360	0.000000	-10.000000	-0.016667	-5.633334	-17.166666	1023.000000	1023.000000	2046.000000
13.160000	-0.062786	-37.106750	-4.000924	-9.852954	-14.378284	-8.874589	0.000000	-10.000000	-0.025000	-5.466667	-18.833334	1023.000000	1023.000000	2046.000000
13.180000	-0.063337	-37.432220	-4.066012	-10.067576	-14.715457	-8.583178	0.000000	-10.000000	-0.025000	-5.250000	-20.500000	1023.000000	1023.000000	2046.000000
13.200000	-0.063649	-37.616352	-4.208942	-10.225488	-14.893428	-8.288493	0.000000	-10.000000	-0.008333	-5.100000	-22.500000	1023.000000	1023.000000	2046.000000
13.220000	-0.063718	-37.657452	-4.343950	-10.364557	-14.816734	-8.132210	0.000000	-10.000000	0.000000	-5.100000	-24.333334	1023.000000	1023.000000	2046.000000
13.240000	-0.063589	-37.581322	-4.409890	-10.254991	-14.687956	-8.228485	0.000000	-10.000000	0.000000	-5.183333	-26.000000	1023.000000	1023.000000	2046.000000
13.260000	-0.063116	-37.301479	-4.223768	-10.230565	-14.782374	-8.064773	0.000000	-10.000000	0.000000	-5.383334	-27.666666	1023.000000	1023.000000	2046.000000
13.280000	-0.062350	-36.848919	-4.070755	-10.269061	-14.777664	-7.731441	0.000000	-10.000000	0.000000	-5.766667	-29.500000	1023.000000	1023.000000	2046.000000
13.300000	-0.061379	-36.274742	-3.925276	-10.187589	-14.454567	-7.707311	0.000000	-10.000000	0.000000	-6.000000	-31.500000	1023.000000	1023.000000	2046.000000
13.320000	-0.060724	-35.887825	-3.785254	-10.020680	-14.129069	-7.952820	0.000000	-10.000000	-0.008333	-6.016667	-33.500000	1023.000000	1023.000000	2046.000000
13.340000	-0.060300	-35.637096	-3.547702	-10.020789	-14.017513	-8.051092	0.000000	-10.000000	-0.008333	-5.833333	-35.500000	1023.000000	1023.000000	2046.000000
13.360000	-0.060301	-35.638084	-3.342893	-10.304727	-14.147674	-7.842791	0.000000	-10.000000	-0.008333	-5.766667	-37.500000	1023.000000	1023.000000	2046.000000
13.380000	-0.060108	-35.523560	-3.266506	-10.371050	-13.846370	-8.039635	0.000000	-10.000000	-0.008333	-5.700000	-39.500000	1023.000000	1023.000000	2046.000000
13.400000	-0.060121	-35.531296	-3.219027	-10.288986	-13.602938	-8.420344	0.000000	-10.000000	-0.025000	-5.200000	-41.500000	1023.000000	1023.000000	2046.000000
13.420000	-0.060210	-35.584400	-2.994287	-10.356074	-13.690611	-8.543427	0.000000	-10.000000	-0.033333	-4.300000	-43.166668	1023.000000	1023.000000	2046.000000
13.440000	-0.060215	-35.587139	-2.836121	-10.509634	-13.835724	-8.405663	0.000000	-10.000000	-0.041667	-3.066667	-44.500000	1023.000000	1023.000000	2046.000000
13.460000	-0.060018	-35.470531	-2.826497	-10.572514	-13.659236	-8.412286	0.000000	-10.000000	-0.041667	-1.633333	-45.333332	1023.000000	1023.000000	2046.000000
13.480000	-0.059853	-35.373009	-2.773409	-10.525287	-13.452297	-8.622018	0.000000	-10.000000	-0.033333	-0.600000	-45.833332	1023.000000	1023.000000	2046.000000
13.500000	-0.059685	-35.273926	-2.701959	-10.333107	-13.291364	-8.947496	0.000000	-10.000000	-0.016667	0.000000	-46.000000	1023.000000	1023.000000	2046.000000
13.520000	-0.059639	-35.246407	-2.491910	-10.440847	-13.545390	-8.768259	0.000000	-10.000000	-0.008333	0.000000	-46.000000	1023.000000	1023.000000	2046.000000
13.540000	-0.059195	-34.984016	-2.325258	-10.545360	-13.596410	-8.516988	0.000000	-10.000000	-0.025000	-0.583333	-46.000000	1023.000000	1023.000000	2046.000000
13.560000	-0.058705	-34.694702	-2.351915	-10.445589	-13.327882	-8.569317	0.000000	-10.000000	-0.025000	-1.383333	-46.000000	1023.000000	1023.000000	2046.000000
13.580000	-0.058448	-34.542950	-2.380008	-10.249765	-13.123908	-8.789268	0.000000	-10.000000	-0.025000	-2.333333	-46.333332	1023.000000	1023.000000	2046.000000
13.600000	-0.058236	-34.417496	-2.195750	-10.249279	-13.224228	-8.748238	0.000000	-10.000000	-0.016667	-2.783334	-47.000000	1023.000000	1023.000000	2046.000000
13.620000	-0.057882	-34.208412	-2.080045	-10.307880	-13.418827	-8.401661	0.000000	-10.000000	-0.016667	-3.033334	-48.000000	1023.000000	1023.000000	2046.000000
13.640000	-0.057243	-33.830723	-2.053419	-10.291859	-13.209199	-8.276245	0.000000	-10.000000	-0.008333	-3.100000	-49.000000	1023.000000	1023.000000	2046.000000
13.660000	-0.057035	-33.707634	-2.070525	-10.151384	-12.945334	-8.540388	0.000000	-10.000000	-0.016667	-3.033333	-50.000000	1023.000000	1023.000000	2046.000000
13.680000	-0.056873	-33.611759	-1.992108	-9.945583	-12.937805	-8.736263	0.000000	-10.000000	-0.025000	-2.850000	-51.000000	1023.000000	1023.000000	2046.000000
13.700000	-0.056644	-33.476387	-1.876565	-10.019126	-13.143557	-8.437140	0.000000	-10.000000	-0.041667	-2.483333	-52.000000	1023.000000	1023.000000	2046.000000
13.720000	-0.056054	-33.127956	-1.793875	-10.015694	-13.100247	-8.218139	0.000000	-10.000000	-0.041667	-1.716667	-52.666668	1023.000000	1023.000000	2046.000000
13.740000	-0.055594	-32.855961	-1.795712	-9.962382	-12.909428	-8.188438	0.000000	-10.000000	-0.041667	-0.850000	-53.000000	1023.000000	1023.000000	2046.000000
13.760000	-0.055211	-32.629993	-1.826080	-9.826909	-12.622534	-8.354471	0.000000	-10.000000	-0.041667	0.066667	-53.000000	1023.000000	1023.000000	2046.000000
13.780000	-0.054960	-32.481213	-1.796100	-9.582216	-12.593407	-8.509491	0.000000	-10.000000	-0.033333	1.016667	-53.000000	1023.000000	1023.000000	2046.000000
13.800000	-0.054799	-32.386330	-1.716473	-9.545166	-12.723375	-8.401316	0.000000	-10.000000	-0.041667	2.083333	-53.000000	1023.000000	1023.000000	2046.000000
13.820000	-0.054354	-32.123451	-1.571481	-9.649325	-12.853795	-8.048852	0.000000	-10.000000	-0.050000	3.216667	-53.000000	1023.000000	1023.000000	2046.000000
13.840000	-0.053647	-31.705378	-1.514740	-9.517379	-12.773892	-7.899366	0.000000	-10.000000	-0.075000	4.250000	-53.000000	1023.000000	1023.000000	2046.000000
13.860000	-0.053043	-31.348274	-1.543521	-9.390057	-12.531315	-7.883383	0.000000	-10.000000	-0.100000	5.550000	-53.000000	1023.000000	1023.000000	2046.000000
13.880000	-0.052439	-30.991158	-1.503727	-9.232953	-12.346621	-7.907856	0.000000	-10.000000	-0.116667	7.166667	-53.000000	1023.000000	1023.000000	2046.000000
13.900000	-0.051830	-30.631495	-1.465905	-9.005660	-12.165738	-7.994191	0.000000	-10.000000	-0.133333	9.166667	-53.000000	1023.000000	1023.000000	2046.000000
13.920000	-0.051417	-30.387220	-1.378055	-8.849677	-12.218871	-7.940617	0.000000	-10.000000	-0.166667	11.283334	-53.000000	1023.000000	1023.000000	2046.000000
13.940000	-0.050761	-29.999607	-1.235275	-8.760895	-12.436487	-7.566949	0.000000	-10.000000	-0.216667	13.700001	-53.000000	1023.000000	1023.000000	2046.000000
13.960000	-0.049529	-29.271883	-1.120489	-8.585659	-12.376980	-7.188755	0.000000	-10.000000	-0.275000	16.049999	-28.000000	1023.000000	1023.000000	2046.000000
13.980000	-0.048421	-28.616907	-1.014147	-8.459957	-12.151133	-6.991671	0.000000	-10.000000	-0.308333	18.200001	-1.500000	1023.000000	1023.000000	2046.000000
14.000000	-0.047372	-27.996857	-1.003065	-8.143336	-11.851443	-6.999012	0.000000	-10.000000	-0.358333	19.866667	27.333334	1023.000000	1023.000000	2046.000000
14.020000	-0.046544	-27.507631	-0.880417	-7.844162	-11.836382	-6.946670	0.000000	-10.000000	-0.400000	21.383333	33.333332	1023.000000	1023.000000	2046.000000
14.040000	-0.045834	-27.088013	-0.754780	-7.778173	-12.084661	-6.470401	0.000000	-10.000000	-0.450000	22.833334	40.333332	1023.000000	1023.000000	2046.000000
14.060000	-0.044675	-26.403086	-0.602822	-7.659953	-12.047844	-6.092467	0.000000	-10.000000	-0.466667	23.966667	47.500000	1023.000000	1023.000000	2046.000000
14.080000	-0.043534	-25.728344	-0.446287	-7.448979	-11.971450	-5.861627	0.000000	-10.000000	-0.483333	25.016666	55.500000	1023.000000	1023.000000	2046.000000
14.100000	-0.042679	-25.223450	-0.418169	-7.295766	-11.836734	-5.672780	0.000000	-10.000000	-0.508333	25.633333	63.666668	1023.000000	1023.000000	2046.000000
14.120000	-0.042520	-25.129089	-0.431733	-7.219245	-11.845045	-5.633065	0.000000	-10.000000	-0.533333	26.183334	72.333336	1023.000000	1023.000000	2046.000000
14.140000	-0.043211	-25.537485	-0.383969	-7.343393	-12.187224	-5.622898	0.000000	-10.000000	-0.566667	26.666668	80.833336	1023.000000	1023.000000	2046.000000
14.160000	-0.043582	-25.756708	-0.170212	-7.397684	-12.943603	-5.245210	0.000000	-10.000000	-0.591667	27.250000	89.666664	1023.000000	1023.000000	2046.000000
14.180000	-0.043814	-25.894310	-0.119867	-7.465342	-13.409449	-4.899652	0.000000	-10.000000	-0.608333	28.050001	98.666664	1023.000000	1023.000000	2046.000000
14.200000	-0.043439	-25.672359	0.029474	-7.425388	-13.873199	-4.403247	0.000000	-10.000000	-0.616667	28.483334	108.000000	1023.000000	1023.000000	2046.000000
14.220000	-0.041705	-24.647474	0.250214	-7.218532	-14.069616	-3.609541	0.000000	-10.000000	-0.625000	29.150000	117.333336	1023.000000	1023.000000	2046.000000
14.240000	-0.039734	-23.482838	0.356845	-6.866051	-14.041807	-2.931825	0.000000	-10.000000	-0.633333	29.450001	126.833336	1023.000000	1023.000000	2046.000000
14.260000	-0.038536	-22.774544	0.472087	-6.611326	-13.754153	-2.881151	0.000000	-10.000000	-0.650000	29.766666	136.500000	1023.000000	1023.000000	2046.000000
14.280000	-0.037980	-22.446096	0.548955	-6.344684	-13.933650	-2.716718	0.000000	-10.000000	-0.675000	30.216667	146.500000	1023.000000	1023.000000	2046.000000
14.300000	-0.038171	-22.559086	0.504262	-6.221002	-14.295141	-2.547205	0.000000	-10.000000	-0.700000	30.950001	156.500000	1023.000000	1023.000000	2046.000000
14.320000	-0.038768	-22.911800	0.363397	-6.224982	-14.589231	-2.460984	0.000000	-10.000000	-0.716667	31.683334	166.833328	1023.000000	1023.000000	2046.000000
14.340000	-0.039714	-23.470789	-0.005420	-6.302589	-14.760962	-2.401817	0.000000	-10.000000	-0.716667	32.183334	177.333328	1023.000000	1023.000000	2046.000000
14.360000	-0.040690	-24.048052	-0.347227	-6.307878	-14.727646	-2.665301	0.000000	-10.000000	-0.708333	32.016666	188.000000	1023.000000	1023.000000	2046.000000
14.380000	-0.041276	-24.394320	-0.617847	-6.176260	-14.749970	-2.850241	0.000000	-10.000000	-0.700000	32.166668	198.666672	1023.000000	1023.000000	2046.000000
14.400000	-0.041674	-24.629431	-0.836047	-6.148566	-15.035939	-2.608878	0.000000	-10.000000	-0.691667	31.733334	209.333328	1023.000000	1023.000000	2046.000000
14.420000	-0.041508	-24.531227	-0.988610	-6.179332	-15.090173	-2.273113	0.000000	-10.000000	-0.708333	32.016666	220.000000	1023.000000	1023.000000	2046.000000
14.440000	-0.040991	-24.225430	-1.132081	-6.104081	-14.861254	-2.128015	0.000000	-10.000000	-0.716667	31.733334	230.666672	1023.000000	1023.000000	2046.000000
14.460000	-0.040692	-24.049112	-1.237358	-5.913040	-14.656316	-2.242398	0.000000	-10.000000	-0.741667	32.166668	241.333328	1023.000000	1023.000000	2046.000000
14.480000	-0.040452	-23.907185	-1.356451	-5.721067	-14.677276	-2.152390	0.000000	-10.000000	-0.766667	32.383335	252.000000	1023.000000	1023.000000	2046.000000
14.500000	-0.040002	-23.641251	-1.417245	-5.599661	-14.823601	-1.800744	0.000000	-10.000000	-0.783333	33.050003	262.666656	1023.000000	1023.000000	2046.000000
14.520000	-0.039212	-23.174021	-1.485706	-5.495489	-14.794579	-1.398246	0.000000	-10.000000	-0.791667	33.416668	273.500000	1023.000000	1023.000000	2046.000000
14.540000	-0.038168	-22.557102	-1.609437	-5.226978	-14.468737	-1.251950	0.000000	-10.000000	-0.808333	33.900002	284.666656	1023.000000	1023.000000	2046.000000
14.560000	-0.037214	-21.993763	-1.678488	-4.858560	-14.299498	-1.157218	0.000000	-10.000000	-0.833333	34.349998	295.833344	1023.000000	1023.000000	2046.000000
14.580000	-0.036758	-21.723923	-1.708162	-4.798371	-14.387346	-0.830044	0.000000	-10.000000	-0.850000	34.433334	307.333344	1023.000000	1023.000000	2046.000000
14.600000	-0.035350	-20.892090	-1.728616	-4.549763	-14.488710	-0.125000	0.000000	-10.000000	-0.841667	34.650002	318.833344	1023.000000	1023.000000	2046.000000
14.620000	-0.033513	-19.806171	-1.620615	-4.406300	-14.170159	0.390903	0.000000	-10.000000	-0.825000	34.433334	330.500000	1023.000000	1023.000000	2046.000000
14.640000	-0.032076	-18.956766	-1.550538	-4.121511	-13.873158	0.588442	0.000000	-10.000000	-0.808333	34.400002	342.000000	1023.000000	1023.000000	2046.000000
14.660000	-0.030621	-18.096909	-1.494309	-3.919952	-13.670679	0.988032	0.000000	-10.000000	-0.808333	33.950001	353.500000	1023.000000	1023.000000	2046.000000
14.680000	-0.029206	-17.260807	-1.315925	-3.799679	-13.741750	1.596545	0.000000	-10.000000	-0.808333	33.733334	364.833344	1023.000000	1023.000000	2046.000000
14.700000	-0.027752	-16.401575	-1.176084	-3.781064	-13.492517	2.048089	0.000000	-10.000000	-0.791667	33.516666	376.166656	1023.000000	1023.000000	2046.000000
14.720000	-0.026723	-15.793249	-1.177444	-3.693274	-13.129201	2.206671	0.000000	-10.000000	-0.775000	33.400002	387.333344	1023.000000	1023.000000	2046.000000
14.740000	-0.025611	-15.136169	-1.061650	-3.485635	-12.657621	2.068737	0.000000	-10.000000	-0.783333	33.250000	398.500000	1023.000000	1023.000000	2046.000000
14.760000	-0.024798	-14.655687	-0.979308	-3.345385	-12.426358	2.095364	0.000000	-10.000000	-0.791667	33.516666	409.500000	1023.000000	1023.000000	2046.000000
14.780000	-0.023315	-13.779334	-0.862341	-3.139035	-12.282066	2.504108	0.000000	-10.000000	-0.825000	33.866669	420.666656	1023.000000	1023.000000	2046.000000
14.800000	-0.021895	-12.939882	-0.782878	-3.044985	-11.674352	2.562332	0.000000	-10.000000	-0.841667	34.600002	431.833344	1023.000000	1023.000000	2046.000000
14.820000	-0.020389	-12.050140	-0.625820	-2.794568	-11.246842	2.617090	0.000000	-10.000000	-0.875000	35.016666	443.333344	1023.000000	1023.000000	2046.000000
14.840000	-0.019340	-11.429889	-0.578978	-2.695592	-10.775579	2.620260	0.000000	-10.000000	-0.866667	35.383335	455.000000	1023.000000	1023.000000	2046.000000
14.860000	-0.018805	-11.113832	-0.629836	-2.662368	-10.642975	2.821348	0.000000	-10.000000	-0.858333	35.283337	467.000000	1023.000000	1023.000000	2046.000000
14.880000	-0.017691	-10.455090	-0.472660	-2.558116	-10.573463	3.149151	0.000000	-10.000000	-0.850000	35.050003	478.666656	1023.000000	1023.000000	2046.000000
14.900000	-0.016253	-9.605394	-0.429667	-2.398497	-10.279021	3.501791	0.000000	-10.000000	-0.825000	34.700001	490.333344	1023.000000	1023.000000	2046.000000
14.920000	-0.014506	-8.572810	-0.238776	-2.113419	-9.844036	3.623422	0.000000	-10.000000	-0.800000	34.266666	501.833344	1023.000000	1023.000000	2046.000000
14.940000	-0.013166	-7.780998	-0.125093	-1.884336	-9.499661	3.728092	0.000000	-10.000000	-0.766667	33.799999	513.500000	1023.000000	1023.000000	2046.000000
14.960000	-0.012063	-7.129483	0.011666	-1.762554	-9.303620	3.925025	0.000000	-10.000000	-0.775000	33.250000	524.833313	1023.000000	1023.000000	2046.000000
14.980000	-0.011251	-6.649315	0.030303	-1.687621	-9.270099	4.278101	0.000000	-10.000000	-0.783333	33.033333	536.000000	1023.000000	1023.000000	2046.000000
15.000000	-0.009868	-5.832204	0.162321	-1.531592	-9.067698	4.604763	0.000000	-10.000000	-0.791667	32.900002	547.000000	1023.000000	1023.000000	2046.000000
15.020000	-0.008129	-4.804136	0.341479	-1.246641	-8.690509	4.791535	0.000000	-10.000000	-0.775000	32.783337	558.000000	1023.000000	1023.000000	2046.000000
15.040000	-0.006959	-4.112573	0.499011	-1.066740	-8.315459	4.770615	0.000000	-10.000000	-0.758333	32.483334	569.000000	1023.000000	1023.000000	2046.000000
15.060000	-0.006368	-3.763261	0.524819	-1.014264	-8.340031	5.066216	0.000000	-10.000000	-0.741667	32.483334	579.833313	1023.000000	1023.000000	2046.000000
15.080000	-0.005076	-2.999718	0.609915	-0.906994	-8.189155	5.486515	0.000000	-10.000000	-0.733333	32.366669	590.666687	1023.000000	1023.000000	2046.000000
15.100000	-0.003618	-2.137963	0.807916	-0.756240	-7.826646	5.637007	0.000000	-10.000000	-0.716667	32.016666	601.500000	1023.000000	1023.000000	2046.000000
15.120000	-0.002412	-1.425232	0.960387	-0.671296	-7.327284	5.612961	0.000000	-10.000000	-0.700000	31.400000	612.333313	1023.000000	1023.000000	2046.000000
15.140000	-0.001994	-1.178741	0.998711	-0.670365	-7.331311	5.824224	0.000000	-10.000000	-0.675000	31.033333	623.000000	1023.000000	1023.000000	2046.000000
15.160000	-0.000979	-0.578695	1.059764	-0.646359	-7.329093	6.336993	0.000000	-10.000000	-0.658333	31.000000	633.333313	1023.000000	1023.000000	2046.000000
15.180000	0.000609	0.360119	1.251775	-0.496672	-6.936058	6.541072	0.000000	-10.000000	-0.650000	30.666666	643.666687	1023.000000	1023.000000	2046.000000
15.200000	0.001780	1.051797	1.415490	-0.334503	-6.508945	6.479754	0.000000	-10.000000	-0.633333	30.600000	654.000000	1023.000000	1023.000000	2046.000000
15.220000	0.002318	1.369971	1.515893	-0.331460	-6.534980	6.720519	0.000000	-10.000000	-0.633333	30.083334	664.333313	1023.000000	1023.000000	2046.000000
15.240000	0.003174	1.875689	1.591619	-0.296115	-6.564271	7.144457	0.000000	-10.000000	-0.633333	30.083334	674.500000	1023.000000	1023.000000	2046.000000
15.260000	0.004735	2.798547	1.762528	-0.091723	-6.228880	7.356622	0.000000	-10.000000	-0.650000	29.800001	684.500000	1023.000000	1023.000000	2046.000000
15.280000	0.005936	3.508292	1.948240	0.072232	-5.877916	7.365736	0.000000	-10.000000	-0.633333	29.733334	694.500000	1023.000000	1023.000000	2046.000000
15.300000	0.006352	3.754013	2.035917	-0.006502	-5.825727	7.550326	0.000000	-10.000000	-0.616667	29.250000	704.500000	1023.000000	1023.000000	2046.000000
15.320000	0.006973	4.121135	2.107592	0.014699	-5.877454	7.876298	0.000000	-10.000000	-0.600000	28.933334	714.333313	1023.000000	1023.000000	2046.000000
15.340000	0.008406	4.967997	2.258298	0.194747	-5.631536	8.146487	0.000000	-10.000000	-0.591667	28.533333	724.000000	1023.000000	1023.000000	2046.000000
15.360000	0.009300	5.496397	2.475377	0.374683	-5.335892	7.982230	0.000000	-10.000000	-0.575000	28.516666	733.500000	1023.000000	1023.000000	2046.000000
15.380000	0.009398	5.554306	2.450194	0.397373	-5.399600	8.106339	0.000000	-10.000000	-0.558333	28.100000	743.000000	1023.000000	1023.000000	2046.000000
15.400000	0.008446	4.991581	2.220462	0.190814	-5.658998	8.239305	0.000000	-10.000000	-0.550000	27.700001	752.500000	1023.000000	1023.000000	2046.000000
15.420000	0.007941	4.693260	2.198493	0.011602	-5.473733	7.956898	0.000000	-10.000000	-0.550000	27.183334	761.833313	1023.000000	1023.000000	2046.000000
15.440000	0.007545	4.459246	2.216469	0.025033	-5.417476	7.635219	0.000000	-10.000000	-0.533333	27.000000	771.000000	1023.000000	1023.000000	2046.000000
15.460000	0.007395	4.370217	2.130861	0.046255	-5.550732	7.743834	0.000000	-10.000000	-0.508333	26.633333	780.000000	1023.000000	1023.000000	2046.000000
15.480000	0.008731	5.159915	2.323322	0.202643	-5.687240	8.321189	0.000000	-10.000000	-0.475000	26.033333	789.000000	1023.000000	1023.000000	2046.000000
15.500000	0.010461	6.182506	2.496823	0.556264	-5.446518	8.575938	0.000000	-10.000000	-0.441667	25.116667	797.666687	1023.000000	1023.000000	2046.000000
15.520000	0.011399	6.736765	2.649036	0.863030	-5.185393	8.410091	0.000000	-10.000000	-0.408333	24.433334	806.333313	1023.000000	1023.000000	2046.000000
15.540000	0.011137	6.582026	2.668814	0.903986	-5.267766	8.276993	0.000000	-10.000000	-0.366667	23.300001	814.666687	1023.000000	1023.000000	2046.000000
15.560000	0.010675	6.308759	2.625011	0.927716	-5.509645	8.265676	0.000000	-10.000000	-0.341667	22.216667	822.666687	1023.000000	1023.000000	2046.000000
15.580000	0.010244	6.054480	2.688184	0.920973	-5.479986	7.925308	0.000000	-10.000000	-0.300000	20.866667	830.166687	1023.000000	1023.000000	2046.000000
15.600000	0.009641	5.697570	2.655035	1.050599	-5.408631	7.400566	0.000000	-10.000000	-0.250000	19.350000	837.333313	1023.000000	1023.000000	2046.000000
15.620000	0.007671	4.533733	2.374142	0.854743	-5.879341	7.184189	0.000000	-10.000000	-0.175000	17.299999	844.166687	1023.000000	1023.000000	2046.000000
15.640000	0.006598	3.899261	2.029497	0.888349	-6.199673	7.181087	0.000000	-10.000000	-0.133333	15.000000	850.333313	1023.000000	1023.000000	2046.000000
15.660000	0.006096	3.603011	1.790241	0.950870	-6.138092	6.999991	0.000000	-10.000000	-0.108333	12.983334	855.666687	1023.000000	1023.000000	2046.000000
15.680000	0.005650	3.339365	1.664271	1.030712	-6.088040	6.732422	0.000000	-10.000000	-0.108333	11.500000	860.166687	1023.000000	1023.000000	2046.000000
15.700000	0.004560	2.694841	1.388482	1.001892	-6.522810	6.827276	0.000000	-10.000000	-0.083333	10.000000	864.166687	1023.000000	1023.000000	2046.000000
15.720000	0.004337	2.563310	1.254173	0.986529	-6.613622	6.936230	0.000000	-10.000000	-0.066667	8.600000	867.833313	1023.000000	1023.000000	2046.000000
15.740000	0.004475	2.644762	1.116422	1.173125	-6.460264	6.815478	0.000000	-10.000000	-0.041667	6.766667	871.000000	1023.000000	1023.000000	2046.000000
15.760000	0.004196	2.479788	0.999300	1.244996	-6.537482	6.772973	0.000000	-10.000000	-0.033333	5.150000	873.500000	1023.000000	1023.000000	2046.000000
15.780000	0.003487	2.060660	0.646112	1.309208	-6.902670	7.008010	0.000000	-10.000000	-0.016667	3.166667	875.500000	1023.000000	1023.000000	2046.000000
15.800000	0.003566	2.107426	0.457298	1.416383	-6.920138	7.153883	0.000000	-10.000000	-0.008333	1.183333	877.000000	1023.000000	1023.000000	2046.000000
15.820000	0.003487	2.060971	0.291234	1.541736	-6.798848	7.026850	0.000000	-10.000000	-0.008333	-0.900000	877.833313	1023.000000	1023.000000	2046.000000
15.840000	0.003276	1.935838	0.307296	1.469870	-6.876612	7.035284	0.000000	-10.000000	-0.008333	-2.716667	878.000000	1023.000000	1023.000000	2046.000000
15.860000	0.002752	1.626252	0.015492	1.496358	-7.124247	7.238649	0.000000	-10.000000	-0.008333	-4.733334	878.000000	1023.000000	1023.000000	2046.000000
15.880000	0.002900	1.714013	0.010286	1.387188	-7.133470	7.450010	0.000000	-10.000000	0.016667	-6.800000	878.000000	1023.000000	1023.000000	2046.000000
15.900000	0.003345	1.976825	0.117052	1.396422	-6.863605	7.326955	0.000000	-10.000000	0.033333	-8.850000	878.000000	1023.000000	1023.000000	2046.000000
15.920000	0.003751	2.217125	0.293551	1.356748	-6.759114	7.325941	0.000000	-10.000000	0.066667	-10.233334	878.000000	1023.000000	1023.000000	2046.000000
15.940000	0.003702	2.187896	0.257209	1.294214	-6.962773	7.599246	0.000000	-10.000000	0.083333	-11.450001	878.000000	1023.000000	1023.000000	2046.000000
15.960000	0.003951	2.335281	0.360862	1.160187	-6.960721	7.774953	0.000000	-10.000000	0.100000	-12.666667	874.500000	1023.000000	1023.000000	2046.000000
15.980000	0.004082	2.412728	0.499165	0.965050	-6.667681	7.616194	0.000000	-10.000000	0.116667	-13.966667	866.500000	1023.000000	1023.000000	2046.000000
16.000000	0.003717	2.196613	0.754846	0.686569	-6.461980	7.217178	0.000000	-10.000000	0.141667	-15.116667	856.666687	1023.000000	1023.000000	2046.000000
16.020000	0.002681	1.584339	0.926722	0.252800	-6.695968	7.100785	0.000000	-10.000000	0.175000	-15.816668	848.666687	1023.000000	1023.000000	2046.000000
16.040001	0.002263	1.337380	1.032714	-0.119776	-6.699127	7.123570	0.000000	-10.000000	0.191667	-16.450001	843.166687	1023.000000	1023.000000	2046.000000
16.059999	0.001972	1.165305	1.192977	-0.335182	-6.463364	6.770874	0.000000	-10.000000	0.200000	-16.983334	837.833313	1023.000000	1023.000000	2046.000000
16.080000	0.001633	0.965240	1.408020	-0.586899	-6.303616	6.447735	0.000000	-10.000000	0.216667	-17.783333	832.166687	1023.000000	1023.000000	2046.000000
16.100000	0.000551	0.325564	1.515280	-0.967694	-6.604340	6.382317	0.000000	-10.000000	0.233333	-18.383333	828.500000	1023.000000	1023.000000	2046.000000
16.120001	0.000067	0.039800	1.649673	-1.235596	-6.695536	6.321259	0.000000	-10.000000	0.266667	-19.366667	822.166687	1023.000000	1023.000000	2046.000000
16.139999	-0.000060	-0.035431	1.747424	-1.341752	-6.460485	6.019382	0.000000	-10.000000	0.300000	-20.350000	815.500000	1023.000000	1023.000000	2046.000000
16.160000	-0.000245	-0.144867	2.054338	-1.564765	-6.403033	5.768593	0.000000	-10.000000	0.350000	-21.783335	806.500000	1023.000000	1023.000000	2046.000000
16.180000	-0.001069	-0.631976	2.104468	-1.834367	-6.613716	5.711638	0.000000	-10.000000	0.391667	-22.933334	799.333313	1023.000000	1023.000000	2046.000000
16.200001	-0.001534	-0.906591	2.121902	-2.034222	-6.715645	5.721375	0.000000	-10.000000	0.425000	-24.050001	791.833313	1023.000000	1023.000000	2046.000000
16.219999	-0.001647	-0.973121	2.135705	-2.079221	-6.481161	5.451556	0.000000	-10.000000	0.450000	-25.016668	783.666687	1023.000000	1023.000000	2046.000000
16.240000	-0.001683	-0.994767	2.340116	-2.158865	-6.362373	5.186356	0.000000	-10.000000	0.475000	-25.700001	775.166687	1023.000000	1023.000000	2046.000000
16.260000	-0.002629	-1.554002	2.397162	-2.445508	-6.637114	5.131457	0.000000	-10.000000	0.483333	-26.300001	766.500000	1023.000000	1023.000000	2046.000000
16.280001	-0.003052	-1.803616	2.357029	-2.643715	-6.603582	5.086652	0.000000	-10.000000	0.500000	-26.716667	757.833313	1023.000000	1023.000000	2046.000000
16.299999	-0.003359	-1.984942	2.358027	-2.748081	-6.449179	4.854291	0.000000	-10.000000	0.500000	-27.283335	749.000000	1023.000000	1023.000000	2046.000000
16.320000	-0.003614	-2.136036	2.551240	-2.896643	-6.376019	4.585385	0.000000	-10.000000	0.508333	-27.683334	739.833313	1023.000000	1023.000000	2046.000000
16.340000	-0.004453	-2.631875	2.615927	-3.139209	-6.635842	4.527250	0.000000	-10.000000	0.533333	-28.183334	730.666687	1023.000000	1023.000000	2046.000000
16.360001	-0.004949	-2.924961	2.600898	-3.249939	-6.747532	4.471613	0.000000	-10.000000	0.566667	-28.550001	721.166687	1023.000000	1023.000000	2046.000000
16.379999	-0.005331	-3.150864	2.562964	-3.346138	-6.610634	4.242944	0.000000	-10.000000	0.608333	-28.966667	711.666687	1023.000000	1023.000000	2046.000000
16.400000	-0.005483	-3.240695	2.744563	-3.518820	-6.506268	4.039829	0.000000	-10.000000	0.625000	-29.466667	702.000000	1023.000000	1023.000000	2046.000000
16.420000	-0.006409	-3.787978	2.857682	-3.840307	-6.647469	3.842115	0.000000	-10.000000	0.641667	-29.933334	692.333313	1023.000000	1023.000000	2046.000000
16.440001	-0.007174	-4.239750	2.790930	-4.008104	-6.874621	3.852045	0.000000	-10.000000	0.683333	-30.633333	682.333313	1023.000000	1023.000000	2046.000000
16.459999	-0.007763	-4.587903	2.786130	-4.194362	-6.931205	3.751534	0.000000	-10.000000	0.716667	-31.100000	672.000000	1023.000000	1023.000000	2046.000000
16.480000	-0.008206	-4.849448	2.755888	-4.307844	-6.775485	3.477992	0.000000	-10.000000	0.766667	-31.783335	661.500000	1023.000000	1023.000000	2046.000000
16.500000	-0.008617	-5.092376	2.938134	-4.491792	-6.755054	3.216335	0.000000	-10.000000	0.775000	-32.133335	651.000000	1023.000000	1023.000000	2046.000000
16.520000	-0.009707	-5.736797	2.930907	-4.783112	-7.079584	3.194992	0.000000	-10.000000	0.791667	-32.400002	640.333313	1023.000000	1023.000000	2046.000000
16.540001	-0.010270	-6.069587	2.860725	-4.925081	-7.154872	3.149640	0.000000	-10.000000	0.775000	-32.566669	629.500000	1023.000000	1023.000000	2046.000000
16.559999	-0.010674	-6.308079	2.831444	-4.985929	-7.060224	2.906630	0.000000	-10.000000	0.766667	-32.766666	618.500000	1023.000000	1023.000000	2046.000000
16.580000	-0.011016	-6.510684	2.926980	-5.108649	-6.963912	2.634897	0.000000	-10.000000	0.750000	-33.033333	607.500000	1023.000000	1023.000000	2046.000000
16.600000	-0.011875	-7.017987	2.937300	-5.350999	-7.228261	2.623973	0.000000	-10.000000	0.758333	-33.000000	596.500000	1023.000000	1023.000000	2046.000000
16.620001	-0.012033	-7.111501	2.875237	-5.400396	-7.320830	2.734488	0.000000	-10.000000	0.766667	-32.916668	585.500000	1023.000000	1023.000000	2046.000000
16.639999	-0.012593	-7.442334	2.637933	-5.426513	-7.324584	2.670830	0.000000	-10.000000	0.775000	-32.733334	574.500000	1023.000000	1023.000000	2046.000000
16.660000	-0.013426	-7.934613	2.465174	-5.458490	-7.249035	2.307738	0.000000	-10.000000	0.775000	-32.633335	563.500000	1023.000000	1023.000000	2046.000000
16.680000	-0.014754	-8.719653	2.384677	-5.661940	-7.532184	2.089794	0.000000	-10.000000	0.783333	-32.516666	552.666687	1023.000000	1023.000000	2046.000000
16.700001	-0.016111	-9.521815	2.271843	-5.847951	-7.953019	2.007313	0.000000	-10.000000	0.783333	-32.416668	541.833313	1023.000000	1023.000000	2046.000000
16.719999	-0.016467	-9.731827	2.093600	-5.773933	-7.998930	1.947435	0.000000	-10.000000	0.783333	-32.266666	531.166687	1023.000000	1023.000000	2046.000000
16.740000	-0.016385	-9.683496	1.950215	-5.571841	-7.971039	1.909168	0.000000	-10.000000	0.783333	-32.183334	520.333313	1023.000000	1023.000000	2046.000000
16.760000	-0.016408	-9.697364	1.896595	-5.485425	-7.811139	1.702604	0.000000	-10.000000	0.783333	-32.200001	509.666656	1023.000000	1023.000000	2046.000000
16.780001	-0.017475	-10.327645	1.917169	-5.654716	-8.033475	1.443376	0.000000	-10.000000	0.766667	-32.366669	498.833344	1023.000000	1023.000000	2046.000000
16.799999	-0.018984	-11.219553	1.769784	-5.692628	-8.405454	1.108745	0.000000	-10.000000	0.733333	-32.066666	488.166656	1023.000000	1023.000000	2046.000000
16.820000	-0.020472	-12.098957	1.456808	-5.611650	-8.563987	0.619871	0.000000	-10.000000	0.716667	-31.833334	477.333344	1023.000000	1023.000000	2046.000000
16.840000	-0.022700	-13.415899	1.074036	-5.690487	-8.755895	-0.043553	0.000000	-10.000000	0.700000	-31.233334	466.833344	1023.000000	1023.000000	2046.000000
16.860001	-0.024985	-14.766093	0.581134	-5.662967	-9.016831	-0.667429	0.000000	-10.000000	0.683333	-30.833334	456.166656	1023.000000	1023.000000	2046.000000
16.879999	-0.027363	-16.171530	0.146586	-5.516924	-9.816521	-0.984671	0.000000	-10.000000	0.658333	-30.533335	445.833344	1023.000000	1023.000000	2046.000000
16.900000	-0.029069	-17.179523	-0.249172	-5.324162	-10.471623	-1.134566	0.000000	-10.000000	0.650000	-30.516666	435.500000	1023.000000	1023.000000	2046.000000
16.920000	-0.030490	-18.019547	-0.596289	-5.324996	-10.815322	-1.282938	0.000000	-10.000000	0.650000	-30.716667	425.500000	1023.000000	1023.000000	2046.000000
16.940001	-0.031616	-18.685078	-0.790301	-5.348462	-10.960115	-1.586199	0.000000	-10.000000	0.650000	-30.450001	415.500000	1023.000000	1023.000000	2046.000000
16.959999	-0.033116	-19.571560	-0.980363	-5.443374	-11.398310	-1.749514	0.000000	-10.000000	0.666667	-30.500000	405.500000	1023.000000	1023.000000	2046.000000
16.980000	-0.034685	-20.498552	-0.807260	-5.449907	-12.454507	-1.786878	0.000000	-10.000000	0.666667	-30.366667	395.166656	1023.000000	1023.000000	2046.000000
17.000000	-0.036174	-21.378950	-0.872983	-5.616843	-12.987942	-1.901183	0.000000	-10.000000	0.666667	-30.433334	384.833344	1023.000000	1023.000000	2046.000000
17.020000	-0.037538	-22.184988	-1.101021	-5.691111	-13.275107	-2.117749	0.000000	-10.000000	0.650000	-30.166668	374.500000	1023.000000	1023.000000	2046.000000
17.040001	-0.038698	-22.870363	-1.192763	-5.924587	-13.616318	-2.136695	0.000000	-10.000000	0.641667	-29.883333	364.500000	1023.000000	1023.000000	2046.000000
17.059999	-0.040317	-23.827379	-1.282144	-6.386491	-13.931581	-2.227164	0.000000	-10.000000	0.625000	-29.550001	354.500000	1023.000000	1023.000000	2046.000000
17.080000	-0.040775	-24.098045	-0.552777	-6.479118	-13.534575	-3.531576	0.000000	-10.000000	0.625000	-29.083334	344.666656	1023.000000	1023.000000	2046.000000
17.100000	-0.041188	-24.342131	-0.698283	-6.415057	-13.469956	-3.758833	0.000000	-10.000000	0.616667	-28.750000	335.000000	1023.000000	1023.000000	2046.000000
17.120001	-0.041393	-24.463028	-0.837977	-6.501813	-13.197740	-3.925497	0.000000	-10.000000	0.616667	-28.400000	325.500000	1023.000000	1023.000000	2046.000000
17.139999	-0.041150	-24.319576	-0.886634	-6.307300	-12.619577	-4.506065	0.000000	-10.000000	0.583333	-28.250000	316.000000	1023.000000	1023.000000	2046.000000
17.160000	-0.040794	-24.109274	-0.771140	-6.301848	-12.364168	-4.672118	0.000000	-10.000000	0.566667	-28.066666	306.666656	1023.000000	1023.000000	2046.000000
17.180000	-0.041070	-24.272072	-0.661265	-6.459147	-12.623792	-4.527869	0.000000	-10.000000	0.533333	-27.883333	297.333344	1023.000000	1023.000000	2046.000000
17.200001	-0.041235	-24.370121	-0.630461	-6.639792	-12.573669	-4.526197	0.000000	-10.000000	0.516667	-27.600000	288.000000	1023.000000	1023.000000	2046.000000
17.219999	-0.041646	-24.612827	-0.593872	-6.898401	-12.541729	-4.578825	0.000000	-10.000000	0.500000	-27.200001	278.666656	1023.000000	1023.000000	2046.000000
17.240000	-0.042169	-24.921909	-0.369517	-7.221786	-12.609261	-4.721346	0.000000	-10.000000	0.500000	-26.783335	269.500000	1023.000000	1023.000000	2046.000000
17.260000	-0.043047	-25.440941	-0.249669	-7.591628	-13.022869	-4.576774	0.000000	-10.000000	0.483333	-26.400000	260.666656	1023.000000	1023.000000	2046.000000
17.280001	-0.043441	-25.673515	-0.272561	-7.726198	-12.933923	-4.740833	0.000000	-10.000000	0.458333	-25.799999	251.833328	1023.000000	1023.000000	2046.000000
17.299999	-0.043827	-25.901581	-0.233991	-7.866602	-12.996523	-4.804466	0.000000	-10.000000	0.425000	-25.000000	243.333328	1023.000000	1023.000000	2046.000000
17.320000	-0.044373	-26.224466	-0.028803	-8.174769	-13.176473	-4.844422	0.000000	-10.000000	0.391667	-24.033333	235.000000	1023.000000	1023.000000	2046.000000
17.340000	-0.044900	-26.536020	0.036720	-8.397480	-13.487818	-4.687444	0.000000	-10.000000	0.366667	-23.333334	227.000000	1023.000000	1023.000000	2046.000000
17.360001	-0.044978	-26.581833	0.040335	-8.442713	-13.509931	-4.669524	0.000000	-10.000000	0.341667	-22.816668	219.166672	1023.000000	1023.000000	2046.000000
17.379999	-0.045175	-26.698538	0.120618	-8.556479	-13.373365	-4.889313	0.000000	-10.000000	0.325000	-22.400000	211.500000	1023.000000	1023.000000	2046.000000
17.400000	-0.045362	-26.808821	0.176710	-8.602180	-13.469529	-4.913821	0.000000	-10.000000	0.316667	-22.016666	204.000000	1023.000000	1023.000000	2046.000000
17.420000	-0.045755	-27.041218	0.178734	-8.660267	-13.464867	-5.094818	0.000000	-10.000000	0.308333	-21.616667	196.666672	1023.000000	1023.000000	2046.000000
17.440001	-0.045551	-26.920822	0.150269	-8.567414	-13.245184	-5.258493	0.000000	-10.000000	0.300000	-21.266666	189.500000	1023.000000	1023.000000	2046.000000
17.459999	-0.045669	-26.990360	0.115022	-8.540639	-12.969961	-5.594783	0.000000	-10.000000	0.283333	-21.033335	184.833328	1023.000000	1023.000000	2046.000000
17.480000	-0.045721	-27.021168	0.214053	-8.596885	-13.038980	-5.599357	0.000000	-10.000000	0.266667	-20.650002	177.833328	1023.000000	1023.000000	2046.000000
17.500000	-0.045767	-27.048569	0.181465	-8.609720	-13.164611	-5.455702	0.000000	-10.000000	0.258333	-20.150002	170.833328	1023.000000	1023.000000	2046.000000
17.520000	-0.045426	-26.846897	0.091690	-8.464649	-12.841638	-5.632300	0.000000	-10.000000	0.233333	-19.416668	161.833328	1023.000000	1023.000000	2046.000000
17.540001	-0.045456	-26.864271	0.066884	-8.374450	-12.600670	-5.956037	0.000000	-10.000000	0.216667	-18.916668	155.166672	1023.000000	1023.000000	2046.000000
17.559999	-0.045586	-26.941570	0.145597	-8.504062	-12.660799	-5.922306	0.000000	-10.000000	0.191667	-18.433334	148.833328	1023.000000	1023.000000	2046.000000
17.580000	-0.045423	-26.844904	0.010214	-8.363793	-12.619736	-5.871588	0.000000	-10.000000	0.191667	-18.016666	142.500000	1023.000000	1023.000000	2046.000000
17.600000	-0.045258	-26.747278	-0.491195	-8.108069	-11.449406	-6.698608	0.000000	-10.000000	0.183333	-17.483334	136.500000	1023.000000	1023.000000	2046.000000
17.620001	-0.045124	-26.668543	-0.521899	-7.974073	-11.212233	-6.960339	0.000000	-10.000000	0.183333	-17.133333	132.500000	1023.000000	1023.000000	2046.000000
17.639999	-0.045347	-26.799877	-0.440869	-8.108638	-11.389347	-6.861023	0.000000	-10.000000	0.166667	-16.866667	128.833328	1023.000000	1023.000000	2046.000000
17.660000	-0.045500	-26.890232	-0.499568	-8.137312	-11.528799	-6.724552	0.000000	-10.000000	0.158333	-16.550001	123.333336	1023.000000	1023.000000	2046.000000
17.680000	-0.045215	-26.722307	-0.598225	-8.050385	-11.251791	-6.821907	0.000000	-10.000000	0.150000	-16.116667	116.000000	1023.000000	1023.000000	2046.000000
17.700001	-0.045041	-26.619173	-0.655478	-7.961633	-11.084241	-6.917820	0.000000	-10.000000	0.150000	-15.666667	108.666664	1023.000000	1023.000000	2046.000000
17.719999	-0.044903	-26.537479	-0.530730	-7.901427	-11.121730	-6.983592	0.000000	-10.000000	0.150000	-15.450001	105.166664	1023.000000	1023.000000	2046.000000
17.740000	-0.045335	-26.792871	-0.499730	-8.039752	-11.369958	-6.883433	0.000000	-10.000000	0.141667	-15.083334	100.166664	1023.000000	1023.000000	2046.000000
17.760000	-0.045212	-26.720232	-0.475136	-8.072834	-11.520404	-6.651859	0.000000	-10.000000	0.125000	-14.600000	95.166664	1023.000000	1023.000000	2046.000000
17.780001	-0.044844	-26.502760	-0.530369	-7.948446	-11.321989	-6.701955	0.000000	-10.000000	0.108333	-14.000000	88.666664	1023.000000	1023.000000	2046.000000
17.799999	-0.044770	-26.459223	-0.574193	-7.823851	-11.181146	-6.880033	0.000000	-10.000000	0.100000	-13.666667	85.500000	1023.000000	1023.000000	2046.000000
17.820000	-0.044818	-26.487587	-0.475069	-7.802959	-11.266110	-6.943448	0.000000	-10.000000	0.100000	-13.400001	82.500000	1023.000000	1023.000000	2046.000000
17.840000	-0.045042	-26.619690	-0.421376	-7.935483	-11.571491	-6.691341	0.000000	-10.000000	0.083333	-12.966667	78.166664	1023.000000	1023.000000	2046.000000
17.860001	-0.044810	-26.482904	-0.450020	-7.858554	-11.575191	-6.599140	0.000000	-10.000000	0.058333	-12.366667	72.500000	1023.000000	1023.000000	2046.000000
17.879999	-0.044489	-26.292984	-0.519623	-7.754603	-11.229988	-6.788770	0.000000	-10.000000	0.033333	-11.916667	68.333336	1023.000000	1023.000000	2046.000000
17.900000	-0.044596	-26.356314	-0.450763	-7.711630	-11.296766	-6.897155	0.000000	-10.000000	0.033333	-11.416667	64.333336	1023.000000	1023.000000	2046.000000
17.920000	-0.044826	-26.492434	-0.350962	-7.867195	-11.694277	-6.579998	0.000000	-10.000000	0.025000	-10.983334	60.333332	1023.000000	1023.000000	2046.000000
17.940001	-0.044497	-26.297962	-0.401708	-7.764724	-11.635098	-6.496434	0.000000	-10.000000	0.016667	-10.550000	56.333332	1023.000000	1023.000000	2046.000000
17.959999	-0.044172	-26.105625	-0.432790	-7.618156	-11.402479	-6.652200	0.000000	-10.000000	0.000000	-10.383333	52.666668	1023.000000	1023.000000	2046.000000
17.980000	-0.044395	-26.237541	-0.491461	-7.559549	-11.430747	-6.755783	0.000000	-10.000000	0.008333	-10.166667	49.333332	1023.000000	1023.000000	2046.000000
18.000000	-0.045780	-27.056261	-0.605006	-7.854187	-11.899730	-6.697338	0.000000	-10.000000	0.016667	-9.950000	46.000000	1023.000000	1023.000000	2046.000000
18.020000	-0.046938	-27.740240	-0.735832	-8.056924	-12.298391	-6.649093	0.000000	-10.000000	0.025000	-9.783334	43.833332	1023.000000	1023.000000	2046.000000
18.040001	-0.047708	-28.195692	-1.014810	-8.081627	-12.089540	-7.009714	0.000000	-10.000000	0.016667	-9.400001	40.666668	1023.000000	1023.000000	2046.000000
18.059999	-0.048387	-28.596588	-1.151847	-7.967436	-12.038241	-7.439063	0.000000	-10.000000	0.008333	-8.850000	36.500000	1023.000000	1023.000000	2046.000000
18.080000	-0.048592	-28.718071	-1.139086	-7.978372	-12.311376	-7.289238	0.000000	-10.000000	0.000000	-8.316668	33.500000	1023.000000	1023.000000	2046.000000
18.100000	-0.048032	-28.386791	-1.019703	-7.962875	-12.613948	-6.790265	0.000000	-10.000000	0.000000	-8.116667	31.500000	1023.000000	1023.000000	2046.000000
18.120001	-0.047369	-27.994801	-1.030279	-7.768749	-12.451975	-6.743797	0.000000	-10.000000	0.000000	-8.016666	29.666666	1023.000000	1023.000000	2046.000000
18.139999	-0.047330	-27.972279	-1.099027	-7.595698	-12.078259	-7.199295	0.000000	-10.000000	-0.008333	-7.816667	26.000000	1023.000000	1023.000000	2046.000000
18.160000	-0.047968	-28.349237	-1.072919	-7.468669	-12.278805	-7.528844	0.000000	-10.000000	-0.008333	-6.933333	22.666666	1023.000000	1023.000000	2046.000000
18.180000	-0.049343	-29.161703	-1.138776	-7.616548	-12.865805	-7.540574	0.000000	-10.000000	-0.008333	-6.116667	20.166666	1023.000000	1023.000000	2046.000000
18.200001	-0.051139	-30.223040	-1.477371	-7.747766	-13.181071	-7.816833	0.000000	-10.000000	-0.016667	-5.250000	18.833334	1023.000000	1023.000000	2046.000000
18.219999	-0.053107	-31.386026	-1.983946	-7.765260	-13.148846	-8.487974	0.000000	-10.000000	-0.033333	-4.533333	17.500000	1023.000000	1023.000000	2046.000000
18.240000	-0.054833	-32.406128	-2.420584	-7.768764	-13.272150	-8.944631	0.000000	-10.000000	-0.050000	-3.716667	15.833333	1023.000000	1023.000000	2046.000000
18.260000	-0.056692	-33.504807	-2.681557	-8.157604	-13.831649	-8.833995	0.000000	-10.000000	-0.033333	-3.283333	14.500000	1023.000000	1023.000000	2046.000000
18.280001	-0.057692	-34.095772	-3.003494	-8.313573	-13.817118	-8.961589	0.000000	-10.000000	-0.016667	-4.050000	12.833333	1023.000000	1023.000000	2046.000000
18.299999	-0.058551	-34.603489	-3.341007	-8.310667	-13.406603	-9.545214	0.000000	-10.000000	0.000000	-4.916667	11.500000	1023.000000	1023.000000	2046.000000
18.320000	-0.059329	-35.063515	-3.454669	-8.411385	-13.681754	-9.515706	0.000000	-10.000000	0.000000	-5.750000	9.166667	1023.000000	1023.000000	2046.000000
18.340000	-0.060339	-35.660332	-3.717956	-8.841459	-13.907467	-9.193449	0.000000	-10.000000	0.000000	-5.950000	7.833333	1023.000000	1023.000000	2046.000000
18.360001	-0.060765	-35.912228	-3.836504	-9.054415	-13.682262	-9.339046	0.000000	-10.000000	0.000000	-6.016667	5.833333	1023.000000	1023.000000	2046.000000
18.379999	-0.061374	-36.272274	-4.039180	-9.055981	-13.644050	-9.533062	0.000000	-10.000000	-0.016667	-5.716667	4.500000	1023.000000	1023.000000	2046.000000
18.400000	-0.062082	-36.690598	-4.070903	-9.372497	-14.150652	-9.096546	0.000000	-10.000000	-0.016667	-5.250000	2.333333	1023.000000	1023.000000	2046.000000
18.420000	-0.062268	-36.800259	-4.112807	-9.463750	-14.308064	-8.915638	0.000000	-10.000000	-0.016667	-4.916667	0.833333	1023.000000	1023.000000	2046.000000
18.440001	-0.062052	-36.672897	-4.270245	-9.372856	-13.866368	-9.163430	0.000000	-10.000000	0.000000	-4.850000	-0.500000	1023.000000	1023.000000	2046.000000
18.459999	-0.062343	-36.844582	-4.267004	-9.382154	-14.133528	-9.061898	0.000000	-10.000000	-0.008333	-5.033333	-1.333333	1023.000000	1023.000000	2046.000000
18.480000	-0.062268	-36.800304	-4.187488	-9.642008	-14.522008	-8.448802	0.000000	-10.000000	-0.008333	-5.300000	-2.833333	1023.000000	1023.000000	2046.000000
18.500000	-0.061112	-36.116993	-4.133111	-9.478642	-14.042882	-8.462358	0.000000	-10.000000	-0.008333	-5.650000	-4.500000	1023.000000	1023.000000	2046.000000
18.520000	-0.060624	-35.828968	-4.025431	-9.356497	-13.741755	-8.705286	0.000000	-10.000000	0.016667	-6.150000	-6.500000	1023.000000	1023.000000	2046.000000
18.540001	-0.060080	-35.507156	-3.763711	-9.449769	-13.885088	-8.408588	0.000000	-10.000000	0.016667	-6.500000	-8.500000	1023.000000	1023.000000	2046.000000
18.559999	-0.059931	-35.419216	-3.515645	-9.712847	-14.085314	-8.105412	0.000000	-10.000000	0.016667	-6.566667	-11.500000	1023.000000	1023.000000	2046.000000
18.580000	-0.059663	-35.260551	-3.474068	-9.772350	-13.807346	-8.206786	0.000000	-10.000000	0.000000	-6.400000	-13.833333	1023.000000	1023.000000	2046.000000
18.600000	-0.059482	-35.153671	-3.459535	-9.851213	-13.320312	-8.522613	0.000000	-10.000000	-0.008333	-6.266667	-16.166666	1023.000000	1023.000000	2046.000000
18.620001	-0.059556	-35.197445	-3.322025	-9.811505	-13.203824	-8.860088	0.000000	-10.000000	-0.016667	-6.133334	-17.500000	1023.000000	1023.000000	2046.000000
18.639999	-0.060109	-35.524525	-3.158235	-10.114280	-13.603803	-8.648210	0.000000	-10.000000	-0.025000	-5.716667	-19.500000	1023.000000	1023.000000	2046.000000
18.660000	-0.060076	-35.505173	-3.041666	-10.242331	-13.695429	-8.525749	0.000000	-10.000000	-0.025000	-4.866667	-21.333334	1023.000000	1023.000000	2046.000000
18.680000	-0.059790	-35.335682	-3.027810	-10.172672	-13.321914	-8.813287	0.000000	-10.000000	-0.033333	-3.650000	-23.000000	1023.000000	1023.000000	2046.000000
18.700001	-0.059618	-35.234520	-2.959457	-10.144783	-13.046205	-9.084076	0.000000	-10.000000	-0.033333	-2.166667	-24.166666	1023.000000	1023.000000	2046.000000
18.719999	-0.059483	-35.154339	-2.779290	-10.080690	-13.086199	-9.208161	0.000000	-10.000000	-0.033333	-0.950000	-24.833334	1023.000000	1023.000000	2046.000000
18.740000	-0.059827	-35.357552	-2.624211	-10.340297	-13.508400	-8.884645	0.000000	-10.000000	-0.016667	-0.200000	-25.000000	1023.000000	1023.000000	2046.000000
18.760000	-0.059416	-35.114895	-2.510934	-10.382339	-13.549593	-8.672028	0.000000	-10.000000	-0.016667	-0.300000	-25.000000	1023.000000	1023.000000	2046.000000
18.780001	-0.058678	-34.678982	-2.530769	-10.229173	-13.082796	-8.836242	0.000000	-10.000000	-0.016667	-1.066667	-25.000000	1023.000000	1023.000000	2046.000000
18.799999	-0.058477	-34.559792	-2.498882	-10.089096	-12.831728	-9.140083	0.000000	-10.000000	-0.025000	-1.966667	-25.166666	1023.000000	1023.000000	2046.000000
18.820000	-0.058503	-34.575268	-2.352441	-10.226355	-13.220692	-8.775781	0.000000	-10.000000	-0.016667	-2.683333	-25.666666	1023.000000	1023.000000	2046.000000
18.840000	-0.058165	-34.375286	-2.223087	-10.291579	-13.403337	-8.457281	0.000000	-10.000000	-0.008333	-3.000000	-26.500000	1023.000000	1023.000000	2046.000000
18.860001	-0.057511	-33.988892	-2.220344	-10.150622	-12.828013	-8.789913	0.000000	-10.000000	0.000000	-3.216667	-27.500000	1023.000000	1023.000000	2046.000000
18.879999	-0.057292	-33.859375	-2.181733	-10.008056	-12.823230	-8.846355	0.000000	-10.000000	0.000000	-3.283333	-28.500000	1023.000000	1023.000000	2046.000000
18.900000	-0.057382	-33.912819	-2.052070	-10.223765	-13.319168	-8.317816	0.000000	-10.000000	-0.008333	-3.300000	-29.500000	1023.000000	1023.000000	2046.000000
18.920000	-0.056755	-33.541969	-2.025606	-10.198615	-12.950288	-8.367462	0.000000	-10.000000	-0.016667	-3.300000	-30.666666	1023.000000	1023.000000	2046.000000
18.940001	-0.056354	-33.305180	-2.038898	-9.902735	-12.559862	-8.803685	0.000000	-10.000000	-0.033333	-3.333333	-31.833334	1023.000000	1023.000000	2046.000000
18.959999	-0.056469	-33.372940	-1.922220	-10.085387	-13.076829	-8.288504	0.000000	-10.000000	-0.025000	-3.250000	-33.000000	1023.000000	1023.000000	2046.000000
18.980000	-0.056051	-33.126305	-1.826660	-10.095398	-13.066993	-8.137255	0.000000	-10.000000	-0.016667	-3.083333	-34.000000	1023.000000	1023.000000	2046.000000
19.000000	-0.055701	-32.919476	-1.844730	-9.985354	-12.686419	-8.402973	0.000000	-10.000000	-0.016667	-2.883333	-35.000000	1023.000000	1023.000000	2046.000000
19.020000	-0.055303	-32.683868	-1.875556	-9.729157	-12.499890	-8.579264	0.000000	-10.000000	-0.033333	-2.733333	-36.000000	1023.000000	1023.000000	2046.000000
19.040001	-0.055542	-32.825417	-1.763435	-9.918292	-13.012898	-8.130790	0.000000	-10.000000	-0.033333	-2.650000	-37.000000	1023.000000	1023.000000	2046.000000
19.059999	-0.055127	-32.579979	-1.715449	-9.891131	-13.063665	-7.909733	0.000000	-10.000000	-0.025000	-2.600000	-38.000000	1023.000000	1023.000000	2046.000000
19.080000	-0.054504	-32.212116	-1.661843	-9.783830	-12.617868	-8.148575	0.000000	-10.000000	-0.016667	-2.633333	-38.833332	1023.000000	1023.000000	2046.000000
19.100000	-0.054254	-32.064148	-1.697669	-9.614841	-12.452532	-8.299107	0.000000	-10.000000	-0.025000	-2.666667	-39.666668	1023.000000	1023.000000	2046.000000
19.120001	-0.054542	-32.234608	-1.584421	-9.746283	-12.921763	-7.982141	0.000000	-10.000000	-0.025000	-2.550000	-40.500000	1023.000000	1023.000000	2046.000000
19.139999	-0.054208	-32.037167	-1.516128	-9.787255	-13.059472	-7.674310	0.000000	-10.000000	-0.016667	-2.133333	-41.333332	1023.000000	1023.000000	2046.000000
19.160000	-0.053521	-31.630770	-1.537716	-9.629354	-12.629239	-7.834463	0.000000	-10.000000	-0.016667	-1.233333	-41.833332	1023.000000	1023.000000	2046.000000
19.180000	-0.053188	-31.434198	-1.558082	-9.407714	-12.343656	-8.124747	0.000000	-10.000000	-0.025000	-0.483333	-42.000000	1023.000000	1023.000000	2046.000000
19.200001	-0.053163	-31.419308	-1.485539	-9.449728	-12.691089	-7.792952	0.000000	-10.000000	-0.041667	0.300000	-42.000000	1023.000000	1023.000000	2046.000000
19.219999	-0.052783	-31.194624	-1.392297	-9.487262	-12.875822	-7.439243	0.000000	-10.000000	-0.050000	1.183333	-42.000000	1023.000000	1023.000000	2046.000000
19.240000	-0.052163	-30.828119	-1.389199	-9.336799	-12.431302	-7.670818	0.000000	-10.000000	-0.050000	2.466667	-42.000000	1023.000000	1023.000000	2046.000000
19.260000	-0.051623	-30.509441	-1.378652	-9.080255	-12.133759	-7.916776	0.000000	-10.000000	-0.058333	3.783333	-42.000000	1023.000000	1023.000000	2046.000000
19.280001	-0.051505	-30.439686	-1.292740	-9.122456	-12.494143	-7.530346	0.000000	-10.000000	-0.066667	4.916667	-42.000000	1023.000000	1023.000000	2046.000000
19.299999	-0.050971	-30.123644	-1.193385	-9.081185	-12.616417	-7.232656	0.000000	-10.000000	-0.091667	6.150000	-42.000000	1023.000000	1023.000000	2046.000000
19.320000	-0.050060	-29.585344	-1.192502	-8.886985	-12.176171	-7.329687	0.000000	-10.000000	-0.100000	7.550000	-42.000000	1023.000000	1023.000000	2046.000000
19.340000	-0.049969	-29.531530	-1.313835	-8.655881	-11.865132	-7.696681	0.000000	-10.000000	-0.116667	9.033334	-42.000000	1023.000000	1023.000000	2046.000000
19.360001	-0.051036	-30.162437	-1.340399	-8.834183	-12.471705	-7.516150	0.000000	-10.000000	-0.133333	10.516666	-42.000000	1023.000000	1023.000000	2046.000000
19.379999	-0.051546	-30.463747	-1.479550	-8.923640	-12.645949	-7.414608	0.000000	-10.000000	-0.175000	12.150000	-42.000000	1023.000000	1023.000000	2046.000000
19.400000	-0.051448	-30.405556	-1.624978	-8.809591	-12.267132	-7.703855	0.000000	-10.000000	-0.233333	14.400000	-19.333334	1023.000000	1023.000000	2046.000000
19.420000	-0.050778	-30.009695	-1.611579	-8.473426	-12.054718	-7.869971	0.000000	-10.000000	-0.275000	16.150000	3.333333	1023.000000	1023.000000	2046.000000
19.440001	-0.049997	-29.548395	-1.428966	-8.276838	-12.444517	-7.398075	0.000000	-10.000000	-0.300000	17.466667	27.833334	1023.000000	1023.000000	2046.000000
19.459999	-0.048648	-28.750950	-1.300522	-8.000104	-12.661229	-6.789096	0.000000	-10.000000	-0.300000	18.000000	31.666666	1023.000000	1023.000000	2046.000000
19.480000	-0.047482	-28.061615	-1.259718	-7.725818	-12.184897	-6.891183	0.000000	-10.000000	-0.308333	18.983334	37.500000	1023.000000	1023.000000	2046.000000
19.500000	-0.046703	-27.601677	-1.205648	-7.329566	-11.878139	-7.188324	0.000000	-10.000000	-0.333333	19.866667	43.666668	1023.000000	1023.000000	2046.000000
19.520000	-0.047256	-27.928291	-1.224300	-7.164794	-12.312015	-7.227182	0.000000	-10.000000	-0.375000	21.083334	50.166668	1023.000000	1023.000000	2046.000000
19.540001	-0.048248	-28.514351	-1.243607	-7.287313	-13.012422	-6.971009	0.000000	-10.000000	-0.425000	22.133333	57.000000	1023.000000	1023.000000	2046.000000
19.559999	-0.049315	-29.145451	-1.465917	-7.348591	-13.164301	-7.166642	0.000000	-10.000000	-0.458333	23.300001	64.333336	1023.000000	1023.000000	2046.000000
19.580000	-0.050149	-29.638300	-1.819813	-7.154766	-13.120174	-7.543548	0.000000	-10.000000	-0.483333	24.250000	72.000000	1023.000000	1023.000000	2046.000000
19.600000	-0.051279	-30.305803	-2.105987	-7.245653	-13.537969	-7.416195	0.000000	-10.000000	-0.483333	25.016666	80.000000	1023.000000	1023.000000	2046.000000
19.620001	-0.051921	-30.685547	-2.279259	-7.396634	-13.896874	-7.112780	0.000000	-10.000000	-0.500000	25.533333	88.166664	1023.000000	1023.000000	2046.000000
19.639999	-0.051831	-30.632120	-2.503871	-7.381765	-13.556849	-7.189635	0.000000	-10.000000	-0.508333	25.933334	96.500000	1023.000000	1023.000000	2046.000000
19.660000	-0.051429	-30.394716	-2.671325	-7.151033	-13.226839	-7.345520	0.000000	-10.000000	-0.541667	26.216667	105.000000	1023.000000	1023.000000	2046.000000
19.680000	-0.051631	-30.513952	-2.761775	-7.166314	-13.575984	-7.009879	0.000000	-10.000000	-0.558333	26.666668	113.666664	1023.000000	1023.000000	2046.000000
19.700001	-0.051503	-30.438364	-2.839384	-7.161540	-13.843235	-6.594206	0.000000	-10.000000	-0.591667	27.066668	122.500000	1023.000000	1023.000000	2046.000000
19.719999	-0.050628	-29.921185	-2.937649	-6.999549	-13.326589	-6.657399	0.000000	-10.000000	-0.591667	27.750000	131.500000	1023.000000	1023.000000	2046.000000
19.740000	-0.050010	-29.555870	-2.936974	-6.758996	-13.437463	-6.422438	0.000000	-10.000000	-0.616667	28.333334	140.666672	1023.000000	1023.000000	2046.000000
19.760000	-0.049811	-29.438290	-2.932779	-6.775957	-13.999013	-5.730541	0.000000	-10.000000	-0.625000	28.900002	150.000000	1023.000000	1023.000000	2046.000000
19.780001	-0.048649	-28.751556	-2.943099	-6.615585	-13.662014	-5.530858	0.000000	-10.000000	-0.658333	29.250000	159.666672	1023.000000	1023.000000	2046.000000
19.799999	-0.047634	-28.151678	-2.897453	-6.358354	-13.487571	-5.408300	0.000000	-10.000000	-0.675000	29.783335	169.333328	1023.000000	1023.000000	2046.000000
19.820000	-0.047037	-27.798613	-2.776228	-6.369621	-13.970483	-4.682281	0.000000	-10.000000	-0.683333	30.266666	179.166672	1023.000000	1023.000000	2046.000000
19.840000	-0.045597	-26.947729	-2.583909	-6.297090	-13.888439	-4.178290	0.000000	-10.000000	-0.675000	30.783333	189.166672	1023.000000	1023.000000	2046.000000
19.860001	-0.043637	-25.789450	-2.337996	-5.977165	-13.462135	-4.012152	0.000000	-10.000000	-0.666667	31.033333	199.333328	1023.000000	1023.000000	2046.000000
19.879999	-0.042417	-25.068190	-1.954642	-5.939491	-13.885065	-3.288991	0.000000	-10.000000	-0.683333	31.283333	209.666672	1023.000000	1023.000000	2046.000000
19.900000	-0.041198	-24.347973	-1.490528	-6.185679	-14.431114	-2.240651	0.000000	-10.000000	-0.716667	31.566668	220.000000	1023.000000	1023.000000	2046.000000
19.920000	-0.039439	-23.308632	-1.315333	-6.224745	-14.387909	-1.380644	0.000000	-10.000000	-0.733333	31.833334	230.500000	1023.000000	1023.000000	2046.000000
19.940001	-0.038851	-22.961193	-1.284381	-6.279299	-14.757911	-0.639602	0.000000	-10.000000	-0.741667	32.049999	241.000000	1023.000000	1023.000000	2046.000000
19.959999	-0.037892	-22.394228	-1.406976	-6.175902	-14.734071	-0.077280	0.000000	-10.000000	-0.750000	32.316666	251.666672	1023.000000	1023.000000	2046.000000
19.980000	-0.036472	-21.555084	-1.586966	-5.774493	-14.087745	-0.105881	0.000000	-10.000000	-0.783333	32.733334	262.500000	1023.000000	1023.000000	2046.000000
20.000000	-0.035183	-20.792910	-1.506689	-5.624175	-13.735506	0.073460	0.000000	-10.000000	-0.825000	33.133335	273.500000	1023.000000	1023.000000	2046.000000
20.020000	-0.034021	-20.106165	-1.513000	-5.468711	-13.505294	0.380839	0.000000	-10.000000	-0.875000	33.866669	284.500000	1023.000000	1023.000000	2046.000000
20.040001	-0.031913	-18.860443	-1.600090	-5.129177	-12.573699	0.442523	0.000000	-10.000000	-0.916667	34.916668	295.666656	1023.000000	1023.000000	2046.000000
20.059999	-0.030635	-18.105352	-1.619702	-5.067268	-11.819697	0.401315	0.000000	-10.000000	-0.941667	35.966667	307.166656	1023.000000	1023.000000	2046.000000
20.080000	-0.030203	-17.850046	-1.472950	-5.400142	-11.871597	0.894643	0.000000	-10.000000	-0.950000	36.450001	319.000000	1023.000000	1023.000000	2046.000000
20.100000	-0.029013	-17.146776	-1.435701	-5.362069	-11.438487	1.089479	0.000000	-10.000000	-0.933333	36.466667	331.000000	1023.000000	1023.000000	2046.000000
20.120001	-0.027423	-16.206760	-1.296240	-5.217424	-10.806622	1.113525	0.000000	-10.000000	-0.908333	36.283333	343.000000	1023.000000	1023.000000	2046.000000
20.139999	-0.026597	-15.719123	-1.150036	-5.303012	-10.695783	1.429707	0.000000	-10.000000	-0.900000	36.066666	359.000000	1023.000000	1023.000000	2046.000000
20.160000	-0.025704	-15.191129	-1.007012	-5.375479	-10.677552	1.868915	0.000000	-10.000000	-0.908333	35.900002	371.000000	1023.000000	1023.000000	2046.000000
20.180000	-0.024266	-14.341370	-0.898574	-5.195039	-10.258240	2.010483	0.000000	-10.000000	-0.925000	35.933334	383.000000	1023.000000	1023.000000	2046.000000
20.200001	-0.022739	-13.438558	-0.788534	-4.931543	-9.743800	2.025319	0.000000	-10.000000	-0.933333	36.083332	391.000000	1023.000000	1023.000000	2046.000000
20.219999	-0.021578	-12.752436	-0.546726	-4.969444	-9.534335	2.298070	0.000000	-10.000000	-0.941667	36.333332	403.000000	1023.000000	1023.000000	2046.000000
20.240000	-0.020755	-12.266074	-0.361403	-4.988740	-9.632636	2.716705	0.000000	-10.000000	-0.933333	36.549999	415.166656	1023.000000	1023.000000	2046.000000
20.260000	-0.019368	-11.446451	-0.212654	-4.823451	-9.273748	2.863402	0.000000	-10.000000	-0.916667	36.600002	427.500000	1023.000000	1023.000000	2046.000000
20.280001	-0.017780	-10.507935	-0.045246	-4.572064	-8.781306	2.890680	0.000000	-10.000000	-0.916667	36.550003	439.833344	1023.000000	1023.000000	2046.000000
20.299999	-0.016737	-9.891497	0.210968	-4.651330	-8.667474	3.216340	0.000000	-10.000000	-0.916667	36.166668	452.000000	1023.000000	1023.000000	2046.000000
20.320000	-0.015839	-9.360565	0.378643	-4.635193	-8.721532	3.617517	0.000000	-10.000000	-0.916667	35.966667	464.000000	1023.000000	1023.000000	2046.000000
20.340000	-0.014483	-8.559440	0.503949	-4.425488	-8.391935	3.754034	0.000000	-10.000000	-0.900000	35.616669	476.000000	1023.000000	1023.000000	2046.000000
20.360001	-0.012901	-7.624350	0.726335	-4.138660	-8.038099	3.826074	0.000000	-10.000000	-0.891667	35.383335	488.000000	1023.000000	1023.000000	2046.000000
20.379999	-0.011742	-6.939414	1.051835	-4.188616	-7.939790	4.137156	0.000000	-10.000000	-0.891667	35.416668	500.000000	1023.000000	1023.000000	2046.000000
20.400000	-0.010757	-6.357273	1.266695	-4.239030	-8.032512	4.647574	0.000000	-10.000000	-0.875000	35.250000	511.833344	1023.000000	1023.000000	2046.000000
20.420000	-0.009356	-5.529510	1.471549	-4.124817	-7.768229	4.891988	0.000000	-10.000000	-0.866667	35.333336	523.500000	1023.000000	1023.000000	2046.000000
20.440001	-0.007984	-4.718644	1.665182	-3.847577	-7.437704	4.901454	0.000000	-10.000000	-0.841667	34.799999	535.166687	1023.000000	1023.000000	2046.000000
20.459999	-0.006754	-3.991816	2.015849	-3.721032	-7.430574	5.143942	0.000000	-10.000000	-0.825000	34.549999	546.833313	1023.000000	1023.000000	2046.000000
20.480000	-0.005773	-3.411899	2.218395	-3.787824	-7.443574	5.601105	0.000000	-10.000000	-0.808333	33.833336	558.500000	1023.000000	1023.000000	2046.000000
20.500000	-0.004743	-2.803339	2.363655	-3.674989	-7.270679	5.778674	0.000000	-10.000000	-0.800000	33.550003	569.833313	1023.000000	1023.000000	2046.000000
20.520000	-0.003416	-2.018739	2.636968	-3.391802	-6.937301	5.673395	0.000000	-10.000000	-0.791667	33.133335	581.166687	1023.000000	1023.000000	2046.000000
20.540001	-0.002485	-1.468434	2.972959	-3.517742	-6.893116	5.969466	0.000000	-10.000000	-0.791667	33.100002	592.333313	1023.000000	1023.000000	2046.000000
20.559999	-0.001578	-0.932336	3.139696	-3.454707	-6.965589	6.348263	0.000000	-10.000000	-0.791667	33.200001	603.500000	1023.000000	1023.000000	2046.000000
20.580000	-0.000644	-0.380641	3.326487	-3.422477	-6.733097	6.448445	0.000000	-10.000000	-0.800000	33.283333	614.500000	1023.000000	1023.000000	2046.000000
20.600000	0.000292	0.172674	3.529552	-3.128352	-6.477301	6.248775	0.000000	-10.000000	-0.808333	33.216667	625.500000	1023.000000	1023.000000	2046.000000
20.620001	0.000157	0.092724	3.807187	-3.445296	-6.652524	6.383356	0.000000	-10.000000	-0.808333	32.966667	636.500000	1023.000000	1023.000000	2046.000000
20.639999	-0.000814	-0.481046	3.828479	-3.909498	-6.604233	6.204207	0.000000	-10.000000	-0.808333	32.866665	647.500000	1023.000000	1023.000000	2046.000000
20.660000	-0.000825	-0.487433	3.891717	-3.820948	-6.371768	5.813565	0.000000	-10.000000	-0.791667	32.816666	658.500000	1023.000000	1023.000000	2046.000000
20.680000	-0.000167	-0.098652	4.215002	-3.747764	-6.358817	5.792926	0.000000	-10.000000	-0.791667	32.583332	669.500000	1023.000000	1023.000000	2046.000000
20.700001	0.001041	0.615504	4.489094	-3.690373	-6.364754	6.181537	0.000000	-10.000000	-0.766667	32.366669	680.500000	1023.000000	1023.000000	2046.000000
20.719999	0.003103	1.833791	4.620859	-3.298861	-5.898373	6.410167	0.000000	-10.000000	-0.741667	32.150002	691.500000	1023.000000	1023.000000	2046.000000
20.740000	0.004496	2.657144	4.834197	-2.773924	-5.669629	6.266500	0.000000	-10.000000	-0.691667	31.650002	702.333313	1023.000000	1023.000000	2046.000000
20.760000	0.004933	2.915291	5.102528	-2.750582	-5.743382	6.306726	0.000000	-10.000000	-0.666667	31.116667	713.000000	1023.000000	1023.000000	2046.000000
20.780001	0.005157	3.047519	5.043254	-2.595838	-5.521269	6.121372	0.000000	-10.000000	-0.650000	30.433334	723.333313	1023.000000	1023.000000	2046.000000
20.799999	0.005863	3.464900	5.132952	-2.151655	-5.156317	5.639921	0.000000	-10.000000	-0.650000	29.983334	733.500000	1023.000000	1023.000000	2046.000000
20.820000	0.005782	3.416899	5.166117	-2.020612	-5.283512	5.554905	0.000000	-10.000000	-0.641667	29.650002	743.500000	1023.000000	1023.000000	2046.000000
20.840000	0.005402	3.192319	5.014160	-1.979444	-5.408818	5.566422	0.000000	-10.000000	-0.608333	29.000000	753.500000	1023.000000	1023.000000	2046.000000
20.860001	0.004543	2.684744	4.641273	-1.914205	-5.336830	5.294506	0.000000	-10.000000	-0.575000	28.316668	763.333313	1023.000000	1023.000000	2046.000000
20.879999	0.004260	2.517478	4.467553	-1.627385	-5.270566	4.947876	0.000000	-10.000000	-0.541667	27.333334	773.000000	1023.000000	1023.000000	2046.000000
20.900000	0.004553	2.690708	4.540490	-1.603714	-5.429385	5.183318	0.000000	-10.000000	-0.533333	26.766666	782.333313	1023.000000	1023.000000	2046.000000
20.920000	0.004568	2.699432	4.208282	-1.542314	-5.161649	5.195112	0.000000	-10.000000	-0.525000	26.383333	791.333313	1023.000000	1023.000000	2046.000000
20.940001	0.004720	2.789437	4.025681	-1.184380	-4.968778	4.916914	0.000000	-10.000000	-0.516667	26.066668	800.166687	1023.000000	1023.000000	2046.000000
20.959999	0.005329	3.149626	4.094311	-1.079173	-5.079267	5.213756	0.000000	-10.000000	-0.500000	25.766666	808.833313	1023.000000	1023.000000	2046.000000
20.980000	0.005759	3.403538	3.873667	-1.039420	-4.924295	5.493587	0.000000	-10.000000	-0.466667	25.299999	817.500000	1023.000000	1023.000000	2046.000000
21.000000	0.005969	3.527441	3.712726	-0.673337	-4.766160	5.254212	0.000000	-10.000000	-0.425000	24.516666	826.000000	1023.000000	1023.000000	2046.000000
21.020000	0.006574	3.885386	3.786565	-0.571859	-5.011645	5.682325	0.000000	-10.000000	-0.375000	23.700001	834.333313	1023.000000	1023.000000	2046.000000
21.040001	0.006958	4.112321	3.579216	-0.564858	-4.806764	5.904727	0.000000	-10.000000	-0.333333	22.600000	842.333313	1023.000000	1023.000000	2046.000000
21.059999	0.007030	4.154638	3.474861	-0.246977	-4.788155	5.714909	0.000000	-10.000000	-0.291667	21.616667	850.000000	1023.000000	1023.000000	2046.000000
21.080000	0.007750	4.580220	3.586299	-0.219222	-4.888445	6.101588	0.000000	-10.000000	-0.266667	20.266666	857.333313	1023.000000	1023.000000	2046.000000
21.100000	0.008846	5.228136	3.542404	-0.160952	-4.626297	6.472981	0.000000	-10.000000	-0.233333	18.850000	864.500000	1023.000000	1023.000000	2046.000000
21.120001	0.009317	5.506522	3.476448	0.041071	-4.366336	6.355339	0.000000	-10.000000	-0.208333	17.350000	871.166687	1023.000000	1023.000000	2046.000000
21.139999	0.010635	6.285466	3.733057	0.291551	-4.312565	6.573422	0.000000	-10.000000	-0.183333	15.666667	877.333313	1023.000000	1023.000000	2046.000000
21.160000	0.011830	6.991584	3.877610	0.234183	-4.256855	7.136645	0.000000	-10.000000	-0.158333	14.166667	882.833313	1023.000000	1023.000000	2046.000000
21.180000	0.012769	7.546251	3.873348	0.319120	-3.869712	7.223496	0.000000	-10.000000	-0.133333	12.650001	887.666687	1023.000000	1023.000000	2046.000000
21.200001	0.013358	7.894683	4.042120	0.411387	-3.691072	7.132249	0.000000	-10.000000	-0.083333	10.716667	892.000000	1023.000000	1023.000000	2046.000000
21.219999	0.013614	8.045753	4.314534	0.116615	-3.737237	7.351840	0.000000	-10.000000	-0.050000	8.083334	895.833313	1023.000000	1023.000000	2046.000000
21.240000	0.013822	8.168961	4.422825	-0.060258	-3.577180	7.383574	0.000000	-10.000000	-0.033333	5.283333	899.000000	1023.000000	1023.000000	2046.000000
21.260000	0.013808	8.160483	4.425724	-0.153474	-3.266822	7.155055	0.000000	-10.000000	-0.033333	2.600000	901.333313	1023.000000	1023.000000	2046.000000
21.280001	0.013733	8.116487	4.532696	-0.153660	-3.163731	6.901182	0.000000	-10.000000	-0.025000	0.233333	902.500000	1023.000000	1023.000000	2046.000000
21.299999	0.013753	8.128283	4.812387	-0.382279	-3.273789	6.971963	0.000000	-10.000000	-0.008333	-1.833333	903.000000	1023.000000	1023.000000	2046.000000
21.320000	0.014040	8.297625	4.959070	-0.569789	-3.274614	7.182958	0.000000	-10.000000	0.000000	-3.533333	903.000000	1023.000000	1023.000000	2046.000000
21.340000	0.014025	8.288526	4.916263	-0.603378	-3.015612	6.991252	0.000000	-10.000000	0.000000	-5.000000	903.000000	1023.000000	1023.000000	2046.000000
21.360001	0.013801	8.156117	4.996719	-0.571427	-2.934892	6.665717	0.000000	-10.000000	0.008333	-6.483333	903.000000	1023.000000	1023.000000	2046.000000
21.379999	0.013713	8.104388	5.196442	-0.663328	-3.119433	6.690708	0.000000	-10.000000	0.016667	-7.850000	903.000000	1023.000000	1023.000000	2046.000000
21.400000	0.013881	8.203953	5.401972	-0.853722	-3.294146	6.949849	0.000000	-10.000000	0.033333	-9.250000	903.000000	1023.000000	1023.000000	2046.000000
21.420000	0.013958	8.248979	5.379266	-0.918410	-3.065804	6.853927	0.000000	-10.000000	0.050000	-10.716667	903.000000	1023.000000	1023.000000	2046.000000
21.440001	0.013698	8.095570	5.408542	-0.863536	-2.979135	6.529698	0.000000	-10.000000	0.075000	-12.183333	899.666687	1023.000000	1023.000000	2046.000000
21.459999	0.013437	7.941265	5.647081	-0.961595	-3.197580	6.453359	0.000000	-10.000000	0.108333	-13.883334	890.333313	1023.000000	1023.000000	2046.000000
21.480000	0.013225	7.815923	5.940684	-1.195486	-3.544075	6.614799	0.000000	-10.000000	0.133333	-15.133334	881.000000	1023.000000	1023.000000	2046.000000
21.500000	0.013379	7.907204	5.918171	-1.288819	-3.366203	6.644055	0.000000	-10.000000	0.166667	-16.233334	873.166687	1023.000000	1023.000000	2046.000000
21.520000	0.012778	7.551804	5.839159	-1.330938	-3.194152	6.237735	0.000000	-10.000000	0.183333	-16.983334	869.333313	1023.000000	1023.000000	2046.000000
21.540001	0.012636	7.467869	6.024956	-1.382628	-3.207416	6.032957	0.000000	-10.000000	0.216667	-17.950001	863.500000	1023.000000	1023.000000	2046.000000
21.559999	0.012122	7.164189	6.183746	-1.619515	-3.540206	6.140164	0.000000	-10.000000	0.225000	-18.816668	857.500000	1023.000000	1023.000000	2046.000000
21.580000	0.012058	7.126004	6.231735	-1.824702	-3.545970	6.264942	0.000000	-10.000000	0.241667	-19.433334	851.333313	1023.000000	1023.000000	2046.000000
21.600000	0.011673	6.898897	6.236647	-1.889967	-3.406540	5.958756	0.000000	-10.000000	0.250000	-20.066668	845.000000	1023.000000	1023.000000	2046.000000
21.620001	0.011314	6.686532	6.230240	-1.916799	-3.258748	5.631838	0.000000	-10.000000	0.291667	-20.700001	838.333313	1023.000000	1023.000000	2046.000000
21.639999	0.010814	6.391064	6.397161	-2.067899	-3.517199	5.579001	0.000000	-10.000000	0.316667	-21.350000	831.333313	1023.000000	1023.000000	2046.000000
21.660000	0.010520	6.217593	6.560638	-2.333443	-3.730361	5.720759	0.000000	-10.000000	0.350000	-21.983334	824.166687	1023.000000	1023.000000	2046.000000
21.680000	0.010131	5.987418	6.580962	-2.503126	-3.697521	5.607104	0.000000	-10.000000	0.358333	-22.716667	816.666687	1023.000000	1023.000000	2046.000000
21.700001	0.009249	5.466208	6.439273	-2.658921	-3.545331	5.231187	0.000000	-10.000000	0.400000	-23.566668	809.333313	1023.000000	1023.000000	2046.000000
21.719999	0.008755	5.174058	6.554188	-2.749347	-3.553634	4.922852	0.000000	-10.000000	0.441667	-24.500000	801.333313	1023.000000	1023.000000	2046.000000
21.740000	0.007881	4.657522	6.658609	-3.073231	-3.979608	5.051753	0.000000	-10.000000	0.491667	-25.766666	793.333313	1023.000000	1023.000000	2046.000000
21.760000	0.007423	4.386743	6.699958	-3.329972	-3.969338	4.986094	0.000000	-10.000000	0.525000	-26.883333	784.500000	1023.000000	1023.000000	2046.000000
21.780001	0.006690	3.953989	6.656122	-3.482328	-3.793310	4.573506	0.000000	-10.000000	0.558333	-27.966667	775.666687	1023.000000	1023.000000	2046.000000
21.799999	0.006247	3.691733	6.705942	-3.666743	-3.728018	4.380552	0.000000	-10.000000	0.591667	-28.549999	766.166687	1023.000000	1023.000000	2046.000000
21.820000	0.005937	3.508516	6.818740	-3.918967	-3.989646	4.598390	0.000000	-10.000000	0.625000	-29.333334	756.833313	1023.000000	1023.000000	2046.000000
21.840000	0.005476	3.236289	6.811324	-4.250846	-4.071640	4.747450	0.000000	-10.000000	0.650000	-29.950001	747.000000	1023.000000	1023.000000	2046.000000
21.860001	0.004159	2.458066	6.584752	-4.458147	-3.961773	4.293234	0.000000	-10.000000	0.675000	-30.566668	737.000000	1023.000000	1023.000000	2046.000000
21.879999	0.002919	1.725286	6.522038	-4.676011	-3.992435	3.871693	0.000000	-10.000000	0.708333	-30.766666	726.666687	1023.000000	1023.000000	2046.000000
21.900000	0.001763	1.042103	6.634391	-4.934747	-4.520252	3.862711	0.000000	-10.000000	0.733333	-31.100000	716.500000	1023.000000	1023.000000	2046.000000
21.920000	0.001571	0.928214	6.642624	-5.030878	-4.574113	3.890580	0.000000	-10.000000	0.750000	-31.366667	706.166687	1023.000000	1023.000000	2046.000000
21.940001	0.001292	0.763681	6.469894	-4.985929	-4.257324	3.537041	0.000000	-10.000000	0.750000	-31.750000	695.666687	1023.000000	1023.000000	2046.000000
21.959999	0.000106	0.062835	6.612307	-5.254218	-4.523522	3.228267	0.000000	-10.000000	0.766667	-32.200001	685.000000	1023.000000	1023.000000	2046.000000
21.980000	-0.001399	-0.826843	6.664454	-5.606780	-4.979891	3.095374	0.000000	-10.000000	0.775000	-32.566669	674.333313	1023.000000	1023.000000	2046.000000
22.000000	-0.003049	-1.802242	6.506459	-5.754340	-4.919994	2.365633	0.000000	-10.000000	0.775000	-32.883335	663.500000	1023.000000	1023.000000	2046.000000
22.020000	-0.005388	-3.184096	6.297554	-5.842883	-5.140093	1.501326	0.000000	-10.000000	0.775000	-32.750000	652.500000	1023.000000	1023.000000	2046.000000
22.040001	-0.008431	-4.982435	5.990070	-6.152329	-5.859265	1.039089	0.000000	-10.000000	0.775000	-32.733334	641.500000	1023.000000	1023.000000	2046.000000
22.059999	-0.010945	-6.468562	5.664155	-6.525772	-6.335963	0.729018	0.000000	-10.000000	0.775000	-32.483334	630.500000	1023.000000	1023.000000	2046.000000
22.080000	-0.014142	-8.357764	5.169274	-6.838546	-6.736506	0.048014	0.000000	-10.000000	0.766667	-32.450001	619.666687	1023.000000	1023.000000	2046.000000
22.100000	-0.016482	-9.740937	4.833371	-7.087648	-7.108246	-0.378414	0.000000	-10.000000	0.758333	-32.366669	608.833313	1023.000000	1023.000000	2046.000000
22.120001	-0.018899	-11.169431	4.539896	-7.480108	-7.848785	-0.380434	0.000000	-10.000000	0.758333	-32.400002	594.500000	1023.000000	1023.000000	2046.000000
22.139999	-0.020511	-12.121935	4.249063	-7.821610	-8.106621	-0.442766	0.000000	-10.000000	0.750000	-32.366669	583.666687	1023.000000	1023.000000	2046.000000
22.160000	-0.022635	-13.377533	3.761145	-7.994350	-8.261315	-0.883013	0.000000	-10.000000	0.766667	-32.250000	572.833313	1023.000000	1023.000000	2046.000000
22.180000	-0.024420	-14.432288	3.472865	-8.102235	-8.733967	-1.068951	0.000000	-10.000000	0.775000	-32.200001	565.666687	1023.000000	1023.000000	2046.000000
22.200001	-0.025455	-15.043957	3.264722	-8.260581	-9.185716	-0.862382	0.000000	-10.000000	0.775000	-32.283333	555.000000	1023.000000	1023.000000	2046.000000
22.219999	-0.026929	-15.914750	2.827637	-8.436249	-9.275495	-1.030643	0.000000	-10.000000	0.758333	-32.266666	544.333313	1023.000000	1023.000000	2046.000000
22.240000	-0.028285	-16.716217	2.370997	-8.383981	-9.452903	-1.250330	0.000000	-10.000000	0.750000	-32.266666	533.500000	1023.000000	1023.000000	2046.000000
22.260000	-0.029592	-17.488756	2.061245	-8.496832	-10.016371	-1.036798	0.000000	-10.000000	0.758333	-32.133335	522.666687	1023.000000	1023.000000	2046.000000
22.280001	-0.030387	-17.958574	1.696378	-8.703580	-10.038630	-0.912742	0.000000	-10.000000	0.758333	-32.016670	512.000000	1023.000000	1023.000000	2046.000000
22.299999	-0.031021	-18.333323	1.286322	-8.471800	-9.990118	-1.157727	0.000000	-10.000000	0.750000	-31.966667	501.333344	1023.000000	1023.000000	2046.000000
22.320000	-0.031734	-18.754866	1.161942	-8.634632	-10.239882	-1.042293	0.000000	-10.000000	0.741667	-31.700001	490.666656	1023.000000	1023.000000	2046.000000
22.340000	-0.031598	-18.674204	1.035239	-8.638119	-10.452305	-0.619019	0.000000	-10.000000	0.733333	-31.500000	480.000000	1023.000000	1023.000000	2046.000000
22.360001	-0.031013	-18.328499	1.120660	-8.616449	-10.200375	-0.632335	0.000000	-10.000000	0.741667	-31.150000	469.666656	1023.000000	1023.000000	2046.000000
22.379999	-0.031114	-18.388371	1.118976	-8.538193	-10.045824	-0.923330	0.000000	-10.000000	0.708333	-30.950001	459.166656	1023.000000	1023.000000	2046.000000
22.400000	-0.032115	-18.980234	1.031434	-8.846904	-10.296803	-0.867962	0.000000	-10.000000	0.683333	-30.700001	448.833344	1023.000000	1023.000000	2046.000000
22.420000	-0.032545	-19.234264	1.125722	-9.219343	-10.439760	-0.700883	0.000000	-10.000000	0.641667	-30.450001	438.500000	1023.000000	1023.000000	2046.000000
22.440001	-0.032955	-19.476374	1.160512	-9.399655	-10.122079	-1.115151	0.000000	-10.000000	0.633333	-30.133333	428.500000	1023.000000	1023.000000	2046.000000
22.459999	-0.033768	-19.957148	1.275538	-9.681415	-10.108025	-1.443246	0.000000	-10.000000	0.616667	-29.750000	418.500000	1023.000000	1023.000000	2046.000000
22.480000	-0.034554	-20.421381	1.280299	-9.919539	-10.463355	-1.318786	0.000000	-10.000000	0.583333	-29.116667	408.500000	1023.000000	1023.000000	2046.000000
22.500000	-0.034724	-20.522017	1.329473	-10.131571	-10.303870	-1.416048	0.000000	-10.000000	0.558333	-28.433334	398.666656	1023.000000	1023.000000	2046.000000
22.520000	-0.035039	-20.707891	1.324328	-10.107674	-10.137070	-1.787477	0.000000	-10.000000	0.541667	-27.716667	389.166656	1023.000000	1023.000000	2046.000000
22.540001	-0.035782	-21.147234	1.389171	-10.304489	-10.301267	-1.930650	0.000000	-10.000000	0.525000	-27.250000	380.000000	1023.000000	1023.000000	2046.000000
22.559999	-0.036308	-21.457811	1.335493	-10.436285	-10.616065	-1.740954	0.000000	-10.000000	0.500000	-26.650000	371.000000	1023.000000	1023.000000	2046.000000
22.580000	-0.036471	-21.554314	1.360222	-10.546492	-10.517117	-1.850928	0.000000	-10.000000	0.475000	-26.283333	362.000000	1023.000000	1023.000000	2046.000000
22.600000	-0.036454	-21.544138	1.365582	-10.449157	-10.358606	-2.101958	0.000000	-10.000000	0.475000	-25.966667	353.166656	1023.000000	1023.000000	2046.000000
22.620001	-0.037200	-21.985369	1.380118	-10.604496	-10.813422	-1.947569	0.000000	-10.000000	0.483333	-25.966667	344.500000	1023.000000	1023.000000	2046.000000
22.639999	-0.037143	-21.951691	1.405449	-10.703584	-10.820871	-1.832685	0.000000	-10.000000	0.483333	-25.783333	335.833344	1023.000000	1023.000000	2046.000000
22.660000	-0.037028	-21.883451	1.397995	-10.594630	-10.542074	-2.144743	0.000000	-10.000000	0.483333	-25.650000	327.333344	1023.000000	1023.000000	2046.000000
22.680000	-0.037490	-22.156647	1.382523	-10.590911	-10.778352	-2.169908	0.000000	-10.000000	0.466667	-25.216667	318.666656	1023.000000	1023.000000	2046.000000
22.700001	-0.037627	-22.237749	1.237180	-10.648679	-10.920039	-1.906211	0.000000	-10.000000	0.458333	-24.950001	310.333344	1023.000000	1023.000000	2046.000000
22.719999	-0.037378	-22.090216	1.279653	-10.565168	-10.595751	-2.208949	0.000000	-10.000000	0.433333	-24.466667	302.000000	1023.000000	1023.000000	2046.000000
22.740000	-0.038037	-22.479774	1.112931	-10.519688	-10.846843	-2.226175	0.000000	-10.000000	0.416667	-24.200001	294.000000	1023.000000	1023.000000	2046.000000
22.760000	-0.038059	-22.492743	1.096825	-10.601083	-11.028392	-1.960093	0.000000	-10.000000	0.416667	-23.850000	286.000000	1023.000000	1023.000000	2046.000000
22.780001	-0.037909	-22.403963	1.140642	-10.537185	-10.761098	-2.246323	0.000000	-10.000000	0.400000	-23.500000	278.000000	1023.000000	1023.000000	2046.000000
22.799999	-0.038294	-22.631968	1.083007	-10.564367	-10.914060	-2.236547	0.000000	-10.000000	0.383333	-23.150000	270.000000	1023.000000	1023.000000	2046.000000
22.820000	-0.038490	-22.747349	1.005522	-10.604165	-11.110385	-2.038321	0.000000	-10.000000	0.350000	-22.650000	262.166656	1023.000000	1023.000000	2046.000000
22.840000	-0.038289	-22.628960	0.918268	-10.404284	-10.910747	-2.232198	0.000000	-10.000000	0.341667	-22.083334	254.500000	1023.000000	1023.000000	2046.000000
22.860001	-0.038595	-22.809721	0.845506	-10.400846	-10.861733	-2.392649	0.000000	-10.000000	0.325000	-21.600000	247.166672	1023.000000	1023.000000	2046.000000
22.879999	-0.039108	-23.112875	0.707823	-10.464304	-11.259796	-2.096598	0.000000	-10.000000	0.308333	-21.083334	240.000000	1023.000000	1023.000000	2046.000000
22.900000	-0.038667	-22.852018	0.761931	-10.422354	-11.054025	-2.137572	0.000000	-10.000000	0.300000	-20.783333	233.000000	1023.000000	1023.000000	2046.000000
22.920000	-0.038673	-22.855839	0.850541	-10.364545	-10.924230	-2.417606	0.000000	-10.000000	0.266667	-20.150000	226.166672	1023.000000	1023.000000	2046.000000
22.940001	-0.039133	-23.127771	0.665850	-10.317883	-11.301925	-2.173815	0.000000	-10.000000	0.250000	-19.633333	219.333328	1023.000000	1023.000000	2046.000000
22.959999	-0.039026	-23.064119	0.679911	-10.399918	-11.274067	-2.070046	0.000000	-10.000000	0.225000	-19.100000	212.833328	1023.000000	1023.000000	2046.000000
22.980000	-0.038784	-22.921608	0.763753	-10.295119	-11.062131	-2.328111	0.000000	-10.000000	0.233333	-18.766666	206.333328	1023.000000	1023.000000	2046.000000
23.000000	-0.039158	-23.142160	0.760388	-10.389462	-11.271279	-2.241807	0.000000	-10.000000	0.216667	-18.383333	200.000000	1023.000000	1023.000000	2046.000000
23.020000	-0.039266	-23.206081	0.697461	-10.429601	-11.463200	-2.010742	0.000000	-10.000000	0.208333	-17.950001	193.666672	1023.000000	1023.000000	2046.000000
23.040001	-0.038962	-23.026516	0.740203	-10.295296	-11.216662	-2.254760	0.000000	-10.000000	0.200000	-17.533333	187.666672	1023.000000	1023.000000	2046.000000
23.059999	-0.039293	-23.222223	0.717795	-10.370385	-11.369882	-2.199752	0.000000	-10.000000	0.200000	-17.266666	182.000000	1023.000000	1023.000000	2046.000000
23.080000	-0.039358	-23.260296	0.615787	-10.352381	-11.599991	-1.923711	0.000000	-10.000000	0.191667	-17.066666	176.333328	1023.000000	1023.000000	2046.000000
23.100000	-0.039093	-23.104086	0.697243	-10.278335	-11.347050	-2.175946	0.000000	-10.000000	0.175000	-16.799999	170.666672	1023.000000	1023.000000	2046.000000
23.120001	-0.039283	-23.215981	0.728846	-10.299408	-11.429999	-2.215420	0.000000	-10.000000	0.158333	-16.400000	165.000000	1023.000000	1023.000000	2046.000000
23.139999	-0.039456	-23.318590	0.610241	-10.365469	-11.738988	-1.824374	0.000000	-10.000000	0.150000	-16.000000	159.500000	1023.000000	1023.000000	2046.000000
23.160000	-0.039412	-23.292789	0.581051	-10.306373	-11.560733	-2.006735	0.000000	-10.000000	0.150000	-15.650000	154.166672	1023.000000	1023.000000	2046.000000
23.180000	-0.040415	-23.885374	0.472554	-10.400761	-11.651656	-2.305513	0.000000	-10.000000	0.166667	-15.366667	148.833328	1023.000000	1023.000000	2046.000000
23.200001	-0.042070	-24.863298	0.151957	-10.598252	-12.083563	-2.333441	0.000000	-10.000000	0.166667	-15.100000	143.666672	1023.000000	1023.000000	2046.000000
23.219999	-0.043087	-25.464537	-0.116534	-10.693845	-12.220570	-2.433589	0.000000	-10.000000	0.166667	-14.816667	138.666672	1023.000000	1023.000000	2046.000000
23.240000	-0.043540	-25.732000	-0.142675	-10.601346	-12.205563	-2.782416	0.000000	-10.000000	0.150000	-14.516666	133.833328	1023.000000	1023.000000	2046.000000
23.260000	-0.043495	-25.705791	-0.055990	-10.619427	-12.218919	-2.811456	0.000000	-10.000000	0.150000	-14.316667	129.000000	1023.000000	1023.000000	2046.000000
23.280001	-0.043445	-25.676229	-0.171884	-10.506123	-12.580696	-2.417526	0.000000	-10.000000	0.150000	-14.383333	124.166664	1023.000000	1023.000000	2046.000000
23.299999	-0.043131	-25.490526	-0.198437	-10.417144	-12.542103	-2.332842	0.000000	-10.000000	0.150000	-14.650001	119.333336	1023.000000	1023.000000	2046.000000
23.320000	-0.043052	-25.443995	-0.112751	-10.262731	-12.300481	-2.768033	0.000000	-10.000000	0.150000	-14.833334	114.500000	1023.000000	1023.000000	2046.000000
23.340000	-0.044174	-26.107128	-0.178618	-10.275049	-12.556626	-3.096835	0.000000	-10.000000	0.116667	-14.233334	109.500000	1023.000000	1023.000000	2046.000000
23.360001	-0.045635	-26.970367	-0.440858	-10.350821	-12.928740	-3.249950	0.000000	-10.000000	0.091667	-13.116667	104.666664	1023.000000	1023.000000	2046.000000
23.379999	-0.047468	-28.053329	-0.754301	-10.489255	-12.920797	-3.888976	0.000000	-10.000000	0.050000	-11.850000	100.166664	1023.000000	1023.000000	2046.000000
23.400000	-0.049580	-29.301746	-1.134962	-10.565392	-13.154789	-4.446603	0.000000	-10.000000	0.041667	-10.750000	96.333336	1023.000000	1023.000000	2046.000000
23.420000	-0.051465	-30.415611	-1.697592	-8.523541	-16.071400	-4.123078	0.000000	-10.000000	0.033333	-10.116667	92.833336	1023.000000	1023.000000	2046.000000
23.440001	-0.054144	-31.999191	-1.700789	-9.119772	-16.710112	-4.468518	0.000000	-10.000000	0.025000	-9.733334	89.500000	1023.000000	1023.000000	2046.000000
23.459999	-0.054716	-32.337429	-1.431674	-9.108037	-16.365883	-5.431834	0.000000	-10.000000	0.016667	-9.816667	86.166664	1023.000000	1023.000000	2046.000000
23.480000	-0.056092	-33.150654	-1.619451	-9.228798	-16.535156	-5.767249	0.000000	-10.000000	0.000000	-9.900001	82.833336	1023.000000	1023.000000	2046.000000
23.500000	-0.056839	-33.591694	-1.833882	-9.207930	-16.363497	-6.186386	0.000000	-10.000000	0.016667	-9.850000	79.500000	1023.000000	1023.000000	2046.000000
23.520000	-0.057208	-33.810158	-2.293638	-8.825511	-15.360315	-7.330695	0.000000	-10.000000	0.025000	-9.800000	76.166664	1023.000000	1023.000000	2046.000000
23.540001	-0.057421	-33.935669	-2.670952	-8.637756	-14.454982	-8.171980	0.000000	-10.000000	0.025000	-9.516667	73.000000	1023.000000	1023.000000	2046.000000
23.559999	-0.058036	-34.299389	-2.893320	-8.631714	-14.250333	-8.524024	0.000000	-10.000000	0.016667	-9.166667	69.833336	1023.000000	1023.000000	2046.000000
23.580000	-0.058891	-34.804333	-3.313409	-8.707282	-14.206019	-8.577624	0.000000	-10.000000	0.016667	-8.683333	66.666664	1023.000000	1023.000000	2046.000000
23.600000	-0.058964	-34.847694	-3.608829	-8.583731	-13.943834	-8.711302	0.000000	-10.000000	0.016667	-8.350000	63.666668	1023.000000	1023.000000	2046.000000
23.620001	-0.058978	-34.855919	-3.764468	-8.604608	-13.725612	-8.761231	0.000000	-10.000000	0.016667	-8.116667	61.000000	1023.000000	1023.000000	2046.000000
23.639999	-0.058873	-34.793716	-3.674686	-8.691974	-13.606200	-8.820858	0.000000	-10.000000	0.008333	-8.150001	58.333332	1023.000000	1023.000000	2046.000000
23.660000	-0.058815	-34.759457	-3.639627	-8.800670	-13.726631	-8.592527	0.000000	-10.000000	0.016667	-8.283334	55.666668	1023.000000	1023.000000	2046.000000
23.680000	-0.058288	-34.448353	-3.584139	-8.806895	-13.789789	-8.267529	0.000000	-10.000000	0.016667	-8.633333	52.833332	1023.000000	1023.000000	2046.000000
23.700001	-0.057525	-33.997192	-3.404870	-8.742315	-13.764377	-8.085629	0.000000	-10.000000	0.025000	-8.983334	50.000000	1023.000000	1023.000000	2046.000000
23.719999	-0.056841	-33.593170	-3.174841	-8.783808	-13.504821	-8.129699	0.000000	-10.000000	0.016667	-8.983334	47.000000	1023.000000	1023.000000	2046.000000
23.740000	-0.056678	-33.496433	-2.900717	-8.913793	-13.543674	-8.138250	0.000000	-10.000000	0.008333	-8.716667	44.000000	1023.000000	1023.000000	2046.000000
23.760000	-0.057074	-33.730476	-2.827290	-9.286815	-13.776760	-7.839611	0.000000	-10.000000	0.008333	-8.250000	41.166668	1023.000000	1023.000000	2046.000000
23.780001	-0.057113	-33.753635	-2.693602	-9.398732	-13.949619	-7.711683	0.000000	-10.000000	0.008333	-8.000000	38.333332	1023.000000	1023.000000	2046.000000
23.799999	-0.057241	-33.829693	-2.605965	-9.559824	-13.858822	-7.805081	0.000000	-10.000000	0.008333	-7.666667	35.666668	1023.000000	1023.000000	2046.000000
23.820000	-0.057333	-33.883862	-2.401857	-9.648529	-13.773318	-8.060160	0.000000	-10.000000	-0.008333	-7.066667	33.000000	1023.000000	1023.000000	2046.000000
23.840000	-0.057497	-33.981003	-2.214475	-9.793047	-13.937964	-8.035518	0.000000	-10.000000	-0.025000	-6.166667	30.666666	1023.000000	1023.000000	2046.000000
23.860001	-0.057391	-33.918098	-2.072069	-9.855571	-14.137568	-7.852891	0.000000	-10.000000	-0.033333	-5.150000	28.500000	1023.000000	1023.000000	2046.000000
23.879999	-0.057243	-33.830448	-2.002105	-9.889249	-14.114267	-7.824826	0.000000	-10.000000	-0.041667	-4.266667	26.833334	1023.000000	1023.000000	2046.000000
23.900000	-0.057209	-33.810497	-1.852011	-9.987156	-13.958730	-8.012601	0.000000	-10.000000	-0.025000	-3.716667	25.333334	1023.000000	1023.000000	2046.000000
23.920000	-0.057088	-33.739223	-1.677057	-10.027465	-14.083098	-7.951605	0.000000	-10.000000	-0.033333	-3.600000	24.166666	1023.000000	1023.000000	2046.000000
23.940001	-0.057301	-33.864792	-1.571986	-10.189704	-14.322461	-7.780639	0.000000	-10.000000	-0.016667	-3.966667	22.833334	1023.000000	1023.000000	2046.000000
23.959999	-0.056946	-33.655090	-1.573707	-10.084782	-14.364897	-7.631704	0.000000	-10.000000	-0.033333	-4.533333	21.500000	1023.000000	1023.000000	2046.000000
23.980000	-0.056420	-33.343956	-1.553963	-10.029487	-14.118299	-7.642208	0.000000	-10.000000	-0.033333	-5.000000	20.000000	1023.000000	1023.000000	2046.000000
24.000000	-0.056088	-33.147724	-1.423282	-9.988123	-13.995646	-7.740674	0.000000	-10.000000	-0.041667	-5.200000	18.333334	1023.000000	1023.000000	2046.000000
24.020000	-0.055871	-33.020031	-1.302202	-10.029305	-13.966986	-7.721537	0.000000	-10.000000	-0.025000	-5.133334	16.500000	1023.000000	1023.000000	2046.000000
24.040001	-0.055921	-33.049149	-1.285695	-10.034930	-14.165646	-7.562878	0.000000	-10.000000	-0.008333	-4.983334	14.833333	1023.000000	1023.000000	2046.000000
24.059999	-0.055416	-32.751041	-1.272584	-9.920118	-14.114893	-7.443446	0.000000	-10.000000	0.000000	-4.783333	13.166667	1023.000000	1023.000000	2046.000000
24.080000	-0.055005	-32.507950	-1.239540	-9.866980	-13.844999	-7.556432	0.000000	-10.000000	0.000000	-4.616667	11.666667	1023.000000	1023.000000	2046.000000
24.100000	-0.054828	-32.403286	-1.063016	-9.863444	-13.855357	-7.621470	0.000000	-10.000000	-0.008333	-4.433333	10.000000	1023.000000	1023.000000	2046.000000
24.120001	-0.054806	-32.390511	-1.048654	-9.912670	-14.041391	-7.387795	0.000000	-10.000000	-0.008333	-4.216667	8.500000	1023.000000	1023.000000	2046.000000
24.139999	-0.054314	-32.099430	-1.035641	-9.784701	-14.012545	-7.266544	0.000000	-10.000000	-0.008333	-3.933333	7.000000	1023.000000	1023.000000	2046.000000
24.160000	-0.053960	-31.890303	-1.018951	-9.675725	-13.754358	-7.441268	0.000000	-10.000000	-0.008333	-3.666667	5.666667	1023.000000	1023.000000	2046.000000
24.180000	-0.053755	-31.769428	-0.853665	-9.748324	-13.770950	-7.396489	0.000000	-10.000000	-0.016667	-3.483333	4.500000	1023.000000	1023.000000	2046.000000
24.200001	-0.053771	-31.778872	-0.861735	-9.739148	-13.986696	-7.191292	0.000000	-10.000000	-0.025000	-3.383333	3.333333	1023.000000	1023.000000	2046.000000
24.219999	-0.053314	-31.508467	-0.889673	-9.644116	-13.899239	-7.075440	0.000000	-10.000000	-0.025000	-3.283333	2.166667	1023.000000	1023.000000	2046.000000
24.240000	-0.052945	-31.290249	-0.856948	-9.526153	-13.667986	-7.239163	0.000000	-10.000000	-0.016667	-3.150000	1.000000	1023.000000	1023.000000	2046.000000
24.260000	-0.052902	-31.264887	-0.695015	-9.601794	-13.801605	-7.166473	0.000000	-10.000000	-0.025000	-3.000000	0.333333	1023.000000	1023.000000	2046.000000
24.280001	-0.052781	-31.193787	-0.711604	-9.625577	-13.937959	-6.918646	0.000000	-10.000000	-0.033333	-2.833333	-0.333333	1023.000000	1023.000000	2046.000000
24.299999	-0.052385	-30.959723	-0.749466	-9.467173	-13.842827	-6.900257	0.000000	-10.000000	-0.050000	-2.733333	-1.000000	1023.000000	1023.000000	2046.000000
24.320000	-0.051932	-30.692081	-0.742412	-9.319967	-13.667923	-6.961780	0.000000	-10.000000	-0.050000	-2.616667	-2.000000	1023.000000	1023.000000	2046.000000
24.340000	-0.051850	-30.643419	-0.586721	-9.346811	-13.673876	-7.036011	0.000000	-10.000000	-0.033333	-2.483333	-2.833333	1023.000000	1023.000000	2046.000000
24.360001	-0.051762	-30.591612	-0.551168	-9.382899	-13.889663	-6.767881	0.000000	-10.000000	-0.033333	-2.250000	-3.666667	1023.000000	1023.000000	2046.000000
24.379999	-0.051434	-30.397331	-0.554692	-9.294775	-13.880634	-6.667230	0.000000	-10.000000	-0.033333	-2.083333	-4.333333	1023.000000	1023.000000	2046.000000
24.400000	-0.051117	-30.210230	-0.618102	-9.121469	-13.624329	-6.846330	0.000000	-10.000000	-0.050000	-1.900000	-4.833333	1023.000000	1023.000000	2046.000000
24.420000	-0.050908	-30.086910	-0.487761	-9.135530	-13.617496	-6.846123	0.000000	-10.000000	-0.033333	-1.783333	-5.000000	1023.000000	1023.000000	2046.000000
24.440001	-0.050969	-30.122574	-0.418704	-9.236959	-13.821148	-6.645762	0.000000	-10.000000	-0.033333	-1.616667	-5.000000	1023.000000	1023.000000	2046.000000
24.459999	-0.050401	-29.787151	-0.438736	-9.069082	-13.774738	-6.504595	0.000000	-10.000000	-0.033333	-1.550000	-5.000000	1023.000000	1023.000000	2046.000000
24.480000	-0.050087	-29.601433	-0.488973	-8.890306	-13.552035	-6.670119	0.000000	-10.000000	-0.041667	-1.516667	-5.000000	1023.000000	1023.000000	2046.000000
24.500000	-0.049650	-29.343033	-0.389050	-8.785374	-13.518612	-6.649997	0.000000	-10.000000	-0.033333	-1.516667	-5.000000	1023.000000	1023.000000	2046.000000
24.520000	-0.050159	-29.643957	-0.410251	-8.962006	-13.646031	-6.625669	0.000000	-10.000000	-0.025000	-1.550000	-5.000000	1023.000000	1023.000000	2046.000000
24.540001	-0.051351	-30.348288	-0.598486	-9.177607	-13.863293	-6.708902	0.000000	-10.000000	-0.033333	-1.483333	-5.000000	1023.000000	1023.000000	2046.000000
24.559999	-0.052025	-30.746553	-0.833291	-9.196086	-13.801721	-6.915456	0.000000	-10.000000	-0.041667	-1.150000	-5.000000	1023.000000	1023.000000	2046.000000
24.580000	-0.052559	-31.062164	-1.050086	-9.155020	-13.572031	-7.285028	0.000000	-10.000000	-0.050000	-0.616667	-5.000000	1023.000000	1023.000000	2046.000000
24.600000	-0.052663	-31.124090	-1.013030	-9.026219	-13.727600	-7.357241	0.000000	-10.000000	-0.050000	-0.166667	-5.000000	1023.000000	1023.000000	2046.000000
24.620001	-0.052226	-30.865753	-0.911672	-8.999009	-13.924099	-7.030972	0.000000	-10.000000	-0.050000	0.000000	-5.000000	1023.000000	1023.000000	2046.000000
24.639999	-0.051530	-30.453972	-0.842372	-8.876825	-14.085894	-6.648880	0.000000	-10.000000	-0.050000	0.000000	-5.000000	1023.000000	1023.000000	2046.000000
24.660000	-0.051098	-30.199142	-0.846254	-8.730416	-13.831358	-6.791113	0.000000	-10.000000	-0.050000	0.000000	-5.000000	1023.000000	1023.000000	2046.000000
24.680000	-0.051182	-30.248737	-0.820159	-8.547326	-13.749722	-7.131532	0.000000	-10.000000	-0.050000	0.450000	-5.000000	1023.000000	1023.000000	2046.000000
24.700001	-0.051899	-30.672121	-0.630152	-8.577505	-14.201778	-7.262686	0.000000	-10.000000	-0.058333	1.866667	-5.000000	1023.000000	1023.000000	2046.000000
24.719999	-0.053574	-31.662043	-0.681893	-8.884876	-14.913610	-7.181664	0.000000	-10.000000	-0.083333	4.233333	-5.000000	1023.000000	1023.000000	2046.000000
24.740000	-0.055251	-32.653572	-0.955616	-9.030076	-15.431093	-7.236786	0.000000	-10.000000	-0.100000	7.066667	-5.000000	1023.000000	1023.000000	2046.000000
24.760000	-0.056714	-33.517891	-1.387040	-9.043831	-15.555653	-7.531367	0.000000	-10.000000	-0.116667	9.366667	-5.000000	1023.000000	1023.000000	2046.000000
24.780001	-0.057950	-34.248680	-1.640514	-9.066159	-15.685961	-7.856046	0.000000	-10.000000	-0.125000	10.933333	-5.000000	1023.000000	1023.000000	2046.000000
24.799999	-0.058923	-34.823574	-1.761489	-9.395839	-16.072033	-7.594213	0.000000	-10.000000	-0.141667	11.816667	-5.000000	1023.000000	1023.000000	2046.000000
24.820000	-0.059587	-35.215717	-1.980253	-9.568458	-16.281443	-7.385567	0.000000	-10.000000	-0.175000	12.883333	-5.000000	1023.000000	1023.000000	2046.000000
24.840000	-0.059705	-35.285702	-2.193062	-9.478927	-16.126095	-7.487619	0.000000	-10.000000	-0.208333	14.266666	4.000000	1023.000000	1023.000000	2046.000000
24.860001	-0.059595	-35.220562	-2.375175	-9.254196	-15.866721	-7.724469	0.000000	-10.000000	-0.275000	15.916667	14.500000	1023.000000	1023.000000	2046.000000
24.879999	-0.059610	-35.229263	-2.375587	-9.322047	-15.952972	-7.578659	0.000000	-10.000000	-0.300000	17.683334	26.666666	1023.000000	1023.000000	2046.000000
24.900000	-0.059720	-35.294388	-2.521190	-9.392921	-16.192944	-7.187333	0.000000	-10.000000	-0.341667	19.150000	32.000000	1023.000000	1023.000000	2046.000000
24.920000	-0.059062	-34.905571	-2.656046	-9.230252	-16.061533	-6.957741	0.000000	-10.000000	-0.366667	20.700001	38.000000	1023.000000	1023.000000	2046.000000
24.940001	-0.058402	-34.515522	-2.893654	-8.870687	-15.706769	-7.044412	0.000000	-10.000000	-0.425000	21.916668	44.833332	1023.000000	1023.000000	2046.000000
24.959999	-0.057773	-34.144024	-2.903644	-8.647964	-15.616621	-6.975795	0.000000	-10.000000	-0.458333	23.416668	51.833332	1023.000000	1023.000000	2046.000000
24.980000	-0.057210	-33.811100	-2.779586	-8.712177	-15.900518	-6.418818	0.000000	-10.000000	-0.483333	24.350000	59.500000	1023.000000	1023.000000	2046.000000
25.000000	-0.056230	-33.232105	-2.650213	-8.694220	-16.092342	-5.795329	0.000000	-10.000000	-0.491667	25.133333	67.500000	1023.000000	1023.000000	2046.000000
25.020000	-0.055131	-32.582565	-2.670764	-8.564371	-15.841371	-5.506061	0.000000	-10.000000	-0.500000	25.483334	75.833336	1023.000000	1023.000000	2046.000000
25.040001	-0.053496	-31.615868	-2.383993	-8.351390	-15.780927	-5.099558	0.000000	-10.000000	-0.516667	26.016666	84.333336	1023.000000	1023.000000	2046.000000
25.059999	-0.051868	-30.654263	-2.009477	-8.408129	-16.254896	-3.981761	0.000000	-10.000000	-0.533333	26.350000	92.833336	1023.000000	1023.000000	2046.000000
25.080000	-0.050715	-29.972490	-2.186443	-8.468573	-16.800926	-2.516548	0.000000	-10.000000	-0.558333	26.750000	101.666664	1023.000000	1023.000000	2046.000000
25.100000	-0.049064	-28.996819	-2.418995	-8.216202	-16.438774	-1.922849	0.000000	-10.000000	-0.575000	27.083334	110.500000	1023.000000	1023.000000	2046.000000
25.120001	-0.047392	-28.008579	-2.408402	-7.855853	-15.577324	-2.167000	0.000000	-10.000000	-0.575000	27.566668	119.500000	1023.000000	1023.000000	2046.000000
25.139999	-0.046329	-27.380665	-2.264888	-7.779469	-15.154823	-2.181485	0.000000	-10.000000	-0.591667	27.950001	128.666672	1023.000000	1023.000000	2046.000000
25.160000	-0.045397	-26.829395	-2.127931	-7.906052	-15.099637	-1.695776	0.000000	-10.000000	-0.591667	28.516666	138.000000	1023.000000	1023.000000	2046.000000
25.180000	-0.044169	-26.103876	-2.097964	-7.905700	-14.547236	-1.552976	0.000000	-10.000000	-0.616667	28.850000	147.333328	1023.000000	1023.000000	2046.000000
25.200001	-0.042977	-25.399633	-2.200113	-7.663778	-13.816808	-1.718934	0.000000	-10.000000	-0.633333	29.566668	156.833328	1023.000000	1023.000000	2046.000000
25.219999	-0.042061	-24.857853	-2.090446	-7.663995	-13.265633	-1.837780	0.000000	-10.000000	-0.675000	30.150000	166.500000	1023.000000	1023.000000	2046.000000
25.240000	-0.041906	-24.766520	-1.886764	-8.218925	-13.294258	-1.366572	0.000000	-10.000000	-0.683333	30.800001	176.500000	1023.000000	1023.000000	2046.000000
25.260000	-0.041178	-24.336020	-1.659690	-8.659866	-13.089684	-0.926780	0.000000	-10.000000	-0.691667	31.216667	186.833328	1023.000000	1023.000000	2046.000000
25.280001	-0.040268	-23.798412	-1.534038	-8.656610	-12.360449	-1.247316	0.000000	-10.000000	-0.675000	31.233334	197.166672	1023.000000	1023.000000	2046.000000
25.299999	-0.039026	-23.064531	-1.227930	-8.633049	-12.070875	-1.132678	0.000000	-10.000000	-0.683333	31.350000	207.666672	1023.000000	1023.000000	2046.000000
25.320000	-0.038305	-22.638382	-0.819447	-8.995561	-12.311238	-0.512136	0.000000	-10.000000	-0.683333	31.466667	218.000000	1023.000000	1023.000000	2046.000000
25.340000	-0.037039	-21.889946	-0.539052	-9.099092	-12.146340	-0.105463	0.000000	-10.000000	-0.691667	31.683332	228.500000	1023.000000	1023.000000	2046.000000
25.360001	-0.035556	-21.013359	-0.393584	-8.842367	-11.479148	-0.298259	0.000000	-10.000000	-0.708333	31.816668	239.000000	1023.000000	1023.000000	2046.000000
25.379999	-0.034270	-20.253647	-0.176725	-8.625173	-11.242094	-0.209655	0.000000	-10.000000	-0.733333	32.066666	249.666672	1023.000000	1023.000000	2046.000000
25.400000	-0.033466	-19.778185	0.039031	-8.700626	-11.566116	0.449527	0.000000	-10.000000	-0.758333	32.433334	260.333344	1023.000000	1023.000000	2046.000000
25.420000	-0.031855	-18.826025	0.191226	-8.552470	-11.245964	0.781184	0.000000	-10.000000	-0.775000	32.816666	271.166656	1023.000000	1023.000000	2046.000000
25.440001	-0.030435	-17.987104	0.266911	-8.187700	-10.616149	0.549833	0.000000	-10.000000	-0.775000	32.700001	282.000000	1023.000000	1023.000000	2046.000000
25.459999	-0.029355	-17.348610	0.670102	-8.198559	-10.612556	0.792402	0.000000	-10.000000	-0.783333	32.650002	293.000000	1023.000000	1023.000000	2046.000000
25.480000	-0.028176	-16.651758	1.032238	-8.380671	-10.878356	1.575029	0.000000	-10.000000	-0.808333	32.616669	303.833344	1023.000000	1023.000000	2046.000000
25.500000	-0.026825	-15.853608	1.211508	-8.200579	-10.325056	1.460519	0.000000	-10.000000	-0.833333	32.900002	314.666656	1023.000000	1023.000000	2046.000000
25.520000	-0.025362	-14.988864	1.556131	-7.975537	-9.911638	1.342180	0.000000	-10.000000	-0.850000	33.233334	325.500000	1023.000000	1023.000000	2046.000000
25.540001	-0.024784	-14.647416	1.859886	-8.207232	-10.311420	2.011349	0.000000	-10.000000	-0.850000	33.350002	336.666656	1023.000000	1023.000000	2046.000000
25.559999	-0.023042	-13.617980	2.202989	-8.120086	-10.094390	2.393508	0.000000	-10.000000	-0.850000	33.400002	347.833344	1023.000000	1023.000000	2046.000000
25.580000	-0.021577	-12.751747	2.332753	-7.779119	-9.449815	2.144433	0.000000	-10.000000	-0.850000	33.333336	359.000000	1023.000000	1023.000000	2046.000000
25.600000	-0.020608	-12.179389	2.614217	-7.666578	-9.458137	2.331108	0.000000	-10.000000	-0.850000	33.283333	370.000000	1023.000000	1023.000000	2046.000000
25.620001	-0.019369	-11.447030	2.968682	-7.777523	-9.672389	3.034199	0.000000	-10.000000	-0.850000	33.433334	381.166656	1023.000000	1023.000000	2046.000000
25.639999	-0.017883	-10.568748	3.140201	-7.600968	-9.201031	3.093049	0.000000	-10.000000	-0.850000	33.433334	392.333344	1023.000000	1023.000000	2046.000000
25.660000	-0.016585	-9.801850	3.319204	-7.219575	-8.706459	2.804981	0.000000	-10.000000	-0.833333	33.966667	403.500000	1023.000000	1023.000000	2046.000000
25.680000	-0.015865	-9.375939	3.423292	-7.184530	-8.891872	3.277170	0.000000	-10.000000	-0.816667	34.033333	414.666656	1023.000000	1023.000000	2046.000000
25.700001	-0.014563	-8.606987	3.668165	-7.154198	-8.976180	3.855226	0.000000	-10.000000	-0.808333	34.299999	426.000000	1023.000000	1023.000000	2046.000000
25.719999	-0.012888	-7.617024	3.826654	-6.741894	-8.355875	3.654091	0.000000	-10.000000	-0.808333	34.166668	437.500000	1023.000000	1023.000000	2046.000000
25.740000	-0.011563	-6.833890	4.005965	-6.430695	-8.132312	3.723152	0.000000	-10.000000	-0.825000	34.366669	449.000000	1023.000000	1023.000000	2046.000000
25.760000	-0.010820	-6.394560	4.235217	-6.397104	-8.448920	4.216248	0.000000	-10.000000	-0.825000	34.400002	460.500000	1023.000000	1023.000000	2046.000000
25.780001	-0.010011	-5.916499	4.324135	-6.378803	-8.365773	4.503943	0.000000	-10.000000	-0.841667	34.750000	472.000000	1023.000000	1023.000000	2046.000000
25.799999	-0.009800	-5.791923	4.219584	-6.246199	-7.925393	4.160085	0.000000	-10.000000	-0.833333	34.633331	483.500000	1023.000000	1023.000000	2046.000000
25.820000	-0.010147	-5.996656	4.128532	-6.098310	-7.691551	3.664672	0.000000	-10.000000	-0.841667	34.799999	495.000000	1023.000000	1023.000000	2046.000000
25.840000	-0.010385	-6.137408	4.194848	-6.242892	-7.962142	3.872778	0.000000	-10.000000	-0.850000	34.900002	506.500000	1023.000000	1023.000000	2046.000000
25.860001	-0.010059	-5.944877	4.242568	-6.263564	-8.180799	4.256917	0.000000	-10.000000	-0.858333	34.950001	518.166687	1023.000000	1023.000000	2046.000000
25.879999	-0.008434	-4.984640	4.295134	-5.882280	-7.858916	4.461422	0.000000	-10.000000	-0.850000	34.916668	529.833313	1023.000000	1023.000000	2046.000000
25.900000	-0.006501	-3.841905	4.344457	-5.250573	-7.327681	4.391892	0.000000	-10.000000	-0.841667	34.233334	541.500000	1023.000000	1023.000000	2046.000000
25.920000	-0.005397	-3.189700	4.449333	-4.865777	-7.319917	4.546660	0.000000	-10.000000	-0.841667	34.299999	553.000000	1023.000000	1023.000000	2046.000000
25.940001	-0.005128	-3.030805	4.532057	-4.847116	-7.632025	4.916279	0.000000	-10.000000	-0.825000	33.933334	564.500000	1023.000000	1023.000000	2046.000000
25.959999	-0.004517	-2.669514	4.622280	-4.672206	-7.308512	4.688925	0.000000	-10.000000	-0.808333	33.850002	575.833313	1023.000000	1023.000000	2046.000000
25.980000	-0.004339	-2.564401	4.544020	-4.237289	-6.938481	4.067349	0.000000	-10.000000	-0.783333	33.366669	587.166687	1023.000000	1023.000000	2046.000000
26.000000	-0.004599	-2.717957	4.450240	-4.038899	-6.979489	3.850191	0.000000	-10.000000	-0.775000	33.083332	598.333313	1023.000000	1023.000000	2046.000000
26.020000	-0.005537	-3.272234	4.325386	-4.148758	-7.514903	4.066041	0.000000	-10.000000	-0.741667	32.566666	609.500000	1023.000000	1023.000000	2046.000000
26.040001	-0.006048	-3.574532	4.133050	-4.149710	-7.500835	3.942963	0.000000	-10.000000	-0.708333	31.950001	620.500000	1023.000000	1023.000000	2046.000000
26.059999	-0.006283	-3.713312	3.839303	-3.824190	-7.222162	3.493737	0.000000	-10.000000	-0.675000	31.433334	631.166687	1023.000000	1023.000000	2046.000000
26.080000	-0.006664	-3.938471	3.671832	-3.852359	-7.533701	3.775758	0.000000	-10.000000	-0.666667	30.916668	641.833313	1023.000000	1023.000000	2046.000000
26.100000	-0.006521	-3.854029	3.586797	-3.863674	-7.669681	4.092529	0.000000	-10.000000	-0.658333	30.483334	652.166687	1023.000000	1023.000000	2046.000000
26.120001	-0.006308	-3.728301	3.396945	-3.588360	-7.312703	3.775817	0.000000	-10.000000	-0.650000	29.950001	662.500000	1023.000000	1023.000000	2046.000000
26.139999	-0.005725	-3.383263	3.363940	-3.257368	-7.316005	3.826169	0.000000	-10.000000	-0.641667	29.750000	672.500000	1023.000000	1023.000000	2046.000000
26.160000	-0.005721	-3.381276	3.184816	-3.284977	-7.610234	4.329119	0.000000	-10.000000	-0.641667	29.750000	682.500000	1023.000000	1023.000000	2046.000000
26.180000	-0.005018	-2.965539	3.084164	-3.112773	-7.399595	4.462665	0.000000	-10.000000	-0.633333	29.583334	692.500000	1023.000000	1023.000000	2046.000000
26.200001	-0.004262	-2.518916	3.049857	-2.722373	-7.192301	4.345901	0.000000	-10.000000	-0.625000	29.333334	702.500000	1023.000000	1023.000000	2046.000000
26.219999	-0.003928	-2.321298	3.008858	-2.627825	-7.435239	4.732908	0.000000	-10.000000	-0.600000	28.966667	712.166687	1023.000000	1023.000000	2046.000000
26.240000	-0.003253	-1.922742	2.902601	-2.532614	-7.490581	5.197851	0.000000	-10.000000	-0.591667	28.666668	721.833313	1023.000000	1023.000000	2046.000000
26.260000	-0.002537	-1.499447	2.906161	-2.350517	-7.179904	5.124814	0.000000	-10.000000	-0.566667	28.583334	731.333313	1023.000000	1023.000000	2046.000000
26.280001	-0.001279	-0.755895	2.997988	-2.066454	-6.942766	5.255337	0.000000	-10.000000	-0.541667	28.100000	741.000000	1023.000000	1023.000000	2046.000000
26.299999	-0.000374	-0.220855	3.047072	-2.026020	-7.081613	5.839706	0.000000	-10.000000	-0.516667	27.566668	750.500000	1023.000000	1023.000000	2046.000000
26.320000	0.001073	0.634172	3.196795	-1.835226	-6.758980	6.031583	0.000000	-10.000000	-0.508333	26.816668	759.833313	1023.000000	1023.000000	2046.000000
26.340000	0.002566	1.516716	3.333562	-1.490662	-6.365353	6.039169	0.000000	-10.000000	-0.491667	26.250000	769.000000	1023.000000	1023.000000	2046.000000
26.360001	0.003955	2.337535	3.661228	-1.443506	-6.302068	6.421882	0.000000	-10.000000	-0.458333	25.366667	777.833313	1023.000000	1023.000000	2046.000000
26.379999	0.004703	2.779524	3.858219	-1.543716	-6.291421	6.756441	0.000000	-10.000000	-0.400000	24.216667	786.500000	1023.000000	1023.000000	2046.000000
26.400000	0.005136	3.035111	4.013259	-1.681592	-6.036154	6.739597	0.000000	-10.000000	-0.341667	22.783333	794.833313	1023.000000	1023.000000	2046.000000
26.420000	0.005811	3.434288	4.224983	-1.576245	-5.674191	6.459742	0.000000	-10.000000	-0.300000	21.666666	802.666687	1023.000000	1023.000000	2046.000000
26.440001	0.006512	3.848375	4.519172	-1.605332	-5.555487	6.490022	0.000000	-10.000000	-0.266667	20.350000	810.000000	1023.000000	1023.000000	2046.000000
26.459999	0.006582	3.889746	4.646423	-1.778632	-5.692266	6.714222	0.000000	-10.000000	-0.258333	19.116667	816.833313	1023.000000	1023.000000	2046.000000
26.480000	0.007183	4.245045	4.759127	-1.807436	-5.480725	6.774080	0.000000	-10.000000	-0.225000	17.816668	823.333313	1023.000000	1023.000000	2046.000000
26.500000	0.007746	4.577828	4.915962	-1.671433	-5.216559	6.549859	0.000000	-10.000000	-0.200000	16.500000	829.500000	1023.000000	1023.000000	2046.000000
26.520000	0.008301	4.905875	5.206863	-1.650970	-5.175790	6.525772	0.000000	-10.000000	-0.166667	14.916667	835.333313	1023.000000	1023.000000	2046.000000
26.540001	0.008341	4.929293	5.299879	-1.714054	-5.374109	6.717577	0.000000	-10.000000	-0.141667	12.816667	840.666687	1023.000000	1023.000000	2046.000000
26.559999	0.008643	5.108107	5.307025	-1.784608	-5.347670	6.933359	0.000000	-10.000000	-0.100000	10.483334	845.333313	1023.000000	1023.000000	2046.000000
26.580000	0.008842	5.225913	5.278454	-1.708778	-5.212773	6.869010	0.000000	-10.000000	-0.058333	7.566667	849.166687	1023.000000	1023.000000	2046.000000
26.600000	0.009494	5.611116	5.437634	-1.558688	-5.070042	6.802212	0.000000	-10.000000	-0.033333	4.383333	852.166687	1023.000000	1023.000000	2046.000000
26.620001	0.010030	5.927871	5.617778	-1.590214	-5.039376	6.939683	0.000000	-10.000000	-0.016667	0.866667	854.000000	1023.000000	1023.000000	2046.000000
26.639999	0.009900	5.850778	5.663615	-1.641237	-5.297024	7.125424	0.000000	-10.000000	-0.016667	-1.800000	854.833313	1023.000000	1023.000000	2046.000000
26.660000	0.010035	5.930408	5.638359	-1.689223	-5.231417	7.212689	0.000000	-10.000000	-0.008333	-4.150000	855.000000	1023.000000	1023.000000	2046.000000
26.680000	0.009923	5.864521	5.567701	-1.647714	-5.054608	6.999143	0.000000	-10.000000	0.000000	-6.066667	855.000000	1023.000000	1023.000000	2046.000000
26.700001	0.010059	5.945119	5.701584	-1.581461	-5.018568	6.843564	0.000000	-10.000000	0.016667	-8.033334	855.000000	1023.000000	1023.000000	2046.000000
26.719999	0.010002	5.911286	5.880025	-1.730688	-5.176946	6.938896	0.000000	-10.000000	0.033333	-9.550000	855.000000	1023.000000	1023.000000	2046.000000
26.740000	0.009944	5.876828	5.818845	-1.820763	-5.216312	7.095059	0.000000	-10.000000	0.050000	-10.666667	855.000000	1023.000000	1023.000000	2046.000000
26.760000	0.009820	5.803350	5.785311	-1.889691	-5.094942	7.002672	0.000000	-10.000000	0.058333	-11.650001	855.000000	1023.000000	1023.000000	2046.000000
26.780001	0.009731	5.751273	5.815385	-1.813564	-5.052534	6.801987	0.000000	-10.000000	0.058333	-12.566667	847.666687	1023.000000	1023.000000	2046.000000
26.799999	0.009855	5.824316	5.999587	-1.863552	-5.077365	6.765646	0.000000	-10.000000	0.075000	-13.466667	838.833313	1023.000000	1023.000000	2046.000000
26.820000	0.009351	5.526443	6.052672	-2.109902	-5.284904	6.868577	0.000000	-10.000000	0.108333	-14.450000	828.500000	1023.000000	1023.000000	2046.000000
26.840000	0.009213	5.444729	6.023988	-2.230492	-5.314222	6.965456	0.000000	-10.000000	0.141667	-15.350000	823.666687	1023.000000	1023.000000	2046.000000
26.860001	0.008961	5.295862	5.981297	-2.295603	-5.227711	6.837878	0.000000	-10.000000	0.150000	-16.066668	818.666687	1023.000000	1023.000000	2046.000000
26.879999	0.008869	5.241296	6.009377	-2.295430	-5.121550	6.648898	0.000000	-10.000000	0.166667	-16.633333	813.166687	1023.000000	1023.000000	2046.000000
26.900000	0.008836	5.221859	6.115097	-2.259679	-5.114060	6.480502	0.000000	-10.000000	0.183333	-17.100000	807.666687	1023.000000	1023.000000	2046.000000
26.920000	0.008611	5.088857	6.257805	-2.393599	-5.237225	6.461875	0.000000	-10.000000	0.200000	-17.566668	802.000000	1023.000000	1023.000000	2046.000000
26.940001	0.008409	4.969993	6.355048	-2.536812	-5.429651	6.581408	0.000000	-10.000000	0.200000	-18.116667	796.333313	1023.000000	1023.000000	2046.000000
26.959999	0.008282	4.894521	6.261671	-2.725204	-5.397785	6.755840	0.000000	-10.000000	0.200000	-18.683334	790.166687	1023.000000	1023.000000	2046.000000
26.980000	0.007715	4.559440	5.972030	-2.740272	-5.284904	6.612586	0.000000	-10.000000	0.208333	-19.233334	783.833313	1023.000000	1023.000000	2046.000000
27.000000	0.006718	3.970600	5.860424	-2.824800	-5.382230	6.317206	0.000000	-10.000000	0.225000	-19.516668	777.166687	1023.000000	1023.000000	2046.000000
27.020000	0.005590	3.303737	5.880622	-3.039313	-5.660393	6.122821	0.000000	-10.000000	0.233333	-19.750000	770.833313	1023.000000	1023.000000	2046.000000
27.040001	0.004344	2.567346	5.889287	-3.372041	-6.021496	6.071596	0.000000	-10.000000	0.250000	-20.066668	764.166687	1023.000000	1023.000000	2046.000000
27.059999	0.004093	2.419180	5.797019	-3.476839	-5.996573	6.095573	0.000000	-10.000000	0.283333	-20.716667	757.500000	1023.000000	1023.000000	2046.000000
27.080000	0.003830	2.263382	5.685230	-3.424059	-5.877999	5.880210	0.000000	-10.000000	0.325000	-21.633333	750.500000	1023.000000	1023.000000	2046.000000
27.100000	0.003515	2.077077	5.655916	-3.328052	-5.811336	5.560548	0.000000	-10.000000	0.375000	-22.666666	743.333313	1023.000000	1023.000000	2046.000000
27.120001	0.002358	1.393854	5.679436	-3.566503	-5.955244	5.236164	0.000000	-10.000000	0.408333	-23.916666	735.833313	1023.000000	1023.000000	2046.000000
27.139999	0.000697	0.412102	5.646307	-3.838528	-6.429538	5.033860	0.000000	-10.000000	0.441667	-24.950001	727.833313	1023.000000	1023.000000	2046.000000
27.160000	-0.000749	-0.442829	5.555031	-3.971055	-6.577749	4.550943	0.000000	-10.000000	0.458333	-25.816668	719.500000	1023.000000	1023.000000	2046.000000
27.180000	-0.003219	-1.902335	5.157483	-4.231797	-6.746714	3.918693	0.000000	-10.000000	0.475000	-26.566668	710.833313	1023.000000	1023.000000	2046.000000
27.200001	-0.006199	-3.663704	4.685509	-4.542474	-7.031821	3.225082	0.000000	-10.000000	0.508333	-27.266666	702.000000	1023.000000	1023.000000	2046.000000
27.219999	-0.008912	-5.266705	4.180554	-4.713572	-7.379043	2.645355	0.000000	-10.000000	0.558333	-28.233334	692.833313	1023.000000	1023.000000	2046.000000
27.240000	-0.011027	-6.516954	3.899822	-4.809939	-7.674849	2.068012	0.000000	-10.000000	0.600000	-28.833334	683.333313	1023.000000	1023.000000	2046.000000
27.260000	-0.013304	-7.862954	3.547511	-5.111809	-8.136242	1.837586	0.000000	-10.000000	0.625000	-29.516666	673.833313	1023.000000	1023.000000	2046.000000
27.280001	-0.015181	-8.972241	3.397672	-5.564894	-8.526331	1.721311	0.000000	-10.000000	0.633333	-30.150000	664.000000	1023.000000	1023.000000	2046.000000
27.299999	-0.016570	-9.792967	3.180714	-5.831998	-8.745170	1.603488	0.000000	-10.000000	0.675000	-30.850000	654.000000	1023.000000	1023.000000	2046.000000
27.320000	-0.017752	-10.491406	2.915647	-5.976481	-8.795887	1.365315	0.000000	-10.000000	0.716667	-31.650002	643.500000	1023.000000	1023.000000	2046.000000
27.340000	-0.018861	-11.147083	2.458160	-5.866867	-8.880931	1.142555	0.000000	-10.000000	0.766667	-32.400002	633.000000	1023.000000	1023.000000	2046.000000
27.360001	-0.019824	-11.715897	2.193051	-5.783454	-9.040585	0.915091	0.000000	-10.000000	0.800000	-33.183334	622.166687	1023.000000	1023.000000	2046.000000
27.379999	-0.021228	-12.545973	1.960349	-5.865143	-9.470057	0.828879	0.000000	-10.000000	0.833333	-33.733334	611.166687	1023.000000	1023.000000	2046.000000
27.400000	-0.022254	-13.151966	1.691779	-5.994383	-9.901139	1.051777	0.000000	-10.000000	0.841667	-33.783333	599.833313	1023.000000	1023.000000	2046.000000
27.420000	-0.022834	-13.494801	1.413086	-6.083287	-9.964500	1.139900	0.000000	-10.000000	0.816667	-33.666668	588.666687	1023.000000	1023.000000	2046.000000
27.440001	-0.023414	-13.837626	0.392096	-5.743797	-9.641587	1.155661	0.000000	-10.000000	0.783333	-33.316666	577.333313	1023.000000	1023.000000	2046.000000
27.459999	-0.023899	-14.124588	-0.343614	-4.896853	-9.879821	0.995700	0.000000	-10.000000	0.766667	-33.383335	566.166687	1023.000000	1023.000000	2046.000000
27.480000	-0.024036	-14.205352	-0.417422	-4.774426	-9.934919	0.921416	0.000000	-10.000000	0.766667	-33.266666	555.000000	1023.000000	1023.000000	2046.000000
27.500000	-0.024139	-14.266130	-0.338842	-4.880197	-9.943680	0.896588	0.000000	-10.000000	0.766667	-33.450001	544.000000	1023.000000	1023.000000	2046.000000
27.520000	-0.024364	-14.399330	-0.222824	-4.989825	-10.284947	1.098267	0.000000	-10.000000	0.775000	-33.200001	533.000000	1023.000000	1023.000000	2046.000000
27.540001	-0.024314	-14.369629	-0.118653	-5.186912	-10.311786	1.247721	0.000000	-10.000000	0.783333	-32.950001	521.833313	1023.000000	1023.000000	2046.000000
27.559999	-0.024663	-14.575756	-0.063233	-5.540210	-10.134463	1.162150	0.000000	-10.000000	0.783333	-32.750000	510.833344	1023.000000	1023.000000	2046.000000
27.580000	-0.025453	-15.042951	-0.081555	-5.812393	-10.055001	0.905998	0.000000	-10.000000	0.766667	-32.666668	499.833344	1023.000000	1023.000000	2046.000000
27.600000	-0.026189	-15.477907	0.017286	-6.030628	-9.973523	0.508959	0.000000	-10.000000	0.741667	-32.516666	489.000000	1023.000000	1023.000000	2046.000000
27.620001	-0.026861	-15.874636	0.151149	-6.231769	-9.996679	0.202664	0.000000	-10.000000	0.741667	-32.250000	478.166656	1023.000000	1023.000000	2046.000000
27.639999	-0.027748	-16.399040	0.372484	-6.655429	-10.270606	0.154512	0.000000	-10.000000	0.733333	-32.066666	467.333344	1023.000000	1023.000000	2046.000000
27.660000	-0.028134	-16.627337	0.549932	-7.027472	-10.384828	0.235031	0.000000	-10.000000	0.733333	-32.016666	456.666656	1023.000000	1023.000000	2046.000000
27.680000	-0.028632	-16.921396	0.644622	-7.304905	-10.339599	0.078485	0.000000	-10.000000	0.716667	-31.600000	446.000000	1023.000000	1023.000000	2046.000000
27.700001	-0.029257	-17.291063	0.674281	-7.531513	-10.232967	-0.200865	0.000000	-10.000000	0.691667	-31.083334	435.500000	1023.000000	1023.000000	2046.000000
27.719999	-0.029709	-17.558310	0.726133	-7.577911	-10.172561	-0.533971	0.000000	-10.000000	0.666667	-30.549999	425.000000	1023.000000	1023.000000	2046.000000
27.740000	-0.030381	-17.955009	0.834911	-7.814807	-10.292461	-0.682652	0.000000	-10.000000	0.650000	-30.383333	414.666656	1023.000000	1023.000000	2046.000000
27.760000	-0.031097	-18.378078	0.881218	-8.054401	-10.530094	-0.674801	0.000000	-10.000000	0.641667	-30.216667	404.500000	1023.000000	1023.000000	2046.000000
27.780001	-0.031413	-18.564865	0.964369	-8.253234	-10.755618	-0.520383	0.000000	-10.000000	0.633333	-30.000000	394.500000	1023.000000	1023.000000	2046.000000
27.799999	-0.031557	-18.650349	0.977730	-8.382835	-10.693486	-0.551758	0.000000	-10.000000	0.633333	-29.683334	384.500000	1023.000000	1023.000000	2046.000000
27.820000	-0.031641	-18.700073	0.914887	-8.340308	-10.536740	-0.737913	0.000000	-10.000000	0.625000	-29.483334	374.500000	1023.000000	1023.000000	2046.000000
27.840000	-0.031974	-18.896683	0.865012	-8.280258	-10.438829	-1.042607	0.000000	-10.000000	0.616667	-29.366667	364.666656	1023.000000	1023.000000	2046.000000
27.860001	-0.032471	-19.190456	0.940637	-8.410811	-10.664573	-1.055710	0.000000	-10.000000	0.600000	-29.166666	355.000000	1023.000000	1023.000000	2046.000000
27.879999	-0.033005	-19.505886	0.982178	-8.615265	-10.960479	-0.912319	0.000000	-10.000000	0.600000	-29.000000	345.333344	1023.000000	1023.000000	2046.000000
27.900000	-0.032844	-19.410864	0.982386	-8.648301	-10.899757	-0.845192	0.000000	-10.000000	0.600000	-28.666666	335.666656	1023.000000	1023.000000	2046.000000
27.920000	-0.032870	-19.426212	1.003912	-8.623449	-10.834167	-0.972508	0.000000	-10.000000	0.600000	-28.483334	326.000000	1023.000000	1023.000000	2046.000000
27.940001	-0.033096	-19.559855	0.884932	-8.494217	-10.657246	-1.293323	0.000000	-10.000000	0.591667	-28.383333	316.500000	1023.000000	1023.000000	2046.000000
27.959999	-0.033729	-19.934052	0.921254	-8.627733	-10.868751	-1.358822	0.000000	-10.000000	0.575000	-28.250000	307.000000	1023.000000	1023.000000	2046.000000
27.980000	-0.034115	-20.162079	0.914949	-8.783865	-11.170140	-1.123022	0.000000	-10.000000	0.575000	-28.233334	297.666656	1023.000000	1023.000000	2046.000000
28.000000	-0.034065	-20.132587	0.964840	-8.937679	-11.076573	-1.083174	0.000000	-10.000000	0.550000	-27.850000	288.333344	1023.000000	1023.000000	2046.000000
28.020000	-0.034180	-20.200212	0.958296	-8.860450	-10.924375	-1.373685	0.000000	-10.000000	0.550000	-27.700001	279.000000	1023.000000	1023.000000	2046.000000
28.040001	-0.034658	-20.482960	0.938392	-8.887139	-11.011117	-1.523096	0.000000	-10.000000	0.516667	-27.183334	269.666656	1023.000000	1023.000000	2046.000000
28.059999	-0.035260	-20.838747	0.931315	-9.075918	-11.403919	-1.290225	0.000000	-10.000000	0.508333	-26.900000	260.500000	1023.000000	1023.000000	2046.000000
28.080000	-0.035158	-20.778366	0.977199	-9.176650	-11.359523	-1.219392	0.000000	-10.000000	0.483333	-26.583334	251.666672	1023.000000	1023.000000	2046.000000
28.100000	-0.035047	-20.712881	0.901905	-8.981068	-11.149527	-1.484192	0.000000	-10.000000	0.466667	-26.333334	242.833328	1023.000000	1023.000000	2046.000000
28.120001	-0.035360	-20.897926	0.702854	-8.687160	-11.397776	-1.515845	0.000000	-10.000000	0.458333	-25.716667	231.333328	1023.000000	1023.000000	2046.000000
28.139999	-0.035432	-20.940371	0.623937	-8.569423	-11.789178	-1.205707	0.000000	-10.000000	0.450000	-25.150000	222.666672	1023.000000	1023.000000	2046.000000
28.160000	-0.035346	-20.889597	0.650665	-8.498668	-11.756516	-1.285080	0.000000	-10.000000	0.450000	-24.633333	214.166672	1023.000000	1023.000000	2046.000000
28.180000	-0.035439	-20.944611	0.627072	-8.437153	-11.641825	-1.492705	0.000000	-10.000000	0.416667	-24.416666	208.500000	1023.000000	1023.000000	2046.000000
28.200001	-0.035870	-21.199450	0.552746	-8.467070	-11.697266	-1.587862	0.000000	-10.000000	0.383333	-23.983334	200.166672	1023.000000	1023.000000	2046.000000
28.219999	-0.036279	-21.441072	0.533727	-8.540152	-12.043853	-1.390794	0.000000	-10.000000	0.350000	-23.583334	192.166672	1023.000000	1023.000000	2046.000000
28.240000	-0.036212	-21.401434	0.555935	-8.613937	-12.034968	-1.308463	0.000000	-10.000000	0.350000	-23.300001	184.500000	1023.000000	1023.000000	2046.000000
28.260000	-0.035956	-21.250189	0.567276	-8.479536	-12.040388	-1.297540	0.000000	-10.000000	0.350000	-23.100000	176.833328	1023.000000	1023.000000	2046.000000
28.280001	-0.036374	-21.497309	0.392675	-8.457301	-11.920659	-1.512024	0.000000	-10.000000	0.350000	-23.083334	169.000000	1023.000000	1023.000000	2046.000000
28.299999	-0.037454	-22.135378	0.267100	-8.343328	-12.499142	-1.560007	0.000000	-10.000000	0.333333	-22.600000	161.333328	1023.000000	1023.000000	2046.000000
28.320000	-0.039607	-23.407686	0.611395	-7.803726	-14.663583	-1.551774	0.000000	-10.000000	0.316667	-22.133333	153.833328	1023.000000	1023.000000	2046.000000
28.340000	-0.040886	-24.163445	0.487789	-7.967017	-14.921607	-1.762610	0.000000	-10.000000	0.300000	-21.400002	146.500000	1023.000000	1023.000000	2046.000000
28.360001	-0.041528	-24.543116	0.469983	-8.012364	-14.890135	-2.110600	0.000000	-10.000000	0.300000	-20.850000	139.333328	1023.000000	1023.000000	2046.000000
28.379999	-0.042127	-24.897100	0.374321	-8.034695	-15.202351	-2.034378	0.000000	-10.000000	0.283333	-20.450001	132.333328	1023.000000	1023.000000	2046.000000
28.400000	-0.042164	-24.919144	0.455666	-8.095160	-15.499949	-1.779702	0.000000	-10.000000	0.266667	-20.100000	125.500000	1023.000000	1023.000000	2046.000000
28.420000	-0.041691	-24.639614	1.085661	-8.090176	-14.979333	-2.655768	0.000000	-10.000000	0.233333	-19.900000	118.666664	1023.000000	1023.000000	2046.000000
28.440001	-0.042037	-24.843599	1.139060	-7.987214	-14.889666	-3.105779	0.000000	-10.000000	0.208333	-19.250000	112.000000	1023.000000	1023.000000	2046.000000
28.459999	-0.043170	-25.513458	1.027943	-7.935267	-14.988624	-3.617510	0.000000	-10.000000	0.191667	-18.350000	105.666664	1023.000000	1023.000000	2046.000000
28.480000	-0.044896	-26.533739	0.665073	-7.834667	-15.204147	-4.159997	0.000000	-10.000000	0.175000	-17.233334	99.500000	1023.000000	1023.000000	2046.000000
28.500000	-0.046882	-27.707031	0.233474	-7.735578	-14.650457	-5.554470	0.000000	-10.000000	0.166667	-16.133333	93.833336	1023.000000	1023.000000	2046.000000
28.520000	-0.048875	-28.885279	-0.401983	-7.717480	-14.352948	-6.412866	0.000000	-10.000000	0.150000	-15.316667	88.500000	1023.000000	1023.000000	2046.000000
28.540001	-0.050873	-30.066156	-0.840337	-7.821447	-14.243831	-7.160541	0.000000	-10.000000	0.150000	-14.766666	83.500000	1023.000000	1023.000000	2046.000000
28.559999	-0.052722	-31.158848	-1.272947	-8.003386	-14.430725	-7.451790	0.000000	-10.000000	0.133333	-14.616667	78.500000	1023.000000	1023.000000	2046.000000
28.580000	-0.054011	-31.920242	-1.613893	-8.182070	-14.648308	-7.475971	0.000000	-10.000000	0.133333	-14.383333	73.500000	1023.000000	1023.000000	2046.000000
28.600000	-0.054943	-32.471401	-1.951170	-8.208156	-14.765621	-7.546455	0.000000	-10.000000	0.116667	-14.283334	68.666664	1023.000000	1023.000000	2046.000000
28.620001	-0.055378	-32.728401	-2.170304	-8.241650	-14.576008	-7.740438	0.000000	-10.000000	0.133333	-14.066667	63.833332	1023.000000	1023.000000	2046.000000
28.639999	-0.056271	-33.256104	-2.401073	-8.304714	-14.328445	-8.221870	0.000000	-10.000000	0.116667	-14.050000	59.166668	1023.000000	1023.000000	2046.000000
28.660000	-0.057139	-33.769241	-2.691995	-8.431548	-14.187789	-8.457908	0.000000	-10.000000	0.100000	-13.800000	54.500000	1023.000000	1023.000000	2046.000000
28.680000	-0.057785	-34.151134	-2.937979	-8.425608	-14.452073	-8.335475	0.000000	-10.000000	0.058333	-13.450000	49.833332	1023.000000	1023.000000	2046.000000
28.700001	-0.058122	-34.349926	-3.175591	-8.479039	-14.474734	-8.220562	0.000000	-10.000000	0.041667	-13.033334	45.333332	1023.000000	1023.000000	2046.000000
28.719999	-0.058184	-34.386940	-3.281753	-8.513467	-14.252573	-8.339146	0.000000	-10.000000	0.041667	-12.733334	41.000000	1023.000000	1023.000000	2046.000000
28.740000	-0.058259	-34.430859	-3.295340	-8.461941	-14.090026	-8.583552	0.000000	-10.000000	0.050000	-12.616667	37.000000	1023.000000	1023.000000	2046.000000
28.760000	-0.058670	-34.673759	-3.363722	-8.629992	-14.287087	-8.392959	0.000000	-10.000000	0.050000	-12.550000	32.666668	1023.000000	1023.000000	2046.000000
28.780001	-0.058293	-34.450954	-3.361086	-8.611971	-14.454119	-8.023778	0.000000	-10.000000	0.050000	-12.616667	28.333334	1023.000000	1023.000000	2046.000000
28.799999	-0.057489	-33.975941	-3.204823	-8.646433	-14.330116	-7.794567	0.000000	-10.000000	0.050000	-12.766666	24.000000	1023.000000	1023.000000	2046.000000
28.820000	-0.056834	-33.589176	-2.905840	-8.683495	-14.163956	-7.835886	0.000000	-10.000000	0.050000	-12.616667	20.000000	1023.000000	1023.000000	2046.000000
28.840000	-0.056481	-33.380230	-2.642927	-8.793759	-14.145999	-7.797544	0.000000	-10.000000	0.050000	-12.250000	16.000000	1023.000000	1023.000000	2046.000000
28.860001	-0.057015	-33.695690	-2.541271	-9.142676	-14.372237	-7.639506	0.000000	-10.000000	0.050000	-11.733334	12.000000	1023.000000	1023.000000	2046.000000
28.879999	-0.057154	-33.777969	-2.497142	-9.313310	-14.564942	-7.402576	0.000000	-10.000000	0.050000	-11.366667	8.000000	1023.000000	1023.000000	2046.000000
28.900000	-0.057223	-33.818623	-2.382090	-9.485432	-14.472339	-7.478761	0.000000	-10.000000	0.050000	-11.000000	4.166667	1023.000000	1023.000000	2046.000000
28.920000	-0.057178	-33.792419	-2.132919	-9.575252	-14.417758	-7.666493	0.000000	-10.000000	0.033333	-10.433333	0.666667	1023.000000	1023.000000	2046.000000
28.940001	-0.057273	-33.848148	-1.889179	-9.687847	-14.478092	-7.793031	0.000000	-10.000000	0.016667	-9.616667	-2.500000	1023.000000	1023.000000	2046.000000
28.959999	-0.057758	-34.134876	-1.834696	-9.926972	-14.642880	-7.730329	0.000000	-10.000000	0.000000	-8.550000	-5.500000	1023.000000	1023.000000	2046.000000
28.980000	-0.057912	-34.225822	-1.826169	-9.953394	-14.919857	-7.526404	0.000000	-10.000000	0.000000	-7.433333	-8.333333	1023.000000	1023.000000	2046.000000
29.000000	-0.057620	-34.053379	-1.643926	-10.038256	-14.796353	-7.574842	0.000000	-10.000000	0.000000	-6.483334	-11.000000	1023.000000	1023.000000	2046.000000
29.020000	-0.057483	-33.972427	-1.457161	-10.095834	-14.694369	-7.725063	0.000000	-10.000000	0.000000	-5.850000	-13.333333	1023.000000	1023.000000	2046.000000
29.040001	-0.057554	-34.014431	-1.338090	-10.161472	-14.804854	-7.710013	0.000000	-10.000000	0.000000	-5.600000	-15.166667	1023.000000	1023.000000	2046.000000
29.059999	-0.057836	-34.181175	-1.290732	-10.248967	-15.081354	-7.560123	0.000000	-10.000000	0.000000	-5.650000	-16.833334	1023.000000	1023.000000	2046.000000
29.080000	-0.057512	-33.989773	-1.296501	-10.274535	-15.141310	-7.277425	0.000000	-10.000000	0.000000	-5.850000	-18.500000	1023.000000	1023.000000	2046.000000
29.100000	-0.057089	-33.739838	-1.204529	-10.169462	-15.095725	-7.270121	0.000000	-10.000000	0.000000	-6.050000	-20.500000	1023.000000	1023.000000	2046.000000
29.120001	-0.056758	-33.544254	-1.068601	-10.142363	-14.928096	-7.405195	0.000000	-10.000000	0.000000	-6.216667	-22.500000	1023.000000	1023.000000	2046.000000
29.139999	-0.056531	-33.409645	-0.864268	-10.204901	-14.995062	-7.345415	0.000000	-10.000000	0.008333	-6.300000	-24.666666	1023.000000	1023.000000	2046.000000
29.160000	-0.056649	-33.479561	-0.862894	-10.223906	-15.164575	-7.228188	0.000000	-10.000000	0.008333	-6.350000	-27.000000	1023.000000	1023.000000	2046.000000
29.180000	-0.056363	-33.310314	-0.919251	-10.156494	-15.184876	-7.049691	0.000000	-10.000000	0.000000	-6.283333	-29.333334	1023.000000	1023.000000	2046.000000
29.200001	-0.055958	-33.071030	-0.873320	-10.102165	-15.104383	-6.991160	0.000000	-10.000000	-0.008333	-6.166667	-31.500000	1023.000000	1023.000000	2046.000000
29.219999	-0.055491	-32.795040	-0.749123	-10.026146	-14.911036	-7.108732	0.000000	-10.000000	-0.008333	-5.983334	-33.500000	1023.000000	1023.000000	2046.000000
29.240000	-0.055314	-32.690769	-0.554477	-10.021252	-15.005197	-7.109843	0.000000	-10.000000	0.000000	-5.883333	-35.500000	1023.000000	1023.000000	2046.000000
29.260000	-0.055505	-32.803570	-0.550403	-10.116123	-15.085507	-7.051535	0.000000	-10.000000	-0.008333	-5.783333	-37.500000	1023.000000	1023.000000	2046.000000
29.280001	-0.055276	-32.668282	-0.582404	-10.076119	-15.173823	-6.835933	0.000000	-10.000000	-0.008333	-5.716667	-39.500000	1023.000000	1023.000000	2046.000000
29.299999	-0.054968	-32.485981	-0.595897	-9.982956	-15.194839	-6.712291	0.000000	-10.000000	-0.008333	-5.633333	-41.500000	1023.000000	1023.000000	2046.000000
29.320000	-0.054761	-32.363663	-0.563810	-9.961841	-15.154613	-6.683398	0.000000	-10.000000	0.000000	-5.633333	-43.166668	1023.000000	1023.000000	2046.000000
29.340000	-0.054517	-32.219631	-0.556165	-9.908129	-15.047398	-6.707938	0.000000	-10.000000	0.000000	-5.666667	-44.833332	1023.000000	1023.000000	2046.000000
29.360001	-0.054079	-31.960482	-0.375562	-9.857988	-15.001190	-6.725740	0.000000	-10.000000	-0.008333	-5.716667	-46.500000	1023.000000	1023.000000	2046.000000
29.379999	-0.054376	-32.136250	-0.333700	-9.966362	-15.238949	-6.597241	0.000000	-10.000000	-0.016667	-5.633334	-48.500000	1023.000000	1023.000000	2046.000000
29.400000	-0.054236	-32.053322	-0.349721	-9.928056	-15.316896	-6.458647	0.000000	-10.000000	-0.025000	-5.350000	-50.500000	1023.000000	1023.000000	2046.000000
29.420000	-0.053772	-31.779083	-0.370578	-9.821607	-15.259472	-6.327426	0.000000	-10.000000	-0.025000	-4.916667	-52.500000	1023.000000	1023.000000	2046.000000
29.440001	-0.053503	-31.620049	-0.350136	-9.763448	-15.130840	-6.375625	0.000000	-10.000000	-0.025000	-4.466667	-54.166668	1023.000000	1023.000000	2046.000000
29.459999	-0.053148	-31.410393	-0.246536	-9.719860	-15.070415	-6.373582	0.000000	-10.000000	-0.025000	-4.083333	-55.666668	1023.000000	1023.000000	2046.000000
29.480000	-0.053146	-31.409008	-0.148168	-9.726381	-15.169480	-6.364978	0.000000	-10.000000	-0.025000	-3.700000	-57.000000	1023.000000	1023.000000	2046.000000
29.500000	-0.053113	-31.389997	-0.076087	-9.703411	-15.422139	-6.188361	0.000000	-10.000000	-0.025000	-3.333333	-58.333332	1023.000000	1023.000000	2046.000000
29.520000	-0.052693	-31.141352	-0.165433	-9.570345	-15.368788	-6.036786	0.000000	-10.000000	-0.025000	-3.033333	-59.500000	1023.000000	1023.000000	2046.000000
29.540001	-0.052557	-31.061146	-0.180911	-9.532142	-15.309517	-6.038574	0.000000	-10.000000	-0.016667	-2.800000	-60.500000	1023.000000	1023.000000	2046.000000
29.559999	-0.052201	-30.851072	-0.099378	-9.491729	-15.231801	-6.028165	0.000000	-10.000000	-0.016667	-2.633333	-61.333332	1023.000000	1023.000000	2046.000000
29.580000	-0.051989	-30.725424	0.088312	-9.547422	-15.317253	-5.949059	0.000000	-10.000000	-0.016667	-2.566667	-62.166668	1023.000000	1023.000000	2046.000000
29.600000	-0.051972	-30.715319	0.133971	-9.594316	-15.435305	-5.819667	0.000000	-10.000000	-0.016667	-2.700000	-63.000000	1023.000000	1023.000000	2046.000000
29.620001	-0.052596	-31.084223	-0.035077	-9.597259	-15.676485	-5.775402	0.000000	-10.000000	-0.025000	-2.866667	-64.000000	1023.000000	1023.000000	2046.000000
29.639999	-0.053566	-31.657602	-0.251037	-9.683413	-15.870807	-5.852347	0.000000	-10.000000	-0.025000	-2.883333	-65.000000	1023.000000	1023.000000	2046.000000
29.660000	-0.054342	-32.116055	-0.445999	-9.705383	-15.882092	-6.082579	0.000000	-10.000000	-0.033333	-2.650000	-66.000000	1023.000000	1023.000000	2046.000000
29.680000	-0.054774	-32.371159	-0.377014	-9.829536	-16.040285	-6.124323	0.000000	-10.000000	-0.025000	-2.350000	-66.833336	1023.000000	1023.000000	2046.000000
29.700001	-0.054947	-32.473740	-0.348900	-9.895194	-16.228905	-6.000741	0.000000	-10.000000	-0.033333	-2.083333	-67.500000	1023.000000	1023.000000	2046.000000
29.719999	-0.054175	-32.017521	-0.291838	-9.642851	-16.343334	-5.739499	0.000000	-10.000000	-0.033333	-2.050000	-67.833336	1023.000000	1023.000000	2046.000000
29.740000	-0.053643	-31.702963	-0.384202	-9.434708	-16.218607	-5.665448	0.000000	-10.000000	-0.033333	-2.200000	-68.333336	1023.000000	1023.000000	2046.000000
29.760000	-0.053412	-31.566648	-0.293966	-9.312296	-16.002480	-5.957906	0.000000	-10.000000	-0.033333	-2.383333	-68.833336	1023.000000	1023.000000	2046.000000
29.780001	-0.053824	-31.810190	-0.192952	-9.316571	-16.237511	-6.063157	0.000000	-10.000000	-0.041667	-1.350000	-69.500000	1023.000000	1023.000000	2046.000000
29.799999	-0.055021	-32.517498	-0.329434	-9.426007	-16.532152	-6.229905	0.000000	-10.000000	-0.050000	-0.033333	-69.833336	1023.000000	1023.000000	2046.000000
29.820000	-0.056367	-33.312664	-0.576806	-9.478992	-16.962355	-6.294513	0.000000	-10.000000	-0.050000	1.533333	-70.000000	1023.000000	1023.000000	2046.000000
29.840000	-0.058147	-34.364838	-1.048006	-9.533845	-17.291843	-6.491144	0.000000	-10.000000	-0.050000	2.250000	-70.000000	1023.000000	1023.000000	2046.000000
29.860001	-0.059893	-35.396683	-1.496621	-9.547767	-17.504086	-6.848212	0.000000	-10.000000	-0.050000	2.550000	-70.000000	1023.000000	1023.000000	2046.000000
29.879999	-0.061236	-36.190315	-1.733635	-9.655800	-17.693108	-7.107773	0.000000	-10.000000	-0.041667	1.983333	-70.000000	1023.000000	1023.000000	2046.000000
29.900000	-0.062392	-36.873562	-1.917455	-9.926668	-17.880409	-7.149030	0.000000	-10.000000	-0.041667	0.966667	-70.000000	1023.000000	1023.000000	2046.000000
29.920000	-0.063541	-37.552628	-2.117347	-10.121975	-18.009645	-7.303658	0.000000	-10.000000	-0.033333	0.200000	-70.000000	1023.000000	1023.000000	2046.000000
29.940001	-0.064278	-37.988308	-2.217633	-10.359279	-18.026741	-7.384655	0.000000	-10.000000	-0.041667	-0.633333	-70.000000	1023.000000	1023.000000	2046.000000
29.959999	-0.064865	-38.335442	-2.453266	-10.292570	-18.022648	-7.566960	0.000000	-10.000000	-0.025000	-1.383333	-70.000000	1023.000000	1023.000000	2046.000000
29.980000	-0.065118	-38.484982	-2.626777	-10.264538	-17.896484	-7.697183	0.000000	-10.000000	-0.025000	-2.233333	-70.333336	1023.000000	1023.000000	2046.000000
30.000000	-0.065645	-38.796204	-3.010573	-10.164277	-17.765799	-7.855556	0.000000	-10.000000	-0.025000	-2.383333	-71.000000	1023.000000	1023.000000	2046.000000
30.020000	-0.065806	-38.891468	-3.025074	-10.151668	-17.741299	-7.973426	0.000000	-10.000000	-0.033333	-2.416667	-72.000000	1023.000000	1023.000000	2046.000000
30.040001	-0.066112	-39.072063	-3.021274	-10.275060	-17.883869	-7.891859	0.000000	-10.000000	-0.025000	-2.450000	-72.833336	1023.000000	1023.000000	2046.000000
30.059999	-0.066457	-39.276344	-3.128493	-10.382503	-18.084919	-7.680428	0.000000	-10.000000	-0.016667	-2.633333	-73.666664	1023.000000	1023.000000	2046.000000
30.080000	-0.066250	-39.153973	-3.207561	-10.345471	-18.049919	-7.551021	0.000000	-10.000000	-0.016667	-2.833333	-74.500000	1023.000000	1023.000000	2046.000000
30.100000	-0.065796	-38.885380	-3.312553	-10.179735	-17.757956	-7.635137	0.000000	-10.000000	-0.025000	-3.016667	-75.500000	1023.000000	1023.000000	2046.000000
30.120001	-0.065223	-38.547047	-3.128413	-10.180479	-17.796144	-7.442009	0.000000	-10.000000	-0.033333	-3.233333	-76.500000	1023.000000	1023.000000	2046.000000
30.139999	-0.064969	-38.396400	-2.875998	-10.428121	-18.066368	-7.025912	0.000000	-10.000000	-0.033333	-3.283333	-77.500000	1023.000000	1023.000000	2046.000000
30.160000	-0.064240	-37.966087	-2.661951	-10.531802	-18.131792	-6.640543	0.000000	-10.000000	-0.033333	-2.733333	-78.666664	1023.000000	1023.000000	2046.000000
30.180000	-0.063334	-37.430336	-2.448940	-10.588116	-17.945482	-6.447796	0.000000	-10.000000	-0.033333	-1.550000	-79.500000	1023.000000	1023.000000	2046.000000
30.200001	-0.062923	-37.187206	-2.441127	-10.618057	-17.722212	-6.405811	0.000000	-10.000000	-0.041667	0.133333	-80.000000	1023.000000	1023.000000	2046.000000
30.219999	-0.062847	-37.142483	-2.332416	-10.763720	-17.751947	-6.294402	0.000000	-10.000000	-0.050000	1.750000	-80.000000	1023.000000	1023.000000	2046.000000
30.240000	-0.062736	-37.076859	-2.096697	-10.902324	-17.897854	-6.179981	0.000000	-10.000000	-0.058333	3.700000	-80.000000	1023.000000	1023.000000	2046.000000
30.260000	-0.062955	-37.206467	-1.967788	-11.207071	-18.140202	-5.891404	0.000000	-10.000000	-0.100000	6.066667	-80.000000	1023.000000	1023.000000	2046.000000
30.280001	-0.062621	-37.009277	-1.902804	-11.344124	-18.108360	-5.653989	0.000000	-10.000000	-0.133333	8.883333	-80.000000	1023.000000	1023.000000	2046.000000
30.299999	-0.061975	-36.626995	-1.925959	-11.241655	-17.768871	-5.690509	0.000000	-10.000000	-0.183333	11.583333	-80.000000	1023.000000	1023.000000	2046.000000
30.320000	-0.061507	-36.350819	-1.836898	-11.212085	-17.605654	-5.696183	0.000000	-10.000000	-0.208333	13.750000	-80.000000	1023.000000	1023.000000	2046.000000
30.340000	-0.060856	-35.965858	-1.738354	-11.099304	-17.568800	-5.559400	0.000000	-10.000000	-0.250000	15.283334	-80.000000	1023.000000	1023.000000	2046.000000
30.360001	-0.060506	-35.758919	-1.543731	-11.158707	-17.700264	-5.356219	0.000000	-10.000000	-0.266667	16.366667	-45.333332	1023.000000	1023.000000	2046.000000
30.379999	-0.060017	-35.469982	-1.437761	-11.207065	-17.864559	-4.960597	0.000000	-10.000000	-0.266667	17.000000	-9.166667	1023.000000	1023.000000	2046.000000
30.400000	-0.059051	-34.899002	-1.410577	-11.078849	-17.788635	-4.620942	0.000000	-10.000000	-0.283333	17.683334	28.833334	1023.000000	1023.000000	2046.000000
30.420000	-0.058096	-34.334541	-1.584510	-10.826824	-17.513119	-4.410088	0.000000	-10.000000	-0.291667	18.433334	34.166668	1023.000000	1023.000000	2046.000000
30.440001	-0.056933	-33.647633	-1.637219	-10.527168	-17.079885	-4.403359	0.000000	-10.000000	-0.316667	19.166666	40.166668	1023.000000	1023.000000	2046.000000
30.459999	-0.055772	-32.961227	-1.588383	-10.195699	-16.905466	-4.271679	0.000000	-10.000000	-0.325000	19.650000	46.500000	1023.000000	1023.000000	2046.000000
30.480000	-0.054909	-32.451172	-1.404729	-10.173322	-16.975153	-3.897966	0.000000	-10.000000	-0.350000	20.166666	53.000000	1023.000000	1023.000000	2046.000000
30.500000	-0.053968	-31.894966	-1.235747	-10.148930	-17.027012	-3.483279	0.000000	-10.000000	-0.366667	20.716667	59.666668	1023.000000	1023.000000	2046.000000
30.520000	-0.052481	-31.016367	-1.238173	-9.935043	-16.561817	-3.281334	0.000000	-10.000000	-0.383333	21.416668	66.500000	1023.000000	1023.000000	2046.000000
30.540001	-0.051005	-30.144144	-1.319933	-9.537532	-16.108862	-3.177818	0.000000	-10.000000	-0.400000	21.883333	73.500000	1023.000000	1023.000000	2046.000000
30.559999	-0.049000	-28.959085	-1.469502	-9.106167	-15.169812	-3.213605	0.000000	-10.000000	-0.433333	22.650000	85.666664	1023.000000	1023.000000	2046.000000
30.580000	-0.047751	-28.220568	-1.659110	-9.032191	-14.441222	-3.088044	0.000000	-10.000000	-0.458333	23.200001	95.500000	1023.000000	1023.000000	2046.000000
30.600000	-0.046767	-27.639357	-1.631229	-8.916691	-14.166815	-2.924621	0.000000	-10.000000	-0.475000	23.600000	103.000000	1023.000000	1023.000000	2046.000000
30.620001	-0.045960	-27.162504	-1.425006	-8.974311	-13.987404	-2.775784	0.000000	-10.000000	-0.466667	23.833334	105.666664	1023.000000	1023.000000	2046.000000
30.639999	-0.045252	-26.743946	-1.304367	-9.183472	-13.941438	-2.314670	0.000000	-10.000000	-0.466667	24.150002	111.000000	1023.000000	1023.000000	2046.000000
30.660000	-0.044484	-26.290253	-1.052003	-9.370046	-13.946177	-1.922026	0.000000	-10.000000	-0.475000	24.916668	119.000000	1023.000000	1023.000000	2046.000000
30.680000	-0.043421	-25.661762	-1.036449	-9.344144	-13.591756	-1.689415	0.000000	-10.000000	-0.508333	25.583334	127.333336	1023.000000	1023.000000	2046.000000
30.700001	-0.042297	-24.997303	-1.069299	-9.135703	-13.044436	-1.747866	0.000000	-10.000000	-0.541667	26.383333	135.833328	1023.000000	1023.000000	2046.000000
30.719999	-0.041318	-24.419178	-1.057223	-8.971866	-12.668882	-1.721209	0.000000	-10.000000	-0.566667	26.950001	144.666672	1023.000000	1023.000000	2046.000000
30.740000	-0.040199	-23.757900	-0.888528	-8.890665	-12.422505	-1.556203	0.000000	-10.000000	-0.600000	27.533335	153.500000	1023.000000	1023.000000	2046.000000
30.760000	-0.039218	-23.177744	-0.674648	-8.836331	-12.364725	-1.302040	0.000000	-10.000000	-0.608333	28.183334	162.500000	1023.000000	1023.000000	2046.000000
30.780001	-0.038798	-22.929754	-0.362564	-9.132512	-12.601544	-0.833133	0.000000	-10.000000	-0.625000	28.750000	171.833328	1023.000000	1023.000000	2046.000000
30.799999	-0.037711	-22.287394	-0.192214	-9.203739	-12.490500	-0.400940	0.000000	-10.000000	-0.650000	29.566668	181.166672	1023.000000	1023.000000	2046.000000
30.820000	-0.036485	-21.562347	-0.098895	-9.048933	-12.038266	-0.376255	0.000000	-10.000000	-0.691667	30.250000	190.833328	1023.000000	1023.000000	2046.000000
30.840000	-0.035282	-20.851446	-0.059870	-8.854795	-11.649790	-0.286992	0.000000	-10.000000	-0.725000	30.816668	200.833328	1023.000000	1023.000000	2046.000000
30.860001	-0.034098	-20.152008	0.178657	-8.758054	-11.337122	-0.235490	0.000000	-10.000000	-0.725000	31.250000	211.166672	1023.000000	1023.000000	2046.000000
30.879999	-0.033085	-19.553333	0.434801	-8.598949	-11.323769	-0.065416	0.000000	-10.000000	-0.733333	31.550001	221.666672	1023.000000	1023.000000	2046.000000
30.900000	-0.032962	-19.480715	0.511070	-8.685742	-11.608615	0.302573	0.000000	-10.000000	-0.750000	32.150002	232.000000	1023.000000	1023.000000	2046.000000
30.920000	-0.033422	-19.752367	0.565122	-8.954248	-11.880497	0.517257	0.000000	-10.000000	-0.766667	32.483334	239.000000	1023.000000	1023.000000	2046.000000
30.940001	-0.033794	-19.971966	0.565133	-9.104658	-11.818445	0.386005	0.000000	-10.000000	-0.808333	33.166668	249.833328	1023.000000	1023.000000	2046.000000
30.959999	-0.033634	-19.877527	0.380442	-9.047482	-11.449599	0.239112	0.000000	-10.000000	-0.841667	33.766666	261.000000	1023.000000	1023.000000	2046.000000
30.980000	-0.032925	-19.458672	0.428093	-8.849578	-11.225091	0.187904	0.000000	-10.000000	-0.875000	34.566669	275.833344	1023.000000	1023.000000	2046.000000
31.000000	-0.031325	-18.512857	0.714874	-8.568567	-11.071589	0.412425	0.000000	-10.000000	-0.875000	34.966667	287.333344	1023.000000	1023.000000	2046.000000
31.020000	-0.029682	-17.542303	1.095788	-8.465386	-11.072509	0.899805	0.000000	-10.000000	-0.875000	35.133335	295.000000	1023.000000	1023.000000	2046.000000
31.040001	-0.028376	-16.770512	1.396793	-8.271697	-11.108431	1.212824	0.000000	-10.000000	-0.866667	35.083336	302.833344	1023.000000	1023.000000	2046.000000
31.059999	-0.027802	-16.431038	1.586483	-8.128951	-11.148323	1.259753	0.000000	-10.000000	-0.883333	35.200001	314.500000	1023.000000	1023.000000	2046.000000
31.080000	-0.027506	-16.255800	1.740297	-8.050486	-11.162866	1.217255	0.000000	-10.000000	-0.900000	35.566666	330.166656	1023.000000	1023.000000	2046.000000
31.100000	-0.027650	-16.341232	1.694946	-7.984365	-10.936305	0.884491	0.000000	-10.000000	-0.925000	35.750000	346.000000	1023.000000	1023.000000	2046.000000
31.120001	-0.028404	-16.786737	1.444583	-7.926973	-10.766603	0.462255	0.000000	-10.000000	-0.916667	35.833336	358.000000	1023.000000	1023.000000	2046.000000
31.139999	-0.029147	-17.225828	1.072357	-7.769199	-10.751602	0.222615	0.000000	-10.000000	-0.908333	35.666668	366.000000	1023.000000	1023.000000	2046.000000
31.160000	-0.029648	-17.522173	0.841821	-7.710302	-10.816456	0.162765	0.000000	-10.000000	-0.891667	35.633335	377.833344	1023.000000	1023.000000	2046.000000
31.180000	-0.029826	-17.626989	0.678243	-7.648560	-10.926454	0.269781	0.000000	-10.000000	-0.883333	35.400002	389.500000	1023.000000	1023.000000	2046.000000
31.200001	-0.030092	-17.784369	0.573642	-7.669580	-11.211815	0.523384	0.000000	-10.000000	-0.875000	35.166668	401.166656	1023.000000	1023.000000	2046.000000
31.219999	-0.029980	-17.718220	0.527959	-7.642013	-11.348777	0.744611	0.000000	-10.000000	-0.883333	35.166668	409.000000	1023.000000	1023.000000	2046.000000
31.240000	-0.029617	-17.503494	0.380338	-7.515420	-11.277036	0.908622	0.000000	-10.000000	-0.900000	35.549999	421.000000	1023.000000	1023.000000	2046.000000
31.260000	-0.029097	-17.196426	0.158598	-7.222503	-11.122071	0.989550	0.000000	-10.000000	-0.916667	35.683334	437.000000	1023.000000	1023.000000	2046.000000
31.280001	-0.028238	-16.688732	-0.016223	-6.904979	-10.894086	1.126555	0.000000	-10.000000	-0.933333	35.750000	453.000000	1023.000000	1023.000000	2046.000000
31.299999	-0.027407	-16.197803	-0.140459	-6.577721	-10.699821	1.220197	0.000000	-10.000000	-0.941667	35.716667	464.833344	1023.000000	1023.000000	2046.000000
31.320000	-0.026465	-15.640584	-0.113700	-6.283542	-10.686069	1.442728	0.000000	-10.000000	-0.941667	35.733334	476.500000	1023.000000	1023.000000	2046.000000
31.340000	-0.025755	-15.221148	-0.128951	-6.099292	-10.837782	1.844879	0.000000	-10.000000	-0.933333	35.650002	484.166656	1023.000000	1023.000000	2046.000000
31.360001	-0.024999	-14.774547	-0.002516	-6.080566	-10.939150	2.247685	0.000000	-10.000000	-0.933333	35.683334	492.000000	1023.000000	1023.000000	2046.000000
31.379999	-0.023974	-14.168851	0.034800	-5.880570	-10.828921	2.505840	0.000000	-10.000000	-0.925000	35.799999	500.000000	1023.000000	1023.000000	2046.000000
31.400000	-0.022650	-13.386127	0.175773	-5.699509	-10.626579	2.764188	0.000000	-10.000000	-0.908333	35.700001	516.000000	1023.000000	1023.000000	2046.000000
31.420000	-0.021064	-12.448645	0.322689	-5.434077	-10.282714	2.945457	0.000000	-10.000000	-0.891667	35.316666	532.000000	1023.000000	1023.000000	2046.000000
31.440001	-0.019311	-11.412618	0.619401	-5.251980	-9.964128	3.184089	0.000000	-10.000000	-0.891667	35.150002	548.000000	1023.000000	1023.000000	2046.000000
31.459999	-0.017388	-10.276354	1.014893	-5.159914	-9.594941	3.463608	0.000000	-10.000000	-0.900000	35.200001	556.000000	1023.000000	1023.000000	2046.000000
31.480000	-0.016383	-9.682199	1.253253	-5.201708	-9.481792	3.748048	0.000000	-10.000000	-0.875000	35.283333	563.833313	1023.000000	1023.000000	2046.000000
31.500000	-0.014963	-8.842989	1.734865	-5.266911	-9.257266	3.946323	0.000000	-10.000000	-0.841667	34.883335	571.500000	1023.000000	1023.000000	2046.000000
31.520000	-0.014306	-8.455050	2.094726	-5.371137	-9.214843	4.036203	0.000000	-10.000000	-0.825000	34.549999	583.166687	1023.000000	1023.000000	2046.000000
31.540001	-0.013368	-7.900413	2.463752	-5.410488	-9.066647	4.112971	0.000000	-10.000000	-0.825000	34.350002	598.666687	1023.000000	1023.000000	2046.000000
31.559999	-0.012547	-7.415102	2.690041	-5.369080	-8.763586	4.027522	0.000000	-10.000000	-0.833333	34.533333	610.333313	1023.000000	1023.000000	2046.000000
31.580000	-0.011552	-6.827365	2.909682	-5.329219	-8.468122	4.060294	0.000000	-10.000000	-0.825000	34.466667	621.666687	1023.000000	1023.000000	2046.000000
31.600000	-0.010445	-6.173199	3.118598	-5.117897	-8.204244	4.030343	0.000000	-10.000000	-0.825000	34.483334	633.000000	1023.000000	1023.000000	2046.000000
31.620001	-0.008736	-5.162827	3.447089	-4.899742	-7.785960	4.075787	0.000000	-10.000000	-0.825000	34.500000	644.333313	1023.000000	1023.000000	2046.000000
31.639999	-0.007576	-4.477166	3.725647	-4.821217	-7.544814	4.163219	0.000000	-10.000000	-0.825000	34.616669	656.000000	1023.000000	1023.000000	2046.000000
31.660000	-0.006224	-3.678593	4.078330	-4.730546	-7.342568	4.316191	0.000000	-10.000000	-0.816667	34.466667	663.666687	1023.000000	1023.000000	2046.000000
31.680000	-0.005065	-2.993654	4.374323	-4.703654	-7.290576	4.626253	0.000000	-10.000000	-0.783333	34.000000	679.000000	1023.000000	1023.000000	2046.000000
31.700001	-0.003488	-2.061118	4.617766	-4.482710	-7.100192	4.904018	0.000000	-10.000000	-0.758333	33.299999	694.166687	1023.000000	1023.000000	2046.000000
31.719999	-0.002123	-1.254884	4.668428	-4.214478	-6.710905	5.002071	0.000000	-10.000000	-0.741667	32.666668	705.666687	1023.000000	1023.000000	2046.000000
31.740000	-0.000685	-0.404939	4.821156	-3.911625	-6.448437	5.133967	0.000000	-10.000000	-0.741667	32.533337	713.166687	1023.000000	1023.000000	2046.000000
31.760000	0.000863	0.510168	4.895224	-3.521585	-6.086552	5.223081	0.000000	-10.000000	-0.716667	32.266670	724.000000	1023.000000	1023.000000	2046.000000
31.780001	0.002816	1.663998	5.176987	-3.247313	-5.717152	5.451477	0.000000	-10.000000	-0.683333	31.833334	738.333313	1023.000000	1023.000000	2046.000000
31.799999	0.004138	2.445657	5.427182	-3.083170	-5.649679	5.751324	0.000000	-10.000000	-0.658333	31.216667	749.000000	1023.000000	1023.000000	2046.000000
31.820000	0.005218	3.083808	5.533148	-2.965960	-5.579646	6.096266	0.000000	-10.000000	-0.641667	31.050001	756.000000	1023.000000	1023.000000	2046.000000
31.840000	0.006399	3.781677	5.605420	-2.715634	-5.353544	6.245435	0.000000	-10.000000	-0.625000	30.633335	766.333313	1023.000000	1023.000000	2046.000000
31.860001	0.007554	4.464247	5.607667	-2.370399	-5.044561	6.271539	0.000000	-10.000000	-0.608333	30.216667	776.666687	1023.000000	1023.000000	2046.000000
31.879999	0.008949	5.288926	5.760707	-2.060477	-4.760740	6.349436	0.000000	-10.000000	-0.583333	29.450001	786.833313	1023.000000	1023.000000	2046.000000
31.900000	0.010304	6.089605	6.004465	-1.896456	-4.540352	6.521949	0.000000	-10.000000	-0.541667	28.583334	793.500000	1023.000000	1023.000000	2046.000000
31.920000	0.011384	6.728230	6.168252	-1.846759	-4.532287	6.939025	0.000000	-10.000000	-0.483333	27.183334	803.166687	1023.000000	1023.000000	2046.000000
31.940001	0.012311	7.275653	6.232850	-1.682365	-4.410212	7.135380	0.000000	-10.000000	-0.425000	25.300001	815.333313	1023.000000	1023.000000	2046.000000
31.959999	0.013290	7.854589	6.260848	-1.423471	-4.219508	7.236721	0.000000	-10.000000	-0.391667	23.933334	824.166687	1023.000000	1023.000000	2046.000000
31.980000	0.014202	8.393225	6.250593	-1.104012	-4.000941	7.247585	0.000000	-10.000000	-0.350000	22.550001	832.666687	1023.000000	1023.000000	2046.000000
32.000000	0.015472	9.144121	6.413091	-0.849715	-3.807468	7.388213	0.000000	-10.000000	-0.316667	21.616667	837.666687	1023.000000	1023.000000	2046.000000
32.020000	0.016449	9.721349	6.602907	-0.794725	-3.768685	7.681850	0.000000	-10.000000	-0.275000	20.166668	845.000000	1023.000000	1023.000000	2046.000000
32.040001	0.017218	10.175838	6.703348	-0.761816	-3.786166	8.020473	0.000000	-10.000000	-0.241667	18.766666	851.833313	1023.000000	1023.000000	2046.000000
32.060001	0.017709	10.465805	6.688266	-0.689177	-3.641325	8.108041	0.000000	-10.000000	-0.183333	16.283333	860.166687	1023.000000	1023.000000	2046.000000
32.080002	0.017970	10.620366	6.623677	-0.499922	-3.572317	8.068929	0.000000	-10.000000	-0.133333	13.650001	867.833313	1023.000000	1023.000000	2046.000000
32.099998	0.017926	10.594549	6.622807	-0.447074	-3.648892	8.067708	0.000000	-10.000000	-0.100000	11.516667	873.333313	1023.000000	1023.000000	2046.000000
32.119999	0.017422	10.296437	6.649430	-0.636637	-3.756280	8.039924	0.000000	-10.000000	-0.083333	10.466667	876.333313	1023.000000	1023.000000	2046.000000
32.139999	0.016315	9.641953	6.581963	-0.886597	-4.017853	7.964440	0.000000	-10.000000	-0.066667	9.550000	878.666687	1023.000000	1023.000000	2046.000000
32.160000	0.015597	9.217879	6.438931	-1.045596	-4.071948	7.896493	0.000000	-10.000000	-0.058333	8.350000	882.000000	1023.000000	1023.000000	2046.000000
32.180000	0.015581	9.208314	6.326890	-0.829750	-4.035368	7.746542	0.000000	-10.000000	-0.050000	6.916667	884.833313	1023.000000	1023.000000	2046.000000
32.200001	0.016245	9.600807	6.273962	-0.526366	-3.902592	7.755803	0.000000	-10.000000	-0.033333	5.166667	887.333313	1023.000000	1023.000000	2046.000000
32.220001	0.017174	10.149701	6.436161	-0.233675	-3.848119	7.795333	0.000000	-10.000000	-0.016667	2.183333	889.333313	1023.000000	1023.000000	2046.000000
32.240002	0.017070	10.088127	6.453290	-0.220954	-3.899561	7.755352	0.000000	-10.000000	-0.008333	-0.550000	890.500000	1023.000000	1023.000000	2046.000000
32.259998	0.016206	9.577906	6.528832	-0.405234	-4.142307	7.596614	0.000000	-10.000000	-0.008333	-3.100000	891.000000	1023.000000	1023.000000	2046.000000
32.279999	0.015181	8.972106	6.471165	-0.539828	-4.243823	7.284590	0.000000	-10.000000	0.000000	-4.966667	891.000000	1023.000000	1023.000000	2046.000000
32.299999	0.013911	8.221571	6.234089	-0.530420	-4.148772	6.666674	0.000000	-10.000000	0.000000	-6.700000	891.000000	1023.000000	1023.000000	2046.000000
32.320000	0.011417	6.747226	5.783140	-0.732357	-4.401186	6.097630	0.000000	-10.000000	0.016667	-8.500000	891.000000	1023.000000	1023.000000	2046.000000
32.340000	0.009044	5.345085	5.465095	-0.898164	-4.781119	5.559273	0.000000	-10.000000	0.041667	-9.983334	891.000000	1023.000000	1023.000000	2046.000000
32.360001	0.007212	4.262366	5.256900	-1.111267	-5.137076	5.253810	0.000000	-10.000000	0.066667	-11.650000	891.000000	1023.000000	1023.000000	2046.000000
32.380001	0.005611	3.315996	5.116345	-1.421509	-5.518508	5.139668	0.000000	-10.000000	0.075000	-12.866667	887.500000	1023.000000	1023.000000	2046.000000
32.400002	0.004302	2.542302	4.961201	-1.641237	-5.807606	5.029943	0.000000	-10.000000	0.100000	-13.900001	877.833313	1023.000000	1023.000000	2046.000000
32.419998	0.003387	2.001744	4.706982	-1.781604	-5.853639	4.930004	0.000000	-10.000000	0.125000	-14.516667	868.166687	1023.000000	1023.000000	2046.000000
32.439999	0.002097	1.239052	4.406030	-1.837834	-6.000438	4.671294	0.000000	-10.000000	0.150000	-15.100000	860.500000	1023.000000	1023.000000	2046.000000
32.459999	0.000829	0.489871	4.172282	-1.923577	-6.155866	4.397032	0.000000	-10.000000	0.158333	-15.616667	857.166687	1023.000000	1023.000000	2046.000000
32.480000	0.000036	0.021185	4.023179	-1.936094	-6.282697	4.216797	0.000000	-10.000000	0.175000	-16.316668	852.000000	1023.000000	1023.000000	2046.000000
32.500000	-0.000860	-0.508110	3.899880	-2.086072	-6.545978	4.224060	0.000000	-10.000000	0.191667	-17.033333	846.333313	1023.000000	1023.000000	2046.000000
32.520000	-0.001829	-1.080984	3.819395	-2.293051	-6.871713	4.264386	0.000000	-10.000000	0.200000	-17.616667	840.500000	1023.000000	1023.000000	2046.000000
32.540001	-0.002347	-1.386861	3.715822	-2.410342	-7.105638	4.413296	0.000000	-10.000000	0.200000	-18.216667	834.500000	1023.000000	1023.000000	2046.000000
32.560001	-0.002820	-1.666872	3.555580	-2.641594	-7.005172	4.424314	0.000000	-10.000000	0.208333	-18.816668	828.500000	1023.000000	1023.000000	2046.000000
32.580002	-0.003768	-2.227165	3.366567	-2.829503	-7.088440	4.324211	0.000000	-10.000000	0.225000	-19.450001	822.333313	1023.000000	1023.000000	2046.000000
32.599998	-0.003987	-2.356528	3.331554	-2.820305	-7.018760	4.150984	0.000000	-10.000000	0.250000	-20.083334	816.000000	1023.000000	1023.000000	2046.000000
32.619999	-0.003746	-2.213670	3.495170	-2.907753	-7.014569	4.213482	0.000000	-10.000000	0.275000	-20.733334	809.333313	1023.000000	1023.000000	2046.000000
32.639999	-0.003889	-2.298182	3.661355	-3.112782	-7.347415	4.500661	0.000000	-10.000000	0.291667	-21.216667	802.500000	1023.000000	1023.000000	2046.000000
32.660000	-0.003614	-2.135690	3.832328	-3.303157	-7.352343	4.687483	0.000000	-10.000000	0.308333	-21.600000	795.333313	1023.000000	1023.000000	2046.000000
32.680000	-0.003809	-2.251368	3.850778	-3.529515	-7.163640	4.591009	0.000000	-10.000000	0.325000	-21.900000	788.166687	1023.000000	1023.000000	2046.000000
32.700001	-0.004495	-2.656553	3.872719	-3.726813	-6.950882	4.148424	0.000000	-10.000000	0.341667	-22.316668	780.833313	1023.000000	1023.000000	2046.000000
32.720001	-0.004996	-2.952893	4.105140	-4.030945	-6.869193	3.842106	0.000000	-10.000000	0.350000	-22.750000	773.500000	1023.000000	1023.000000	2046.000000
32.740002	-0.005868	-3.467720	4.313607	-4.448523	-7.084333	3.751529	0.000000	-10.000000	0.341667	-22.900000	765.833313	1023.000000	1023.000000	2046.000000
32.759998	-0.006288	-3.716293	4.545665	-4.773671	-7.221716	3.733430	0.000000	-10.000000	0.341667	-22.883333	758.166687	1023.000000	1023.000000	2046.000000
32.779999	-0.006666	-3.939727	4.639520	-5.078935	-7.106827	3.606514	0.000000	-10.000000	0.333333	-22.750000	750.500000	1023.000000	1023.000000	2046.000000
32.799999	-0.007150	-4.225679	4.742469	-5.308978	-6.988880	3.329709	0.000000	-10.000000	0.341667	-22.833334	742.833313	1023.000000	1023.000000	2046.000000
32.820000	-0.007833	-4.629176	4.743499	-5.508365	-6.820633	2.956324	0.000000	-10.000000	0.341667	-23.083334	735.333313	1023.000000	1023.000000	2046.000000
32.840000	-0.008490	-5.017646	4.925949	-5.741772	-6.910115	2.708292	0.000000	-10.000000	0.350000	-23.300001	727.666687	1023.000000	1023.000000	2046.000000
32.860001	-0.009044	-5.344976	5.108947	-6.043512	-7.242317	2.831906	0.000000	-10.000000	0.383333	-23.800001	720.000000	1023.000000	1023.000000	2046.000000
32.880001	-0.009519	-5.625669	5.127516	-6.303384	-7.279708	2.829906	0.000000	-10.000000	0.416667	-24.350000	712.000000	1023.000000	1023.000000	2046.000000
32.900002	-0.009778	-5.778669	5.121242	-6.441637	-7.110879	2.652605	0.000000	-10.000000	0.458333	-25.050001	703.666687	1023.000000	1023.000000	2046.000000
32.919998	-0.010460	-6.182048	5.114215	-6.595271	-7.087118	2.386126	0.000000	-10.000000	0.450000	-25.333334	695.333313	1023.000000	1023.000000	2046.000000
32.939999	-0.011212	-6.626460	5.101034	-6.765069	-7.156465	2.194040	0.000000	-10.000000	0.458333	-25.533335	686.833313	1023.000000	1023.000000	2046.000000
32.959999	-0.012160	-7.186426	4.996918	-6.936668	-7.560888	2.314213	0.000000	-10.000000	0.450000	-25.650002	678.500000	1023.000000	1023.000000	2046.000000
32.980000	-0.012433	-7.347672	5.089475	-7.134147	-7.723545	2.420545	0.000000	-10.000000	0.458333	-25.816668	669.833313	1023.000000	1023.000000	2046.000000
33.000000	-0.012672	-7.488938	5.109639	-7.212469	-7.661003	2.274896	0.000000	-10.000000	0.458333	-25.916668	661.166687	1023.000000	1023.000000	2046.000000
33.020000	-0.013093	-7.738237	5.123385	-7.364447	-7.556223	2.059048	0.000000	-10.000000	0.458333	-26.100000	652.500000	1023.000000	1023.000000	2046.000000
33.040001	-0.013237	-7.823061	5.200430	-7.412292	-7.423110	1.811910	0.000000	-10.000000	0.475000	-26.200001	643.833313	1023.000000	1023.000000	2046.000000
33.060001	-0.014088	-8.325859	5.132306	-7.541464	-7.616849	1.700149	0.000000	-10.000000	0.466667	-26.333334	635.000000	1023.000000	1023.000000	2046.000000
33.080002	-0.014694	-8.684220	5.118920	-7.723195	-7.922754	1.842808	0.000000	-10.000000	0.483333	-26.400000	626.166687	1023.000000	1023.000000	2046.000000
33.099998	-0.015008	-8.869776	5.154135	-7.853398	-8.032051	1.861539	0.000000	-10.000000	0.475000	-26.366667	617.333313	1023.000000	1023.000000	2046.000000
33.119999	-0.015565	-9.198990	5.091833	-7.977065	-7.908255	1.594497	0.000000	-10.000000	0.500000	-26.483334	608.666687	1023.000000	1023.000000	2046.000000
33.139999	-0.015981	-9.444661	5.090854	-8.017063	-7.803179	1.284727	0.000000	-10.000000	0.491667	-26.600000	599.833313	1023.000000	1023.000000	2046.000000
33.160000	-0.016646	-9.837549	5.125726	-8.235457	-7.923697	1.195879	0.000000	-10.000000	0.508333	-26.966667	591.000000	1023.000000	1023.000000	2046.000000
33.180000	-0.017305	-10.227423	5.032004	-8.330482	-8.225813	1.296869	0.000000	-10.000000	0.500000	-27.083334	582.000000	1023.000000	1023.000000	2046.000000
33.200001	-0.017541	-10.366709	4.990419	-8.446351	-8.274857	1.364080	0.000000	-10.000000	0.508333	-27.266666	573.000000	1023.000000	1023.000000	2046.000000
33.220001	-0.017938	-10.601273	4.999818	-8.491190	-8.348530	1.238630	0.000000	-10.000000	0.500000	-27.383333	563.833313	1023.000000	1023.000000	2046.000000
33.240002	-0.018371	-10.857179	4.990036	-8.513181	-8.275158	0.941125	0.000000	-10.000000	0.500000	-27.500000	554.666687	1023.000000	1023.000000	2046.000000
33.259998	-0.018830	-11.128725	4.883872	-8.582090	-8.260090	0.829584	0.000000	-10.000000	0.508333	-27.566668	542.333313	1023.000000	1023.000000	2046.000000
33.279999	-0.019838	-11.724354	4.201233	-8.348793	-8.688581	1.111789	0.000000	-10.000000	0.516667	-27.583334	533.166687	1023.000000	1023.000000	2046.000000
33.299999	-0.019810	-11.707726	4.017169	-8.198651	-8.849547	1.323303	0.000000	-10.000000	0.516667	-27.583334	523.833313	1023.000000	1023.000000	2046.000000
33.320000	-0.019932	-11.779558	3.850328	-8.123295	-8.675167	1.168576	0.000000	-10.000000	0.508333	-27.533333	517.666687	1023.000000	1023.000000	2046.000000
33.340000	-0.020711	-12.240459	3.608451	-8.107448	-8.707271	0.965808	0.000000	-10.000000	0.508333	-27.550001	508.500000	1023.000000	1023.000000	2046.000000
33.360001	-0.021950	-12.972283	3.235696	-8.145195	-9.021745	0.958961	0.000000	-10.000000	0.516667	-27.450001	499.333344	1023.000000	1023.000000	2046.000000
33.380001	-0.022601	-13.357388	2.202531	-7.575439	-9.087293	1.102813	0.000000	-10.000000	0.525000	-27.450001	490.166656	1023.000000	1023.000000	2046.000000
33.400002	-0.022776	-13.460433	1.557832	-6.344797	-9.514878	0.841409	0.000000	-10.000000	0.516667	-27.233334	481.000000	1023.000000	1023.000000	2046.000000
33.419998	-0.022663	-13.393716	1.505009	-5.944031	-9.566499	0.611806	0.000000	-10.000000	0.508333	-27.216667	472.000000	1023.000000	1023.000000	2046.000000
33.439999	-0.022515	-13.306102	1.501354	-5.796075	-9.653974	0.642593	0.000000	-10.000000	0.500000	-27.183334	463.000000	1023.000000	1023.000000	2046.000000
33.459999	-0.022807	-13.478828	1.465645	-5.469156	-10.278929	0.803611	0.000000	-10.000000	0.508333	-27.366667	453.833344	1023.000000	1023.000000	2046.000000
33.480000	-0.023374	-13.814135	1.748146	-4.930456	-11.230751	0.598926	0.000000	-10.000000	0.516667	-27.616667	444.666656	1023.000000	1023.000000	2046.000000
33.500000	-0.024290	-14.355616	1.734046	-4.795000	-11.380605	0.085944	0.000000	-10.000000	0.516667	-27.583334	435.500000	1023.000000	1023.000000	2046.000000
33.520000	-0.026040	-15.389603	1.653270	-4.848757	-11.625398	-0.568718	0.000000	-10.000000	0.508333	-27.150002	426.333344	1023.000000	1023.000000	2046.000000
33.540001	-0.029031	-17.157480	1.344159	-5.259439	-12.107105	-1.135094	0.000000	-10.000000	0.491667	-26.700001	417.333344	1023.000000	1023.000000	2046.000000
33.560001	-0.034580	-20.436752	1.171489	-6.483925	-13.670829	-1.453489	0.000000	-10.000000	0.475000	-26.050001	408.333344	1023.000000	1023.000000	2046.000000
33.580002	-0.034908	-20.630762	0.472901	-5.117664	-10.461081	-5.524918	0.000000	-10.000000	0.458333	-25.800001	399.666656	1023.000000	1023.000000	2046.000000
33.599998	-0.037068	-21.907228	-0.023745	-5.715164	-10.196214	-5.972106	0.000000	-10.000000	0.450000	-25.550001	391.000000	1023.000000	1023.000000	2046.000000
33.619999	-0.039279	-23.214184	-0.292807	-6.400850	-10.642926	-5.877601	0.000000	-10.000000	0.450000	-25.616667	382.500000	1023.000000	1023.000000	2046.000000
33.639999	-0.041142	-24.315199	-0.506528	-6.922096	-10.961785	-5.924789	0.000000	-10.000000	0.450000	-25.600000	373.833344	1023.000000	1023.000000	2046.000000
33.660000	-0.042691	-25.230083	-0.754684	-7.331627	-11.241041	-5.902731	0.000000	-10.000000	0.450000	-25.550001	365.333344	1023.000000	1023.000000	2046.000000
33.680000	-0.044807	-26.481022	-0.894370	-7.936118	-12.084974	-5.565560	0.000000	-10.000000	0.450000	-25.600000	356.666656	1023.000000	1023.000000	2046.000000
33.700001	-0.046384	-27.412910	-0.998829	-8.233229	-12.864365	-5.316489	0.000000	-10.000000	0.450000	-25.583334	348.333344	1023.000000	1023.000000	2046.000000
33.720001	-0.047250	-27.924618	-1.176737	-8.375382	-13.234792	-5.137706	0.000000	-10.000000	0.450000	-25.350000	339.666656	1023.000000	1023.000000	2046.000000
33.740002	-0.047926	-28.324049	-1.414838	-8.318198	-13.444020	-5.146992	0.000000	-10.000000	0.441667	-24.850000	331.333344	1023.000000	1023.000000	2046.000000
33.759998	-0.048325	-28.559889	-1.547644	-8.355677	-13.461435	-5.195132	0.000000	-10.000000	0.433333	-24.466667	323.000000	1023.000000	1023.000000	2046.000000
33.779999	-0.048555	-28.696259	-1.574872	-8.360209	-13.521415	-5.239764	0.000000	-10.000000	0.425000	-24.216667	315.000000	1023.000000	1023.000000	2046.000000
33.799999	-0.048926	-28.915197	-1.633363	-8.479116	-13.601779	-5.200938	0.000000	-10.000000	0.400000	-24.033333	307.000000	1023.000000	1023.000000	2046.000000
33.820000	-0.048883	-28.889568	-1.658293	-8.553781	-13.723342	-4.954154	0.000000	-10.000000	0.375000	-23.799999	299.000000	1023.000000	1023.000000	2046.000000
33.840000	-0.048671	-28.764666	-1.524760	-8.646205	-13.835528	-4.758172	0.000000	-10.000000	0.366667	-23.666666	291.000000	1023.000000	1023.000000	2046.000000
33.860001	-0.048365	-28.583681	-1.382725	-8.742350	-13.859099	-4.599507	0.000000	-10.000000	0.366667	-23.816668	283.000000	1023.000000	1023.000000	2046.000000
33.880001	-0.048273	-28.529060	-1.286154	-8.867560	-13.819481	-4.555866	0.000000	-10.000000	0.366667	-23.766666	275.000000	1023.000000	1023.000000	2046.000000
33.900002	-0.048499	-28.662638	-1.309993	-9.026588	-13.753227	-4.572829	0.000000	-10.000000	0.350000	-23.616667	267.000000	1023.000000	1023.000000	2046.000000
33.919998	-0.048951	-28.930302	-1.241207	-9.314610	-13.610722	-4.763763	0.000000	-10.000000	0.350000	-23.300001	259.000000	1023.000000	1023.000000	2046.000000
33.939999	-0.049341	-29.160414	-1.102230	-9.531597	-13.496572	-5.030014	0.000000	-10.000000	0.350000	-22.933334	251.166672	1023.000000	1023.000000	2046.000000
33.959999	-0.049769	-29.413637	-0.990326	-9.699427	-13.560237	-5.163646	0.000000	-10.000000	0.341667	-22.516666	243.500000	1023.000000	1023.000000	2046.000000
33.980000	-0.050460	-29.821800	-0.869766	-9.977016	-13.744372	-5.230645	0.000000	-10.000000	0.325000	-22.000000	236.166672	1023.000000	1023.000000	2046.000000
34.000000	-0.050977	-30.127331	-0.855348	-10.221109	-13.841128	-5.209745	0.000000	-10.000000	0.291667	-21.400002	228.833328	1023.000000	1023.000000	2046.000000
34.020000	-0.051251	-30.289410	-0.815472	-10.322626	-13.925483	-5.225830	0.000000	-10.000000	0.283333	-20.566668	221.666672	1023.000000	1023.000000	2046.000000
34.040001	-0.051576	-30.481449	-0.778587	-10.511312	-13.872862	-5.318687	0.000000	-10.000000	0.258333	-19.650002	214.666672	1023.000000	1023.000000	2046.000000
34.060001	-0.051815	-30.622623	-0.757356	-10.583372	-13.751042	-5.530853	0.000000	-10.000000	0.241667	-18.950001	208.000000	1023.000000	1023.000000	2046.000000
34.080002	-0.051927	-30.688814	-0.645729	-10.600042	-13.704026	-5.739016	0.000000	-10.000000	0.200000	-18.383333	201.666672	1023.000000	1023.000000	2046.000000
34.099998	-0.052126	-30.806288	-0.496708	-10.781719	-13.802484	-5.725377	0.000000	-10.000000	0.183333	-17.883333	193.500000	1023.000000	1023.000000	2046.000000
34.119999	-0.052352	-30.939854	-0.456021	-10.927687	-13.928841	-5.627306	0.000000	-10.000000	0.175000	-17.450001	185.666672	1023.000000	1023.000000	2046.000000
34.139999	-0.052322	-30.922056	-0.420948	-10.961737	-14.017122	-5.522251	0.000000	-10.000000	0.175000	-17.216667	179.833328	1023.000000	1023.000000	2046.000000
34.160000	-0.052206	-30.853838	-0.454835	-10.894474	-14.049315	-5.455214	0.000000	-10.000000	0.175000	-17.049999	176.166672	1023.000000	1023.000000	2046.000000
34.180000	-0.052064	-30.769857	-0.501332	-10.864381	-13.944089	-5.460056	0.000000	-10.000000	0.175000	-16.816668	172.333328	1023.000000	1023.000000	2046.000000
34.200001	-0.052008	-30.736963	-0.517057	-10.824977	-13.895277	-5.499654	0.000000	-10.000000	0.158333	-16.333334	166.666672	1023.000000	1023.000000	2046.000000
34.220001	-0.051830	-30.631378	-0.419056	-10.826927	-13.807688	-5.577707	0.000000	-10.000000	0.150000	-15.966667	161.166672	1023.000000	1023.000000	2046.000000
34.240002	-0.051884	-30.663372	-0.288694	-10.858970	-13.828435	-5.687274	0.000000	-10.000000	0.133333	-15.400000	155.833328	1023.000000	1023.000000	2046.000000
34.259998	-0.052028	-30.748703	-0.222055	-10.975520	-13.970538	-5.580590	0.000000	-10.000000	0.141667	-15.083333	150.666672	1023.000000	1023.000000	2046.000000
34.279999	-0.052053	-30.763100	-0.225786	-11.017136	-13.997805	-5.522374	0.000000	-10.000000	0.141667	-14.666667	145.666672	1023.000000	1023.000000	2046.000000
34.299999	-0.051787	-30.605980	-0.225449	-10.891313	-14.072158	-5.417059	0.000000	-10.000000	0.133333	-14.416667	140.833328	1023.000000	1023.000000	2046.000000
34.320000	-0.051763	-30.592054	-0.307985	-10.808042	-14.017934	-5.458095	0.000000	-10.000000	0.100000	-14.083333	136.000000	1023.000000	1023.000000	2046.000000
34.340000	-0.051608	-30.500444	-0.346204	-10.755463	-13.979294	-5.419484	0.000000	-10.000000	0.066667	-13.650000	131.166672	1023.000000	1023.000000	2046.000000
34.360001	-0.051399	-30.376802	-0.289301	-10.700666	-13.941818	-5.445017	0.000000	-10.000000	0.058333	-13.416667	126.500000	1023.000000	1023.000000	2046.000000
34.380001	-0.051325	-30.333122	-0.213000	-10.723279	-13.900497	-5.496346	0.000000	-10.000000	0.058333	-13.066667	122.166664	1023.000000	1023.000000	2046.000000
34.400002	-0.051348	-30.346811	-0.131035	-10.770764	-13.982383	-5.462629	0.000000	-10.000000	0.058333	-12.783334	117.833336	1023.000000	1023.000000	2046.000000
34.419998	-0.051517	-30.446358	-0.101984	-10.899434	-14.089678	-5.355262	0.000000	-10.000000	0.050000	-12.550000	113.500000	1023.000000	1023.000000	2046.000000
34.439999	-0.051509	-30.441847	-0.143157	-10.855393	-14.202609	-5.240689	0.000000	-10.000000	0.050000	-12.416667	109.166664	1023.000000	1023.000000	2046.000000
34.459999	-0.051224	-30.273647	-0.184351	-10.692849	-14.138567	-5.257880	0.000000	-10.000000	0.050000	-12.233334	105.000000	1023.000000	1023.000000	2046.000000
34.480000	-0.051149	-30.229340	-0.262501	-10.641165	-14.098684	-5.226989	0.000000	-10.000000	0.050000	-11.933333	101.000000	1023.000000	1023.000000	2046.000000
34.500000	-0.051010	-30.147085	-0.213312	-10.621314	-14.034433	-5.278027	0.000000	-10.000000	0.050000	-11.650000	97.000000	1023.000000	1023.000000	2046.000000
34.520000	-0.051000	-30.140957	-0.103332	-10.599556	-14.066120	-5.371949	0.000000	-10.000000	0.058333	-11.416667	93.000000	1023.000000	1023.000000	2046.000000
34.540001	-0.051213	-30.266943	-0.083658	-10.712221	-14.226635	-5.244430	0.000000	-10.000000	0.058333	-11.116667	89.333336	1023.000000	1023.000000	2046.000000
34.560001	-0.051109	-30.205341	-0.011240	-10.726821	-14.333775	-5.133505	0.000000	-10.000000	0.050000	-10.816667	85.666664	1023.000000	1023.000000	2046.000000
34.580002	-0.051091	-30.194881	-0.092291	-10.668004	-14.341287	-5.093299	0.000000	-10.000000	0.033333	-10.566667	82.166664	1023.000000	1023.000000	2046.000000
34.599998	-0.050888	-30.074858	-0.147754	-10.551055	-14.217345	-5.158703	0.000000	-10.000000	0.016667	-10.266667	78.500000	1023.000000	1023.000000	2046.000000
34.619999	-0.050857	-30.056583	-0.201703	-10.517084	-14.139647	-5.198149	0.000000	-10.000000	0.016667	-9.916667	75.166664	1023.000000	1023.000000	2046.000000
34.639999	-0.050874	-30.066385	-0.230705	-10.469264	-14.141856	-5.224559	0.000000	-10.000000	0.016667	-9.533334	71.833336	1023.000000	1023.000000	2046.000000
34.660000	-0.050653	-29.935680	-0.059390	-10.472610	-14.155067	-5.248614	0.000000	-10.000000	0.016667	-9.250000	68.666664	1023.000000	1023.000000	2046.000000
34.680000	-0.050748	-29.991880	0.001426	-10.592317	-14.333084	-5.067906	0.000000	-10.000000	0.008333	-9.000000	65.500000	1023.000000	1023.000000	2046.000000
34.700001	-0.050857	-30.056370	-0.048807	-10.640509	-14.446344	-4.920711	0.000000	-10.000000	0.008333	-8.766666	62.500000	1023.000000	1023.000000	2046.000000
34.720001	-0.051186	-30.250910	-0.238855	-10.606151	-14.407055	-4.998850	0.000000	-10.000000	0.016667	-8.566667	59.500000	1023.000000	1023.000000	2046.000000
34.740002	-0.052414	-30.976816	-0.559750	-10.613838	-14.395770	-5.407458	0.000000	-10.000000	0.016667	-8.400000	56.666668	1023.000000	1023.000000	2046.000000
34.759998	-0.053565	-31.656786	-0.716684	-10.732545	-14.498786	-5.708772	0.000000	-10.000000	0.016667	-8.200000	53.833332	1023.000000	1023.000000	2046.000000
34.779999	-0.054650	-32.298439	-0.777626	-10.909230	-14.782566	-5.829019	0.000000	-10.000000	0.008333	-7.900000	51.166668	1023.000000	1023.000000	2046.000000
34.799999	-0.055323	-32.695999	-0.796114	-11.108616	-15.079012	-5.712257	0.000000	-10.000000	0.008333	-7.533333	48.500000	1023.000000	1023.000000	2046.000000
34.820000	-0.054947	-32.473499	-0.843169	-10.955799	-15.092133	-5.582398	0.000000	-10.000000	0.000000	-7.200000	46.000000	1023.000000	1023.000000	2046.000000
34.840000	-0.054162	-32.009953	-0.906562	-10.654293	-14.960608	-5.488490	0.000000	-10.000000	0.000000	-7.050000	43.666668	1023.000000	1023.000000	2046.000000
34.860001	-0.053909	-31.860106	-0.926492	-10.475904	-14.819443	-5.638265	0.000000	-10.000000	0.000000	-7.050000	41.166668	1023.000000	1023.000000	2046.000000
34.880001	-0.054093	-31.969015	-0.830800	-10.406178	-14.876392	-5.855645	0.000000	-10.000000	0.000000	-7.183333	38.833332	1023.000000	1023.000000	2046.000000
34.900002	-0.055064	-32.542557	-0.857942	-10.475258	-15.098322	-6.111036	0.000000	-10.000000	0.000000	-6.550000	36.500000	1023.000000	1023.000000	2046.000000
34.919998	-0.056621	-33.462833	-1.052075	-10.621405	-15.429130	-6.360223	0.000000	-10.000000	-0.008333	-5.566667	34.500000	1023.000000	1023.000000	2046.000000
34.939999	-0.058330	-34.473076	-1.486654	-10.646258	-15.544313	-6.795850	0.000000	-10.000000	-0.025000	-4.016667	32.666668	1023.000000	1023.000000	2046.000000
34.959999	-0.060104	-35.521229	-2.013929	-10.669667	-15.583544	-7.254089	0.000000	-10.000000	-0.041667	-2.283334	31.500000	1023.000000	1023.000000	2046.000000
34.980000	-0.061800	-36.523624	-2.399384	-10.728786	-15.846475	-7.548981	0.000000	-10.000000	-0.041667	-0.883333	31.000000	1023.000000	1023.000000	2046.000000
35.000000	-0.063125	-37.306866	-2.618089	-10.937508	-16.060057	-7.691213	0.000000	-10.000000	-0.033333	0.000000	31.000000	1023.000000	1023.000000	2046.000000
35.020000	-0.064245	-37.968815	-2.729650	-11.189530	-16.403061	-7.646572	0.000000	-10.000000	-0.025000	-0.616667	31.000000	1023.000000	1023.000000	2046.000000
35.040001	-0.065255	-38.565716	-2.916468	-11.379584	-16.724951	-7.544714	0.000000	-10.000000	-0.025000	-1.350000	31.000000	1023.000000	1023.000000	2046.000000
35.060001	-0.065662	-38.806469	-3.089094	-11.374560	-16.729719	-7.613095	0.000000	-10.000000	-0.016667	-2.233333	30.500000	1023.000000	1023.000000	2046.000000
35.080002	-0.066053	-39.037338	-3.343220	-11.355471	-16.548687	-7.789960	0.000000	-10.000000	-0.016667	-2.583333	29.833334	1023.000000	1023.000000	2046.000000
35.099998	-0.066464	-39.280098	-3.579289	-11.265248	-16.506594	-7.928968	0.000000	-10.000000	-0.008333	-2.816667	28.833334	1023.000000	1023.000000	2046.000000
35.119999	-0.066981	-39.585697	-3.589367	-11.390133	-16.824106	-7.782089	0.000000	-10.000000	-0.016667	-2.850000	28.000000	1023.000000	1023.000000	2046.000000
35.139999	-0.067493	-39.888134	-3.652166	-11.547029	-17.243063	-7.445879	0.000000	-10.000000	-0.016667	-2.816667	27.000000	1023.000000	1023.000000	2046.000000
35.160000	-0.067278	-39.761513	-3.678952	-11.499989	-17.163450	-7.419123	0.000000	-10.000000	-0.033333	-2.850000	26.000000	1023.000000	1023.000000	2046.000000
35.180000	-0.067214	-39.723766	-3.882934	-11.411928	-16.940201	-7.488702	0.000000	-10.000000	-0.033333	-3.050000	25.000000	1023.000000	1023.000000	2046.000000
35.200001	-0.067010	-39.603046	-3.986368	-11.313480	-16.825651	-7.477547	0.000000	-10.000000	-0.025000	-3.383333	23.833334	1023.000000	1023.000000	2046.000000
35.220001	-0.066478	-39.288776	-3.858641	-11.281346	-16.838156	-7.310634	0.000000	-10.000000	-0.008333	-3.783334	22.666666	1023.000000	1023.000000	2046.000000
35.240002	-0.066208	-39.128933	-3.639217	-11.475059	-16.993704	-7.020951	0.000000	-10.000000	0.000000	-4.250000	21.333334	1023.000000	1023.000000	2046.000000
35.259998	-0.065611	-38.776363	-3.354664	-11.599349	-17.115103	-6.707247	0.000000	-10.000000	-0.016667	-4.566667	20.000000	1023.000000	1023.000000	2046.000000
35.279999	-0.064814	-38.304928	-3.203454	-11.645554	-16.866430	-6.589489	0.000000	-10.000000	-0.025000	-4.550000	18.500000	1023.000000	1023.000000	2046.000000
35.299999	-0.064457	-38.093906	-3.160375	-11.731109	-16.513887	-6.688538	0.000000	-10.000000	-0.025000	-4.350000	17.000000	1023.000000	1023.000000	2046.000000
35.320000	-0.064508	-38.124447	-3.174205	-11.834339	-16.178120	-6.937783	0.000000	-10.000000	-0.016667	-4.200000	15.500000	1023.000000	1023.000000	2046.000000
35.340000	-0.064665	-38.217056	-3.047951	-11.922355	-16.097004	-7.149745	0.000000	-10.000000	-0.008333	-4.316667	14.000000	1023.000000	1023.000000	2046.000000
35.360001	-0.064962	-38.392666	-2.807450	-12.166609	-16.378798	-7.039810	0.000000	-10.000000	-0.008333	-4.283333	12.500000	1023.000000	1023.000000	2046.000000
35.380001	-0.065154	-38.506046	-2.608844	-12.444624	-16.607738	-6.844841	0.000000	-10.000000	-0.016667	-3.783333	11.000000	1023.000000	1023.000000	2046.000000
35.400002	-0.064843	-38.322357	-2.576529	-12.467581	-16.248102	-7.030145	0.000000	-10.000000	-0.033333	-2.550000	9.833333	1023.000000	1023.000000	2046.000000
35.419998	-0.064777	-38.283413	-2.593535	-12.422102	-15.900144	-7.367632	0.000000	-10.000000	-0.050000	-1.200000	9.166667	1023.000000	1023.000000	2046.000000
35.439999	-0.064879	-38.343582	-2.419255	-12.475948	-15.955921	-7.492455	0.000000	-10.000000	-0.050000	-0.266667	9.000000	1023.000000	1023.000000	2046.000000
35.459999	-0.064989	-38.408287	-2.217974	-12.759096	-16.318275	-7.112942	0.000000	-10.000000	-0.041667	0.000000	9.000000	1023.000000	1023.000000	2046.000000
35.480000	-0.064626	-38.193989	-2.079706	-12.805893	-16.373009	-6.935379	0.000000	-10.000000	-0.041667	0.000000	9.000000	1023.000000	1023.000000	2046.000000
35.500000	-0.064094	-37.879345	-2.053660	-12.662360	-15.984065	-7.179259	0.000000	-10.000000	-0.033333	0.000000	9.000000	1023.000000	1023.000000	2046.000000
35.520000	-0.063768	-37.686741	-2.113228	-12.498882	-15.692217	-7.382413	0.000000	-10.000000	-0.033333	-0.533333	9.000000	1023.000000	1023.000000	2046.000000
35.540001	-0.063497	-37.526463	-1.980364	-12.440938	-15.715038	-7.390124	0.000000	-10.000000	-0.025000	-1.266667	9.000000	1023.000000	1023.000000	2046.000000
35.560001	-0.063530	-37.546383	-1.865380	-12.561347	-16.063103	-7.056553	0.000000	-10.000000	-0.033333	-2.133333	8.666667	1023.000000	1023.000000	2046.000000
35.580002	-0.062993	-37.228603	-1.681054	-12.637085	-16.198360	-6.712103	0.000000	-10.000000	-0.025000	-2.516667	8.000000	1023.000000	1023.000000	2046.000000
35.599998	-0.062412	-36.885769	-1.713029	-12.495060	-15.686150	-6.991529	0.000000	-10.000000	-0.016667	-2.716667	7.166667	1023.000000	1023.000000	2046.000000
35.619999	-0.062232	-36.779301	-1.744856	-12.323058	-15.437537	-7.273850	0.000000	-10.000000	0.000000	-2.716667	6.333333	1023.000000	1023.000000	2046.000000
35.639999	-0.062283	-36.809395	-1.582536	-12.467321	-15.881151	-6.878385	0.000000	-10.000000	-0.008333	-2.666667	5.500000	1023.000000	1023.000000	2046.000000
35.660000	-0.061765	-36.503002	-1.443523	-12.496791	-16.015020	-6.547666	0.000000	-10.000000	-0.016667	-2.616667	4.500000	1023.000000	1023.000000	2046.000000
35.680000	-0.061235	-36.190105	-1.441491	-12.400149	-15.612092	-6.736371	0.000000	-10.000000	-0.016667	-2.616667	3.500000	1023.000000	1023.000000	2046.000000
35.700001	-0.060992	-36.046131	-1.536466	-12.174391	-15.271723	-7.063552	0.000000	-10.000000	-0.016667	-2.633333	2.666667	1023.000000	1023.000000	2046.000000
35.720001	-0.061109	-36.115231	-1.436524	-12.259778	-15.658751	-6.760176	0.000000	-10.000000	-0.025000	-2.466667	1.833333	1023.000000	1023.000000	2046.000000
35.740002	-0.060595	-35.811874	-1.263870	-12.315268	-15.868499	-6.364239	0.000000	-10.000000	-0.041667	-2.200000	1.333333	1023.000000	1023.000000	2046.000000
35.759998	-0.060175	-35.563221	-1.295179	-12.255066	-15.443213	-6.569764	0.000000	-10.000000	-0.050000	-1.750000	1.000000	1023.000000	1023.000000	2046.000000
35.779999	-0.059725	-35.297447	-1.358923	-11.971838	-15.156395	-6.810289	0.000000	-10.000000	-0.041667	-1.233333	1.000000	1023.000000	1023.000000	2046.000000
35.799999	-0.059661	-35.259785	-1.208930	-12.024615	-15.293205	-6.733033	0.000000	-10.000000	-0.025000	-0.633333	1.000000	1023.000000	1023.000000	2046.000000
35.820000	-0.059644	-35.249840	-1.091992	-12.139471	-15.664283	-6.354094	0.000000	-10.000000	-0.025000	-0.200000	1.000000	1023.000000	1023.000000	2046.000000
35.840000	-0.059081	-34.916885	-1.029791	-12.100271	-15.608990	-6.177835	0.000000	-10.000000	-0.033333	0.316667	1.000000	1023.000000	1023.000000	2046.000000
35.860001	-0.058528	-34.590050	-1.034421	-11.954462	-15.333174	-6.267994	0.000000	-10.000000	-0.050000	1.250000	1.000000	1023.000000	1023.000000	2046.000000
35.880001	-0.058122	-34.350254	-1.060252	-11.797946	-14.999357	-6.492700	0.000000	-10.000000	-0.058333	2.766667	1.000000	1023.000000	1023.000000	2046.000000
35.900002	-0.057673	-34.084930	-0.993682	-11.689832	-14.943604	-6.457814	0.000000	-10.000000	-0.075000	4.483334	1.000000	1023.000000	1023.000000	2046.000000
35.919998	-0.057676	-34.086590	-0.873446	-11.772004	-15.280087	-6.161052	0.000000	-10.000000	-0.091667	5.866667	1.000000	1023.000000	1023.000000	2046.000000
35.939999	-0.057141	-33.770477	-0.806050	-11.724285	-15.306615	-5.933527	0.000000	-10.000000	-0.100000	6.866667	1.000000	1023.000000	1023.000000	2046.000000
35.959999	-0.056364	-33.310883	-0.802592	-11.615390	-14.930259	-5.962644	0.000000	-10.000000	-0.100000	7.700000	1.000000	1023.000000	1023.000000	2046.000000
35.980000	-0.055751	-32.948570	-0.750329	-11.382504	-14.630793	-6.184947	0.000000	-10.000000	-0.100000	8.650001	1.000000	1023.000000	1023.000000	2046.000000
36.000000	-0.055372	-32.724838	-0.647395	-11.345830	-14.725696	-6.005917	0.000000	-10.000000	-0.108333	9.866667	1.000000	1023.000000	1023.000000	2046.000000
36.020000	-0.054996	-32.502350	-0.570197	-11.290027	-14.982906	-5.659222	0.000000	-10.000000	-0.133333	11.133333	1.000000	1023.000000	1023.000000	2046.000000
36.040001	-0.053998	-31.912664	-0.471114	-11.183469	-14.738328	-5.519754	0.000000	-10.000000	-0.183333	12.983334	9.166667	1023.000000	1023.000000	2046.000000
36.060001	-0.053115	-31.391260	-0.494405	-10.960021	-14.382007	-5.554827	0.000000	-10.000000	-0.225000	14.366667	17.333334	1023.000000	1023.000000	2046.000000
36.080002	-0.052082	-30.780563	-0.380115	-10.670439	-14.083969	-5.646040	0.000000	-10.000000	-0.258333	15.933333	27.166666	1023.000000	1023.000000	2046.000000
36.099998	-0.051976	-30.717791	-0.373495	-10.660872	-14.262046	-5.421377	0.000000	-10.000000	-0.291667	16.833334	30.666666	1023.000000	1023.000000	2046.000000
36.119999	-0.052500	-31.027441	-0.485548	-10.766976	-14.473754	-5.301162	0.000000	-10.000000	-0.316667	18.083334	36.000000	1023.000000	1023.000000	2046.000000
36.139999	-0.052527	-31.043518	-0.592134	-10.689798	-14.160687	-5.600897	0.000000	-10.000000	-0.350000	19.400002	41.833332	1023.000000	1023.000000	2046.000000
36.160000	-0.052553	-31.058542	-0.740616	-10.528350	-13.883224	-5.906352	0.000000	-10.000000	-0.366667	20.666668	48.166668	1023.000000	1023.000000	2046.000000
36.180000	-0.052023	-30.745636	-0.703658	-10.348035	-13.881557	-5.812387	0.000000	-10.000000	-0.400000	21.816668	55.000000	1023.000000	1023.000000	2046.000000
36.200001	-0.050995	-30.138039	-0.658068	-10.178502	-14.037217	-5.264251	0.000000	-10.000000	-0.433333	22.533335	62.000000	1023.000000	1023.000000	2046.000000
36.220001	-0.049162	-29.054899	-0.640423	-9.748690	-13.772447	-4.893340	0.000000	-10.000000	-0.450000	23.366667	69.333336	1023.000000	1023.000000	2046.000000
36.240002	-0.047833	-28.269148	-0.547279	-9.357406	-13.351798	-5.012664	0.000000	-10.000000	-0.458333	24.016666	77.000000	1023.000000	1023.000000	2046.000000
36.259998	-0.046863	-27.696304	-0.509463	-8.866972	-13.111350	-5.208519	0.000000	-10.000000	-0.483333	24.666666	85.000000	1023.000000	1023.000000	2046.000000
36.279999	-0.046927	-27.733639	-0.566705	-8.711813	-13.254791	-5.200329	0.000000	-10.000000	-0.533333	25.583334	93.000000	1023.000000	1023.000000	2046.000000
36.299999	-0.046937	-27.739943	-0.711514	-8.432469	-13.090955	-5.505005	0.000000	-10.000000	-0.583333	26.466667	101.333336	1023.000000	1023.000000	2046.000000
36.320000	-0.047541	-28.096500	-0.978130	-8.181406	-12.899824	-6.037140	0.000000	-10.000000	-0.616667	27.466667	110.000000	1023.000000	1023.000000	2046.000000
36.340000	-0.048217	-28.496048	-1.309253	-7.992452	-12.819658	-6.374685	0.000000	-10.000000	-0.616667	28.049999	119.166664	1023.000000	1023.000000	2046.000000
36.360001	-0.049138	-29.040575	-1.582335	-8.045855	-13.082847	-6.329538	0.000000	-10.000000	-0.625000	28.616667	128.500000	1023.000000	1023.000000	2046.000000
36.380001	-0.049856	-29.464947	-1.782092	-8.265898	-13.370724	-6.046232	0.000000	-10.000000	-0.625000	28.966667	138.000000	1023.000000	1023.000000	2046.000000
36.400002	-0.049759	-29.407389	-1.985715	-8.155181	-13.274687	-5.991806	0.000000	-10.000000	-0.641667	29.266666	147.666672	1023.000000	1023.000000	2046.000000
36.419998	-0.049557	-29.287931	-2.187466	-8.029629	-13.091899	-5.978939	0.000000	-10.000000	-0.658333	29.766666	157.500000	1023.000000	1023.000000	2046.000000
36.439999	-0.049129	-29.034960	-2.340505	-7.760287	-12.915755	-6.018413	0.000000	-10.000000	-0.658333	30.333334	167.500000	1023.000000	1023.000000	2046.000000
36.459999	-0.048694	-28.777941	-2.350282	-7.643198	-12.953568	-5.830894	0.000000	-10.000000	-0.683333	30.799999	177.500000	1023.000000	1023.000000	2046.000000
36.480000	-0.048628	-28.738884	-2.458385	-7.707070	-13.184999	-5.388430	0.000000	-10.000000	-0.691667	31.183332	187.500000	1023.000000	1023.000000	2046.000000
36.500000	-0.047862	-28.286167	-2.584317	-7.518088	-13.058576	-5.125187	0.000000	-10.000000	-0.716667	31.383333	197.833328	1023.000000	1023.000000	2046.000000
36.520000	-0.046811	-27.665348	-2.666159	-7.219501	-12.815570	-4.964118	0.000000	-10.000000	-0.725000	31.716667	208.166672	1023.000000	1023.000000	2046.000000
36.540001	-0.045821	-27.079947	-2.728420	-6.832311	-12.621279	-4.897937	0.000000	-10.000000	-0.741667	31.900000	218.833328	1023.000000	1023.000000	2046.000000
36.560001	-0.044850	-26.506590	-2.660777	-6.670636	-12.567706	-4.607471	0.000000	-10.000000	-0.750000	32.283333	229.333328	1023.000000	1023.000000	2046.000000
36.580002	-0.043716	-25.835947	-2.575768	-6.544800	-12.637988	-4.077391	0.000000	-10.000000	-0.750000	32.433334	240.166672	1023.000000	1023.000000	2046.000000
36.599998	-0.042056	-24.855251	-2.536091	-6.228054	-12.269052	-3.822054	0.000000	-10.000000	-0.750000	32.483334	250.833328	1023.000000	1023.000000	2046.000000
36.619999	-0.040174	-23.742655	-2.428563	-5.746730	-11.846635	-3.720726	0.000000	-10.000000	-0.766667	32.650002	261.666656	1023.000000	1023.000000	2046.000000
36.639999	-0.038287	-22.627865	-2.178937	-5.298450	-11.492400	-3.658077	0.000000	-10.000000	-0.783333	32.733334	272.500000	1023.000000	1023.000000	2046.000000
36.660000	-0.036707	-21.694046	-1.868561	-5.151007	-11.284336	-3.390143	0.000000	-10.000000	-0.800000	32.966667	283.500000	1023.000000	1023.000000	2046.000000
36.680000	-0.035311	-20.868574	-1.681692	-5.125376	-11.071747	-2.989759	0.000000	-10.000000	-0.800000	33.016666	294.500000	1023.000000	1023.000000	2046.000000
36.700001	-0.034126	-20.168186	-1.503108	-5.002419	-10.713414	-2.949245	0.000000	-10.000000	-0.808333	33.033333	305.500000	1023.000000	1023.000000	2046.000000
36.720001	-0.033239	-19.643965	-1.400518	-4.793341	-10.345311	-3.104795	0.000000	-10.000000	-0.841667	33.500000	316.500000	1023.000000	1023.000000	2046.000000
36.740002	-0.032166	-19.010042	-1.192879	-4.462217	-10.112392	-3.242553	0.000000	-10.000000	-0.858333	33.983334	327.666656	1023.000000	1023.000000	2046.000000
36.759998	-0.031548	-18.644863	-0.940009	-4.509684	-10.161531	-3.033638	0.000000	-10.000000	-0.883333	34.700001	338.833344	1023.000000	1023.000000	2046.000000
36.779999	-0.030586	-18.076235	-0.718390	-4.508025	-10.096487	-2.753332	0.000000	-10.000000	-0.900000	35.349998	350.333344	1023.000000	1023.000000	2046.000000
36.799999	-0.029401	-17.375706	-0.618214	-4.329502	-9.881915	-2.546075	0.000000	-10.000000	-0.933333	35.783333	362.000000	1023.000000	1023.000000	2046.000000
36.820000	-0.028473	-16.827465	-0.492493	-4.118232	-9.685071	-2.531671	0.000000	-10.000000	-0.958333	36.216667	374.000000	1023.000000	1023.000000	2046.000000
36.840000	-0.027308	-16.138924	-0.326198	-3.813038	-9.529566	-2.470121	0.000000	-10.000000	-0.958333	36.299999	386.000000	1023.000000	1023.000000	2046.000000
36.860001	-0.026078	-15.411950	-0.011261	-3.666366	-9.506025	-2.228298	0.000000	-10.000000	-0.958333	36.466667	398.000000	1023.000000	1023.000000	2046.000000
36.880001	-0.025046	-14.802245	0.288854	-3.614902	-9.791118	-1.685079	0.000000	-10.000000	-0.958333	36.549999	410.000000	1023.000000	1023.000000	2046.000000
36.900002	-0.023694	-14.003215	0.683129	-3.581659	-10.262347	-0.842336	0.000000	-10.000000	-0.958333	36.433334	422.000000	1023.000000	1023.000000	2046.000000
36.919998	-0.022584	-13.347309	1.123388	-3.654613	-10.760992	-0.055091	0.000000	-10.000000	-0.958333	36.316669	434.333344	1023.000000	1023.000000	2046.000000
36.939999	-0.021649	-12.794682	1.320035	-3.462993	-11.009926	0.358202	0.000000	-10.000000	-0.958333	36.150002	446.666656	1023.000000	1023.000000	2046.000000
36.959999	-0.020145	-11.905797	1.650650	-3.282655	-11.346321	1.072529	0.000000	-10.000000	-0.950000	36.083336	459.000000	1023.000000	1023.000000	2046.000000
36.980000	-0.018910	-11.175553	1.857112	-3.255023	-11.703790	1.926147	0.000000	-10.000000	-0.950000	36.050003	471.000000	1023.000000	1023.000000	2046.000000
37.000000	-0.017297	-10.222394	1.868329	-3.148869	-11.661019	2.719166	0.000000	-10.000000	-0.941667	36.116669	483.000000	1023.000000	1023.000000	2046.000000
37.020000	-0.016056	-9.488832	1.738883	-2.848803	-11.408116	3.029204	0.000000	-10.000000	-0.950000	36.016666	495.000000	1023.000000	1023.000000	2046.000000
37.040001	-0.014839	-8.769855	1.858281	-2.533708	-11.394962	3.300534	0.000000	-10.000000	-0.958333	35.833332	507.000000	1023.000000	1023.000000	2046.000000
37.060001	-0.013640	-8.061205	1.873915	-2.309512	-11.504532	3.878924	0.000000	-10.000000	-0.950000	35.766666	519.000000	1023.000000	1023.000000	2046.000000
37.080002	-0.011844	-6.999551	1.804353	-2.058157	-11.267078	4.521332	0.000000	-10.000000	-0.958333	35.916668	531.000000	1023.000000	1023.000000	2046.000000
37.099998	-0.010115	-5.977833	1.635358	-1.640893	-10.812106	4.839808	0.000000	-10.000000	-0.950000	36.300003	543.000000	1023.000000	1023.000000	2046.000000
37.119999	-0.008609	-5.088138	1.626525	-1.192253	-10.453773	4.931362	0.000000	-10.000000	-0.950000	36.083336	555.000000	1023.000000	1023.000000	2046.000000
37.139999	-0.006924	-4.092084	1.717116	-0.809022	-10.154482	5.154304	0.000000	-10.000000	-0.941667	36.033333	567.000000	1023.000000	1023.000000	2046.000000
37.160000	-0.005560	-3.285992	1.798895	-0.574443	-10.079557	5.569113	0.000000	-10.000000	-0.933333	35.816666	579.000000	1023.000000	1023.000000	2046.000000
37.180000	-0.003763	-2.223800	1.870958	-0.376512	-9.698792	5.980547	0.000000	-10.000000	-0.933333	35.866669	591.000000	1023.000000	1023.000000	2046.000000
37.200001	-0.001863	-1.100745	1.884472	-0.025445	-9.145133	6.185360	0.000000	-10.000000	-0.916667	35.616669	603.000000	1023.000000	1023.000000	2046.000000
37.220001	-0.000426	-0.251538	1.839719	0.441884	-8.713712	6.180571	0.000000	-10.000000	-0.900000	35.383335	615.000000	1023.000000	1023.000000	2046.000000
37.240002	0.000487	0.287724	1.867972	0.562707	-8.518428	6.375473	0.000000	-10.000000	-0.891667	35.250000	626.666687	1023.000000	1023.000000	2046.000000
37.259998	0.001799	1.062932	1.903871	0.627089	-8.436492	6.968462	0.000000	-10.000000	-0.875000	35.183334	638.333313	1023.000000	1023.000000	2046.000000
37.279999	0.003437	2.031318	1.901151	0.816242	-7.884847	7.198772	0.000000	-10.000000	-0.866667	34.950001	650.000000	1023.000000	1023.000000	2046.000000
37.299999	0.004369	2.582093	1.902159	1.047375	-7.488290	7.120848	0.000000	-10.000000	-0.833333	34.583336	661.833313	1023.000000	1023.000000	2046.000000
37.320000	0.005142	3.039006	1.966712	1.192849	-7.292234	7.171680	0.000000	-10.000000	-0.816667	34.283337	673.500000	1023.000000	1023.000000	2046.000000
37.340000	0.005894	3.483434	2.027172	1.203995	-7.400470	7.652737	0.000000	-10.000000	-0.800000	33.766670	685.000000	1023.000000	1023.000000	2046.000000
37.360001	0.006564	3.879441	2.055472	1.126186	-7.216314	7.914098	0.000000	-10.000000	-0.791667	33.566669	696.333313	1023.000000	1023.000000	2046.000000
37.380001	0.006245	3.690876	1.846742	1.007418	-6.879972	7.716688	0.000000	-10.000000	-0.783333	33.283333	707.666687	1023.000000	1023.000000	2046.000000
37.400002	0.005465	3.229870	1.714915	0.906384	-6.707931	7.316503	0.000000	-10.000000	-0.775000	33.216667	718.833313	1023.000000	1023.000000	2046.000000
37.419998	0.004473	2.643676	1.629025	0.533750	-6.824114	7.305015	0.000000	-10.000000	-0.766667	32.966667	730.000000	1023.000000	1023.000000	2046.000000
37.439999	0.004984	2.945648	1.726580	0.467573	-6.870015	7.621511	0.000000	-10.000000	-0.750000	32.483334	741.000000	1023.000000	1023.000000	2046.000000
37.459999	0.006825	4.033320	1.828379	0.777778	-6.504983	7.932146	0.000000	-10.000000	-0.716667	32.066666	751.833313	1023.000000	1023.000000	2046.000000
37.480000	0.008065	4.766177	1.861654	1.106720	-6.117378	7.915180	0.000000	-10.000000	-0.666667	31.183334	762.666687	1023.000000	1023.000000	2046.000000
37.500000	0.008011	4.734265	1.970349	1.179838	-6.249637	7.833716	0.000000	-10.000000	-0.625000	30.383333	773.166687	1023.000000	1023.000000	2046.000000
37.520000	0.008029	4.744916	1.942485	1.264259	-6.417335	7.955507	0.000000	-10.000000	-0.591667	29.433334	783.500000	1023.000000	1023.000000	2046.000000
37.540001	0.007949	4.697948	1.988991	1.191072	-6.241765	7.759650	0.000000	-10.000000	-0.558333	28.633333	793.500000	1023.000000	1023.000000	2046.000000
37.560001	0.007667	4.531063	1.995096	1.302499	-6.065318	7.298784	0.000000	-10.000000	-0.525000	27.700001	803.166687	1023.000000	1023.000000	2046.000000
37.580002	0.006598	3.899346	1.887830	1.234720	-6.267446	7.044241	0.000000	-10.000000	-0.466667	26.616667	812.500000	1023.000000	1023.000000	2046.000000
37.599998	0.005261	3.109151	1.711040	1.101930	-6.715281	7.011461	0.000000	-10.000000	-0.425000	25.300001	821.500000	1023.000000	1023.000000	2046.000000
37.619999	0.004939	2.918988	1.458089	1.197231	-6.704541	6.968209	0.000000	-10.000000	-0.358333	23.866667	830.333313	1023.000000	1023.000000	2046.000000
37.639999	0.004695	2.775040	1.162750	1.465346	-6.548455	6.695400	0.000000	-10.000000	-0.316667	22.250000	838.500000	1023.000000	1023.000000	2046.000000
37.660000	0.004178	2.469293	1.047245	1.476959	-6.574964	6.520051	0.000000	-10.000000	-0.291667	21.100000	846.166687	1023.000000	1023.000000	2046.000000
37.680000	0.003328	1.966933	0.823496	1.468228	-6.960181	6.635389	0.000000	-10.000000	-0.275000	19.900002	853.333313	1023.000000	1023.000000	2046.000000
37.700001	0.003464	2.047328	0.759301	1.494183	-7.082030	6.875874	0.000000	-10.000000	-0.250000	19.016668	860.166687	1023.000000	1023.000000	2046.000000
37.720001	0.003802	2.247218	0.697468	1.631964	-6.874658	6.792444	0.000000	-10.000000	-0.225000	17.683334	866.500000	1023.000000	1023.000000	2046.000000
37.740002	0.003857	2.279408	0.506992	1.859499	-6.797781	6.710698	0.000000	-10.000000	-0.183333	16.666668	872.500000	1023.000000	1023.000000	2046.000000
37.759998	0.003417	2.019269	0.265503	1.971929	-7.146936	6.928774	0.000000	-10.000000	-0.158333	15.233334	878.333313	1023.000000	1023.000000	2046.000000
37.779999	0.003655	2.159972	0.184852	2.090909	-7.338812	7.223022	0.000000	-10.000000	-0.116667	13.683333	883.833313	1023.000000	1023.000000	2046.000000
37.799999	0.004087	2.415188	0.101357	2.277108	-7.286299	7.323021	0.000000	-10.000000	-0.091667	11.883333	888.666687	1023.000000	1023.000000	2046.000000
37.820000	0.004515	2.668424	0.027651	2.531318	-7.100138	7.209593	0.000000	-10.000000	-0.058333	10.183333	893.000000	1023.000000	1023.000000	2046.000000
37.840000	0.004389	2.593810	-0.025864	2.485451	-7.208399	7.342622	0.000000	-10.000000	-0.025000	8.433333	896.666687	1023.000000	1023.000000	2046.000000
37.860001	0.004389	2.593982	-0.098987	2.509891	-7.434044	7.617122	0.000000	-10.000000	-0.008333	6.433333	899.833313	1023.000000	1023.000000	2046.000000
37.880001	0.005075	2.999553	-0.065301	2.483794	-7.306122	7.887183	0.000000	-10.000000	-0.008333	3.550000	902.333313	1023.000000	1023.000000	2046.000000
37.900002	0.005946	3.514025	0.077881	2.619466	-7.193075	8.009753	0.000000	-10.000000	-0.008333	0.750000	904.000000	1023.000000	1023.000000	2046.000000
37.919998	0.006814	4.027192	0.286083	2.724895	-6.949429	7.965642	0.000000	-10.000000	-0.008333	-1.816667	904.833313	1023.000000	1023.000000	2046.000000
37.939999	0.007040	4.160840	0.342520	2.611648	-6.866016	8.072688	0.000000	-10.000000	0.008333	-3.983333	905.000000	1023.000000	1023.000000	2046.000000
37.959999	0.006550	3.870788	0.424295	2.350559	-7.055279	8.151213	0.000000	-10.000000	0.025000	-6.150000	905.000000	1023.000000	1023.000000	2046.000000
37.980000	0.006354	3.755017	0.518534	2.101560	-7.028923	8.163846	0.000000	-10.000000	0.033333	-7.983333	905.000000	1023.000000	1023.000000	2046.000000
38.000000	0.006420	3.794410	0.724625	1.953017	-6.805888	7.922655	0.000000	-10.000000	0.033333	-8.666667	905.000000	1023.000000	1023.000000	2046.000000
38.020000	0.006541	3.865532	0.943966	1.844668	-6.570716	7.647615	0.000000	-10.000000	0.016667	-8.583333	905.000000	1023.000000	1023.000000	2046.000000
38.040001	0.006405	3.785636	1.144132	1.691088	-6.516414	7.466831	0.000000	-10.000000	0.016667	-8.466667	905.000000	1023.000000	1023.000000	2046.000000
38.060001	0.005743	3.394217	1.198000	1.369907	-6.663713	7.490024	0.000000	-10.000000	0.025000	-8.616667	905.000000	1023.000000	1023.000000	2046.000000
38.080002	0.005500	3.250365	1.342745	1.153799	-6.777823	7.531644	0.000000	-10.000000	0.041667	-9.066667	897.833313	1023.000000	1023.000000	2046.000000
38.099998	0.005436	3.212543	1.397540	1.107897	-6.729877	7.436984	0.000000	-10.000000	0.058333	-9.750000	889.500000	1023.000000	1023.000000	2046.000000
38.119999	0.005659	3.344230	1.514380	1.080412	-6.560137	7.309575	0.000000	-10.000000	0.058333	-10.566667	880.000000	1023.000000	1023.000000	2046.000000
38.139999	0.005754	3.400822	1.663123	1.060730	-6.428957	7.105926	0.000000	-10.000000	0.066667	-11.366667	876.500000	1023.000000	1023.000000	2046.000000
38.160000	0.005553	3.282104	1.782270	0.977103	-6.511376	7.034106	0.000000	-10.000000	0.075000	-12.066667	872.833313	1023.000000	1023.000000	2046.000000
38.180000	0.005235	3.094143	1.802920	0.901939	-6.727099	7.116383	0.000000	-10.000000	0.083333	-12.483334	868.833313	1023.000000	1023.000000	2046.000000
38.200001	0.005343	3.157714	1.740353	0.907081	-6.727662	7.237942	0.000000	-10.000000	0.091667	-12.950000	864.500000	1023.000000	1023.000000	2046.000000
38.220001	0.005672	3.352187	1.829095	0.963871	-6.578586	7.137807	0.000000	-10.000000	0.091667	-13.316667	860.166687	1023.000000	1023.000000	2046.000000
38.240002	0.005967	3.526569	1.961845	1.054543	-6.478195	6.988376	0.000000	-10.000000	0.108333	-13.900001	855.666687	1023.000000	1023.000000	2046.000000
38.259998	0.005955	3.519308	2.091512	0.971522	-6.409592	6.865866	0.000000	-10.000000	0.125000	-14.416667	851.000000	1023.000000	1023.000000	2046.000000
38.279999	0.005461	3.227726	2.135526	0.848802	-6.560273	6.803669	0.000000	-10.000000	0.150000	-14.900000	846.166687	1023.000000	1023.000000	2046.000000
38.299999	0.005229	3.090311	2.117837	0.765743	-6.732694	6.939425	0.000000	-10.000000	0.166667	-15.333333	841.166687	1023.000000	1023.000000	2046.000000
38.320000	0.005378	3.178640	2.171705	0.769585	-6.642509	6.879859	0.000000	-10.000000	0.175000	-15.783334	836.166687	1023.000000	1023.000000	2046.000000
38.340000	0.005596	3.307406	2.277449	0.811701	-6.417605	6.635860	0.000000	-10.000000	0.183333	-16.400000	830.833313	1023.000000	1023.000000	2046.000000
38.360001	0.005276	3.117992	2.420572	0.665848	-6.481741	6.513314	0.000000	-10.000000	0.200000	-17.100000	825.333313	1023.000000	1023.000000	2046.000000
38.380001	0.004623	2.732124	2.376955	0.554283	-6.766490	6.567376	0.000000	-10.000000	0.208333	-17.783333	819.500000	1023.000000	1023.000000	2046.000000
38.400002	0.004464	2.638112	2.385566	0.456131	-6.728830	6.525245	0.000000	-10.000000	0.208333	-18.383333	813.500000	1023.000000	1023.000000	2046.000000
38.419998	0.004534	2.679859	2.449567	0.445189	-6.535744	6.320847	0.000000	-10.000000	0.216667	-19.050001	807.500000	1023.000000	1023.000000	2046.000000
38.439999	0.004182	2.471725	2.547533	0.226105	-6.493700	6.191787	0.000000	-10.000000	0.250000	-19.850000	801.166687	1023.000000	1023.000000	2046.000000
38.459999	0.003413	2.016875	2.577649	0.019656	-6.793902	6.213472	0.000000	-10.000000	0.300000	-20.683334	794.500000	1023.000000	1023.000000	2046.000000
38.480000	0.003043	1.798442	2.536703	-0.049504	-6.851108	6.162351	0.000000	-10.000000	0.333333	-21.516666	787.500000	1023.000000	1023.000000	2046.000000
38.500000	0.002913	1.721582	2.548249	-0.127412	-6.690902	5.991646	0.000000	-10.000000	0.358333	-22.166668	780.333313	1023.000000	1023.000000	2046.000000
38.520000	0.002695	1.592597	2.653162	-0.228124	-6.600020	5.767579	0.000000	-10.000000	0.366667	-22.883333	773.000000	1023.000000	1023.000000	2046.000000
38.540001	0.002163	1.278284	2.760798	-0.473123	-6.741842	5.732451	0.000000	-10.000000	0.391667	-23.466667	765.500000	1023.000000	1023.000000	2046.000000
38.560001	0.001770	1.045876	2.737968	-0.596478	-6.988098	5.892484	0.000000	-10.000000	0.416667	-24.133333	757.833313	1023.000000	1023.000000	2046.000000
38.580002	0.001230	0.726906	2.554608	-0.585938	-7.089698	5.847933	0.000000	-10.000000	0.450000	-24.683334	749.666687	1023.000000	1023.000000	2046.000000
38.599998	0.000430	0.254306	2.491870	-0.675448	-7.067756	5.505640	0.000000	-10.000000	0.475000	-25.216667	741.333313	1023.000000	1023.000000	2046.000000
38.619999	-0.000652	-0.385457	2.466837	-0.900101	-7.172175	5.219981	0.000000	-10.000000	0.491667	-25.683334	732.833313	1023.000000	1023.000000	2046.000000
38.639999	-0.001983	-1.171712	2.421682	-1.054595	-7.670702	5.131904	0.000000	-10.000000	0.500000	-26.200001	724.333313	1023.000000	1023.000000	2046.000000
38.660000	-0.002144	-1.266968	2.341259	-1.016551	-7.775026	5.183351	0.000000	-10.000000	0.508333	-26.666668	715.500000	1023.000000	1023.000000	2046.000000
38.680000	-0.001846	-1.091129	2.408638	-0.927568	-7.641493	5.069294	0.000000	-10.000000	0.525000	-27.183334	706.500000	1023.000000	1023.000000	2046.000000
38.700001	-0.002408	-1.423351	2.558034	-0.962802	-7.801662	4.783079	0.000000	-10.000000	0.558333	-27.650000	697.500000	1023.000000	1023.000000	2046.000000
38.720001	-0.004041	-2.388008	2.589642	-1.067770	-8.394747	4.484867	0.000000	-10.000000	0.583333	-28.216667	688.333313	1023.000000	1023.000000	2046.000000
38.740002	-0.005238	-3.095771	2.590048	-1.135663	-8.663868	4.113711	0.000000	-10.000000	0.591667	-28.366667	679.000000	1023.000000	1023.000000	2046.000000
38.759998	-0.007028	-4.153541	2.362529	-1.157494	-8.767992	3.409416	0.000000	-10.000000	0.591667	-28.250000	669.500000	1023.000000	1023.000000	2046.000000
38.779999	-0.009538	-5.636783	2.131868	-1.408845	-9.147509	2.787703	0.000000	-10.000000	0.591667	-28.100000	660.000000	1023.000000	1023.000000	2046.000000
38.799999	-0.013365	-7.898804	2.047928	-2.106515	-10.268983	2.428766	0.000000	-10.000000	0.600000	-28.183334	650.666687	1023.000000	1023.000000	2046.000000
38.820000	-0.016596	-9.808112	1.751857	-2.338952	-11.216461	1.995444	0.000000	-10.000000	0.600000	-28.400000	641.166687	1023.000000	1023.000000	2046.000000
38.840000	-0.018771	-11.093890	1.461909	-2.596392	-11.404805	1.445398	0.000000	-10.000000	0.608333	-28.450001	631.833313	1023.000000	1023.000000	2046.000000
38.860001	-0.020389	-12.049698	1.378286	-2.914142	-11.523901	1.010059	0.000000	-10.000000	0.616667	-28.700001	622.166687	1023.000000	1023.000000	2046.000000
38.880001	-0.022403	-13.240143	1.200003	-3.280190	-11.949369	0.789413	0.000000	-10.000000	0.625000	-28.833334	612.833313	1023.000000	1023.000000	2046.000000
38.900002	-0.023792	-14.060792	1.350314	-3.585586	-12.019713	0.194193	0.000000	-10.000000	0.625000	-29.216667	603.166687	1023.000000	1023.000000	2046.000000
38.919998	-0.024280	-14.349350	1.303099	-3.247772	-11.269837	-1.134841	0.000000	-10.000000	0.625000	-29.433332	593.500000	1023.000000	1023.000000	2046.000000
38.939999	-0.025066	-14.814188	0.001664	-2.700979	-8.511554	-3.603319	0.000000	-10.000000	0.633333	-29.766666	583.500000	1023.000000	1023.000000	2046.000000
38.959999	-0.026721	-15.792282	-0.031617	-3.399331	-8.774389	-3.586944	0.000000	-10.000000	0.633333	-29.783333	573.500000	1023.000000	1023.000000	2046.000000
38.980000	-0.028192	-16.661440	-0.239714	-3.897473	-9.207578	-3.316676	0.000000	-10.000000	0.625000	-29.833334	563.500000	1023.000000	1023.000000	2046.000000
39.000000	-0.029899	-17.670416	-0.548321	-4.451150	-9.525700	-3.145245	0.000000	-10.000000	0.616667	-29.733334	553.500000	1023.000000	1023.000000	2046.000000
39.020000	-0.031280	-18.486740	-0.593093	-5.039404	-9.838463	-3.015780	0.000000	-10.000000	0.616667	-29.683334	543.500000	1023.000000	1023.000000	2046.000000
39.040001	-0.032600	-19.266825	-0.543393	-5.521738	-10.377156	-2.824537	0.000000	-10.000000	0.616667	-29.450001	533.500000	1023.000000	1023.000000	2046.000000
39.060001	-0.033150	-19.591719	-0.526161	-5.819558	-10.703274	-2.542727	0.000000	-10.000000	0.616667	-29.316668	523.833313	1023.000000	1023.000000	2046.000000
39.080002	-0.033138	-19.584829	-0.484237	-5.869627	-10.675089	-2.555876	0.000000	-10.000000	0.616667	-29.250000	514.166687	1023.000000	1023.000000	2046.000000
39.099998	-0.033177	-19.607891	-0.454132	-5.977979	-10.612014	-2.563766	0.000000	-10.000000	0.616667	-29.200001	504.500000	1023.000000	1023.000000	2046.000000
39.119999	-0.033195	-19.618402	-0.187091	-6.106087	-10.741110	-2.584113	0.000000	-10.000000	0.608333	-29.033335	494.666656	1023.000000	1023.000000	2046.000000
39.139999	-0.033760	-19.952400	-0.009924	-6.550875	-10.997888	-2.393713	0.000000	-10.000000	0.600000	-28.833334	485.000000	1023.000000	1023.000000	2046.000000
39.160000	-0.034346	-20.298376	0.017871	-6.865298	-11.032648	-2.418302	0.000000	-10.000000	0.591667	-28.533333	475.333344	1023.000000	1023.000000	2046.000000
39.180000	-0.034972	-20.668278	0.012886	-7.108780	-10.905254	-2.667129	0.000000	-10.000000	0.591667	-28.216667	465.833344	1023.000000	1023.000000	2046.000000
39.200001	-0.035672	-21.082106	0.082328	-7.341158	-10.798144	-3.025130	0.000000	-10.000000	0.558333	-27.783333	456.333344	1023.000000	1023.000000	2046.000000
39.220001	-0.036227	-21.410408	0.247215	-7.572306	-10.888925	-3.196394	0.000000	-10.000000	0.525000	-27.250000	447.166656	1023.000000	1023.000000	2046.000000
39.240002	-0.037106	-21.929398	0.368905	-7.969786	-11.209715	-3.118803	0.000000	-10.000000	0.483333	-26.766668	438.000000	1023.000000	1023.000000	2046.000000
39.259998	-0.037296	-22.041956	0.454186	-8.097030	-11.194978	-3.204135	0.000000	-10.000000	0.466667	-26.150002	429.000000	1023.000000	1023.000000	2046.000000
39.279999	-0.037642	-22.246220	0.391893	-8.149471	-10.983351	-3.505291	0.000000	-10.000000	0.458333	-25.666668	420.333344	1023.000000	1023.000000	2046.000000
39.299999	-0.038154	-22.549227	0.532829	-8.310381	-10.988544	-3.783130	0.000000	-10.000000	0.441667	-25.066668	411.666656	1023.000000	1023.000000	2046.000000
39.320000	-0.038780	-22.918980	0.617296	-8.562460	-11.358707	-3.615108	0.000000	-10.000000	0.441667	-24.783333	403.333344	1023.000000	1023.000000	2046.000000
39.340000	-0.039019	-23.060402	0.722090	-8.729759	-11.561831	-3.490901	0.000000	-10.000000	0.441667	-24.650000	395.000000	1023.000000	1023.000000	2046.000000
39.360001	-0.038987	-23.041199	0.679792	-8.715385	-11.353408	-3.652198	0.000000	-10.000000	0.450000	-24.750000	387.000000	1023.000000	1023.000000	2046.000000
39.380001	-0.039167	-23.147673	0.685575	-8.666928	-11.220642	-3.945677	0.000000	-10.000000	0.450000	-24.866667	378.666656	1023.000000	1023.000000	2046.000000
39.400002	-0.039450	-23.314974	0.809321	-8.758609	-11.528398	-3.837288	0.000000	-10.000000	0.441667	-24.700001	370.333344	1023.000000	1023.000000	2046.000000
39.419998	-0.039584	-23.394028	0.921187	-8.911193	-11.846267	-3.557755	0.000000	-10.000000	0.441667	-24.616667	362.000000	1023.000000	1023.000000	2046.000000
39.439999	-0.039434	-23.305527	0.879290	-8.822374	-11.686920	-3.675522	0.000000	-10.000000	0.416667	-24.250000	354.000000	1023.000000	1023.000000	2046.000000
39.459999	-0.039432	-23.304132	0.816816	-8.723187	-11.479282	-3.918478	0.000000	-10.000000	0.391667	-24.100000	346.000000	1023.000000	1023.000000	2046.000000
39.480000	-0.039516	-23.353748	0.892479	-8.706045	-11.545669	-3.994513	0.000000	-10.000000	0.375000	-23.733334	338.000000	1023.000000	1023.000000	2046.000000
39.500000	-0.040037	-23.661823	0.952653	-8.919895	-11.930490	-3.764089	0.000000	-10.000000	0.366667	-23.500000	330.000000	1023.000000	1023.000000	2046.000000
39.520000	-0.040000	-23.639866	1.054167	-8.956040	-12.087400	-3.650592	0.000000	-10.000000	0.366667	-23.283335	322.000000	1023.000000	1023.000000	2046.000000
39.540001	-0.039879	-23.568455	0.976273	-8.908566	-11.905966	-3.730196	0.000000	-10.000000	0.350000	-23.066668	314.166656	1023.000000	1023.000000	2046.000000
39.560001	-0.039908	-23.585655	0.881618	-8.808497	-11.660631	-3.998145	0.000000	-10.000000	0.350000	-22.883333	306.500000	1023.000000	1023.000000	2046.000000
39.580002	-0.040176	-23.743830	0.953190	-8.837371	-11.753723	-4.105925	0.000000	-10.000000	0.350000	-22.533335	298.833344	1023.000000	1023.000000	2046.000000
39.599998	-0.040684	-24.044325	1.005418	-9.075504	-12.230198	-3.744040	0.000000	-10.000000	0.341667	-22.250000	291.333344	1023.000000	1023.000000	2046.000000
39.619999	-0.040471	-23.918261	1.027082	-9.055701	-12.212112	-3.677528	0.000000	-10.000000	0.325000	-21.950001	283.833344	1023.000000	1023.000000	2046.000000
39.639999	-0.040405	-23.879639	0.880702	-8.958838	-11.885598	-3.915905	0.000000	-10.000000	0.316667	-21.716667	276.666656	1023.000000	1023.000000	2046.000000
39.660000	-0.040509	-23.941080	0.802129	-8.830079	-11.800563	-4.112567	0.000000	-10.000000	0.308333	-21.433334	269.333344	1023.000000	1023.000000	2046.000000
39.680000	-0.040645	-24.021399	0.916888	-8.865488	-11.997874	-4.074924	0.000000	-10.000000	0.308333	-20.950001	262.166656	1023.000000	1023.000000	2046.000000
39.700001	-0.041057	-24.264450	0.958224	-9.002315	-12.344635	-3.875725	0.000000	-10.000000	0.308333	-20.516666	255.166672	1023.000000	1023.000000	2046.000000
39.720001	-0.041074	-24.274786	1.061901	-9.096425	-12.562819	-3.677444	0.000000	-10.000000	0.308333	-20.100000	248.333328	1023.000000	1023.000000	2046.000000
39.740002	-0.041008	-24.235657	0.977646	-9.085033	-12.437943	-3.690326	0.000000	-10.000000	0.291667	-19.833334	241.666672	1023.000000	1023.000000	2046.000000
39.759998	-0.040934	-24.192217	0.844682	-8.941629	-12.158259	-3.937011	0.000000	-10.000000	0.250000	-19.450001	235.000000	1023.000000	1023.000000	2046.000000
39.779999	-0.040903	-24.173851	0.805775	-8.826507	-12.054938	-4.098179	0.000000	-10.000000	0.216667	-19.049999	228.666672	1023.000000	1023.000000	2046.000000
39.799999	-0.041012	-24.237991	0.872727	-8.794324	-12.213468	-4.102926	0.000000	-10.000000	0.200000	-18.566666	222.166672	1023.000000	1023.000000	2046.000000
39.820000	-0.041498	-24.525400	0.956593	-8.995619	-12.641541	-3.844834	0.000000	-10.000000	0.200000	-18.250000	215.833328	1023.000000	1023.000000	2046.000000
39.840000	-0.041541	-24.550455	0.985863	-9.077730	-12.847762	-3.610826	0.000000	-10.000000	0.200000	-17.816668	209.500000	1023.000000	1023.000000	2046.000000
39.860001	-0.041321	-24.420631	0.930507	-9.060399	-12.637714	-3.653025	0.000000	-10.000000	0.200000	-17.500000	203.666672	1023.000000	1023.000000	2046.000000
39.880001	-0.041065	-24.269375	0.838899	-8.938519	-12.335629	-3.834124	0.000000	-10.000000	0.200000	-17.166668	198.000000	1023.000000	1023.000000	2046.000000
39.900002	-0.041237	-24.371300	0.725342	-8.837498	-12.307295	-3.951849	0.000000	-10.000000	0.200000	-17.033335	192.333328	1023.000000	1023.000000	2046.000000
39.919998	-0.042517	-25.127651	0.590125	-9.045730	-12.672109	-3.999938	0.000000	-10.000000	0.191667	-16.833334	186.666672	1023.000000	1023.000000	2046.000000
39.939999	-0.044096	-26.060535	0.498891	-9.331507	-13.273251	-3.954669	0.000000	-10.000000	0.175000	-16.550001	181.000000	1023.000000	1023.000000	2046.000000
39.959999	-0.045061	-26.631094	0.274690	-9.412499	-13.419376	-4.073908	0.000000	-10.000000	0.158333	-16.049999	175.500000	1023.000000	1023.000000	2046.000000
39.980000	-0.045655	-26.981829	0.087638	-9.444391	-13.274170	-4.350906	0.000000	-10.000000	0.150000	-15.600000	170.166672	1023.000000	1023.000000	2046.000000
40.000000	-0.045728	-27.025322	-0.136732	-9.310409	-13.076410	-4.501770	0.000000	-10.000000	0.150000	-15.166667	165.000000	1023.000000	1023.000000	2046.000000
40.020000	-0.045393	-26.827450	-0.069407	-9.073130	-13.190273	-4.494640	0.000000	-10.000000	0.141667	-14.966667	160.000000	1023.000000	1023.000000	2046.000000
40.040001	-0.045529	-26.907362	0.040459	-9.140103	-13.653158	-4.154559	0.000000	-10.000000	0.141667	-14.816667	155.000000	1023.000000	1023.000000	2046.000000
40.060001	-0.045672	-26.991905	0.142502	-9.203533	-13.822430	-4.108444	0.000000	-10.000000	0.141667	-14.750000	150.000000	1023.000000	1023.000000	2046.000000
40.080002	-0.045912	-27.134005	0.005393	-9.088864	-13.598518	-4.452015	0.000000	-10.000000	0.116667	-14.150001	145.000000	1023.000000	1023.000000	2046.000000
40.099998	-0.047010	-27.783195	-0.331938	-8.975116	-13.459900	-5.016242	0.000000	-10.000000	0.083333	-12.883333	139.000000	1023.000000	1023.000000	2046.000000
40.119999	-0.048718	-28.792242	-0.576774	-8.955096	-13.609866	-5.650506	0.000000	-10.000000	0.041667	-11.200000	133.333328	1023.000000	1023.000000	2046.000000
40.139999	-0.051438	-30.399990	-0.875087	-9.319088	-14.273646	-5.932169	0.000000	-10.000000	0.033333	-10.033334	129.333328	1023.000000	1023.000000	2046.000000
40.160000	-0.053653	-31.708656	-1.202696	-9.582390	-14.907745	-6.015826	0.000000	-10.000000	0.033333	-9.566667	127.000000	1023.000000	1023.000000	2046.000000
40.180000	-0.055118	-32.574703	-1.625847	-9.666951	-15.141733	-6.140171	0.000000	-10.000000	0.041667	-9.666667	124.833336	1023.000000	1023.000000	2046.000000
40.200001	-0.056233	-33.233807	-2.069961	-9.763873	-14.978870	-6.421102	0.000000	-10.000000	0.041667	-9.850000	121.500000	1023.000000	1023.000000	2046.000000
40.220001	-0.057098	-33.744862	-2.379938	-9.814052	-14.881841	-6.669033	0.000000	-10.000000	0.033333	-10.183333	118.166664	1023.000000	1023.000000	2046.000000
40.240002	-0.058051	-34.308319	-2.541857	-9.888904	-15.112719	-6.764840	0.000000	-10.000000	0.033333	-10.416667	114.666664	1023.000000	1023.000000	2046.000000
40.259998	-0.059192	-34.982437	-2.634992	-10.134396	-15.659930	-6.553119	0.000000	-10.000000	0.041667	-10.550000	111.333336	1023.000000	1023.000000	2046.000000
40.279999	-0.059737	-35.304684	-2.797806	-10.230103	-15.776367	-6.500409	0.000000	-10.000000	0.050000	-10.433333	107.666664	1023.000000	1023.000000	2046.000000
40.299999	-0.060159	-35.554073	-3.135002	-10.272363	-15.472966	-6.673743	0.000000	-10.000000	0.033333	-10.250000	104.333336	1023.000000	1023.000000	2046.000000
40.320000	-0.060437	-35.718060	-3.444908	-10.278165	-15.233680	-6.761309	0.000000	-10.000000	0.033333	-10.050000	100.833336	1023.000000	1023.000000	2046.000000
40.340000	-0.060952	-36.022625	-3.564188	-10.395789	-15.445793	-6.616854	0.000000	-10.000000	0.016667	-9.816667	97.500000	1023.000000	1023.000000	2046.000000
40.360001	-0.061429	-36.304497	-3.563980	-10.630324	-15.840786	-6.269406	0.000000	-10.000000	0.016667	-9.616667	94.166664	1023.000000	1023.000000	2046.000000
40.380001	-0.061556	-36.379627	-3.694833	-10.736887	-15.798463	-6.149446	0.000000	-10.000000	0.008333	-9.433333	91.000000	1023.000000	1023.000000	2046.000000
40.400002	-0.061020	-36.063107	-3.761632	-10.677504	-15.457682	-6.166289	0.000000	-10.000000	0.025000	-9.400001	88.000000	1023.000000	1023.000000	2046.000000
40.419998	-0.060283	-35.627399	-3.598941	-10.548096	-15.355721	-6.124640	0.000000	-10.000000	0.033333	-9.633333	84.833336	1023.000000	1023.000000	2046.000000
40.439999	-0.059865	-35.380222	-3.395363	-10.602469	-15.483264	-5.899125	0.000000	-10.000000	0.033333	-9.883333	81.500000	1023.000000	1023.000000	2046.000000
40.459999	-0.059580	-35.211514	-3.115665	-10.764112	-15.632302	-5.699434	0.000000	-10.000000	0.016667	-9.866667	78.166664	1023.000000	1023.000000	2046.000000
40.480000	-0.059259	-35.021950	-3.050205	-10.787700	-15.530819	-5.653226	0.000000	-10.000000	0.016667	-9.550000	74.833336	1023.000000	1023.000000	2046.000000
40.500000	-0.059140	-34.951481	-3.001049	-10.949875	-15.206560	-5.793996	0.000000	-10.000000	0.016667	-9.166667	71.666664	1023.000000	1023.000000	2046.000000
40.520000	-0.059123	-34.941608	-2.876136	-11.002682	-15.065617	-5.997174	0.000000	-10.000000	0.016667	-8.950000	68.500000	1023.000000	1023.000000	2046.000000
40.540001	-0.059353	-35.077618	-2.721890	-11.171504	-15.169596	-6.014628	0.000000	-10.000000	0.008333	-8.666667	65.500000	1023.000000	1023.000000	2046.000000
40.560001	-0.059654	-35.255264	-2.506549	-11.414797	-15.329160	-6.004760	0.000000	-10.000000	0.000000	-7.950000	62.666668	1023.000000	1023.000000	2046.000000
40.580002	-0.059883	-35.391098	-2.430564	-11.560426	-15.379331	-6.020779	0.000000	-10.000000	0.000000	-6.966667	60.000000	1023.000000	1023.000000	2046.000000
40.599998	-0.059928	-35.417400	-2.376585	-11.626303	-15.321375	-6.093137	0.000000	-10.000000	0.000000	-5.933333	57.666668	1023.000000	1023.000000	2046.000000
40.619999	-0.059837	-35.363571	-2.345297	-11.576090	-15.185985	-6.256200	0.000000	-10.000000	-0.016667	-5.116667	55.666668	1023.000000	1023.000000	2046.000000
40.639999	-0.059653	-35.254650	-2.209316	-11.585227	-15.051367	-6.408739	0.000000	-10.000000	-0.016667	-4.550000	54.000000	1023.000000	1023.000000	2046.000000
40.660000	-0.059502	-35.165855	-2.012509	-11.675518	-15.125321	-6.352506	0.000000	-10.000000	-0.016667	-4.200000	52.500000	1023.000000	1023.000000	2046.000000
40.680000	-0.059680	-35.271099	-1.859021	-11.878242	-15.367012	-6.166827	0.000000	-10.000000	-0.008333	-4.283333	51.000000	1023.000000	1023.000000	2046.000000
40.700001	-0.059279	-35.033894	-1.805417	-11.806773	-15.280839	-6.140864	0.000000	-10.000000	-0.008333	-4.650000	49.666668	1023.000000	1023.000000	2046.000000
40.720001	-0.059186	-34.979153	-1.910450	-11.696733	-15.147817	-6.224152	0.000000	-10.000000	-0.008333	-5.066667	48.166668	1023.000000	1023.000000	2046.000000
40.740002	-0.058779	-34.738537	-1.814535	-11.642282	-14.988877	-6.292840	0.000000	-10.000000	0.000000	-5.350000	46.500000	1023.000000	1023.000000	2046.000000
40.759998	-0.058335	-34.476017	-1.685849	-11.598289	-14.943877	-6.248003	0.000000	-10.000000	-0.008333	-5.416667	44.500000	1023.000000	1023.000000	2046.000000
40.779999	-0.058205	-34.399330	-1.611792	-11.691121	-15.107795	-5.988622	0.000000	-10.000000	-0.008333	-5.383334	42.666668	1023.000000	1023.000000	2046.000000
40.799999	-0.057969	-34.259605	-1.502491	-11.734396	-15.152271	-5.870450	0.000000	-10.000000	-0.008333	-5.283333	41.000000	1023.000000	1023.000000	2046.000000
40.820000	-0.057860	-34.195038	-1.541798	-11.729324	-15.045708	-5.878209	0.000000	-10.000000	-0.016667	-5.233334	39.333332	1023.000000	1023.000000	2046.000000
40.840000	-0.057575	-34.026688	-1.557168	-11.626737	-14.896631	-5.946152	0.000000	-10.000000	-0.016667	-5.200000	37.500000	1023.000000	1023.000000	2046.000000
40.860001	-0.057402	-33.924377	-1.577774	-11.475648	-14.834842	-6.036114	0.000000	-10.000000	-0.016667	-5.233334	35.500000	1023.000000	1023.000000	2046.000000
40.880001	-0.056979	-33.674370	-1.486910	-11.374934	-14.810535	-6.001993	0.000000	-10.000000	0.000000	-5.200000	33.833332	1023.000000	1023.000000	2046.000000
40.900002	-0.056676	-33.495686	-1.359039	-11.428764	-14.855886	-5.851999	0.000000	-10.000000	-0.008333	-5.150000	32.166668	1023.000000	1023.000000	2046.000000
40.919998	-0.056509	-33.396851	-1.270061	-11.526191	-14.950087	-5.650511	0.000000	-10.000000	-0.008333	-5.050000	30.500000	1023.000000	1023.000000	2046.000000
40.939999	-0.056255	-33.246780	-1.204631	-11.543482	-14.916763	-5.581904	0.000000	-10.000000	-0.016667	-5.016667	28.666666	1023.000000	1023.000000	2046.000000
40.959999	-0.056033	-33.115593	-1.270214	-11.428076	-14.843524	-5.573779	0.000000	-10.000000	-0.025000	-5.016667	27.000000	1023.000000	1023.000000	2046.000000
40.980000	-0.055961	-33.073116	-1.383470	-11.371004	-14.710468	-5.608173	0.000000	-10.000000	-0.033333	-5.066667	25.333334	1023.000000	1023.000000	2046.000000
41.000000	-0.055740	-32.942547	-1.333088	-11.323243	-14.645957	-5.640258	0.000000	-10.000000	-0.025000	-5.100000	23.666666	1023.000000	1023.000000	2046.000000
41.020000	-0.055509	-32.805897	-1.242255	-11.181692	-14.690747	-5.691204	0.000000	-10.000000	-0.008333	-5.050000	22.000000	1023.000000	1023.000000	2046.000000
41.040001	-0.055208	-32.627819	-1.075313	-11.314951	-14.827643	-5.409913	0.000000	-10.000000	0.000000	-5.000000	20.333334	1023.000000	1023.000000	2046.000000
41.060001	-0.055012	-32.512047	-1.090140	-11.361962	-14.876776	-5.183168	0.000000	-10.000000	0.000000	-4.916667	18.500000	1023.000000	1023.000000	2046.000000
41.080002	-0.054851	-32.416821	-1.167582	-11.280159	-14.751714	-5.217368	0.000000	-10.000000	-0.008333	-4.800000	16.833334	1023.000000	1023.000000	2046.000000
41.099998	-0.054655	-32.300877	-1.173336	-11.182080	-14.578682	-5.366778	0.000000	-10.000000	-0.016667	-4.566667	15.166667	1023.000000	1023.000000	2046.000000
41.119999	-0.054466	-32.189362	-1.173608	-11.008416	-14.587789	-5.419549	0.000000	-10.000000	-0.033333	-4.266667	13.833333	1023.000000	1023.000000	2046.000000
41.139999	-0.054373	-32.134518	-1.071764	-11.119102	-14.765634	-5.178017	0.000000	-10.000000	-0.033333	-3.983333	12.333333	1023.000000	1023.000000	2046.000000
41.160000	-0.054126	-31.988531	-1.016823	-11.223101	-14.833859	-4.914748	0.000000	-10.000000	-0.041667	-3.666667	11.000000	1023.000000	1023.000000	2046.000000
41.180000	-0.053935	-31.875355	-1.042325	-11.187690	-14.690626	-4.954714	0.000000	-10.000000	-0.025000	-3.316667	9.666667	1023.000000	1023.000000	2046.000000
41.200001	-0.053669	-31.718664	-1.135925	-11.042498	-14.490808	-5.049434	0.000000	-10.000000	-0.025000	-3.033333	8.500000	1023.000000	1023.000000	2046.000000
41.220001	-0.053282	-31.489809	-1.040067	-10.889926	-14.472569	-5.087247	0.000000	-10.000000	-0.025000	-2.733333	7.500000	1023.000000	1023.000000	2046.000000
41.240002	-0.053471	-31.601389	-1.035120	-10.985610	-14.646932	-4.933729	0.000000	-10.000000	-0.041667	-2.483333	6.666667	1023.000000	1023.000000	2046.000000
41.259998	-0.054316	-32.100491	-1.068627	-11.221353	-14.963823	-4.846689	0.000000	-10.000000	-0.050000	-2.166667	5.833333	1023.000000	1023.000000	2046.000000
41.279999	-0.054897	-32.444206	-1.295014	-11.277382	-14.849921	-5.021889	0.000000	-10.000000	-0.041667	-1.716667	5.333333	1023.000000	1023.000000	2046.000000
41.299999	-0.055914	-33.045406	-1.586936	-11.351217	-14.784610	-5.322645	0.000000	-10.000000	-0.041667	-1.166667	5.000000	1023.000000	1023.000000	2046.000000
41.320000	-0.056163	-33.192520	-1.572737	-11.217832	-14.825780	-5.576172	0.000000	-10.000000	-0.033333	-0.533333	5.000000	1023.000000	1023.000000	2046.000000
41.340000	-0.055735	-32.939590	-1.490266	-11.046326	-15.032443	-5.370557	0.000000	-10.000000	-0.033333	-0.183333	5.000000	1023.000000	1023.000000	2046.000000
41.360001	-0.054940	-32.469780	-1.367027	-11.011354	-15.194833	-4.896566	0.000000	-10.000000	-0.033333	0.000000	5.000000	1023.000000	1023.000000	2046.000000
41.380001	-0.054388	-32.143303	-1.299102	-10.915565	-15.055528	-4.873107	0.000000	-10.000000	-0.033333	0.000000	5.000000	1023.000000	1023.000000	2046.000000
41.400002	-0.054372	-32.133739	-1.358952	-10.769908	-14.852015	-5.152865	0.000000	-10.000000	-0.050000	0.450000	5.000000	1023.000000	1023.000000	2046.000000
41.419998	-0.054827	-32.402611	-1.437498	-10.440599	-14.794566	-5.729946	0.000000	-10.000000	-0.058333	1.750000	5.000000	1023.000000	1023.000000	2046.000000
41.439999	-0.056048	-33.124210	-1.507506	-10.364288	-15.148785	-6.103632	0.000000	-10.000000	-0.083333	3.600000	5.000000	1023.000000	1023.000000	2046.000000
41.459999	-0.057732	-34.119621	-1.744076	-10.500408	-15.577452	-6.297687	0.000000	-10.000000	-0.108333	5.750000	5.000000	1023.000000	1023.000000	2046.000000
41.480000	-0.059149	-34.957176	-2.058940	-10.606077	-15.776528	-6.515633	0.000000	-10.000000	-0.108333	7.583333	5.000000	1023.000000	1023.000000	2046.000000
41.500000	-0.060447	-35.724037	-2.456228	-10.678670	-15.847954	-6.741184	0.000000	-10.000000	-0.108333	9.116667	5.000000	1023.000000	1023.000000	2046.000000
41.520000	-0.061552	-36.377369	-2.859175	-10.716538	-15.821544	-6.980114	0.000000	-10.000000	-0.091667	10.133334	5.000000	1023.000000	1023.000000	2046.000000
41.540001	-0.062209	-36.765614	-3.020636	-10.759241	-15.869538	-7.116197	0.000000	-10.000000	-0.116667	11.000000	5.000000	1023.000000	1023.000000	2046.000000
41.560001	-0.062680	-37.043804	-3.133447	-10.760303	-15.977849	-7.172207	0.000000	-10.000000	-0.150000	12.166667	5.000000	1023.000000	1023.000000	2046.000000
41.580002	-0.062915	-37.182659	-3.185196	-10.901274	-16.217417	-6.878772	0.000000	-10.000000	-0.200000	13.750000	11.000000	1023.000000	1023.000000	2046.000000
41.599998	-0.062874	-37.158356	-3.300661	-10.904664	-16.298136	-6.654894	0.000000	-10.000000	-0.250000	15.450001	18.333334	1023.000000	1023.000000	2046.000000
41.619999	-0.062560	-36.973164	-3.461096	-10.837842	-16.104620	-6.569605	0.000000	-10.000000	-0.291667	17.033333	27.500000	1023.000000	1023.000000	2046.000000
41.639999	-0.062420	-36.889992	-3.599401	-10.769338	-15.968256	-6.552996	0.000000	-10.000000	-0.325000	18.533333	32.666668	1023.000000	1023.000000	2046.000000
41.660000	-0.062075	-36.686398	-3.689108	-10.585234	-15.888962	-6.523095	0.000000	-10.000000	-0.358333	20.000000	38.666668	1023.000000	1023.000000	2046.000000
41.680000	-0.061540	-36.369907	-3.667295	-10.446973	-15.940336	-6.315305	0.000000	-10.000000	-0.383333	21.033333	45.166668	1023.000000	1023.000000	2046.000000
41.700001	-0.060999	-36.050331	-3.536929	-10.450381	-16.193405	-5.869614	0.000000	-10.000000	-0.416667	22.066668	52.000000	1023.000000	1023.000000	2046.000000
41.720001	-0.059844	-35.368050	-3.441879	-10.295090	-16.161648	-5.469433	0.000000	-10.000000	-0.433333	22.733334	59.166668	1023.000000	1023.000000	2046.000000
41.740002	-0.058177	-34.382877	-3.276287	-10.086873	-15.827069	-5.192648	0.000000	-10.000000	-0.450000	23.600000	66.500000	1023.000000	1023.000000	2046.000000
41.759998	-0.056970	-33.669048	-3.121320	-9.849866	-15.517239	-5.180623	0.000000	-10.000000	-0.475000	24.250000	74.166664	1023.000000	1023.000000	2046.000000
41.779999	-0.055580	-32.847786	-2.840841	-9.665706	-15.351486	-4.989754	0.000000	-10.000000	-0.508333	25.083334	82.166664	1023.000000	1023.000000	2046.000000
41.799999	-0.054505	-32.212612	-2.489944	-9.726089	-15.421128	-4.575450	0.000000	-10.000000	-0.550000	25.933332	90.500000	1023.000000	1023.000000	2046.000000
41.820000	-0.053248	-31.469410	-2.180319	-9.771514	-15.334346	-4.183232	0.000000	-10.000000	-0.566667	26.716667	99.166664	1023.000000	1023.000000	2046.000000
41.840000	-0.052340	-30.932764	-1.951639	-9.809655	-14.999150	-4.172319	0.000000	-10.000000	-0.566667	27.316668	108.000000	1023.000000	1023.000000	2046.000000
41.860001	-0.051571	-30.478754	-1.854302	-9.778076	-14.609128	-4.237247	0.000000	-10.000000	-0.583333	27.583334	117.000000	1023.000000	1023.000000	2046.000000
41.880001	-0.051024	-30.155279	-1.682879	-9.750577	-14.295188	-4.426637	0.000000	-10.000000	-0.608333	28.150002	126.166664	1023.000000	1023.000000	2046.000000
41.900002	-0.050481	-29.834497	-1.508814	-9.784019	-14.263238	-4.278426	0.000000	-10.000000	-0.650000	28.900002	135.333328	1023.000000	1023.000000	2046.000000
41.919998	-0.049744	-29.398825	-1.313934	-9.807506	-14.305328	-3.972057	0.000000	-10.000000	-0.675000	29.816668	144.833328	1023.000000	1023.000000	2046.000000
41.939999	-0.048516	-28.673197	-1.121394	-9.628346	-14.128329	-3.795127	0.000000	-10.000000	-0.708333	30.400002	154.500000	1023.000000	1023.000000	2046.000000
41.959999	-0.047268	-27.935286	-0.924556	-9.457537	-13.734868	-3.818324	0.000000	-10.000000	-0.716667	30.866667	164.666672	1023.000000	1023.000000	2046.000000
41.980000	-0.046246	-27.331646	-0.785314	-9.274564	-13.354183	-3.917584	0.000000	-10.000000	-0.716667	31.266666	175.000000	1023.000000	1023.000000	2046.000000
42.000000	-0.045033	-26.614393	-0.621758	-9.045395	-13.066490	-3.880749	0.000000	-10.000000	-0.700000	31.283333	185.333328	1023.000000	1023.000000	2046.000000
42.020000	-0.044042	-26.028700	-0.514518	-8.945230	-12.943345	-3.625607	0.000000	-10.000000	-0.700000	31.483334	195.833328	1023.000000	1023.000000	2046.000000
42.040001	-0.042740	-25.259132	-0.380740	-8.794484	-12.918102	-3.165806	0.000000	-10.000000	-0.700000	31.450001	206.166672	1023.000000	1023.000000	2046.000000
42.060001	-0.041013	-24.238543	-0.260192	-8.471301	-12.567670	-2.939379	0.000000	-10.000000	-0.708333	31.416666	216.833328	1023.000000	1023.000000	2046.000000
42.080002	-0.039470	-23.326748	-0.161097	-8.150502	-12.221649	-2.793499	0.000000	-10.000000	-0.716667	31.450001	227.166672	1023.000000	1023.000000	2046.000000
42.099998	-0.038016	-22.467611	-0.103602	-7.823047	-11.809193	-2.731769	0.000000	-10.000000	-0.733333	31.733334	237.833328	1023.000000	1023.000000	2046.000000
42.119999	-0.036633	-21.649971	-0.023068	-7.484890	-11.361688	-2.780325	0.000000	-10.000000	-0.758333	32.416668	248.333328	1023.000000	1023.000000	2046.000000
42.139999	-0.035355	-20.894730	0.018684	-7.237756	-11.216390	-2.459268	0.000000	-10.000000	-0.783333	32.833336	259.166656	1023.000000	1023.000000	2046.000000
42.160000	-0.033984	-20.084509	0.079797	-6.979887	-11.119308	-2.065111	0.000000	-10.000000	-0.816667	33.400002	270.000000	1023.000000	1023.000000	2046.000000
42.180000	-0.032166	-19.009983	0.192760	-6.579602	-10.847151	-1.775990	0.000000	-10.000000	-0.816667	33.750000	281.000000	1023.000000	1023.000000	2046.000000
42.200001	-0.030330	-17.925198	0.333287	-6.142082	-10.407604	-1.708799	0.000000	-10.000000	-0.841667	34.066669	292.166656	1023.000000	1023.000000	2046.000000
42.220001	-0.028725	-16.976536	0.478580	-5.768144	-9.957989	-1.728982	0.000000	-10.000000	-0.841667	34.583336	303.500000	1023.000000	1023.000000	2046.000000
42.240002	-0.026945	-15.924574	0.628164	-5.297829	-9.533561	-1.721349	0.000000	-10.000000	-0.866667	34.900002	315.166656	1023.000000	1023.000000	2046.000000
42.259998	-0.025473	-15.054488	0.745193	-4.972625	-9.303153	-1.523903	0.000000	-10.000000	-0.866667	35.416668	326.666656	1023.000000	1023.000000	2046.000000
42.279999	-0.024136	-14.264421	0.828116	-4.695932	-9.247390	-1.149214	0.000000	-10.000000	-0.883333	35.350002	338.333344	1023.000000	1023.000000	2046.000000
42.299999	-0.022304	-13.181895	0.913947	-4.239300	-8.963146	-0.893396	0.000000	-10.000000	-0.891667	35.533333	350.000000	1023.000000	1023.000000	2046.000000
42.320000	-0.020684	-12.224044	1.051682	-3.784946	-8.698585	-0.792195	0.000000	-10.000000	-0.883333	35.266666	362.000000	1023.000000	1023.000000	2046.000000
42.340000	-0.019136	-11.309148	1.154714	-3.417602	-8.309770	-0.736490	0.000000	-10.000000	-0.883333	35.333336	373.833344	1023.000000	1023.000000	2046.000000
42.360001	-0.017581	-10.390224	1.274262	-2.954837	-7.924416	-0.785233	0.000000	-10.000000	-0.883333	35.433334	385.500000	1023.000000	1023.000000	2046.000000
42.380001	-0.016434	-9.712675	1.336316	-2.675273	-7.770197	-0.603520	0.000000	-10.000000	-0.900000	35.316666	397.166656	1023.000000	1023.000000	2046.000000
42.400002	-0.015281	-9.031158	1.424594	-2.464573	-7.766764	-0.224416	0.000000	-10.000000	-0.900000	35.450001	409.000000	1023.000000	1023.000000	2046.000000
42.419998	-0.014044	-8.300035	1.511415	-2.219656	-7.767864	0.176069	0.000000	-10.000000	-0.891667	35.400002	421.000000	1023.000000	1023.000000	2046.000000
42.439999	-0.012828	-7.581230	1.493267	-1.866861	-7.622106	0.414471	0.000000	-10.000000	-0.891667	35.716667	433.000000	1023.000000	1023.000000	2046.000000
42.459999	-0.011552	-6.827288	1.594540	-1.553709	-7.429593	0.561474	0.000000	-10.000000	-0.908333	35.900002	445.000000	1023.000000	1023.000000	2046.000000
42.480000	-0.010254	-6.060026	1.745673	-1.255004	-7.185058	0.634363	0.000000	-10.000000	-0.933333	36.250000	457.000000	1023.000000	1023.000000	2046.000000
42.500000	-0.009232	-5.456106	1.806906	-0.965163	-6.978096	0.680246	0.000000	-10.000000	-0.950000	36.366669	469.000000	1023.000000	1023.000000	2046.000000
42.520000	-0.009533	-5.633920	1.727990	-0.980425	-7.220381	0.838897	0.000000	-10.000000	-0.950000	36.150002	481.000000	1023.000000	1023.000000	2046.000000
42.540001	-0.010110	-5.974840	1.549674	-1.074952	-7.426328	0.976765	0.000000	-10.000000	-0.958333	36.049999	493.000000	1023.000000	1023.000000	2046.000000
42.560001	-0.010240	-6.051586	1.426836	-0.983719	-7.493896	0.999193	0.000000	-10.000000	-0.966667	36.383335	505.000000	1023.000000	1023.000000	2046.000000
42.580002	-0.009922	-5.863994	1.400377	-0.847983	-7.368018	0.951630	0.000000	-10.000000	-0.966667	36.700001	517.000000	1023.000000	1023.000000	2046.000000
42.599998	-0.008655	-5.114931	1.589614	-0.430291	-7.381673	1.107419	0.000000	-10.000000	-0.958333	36.766666	529.166687	1023.000000	1023.000000	2046.000000
42.619999	-0.007058	-4.171552	1.842196	-0.205171	-7.545968	1.737390	0.000000	-10.000000	-0.950000	36.633335	541.500000	1023.000000	1023.000000	2046.000000
42.639999	-0.005625	-3.324635	1.973652	0.171994	-7.936960	2.466678	0.000000	-10.000000	-0.958333	36.783337	553.833313	1023.000000	1023.000000	2046.000000
42.660000	-0.004674	-2.762334	2.031932	0.558296	-8.047196	2.694635	0.000000	-10.000000	-0.958333	36.816669	566.000000	1023.000000	1023.000000	2046.000000
42.680000	-0.004280	-2.529215	2.193004	0.724899	-7.970994	2.523877	0.000000	-10.000000	-0.950000	36.816669	578.333313	1023.000000	1023.000000	2046.000000
42.700001	-0.004423	-2.613855	2.465811	0.817925	-8.388487	2.490896	0.000000	-10.000000	-0.933333	36.700001	590.666687	1023.000000	1023.000000	2046.000000
42.720001	-0.005289	-3.125928	2.436972	0.716310	-9.113560	2.834350	0.000000	-10.000000	-0.908333	36.433334	603.000000	1023.000000	1023.000000	2046.000000
42.740002	-0.005940	-3.510814	2.220320	0.741004	-9.800122	3.327984	0.000000	-10.000000	-0.866667	35.850002	615.000000	1023.000000	1023.000000	2046.000000
42.759998	-0.006297	-3.721513	1.990957	0.835603	-9.938893	3.390820	0.000000	-10.000000	-0.833333	34.933334	627.000000	1023.000000	1023.000000	2046.000000
42.779999	-0.006446	-3.809781	1.879900	0.951420	-9.835135	3.194035	0.000000	-10.000000	-0.816667	33.916668	638.833313	1023.000000	1023.000000	2046.000000
42.799999	-0.006835	-4.039330	1.723273	0.940307	-10.045410	3.342500	0.000000	-10.000000	-0.825000	33.150002	650.333313	1023.000000	1023.000000	2046.000000
42.820000	-0.006832	-4.037611	1.522232	1.026658	-10.361407	3.774906	0.000000	-10.000000	-0.816667	32.750000	661.500000	1023.000000	1023.000000	2046.000000
42.840000	-0.006354	-3.755170	1.298407	1.262672	-10.381888	4.065639	0.000000	-10.000000	-0.808333	32.799999	672.500000	1023.000000	1023.000000	2046.000000
42.860001	-0.006013	-3.553710	1.173629	1.433908	-10.222416	4.061169	0.000000	-10.000000	-0.808333	33.000000	683.500000	1023.000000	1023.000000	2046.000000
42.880001	-0.005437	-3.213373	1.186244	1.617389	-10.230880	4.213874	0.000000	-10.000000	-0.825000	33.049999	694.500000	1023.000000	1023.000000	2046.000000
42.900002	-0.005119	-3.025526	1.073414	1.754528	-10.460798	4.607330	0.000000	-10.000000	-0.825000	33.049999	705.500000	1023.000000	1023.000000	2046.000000
42.919998	-0.004050	-2.393467	0.889541	2.184301	-10.474081	5.006772	0.000000	-10.000000	-0.833333	32.933334	716.500000	1023.000000	1023.000000	2046.000000
42.939999	-0.003111	-1.838640	0.761895	2.475746	-10.298994	5.222713	0.000000	-10.000000	-0.816667	32.816669	727.500000	1023.000000	1023.000000	2046.000000
42.959999	-0.002113	-1.248789	0.872120	2.746368	-10.182982	5.315706	0.000000	-10.000000	-0.816667	32.833336	738.500000	1023.000000	1023.000000	2046.000000
42.980000	-0.001269	-0.749852	0.945674	2.865832	-10.283540	5.722181	0.000000	-10.000000	-0.791667	32.799999	749.500000	1023.000000	1023.000000	2046.000000
43.000000	-0.000464	-0.274259	0.875013	3.013631	-10.379539	6.216636	0.000000	-10.000000	-0.775000	32.583332	760.500000	1023.000000	1023.000000	2046.000000
43.020000	0.000957	0.565835	0.816121	3.338528	-10.330556	6.741743	0.000000	-10.000000	-0.733333	31.883333	771.500000	1023.000000	1023.000000	2046.000000
43.040001	0.002311	1.365562	0.829105	3.571287	-10.183873	7.149044	0.000000	-10.000000	-0.700000	30.883333	782.166687	1023.000000	1023.000000	2046.000000
43.060001	0.004068	2.404043	1.026581	3.825991	-9.950951	7.502422	0.000000	-10.000000	-0.658333	29.900000	792.500000	1023.000000	1023.000000	2046.000000
43.080002	0.005344	3.158184	1.242049	3.872228	-9.905446	7.949353	0.000000	-10.000000	-0.608333	28.933334	802.500000	1023.000000	1023.000000	2046.000000
43.099998	0.006277	3.709775	1.297893	3.921037	-9.830911	8.321755	0.000000	-10.000000	-0.550000	27.816668	812.500000	1023.000000	1023.000000	2046.000000
43.119999	0.007167	4.235959	1.287035	4.042682	-9.760551	8.666794	0.000000	-10.000000	-0.508333	26.683334	822.000000	1023.000000	1023.000000	2046.000000
43.139999	0.007982	4.717640	1.343037	4.133550	-9.425335	8.666389	0.000000	-10.000000	-0.500000	25.983334	831.166687	1023.000000	1023.000000	2046.000000
43.160000	0.008759	5.176672	1.610266	4.071268	-9.166842	8.661981	0.000000	-10.000000	-0.483333	25.366667	839.833313	1023.000000	1023.000000	2046.000000
43.180000	0.009032	5.338044	1.750198	3.996224	-9.202252	8.793875	0.000000	-10.000000	-0.458333	25.000000	848.500000	1023.000000	1023.000000	2046.000000
43.200001	0.009789	5.785488	1.825194	4.128613	-9.211664	9.043346	0.000000	-10.000000	-0.416667	24.266666	856.833313	1023.000000	1023.000000	2046.000000
43.220001	0.011072	6.543848	1.972528	4.353449	-8.871555	9.089427	0.000000	-10.000000	-0.383333	23.716667	865.000000	1023.000000	1023.000000	2046.000000
43.240002	0.011848	7.001970	2.095180	4.458102	-8.655313	9.104002	0.000000	-10.000000	-0.350000	22.816668	873.000000	1023.000000	1023.000000	2046.000000
43.259998	0.012594	7.443211	2.291170	4.523911	-8.596349	9.224478	0.000000	-10.000000	-0.300000	21.333334	880.833313	1023.000000	1023.000000	2046.000000
43.279999	0.013062	7.719697	2.426770	4.487394	-8.639421	9.444955	0.000000	-10.000000	-0.258333	20.033335	888.333313	1023.000000	1023.000000	2046.000000
43.299999	0.013938	8.237243	2.435659	4.755807	-8.471030	9.516807	0.000000	-10.000000	-0.191667	17.900002	895.166687	1023.000000	1023.000000	2046.000000
43.320000	0.014809	8.752110	2.508075	4.925920	-8.186824	9.504937	0.000000	-10.000000	-0.166667	15.983334	901.500000	1023.000000	1023.000000	2046.000000
43.340000	0.015547	9.188110	2.762866	4.915523	-8.014425	9.524146	0.000000	-10.000000	-0.125000	13.600000	907.000000	1023.000000	1023.000000	2046.000000
43.360001	0.015852	9.368374	2.865310	4.864133	-8.119005	9.757936	0.000000	-10.000000	-0.108333	11.750000	912.166687	1023.000000	1023.000000	2046.000000
43.380001	0.016572	9.793981	2.898071	5.035656	-8.073935	9.934187	0.000000	-10.000000	-0.066667	9.766666	916.333313	1023.000000	1023.000000	2046.000000
43.400002	0.017172	10.148725	2.890736	5.167824	-7.847825	9.937989	0.000000	-10.000000	-0.033333	7.716667	920.166687	1023.000000	1023.000000	2046.000000
43.419998	0.017381	10.272394	3.040629	5.097853	-7.755442	9.889354	0.000000	-10.000000	-0.025000	5.550000	923.000000	1023.000000	1023.000000	2046.000000
43.439999	0.017591	10.396325	3.200584	5.024664	-7.764319	9.935397	0.000000	-10.000000	-0.025000	3.016667	925.333313	1023.000000	1023.000000	2046.000000
43.459999	0.017657	10.435169	3.349540	4.919744	-7.926651	10.092537	0.000000	-10.000000	-0.025000	0.250000	926.500000	1023.000000	1023.000000	2046.000000
43.480000	0.018119	10.708348	3.285504	5.028962	-7.753566	10.147449	0.000000	-10.000000	-0.008333	-2.250000	927.000000	1023.000000	1023.000000	2046.000000
43.500000	0.018449	10.903330	3.400881	5.073780	-7.647454	10.076123	0.000000	-10.000000	0.000000	-4.500000	927.000000	1023.000000	1023.000000	2046.000000
43.520000	0.018522	10.946394	3.365502	5.148343	-7.544487	9.977036	0.000000	-10.000000	0.008333	-6.533333	927.000000	1023.000000	1023.000000	2046.000000
43.540001	0.018488	10.926300	3.485282	5.022160	-7.550774	9.969631	0.000000	-10.000000	0.025000	-8.550000	927.000000	1023.000000	1023.000000	2046.000000
43.560001	0.018487	10.925961	3.635063	4.951577	-7.634026	9.973347	0.000000	-10.000000	0.041667	-10.066667	927.000000	1023.000000	1023.000000	2046.000000
43.580002	0.018168	10.737268	3.656258	4.761094	-7.761514	10.081430	0.000000	-10.000000	0.050000	-11.233334	927.000000	1023.000000	1023.000000	2046.000000
43.599998	0.018438	10.896860	3.672702	4.785493	-7.655479	10.094144	0.000000	-10.000000	0.050000	-12.100000	927.000000	1023.000000	1023.000000	2046.000000
43.619999	0.018449	10.903256	3.601140	4.872928	-7.450866	9.880055	0.000000	-10.000000	0.050000	-12.750000	919.333313	1023.000000	1023.000000	2046.000000
43.639999	0.018340	10.839190	3.702357	4.797070	-7.391264	9.731029	0.000000	-10.000000	0.066667	-13.316667	910.333313	1023.000000	1023.000000	2046.000000
43.660000	0.018320	10.827321	3.815825	4.659985	-7.569501	9.921012	0.000000	-10.000000	0.075000	-13.816667	899.666687	1023.000000	1023.000000	2046.000000
43.680000	0.017984	10.628339	3.784844	4.484118	-7.766760	10.126137	0.000000	-10.000000	0.108333	-14.350000	895.166687	1023.000000	1023.000000	2046.000000
43.700001	0.017447	10.310967	3.612959	4.417005	-7.632098	9.913102	0.000000	-10.000000	0.125000	-14.750000	890.333313	1023.000000	1023.000000	2046.000000
43.720001	0.016264	9.611757	3.409943	4.246755	-7.650012	9.605073	0.000000	-10.000000	0.150000	-15.083334	885.500000	1023.000000	1023.000000	2046.000000
43.740002	0.015112	8.930966	3.405109	4.061480	-7.726575	9.190953	0.000000	-10.000000	0.158333	-15.450000	880.500000	1023.000000	1023.000000	2046.000000
43.759998	0.014409	8.515470	3.508778	3.817658	-8.014933	9.203966	0.000000	-10.000000	0.175000	-16.100000	875.333313	1023.000000	1023.000000	2046.000000
43.779999	0.014067	8.313498	3.600362	3.649940	-8.305084	9.368279	0.000000	-10.000000	0.191667	-17.000000	870.000000	1023.000000	1023.000000	2046.000000
43.799999	0.014299	8.450963	3.571680	3.784941	-8.184671	9.279014	0.000000	-10.000000	0.208333	-17.983334	864.333313	1023.000000	1023.000000	2046.000000
43.820000	0.013846	8.182863	3.628828	3.687238	-7.983731	8.850528	0.000000	-10.000000	0.225000	-18.983334	858.166687	1023.000000	1023.000000	2046.000000
43.840000	0.012847	7.592737	3.885798	3.538817	-8.015089	8.183211	0.000000	-10.000000	0.258333	-19.933334	851.666687	1023.000000	1023.000000	2046.000000
43.860001	0.010962	6.478520	3.779340	3.206218	-8.392789	7.885751	0.000000	-10.000000	0.300000	-20.683334	844.833313	1023.000000	1023.000000	2046.000000
43.880001	0.008871	5.242547	3.591756	2.982589	-8.792203	7.460404	0.000000	-10.000000	0.341667	-21.500000	838.000000	1023.000000	1023.000000	2046.000000
43.900002	0.006194	3.660365	3.161537	2.698444	-8.834320	6.634704	0.000000	-10.000000	0.366667	-22.533333	831.000000	1023.000000	1023.000000	2046.000000
43.919998	0.003557	2.102080	2.916605	2.477119	-9.101284	5.809640	0.000000	-10.000000	0.400000	-23.783333	823.666687	1023.000000	1023.000000	2046.000000
43.939999	0.000952	0.562507	2.734278	2.028841	-9.641433	5.440821	0.000000	-10.000000	0.441667	-25.016666	815.666687	1023.000000	1023.000000	2046.000000
43.959999	-0.001150	-0.679515	2.644468	1.598363	-10.044479	5.122133	0.000000	-10.000000	0.483333	-26.150000	807.166687	1023.000000	1023.000000	2046.000000
43.980000	-0.002550	-1.507158	2.405485	1.393714	-10.132195	4.825838	0.000000	-10.000000	0.508333	-27.166668	798.333313	1023.000000	1023.000000	2046.000000
44.000000	-0.004127	-2.439195	2.086056	1.245299	-10.124607	4.354057	0.000000	-10.000000	0.541667	-27.883333	789.333313	1023.000000	1023.000000	2046.000000
44.020000	-0.005260	-3.108536	1.927115	1.176874	-10.179041	3.966516	0.000000	-10.000000	0.575000	-28.416668	780.000000	1023.000000	1023.000000	2046.000000
44.040001	-0.006523	-3.855018	1.815573	1.002772	-10.436279	3.762916	0.000000	-10.000000	0.600000	-28.750000	770.500000	1023.000000	1023.000000	2046.000000
44.060001	-0.007953	-4.700346	1.788095	0.635436	-10.942338	3.818460	0.000000	-10.000000	0.608333	-28.950001	761.000000	1023.000000	1023.000000	2046.000000
44.080002	-0.008834	-5.220698	1.684563	0.416349	-11.106595	3.784986	0.000000	-10.000000	0.608333	-29.016666	751.333313	1023.000000	1023.000000	2046.000000
44.099998	-0.009529	-5.631752	1.434525	0.419550	-10.975753	3.489926	0.000000	-10.000000	0.616667	-29.050001	741.500000	1023.000000	1023.000000	2046.000000
44.119999	-0.010504	-6.208065	1.291905	0.340547	-10.804814	2.964298	0.000000	-10.000000	0.608333	-29.150000	731.833313	1023.000000	1023.000000	2046.000000
44.139999	-0.011312	-6.685475	1.253684	0.150807	-10.902256	2.812291	0.000000	-10.000000	0.625000	-29.183334	722.166687	1023.000000	1023.000000	2046.000000
44.160000	-0.012542	-7.412518	1.266601	-0.321191	-11.320184	2.962257	0.000000	-10.000000	0.625000	-29.516666	712.500000	1023.000000	1023.000000	2046.000000
44.180000	-0.012919	-7.635256	1.341326	-0.689006	-11.625302	3.337726	0.000000	-10.000000	0.641667	-29.750000	702.500000	1023.000000	1023.000000	2046.000000
44.200001	-0.012919	-7.635255	1.283678	-0.763261	-11.299166	3.143493	0.000000	-10.000000	0.641667	-30.066668	692.500000	1023.000000	1023.000000	2046.000000
44.220001	-0.012926	-7.639198	1.299295	-0.748263	-11.047036	2.856805	0.000000	-10.000000	0.650000	-30.116667	685.833313	1023.000000	1023.000000	2046.000000
44.240002	-0.013082	-7.731577	1.539744	-0.919048	-11.011883	2.659608	0.000000	-10.000000	0.650000	-30.266666	675.833313	1023.000000	1023.000000	2046.000000
44.259998	-0.013713	-8.104148	1.732992	-1.358345	-11.354344	2.875549	0.000000	-10.000000	0.650000	-30.250000	665.833313	1023.000000	1023.000000	2046.000000
44.279999	-0.014175	-8.377232	1.805543	-1.746818	-11.460212	3.024255	0.000000	-10.000000	0.650000	-30.150000	652.500000	1023.000000	1023.000000	2046.000000
44.299999	-0.014940	-8.829654	1.814086	-2.080747	-11.116165	2.553172	0.000000	-10.000000	0.641667	-29.933332	642.500000	1023.000000	1023.000000	2046.000000
44.320000	-0.015539	-9.183831	1.841177	-2.198507	-10.892463	2.065960	0.000000	-10.000000	0.625000	-29.583334	632.500000	1023.000000	1023.000000	2046.000000
44.340000	-0.016517	-9.761799	2.063640	-2.664203	-11.188801	2.027565	0.000000	-10.000000	0.608333	-29.300001	622.500000	1023.000000	1023.000000	2046.000000
44.360001	-0.017248	-10.193429	2.253039	-3.152342	-11.534996	2.240870	0.000000	-10.000000	0.608333	-28.950001	612.666687	1023.000000	1023.000000	2046.000000
44.380001	-0.017716	-10.469950	2.220665	-3.362315	-11.329851	2.001551	0.000000	-10.000000	0.600000	-28.733334	603.000000	1023.000000	1023.000000	2046.000000
44.400002	-0.018366	-10.854171	2.254844	-3.494950	-11.048609	1.434543	0.000000	-10.000000	0.600000	-28.533335	593.333313	1023.000000	1023.000000	2046.000000
44.419998	-0.019254	-11.379186	2.339552	-3.773518	-11.356184	1.410965	0.000000	-10.000000	0.600000	-28.516666	583.833313	1023.000000	1023.000000	2046.000000
44.439999	-0.019688	-11.635695	2.508644	-4.131988	-11.767415	1.755064	0.000000	-10.000000	0.616667	-28.783333	574.166687	1023.000000	1023.000000	2046.000000
44.459999	-0.020081	-11.868050	2.574206	-4.389150	-11.469924	1.416819	0.000000	-10.000000	0.625000	-29.049999	567.833313	1023.000000	1023.000000	2046.000000
44.480000	-0.020335	-12.018171	2.672309	-4.343966	-11.097981	0.751467	0.000000	-10.000000	0.633333	-29.433334	558.166687	1023.000000	1023.000000	2046.000000
44.500000	-0.020795	-12.289957	2.795940	-4.512863	-11.278553	0.705518	0.000000	-10.000000	0.641667	-29.633333	548.500000	1023.000000	1023.000000	2046.000000
44.520000	-0.021447	-12.675009	2.979324	-4.832160	-11.660581	0.838408	0.000000	-10.000000	0.633333	-29.783335	535.500000	1023.000000	1023.000000	2046.000000
44.540001	-0.021586	-12.757085	2.954807	-4.938225	-11.549312	0.775645	0.000000	-10.000000	0.625000	-29.833334	525.500000	1023.000000	1023.000000	2046.000000
44.560001	-0.021822	-12.896732	3.009201	-4.871491	-11.087396	0.052954	0.000000	-10.000000	0.625000	-29.750000	515.500000	1023.000000	1023.000000	2046.000000
44.580002	-0.022342	-13.204218	3.111572	-4.980978	-11.200680	-0.134133	0.000000	-10.000000	0.641667	-29.716667	508.833344	1023.000000	1023.000000	2046.000000
44.599998	-0.022949	-13.562921	3.216827	-5.246516	-11.530837	-0.002394	0.000000	-10.000000	0.641667	-29.600000	498.833344	1023.000000	1023.000000	2046.000000
44.619999	-0.023087	-13.644179	3.229448	-5.384589	-11.448324	-0.040715	0.000000	-10.000000	0.633333	-29.666668	488.833344	1023.000000	1023.000000	2046.000000
44.639999	-0.023251	-13.741117	3.178768	-5.230222	-11.004849	-0.684814	0.000000	-10.000000	0.633333	-29.683334	475.500000	1023.000000	1023.000000	2046.000000
44.660000	-0.023699	-14.005882	3.224682	-5.189768	-10.786558	-1.254238	0.000000	-10.000000	0.641667	-29.700001	468.833344	1023.000000	1023.000000	2046.000000
44.680000	-0.024488	-14.472573	3.289409	-5.421768	-11.025653	-1.314562	0.000000	-10.000000	0.641667	-29.700001	458.833344	1023.000000	1023.000000	2046.000000
44.700001	-0.024771	-14.639937	3.260751	-5.540500	-11.229472	-1.130715	0.000000	-10.000000	0.641667	-29.833334	448.833344	1023.000000	1023.000000	2046.000000
44.720001	-0.024947	-14.743932	3.240002	-5.563131	-10.841392	-1.579411	0.000000	-10.000000	0.633333	-29.983334	435.500000	1023.000000	1023.000000	2046.000000
44.740002	-0.025337	-14.974430	3.130884	-5.414171	-10.629988	-2.061155	0.000000	-10.000000	0.625000	-30.116667	425.500000	1023.000000	1023.000000	2046.000000
44.759998	-0.025823	-15.261440	3.078903	-5.502195	-10.944356	-1.893791	0.000000	-10.000000	0.625000	-30.083334	415.500000	1023.000000	1023.000000	2046.000000
44.779999	-0.025989	-15.359657	2.792898	-5.395547	-10.217063	-2.539944	0.000000	-10.000000	0.633333	-30.000000	405.500000	1023.000000	1023.000000	2046.000000
44.799999	-0.026001	-15.366558	2.657318	-5.279344	-9.660907	-3.083625	0.000000	-10.000000	0.650000	-29.883333	398.833344	1023.000000	1023.000000	2046.000000
44.820000	-0.026469	-15.643044	2.438980	-5.141747	-9.219394	-3.720884	0.000000	-10.000000	0.633333	-29.766666	392.166656	1023.000000	1023.000000	2046.000000
44.840000	-0.026913	-15.905791	2.275813	-5.228572	-9.291293	-3.661739	0.000000	-10.000000	0.616667	-29.583334	382.333344	1023.000000	1023.000000	2046.000000
44.860001	-0.027243	-16.100861	2.198792	-5.360499	-9.241641	-3.697513	0.000000	-10.000000	0.600000	-29.250000	369.333344	1023.000000	1023.000000	2046.000000
44.880001	-0.027268	-16.115520	2.138897	-5.337038	-8.780630	-4.136748	0.000000	-10.000000	0.600000	-29.000000	359.666656	1023.000000	1023.000000	2046.000000
44.900002	-0.027220	-16.087040	2.046464	-5.196942	-8.581123	-4.355439	0.000000	-10.000000	0.600000	-28.933334	353.166656	1023.000000	1023.000000	2046.000000
44.919998	-0.027871	-16.471472	1.968464	-5.432823	-8.861892	-4.145220	0.000000	-10.000000	0.600000	-28.816668	346.666656	1023.000000	1023.000000	2046.000000
44.939999	-0.028760	-16.997276	1.839405	-5.730208	-9.224181	-3.882291	0.000000	-10.000000	0.583333	-28.583334	337.000000	1023.000000	1023.000000	2046.000000
44.959999	-0.029601	-17.494482	1.725494	-5.933436	-9.236298	-4.050242	0.000000	-10.000000	0.550000	-28.000000	324.333344	1023.000000	1023.000000	2046.000000
44.980000	-0.030835	-18.223427	1.503336	-6.070478	-9.246215	-4.410068	0.000000	-10.000000	0.516667	-27.533333	311.833344	1023.000000	1023.000000	2046.000000
45.000000	-0.031864	-18.831873	1.402620	-6.141896	-9.472114	-4.620484	0.000000	-10.000000	0.500000	-27.183334	302.500000	1023.000000	1023.000000	2046.000000
45.020000	-0.032562	-19.244188	1.384923	-6.444500	-10.049880	-4.134730	0.000000	-10.000000	0.500000	-27.083334	296.500000	1023.000000	1023.000000	2046.000000
45.040001	-0.032266	-19.069256	1.455943	-6.468347	-10.229006	-3.827846	0.000000	-10.000000	0.500000	-27.066668	287.500000	1023.000000	1023.000000	2046.000000
45.060001	-0.032722	-19.338926	1.351834	-6.636107	-10.109610	-3.945044	0.000000	-10.000000	0.491667	-26.983334	275.500000	1023.000000	1023.000000	2046.000000
45.080002	-0.033321	-19.692480	1.388032	-6.626401	-10.123276	-4.330834	0.000000	-10.000000	0.483333	-26.916668	266.500000	1023.000000	1023.000000	2046.000000
45.099998	-0.034875	-20.611414	1.233192	-6.823278	-10.610767	-4.410561	0.000000	-10.000000	0.466667	-26.516666	260.500000	1023.000000	1023.000000	2046.000000
45.119999	-0.036512	-21.578655	1.048620	-7.028441	-10.972795	-4.626039	0.000000	-10.000000	0.458333	-25.900000	254.666672	1023.000000	1023.000000	2046.000000
45.139999	-0.038920	-23.001562	0.603900	-7.264850	-11.124185	-5.216428	0.000000	-10.000000	0.416667	-24.750000	243.166672	1023.000000	1023.000000	2046.000000
45.160000	-0.042089	-24.874636	0.153663	-7.653059	-11.656979	-5.718260	0.000000	-10.000000	0.383333	-23.933332	234.666672	1023.000000	1023.000000	2046.000000
45.180000	-0.045533	-26.910046	-0.120303	-8.377254	-12.922943	-5.489544	0.000000	-10.000000	0.350000	-23.266666	226.666672	1023.000000	1023.000000	2046.000000
45.200001	-0.047580	-28.119530	-0.443373	-8.773520	-13.510611	-5.392025	0.000000	-10.000000	0.350000	-23.250000	221.666672	1023.000000	1023.000000	2046.000000
45.220001	-0.049060	-28.994169	-0.767491	-8.985841	-13.630406	-5.610431	0.000000	-10.000000	0.350000	-23.100000	211.500000	1023.000000	1023.000000	2046.000000
45.240002	-0.050364	-29.765146	-0.957700	-9.053309	-13.907606	-5.846529	0.000000	-10.000000	0.350000	-22.983334	201.166672	1023.000000	1023.000000	2046.000000
45.259998	-0.051691	-30.549248	-1.161842	-9.340218	-14.429939	-5.617249	0.000000	-10.000000	0.350000	-22.750000	193.500000	1023.000000	1023.000000	2046.000000
45.279999	-0.052347	-30.937342	-1.391844	-9.380117	-14.507088	-5.658293	0.000000	-10.000000	0.350000	-22.583334	188.333328	1023.000000	1023.000000	2046.000000
45.299999	-0.052900	-31.264004	-1.596979	-9.379600	-14.494625	-5.792801	0.000000	-10.000000	0.341667	-22.150000	180.833328	1023.000000	1023.000000	2046.000000
45.320000	-0.053462	-31.596212	-1.685887	-9.333079	-14.598094	-5.979152	0.000000	-10.000000	0.325000	-21.500000	171.000000	1023.000000	1023.000000	2046.000000
45.340000	-0.054270	-32.073612	-1.782157	-9.499776	-15.058356	-5.733325	0.000000	-10.000000	0.308333	-20.916668	163.833328	1023.000000	1023.000000	2046.000000
45.360001	-0.054625	-32.283337	-2.033373	-9.550945	-15.151849	-5.547168	0.000000	-10.000000	0.283333	-20.583334	159.166672	1023.000000	1023.000000	2046.000000
45.380001	-0.054742	-32.352600	-2.200049	-9.481519	-15.011818	-5.659212	0.000000	-10.000000	0.266667	-20.250000	154.500000	1023.000000	1023.000000	2046.000000
45.400002	-0.054630	-32.286514	-2.170581	-9.454398	-15.027525	-5.634011	0.000000	-10.000000	0.233333	-19.650000	145.500000	1023.000000	1023.000000	2046.000000
45.419998	-0.054729	-32.344570	-2.089475	-9.672831	-15.317177	-5.265086	0.000000	-10.000000	0.216667	-19.166666	138.833328	1023.000000	1023.000000	2046.000000
45.439999	-0.054242	-32.057083	-2.124763	-9.716686	-15.155816	-5.059817	0.000000	-10.000000	0.208333	-18.983334	132.500000	1023.000000	1023.000000	2046.000000
45.459999	-0.053845	-31.822227	-1.958475	-9.685896	-14.953697	-5.224159	0.000000	-10.000000	0.208333	-19.100000	128.166672	1023.000000	1023.000000	2046.000000
45.480000	-0.053642	-31.702465	-1.716676	-9.820429	-14.906947	-5.258414	0.000000	-10.000000	0.208333	-18.816668	119.833336	1023.000000	1023.000000	2046.000000
45.500000	-0.054032	-31.932756	-1.655429	-10.218242	-15.139466	-4.919620	0.000000	-10.000000	0.200000	-18.450001	113.500000	1023.000000	1023.000000	2046.000000
45.520000	-0.054440	-32.174305	-1.698887	-10.438463	-14.935854	-5.101101	0.000000	-10.000000	0.200000	-17.883335	107.500000	1023.000000	1023.000000	2046.000000
45.540001	-0.054741	-32.351650	-1.561390	-10.504628	-14.857129	-5.428503	0.000000	-10.000000	0.200000	-17.733334	103.500000	1023.000000	1023.000000	2046.000000
45.560001	-0.055241	-32.647442	-1.362890	-10.783154	-15.025036	-5.476363	0.000000	-10.000000	0.200000	-17.516666	97.500000	1023.000000	1023.000000	2046.000000
45.580002	-0.055600	-32.859570	-1.323701	-11.038672	-15.096911	-5.400283	0.000000	-10.000000	0.183333	-16.966667	91.500000	1023.000000	1023.000000	2046.000000
45.599998	-0.055764	-32.956760	-1.365694	-11.063800	-14.913479	-5.613787	0.000000	-10.000000	0.166667	-16.100000	85.833336	1023.000000	1023.000000	2046.000000
45.619999	-0.055941	-33.061386	-1.242713	-11.089319	-14.850639	-5.878716	0.000000	-10.000000	0.133333	-14.950000	80.500000	1023.000000	1023.000000	2046.000000
45.639999	-0.056278	-33.260033	-1.100079	-11.278128	-15.005271	-5.876555	0.000000	-10.000000	0.100000	-13.916667	75.666664	1023.000000	1023.000000	2046.000000
45.660000	-0.056401	-33.333111	-0.997994	-11.479828	-15.177760	-5.677529	0.000000	-10.000000	0.066667	-13.000000	70.833336	1023.000000	1023.000000	2046.000000
45.680000	-0.056428	-33.348675	-1.044862	-11.522028	-15.024698	-5.757087	0.000000	-10.000000	0.058333	-12.166667	66.333336	1023.000000	1023.000000	2046.000000
45.700001	-0.056423	-33.345715	-1.032556	-11.417656	-14.944948	-5.950556	0.000000	-10.000000	0.058333	-11.800000	62.000000	1023.000000	1023.000000	2046.000000
45.720001	-0.056258	-33.248600	-0.872276	-11.391812	-14.967862	-6.016652	0.000000	-10.000000	0.058333	-11.516666	58.166668	1023.000000	1023.000000	2046.000000
45.740002	-0.056239	-33.236973	-0.722618	-11.589235	-15.195289	-5.729830	0.000000	-10.000000	0.050000	-11.350000	54.500000	1023.000000	1023.000000	2046.000000
45.759998	-0.055935	-33.057430	-0.771883	-11.597552	-15.090955	-5.597040	0.000000	-10.000000	0.050000	-11.066667	50.833332	1023.000000	1023.000000	2046.000000
45.779999	-0.055796	-32.975185	-0.828952	-11.535865	-14.913455	-5.696913	0.000000	-10.000000	0.041667	-10.666667	47.166668	1023.000000	1023.000000	2046.000000
45.799999	-0.055518	-32.811150	-0.752142	-11.329522	-14.843528	-5.885958	0.000000	-10.000000	0.033333	-10.266666	43.500000	1023.000000	1023.000000	2046.000000
45.820000	-0.055376	-32.727348	-0.569241	-11.398849	-15.022076	-5.737184	0.000000	-10.000000	0.016667	-9.683333	40.166668	1023.000000	1023.000000	2046.000000
45.840000	-0.055338	-32.704956	-0.531283	-11.507037	-15.097045	-5.569591	0.000000	-10.000000	0.016667	-9.233334	36.833332	1023.000000	1023.000000	2046.000000
45.860001	-0.055083	-32.554176	-0.605548	-11.480787	-14.889565	-5.578279	0.000000	-10.000000	0.008333	-8.850000	33.666668	1023.000000	1023.000000	2046.000000
45.880001	-0.054916	-32.455299	-0.636386	-11.401940	-14.776960	-5.640011	0.000000	-10.000000	0.016667	-8.583334	30.666666	1023.000000	1023.000000	2046.000000
45.900002	-0.054659	-32.303719	-0.574322	-11.245505	-14.743805	-5.740087	0.000000	-10.000000	0.008333	-8.283334	27.833334	1023.000000	1023.000000	2046.000000
45.919998	-0.054568	-32.249523	-0.430669	-11.277594	-14.895489	-5.645774	0.000000	-10.000000	0.008333	-7.866667	25.166666	1023.000000	1023.000000	2046.000000
45.939999	-0.054478	-32.196583	-0.313635	-11.409964	-15.028298	-5.444684	0.000000	-10.000000	0.000000	-7.416667	22.500000	1023.000000	1023.000000	2046.000000
45.959999	-0.054227	-32.048122	-0.365999	-11.370529	-14.931083	-5.380512	0.000000	-10.000000	0.000000	-6.966667	20.000000	1023.000000	1023.000000	2046.000000
45.980000	-0.053909	-31.860352	-0.448882	-11.229390	-14.721756	-5.460323	0.000000	-10.000000	0.000000	-6.700000	17.666666	1023.000000	1023.000000	2046.000000
46.000000	-0.053798	-31.794575	-0.414021	-11.086109	-14.719991	-5.574455	0.000000	-10.000000	-0.008333	-6.500000	15.500000	1023.000000	1023.000000	2046.000000
46.020000	-0.053611	-31.684050	-0.299827	-11.079919	-14.754967	-5.549336	0.000000	-10.000000	-0.008333	-6.366667	13.500000	1023.000000	1023.000000	2046.000000
46.040001	-0.053601	-31.678375	-0.186917	-11.160009	-15.034111	-5.297338	0.000000	-10.000000	-0.008333	-6.150000	11.166667	1023.000000	1023.000000	2046.000000
46.060001	-0.053164	-31.419827	-0.191914	-11.136309	-14.937078	-5.154525	0.000000	-10.000000	0.000000	-5.866667	9.000000	1023.000000	1023.000000	2046.000000
46.080002	-0.052885	-31.254894	-0.284125	-11.064172	-14.742116	-5.164482	0.000000	-10.000000	0.000000	-5.516667	7.000000	1023.000000	1023.000000	2046.000000
46.099998	-0.052821	-31.217218	-0.299502	-10.875026	-14.680097	-5.362593	0.000000	-10.000000	0.000000	-4.850000	4.333333	1023.000000	1023.000000	2046.000000
46.119999	-0.052750	-31.175369	-0.140179	-10.856833	-14.895723	-5.282633	0.000000	-10.000000	0.000000	-4.316667	2.166667	1023.000000	1023.000000	2046.000000
46.139999	-0.052506	-31.031328	-0.040098	-10.938563	-15.072566	-4.980101	0.000000	-10.000000	-0.008333	-3.833333	0.333333	1023.000000	1023.000000	2046.000000
46.160000	-0.052047	-30.759800	-0.099308	-10.926822	-14.871080	-4.862591	0.000000	-10.000000	-0.016667	-3.766667	0.166667	1023.000000	1023.000000	2046.000000
46.180000	-0.051665	-30.533863	-0.115339	-10.805832	-14.670039	-4.942654	0.000000	-10.000000	-0.016667	-3.666667	-0.333333	1023.000000	1023.000000	2046.000000
46.200001	-0.051668	-30.535538	-0.249394	-10.651348	-14.587985	-5.046811	0.000000	-10.000000	-0.008333	-3.566667	-1.166667	1023.000000	1023.000000	2046.000000
46.220001	-0.052380	-30.956472	-0.270986	-10.669094	-14.817600	-5.198791	0.000000	-10.000000	-0.008333	-3.416667	-2.333333	1023.000000	1023.000000	2046.000000
46.240002	-0.053482	-31.607937	-0.346982	-10.847964	-15.160172	-5.252818	0.000000	-10.000000	-0.025000	-3.133333	-3.500000	1023.000000	1023.000000	2046.000000
46.259998	-0.053911	-31.861208	-0.445659	-11.015455	-15.266726	-5.133368	0.000000	-10.000000	-0.025000	-2.750000	-4.500000	1023.000000	1023.000000	2046.000000
46.279999	-0.054240	-32.055641	-0.583817	-11.097990	-15.131241	-5.242593	0.000000	-10.000000	-0.016667	-2.316667	-5.333333	1023.000000	1023.000000	2046.000000
46.299999	-0.054182	-32.021400	-0.677813	-10.817997	-15.011225	-5.514367	0.000000	-10.000000	0.000000	-2.066667	-5.833333	1023.000000	1023.000000	2046.000000
46.320000	-0.053611	-31.683836	-0.579598	-10.619699	-15.215413	-5.269127	0.000000	-10.000000	0.000000	-2.100000	-6.166667	1023.000000	1023.000000	2046.000000
46.340000	-0.053044	-31.348986	-0.384012	-10.608411	-15.387172	-4.969391	0.000000	-10.000000	-0.008333	-2.366667	-6.833333	1023.000000	1023.000000	2046.000000
46.360001	-0.052940	-31.287769	-0.397813	-10.558679	-15.260058	-5.071220	0.000000	-10.000000	-0.008333	-2.833333	-7.666667	1023.000000	1023.000000	2046.000000
46.380001	-0.053493	-31.614515	-0.581447	-10.501090	-15.065038	-5.466940	0.000000	-10.000000	-0.016667	-2.783333	-8.833333	1023.000000	1023.000000	2046.000000
46.400002	-0.054689	-32.320919	-0.801007	-10.369191	-15.019532	-6.131187	0.000000	-10.000000	-0.025000	-1.583333	-9.500000	1023.000000	1023.000000	2046.000000
46.419998	-0.056814	-33.576992	-1.120759	-10.485323	-15.390841	-6.580070	0.000000	-10.000000	-0.041667	-0.166667	-10.000000	1023.000000	1023.000000	2046.000000
46.439999	-0.058841	-34.774868	-1.428462	-10.690760	-15.934212	-6.721433	0.000000	-10.000000	-0.050000	1.350000	-10.000000	1023.000000	1023.000000	2046.000000
46.459999	-0.060179	-35.565678	-1.701603	-10.839239	-16.189377	-6.835459	0.000000	-10.000000	-0.050000	1.900000	-10.000000	1023.000000	1023.000000	2046.000000
46.480000	-0.061199	-36.168423	-2.000869	-10.924853	-16.235119	-7.007582	0.000000	-10.000000	-0.041667	2.216667	-10.000000	1023.000000	1023.000000	2046.000000
46.500000	-0.062396	-36.876041	-2.349725	-10.992848	-16.231026	-7.302442	0.000000	-10.000000	-0.033333	1.700000	-10.000000	1023.000000	1023.000000	2046.000000
46.520000	-0.063136	-37.313232	-2.470655	-11.008398	-16.331482	-7.502698	0.000000	-10.000000	-0.025000	0.866667	-10.000000	1023.000000	1023.000000	2046.000000
46.540001	-0.064082	-37.872334	-2.626999	-11.133256	-16.640823	-7.471255	0.000000	-10.000000	-0.033333	0.266667	-10.000000	1023.000000	1023.000000	2046.000000
46.560001	-0.064277	-37.987923	-2.700786	-11.157085	-16.852381	-7.277672	0.000000	-10.000000	-0.041667	0.000000	-10.000000	1023.000000	1023.000000	2046.000000
46.580002	-0.064413	-38.067890	-2.816604	-11.273956	-16.833563	-7.143768	0.000000	-10.000000	-0.050000	0.000000	-10.000000	1023.000000	1023.000000	2046.000000
46.599998	-0.064537	-38.141373	-3.032250	-11.240340	-16.687719	-7.181063	0.000000	-10.000000	-0.050000	0.733333	-10.000000	1023.000000	1023.000000	2046.000000
46.619999	-0.064770	-38.278812	-3.186751	-11.206929	-16.577850	-7.307282	0.000000	-10.000000	-0.050000	1.816667	-10.000000	1023.000000	1023.000000	2046.000000
46.639999	-0.065067	-38.454460	-3.286105	-11.158355	-16.822403	-7.187594	0.000000	-10.000000	-0.050000	3.083333	-10.000000	1023.000000	1023.000000	2046.000000
46.660000	-0.064871	-38.338497	-3.216149	-11.228249	-17.056412	-6.837686	0.000000	-10.000000	-0.050000	3.600000	-10.000000	1023.000000	1023.000000	2046.000000
46.680000	-0.064447	-38.088432	-3.291991	-11.281538	-16.902330	-6.612573	0.000000	-10.000000	-0.050000	3.716667	-10.000000	1023.000000	1023.000000	2046.000000
46.700001	-0.063832	-37.724716	-3.244838	-11.240047	-16.596647	-6.643186	0.000000	-10.000000	-0.050000	3.550000	-10.000000	1023.000000	1023.000000	2046.000000
46.720001	-0.063368	-37.450539	-3.122900	-11.159142	-16.527557	-6.640939	0.000000	-10.000000	-0.050000	3.216667	-10.000000	1023.000000	1023.000000	2046.000000
46.740002	-0.062735	-37.076183	-2.941161	-11.182245	-16.698368	-6.254411	0.000000	-10.000000	-0.050000	3.083333	-10.000000	1023.000000	1023.000000	2046.000000
46.759998	-0.061516	-36.356102	-2.665882	-11.233877	-16.514359	-5.941986	0.000000	-10.000000	-0.050000	3.416667	-10.000000	1023.000000	1023.000000	2046.000000
46.779999	-0.060954	-36.023525	-2.515690	-11.410683	-16.158804	-5.938350	0.000000	-10.000000	-0.066667	4.233334	-10.000000	1023.000000	1023.000000	2046.000000
46.799999	-0.060710	-35.879498	-2.456392	-11.507416	-15.828999	-6.086691	0.000000	-10.000000	-0.083333	5.300000	-10.000000	1023.000000	1023.000000	2046.000000
46.820000	-0.060488	-35.748421	-2.340012	-11.535226	-15.588898	-6.284287	0.000000	-10.000000	-0.100000	6.450000	-10.000000	1023.000000	1023.000000	2046.000000
46.840000	-0.060422	-35.709190	-2.173136	-11.652420	-15.705425	-6.178206	0.000000	-10.000000	-0.100000	7.933333	-10.000000	1023.000000	1023.000000	2046.000000
46.860001	-0.059640	-35.247429	-1.890394	-11.618886	-15.701449	-6.036701	0.000000	-10.000000	-0.141667	9.883333	-10.000000	1023.000000	1023.000000	2046.000000
46.880001	-0.058662	-34.669167	-1.686673	-11.674582	-15.359150	-5.948763	0.000000	-10.000000	-0.200000	12.833334	2.000000	1023.000000	1023.000000	2046.000000
46.900002	-0.058154	-34.368816	-1.599319	-11.569526	-14.965649	-6.234324	0.000000	-10.000000	-0.258333	15.150001	14.000000	1023.000000	1023.000000	2046.000000
46.919998	-0.057564	-34.020233	-1.497038	-11.464486	-14.894655	-6.164055	0.000000	-10.000000	-0.275000	17.350000	27.833334	1023.000000	1023.000000	2046.000000
46.939999	-0.056870	-33.610332	-1.365724	-11.403981	-14.952240	-5.888388	0.000000	-10.000000	-0.291667	18.516666	31.666666	1023.000000	1023.000000	2046.000000
46.959999	-0.055344	-32.708012	-1.123247	-11.273129	-14.630647	-5.680990	0.000000	-10.000000	-0.316667	19.800001	37.500000	1023.000000	1023.000000	2046.000000
46.980000	-0.054251	-32.062222	-1.072864	-11.087404	-14.179005	-5.722950	0.000000	-10.000000	-0.341667	20.466667	43.833332	1023.000000	1023.000000	2046.000000
47.000000	-0.053244	-31.467369	-1.015591	-10.842944	-13.791091	-5.817744	0.000000	-10.000000	-0.366667	21.050001	50.500000	1023.000000	1023.000000	2046.000000
47.020000	-0.052440	-30.992025	-0.953407	-10.692085	-13.749878	-5.596656	0.000000	-10.000000	-0.383333	21.683334	57.500000	1023.000000	1023.000000	2046.000000
47.040001	-0.051130	-30.217651	-0.873387	-10.442019	-13.705070	-5.197176	0.000000	-10.000000	-0.400000	22.366667	64.666664	1023.000000	1023.000000	2046.000000
47.060001	-0.049529	-29.271488	-0.737870	-10.153487	-13.350562	-5.029569	0.000000	-10.000000	-0.416667	22.850000	71.833336	1023.000000	1023.000000	2046.000000
47.080002	-0.048356	-28.578459	-0.660432	-9.968384	-12.962036	-4.987607	0.000000	-10.000000	-0.425000	23.433334	79.333336	1023.000000	1023.000000	2046.000000
47.099998	-0.046968	-27.758118	-0.628186	-9.529711	-12.463869	-5.136352	0.000000	-10.000000	-0.441667	23.866667	87.000000	1023.000000	1023.000000	2046.000000
47.119999	-0.046001	-27.186747	-0.519541	-9.363729	-12.443165	-4.860312	0.000000	-10.000000	-0.450000	24.333334	95.000000	1023.000000	1023.000000	2046.000000
47.139999	-0.044746	-26.445045	-0.453150	-9.045887	-12.369131	-4.576878	0.000000	-10.000000	-0.475000	24.650002	103.000000	1023.000000	1023.000000	2046.000000
47.160000	-0.043140	-25.495857	-0.348373	-8.701512	-12.088696	-4.357276	0.000000	-10.000000	-0.491667	24.866667	111.166664	1023.000000	1023.000000	2046.000000
47.180000	-0.041473	-24.510267	-0.128899	-8.324233	-11.720217	-4.336919	0.000000	-10.000000	-0.516667	25.266666	119.500000	1023.000000	1023.000000	2046.000000
47.200001	-0.040090	-23.693314	-0.015363	-7.930937	-11.303846	-4.443167	0.000000	-10.000000	-0.533333	25.966667	127.833336	1023.000000	1023.000000	2046.000000
47.220001	-0.038890	-22.983919	0.047578	-7.560974	-11.023690	-4.446834	0.000000	-10.000000	-0.566667	26.816666	136.333328	1023.000000	1023.000000	2046.000000
47.240002	-0.037911	-22.405415	0.071246	-7.278223	-11.084817	-4.113621	0.000000	-10.000000	-0.583333	27.299999	145.166672	1023.000000	1023.000000	2046.000000
47.259998	-0.036295	-21.450508	0.164788	-6.867150	-10.875134	-3.873011	0.000000	-10.000000	-0.583333	27.400000	154.333328	1023.000000	1023.000000	2046.000000
47.279999	-0.034948	-20.654413	0.291221	-6.598948	-10.536944	-3.809741	0.000000	-10.000000	-0.566667	27.616667	163.500000	1023.000000	1023.000000	2046.000000
47.299999	-0.033492	-19.793831	0.418103	-6.236690	-10.198298	-3.776947	0.000000	-10.000000	-0.550000	27.816668	172.500000	1023.000000	1023.000000	2046.000000
47.320000	-0.032492	-19.202797	0.557125	-5.983233	-10.080570	-3.696120	0.000000	-10.000000	-0.558333	28.150002	181.833328	1023.000000	1023.000000	2046.000000
47.340000	-0.031870	-18.834921	0.525133	-5.854599	-10.229829	-3.275626	0.000000	-10.000000	-0.575000	28.200001	191.166672	1023.000000	1023.000000	2046.000000
47.360001	-0.030321	-17.919424	0.600078	-5.511931	-10.141053	-2.866518	0.000000	-10.000000	-0.600000	28.483334	200.666672	1023.000000	1023.000000	2046.000000
47.380001	-0.028881	-17.068665	0.792914	-5.285815	-9.926358	-2.649405	0.000000	-10.000000	-0.616667	28.783335	210.000000	1023.000000	1023.000000	2046.000000
47.400002	-0.027571	-16.294485	0.958727	-4.995661	-9.702757	-2.554793	0.000000	-10.000000	-0.650000	29.433334	219.666672	1023.000000	1023.000000	2046.000000
47.419998	-0.026553	-15.693094	1.091821	-4.743532	-9.648699	-2.392684	0.000000	-10.000000	-0.666667	30.200001	229.500000	1023.000000	1023.000000	2046.000000
47.439999	-0.025841	-15.271840	1.084135	-4.605945	-9.803320	-1.946710	0.000000	-10.000000	-0.691667	30.750000	239.500000	1023.000000	1023.000000	2046.000000
47.459999	-0.025211	-14.899775	1.060257	-4.466484	-9.989103	-1.504445	0.000000	-10.000000	-0.708333	31.166666	249.500000	1023.000000	1023.000000	2046.000000
47.480000	-0.025109	-14.839127	1.019157	-4.412087	-9.988278	-1.457918	0.000000	-10.000000	-0.741667	31.733334	259.833344	1023.000000	1023.000000	2046.000000
47.500000	-0.025549	-15.099283	1.058143	-4.480561	-10.002032	-1.674832	0.000000	-10.000000	-0.775000	32.200001	270.333344	1023.000000	1023.000000	2046.000000
47.520000	-0.025791	-15.242771	1.024036	-4.465170	-10.049980	-1.751657	0.000000	-10.000000	-0.791667	32.633335	281.166656	1023.000000	1023.000000	2046.000000
47.540001	-0.025579	-15.117108	0.990487	-4.406092	-10.290756	-1.410747	0.000000	-10.000000	-0.800000	32.733334	291.833344	1023.000000	1023.000000	2046.000000
47.560001	-0.024308	-14.366042	1.061020	-4.077976	-10.552794	-0.796293	0.000000	-10.000000	-0.800000	33.016666	302.666656	1023.000000	1023.000000	2046.000000
47.580002	-0.022375	-13.223475	1.217735	-3.720278	-10.538725	-0.182207	0.000000	-10.000000	-0.808333	33.066669	313.666656	1023.000000	1023.000000	2046.000000
47.599998	-0.020741	-12.257932	1.445156	-3.319470	-10.474312	0.090694	0.000000	-10.000000	-0.816667	33.083336	324.833344	1023.000000	1023.000000	2046.000000
47.619999	-0.020036	-11.841280	1.620168	-3.089427	-10.285460	-0.086560	0.000000	-10.000000	-0.816667	33.083336	336.000000	1023.000000	1023.000000	2046.000000
47.639999	-0.020329	-12.014544	1.682039	-3.020874	-10.552537	-0.123171	0.000000	-10.000000	-0.816667	33.150002	347.000000	1023.000000	1023.000000	2046.000000
47.660000	-0.020885	-12.343135	1.559045	-2.953964	-11.002962	0.054747	0.000000	-10.000000	-0.825000	33.200001	358.000000	1023.000000	1023.000000	2046.000000
47.680000	-0.021830	-12.901782	1.333340	-2.972193	-11.264642	0.001712	0.000000	-10.000000	-0.833333	33.416668	369.000000	1023.000000	1023.000000	2046.000000
47.700001	-0.022538	-13.319708	1.107478	-2.914589	-11.445178	-0.067418	0.000000	-10.000000	-0.841667	33.633335	380.000000	1023.000000	1023.000000	2046.000000
47.720001	-0.022847	-13.502682	0.957898	-2.835841	-11.418451	-0.206288	0.000000	-10.000000	-0.816667	33.750000	391.166656	1023.000000	1023.000000	2046.000000
47.740002	-0.023020	-13.605016	0.811529	-2.712962	-11.427798	-0.275785	0.000000	-10.000000	-0.825000	33.600002	402.500000	1023.000000	1023.000000	2046.000000
47.759998	-0.023436	-13.850769	0.622101	-2.656182	-11.626863	-0.189825	0.000000	-10.000000	-0.825000	33.500000	413.833344	1023.000000	1023.000000	2046.000000
47.779999	-0.023209	-13.716349	0.392277	-2.505783	-11.735863	0.133020	0.000000	-10.000000	-0.850000	33.600002	425.000000	1023.000000	1023.000000	2046.000000
47.799999	-0.022688	-13.408702	0.254755	-2.302553	-11.740102	0.379197	0.000000	-10.000000	-0.833333	33.700001	436.000000	1023.000000	1023.000000	2046.000000
47.820000	-0.022066	-13.041266	0.223609	-2.114423	-11.543633	0.393181	0.000000	-10.000000	-0.825000	34.000000	447.166656	1023.000000	1023.000000	2046.000000
47.840000	-0.021392	-12.642435	0.245082	-1.910005	-11.465695	0.488184	0.000000	-10.000000	-0.816667	34.016666	458.500000	1023.000000	1023.000000	2046.000000
47.860001	-0.021118	-12.480905	0.100106	-1.704921	-11.749237	0.873147	0.000000	-10.000000	-0.816667	34.016666	470.000000	1023.000000	1023.000000	2046.000000
47.880001	-0.020261	-11.974040	-0.059689	-1.416264	-11.755659	1.257572	0.000000	-10.000000	-0.833333	34.033333	481.500000	1023.000000	1023.000000	2046.000000
47.900002	-0.019274	-11.390753	-0.129522	-1.131699	-11.455901	1.326369	0.000000	-10.000000	-0.833333	34.100002	492.833344	1023.000000	1023.000000	2046.000000
47.919998	-0.018234	-10.776202	0.029372	-0.937407	-11.393910	1.525743	0.000000	-10.000000	-0.841667	34.250000	504.166656	1023.000000	1023.000000	2046.000000
47.939999	-0.017812	-10.526780	0.033524	-0.937274	-11.623829	2.000799	0.000000	-10.000000	-0.825000	34.000000	515.500000	1023.000000	1023.000000	2046.000000
47.959999	-0.016255	-9.606440	0.106490	-0.698811	-11.607194	2.593075	0.000000	-10.000000	-0.816667	33.783333	526.833313	1023.000000	1023.000000	2046.000000
47.980000	-0.014664	-8.666544	0.186288	-0.468955	-11.330544	2.946666	0.000000	-10.000000	-0.800000	33.416668	538.166687	1023.000000	1023.000000	2046.000000
48.000000	-0.013064	-7.720547	0.497736	-0.294706	-11.349571	3.425994	0.000000	-10.000000	-0.808333	33.299999	549.333313	1023.000000	1023.000000	2046.000000
48.020000	-0.011906	-7.036268	0.693536	-0.199300	-11.473176	3.942673	0.000000	-10.000000	-0.816667	33.250000	560.500000	1023.000000	1023.000000	2046.000000
48.040001	-0.010356	-6.120321	0.795885	-0.085450	-11.247400	4.416645	0.000000	-10.000000	-0.825000	33.066666	571.666687	1023.000000	1023.000000	2046.000000
48.060001	-0.009267	-5.476898	0.969208	-0.088304	-10.891622	4.533819	0.000000	-10.000000	-0.791667	32.799999	582.666687	1023.000000	1023.000000	2046.000000
48.080002	-0.008623	-5.096022	1.209296	-0.146929	-10.988199	4.829811	0.000000	-10.000000	-0.775000	32.266666	593.666687	1023.000000	1023.000000	2046.000000
48.099998	-0.007872	-4.652122	1.267329	-0.001707	-11.113101	5.195357	0.000000	-10.000000	-0.775000	32.316666	604.500000	1023.000000	1023.000000	2046.000000
48.119999	-0.006900	-4.078147	1.320762	0.018852	-10.779099	5.361339	0.000000	-10.000000	-0.791667	32.400002	615.333313	1023.000000	1023.000000	2046.000000
48.139999	-0.005865	-3.466426	1.482853	0.145889	-10.503685	5.408516	0.000000	-10.000000	-0.800000	32.716667	626.166687	1023.000000	1023.000000	2046.000000
48.160000	-0.005211	-3.079969	1.560169	0.198555	-10.581531	5.742837	0.000000	-10.000000	-0.808333	32.733334	637.000000	1023.000000	1023.000000	2046.000000
48.180000	-0.004278	-2.528061	1.473846	0.406661	-10.548667	6.140099	0.000000	-10.000000	-0.825000	33.000000	648.000000	1023.000000	1023.000000	2046.000000
48.200001	-0.002941	-1.738168	1.531733	0.603875	-10.181731	6.307955	0.000000	-10.000000	-0.833333	33.166668	659.000000	1023.000000	1023.000000	2046.000000
48.220001	-0.001593	-0.941376	1.627695	0.868180	-9.880281	6.443030	0.000000	-10.000000	-0.816667	33.133335	670.000000	1023.000000	1023.000000	2046.000000
48.240002	-0.000557	-0.328912	1.753255	0.975446	-9.824697	6.767085	0.000000	-10.000000	-0.775000	32.549999	681.000000	1023.000000	1023.000000	2046.000000
48.259998	0.000836	0.493869	1.882001	1.343593	-9.764915	7.033190	0.000000	-10.000000	-0.725000	31.800001	691.833313	1023.000000	1023.000000	2046.000000
48.279999	0.002392	1.413756	1.856372	1.665698	-9.217082	7.108768	0.000000	-10.000000	-0.683333	31.183334	702.666687	1023.000000	1023.000000	2046.000000
48.299999	0.003880	2.293313	2.096843	1.869906	-8.892385	7.218950	0.000000	-10.000000	-0.641667	30.516666	713.166687	1023.000000	1023.000000	2046.000000
48.320000	0.004598	2.717239	2.229194	2.023985	-8.998212	7.462272	0.000000	-10.000000	-0.608333	29.500000	723.500000	1023.000000	1023.000000	2046.000000
48.340000	0.005897	3.485335	2.232091	2.306725	-8.851337	7.797857	0.000000	-10.000000	-0.558333	28.183334	733.500000	1023.000000	1023.000000	2046.000000
48.360001	0.007126	4.211355	2.323192	2.538385	-8.476445	7.826223	0.000000	-10.000000	-0.516667	26.700001	743.166687	1023.000000	1023.000000	2046.000000
48.380001	0.008636	5.103752	2.590528	2.774010	-8.161587	7.900800	0.000000	-10.000000	-0.466667	25.400002	752.333313	1023.000000	1023.000000	2046.000000
48.400002	0.008960	5.295398	2.648041	2.673633	-8.123095	8.096819	0.000000	-10.000000	-0.416667	23.933334	760.833313	1023.000000	1023.000000	2046.000000
48.419998	0.009928	5.867359	2.752495	2.919804	-8.141317	8.336377	0.000000	-10.000000	-0.350000	22.566668	769.000000	1023.000000	1023.000000	2046.000000
48.439999	0.010818	6.393643	2.647293	3.145653	-7.794355	8.395052	0.000000	-10.000000	-0.283333	20.916668	776.833313	1023.000000	1023.000000	2046.000000
48.459999	0.011633	6.875012	2.767514	3.289083	-7.638875	8.457292	0.000000	-10.000000	-0.225000	19.100000	784.333313	1023.000000	1023.000000	2046.000000
48.480000	0.012249	7.239095	2.964515	3.267017	-7.523289	8.530851	0.000000	-10.000000	-0.191667	17.100000	791.166687	1023.000000	1023.000000	2046.000000
48.500000	0.012340	7.293095	3.085996	3.152854	-7.666139	8.720384	0.000000	-10.000000	-0.158333	14.783334	797.166687	1023.000000	1023.000000	2046.000000
48.520000	0.012908	7.628381	3.057447	3.279341	-7.578396	8.869988	0.000000	-10.000000	-0.125000	12.483334	802.333313	1023.000000	1023.000000	2046.000000
48.540001	0.013753	8.128298	3.115728	3.514542	-7.417418	8.915445	0.000000	-10.000000	-0.075000	9.666667	806.833313	1023.000000	1023.000000	2046.000000
48.560001	0.014243	8.417775	3.149682	3.579654	-7.271288	8.959728	0.000000	-10.000000	-0.050000	6.933333	810.500000	1023.000000	1023.000000	2046.000000
48.580002	0.014628	8.645095	3.291883	3.622101	-7.226901	8.958012	0.000000	-10.000000	-0.041667	3.283333	813.333313	1023.000000	1023.000000	2046.000000
48.599998	0.014600	8.628866	3.311969	3.500037	-7.333432	9.150292	0.000000	-10.000000	-0.033333	0.250000	815.000000	1023.000000	1023.000000	2046.000000
48.619999	0.014098	8.332142	3.235124	3.380107	-7.554763	9.271673	0.000000	-10.000000	-0.033333	-2.200000	815.833313	1023.000000	1023.000000	2046.000000
48.639999	0.013599	8.037286	3.186851	3.405501	-7.639932	9.084866	0.000000	-10.000000	-0.016667	-3.666667	816.000000	1023.000000	1023.000000	2046.000000
48.660000	0.012665	7.485275	2.918872	3.373216	-7.634512	8.827700	0.000000	-10.000000	-0.008333	-4.983334	816.000000	1023.000000	1023.000000	2046.000000
48.680000	0.012501	7.388338	3.059905	3.286380	-7.677905	8.719958	0.000000	-10.000000	0.016667	-6.333333	816.000000	1023.000000	1023.000000	2046.000000
48.700001	0.012444	7.354552	3.097108	3.246791	-7.984035	8.994690	0.000000	-10.000000	0.033333	-7.516667	816.000000	1023.000000	1023.000000	2046.000000
48.720001	0.012921	7.636265	3.120431	3.439498	-8.005162	9.081497	0.000000	-10.000000	0.033333	-8.783334	816.000000	1023.000000	1023.000000	2046.000000
48.740002	0.012542	7.412391	3.137526	3.420929	-7.886433	8.740369	0.000000	-10.000000	0.033333	-10.050000	816.000000	1023.000000	1023.000000	2046.000000
48.759998	0.011635	6.876138	3.247780	3.338543	-7.927126	8.216941	0.000000	-10.000000	0.033333	-11.283334	816.000000	1023.000000	1023.000000	2046.000000
48.779999	0.010128	5.985542	3.173794	3.126692	-8.164412	7.849469	0.000000	-10.000000	0.041667	-12.150000	808.333313	1023.000000	1023.000000	2046.000000
48.799999	0.008198	4.845147	2.976460	2.895851	-8.466119	7.438955	0.000000	-10.000000	0.066667	-12.666667	799.333313	1023.000000	1023.000000	2046.000000
48.820000	0.005807	3.431710	2.531225	2.715719	-8.631639	6.816404	0.000000	-10.000000	0.091667	-13.400000	788.833313	1023.000000	1023.000000	2046.000000
48.840000	0.003310	1.956331	2.173583	2.483924	-8.956452	6.255276	0.000000	-10.000000	0.133333	-14.433333	784.333313	1023.000000	1023.000000	2046.000000
48.860001	0.001048	0.619628	1.997003	2.094161	-9.422004	5.950468	0.000000	-10.000000	0.158333	-15.733334	779.500000	1023.000000	1023.000000	2046.000000
48.880001	-0.000919	-0.543080	1.832741	1.720047	-9.884970	5.789102	0.000000	-10.000000	0.183333	-16.600000	774.166687	1023.000000	1023.000000	2046.000000
48.900002	-0.002113	-1.248568	1.568660	1.579872	-9.908961	5.511862	0.000000	-10.000000	0.200000	-17.250000	768.833313	1023.000000	1023.000000	2046.000000
48.919998	-0.003222	-1.904153	1.315166	1.599237	-9.936227	5.117671	0.000000	-10.000000	0.216667	-17.766666	763.166687	1023.000000	1023.000000	2046.000000
48.939999	-0.004329	-2.558297	1.241331	1.400434	-10.090798	4.890736	0.000000	-10.000000	0.225000	-18.283333	757.500000	1023.000000	1023.000000	2046.000000
48.959999	-0.005637	-3.331464	1.106011	1.160526	-10.570024	4.972023	0.000000	-10.000000	0.225000	-18.783333	751.166687	1023.000000	1023.000000	2046.000000
48.980000	-0.006644	-3.926384	0.933057	1.006878	-10.754613	4.888294	0.000000	-10.000000	0.225000	-19.300001	744.833313	1023.000000	1023.000000	2046.000000
49.000000	-0.007147	-4.223639	0.838895	1.000166	-10.606359	4.543659	0.000000	-10.000000	0.233333	-19.750000	738.166687	1023.000000	1023.000000	2046.000000
49.020000	-0.008114	-4.795623	0.679678	0.914026	-10.708524	4.319197	0.000000	-10.000000	0.241667	-20.133333	731.666687	1023.000000	1023.000000	2046.000000
49.040001	-0.009072	-5.361540	0.665739	0.668972	-11.053530	4.357279	0.000000	-10.000000	0.266667	-20.466667	724.833313	1023.000000	1023.000000	2046.000000
49.060001	-0.009883	-5.840781	0.631792	0.348049	-11.355338	4.534717	0.000000	-10.000000	0.291667	-20.783333	718.000000	1023.000000	1023.000000	2046.000000
49.080002	-0.010056	-5.943349	0.483056	0.279502	-11.189403	4.483497	0.000000	-10.000000	0.325000	-21.216667	711.000000	1023.000000	1023.000000	2046.000000
49.099998	-0.010162	-6.005569	0.492065	0.265092	-10.956645	4.193918	0.000000	-10.000000	0.333333	-21.650000	704.000000	1023.000000	1023.000000	2046.000000
49.119999	-0.010303	-6.088956	0.576080	0.048394	-11.059386	4.345956	0.000000	-10.000000	0.341667	-22.083334	696.833313	1023.000000	1023.000000	2046.000000
49.139999	-0.010478	-6.192300	0.765944	-0.132879	-11.463618	4.638254	0.000000	-10.000000	0.341667	-22.400000	689.500000	1023.000000	1023.000000	2046.000000
49.160000	-0.009906	-5.854352	0.824368	-0.155619	-11.153441	4.630341	0.000000	-10.000000	0.350000	-22.650000	682.000000	1023.000000	1023.000000	2046.000000
49.180000	-0.010041	-5.934410	0.960504	-0.226906	-10.858489	4.190482	0.000000	-10.000000	0.350000	-22.866667	674.500000	1023.000000	1023.000000	2046.000000
49.200001	-0.010704	-6.326178	1.101713	-0.606292	-10.976057	4.154458	0.000000	-10.000000	0.350000	-22.900000	666.833313	1023.000000	1023.000000	2046.000000
49.220001	-0.011720	-6.926641	1.210291	-1.114866	-11.281683	4.259617	0.000000	-10.000000	0.341667	-22.666666	659.166687	1023.000000	1023.000000	2046.000000
49.240002	-0.011829	-6.990778	1.307511	-1.291941	-11.003904	3.997556	0.000000	-10.000000	0.325000	-22.116667	651.500000	1023.000000	1023.000000	2046.000000
49.259998	-0.012240	-7.233902	1.324640	-1.421597	-10.689357	3.552411	0.000000	-10.000000	0.316667	-21.500000	644.166687	1023.000000	1023.000000	2046.000000
49.279999	-0.012645	-7.473434	1.503645	-1.614071	-10.726814	3.363806	0.000000	-10.000000	0.308333	-20.950001	637.000000	1023.000000	1023.000000	2046.000000
49.299999	-0.013431	-7.937628	1.739853	-2.057685	-11.023263	3.403466	0.000000	-10.000000	0.308333	-20.583334	630.000000	1023.000000	1023.000000	2046.000000
49.320000	-0.013989	-8.267251	1.804830	-2.387268	-11.125669	3.440856	0.000000	-10.000000	0.300000	-20.350000	623.166687	1023.000000	1023.000000	2046.000000
49.340000	-0.014021	-8.286346	1.757444	-2.436109	-10.871696	3.264014	0.000000	-10.000000	0.300000	-20.266666	616.333313	1023.000000	1023.000000	2046.000000
49.360001	-0.014141	-8.357508	1.859918	-2.465433	-10.627266	2.875274	0.000000	-10.000000	0.308333	-20.266666	609.666687	1023.000000	1023.000000	2046.000000
49.380001	-0.014862	-8.783709	2.029871	-2.812630	-10.861050	2.860100	0.000000	-10.000000	0.325000	-20.650000	602.833313	1023.000000	1023.000000	2046.000000
49.400002	-0.015380	-9.089613	2.125343	-3.094294	-11.203824	3.083163	0.000000	-10.000000	0.333333	-21.233334	596.000000	1023.000000	1023.000000	2046.000000
49.419998	-0.015163	-8.961100	2.122973	-3.076118	-10.863416	2.855461	0.000000	-10.000000	0.333333	-21.750000	588.833313	1023.000000	1023.000000	2046.000000
49.439999	-0.015278	-9.029267	2.193072	-3.014070	-10.651998	2.443728	0.000000	-10.000000	0.333333	-21.950001	581.500000	1023.000000	1023.000000	2046.000000
49.459999	-0.015657	-9.253107	2.372228	-3.181861	-10.867110	2.423637	0.000000	-10.000000	0.333333	-22.000000	574.166687	1023.000000	1023.000000	2046.000000
49.480000	-0.016114	-9.523590	2.512754	-3.493731	-11.170917	2.628304	0.000000	-10.000000	0.350000	-22.083334	566.833313	1023.000000	1023.000000	2046.000000
49.500000	-0.016249	-9.603169	2.579005	-3.617870	-10.959578	2.395273	0.000000	-10.000000	0.350000	-22.233334	559.500000	1023.000000	1023.000000	2046.000000
49.520000	-0.016263	-9.611456	2.635002	-3.555897	-10.532987	1.842426	0.000000	-10.000000	0.358333	-22.466667	552.166687	1023.000000	1023.000000	2046.000000
49.540001	-0.016822	-9.941961	2.781302	-3.709462	-10.668168	1.654366	0.000000	-10.000000	0.350000	-22.716667	544.666687	1023.000000	1023.000000	2046.000000
49.560001	-0.017219	-10.176340	3.152419	-3.881670	-10.703683	1.256593	0.000000	-10.000000	0.350000	-22.766666	537.000000	1023.000000	1023.000000	2046.000000
49.580002	-0.017111	-10.112374	3.186264	-3.962148	-10.554727	1.218236	0.000000	-10.000000	0.350000	-22.850000	529.333313	1023.000000	1023.000000	2046.000000
49.599998	-0.017261	-10.201202	3.061638	-3.813461	-9.974476	0.525097	0.000000	-10.000000	0.350000	-22.750000	521.666687	1023.000000	1023.000000	2046.000000
49.619999	-0.017806	-10.523165	3.093463	-3.847140	-9.967726	0.198238	0.000000	-10.000000	0.350000	-22.966667	514.166687	1023.000000	1023.000000	2046.000000
49.639999	-0.018460	-10.909674	3.199741	-4.071356	-10.134961	0.096902	0.000000	-10.000000	0.358333	-23.016666	506.500000	1023.000000	1023.000000	2046.000000
49.660000	-0.018447	-10.902236	3.181537	-4.131534	-9.959396	0.007158	0.000000	-10.000000	0.358333	-23.366667	498.833344	1023.000000	1023.000000	2046.000000
49.680000	-0.018741	-11.075928	3.065838	-4.088287	-9.513796	-0.539683	0.000000	-10.000000	0.366667	-23.616667	491.000000	1023.000000	1023.000000	2046.000000
49.700001	-0.018923	-11.183298	3.204461	-4.090774	-9.595748	-0.701237	0.000000	-10.000000	0.366667	-23.916666	483.000000	1023.000000	1023.000000	2046.000000
49.720001	-0.019697	-11.640943	3.278427	-4.394259	-10.113568	-0.411542	0.000000	-10.000000	0.400000	-24.333334	475.000000	1023.000000	1023.000000	2046.000000
49.740002	-0.019470	-11.506762	3.255390	-4.454340	-9.887935	-0.419878	0.000000	-10.000000	0.425000	-24.433332	467.000000	1023.000000	1023.000000	2046.000000
49.759998	-0.019340	-11.430215	3.143743	-4.281834	-9.372216	-0.919908	0.000000	-10.000000	0.450000	-24.583334	459.000000	1023.000000	1023.000000	2046.000000
49.779999	-0.019836	-11.722971	3.079240	-4.271086	-9.483843	-1.047283	0.000000	-10.000000	0.450000	-24.433334	450.833344	1023.000000	1023.000000	2046.000000
49.799999	-0.021028	-12.427581	2.999587	-4.526483	-10.008157	-0.892529	0.000000	-10.000000	0.450000	-24.516666	442.500000	1023.000000	1023.000000	2046.000000
49.820000	-0.021708	-12.829720	2.806262	-4.630435	-10.052099	-0.953447	0.000000	-10.000000	0.450000	-24.400000	434.166656	1023.000000	1023.000000	2046.000000
49.840000	-0.021973	-12.985981	2.657973	-4.531658	-9.484654	-1.627641	0.000000	-10.000000	0.450000	-24.250000	426.000000	1023.000000	1023.000000	2046.000000
49.860001	-0.022016	-13.011663	2.513495	-4.260175	-9.280779	-1.984205	0.000000	-10.000000	0.450000	-24.283333	418.000000	1023.000000	1023.000000	2046.000000
49.880001	-0.022237	-13.142093	2.575959	-4.325513	-9.848223	-1.544316	0.000000	-10.000000	0.450000	-24.616667	410.000000	1023.000000	1023.000000	2046.000000
49.900002	-0.022378	-13.225225	2.400284	-4.351179	-9.470913	-1.803418	0.000000	-10.000000	0.466667	-25.166666	401.666656	1023.000000	1023.000000	2046.000000
49.919998	-0.023062	-13.629684	2.240202	-4.277307	-8.817800	-2.774781	0.000000	-10.000000	0.466667	-25.566668	393.333344	1023.000000	1023.000000	2046.000000
49.939999	-0.024371	-14.403269	2.131000	-4.173494	-8.983725	-3.377050	0.000000	-10.000000	0.466667	-25.383333	384.666656	1023.000000	1023.000000	2046.000000
49.959999	-0.026744	-15.805776	1.941195	-4.444694	-9.762296	-3.539981	0.000000	-10.000000	0.450000	-25.116667	376.333344	1023.000000	1023.000000	2046.000000
49.980000	-0.028975	-17.124174	1.571045	-4.699732	-10.102781	-3.892707	0.000000	-10.000000	0.450000	-24.600000	368.000000	1023.000000	1023.000000	2046.000000
50.000000	-0.031176	-18.425238	0.995544	-4.781529	-9.742907	-4.896346	0.000000	-10.000000	0.450000	-24.283333	360.000000	1023.000000	1023.000000	2046.000000
50.020000	-0.033377	-19.726080	0.492865	-4.810537	-9.992146	-5.416263	0.000000	-10.000000	0.450000	-24.066668	352.000000	1023.000000	1023.000000	2046.000000
50.040001	-0.035536	-21.001663	0.265916	-5.192697	-10.655925	-5.418958	0.000000	-10.000000	0.450000	-23.900000	344.000000	1023.000000	1023.000000	2046.000000
50.060001	-0.036895	-21.805017	-0.053783	-5.446188	-10.741611	-5.563435	0.000000	-10.000000	0.433333	-24.066668	336.000000	1023.000000	1023.000000	2046.000000
50.080002	-0.037878	-22.385891	-0.387701	-5.510474	-10.330503	-6.157212	0.000000	-10.000000	0.433333	-24.049999	327.833344	1023.000000	1023.000000	2046.000000
50.099998	-0.038922	-23.003029	-0.600860	-5.479410	-10.420381	-6.502378	0.000000	-10.000000	0.416667	-24.233334	319.500000	1023.000000	1023.000000	2046.000000
50.119999	-0.040370	-23.858618	-0.756613	-5.856657	-10.969678	-6.275670	0.000000	-10.000000	0.433333	-24.183334	311.166656	1023.000000	1023.000000	2046.000000
50.139999	-0.041246	-24.376675	-0.931152	-6.019347	-11.157135	-6.269042	0.000000	-10.000000	0.416667	-24.250000	303.000000	1023.000000	1023.000000	2046.000000
50.160000	-0.041933	-24.782373	-1.206216	-6.141301	-10.885403	-6.549453	0.000000	-10.000000	0.400000	-24.050001	295.000000	1023.000000	1023.000000	2046.000000
50.180000	-0.042517	-25.127590	-1.400607	-6.119986	-10.727800	-6.879197	0.000000	-10.000000	0.366667	-23.900000	287.000000	1023.000000	1023.000000	2046.000000
50.200001	-0.043507	-25.712788	-1.513046	-6.310299	-11.119226	-6.770217	0.000000	-10.000000	0.350000	-23.600000	279.000000	1023.000000	1023.000000	2046.000000
50.220001	-0.044236	-26.143429	-1.553917	-6.588035	-11.659921	-6.341557	0.000000	-10.000000	0.350000	-23.450001	271.333344	1023.000000	1023.000000	2046.000000
50.240002	-0.044283	-26.171043	-1.612524	-6.750753	-11.509933	-6.297833	0.000000	-10.000000	0.350000	-23.283333	263.666656	1023.000000	1023.000000	2046.000000
50.259998	-0.043805	-25.888605	-1.683033	-6.660695	-11.081740	-6.463136	0.000000	-10.000000	0.350000	-23.100000	256.000000	1023.000000	1023.000000	2046.000000
50.279999	-0.043460	-25.685120	-1.574165	-6.605951	-11.019648	-6.485356	0.000000	-10.000000	0.350000	-23.100000	248.000000	1023.000000	1023.000000	2046.000000
50.299999	-0.043527	-25.724455	-1.337414	-6.815663	-11.374952	-6.196426	0.000000	-10.000000	0.350000	-22.966667	240.333328	1023.000000	1023.000000	2046.000000
50.320000	-0.043526	-25.724142	-1.200335	-6.977060	-11.589856	-5.956891	0.000000	-10.000000	0.350000	-22.683334	232.666672	1023.000000	1023.000000	2046.000000
50.340000	-0.043492	-25.703484	-1.195009	-7.142507	-11.218144	-6.147821	0.000000	-10.000000	0.341667	-22.250000	225.333328	1023.000000	1023.000000	2046.000000
50.360001	-0.043771	-25.868534	-1.228810	-7.225574	-10.933823	-6.480328	0.000000	-10.000000	0.325000	-21.800001	217.833328	1023.000000	1023.000000	2046.000000
50.380001	-0.044387	-26.232824	-1.092664	-7.478895	-11.108819	-6.552445	0.000000	-10.000000	0.308333	-21.483334	210.500000	1023.000000	1023.000000	2046.000000
50.400002	-0.044982	-26.584322	-0.928082	-7.788035	-11.501182	-6.367023	0.000000	-10.000000	0.291667	-21.000000	203.166672	1023.000000	1023.000000	2046.000000
50.419998	-0.045190	-26.707354	-0.870608	-7.930847	-11.430631	-6.475268	0.000000	-10.000000	0.291667	-20.383333	196.166672	1023.000000	1023.000000	2046.000000
50.439999	-0.045200	-26.713163	-0.830241	-8.012289	-11.131979	-6.738655	0.000000	-10.000000	0.258333	-19.533335	189.333328	1023.000000	1023.000000	2046.000000
50.459999	-0.045333	-26.791594	-0.788711	-7.996449	-10.984732	-7.021702	0.000000	-10.000000	0.233333	-18.700001	182.833328	1023.000000	1023.000000	2046.000000
50.480000	-0.045901	-27.127344	-0.609423	-8.301085	-11.306507	-6.910329	0.000000	-10.000000	0.191667	-17.883333	176.500000	1023.000000	1023.000000	2046.000000
50.500000	-0.046370	-27.404566	-0.546713	-8.513120	-11.577376	-6.767357	0.000000	-10.000000	0.191667	-17.250000	170.666672	1023.000000	1023.000000	2046.000000
50.520000	-0.046287	-27.355791	-0.458601	-8.590817	-11.481065	-6.825307	0.000000	-10.000000	0.183333	-16.833334	165.000000	1023.000000	1023.000000	2046.000000
50.540001	-0.046347	-27.391323	-0.504836	-8.672016	-11.231060	-6.983409	0.000000	-10.000000	0.183333	-16.633333	159.333328	1023.000000	1023.000000	2046.000000
50.560001	-0.046304	-27.365429	-0.414293	-8.707697	-11.267840	-6.975598	0.000000	-10.000000	0.166667	-16.516666	153.833328	1023.000000	1023.000000	2046.000000
50.580002	-0.046543	-27.506981	-0.241268	-8.946757	-11.651715	-6.667240	0.000000	-10.000000	0.166667	-16.283335	148.166672	1023.000000	1023.000000	2046.000000
50.599998	-0.046773	-27.642687	-0.252777	-9.043063	-11.762135	-6.584712	0.000000	-10.000000	0.158333	-15.966667	142.833328	1023.000000	1023.000000	2046.000000
50.619999	-0.046450	-27.452009	-0.212716	-9.058607	-11.567862	-6.612824	0.000000	-10.000000	0.158333	-15.650001	137.500000	1023.000000	1023.000000	2046.000000
50.639999	-0.046206	-27.307913	-0.212717	-8.969304	-11.395953	-6.729940	0.000000	-10.000000	0.150000	-15.166667	132.333328	1023.000000	1023.000000	2046.000000
50.660000	-0.046424	-27.436768	-0.206805	-9.092132	-11.462591	-6.675240	0.000000	-10.000000	0.150000	-14.733334	127.166664	1023.000000	1023.000000	2046.000000
50.680000	-0.046614	-27.548840	-0.030948	-9.302582	-11.794523	-6.420786	0.000000	-10.000000	0.133333	-14.216667	122.166664	1023.000000	1023.000000	2046.000000
50.700001	-0.046787	-27.651146	-0.081236	-9.281220	-11.899920	-6.388771	0.000000	-10.000000	0.100000	-13.900001	117.500000	1023.000000	1023.000000	2046.000000
50.720001	-0.046581	-27.529308	-0.097515	-9.236908	-11.680426	-6.514459	0.000000	-10.000000	0.066667	-13.533334	112.833336	1023.000000	1023.000000	2046.000000
50.740002	-0.046347	-27.390985	-0.068040	-9.179958	-11.547399	-6.595589	0.000000	-10.000000	0.066667	-13.183333	108.333336	1023.000000	1023.000000	2046.000000
50.759998	-0.046386	-27.414379	-0.036847	-9.243585	-11.620701	-6.513246	0.000000	-10.000000	0.066667	-12.716667	104.000000	1023.000000	1023.000000	2046.000000
50.779999	-0.046679	-27.587097	0.063342	-9.476497	-12.011703	-6.162240	0.000000	-10.000000	0.066667	-12.350000	99.666664	1023.000000	1023.000000	2046.000000
50.799999	-0.046657	-27.574076	0.095817	-9.484343	-12.089998	-6.095551	0.000000	-10.000000	0.041667	-11.900001	95.333336	1023.000000	1023.000000	2046.000000
50.820000	-0.046465	-27.461084	0.037932	-9.349101	-11.934462	-6.215454	0.000000	-10.000000	0.050000	-11.566667	91.333336	1023.000000	1023.000000	2046.000000
50.840000	-0.046209	-27.309271	0.010262	-9.258974	-11.748693	-6.311865	0.000000	-10.000000	0.050000	-11.150001	87.666664	1023.000000	1023.000000	2046.000000
50.860001	-0.046269	-27.344910	0.038486	-9.348143	-11.872885	-6.162368	0.000000	-10.000000	0.058333	-10.716667	84.000000	1023.000000	1023.000000	2046.000000
50.880001	-0.046471	-27.464310	0.121371	-9.532973	-12.134948	-5.917760	0.000000	-10.000000	0.041667	-10.316667	80.333336	1023.000000	1023.000000	2046.000000
50.900002	-0.046341	-27.387573	0.115414	-9.450421	-12.164167	-5.888399	0.000000	-10.000000	0.033333	-9.883333	76.833336	1023.000000	1023.000000	2046.000000
50.919998	-0.046282	-27.352510	0.076325	-9.403585	-12.058537	-5.966712	0.000000	-10.000000	0.025000	-9.450000	73.666664	1023.000000	1023.000000	2046.000000
50.939999	-0.045720	-27.020481	0.157329	-9.263837	-11.883373	-6.030601	0.000000	-10.000000	0.025000	-8.833333	70.500000	1023.000000	1023.000000	2046.000000
50.959999	-0.045750	-27.038008	0.184230	-9.374565	-12.058890	-5.788781	0.000000	-10.000000	0.016667	-8.100000	67.500000	1023.000000	1023.000000	2046.000000
50.980000	-0.045511	-26.897060	0.229468	-9.346715	-12.236946	-5.542866	0.000000	-10.000000	0.008333	-7.316667	64.833336	1023.000000	1023.000000	2046.000000
51.000000	-0.045597	-26.947706	0.112872	-9.273293	-12.135862	-5.651422	0.000000	-10.000000	-0.008333	-6.366667	62.500000	1023.000000	1023.000000	2046.000000
51.020000	-0.046130	-27.262846	-0.055963	-9.243974	-12.061930	-5.900979	0.000000	-10.000000	-0.016667	-5.316667	60.500000	1023.000000	1023.000000	2046.000000
51.040001	-0.046617	-27.550884	-0.145151	-9.221302	-12.149439	-6.034993	0.000000	-10.000000	-0.025000	-4.216667	58.666668	1023.000000	1023.000000	2046.000000
[truncated: 1,182,362 more chars]
