# Supplementary material for: Effect of Electrode Belt and Body Positions on Regional Pulmonary Ventilation- and Perfusion-Related Impedance Changes Measured by Electric Impedance Tomography
Source: PLoS One. 2016 Jun 2;11(6):e0155913. doi: 10.1371/journal.pone.0155913 (PMC4890811; doi:10.1371/journal.pone.0155913)
Supplement: S1 Dataset — (ZIP) [file pone.0155913.s001.zip › Dataset/Fp01-left-4i.txt]

Patient Name:	Fp1
Registry:	Fp1
Investigator:	 
Diagnosys:	 
Notes:	v�nster4i           
Sample Rate [Hz]:	50.08
Time Base 	Pixels Mean 	Pixels Sum 	UPPER RIGHT		UPPER LEFT		LOWER RIGHT		LOWER LEFT		QRS	ETCO2	Paw	Flow (L/min)	Volume	Analog1	Analog2	AnalogSum
0.000000	-0.028991	-17.133751	-6.687837	-3.769902	-4.060665	-2.615346	0.000000	-10.000000	0.050000	0.000000	-49.000000	1023.000000	1023.000000	2046.000000
0.020000	-0.030866	-18.241905	-8.347957	-3.255297	-3.692764	-2.945886	0.000000	-10.000000	0.050000	0.000000	-49.000000	1023.000000	1023.000000	2046.000000
0.040000	-0.032177	-19.016443	-8.413332	-3.209800	-4.297831	-3.095482	0.000000	-10.000000	0.033333	-0.283333	-49.000000	1023.000000	1023.000000	2046.000000
0.060000	-0.001727	-1.020705	4.079352	-2.557587	0.196001	-2.738472	0.000000	-10.000000	0.025000	0.050000	-49.000000	1023.000000	1023.000000	2046.000000
0.080000	-0.005065	-2.993401	3.937736	-3.299495	-0.583444	-3.048197	0.000000	-10.000000	0.008333	0.533333	-49.000000	1023.000000	1023.000000	2046.000000
0.100000	-0.032380	-19.136488	-7.609316	-3.859150	-3.439256	-4.228766	0.000000	-10.000000	0.016667	1.516667	-49.000000	1023.000000	1023.000000	2046.000000
0.120000	-0.006570	-3.882658	3.562418	-3.773949	0.046095	-3.717222	0.000000	-10.000000	0.025000	1.933333	-49.000000	1023.000000	1023.000000	2046.000000
0.140000	-0.006895	-4.075021	1.111427	-1.894474	-1.846740	-1.445234	0.000000	-10.000000	0.041667	1.700000	-49.000000	1023.000000	1023.000000	2046.000000
0.160000	-0.029172	-17.240484	-7.300202	-3.311913	-5.255924	-1.372445	0.000000	-10.000000	0.050000	1.000000	-49.000000	1023.000000	1023.000000	2046.000000
0.180000	-0.004282	-2.530401	1.973916	-1.982128	-1.503208	-1.018981	0.000000	-10.000000	0.050000	0.250000	-49.000000	1023.000000	1023.000000	2046.000000
0.200000	-0.034168	-20.193525	-11.603253	-0.161938	-5.744777	-2.683556	0.000000	-10.000000	0.033333	0.000000	-49.000000	1023.000000	1023.000000	2046.000000
0.220000	-0.004327	-2.557192	-0.761278	1.714160	-3.570598	0.060523	0.000000	-10.000000	0.025000	0.000000	-49.000000	1023.000000	1023.000000	2046.000000
0.240000	-0.028089	-16.600691	-10.078683	0.869216	-5.703650	-1.687574	0.000000	-10.000000	0.016667	0.000000	-49.000000	1023.000000	1023.000000	2046.000000
0.260000	-0.028704	-16.964010	-9.201165	-0.950921	-5.637960	-1.173964	0.000000	-10.000000	0.025000	0.000000	-49.000000	1023.000000	1023.000000	2046.000000
0.280000	-0.023608	-13.952332	-8.084584	0.030813	-6.238994	0.340432	0.000000	-10.000000	0.025000	0.000000	-49.000000	1023.000000	1023.000000	2046.000000
0.300000	-0.030254	-17.879980	-9.732195	-1.368163	-7.745552	0.965929	0.000000	-10.000000	0.016667	0.283333	-49.000000	1023.000000	1023.000000	2046.000000
0.320000	-0.028696	-16.959154	-9.149304	0.786508	-7.505743	-1.090614	0.000000	-10.000000	0.016667	0.933333	-49.000000	1023.000000	1023.000000	2046.000000
0.340000	-0.026737	-15.801801	-6.349970	-1.995377	-6.889574	-0.566880	0.000000	-10.000000	0.016667	1.833333	-49.000000	1023.000000	1023.000000	2046.000000
0.360000	-0.033766	-19.955936	-10.717669	-1.838847	-6.964356	-0.435063	0.000000	-10.000000	0.016667	2.783333	-49.000000	1023.000000	1023.000000	2046.000000
0.380000	-0.027462	-16.230206	-8.754396	-1.702493	-6.892812	1.119496	0.000000	-10.000000	0.008333	3.650000	-49.000000	1023.000000	1023.000000	2046.000000
0.400000	-0.028274	-16.710064	-8.354015	-1.261656	-6.091007	-1.003384	0.000000	-10.000000	-0.008333	4.550000	-49.000000	1023.000000	1023.000000	2046.000000
0.420000	-0.028657	-16.936279	-8.678220	-0.587320	-8.137944	0.467205	0.000000	-10.000000	-0.016667	5.683333	-49.000000	1023.000000	1023.000000	2046.000000
0.440000	-0.029532	-17.453182	-8.186414	-1.532848	-6.355694	-1.378227	0.000000	-10.000000	-0.033333	7.133334	-49.000000	1023.000000	1023.000000	2046.000000
0.460000	-0.028565	-16.881983	-8.517822	-1.753775	-6.782431	0.172045	0.000000	-10.000000	-0.041667	8.650000	-49.000000	1023.000000	1023.000000	2046.000000
0.480000	-0.024199	-14.301766	-8.183861	-0.727100	-5.862273	0.471467	0.000000	-10.000000	-0.058333	10.000000	-49.000000	1023.000000	1023.000000	2046.000000
0.500000	-0.024669	-14.579337	-6.608394	-3.095249	-3.846096	-1.029599	0.000000	-10.000000	-0.083333	11.166667	-49.000000	1023.000000	1023.000000	2046.000000
0.520000	-0.022384	-13.228656	-6.538137	-2.427327	-4.138424	-0.124767	0.000000	-10.000000	-0.108333	12.616667	-37.000000	1023.000000	1023.000000	2046.000000
0.540000	-0.005415	-3.200330	0.548424	-2.231840	-1.563187	0.046273	0.000000	-10.000000	-0.158333	14.533334	-10.833333	1023.000000	1023.000000	2046.000000
0.560000	-0.001305	-0.771180	1.310131	-0.437893	-2.410999	0.767580	0.000000	-10.000000	-0.191667	16.033333	15.333333	1023.000000	1023.000000	2046.000000
0.580000	-0.028848	-17.049391	-10.851925	-1.200412	-5.232123	0.235070	0.000000	-10.000000	-0.225000	17.350000	31.166666	1023.000000	1023.000000	2046.000000
0.600000	-0.025057	-14.808883	-6.767709	-3.817382	-2.300593	-1.923199	0.000000	-10.000000	-0.241667	18.350000	34.833332	1023.000000	1023.000000	2046.000000
0.620000	0.004457	2.634009	4.086599	-1.085137	-0.591628	0.224175	0.000000	-10.000000	-0.266667	19.633333	40.666668	1023.000000	1023.000000	2046.000000
0.640000	-0.024738	-14.619882	-8.972813	-0.998114	-4.335349	-0.313607	0.000000	-10.000000	-0.300000	20.850000	47.166668	1023.000000	1023.000000	2046.000000
0.660000	-0.001990	-1.176031	1.707774	-2.073020	-0.526448	-0.284336	0.000000	-10.000000	-0.333333	21.583334	54.000000	1023.000000	1023.000000	2046.000000
0.680000	-0.022156	-13.094481	-7.513439	-1.588799	-4.005549	0.013307	0.000000	-10.000000	-0.358333	22.466667	61.166668	1023.000000	1023.000000	2046.000000
0.700000	0.003363	1.987780	3.515996	-1.806867	0.367335	-0.088684	0.000000	-10.000000	-0.375000	23.200001	68.500000	1023.000000	1023.000000	2046.000000
0.720000	-0.017372	-10.266748	-6.498194	-0.525140	-3.340790	0.097376	0.000000	-10.000000	-0.375000	23.983334	76.166664	1023.000000	1023.000000	2046.000000
0.740000	0.002457	1.452003	2.787539	-1.553839	-0.225078	0.443381	0.000000	-10.000000	-0.391667	24.433334	84.000000	1023.000000	1023.000000	2046.000000
0.760000	-0.020891	-12.346567	-7.785154	-0.937568	-3.942506	0.318661	0.000000	-10.000000	-0.425000	25.000000	92.000000	1023.000000	1023.000000	2046.000000
0.780000	0.009297	5.494605	4.797971	-0.655075	-0.193481	1.545189	0.000000	-10.000000	-0.466667	25.716667	100.333336	1023.000000	1023.000000	2046.000000
0.800000	-0.016885	-9.979094	-6.174855	-0.908520	-3.220048	0.324331	0.000000	-10.000000	-0.500000	26.416668	108.833336	1023.000000	1023.000000	2046.000000
0.820000	0.011346	6.705630	4.668350	0.237514	-0.818282	2.618048	0.000000	-10.000000	-0.516667	27.150000	117.666664	1023.000000	1023.000000	2046.000000
0.840000	-0.016404	-9.694644	-6.615716	-0.528140	-3.492526	0.941738	0.000000	-10.000000	-0.541667	27.866667	126.500000	1023.000000	1023.000000	2046.000000
0.860000	0.008699	5.141271	2.227429	1.560020	-1.755864	3.109685	0.000000	-10.000000	-0.558333	28.500000	132.500000	1023.000000	1023.000000	2046.000000
0.880000	-0.007295	-4.311141	-3.167786	-0.356127	-1.677313	0.890085	0.000000	-10.000000	-0.591667	29.166666	141.833328	1023.000000	1023.000000	2046.000000
0.900000	-0.006726	-3.975140	-4.242410	-0.678980	-1.350315	2.296564	0.000000	-10.000000	-0.600000	29.866667	151.500000	1023.000000	1023.000000	2046.000000
0.920000	-0.005988	-3.538662	-3.913414	-0.946778	-0.077055	1.398585	0.000000	-10.000000	-0.616667	30.583334	164.500000	1023.000000	1023.000000	2046.000000
0.940000	0.014225	8.406818	2.776090	1.076380	1.489030	3.065318	0.000000	-10.000000	-0.625000	30.966667	174.666672	1023.000000	1023.000000	2046.000000
0.960000	-0.005873	-3.470839	-5.833396	0.219599	-1.711501	3.854458	0.000000	-10.000000	-0.641667	31.283333	185.000000	1023.000000	1023.000000	2046.000000
0.980000	-0.001096	-0.647638	-2.667541	-0.868753	0.161581	2.727074	0.000000	-10.000000	-0.650000	31.333334	195.500000	1023.000000	1023.000000	2046.000000
1.000000	0.004022	2.376729	-1.311785	0.342090	-0.569778	3.916201	0.000000	-10.000000	-0.666667	31.550001	206.000000	1023.000000	1023.000000	2046.000000
1.020000	-0.003004	-1.775473	-4.162565	0.614039	-1.651329	3.424382	0.000000	-10.000000	-0.691667	31.750002	216.500000	1023.000000	1023.000000	2046.000000
1.040000	0.007630	4.509384	1.453834	-0.121848	1.014781	2.162618	0.000000	-10.000000	-0.716667	32.383335	227.000000	1023.000000	1023.000000	2046.000000
1.060000	0.002610	1.542263	-1.913654	0.876952	-0.388304	2.967270	0.000000	-10.000000	-0.741667	32.966667	237.666672	1023.000000	1023.000000	2046.000000
1.080000	0.007364	4.352242	-0.888783	0.990930	0.158704	4.091392	0.000000	-10.000000	-0.750000	33.450001	248.500000	1023.000000	1023.000000	2046.000000
1.100000	0.005566	3.289524	-4.536764	3.014654	-0.097603	4.909237	0.000000	-10.000000	-0.766667	33.966667	259.666656	1023.000000	1023.000000	2046.000000
1.120000	0.009451	5.585621	-1.765655	1.217869	2.116318	4.017090	0.000000	-10.000000	-0.766667	34.266666	270.833344	1023.000000	1023.000000	2046.000000
1.140000	0.008497	5.021682	-1.934014	0.748850	2.095498	4.111347	0.000000	-10.000000	-0.783333	34.549999	282.333344	1023.000000	1023.000000	2046.000000
1.160000	0.012390	7.322618	-1.634699	2.493937	0.366321	6.097059	0.000000	-10.000000	-0.808333	35.066666	293.666656	1023.000000	1023.000000	2046.000000
1.180000	0.009189	5.430525	-1.865883	2.422459	-0.427685	5.301634	0.000000	-10.000000	-0.841667	35.549999	305.333344	1023.000000	1023.000000	2046.000000
1.200000	0.008706	5.145043	-1.173447	1.585075	0.957050	3.776366	0.000000	-10.000000	-0.866667	36.016666	317.000000	1023.000000	1023.000000	2046.000000
1.220000	0.015110	8.929918	-0.226184	2.992596	1.000395	5.163111	0.000000	-10.000000	-0.891667	36.283337	329.000000	1023.000000	1023.000000	2046.000000
1.240000	0.010089	5.962656	-4.416064	3.699017	1.068355	5.611348	0.000000	-10.000000	-0.900000	36.666668	341.000000	1023.000000	1023.000000	2046.000000
1.260000	0.010661	6.300731	-2.899690	2.044658	2.352114	4.803649	0.000000	-10.000000	-0.916667	37.183334	353.333344	1023.000000	1023.000000	2046.000000
1.280000	0.013760	8.132272	-2.672453	3.736356	0.133975	6.934393	0.000000	-10.000000	-0.916667	37.500000	365.666656	1023.000000	1023.000000	2046.000000
1.300000	0.016873	9.971944	0.372477	2.922080	1.178128	5.499260	0.000000	-10.000000	-0.916667	37.650002	378.333344	1023.000000	1023.000000	2046.000000
1.320000	0.020052	11.850769	0.679150	3.207190	1.291510	6.672920	0.000000	-10.000000	-0.900000	37.349998	390.666656	1023.000000	1023.000000	2046.000000
1.340000	0.028282	16.714380	3.020506	3.865175	4.260168	5.568532	0.000000	-10.000000	-0.875000	37.166668	403.333344	1023.000000	1023.000000	2046.000000
1.360000	0.017508	10.347001	-1.879830	3.822614	3.303816	5.100402	0.000000	-10.000000	-0.858333	37.083332	411.666656	1023.000000	1023.000000	2046.000000
1.380000	0.042794	25.291183	8.763753	3.842404	8.566397	4.118629	0.000000	-10.000000	-0.858333	37.216667	424.166656	1023.000000	1023.000000	2046.000000
1.400000	0.040371	23.859365	8.891283	3.589535	6.486051	4.892497	0.000000	-10.000000	-0.850000	36.833336	436.500000	1023.000000	1023.000000	2046.000000
1.420000	0.037799	22.339268	8.692550	2.861733	6.601174	4.183810	0.000000	-10.000000	-0.833333	36.583336	452.833344	1023.000000	1023.000000	2046.000000
1.440000	0.009197	5.435301	-3.830204	2.735077	3.246366	3.284063	0.000000	-10.000000	-0.825000	36.033333	465.000000	1023.000000	1023.000000	2046.000000
1.460000	0.011804	6.976311	-2.626211	2.606751	3.624028	3.371742	0.000000	-10.000000	-0.833333	36.049999	477.000000	1023.000000	1023.000000	2046.000000
1.480000	0.018616	11.002070	-0.861287	3.928946	1.782520	6.151891	0.000000	-10.000000	-0.850000	35.716667	489.000000	1023.000000	1023.000000	2046.000000
1.500000	0.019079	11.275705	-1.605433	4.411330	2.378685	6.091124	0.000000	-10.000000	-0.850000	35.883335	501.000000	1023.000000	1023.000000	2046.000000
1.520000	0.019475	11.509857	-3.606198	5.584451	4.413538	5.118065	0.000000	-10.000000	-0.866667	35.916668	513.000000	1023.000000	1023.000000	2046.000000
1.540000	0.021861	12.919781	-1.454993	5.096581	2.774189	6.504005	0.000000	-10.000000	-0.858333	36.166668	525.000000	1023.000000	1023.000000	2046.000000
1.560000	0.018530	10.951243	-0.829003	4.364749	3.644785	3.770712	0.000000	-10.000000	-0.875000	36.016666	537.000000	1023.000000	1023.000000	2046.000000
1.580000	0.014653	8.659641	-2.160568	0.393417	5.517061	4.909732	0.000000	-10.000000	-0.883333	36.066666	549.000000	1023.000000	1023.000000	2046.000000
1.600000	0.018862	11.147626	-4.352011	6.087094	4.393229	5.019313	0.000000	-10.000000	-0.908333	36.133335	561.000000	1023.000000	1023.000000	2046.000000
1.620000	0.024775	14.641950	0.096155	5.003799	2.978956	6.563039	0.000000	-10.000000	-0.891667	36.433334	573.000000	1023.000000	1023.000000	2046.000000
1.640000	0.023157	13.685794	-1.914616	3.456416	4.992056	7.151937	0.000000	-10.000000	-0.858333	36.116669	585.333313	1023.000000	1023.000000	2046.000000
1.660000	0.024625	14.553419	-3.220776	5.343036	4.582988	7.848172	0.000000	-10.000000	-0.841667	35.833336	597.666687	1023.000000	1023.000000	2046.000000
1.680000	0.028678	16.948782	1.016924	4.906106	4.542623	6.483129	0.000000	-10.000000	-0.825000	35.283333	609.666687	1023.000000	1023.000000	2046.000000
1.700000	0.030074	17.774012	-2.539950	6.863249	5.282212	8.168501	0.000000	-10.000000	-0.816667	35.066666	621.333313	1023.000000	1023.000000	2046.000000
1.720000	0.031321	18.510723	-1.361274	7.394955	5.559011	6.918032	0.000000	-10.000000	-0.808333	35.000000	633.000000	1023.000000	1023.000000	2046.000000
1.740000	0.027577	16.297728	1.644422	3.255991	2.625911	8.771404	0.000000	-10.000000	-0.800000	35.283333	644.833313	1023.000000	1023.000000	2046.000000
1.760000	0.033582	19.846910	-2.358331	8.895733	5.192156	8.117352	0.000000	-10.000000	-0.783333	35.066669	656.500000	1023.000000	1023.000000	2046.000000
1.780000	0.036390	21.506399	-2.024366	9.077784	4.543818	9.909162	0.000000	-10.000000	-0.766667	34.750000	668.166687	1023.000000	1023.000000	2046.000000
1.800000	0.034514	20.397818	1.050567	6.695402	4.086884	8.564966	0.000000	-10.000000	-0.783333	34.416668	679.833313	1023.000000	1023.000000	2046.000000
1.820000	0.032802	19.386251	-4.200741	9.866949	4.250203	9.469841	0.000000	-10.000000	-0.800000	34.683334	691.500000	1023.000000	1023.000000	2046.000000
1.840000	0.036094	21.331722	-3.355517	9.263958	6.494177	8.929104	0.000000	-10.000000	-0.808333	34.916668	703.166687	1023.000000	1023.000000	2046.000000
1.860000	0.034889	20.619232	-2.459546	9.136384	5.315597	8.626798	0.000000	-10.000000	-0.800000	35.083336	711.000000	1023.000000	1023.000000	2046.000000
1.880000	0.029500	17.434654	-3.164724	7.809206	4.970451	7.819722	0.000000	-10.000000	-0.808333	35.183334	722.666687	1023.000000	1023.000000	2046.000000
1.900000	0.031857	18.827332	-2.710268	7.794582	6.887359	6.855659	0.000000	-10.000000	-0.816667	35.250000	734.333313	1023.000000	1023.000000	2046.000000
1.920000	0.035254	20.835205	-1.696035	6.774480	7.775877	7.980882	0.000000	-10.000000	-0.816667	35.266666	750.000000	1023.000000	1023.000000	2046.000000
1.940000	0.033098	19.561058	-3.236284	7.611567	6.212892	8.972882	0.000000	-10.000000	-0.808333	35.250000	758.000000	1023.000000	1023.000000	2046.000000
1.960000	0.039413	23.293301	2.556914	5.621369	7.380441	7.734576	0.000000	-10.000000	-0.800000	35.216667	769.666687	1023.000000	1023.000000	2046.000000
1.980000	0.037595	22.218813	1.194570	5.689107	9.241046	6.094090	0.000000	-10.000000	-0.791667	34.916668	781.333313	1023.000000	1023.000000	2046.000000
2.000000	0.035475	20.965717	-0.224197	6.260557	8.579113	6.350245	0.000000	-10.000000	-0.758333	34.500000	796.833313	1023.000000	1023.000000	2046.000000
2.020000	0.047501	28.073050	5.022450	5.770238	11.213629	6.066733	0.000000	-10.000000	-0.725000	34.066666	804.666687	1023.000000	1023.000000	2046.000000
2.040000	0.033301	19.680712	-1.051496	5.019874	10.651914	5.060421	0.000000	-10.000000	-0.691667	33.533333	812.333313	1023.000000	1023.000000	2046.000000
2.060000	0.060405	35.699394	9.195784	6.417896	14.722609	5.363107	0.000000	-10.000000	-0.675000	32.866669	823.333313	1023.000000	1023.000000	2046.000000
2.080000	0.063040	37.256863	7.928750	8.023973	15.317984	5.986156	0.000000	-10.000000	-0.658333	32.200001	834.333313	1023.000000	1023.000000	2046.000000
2.100000	0.063298	37.409374	8.708602	8.839203	13.103733	6.757835	0.000000	-10.000000	-0.625000	31.550001	845.166687	1023.000000	1023.000000	2046.000000
2.120000	0.062700	37.055519	8.455618	7.725226	14.945315	5.929360	0.000000	-10.000000	-0.583333	30.783333	852.333313	1023.000000	1023.000000	2046.000000
2.140000	0.065378	38.638515	7.503526	9.508782	14.287106	7.339100	0.000000	-10.000000	-0.541667	29.483334	863.000000	1023.000000	1023.000000	2046.000000
2.160000	0.064856	38.329651	9.754401	7.673350	14.115790	6.786110	0.000000	-10.000000	-0.500000	28.216667	873.000000	1023.000000	1023.000000	2046.000000
2.180000	0.068215	40.314865	8.720892	8.443581	15.383657	7.766735	0.000000	-10.000000	-0.450000	26.583334	885.666687	1023.000000	1023.000000	2046.000000
2.200000	0.070795	41.839897	10.761669	8.840508	13.454866	8.782855	0.000000	-10.000000	-0.383333	25.250000	897.500000	1023.000000	1023.000000	2046.000000
2.220000	0.071555	42.289131	10.449857	8.387383	15.496703	7.955189	0.000000	-10.000000	-0.325000	23.583334	909.333313	1023.000000	1023.000000	2046.000000
2.240000	0.073793	43.611530	9.776505	10.176315	14.540999	9.117712	0.000000	-10.000000	-0.291667	22.650002	915.000000	1023.000000	1023.000000	2046.000000
2.260000	0.073140	43.225811	11.154967	8.724457	15.375254	7.971133	0.000000	-10.000000	-0.250000	21.550001	920.333313	1023.000000	1023.000000	2046.000000
2.280000	0.052835	31.225302	0.328246	9.564499	13.996577	7.335979	0.000000	-10.000000	-0.208333	19.916668	927.333313	1023.000000	1023.000000	2046.000000
2.300000	0.074204	43.854424	8.936799	10.507059	15.545088	8.865478	0.000000	-10.000000	-0.150000	17.750000	936.333313	1023.000000	1023.000000	2046.000000
2.320000	0.076974	45.491852	11.724489	10.043416	15.768061	7.955888	0.000000	-10.000000	-0.116667	15.983334	943.000000	1023.000000	1023.000000	2046.000000
2.340000	0.076324	45.107265	9.061517	11.289637	16.737844	8.018268	0.000000	-10.000000	-0.083333	14.500000	946.833313	1023.000000	1023.000000	2046.000000
2.360000	0.076623	45.284370	9.194619	11.949529	15.318648	8.821573	0.000000	-10.000000	-0.050000	12.816667	950.166687	1023.000000	1023.000000	2046.000000
2.380000	0.074299	43.910717	10.133265	11.123372	14.692064	7.962016	0.000000	-10.000000	-0.016667	10.366667	954.833313	1023.000000	1023.000000	2046.000000
2.400000	0.073982	43.723518	8.318006	11.666421	16.532242	7.206847	0.000000	-10.000000	0.008333	6.550000	959.500000	1023.000000	1023.000000	2046.000000
2.420000	0.073020	43.154861	8.061915	12.192045	14.701059	8.199841	0.000000	-10.000000	0.025000	2.283333	962.833313	1023.000000	1023.000000	2046.000000
2.440000	0.070363	41.584541	9.023417	10.646758	15.322400	6.591966	0.000000	-10.000000	0.041667	-1.216667	964.833313	1023.000000	1023.000000	2046.000000
2.460000	0.071109	42.025673	7.071855	11.961965	15.941673	7.050179	0.000000	-10.000000	0.050000	-2.866667	965.000000	1023.000000	1023.000000	2046.000000
2.480000	0.070537	41.687332	9.279730	11.190562	14.278840	6.938200	0.000000	-10.000000	0.066667	-4.483334	965.000000	1023.000000	1023.000000	2046.000000
2.500000	0.071111	42.026508	7.524532	11.708423	16.573330	6.220224	0.000000	-10.000000	0.091667	-7.683333	965.000000	1023.000000	1023.000000	2046.000000
2.520000	0.070689	41.777210	8.411594	11.831409	14.291142	7.243065	0.000000	-10.000000	0.116667	-10.416667	965.000000	1023.000000	1023.000000	2046.000000
2.540000	0.068731	40.619926	8.103734	10.832698	16.259653	5.423841	0.000000	-10.000000	0.133333	-12.483334	965.000000	1023.000000	1023.000000	2046.000000
2.560000	0.067387	39.825962	7.065681	11.524611	14.879235	6.356436	0.000000	-10.000000	0.141667	-13.233334	965.000000	1023.000000	1023.000000	2046.000000
2.580000	0.063698	37.645248	7.783824	9.686998	15.619942	4.554483	0.000000	-10.000000	0.183333	-15.233334	954.500000	1023.000000	1023.000000	2046.000000
2.600000	0.061784	36.514080	6.159956	10.357559	14.340652	5.655912	0.000000	-10.000000	0.216667	-16.750000	944.000000	1023.000000	1023.000000	2046.000000
2.620000	0.058062	34.314445	7.454229	8.692849	13.961738	4.205630	0.000000	-10.000000	0.250000	-18.000000	933.500000	1023.000000	1023.000000	2046.000000
2.640000	0.057234	33.825508	5.147901	9.447447	14.841296	4.388865	0.000000	-10.000000	0.250000	-18.266666	931.500000	1023.000000	1023.000000	2046.000000
2.660000	0.054941	32.470020	6.849315	8.723165	12.831398	4.066144	0.000000	-10.000000	0.283333	-18.733334	927.333313	1023.000000	1023.000000	2046.000000
2.680000	0.054380	32.138779	4.823322	9.148488	14.853068	3.313898	0.000000	-10.000000	0.316667	-19.200001	921.000000	1023.000000	1023.000000	2046.000000
2.700000	0.052566	31.066414	6.332643	8.665754	12.406363	3.661654	0.000000	-10.000000	0.350000	-19.583334	914.500000	1023.000000	1023.000000	2046.000000
2.720000	0.052413	30.975845	4.315103	9.229827	14.621948	2.808967	0.000000	-10.000000	0.350000	-19.866667	908.000000	1023.000000	1023.000000	2046.000000
2.740000	0.050503	29.847450	5.852901	8.678869	12.043445	3.272236	0.000000	-10.000000	0.350000	-20.350000	901.333313	1023.000000	1023.000000	2046.000000
2.760000	0.050059	29.584894	4.165078	8.867084	14.298770	2.253963	0.000000	-10.000000	0.366667	-21.233334	892.000000	1023.000000	1023.000000	2046.000000
2.780000	0.048578	28.709604	5.021893	8.817683	11.463345	3.406684	0.000000	-10.000000	0.383333	-22.016666	884.833313	1023.000000	1023.000000	2046.000000
2.800000	0.047425	28.028254	4.126052	8.515038	13.657638	1.729525	0.000000	-10.000000	0.433333	-23.300001	875.000000	1023.000000	1023.000000	2046.000000
2.820000	0.046654	27.572714	4.360421	8.804647	11.352050	3.055595	0.000000	-10.000000	0.466667	-24.000000	870.000000	1023.000000	1023.000000	2046.000000
2.840000	0.045632	26.968349	4.113932	8.224768	13.260017	1.369631	0.000000	-10.000000	0.508333	-24.933334	862.333313	1023.000000	1023.000000	2046.000000
2.860000	0.045257	26.746674	3.849505	8.674886	11.367086	2.855198	0.000000	-10.000000	0.525000	-25.716667	853.833313	1023.000000	1023.000000	2046.000000
2.880000	0.044391	26.234894	4.531171	7.882133	12.711034	1.110555	0.000000	-10.000000	0.575000	-26.800001	842.333313	1023.000000	1023.000000	2046.000000
2.900000	0.045043	26.620184	3.131773	8.844056	12.519835	2.124520	0.000000	-10.000000	0.616667	-27.650002	833.500000	1023.000000	1023.000000	2046.000000
2.920000	0.044242	26.147257	5.847538	7.312841	11.309602	1.677276	0.000000	-10.000000	0.650000	-28.016666	824.166687	1023.000000	1023.000000	2046.000000
2.940000	0.045407	26.835819	4.107271	7.796014	13.465924	1.466610	0.000000	-10.000000	0.650000	-28.083334	817.833313	1023.000000	1023.000000	2046.000000
2.960000	0.044060	26.039375	6.144660	6.730732	10.873340	2.290644	0.000000	-10.000000	0.658333	-28.133333	808.500000	1023.000000	1023.000000	2046.000000
2.980000	0.043705	25.829508	4.931152	6.478544	13.472127	0.947684	0.000000	-10.000000	0.658333	-28.566668	802.166687	1023.000000	1023.000000	2046.000000
3.000000	0.042270	24.981697	5.654529	6.105805	11.029096	2.192268	0.000000	-10.000000	0.658333	-28.783335	789.500000	1023.000000	1023.000000	2046.000000
3.020000	0.041080	24.278030	5.995438	5.213604	12.564442	0.504547	0.000000	-10.000000	0.650000	-29.016668	779.833313	1023.000000	1023.000000	2046.000000
3.040000	0.040037	23.661871	4.797463	5.281752	12.048923	1.533734	0.000000	-10.000000	0.650000	-28.533335	770.333313	1023.000000	1023.000000	2046.000000
3.060000	0.038217	22.586081	7.260191	3.848768	10.127571	1.349549	0.000000	-10.000000	0.650000	-28.333334	764.000000	1023.000000	1023.000000	2046.000000
3.080000	0.038365	22.673761	5.600397	4.013857	12.707475	0.352034	0.000000	-10.000000	0.650000	-28.166668	751.500000	1023.000000	1023.000000	2046.000000
3.100000	0.037701	22.281391	5.929336	4.140574	10.803636	1.407846	0.000000	-10.000000	0.650000	-28.266668	742.166687	1023.000000	1023.000000	2046.000000
3.120000	0.036119	21.346373	7.259902	2.911303	11.067978	0.107190	0.000000	-10.000000	0.650000	-28.200001	732.833313	1023.000000	1023.000000	2046.000000
3.140000	0.036455	21.544806	5.280355	3.533485	11.939584	0.791382	0.000000	-10.000000	0.658333	-28.400000	723.333313	1023.000000	1023.000000	2046.000000
3.160000	0.034941	20.649878	7.726322	2.285512	9.687852	0.950190	0.000000	-10.000000	0.666667	-28.600000	713.833313	1023.000000	1023.000000	2046.000000
3.180000	0.035960	21.252308	5.943521	2.789568	12.283996	0.235224	0.000000	-10.000000	0.683333	-28.916666	704.333313	1023.000000	1023.000000	2046.000000
3.200000	0.034297	20.269762	6.661212	2.423905	9.926326	1.258319	0.000000	-10.000000	0.683333	-28.950001	698.000000	1023.000000	1023.000000	2046.000000
3.220000	0.033837	19.997816	7.332527	1.729334	11.153975	-0.218021	0.000000	-10.000000	0.691667	-29.000000	688.333313	1023.000000	1023.000000	2046.000000
3.240000	0.033933	20.054537	5.580628	2.295763	11.441913	0.736233	0.000000	-10.000000	0.683333	-29.216667	678.500000	1023.000000	1023.000000	2046.000000
3.260000	0.032636	19.288094	8.037151	1.216751	9.178124	0.856067	0.000000	-10.000000	0.691667	-29.300001	665.500000	1023.000000	1023.000000	2046.000000
3.280000	0.033312	19.687689	6.186273	1.589007	11.904986	0.007424	0.000000	-10.000000	0.691667	-29.366667	655.833313	1023.000000	1023.000000	2046.000000
3.300000	0.032337	19.111153	6.498108	1.618418	9.912374	1.082253	0.000000	-10.000000	0.700000	-29.350000	646.166687	1023.000000	1023.000000	2046.000000
3.320000	0.031349	18.527264	7.756879	0.736056	10.445930	-0.411602	0.000000	-10.000000	0.700000	-29.450001	639.500000	1023.000000	1023.000000	2046.000000
3.340000	0.031741	18.758814	5.697452	1.444740	11.228588	0.388033	0.000000	-10.000000	0.700000	-29.716667	629.500000	1023.000000	1023.000000	2046.000000
3.360000	0.030111	17.795387	8.173559	0.317398	8.934932	0.369497	0.000000	-10.000000	0.700000	-29.750000	619.500000	1023.000000	1023.000000	2046.000000
3.380000	0.031174	18.423685	6.075596	1.005583	11.513870	-0.171364	0.000000	-10.000000	0.700000	-29.983334	609.500000	1023.000000	1023.000000	2046.000000
3.400000	0.029755	17.585428	7.530747	0.521702	8.819164	0.713815	0.000000	-10.000000	0.700000	-30.000000	599.500000	1023.000000	1023.000000	2046.000000
3.420000	0.029785	17.602724	7.475180	0.357909	10.722644	-0.953010	0.000000	-10.000000	0.700000	-30.200001	589.500000	1023.000000	1023.000000	2046.000000
3.440000	0.029461	17.411575	6.103920	0.848017	10.368984	0.090654	0.000000	-10.000000	0.700000	-30.133333	579.500000	1023.000000	1023.000000	2046.000000
3.460000	0.028046	16.575445	8.561077	-0.361358	8.650760	-0.275033	0.000000	-10.000000	0.733333	-30.200001	569.500000	1023.000000	1023.000000	2046.000000
3.480000	0.028928	17.096569	6.457694	0.387760	11.012409	-0.761294	0.000000	-10.000000	0.766667	-30.150002	559.500000	1023.000000	1023.000000	2046.000000
3.500000	0.028007	16.551912	7.098122	0.379220	8.950480	0.124090	0.000000	-10.000000	0.783333	-30.200001	549.500000	1023.000000	1023.000000	2046.000000
3.520000	0.027278	16.121582	8.189142	-0.258212	9.491467	-1.300815	0.000000	-10.000000	0.750000	-30.283335	539.500000	1023.000000	1023.000000	2046.000000
3.540000	0.027739	16.393759	6.075679	0.371784	10.647288	-0.700992	0.000000	-10.000000	0.733333	-30.500000	529.333313	1023.000000	1023.000000	2046.000000
3.560000	0.026511	15.668097	8.137074	-0.273501	7.955203	-0.150679	0.000000	-10.000000	0.741667	-30.616667	519.000000	1023.000000	1023.000000	2046.000000
3.580000	0.026800	15.838629	7.366442	-0.042953	10.341677	-1.826538	0.000000	-10.000000	0.758333	-30.600000	508.666656	1023.000000	1023.000000	2046.000000
3.600000	0.026294	15.539956	6.338964	0.356746	9.402828	-0.558583	0.000000	-10.000000	0.766667	-30.466667	498.500000	1023.000000	1023.000000	2046.000000
3.620000	0.025205	14.896379	8.365197	-0.433714	8.008649	-1.043754	0.000000	-10.000000	0.766667	-30.383333	488.500000	1023.000000	1023.000000	2046.000000
3.640000	0.025308	14.957287	5.909747	0.178726	10.062856	-1.194042	0.000000	-10.000000	0.758333	-30.116667	478.500000	1023.000000	1023.000000	2046.000000
3.660000	0.023153	13.683416	7.015029	-0.271849	7.304073	-0.363838	0.000000	-10.000000	0.733333	-29.883333	468.500000	1023.000000	1023.000000	2046.000000
3.680000	0.022108	13.065688	6.724419	-0.418893	8.915733	-2.155571	0.000000	-10.000000	0.708333	-29.633333	458.500000	1023.000000	1023.000000	2046.000000
3.700000	0.021012	12.418128	5.383039	-0.097695	8.115565	-0.982781	0.000000	-10.000000	0.691667	-29.433334	448.500000	1023.000000	1023.000000	2046.000000
3.720000	0.020123	11.892492	7.610533	-0.797817	6.652060	-1.572283	0.000000	-10.000000	0.691667	-29.433334	438.500000	1023.000000	1023.000000	2046.000000
3.740000	0.021529	12.723829	5.644134	0.148242	8.955717	-2.024264	0.000000	-10.000000	0.691667	-29.450001	428.500000	1023.000000	1023.000000	2046.000000
3.760000	0.020274	11.981703	5.895426	0.121758	6.867400	-0.902882	0.000000	-10.000000	0.700000	-29.683334	418.666656	1023.000000	1023.000000	2046.000000
3.780000	0.019539	11.547569	6.639012	-0.036807	7.615183	-2.669818	0.000000	-10.000000	0.683333	-29.666668	409.000000	1023.000000	1023.000000	2046.000000
3.800000	0.018328	10.831988	4.634552	0.121213	8.068929	-1.992705	0.000000	-10.000000	0.675000	-29.650002	399.333344	1023.000000	1023.000000	2046.000000
3.820000	0.015916	9.406077	6.754732	-0.697387	5.997901	-2.649168	0.000000	-10.000000	0.658333	-29.166668	389.500000	1023.000000	1023.000000	2046.000000
3.840000	0.014774	8.731490	4.101571	-0.277577	8.484975	-3.577479	0.000000	-10.000000	0.650000	-28.733334	379.500000	1023.000000	1023.000000	2046.000000
3.860000	0.011427	6.753529	5.218115	-0.731148	5.774711	-3.508149	0.000000	-10.000000	0.641667	-28.183334	369.833344	1023.000000	1023.000000	2046.000000
3.880000	0.010976	6.487007	3.654760	-0.001112	8.292236	-5.458878	0.000000	-10.000000	0.633333	-27.866667	360.333344	1023.000000	1023.000000	2046.000000
3.900000	0.008157	4.821041	3.677519	-0.288714	5.595644	-4.163408	0.000000	-10.000000	0.633333	-27.783333	351.166656	1023.000000	1023.000000	2046.000000
3.920000	0.007667	4.531138	2.953490	0.165847	7.394940	-5.983139	0.000000	-10.000000	0.616667	-27.716667	341.833344	1023.000000	1023.000000	2046.000000
3.940000	0.006345	3.749775	2.518737	0.056446	5.407516	-4.232924	0.000000	-10.000000	0.608333	-27.716667	332.666656	1023.000000	1023.000000	2046.000000
3.960000	0.005391	3.186175	3.065940	0.122853	5.741415	-5.744032	0.000000	-10.000000	0.608333	-27.500000	323.333344	1023.000000	1023.000000	2046.000000
3.980000	0.005036	2.976335	1.178116	0.527085	6.084583	-4.813449	0.000000	-10.000000	0.608333	-27.450001	314.166656	1023.000000	1023.000000	2046.000000
4.000000	0.003616	2.136779	3.216809	0.071594	3.809833	-4.961457	0.000000	-10.000000	0.591667	-27.266666	305.000000	1023.000000	1023.000000	2046.000000
4.020000	0.002536	1.498708	1.618063	0.330229	5.391027	-5.840611	0.000000	-10.000000	0.558333	-26.850000	296.000000	1023.000000	1023.000000	2046.000000
4.040000	0.001526	0.901830	0.409079	0.373096	4.181127	-4.061472	0.000000	-10.000000	0.541667	-26.383333	287.000000	1023.000000	1023.000000	2046.000000
4.060000	-0.010682	-6.313300	-1.813820	-0.668427	0.180777	-4.011829	0.000000	-10.000000	0.525000	-25.966667	278.166656	1023.000000	1023.000000	2046.000000
4.080000	-0.026935	-15.918447	-7.974077	-1.329734	-2.564883	-4.049753	0.000000	-10.000000	0.516667	-25.783333	269.500000	1023.000000	1023.000000	2046.000000
4.100000	-0.027250	-16.104805	-9.405352	-0.329420	-2.963502	-3.406530	0.000000	-10.000000	0.500000	-25.500000	260.833344	1023.000000	1023.000000	2046.000000
4.120000	-0.027166	-16.054913	-10.118966	0.006458	-2.525999	-3.416405	0.000000	-10.000000	0.500000	-25.416668	252.333328	1023.000000	1023.000000	2046.000000
4.140000	-0.024420	-14.432441	-9.271349	-0.070180	-2.063604	-3.027308	0.000000	-10.000000	0.508333	-25.200001	243.666672	1023.000000	1023.000000	2046.000000
4.160000	-0.021270	-12.570552	-7.520154	-0.443458	-1.612263	-2.994676	0.000000	-10.000000	0.508333	-25.000000	235.333328	1023.000000	1023.000000	2046.000000
4.180000	-0.023061	-13.629036	-8.279937	-0.779251	-1.545879	-3.023970	0.000000	-10.000000	0.500000	-24.533335	227.000000	1023.000000	1023.000000	2046.000000
4.200000	-0.020831	-12.311158	-6.913590	-1.377567	-1.020346	-2.999654	0.000000	-10.000000	0.483333	-24.133333	219.000000	1023.000000	1023.000000	2046.000000
4.220000	-0.022065	-13.040705	-7.899187	-1.325888	-1.206346	-2.609284	0.000000	-10.000000	0.475000	-23.683334	211.000000	1023.000000	1023.000000	2046.000000
4.240000	-0.019246	-11.374663	-6.522273	-1.662840	-0.790354	-2.399198	0.000000	-10.000000	0.458333	-23.266666	203.000000	1023.000000	1023.000000	2046.000000
4.260000	-0.018016	-10.647614	-5.778428	-2.384353	0.328002	-2.812835	0.000000	-10.000000	0.433333	-22.683334	195.166672	1023.000000	1023.000000	2046.000000
4.280000	-0.015826	-9.353436	-3.820703	-3.308610	1.466298	-3.690422	0.000000	-10.000000	0.391667	-22.166668	187.500000	1023.000000	1023.000000	2046.000000
4.300000	-0.015735	-9.299383	-3.300273	-3.755777	1.883134	-4.126467	0.000000	-10.000000	0.366667	-21.583334	180.166672	1023.000000	1023.000000	2046.000000
4.320000	-0.019048	-11.257076	-3.828602	-4.332201	1.315839	-4.412112	0.000000	-10.000000	0.350000	-20.833334	173.000000	1023.000000	1023.000000	2046.000000
4.340000	-0.019542	-11.549150	-3.315399	-4.534470	0.412566	-4.111847	0.000000	-10.000000	0.350000	-19.950001	166.166672	1023.000000	1023.000000	2046.000000
4.360000	0.007218	4.265927	6.648196	-3.278241	4.813290	-3.917318	0.000000	-10.000000	0.316667	-18.966667	159.333328	1023.000000	1023.000000	2046.000000
4.380000	-0.014464	-8.548273	-4.134604	-3.546377	3.286173	-4.153465	0.000000	-10.000000	0.283333	-18.350000	152.833328	1023.000000	1023.000000	2046.000000
4.400000	0.001835	1.084288	3.580058	-4.139267	4.579975	-2.936478	0.000000	-10.000000	0.241667	-17.650000	146.500000	1023.000000	1023.000000	2046.000000
4.420000	-0.017366	-10.263057	-2.782095	-4.742634	1.275364	-4.013691	0.000000	-10.000000	0.233333	-17.416668	140.833328	1023.000000	1023.000000	2046.000000
4.440000	0.001177	0.695731	5.748899	-4.387348	2.872778	-3.538598	0.000000	-10.000000	0.233333	-16.966667	135.166672	1023.000000	1023.000000	2046.000000
4.460000	-0.015072	-8.907521	-3.930185	-4.269150	2.865031	-3.573218	0.000000	-10.000000	0.241667	-16.700001	129.666672	1023.000000	1023.000000	2046.000000
4.480000	0.002106	1.244793	4.063314	-4.310066	4.459184	-2.967640	0.000000	-10.000000	0.241667	-16.116667	124.000000	1023.000000	1023.000000	2046.000000
4.500000	-0.017626	-10.416995	-2.265139	-5.889382	1.003145	-3.265618	0.000000	-10.000000	0.233333	-15.800000	118.666664	1023.000000	1023.000000	2046.000000
4.520000	0.001982	1.171172	6.365265	-4.423801	1.757824	-2.528116	0.000000	-10.000000	0.216667	-15.383333	113.333336	1023.000000	1023.000000	2046.000000
4.540000	-0.023913	-14.132447	-6.292910	-4.287499	-1.939025	-1.613012	0.000000	-10.000000	0.208333	-15.133333	108.166664	1023.000000	1023.000000	2046.000000
4.560000	0.001252	0.740190	4.716290	-4.277284	3.903463	-3.602279	0.000000	-10.000000	0.191667	-14.666667	103.000000	1023.000000	1023.000000	2046.000000
4.580000	0.002489	1.470835	5.016470	-4.517382	2.944638	-1.972892	0.000000	-10.000000	0.191667	-14.400000	98.000000	1023.000000	1023.000000	2046.000000
4.600000	0.003859	2.280493	7.284875	-4.445781	1.944997	-2.503598	0.000000	-10.000000	0.191667	-14.033333	93.166664	1023.000000	1023.000000	2046.000000
4.620000	-0.023069	-13.633763	-5.467457	-4.611649	-2.333800	-1.220858	0.000000	-10.000000	0.191667	-13.883333	88.500000	1023.000000	1023.000000	2046.000000
4.640000	0.000369	0.217938	4.785154	-4.246047	3.548239	-3.869408	0.000000	-10.000000	0.183333	-13.516666	84.000000	1023.000000	1023.000000	2046.000000
4.660000	0.002633	1.556139	4.762238	-4.569569	3.159621	-1.796150	0.000000	-10.000000	0.175000	-13.166667	79.500000	1023.000000	1023.000000	2046.000000
4.680000	0.004954	2.927914	7.534105	-4.515609	1.781930	-1.872512	0.000000	-10.000000	0.150000	-12.716667	75.166664	1023.000000	1023.000000	2046.000000
4.700000	0.004812	2.843817	7.005397	-4.427075	2.577369	-2.311873	0.000000	-10.000000	0.133333	-12.316668	71.000000	1023.000000	1023.000000	2046.000000
4.720000	0.006445	3.808786	5.958206	-4.385165	3.704337	-1.468591	0.000000	-10.000000	0.116667	-11.950001	67.000000	1023.000000	1023.000000	2046.000000
4.740000	-0.025260	-14.928629	-6.558233	-4.998402	-1.647115	-1.724879	0.000000	-10.000000	0.116667	-11.683333	63.000000	1023.000000	1023.000000	2046.000000
4.760000	-0.000176	-0.103985	3.033809	-3.921720	3.792094	-3.008168	0.000000	-10.000000	0.108333	-11.416667	59.000000	1023.000000	1023.000000	2046.000000
4.780000	0.006912	4.084700	8.560511	-4.677245	1.271847	-1.070412	0.000000	-10.000000	0.091667	-11.166667	55.000000	1023.000000	1023.000000	2046.000000
4.800000	0.004763	2.815207	6.784747	-4.118318	2.243654	-2.094876	0.000000	-10.000000	0.083333	-10.833334	51.166668	1023.000000	1023.000000	2046.000000
4.820000	0.005319	3.143443	5.352382	-4.387750	3.380698	-1.201887	0.000000	-10.000000	0.083333	-10.533334	47.500000	1023.000000	1023.000000	2046.000000
4.840000	-0.022159	-13.095852	-6.248721	-3.812715	-1.930703	-1.103713	0.000000	-10.000000	0.091667	-10.333333	44.000000	1023.000000	1023.000000	2046.000000
4.860000	-0.000138	-0.081386	2.739113	-3.142654	3.225019	-2.902864	0.000000	-10.000000	0.091667	-10.066667	40.500000	1023.000000	1023.000000	2046.000000
4.880000	0.003415	2.018354	7.074286	-4.287629	1.246736	-2.015038	0.000000	-10.000000	0.083333	-9.766666	37.166668	1023.000000	1023.000000	2046.000000
4.900000	-0.023600	-13.947855	-4.111817	-4.961195	-4.638524	-0.236319	0.000000	-10.000000	0.075000	-9.383333	34.000000	1023.000000	1023.000000	2046.000000
4.920000	0.000321	0.189812	4.492303	-2.606481	2.157500	-3.853509	0.000000	-10.000000	0.075000	-9.050000	31.000000	1023.000000	1023.000000	2046.000000
4.940000	0.003623	2.141394	4.940393	-4.453593	3.451303	-1.796708	0.000000	-10.000000	0.066667	-8.800000	28.000000	1023.000000	1023.000000	2046.000000
4.960000	0.004844	2.862648	5.803387	-4.122170	1.448480	-0.267048	0.000000	-10.000000	0.066667	-8.516666	25.000000	1023.000000	1023.000000	2046.000000
4.980000	-0.001535	-0.907105	5.904090	-4.624107	0.495208	-2.682296	0.000000	-10.000000	0.058333	-8.150000	22.166666	1023.000000	1023.000000	2046.000000
5.000000	0.000760	0.449152	6.040714	-4.693697	1.182074	-2.079938	0.000000	-10.000000	0.058333	-7.733334	19.333334	1023.000000	1023.000000	2046.000000
5.020000	-0.024331	-14.379486	-5.446454	-4.195406	-3.799828	-0.937799	0.000000	-10.000000	0.050000	-7.250000	16.833334	1023.000000	1023.000000	2046.000000
5.040000	-0.020442	-12.081444	-2.846252	-5.395831	-0.556432	-3.282928	0.000000	-10.000000	0.050000	-6.950000	14.166667	1023.000000	1023.000000	2046.000000
5.060000	-0.018624	-11.006524	-2.517631	-4.165197	-2.065728	-2.257967	0.000000	-10.000000	0.050000	-6.750000	11.833333	1023.000000	1023.000000	2046.000000
5.080000	-0.018936	-11.191039	-2.404869	-4.691996	-1.054864	-3.039310	0.000000	-10.000000	0.058333	-6.700000	9.500000	1023.000000	1023.000000	2046.000000
5.100000	-0.000394	-0.232804	3.161787	-2.512576	2.833154	-3.715170	0.000000	-10.000000	0.058333	-6.566667	7.500000	1023.000000	1023.000000	2046.000000
5.120000	-0.002109	-1.246352	1.189885	-1.863362	3.005663	-3.578538	0.000000	-10.000000	0.050000	-6.250000	5.500000	1023.000000	1023.000000	2046.000000
5.140000	-0.025535	-15.091236	-5.032559	-4.495454	-1.865945	-3.697277	0.000000	-10.000000	0.041667	-5.250000	3.500000	1023.000000	1023.000000	2046.000000
5.160000	-0.002882	-1.703466	3.592904	-1.681191	0.470048	-4.085228	0.000000	-10.000000	0.041667	-4.250000	1.666667	1023.000000	1023.000000	2046.000000
5.180000	-0.026854	-15.870607	-5.416569	-5.054625	-0.812011	-4.587402	0.000000	-10.000000	0.033333	-3.083333	0.500000	1023.000000	1023.000000	2046.000000
5.200000	-0.005228	-3.089593	1.597968	-2.188242	2.113925	-4.613244	0.000000	-10.000000	0.025000	-2.550000	0.000000	1023.000000	1023.000000	2046.000000
5.220000	-0.029512	-17.441616	-9.154392	-3.793581	0.285619	-4.779261	0.000000	-10.000000	0.016667	-2.350000	-0.166667	1023.000000	1023.000000	2046.000000
5.240000	-0.032522	-19.220449	-9.184345	-3.036906	-2.804182	-4.195017	0.000000	-10.000000	0.033333	-2.766667	-0.833333	1023.000000	1023.000000	2046.000000
5.260000	-0.033167	-19.601654	-8.139772	-3.282764	-5.502126	-2.676991	0.000000	-10.000000	0.033333	-3.450000	-1.833333	1023.000000	1023.000000	2046.000000
5.280000	-0.036342	-21.478197	-8.332367	-3.388941	-6.530573	-3.226317	0.000000	-10.000000	0.041667	-3.966667	-3.166667	1023.000000	1023.000000	2046.000000
5.300000	-0.038572	-22.796038	-11.042535	-3.743930	-5.208091	-2.801482	0.000000	-10.000000	0.041667	-4.183333	-4.500000	1023.000000	1023.000000	2046.000000
5.320000	-0.036227	-21.409954	-14.652453	-0.458249	-4.372152	-1.927098	0.000000	-10.000000	0.050000	-4.000000	-6.000000	1023.000000	1023.000000	2046.000000
5.340000	-0.040524	-23.949762	-12.468627	-3.142218	-5.753585	-2.585333	0.000000	-10.000000	0.041667	-3.450000	-7.333333	1023.000000	1023.000000	2046.000000
5.360000	-0.048254	-28.518095	-13.983973	-4.854059	-8.183990	-1.496073	0.000000	-10.000000	0.033333	-2.700000	-8.500000	1023.000000	1023.000000	2046.000000
5.380000	-0.047085	-27.826950	-14.824547	-4.506898	-5.876031	-2.619474	0.000000	-10.000000	0.025000	-2.016667	-9.333333	1023.000000	1023.000000	2046.000000
5.400000	-0.042464	-25.096004	-14.511081	-3.621394	-4.526329	-2.437201	0.000000	-10.000000	0.025000	-1.500000	-9.833333	1023.000000	1023.000000	2046.000000
5.420000	-0.042884	-25.344322	-13.238597	-3.692266	-6.477774	-1.935685	0.000000	-10.000000	0.016667	-1.283333	-10.000000	1023.000000	1023.000000	2046.000000
5.440000	-0.046059	-27.220934	-12.854869	-4.494177	-7.652074	-2.219813	0.000000	-10.000000	0.016667	-0.966667	-10.000000	1023.000000	1023.000000	2046.000000
5.460000	-0.045421	-26.843977	-14.175281	-5.587049	-5.506618	-1.575028	0.000000	-10.000000	0.025000	-0.583333	-10.000000	1023.000000	1023.000000	2046.000000
5.480000	-0.036752	-21.720154	-14.665846	-0.585934	-3.231114	-3.237259	0.000000	-10.000000	0.025000	0.100000	-10.000000	1023.000000	1023.000000	2046.000000
5.500000	-0.029858	-17.646057	-11.087633	-0.082662	-3.409795	-3.065967	0.000000	-10.000000	0.016667	1.233333	-10.000000	1023.000000	1023.000000	2046.000000
5.520000	-0.029381	-17.364340	-8.815306	-0.890871	-5.238230	-2.419934	0.000000	-10.000000	-0.016667	2.983333	-10.000000	1023.000000	1023.000000	2046.000000
5.540000	-0.031973	-18.896269	-10.432467	-0.452505	-6.173065	-1.838231	0.000000	-10.000000	-0.050000	5.450000	-10.000000	1023.000000	1023.000000	2046.000000
5.560000	-0.030587	-18.076715	-9.801934	-1.747970	-4.985679	-1.541134	0.000000	-10.000000	-0.066667	7.900000	-10.000000	1023.000000	1023.000000	2046.000000
5.580000	-0.028731	-16.980267	-11.199622	-0.420024	-3.002452	-2.358169	0.000000	-10.000000	-0.083333	10.083333	-10.000000	1023.000000	1023.000000	2046.000000
5.600000	-0.030113	-17.796808	-12.240430	-0.283206	-3.702487	-1.570686	0.000000	-10.000000	-0.091667	11.933333	-10.000000	1023.000000	1023.000000	2046.000000
5.620000	-0.030293	-17.902885	-9.366193	-1.877077	-3.929396	-2.730221	0.000000	-10.000000	-0.141667	13.683333	-10.000000	1023.000000	1023.000000	2046.000000
5.640000	-0.032314	-19.097790	-8.604375	-2.991404	-4.726123	-2.775889	0.000000	-10.000000	-0.166667	15.516667	-4.333333	1023.000000	1023.000000	2046.000000
5.660000	-0.022106	-13.064781	-4.084596	-2.465484	-6.227723	-0.286978	0.000000	-10.000000	-0.208333	17.700001	9.500000	1023.000000	1023.000000	2046.000000
5.680000	-0.027288	-16.127365	-6.403478	-2.090668	-5.430898	-2.202322	0.000000	-10.000000	-0.225000	19.300001	23.333334	1023.000000	1023.000000	2046.000000
5.700000	-0.004239	-2.505380	3.364269	-2.213142	-3.148314	-0.508193	0.000000	-10.000000	-0.266667	20.550001	33.500000	1023.000000	1023.000000	2046.000000
5.720000	-0.026238	-15.506866	-7.074520	-2.007145	-4.520637	-1.904563	0.000000	-10.000000	-0.283333	20.933334	37.833332	1023.000000	1023.000000	2046.000000
5.740000	-0.000490	-0.289672	2.590454	-0.820107	-2.518038	0.458020	0.000000	-10.000000	-0.316667	21.383333	44.500000	1023.000000	1023.000000	2046.000000
5.760000	-0.027526	-16.267586	-7.001939	-3.628390	-2.816729	-2.820528	0.000000	-10.000000	-0.316667	21.850000	51.666668	1023.000000	1023.000000	2046.000000
5.780000	-0.023045	-13.619326	-5.934910	-2.083560	-4.216934	-1.383921	0.000000	-10.000000	-0.325000	22.350000	58.833332	1023.000000	1023.000000	2046.000000
5.800000	0.003007	1.777197	3.056644	-0.527254	-1.635061	0.882867	0.000000	-10.000000	-0.325000	22.950001	66.333336	1023.000000	1023.000000	2046.000000
5.820000	-0.018769	-11.092441	-6.757338	-1.016113	-1.996162	-1.322828	0.000000	-10.000000	-0.350000	23.533335	74.000000	1023.000000	1023.000000	2046.000000
5.840000	-0.020849	-12.321803	-6.442341	-1.653647	-2.717971	-1.507843	0.000000	-10.000000	-0.375000	24.300001	81.833336	1023.000000	1023.000000	2046.000000
5.860000	-0.017691	-10.455419	-3.133398	-3.364501	-3.271304	-0.686215	0.000000	-10.000000	-0.408333	24.983334	89.833336	1023.000000	1023.000000	2046.000000
5.880000	0.008768	5.182008	4.380767	0.358356	-0.560120	1.003005	0.000000	-10.000000	-0.441667	25.716667	97.833336	1023.000000	1023.000000	2046.000000
5.900000	-0.017400	-10.283310	-5.244222	-1.860913	-1.771171	-1.407004	0.000000	-10.000000	-0.458333	26.316668	106.333336	1023.000000	1023.000000	2046.000000
5.920000	-0.013322	-7.873432	-4.443143	-1.060836	-2.775077	0.405623	0.000000	-10.000000	-0.475000	26.933334	115.000000	1023.000000	1023.000000	2046.000000
5.940000	0.009384	5.546156	5.211282	-0.592347	-0.533285	1.460507	0.000000	-10.000000	-0.483333	27.350000	124.000000	1023.000000	1023.000000	2046.000000
5.960000	-0.014386	-8.502240	-4.348917	-2.145816	-1.144339	-0.863169	0.000000	-10.000000	-0.516667	27.933334	133.000000	1023.000000	1023.000000	2046.000000
5.980000	0.014249	8.421187	6.443870	0.144769	0.061879	1.770669	0.000000	-10.000000	-0.541667	28.633333	142.166672	1023.000000	1023.000000	2046.000000
6.000000	-0.011416	-6.747021	-5.547934	0.390924	-2.202087	0.612076	0.000000	-10.000000	-0.575000	29.416668	151.666672	1023.000000	1023.000000	2046.000000
6.020000	-0.011100	-6.560371	-4.554193	-1.753542	-1.230190	0.977553	0.000000	-10.000000	-0.591667	29.883333	161.500000	1023.000000	1023.000000	2046.000000
6.040000	-0.007404	-4.375585	-7.264371	1.281173	0.167857	1.439756	0.000000	-10.000000	-0.600000	30.100000	171.500000	1023.000000	1023.000000	2046.000000
6.060000	0.022929	13.551251	4.774867	1.579083	3.502769	3.694532	0.000000	-10.000000	-0.600000	30.266666	181.500000	1023.000000	1023.000000	2046.000000
6.080000	-0.004425	-2.614932	-7.568915	1.497825	1.463537	1.992622	0.000000	-10.000000	-0.608333	30.266666	191.500000	1023.000000	1023.000000	2046.000000
6.100000	-0.001843	-1.089329	-6.045969	0.894936	0.726814	3.334891	0.000000	-10.000000	-0.616667	30.650000	201.500000	1023.000000	1023.000000	2046.000000
6.120000	0.000091	0.053795	-5.068726	2.482068	0.468216	2.172237	0.000000	-10.000000	-0.633333	31.133333	211.500000	1023.000000	1023.000000	2046.000000
6.140000	0.003060	1.808655	-1.896442	1.211692	-0.118714	2.612118	0.000000	-10.000000	-0.650000	31.700001	221.833328	1023.000000	1023.000000	2046.000000
6.160000	0.026273	15.527056	6.957034	2.553920	1.090480	4.925621	0.000000	-10.000000	-0.666667	31.950001	232.333328	1023.000000	1023.000000	2046.000000
6.180000	0.001647	0.973179	-3.276551	1.670106	0.875442	1.704182	0.000000	-10.000000	-0.675000	32.383331	243.000000	1023.000000	1023.000000	2046.000000
6.200000	0.027255	16.107471	7.366700	2.223821	1.864155	4.652796	0.000000	-10.000000	-0.683333	32.733334	253.666672	1023.000000	1023.000000	2046.000000
6.220000	-0.000377	-0.222894	-5.049278	2.205687	0.451959	2.168737	0.000000	-10.000000	-0.700000	33.000000	264.500000	1023.000000	1023.000000	2046.000000
6.240000	0.030527	18.041544	8.339735	2.505612	2.965269	4.230928	0.000000	-10.000000	-0.725000	32.833332	275.500000	1023.000000	1023.000000	2046.000000
6.260000	0.005936	3.508032	-2.295985	2.261676	1.657924	1.884418	0.000000	-10.000000	-0.741667	33.099998	286.500000	1023.000000	1023.000000	2046.000000
6.280000	0.003499	2.068146	-4.605661	2.010606	1.673378	2.989824	0.000000	-10.000000	-0.750000	33.483334	297.500000	1023.000000	1023.000000	2046.000000
6.300000	0.002854	1.686456	-6.183578	1.793435	3.123728	2.952870	0.000000	-10.000000	-0.750000	33.966667	308.666656	1023.000000	1023.000000	2046.000000
6.320000	0.007801	4.610256	-4.286707	1.502993	3.521826	3.872144	0.000000	-10.000000	-0.758333	34.299999	319.833344	1023.000000	1023.000000	2046.000000
6.340000	0.007715	4.559697	-4.889333	3.924080	2.138990	3.385960	0.000000	-10.000000	-0.783333	34.549999	331.333344	1023.000000	1023.000000	2046.000000
6.360000	0.003329	1.967495	-4.016284	1.851075	1.991328	2.141375	0.000000	-10.000000	-0.808333	35.000000	342.666656	1023.000000	1023.000000	2046.000000
6.380000	0.007783	4.599724	-2.585955	2.460153	1.167705	3.557821	0.000000	-10.000000	-0.816667	35.166668	354.333344	1023.000000	1023.000000	2046.000000
6.400000	0.006043	3.571119	-4.263018	2.353455	2.063247	3.417436	0.000000	-10.000000	-0.808333	35.383335	366.000000	1023.000000	1023.000000	2046.000000
6.420000	0.014432	8.529325	-4.131955	4.799970	3.141390	4.719920	0.000000	-10.000000	-0.808333	35.150002	378.000000	1023.000000	1023.000000	2046.000000
6.440000	0.039026	23.064537	5.972818	4.960632	5.504595	6.626492	0.000000	-10.000000	-0.808333	35.133335	389.833344	1023.000000	1023.000000	2046.000000
6.460000	0.013106	7.745583	-2.676582	3.186590	2.968325	4.267250	0.000000	-10.000000	-0.833333	35.266666	401.500000	1023.000000	1023.000000	2046.000000
6.480000	0.040755	24.086298	8.666955	3.356174	7.838598	4.224572	0.000000	-10.000000	-0.833333	35.650002	413.166656	1023.000000	1023.000000	2046.000000
6.500000	0.012368	7.309273	-0.918624	2.366512	2.885851	2.975533	0.000000	-10.000000	-0.841667	35.900002	425.000000	1023.000000	1023.000000	2046.000000
6.520000	0.037154	21.958273	8.340556	2.719504	8.132250	2.765962	0.000000	-10.000000	-0.808333	35.683334	437.000000	1023.000000	1023.000000	2046.000000
6.540000	0.007912	4.676222	-3.532363	1.764159	3.689431	2.754996	0.000000	-10.000000	-0.800000	35.100002	449.000000	1023.000000	1023.000000	2046.000000
6.560000	0.009353	5.527524	-4.368202	3.220317	2.559817	4.115592	0.000000	-10.000000	-0.791667	34.783333	460.666656	1023.000000	1023.000000	2046.000000
6.580000	0.009771	5.774755	-5.178372	4.263433	2.074865	4.614829	0.000000	-10.000000	-0.816667	34.750000	472.333344	1023.000000	1023.000000	2046.000000
6.600000	0.013109	7.747502	-4.483441	4.894238	1.367611	5.969095	0.000000	-10.000000	-0.833333	35.250000	483.833344	1023.000000	1023.000000	2046.000000
6.620000	0.016447	9.720465	-5.002776	5.997391	2.945369	5.780481	0.000000	-10.000000	-0.866667	35.533333	495.500000	1023.000000	1023.000000	2046.000000
6.640000	0.020698	12.232304	-3.867870	4.678450	4.285794	7.135929	0.000000	-10.000000	-0.866667	35.866669	507.166656	1023.000000	1023.000000	2046.000000
6.660000	0.021258	12.563543	-4.250845	6.992446	2.740237	7.081705	0.000000	-10.000000	-0.883333	35.916668	519.000000	1023.000000	1023.000000	2046.000000
6.680000	0.018301	10.815972	-0.960823	3.545088	1.916195	6.315513	0.000000	-10.000000	-0.891667	36.150002	531.000000	1023.000000	1023.000000	2046.000000
6.700000	0.013368	7.900360	-2.925142	2.605442	3.467325	4.752735	0.000000	-10.000000	-0.908333	36.516666	543.000000	1023.000000	1023.000000	2046.000000
6.720000	0.029826	17.627146	0.349605	3.783698	7.127454	6.366389	0.000000	-10.000000	-0.916667	36.966667	555.333313	1023.000000	1023.000000	2046.000000
6.740000	0.021800	12.883915	-2.568022	5.537341	5.378663	4.535933	0.000000	-10.000000	-0.891667	37.100002	567.666687	1023.000000	1023.000000	2046.000000
6.760000	0.023375	13.814599	-3.208619	7.052923	2.143137	7.827157	0.000000	-10.000000	-0.891667	36.666668	580.166687	1023.000000	1023.000000	2046.000000
6.780000	0.019857	11.735262	-3.419804	3.303851	5.783346	6.067869	0.000000	-10.000000	-0.875000	36.133335	592.500000	1023.000000	1023.000000	2046.000000
6.800000	0.024645	14.565267	-3.160770	4.258452	6.106261	7.361322	0.000000	-10.000000	-0.841667	35.500000	604.833313	1023.000000	1023.000000	2046.000000
6.820000	0.024181	14.290812	-2.150600	4.688893	4.244616	7.507905	0.000000	-10.000000	-0.816667	35.100002	616.666687	1023.000000	1023.000000	2046.000000
6.840000	0.027825	16.444332	0.008674	4.520650	3.136497	8.778509	0.000000	-10.000000	-0.800000	34.966667	628.333313	1023.000000	1023.000000	2046.000000
6.860000	0.027993	16.543985	-2.940515	4.822778	4.803891	9.857832	0.000000	-10.000000	-0.816667	34.966667	640.000000	1023.000000	1023.000000	2046.000000
6.880000	0.039270	23.208630	-1.403218	8.957124	6.055610	9.599114	0.000000	-10.000000	-0.808333	34.950001	651.666687	1023.000000	1023.000000	2046.000000
6.900000	0.035864	21.195833	0.953019	6.644259	3.786928	9.811625	0.000000	-10.000000	-0.808333	34.849998	663.333313	1023.000000	1023.000000	2046.000000
6.920000	0.036753	21.720928	-1.705042	9.554060	4.385951	9.485959	0.000000	-10.000000	-0.816667	34.616669	675.000000	1023.000000	1023.000000	2046.000000
6.940000	0.032865	19.423313	-5.281707	9.902509	5.731366	9.071146	0.000000	-10.000000	-0.816667	34.883335	686.666687	1023.000000	1023.000000	2046.000000
6.960000	0.032816	19.394110	-5.130491	8.777321	7.639876	8.107404	0.000000	-10.000000	-0.833333	35.116669	698.333313	1023.000000	1023.000000	2046.000000
6.980000	0.035738	21.121162	-3.202639	8.329559	7.468262	8.525980	0.000000	-10.000000	-0.841667	35.583336	710.000000	1023.000000	1023.000000	2046.000000
7.000000	0.033376	19.725208	-2.141240	8.056692	5.966087	7.843670	0.000000	-10.000000	-0.858333	35.916668	722.000000	1023.000000	1023.000000	2046.000000
7.020000	0.033975	20.079477	-1.074533	7.594071	5.634184	7.925754	0.000000	-10.000000	-0.858333	36.216667	734.000000	1023.000000	1023.000000	2046.000000
7.040000	0.038494	22.749722	0.505428	7.067486	6.885500	8.291308	0.000000	-10.000000	-0.850000	36.233334	746.000000	1023.000000	1023.000000	2046.000000
7.060000	0.037664	22.259151	-0.242645	6.400546	7.744402	8.356848	0.000000	-10.000000	-0.850000	35.900002	758.000000	1023.000000	1023.000000	2046.000000
7.080000	0.039068	23.089327	-1.248594	6.747971	9.118989	8.470961	0.000000	-10.000000	-0.825000	35.333336	770.000000	1023.000000	1023.000000	2046.000000
7.100000	0.039379	23.273087	-1.587826	6.476585	11.673297	6.711030	0.000000	-10.000000	-0.800000	34.700001	781.833313	1023.000000	1023.000000	2046.000000
7.120000	0.036244	21.420267	-2.770758	6.157969	11.691831	6.341225	0.000000	-10.000000	-0.741667	33.983334	793.500000	1023.000000	1023.000000	2046.000000
7.140000	0.062540	36.961098	7.563948	7.898477	14.526180	6.972493	0.000000	-10.000000	-0.716667	33.233334	804.833313	1023.000000	1023.000000	2046.000000
7.160000	0.064055	37.856457	9.338755	8.578607	12.924398	7.014695	0.000000	-10.000000	-0.675000	32.650002	816.000000	1023.000000	1023.000000	2046.000000
7.180000	0.062317	36.829575	7.272846	8.512064	14.659728	6.384938	0.000000	-10.000000	-0.658333	31.850002	827.000000	1023.000000	1023.000000	2046.000000
7.200000	0.065610	38.775227	7.733932	9.387549	13.900703	7.753042	0.000000	-10.000000	-0.600000	31.233334	837.833313	1023.000000	1023.000000	2046.000000
7.220000	0.064714	38.245804	8.199793	8.964696	14.024367	7.056947	0.000000	-10.000000	-0.566667	30.283335	848.333313	1023.000000	1023.000000	2046.000000
7.240000	0.067278	39.761520	7.962124	8.616326	15.348156	7.834913	0.000000	-10.000000	-0.525000	29.350000	858.500000	1023.000000	1023.000000	2046.000000
7.260000	0.070150	41.458874	10.140426	9.142602	13.181716	8.994130	0.000000	-10.000000	-0.491667	28.266666	868.500000	1023.000000	1023.000000	2046.000000
7.280000	0.070114	41.437359	9.258791	8.511143	15.232088	8.435336	0.000000	-10.000000	-0.450000	27.133333	878.166687	1023.000000	1023.000000	2046.000000
7.300000	0.073536	43.459717	9.914848	9.708125	14.020638	9.816103	0.000000	-10.000000	-0.408333	26.083334	887.500000	1023.000000	1023.000000	2046.000000
7.320000	0.073102	43.203037	10.243799	9.538779	14.566809	8.853649	0.000000	-10.000000	-0.366667	24.650000	896.333313	1023.000000	1023.000000	2046.000000
7.340000	0.081197	47.987228	11.174363	10.327248	17.231098	9.254520	0.000000	-10.000000	-0.325000	23.300001	904.833313	1023.000000	1023.000000	2046.000000
7.360000	0.075597	44.677727	9.332449	10.445824	15.089314	9.810143	0.000000	-10.000000	-0.275000	22.033335	912.833313	1023.000000	1023.000000	2046.000000
7.380000	0.077160	45.601734	10.582524	10.770557	15.349886	8.898767	0.000000	-10.000000	-0.225000	20.483334	920.333313	1023.000000	1023.000000	2046.000000
7.400000	0.078355	46.307739	9.360518	11.247830	16.755016	8.944375	0.000000	-10.000000	-0.175000	18.783335	927.500000	1023.000000	1023.000000	2046.000000
7.420000	0.079750	47.132042	9.811691	11.779206	15.954720	9.586426	0.000000	-10.000000	-0.116667	16.316668	934.166687	1023.000000	1023.000000	2046.000000
7.440000	0.075917	44.866837	9.414412	12.335623	14.094972	9.021828	0.000000	-10.000000	-0.075000	13.966667	940.000000	1023.000000	1023.000000	2046.000000
7.460000	0.075105	44.386768	8.431343	11.848856	15.681937	8.424634	0.000000	-10.000000	-0.033333	11.116667	944.833313	1023.000000	1023.000000	2046.000000
7.480000	0.076768	45.369648	8.169600	12.257249	15.818699	9.124100	0.000000	-10.000000	-0.016667	8.166667	948.833313	1023.000000	1023.000000	2046.000000
7.500000	0.076911	45.454643	9.285657	12.983038	14.502039	8.683911	0.000000	-10.000000	0.016667	4.266667	952.166687	1023.000000	1023.000000	2046.000000
7.520000	0.075625	44.694401	8.237605	12.151215	16.667723	7.637857	0.000000	-10.000000	0.033333	0.600000	954.166687	1023.000000	1023.000000	2046.000000
7.540000	0.076495	45.208347	8.531755	12.747485	15.034723	8.894383	0.000000	-10.000000	0.050000	-2.500000	955.000000	1023.000000	1023.000000	2046.000000
7.560000	0.072900	43.083794	8.456629	12.111365	15.376647	7.139154	0.000000	-10.000000	0.050000	-4.683333	955.000000	1023.000000	1023.000000	2046.000000
7.580000	0.072231	42.688328	7.565011	11.651302	16.147594	7.324419	0.000000	-10.000000	0.058333	-6.366667	955.000000	1023.000000	1023.000000	2046.000000
7.600000	0.071191	42.073799	8.449266	12.091056	14.494246	7.039232	0.000000	-10.000000	0.075000	-7.966667	955.000000	1023.000000	1023.000000	2046.000000
7.620000	0.070287	41.539757	7.331012	11.423380	16.430737	6.354630	0.000000	-10.000000	0.091667	-9.266666	955.000000	1023.000000	1023.000000	2046.000000
7.640000	0.072017	42.562035	8.256794	12.386933	14.263497	7.654811	0.000000	-10.000000	0.108333	-10.750000	955.000000	1023.000000	1023.000000	2046.000000
7.660000	0.070387	41.598938	7.322516	11.693541	16.164551	6.418330	0.000000	-10.000000	0.125000	-12.183333	955.000000	1023.000000	1023.000000	2046.000000
7.680000	0.071684	42.365051	7.829511	12.353672	14.368968	7.812901	0.000000	-10.000000	0.133333	-13.400001	947.500000	1023.000000	1023.000000	2046.000000
7.700000	0.068377	40.411083	7.260686	11.318974	16.042557	5.788865	0.000000	-10.000000	0.158333	-14.150001	938.333313	1023.000000	1023.000000	2046.000000
7.720000	0.068409	40.429779	7.465178	11.553839	14.234101	7.176660	0.000000	-10.000000	0.175000	-14.283334	927.666687	1023.000000	1023.000000	2046.000000
7.740000	0.064054	37.856068	6.680195	10.335088	15.617482	5.223304	0.000000	-10.000000	0.208333	-14.766666	922.833313	1023.000000	1023.000000	2046.000000
7.760000	0.063143	37.317249	6.812638	10.613677	13.144283	6.746652	0.000000	-10.000000	0.216667	-15.483334	918.000000	1023.000000	1023.000000	2046.000000
7.780000	0.059169	34.969112	5.918083	9.431656	14.791576	4.827797	0.000000	-10.000000	0.233333	-16.933334	912.833313	1023.000000	1023.000000	2046.000000
7.800000	0.059458	35.139709	6.032578	10.261428	12.679058	6.166648	0.000000	-10.000000	0.241667	-17.800001	907.333313	1023.000000	1023.000000	2046.000000
7.820000	0.056061	33.132294	5.284408	9.305458	14.348748	4.193679	0.000000	-10.000000	0.250000	-18.500000	901.333313	1023.000000	1023.000000	2046.000000
7.840000	0.057097	33.744488	5.414080	10.250578	12.369855	5.709976	0.000000	-10.000000	0.250000	-18.600000	895.000000	1023.000000	1023.000000	2046.000000
7.860000	0.053923	31.868345	4.804257	9.192757	14.132125	3.739205	0.000000	-10.000000	0.258333	-18.816668	888.666687	1023.000000	1023.000000	2046.000000
7.880000	0.055148	32.592216	4.918628	10.206365	12.158095	5.309129	0.000000	-10.000000	0.283333	-18.983334	882.500000	1023.000000	1023.000000	2046.000000
7.900000	0.051972	30.715706	4.450140	9.217738	13.622077	3.425750	0.000000	-10.000000	0.300000	-19.416668	876.166687	1023.000000	1023.000000	2046.000000
7.920000	0.052885	31.255283	4.481332	10.006205	11.785676	4.982070	0.000000	-10.000000	0.325000	-19.850000	869.666687	1023.000000	1023.000000	2046.000000
7.940000	0.049932	29.509758	4.132517	9.003262	13.256292	3.117688	0.000000	-10.000000	0.333333	-20.350000	863.000000	1023.000000	1023.000000	2046.000000
7.960000	0.051396	30.374794	4.194950	9.998914	11.438532	4.742398	0.000000	-10.000000	0.366667	-20.950001	856.333313	1023.000000	1023.000000	2046.000000
7.980000	0.048613	28.730049	3.916196	8.916139	13.041755	2.855959	0.000000	-10.000000	0.383333	-21.666668	849.333313	1023.000000	1023.000000	2046.000000
8.000000	0.049752	29.403481	4.120159	9.831689	10.929680	4.521954	0.000000	-10.000000	0.416667	-22.616667	842.166687	1023.000000	1023.000000	2046.000000
8.020000	0.047479	28.060074	3.821459	8.532678	13.154696	2.551240	0.000000	-10.000000	0.458333	-23.500000	834.666687	1023.000000	1023.000000	2046.000000
8.040000	0.049816	29.441397	4.539988	9.646471	11.059150	4.195788	0.000000	-10.000000	0.500000	-24.316666	827.000000	1023.000000	1023.000000	2046.000000
8.060000	0.048027	28.383980	4.334587	8.375645	13.261554	2.412194	0.000000	-10.000000	0.533333	-25.183332	818.666687	1023.000000	1023.000000	2046.000000
8.080000	0.049807	29.436001	4.977710	9.261050	11.102008	4.095234	0.000000	-10.000000	0.541667	-25.916666	810.166687	1023.000000	1023.000000	2046.000000
8.100000	0.047511	28.078823	4.863700	7.518337	13.337142	2.359644	0.000000	-10.000000	0.575000	-26.633333	801.333313	1023.000000	1023.000000	2046.000000
8.120000	0.049008	28.963768	5.769379	8.251863	11.026989	3.915537	0.000000	-10.000000	0.608333	-27.233334	792.500000	1023.000000	1023.000000	2046.000000
8.140000	0.046072	27.228580	5.372872	6.456368	12.827055	2.572286	0.000000	-10.000000	0.641667	-27.700001	783.500000	1023.000000	1023.000000	2046.000000
8.160000	0.045792	27.062946	6.025500	7.056514	10.399659	3.581274	0.000000	-10.000000	0.641667	-27.933334	774.333313	1023.000000	1023.000000	2046.000000
8.180000	0.043516	25.717798	5.520327	5.384955	12.276352	2.536165	0.000000	-10.000000	0.625000	-27.816668	765.000000	1023.000000	1023.000000	2046.000000
8.200000	0.043184	25.521929	6.242311	5.920592	10.100184	3.258842	0.000000	-10.000000	0.591667	-27.550001	755.666687	1023.000000	1023.000000	2046.000000
8.220000	0.041568	24.566870	5.776755	4.430781	12.157866	2.201469	0.000000	-10.000000	0.583333	-27.433334	746.500000	1023.000000	1023.000000	2046.000000
8.240000	0.041440	24.491274	6.403345	5.240399	10.205817	2.641713	0.000000	-10.000000	0.583333	-27.216667	737.333313	1023.000000	1023.000000	2046.000000
8.260000	0.040097	23.697449	5.951292	3.962444	11.848521	1.935193	0.000000	-10.000000	0.583333	-27.266666	728.166687	1023.000000	1023.000000	2046.000000
8.280000	0.039837	23.543575	6.630497	4.670685	10.058810	2.183582	0.000000	-10.000000	0.583333	-27.166668	719.000000	1023.000000	1023.000000	2046.000000
8.300000	0.038801	22.931580	6.127535	3.383547	11.790890	1.629608	0.000000	-10.000000	0.566667	-27.283333	710.000000	1023.000000	1023.000000	2046.000000
8.320000	0.039063	23.086298	6.706142	4.219850	9.811120	2.349187	0.000000	-10.000000	0.583333	-27.500000	700.833313	1023.000000	1023.000000	2046.000000
8.340000	0.037758	22.314920	6.251463	2.772901	11.727276	1.563280	0.000000	-10.000000	0.600000	-27.833334	691.666687	1023.000000	1023.000000	2046.000000
8.360000	0.037892	22.394102	6.825213	3.632265	9.743768	2.192856	0.000000	-10.000000	0.633333	-28.166666	682.333313	1023.000000	1023.000000	2046.000000
8.380000	0.036524	21.585402	6.202444	2.338440	11.604544	1.439974	0.000000	-10.000000	0.650000	-28.383333	673.000000	1023.000000	1023.000000	2046.000000
8.400000	0.036990	21.860939	6.894543	3.292153	9.458729	2.215515	0.000000	-10.000000	0.658333	-28.633333	663.500000	1023.000000	1023.000000	2046.000000
8.420000	0.035548	21.008850	6.328214	1.963444	11.402943	1.314250	0.000000	-10.000000	0.666667	-28.883333	654.000000	1023.000000	1023.000000	2046.000000
8.440000	0.035561	21.016447	6.939619	2.745954	9.498397	1.832478	0.000000	-10.000000	0.666667	-29.233334	644.333313	1023.000000	1023.000000	2046.000000
8.460000	0.034664	20.486650	6.248972	1.820373	10.943374	1.473931	0.000000	-10.000000	0.675000	-29.650000	634.500000	1023.000000	1023.000000	2046.000000
8.480000	0.034101	20.153536	6.914120	2.131879	9.778330	1.329207	0.000000	-10.000000	0.683333	-29.966667	624.500000	1023.000000	1023.000000	2046.000000
8.500000	0.033885	20.026127	6.286131	1.727441	10.415212	1.597343	0.000000	-10.000000	0.700000	-30.183334	614.500000	1023.000000	1023.000000	2046.000000
8.520000	0.032609	19.271898	7.082436	1.352322	10.184692	0.652447	0.000000	-10.000000	0.716667	-30.316668	604.500000	1023.000000	1023.000000	2046.000000
8.540000	0.033249	19.649954	6.239545	1.956621	9.666478	1.787309	0.000000	-10.000000	0.741667	-30.500000	594.500000	1023.000000	1023.000000	2046.000000
8.560000	0.030990	18.315247	7.136041	0.543176	10.629658	0.006371	0.000000	-10.000000	0.758333	-30.450001	584.500000	1023.000000	1023.000000	2046.000000
8.580000	0.032229	19.047476	6.531326	1.783270	9.086086	1.646794	0.000000	-10.000000	0.775000	-30.716667	574.333313	1023.000000	1023.000000	2046.000000
8.600000	0.029949	17.699942	7.196149	0.149122	10.631386	-0.276716	0.000000	-10.000000	0.775000	-30.900002	564.000000	1023.000000	1023.000000	2046.000000
8.620000	0.031404	18.559824	6.646438	1.589818	8.856443	1.467125	0.000000	-10.000000	0.775000	-31.200001	553.666687	1023.000000	1023.000000	2046.000000
8.640000	0.028918	17.090658	7.220583	-0.162910	10.597879	-0.564894	0.000000	-10.000000	0.775000	-31.316668	543.166687	1023.000000	1023.000000	2046.000000
8.660000	0.030433	17.985765	6.803571	1.412609	8.617932	1.151652	0.000000	-10.000000	0.783333	-31.433334	532.833313	1023.000000	1023.000000	2046.000000
8.680000	0.027977	16.534622	7.167526	-0.412909	10.558746	-0.778742	0.000000	-10.000000	0.800000	-31.650000	522.166687	1023.000000	1023.000000	2046.000000
8.700000	0.029633	17.513062	6.793065	1.322009	8.396482	1.001506	0.000000	-10.000000	0.808333	-31.650000	511.666656	1023.000000	1023.000000	2046.000000
8.720000	0.026644	15.746485	7.292378	-0.631368	10.034183	-0.948709	0.000000	-10.000000	0.825000	-31.700001	501.000000	1023.000000	1023.000000	2046.000000
8.740000	0.028164	16.644907	6.476850	0.898140	8.524078	0.745840	0.000000	-10.000000	0.816667	-31.683334	490.500000	1023.000000	1023.000000	2046.000000
8.760000	0.025557	15.104450	7.339179	-0.664641	9.450667	-1.020756	0.000000	-10.000000	0.825000	-31.566668	480.000000	1023.000000	1023.000000	2046.000000
8.780000	0.026865	15.877123	6.352947	0.532247	8.566651	0.425277	0.000000	-10.000000	0.816667	-31.533335	469.500000	1023.000000	1023.000000	2046.000000
8.800000	0.024735	14.618398	7.281964	-0.573052	8.988130	-1.078645	0.000000	-10.000000	0.825000	-31.433334	459.000000	1023.000000	1023.000000	2046.000000
8.820000	0.025672	15.172022	6.178519	0.183062	8.675672	0.134770	0.000000	-10.000000	0.808333	-31.483334	448.333344	1023.000000	1023.000000	2046.000000
8.840000	0.023894	14.121294	6.966737	-0.150765	8.010343	-0.705020	0.000000	-10.000000	0.791667	-31.300001	437.833344	1023.000000	1023.000000	2046.000000
8.860000	0.022426	13.253878	5.685713	-0.458297	8.472531	-0.446070	0.000000	-10.000000	0.775000	-31.116667	420.500000	1023.000000	1023.000000	2046.000000
8.880000	0.020530	12.133229	6.345981	-0.509411	7.294034	-0.997375	0.000000	-10.000000	0.758333	-30.916668	406.833344	1023.000000	1023.000000	2046.000000
8.900000	0.019841	11.726007	5.014256	-0.429565	7.811645	-0.670330	0.000000	-10.000000	0.750000	-30.850000	396.500000	1023.000000	1023.000000	2046.000000
8.920000	0.018445	10.900756	5.988768	-0.532863	6.719664	-1.274812	0.000000	-10.000000	0.758333	-30.816668	393.000000	1023.000000	1023.000000	2046.000000
8.940000	0.018916	11.179362	5.121071	-0.425461	7.490241	-1.006488	0.000000	-10.000000	0.766667	-30.800001	386.000000	1023.000000	1023.000000	2046.000000
8.960000	0.019243	11.372837	6.140089	0.218525	6.319651	-1.305428	0.000000	-10.000000	0.758333	-30.600000	375.666656	1023.000000	1023.000000	2046.000000
8.980000	0.017689	10.454221	5.119005	-0.742122	7.595984	-1.518647	0.000000	-10.000000	0.750000	-30.483334	365.500000	1023.000000	1023.000000	2046.000000
9.000000	0.018292	10.810611	5.490479	0.639974	5.734293	-1.054136	0.000000	-10.000000	0.733333	-30.350000	355.500000	1023.000000	1023.000000	2046.000000
9.020000	0.014763	8.724674	5.068062	-1.292714	7.654917	-2.705591	0.000000	-10.000000	0.708333	-30.000000	345.333344	1023.000000	1023.000000	2046.000000
9.040000	0.014813	8.754210	4.723680	0.316724	5.459823	-1.746017	0.000000	-10.000000	0.683333	-29.650000	335.333344	1023.000000	1023.000000	2046.000000
9.060000	0.009764	5.770805	4.425037	-1.846624	7.273089	-4.080698	0.000000	-10.000000	0.658333	-29.233334	325.333344	1023.000000	1023.000000	2046.000000
9.080000	0.010398	6.145209	3.423719	0.450263	5.507776	-3.236549	0.000000	-10.000000	0.650000	-28.850000	315.500000	1023.000000	1023.000000	2046.000000
9.100000	0.005887	3.479378	3.290275	-1.405505	7.153910	-5.559302	0.000000	-10.000000	0.641667	-28.533333	305.833344	1023.000000	1023.000000	2046.000000
9.120000	0.007639	4.514476	2.441982	0.776539	5.186945	-3.890990	0.000000	-10.000000	0.625000	-28.000000	296.333344	1023.000000	1023.000000	2046.000000
9.140000	0.003010	1.778833	2.705638	-1.337390	6.472515	-6.061930	0.000000	-10.000000	0.625000	-27.950001	287.000000	1023.000000	1023.000000	2046.000000
9.160000	0.005354	3.164171	1.499295	0.963299	5.042761	-4.341185	0.000000	-10.000000	0.608333	-27.600000	277.666656	1023.000000	1023.000000	2046.000000
9.180000	0.001170	0.691639	2.260803	-0.948383	5.567600	-6.188381	0.000000	-10.000000	0.616667	-27.583334	268.500000	1023.000000	1023.000000	2046.000000
9.200000	0.003499	2.068043	0.839809	0.780278	5.168848	-4.720891	0.000000	-10.000000	0.591667	-27.166666	259.333344	1023.000000	1023.000000	2046.000000
9.220000	0.001859	1.098406	2.195854	0.107391	4.543781	-5.748621	0.000000	-10.000000	0.575000	-26.983334	250.166672	1023.000000	1023.000000	2046.000000
9.240000	0.001516	0.895670	0.933853	0.239237	5.745156	-6.022576	0.000000	-10.000000	0.550000	-26.533333	241.000000	1023.000000	1023.000000	2046.000000
9.260000	0.001354	0.800165	1.035299	1.228906	3.152940	-4.616980	0.000000	-10.000000	0.550000	-26.200001	232.166672	1023.000000	1023.000000	2046.000000
9.280000	-0.005001	-2.955546	0.341457	-0.738380	2.520486	-5.079109	0.000000	-10.000000	0.533333	-25.716667	223.500000	1023.000000	1023.000000	2046.000000
9.300000	-0.006983	-4.126835	-1.375841	-0.644132	2.948622	-5.055483	0.000000	-10.000000	0.516667	-25.366667	215.000000	1023.000000	1023.000000	2046.000000
9.320000	-0.027019	-15.968468	-9.870306	-0.644451	-1.414088	-4.039624	0.000000	-10.000000	0.500000	-25.183334	206.500000	1023.000000	1023.000000	2046.000000
9.340000	-0.028433	-16.804117	-10.149764	-0.246292	-2.343939	-4.064121	0.000000	-10.000000	0.500000	-24.900000	198.166672	1023.000000	1023.000000	2046.000000
9.360000	-0.027282	-16.123608	-10.253779	0.402433	-2.883115	-3.389145	0.000000	-10.000000	0.491667	-24.700001	189.833328	1023.000000	1023.000000	2046.000000
9.380000	-0.029724	-17.566849	-10.729984	0.028696	-3.792671	-3.072891	0.000000	-10.000000	0.475000	-24.183334	181.500000	1023.000000	1023.000000	2046.000000
9.400000	-0.025641	-15.153876	-9.171679	-0.000643	-2.954003	-3.027551	0.000000	-10.000000	0.450000	-23.716667	173.166672	1023.000000	1023.000000	2046.000000
9.420000	-0.026239	-15.507401	-9.526859	-0.355262	-2.554846	-3.070433	0.000000	-10.000000	0.425000	-22.883333	165.333328	1023.000000	1023.000000	2046.000000
9.440000	-0.023598	-13.946250	-8.185255	-1.014019	-1.350717	-3.396259	0.000000	-10.000000	0.408333	-22.383333	157.833328	1023.000000	1023.000000	2046.000000
9.460000	-0.025233	-14.912891	-8.711932	-1.400038	-1.737173	-3.063749	0.000000	-10.000000	0.383333	-21.716667	150.500000	1023.000000	1023.000000	2046.000000
9.480000	-0.024305	-14.364053	-8.014328	-1.628124	-1.797387	-2.924214	0.000000	-10.000000	0.375000	-21.116667	143.166672	1023.000000	1023.000000	2046.000000
9.500000	-0.023866	-14.104641	-6.790624	-2.688572	-0.901365	-3.724081	0.000000	-10.000000	0.358333	-20.266666	136.166672	1023.000000	1023.000000	2046.000000
9.520000	-0.023734	-14.027009	-6.474696	-3.076663	-0.245057	-4.230593	0.000000	-10.000000	0.325000	-19.416668	129.333328	1023.000000	1023.000000	2046.000000
9.540000	-0.025528	-15.087160	-7.077124	-3.336821	-0.310025	-4.363191	0.000000	-10.000000	0.283333	-18.633333	122.833336	1023.000000	1023.000000	2046.000000
9.560000	-0.022742	-13.440562	-5.510682	-3.738722	0.302714	-4.493872	0.000000	-10.000000	0.250000	-17.683334	116.500000	1023.000000	1023.000000	2046.000000
9.580000	-0.023492	-13.883835	-5.931595	-4.113636	1.083079	-4.921683	0.000000	-10.000000	0.250000	-17.000000	110.666664	1023.000000	1023.000000	2046.000000
9.600000	-0.024344	-14.387238	-6.835871	-3.547794	0.101335	-4.104908	0.000000	-10.000000	0.233333	-16.350000	105.000000	1023.000000	1023.000000	2046.000000
9.620000	-0.020479	-12.103107	-4.404937	-4.558876	1.677046	-4.816341	0.000000	-10.000000	0.216667	-15.850000	99.666664	1023.000000	1023.000000	2046.000000
9.640000	-0.024035	-14.204734	-5.855000	-5.061144	1.757413	-5.046001	0.000000	-10.000000	0.200000	-15.483334	94.333336	1023.000000	1023.000000	2046.000000
9.660000	-0.003857	-2.279382	2.469941	-4.799382	4.221446	-4.171388	0.000000	-10.000000	0.200000	-15.100000	89.166664	1023.000000	1023.000000	2046.000000
9.680000	0.003619	2.138901	3.718991	-3.020076	4.251379	-2.811393	0.000000	-10.000000	0.200000	-14.766667	84.000000	1023.000000	1023.000000	2046.000000
9.700000	-0.017131	-10.124142	-3.778527	-3.777334	1.579273	-4.147552	0.000000	-10.000000	0.200000	-14.266667	79.000000	1023.000000	1023.000000	2046.000000
9.720000	0.001638	0.967789	4.975261	-3.733751	2.652292	-2.926013	0.000000	-10.000000	0.183333	-13.900001	74.333336	1023.000000	1023.000000	2046.000000
9.740000	-0.019138	-11.310533	-3.252475	-5.420743	1.363854	-4.001168	0.000000	-10.000000	0.175000	-13.550000	69.666664	1023.000000	1023.000000	2046.000000
9.760000	-0.001640	-0.969039	4.510862	-5.386101	3.827862	-3.921662	0.000000	-10.000000	0.175000	-13.216667	65.333336	1023.000000	1023.000000	2046.000000
9.780000	0.004309	2.546905	4.271583	-2.852212	3.475336	-2.347801	0.000000	-10.000000	0.158333	-12.783334	60.666668	1023.000000	1023.000000	2046.000000
9.800000	0.001100	0.650054	5.852911	-4.731211	2.590372	-3.062016	0.000000	-10.000000	0.133333	-12.466667	56.333332	1023.000000	1023.000000	2046.000000
9.820000	-0.023202	-13.712141	-6.071661	-4.481067	-1.782567	-1.376847	0.000000	-10.000000	0.108333	-12.066667	52.000000	1023.000000	1023.000000	2046.000000
9.840000	0.000221	0.130704	5.138701	-5.224657	3.548751	-3.332091	0.000000	-10.000000	0.108333	-11.766666	48.000000	1023.000000	1023.000000	2046.000000
9.860000	0.004546	2.686549	4.705220	-2.941807	2.750712	-1.827577	0.000000	-10.000000	0.108333	-11.366667	44.166668	1023.000000	1023.000000	2046.000000
9.880000	0.000586	0.346147	6.473076	-5.553104	2.352837	-2.926663	0.000000	-10.000000	0.100000	-11.083333	40.500000	1023.000000	1023.000000	2046.000000
9.900000	0.004527	2.675539	4.355534	-3.465530	4.044266	-2.258731	0.000000	-10.000000	0.100000	-10.700000	36.833332	1023.000000	1023.000000	2046.000000
9.920000	-0.022702	-13.417082	-5.676755	-4.281951	-2.142758	-1.315618	0.000000	-10.000000	0.083333	-10.450000	33.333332	1023.000000	1023.000000	2046.000000
9.940000	0.001927	1.138999	5.468353	-3.939672	1.517184	-1.906866	0.000000	-10.000000	0.075000	-10.033334	29.833334	1023.000000	1023.000000	2046.000000
9.960000	-0.026593	-15.716570	-5.607179	-5.733465	-3.179642	-1.196284	0.000000	-10.000000	0.066667	-9.716667	26.500000	1023.000000	1023.000000	2046.000000
9.980000	-0.001427	-0.843569	4.730882	-5.252425	3.258955	-3.580981	0.000000	-10.000000	0.075000	-9.350000	23.166666	1023.000000	1023.000000	2046.000000
10.000000	0.004187	2.474358	4.543983	-3.046314	2.177241	-1.200552	0.000000	-10.000000	0.066667	-9.066667	20.000000	1023.000000	1023.000000	2046.000000
10.020000	0.001063	0.628100	6.746856	-5.567128	1.568163	-2.119791	0.000000	-10.000000	0.058333	-8.683333	17.000000	1023.000000	1023.000000	2046.000000
10.040000	0.004898	2.894844	4.731884	-3.375605	2.829895	-1.291330	0.000000	-10.000000	0.058333	-8.283333	14.166667	1023.000000	1023.000000	2046.000000
10.060000	-0.023734	-14.026796	-5.574261	-4.514126	-3.030651	-0.907758	0.000000	-10.000000	0.066667	-7.783333	11.333333	1023.000000	1023.000000	2046.000000
10.080000	0.001316	0.777943	5.457100	-4.062588	1.383741	-2.000310	0.000000	-10.000000	0.066667	-7.383333	8.833333	1023.000000	1023.000000	2046.000000
10.100000	-0.026408	-15.607112	-5.363141	-5.615959	-3.749569	-0.878443	0.000000	-10.000000	0.066667	-6.966667	6.166667	1023.000000	1023.000000	2046.000000
10.120000	-0.002424	-1.432809	4.419502	-4.877305	2.817390	-3.792395	0.000000	-10.000000	0.058333	-6.683333	3.833333	1023.000000	1023.000000	2046.000000
10.140000	0.002042	1.206918	3.468424	-3.446797	3.802938	-2.617646	0.000000	-10.000000	0.058333	-6.383333	1.666667	1023.000000	1023.000000	2046.000000
10.160000	0.008983	5.308701	6.780504	-2.864151	1.901032	-0.508684	0.000000	-10.000000	0.050000	-6.166667	0.000000	1023.000000	1023.000000	2046.000000
10.180000	-0.001514	-0.894735	5.970562	-5.507963	0.991347	-2.348681	0.000000	-10.000000	0.050000	-5.950000	-1.666667	1023.000000	1023.000000	2046.000000
10.200000	-0.025312	-14.959546	-5.438533	-4.577096	-4.308362	-0.635555	0.000000	-10.000000	0.050000	-5.683333	-3.500000	1023.000000	1023.000000	2046.000000
10.220000	-0.004407	-2.604456	4.014131	-5.001615	2.265216	-3.882188	0.000000	-10.000000	0.041667	-5.250000	-5.500000	1023.000000	1023.000000	2046.000000
10.240000	-0.000005	-0.003112	3.001371	-3.331709	2.755036	-2.427810	0.000000	-10.000000	0.041667	-4.833333	-7.333333	1023.000000	1023.000000	2046.000000
10.260000	-0.020833	-12.312117	-4.725709	-3.788675	-2.371309	-1.426424	0.000000	-10.000000	0.041667	-4.583333	-9.000000	1023.000000	1023.000000	2046.000000
10.280000	0.000612	0.361950	1.623032	-0.955267	2.485645	-2.791460	0.000000	-10.000000	0.050000	-4.583333	-10.500000	1023.000000	1023.000000	2046.000000
10.300000	-0.002085	-1.232291	5.034128	-4.272275	0.355255	-2.349398	0.000000	-10.000000	0.050000	-4.650000	-12.000000	1023.000000	1023.000000	2046.000000
10.320000	-0.025789	-15.241228	-5.075824	-4.867499	-4.621185	-0.676720	0.000000	-10.000000	0.050000	-4.700000	-13.666667	1023.000000	1023.000000	2046.000000
10.340000	-0.005765	-3.407091	2.677433	-3.324309	1.747027	-4.507243	0.000000	-10.000000	0.041667	-4.000000	-15.166667	1023.000000	1023.000000	2046.000000
10.360000	-0.002866	-1.693814	1.118287	-2.087392	3.153664	-3.878372	0.000000	-10.000000	0.033333	-3.133333	-16.333334	1023.000000	1023.000000	2046.000000
10.380000	-0.005203	-3.074744	3.367167	-3.681642	0.701544	-3.461813	0.000000	-10.000000	0.025000	-2.066667	-16.833334	1023.000000	1023.000000	2046.000000
10.400000	-0.008566	-5.062272	2.676193	-4.650495	1.351574	-4.439545	0.000000	-10.000000	0.025000	-1.200000	-17.000000	1023.000000	1023.000000	2046.000000
10.420000	-0.006733	-3.979253	-0.380717	-1.382100	2.261483	-4.477920	0.000000	-10.000000	0.025000	-1.133333	-17.000000	1023.000000	1023.000000	2046.000000
10.440000	-0.029056	-17.172018	-5.751798	-4.541545	-2.581096	-4.297579	0.000000	-10.000000	0.025000	-1.516667	-17.166666	1023.000000	1023.000000	2046.000000
10.460000	-0.007460	-4.408783	2.202849	-2.276724	-0.393740	-3.941169	0.000000	-10.000000	0.025000	-2.700000	-17.833334	1023.000000	1023.000000	2046.000000
10.480000	-0.040983	-24.220911	-8.911145	-5.550299	-5.146512	-4.612956	0.000000	-10.000000	0.033333	-3.466667	-18.833334	1023.000000	1023.000000	2046.000000
10.500000	-0.036999	-21.866415	-10.441070	-2.899847	-4.086159	-4.439339	0.000000	-10.000000	0.041667	-4.183333	-20.166666	1023.000000	1023.000000	2046.000000
10.520000	-0.033688	-19.909573	-10.375625	-2.989481	-3.013022	-3.531445	0.000000	-10.000000	0.050000	-4.566667	-21.500000	1023.000000	1023.000000	2046.000000
10.540000	-0.035607	-21.043581	-10.980833	-1.750906	-4.453734	-3.858106	0.000000	-10.000000	0.050000	-4.583333	-23.000000	1023.000000	1023.000000	2046.000000
10.560000	-0.032178	-19.016977	-7.275944	-3.348669	-6.967504	-1.424859	0.000000	-10.000000	0.050000	-4.116667	-24.500000	1023.000000	1023.000000	2046.000000
10.580000	-0.035642	-21.064507	-9.332058	-2.197650	-4.551005	-4.983793	0.000000	-10.000000	0.041667	-3.450000	-25.833334	1023.000000	1023.000000	2046.000000
10.600000	-0.038610	-22.818264	-13.198262	-2.470321	-4.105446	-3.044235	0.000000	-10.000000	0.041667	-2.866667	-27.000000	1023.000000	1023.000000	2046.000000
10.620000	-0.039425	-23.300114	-13.029541	-1.347388	-5.479883	-3.443303	0.000000	-10.000000	0.033333	-2.500000	-28.000000	1023.000000	1023.000000	2046.000000
10.640000	-0.046241	-27.328588	-10.507227	-6.926908	-5.938030	-3.956423	0.000000	-10.000000	0.033333	-2.233333	-29.000000	1023.000000	1023.000000	2046.000000
10.660000	-0.034720	-20.519344	-12.085070	-0.504459	-4.369420	-3.560396	0.000000	-10.000000	0.025000	-1.600000	-29.666666	1023.000000	1023.000000	2046.000000
10.680000	-0.033429	-19.756310	-12.422980	0.163008	-5.323186	-2.173151	0.000000	-10.000000	0.016667	-0.833333	-30.000000	1023.000000	1023.000000	2046.000000
10.700000	-0.037662	-22.258272	-9.956639	-3.822399	-5.933475	-2.545758	0.000000	-10.000000	0.000000	0.733333	-30.000000	1023.000000	1023.000000	2046.000000
10.720000	-0.031632	-18.694555	-11.609187	-0.106413	-3.820264	-3.158691	0.000000	-10.000000	-0.033333	2.616667	-30.000000	1023.000000	1023.000000	2046.000000
10.740000	-0.037248	-22.013325	-12.511325	-2.187989	-4.654722	-2.659288	0.000000	-10.000000	-0.041667	5.450000	-30.000000	1023.000000	1023.000000	2046.000000
10.760000	-0.034082	-20.142672	-8.813501	-3.974255	-6.753147	-0.601769	0.000000	-10.000000	-0.058333	8.283334	-30.000000	1023.000000	1023.000000	2046.000000
10.780000	-0.032352	-19.120127	-9.619262	-1.934487	-4.119081	-3.447296	0.000000	-10.000000	-0.083333	11.083333	-30.000000	1023.000000	1023.000000	2046.000000
10.800000	-0.029832	-17.630980	-10.575513	-1.811125	-3.075723	-2.168618	0.000000	-10.000000	-0.133333	13.266666	-30.000000	1023.000000	1023.000000	2046.000000
10.820000	-0.031930	-18.870548	-7.871353	-3.988845	-4.279440	-2.730910	0.000000	-10.000000	-0.191667	15.433333	-30.000000	1023.000000	1023.000000	2046.000000
10.840000	-0.031686	-18.726604	-7.310166	-4.100292	-4.821988	-2.494159	0.000000	-10.000000	-0.233333	17.483334	-12.333333	1023.000000	1023.000000	2046.000000
10.860000	-0.028288	-16.718103	-9.546967	-1.601032	-3.666493	-1.903612	0.000000	-10.000000	-0.275000	19.566668	6.833333	1023.000000	1023.000000	2046.000000
10.880000	-0.024533	-14.498727	-9.110078	-1.580355	-2.962094	-0.846200	0.000000	-10.000000	-0.316667	21.166668	28.333334	1023.000000	1023.000000	2046.000000
10.900000	-0.027833	-16.449591	-7.872711	-2.524426	-4.664398	-1.388056	0.000000	-10.000000	-0.350000	22.466667	34.666668	1023.000000	1023.000000	2046.000000
10.920000	-0.026503	-15.663350	-5.152339	-4.499244	-4.206954	-1.804813	0.000000	-10.000000	-0.391667	23.583334	41.833332	1023.000000	1023.000000	2046.000000
10.940000	-0.024196	-14.299606	-6.268682	-3.262065	-2.876461	-1.892400	0.000000	-10.000000	-0.416667	24.566668	49.333332	1023.000000	1023.000000	2046.000000
10.960000	-0.022474	-13.281976	-9.112861	-1.071106	-2.316778	-0.781231	0.000000	-10.000000	-0.458333	25.516666	57.333332	1023.000000	1023.000000	2046.000000
10.980000	-0.022498	-13.296350	-7.082908	-2.783437	-3.448011	0.018006	0.000000	-10.000000	-0.491667	26.383333	65.833336	1023.000000	1023.000000	2046.000000
11.000000	-0.023938	-14.147453	-4.662470	-4.714619	-3.982867	-0.787497	0.000000	-10.000000	-0.508333	27.000000	74.666664	1023.000000	1023.000000	2046.000000
11.020000	-0.021387	-12.639981	-3.932104	-4.228372	-4.852828	0.373322	0.000000	-10.000000	-0.533333	27.716667	83.500000	1023.000000	1023.000000	2046.000000
11.040000	-0.019796	-11.699227	-6.383994	-2.255044	-3.313550	0.253361	0.000000	-10.000000	-0.541667	28.433332	92.500000	1023.000000	1023.000000	2046.000000
11.060000	-0.015541	-9.184752	-7.217098	-1.051728	-1.429238	0.513312	0.000000	-10.000000	-0.575000	28.983334	101.833336	1023.000000	1023.000000	2046.000000
11.080000	-0.013040	-7.706455	-6.388993	-1.069176	-1.487640	1.239355	0.000000	-10.000000	-0.591667	29.483334	111.500000	1023.000000	1023.000000	2046.000000
11.100000	-0.012458	-7.362535	-6.541643	-1.075512	-1.411683	1.666304	0.000000	-10.000000	-0.608333	29.700001	121.500000	1023.000000	1023.000000	2046.000000
11.120000	-0.012575	-7.431800	-4.841498	-1.792845	-1.357068	0.559612	0.000000	-10.000000	-0.616667	30.200001	131.500000	1023.000000	1023.000000	2046.000000
11.140000	-0.013438	-7.941711	-2.799793	-3.325860	-2.334021	0.517962	0.000000	-10.000000	-0.608333	30.233334	141.500000	1023.000000	1023.000000	2046.000000
11.160000	0.010841	6.407074	5.157509	-0.889110	-0.264438	2.403114	0.000000	-10.000000	-0.608333	30.400002	151.500000	1023.000000	1023.000000	2046.000000
11.180000	-0.008554	-5.055419	-1.761147	-2.435292	-0.849245	-0.009734	0.000000	-10.000000	-0.616667	30.600000	161.500000	1023.000000	1023.000000	2046.000000
11.200000	-0.011704	-6.916792	-3.313829	-3.221179	-2.021917	1.640133	0.000000	-10.000000	-0.633333	30.900000	171.500000	1023.000000	1023.000000	2046.000000
11.220000	-0.006041	-3.570487	-4.568691	-0.287478	0.127228	1.158454	0.000000	-10.000000	-0.650000	31.150000	181.833328	1023.000000	1023.000000	2046.000000
11.240000	-0.007664	-4.529185	-7.208906	0.316759	1.524456	0.838506	0.000000	-10.000000	-0.650000	31.300001	192.166672	1023.000000	1023.000000	2046.000000
11.260000	0.022294	13.176034	4.016513	1.735969	4.135609	3.287943	0.000000	-10.000000	-0.658333	31.466667	202.666672	1023.000000	1023.000000	2046.000000
11.280000	0.000681	0.402435	-6.236046	2.677886	2.259819	1.700776	0.000000	-10.000000	-0.675000	31.750000	213.000000	1023.000000	1023.000000	2046.000000
11.300000	0.000148	0.087487	-5.630807	1.430943	1.479605	2.807746	0.000000	-10.000000	-0.700000	31.833334	223.666672	1023.000000	1023.000000	2046.000000
11.320000	-0.000740	-0.437142	-3.766303	0.681355	-0.019282	2.667088	0.000000	-10.000000	-0.716667	32.333336	234.333328	1023.000000	1023.000000	2046.000000
11.340000	-0.001537	-0.908438	-2.301248	-1.264118	-0.125553	2.782481	0.000000	-10.000000	-0.733333	32.616669	245.000000	1023.000000	1023.000000	2046.000000
11.360000	0.001188	0.701981	-3.959701	0.357357	1.276446	3.027879	0.000000	-10.000000	-0.750000	33.049999	255.666672	1023.000000	1023.000000	2046.000000
11.380000	0.005583	3.299795	-4.471865	1.818248	2.708143	3.245268	0.000000	-10.000000	-0.758333	33.316666	266.666656	1023.000000	1023.000000	2046.000000
11.400000	0.031783	18.783865	4.767719	3.459709	5.882483	4.673953	0.000000	-10.000000	-0.758333	33.733334	277.833344	1023.000000	1023.000000	2046.000000
11.420000	0.006132	3.624010	-4.824269	2.361856	3.668767	2.417656	0.000000	-10.000000	-0.741667	33.900002	289.000000	1023.000000	1023.000000	2046.000000
11.440000	0.008284	4.895785	-3.914401	2.316933	1.553401	4.939853	0.000000	-10.000000	-0.741667	33.883335	300.166656	1023.000000	1023.000000	2046.000000
11.460000	0.003397	2.007761	-2.308222	-0.037309	1.132103	3.221189	0.000000	-10.000000	-0.750000	33.916668	311.500000	1023.000000	1023.000000	2046.000000
11.480000	0.029409	17.380613	7.287862	2.366098	2.420205	5.306448	0.000000	-10.000000	-0.783333	34.433334	322.833344	1023.000000	1023.000000	2046.000000
11.500000	-0.000647	-0.382184	-2.150540	-1.255014	0.834151	2.189219	0.000000	-10.000000	-0.808333	34.850002	334.333344	1023.000000	1023.000000	2046.000000
11.520000	0.004730	2.795228	-5.078641	2.520508	1.977774	3.375587	0.000000	-10.000000	-0.825000	35.266666	346.000000	1023.000000	1023.000000	2046.000000
11.540000	0.006541	3.865479	-6.879123	3.830534	4.090742	2.823327	0.000000	-10.000000	-0.800000	35.049999	357.666656	1023.000000	1023.000000	2046.000000
11.560000	0.008343	4.930566	-4.279067	2.880218	2.472194	3.857221	0.000000	-10.000000	-0.783333	34.766666	369.333344	1023.000000	1023.000000	2046.000000
11.580000	0.008055	4.760280	-2.627159	1.489721	1.253927	4.643790	0.000000	-10.000000	-0.775000	34.266666	380.833344	1023.000000	1023.000000	2046.000000
11.600000	0.013295	7.857303	-0.771450	1.664396	2.050004	4.914353	0.000000	-10.000000	-0.791667	34.300003	392.500000	1023.000000	1023.000000	2046.000000
11.620000	0.014105	8.336251	-1.904011	2.039263	4.205538	3.995461	0.000000	-10.000000	-0.808333	34.550003	403.833344	1023.000000	1023.000000	2046.000000
11.640000	0.043933	25.964649	9.030474	2.736955	10.817760	3.379460	0.000000	-10.000000	-0.808333	34.766666	415.333344	1023.000000	1023.000000	2046.000000
11.660000	0.010339	6.110126	-3.410193	1.259842	5.923014	2.337462	0.000000	-10.000000	-0.791667	34.616669	427.000000	1023.000000	1023.000000	2046.000000
11.680000	0.040292	23.812511	7.681039	2.452178	10.842271	2.837023	0.000000	-10.000000	-0.766667	34.266666	438.666656	1023.000000	1023.000000	2046.000000
11.700000	0.012209	7.215671	-2.223833	1.142142	5.831320	2.466041	0.000000	-10.000000	-0.758333	34.266666	450.166656	1023.000000	1023.000000	2046.000000
11.720000	0.039035	23.069595	4.652581	5.313188	7.334515	5.769312	0.000000	-10.000000	-0.766667	34.100002	461.500000	1023.000000	1023.000000	2046.000000
11.740000	0.013009	7.688315	-7.151793	5.964586	5.467770	3.407752	0.000000	-10.000000	-0.783333	34.333332	473.000000	1023.000000	1023.000000	2046.000000
11.760000	0.010372	6.129910	-6.934566	5.496986	2.995604	4.571885	0.000000	-10.000000	-0.808333	34.483334	484.500000	1023.000000	1023.000000	2046.000000
11.780000	0.013056	7.716048	-4.486127	4.240612	2.617655	5.343909	0.000000	-10.000000	-0.841667	35.150002	495.833344	1023.000000	1023.000000	2046.000000
11.800000	0.022324	13.193269	-6.574792	8.374182	3.798810	7.595068	0.000000	-10.000000	-0.875000	35.650002	507.333344	1023.000000	1023.000000	2046.000000
11.820000	0.015671	9.261383	-5.333357	5.379295	2.835693	6.379752	0.000000	-10.000000	-0.875000	36.116669	519.000000	1023.000000	1023.000000	2046.000000
11.840000	0.015690	9.272520	-3.475151	4.303758	1.832753	6.611160	0.000000	-10.000000	-0.891667	36.299999	531.000000	1023.000000	1023.000000	2046.000000
11.860000	0.019954	11.792777	-4.758221	5.979161	4.498335	6.073501	0.000000	-10.000000	-0.875000	36.566669	543.000000	1023.000000	1023.000000	2046.000000
11.880000	0.021324	12.602212	-1.493639	3.260968	2.723294	8.111590	0.000000	-10.000000	-0.891667	36.466667	555.333313	1023.000000	1023.000000	2046.000000
11.900000	0.019984	11.810527	-2.001959	4.179291	2.872714	6.760481	0.000000	-10.000000	-0.858333	36.266666	567.666687	1023.000000	1023.000000	2046.000000
11.920000	0.027549	16.281343	-3.713968	7.246202	4.921428	7.827681	0.000000	-10.000000	-0.858333	35.816666	580.000000	1023.000000	1023.000000	2046.000000
11.940000	0.025303	14.953818	-0.413954	3.513707	2.735780	9.118286	0.000000	-10.000000	-0.833333	35.333336	592.000000	1023.000000	1023.000000	2046.000000
11.960000	0.017325	10.239044	-4.042150	2.995059	4.613030	6.673105	0.000000	-10.000000	-0.833333	35.283333	603.833313	1023.000000	1023.000000	2046.000000
11.980000	0.030126	17.804508	-2.415089	7.120883	5.675964	7.422749	0.000000	-10.000000	-0.825000	35.066669	615.500000	1023.000000	1023.000000	2046.000000
12.000000	0.026348	15.571946	0.316670	3.461575	3.461834	8.331868	0.000000	-10.000000	-0.808333	34.966667	627.166687	1023.000000	1023.000000	2046.000000
12.020000	0.031561	18.652723	-4.524911	10.139956	2.792262	10.245415	0.000000	-10.000000	-0.775000	34.450001	638.833313	1023.000000	1023.000000	2046.000000
12.040000	0.040097	23.697170	-4.215909	12.074530	6.506835	9.331715	0.000000	-10.000000	-0.733333	33.716667	650.500000	1023.000000	1023.000000	2046.000000
12.060000	0.029456	17.408436	-6.733802	10.320998	5.985046	7.836193	0.000000	-10.000000	-0.725000	33.083336	661.833313	1023.000000	1023.000000	2046.000000
12.080000	0.022240	13.143956	-4.599715	6.262175	4.678018	6.803479	0.000000	-10.000000	-0.758333	33.133335	673.000000	1023.000000	1023.000000	2046.000000
12.100000	0.025030	14.792675	-3.614801	6.169359	5.453593	6.784523	0.000000	-10.000000	-0.808333	34.033337	684.000000	1023.000000	1023.000000	2046.000000
12.120000	0.030441	17.990517	-3.073968	6.630208	7.698489	6.735788	0.000000	-10.000000	-0.841667	34.950001	695.333313	1023.000000	1023.000000	2046.000000
12.140000	0.035796	21.155350	-1.811633	7.580207	7.700012	7.686764	0.000000	-10.000000	-0.858333	35.416668	707.000000	1023.000000	1023.000000	2046.000000
12.160000	0.031061	18.356985	-0.184439	5.735278	6.132175	6.673972	0.000000	-10.000000	-0.858333	35.516666	718.666687	1023.000000	1023.000000	2046.000000
12.180000	0.031452	18.587872	0.128734	4.525556	6.266321	7.667262	0.000000	-10.000000	-0.858333	35.433334	730.333313	1023.000000	1023.000000	2046.000000
12.200000	0.035159	20.779213	-2.166664	6.854892	8.908017	7.182968	0.000000	-10.000000	-0.841667	35.466667	742.000000	1023.000000	1023.000000	2046.000000
12.220000	0.038010	22.463802	-2.021679	6.787168	11.772821	5.925493	0.000000	-10.000000	-0.816667	35.033337	754.000000	1023.000000	1023.000000	2046.000000
12.240000	0.035437	20.943361	-2.847500	6.435776	12.194353	5.160731	0.000000	-10.000000	-0.775000	34.650002	765.833313	1023.000000	1023.000000	2046.000000
12.260000	0.059090	34.922119	6.658702	7.342896	15.201045	5.719473	0.000000	-10.000000	-0.733333	33.900002	777.500000	1023.000000	1023.000000	2046.000000
12.280000	0.060193	35.574265	6.789620	7.810939	14.481819	6.491886	0.000000	-10.000000	-0.716667	33.299999	788.833313	1023.000000	1023.000000	2046.000000
12.300000	0.060100	35.519058	8.539836	8.179552	12.298624	6.501046	0.000000	-10.000000	-0.700000	32.666668	800.000000	1023.000000	1023.000000	2046.000000
12.320000	0.062846	37.141937	7.812964	8.431603	14.267366	6.630004	0.000000	-10.000000	-0.675000	32.083336	811.000000	1023.000000	1023.000000	2046.000000
12.340000	0.062405	36.881580	6.283240	8.771752	14.619769	7.206820	0.000000	-10.000000	-0.633333	31.616667	821.833313	1023.000000	1023.000000	2046.000000
12.360000	0.064266	37.981239	9.503107	8.377190	12.925544	7.175399	0.000000	-10.000000	-0.591667	30.633333	832.500000	1023.000000	1023.000000	2046.000000
12.380000	0.067445	39.860252	9.014482	8.123018	14.679839	8.042915	0.000000	-10.000000	-0.550000	29.666666	843.000000	1023.000000	1023.000000	2046.000000
12.400000	0.066736	39.441177	8.109931	8.461471	14.341248	8.528529	0.000000	-10.000000	-0.483333	28.083334	853.000000	1023.000000	1023.000000	2046.000000
12.420000	0.068120	40.259163	10.468905	8.549375	13.037666	8.203215	0.000000	-10.000000	-0.433333	26.766666	862.666687	1023.000000	1023.000000	2046.000000
12.440000	0.072882	43.073486	9.497369	9.262039	15.875266	8.438813	0.000000	-10.000000	-0.375000	25.166666	871.666687	1023.000000	1023.000000	2046.000000
12.460000	0.072278	42.716091	8.793612	9.593955	15.377157	8.951366	0.000000	-10.000000	-0.316667	23.583334	880.500000	1023.000000	1023.000000	2046.000000
12.480000	0.071322	42.151314	10.477709	9.589127	13.811595	8.272882	0.000000	-10.000000	-0.250000	21.549999	888.666687	1023.000000	1023.000000	2046.000000
12.500000	0.077046	45.533943	10.270971	10.599595	16.560373	8.103004	0.000000	-10.000000	-0.183333	19.183334	896.333313	1023.000000	1023.000000	2046.000000
12.520000	0.076151	45.005001	8.999199	10.554730	16.821405	8.629666	0.000000	-10.000000	-0.125000	16.600000	903.166687	1023.000000	1023.000000	2046.000000
12.540000	0.073484	43.429306	9.634812	10.929312	14.524632	8.340550	0.000000	-10.000000	-0.075000	14.016667	909.166687	1023.000000	1023.000000	2046.000000
12.560000	0.072887	43.076214	10.099231	10.808177	14.210937	7.957867	0.000000	-10.000000	-0.033333	11.183333	914.333313	1023.000000	1023.000000	2046.000000
12.580000	0.071992	42.547546	7.772015	11.845272	15.204427	7.725830	0.000000	-10.000000	-0.016667	8.100000	918.500000	1023.000000	1023.000000	2046.000000
12.600000	0.072608	42.911381	6.967009	11.583426	16.199936	8.161010	0.000000	-10.000000	0.008333	4.366667	921.666687	1023.000000	1023.000000	2046.000000
12.620000	0.072817	43.034912	8.752247	11.857184	14.272348	8.153130	0.000000	-10.000000	0.025000	0.583333	923.666687	1023.000000	1023.000000	2046.000000
12.640000	0.072247	42.698135	9.288790	11.620218	14.275237	7.513889	0.000000	-10.000000	0.041667	-2.650000	924.666687	1023.000000	1023.000000	2046.000000
12.660000	0.071991	42.546406	7.117824	11.678630	16.484692	7.265259	0.000000	-10.000000	0.050000	-5.400000	925.000000	1023.000000	1023.000000	2046.000000
12.680000	0.070900	41.901688	7.869282	11.648117	14.813996	7.570292	0.000000	-10.000000	0.050000	-7.316667	925.000000	1023.000000	1023.000000	2046.000000
12.700000	0.068777	40.647293	8.873136	11.240185	13.924809	6.609164	0.000000	-10.000000	0.050000	-8.700000	925.000000	1023.000000	1023.000000	2046.000000
12.720000	0.067530	39.910297	6.974068	10.870418	16.137938	5.927873	0.000000	-10.000000	0.066667	-9.450000	925.000000	1023.000000	1023.000000	2046.000000
12.740000	0.067688	40.003338	6.827878	11.231321	15.180165	6.763975	0.000000	-10.000000	0.083333	-10.400001	925.000000	1023.000000	1023.000000	2046.000000
12.760000	0.067861	40.106102	8.809305	11.306697	13.667563	6.322535	0.000000	-10.000000	0.100000	-11.633334	921.666687	1023.000000	1023.000000	2046.000000
12.780000	0.067915	40.138012	7.010371	11.350620	15.896585	5.880435	0.000000	-10.000000	0.108333	-12.766667	914.000000	1023.000000	1023.000000	2046.000000
12.800000	0.067450	39.863110	6.477634	11.373091	15.443852	6.568533	0.000000	-10.000000	0.108333	-13.683333	904.666687	1023.000000	1023.000000	2046.000000
12.820000	0.066341	39.207546	8.578188	11.175136	13.799436	5.654786	0.000000	-10.000000	0.116667	-14.216667	897.000000	1023.000000	1023.000000	2046.000000
12.840000	0.063557	37.562374	6.552560	10.242748	15.930806	4.836260	0.000000	-10.000000	0.133333	-14.566667	892.166687	1023.000000	1023.000000	2046.000000
12.860000	0.061394	36.283623	6.213913	10.082537	14.450850	5.536322	0.000000	-10.000000	0.183333	-15.216667	887.333313	1023.000000	1023.000000	2046.000000
12.880000	0.058829	34.767910	7.289174	9.597670	13.542143	4.338926	0.000000	-10.000000	0.225000	-16.150002	882.333313	1023.000000	1023.000000	2046.000000
12.900000	0.055940	33.060562	4.718905	8.899200	14.999090	4.443365	0.000000	-10.000000	0.241667	-16.966667	877.000000	1023.000000	1023.000000	2046.000000
12.920000	0.055276	32.667999	6.309349	9.404421	12.614528	4.339703	0.000000	-10.000000	0.233333	-17.483334	871.333313	1023.000000	1023.000000	2046.000000
12.940000	0.053037	31.344761	5.704904	8.982908	13.491558	3.165390	0.000000	-10.000000	0.225000	-17.650000	865.500000	1023.000000	1023.000000	2046.000000
12.960000	0.052059	30.767139	3.786807	8.931590	14.326468	3.722274	0.000000	-10.000000	0.233333	-17.833334	859.500000	1023.000000	1023.000000	2046.000000
12.980000	0.052062	30.768503	5.687443	9.411057	12.211534	3.458470	0.000000	-10.000000	0.241667	-17.900002	853.500000	1023.000000	1023.000000	2046.000000
13.000000	0.050048	29.578228	5.161811	9.003150	12.742171	2.671096	0.000000	-10.000000	0.250000	-18.100000	847.500000	1023.000000	1023.000000	2046.000000
13.020000	0.049765	29.411261	3.129277	9.089360	14.085526	3.107098	0.000000	-10.000000	0.250000	-18.299999	841.500000	1023.000000	1023.000000	2046.000000
13.040000	0.050012	29.557211	4.615150	9.617260	12.059955	3.264845	0.000000	-10.000000	0.250000	-18.666666	835.500000	1023.000000	1023.000000	2046.000000
13.060000	0.047594	28.127911	4.980852	8.965295	11.751864	2.429900	0.000000	-10.000000	0.266667	-18.900000	829.166687	1023.000000	1023.000000	2046.000000
13.080000	0.047190	27.889202	2.693265	9.002922	13.551620	2.641395	0.000000	-10.000000	0.300000	-19.500000	822.833313	1023.000000	1023.000000	2046.000000
13.100000	0.047714	28.198683	4.519165	9.522285	11.229758	2.927473	0.000000	-10.000000	0.333333	-19.950001	816.166687	1023.000000	1023.000000	2046.000000
13.120000	0.045370	26.813894	4.360045	8.879566	11.620591	1.953690	0.000000	-10.000000	0.350000	-20.600000	809.666687	1023.000000	1023.000000	2046.000000
13.140000	0.045254	26.745300	2.412129	8.782490	13.075714	2.474968	0.000000	-10.000000	0.366667	-21.116667	802.833313	1023.000000	1023.000000	2046.000000
13.160000	0.046709	27.604765	4.598193	9.285210	11.093812	2.627549	0.000000	-10.000000	0.383333	-21.700001	795.833313	1023.000000	1023.000000	2046.000000
13.180000	0.044397	26.238430	4.729845	8.563890	11.027634	1.917060	0.000000	-10.000000	0.391667	-22.333334	788.500000	1023.000000	1023.000000	2046.000000
13.200000	0.045807	27.071802	3.379750	8.435561	13.450103	1.806389	0.000000	-10.000000	0.391667	-22.716667	781.000000	1023.000000	1023.000000	2046.000000
13.220000	0.047610	28.137608	5.130187	8.789406	11.654377	2.563638	0.000000	-10.000000	0.408333	-23.266666	773.500000	1023.000000	1023.000000	2046.000000
13.240000	0.044775	26.462063	5.455958	7.737457	11.810904	1.457743	0.000000	-10.000000	0.450000	-23.666666	765.833313	1023.000000	1023.000000	2046.000000
13.260000	0.044939	26.559029	3.810180	7.421155	13.466426	1.861267	0.000000	-10.000000	0.483333	-24.150000	758.000000	1023.000000	1023.000000	2046.000000
13.280000	0.046221	27.316519	6.591464	7.446915	11.291362	1.986780	0.000000	-10.000000	0.500000	-24.266666	750.000000	1023.000000	1023.000000	2046.000000
13.300000	0.042859	25.329447	5.640200	6.230751	12.586296	0.872200	0.000000	-10.000000	0.483333	-24.250000	741.666687	1023.000000	1023.000000	2046.000000
13.320000	0.042970	25.395088	4.517194	6.243877	12.959741	1.674275	0.000000	-10.000000	0.466667	-23.966667	733.333313	1023.000000	1023.000000	2046.000000
13.340000	0.042897	25.351881	7.207953	5.986134	11.055808	1.101987	0.000000	-10.000000	0.450000	-23.700001	725.333313	1023.000000	1023.000000	2046.000000
13.360000	0.040761	24.089678	5.903512	4.969286	12.761642	0.455238	0.000000	-10.000000	0.450000	-23.366667	717.666687	1023.000000	1023.000000	2046.000000
13.380000	0.040854	24.144781	5.246930	5.366169	12.424768	1.106913	0.000000	-10.000000	0.433333	-23.416666	710.000000	1023.000000	1023.000000	2046.000000
13.400000	0.040693	24.049364	7.562352	4.953966	10.912428	0.620618	0.000000	-10.000000	0.433333	-23.350000	702.000000	1023.000000	1023.000000	2046.000000
13.420000	0.038658	22.847132	5.859930	3.912364	12.802553	0.272284	0.000000	-10.000000	0.433333	-23.616667	694.000000	1023.000000	1023.000000	2046.000000
13.440000	0.039182	23.156816	5.839915	4.613060	11.782056	0.921786	0.000000	-10.000000	0.466667	-23.766666	686.000000	1023.000000	1023.000000	2046.000000
13.460000	0.037816	22.349054	7.598597	3.907854	10.695173	0.147431	0.000000	-10.000000	0.483333	-24.350000	678.000000	1023.000000	1023.000000	2046.000000
13.480000	0.035998	21.275103	5.735064	3.054793	12.344692	0.140553	0.000000	-10.000000	0.500000	-24.700001	670.000000	1023.000000	1023.000000	2046.000000
13.500000	0.037306	22.047689	5.507285	3.743719	11.964869	0.831817	0.000000	-10.000000	0.508333	-25.133333	662.000000	1023.000000	1023.000000	2046.000000
13.520000	0.036667	21.670298	7.794178	3.366117	9.735694	0.774308	0.000000	-10.000000	0.516667	-25.466667	653.666687	1023.000000	1023.000000	2046.000000
13.540000	0.034543	20.415051	6.335998	2.392973	11.548234	0.137847	0.000000	-10.000000	0.533333	-25.933334	645.166687	1023.000000	1023.000000	2046.000000
13.560000	0.035651	21.069963	5.871838	2.961051	11.350474	0.886601	0.000000	-10.000000	0.550000	-26.333334	636.333313	1023.000000	1023.000000	2046.000000
13.580000	0.034671	20.490812	7.791086	2.548067	9.834086	0.317574	0.000000	-10.000000	0.575000	-26.700001	627.666687	1023.000000	1023.000000	2046.000000
13.600000	0.033821	19.988279	5.987665	1.714019	11.724074	0.562523	0.000000	-10.000000	0.608333	-27.133333	618.666687	1023.000000	1023.000000	2046.000000
13.620000	0.034712	20.514915	7.068314	2.633915	9.932707	0.879978	0.000000	-10.000000	0.616667	-27.466667	609.666687	1023.000000	1023.000000	2046.000000
13.640000	0.032175	19.015501	7.016390	1.599304	10.667887	-0.268079	0.000000	-10.000000	0.600000	-27.549999	600.500000	1023.000000	1023.000000	2046.000000
13.660000	0.033327	19.696527	5.862139	1.886933	11.386296	0.561160	0.000000	-10.000000	0.583333	-27.483334	591.333313	1023.000000	1023.000000	2046.000000
13.680000	0.033475	19.783518	8.043614	2.020679	9.263188	0.456036	0.000000	-10.000000	0.600000	-27.566668	582.166687	1023.000000	1023.000000	2046.000000
13.700000	0.031013	18.328434	6.789729	1.103361	10.834121	-0.398777	0.000000	-10.000000	0.616667	-27.650000	572.833313	1023.000000	1023.000000	2046.000000
13.720000	0.032611	19.273277	6.308435	1.868233	10.762392	0.334218	0.000000	-10.000000	0.616667	-27.750000	563.666687	1023.000000	1023.000000	2046.000000
13.740000	0.031748	18.763155	8.137930	1.507029	9.239944	-0.121748	0.000000	-10.000000	0.616667	-27.766666	554.333313	1023.000000	1023.000000	2046.000000
13.760000	0.030971	18.303976	6.416516	0.855473	11.141500	-0.109514	0.000000	-10.000000	0.616667	-27.700001	545.166687	1023.000000	1023.000000	2046.000000
13.780000	0.031677	18.721174	7.543978	1.731099	9.424474	0.021623	0.000000	-10.000000	0.616667	-27.700001	535.833313	1023.000000	1023.000000	2046.000000
13.800000	0.029233	17.276897	6.852063	0.904148	10.650338	-1.129653	0.000000	-10.000000	0.583333	-27.683334	526.666687	1023.000000	1023.000000	2046.000000
13.820000	0.030838	18.225546	6.425124	1.470576	10.415614	-0.085767	0.000000	-10.000000	0.566667	-27.850000	517.333313	1023.000000	1023.000000	2046.000000
13.840000	0.029630	17.511089	8.156105	0.978393	9.059269	-0.682678	0.000000	-10.000000	0.566667	-27.833334	508.000000	1023.000000	1023.000000	2046.000000
13.860000	0.029586	17.485039	6.318403	0.608565	10.846478	-0.288406	0.000000	-10.000000	0.583333	-27.883333	498.666656	1023.000000	1023.000000	2046.000000
13.880000	0.030133	17.808628	7.700643	1.329068	8.770223	0.008695	0.000000	-10.000000	0.600000	-27.766666	489.500000	1023.000000	1023.000000	2046.000000
13.900000	0.026730	15.797249	6.920905	0.466889	9.490449	-1.080994	0.000000	-10.000000	0.591667	-27.583334	480.333344	1023.000000	1023.000000	2046.000000
13.920000	0.027598	16.310436	5.880373	0.901379	9.813652	-0.284968	0.000000	-10.000000	0.575000	-27.216667	471.166656	1023.000000	1023.000000	2046.000000
13.940000	0.026173	15.468506	7.422034	0.796851	7.759856	-0.510235	0.000000	-10.000000	0.558333	-26.966667	462.000000	1023.000000	1023.000000	2046.000000
13.960000	0.024306	14.364557	5.887717	-0.012138	9.324231	-0.835253	0.000000	-10.000000	0.541667	-26.916666	453.000000	1023.000000	1023.000000	2046.000000
13.980000	0.024733	14.616915	5.782723	0.994859	8.640876	-0.801543	0.000000	-10.000000	0.541667	-27.016666	444.000000	1023.000000	1023.000000	2046.000000
14.000000	0.023657	13.981359	6.935382	0.775979	7.728247	-1.458250	0.000000	-10.000000	0.541667	-27.183334	435.000000	1023.000000	1023.000000	2046.000000
14.020000	0.024011	14.190243	5.367442	0.384858	9.250892	-0.812949	0.000000	-10.000000	0.583333	-27.366667	425.833344	1023.000000	1023.000000	2046.000000
14.040000	0.023876	14.110688	6.413532	1.174531	7.600220	-1.077595	0.000000	-10.000000	0.583333	-27.383333	416.666656	1023.000000	1023.000000	2046.000000
14.060000	0.019806	11.705373	5.511847	0.136558	8.502936	-2.445969	0.000000	-10.000000	0.583333	-27.200001	407.500000	1023.000000	1023.000000	2046.000000
14.080000	0.020213	11.946005	4.674411	0.618349	8.554957	-1.901714	0.000000	-10.000000	0.550000	-26.883333	398.500000	1023.000000	1023.000000	2046.000000
14.100000	0.017027	10.063231	5.817954	0.155603	6.703016	-2.613341	0.000000	-10.000000	0.541667	-26.766666	389.500000	1023.000000	1023.000000	2046.000000
14.120000	0.014699	8.686987	3.770138	-0.273281	8.806394	-3.616263	0.000000	-10.000000	0.533333	-26.600000	380.500000	1023.000000	1023.000000	2046.000000
14.140000	0.014746	8.714681	4.281753	0.814329	7.000410	-3.381810	0.000000	-10.000000	0.533333	-26.616667	371.666656	1023.000000	1023.000000	2046.000000
14.160000	0.009883	5.840953	3.513426	-0.147131	7.183931	-4.709274	0.000000	-10.000000	0.541667	-26.583334	362.833344	1023.000000	1023.000000	2046.000000
14.180000	0.010877	6.428256	2.329150	0.499045	7.781077	-4.181016	0.000000	-10.000000	0.550000	-26.800001	354.000000	1023.000000	1023.000000	2046.000000
14.200000	0.009533	5.634294	3.728276	0.625737	5.866066	-4.585786	0.000000	-10.000000	0.533333	-26.750000	345.000000	1023.000000	1023.000000	2046.000000
14.220000	0.008509	5.028886	2.123915	0.293237	7.832492	-5.220758	0.000000	-10.000000	0.533333	-26.700001	336.000000	1023.000000	1023.000000	2046.000000
14.240000	0.009363	5.533680	2.795063	1.212636	5.647478	-4.121497	0.000000	-10.000000	0.516667	-26.466667	327.166656	1023.000000	1023.000000	2046.000000
14.260000	0.004556	2.692516	2.110394	0.147721	5.466903	-5.032501	0.000000	-10.000000	0.516667	-26.250000	318.333344	1023.000000	1023.000000	2046.000000
14.280000	0.006475	3.826746	1.054319	0.798731	6.586311	-4.612616	0.000000	-10.000000	0.500000	-25.800001	309.666656	1023.000000	1023.000000	2046.000000
14.300000	0.006135	3.626035	2.304239	1.240318	4.502475	-4.420997	0.000000	-10.000000	0.500000	-25.500000	301.000000	1023.000000	1023.000000	2046.000000
14.320000	0.001079	0.637559	1.180488	0.227994	3.387528	-4.158450	0.000000	-10.000000	0.500000	-25.150002	292.500000	1023.000000	1023.000000	2046.000000
14.340000	0.001808	1.068427	0.313344	0.267388	4.697152	-4.209457	0.000000	-10.000000	0.500000	-24.950001	284.166656	1023.000000	1023.000000	2046.000000
14.360000	-0.022414	-13.246580	-8.842820	-1.197409	0.455975	-3.662326	0.000000	-10.000000	0.483333	-24.716667	275.833344	1023.000000	1023.000000	2046.000000
14.380000	-0.025265	-14.931419	-10.584587	-0.773160	-0.562989	-3.010683	0.000000	-10.000000	0.475000	-24.566668	267.500000	1023.000000	1023.000000	2046.000000
14.400000	-0.024324	-14.375510	-11.169918	-0.028942	-0.448741	-2.727909	0.000000	-10.000000	0.466667	-24.450001	259.166656	1023.000000	1023.000000	2046.000000
14.420000	-0.025990	-15.359818	-11.489610	-0.492661	-0.849445	-2.528101	0.000000	-10.000000	0.466667	-24.166668	251.000000	1023.000000	1023.000000	2046.000000
14.440000	-0.024253	-14.333653	-10.669787	-0.624664	-0.453057	-2.586145	0.000000	-10.000000	0.458333	-23.850000	243.000000	1023.000000	1023.000000	2046.000000
14.460000	-0.024301	-14.362149	-10.676821	-0.801719	-0.391428	-2.492181	0.000000	-10.000000	0.450000	-23.500000	235.000000	1023.000000	1023.000000	2046.000000
14.480000	-0.022109	-13.066569	-10.005050	-0.805765	-0.129056	-2.126698	0.000000	-10.000000	0.425000	-23.150000	227.166672	1023.000000	1023.000000	2046.000000
14.500000	-0.022129	-13.078074	-10.119526	-0.887920	0.165968	-2.236596	0.000000	-10.000000	0.391667	-22.816668	219.500000	1023.000000	1023.000000	2046.000000
14.520000	-0.023681	-13.995688	-10.342198	-1.225151	-0.180448	-2.247890	0.000000	-10.000000	0.358333	-22.366667	211.833328	1023.000000	1023.000000	2046.000000
14.540000	-0.023041	-13.617179	-9.169016	-1.915847	-0.007356	-2.524960	0.000000	-10.000000	0.350000	-21.850000	204.333328	1023.000000	1023.000000	2046.000000
14.560000	-0.024362	-14.397916	-8.927344	-2.477693	-0.041663	-2.951215	0.000000	-10.000000	0.341667	-21.116667	197.000000	1023.000000	1023.000000	2046.000000
14.580000	-0.022565	-13.335889	-8.103559	-2.506805	0.219243	-2.944767	0.000000	-10.000000	0.325000	-20.333334	190.166672	1023.000000	1023.000000	2046.000000
14.600000	-0.024824	-14.670797	-8.727388	-2.748009	0.006876	-3.202276	0.000000	-10.000000	0.300000	-19.666668	183.333328	1023.000000	1023.000000	2046.000000
14.620000	-0.023157	-13.685874	-7.470572	-2.917856	0.407933	-3.705380	0.000000	-10.000000	0.275000	-19.250000	176.833328	1023.000000	1023.000000	2046.000000
14.640000	-0.024968	-14.756017	-8.154672	-2.826643	-0.012123	-3.762579	0.000000	-10.000000	0.250000	-18.800001	170.166672	1023.000000	1023.000000	2046.000000
14.660000	-0.024602	-14.539907	-7.632666	-2.849478	-0.119067	-3.938697	0.000000	-10.000000	0.241667	-18.600000	163.833328	1023.000000	1023.000000	2046.000000
14.680000	-0.024519	-14.490843	-7.505127	-2.935017	0.076189	-4.126887	0.000000	-10.000000	0.241667	-18.333334	157.500000	1023.000000	1023.000000	2046.000000
14.700000	-0.019973	-11.803818	-5.261111	-3.446949	1.365990	-4.461748	0.000000	-10.000000	0.250000	-18.233334	151.500000	1023.000000	1023.000000	2046.000000
14.720000	-0.020281	-11.986196	-4.964700	-3.986275	1.514456	-4.549677	0.000000	-10.000000	0.241667	-17.850000	145.500000	1023.000000	1023.000000	2046.000000
14.740000	-0.018352	-10.846240	-4.082005	-3.955173	1.830587	-4.639651	0.000000	-10.000000	0.241667	-17.533335	139.500000	1023.000000	1023.000000	2046.000000
14.760000	-0.019665	-11.621992	-4.130500	-4.545336	1.502851	-4.449007	0.000000	-10.000000	0.225000	-17.150002	133.666672	1023.000000	1023.000000	2046.000000
14.780000	-0.017204	-10.167458	-4.573135	-3.789394	2.567160	-4.372089	0.000000	-10.000000	0.216667	-16.783335	128.000000	1023.000000	1023.000000	2046.000000
14.800000	-0.017947	-10.606768	-4.602989	-4.032522	2.486721	-4.457978	0.000000	-10.000000	0.200000	-16.550001	122.333336	1023.000000	1023.000000	2046.000000
14.820000	-0.019291	-11.401147	-4.487994	-4.440870	2.119506	-4.591788	0.000000	-10.000000	0.200000	-16.150000	116.833336	1023.000000	1023.000000	2046.000000
14.840000	-0.013375	-7.904488	-2.608265	-3.980164	2.796371	-4.112429	0.000000	-10.000000	0.191667	-15.916667	111.333336	1023.000000	1023.000000	2046.000000
14.860000	-0.014744	-8.713594	-2.788607	-4.281287	2.655275	-4.298975	0.000000	-10.000000	0.183333	-15.433333	106.166664	1023.000000	1023.000000	2046.000000
14.880000	-0.015061	-8.901239	-3.311559	-4.121931	2.379895	-3.847645	0.000000	-10.000000	0.183333	-15.300000	101.000000	1023.000000	1023.000000	2046.000000
14.900000	0.003902	2.306363	5.218219	-4.060818	4.490635	-3.341673	0.000000	-10.000000	0.175000	-14.850000	96.000000	1023.000000	1023.000000	2046.000000
14.920000	-0.018821	-11.123057	-5.721893	-3.254212	-0.565247	-1.581705	0.000000	-10.000000	0.175000	-14.533334	91.000000	1023.000000	1023.000000	2046.000000
14.940000	0.005085	3.005481	6.037868	-4.547320	4.511877	-2.996943	0.000000	-10.000000	0.158333	-14.050000	86.000000	1023.000000	1023.000000	2046.000000
14.960000	-0.016772	-9.912250	-5.177226	-4.069578	0.094947	-0.760392	0.000000	-10.000000	0.158333	-13.783334	81.333336	1023.000000	1023.000000	2046.000000
14.980000	-0.012422	-7.341662	-2.183375	-4.820975	1.926696	-2.264008	0.000000	-10.000000	0.158333	-13.400000	76.666664	1023.000000	1023.000000	2046.000000
15.000000	-0.013396	-7.917253	-2.036799	-5.173624	2.293501	-3.000332	0.000000	-10.000000	0.158333	-13.083333	72.333336	1023.000000	1023.000000	2046.000000
15.020000	0.004055	2.396387	5.796006	-4.722444	4.095643	-2.772818	0.000000	-10.000000	0.158333	-12.800000	67.833336	1023.000000	1023.000000	2046.000000
15.040000	-0.017553	-10.373752	-5.035373	-4.651207	0.076304	-0.763476	0.000000	-10.000000	0.133333	-12.583334	63.500000	1023.000000	1023.000000	2046.000000
15.060000	0.006351	3.753726	6.111661	-4.695535	4.650498	-2.312900	0.000000	-10.000000	0.116667	-12.266667	59.166668	1023.000000	1023.000000	2046.000000
15.080000	0.006950	4.107669	5.228572	-3.495542	4.345899	-1.971260	0.000000	-10.000000	0.100000	-11.933333	55.000000	1023.000000	1023.000000	2046.000000
15.100000	-0.025001	-14.775702	-6.150816	-5.147386	-1.076979	-2.400521	0.000000	-10.000000	0.091667	-11.533334	51.000000	1023.000000	1023.000000	2046.000000
15.120000	0.005309	3.137451	5.174893	-3.020896	2.458998	-1.475544	0.000000	-10.000000	0.083333	-11.216667	47.333332	1023.000000	1023.000000	2046.000000
15.140000	-0.014334	-8.471359	-1.323177	-4.998905	0.675447	-2.824725	0.000000	-10.000000	0.075000	-10.966667	45.000000	1023.000000	1023.000000	2046.000000
15.160000	0.002962	1.750818	5.910502	-4.659150	2.839586	-2.340121	0.000000	-10.000000	0.066667	-10.633334	41.500000	1023.000000	1023.000000	2046.000000
15.180000	-0.022106	-13.064607	-5.885887	-4.336368	-1.938455	-0.903897	0.000000	-10.000000	0.058333	-10.250000	37.833332	1023.000000	1023.000000	2046.000000
15.200000	0.004978	2.941888	6.421402	-4.772612	3.393651	-2.100553	0.000000	-10.000000	0.050000	-9.683333	33.166668	1023.000000	1023.000000	2046.000000
15.220000	-0.001211	-0.715500	2.827292	-4.703971	2.850495	-1.689316	0.000000	-10.000000	0.050000	-9.383333	31.000000	1023.000000	1023.000000	2046.000000
15.240000	-0.022147	-13.088916	-5.973171	-5.089277	-0.664754	-1.361714	0.000000	-10.000000	0.050000	-9.033333	29.000000	1023.000000	1023.000000	2046.000000
15.260000	0.000610	0.360455	3.673763	-3.531252	2.425787	-2.207842	0.000000	-10.000000	0.050000	-8.700000	26.000000	1023.000000	1023.000000	2046.000000
15.280000	-0.028560	-16.879068	-9.281234	-2.321404	-3.124913	-2.151519	0.000000	-10.000000	0.050000	-8.350000	22.166666	1023.000000	1023.000000	2046.000000
15.300000	0.001931	1.141153	3.781847	-2.674664	1.818838	-1.784868	0.000000	-10.000000	0.050000	-8.166667	19.333334	1023.000000	1023.000000	2046.000000
15.320000	-0.027730	-16.388485	-6.380072	-4.737343	-3.195069	-2.076000	0.000000	-10.000000	0.050000	-7.983334	16.666666	1023.000000	1023.000000	2046.000000
15.340000	0.002771	1.637938	4.953835	-2.620956	0.622665	-1.317605	0.000000	-10.000000	0.050000	-7.633334	14.000000	1023.000000	1023.000000	2046.000000
15.360000	0.000380	0.224828	5.378460	-4.551325	1.756570	-2.358878	0.000000	-10.000000	0.033333	-6.650000	10.333333	1023.000000	1023.000000	2046.000000
15.380000	0.002171	1.283026	4.558620	-3.648569	2.274615	-1.901640	0.000000	-10.000000	0.025000	-5.700000	8.166667	1023.000000	1023.000000	2046.000000
15.400000	-0.030704	-18.146078	-9.051134	-3.699481	-3.889216	-1.506248	0.000000	-10.000000	0.016667	-4.666667	6.166667	1023.000000	1023.000000	2046.000000
15.420000	-0.004916	-2.905622	1.000159	-1.637526	1.467998	-3.736253	0.000000	-10.000000	0.033333	-4.066667	4.666667	1023.000000	1023.000000	2046.000000
15.440000	-0.008588	-5.075581	1.929892	-3.681584	1.436650	-4.760539	0.000000	-10.000000	0.033333	-3.983333	3.166667	1023.000000	1023.000000	2046.000000
15.460000	-0.007490	-4.426328	3.257826	-5.498982	0.830789	-3.015960	0.000000	-10.000000	0.033333	-4.333333	1.833333	1023.000000	1023.000000	2046.000000
15.480000	-0.024731	-14.616307	-5.113613	-4.948905	-0.410649	-4.143141	0.000000	-10.000000	0.025000	-4.883334	1.000000	1023.000000	1023.000000	2046.000000
15.500000	-0.040721	-24.065901	-11.065418	-5.905213	-2.350835	-4.744434	0.000000	-10.000000	0.033333	-5.316667	-0.500000	1023.000000	1023.000000	2046.000000
15.520000	-0.032685	-19.316917	-10.216106	-3.590032	-0.607569	-4.903212	0.000000	-10.000000	0.033333	-5.616667	-2.000000	1023.000000	1023.000000	2046.000000
15.540000	-0.042504	-25.119720	-13.168858	-3.369368	-4.658165	-3.923331	0.000000	-10.000000	0.033333	-5.883333	-4.000000	1023.000000	1023.000000	2046.000000
15.560000	-0.034002	-20.095407	-8.803205	-2.155689	-4.902116	-4.234397	0.000000	-10.000000	0.025000	-5.883333	-5.000000	1023.000000	1023.000000	2046.000000
15.580000	-0.035382	-20.910774	-9.640718	-2.607182	-4.899670	-3.763206	0.000000	-10.000000	0.025000	-5.783333	-6.166667	1023.000000	1023.000000	2046.000000
15.600000	-0.029496	-17.432310	-8.853864	-1.725403	-4.078332	-2.774710	0.000000	-10.000000	0.025000	-5.516667	-8.166667	1023.000000	1023.000000	2046.000000
15.620000	-0.033198	-19.619795	-10.130412	-1.493049	-5.518577	-2.477757	0.000000	-10.000000	0.033333	-5.300000	-10.833333	1023.000000	1023.000000	2046.000000
15.640000	-0.034549	-20.418388	-9.258107	-1.797153	-5.247403	-4.115725	0.000000	-10.000000	0.041667	-5.216667	-13.500000	1023.000000	1023.000000	2046.000000
15.660000	-0.038259	-22.611353	-10.929442	-3.822648	-4.423447	-3.435815	0.000000	-10.000000	0.050000	-5.333333	-14.833333	1023.000000	1023.000000	2046.000000
15.680000	-0.029669	-17.534252	-10.711177	-0.444403	-4.242054	-2.136619	0.000000	-10.000000	0.050000	-5.533333	-15.833333	1023.000000	1023.000000	2046.000000
15.700000	-0.044613	-26.366558	-11.835995	-6.099134	-5.159032	-3.272398	0.000000	-10.000000	0.050000	-6.016667	-17.666666	1023.000000	1023.000000	2046.000000
15.720000	-0.033775	-19.961294	-9.068418	-2.102880	-6.086733	-2.703263	0.000000	-10.000000	0.050000	-6.366667	-20.333334	1023.000000	1023.000000	2046.000000
15.740000	-0.037307	-22.048624	-10.907080	-2.419600	-4.439764	-4.282180	0.000000	-10.000000	0.050000	-6.583333	-22.666666	1023.000000	1023.000000	2046.000000
15.760000	-0.031201	-18.440016	-10.113245	-1.537231	-3.409802	-3.379738	0.000000	-10.000000	0.033333	-6.183333	-24.833334	1023.000000	1023.000000	2046.000000
15.780000	-0.032996	-19.500477	-10.917749	-1.869131	-4.053232	-2.660366	0.000000	-10.000000	0.033333	-5.800000	-26.833334	1023.000000	1023.000000	2046.000000
15.800000	-0.034148	-20.181515	-8.444428	-3.928291	-4.313837	-3.494958	0.000000	-10.000000	0.033333	-5.416667	-28.833334	1023.000000	1023.000000	2046.000000
15.820000	-0.033731	-19.935202	-10.159504	-1.934286	-5.535048	-2.306363	0.000000	-10.000000	0.041667	-5.150000	-30.166666	1023.000000	1023.000000	2046.000000
15.840000	-0.030229	-17.865208	-7.322021	-2.977684	-3.652922	-3.912581	0.000000	-10.000000	0.025000	-4.333333	-31.666666	1023.000000	1023.000000	2046.000000
15.860000	-0.031270	-18.480518	-9.352509	-3.134988	-4.200370	-1.792651	0.000000	-10.000000	0.008333	-3.516667	-33.166668	1023.000000	1023.000000	2046.000000
15.880000	-0.031581	-18.664297	-7.680917	-4.804275	-3.861628	-2.317477	0.000000	-10.000000	0.000000	-2.466667	-34.333332	1023.000000	1023.000000	2046.000000
15.900000	-0.032064	-18.949715	-6.988733	-4.359415	-5.018216	-2.583351	0.000000	-10.000000	0.000000	-1.516667	-34.666668	1023.000000	1023.000000	2046.000000
15.920000	-0.034456	-20.363207	-6.341177	-5.999493	-5.358872	-2.663665	0.000000	-10.000000	0.000000	-0.566667	-35.000000	1023.000000	1023.000000	2046.000000
15.940000	-0.030122	-17.802170	-7.229466	-3.699657	-4.263274	-2.609772	0.000000	-10.000000	0.000000	0.000000	-35.000000	1023.000000	1023.000000	2046.000000
15.960000	-0.028926	-17.095505	-6.792532	-4.774765	-3.654651	-1.873555	0.000000	-10.000000	-0.008333	0.566667	-35.000000	1023.000000	1023.000000	2046.000000
15.980000	-0.031587	-18.667959	-7.919419	-4.859861	-4.773304	-1.115375	0.000000	-10.000000	-0.025000	2.066667	-35.000000	1023.000000	1023.000000	2046.000000
16.000000	-0.031243	-18.464367	-7.105305	-4.155117	-4.574121	-2.629825	0.000000	-10.000000	-0.058333	4.283333	-35.000000	1023.000000	1023.000000	2046.000000
16.020000	-0.006264	-3.702121	2.639795	-2.919287	-2.869045	-0.553585	0.000000	-10.000000	-0.083333	6.683333	-35.000000	1023.000000	1023.000000	2046.000000
16.040001	-0.029545	-17.461246	-6.883393	-3.001040	-4.965137	-2.611677	0.000000	-10.000000	-0.100000	8.150001	-35.000000	1023.000000	1023.000000	2046.000000
16.059999	-0.028033	-16.567734	-5.746800	-4.533453	-4.235854	-2.051628	0.000000	-10.000000	-0.125000	10.550000	-35.000000	1023.000000	1023.000000	2046.000000
16.080000	-0.030088	-17.782215	-8.383200	-3.284947	-3.981838	-2.132231	0.000000	-10.000000	-0.150000	12.783334	-35.000000	1023.000000	1023.000000	2046.000000
16.100000	-0.028481	-16.832514	-8.869242	-3.340912	-4.193407	-0.428954	0.000000	-10.000000	-0.200000	15.533334	-35.000000	1023.000000	1023.000000	2046.000000
16.120001	-0.002151	-1.271516	0.994172	-1.946864	-0.361811	0.042987	0.000000	-10.000000	-0.225000	16.633333	-35.000000	1023.000000	1023.000000	2046.000000
16.139999	-0.026306	-15.546833	-8.569139	-2.905276	-2.865135	-1.207282	0.000000	-10.000000	-0.241667	17.633333	-15.000000	1023.000000	1023.000000	2046.000000
16.160000	0.000364	0.215089	1.725705	-1.735914	-0.243211	0.468509	0.000000	-10.000000	-0.258333	18.533333	6.500000	1023.000000	1023.000000	2046.000000
16.180000	-0.020581	-12.163144	-7.524085	-1.317611	-2.472938	-0.848510	0.000000	-10.000000	-0.283333	19.783333	30.166666	1023.000000	1023.000000	2046.000000
16.200001	-0.021682	-12.814055	-7.238162	-2.850765	-2.902773	0.177644	0.000000	-10.000000	-0.333333	21.549999	38.500000	1023.000000	1023.000000	2046.000000
16.219999	-0.023098	-13.650994	-7.460099	-1.967215	-3.284086	-0.939596	0.000000	-10.000000	-0.366667	22.983334	48.000000	1023.000000	1023.000000	2046.000000
16.240000	0.005122	3.027201	5.769853	-3.236392	0.196628	0.297112	0.000000	-10.000000	-0.391667	24.066666	55.333332	1023.000000	1023.000000	2046.000000
16.260000	-0.023071	-13.635007	-7.304721	-2.961834	-2.590909	-0.777543	0.000000	-10.000000	-0.416667	24.366667	60.666668	1023.000000	1023.000000	2046.000000
16.280001	0.007501	4.432959	3.941068	-0.346172	-0.643644	1.481707	0.000000	-10.000000	-0.458333	25.183334	68.666664	1023.000000	1023.000000	2046.000000
16.299999	-0.016824	-9.942956	-6.557391	-0.124005	-2.911404	-0.350156	0.000000	-10.000000	-0.500000	26.000000	76.666664	1023.000000	1023.000000	2046.000000
16.320000	-0.014721	-8.699996	-6.482925	-0.846113	-1.385786	0.014830	0.000000	-10.000000	-0.533333	26.933334	88.000000	1023.000000	1023.000000	2046.000000
16.340000	-0.007830	-4.627292	-3.991943	-1.128203	-1.511995	2.004849	0.000000	-10.000000	-0.541667	27.266666	94.000000	1023.000000	1023.000000	2046.000000
16.360001	-0.010397	-6.144586	-6.354836	-0.784953	-0.359667	1.354870	0.000000	-10.000000	-0.550000	27.833334	103.166664	1023.000000	1023.000000	2046.000000
16.379999	-0.010031	-5.928394	-6.033737	-0.064545	-0.628631	0.798519	0.000000	-10.000000	-0.575000	28.350000	112.500000	1023.000000	1023.000000	2046.000000
16.400000	-0.009252	-5.468141	-3.944112	-0.971170	-2.417689	1.864829	0.000000	-10.000000	-0.600000	28.866667	121.833336	1023.000000	1023.000000	2046.000000
16.420000	0.015557	9.194366	5.502682	0.265169	0.350320	3.076195	0.000000	-10.000000	-0.633333	29.366667	134.500000	1023.000000	1023.000000	2046.000000
16.440001	-0.010527	-6.221597	-6.230427	0.779084	-1.987057	1.216803	0.000000	-10.000000	-0.641667	29.583334	141.000000	1023.000000	1023.000000	2046.000000
16.459999	-0.006687	-3.951944	-5.225831	0.239524	0.066248	0.968114	0.000000	-10.000000	-0.658333	30.166668	150.833328	1023.000000	1023.000000	2046.000000
16.480000	-0.001624	-0.959872	-5.439526	1.389582	-0.100370	3.190441	0.000000	-10.000000	-0.650000	30.550001	157.500000	1023.000000	1023.000000	2046.000000
16.500000	-0.005839	-3.450626	-6.845913	0.697630	-0.294440	2.992097	0.000000	-10.000000	-0.658333	31.116667	167.666672	1023.000000	1023.000000	2046.000000
16.520000	-0.004644	-2.744687	-5.159987	1.438174	-0.930730	1.907856	0.000000	-10.000000	-0.683333	31.633333	178.000000	1023.000000	1023.000000	2046.000000
16.540001	0.020460	12.091610	7.335001	-0.076277	0.557696	4.275189	0.000000	-10.000000	-0.708333	32.083332	188.500000	1023.000000	1023.000000	2046.000000
16.559999	-0.006865	-4.057492	-5.848303	1.199560	-0.612004	1.203256	0.000000	-10.000000	-0.733333	32.366669	199.166672	1023.000000	1023.000000	2046.000000
16.580000	0.002829	1.671866	-3.116832	1.864508	0.103161	2.821028	0.000000	-10.000000	-0.733333	32.650002	209.833328	1023.000000	1023.000000	2046.000000
16.600000	0.004888	2.888733	-5.307468	3.001148	0.502796	4.692257	0.000000	-10.000000	-0.741667	32.766666	220.666672	1023.000000	1023.000000	2046.000000
16.620001	0.007081	4.184947	-2.434777	2.085330	0.353986	4.180408	0.000000	-10.000000	-0.725000	32.966667	231.500000	1023.000000	1023.000000	2046.000000
16.639999	0.028033	16.567387	6.602624	3.517474	1.185974	5.261315	0.000000	-10.000000	-0.708333	32.450001	242.500000	1023.000000	1023.000000	2046.000000
16.660000	-0.001038	-0.613747	-5.413020	2.728201	-0.616750	2.687822	0.000000	-10.000000	-0.716667	32.466667	253.500000	1023.000000	1023.000000	2046.000000
16.680000	0.026508	15.666047	6.275298	2.775943	2.805640	3.809166	0.000000	-10.000000	-0.716667	32.450001	264.333344	1023.000000	1023.000000	2046.000000
16.700001	0.022222	13.132998	6.143237	1.294647	1.973390	3.721723	0.000000	-10.000000	-0.700000	32.500000	275.166656	1023.000000	1023.000000	2046.000000
16.719999	-0.007267	-4.294961	-7.424773	1.650737	-0.323937	1.803012	0.000000	-10.000000	-0.658333	32.083336	286.000000	1023.000000	1023.000000	2046.000000
16.740000	0.023804	14.067933	6.129829	1.694580	1.934282	4.309242	0.000000	-10.000000	-0.625000	31.316668	296.833344	1023.000000	1023.000000	2046.000000
16.760000	0.005046	2.982006	-2.457515	3.032814	-0.876799	3.283505	0.000000	-10.000000	-0.608333	30.766666	307.333344	1023.000000	1023.000000	2046.000000
16.780001	0.008083	4.776831	-4.152968	4.191923	1.747112	2.990764	0.000000	-10.000000	-0.616667	30.416666	317.666656	1023.000000	1023.000000	2046.000000
16.799999	0.007052	4.167996	-5.193810	4.117017	0.831489	4.413301	0.000000	-10.000000	-0.641667	30.516666	328.000000	1023.000000	1023.000000	2046.000000
16.820000	-0.000206	-0.121480	-2.841292	-0.090406	1.079944	1.730275	0.000000	-10.000000	-0.666667	30.833334	338.333344	1023.000000	1023.000000	2046.000000
16.840000	0.007674	4.535486	-2.612437	0.482591	4.007890	2.657442	0.000000	-10.000000	-0.700000	31.500000	348.500000	1023.000000	1023.000000	2046.000000
16.860001	-0.000773	-0.457012	-6.631098	0.990306	1.425136	3.758644	0.000000	-10.000000	-0.733333	32.350002	358.833344	1023.000000	1023.000000	2046.000000
16.879999	-0.001318	-0.779217	-1.702058	-3.281959	2.476844	1.727956	0.000000	-10.000000	-0.783333	33.200001	369.500000	1023.000000	1023.000000	2046.000000
16.900000	0.016373	9.676254	-4.500204	5.583725	2.763806	5.828927	0.000000	-10.000000	-0.783333	33.633335	380.500000	1023.000000	1023.000000	2046.000000
16.920000	0.004928	2.912215	-3.247733	1.084265	0.838628	4.237055	0.000000	-10.000000	-0.800000	33.633335	391.666656	1023.000000	1023.000000	2046.000000
16.940001	0.012348	7.297517	-4.999489	4.256331	2.462450	5.578224	0.000000	-10.000000	-0.800000	33.866669	402.833344	1023.000000	1023.000000	2046.000000
16.959999	0.013285	7.851420	-3.551403	1.735769	1.699780	7.967274	0.000000	-10.000000	-0.816667	34.316666	414.000000	1023.000000	1023.000000	2046.000000
16.980000	0.010118	5.979980	-2.764731	1.078855	1.754882	5.910975	0.000000	-10.000000	-0.800000	34.733334	425.333344	1023.000000	1023.000000	2046.000000
17.000000	0.023106	13.655707	-3.254129	5.742937	3.614428	7.552472	0.000000	-10.000000	-0.783333	34.533333	436.833344	1023.000000	1023.000000	2046.000000
17.020000	0.017139	10.129262	-1.559224	2.435734	1.893958	7.358794	0.000000	-10.000000	-0.783333	34.433334	448.500000	1023.000000	1023.000000	2046.000000
17.040001	0.014756	8.720893	-1.735789	1.745151	4.031832	4.679699	0.000000	-10.000000	-0.783333	34.250000	460.000000	1023.000000	1023.000000	2046.000000
17.059999	0.022233	13.139486	-3.156590	5.258471	4.714714	6.322892	0.000000	-10.000000	-0.775000	34.350002	471.500000	1023.000000	1023.000000	2046.000000
17.080000	0.008382	4.953889	-1.237830	-1.496925	2.821692	4.866953	0.000000	-10.000000	-0.758333	34.066669	482.833344	1023.000000	1023.000000	2046.000000
17.100000	0.019612	11.590907	-3.303688	5.346295	2.900980	6.647319	0.000000	-10.000000	-0.766667	34.250000	494.333344	1023.000000	1023.000000	2046.000000
17.120001	0.026896	15.895548	-3.735506	7.539214	4.435963	7.655876	0.000000	-10.000000	-0.800000	34.733334	505.666656	1023.000000	1023.000000	2046.000000
17.139999	0.023302	13.771354	-1.685536	5.636103	1.905076	7.915710	0.000000	-10.000000	-0.825000	35.333336	517.333313	1023.000000	1023.000000	2046.000000
17.160000	0.025051	14.805222	0.088683	4.101136	2.316214	8.299190	0.000000	-10.000000	-0.841667	35.683334	529.000000	1023.000000	1023.000000	2046.000000
17.180000	0.028345	16.751875	-3.683817	7.499948	4.749205	8.186540	0.000000	-10.000000	-0.841667	35.716667	541.000000	1023.000000	1023.000000	2046.000000
17.200001	0.026129	15.442455	-2.833527	5.995592	4.120569	8.159822	0.000000	-10.000000	-0.850000	35.666668	553.000000	1023.000000	1023.000000	2046.000000
17.219999	0.044971	26.577576	7.543547	5.346682	5.478256	8.209092	0.000000	-10.000000	-0.858333	35.616669	564.833313	1023.000000	1023.000000	2046.000000
17.240000	0.020435	12.076865	-2.591242	4.535807	3.617332	6.514968	0.000000	-10.000000	-0.841667	35.316666	576.500000	1023.000000	1023.000000	2046.000000
17.260000	0.027033	15.976367	-1.619599	4.881258	6.382532	6.332175	0.000000	-10.000000	-0.825000	35.016666	588.166687	1023.000000	1023.000000	2046.000000
17.280001	0.030742	18.168596	-1.348467	5.486783	5.787336	8.242945	0.000000	-10.000000	-0.791667	34.616669	600.000000	1023.000000	1023.000000	2046.000000
17.299999	0.029636	17.514597	-1.886857	5.357678	6.088860	7.954916	0.000000	-10.000000	-0.775000	34.533333	611.666687	1023.000000	1023.000000	2046.000000
17.320000	0.028548	16.871693	-1.254337	4.779059	6.644750	6.702219	0.000000	-10.000000	-0.750000	34.299999	623.333313	1023.000000	1023.000000	2046.000000
17.340000	0.025450	15.041124	-0.243389	3.579794	4.781518	6.923201	0.000000	-10.000000	-0.725000	34.016666	634.666687	1023.000000	1023.000000	2046.000000
17.360001	0.054165	32.011265	10.000005	5.797793	9.118047	7.095419	0.000000	-10.000000	-0.716667	33.599998	646.166687	1023.000000	1023.000000	2046.000000
17.379999	0.028511	16.850218	0.743022	3.817640	5.447330	6.842226	0.000000	-10.000000	-0.725000	33.400002	657.333313	1023.000000	1023.000000	2046.000000
17.400000	0.033148	19.590471	1.637823	3.664692	8.110404	6.177552	0.000000	-10.000000	-0.725000	33.083336	668.500000	1023.000000	1023.000000	2046.000000
17.420000	0.036651	21.660496	-0.260534	5.401398	11.031754	5.487878	0.000000	-10.000000	-0.716667	32.950001	679.500000	1023.000000	1023.000000	2046.000000
17.440001	0.049896	29.488804	4.481701	5.771688	13.651720	5.583694	0.000000	-10.000000	-0.683333	32.416668	690.500000	1023.000000	1023.000000	2046.000000
17.459999	0.033042	19.527651	-1.954797	4.972603	11.932100	4.577744	0.000000	-10.000000	-0.666667	32.166668	701.500000	1023.000000	1023.000000	2046.000000
17.480000	0.053368	31.540663	5.448172	6.006453	14.620889	5.465150	0.000000	-10.000000	-0.633333	31.283333	712.333313	1023.000000	1023.000000	2046.000000
17.500000	0.058287	34.447472	7.317633	6.633914	15.259990	5.235934	0.000000	-10.000000	-0.608333	30.783333	723.000000	1023.000000	1023.000000	2046.000000
17.520000	0.058654	34.664581	9.193892	6.411402	13.253206	5.806082	0.000000	-10.000000	-0.575000	30.350000	733.333313	1023.000000	1023.000000	2046.000000
17.540001	0.057883	34.209003	9.996494	5.701118	13.212794	5.298596	0.000000	-10.000000	-0.558333	29.950001	743.500000	1023.000000	1023.000000	2046.000000
17.559999	0.059308	35.051174	7.988267	7.124394	14.772670	5.165841	0.000000	-10.000000	-0.558333	29.616667	753.500000	1023.000000	1023.000000	2046.000000
17.580000	0.061289	36.222065	7.124596	7.787488	15.477650	5.832334	0.000000	-10.000000	-0.550000	29.200001	763.500000	1023.000000	1023.000000	2046.000000
17.600000	0.061570	36.387859	9.271918	7.337546	13.084461	6.693933	0.000000	-10.000000	-0.533333	28.866667	773.500000	1023.000000	1023.000000	2046.000000
17.620001	0.062442	36.903179	8.879133	7.422294	14.847476	5.754276	0.000000	-10.000000	-0.508333	28.316668	783.166687	1023.000000	1023.000000	2046.000000
17.639999	0.064523	38.132904	7.529480	8.036040	15.984790	6.582592	0.000000	-10.000000	-0.483333	27.500000	792.666687	1023.000000	1023.000000	2046.000000
17.660000	0.065398	38.650417	10.050827	7.292413	13.546427	7.760749	0.000000	-10.000000	-0.450000	26.983334	801.833313	1023.000000	1023.000000	2046.000000
17.680000	0.065351	38.622696	9.601902	7.309455	15.222161	6.489178	0.000000	-10.000000	-0.416667	26.316668	811.000000	1023.000000	1023.000000	2046.000000
17.700001	0.066009	39.011211	8.175982	7.809017	15.328722	7.697489	0.000000	-10.000000	-0.400000	25.600000	819.833313	1023.000000	1023.000000	2046.000000
17.719999	0.066739	39.442482	10.911870	7.384104	13.163682	7.982824	0.000000	-10.000000	-0.391667	24.883333	828.500000	1023.000000	1023.000000	2046.000000
17.740000	0.068230	40.324127	9.464194	8.135715	15.739418	6.984800	0.000000	-10.000000	-0.383333	24.433334	836.833313	1023.000000	1023.000000	2046.000000
17.760000	0.067192	39.710613	8.456687	8.335531	14.763354	8.155042	0.000000	-10.000000	-0.350000	23.833334	845.000000	1023.000000	1023.000000	2046.000000
17.780001	0.071857	42.467201	11.724005	8.518634	13.971834	8.252728	0.000000	-10.000000	-0.316667	23.266666	853.000000	1023.000000	1023.000000	2046.000000
17.799999	0.073329	43.337254	10.148868	9.564775	15.913032	7.710577	0.000000	-10.000000	-0.275000	22.283333	861.000000	1023.000000	1023.000000	2046.000000
17.820000	0.073713	43.564137	8.554291	10.224912	16.514006	8.270926	0.000000	-10.000000	-0.275000	21.600000	868.666687	1023.000000	1023.000000	2046.000000
17.840000	0.074980	44.313118	10.460519	10.600032	14.916631	8.335938	0.000000	-10.000000	-0.283333	20.600000	876.000000	1023.000000	1023.000000	2046.000000
17.860001	0.073493	43.434509	10.452054	10.534729	15.138045	7.309680	0.000000	-10.000000	-0.283333	20.083334	883.000000	1023.000000	1023.000000	2046.000000
17.879999	0.068422	40.437500	6.568828	11.568418	15.432506	6.867750	0.000000	-10.000000	-0.258333	19.416666	889.833313	1023.000000	1023.000000	2046.000000
17.900000	0.067581	39.940353	6.259445	11.085666	15.497902	7.097342	0.000000	-10.000000	-0.208333	18.383333	896.500000	1023.000000	1023.000000	2046.000000
17.920000	0.064513	38.126980	6.785304	10.788134	13.408722	7.144820	0.000000	-10.000000	-0.175000	17.083334	902.833313	1023.000000	1023.000000	2046.000000
17.940001	0.062411	36.884930	7.407808	10.225287	12.211806	7.040027	0.000000	-10.000000	-0.141667	15.633334	908.833313	1023.000000	1023.000000	2046.000000
17.959999	0.043991	25.998465	0.790331	8.827900	9.755210	6.625023	0.000000	-10.000000	-0.133333	14.550000	914.333313	1023.000000	1023.000000	2046.000000
17.980000	0.052911	31.270361	3.626010	9.379160	11.468197	6.796993	0.000000	-10.000000	-0.116667	13.616667	919.333313	1023.000000	1023.000000	2046.000000
18.000000	0.044805	26.480032	-1.222136	10.208885	11.558937	5.934345	0.000000	-10.000000	-0.108333	12.766666	923.833313	1023.000000	1023.000000	2046.000000
18.020000	0.068344	40.391235	8.718808	10.288717	14.423820	6.959891	0.000000	-10.000000	-0.083333	12.133333	928.333313	1023.000000	1023.000000	2046.000000
18.040001	0.046955	27.750404	-2.961735	11.861953	12.022155	6.828031	0.000000	-10.000000	-0.066667	11.133333	932.500000	1023.000000	1023.000000	2046.000000
18.059999	0.044318	26.191957	-2.384469	10.678440	11.849510	6.048476	0.000000	-10.000000	-0.041667	10.066667	936.500000	1023.000000	1023.000000	2046.000000
18.080000	0.045599	26.948868	-1.746143	10.791497	11.743002	6.160511	0.000000	-10.000000	-0.025000	8.566667	940.000000	1023.000000	1023.000000	2046.000000
18.100000	0.069820	41.263325	8.209219	11.423622	14.458738	7.171747	0.000000	-10.000000	-0.008333	6.866667	943.000000	1023.000000	1023.000000	2046.000000
18.120001	0.048025	28.382490	-2.417646	12.100030	12.033048	6.667059	0.000000	-10.000000	0.000000	4.766667	945.500000	1023.000000	1023.000000	2046.000000
18.139999	0.063080	37.280098	5.593758	11.341591	13.201863	7.142885	0.000000	-10.000000	0.016667	2.150000	947.333313	1023.000000	1023.000000	2046.000000
18.160000	0.046717	27.609921	-2.471456	11.708453	11.324581	7.048341	0.000000	-10.000000	0.033333	-0.333333	948.500000	1023.000000	1023.000000	2046.000000
18.180000	0.047881	28.297865	-0.126685	10.490743	11.209146	6.724660	0.000000	-10.000000	0.050000	-2.483333	949.000000	1023.000000	1023.000000	2046.000000
18.200001	0.048232	28.505163	-0.648205	10.591152	11.310304	7.251914	0.000000	-10.000000	0.058333	-4.466667	949.000000	1023.000000	1023.000000	2046.000000
18.219999	0.062448	36.907043	6.106338	10.646955	12.587124	7.566627	0.000000	-10.000000	0.058333	-6.533333	949.000000	1023.000000	1023.000000	2046.000000
18.240000	0.046911	27.724314	-1.119996	10.808547	10.640079	7.395686	0.000000	-10.000000	0.066667	-8.333334	949.000000	1023.000000	1023.000000	2046.000000
18.260000	0.066365	39.221771	7.971821	10.244078	13.168140	7.837730	0.000000	-10.000000	0.075000	-9.600000	949.000000	1023.000000	1023.000000	2046.000000
18.280001	0.046559	27.516638	-2.292052	11.206218	11.777969	6.824503	0.000000	-10.000000	0.083333	-10.583334	949.000000	1023.000000	1023.000000	2046.000000
18.299999	0.060089	35.512783	5.215833	10.279109	12.728679	7.289162	0.000000	-10.000000	0.091667	-11.250000	949.000000	1023.000000	1023.000000	2046.000000
18.320000	0.042676	25.221453	-2.191488	10.272613	10.780842	6.359486	0.000000	-10.000000	0.083333	-11.350000	941.666687	1023.000000	1023.000000	2046.000000
18.340000	0.061913	36.590855	6.652512	9.987772	12.904562	7.046009	0.000000	-10.000000	0.075000	-10.850000	933.000000	1023.000000	1023.000000	2046.000000
18.360001	0.038342	22.660257	-3.462334	9.528822	10.511795	6.081974	0.000000	-10.000000	0.075000	-10.200000	923.333313	1023.000000	1023.000000	2046.000000
18.379999	0.055331	32.700851	4.249469	9.535253	12.220129	6.696001	0.000000	-10.000000	0.083333	-9.816667	919.833313	1023.000000	1023.000000	2046.000000
18.400000	0.059209	34.992279	5.114205	9.693380	13.583697	6.600995	0.000000	-10.000000	0.083333	-9.850000	916.500000	1023.000000	1023.000000	2046.000000
18.420000	0.057900	34.219063	4.719939	9.105547	13.654916	6.738661	0.000000	-10.000000	0.083333	-10.316667	913.166687	1023.000000	1023.000000	2046.000000
18.440001	0.058844	34.776756	5.584862	8.800800	13.486080	6.905012	0.000000	-10.000000	0.083333	-10.883333	909.666687	1023.000000	1023.000000	2046.000000
18.459999	0.058613	34.640202	6.573968	9.020507	12.233213	6.812513	0.000000	-10.000000	0.100000	-11.616667	906.000000	1023.000000	1023.000000	2046.000000
18.480000	0.058628	34.649120	7.491410	9.091874	11.969176	6.096658	0.000000	-10.000000	0.108333	-12.516666	902.000000	1023.000000	1023.000000	2046.000000
18.500000	0.059703	35.284447	6.566914	9.618472	13.856988	5.242074	0.000000	-10.000000	0.125000	-13.383333	898.000000	1023.000000	1023.000000	2046.000000
18.520000	0.058940	34.833328	5.365841	9.001354	14.837134	5.629000	0.000000	-10.000000	0.158333	-14.283334	893.666687	1023.000000	1023.000000	2046.000000
18.540001	0.058821	34.763020	7.084664	8.778462	13.017335	5.882558	0.000000	-10.000000	0.200000	-15.033334	889.000000	1023.000000	1023.000000	2046.000000
18.559999	0.058896	34.807327	7.967916	8.929543	13.076904	4.832965	0.000000	-10.000000	0.233333	-15.850000	883.833313	1023.000000	1023.000000	2046.000000
18.580000	0.059055	34.901211	6.419077	8.968440	15.324425	4.189270	0.000000	-10.000000	0.250000	-16.633333	878.666687	1023.000000	1023.000000	2046.000000
18.600000	0.057459	33.958477	6.459521	8.226578	14.101480	5.170897	0.000000	-10.000000	0.250000	-17.433334	873.166687	1023.000000	1023.000000	2046.000000
18.620001	0.058470	34.555775	8.480678	8.601042	13.267308	4.206747	0.000000	-10.000000	0.266667	-18.316668	867.500000	1023.000000	1023.000000	2046.000000
18.639999	0.057569	34.023224	6.760825	8.350803	15.505286	3.406308	0.000000	-10.000000	0.300000	-19.050001	861.166687	1023.000000	1023.000000	2046.000000
18.660000	0.056098	33.153728	6.495800	7.678163	14.473158	4.506606	0.000000	-10.000000	0.333333	-19.866667	854.666687	1023.000000	1023.000000	2046.000000
18.680000	0.056877	33.614342	8.681877	8.058937	13.200280	3.673247	0.000000	-10.000000	0.358333	-20.550001	847.833313	1023.000000	1023.000000	2046.000000
18.700001	0.056109	33.160618	7.078629	7.842655	15.445596	2.793736	0.000000	-10.000000	0.375000	-21.333334	841.000000	1023.000000	1023.000000	2046.000000
18.719999	0.054586	32.260193	6.432171	7.087599	14.922342	3.818079	0.000000	-10.000000	0.391667	-22.233334	834.000000	1023.000000	1023.000000	2046.000000
18.740000	0.055017	32.514954	8.716771	7.304715	13.164145	3.329323	0.000000	-10.000000	0.433333	-23.233334	826.666687	1023.000000	1023.000000	2046.000000
18.760000	0.054169	32.014168	7.667275	7.106122	15.034839	2.205931	0.000000	-10.000000	0.483333	-24.233334	819.000000	1023.000000	1023.000000	2046.000000
18.780001	0.052737	31.167645	6.537629	6.536006	14.941268	3.152742	0.000000	-10.000000	0.525000	-25.016668	810.833313	1023.000000	1023.000000	2046.000000
18.799999	0.053902	31.855854	9.003126	7.065419	13.248229	2.539080	0.000000	-10.000000	0.541667	-25.866667	802.500000	1023.000000	1023.000000	2046.000000
18.820000	0.052478	31.014557	7.258847	6.601754	15.489457	1.664500	0.000000	-10.000000	0.558333	-26.566668	793.833313	1023.000000	1023.000000	2046.000000
18.840000	0.051577	30.482019	7.136967	6.218144	14.314844	2.812066	0.000000	-10.000000	0.583333	-27.250000	785.000000	1023.000000	1023.000000	2046.000000
18.860001	0.052379	30.956024	9.055441	6.641204	13.439750	1.819629	0.000000	-10.000000	0.608333	-27.816668	775.833313	1023.000000	1023.000000	2046.000000
18.879999	0.050575	29.889788	6.964468	5.868495	15.361725	1.695098	0.000000	-10.000000	0.625000	-28.300001	766.666687	1023.000000	1023.000000	2046.000000
18.900000	0.048993	28.955057	7.668608	5.773799	12.995583	2.517068	0.000000	-10.000000	0.641667	-28.683334	757.166687	1023.000000	1023.000000	2046.000000
18.920000	0.048111	28.433676	8.234423	5.667905	13.283381	1.247966	0.000000	-10.000000	0.650000	-28.850000	747.666687	1023.000000	1023.000000	2046.000000
18.940001	0.045794	27.063978	6.187550	4.782456	14.356404	1.737566	0.000000	-10.000000	0.650000	-29.083334	738.000000	1023.000000	1023.000000	2046.000000
18.959999	0.046429	27.439369	8.348710	5.254714	11.888636	1.947311	0.000000	-10.000000	0.666667	-29.250000	728.333313	1023.000000	1023.000000	2046.000000
18.980000	0.046112	27.252159	7.530366	5.314723	13.589948	0.817121	0.000000	-10.000000	0.683333	-29.666668	718.500000	1023.000000	1023.000000	2046.000000
19.000000	0.044519	26.310673	6.191954	4.958016	13.314178	1.846526	0.000000	-10.000000	0.708333	-29.983334	708.500000	1023.000000	1023.000000	2046.000000
19.020000	0.045158	26.688238	8.578782	5.296245	11.585685	1.227527	0.000000	-10.000000	0.733333	-30.533335	698.500000	1023.000000	1023.000000	2046.000000
19.040001	0.041877	24.749500	6.285079	4.077083	13.749752	0.637586	0.000000	-10.000000	0.750000	-30.566668	688.333313	1023.000000	1023.000000	2046.000000
19.059999	0.040174	23.742966	7.088378	4.079564	11.254706	1.320318	0.000000	-10.000000	0.758333	-30.616667	678.000000	1023.000000	1023.000000	2046.000000
19.080000	0.037702	22.281878	7.174030	3.672706	11.640653	-0.205511	0.000000	-10.000000	0.750000	-30.400000	667.666687	1023.000000	1023.000000	2046.000000
19.100000	0.033875	20.020418	4.880298	2.734241	12.244007	0.161873	0.000000	-10.000000	0.750000	-30.400000	657.500000	1023.000000	1023.000000	2046.000000
19.120001	0.033151	19.592350	6.922840	3.307120	9.853477	-0.491085	0.000000	-10.000000	0.750000	-30.433332	647.500000	1023.000000	1023.000000	2046.000000
19.139999	0.030133	17.808455	4.381367	2.742120	12.239044	-1.554077	0.000000	-10.000000	0.750000	-30.416666	637.500000	1023.000000	1023.000000	2046.000000
19.160000	0.029233	17.276976	4.970339	3.070254	9.946181	-0.709799	0.000000	-10.000000	0.750000	-30.350000	627.500000	1023.000000	1023.000000	2046.000000
19.180000	0.027645	16.338011	5.097225	3.057615	10.369696	-2.186524	0.000000	-10.000000	0.750000	-30.366667	617.500000	1023.000000	1023.000000	2046.000000
19.200001	0.026221	15.496479	3.143694	2.780078	11.156469	-1.583762	0.000000	-10.000000	0.750000	-30.516668	607.166687	1023.000000	1023.000000	2046.000000
19.219999	0.026951	15.927821	5.444210	3.453618	9.203184	-2.173191	0.000000	-10.000000	0.750000	-30.600000	596.833313	1023.000000	1023.000000	2046.000000
19.240000	0.024371	14.402975	2.911413	2.855098	11.386605	-2.750142	0.000000	-10.000000	0.750000	-30.583334	586.500000	1023.000000	1023.000000	2046.000000
19.260000	0.024510	14.485589	3.803328	3.312197	8.962920	-1.592856	0.000000	-10.000000	0.741667	-30.350000	576.500000	1023.000000	1023.000000	2046.000000
19.280001	0.022506	13.300759	3.874713	2.980876	9.210319	-2.765149	0.000000	-10.000000	0.725000	-30.183334	566.500000	1023.000000	1023.000000	2046.000000
19.299999	0.021482	12.695634	1.939360	2.786275	10.177715	-2.207717	0.000000	-10.000000	0.708333	-29.950001	556.500000	1023.000000	1023.000000	2046.000000
19.320000	0.023101	13.652750	4.181077	3.528899	7.963419	-2.020646	0.000000	-10.000000	0.700000	-29.750000	546.500000	1023.000000	1023.000000	2046.000000
19.340000	0.020105	11.881928	2.961319	2.880003	9.216250	-3.175645	0.000000	-10.000000	0.700000	-29.583334	536.500000	1023.000000	1023.000000	2046.000000
19.360001	0.020036	11.841427	2.060846	2.706955	9.292137	-2.218511	0.000000	-10.000000	0.691667	-29.450001	526.500000	1023.000000	1023.000000	2046.000000
19.379999	0.022448	13.266781	4.827087	3.229275	7.738190	-2.527771	0.000000	-10.000000	0.683333	-29.600000	516.500000	1023.000000	1023.000000	2046.000000
19.400000	0.021303	12.590006	3.287171	2.567343	10.006330	-3.270838	0.000000	-10.000000	0.683333	-29.550001	506.500000	1023.000000	1023.000000	2046.000000
19.420000	0.021096	12.467898	3.042683	2.591021	9.007840	-2.173645	0.000000	-10.000000	0.675000	-29.533335	496.500000	1023.000000	1023.000000	2046.000000
19.440001	0.022368	13.219329	5.548614	2.328147	8.106464	-2.763896	0.000000	-10.000000	0.675000	-29.350000	486.833344	1023.000000	1023.000000	2046.000000
19.459999	0.020711	12.240187	3.696429	1.179876	10.395614	-3.031732	0.000000	-10.000000	0.658333	-29.283333	477.166656	1023.000000	1023.000000	2046.000000
19.480000	0.021822	12.896926	5.184632	1.888661	8.157442	-2.333809	0.000000	-10.000000	0.658333	-29.116667	467.500000	1023.000000	1023.000000	2046.000000
19.500000	0.017957	10.612671	4.598528	0.821115	8.949073	-3.756045	0.000000	-10.000000	0.650000	-28.783333	457.666656	1023.000000	1023.000000	2046.000000
19.520000	0.017965	10.617362	3.454092	0.727509	9.545650	-3.109887	0.000000	-10.000000	0.641667	-28.299999	448.000000	1023.000000	1023.000000	2046.000000
19.540001	0.019129	11.305114	6.107141	0.736463	7.580731	-3.119222	0.000000	-10.000000	0.633333	-27.850000	438.666656	1023.000000	1023.000000	2046.000000
19.559999	0.016538	9.774200	4.306761	-0.250887	9.899205	-4.180879	0.000000	-10.000000	0.591667	-27.350000	429.333344	1023.000000	1023.000000	2046.000000
19.580000	0.017692	10.455917	4.900496	0.555096	8.083863	-3.083539	0.000000	-10.000000	0.558333	-27.000000	420.166656	1023.000000	1023.000000	2046.000000
19.600000	0.015437	9.123237	5.518986	-0.190498	8.056562	-4.261814	0.000000	-10.000000	0.525000	-26.583334	411.000000	1023.000000	1023.000000	2046.000000
19.620001	0.015511	9.167269	3.919887	-0.368877	9.557425	-3.941166	0.000000	-10.000000	0.516667	-26.366667	402.166656	1023.000000	1023.000000	2046.000000
19.639999	0.017186	10.156888	6.363792	0.098828	7.165151	-3.470884	0.000000	-10.000000	0.516667	-26.100000	393.500000	1023.000000	1023.000000	2046.000000
19.660000	0.014157	8.366638	4.731954	-0.620495	9.004416	-4.749238	0.000000	-10.000000	0.516667	-25.950001	384.833344	1023.000000	1023.000000	2046.000000
19.680000	0.014736	8.709240	4.478827	-0.234950	8.077898	-3.612536	0.000000	-10.000000	0.516667	-25.833334	376.166656	1023.000000	1023.000000	2046.000000
19.700001	0.015425	9.116054	6.403415	-0.266559	7.138184	-4.158988	0.000000	-10.000000	0.508333	-25.750000	367.500000	1023.000000	1023.000000	2046.000000
19.719999	0.014212	8.399199	4.776221	-0.900795	9.251434	-4.727662	0.000000	-10.000000	0.500000	-25.666668	358.833344	1023.000000	1023.000000	2046.000000
19.740000	0.015400	9.101201	5.075389	-0.013515	7.620795	-3.581469	0.000000	-10.000000	0.500000	-25.616667	350.333344	1023.000000	1023.000000	2046.000000
19.760000	0.013730	8.114265	6.100497	-0.475874	6.976279	-4.486637	0.000000	-10.000000	0.500000	-25.516666	341.666656	1023.000000	1023.000000	2046.000000
19.780001	0.013333	7.880033	4.475542	-0.860121	9.076115	-4.811503	0.000000	-10.000000	0.500000	-25.316668	333.333344	1023.000000	1023.000000	2046.000000
19.799999	0.014588	8.621366	5.503727	-0.108884	7.070819	-3.844296	0.000000	-10.000000	0.500000	-24.966667	324.666656	1023.000000	1023.000000	2046.000000
19.820000	0.012124	7.165352	5.829637	-0.787711	6.858001	-4.734575	0.000000	-10.000000	0.500000	-24.850000	316.333344	1023.000000	1023.000000	2046.000000
19.840000	0.013238	7.823853	4.447912	-0.746225	9.010760	-4.888594	0.000000	-10.000000	0.500000	-24.783333	308.000000	1023.000000	1023.000000	2046.000000
19.860001	0.014596	8.626527	5.710301	0.019422	6.783586	-3.886782	0.000000	-10.000000	0.500000	-24.833334	299.833344	1023.000000	1023.000000	2046.000000
19.879999	0.010656	6.297884	5.394864	-0.911388	6.795720	-4.981311	0.000000	-10.000000	0.491667	-24.733334	291.500000	1023.000000	1023.000000	2046.000000
19.900000	0.012513	7.395154	4.228300	-0.618286	8.559894	-4.774753	0.000000	-10.000000	0.491667	-24.633333	283.166656	1023.000000	1023.000000	2046.000000
19.920000	0.013408	7.924036	5.735859	-0.081311	6.211242	-3.941754	0.000000	-10.000000	0.483333	-24.400000	275.000000	1023.000000	1023.000000	2046.000000
19.940001	0.008997	5.317202	4.859508	-0.947911	6.246501	-4.840896	0.000000	-10.000000	0.475000	-24.116667	267.000000	1023.000000	1023.000000	2046.000000
19.959999	0.011191	6.614063	3.966321	-0.626466	8.030531	-4.756324	0.000000	-10.000000	0.458333	-23.933332	259.000000	1023.000000	1023.000000	2046.000000
19.980000	0.011494	6.793127	4.632245	-0.204301	6.108071	-3.742889	0.000000	-10.000000	0.450000	-23.700001	251.000000	1023.000000	1023.000000	2046.000000
20.000000	0.010241	6.052209	5.629731	-0.343228	5.030975	-4.265268	0.000000	-10.000000	0.450000	-23.633333	243.000000	1023.000000	1023.000000	2046.000000
20.020000	0.007074	4.180758	4.530859	-1.120929	5.286824	-4.515996	0.000000	-10.000000	0.450000	-23.516668	235.000000	1023.000000	1023.000000	2046.000000
20.040001	0.007821	4.622344	3.591103	-1.162879	6.498515	-4.304394	0.000000	-10.000000	0.441667	-23.350000	227.000000	1023.000000	1023.000000	2046.000000
20.059999	-0.018341	-10.839263	-6.446849	-2.682720	1.705776	-3.415469	0.000000	-10.000000	0.425000	-23.100000	219.333328	1023.000000	1023.000000	2046.000000
20.080000	-0.019586	-11.575109	-7.617769	-1.981574	0.850817	-2.826582	0.000000	-10.000000	0.400000	-22.900002	211.666672	1023.000000	1023.000000	2046.000000
20.100000	-0.018893	-11.165819	-8.000463	-1.563043	0.511615	-2.113930	0.000000	-10.000000	0.375000	-22.633333	204.166672	1023.000000	1023.000000	2046.000000
20.120001	-0.020583	-12.164768	-9.272289	-1.307118	0.566261	-2.151622	0.000000	-10.000000	0.366667	-22.483334	196.500000	1023.000000	1023.000000	2046.000000
20.139999	-0.017035	-10.067979	-8.054972	-1.068169	0.956805	-1.901643	0.000000	-10.000000	0.358333	-21.966667	189.000000	1023.000000	1023.000000	2046.000000
20.160000	-0.016874	-9.972513	-8.105079	-0.766923	0.807596	-1.908108	0.000000	-10.000000	0.358333	-21.650000	181.666672	1023.000000	1023.000000	2046.000000
20.180000	-0.014307	-8.455263	-6.603482	-0.513986	1.106914	-2.444710	0.000000	-10.000000	0.350000	-21.216667	174.500000	1023.000000	1023.000000	2046.000000
20.200001	-0.015040	-8.888858	-6.561769	0.038761	-0.120317	-2.245533	0.000000	-10.000000	0.341667	-20.883333	167.500000	1023.000000	1023.000000	2046.000000
20.219999	-0.015774	-9.322280	-6.158834	-0.508191	0.118247	-2.773502	0.000000	-10.000000	0.333333	-20.416668	160.500000	1023.000000	1023.000000	2046.000000
20.240000	-0.013033	-7.702422	-3.798504	-2.032824	2.248205	-4.119298	0.000000	-10.000000	0.308333	-19.800001	153.500000	1023.000000	1023.000000	2046.000000
20.260000	-0.011931	-7.051179	-4.042984	-1.649539	2.067222	-3.425880	0.000000	-10.000000	0.300000	-19.133333	146.833328	1023.000000	1023.000000	2046.000000
20.280001	-0.010104	-5.971404	-3.726231	-2.510437	3.386645	-3.121380	0.000000	-10.000000	0.291667	-18.783333	140.500000	1023.000000	1023.000000	2046.000000
20.299999	-0.009708	-5.737347	-3.607215	-2.562424	3.631913	-3.199621	0.000000	-10.000000	0.275000	-18.566668	134.333328	1023.000000	1023.000000	2046.000000
20.320000	-0.007938	-4.691528	-3.108544	-2.650948	4.019533	-2.951570	0.000000	-10.000000	0.258333	-18.533335	128.000000	1023.000000	1023.000000	2046.000000
20.340000	0.009315	5.505134	4.708630	-1.925115	4.828376	-2.106758	0.000000	-10.000000	0.233333	-18.300001	121.666664	1023.000000	1023.000000	2046.000000
20.360001	-0.010196	-6.025718	-2.876045	-2.263125	2.589065	-3.475613	0.000000	-10.000000	0.225000	-17.650002	115.500000	1023.000000	1023.000000	2046.000000
20.379999	0.005797	3.425893	4.952515	-2.268279	3.295821	-2.554164	0.000000	-10.000000	0.200000	-16.816668	109.666664	1023.000000	1023.000000	2046.000000
20.400000	0.001603	0.947304	4.648111	-3.466729	3.209539	-3.443618	0.000000	-10.000000	0.175000	-15.716667	104.166664	1023.000000	1023.000000	2046.000000
20.420000	0.002114	1.249568	3.945333	-3.741051	4.025660	-2.980374	0.000000	-10.000000	0.175000	-14.866667	99.000000	1023.000000	1023.000000	2046.000000
20.440001	-0.000074	-0.043893	3.380711	-3.115011	2.546991	-2.856584	0.000000	-10.000000	0.175000	-14.366667	94.000000	1023.000000	1023.000000	2046.000000
20.459999	-0.005066	-2.994203	2.737310	-3.508590	2.055136	-4.278059	0.000000	-10.000000	0.183333	-14.316667	89.166664	1023.000000	1023.000000	2046.000000
20.480000	-0.002512	-1.484427	3.898307	-4.756923	1.758839	-2.384650	0.000000	-10.000000	0.183333	-14.500000	84.333336	1023.000000	1023.000000	2046.000000
20.500000	-0.008693	-5.137794	0.544899	-4.707061	2.587072	-3.562705	0.000000	-10.000000	0.175000	-14.633333	79.500000	1023.000000	1023.000000	2046.000000
20.520000	-0.009216	-5.446596	-0.575643	-3.584259	2.470999	-3.757693	0.000000	-10.000000	0.175000	-14.566667	74.666664	1023.000000	1023.000000	2046.000000
20.540001	-0.034876	-20.611750	-11.048063	-4.048858	-3.682645	-1.832184	0.000000	-10.000000	0.158333	-14.333334	69.833336	1023.000000	1023.000000	2046.000000
20.559999	-0.006141	-3.629366	-0.253844	-2.398346	3.383881	-4.361057	0.000000	-10.000000	0.158333	-13.866667	65.000000	1023.000000	1023.000000	2046.000000
20.580000	-0.037329	-22.061192	-12.593852	-4.526612	-2.163711	-2.777018	0.000000	-10.000000	0.133333	-13.333334	60.333332	1023.000000	1023.000000	2046.000000
20.600000	-0.035381	-20.909929	-11.369209	-3.221934	-2.200722	-4.118064	0.000000	-10.000000	0.116667	-12.783334	56.000000	1023.000000	1023.000000	2046.000000
20.620001	-0.034898	-20.624817	-10.943644	-1.713721	-4.209235	-3.758218	0.000000	-10.000000	0.100000	-12.466667	51.666668	1023.000000	1023.000000	2046.000000
20.639999	-0.032477	-19.193867	-9.220168	-2.545847	-3.565109	-3.862742	0.000000	-10.000000	0.100000	-12.233334	47.333332	1023.000000	1023.000000	2046.000000
20.660000	-0.029041	-17.163023	-9.403075	-2.870767	-3.182619	-1.706561	0.000000	-10.000000	0.100000	-12.166667	43.000000	1023.000000	1023.000000	2046.000000
20.680000	-0.022820	-13.486744	-7.881625	0.085255	-4.346365	-1.344008	0.000000	-10.000000	0.100000	-12.066667	39.000000	1023.000000	1023.000000	2046.000000
20.700001	-0.030795	-18.199726	-8.430056	-2.280474	-4.569048	-2.920150	0.000000	-10.000000	0.100000	-12.066667	35.000000	1023.000000	1023.000000	2046.000000
20.719999	-0.026264	-15.522141	-8.120651	-1.780182	-4.017932	-1.603375	0.000000	-10.000000	0.100000	-11.916667	31.000000	1023.000000	1023.000000	2046.000000
20.740000	-0.023782	-14.054920	-7.918150	-1.465806	-2.634002	-2.036963	0.000000	-10.000000	0.091667	-11.583334	27.000000	1023.000000	1023.000000	2046.000000
20.760000	-0.029129	-17.215128	-7.652375	-2.982183	-3.684757	-2.895813	0.000000	-10.000000	0.091667	-11.066667	23.333334	1023.000000	1023.000000	2046.000000
20.780001	-0.026023	-15.379730	-6.053169	-2.387759	-3.716779	-3.222024	0.000000	-10.000000	0.075000	-10.733334	19.666666	1023.000000	1023.000000	2046.000000
20.799999	-0.030514	-18.033709	-8.053648	-3.404466	-2.747295	-3.828300	0.000000	-10.000000	0.066667	-10.450000	16.166666	1023.000000	1023.000000	2046.000000
20.820000	-0.029914	-17.679079	-8.052210	-4.066118	-2.300781	-3.259971	0.000000	-10.000000	0.050000	-10.050000	12.500000	1023.000000	1023.000000	2046.000000
20.840000	-0.030951	-18.292011	-8.108398	-4.756836	-3.326249	-2.100528	0.000000	-10.000000	0.050000	-9.416667	9.166667	1023.000000	1023.000000	2046.000000
20.860001	-0.031438	-18.579590	-6.523599	-4.659788	-3.924670	-3.471533	0.000000	-10.000000	0.050000	-8.916667	7.000000	1023.000000	1023.000000	2046.000000
20.879999	-0.032524	-19.221830	-6.408520	-5.655026	-4.353056	-2.805228	0.000000	-10.000000	0.050000	-7.916667	3.833333	1023.000000	1023.000000	2046.000000
20.900000	-0.032751	-19.355637	-8.270197	-5.056842	-3.108778	-2.919820	0.000000	-10.000000	0.050000	-7.133333	1.666667	1023.000000	1023.000000	2046.000000
20.920000	-0.026180	-15.472125	-6.079799	-4.964892	-2.699908	-1.727527	0.000000	-10.000000	0.050000	-6.183333	-1.500000	1023.000000	1023.000000	2046.000000
20.940001	-0.030919	-18.273165	-6.928362	-4.995823	-3.743940	-2.605039	0.000000	-10.000000	0.050000	-5.983333	-3.166667	1023.000000	1023.000000	2046.000000
20.959999	-0.034580	-20.436874	-7.243126	-5.459116	-4.097780	-3.636852	0.000000	-10.000000	0.050000	-5.783333	-5.166667	1023.000000	1023.000000	2046.000000
20.980000	-0.026934	-15.918022	-3.434362	-6.068590	-3.537309	-2.877762	0.000000	-10.000000	0.041667	-5.816667	-6.833333	1023.000000	1023.000000	2046.000000
21.000000	-0.030422	-17.979166	-6.412347	-5.067999	-3.716601	-2.782218	0.000000	-10.000000	0.041667	-5.950000	-8.500000	1023.000000	1023.000000	2046.000000
21.020000	-0.029298	-17.315376	-5.843506	-6.323378	-3.049028	-2.099464	0.000000	-10.000000	0.033333	-6.083333	-10.500000	1023.000000	1023.000000	2046.000000
21.040001	-0.033365	-19.718470	-8.845757	-5.294320	-3.931718	-1.646674	0.000000	-10.000000	0.041667	-6.150000	-12.666667	1023.000000	1023.000000	2046.000000
21.059999	-0.024535	-14.500010	-4.786555	-5.336907	-3.341884	-1.034663	0.000000	-10.000000	0.041667	-6.100000	-15.000000	1023.000000	1023.000000	2046.000000
21.080000	-0.025782	-15.237148	-4.549479	-4.886680	-3.842838	-1.958150	0.000000	-10.000000	0.050000	-6.016667	-17.333334	1023.000000	1023.000000	2046.000000
21.100000	-0.010580	-6.252636	-0.113415	-2.259301	-3.548228	-0.331692	0.000000	-10.000000	0.050000	-5.900000	-19.500000	1023.000000	1023.000000	2046.000000
21.120001	-0.029592	-17.488970	-6.254536	-4.183262	-4.222736	-2.828436	0.000000	-10.000000	0.050000	-5.750000	-21.333334	1023.000000	1023.000000	2046.000000
21.139999	-0.006445	-3.809081	2.517821	-3.036985	-2.647586	-0.642331	0.000000	-10.000000	0.050000	-5.550000	-23.000000	1023.000000	1023.000000	2046.000000
21.160000	-0.027155	-16.048386	-5.696049	-3.647807	-3.714997	-2.989532	0.000000	-10.000000	0.041667	-5.350000	-24.666666	1023.000000	1023.000000	2046.000000
21.180000	-0.028973	-17.123075	-5.735945	-4.814797	-4.794402	-1.777933	0.000000	-10.000000	0.033333	-5.166667	-26.500000	1023.000000	1023.000000	2046.000000
21.200001	-0.023901	-14.125484	-3.895668	-5.019926	-3.279525	-1.930364	0.000000	-10.000000	0.033333	-5.016667	-28.500000	1023.000000	1023.000000	2046.000000
21.219999	-0.027329	-16.151533	-6.460786	-4.292159	-3.257460	-2.141128	0.000000	-10.000000	0.025000	-4.883333	-30.166666	1023.000000	1023.000000	2046.000000
21.240000	-0.007017	-4.147232	0.124502	-2.298085	-1.913011	-0.060637	0.000000	-10.000000	0.033333	-4.833333	-31.833334	1023.000000	1023.000000	2046.000000
21.260000	-0.032055	-18.944727	-8.812885	-4.294821	-3.237986	-2.599034	0.000000	-10.000000	0.033333	-4.850000	-33.333332	1023.000000	1023.000000	2046.000000
21.280001	0.000452	0.266976	1.918299	-1.220962	-0.716952	0.286591	0.000000	-10.000000	0.041667	-4.866667	-35.000000	1023.000000	1023.000000	2046.000000
21.299999	-0.026855	-15.871160	-6.795307	-4.232035	-2.605749	-2.238068	0.000000	-10.000000	0.041667	-4.850000	-36.666668	1023.000000	1023.000000	2046.000000
21.320000	-0.020972	-12.394550	-5.150701	-3.672631	-3.122890	-0.448329	0.000000	-10.000000	0.041667	-4.750000	-38.166668	1023.000000	1023.000000	2046.000000
21.340000	-0.023101	-13.652431	-6.464033	-3.669080	-2.772131	-0.747186	0.000000	-10.000000	0.041667	-4.600000	-39.833332	1023.000000	1023.000000	2046.000000
21.360001	-0.000725	-0.428296	2.226525	-2.628767	0.087591	-0.113645	0.000000	-10.000000	0.041667	-4.400000	-41.333332	1023.000000	1023.000000	2046.000000
21.379999	-0.023954	-14.156734	-7.122383	-2.940715	-2.966241	-1.127395	0.000000	-10.000000	0.033333	-4.216667	-43.000000	1023.000000	1023.000000	2046.000000
21.400000	0.000154	0.091267	0.890319	-0.478270	-0.985099	0.664316	0.000000	-10.000000	0.041667	-3.983334	-44.333332	1023.000000	1023.000000	2046.000000
21.420000	-0.027341	-16.158274	-7.903646	-3.432448	-2.757301	-2.064879	0.000000	-10.000000	0.041667	-3.650000	-45.666668	1023.000000	1023.000000	2046.000000
21.440001	0.002408	1.422989	1.354307	-0.162174	-0.870311	1.101167	0.000000	-10.000000	0.050000	-3.266667	-46.833332	1023.000000	1023.000000	2046.000000
21.459999	-0.024168	-14.283440	-7.304763	-2.424966	-2.867217	-1.686494	0.000000	-10.000000	0.033333	-2.916667	-48.000000	1023.000000	1023.000000	2046.000000
21.480000	0.002454	1.450362	2.012572	-0.785689	-0.446019	0.669498	0.000000	-10.000000	0.033333	-2.666667	-49.000000	1023.000000	1023.000000	2046.000000
21.500000	-0.027566	-16.291349	-8.887807	-2.947823	-3.071107	-1.384613	0.000000	-10.000000	0.025000	-2.500000	-50.000000	1023.000000	1023.000000	2046.000000
21.520000	-0.001990	-1.176020	0.040443	-0.593558	-1.350536	0.727631	0.000000	-10.000000	0.041667	-2.333333	-50.833332	1023.000000	1023.000000	2046.000000
21.540001	-0.031178	-18.426350	-9.672754	-3.239287	-3.666368	-1.847939	0.000000	-10.000000	0.033333	-2.100000	-51.500000	1023.000000	1023.000000	2046.000000
21.559999	-0.005693	-3.364527	0.648056	-2.409766	-1.934298	0.331482	0.000000	-10.000000	0.025000	-1.816667	-51.833332	1023.000000	1023.000000	2046.000000
21.580000	-0.025377	-14.997647	-10.073805	-0.361156	-3.506436	-1.056251	0.000000	-10.000000	0.016667	-1.616667	-52.000000	1023.000000	1023.000000	2046.000000
21.600000	-0.025401	-15.012195	-8.493881	-1.936797	-4.684525	0.103008	0.000000	-10.000000	0.008333	-1.616667	-52.000000	1023.000000	1023.000000	2046.000000
21.620001	-0.024580	-14.526690	-8.860904	-0.329820	-4.457918	-0.878048	0.000000	-10.000000	0.016667	-1.733333	-52.000000	1023.000000	1023.000000	2046.000000
21.639999	-0.000812	-0.479835	4.017576	-2.833867	-0.940346	-0.723198	0.000000	-10.000000	0.016667	-1.866667	-52.000000	1023.000000	1023.000000	2046.000000
21.660000	-0.025972	-15.349488	-9.144596	-0.028069	-4.653314	-1.523508	0.000000	-10.000000	0.025000	-1.583333	-52.000000	1023.000000	1023.000000	2046.000000
21.680000	-0.002294	-1.355584	2.581845	-1.966831	-1.174496	-0.796101	0.000000	-10.000000	0.016667	-0.333333	-52.000000	1023.000000	1023.000000	2046.000000
21.700001	-0.027581	-16.300640	-8.766708	-1.981161	-4.462367	-1.090404	0.000000	-10.000000	0.008333	0.850000	-52.000000	1023.000000	1023.000000	2046.000000
21.719999	-0.007500	-4.432286	0.515525	-1.813272	-2.356264	-0.778275	0.000000	-10.000000	-0.008333	2.150000	-52.000000	1023.000000	1023.000000	2046.000000
21.740000	-0.002601	-1.537230	1.635761	-1.668578	-1.406328	-0.098085	0.000000	-10.000000	-0.008333	2.933333	-52.000000	1023.000000	1023.000000	2046.000000
21.760000	-0.025635	-15.150434	-9.589664	-0.190708	-5.524477	0.154416	0.000000	-10.000000	-0.016667	4.166667	-52.000000	1023.000000	1023.000000	2046.000000
21.780001	-0.021137	-12.491828	-5.207755	-2.729236	-3.465925	-1.088912	0.000000	-10.000000	-0.025000	5.350000	-52.000000	1023.000000	1023.000000	2046.000000
21.799999	-0.024505	-14.482674	-5.727082	-3.705294	-4.470208	-0.580090	0.000000	-10.000000	-0.025000	6.600000	-52.000000	1023.000000	1023.000000	2046.000000
21.820000	-0.044068	-26.044271	-10.612955	-6.678613	-6.589165	-2.163539	0.000000	-10.000000	-0.041667	8.083334	-52.000000	1023.000000	1023.000000	2046.000000
21.840000	-0.027089	-16.009653	-5.507743	-2.641443	-5.883793	-1.976674	0.000000	-10.000000	-0.058333	9.850000	-52.000000	1023.000000	1023.000000	2046.000000
21.860001	-0.028719	-16.973013	-7.558665	-1.823069	-3.215442	-4.375837	0.000000	-10.000000	-0.108333	11.800000	-52.000000	1023.000000	1023.000000	2046.000000
21.879999	-0.024770	-14.639302	-8.300264	-0.635376	-3.894539	-1.809123	0.000000	-10.000000	-0.150000	13.683333	-52.000000	1023.000000	1023.000000	2046.000000
21.900000	-0.034478	-20.376675	-10.216488	-2.710591	-6.465377	-0.984219	0.000000	-10.000000	-0.200000	15.650001	-26.666666	1023.000000	1023.000000	2046.000000
21.920000	-0.030431	-17.984919	-6.941438	-3.251354	-4.211600	-3.580526	0.000000	-10.000000	-0.258333	18.016666	4.500000	1023.000000	1023.000000	2046.000000
21.940001	-0.024125	-14.257616	-5.187945	-4.930518	-3.770715	-0.368437	0.000000	-10.000000	-0.300000	19.850000	35.666668	1023.000000	1023.000000	2046.000000
21.959999	-0.030080	-17.777254	-11.392874	-1.356152	-3.481277	-1.546952	0.000000	-10.000000	-0.325000	20.900000	41.500000	1023.000000	1023.000000	2046.000000
21.980000	-0.028048	-16.576105	-8.275586	-3.708027	-4.611169	0.018677	0.000000	-10.000000	-0.333333	21.250000	43.666668	1023.000000	1023.000000	2046.000000
22.000000	-0.024878	-14.702936	-7.739074	-1.767241	-3.502924	-1.693698	0.000000	-10.000000	-0.350000	21.816668	48.166668	1023.000000	1023.000000	2046.000000
22.020000	-0.015400	-9.101488	-6.307943	0.136989	-2.298264	-0.632271	0.000000	-10.000000	-0.366667	22.733334	55.166668	1023.000000	1023.000000	2046.000000
22.040001	-0.022634	-13.376726	-5.826342	-2.228051	-3.376085	-1.946248	0.000000	-10.000000	-0.400000	23.666666	62.500000	1023.000000	1023.000000	2046.000000
22.059999	0.010409	6.151489	5.304813	0.338700	0.586839	-0.078863	0.000000	-10.000000	-0.433333	24.600000	70.166664	1023.000000	1023.000000	2046.000000
22.080000	-0.014039	-8.297257	-3.289815	-1.946310	-1.491107	-1.570025	0.000000	-10.000000	-0.483333	25.500000	78.333336	1023.000000	1023.000000	2046.000000
22.100000	-0.018497	-10.931620	-6.229597	-2.532008	-1.550501	-0.619514	0.000000	-10.000000	-0.508333	26.516666	86.833336	1023.000000	1023.000000	2046.000000
22.120001	0.013156	7.775025	3.791235	1.219218	3.278637	-0.514065	0.000000	-10.000000	-0.541667	27.683334	95.666664	1023.000000	1023.000000	2046.000000
22.139999	-0.012463	-7.365414	-5.307748	-1.963009	-0.504358	0.409701	0.000000	-10.000000	-0.575000	28.633333	104.500000	1023.000000	1023.000000	2046.000000
22.160000	-0.015170	-8.965630	-4.548524	-1.750279	-2.937133	0.270307	0.000000	-10.000000	-0.625000	29.666666	113.833336	1023.000000	1023.000000	2046.000000
22.180000	-0.004101	-2.423927	0.344893	-1.382220	-0.648328	-0.738272	0.000000	-10.000000	-0.658333	30.650000	123.500000	1023.000000	1023.000000	2046.000000
22.200001	0.015538	9.182781	6.962885	-0.086633	2.151627	0.154903	0.000000	-10.000000	-0.700000	31.866667	133.666672	1023.000000	1023.000000	2046.000000
22.219999	-0.018636	-11.013681	-3.689055	-5.222974	-1.324991	-0.776661	0.000000	-10.000000	-0.741667	32.733334	144.166672	1023.000000	1023.000000	2046.000000
22.240000	0.021814	12.892052	8.238978	1.546472	2.743196	0.363405	0.000000	-10.000000	-0.766667	33.633335	155.000000	1023.000000	1023.000000	2046.000000
22.260000	-0.006057	-3.579604	-0.496904	-3.418030	-1.808833	2.144163	0.000000	-10.000000	-0.766667	33.950001	166.000000	1023.000000	1023.000000	2046.000000
22.280001	0.020171	11.921335	7.899873	0.340461	2.647527	1.033475	0.000000	-10.000000	-0.766667	34.099998	177.333328	1023.000000	1023.000000	2046.000000
22.299999	-0.002280	-1.347237	-0.601393	-1.308082	-2.148594	2.710831	0.000000	-10.000000	-0.791667	34.200001	188.666672	1023.000000	1023.000000	2046.000000
22.320000	0.000312	0.184333	-1.682523	0.177750	-0.433207	2.122312	0.000000	-10.000000	-0.816667	34.716667	200.166672	1023.000000	1023.000000	2046.000000
22.340000	0.028338	16.747578	7.594113	1.813945	5.494708	1.844812	0.000000	-10.000000	-0.833333	35.300003	211.500000	1023.000000	1023.000000	2046.000000
22.360001	-0.005832	-3.446459	-4.692375	-1.454563	1.194934	1.505545	0.000000	-10.000000	-0.841667	35.700001	223.166672	1023.000000	1023.000000	2046.000000
22.379999	0.032310	19.095343	7.812224	3.135926	6.453877	1.693315	0.000000	-10.000000	-0.850000	35.799999	235.000000	1023.000000	1023.000000	2046.000000
22.400000	-0.002100	-1.241194	-3.773780	-1.080272	0.962689	2.650169	0.000000	-10.000000	-0.850000	35.733334	247.000000	1023.000000	1023.000000	2046.000000
22.420000	0.027647	16.339252	8.005387	0.274595	5.955540	2.103731	0.000000	-10.000000	-0.866667	35.683334	259.000000	1023.000000	1023.000000	2046.000000
22.440001	0.003023	1.786695	-5.393556	2.003455	-0.130549	5.307345	0.000000	-10.000000	-0.866667	35.666668	271.000000	1023.000000	1023.000000	2046.000000
22.459999	0.010810	6.388503	0.929807	-0.228944	0.910818	4.776823	0.000000	-10.000000	-0.875000	35.700001	283.000000	1023.000000	1023.000000	2046.000000
22.480000	0.010315	6.096054	-0.722923	2.103344	-1.535324	6.250956	0.000000	-10.000000	-0.875000	35.700001	295.000000	1023.000000	1023.000000	2046.000000
22.500000	0.026478	15.648294	8.121763	0.560927	4.274569	2.691035	0.000000	-10.000000	-0.891667	35.900002	307.000000	1023.000000	1023.000000	2046.000000
22.520000	0.010106	5.972471	-1.162952	1.912150	1.023976	4.199297	0.000000	-10.000000	-0.900000	36.083336	319.000000	1023.000000	1023.000000	2046.000000
22.540001	0.016302	9.634621	1.885754	0.773924	3.525221	3.449722	0.000000	-10.000000	-0.883333	36.166668	331.000000	1023.000000	1023.000000	2046.000000
22.559999	0.017132	10.125035	-0.398167	2.027644	2.587190	5.908368	0.000000	-10.000000	-0.866667	36.100002	343.000000	1023.000000	1023.000000	2046.000000
22.580000	0.020640	12.198031	1.957727	0.670300	6.220800	3.349203	0.000000	-10.000000	-0.850000	35.983334	355.000000	1023.000000	1023.000000	2046.000000
22.600000	0.020882	12.341478	2.280946	0.080053	6.572453	3.408026	0.000000	-10.000000	-0.866667	35.900002	367.000000	1023.000000	1023.000000	2046.000000
22.620001	0.019221	11.359527	1.317927	0.457119	4.623043	4.961439	0.000000	-10.000000	-0.866667	35.799999	379.000000	1023.000000	1023.000000	2046.000000
22.639999	0.019907	11.765137	0.099038	3.294391	0.397374	7.974334	0.000000	-10.000000	-0.850000	35.450001	391.000000	1023.000000	1023.000000	2046.000000
22.660000	0.021885	12.934190	3.617063	0.626919	5.283385	3.406823	0.000000	-10.000000	-0.816667	35.133335	402.833344	1023.000000	1023.000000	2046.000000
22.680000	0.022577	13.342716	3.136645	0.765862	5.112076	4.328132	0.000000	-10.000000	-0.791667	34.783333	414.500000	1023.000000	1023.000000	2046.000000
22.700001	0.024595	14.535918	0.660465	3.164495	4.715666	5.995294	0.000000	-10.000000	-0.791667	34.950001	426.166656	1023.000000	1023.000000	2046.000000
22.719999	0.021051	12.441023	-2.696172	4.093877	4.716012	6.327306	0.000000	-10.000000	-0.791667	34.750000	437.666656	1023.000000	1023.000000	2046.000000
22.740000	0.039948	23.609480	4.342237	5.043643	7.188717	7.034883	0.000000	-10.000000	-0.800000	34.600002	449.333344	1023.000000	1023.000000	2046.000000
22.760000	0.025684	15.179063	-2.086173	4.918317	4.149648	8.197270	0.000000	-10.000000	-0.783333	34.250000	460.833344	1023.000000	1023.000000	2046.000000
22.780001	0.026838	15.861237	0.195779	2.809347	7.482698	5.373412	0.000000	-10.000000	-0.783333	34.283333	472.500000	1023.000000	1023.000000	2046.000000
22.799999	0.041595	24.582741	5.431302	4.091509	8.889598	6.170331	0.000000	-10.000000	-0.783333	34.066666	483.833344	1023.000000	1023.000000	2046.000000
22.820000	0.024635	14.559072	-3.239245	5.309765	4.980091	7.508461	0.000000	-10.000000	-0.816667	34.549999	495.166656	1023.000000	1023.000000	2046.000000
22.840000	0.046976	27.762522	6.849063	5.372258	7.665998	7.875203	0.000000	-10.000000	-0.816667	34.616669	506.500000	1023.000000	1023.000000	2046.000000
22.860001	0.019573	11.567589	-7.022207	6.763906	4.908980	6.916911	0.000000	-10.000000	-0.816667	35.016666	518.166687	1023.000000	1023.000000	2046.000000
22.879999	0.022746	13.442630	-4.110398	5.191737	5.023744	7.337547	0.000000	-10.000000	-0.791667	34.583336	529.833313	1023.000000	1023.000000	2046.000000
22.900000	0.029027	17.154831	-1.331125	5.680977	4.105106	8.699873	0.000000	-10.000000	-0.775000	34.166668	541.500000	1023.000000	1023.000000	2046.000000
22.920000	0.025105	14.837289	-1.633654	5.116533	3.628232	7.726178	0.000000	-10.000000	-0.758333	33.800003	552.833313	1023.000000	1023.000000	2046.000000
22.940001	0.050801	30.023211	9.679999	4.992000	8.152463	7.198749	0.000000	-10.000000	-0.750000	33.666668	564.166687	1023.000000	1023.000000	2046.000000
22.959999	0.025312	14.959180	0.595608	3.648270	4.566077	6.149224	0.000000	-10.000000	-0.741667	33.916668	575.500000	1023.000000	1023.000000	2046.000000
22.980000	0.047070	27.818468	9.007429	3.913015	8.954245	5.943780	0.000000	-10.000000	-0.733333	33.666668	586.833313	1023.000000	1023.000000	2046.000000
23.000000	0.022114	13.069368	-1.905522	3.141359	7.755906	4.077625	0.000000	-10.000000	-0.716667	33.000000	598.166687	1023.000000	1023.000000	2046.000000
23.020000	0.048117	28.436970	9.366216	3.256931	11.029244	4.784577	0.000000	-10.000000	-0.700000	32.500000	609.166687	1023.000000	1023.000000	2046.000000
23.040001	0.049319	29.147764	6.845288	5.646688	10.008025	6.647764	0.000000	-10.000000	-0.683333	31.883335	620.166687	1023.000000	1023.000000	2046.000000
23.059999	0.022456	13.271562	-5.886797	6.084294	6.835019	6.239046	0.000000	-10.000000	-0.666667	31.683334	630.833313	1023.000000	1023.000000	2046.000000
23.080000	0.021819	12.894964	-5.545675	6.729445	4.798375	6.912819	0.000000	-10.000000	-0.658333	31.200001	641.500000	1023.000000	1023.000000	2046.000000
23.100000	0.023000	13.593227	-4.273856	6.908203	3.598948	7.359931	0.000000	-10.000000	-0.650000	31.200001	652.000000	1023.000000	1023.000000	2046.000000
23.120001	0.029090	17.192413	-4.772129	8.443504	6.125595	7.395442	0.000000	-10.000000	-0.666667	31.266668	662.333313	1023.000000	1023.000000	2046.000000
23.139999	0.033199	19.620459	-2.642308	7.770640	5.112645	9.379481	0.000000	-10.000000	-0.683333	31.466667	672.833313	1023.000000	1023.000000	2046.000000
23.160000	0.021884	12.933568	0.854925	0.372405	4.003640	7.702599	0.000000	-10.000000	-0.708333	32.033333	683.166687	1023.000000	1023.000000	2046.000000
23.180000	0.024378	14.407386	-4.821774	6.202661	5.672188	7.354311	0.000000	-10.000000	-0.716667	32.316666	693.833313	1023.000000	1023.000000	2046.000000
23.200001	0.034168	20.193394	-3.880127	9.843775	4.780840	9.448906	0.000000	-10.000000	-0.708333	32.483334	704.500000	1023.000000	1023.000000	2046.000000
23.219999	0.026527	15.677308	0.199734	2.847837	4.512783	8.116954	0.000000	-10.000000	-0.683333	32.299999	715.500000	1023.000000	1023.000000	2046.000000
23.240000	0.035642	21.064659	-1.998111	7.819663	6.244201	8.998905	0.000000	-10.000000	-0.650000	31.983334	726.333313	1023.000000	1023.000000	2046.000000
23.260000	0.033390	19.733704	0.971110	4.829881	4.839819	9.092894	0.000000	-10.000000	-0.625000	31.516666	737.000000	1023.000000	1023.000000	2046.000000
23.280001	0.040369	23.858116	-1.012016	9.035449	4.636392	11.198291	0.000000	-10.000000	-0.583333	30.783333	747.500000	1023.000000	1023.000000	2046.000000
23.299999	0.040314	23.825628	-3.651567	10.873570	6.927173	9.676452	0.000000	-10.000000	-0.558333	29.900000	758.000000	1023.000000	1023.000000	2046.000000
23.320000	0.033893	20.030882	-3.012259	8.758826	3.743014	10.541301	0.000000	-10.000000	-0.533333	28.966667	768.166687	1023.000000	1023.000000	2046.000000
23.340000	0.038353	22.666729	-4.181418	10.816194	6.733858	9.298096	0.000000	-10.000000	-0.508333	27.916668	778.000000	1023.000000	1023.000000	2046.000000
23.360001	0.038689	22.865351	-7.015823	12.197249	7.898805	9.785119	0.000000	-10.000000	-0.450000	26.833334	787.333313	1023.000000	1023.000000	2046.000000
23.379999	0.031842	18.818396	-4.943617	9.103669	5.555385	9.102960	0.000000	-10.000000	-0.408333	25.833334	796.500000	1023.000000	1023.000000	2046.000000
23.400000	0.032545	19.234375	-1.429146	6.411320	5.321799	8.930403	0.000000	-10.000000	-0.391667	24.966667	805.333313	1023.000000	1023.000000	2046.000000
23.420000	0.036700	21.689831	-1.497282	7.163013	7.660131	8.363970	0.000000	-10.000000	-0.391667	24.550001	813.833313	1023.000000	1023.000000	2046.000000
23.440001	0.039383	23.275291	-2.687562	7.946859	10.912519	7.103475	0.000000	-10.000000	-0.366667	23.916668	822.000000	1023.000000	1023.000000	2046.000000
23.459999	0.036209	21.399431	-3.880656	7.051644	12.306361	5.922081	0.000000	-10.000000	-0.333333	23.416668	830.000000	1023.000000	1023.000000	2046.000000
23.480000	0.056821	33.581234	5.546947	7.174078	14.803073	6.057135	0.000000	-10.000000	-0.291667	22.633333	838.000000	1023.000000	1023.000000	2046.000000
23.500000	0.059535	35.185070	5.932497	8.182884	14.829989	6.239700	0.000000	-10.000000	-0.250000	21.700001	845.666687	1023.000000	1023.000000	2046.000000
23.520000	0.057705	34.103508	7.482453	7.660374	12.188617	6.772065	0.000000	-10.000000	-0.216667	20.483334	853.166687	1023.000000	1023.000000	2046.000000
23.540001	0.056161	33.191177	7.361564	6.653988	13.312697	5.862927	0.000000	-10.000000	-0.175000	18.816668	860.166687	1023.000000	1023.000000	2046.000000
23.559999	0.059017	34.879063	5.232447	8.371575	14.802369	6.472672	0.000000	-10.000000	-0.133333	16.933334	866.833313	1023.000000	1023.000000	2046.000000
23.580000	0.058109	34.342319	7.760140	7.180429	12.596788	6.804961	0.000000	-10.000000	-0.083333	14.866667	872.833313	1023.000000	1023.000000	2046.000000
23.600000	0.058995	34.865757	7.166081	6.728822	14.730990	6.239865	0.000000	-10.000000	-0.041667	12.683333	878.166687	1023.000000	1023.000000	2046.000000
23.620001	0.060321	35.649540	6.734177	7.625605	13.597443	7.692316	0.000000	-10.000000	-0.016667	10.366667	882.833313	1023.000000	1023.000000	2046.000000
23.639999	0.059812	35.348843	8.652048	6.281230	13.696324	6.719239	0.000000	-10.000000	0.000000	7.683333	886.666687	1023.000000	1023.000000	2046.000000
23.660000	0.062789	37.108196	6.674759	8.026196	14.723742	7.683498	0.000000	-10.000000	0.016667	4.500000	889.666687	1023.000000	1023.000000	2046.000000
23.680000	0.062585	36.987446	9.374512	7.142101	13.157187	7.313647	0.000000	-10.000000	0.033333	1.000000	891.333313	1023.000000	1023.000000	2046.000000
23.700001	0.066841	39.503056	8.715963	8.197100	15.846145	6.743848	0.000000	-10.000000	0.050000	-2.083333	892.000000	1023.000000	1023.000000	2046.000000
23.719999	0.066552	39.332523	8.255522	8.692501	14.815683	7.568819	0.000000	-10.000000	0.066667	-4.933333	892.000000	1023.000000	1023.000000	2046.000000
23.740000	0.065269	38.573948	10.355640	7.525767	13.778891	6.913651	0.000000	-10.000000	0.083333	-7.283333	892.000000	1023.000000	1023.000000	2046.000000
23.760000	0.063850	37.735115	7.815371	8.604289	15.143943	6.171512	0.000000	-10.000000	0.108333	-9.533334	892.000000	1023.000000	1023.000000	2046.000000
23.780001	0.065828	38.904263	7.356942	9.004305	15.619344	6.923673	0.000000	-10.000000	0.125000	-11.083334	892.000000	1023.000000	1023.000000	2046.000000
23.799999	0.062246	36.787292	8.650988	8.199598	13.186955	6.749750	0.000000	-10.000000	0.141667	-12.400001	892.000000	1023.000000	1023.000000	2046.000000
23.820000	0.061392	36.282928	9.042577	7.385566	13.798223	6.056565	0.000000	-10.000000	0.158333	-13.600000	888.500000	1023.000000	1023.000000	2046.000000
23.840000	0.062334	36.839588	6.852892	8.669049	15.315190	6.002456	0.000000	-10.000000	0.183333	-14.816667	878.333313	1023.000000	1023.000000	2046.000000
23.860001	0.061959	36.617599	7.044586	8.790440	14.085535	6.697037	0.000000	-10.000000	0.208333	-15.583333	868.166687	1023.000000	1023.000000	2046.000000
23.879999	0.059812	35.348930	9.048948	7.463165	12.715526	6.121292	0.000000	-10.000000	0.233333	-16.350000	859.833313	1023.000000	1023.000000	2046.000000
23.900000	0.060193	35.573982	7.464161	8.237807	14.722393	5.149623	0.000000	-10.000000	0.250000	-17.000000	856.166687	1023.000000	1023.000000	2046.000000
23.920000	0.060812	35.939919	6.498930	8.625425	14.876394	5.939168	0.000000	-10.000000	0.275000	-17.783335	850.500000	1023.000000	1023.000000	2046.000000
23.940001	0.059009	34.874470	8.705545	7.665445	12.860093	5.643385	0.000000	-10.000000	0.308333	-18.683334	844.500000	1023.000000	1023.000000	2046.000000
23.959999	0.058600	34.632328	8.102038	7.638102	14.260103	4.632086	0.000000	-10.000000	0.341667	-19.583334	838.333313	1023.000000	1023.000000	2046.000000
23.980000	0.059348	35.074497	6.394060	8.444237	14.769295	5.466907	0.000000	-10.000000	0.366667	-20.400000	831.833313	1023.000000	1023.000000	2046.000000
24.000000	0.056865	33.607323	8.545434	7.330508	12.648672	5.082708	0.000000	-10.000000	0.375000	-21.050001	825.000000	1023.000000	1023.000000	2046.000000
24.020000	0.055643	32.884724	7.329893	7.431262	14.513728	3.609840	0.000000	-10.000000	0.375000	-21.400002	818.000000	1023.000000	1023.000000	2046.000000
24.040001	0.054837	32.408428	6.357119	7.554890	13.731975	4.764443	0.000000	-10.000000	0.383333	-21.950001	810.833313	1023.000000	1023.000000	2046.000000
24.059999	0.052797	31.202967	8.412619	6.471557	12.812112	3.506679	0.000000	-10.000000	0.400000	-22.333334	803.500000	1023.000000	1023.000000	2046.000000
24.080000	0.053773	31.779924	6.037212	7.423867	14.656028	3.662817	0.000000	-10.000000	0.441667	-23.216667	795.833313	1023.000000	1023.000000	2046.000000
24.100000	0.052975	31.308117	8.095778	6.951439	12.223171	4.037727	0.000000	-10.000000	0.475000	-23.900000	788.000000	1023.000000	1023.000000	2046.000000
24.120001	0.052375	30.953627	6.853478	7.025210	14.470155	2.604785	0.000000	-10.000000	0.516667	-24.766666	780.000000	1023.000000	1023.000000	2046.000000
24.139999	0.051171	30.242273	6.605848	6.873505	12.989825	3.773095	0.000000	-10.000000	0.516667	-25.166668	771.833313	1023.000000	1023.000000	2046.000000
24.160000	0.048761	28.817762	7.447886	6.081822	13.658963	1.629090	0.000000	-10.000000	0.533333	-25.500000	763.500000	1023.000000	1023.000000	2046.000000
24.180000	0.046762	27.636175	5.444804	6.184596	13.664619	2.342156	0.000000	-10.000000	0.533333	-25.716667	755.000000	1023.000000	1023.000000	2046.000000
24.200001	0.043404	25.652042	7.085205	5.175201	12.746861	0.644774	0.000000	-10.000000	0.550000	-26.000000	746.500000	1023.000000	1023.000000	2046.000000
24.219999	0.041443	24.493002	4.520126	5.406580	13.270407	1.295888	0.000000	-10.000000	0.550000	-26.316668	737.833313	1023.000000	1023.000000	2046.000000
24.240000	0.038477	22.740128	6.504311	4.593490	11.341946	0.300380	0.000000	-10.000000	0.566667	-26.666666	729.000000	1023.000000	1023.000000	2046.000000
24.260000	0.037780	22.327990	3.853594	5.110522	13.186230	0.177643	0.000000	-10.000000	0.600000	-26.833334	720.000000	1023.000000	1023.000000	2046.000000
24.280001	0.035641	21.063623	5.857791	4.334283	10.423831	0.447718	0.000000	-10.000000	0.633333	-27.066666	711.000000	1023.000000	1023.000000	2046.000000
24.299999	0.034927	20.642126	3.872190	4.818910	12.596934	-0.645910	0.000000	-10.000000	0.650000	-27.049999	702.000000	1023.000000	1023.000000	2046.000000
24.320000	0.033952	20.065508	3.710234	4.855703	10.780592	0.718979	0.000000	-10.000000	0.658333	-27.200001	693.000000	1023.000000	1023.000000	2046.000000
24.340000	0.031099	18.379641	4.930286	3.962972	9.596478	-0.110097	0.000000	-10.000000	0.641667	-27.350000	684.000000	1023.000000	1023.000000	2046.000000
24.360001	0.031534	18.636374	2.746863	4.780725	11.588716	-0.479930	0.000000	-10.000000	0.608333	-27.433334	674.833313	1023.000000	1023.000000	2046.000000
24.379999	0.030176	17.833988	3.180976	4.583007	9.502178	0.567827	0.000000	-10.000000	0.583333	-27.500000	665.666687	1023.000000	1023.000000	2046.000000
24.400000	0.027645	16.337965	3.833215	3.924026	8.912767	-0.332044	0.000000	-10.000000	0.583333	-27.400002	656.500000	1023.000000	1023.000000	2046.000000
24.420000	0.028472	16.826845	1.695958	4.759873	10.737670	-0.366656	0.000000	-10.000000	0.616667	-27.333334	647.333313	1023.000000	1023.000000	2046.000000
24.440001	0.027368	16.174200	2.647100	4.433983	8.682133	0.410984	0.000000	-10.000000	0.600000	-27.250000	638.166687	1023.000000	1023.000000	2046.000000
24.459999	0.025204	14.895293	3.746658	3.728023	7.356479	0.064134	0.000000	-10.000000	0.583333	-27.100000	629.000000	1023.000000	1023.000000	2046.000000
24.480000	0.025723	15.202049	2.232228	4.301123	9.299738	-0.631039	0.000000	-10.000000	0.583333	-27.100000	620.000000	1023.000000	1023.000000	2046.000000
24.500000	0.000833	0.492110	-7.916114	2.666364	5.754789	-0.012929	0.000000	-10.000000	0.616667	-26.983334	611.000000	1023.000000	1023.000000	2046.000000
24.520000	0.001063	0.628150	-7.609913	2.536524	5.571957	0.129581	0.000000	-10.000000	0.633333	-27.000000	602.000000	1023.000000	1023.000000	2046.000000
24.540001	-0.000250	-0.147583	-7.947634	2.116953	5.552345	0.130753	0.000000	-10.000000	0.616667	-26.916666	593.000000	1023.000000	1023.000000	2046.000000
24.559999	0.001350	0.797596	-7.024988	1.931927	5.875111	0.015546	0.000000	-10.000000	0.583333	-26.933332	584.000000	1023.000000	1023.000000	2046.000000
24.580000	0.019297	11.404664	0.532002	2.460411	8.031482	0.380769	0.000000	-10.000000	0.566667	-26.916666	575.000000	1023.000000	1023.000000	2046.000000
24.600000	0.024003	14.185894	3.897341	2.312310	7.769977	0.206266	0.000000	-10.000000	0.550000	-26.900000	566.000000	1023.000000	1023.000000	2046.000000
24.620001	0.022953	13.565376	4.929408	1.763989	7.334655	-0.462676	0.000000	-10.000000	0.550000	-26.533333	557.000000	1023.000000	1023.000000	2046.000000
24.639999	0.023747	14.034768	3.572945	2.206276	10.001559	-1.746011	0.000000	-10.000000	0.533333	-26.183334	548.166687	1023.000000	1023.000000	2046.000000
24.660000	0.022956	13.567290	3.066969	1.782557	9.486819	-0.769054	0.000000	-10.000000	0.516667	-25.566668	539.500000	1023.000000	1023.000000	2046.000000
24.680000	0.022039	13.025160	5.380995	1.106881	8.029674	-1.492389	0.000000	-10.000000	0.500000	-25.200001	531.000000	1023.000000	1023.000000	2046.000000
24.700001	0.021661	12.801537	4.656253	1.213705	9.424101	-2.492522	0.000000	-10.000000	0.500000	-24.616667	522.500000	1023.000000	1023.000000	2046.000000
24.719999	0.021656	12.798788	3.092890	1.293108	9.802012	-1.389222	0.000000	-10.000000	0.491667	-24.283335	514.166687	1023.000000	1023.000000	2046.000000
24.740000	0.020871	12.334922	5.631447	0.678462	8.003074	-1.978061	0.000000	-10.000000	0.483333	-24.100000	506.000000	1023.000000	1023.000000	2046.000000
24.760000	0.020972	12.394527	4.839231	0.803319	9.667831	-2.915853	0.000000	-10.000000	0.475000	-24.316668	498.000000	1023.000000	1023.000000	2046.000000
24.780001	0.020501	12.116309	3.604234	0.687233	9.649379	-1.824536	0.000000	-10.000000	0.466667	-24.416668	490.000000	1023.000000	1023.000000	2046.000000
24.799999	0.019708	11.647691	5.907738	0.223453	7.894283	-2.377784	0.000000	-10.000000	0.475000	-24.383333	482.000000	1023.000000	1023.000000	2046.000000
24.820000	0.020633	12.193865	4.735770	0.658978	9.953583	-3.154464	0.000000	-10.000000	0.483333	-24.233334	474.000000	1023.000000	1023.000000	2046.000000
24.840000	0.019259	11.382063	4.225085	0.255657	8.682171	-1.780851	0.000000	-10.000000	0.500000	-24.150000	466.000000	1023.000000	1023.000000	2046.000000
24.860001	0.018549	10.962517	5.831084	-0.018692	7.921451	-2.771326	0.000000	-10.000000	0.483333	-23.983334	458.000000	1023.000000	1023.000000	2046.000000
24.879999	0.019415	11.474430	3.897994	0.292555	10.019633	-2.735752	0.000000	-10.000000	0.466667	-23.800001	450.000000	1023.000000	1023.000000	2046.000000
24.900000	0.019005	11.231795	5.515445	0.115611	7.932307	-2.331568	0.000000	-10.000000	0.450000	-23.733334	442.000000	1023.000000	1023.000000	2046.000000
24.920000	0.018232	10.775373	5.417709	0.103325	8.602131	-3.347792	0.000000	-10.000000	0.450000	-23.616667	434.000000	1023.000000	1023.000000	2046.000000
24.940001	0.018296	10.812823	3.741627	0.107155	9.530397	-2.566356	0.000000	-10.000000	0.458333	-23.616667	426.000000	1023.000000	1023.000000	2046.000000
24.959999	0.018310	10.821426	6.076593	-0.021024	7.578502	-2.812645	0.000000	-10.000000	0.458333	-23.500000	418.000000	1023.000000	1023.000000	2046.000000
24.980000	0.017781	10.508832	5.501134	-0.063962	8.736073	-3.664412	0.000000	-10.000000	0.466667	-23.516666	410.000000	1023.000000	1023.000000	2046.000000
25.000000	0.017753	10.492186	3.710332	0.080456	9.382424	-2.681027	0.000000	-10.000000	0.458333	-23.516666	402.000000	1023.000000	1023.000000	2046.000000
25.020000	0.017520	10.354125	6.100991	-0.102491	7.321894	-2.966269	0.000000	-10.000000	0.466667	-23.466667	394.333344	1023.000000	1023.000000	2046.000000
25.040001	0.017302	10.225211	5.528692	-0.085171	8.558231	-3.776541	0.000000	-10.000000	0.458333	-23.516666	386.666656	1023.000000	1023.000000	2046.000000
25.059999	0.017133	10.125680	3.777672	0.025951	9.237727	-2.915669	0.000000	-10.000000	0.466667	-23.383333	379.000000	1023.000000	1023.000000	2046.000000
25.080000	0.017061	10.082793	6.098259	-0.099285	7.134351	-3.050533	0.000000	-10.000000	0.466667	-23.300001	371.000000	1023.000000	1023.000000	2046.000000
25.100000	0.016442	9.717014	5.626187	-0.079449	7.966857	-3.796582	0.000000	-10.000000	0.466667	-23.166668	363.000000	1023.000000	1023.000000	2046.000000
25.120001	0.016195	9.571419	3.649945	-0.042488	8.906943	-2.942981	0.000000	-10.000000	0.441667	-23.033333	355.333344	1023.000000	1023.000000	2046.000000
25.139999	0.016533	9.770970	5.811163	0.012975	6.989190	-3.042358	0.000000	-10.000000	0.416667	-23.000000	347.666656	1023.000000	1023.000000	2046.000000
25.160000	0.015099	8.923769	5.500444	-0.247847	7.303411	-3.632239	0.000000	-10.000000	0.400000	-22.950001	340.000000	1023.000000	1023.000000	2046.000000
25.180000	0.015300	9.042065	3.595286	-0.090320	8.564342	-3.027245	0.000000	-10.000000	0.408333	-22.983334	332.333344	1023.000000	1023.000000	2046.000000
25.200001	0.015800	9.337987	5.761626	-0.072222	6.795370	-3.146787	0.000000	-10.000000	0.416667	-22.850000	324.666656	1023.000000	1023.000000	2046.000000
25.219999	0.014315	8.460284	5.585700	-0.310898	6.773145	-3.587662	0.000000	-10.000000	0.416667	-22.716667	317.166656	1023.000000	1023.000000	2046.000000
25.240000	0.015168	8.964211	3.715309	-0.011424	8.662249	-3.401922	0.000000	-10.000000	0.400000	-22.583334	309.500000	1023.000000	1023.000000	2046.000000
25.260000	0.014921	8.818599	5.200874	0.080793	6.620025	-3.083093	0.000000	-10.000000	0.383333	-22.466667	302.000000	1023.000000	1023.000000	2046.000000
25.280001	0.013134	7.762113	5.367963	-0.153010	5.999936	-3.452777	0.000000	-10.000000	0.383333	-22.250000	294.500000	1023.000000	1023.000000	2046.000000
25.299999	0.012416	7.337716	3.069386	-0.126440	7.998503	-3.603733	0.000000	-10.000000	0.383333	-22.000000	287.000000	1023.000000	1023.000000	2046.000000
25.320000	0.011869	7.014398	4.646206	-0.087311	5.950593	-3.495090	0.000000	-10.000000	0.383333	-21.783333	279.666656	1023.000000	1023.000000	2046.000000
25.340000	0.009223	5.450903	4.553967	-0.402741	5.346800	-4.047124	0.000000	-10.000000	0.366667	-21.833334	272.333344	1023.000000	1023.000000	2046.000000
25.360001	0.009096	5.375609	2.374437	-0.236369	7.125206	-3.887666	0.000000	-10.000000	0.366667	-21.783335	265.166656	1023.000000	1023.000000	2046.000000
25.379999	0.009770	5.774117	4.227070	0.127422	5.060063	-3.640437	0.000000	-10.000000	0.366667	-21.816668	257.833344	1023.000000	1023.000000	2046.000000
25.400000	0.005483	3.240468	3.254733	-0.020836	3.115374	-3.108803	0.000000	-10.000000	0.366667	-21.750000	250.500000	1023.000000	1023.000000	2046.000000
25.420000	0.009113	5.385902	2.983068	0.165482	6.319401	-4.082049	0.000000	-10.000000	0.366667	-21.783335	243.166672	1023.000000	1023.000000	2046.000000
25.440001	0.008720	5.153223	2.080384	0.259399	5.865975	-3.052537	0.000000	-10.000000	0.358333	-21.583334	236.000000	1023.000000	1023.000000	2046.000000
25.459999	0.007240	4.278646	3.284959	0.130735	4.409487	-3.546536	0.000000	-10.000000	0.350000	-21.083334	228.833328	1023.000000	1023.000000	2046.000000
25.480000	0.004452	2.631390	3.932498	-0.417246	2.692469	-3.576331	0.000000	-10.000000	0.333333	-20.500000	221.833328	1023.000000	1023.000000	2046.000000
25.500000	0.001328	0.785051	2.221262	-0.496880	3.235351	-4.174682	0.000000	-10.000000	0.308333	-19.883333	215.000000	1023.000000	1023.000000	2046.000000
25.520000	-0.022482	-13.286834	-7.834720	-1.809503	0.797124	-4.439735	0.000000	-10.000000	0.283333	-19.400000	208.333328	1023.000000	1023.000000	2046.000000
25.540001	-0.021447	-12.674947	-7.213934	-2.135609	1.625278	-4.950681	0.000000	-10.000000	0.275000	-19.083334	201.833328	1023.000000	1023.000000	2046.000000
25.559999	0.003281	1.939353	3.502952	-2.177520	4.721558	-4.107637	0.000000	-10.000000	0.283333	-19.100000	195.333328	1023.000000	1023.000000	2046.000000
25.580000	0.005836	3.449355	3.541842	-2.518668	6.114892	-3.688710	0.000000	-10.000000	0.283333	-19.083334	189.000000	1023.000000	1023.000000	2046.000000
25.600000	0.005494	3.246722	3.055678	-2.354392	5.684566	-3.139130	0.000000	-10.000000	0.283333	-19.050001	182.666672	1023.000000	1023.000000	2046.000000
25.620001	0.006407	3.786730	5.176889	-2.236048	3.972656	-3.126768	0.000000	-10.000000	0.266667	-18.900000	176.333328	1023.000000	1023.000000	2046.000000
25.639999	-0.002827	-1.670856	3.435985	-3.480165	2.179312	-3.805987	0.000000	-10.000000	0.266667	-18.783333	170.000000	1023.000000	1023.000000	2046.000000
25.660000	-0.000329	-0.194231	1.897035	-3.326789	4.549590	-3.314068	0.000000	-10.000000	0.250000	-18.466667	163.666672	1023.000000	1023.000000	2046.000000
25.680000	-0.024937	-14.737895	-8.170872	-4.480219	0.312576	-2.399380	0.000000	-10.000000	0.250000	-18.100000	157.500000	1023.000000	1023.000000	2046.000000
25.700001	-0.005778	-3.414922	-0.245564	-3.250955	3.775790	-3.694193	0.000000	-10.000000	0.241667	-17.666668	151.500000	1023.000000	1023.000000	2046.000000
25.719999	-0.000260	-0.153796	4.472509	-3.326703	1.181061	-2.480663	0.000000	-10.000000	0.241667	-17.250000	145.500000	1023.000000	1023.000000	2046.000000
25.740000	-0.032981	-19.491796	-7.623245	-5.332765	-4.069211	-2.466576	0.000000	-10.000000	0.233333	-16.883333	139.833328	1023.000000	1023.000000	2046.000000
25.760000	-0.006121	-3.617767	2.765835	-3.770950	0.791388	-3.404040	0.000000	-10.000000	0.233333	-16.550001	134.166672	1023.000000	1023.000000	2046.000000
25.780001	-0.030333	-17.926607	-9.024244	-1.911464	-4.745212	-2.245686	0.000000	-10.000000	0.216667	-16.366667	128.666672	1023.000000	1023.000000	2046.000000
25.799999	-0.006436	-3.803967	2.277215	-3.857392	1.774542	-3.998332	0.000000	-10.000000	0.208333	-16.133333	123.000000	1023.000000	1023.000000	2046.000000
25.820000	-0.025906	-15.310494	-7.563314	-3.122463	-2.857254	-1.767463	0.000000	-10.000000	0.200000	-15.766666	117.666664	1023.000000	1023.000000	2046.000000
25.840000	-0.003437	-2.031338	3.056098	-4.719101	2.187965	-2.556300	0.000000	-10.000000	0.200000	-15.266666	112.500000	1023.000000	1023.000000	2046.000000
25.860001	-0.024477	-14.466070	-7.084798	-6.044675	0.900944	-2.237541	0.000000	-10.000000	0.191667	-14.850000	107.500000	1023.000000	1023.000000	2046.000000
25.879999	-0.004993	-2.950719	0.960549	-4.383429	3.642138	-3.169979	0.000000	-10.000000	0.183333	-14.533334	102.500000	1023.000000	1023.000000	2046.000000
25.900000	0.000275	0.162689	5.841470	-5.033687	1.174923	-1.820017	0.000000	-10.000000	0.166667	-14.233334	97.666664	1023.000000	1023.000000	2046.000000
25.920000	-0.000043	-0.025569	6.220093	-5.706505	1.571853	-2.111010	0.000000	-10.000000	0.150000	-13.583334	92.833336	1023.000000	1023.000000	2046.000000
25.940001	-0.002898	-1.712751	2.745407	-5.460251	3.070279	-2.068186	0.000000	-10.000000	0.125000	-12.916667	88.333336	1023.000000	1023.000000	2046.000000
25.959999	-0.031204	-18.441559	-8.194499	-5.722496	-1.992598	-2.531966	0.000000	-10.000000	0.108333	-12.116667	84.000000	1023.000000	1023.000000	2046.000000
25.980000	-0.006464	-3.820417	2.967249	-5.342465	1.725335	-3.170536	0.000000	-10.000000	0.083333	-11.383333	80.000000	1023.000000	1023.000000	2046.000000
26.000000	-0.005822	-3.440817	4.490139	-6.027901	1.364911	-3.267967	0.000000	-10.000000	0.075000	-10.600000	76.166664	1023.000000	1023.000000	2046.000000
26.020000	-0.000348	-0.205381	4.427667	-5.839177	3.373021	-2.166893	0.000000	-10.000000	0.066667	-10.000000	72.500000	1023.000000	1023.000000	2046.000000
26.040001	-0.030102	-17.790022	-7.763203	-5.984659	-1.565618	-2.476542	0.000000	-10.000000	0.066667	-9.566667	69.166664	1023.000000	1023.000000	2046.000000
26.059999	-0.006884	-4.068233	1.633566	-4.972714	2.988209	-3.717294	0.000000	-10.000000	0.066667	-9.433333	66.000000	1023.000000	1023.000000	2046.000000
26.080000	-0.004062	-2.400473	5.827847	-6.058479	0.155692	-2.325533	0.000000	-10.000000	0.058333	-9.266667	62.833332	1023.000000	1023.000000	2046.000000
26.100000	-0.032916	-19.453159	-6.624023	-5.196297	-3.980982	-3.651856	0.000000	-10.000000	0.066667	-9.283334	59.666668	1023.000000	1023.000000	2046.000000
26.120001	-0.007922	-4.681912	2.797886	-5.197316	2.371723	-4.654204	0.000000	-10.000000	0.066667	-9.250000	56.500000	1023.000000	1023.000000	2046.000000
26.139999	-0.004741	-2.801842	2.714811	-5.917359	3.358841	-2.958135	0.000000	-10.000000	0.075000	-9.283334	53.500000	1023.000000	1023.000000	2046.000000
26.160000	-0.026384	-15.592921	-6.340060	-5.619858	-2.196193	-1.436809	0.000000	-10.000000	0.066667	-9.200000	50.500000	1023.000000	1023.000000	2046.000000
26.180000	-0.005693	-3.364820	1.271048	-4.186083	3.325748	-3.775533	0.000000	-10.000000	0.058333	-9.033334	47.500000	1023.000000	1023.000000	2046.000000
26.200001	-0.028377	-16.770695	-5.753465	-6.425355	-3.631910	-0.959965	0.000000	-10.000000	0.058333	-8.800000	44.500000	1023.000000	1023.000000	2046.000000
26.219999	-0.006602	-3.901937	3.861507	-6.279063	1.505621	-2.990003	0.000000	-10.000000	0.058333	-8.600000	41.500000	1023.000000	1023.000000	2046.000000
26.240000	-0.002614	-1.544910	6.236327	-5.969281	0.300503	-2.112459	0.000000	-10.000000	0.058333	-8.383333	38.500000	1023.000000	1023.000000	2046.000000
26.260000	-0.031424	-18.571484	-7.244045	-5.408103	-6.165587	0.246252	0.000000	-10.000000	0.050000	-8.233334	35.666668	1023.000000	1023.000000	2046.000000
26.280001	-0.005361	-3.168489	4.007513	-4.722062	1.507739	-3.961678	0.000000	-10.000000	0.050000	-8.050000	33.000000	1023.000000	1023.000000	2046.000000
26.299999	-0.031057	-18.354729	-6.216439	-6.635376	-4.706707	-0.796206	0.000000	-10.000000	0.050000	-7.833333	30.333334	1023.000000	1023.000000	2046.000000
26.320000	-0.026152	-15.455853	-3.605176	-6.628983	-1.289423	-3.932271	0.000000	-10.000000	0.058333	-7.583333	27.666666	1023.000000	1023.000000	2046.000000
26.340000	-0.025663	-15.166914	-3.362901	-6.659494	-1.251771	-3.892748	0.000000	-10.000000	0.058333	-7.366667	25.000000	1023.000000	1023.000000	2046.000000
26.360001	-0.025872	-15.290634	-4.100221	-6.545642	-1.453588	-3.191184	0.000000	-10.000000	0.058333	-7.150000	22.666666	1023.000000	1023.000000	2046.000000
26.379999	-0.026954	-15.929640	-4.304106	-6.455131	-1.490771	-3.679632	0.000000	-10.000000	0.050000	-6.950000	20.166666	1023.000000	1023.000000	2046.000000
26.400000	-0.028401	-16.785141	-5.168256	-6.440629	-0.988885	-4.187372	0.000000	-10.000000	0.050000	-6.666667	17.833334	1023.000000	1023.000000	2046.000000
26.420000	-0.029763	-17.590126	-6.011424	-5.631171	-0.789367	-5.158164	0.000000	-10.000000	0.050000	-6.483334	15.500000	1023.000000	1023.000000	2046.000000
26.440001	-0.025894	-15.303319	-5.193889	-5.447048	-0.417241	-4.245141	0.000000	-10.000000	0.050000	-6.266667	13.500000	1023.000000	1023.000000	2046.000000
26.459999	-0.030636	-18.106066	-8.035891	-5.617919	-1.401102	-3.051155	0.000000	-10.000000	0.050000	-6.116667	11.500000	1023.000000	1023.000000	2046.000000
26.480000	-0.032912	-19.451090	-9.895303	-5.409073	0.262131	-4.408847	0.000000	-10.000000	0.050000	-5.866667	9.500000	1023.000000	1023.000000	2046.000000
26.500000	-0.027463	-16.230644	-9.393486	-4.448176	1.347146	-3.736128	0.000000	-10.000000	0.050000	-5.600000	7.500000	1023.000000	1023.000000	2046.000000
26.520000	-0.024413	-14.428222	-8.412991	-4.124501	1.869931	-3.760662	0.000000	-10.000000	0.050000	-5.333333	5.500000	1023.000000	1023.000000	2046.000000
26.540001	-0.027219	-16.086660	-9.141207	-4.277263	1.661230	-4.329420	0.000000	-10.000000	0.041667	-5.166667	3.500000	1023.000000	1023.000000	2046.000000
26.559999	-0.021664	-12.803195	-6.767102	-2.605984	0.713646	-4.143755	0.000000	-10.000000	0.041667	-4.966667	1.833333	1023.000000	1023.000000	2046.000000
26.580000	-0.031105	-18.383266	-8.138862	-3.918167	-2.732540	-3.593697	0.000000	-10.000000	0.041667	-4.700000	0.500000	1023.000000	1023.000000	2046.000000
26.600000	-0.030254	-17.880173	-7.613994	-4.021174	-3.010303	-3.234702	0.000000	-10.000000	0.041667	-4.316667	-0.500000	1023.000000	1023.000000	2046.000000
26.620001	-0.024809	-14.662204	-6.449119	-2.968921	-0.983742	-4.260423	0.000000	-10.000000	0.041667	-3.950000	-1.666667	1023.000000	1023.000000	2046.000000
26.639999	-0.028096	-16.604902	-8.070902	-4.439683	-1.314535	-2.779781	0.000000	-10.000000	0.025000	-3.483333	-3.000000	1023.000000	1023.000000	2046.000000
26.660000	-0.023038	-13.615257	-7.319498	-3.305455	-0.009783	-2.980521	0.000000	-10.000000	0.016667	-2.933333	-4.333333	1023.000000	1023.000000	2046.000000
26.680000	-0.024696	-14.595542	-8.555578	-2.191656	-1.444375	-2.403932	0.000000	-10.000000	0.000000	-2.300000	-5.333333	1023.000000	1023.000000	2046.000000
26.700001	-0.029617	-17.503933	-8.570858	-4.244431	-1.604746	-3.083898	0.000000	-10.000000	0.008333	-1.483333	-5.833333	1023.000000	1023.000000	2046.000000
26.719999	-0.025392	-15.006961	-6.772565	-2.451447	-3.251040	-2.531908	0.000000	-10.000000	0.008333	-0.733333	-6.000000	1023.000000	1023.000000	2046.000000
26.740000	-0.023404	-13.831737	-5.660979	-1.274923	-4.599733	-2.296101	0.000000	-10.000000	0.008333	0.616667	-6.000000	1023.000000	1023.000000	2046.000000
26.760000	-0.028318	-16.735918	-5.792665	-5.124369	-1.515110	-4.303772	0.000000	-10.000000	-0.008333	1.983333	-6.000000	1023.000000	1023.000000	2046.000000
26.780001	-0.029677	-17.539282	-9.147885	-3.648297	-2.207844	-2.535256	0.000000	-10.000000	-0.033333	4.333333	-6.000000	1023.000000	1023.000000	2046.000000
26.799999	-0.027156	-16.049051	-7.526051	-3.795190	-1.825764	-2.902047	0.000000	-10.000000	-0.066667	7.150000	-6.000000	1023.000000	1023.000000	2046.000000
26.820000	-0.025650	-15.159080	-5.553574	-3.723480	-2.407303	-3.474722	0.000000	-10.000000	-0.100000	10.333334	-6.000000	1023.000000	1023.000000	2046.000000
26.840000	-0.027100	-16.016365	-4.987720	-4.066973	-4.165800	-2.795873	0.000000	-10.000000	-0.133333	13.100000	-6.000000	1023.000000	1023.000000	2046.000000
26.860001	-0.032337	-19.111444	-8.487103	-3.534825	-4.298224	-2.791291	0.000000	-10.000000	-0.183333	15.550000	-1.000000	1023.000000	1023.000000	2046.000000
26.879999	-0.031036	-18.342232	-11.704744	-0.846802	-3.687137	-2.103549	0.000000	-10.000000	-0.241667	17.850000	11.500000	1023.000000	1023.000000	2046.000000
26.900000	-0.023490	-13.882328	-10.983198	0.959185	-3.378540	-0.479774	0.000000	-10.000000	-0.283333	19.416668	24.000000	1023.000000	1023.000000	2046.000000
26.920000	-0.026160	-15.460472	-10.075251	-0.811772	-5.758203	1.184752	0.000000	-10.000000	-0.300000	20.050001	31.500000	1023.000000	1023.000000	2046.000000
26.940001	-0.027104	-16.018671	-5.987356	-3.385972	-5.586277	-1.059065	0.000000	-10.000000	-0.308333	20.600000	33.833332	1023.000000	1023.000000	2046.000000
26.959999	-0.024788	-14.649657	-6.001825	-3.809869	-3.411953	-1.426010	0.000000	-10.000000	-0.333333	21.400002	38.333332	1023.000000	1023.000000	2046.000000
26.980000	-0.023209	-13.716525	-6.747636	-3.185399	-2.744933	-1.038556	0.000000	-10.000000	-0.358333	22.750000	45.333332	1023.000000	1023.000000	2046.000000
27.000000	-0.020987	-12.403584	-4.169381	-3.482484	-3.652534	-1.099185	0.000000	-10.000000	-0.391667	23.883333	52.500000	1023.000000	1023.000000	2046.000000
27.020000	-0.029379	-17.363142	-8.403257	-3.644245	-6.151098	0.835460	0.000000	-10.000000	-0.416667	25.033333	60.333332	1023.000000	1023.000000	2046.000000
27.040001	-0.024668	-14.578798	-8.196778	-3.623262	-3.723343	0.964585	0.000000	-10.000000	-0.450000	25.866667	68.500000	1023.000000	1023.000000	2046.000000
27.059999	-0.022428	-13.254848	-9.137018	-1.938601	-4.215965	2.036735	0.000000	-10.000000	-0.458333	26.516666	77.166664	1023.000000	1023.000000	2046.000000
27.080000	-0.017620	-10.413574	-5.212233	-1.665222	-4.099847	0.563728	0.000000	-10.000000	-0.466667	27.016666	86.000000	1023.000000	1023.000000	2046.000000
27.100000	-0.025634	-15.149756	-8.994578	-1.641134	-1.909481	-2.604563	0.000000	-10.000000	-0.475000	27.533333	95.000000	1023.000000	1023.000000	2046.000000
27.120001	-0.013612	-8.044871	-6.101149	-1.509665	-1.768762	1.334704	0.000000	-10.000000	-0.491667	27.883333	104.166664	1023.000000	1023.000000	2046.000000
27.139999	-0.016731	-9.888013	-7.147027	-0.587879	-4.793688	2.640581	0.000000	-10.000000	-0.525000	28.400000	113.333336	1023.000000	1023.000000	2046.000000
27.160000	-0.011973	-7.076081	-4.752785	0.028468	-3.533274	1.181509	0.000000	-10.000000	-0.550000	28.883333	122.666664	1023.000000	1023.000000	2046.000000
27.180000	-0.019303	-11.408240	-8.148735	-3.155703	-1.810562	1.706760	0.000000	-10.000000	-0.591667	29.466667	132.000000	1023.000000	1023.000000	2046.000000
27.200001	-0.006521	-3.854019	-6.464417	1.337355	-2.404715	3.677758	0.000000	-10.000000	-0.600000	29.766666	141.666672	1023.000000	1023.000000	2046.000000
27.219999	-0.012198	-7.209054	-2.668311	-3.993698	-1.916805	1.369760	0.000000	-10.000000	-0.625000	29.833334	151.500000	1023.000000	1023.000000	2046.000000
27.240000	-0.001873	-1.107094	-2.156988	0.180087	-2.569447	3.439254	0.000000	-10.000000	-0.650000	30.133333	161.500000	1023.000000	1023.000000	2046.000000
27.260000	-0.007477	-4.419177	-4.009480	-0.758627	-1.133918	1.482848	0.000000	-10.000000	-0.683333	30.916668	171.500000	1023.000000	1023.000000	2046.000000
27.280001	-0.000121	-0.071448	-4.182591	0.201830	-1.281704	5.191017	0.000000	-10.000000	-0.708333	31.750000	181.833328	1023.000000	1023.000000	2046.000000
27.299999	-0.000995	-0.587915	-3.194747	0.476474	-2.439409	4.569769	0.000000	-10.000000	-0.733333	32.666668	192.333328	1023.000000	1023.000000	2046.000000
27.320000	-0.001106	-0.653812	-3.168524	2.150952	-2.912519	3.276279	0.000000	-10.000000	-0.750000	33.216667	203.166672	1023.000000	1023.000000	2046.000000
27.340000	-0.001310	-0.774228	-3.348744	0.519975	-2.332674	4.387216	0.000000	-10.000000	-0.766667	33.633335	214.000000	1023.000000	1023.000000	2046.000000
27.360001	0.000230	0.135703	-4.621838	2.011824	0.609022	2.136694	0.000000	-10.000000	-0.766667	33.866669	225.166672	1023.000000	1023.000000	2046.000000
27.379999	0.005016	2.964572	-0.575115	-1.150092	1.171879	3.517900	0.000000	-10.000000	-0.775000	34.000000	236.500000	1023.000000	1023.000000	2046.000000
27.400000	0.003672	2.169945	-1.786020	1.490106	-1.064604	3.530463	0.000000	-10.000000	-0.783333	34.400002	247.833328	1023.000000	1023.000000	2046.000000
27.420000	0.002863	1.691877	-0.015869	-1.206214	0.972396	1.941564	0.000000	-10.000000	-0.783333	34.616669	259.333344	1023.000000	1023.000000	2046.000000
27.440001	0.005225	3.088015	-1.714408	0.061566	-0.564877	5.305734	0.000000	-10.000000	-0.775000	34.850002	270.666656	1023.000000	1023.000000	2046.000000
27.459999	0.011000	6.501276	-1.218118	0.783847	0.758736	6.176811	0.000000	-10.000000	-0.783333	35.016666	282.333344	1023.000000	1023.000000	2046.000000
27.480000	0.009985	5.901243	-0.498724	-0.481711	3.131882	3.749796	0.000000	-10.000000	-0.808333	35.133335	294.000000	1023.000000	1023.000000	2046.000000
27.500000	0.009331	5.514893	-2.554740	1.576837	-0.002008	6.494804	0.000000	-10.000000	-0.841667	35.333332	305.833344	1023.000000	1023.000000	2046.000000
27.520000	0.009896	5.848723	-3.308069	4.431612	-0.755739	5.480920	0.000000	-10.000000	-0.850000	35.433334	317.500000	1023.000000	1023.000000	2046.000000
27.540001	0.013483	7.968241	1.811268	-0.107963	3.120315	3.144621	0.000000	-10.000000	-0.850000	35.516666	329.166656	1023.000000	1023.000000	2046.000000
27.559999	0.013313	7.868251	1.003603	0.464458	2.259886	4.140304	0.000000	-10.000000	-0.841667	35.483334	341.000000	1023.000000	1023.000000	2046.000000
27.580000	0.016827	9.944887	-0.661715	2.589423	1.421738	6.595441	0.000000	-10.000000	-0.841667	35.383335	353.000000	1023.000000	1023.000000	2046.000000
27.600000	0.016716	9.879106	-1.681666	2.123096	2.463519	6.974156	0.000000	-10.000000	-0.841667	35.316666	365.000000	1023.000000	1023.000000	2046.000000
27.620001	0.019691	11.637323	0.342763	0.852568	5.009531	5.432461	0.000000	-10.000000	-0.850000	35.299999	376.666656	1023.000000	1023.000000	2046.000000
27.639999	0.019992	11.815004	-0.670819	2.028152	4.268477	6.189195	0.000000	-10.000000	-0.850000	35.350002	388.333344	1023.000000	1023.000000	2046.000000
27.660000	0.024256	14.335030	0.658601	3.140605	3.023899	7.511925	0.000000	-10.000000	-0.841667	35.433334	400.000000	1023.000000	1023.000000	2046.000000
27.680000	0.018401	10.874895	-1.223835	3.410451	2.849595	5.838684	0.000000	-10.000000	-0.833333	35.266666	412.000000	1023.000000	1023.000000	2046.000000
27.700001	0.016892	9.983344	-2.574872	4.089560	2.321752	6.146904	0.000000	-10.000000	-0.833333	35.350002	423.833344	1023.000000	1023.000000	2046.000000
27.719999	0.019353	11.437342	-1.600158	3.759428	3.318672	5.959399	0.000000	-10.000000	-0.833333	35.416668	435.500000	1023.000000	1023.000000	2046.000000
27.740000	0.024952	14.746545	-0.061246	4.198625	3.314675	7.294492	0.000000	-10.000000	-0.833333	35.500000	447.166656	1023.000000	1023.000000	2046.000000
27.760000	0.026680	15.767656	-0.027061	4.025267	4.082434	7.687016	0.000000	-10.000000	-0.825000	35.233334	459.000000	1023.000000	1023.000000	2046.000000
27.780001	0.029506	17.438120	-0.027775	3.666957	6.249643	7.549295	0.000000	-10.000000	-0.825000	34.983334	471.000000	1023.000000	1023.000000	2046.000000
27.799999	0.053558	31.653002	9.134770	5.383052	9.244331	7.890849	0.000000	-10.000000	-0.825000	34.850002	482.666656	1023.000000	1023.000000	2046.000000
27.820000	0.026879	15.885433	-3.009905	6.417855	5.375498	7.101985	0.000000	-10.000000	-0.816667	34.983334	494.333344	1023.000000	1023.000000	2046.000000
27.840000	0.051957	30.706821	6.625225	7.536667	7.390264	9.154665	0.000000	-10.000000	-0.808333	35.000000	506.000000	1023.000000	1023.000000	2046.000000
27.860001	0.020454	12.088493	-4.726121	5.459639	5.434757	5.920218	0.000000	-10.000000	-0.783333	34.933334	517.666687	1023.000000	1023.000000	2046.000000
27.879999	0.025959	15.341620	-2.500466	4.544997	6.331662	6.965429	0.000000	-10.000000	-0.783333	34.650002	529.333313	1023.000000	1023.000000	2046.000000
27.900000	0.055040	32.528561	9.211971	5.482285	10.431847	7.402457	0.000000	-10.000000	-0.783333	34.583332	540.833313	1023.000000	1023.000000	2046.000000
27.920000	0.025158	14.868494	-0.937179	4.135859	6.325899	5.343915	0.000000	-10.000000	-0.783333	34.400002	552.500000	1023.000000	1023.000000	2046.000000
27.940001	0.027396	16.191149	-0.545381	3.182391	6.860574	6.693566	0.000000	-10.000000	-0.750000	34.116665	564.000000	1023.000000	1023.000000	2046.000000
27.959999	0.054709	32.332989	9.296031	5.107707	9.898547	8.030704	0.000000	-10.000000	-0.700000	33.400002	575.500000	1023.000000	1023.000000	2046.000000
27.980000	0.029572	17.477242	-1.318205	4.696599	6.536284	7.562563	0.000000	-10.000000	-0.675000	32.783333	586.833313	1023.000000	1023.000000	2046.000000
28.000000	0.032269	19.070822	-1.423645	5.598323	7.039644	7.856499	0.000000	-10.000000	-0.666667	32.283333	597.833313	1023.000000	1023.000000	2046.000000
28.020000	0.056341	33.297787	9.204850	5.150201	12.980490	5.962245	0.000000	-10.000000	-0.658333	31.733334	608.666687	1023.000000	1023.000000	2046.000000
28.040001	0.055033	32.524681	8.140815	5.487117	13.528965	5.367785	0.000000	-10.000000	-0.625000	31.133333	619.166687	1023.000000	1023.000000	2046.000000
28.059999	0.052048	30.760122	8.152027	5.575840	12.239608	4.792647	0.000000	-10.000000	-0.575000	30.233334	629.833313	1023.000000	1023.000000	2046.000000
28.080000	0.047854	28.281551	7.877360	4.768677	11.873058	3.762456	0.000000	-10.000000	-0.533333	29.133333	640.166687	1023.000000	1023.000000	2046.000000
28.100000	0.046609	27.545723	6.631657	4.416574	13.190624	3.306867	0.000000	-10.000000	-0.491667	27.983334	650.166687	1023.000000	1023.000000	2046.000000
28.120001	0.048459	28.639467	6.822306	5.130244	12.582591	4.104326	0.000000	-10.000000	-0.450000	26.800001	659.666687	1023.000000	1023.000000	2046.000000
28.139999	0.046735	27.620623	7.371775	4.980668	11.533738	3.734442	0.000000	-10.000000	-0.416667	26.116667	668.666687	1023.000000	1023.000000	2046.000000
28.160000	0.020439	12.079225	-3.534836	3.793084	9.432052	2.388925	0.000000	-10.000000	-0.391667	25.233334	677.500000	1023.000000	1023.000000	2046.000000
28.180000	0.022998	13.591710	-3.159618	5.028355	6.785246	4.937726	0.000000	-10.000000	-0.366667	24.483334	686.000000	1023.000000	1023.000000	2046.000000
28.200001	0.023448	13.857905	-3.268072	5.522856	5.982390	5.620732	0.000000	-10.000000	-0.316667	23.450001	694.333313	1023.000000	1023.000000	2046.000000
28.219999	0.023610	13.953755	-3.573434	5.136450	6.642578	5.748161	0.000000	-10.000000	-0.258333	22.300001	702.333313	1023.000000	1023.000000	2046.000000
28.240000	0.025454	15.043173	-3.646637	5.208546	7.395462	6.085803	0.000000	-10.000000	-0.216667	20.866667	710.000000	1023.000000	1023.000000	2046.000000
28.260000	0.026650	15.750418	-3.953225	5.803252	7.265677	6.634715	0.000000	-10.000000	-0.175000	19.183334	717.166687	1023.000000	1023.000000	2046.000000
28.280001	0.023735	14.027636	-4.970702	6.240041	7.095610	5.662687	0.000000	-10.000000	-0.116667	17.000000	724.000000	1023.000000	1023.000000	2046.000000
28.299999	0.027408	16.198227	-2.379386	5.459573	9.346016	3.772023	0.000000	-10.000000	-0.058333	14.250000	730.000000	1023.000000	1023.000000	2046.000000
28.320000	0.027106	16.019909	-2.043039	5.415500	9.030020	3.617429	0.000000	-10.000000	-0.016667	10.950000	735.333313	1023.000000	1023.000000	2046.000000
28.340000	0.020336	12.018544	-4.896127	5.144975	8.764433	3.005264	0.000000	-10.000000	0.008333	7.083333	739.500000	1023.000000	1023.000000	2046.000000
28.360001	0.026589	15.713936	-1.271588	4.780464	8.415128	3.789931	0.000000	-10.000000	0.033333	2.550000	742.333313	1023.000000	1023.000000	2046.000000
28.379999	0.043912	25.952187	4.942865	5.783556	11.398705	3.827062	0.000000	-10.000000	0.050000	-1.533333	743.666687	1023.000000	1023.000000	2046.000000
28.400000	0.045332	26.791286	4.053051	6.293039	12.065819	4.379379	0.000000	-10.000000	0.058333	-4.983334	744.000000	1023.000000	1023.000000	2046.000000
28.420000	0.047060	27.812492	4.461496	7.178897	10.675546	5.496554	0.000000	-10.000000	0.083333	-7.583333	744.000000	1023.000000	1023.000000	2046.000000
28.440001	0.045746	27.035944	5.485918	5.869837	10.940029	4.740159	0.000000	-10.000000	0.108333	-10.216667	744.000000	1023.000000	1023.000000	2046.000000
28.459999	0.048238	28.508896	6.468010	4.410274	12.214225	5.416387	0.000000	-10.000000	0.133333	-12.150001	744.000000	1023.000000	1023.000000	2046.000000
28.480000	0.047823	28.263407	5.577242	5.518525	11.783624	5.384017	0.000000	-10.000000	0.125000	-13.316667	744.000000	1023.000000	1023.000000	2046.000000
28.500000	0.049268	29.117348	7.820704	5.085913	9.774807	6.435924	0.000000	-10.000000	0.116667	-13.633333	737.000000	1023.000000	1023.000000	2046.000000
28.520000	0.046699	27.598953	7.504602	3.416066	11.565698	5.112587	0.000000	-10.000000	0.100000	-13.616667	728.333313	1023.000000	1023.000000	2046.000000
28.540001	0.047956	28.341867	7.035980	4.318523	11.062681	5.924683	0.000000	-10.000000	0.100000	-13.533334	718.333313	1023.000000	1023.000000	2046.000000
28.559999	0.048104	28.429489	8.592086	4.143444	10.246266	5.447693	0.000000	-10.000000	0.108333	-13.650001	713.666687	1023.000000	1023.000000	2046.000000
28.580000	0.047966	28.347771	8.247422	3.232570	12.247100	4.620679	0.000000	-10.000000	0.133333	-14.016667	709.166687	1023.000000	1023.000000	2046.000000
28.600000	0.045272	26.756004	6.683244	4.265395	10.775320	5.032044	0.000000	-10.000000	0.166667	-14.366667	704.333313	1023.000000	1023.000000	2046.000000
28.620001	0.043256	25.564400	7.521344	2.694537	11.643331	3.705188	0.000000	-10.000000	0.208333	-14.966667	699.500000	1023.000000	1023.000000	2046.000000
28.639999	0.045967	27.166723	7.144650	3.553165	11.813303	4.655604	0.000000	-10.000000	0.233333	-15.650001	694.500000	1023.000000	1023.000000	2046.000000
28.660000	0.046376	27.408436	8.224110	3.919954	11.031924	4.232449	0.000000	-10.000000	0.250000	-16.666668	689.166687	1023.000000	1023.000000	2046.000000
28.680000	0.045420	26.842989	7.930070	2.662089	12.761588	3.489242	0.000000	-10.000000	0.250000	-17.366667	685.500000	1023.000000	1023.000000	2046.000000
28.700001	0.045393	26.827290	7.248437	3.601377	11.669975	4.307500	0.000000	-10.000000	0.266667	-18.383333	679.500000	1023.000000	1023.000000	2046.000000
28.719999	0.048115	28.436125	9.359507	3.773853	11.932109	3.370658	0.000000	-10.000000	0.300000	-19.250000	673.500000	1023.000000	1023.000000	2046.000000
28.740000	0.019614	11.592161	-1.628677	1.914345	8.865149	2.441344	0.000000	-10.000000	0.333333	-20.299999	665.166687	1023.000000	1023.000000	2046.000000
28.760000	0.047244	27.921486	8.644240	2.977099	13.341697	2.958448	0.000000	-10.000000	0.366667	-21.033333	658.500000	1023.000000	1023.000000	2046.000000
28.780001	0.047036	27.798517	8.291063	3.761879	12.423812	3.321762	0.000000	-10.000000	0.383333	-21.833334	651.333313	1023.000000	1023.000000	2046.000000
28.799999	0.041472	24.509863	7.661400	3.661713	10.457629	2.729121	0.000000	-10.000000	0.400000	-22.683334	644.000000	1023.000000	1023.000000	2046.000000
28.820000	0.043453	25.680758	8.919723	2.507884	12.171017	2.082134	0.000000	-10.000000	0.400000	-23.216667	639.000000	1023.000000	1023.000000	2046.000000
28.840000	0.040027	23.655941	6.714068	2.583349	11.942000	2.416523	0.000000	-10.000000	0.433333	-23.866667	631.333313	1023.000000	1023.000000	2046.000000
28.860001	0.043275	25.575766	7.651032	3.263729	11.982546	2.678459	0.000000	-10.000000	0.466667	-24.283335	626.166687	1023.000000	1023.000000	2046.000000
28.879999	0.037095	21.923243	7.049276	2.943442	9.649284	2.281241	0.000000	-10.000000	0.516667	-24.783335	615.333313	1023.000000	1023.000000	2046.000000
28.900000	0.040508	23.940184	8.511886	2.089276	11.885061	1.453961	0.000000	-10.000000	0.525000	-25.133333	607.000000	1023.000000	1023.000000	2046.000000
28.920000	0.036751	21.719707	6.465826	1.840915	11.346288	2.066680	0.000000	-10.000000	0.533333	-25.550001	595.666687	1023.000000	1023.000000	2046.000000
28.940001	0.041683	24.634462	7.834564	3.021081	11.583982	2.194838	0.000000	-10.000000	0.525000	-25.883333	590.000000	1023.000000	1023.000000	2046.000000
28.959999	0.034838	20.589525	7.086431	2.211482	9.549929	1.741684	0.000000	-10.000000	0.533333	-26.083334	584.166687	1023.000000	1023.000000	2046.000000
28.980000	0.038132	22.536259	8.236144	1.477748	11.694749	1.127617	0.000000	-10.000000	0.541667	-26.416668	575.500000	1023.000000	1023.000000	2046.000000
29.000000	0.035305	20.865301	6.604858	1.381881	11.154243	1.724319	0.000000	-10.000000	0.550000	-26.683334	563.833313	1023.000000	1023.000000	2046.000000
29.020000	0.038837	22.952381	7.432279	2.327400	11.415263	1.777439	0.000000	-10.000000	0.550000	-26.816668	555.000000	1023.000000	1023.000000	2046.000000
29.040001	0.036135	21.355635	7.678375	2.522818	9.726220	1.428222	0.000000	-10.000000	0.550000	-26.900000	549.000000	1023.000000	1023.000000	2046.000000
29.059999	0.036131	21.353451	8.118615	1.278704	11.240971	0.715160	0.000000	-10.000000	0.550000	-27.083334	540.000000	1023.000000	1023.000000	2046.000000
29.080000	0.034422	20.343395	6.610346	1.452389	10.944028	1.336632	0.000000	-10.000000	0.550000	-27.266668	527.833313	1023.000000	1023.000000	2046.000000
29.100000	0.035950	21.246447	6.975877	2.341497	10.452589	1.476483	0.000000	-10.000000	0.550000	-27.300001	518.666687	1023.000000	1023.000000	2046.000000
29.120001	0.032451	19.178772	7.020311	2.310923	8.983297	0.864240	0.000000	-10.000000	0.550000	-27.033335	509.500000	1023.000000	1023.000000	2046.000000
29.139999	0.029512	17.441406	6.537236	0.929435	9.651903	0.322832	0.000000	-10.000000	0.550000	-26.766666	503.500000	1023.000000	1023.000000	2046.000000
29.160000	0.028560	16.879242	5.642765	0.971474	9.557234	0.707770	0.000000	-10.000000	0.550000	-26.483334	491.666656	1023.000000	1023.000000	2046.000000
29.180000	0.029863	17.648762	5.750509	1.568621	9.222322	1.107309	0.000000	-10.000000	0.550000	-26.650000	482.833344	1023.000000	1023.000000	2046.000000
29.200001	0.007076	4.182113	-1.778423	0.441003	5.319650	0.199883	0.000000	-10.000000	0.550000	-26.683334	471.000000	1023.000000	1023.000000	2046.000000
29.219999	0.032678	19.312550	7.503689	2.101242	9.226886	0.480733	0.000000	-10.000000	0.550000	-26.900000	462.000000	1023.000000	1023.000000	2046.000000
29.240000	0.029542	17.459272	6.736556	1.015168	9.972879	-0.265331	0.000000	-10.000000	0.550000	-26.833334	453.000000	1023.000000	1023.000000	2046.000000
29.260000	0.029974	17.714886	6.103695	1.449259	10.140554	0.021378	0.000000	-10.000000	0.550000	-26.666668	444.000000	1023.000000	1023.000000	2046.000000
29.280001	0.028733	16.981350	6.446258	2.154362	8.573293	-0.192562	0.000000	-10.000000	0.541667	-26.400002	435.166656	1023.000000	1023.000000	2046.000000
29.299999	0.025283	14.942459	6.869698	0.105490	9.558661	-1.591390	0.000000	-10.000000	0.541667	-26.150002	426.333344	1023.000000	1023.000000	2046.000000
29.320000	0.025446	15.038750	6.019886	0.298926	9.832710	-1.112773	0.000000	-10.000000	0.533333	-25.933334	417.666656	1023.000000	1023.000000	2046.000000
29.340000	0.024270	14.343714	6.120648	0.868458	8.075072	-0.720465	0.000000	-10.000000	0.533333	-25.966667	409.000000	1023.000000	1023.000000	2046.000000
29.360001	0.017803	10.521801	5.682495	-1.758756	8.650571	-2.052509	0.000000	-10.000000	0.525000	-26.083334	403.333344	1023.000000	1023.000000	2046.000000
29.379999	0.019389	11.458798	4.592386	-0.510495	8.592470	-1.215564	0.000000	-10.000000	0.525000	-26.299999	394.666656	1023.000000	1023.000000	2046.000000
29.400000	0.016842	9.953357	5.103823	-0.566334	6.978251	-1.562383	0.000000	-10.000000	0.516667	-26.250000	385.833344	1023.000000	1023.000000	2046.000000
29.420000	0.014826	8.762147	4.482573	-1.851331	8.292059	-2.161155	0.000000	-10.000000	0.525000	-26.133333	374.166656	1023.000000	1023.000000	2046.000000
29.440001	0.014610	8.634677	3.580851	-0.380734	6.384569	-0.950010	0.000000	-10.000000	0.516667	-25.916668	365.500000	1023.000000	1023.000000	2046.000000
29.459999	0.010928	6.458454	4.404045	-2.310698	6.829720	-2.464613	0.000000	-10.000000	0.516667	-25.766668	356.833344	1023.000000	1023.000000	2046.000000
29.480000	0.012900	7.623807	3.303376	-1.122328	6.936978	-1.494219	0.000000	-10.000000	0.500000	-25.683334	351.000000	1023.000000	1023.000000	2046.000000
29.500000	0.012747	7.533724	4.297647	-0.728002	5.415367	-1.451288	0.000000	-10.000000	0.500000	-25.566668	345.333344	1023.000000	1023.000000	2046.000000
29.520000	0.010827	6.398907	4.155375	-2.324340	6.818112	-2.250240	0.000000	-10.000000	0.500000	-25.233334	337.000000	1023.000000	1023.000000	2046.000000
29.540001	0.012009	7.097377	3.327605	-0.541659	5.058081	-0.746651	0.000000	-10.000000	0.500000	-24.883333	326.000000	1023.000000	1023.000000	2046.000000
29.559999	0.009791	5.786769	4.478385	-2.361299	5.710443	-2.040760	0.000000	-10.000000	0.500000	-24.766666	317.666656	1023.000000	1023.000000	2046.000000
29.580000	-0.006887	-4.070195	-4.284775	-2.828069	4.178407	-1.135758	0.000000	-10.000000	0.500000	-24.733334	312.166656	1023.000000	1023.000000	2046.000000
29.600000	0.012134	7.171323	4.524337	-2.384625	6.384212	-1.352602	0.000000	-10.000000	0.500000	-24.883333	306.500000	1023.000000	1023.000000	2046.000000
29.620001	-0.008303	-4.906910	-4.256937	-3.434958	3.991578	-1.206594	0.000000	-10.000000	0.500000	-24.883333	295.166656	1023.000000	1023.000000	2046.000000
29.639999	0.010373	6.130668	3.365270	-1.380879	4.885053	-0.738776	0.000000	-10.000000	0.500000	-24.900000	286.666656	1023.000000	1023.000000	2046.000000
29.660000	0.011396	6.735057	5.867954	-3.100281	5.587856	-1.620471	0.000000	-10.000000	0.500000	-24.666666	278.333344	1023.000000	1023.000000	2046.000000
29.680000	-0.013210	-7.807038	-5.146554	-3.661628	1.274821	-0.273677	0.000000	-10.000000	0.500000	-24.549999	273.000000	1023.000000	1023.000000	2046.000000
29.700001	0.007323	4.327626	4.846660	-4.323011	6.012956	-2.208979	0.000000	-10.000000	0.500000	-24.549999	265.000000	1023.000000	1023.000000	2046.000000
29.719999	0.012543	7.413018	5.071894	-2.178062	5.171637	-0.652451	0.000000	-10.000000	0.491667	-24.299999	257.000000	1023.000000	1023.000000	2046.000000
29.740000	0.010906	6.445319	6.463449	-3.422854	5.048329	-1.643605	0.000000	-10.000000	0.483333	-24.083334	249.000000	1023.000000	1023.000000	2046.000000
29.760000	0.010415	6.155506	6.618324	-4.547395	6.227634	-2.143057	0.000000	-10.000000	0.450000	-23.466667	241.000000	1023.000000	1023.000000	2046.000000
29.780001	0.009395	5.552578	5.186079	-3.766591	5.822266	-1.689175	0.000000	-10.000000	0.425000	-23.100000	233.000000	1023.000000	1023.000000	2046.000000
29.799999	0.014875	8.791204	7.351151	-2.747964	5.629845	-1.441827	0.000000	-10.000000	0.400000	-22.433332	222.666672	1023.000000	1023.000000	2046.000000
29.820000	0.006932	4.097003	6.496005	-4.466195	4.257845	-2.190653	0.000000	-10.000000	0.400000	-22.049999	215.000000	1023.000000	1023.000000	2046.000000
29.840000	-0.012661	-7.482797	-3.359351	-5.082542	2.465016	-1.505920	0.000000	-10.000000	0.383333	-21.566668	207.666672	1023.000000	1023.000000	2046.000000
29.860001	0.005895	3.483948	5.084901	-4.724186	5.476675	-2.353442	0.000000	-10.000000	0.366667	-21.383333	202.833328	1023.000000	1023.000000	2046.000000
29.879999	0.008776	5.186779	6.279158	-3.506102	3.627275	-1.213551	0.000000	-10.000000	0.350000	-20.983334	193.333328	1023.000000	1023.000000	2046.000000
29.900000	0.005273	3.116152	6.367452	-5.568208	4.726541	-2.409633	0.000000	-10.000000	0.350000	-20.766668	186.166672	1023.000000	1023.000000	2046.000000
29.920000	0.007441	4.397716	4.928489	-3.653098	4.374965	-1.252640	0.000000	-10.000000	0.350000	-20.600000	179.166672	1023.000000	1023.000000	2046.000000
29.940001	0.007469	4.414092	7.287261	-4.776529	3.594163	-1.690804	0.000000	-10.000000	0.350000	-20.450001	174.666672	1023.000000	1023.000000	2046.000000
29.959999	-0.020284	-11.987793	-5.558814	-5.161819	-0.490226	-0.776934	0.000000	-10.000000	0.341667	-20.250000	167.833328	1023.000000	1023.000000	2046.000000
29.980000	0.002593	1.532265	4.892331	-5.449951	5.469635	-3.379749	0.000000	-10.000000	0.308333	-19.800001	161.166672	1023.000000	1023.000000	2046.000000
30.000000	0.005823	3.441450	4.477901	-3.499235	4.190801	-1.728016	0.000000	-10.000000	0.291667	-19.500000	154.500000	1023.000000	1023.000000	2046.000000
30.020000	0.003890	2.298800	6.424346	-5.505641	3.820059	-2.439964	0.000000	-10.000000	0.266667	-19.116667	148.000000	1023.000000	1023.000000	2046.000000
30.040001	0.008039	4.750896	6.395205	-5.362730	5.080366	-1.361945	0.000000	-10.000000	0.266667	-18.950001	141.666672	1023.000000	1023.000000	2046.000000
30.059999	0.005585	3.300648	4.160028	-3.516562	4.762613	-2.105430	0.000000	-10.000000	0.250000	-18.500000	135.333328	1023.000000	1023.000000	2046.000000
30.080000	0.009058	5.353493	8.152779	-4.727731	2.920171	-0.991725	0.000000	-10.000000	0.250000	-18.200001	129.333328	1023.000000	1023.000000	2046.000000
30.100000	-0.018697	-11.049968	-4.152119	-4.499793	-2.137131	-0.260925	0.000000	-10.000000	0.241667	-17.733334	123.333336	1023.000000	1023.000000	2046.000000
30.120001	0.000660	0.389808	4.283957	-4.522036	4.639723	-4.011836	0.000000	-10.000000	0.225000	-17.516666	117.500000	1023.000000	1023.000000	2046.000000
30.139999	0.005913	3.494488	4.789127	-4.116144	4.944450	-2.122946	0.000000	-10.000000	0.216667	-17.166668	111.500000	1023.000000	1023.000000	2046.000000
30.160000	0.009541	5.638699	7.391841	-3.887471	2.493183	-0.358854	0.000000	-10.000000	0.208333	-16.833334	105.500000	1023.000000	1023.000000	2046.000000
30.180000	-0.015887	-9.389042	-2.411518	-4.753520	-2.414781	0.190777	0.000000	-10.000000	0.208333	-16.416668	99.833336	1023.000000	1023.000000	2046.000000
30.200001	0.001892	1.118031	4.742759	-4.114117	4.028366	-3.538977	0.000000	-10.000000	0.200000	-16.116667	94.333336	1023.000000	1023.000000	2046.000000
30.219999	0.007513	4.439990	5.840995	-4.758228	4.001108	-0.643885	0.000000	-10.000000	0.200000	-15.800000	89.000000	1023.000000	1023.000000	2046.000000
30.240000	0.008135	4.807976	5.708231	-3.183674	2.874379	-0.590961	0.000000	-10.000000	0.200000	-15.566667	83.666664	1023.000000	1023.000000	2046.000000
30.260000	-0.018143	-10.722405	-2.071657	-6.285308	0.003046	-2.368485	0.000000	-10.000000	0.191667	-15.200000	78.500000	1023.000000	1023.000000	2046.000000
30.280001	-0.017162	-10.142907	-2.039875	-6.416824	0.875401	-2.561609	0.000000	-10.000000	0.175000	-14.866667	73.500000	1023.000000	1023.000000	2046.000000
30.299999	0.001908	1.127884	4.547290	-4.463805	4.093241	-3.048842	0.000000	-10.000000	0.175000	-14.416667	68.500000	1023.000000	1023.000000	2046.000000
30.320000	-0.023150	-13.681653	-4.565700	-6.880641	-1.828023	-0.407289	0.000000	-10.000000	0.183333	-13.933333	63.666668	1023.000000	1023.000000	2046.000000
30.340000	-0.018376	-10.860202	-3.050027	-5.989885	0.736158	-2.556447	0.000000	-10.000000	0.183333	-13.466667	59.000000	1023.000000	1023.000000	2046.000000
30.360001	-0.018972	-11.212324	-3.875280	-5.387543	0.842259	-2.791759	0.000000	-10.000000	0.158333	-12.966667	54.500000	1023.000000	1023.000000	2046.000000
30.379999	-0.018354	-10.846966	-4.037579	-4.992001	1.335980	-3.153366	0.000000	-10.000000	0.125000	-12.616667	50.166668	1023.000000	1023.000000	2046.000000
30.400000	-0.023870	-14.107104	-5.534339	-5.618106	0.294202	-3.248861	0.000000	-10.000000	0.108333	-12.216667	46.000000	1023.000000	1023.000000	2046.000000
30.420000	-0.026393	-15.598491	-7.180941	-4.932923	-0.892492	-2.592135	0.000000	-10.000000	0.108333	-11.933333	42.000000	1023.000000	1023.000000	2046.000000
30.440001	-0.000636	-0.375937	3.623050	-3.397452	2.748770	-3.350305	0.000000	-10.000000	0.108333	-11.550000	38.000000	1023.000000	1023.000000	2046.000000
30.459999	-0.031375	-18.542370	-7.854986	-5.280852	-2.363069	-3.043463	0.000000	-10.000000	0.100000	-11.083333	34.000000	1023.000000	1023.000000	2046.000000
30.480000	-0.000483	-0.285408	3.629924	-2.867881	2.260238	-3.307689	0.000000	-10.000000	0.083333	-10.516666	30.333334	1023.000000	1023.000000	2046.000000
30.500000	-0.029563	-17.471771	-7.632954	-4.714344	-2.411042	-2.713432	0.000000	-10.000000	0.075000	-9.983334	26.833334	1023.000000	1023.000000	2046.000000
30.520000	-0.026476	-15.647120	-7.045309	-3.515571	-0.595513	-4.490727	0.000000	-10.000000	0.075000	-9.483334	23.500000	1023.000000	1023.000000	2046.000000
30.540001	-0.022555	-13.329802	-7.097477	-1.577570	-2.549253	-2.105502	0.000000	-10.000000	0.066667	-9.233334	20.166666	1023.000000	1023.000000	2046.000000
30.559999	-0.000327	-0.193294	1.314541	-0.894212	2.405512	-3.019134	0.000000	-10.000000	0.058333	-8.983334	17.000000	1023.000000	1023.000000	2046.000000
30.580000	-0.023901	-14.125716	-7.089650	-1.836887	0.053322	-5.252501	0.000000	-10.000000	0.058333	-8.900001	14.000000	1023.000000	1023.000000	2046.000000
30.600000	-0.021195	-12.526531	-4.965697	-3.044595	-0.346859	-4.169381	0.000000	-10.000000	0.058333	-8.450000	11.166667	1023.000000	1023.000000	2046.000000
30.620001	-0.029219	-17.268177	-7.057475	-4.459738	-0.225636	-5.525328	0.000000	-10.000000	0.058333	-7.533333	8.333333	1023.000000	1023.000000	2046.000000
30.639999	-0.029739	-17.575636	-5.194186	-5.683884	-2.194203	-4.503363	0.000000	-10.000000	0.050000	-6.450000	5.833333	1023.000000	1023.000000	2046.000000
30.660000	-0.027865	-16.467962	-5.635756	-4.217752	-3.008602	-3.605852	0.000000	-10.000000	0.041667	-5.400000	3.500000	1023.000000	1023.000000	2046.000000
30.680000	-0.029817	-17.622023	-9.967725	-1.709984	-3.559431	-2.384884	0.000000	-10.000000	0.041667	-4.833333	1.833333	1023.000000	1023.000000	2046.000000
30.700001	-0.027203	-16.077009	-10.394782	-1.512457	-2.120747	-2.049024	0.000000	-10.000000	0.041667	-4.766667	0.500000	1023.000000	1023.000000	2046.000000
30.719999	-0.029260	-17.292725	-11.281422	0.254620	-3.950708	-2.315214	0.000000	-10.000000	0.050000	-5.233334	-0.833333	1023.000000	1023.000000	2046.000000
30.740000	-0.027003	-15.958636	-8.198070	-1.329666	-6.300350	-0.130551	0.000000	-10.000000	0.050000	-5.866667	-2.500000	1023.000000	1023.000000	2046.000000
30.760000	-0.024625	-14.553157	-8.334432	-0.271018	-5.412315	-0.535392	0.000000	-10.000000	0.050000	-6.300000	-4.500000	1023.000000	1023.000000	2046.000000
30.780001	-0.030647	-18.112263	-10.124761	-1.796263	-4.699752	-1.491489	0.000000	-10.000000	0.050000	-6.500000	-6.500000	1023.000000	1023.000000	2046.000000
30.799999	-0.025952	-15.337871	-9.048859	-1.241968	-5.971059	0.924015	0.000000	-10.000000	0.050000	-6.533333	-8.500000	1023.000000	1023.000000	2046.000000
30.820000	-0.030188	-17.841278	-6.505543	-3.644696	-6.877513	-0.813528	0.000000	-10.000000	0.050000	-6.333333	-10.500000	1023.000000	1023.000000	2046.000000
30.840000	-0.026002	-15.367380	-7.469195	-1.071123	-5.349282	-1.477780	0.000000	-10.000000	0.050000	-5.966667	-12.500000	1023.000000	1023.000000	2046.000000
30.860001	-0.026674	-15.764610	-10.155356	-0.358573	-4.667869	-0.582811	0.000000	-10.000000	0.050000	-5.566667	-14.500000	1023.000000	1023.000000	2046.000000
30.879999	-0.034519	-20.400505	-10.315639	-3.256941	-8.498379	1.670453	0.000000	-10.000000	0.050000	-5.300000	-16.500000	1023.000000	1023.000000	2046.000000
30.900000	-0.035525	-20.995386	-10.214385	-2.197069	-7.072859	-1.511074	0.000000	-10.000000	0.050000	-5.216667	-18.500000	1023.000000	1023.000000	2046.000000
30.920000	-0.031255	-18.471424	-8.906894	-4.403231	-4.952102	-0.209199	0.000000	-10.000000	0.050000	-5.333333	-20.333334	1023.000000	1023.000000	2046.000000
30.940001	-0.026677	-15.766024	-11.036728	0.326504	-4.781193	-0.274608	0.000000	-10.000000	0.050000	-5.550000	-22.000000	1023.000000	1023.000000	2046.000000
30.959999	-0.029646	-17.520977	-6.327034	-3.967673	-6.042789	-1.183482	0.000000	-10.000000	0.050000	-5.766667	-23.666666	1023.000000	1023.000000	2046.000000
30.980000	-0.024948	-14.744522	-8.326187	-0.743917	-6.370200	0.695781	0.000000	-10.000000	0.050000	-5.633333	-25.500000	1023.000000	1023.000000	2046.000000
31.000000	-0.023983	-14.173909	-9.928486	0.183332	-4.453469	0.024714	0.000000	-10.000000	0.050000	-5.266667	-27.500000	1023.000000	1023.000000	2046.000000
31.020000	-0.023222	-13.724117	-8.107661	-1.916274	-5.938273	2.238091	0.000000	-10.000000	0.050000	-4.800000	-29.333334	1023.000000	1023.000000	2046.000000
31.040001	-0.029433	-17.394670	-5.628717	-5.854426	-5.094701	-0.816825	0.000000	-10.000000	0.041667	-4.533333	-31.000000	1023.000000	1023.000000	2046.000000
31.059999	-0.023225	-13.726203	-4.602427	-2.968901	-6.689253	0.534379	0.000000	-10.000000	0.041667	-4.250000	-32.500000	1023.000000	1023.000000	2046.000000
31.080000	-0.026468	-15.642880	-6.505728	-3.881380	-5.493101	0.237328	0.000000	-10.000000	0.033333	-3.783333	-34.000000	1023.000000	1023.000000	2046.000000
31.100000	-0.022898	-13.532569	-8.355785	-0.953697	-4.756494	0.533407	0.000000	-10.000000	0.041667	-3.000000	-35.333332	1023.000000	1023.000000	2046.000000
31.120001	-0.020802	-12.293992	-5.544894	-3.280380	-2.773805	-0.694914	0.000000	-10.000000	0.025000	-1.900000	-36.333332	1023.000000	1023.000000	2046.000000
31.139999	-0.022796	-13.472442	-5.845032	-4.068262	-3.256092	-0.303056	0.000000	-10.000000	0.016667	-0.866667	-36.833332	1023.000000	1023.000000	2046.000000
31.160000	-0.025196	-14.890668	-8.392536	-1.894388	-4.554930	-0.048814	0.000000	-10.000000	0.000000	-0.200000	-37.000000	1023.000000	1023.000000	2046.000000
31.180000	-0.025359	-14.987250	-6.713222	-2.303698	-6.457211	0.486880	0.000000	-10.000000	0.008333	0.000000	-37.000000	1023.000000	1023.000000	2046.000000
31.200001	-0.026697	-15.777781	-3.539254	-5.992702	-3.846481	-2.399345	0.000000	-10.000000	0.008333	0.000000	-37.000000	1023.000000	1023.000000	2046.000000
31.219999	-0.025323	-14.965703	-2.997888	-5.880493	-4.393913	-1.693409	0.000000	-10.000000	0.008333	0.000000	-37.000000	1023.000000	1023.000000	2046.000000
31.240000	-0.024086	-14.234967	-4.310479	-4.180348	-4.609443	-1.134697	0.000000	-10.000000	0.000000	0.000000	-37.000000	1023.000000	1023.000000	2046.000000
31.260000	-0.026539	-15.684556	-8.745731	-1.613297	-5.339723	0.014195	0.000000	-10.000000	0.000000	0.000000	-37.000000	1023.000000	1023.000000	2046.000000
31.280001	-0.022461	-13.274405	-7.066077	-2.241189	-3.070356	-0.896783	0.000000	-10.000000	0.008333	0.000000	-37.000000	1023.000000	1023.000000	2046.000000
31.299999	-0.019647	-11.611116	-5.863415	-2.554778	-2.452807	-0.740116	0.000000	-10.000000	0.016667	0.000000	-37.000000	1023.000000	1023.000000	2046.000000
31.320000	-0.024238	-14.324382	-8.020881	-2.697927	-2.921632	-0.683941	0.000000	-10.000000	0.016667	0.000000	-37.000000	1023.000000	1023.000000	2046.000000
31.340000	-0.020278	-11.984386	-4.700142	-2.742807	-4.623353	0.081916	0.000000	-10.000000	0.025000	-0.283333	-37.000000	1023.000000	1023.000000	2046.000000
31.360001	-0.027132	-16.035229	-7.516864	-1.960142	-6.357004	-0.201220	0.000000	-10.000000	0.025000	-0.916667	-37.000000	1023.000000	1023.000000	2046.000000
31.379999	-0.029103	-17.199615	-6.838336	-3.766176	-5.962679	-0.632424	0.000000	-10.000000	0.025000	-1.600000	-37.000000	1023.000000	1023.000000	2046.000000
31.400000	-0.023294	-13.766694	-5.768264	-2.634558	-5.383427	0.019555	0.000000	-10.000000	0.025000	-2.050000	-37.166668	1023.000000	1023.000000	2046.000000
31.420000	-0.020420	-12.068124	-6.599513	-1.409747	-4.599924	0.541060	0.000000	-10.000000	0.016667	-2.200000	-37.500000	1023.000000	1023.000000	2046.000000
31.440001	-0.018468	-10.914495	-5.375229	-2.865116	-2.126293	-0.547856	0.000000	-10.000000	0.016667	-2.333333	-38.166668	1023.000000	1023.000000	2046.000000
31.459999	-0.018638	-11.015156	-5.031784	-3.546403	-2.258795	-0.178175	0.000000	-10.000000	0.016667	-2.450000	-39.000000	1023.000000	1023.000000	2046.000000
31.480000	-0.020670	-12.215919	-6.269939	-1.677450	-5.464944	1.196415	0.000000	-10.000000	0.016667	-2.600000	-39.833332	1023.000000	1023.000000	2046.000000
31.500000	-0.023375	-13.814369	-5.558664	-3.068676	-6.178711	0.991682	0.000000	-10.000000	0.033333	-2.816667	-40.666668	1023.000000	1023.000000	2046.000000
31.520000	-0.021679	-12.812060	-3.159580	-4.508339	-4.648144	-0.495997	0.000000	-10.000000	0.033333	-3.050000	-41.500000	1023.000000	1023.000000	2046.000000
31.540001	-0.021934	-12.962935	-6.409398	-1.641222	-5.552604	0.640289	0.000000	-10.000000	0.041667	-3.250000	-42.500000	1023.000000	1023.000000	2046.000000
31.559999	-0.014767	-8.727472	-3.708724	-2.319008	-3.460749	0.761009	0.000000	-10.000000	0.033333	-3.333333	-43.666668	1023.000000	1023.000000	2046.000000
31.580000	-0.015119	-8.935156	-3.746624	-3.136499	-1.825167	-0.226865	0.000000	-10.000000	0.025000	-3.350000	-44.833332	1023.000000	1023.000000	2046.000000
31.600000	-0.016098	-9.513692	-4.705946	-2.963266	-1.685944	-0.158536	0.000000	-10.000000	0.033333	-3.316667	-46.000000	1023.000000	1023.000000	2046.000000
31.620001	-0.018050	-10.667506	-5.268424	-3.100033	-2.353460	0.054410	0.000000	-10.000000	0.041667	-3.250000	-47.166668	1023.000000	1023.000000	2046.000000
31.639999	-0.017769	-10.501321	-6.140197	-1.003840	-4.450856	1.093573	0.000000	-10.000000	0.050000	-3.200000	-48.333332	1023.000000	1023.000000	2046.000000
31.660000	-0.016612	-9.817844	-4.210016	-1.775113	-5.636936	1.804221	0.000000	-10.000000	0.041667	-3.116667	-49.500000	1023.000000	1023.000000	2046.000000
31.680000	-0.018504	-10.935735	-0.797987	-5.651320	-1.820663	-2.665765	0.000000	-10.000000	0.041667	-3.033333	-50.500000	1023.000000	1023.000000	2046.000000
31.700001	-0.019769	-11.683481	-2.380850	-4.526937	-4.295505	-0.480190	0.000000	-10.000000	0.041667	-2.883333	-51.500000	1023.000000	1023.000000	2046.000000
31.719999	-0.017062	-10.083723	-2.471599	-3.423771	-3.921935	-0.266418	0.000000	-10.000000	0.050000	-2.733333	-52.500000	1023.000000	1023.000000	2046.000000
31.740000	-0.018217	-10.766356	-5.303608	-1.279740	-4.969801	0.786792	0.000000	-10.000000	0.050000	-2.566667	-53.333332	1023.000000	1023.000000	2046.000000
31.760000	-0.016566	-9.790743	-4.983705	-1.921139	-3.945549	1.059650	0.000000	-10.000000	0.050000	-2.416667	-54.166668	1023.000000	1023.000000	2046.000000
31.780001	-0.015000	-8.864962	-4.556886	-2.138445	-2.585248	0.415616	0.000000	-10.000000	0.050000	-2.266667	-55.000000	1023.000000	1023.000000	2046.000000
31.799999	-0.016544	-9.777316	-4.678882	-2.926036	-1.496747	-0.675651	0.000000	-10.000000	0.041667	-2.150000	-55.833332	1023.000000	1023.000000	2046.000000
31.820000	-0.018992	-11.224204	-5.469733	-3.037959	-2.327064	-0.389448	0.000000	-10.000000	0.033333	-1.950000	-56.500000	1023.000000	1023.000000	2046.000000
31.840000	-0.023142	-13.676984	-8.421728	-0.789898	-4.635676	0.170319	0.000000	-10.000000	0.016667	-1.233333	-56.833332	1023.000000	1023.000000	2046.000000
31.860001	-0.024279	-14.348963	-5.946683	-3.442295	-5.596987	0.637002	0.000000	-10.000000	0.016667	-0.550000	-57.000000	1023.000000	1023.000000	2046.000000
31.879999	-0.022501	-13.297984	-2.605814	-4.951745	-3.755364	-1.985061	0.000000	-10.000000	0.008333	0.000000	-57.000000	1023.000000	1023.000000	2046.000000
31.900000	-0.022387	-13.230536	-3.320737	-4.316993	-5.256340	-0.336465	0.000000	-10.000000	0.008333	0.000000	-57.000000	1023.000000	1023.000000	2046.000000
31.920000	-0.018879	-11.157582	-6.986106	-0.439959	-4.981160	1.249642	0.000000	-10.000000	0.000000	0.766667	-57.000000	1023.000000	1023.000000	2046.000000
31.940001	-0.017418	-10.294169	-3.985142	-3.361027	-1.134431	-1.813569	0.000000	-10.000000	0.000000	2.100000	-57.000000	1023.000000	1023.000000	2046.000000
31.959999	-0.016139	-9.538341	-3.685716	-3.227799	-0.098104	-2.526721	0.000000	-10.000000	-0.025000	4.383333	-57.000000	1023.000000	1023.000000	2046.000000
31.980000	-0.016521	-9.763741	-3.378542	-3.669813	-0.148599	-2.566787	0.000000	-10.000000	-0.058333	7.233334	-57.000000	1023.000000	1023.000000	2046.000000
32.000000	-0.018467	-10.913879	-4.212687	-3.684597	0.046717	-3.063311	0.000000	-10.000000	-0.108333	10.400000	-57.000000	1023.000000	1023.000000	2046.000000
32.020000	-0.020147	-11.907037	-4.273371	-3.964678	-0.476478	-3.192510	0.000000	-10.000000	-0.158333	13.583333	-57.000000	1023.000000	1023.000000	2046.000000
32.040001	-0.016272	-9.616558	-2.499651	-3.508392	-0.676736	-2.931779	0.000000	-10.000000	-0.200000	16.083334	-57.000000	1023.000000	1023.000000	2046.000000
32.060001	-0.023620	-13.959565	-5.118367	-2.674062	-5.276556	-0.890579	0.000000	-10.000000	-0.241667	18.166666	-43.333332	1023.000000	1023.000000	2046.000000
32.080002	0.001757	1.038666	3.753099	0.195038	-0.688055	-2.221416	0.000000	-10.000000	-0.300000	20.300001	-13.000000	1023.000000	1023.000000	2046.000000
32.099998	-0.023159	-13.687046	-6.407970	-2.519485	-5.528987	0.769396	0.000000	-10.000000	-0.358333	21.783335	17.333334	1023.000000	1023.000000	2046.000000
32.119999	-0.025411	-15.018039	-8.098419	-2.527104	-3.161107	-1.231409	0.000000	-10.000000	-0.400000	23.416668	36.333332	1023.000000	1023.000000	2046.000000
32.139999	-0.017219	-10.176605	-7.260668	-0.458638	-3.427783	0.970484	0.000000	-10.000000	-0.425000	24.333334	41.333332	1023.000000	1023.000000	2046.000000
32.160000	-0.029152	-17.228846	-6.758966	-4.939826	-6.536500	1.006447	0.000000	-10.000000	-0.458333	25.533333	49.166668	1023.000000	1023.000000	2046.000000
32.180000	-0.021764	-12.862564	-9.139870	-0.215947	-3.804125	0.297378	0.000000	-10.000000	-0.500000	26.400000	57.500000	1023.000000	1023.000000	2046.000000
32.200001	-0.023430	-13.846916	-9.812056	-1.834636	-3.232773	1.032549	0.000000	-10.000000	-0.533333	27.366667	66.166664	1023.000000	1023.000000	2046.000000
32.220001	-0.023802	-14.066910	-7.884195	-0.172402	-6.160217	0.149905	0.000000	-10.000000	-0.575000	28.633333	75.166664	1023.000000	1023.000000	2046.000000
32.240002	-0.019017	-11.239018	-13.016827	4.854916	-5.851600	2.774493	0.000000	-10.000000	-0.616667	29.816668	84.666664	1023.000000	1023.000000	2046.000000
32.259998	-0.021961	-12.979206	-13.491167	2.497842	-5.001921	3.016040	0.000000	-10.000000	-0.616667	30.500000	94.500000	1023.000000	1023.000000	2046.000000
32.279999	-0.028678	-16.948540	-11.984072	1.727291	-6.419386	-0.272373	0.000000	-10.000000	-0.616667	30.883333	104.500000	1023.000000	1023.000000	2046.000000
32.299999	-0.017438	-10.305971	-9.777204	0.938402	-4.528233	3.061064	0.000000	-10.000000	-0.608333	30.966667	114.666664	1023.000000	1023.000000	2046.000000
32.320000	-0.018851	-11.141093	-10.534991	-0.972022	-1.791236	2.157156	0.000000	-10.000000	-0.633333	31.250000	125.000000	1023.000000	1023.000000	2046.000000
32.340000	-0.015404	-9.103937	-5.089886	-1.810270	-4.913713	2.709931	0.000000	-10.000000	-0.650000	31.350000	135.500000	1023.000000	1023.000000	2046.000000
32.360001	-0.012796	-7.562251	-5.072576	-1.649370	-0.608317	-0.231988	0.000000	-10.000000	-0.658333	31.683332	146.000000	1023.000000	1023.000000	2046.000000
32.380001	-0.006973	-4.121201	-7.229384	1.705978	-1.412969	2.815175	0.000000	-10.000000	-0.658333	31.799999	156.500000	1023.000000	1023.000000	2046.000000
32.400002	-0.007628	-4.508203	-4.085815	-0.297209	-1.218710	1.093531	0.000000	-10.000000	-0.650000	31.883333	167.000000	1023.000000	1023.000000	2046.000000
32.419998	0.012094	7.147462	3.064096	2.709304	0.756560	0.617502	0.000000	-10.000000	-0.666667	31.816668	177.666672	1023.000000	1023.000000	2046.000000
32.439999	-0.016550	-9.781322	-6.360389	-2.071988	-4.011299	2.662354	0.000000	-10.000000	-0.675000	32.099998	188.333328	1023.000000	1023.000000	2046.000000
32.459999	-0.011943	-7.058227	-7.737636	-0.800738	1.088885	0.391263	0.000000	-10.000000	-0.700000	32.366669	199.000000	1023.000000	1023.000000	2046.000000
32.480000	0.021129	12.487213	1.923885	4.848043	4.244565	1.470720	0.000000	-10.000000	-0.725000	33.083332	209.666672	1023.000000	1023.000000	2046.000000
32.500000	0.005625	3.324385	-6.160060	4.710059	-0.374557	5.148944	0.000000	-10.000000	-0.750000	33.716667	220.666672	1023.000000	1023.000000	2046.000000
32.520000	-0.009750	-5.762065	-4.214278	-2.924365	-0.681153	2.057731	0.000000	-10.000000	-0.775000	34.549999	231.833328	1023.000000	1023.000000	2046.000000
32.540001	0.024260	14.337882	5.867771	4.317690	1.776361	2.376061	0.000000	-10.000000	-0.791667	34.866669	243.333328	1023.000000	1023.000000	2046.000000
32.560001	-0.000016	-0.009466	-1.810057	-0.974164	-2.183038	4.957793	0.000000	-10.000000	-0.825000	35.316666	254.833328	1023.000000	1023.000000	2046.000000
32.580002	0.021334	12.608257	6.323246	0.957172	4.169650	1.158189	0.000000	-10.000000	-0.808333	35.483334	266.500000	1023.000000	1023.000000	2046.000000
32.599998	0.000744	0.439802	0.052797	-2.291210	-0.045443	2.723659	0.000000	-10.000000	-0.816667	35.633335	278.166656	1023.000000	1023.000000	2046.000000
32.619999	0.034438	20.352951	8.066464	3.109189	6.038600	3.138698	0.000000	-10.000000	-0.808333	35.549999	290.000000	1023.000000	1023.000000	2046.000000
32.639999	0.010803	6.384312	0.789700	-1.504925	2.935755	4.163782	0.000000	-10.000000	-0.833333	35.516666	302.000000	1023.000000	1023.000000	2046.000000
32.660000	0.034920	20.637911	5.086457	5.609447	6.592951	3.349055	0.000000	-10.000000	-0.816667	35.333336	314.000000	1023.000000	1023.000000	2046.000000
32.680000	0.008010	4.733926	-1.859999	-0.641345	3.237021	3.998249	0.000000	-10.000000	-0.825000	35.300003	325.833344	1023.000000	1023.000000	2046.000000
32.700001	0.035466	20.960583	5.149021	5.444683	7.466221	2.900658	0.000000	-10.000000	-0.808333	35.066669	337.500000	1023.000000	1023.000000	2046.000000
32.720001	0.012347	7.297351	-2.598670	1.871368	3.901402	4.123251	0.000000	-10.000000	-0.808333	35.150002	349.166656	1023.000000	1023.000000	2046.000000
32.740002	0.039561	23.380770	7.745687	3.844579	8.314363	3.476141	0.000000	-10.000000	-0.783333	34.883335	361.000000	1023.000000	1023.000000	2046.000000
32.759998	0.011071	6.542794	-3.807788	2.759323	4.202028	3.389231	0.000000	-10.000000	-0.783333	34.783337	372.666656	1023.000000	1023.000000	2046.000000
32.779999	0.039839	23.544865	7.830751	3.385273	9.317587	3.011255	0.000000	-10.000000	-0.758333	34.350002	384.333344	1023.000000	1023.000000	2046.000000
32.799999	0.021775	12.868740	-0.131045	2.338050	3.476583	7.185152	0.000000	-10.000000	-0.733333	33.883335	395.666656	1023.000000	1023.000000	2046.000000
32.820000	0.039879	23.568644	8.292952	2.458416	9.360009	3.457268	0.000000	-10.000000	-0.700000	33.533333	407.166656	1023.000000	1023.000000	2046.000000
32.840000	0.023405	13.832439	0.699565	2.044667	5.247129	5.841079	0.000000	-10.000000	-0.691667	33.266666	418.333344	1023.000000	1023.000000	2046.000000
32.860001	0.022635	13.377188	1.535382	0.803032	7.419102	3.619672	0.000000	-10.000000	-0.691667	32.883335	433.166656	1023.000000	1023.000000	2046.000000
32.880001	0.025134	14.854376	1.109423	2.166625	6.323754	5.254574	0.000000	-10.000000	-0.700000	32.333336	447.833344	1023.000000	1023.000000	2046.000000
32.900002	0.024334	14.381562	0.373518	3.497015	3.780008	6.731021	0.000000	-10.000000	-0.700000	31.966667	458.833344	1023.000000	1023.000000	2046.000000
32.919998	0.024169	14.283772	2.594071	1.429584	5.401795	4.858323	0.000000	-10.000000	-0.683333	31.750000	466.166656	1023.000000	1023.000000	2046.000000
32.939999	0.025882	15.296235	3.917686	0.992245	6.590992	3.795311	0.000000	-10.000000	-0.683333	31.616667	473.166656	1023.000000	1023.000000	2046.000000
32.959999	0.025497	15.068518	2.969205	1.449104	5.894416	4.755793	0.000000	-10.000000	-0.675000	31.683334	483.833344	1023.000000	1023.000000	2046.000000
32.980000	0.025453	15.042505	2.469561	1.613899	6.330757	4.628288	0.000000	-10.000000	-0.675000	31.816668	494.333344	1023.000000	1023.000000	2046.000000
33.000000	0.023925	14.139831	0.797704	2.443493	5.851862	5.046772	0.000000	-10.000000	-0.658333	32.050003	505.000000	1023.000000	1023.000000	2046.000000
33.020000	0.051763	30.591753	11.254363	4.080127	8.994254	6.263009	0.000000	-10.000000	-0.650000	31.916668	515.666687	1023.000000	1023.000000	2046.000000
33.040001	0.023052	13.623519	-2.182551	4.639293	4.386727	6.780050	0.000000	-10.000000	-0.658333	32.000000	526.333313	1023.000000	1023.000000	2046.000000
33.060001	0.051434	30.397781	11.142429	3.752566	9.692419	5.810369	0.000000	-10.000000	-0.666667	31.900002	537.000000	1023.000000	1023.000000	2046.000000
33.080002	0.022628	13.373330	-2.090522	4.280194	4.494198	6.689461	0.000000	-10.000000	-0.666667	31.866667	547.666687	1023.000000	1023.000000	2046.000000
33.099998	0.050731	29.982298	10.598832	4.150445	8.753997	6.479024	0.000000	-10.000000	-0.675000	31.933332	558.166687	1023.000000	1023.000000	2046.000000
33.119999	0.024715	14.606710	-1.050034	4.268986	5.524274	5.863484	0.000000	-10.000000	-0.683333	32.150002	568.833313	1023.000000	1023.000000	2046.000000
33.139999	0.049536	29.275837	9.785032	4.339180	8.873586	6.278040	0.000000	-10.000000	-0.708333	32.566666	579.500000	1023.000000	1023.000000	2046.000000
33.160000	0.023403	13.831420	-3.006314	5.064599	5.297576	6.475559	0.000000	-10.000000	-0.700000	32.583336	590.500000	1023.000000	1023.000000	2046.000000
33.180000	0.053330	31.517794	9.460749	5.712143	9.376848	6.968055	0.000000	-10.000000	-0.683333	32.116669	601.333313	1023.000000	1023.000000	2046.000000
33.200001	0.026018	15.376845	-3.089556	5.678639	5.998460	6.789303	0.000000	-10.000000	-0.633333	31.300001	612.000000	1023.000000	1023.000000	2046.000000
33.220001	0.055488	32.793419	9.940364	5.591420	10.712741	6.548893	0.000000	-10.000000	-0.608333	30.816666	622.500000	1023.000000	1023.000000	2046.000000
33.240002	0.051568	30.476782	7.749977	4.557630	12.262614	5.906561	0.000000	-10.000000	-0.583333	30.216667	633.000000	1023.000000	1023.000000	2046.000000
33.259998	0.052999	31.322546	7.326942	5.150772	13.317862	5.526971	0.000000	-10.000000	-0.591667	29.850000	643.333313	1023.000000	1023.000000	2046.000000
33.279999	0.051270	30.300478	8.601583	4.661014	11.876408	5.161475	0.000000	-10.000000	-0.566667	29.300001	653.500000	1023.000000	1023.000000	2046.000000
33.299999	0.049552	29.285135	9.001645	4.684197	11.427127	4.172165	0.000000	-10.000000	-0.541667	28.783335	663.166687	1023.000000	1023.000000	2046.000000
33.320000	0.047954	28.340746	7.257064	4.555478	13.042499	3.485706	0.000000	-10.000000	-0.491667	28.250000	672.833313	1023.000000	1023.000000	2046.000000
33.340000	0.048501	28.664316	5.804301	4.774113	13.783191	4.302711	0.000000	-10.000000	-0.458333	27.300001	682.166687	1023.000000	1023.000000	2046.000000
33.360001	0.026212	15.491578	-3.097864	4.193344	9.438169	4.957929	0.000000	-10.000000	-0.425000	26.700001	691.666687	1023.000000	1023.000000	2046.000000
33.380001	0.045650	26.979328	3.917314	5.535488	11.995480	5.531047	0.000000	-10.000000	-0.408333	26.166666	700.666687	1023.000000	1023.000000	2046.000000
33.400002	0.029056	17.171804	-1.909037	4.640474	8.159467	6.280901	0.000000	-10.000000	-0.400000	25.866667	709.500000	1023.000000	1023.000000	2046.000000
33.419998	0.023213	13.718957	-3.271608	5.360179	5.483019	6.147367	0.000000	-10.000000	-0.383333	25.300001	718.166687	1023.000000	1023.000000	2046.000000
33.439999	0.023109	13.657555	-2.644508	4.783899	4.371595	7.146567	0.000000	-10.000000	-0.375000	24.566668	726.666687	1023.000000	1023.000000	2046.000000
33.459999	0.022843	13.500426	-3.675500	4.672853	5.641217	6.861856	0.000000	-10.000000	-0.341667	23.516666	735.000000	1023.000000	1023.000000	2046.000000
33.480000	0.024826	14.671937	-5.195736	5.994945	6.790916	7.081812	0.000000	-10.000000	-0.308333	22.766666	743.000000	1023.000000	1023.000000	2046.000000
33.500000	0.029702	17.553740	-4.531005	7.525252	6.539869	8.019625	0.000000	-10.000000	-0.258333	21.850000	750.666687	1023.000000	1023.000000	2046.000000
33.520000	0.029040	17.162683	-2.963620	6.493158	7.102241	6.530903	0.000000	-10.000000	-0.233333	20.850000	758.166687	1023.000000	1023.000000	2046.000000
33.540001	0.026421	15.614918	-1.782494	5.348173	6.090144	5.959095	0.000000	-10.000000	-0.208333	19.766666	765.333313	1023.000000	1023.000000	2046.000000
33.560001	0.027749	16.399902	-1.721198	5.769075	4.960589	7.391437	0.000000	-10.000000	-0.166667	18.116667	772.166687	1023.000000	1023.000000	2046.000000
33.580002	0.027481	16.241127	-1.623004	4.762574	6.471305	6.630252	0.000000	-10.000000	-0.125000	16.700001	778.500000	1023.000000	1023.000000	2046.000000
33.599998	0.026458	15.636398	-3.879274	5.088946	9.681868	4.744858	0.000000	-10.000000	-0.083333	15.116667	784.166687	1023.000000	1023.000000	2046.000000
33.619999	0.025244	14.919042	-4.532691	4.871346	9.588742	4.991644	0.000000	-10.000000	-0.083333	14.200000	789.500000	1023.000000	1023.000000	2046.000000
33.639999	0.049155	29.050577	4.151006	6.543564	12.702411	5.653596	0.000000	-10.000000	-0.066667	13.300000	794.333313	1023.000000	1023.000000	2046.000000
33.660000	0.050736	29.985046	6.260232	7.210983	10.788383	5.725447	0.000000	-10.000000	-0.058333	12.233334	799.000000	1023.000000	1023.000000	2046.000000
33.680000	0.051040	30.164898	4.633958	7.420516	12.747487	5.362937	0.000000	-10.000000	-0.033333	10.883334	803.333313	1023.000000	1023.000000	2046.000000
33.700001	0.049741	29.397219	4.082018	6.760250	12.386200	6.168750	0.000000	-10.000000	-0.025000	9.850000	807.333313	1023.000000	1023.000000	2046.000000
33.720001	0.051811	30.620218	6.763424	6.844336	11.179008	5.833452	0.000000	-10.000000	-0.016667	9.100000	810.833313	1023.000000	1023.000000	2046.000000
33.740002	0.052448	30.996933	6.088890	5.786419	13.357553	5.764071	0.000000	-10.000000	-0.008333	8.633333	814.000000	1023.000000	1023.000000	2046.000000
33.759998	0.050512	29.852579	5.181696	5.674285	12.668784	6.327813	0.000000	-10.000000	0.000000	7.750000	816.833313	1023.000000	1023.000000	2046.000000
33.779999	0.053056	31.356321	8.149126	5.801928	11.155295	6.249972	0.000000	-10.000000	0.000000	6.716667	819.666687	1023.000000	1023.000000	2046.000000
33.799999	0.054936	32.467457	7.639570	5.527522	13.058095	6.242271	0.000000	-10.000000	0.008333	5.216667	822.166687	1023.000000	1023.000000	2046.000000
33.820000	0.052099	30.790758	6.203242	5.157233	12.675318	6.754965	0.000000	-10.000000	0.025000	3.316667	824.166687	1023.000000	1023.000000	2046.000000
33.840000	0.054577	32.255146	8.696714	5.964873	11.345657	6.247900	0.000000	-10.000000	0.041667	1.083333	825.333313	1023.000000	1023.000000	2046.000000
33.860001	0.053835	31.816465	6.936240	5.525409	13.728856	5.625961	0.000000	-10.000000	0.050000	-1.266667	825.833313	1023.000000	1023.000000	2046.000000
33.880001	0.052347	30.936890	6.211731	5.229593	13.088514	6.407052	0.000000	-10.000000	0.050000	-3.666667	826.000000	1023.000000	1023.000000	2046.000000
33.900002	0.055840	33.001438	9.083343	5.958088	12.023044	5.936963	0.000000	-10.000000	0.066667	-6.050000	826.000000	1023.000000	1023.000000	2046.000000
33.919998	0.057828	34.176632	8.657823	6.291952	13.915082	5.311777	0.000000	-10.000000	0.083333	-8.050000	826.000000	1023.000000	1023.000000	2046.000000
33.939999	0.055835	32.998745	7.136896	5.490800	14.563752	5.807296	0.000000	-10.000000	0.108333	-9.466667	826.000000	1023.000000	1023.000000	2046.000000
33.959999	0.056295	33.270168	8.188354	6.133930	13.025170	5.922714	0.000000	-10.000000	0.125000	-10.566667	826.000000	1023.000000	1023.000000	2046.000000
33.980000	0.055986	33.087654	9.249390	6.374088	12.160952	5.303226	0.000000	-10.000000	0.141667	-11.650001	826.000000	1023.000000	1023.000000	2046.000000
34.000000	0.054779	32.374580	7.824778	6.433144	13.281959	4.834701	0.000000	-10.000000	0.150000	-12.750000	818.833313	1023.000000	1023.000000	2046.000000
34.020000	0.053618	31.688063	6.490374	5.938116	14.307194	4.952380	0.000000	-10.000000	0.158333	-13.716667	810.166687	1023.000000	1023.000000	2046.000000
34.040001	0.052460	31.004002	6.752052	5.917398	12.920177	5.414373	0.000000	-10.000000	0.175000	-14.550000	799.833313	1023.000000	1023.000000	2046.000000
34.060001	0.052371	30.951092	8.338577	6.176173	11.659400	4.776941	0.000000	-10.000000	0.200000	-15.450000	795.000000	1023.000000	1023.000000	2046.000000
34.080002	0.052085	30.782480	7.498762	6.247197	12.947094	4.089427	0.000000	-10.000000	0.225000	-16.316666	789.833313	1023.000000	1023.000000	2046.000000
34.099998	0.051016	30.150669	5.989130	5.719248	14.161747	4.280545	0.000000	-10.000000	0.241667	-17.183332	784.333313	1023.000000	1023.000000	2046.000000
34.119999	0.050566	29.884747	6.527905	5.775775	12.855091	4.725976	0.000000	-10.000000	0.275000	-18.000000	778.500000	1023.000000	1023.000000	2046.000000
34.139999	0.050763	30.000883	8.282267	6.115535	11.588511	4.014569	0.000000	-10.000000	0.308333	-18.950001	772.500000	1023.000000	1023.000000	2046.000000
34.160000	0.049884	29.481735	6.990475	5.807061	13.463232	3.220968	0.000000	-10.000000	0.341667	-19.800001	766.166687	1023.000000	1023.000000	2046.000000
34.180000	0.048773	28.824791	5.987886	5.291608	13.566809	3.978488	0.000000	-10.000000	0.366667	-20.716667	759.666687	1023.000000	1023.000000	2046.000000
34.200001	0.049152	29.049091	8.015899	5.724018	11.703920	3.605255	0.000000	-10.000000	0.375000	-21.283335	752.833313	1023.000000	1023.000000	2046.000000
34.220001	0.048228	28.502644	7.718329	5.365739	12.636106	2.782470	0.000000	-10.000000	0.383333	-21.866667	745.833313	1023.000000	1023.000000	2046.000000
34.240002	0.047175	27.880552	5.958212	4.902862	14.162644	2.856833	0.000000	-10.000000	0.383333	-22.450001	738.500000	1023.000000	1023.000000	2046.000000
34.259998	0.047234	27.915586	7.352418	5.153844	12.081498	3.327824	0.000000	-10.000000	0.400000	-23.066668	730.833313	1023.000000	1023.000000	2046.000000
34.279999	0.046913	27.725637	7.998207	5.097693	12.469041	2.160696	0.000000	-10.000000	0.433333	-23.633333	723.000000	1023.000000	1023.000000	2046.000000
34.299999	0.045447	26.859339	6.162482	4.437836	14.046476	2.212544	0.000000	-10.000000	0.466667	-24.000000	715.000000	1023.000000	1023.000000	2046.000000
34.320000	0.045932	27.146036	7.561269	4.871400	11.895346	2.818021	0.000000	-10.000000	0.500000	-24.383333	707.000000	1023.000000	1023.000000	2046.000000
34.340000	0.044818	26.487564	7.656500	4.654821	12.469098	1.707145	0.000000	-10.000000	0.508333	-24.800001	699.000000	1023.000000	1023.000000	2046.000000
34.360001	0.042204	24.942747	5.618989	3.956785	13.547393	1.819579	0.000000	-10.000000	0.525000	-25.066668	690.833313	1023.000000	1023.000000	2046.000000
34.380001	0.042042	24.846930	7.587286	4.392544	11.206010	1.661091	0.000000	-10.000000	0.516667	-25.283333	682.500000	1023.000000	1023.000000	2046.000000
34.400002	0.039814	23.530329	7.017168	3.810173	12.104716	0.598272	0.000000	-10.000000	0.525000	-25.416668	674.000000	1023.000000	1023.000000	2046.000000
34.419998	0.038645	22.839037	5.262935	3.412791	13.240371	0.922940	0.000000	-10.000000	0.516667	-25.466667	665.500000	1023.000000	1023.000000	2046.000000
34.439999	0.039600	23.403580	6.734977	3.997473	11.194441	1.476689	0.000000	-10.000000	0.533333	-25.866667	657.000000	1023.000000	1023.000000	2046.000000
34.459999	0.039194	23.163763	7.567830	4.198220	10.303052	1.094662	0.000000	-10.000000	0.558333	-26.516666	648.333313	1023.000000	1023.000000	2046.000000
34.480000	0.037995	22.454786	5.951664	3.649875	12.769062	0.084185	0.000000	-10.000000	0.600000	-27.250000	639.500000	1023.000000	1023.000000	2046.000000
34.500000	0.036712	21.696995	5.183976	3.479769	12.168617	0.864632	0.000000	-10.000000	0.633333	-27.766666	630.500000	1023.000000	1023.000000	2046.000000
34.520000	0.036187	21.386421	7.248996	3.679380	10.386241	0.071806	0.000000	-10.000000	0.641667	-27.783335	621.333313	1023.000000	1023.000000	2046.000000
34.540001	0.032307	19.093664	5.759960	2.756979	11.681686	-1.104960	0.000000	-10.000000	0.641667	-27.866667	612.000000	1023.000000	1023.000000	2046.000000
34.560001	0.029435	17.396067	4.245481	2.189677	11.722309	-0.761400	0.000000	-10.000000	0.625000	-27.750000	602.666687	1023.000000	1023.000000	2046.000000
34.580002	0.028759	16.996723	6.173717	2.639678	9.282297	-1.098969	0.000000	-10.000000	0.625000	-27.850000	593.333313	1023.000000	1023.000000	2046.000000
34.599998	0.025681	15.177747	4.327161	2.039265	10.771435	-1.960114	0.000000	-10.000000	0.625000	-27.916666	584.000000	1023.000000	1023.000000	2046.000000
34.619999	0.023908	14.129860	3.261687	1.813152	9.952457	-0.897436	0.000000	-10.000000	0.641667	-28.133333	574.666687	1023.000000	1023.000000	2046.000000
34.639999	0.023657	13.981433	5.153217	2.304995	8.067157	-1.543936	0.000000	-10.000000	0.650000	-28.200001	565.333313	1023.000000	1023.000000	2046.000000
34.660000	0.020776	12.278738	3.380123	1.657408	9.388379	-2.147172	0.000000	-10.000000	0.650000	-28.300001	556.000000	1023.000000	1023.000000	2046.000000
34.680000	0.019198	11.345752	1.950981	1.240576	9.324316	-1.170121	0.000000	-10.000000	0.650000	-28.183334	546.500000	1023.000000	1023.000000	2046.000000
34.700001	0.018825	11.125640	3.276127	1.865839	7.092573	-1.108899	0.000000	-10.000000	0.650000	-28.400002	537.000000	1023.000000	1023.000000	2046.000000
34.720001	0.016822	9.941552	3.756680	1.570617	6.250129	-1.635874	0.000000	-10.000000	0.650000	-28.316668	527.500000	1023.000000	1023.000000	2046.000000
34.740002	0.015189	8.976668	2.079512	1.253638	7.560909	-1.917390	0.000000	-10.000000	0.650000	-28.383333	518.000000	1023.000000	1023.000000	2046.000000
34.759998	0.013623	8.050933	0.898554	0.552132	7.882978	-1.282732	0.000000	-10.000000	0.650000	-28.183334	508.666656	1023.000000	1023.000000	2046.000000
34.779999	0.010892	6.437225	0.503021	0.509183	6.360138	-0.935117	0.000000	-10.000000	0.641667	-28.183334	499.166656	1023.000000	1023.000000	2046.000000
34.799999	0.003981	2.352740	-0.672965	0.340755	3.903489	-1.218539	0.000000	-10.000000	0.641667	-28.100000	489.833344	1023.000000	1023.000000	2046.000000
34.820000	-0.012482	-7.376998	-6.389039	-0.302361	1.327812	-2.013410	0.000000	-10.000000	0.641667	-28.116667	480.333344	1023.000000	1023.000000	2046.000000
34.840000	-0.012770	-7.547186	-6.406931	-0.522203	1.739973	-2.358024	0.000000	-10.000000	0.650000	-28.083334	471.000000	1023.000000	1023.000000	2046.000000
34.860001	-0.011432	-6.756030	-6.154316	-0.588932	2.492520	-2.505301	0.000000	-10.000000	0.650000	-28.166666	461.666656	1023.000000	1023.000000	2046.000000
34.880001	-0.010271	-6.070452	-5.429410	-0.779583	2.635873	-2.497333	0.000000	-10.000000	0.633333	-27.916666	452.333344	1023.000000	1023.000000	2046.000000
34.900002	-0.013561	-8.014356	-6.277909	-1.226798	1.973696	-2.483344	0.000000	-10.000000	0.616667	-27.716667	443.000000	1023.000000	1023.000000	2046.000000
34.919998	-0.013456	-7.952210	-6.077784	-1.881771	2.325506	-2.318161	0.000000	-10.000000	0.608333	-27.400000	433.666656	1023.000000	1023.000000	2046.000000
34.939999	-0.014468	-8.550865	-6.781257	-2.153589	2.791809	-2.407828	0.000000	-10.000000	0.616667	-27.366667	424.500000	1023.000000	1023.000000	2046.000000
34.959999	-0.014988	-8.858169	-6.985357	-2.635790	3.109918	-2.346939	0.000000	-10.000000	0.600000	-27.116667	415.500000	1023.000000	1023.000000	2046.000000
34.980000	0.001116	0.659566	-0.910874	-2.412820	5.625954	-1.642694	0.000000	-10.000000	0.575000	-26.866667	406.500000	1023.000000	1023.000000	2046.000000
35.000000	0.009366	5.535036	2.834433	-1.263277	5.596130	-1.632250	0.000000	-10.000000	0.533333	-26.383333	397.500000	1023.000000	1023.000000	2046.000000
35.020000	0.008678	5.128561	4.154206	-1.062656	4.480951	-2.443940	0.000000	-10.000000	0.516667	-26.000000	388.666656	1023.000000	1023.000000	2046.000000
35.040001	0.007215	4.264089	3.276817	-1.656343	5.502357	-2.858744	0.000000	-10.000000	0.500000	-25.516666	379.833344	1023.000000	1023.000000	2046.000000
35.060001	0.007343	4.339645	2.152623	-1.794197	6.912727	-2.931507	0.000000	-10.000000	0.483333	-25.166668	371.333344	1023.000000	1023.000000	2046.000000
35.080002	0.007548	4.460702	2.558163	-1.764395	5.939312	-2.272377	0.000000	-10.000000	0.475000	-24.783335	363.000000	1023.000000	1023.000000	2046.000000
35.099998	0.008321	4.917791	4.267976	-1.153370	4.666454	-2.863270	0.000000	-10.000000	0.458333	-24.416668	355.000000	1023.000000	1023.000000	2046.000000
35.119999	0.006340	3.747113	4.021170	-2.027000	4.902437	-3.149493	0.000000	-10.000000	0.475000	-24.183334	346.666656	1023.000000	1023.000000	2046.000000
35.139999	0.006277	3.709681	2.529300	-1.981190	6.499926	-3.338355	0.000000	-10.000000	0.466667	-24.100000	338.333344	1023.000000	1023.000000	2046.000000
35.160000	0.006189	3.657732	2.298155	-2.530219	6.342745	-2.452950	0.000000	-10.000000	0.475000	-24.066668	330.000000	1023.000000	1023.000000	2046.000000
35.180000	0.006211	3.670648	3.107477	-1.981476	4.907320	-2.362674	0.000000	-10.000000	0.458333	-23.983334	322.000000	1023.000000	1023.000000	2046.000000
35.200001	0.006063	3.583308	4.290204	-1.719735	3.809734	-2.796894	0.000000	-10.000000	0.458333	-23.700001	314.000000	1023.000000	1023.000000	2046.000000
35.220001	0.003493	2.064521	3.860298	-2.572808	3.888657	-3.111626	0.000000	-10.000000	0.450000	-23.516666	306.333344	1023.000000	1023.000000	2046.000000
35.240002	-0.004312	-2.548666	0.078032	-3.133258	3.648536	-3.141975	0.000000	-10.000000	0.450000	-23.266666	298.666656	1023.000000	1023.000000	2046.000000
35.259998	-0.000435	-0.256940	0.778985	-3.321901	5.122643	-2.836667	0.000000	-10.000000	0.441667	-23.133333	291.000000	1023.000000	1023.000000	2046.000000
35.279999	0.003517	2.078806	2.046715	-3.247345	5.874915	-2.595479	0.000000	-10.000000	0.425000	-22.883333	283.166656	1023.000000	1023.000000	2046.000000
35.299999	-0.000932	-0.550673	0.987753	-3.014122	3.883197	-2.407501	0.000000	-10.000000	0.408333	-22.600000	275.500000	1023.000000	1023.000000	2046.000000
35.320000	-0.005742	-3.393291	0.287790	-2.979776	1.996773	-2.698079	0.000000	-10.000000	0.383333	-22.416666	268.000000	1023.000000	1023.000000	2046.000000
35.340000	0.004745	2.804441	4.587878	-2.622849	4.077061	-3.237648	0.000000	-10.000000	0.375000	-22.200001	260.500000	1023.000000	1023.000000	2046.000000
35.360001	-0.002727	-1.611475	1.185060	-3.653374	4.178425	-3.321586	0.000000	-10.000000	0.366667	-22.033333	253.000000	1023.000000	1023.000000	2046.000000
35.380001	-0.001935	-1.143391	0.540190	-3.884185	5.206971	-3.006367	0.000000	-10.000000	0.366667	-21.650000	245.666672	1023.000000	1023.000000	2046.000000
35.400002	0.011335	6.698804	5.009845	-2.613260	6.988696	-2.686476	0.000000	-10.000000	0.358333	-21.333334	238.500000	1023.000000	1023.000000	2046.000000
35.419998	-0.016010	-9.461983	-4.000539	-3.538348	1.594465	-3.517560	0.000000	-10.000000	0.350000	-21.016666	231.500000	1023.000000	1023.000000	2046.000000
35.439999	0.013354	7.892305	7.518429	-2.241886	5.482014	-2.866252	0.000000	-10.000000	0.350000	-20.800001	224.500000	1023.000000	1023.000000	2046.000000
35.459999	0.007615	4.500258	5.073204	-2.996779	5.810142	-3.386308	0.000000	-10.000000	0.350000	-20.633333	217.500000	1023.000000	1023.000000	2046.000000
35.480000	0.007526	4.447673	3.853405	-3.184316	6.855256	-3.076672	0.000000	-10.000000	0.350000	-20.400000	210.500000	1023.000000	1023.000000	2046.000000
35.500000	0.010555	6.237824	4.968709	-3.208660	6.848174	-2.370398	0.000000	-10.000000	0.341667	-20.283333	203.666672	1023.000000	1023.000000	2046.000000
35.520000	-0.014475	-8.554714	-4.290635	-3.369470	3.088356	-3.982965	0.000000	-10.000000	0.341667	-20.050001	197.000000	1023.000000	1023.000000	2046.000000
35.540001	0.010184	6.018495	6.035183	-2.687277	4.921266	-2.250677	0.000000	-10.000000	0.333333	-19.883333	190.333328	1023.000000	1023.000000	2046.000000
35.560001	0.007192	4.250686	5.964917	-3.640206	4.889669	-2.963694	0.000000	-10.000000	0.325000	-19.616667	183.666672	1023.000000	1023.000000	2046.000000
35.580002	-0.013428	-7.935857	-4.150752	-3.721356	3.861612	-3.925360	0.000000	-10.000000	0.308333	-19.216667	177.000000	1023.000000	1023.000000	2046.000000
35.599998	0.006409	3.787937	4.303834	-3.924542	6.319623	-2.910979	0.000000	-10.000000	0.283333	-18.916668	170.666672	1023.000000	1023.000000	2046.000000
35.619999	0.008657	5.116270	4.852916	-3.046405	5.278347	-1.968589	0.000000	-10.000000	0.266667	-18.550001	164.333328	1023.000000	1023.000000	2046.000000
35.639999	0.011310	6.684340	7.179349	-2.701471	4.313282	-2.106822	0.000000	-10.000000	0.250000	-18.216667	158.000000	1023.000000	1023.000000	2046.000000
35.660000	0.006895	4.075210	5.708221	-3.732428	4.757084	-2.657667	0.000000	-10.000000	0.241667	-17.916668	151.833328	1023.000000	1023.000000	2046.000000
35.680000	0.008338	4.927761	4.767372	-3.426839	5.696467	-2.109239	0.000000	-10.000000	0.241667	-17.550001	146.000000	1023.000000	1023.000000	2046.000000
35.700001	0.009993	5.906090	6.028023	-2.714059	4.409934	-1.817808	0.000000	-10.000000	0.233333	-17.383333	140.333328	1023.000000	1023.000000	2046.000000
35.720001	0.005825	3.442350	6.138673	-3.421844	3.206822	-2.481301	0.000000	-10.000000	0.225000	-16.950001	134.500000	1023.000000	1023.000000	2046.000000
35.740002	-0.015345	-9.068841	-3.502903	-4.363245	1.357780	-2.560473	0.000000	-10.000000	0.208333	-16.550001	128.666672	1023.000000	1023.000000	2046.000000
35.759998	0.000281	0.165832	3.515560	-4.197557	4.231299	-3.383470	0.000000	-10.000000	0.200000	-15.983334	123.000000	1023.000000	1023.000000	2046.000000
35.779999	0.003281	1.939098	3.871014	-3.405002	3.486977	-2.013891	0.000000	-10.000000	0.200000	-15.516667	117.666664	1023.000000	1023.000000	2046.000000
35.799999	0.006776	4.004579	6.953223	-3.223864	2.002912	-1.727692	0.000000	-10.000000	0.200000	-15.200001	112.500000	1023.000000	1023.000000	2046.000000
35.820000	-0.021250	-12.558800	-4.528402	-4.756347	-2.058906	-1.215144	0.000000	-10.000000	0.200000	-14.933333	107.500000	1023.000000	1023.000000	2046.000000
35.840000	-0.000866	-0.512065	2.860343	-3.207101	3.714148	-3.879455	0.000000	-10.000000	0.200000	-14.700001	102.500000	1023.000000	1023.000000	2046.000000
35.860001	0.000991	0.585972	2.783248	-3.169914	3.774426	-2.801787	0.000000	-10.000000	0.183333	-14.200001	97.666664	1023.000000	1023.000000	2046.000000
35.880001	0.001739	1.027719	5.182214	-3.349417	1.462695	-2.267772	0.000000	-10.000000	0.150000	-13.400001	92.833336	1023.000000	1023.000000	2046.000000
35.900002	-0.001428	-0.844125	3.676358	-4.419150	3.125780	-3.227113	0.000000	-10.000000	0.116667	-12.450000	88.333336	1023.000000	1023.000000	2046.000000
35.919998	-0.002250	-1.329773	1.988668	-2.940465	3.315432	-3.693408	0.000000	-10.000000	0.100000	-11.266666	84.000000	1023.000000	1023.000000	2046.000000
35.939999	-0.002268	-1.340164	4.911856	-4.405055	1.118657	-2.965623	0.000000	-10.000000	0.100000	-10.600000	80.333336	1023.000000	1023.000000	2046.000000
35.959999	-0.028343	-16.750599	-5.199446	-5.821027	-1.281315	-4.448812	0.000000	-10.000000	0.100000	-10.216667	76.833336	1023.000000	1023.000000	2046.000000
35.980000	-0.007653	-4.522719	1.807162	-3.079184	1.285128	-4.535825	0.000000	-10.000000	0.091667	-10.433333	73.500000	1023.000000	1023.000000	2046.000000
36.000000	-0.034063	-20.131174	-9.700127	-3.285428	-4.346174	-2.799445	0.000000	-10.000000	0.083333	-10.683333	70.000000	1023.000000	1023.000000	2046.000000
36.020000	-0.032749	-19.354647	-9.464528	-2.734419	-3.484946	-3.670755	0.000000	-10.000000	0.083333	-10.883333	66.500000	1023.000000	1023.000000	2046.000000
36.040001	-0.033878	-20.021921	-10.249022	-3.724864	-3.743922	-2.304113	0.000000	-10.000000	0.083333	-10.950000	62.833332	1023.000000	1023.000000	2046.000000
36.060001	-0.029395	-17.372232	-8.858357	-1.924846	-3.686993	-2.902036	0.000000	-10.000000	0.091667	-10.883333	59.166668	1023.000000	1023.000000	2046.000000
36.080002	-0.037601	-22.222082	-11.830602	-2.220842	-4.845350	-3.325289	0.000000	-10.000000	0.091667	-10.683333	55.500000	1023.000000	1023.000000	2046.000000
36.099998	-0.040057	-23.673443	-13.093136	-3.237643	-3.415279	-3.927384	0.000000	-10.000000	0.083333	-10.316667	52.000000	1023.000000	1023.000000	2046.000000
36.119999	-0.038480	-22.741524	-13.776267	-2.800331	-3.430721	-2.734204	0.000000	-10.000000	0.075000	-9.833334	48.500000	1023.000000	1023.000000	2046.000000
36.139999	-0.031955	-18.885563	-10.199944	-1.397093	-6.713241	-0.575284	0.000000	-10.000000	0.058333	-9.433333	45.166668	1023.000000	1023.000000	2046.000000
36.160000	-0.035291	-20.856840	-11.643805	-1.555409	-5.506742	-2.150884	0.000000	-10.000000	0.066667	-9.150000	42.000000	1023.000000	1023.000000	2046.000000
36.180000	-0.036224	-21.408268	-13.261103	-2.332536	-5.173172	-0.641456	0.000000	-10.000000	0.066667	-9.000000	39.000000	1023.000000	1023.000000	2046.000000
36.200001	-0.030767	-18.183577	-10.776346	-1.289500	-5.143142	-0.974589	0.000000	-10.000000	0.066667	-8.833333	36.000000	1023.000000	1023.000000	2046.000000
36.220001	-0.038050	-22.487728	-10.675814	-3.660863	-6.195293	-1.955759	0.000000	-10.000000	0.058333	-8.733334	33.000000	1023.000000	1023.000000	2046.000000
36.240002	-0.040364	-23.855133	-12.051414	-6.231833	-4.739572	-0.832313	0.000000	-10.000000	0.050000	-8.383333	30.000000	1023.000000	1023.000000	2046.000000
36.259998	-0.031334	-18.518396	-13.228289	-0.026092	-3.764498	-1.499516	0.000000	-10.000000	0.050000	-7.816667	27.166666	1023.000000	1023.000000	2046.000000
36.279999	-0.034116	-20.162315	-13.612413	-0.534305	-5.551518	-0.464079	0.000000	-10.000000	0.050000	-7.166667	24.666666	1023.000000	1023.000000	2046.000000
36.299999	-0.034369	-20.312178	-11.139421	-1.411168	-5.251186	-2.510404	0.000000	-10.000000	0.050000	-6.616667	22.166666	1023.000000	1023.000000	2046.000000
36.320000	-0.035081	-20.733160	-11.816558	-2.505965	-4.550911	-1.859726	0.000000	-10.000000	0.050000	-6.316667	19.833334	1023.000000	1023.000000	2046.000000
36.340000	-0.036299	-21.452684	-13.947257	-1.747948	-4.406063	-1.351416	0.000000	-10.000000	0.041667	-5.883333	17.500000	1023.000000	1023.000000	2046.000000
36.360001	-0.030388	-17.959122	-11.385077	-1.803622	-3.758611	-1.011812	0.000000	-10.000000	0.041667	-5.383333	15.666667	1023.000000	1023.000000	2046.000000
36.380001	-0.032560	-19.242985	-11.112687	-1.838053	-4.236225	-2.056020	0.000000	-10.000000	0.041667	-4.633333	14.000000	1023.000000	1023.000000	2046.000000
36.400002	-0.034866	-20.605865	-10.674610	-2.526644	-4.865963	-2.538649	0.000000	-10.000000	0.033333	-3.916667	12.500000	1023.000000	1023.000000	2046.000000
36.419998	-0.035502	-20.981766	-9.712808	-4.048723	-4.692433	-2.527803	0.000000	-10.000000	0.025000	-3.283333	11.166667	1023.000000	1023.000000	2046.000000
36.439999	-0.034752	-20.538286	-11.282090	-2.843797	-4.305809	-2.106590	0.000000	-10.000000	0.008333	-2.833333	10.000000	1023.000000	1023.000000	2046.000000
36.459999	-0.029744	-17.578892	-10.070432	-3.146094	-3.757875	-0.604490	0.000000	-10.000000	0.016667	-2.633333	9.000000	1023.000000	1023.000000	2046.000000
36.480000	-0.027065	-15.995700	-8.079971	-3.114215	-3.324746	-1.476768	0.000000	-10.000000	0.008333	-2.750000	8.166667	1023.000000	1023.000000	2046.000000
36.500000	-0.035236	-20.824377	-10.494155	-2.321889	-5.786355	-2.221979	0.000000	-10.000000	0.016667	-3.116667	7.333333	1023.000000	1023.000000	2046.000000
36.520000	-0.008319	-4.916743	1.485584	-2.904401	-3.161093	-0.336833	0.000000	-10.000000	0.016667	-3.533334	6.333333	1023.000000	1023.000000	2046.000000
36.540001	-0.034062	-20.130716	-9.530031	-2.897101	-4.811587	-2.891998	0.000000	-10.000000	0.025000	-3.866667	5.000000	1023.000000	1023.000000	2046.000000
36.560001	-0.030722	-18.156900	-5.954589	-4.844403	-5.889021	-1.468887	0.000000	-10.000000	0.033333	-4.050000	3.666667	1023.000000	1023.000000	2046.000000
36.580002	-0.031695	-18.731483	-9.474352	-2.694684	-5.341949	-1.220499	0.000000	-10.000000	0.041667	-4.150000	2.333333	1023.000000	1023.000000	2046.000000
36.599998	-0.029720	-17.564528	-9.811031	-1.706759	-4.351708	-1.695029	0.000000	-10.000000	0.041667	-4.200000	1.166667	1023.000000	1023.000000	2046.000000
36.619999	-0.031411	-18.564156	-9.634857	-3.771776	-3.584034	-1.573488	0.000000	-10.000000	0.041667	-4.183333	0.000000	1023.000000	1023.000000	2046.000000
36.639999	-0.002776	-1.640390	1.260773	-1.790286	-1.614370	0.503494	0.000000	-10.000000	0.041667	-4.166667	-1.166667	1023.000000	1023.000000	2046.000000
36.660000	-0.030588	-18.077799	-10.238351	-1.969232	-4.153147	-1.717069	0.000000	-10.000000	0.041667	-4.166667	-2.333333	1023.000000	1023.000000	2046.000000
36.680000	-0.025995	-15.363049	-7.770024	-3.566298	-3.242699	-0.784026	0.000000	-10.000000	0.041667	-4.183333	-3.666667	1023.000000	1023.000000	2046.000000
36.700001	-0.003798	-2.244710	0.936462	-2.533584	-0.935341	0.287753	0.000000	-10.000000	0.041667	-4.183333	-5.000000	1023.000000	1023.000000	2046.000000
36.720001	-0.029811	-17.618481	-11.272097	-1.669735	-2.757794	-1.918855	0.000000	-10.000000	0.050000	-4.183333	-6.500000	1023.000000	1023.000000	2046.000000
36.740002	-0.032195	-19.027266	-9.882298	-3.975107	-4.576143	-0.593718	0.000000	-10.000000	0.050000	-4.233334	-8.000000	1023.000000	1023.000000	2046.000000
36.759998	-0.023153	-13.683291	-7.924709	-1.019194	-3.314983	-1.424405	0.000000	-10.000000	0.050000	-4.350000	-9.333333	1023.000000	1023.000000	2046.000000
36.779999	-0.029425	-17.389999	-8.344767	-2.269919	-4.900066	-1.875249	0.000000	-10.000000	0.050000	-4.466667	-10.833333	1023.000000	1023.000000	2046.000000
36.799999	-0.003221	-1.903395	1.905204	-1.273731	-3.551500	1.016632	0.000000	-10.000000	0.050000	-4.633333	-12.166667	1023.000000	1023.000000	2046.000000
36.820000	-0.030818	-18.213476	-10.345760	-1.572791	-4.952983	-1.341942	0.000000	-10.000000	0.050000	-4.733334	-13.833333	1023.000000	1023.000000	2046.000000
36.840000	-0.024556	-14.512420	-6.562467	-2.696068	-3.971867	-1.282019	0.000000	-10.000000	0.050000	-4.783333	-15.333333	1023.000000	1023.000000	2046.000000
36.860001	-0.023922	-14.137671	-8.299742	-1.565408	-3.878656	-0.393865	0.000000	-10.000000	0.041667	-4.783333	-17.000000	1023.000000	1023.000000	2046.000000
36.880001	0.001423	0.841065	1.755529	-0.291179	-2.423789	1.800503	0.000000	-10.000000	0.041667	-4.750000	-18.666666	1023.000000	1023.000000	2046.000000
36.900002	-0.028220	-16.677807	-10.049978	-1.129834	-3.826590	-1.671406	0.000000	-10.000000	0.041667	-4.633334	-20.166666	1023.000000	1023.000000	2046.000000
36.919998	-0.024536	-14.500726	-8.630049	-2.432829	-3.881491	0.443644	0.000000	-10.000000	0.050000	-4.450000	-21.833334	1023.000000	1023.000000	2046.000000
36.939999	-0.000310	-0.182961	1.883307	-1.950105	-0.758611	0.642449	0.000000	-10.000000	0.050000	-4.200000	-23.166666	1023.000000	1023.000000	2046.000000
36.959999	-0.027197	-16.073458	-10.407387	-2.208087	-3.833532	0.375548	0.000000	-10.000000	0.041667	-3.966667	-24.666666	1023.000000	1023.000000	2046.000000
36.980000	0.000793	0.468554	2.016878	-1.599128	-1.251300	1.302104	0.000000	-10.000000	0.033333	-3.683333	-26.000000	1023.000000	1023.000000	2046.000000
37.000000	-0.025231	-14.911642	-9.490514	-2.019212	-3.239052	-0.162865	0.000000	-10.000000	0.025000	-3.383333	-27.333334	1023.000000	1023.000000	2046.000000
37.020000	0.001405	0.830545	1.222555	-0.518824	-1.817542	1.944356	0.000000	-10.000000	0.016667	-2.983333	-28.500000	1023.000000	1023.000000	2046.000000
37.040001	-0.026082	-15.414680	-10.318807	-0.774788	-4.112046	-0.209039	0.000000	-10.000000	0.016667	-2.433333	-29.500000	1023.000000	1023.000000	2046.000000
37.060001	-0.025700	-15.188421	-8.486300	-1.530530	-4.432231	-0.739360	0.000000	-10.000000	0.008333	-1.416667	-30.333334	1023.000000	1023.000000	2046.000000
37.080002	-0.025161	-14.870255	-8.203762	-0.779812	-5.756304	-0.130377	0.000000	-10.000000	0.008333	-0.583333	-30.833334	1023.000000	1023.000000	2046.000000
37.099998	-0.003026	-1.788441	2.628681	-1.713903	-3.307389	0.604169	0.000000	-10.000000	0.000000	0.000000	-31.000000	1023.000000	1023.000000	2046.000000
37.119999	-0.028436	-16.805428	-9.248358	-1.336712	-5.477475	-0.742883	0.000000	-10.000000	0.000000	0.000000	-31.000000	1023.000000	1023.000000	2046.000000
37.139999	-0.024488	-14.472205	-7.480530	-0.490439	-6.947964	0.446728	0.000000	-10.000000	0.000000	0.566667	-31.000000	1023.000000	1023.000000	2046.000000
37.160000	-0.001324	-0.782269	2.280337	-0.590226	-3.547865	1.075486	0.000000	-10.000000	0.000000	1.400000	-31.000000	1023.000000	1023.000000	2046.000000
37.180000	-0.025330	-14.970083	-9.163917	-0.013136	-5.165460	-0.627571	0.000000	-10.000000	-0.016667	3.100000	-31.000000	1023.000000	1023.000000	2046.000000
37.200001	-0.000551	-0.325496	3.587551	-1.934371	-1.187086	-0.791591	0.000000	-10.000000	-0.041667	5.550000	-31.000000	1023.000000	1023.000000	2046.000000
37.220001	-0.026376	-15.588045	-8.820724	-1.264927	-4.285943	-1.216451	0.000000	-10.000000	-0.075000	8.583334	-31.000000	1023.000000	1023.000000	2046.000000
37.240002	-0.002215	-1.309133	2.258781	-1.654559	-1.855818	-0.057537	0.000000	-10.000000	-0.108333	11.566667	-31.000000	1023.000000	1023.000000	2046.000000
37.259998	-0.024132	-14.262084	-7.765224	-1.708129	-5.629868	0.841137	0.000000	-10.000000	-0.150000	13.883333	-31.000000	1023.000000	1023.000000	2046.000000
37.279999	-0.022397	-13.236612	-7.026833	-0.574191	-6.061847	0.426259	0.000000	-10.000000	-0.200000	15.800000	-31.000000	1023.000000	1023.000000	2046.000000
37.299999	-0.018963	-11.207303	-2.508904	-2.845785	-2.886131	-2.966483	0.000000	-10.000000	-0.233333	17.516666	-13.000000	1023.000000	1023.000000	2046.000000
37.320000	-0.028547	-16.871134	-7.495394	-1.376112	-6.027822	-1.971807	0.000000	-10.000000	-0.266667	19.066668	6.833333	1023.000000	1023.000000	2046.000000
37.340000	-0.026408	-15.607220	-5.419795	-4.567447	-3.038782	-2.581196	0.000000	-10.000000	-0.308333	20.400000	28.833334	1023.000000	1023.000000	2046.000000
37.360001	-0.023192	-13.706651	-6.807222	-2.849957	-3.142621	-0.906850	0.000000	-10.000000	-0.366667	21.733334	35.166668	1023.000000	1023.000000	2046.000000
37.380001	-0.030996	-18.318819	-7.780499	-4.829779	-5.658636	-0.049905	0.000000	-10.000000	-0.400000	23.016666	42.000000	1023.000000	1023.000000	2046.000000
37.400002	-0.026701	-15.780406	-10.050078	-0.627153	-5.336527	0.233352	0.000000	-10.000000	-0.433333	24.383333	49.333332	1023.000000	1023.000000	2046.000000
37.419998	-0.018891	-11.164479	-7.155286	-1.808627	-4.040085	1.839518	0.000000	-10.000000	-0.466667	25.366667	57.166668	1023.000000	1023.000000	2046.000000
37.439999	-0.019078	-11.274856	-5.360538	-1.625608	-3.560116	-0.728593	0.000000	-10.000000	-0.508333	26.483334	65.500000	1023.000000	1023.000000	2046.000000
37.459999	-0.023106	-13.655498	-5.372701	-3.491172	-3.440021	-1.351603	0.000000	-10.000000	-0.533333	27.416666	74.333336	1023.000000	1023.000000	2046.000000
37.480000	-0.024480	-14.467587	-11.302500	-0.318150	-3.644583	0.797645	0.000000	-10.000000	-0.558333	28.600000	83.333336	1023.000000	1023.000000	2046.000000
37.500000	-0.025268	-14.933251	-11.009871	0.797385	-6.224628	1.503863	0.000000	-10.000000	-0.583333	29.200001	92.833336	1023.000000	1023.000000	2046.000000
37.520000	-0.021163	-12.507403	-7.677723	-1.686439	-2.778817	-0.364424	0.000000	-10.000000	-0.608333	29.800001	102.500000	1023.000000	1023.000000	2046.000000
37.540001	-0.014349	-8.479973	-8.042377	1.105442	-1.719066	0.176028	0.000000	-10.000000	-0.633333	29.966667	112.500000	1023.000000	1023.000000	2046.000000
37.560001	-0.011515	-6.805629	-3.455574	-1.482023	-2.802366	0.934334	0.000000	-10.000000	-0.675000	30.650002	122.500000	1023.000000	1023.000000	2046.000000
37.580002	0.005321	3.144685	1.288952	2.184512	1.113554	-1.442334	0.000000	-10.000000	-0.700000	31.133333	132.500000	1023.000000	1023.000000	2046.000000
37.599998	-0.008459	-4.999240	-2.053673	-2.472861	-2.649841	2.177135	0.000000	-10.000000	-0.716667	31.983334	142.666672	1023.000000	1023.000000	2046.000000
37.619999	-0.011468	-6.777528	-5.242684	-0.446467	-0.141865	-0.946511	0.000000	-10.000000	-0.716667	32.366669	153.166672	1023.000000	1023.000000	2046.000000
37.639999	-0.009981	-5.898748	-5.673128	-0.997231	-1.750348	2.521958	0.000000	-10.000000	-0.750000	32.816669	164.000000	1023.000000	1023.000000	2046.000000
37.660000	0.015954	9.428845	3.503710	2.335360	3.593410	-0.003635	0.000000	-10.000000	-0.775000	33.283337	174.833328	1023.000000	1023.000000	2046.000000
37.680000	-0.009935	-5.871752	-4.516685	-4.012016	-0.099784	2.756734	0.000000	-10.000000	-0.800000	33.900002	185.833328	1023.000000	1023.000000	2046.000000
37.700001	0.022164	13.098840	4.761042	2.806798	3.727715	1.803284	0.000000	-10.000000	-0.825000	34.866669	196.833328	1023.000000	1023.000000	2046.000000
37.720001	-0.007036	-4.158248	-3.942067	-3.164490	-0.050143	2.998452	0.000000	-10.000000	-0.858333	35.549999	208.333328	1023.000000	1023.000000	2046.000000
37.740002	0.026387	15.594582	6.707876	1.769475	4.615954	2.501276	0.000000	-10.000000	-0.900000	36.299999	220.000000	1023.000000	1023.000000	2046.000000
37.759998	-0.000126	-0.074656	-4.351607	0.188308	1.502629	2.586013	0.000000	-10.000000	-0.891667	36.666668	232.000000	1023.000000	1023.000000	2046.000000
37.779999	0.026887	15.889954	5.958360	2.966357	4.964781	2.000455	0.000000	-10.000000	-0.908333	36.766666	244.333328	1023.000000	1023.000000	2046.000000
37.799999	-0.007655	-4.523940	-3.719838	-4.391742	-0.372299	3.959938	0.000000	-10.000000	-0.891667	36.750000	256.666656	1023.000000	1023.000000	2046.000000
37.820000	0.029836	17.632856	6.540743	3.176072	5.703638	2.212404	0.000000	-10.000000	-0.908333	36.583336	269.000000	1023.000000	1023.000000	2046.000000
37.840000	-0.002747	-1.623756	-1.840963	-5.254309	1.939234	3.532282	0.000000	-10.000000	-0.891667	36.950001	281.000000	1023.000000	1023.000000	2046.000000
37.860001	0.034548	20.417622	7.345255	4.357345	5.965221	2.749800	0.000000	-10.000000	-0.891667	37.100002	293.333344	1023.000000	1023.000000	2046.000000
37.880001	0.002107	1.245420	-3.535744	-1.576332	1.643737	4.713758	0.000000	-10.000000	-0.891667	37.350002	305.666656	1023.000000	1023.000000	2046.000000
37.900002	0.035240	20.826897	7.089878	4.166997	6.736412	2.833610	0.000000	-10.000000	-0.891667	37.166668	318.333344	1023.000000	1023.000000	2046.000000
37.919998	0.007550	4.462334	-0.144478	-2.018291	4.487095	2.138007	0.000000	-10.000000	-0.908333	36.883335	330.666656	1023.000000	1023.000000	2046.000000
37.939999	0.034301	20.271826	6.672663	3.572714	7.377399	2.649049	0.000000	-10.000000	-0.900000	36.966667	343.000000	1023.000000	1023.000000	2046.000000
37.959999	0.007439	4.396450	-4.807229	1.814624	2.306453	5.082602	0.000000	-10.000000	-0.883333	36.850002	355.166656	1023.000000	1023.000000	2046.000000
37.980000	0.038773	22.914991	9.411808	2.023798	8.459059	3.020327	0.000000	-10.000000	-0.858333	36.900002	367.500000	1023.000000	1023.000000	2046.000000
38.000000	0.019976	11.806015	-0.118485	2.472292	3.474267	5.977941	0.000000	-10.000000	-0.858333	36.450001	379.833344	1023.000000	1023.000000	2046.000000
38.020000	0.021153	12.501485	1.002520	3.745233	2.126611	5.627121	0.000000	-10.000000	-0.858333	36.150002	392.000000	1023.000000	1023.000000	2046.000000
38.040001	0.041044	24.257292	10.078491	3.209080	7.729232	3.240488	0.000000	-10.000000	-0.858333	35.750000	404.000000	1023.000000	1023.000000	2046.000000
38.060001	0.015058	8.899504	-2.687104	4.136582	1.715043	5.734983	0.000000	-10.000000	-0.850000	35.400002	416.000000	1023.000000	1023.000000	2046.000000
38.080002	0.021759	12.859285	2.917258	1.113930	5.279382	3.548714	0.000000	-10.000000	-0.841667	35.250000	428.000000	1023.000000	1023.000000	2046.000000
38.099998	0.023940	14.148341	2.333840	1.869419	4.653111	5.291971	0.000000	-10.000000	-0.825000	34.916668	440.000000	1023.000000	1023.000000	2046.000000
38.119999	0.023147	13.680043	0.623409	2.027350	4.391778	6.637506	0.000000	-10.000000	-0.808333	34.750000	451.833344	1023.000000	1023.000000	2046.000000
38.139999	0.028386	16.775944	2.767861	1.528264	7.829962	4.649857	0.000000	-10.000000	-0.783333	34.466667	463.500000	1023.000000	1023.000000	2046.000000
38.160000	0.027598	16.310246	2.413397	1.277448	7.829259	4.790142	0.000000	-10.000000	-0.766667	34.416668	474.833344	1023.000000	1023.000000	2046.000000
38.180000	0.028329	16.742527	2.423604	1.423802	7.455018	5.440103	0.000000	-10.000000	-0.741667	34.266666	486.333344	1023.000000	1023.000000	2046.000000
38.200001	0.025782	15.237091	-0.431711	3.503613	5.442077	6.723113	0.000000	-10.000000	-0.725000	33.966667	497.666656	1023.000000	1023.000000	2046.000000
38.220001	0.047019	27.788147	8.326830	4.572790	6.855341	8.033187	0.000000	-10.000000	-0.716667	33.483334	509.166656	1023.000000	1023.000000	2046.000000
38.240002	0.027829	16.447014	-1.297474	5.281094	4.554190	7.909204	0.000000	-10.000000	-0.716667	33.100002	520.333313	1023.000000	1023.000000	2046.000000
38.259998	0.051112	30.207029	10.470548	3.889375	9.506638	6.340468	0.000000	-10.000000	-0.716667	32.883335	531.500000	1023.000000	1023.000000	2046.000000
38.279999	0.024708	14.602166	-2.117146	4.873652	4.500926	7.344734	0.000000	-10.000000	-0.708333	32.766666	542.500000	1023.000000	1023.000000	2046.000000
38.299999	0.048197	28.484200	9.531535	3.647024	9.816457	5.489183	0.000000	-10.000000	-0.683333	32.433334	553.500000	1023.000000	1023.000000	2046.000000
38.320000	0.021721	12.836875	-1.856774	3.625270	4.608806	6.459573	0.000000	-10.000000	-0.666667	32.216667	564.500000	1023.000000	1023.000000	2046.000000
38.340000	0.048643	28.748045	9.576539	3.912115	8.971663	6.287728	0.000000	-10.000000	-0.650000	31.883333	575.333313	1023.000000	1023.000000	2046.000000
38.360001	0.024813	14.664780	-1.592889	4.545719	4.980185	6.731765	0.000000	-10.000000	-0.633333	31.566666	586.000000	1023.000000	1023.000000	2046.000000
38.380001	0.050949	30.110828	9.497749	4.668042	8.923474	7.021564	0.000000	-10.000000	-0.608333	30.799999	596.500000	1023.000000	1023.000000	2046.000000
38.400002	0.026569	15.702204	-1.542200	5.161150	6.026547	6.056707	0.000000	-10.000000	-0.591667	30.416666	607.000000	1023.000000	1023.000000	2046.000000
38.419998	0.051013	30.148424	8.957294	4.940960	9.651752	6.598417	0.000000	-10.000000	-0.566667	29.766666	617.333313	1023.000000	1023.000000	2046.000000
38.439999	0.039888	23.573803	4.041319	4.355811	9.284869	5.891803	0.000000	-10.000000	-0.558333	29.266666	627.500000	1023.000000	1023.000000	2046.000000
38.459999	0.050912	30.088762	8.016420	4.478014	12.609160	4.985168	0.000000	-10.000000	-0.516667	28.383333	637.166687	1023.000000	1023.000000	2046.000000
38.480000	0.052042	30.756708	7.765147	5.913663	11.558727	5.519170	0.000000	-10.000000	-0.475000	27.566668	646.666687	1023.000000	1023.000000	2046.000000
38.500000	0.048054	28.399858	8.458169	4.450169	11.034660	4.456861	0.000000	-10.000000	-0.433333	26.516666	655.833313	1023.000000	1023.000000	2046.000000
38.520000	0.045977	27.172432	8.030652	3.285761	12.271479	3.584540	0.000000	-10.000000	-0.400000	25.500000	665.000000	1023.000000	1023.000000	2046.000000
38.540001	0.050302	29.728704	7.951998	4.319042	12.578813	4.878851	0.000000	-10.000000	-0.366667	24.316668	673.666687	1023.000000	1023.000000	2046.000000
38.560001	0.021803	12.885286	-4.046218	4.352500	6.545236	6.033768	0.000000	-10.000000	-0.316667	23.333334	682.000000	1023.000000	1023.000000	2046.000000
38.580002	0.050941	30.106077	6.101007	6.547053	11.439892	6.018126	0.000000	-10.000000	-0.283333	22.450001	690.000000	1023.000000	1023.000000	2046.000000
38.599998	0.020632	12.193243	-3.095404	3.595251	6.861311	4.832086	0.000000	-10.000000	-0.275000	21.833334	697.666687	1023.000000	1023.000000	2046.000000
38.619999	0.024337	14.383407	-3.203043	4.507351	6.176693	6.902405	0.000000	-10.000000	-0.258333	20.933334	705.166687	1023.000000	1023.000000	2046.000000
38.639999	0.024267	14.341538	-2.988561	4.397084	6.035203	6.897813	0.000000	-10.000000	-0.225000	19.800001	712.166687	1023.000000	1023.000000	2046.000000
38.660000	0.023733	14.025974	-2.413640	4.759039	5.264800	6.415776	0.000000	-10.000000	-0.166667	18.216667	719.000000	1023.000000	1023.000000	2046.000000
38.680000	0.024331	14.379724	-2.111059	5.087554	5.375788	6.027442	0.000000	-10.000000	-0.108333	16.066668	725.333313	1023.000000	1023.000000	2046.000000
38.700001	0.022928	13.550707	-1.736466	4.562032	4.755558	5.969582	0.000000	-10.000000	-0.058333	13.200000	731.000000	1023.000000	1023.000000	2046.000000
38.720001	0.023343	13.795437	-2.639770	5.104010	6.432028	4.899169	0.000000	-10.000000	-0.016667	9.750000	735.833313	1023.000000	1023.000000	2046.000000
38.740002	0.023052	13.623560	-2.772254	5.164626	5.865775	5.365413	0.000000	-10.000000	0.016667	5.433333	739.500000	1023.000000	1023.000000	2046.000000
38.759998	0.025029	14.791915	-2.799616	5.032082	8.346710	4.212739	0.000000	-10.000000	0.041667	0.833333	742.166687	1023.000000	1023.000000	2046.000000
38.779999	0.023537	13.910213	-4.136117	4.890998	9.251695	3.903637	0.000000	-10.000000	0.058333	-3.683333	743.500000	1023.000000	1023.000000	2046.000000
38.799999	0.038636	22.833605	1.782834	5.391829	11.255178	4.403764	0.000000	-10.000000	0.075000	-7.466667	744.000000	1023.000000	1023.000000	2046.000000
38.820000	0.043883	25.935085	3.926978	6.294951	11.310872	4.402282	0.000000	-10.000000	0.091667	-10.416667	744.000000	1023.000000	1023.000000	2046.000000
38.840000	0.041421	24.480013	5.344076	5.230049	9.923400	3.982488	0.000000	-10.000000	0.133333	-12.750000	744.000000	1023.000000	1023.000000	2046.000000
38.860001	0.040349	23.846136	4.421909	4.666116	11.440646	3.317464	0.000000	-10.000000	0.175000	-14.800000	736.500000	1023.000000	1023.000000	2046.000000
38.880001	0.042671	25.218578	3.644910	6.442391	10.569904	4.561371	0.000000	-10.000000	0.216667	-16.400002	727.166687	1023.000000	1023.000000	2046.000000
38.900002	0.038263	22.613726	5.439316	3.712262	10.306042	3.156106	0.000000	-10.000000	0.225000	-17.366667	717.833313	1023.000000	1023.000000	2046.000000
38.919998	0.040220	23.769966	4.645694	3.835425	11.742183	3.546664	0.000000	-10.000000	0.225000	-17.516666	714.166687	1023.000000	1023.000000	2046.000000
38.939999	0.040325	23.831778	5.806465	4.022299	9.932355	4.070659	0.000000	-10.000000	0.225000	-17.650000	710.333313	1023.000000	1023.000000	2046.000000
38.959999	0.036778	21.735937	6.249540	1.793294	11.071488	2.621615	0.000000	-10.000000	0.233333	-18.033333	704.500000	1023.000000	1023.000000	2046.000000
38.980000	0.037749	22.309465	4.100777	3.987705	11.205407	3.015577	0.000000	-10.000000	0.250000	-18.633333	698.333313	1023.000000	1023.000000	2046.000000
39.000000	0.035525	20.995342	6.689524	1.815962	10.099528	2.390328	0.000000	-10.000000	0.291667	-19.450001	692.000000	1023.000000	1023.000000	2046.000000
39.020000	0.035905	21.219559	5.694908	1.634789	11.676997	2.212865	0.000000	-10.000000	0.325000	-20.233334	685.500000	1023.000000	1023.000000	2046.000000
39.040001	0.037991	22.452507	5.779816	3.033981	10.325667	3.313043	0.000000	-10.000000	0.366667	-21.033335	678.833313	1023.000000	1023.000000	2046.000000
39.060001	0.033586	19.849321	7.182426	0.438828	10.414911	1.813156	0.000000	-10.000000	0.383333	-21.800001	671.833313	1023.000000	1023.000000	2046.000000
39.080002	0.036646	21.657669	5.655794	2.015966	11.394877	2.591031	0.000000	-10.000000	0.408333	-22.550001	664.500000	1023.000000	1023.000000	2046.000000
39.099998	0.037041	21.891329	7.880336	1.579817	9.626014	2.805164	0.000000	-10.000000	0.425000	-23.233334	656.833313	1023.000000	1023.000000	2046.000000
39.119999	0.035542	21.005394	7.506242	0.567394	11.152058	1.779701	0.000000	-10.000000	0.458333	-23.900000	649.000000	1023.000000	1023.000000	2046.000000
39.139999	0.036864	21.786560	5.974220	2.240595	10.883575	2.688170	0.000000	-10.000000	0.483333	-24.583334	641.000000	1023.000000	1023.000000	2046.000000
39.160000	0.034418	20.340748	8.087513	0.513475	9.959902	1.779859	0.000000	-10.000000	0.508333	-25.150000	632.833313	1023.000000	1023.000000	2046.000000
39.180000	0.036779	21.736141	7.594059	0.808879	11.815320	1.517882	0.000000	-10.000000	0.525000	-25.600000	624.500000	1023.000000	1023.000000	2046.000000
39.200001	0.036557	21.605272	6.394301	2.072758	10.919605	2.218609	0.000000	-10.000000	0.533333	-25.950001	616.000000	1023.000000	1023.000000	2046.000000
39.220001	0.034798	20.565529	8.616607	0.455504	9.941383	1.552036	0.000000	-10.000000	0.541667	-26.133333	607.333313	1023.000000	1023.000000	2046.000000
39.240002	0.036401	21.512987	8.728746	0.235659	11.567327	0.981256	0.000000	-10.000000	0.525000	-26.233334	598.666687	1023.000000	1023.000000	2046.000000
39.259998	0.035393	20.917063	6.280963	1.564419	11.321146	1.750536	0.000000	-10.000000	0.533333	-26.383333	589.833313	1023.000000	1023.000000	2046.000000
39.279999	0.036480	21.559786	9.294313	0.770594	10.075860	1.419018	0.000000	-10.000000	0.533333	-26.483334	581.000000	1023.000000	1023.000000	2046.000000
39.299999	0.034397	20.328363	8.829542	-0.353599	11.235167	0.617254	0.000000	-10.000000	0.550000	-26.666668	572.166687	1023.000000	1023.000000	2046.000000
39.320000	0.036054	21.307619	6.931255	1.333886	11.881106	1.161371	0.000000	-10.000000	0.550000	-26.633333	563.333313	1023.000000	1023.000000	2046.000000
39.340000	0.036992	21.862329	9.088780	1.221283	10.187855	1.364412	0.000000	-10.000000	0.566667	-26.766666	554.500000	1023.000000	1023.000000	2046.000000
39.360001	0.031956	18.885826	9.190613	-1.076144	10.386220	0.385137	0.000000	-10.000000	0.566667	-26.966667	545.500000	1023.000000	1023.000000	2046.000000
39.380001	0.033638	19.880322	6.863703	0.643306	11.707869	0.665444	0.000000	-10.000000	0.600000	-27.333334	536.500000	1023.000000	1023.000000	2046.000000
39.400002	0.037119	21.937288	8.910904	1.606007	10.389127	1.031250	0.000000	-10.000000	0.583333	-27.433332	527.333313	1023.000000	1023.000000	2046.000000
39.419998	0.031043	18.346170	9.450867	-1.187014	9.736721	0.345596	0.000000	-10.000000	0.600000	-27.600000	518.166687	1023.000000	1023.000000	2046.000000
39.439999	0.034705	20.510529	8.605610	0.092729	11.685384	0.126804	0.000000	-10.000000	0.600000	-27.633333	508.833344	1023.000000	1023.000000	2046.000000
39.459999	0.033676	19.902407	7.394556	0.948109	10.747949	0.811792	0.000000	-10.000000	0.633333	-27.916666	499.666656	1023.000000	1023.000000	2046.000000
39.480000	0.032772	19.368105	9.915335	-0.425904	9.456308	0.422366	0.000000	-10.000000	0.633333	-27.766666	490.333344	1023.000000	1023.000000	2046.000000
39.500000	0.018906	11.173181	4.708848	-1.351120	8.029014	-0.213561	0.000000	-10.000000	0.616667	-27.683334	481.166656	1023.000000	1023.000000	2046.000000
39.520000	0.031612	18.682653	8.079016	-0.056316	10.960984	-0.301032	0.000000	-10.000000	0.583333	-27.416668	471.833344	1023.000000	1023.000000	2046.000000
39.540001	0.031999	18.911518	6.984109	0.783711	11.054372	0.089327	0.000000	-10.000000	0.566667	-27.166668	462.666656	1023.000000	1023.000000	2046.000000
39.560001	0.025266	14.932469	6.423435	0.497678	8.184568	-0.173212	0.000000	-10.000000	0.550000	-26.716667	453.666656	1023.000000	1023.000000	2046.000000
39.580002	0.028022	16.561172	9.195187	-0.815906	8.505424	-0.323533	0.000000	-10.000000	0.533333	-26.333334	444.833344	1023.000000	1023.000000	2046.000000
39.599998	0.011428	6.753727	2.731438	-1.767260	6.685087	-0.895537	0.000000	-10.000000	0.525000	-25.883333	436.000000	1023.000000	1023.000000	2046.000000
39.619999	0.029199	17.256454	7.789346	-0.137018	10.384374	-0.780246	0.000000	-10.000000	0.525000	-25.850000	427.333344	1023.000000	1023.000000	2046.000000
39.639999	0.029275	17.301291	6.498167	0.905041	9.877257	0.020825	0.000000	-10.000000	0.541667	-25.816668	418.666656	1023.000000	1023.000000	2046.000000
39.660000	0.027607	16.315723	8.868719	-0.199018	8.076441	-0.430419	0.000000	-10.000000	0.533333	-26.083334	410.166656	1023.000000	1023.000000	2046.000000
39.680000	0.024419	14.431796	8.246657	-1.248595	8.804069	-1.370335	0.000000	-10.000000	0.516667	-25.700001	401.500000	1023.000000	1023.000000	2046.000000
39.700001	0.025056	14.808280	6.087466	0.190674	10.019531	-1.489391	0.000000	-10.000000	0.500000	-25.216667	392.833344	1023.000000	1023.000000	2046.000000
39.720001	0.023011	13.599744	6.172556	0.367308	8.328481	-1.268602	0.000000	-10.000000	0.500000	-24.700001	384.333344	1023.000000	1023.000000	2046.000000
39.740002	0.014565	8.607854	6.558131	-2.549827	6.772391	-2.172841	0.000000	-10.000000	0.483333	-24.316668	376.000000	1023.000000	1023.000000	2046.000000
39.759998	0.014623	8.642364	4.200569	-1.445866	8.535780	-2.648119	0.000000	-10.000000	0.475000	-24.033333	368.000000	1023.000000	1023.000000	2046.000000
39.779999	0.012931	7.642261	4.054040	-0.957601	6.269932	-1.724112	0.000000	-10.000000	0.458333	-23.799999	360.000000	1023.000000	1023.000000	2046.000000
39.799999	0.006714	3.967697	5.024137	-3.565843	5.360958	-2.851554	0.000000	-10.000000	0.458333	-23.766666	352.000000	1023.000000	1023.000000	2046.000000
39.820000	0.008828	5.217637	2.838356	-2.053726	7.273364	-2.840358	0.000000	-10.000000	0.450000	-23.666666	344.000000	1023.000000	1023.000000	2046.000000
39.840000	0.008113	4.794573	3.456662	-1.649294	5.067679	-2.080475	0.000000	-10.000000	0.450000	-23.416666	336.000000	1023.000000	1023.000000	2046.000000
39.860001	0.002996	1.770580	3.795353	-3.640147	5.067437	-3.452063	0.000000	-10.000000	0.450000	-23.150000	328.333344	1023.000000	1023.000000	2046.000000
39.880001	0.005322	3.145503	1.467091	-1.796140	6.716398	-3.241846	0.000000	-10.000000	0.433333	-22.883333	320.666656	1023.000000	1023.000000	2046.000000
39.900002	0.005165	3.052438	2.820853	-1.870789	4.448426	-2.346052	0.000000	-10.000000	0.400000	-22.683334	313.166656	1023.000000	1023.000000	2046.000000
39.919998	0.000829	0.489709	3.370234	-3.704569	4.288920	-3.464876	0.000000	-10.000000	0.375000	-22.383335	305.500000	1023.000000	1023.000000	2046.000000
39.939999	0.003459	2.044231	0.943737	-1.774205	6.202416	-3.327716	0.000000	-10.000000	0.366667	-22.083334	298.000000	1023.000000	1023.000000	2046.000000
39.959999	0.003951	2.334980	2.298030	-1.818280	4.077519	-2.222288	0.000000	-10.000000	0.366667	-21.816668	290.666656	1023.000000	1023.000000	2046.000000
39.980000	-0.000257	-0.151972	3.339129	-3.725639	3.439762	-3.205223	0.000000	-10.000000	0.358333	-21.650000	283.333344	1023.000000	1023.000000	2046.000000
40.000000	0.006220	3.676267	3.540868	-2.766321	4.771573	-1.869853	0.000000	-10.000000	0.350000	-21.466667	276.166656	1023.000000	1023.000000	2046.000000
40.020000	0.008796	5.198195	3.149441	-1.402454	4.552228	-1.101019	0.000000	-10.000000	0.350000	-21.283335	269.000000	1023.000000	1023.000000	2046.000000
40.040001	0.006723	3.973459	5.875278	-3.347410	2.475010	-1.029419	0.000000	-10.000000	0.341667	-21.083334	262.000000	1023.000000	1023.000000	2046.000000
40.060001	-0.024084	-14.233433	-6.287937	-5.159553	-1.733530	-1.052412	0.000000	-10.000000	0.341667	-20.783335	255.000000	1023.000000	1023.000000	2046.000000
40.080002	-0.000946	-0.559245	3.338830	-3.959849	3.257408	-3.195633	0.000000	-10.000000	0.341667	-20.483334	248.000000	1023.000000	1023.000000	2046.000000
40.099998	0.004853	2.867992	4.987000	-4.742245	4.006253	-1.383015	0.000000	-10.000000	0.341667	-20.066668	241.166672	1023.000000	1023.000000	2046.000000
40.119999	0.002814	1.663044	2.672565	-3.726791	5.436169	-2.718900	0.000000	-10.000000	0.325000	-19.900002	234.333328	1023.000000	1023.000000	2046.000000
40.139999	0.006419	3.793561	4.009215	-3.063645	3.790430	-0.942439	0.000000	-10.000000	0.300000	-19.566668	227.666672	1023.000000	1023.000000	2046.000000
40.160000	-0.000199	-0.117877	5.053646	-5.382061	2.974259	-2.763720	0.000000	-10.000000	0.275000	-19.016668	221.000000	1023.000000	1023.000000	2046.000000
40.180000	0.003917	2.315178	5.510214	-5.330096	4.270473	-2.135414	0.000000	-10.000000	0.250000	-18.283335	214.666672	1023.000000	1023.000000	2046.000000
40.200001	0.001318	0.779097	2.161314	-3.719071	5.459953	-3.123098	0.000000	-10.000000	0.233333	-17.516666	208.500000	1023.000000	1023.000000	2046.000000
40.220001	0.004154	2.455011	5.659365	-4.511269	2.646663	-1.339748	0.000000	-10.000000	0.216667	-17.133333	202.666672	1023.000000	1023.000000	2046.000000
40.240002	-0.001046	-0.618402	5.517624	-6.081446	2.915104	-2.969683	0.000000	-10.000000	0.208333	-16.783333	197.000000	1023.000000	1023.000000	2046.000000
40.259998	0.003859	2.280903	5.178681	-5.152777	4.289495	-2.034497	0.000000	-10.000000	0.200000	-16.333334	191.500000	1023.000000	1023.000000	2046.000000
40.279999	0.004105	2.426101	4.116342	-3.952632	3.810506	-1.548115	0.000000	-10.000000	0.200000	-15.933333	186.000000	1023.000000	1023.000000	2046.000000
40.299999	0.000710	0.419324	6.545150	-5.987845	1.636646	-1.774627	0.000000	-10.000000	0.200000	-15.666667	180.666672	1023.000000	1023.000000	2046.000000
40.320000	-0.027468	-16.233667	-4.560810	-6.930458	-3.123854	-1.618545	0.000000	-10.000000	0.200000	-15.733334	175.500000	1023.000000	1023.000000	2046.000000
40.340000	-0.004050	-2.393281	4.056444	-5.191014	2.760451	-4.019163	0.000000	-10.000000	0.200000	-15.650001	170.333328	1023.000000	1023.000000	2046.000000
40.360001	0.001518	0.897374	5.492204	-5.783525	3.178383	-1.989688	0.000000	-10.000000	0.200000	-15.366667	165.000000	1023.000000	1023.000000	2046.000000
40.380001	0.001730	1.022317	3.249307	-4.224036	4.795154	-2.798107	0.000000	-10.000000	0.191667	-14.916667	159.833328	1023.000000	1023.000000	2046.000000
40.400002	0.005866	3.466750	6.933452	-4.824415	2.567548	-1.209835	0.000000	-10.000000	0.191667	-14.583333	154.833328	1023.000000	1023.000000	2046.000000
40.419998	-0.001702	-1.005700	6.168300	-6.565438	2.249053	-2.857614	0.000000	-10.000000	0.183333	-14.416667	150.000000	1023.000000	1023.000000	2046.000000
40.439999	-0.027154	-16.048086	-4.332475	-6.042028	-3.307931	-2.365653	0.000000	-10.000000	0.183333	-14.200000	145.166672	1023.000000	1023.000000	2046.000000
40.459999	-0.002913	-1.721779	4.898439	-5.715216	2.766254	-3.671255	0.000000	-10.000000	0.175000	-14.016667	140.500000	1023.000000	1023.000000	2046.000000
40.480000	-0.028602	-16.903791	-4.389729	-6.536688	-3.803697	-2.173678	0.000000	-10.000000	0.166667	-13.783334	135.833328	1023.000000	1023.000000	2046.000000
40.500000	-0.001984	-1.172429	5.254461	-5.552886	2.657560	-3.531564	0.000000	-10.000000	0.158333	-13.483334	131.166672	1023.000000	1023.000000	2046.000000
40.520000	-0.026893	-15.893954	-4.191832	-6.500551	-3.748673	-1.452899	0.000000	-10.000000	0.150000	-13.050000	126.500000	1023.000000	1023.000000	2046.000000
40.540001	-0.003079	-1.819593	4.485731	-5.056364	2.394358	-3.643319	0.000000	-10.000000	0.133333	-12.666667	122.166664	1023.000000	1023.000000	2046.000000
40.560001	-0.029806	-17.615412	-5.947350	-6.417324	-4.700922	-0.549815	0.000000	-10.000000	0.116667	-12.383333	118.000000	1023.000000	1023.000000	2046.000000
40.580002	-0.002231	-1.318463	4.311082	-4.267039	2.312840	-3.675347	0.000000	-10.000000	0.091667	-12.116667	114.000000	1023.000000	1023.000000	2046.000000
40.599998	-0.029120	-17.209768	-5.956959	-5.409278	-3.769829	-2.073703	0.000000	-10.000000	0.091667	-11.816667	110.000000	1023.000000	1023.000000	2046.000000
40.619999	-0.002640	-1.560259	4.053068	-4.075488	2.339201	-3.877040	0.000000	-10.000000	0.083333	-11.566667	106.000000	1023.000000	1023.000000	2046.000000
40.639999	0.002662	1.573240	5.726299	-5.651289	2.116606	-0.618376	0.000000	-10.000000	0.083333	-11.366667	102.000000	1023.000000	1023.000000	2046.000000
40.660000	-0.020103	-11.881007	-5.065963	-5.709287	1.952282	-3.058039	0.000000	-10.000000	0.075000	-11.100000	98.000000	1023.000000	1023.000000	2046.000000
40.680000	0.002002	1.183223	2.115693	-2.567622	5.075478	-3.440325	0.000000	-10.000000	0.075000	-10.966666	94.333336	1023.000000	1023.000000	2046.000000
40.700001	0.001336	0.789469	2.448335	-2.579961	1.662708	-0.741612	0.000000	-10.000000	0.066667	-10.700000	90.666664	1023.000000	1023.000000	2046.000000
40.720001	-0.001842	-1.088773	2.156091	-2.929102	1.352356	-1.668118	0.000000	-10.000000	0.066667	-10.550000	87.166664	1023.000000	1023.000000	2046.000000
40.740002	-0.002039	-1.205168	4.866313	-5.260429	0.722994	-1.534045	0.000000	-10.000000	0.075000	-10.216667	83.500000	1023.000000	1023.000000	2046.000000
40.759998	-0.024276	-14.346909	-3.937567	-6.858836	-0.613046	-2.937459	0.000000	-10.000000	0.075000	-9.933333	80.166664	1023.000000	1023.000000	2046.000000
40.779999	-0.021656	-12.798662	-4.273175	-5.652729	0.260944	-3.133702	0.000000	-10.000000	0.066667	-9.533334	76.833336	1023.000000	1023.000000	2046.000000
40.799999	-0.021945	-12.969369	-4.791858	-5.551172	0.730039	-3.356379	0.000000	-10.000000	0.050000	-9.116667	73.666664	1023.000000	1023.000000	2046.000000
40.820000	-0.023625	-13.962660	-6.617377	-4.915083	1.795192	-4.225391	0.000000	-10.000000	0.050000	-8.700000	70.500000	1023.000000	1023.000000	2046.000000
40.840000	0.003660	2.162961	2.276902	-1.466936	4.242520	-2.889525	0.000000	-10.000000	0.041667	-8.283333	67.666664	1023.000000	1023.000000	2046.000000
40.860001	-0.032105	-18.974142	-8.532458	-6.517176	-1.839408	-2.085100	0.000000	-10.000000	0.041667	-7.933333	65.000000	1023.000000	1023.000000	2046.000000
40.880001	-0.000311	-0.183867	1.963060	-2.271746	3.244806	-3.119987	0.000000	-10.000000	0.041667	-7.466667	62.333332	1023.000000	1023.000000	2046.000000
40.900002	-0.026906	-15.901218	-6.289768	-5.420970	-0.156297	-4.034182	0.000000	-10.000000	0.050000	-7.100000	59.833332	1023.000000	1023.000000	2046.000000
40.919998	-0.028568	-16.883488	-7.896322	-4.552063	0.221267	-4.656370	0.000000	-10.000000	0.041667	-6.766667	57.500000	1023.000000	1023.000000	2046.000000
40.939999	-0.027632	-16.330511	-8.736864	-3.517268	0.415761	-4.492141	0.000000	-10.000000	0.033333	-6.633333	55.166668	1023.000000	1023.000000	2046.000000
40.959999	-0.031195	-18.436163	-11.319984	-2.857507	-0.033509	-4.225163	0.000000	-10.000000	0.033333	-6.550000	52.833332	1023.000000	1023.000000	2046.000000
40.980000	-0.023410	-13.835484	-8.198147	-2.834301	1.832917	-4.635953	0.000000	-10.000000	0.041667	-6.500000	50.500000	1023.000000	1023.000000	2046.000000
41.000000	-0.024485	-14.470364	-8.000534	-3.132259	1.750415	-5.087985	0.000000	-10.000000	0.033333	-6.116667	48.500000	1023.000000	1023.000000	2046.000000
41.020000	-0.027227	-16.091032	-8.394842	-3.411371	1.168592	-5.453411	0.000000	-10.000000	0.025000	-5.250000	46.500000	1023.000000	1023.000000	2046.000000
41.040001	-0.028909	-17.085249	-7.994239	-3.975542	-0.000915	-5.114552	0.000000	-10.000000	0.008333	-4.183333	44.833332	1023.000000	1023.000000	2046.000000
41.060001	-0.030906	-18.265375	-6.658331	-4.575225	-2.925354	-4.106465	0.000000	-10.000000	0.016667	-3.200000	43.333332	1023.000000	1023.000000	2046.000000
41.080002	-0.035577	-21.026247	-8.291730	-4.449788	-4.799668	-3.485061	0.000000	-10.000000	0.016667	-2.783333	42.166668	1023.000000	1023.000000	2046.000000
41.099998	-0.032925	-19.458763	-11.419742	-1.442657	-3.695898	-2.900465	0.000000	-10.000000	0.016667	-2.833333	41.166668	1023.000000	1023.000000	2046.000000
41.119999	-0.027178	-16.062374	-12.808645	2.163258	-2.638142	-2.778845	0.000000	-10.000000	0.016667	-3.483333	40.333332	1023.000000	1023.000000	2046.000000
41.139999	-0.030545	-18.052135	-10.333446	-0.694451	-5.710782	-1.313458	0.000000	-10.000000	0.025000	-4.216667	39.166668	1023.000000	1023.000000	2046.000000
41.160000	-0.029789	-17.605547	-8.519313	-1.214732	-6.969519	-0.901984	0.000000	-10.000000	0.025000	-4.766666	37.833332	1023.000000	1023.000000	2046.000000
41.180000	-0.026264	-15.522165	-10.490719	0.480029	-5.345049	-0.166427	0.000000	-10.000000	0.033333	-5.050000	36.166668	1023.000000	1023.000000	2046.000000
41.200001	-0.027865	-16.468166	-12.633325	2.124882	-5.636846	-0.322879	0.000000	-10.000000	0.025000	-5.066667	34.500000	1023.000000	1023.000000	2046.000000
41.220001	-0.038216	-22.585485	-8.807976	-4.916434	-8.005808	-0.855268	0.000000	-10.000000	0.033333	-4.883334	32.666668	1023.000000	1023.000000	2046.000000
41.240002	-0.027682	-16.360004	-10.528484	0.414150	-5.467613	-0.778056	0.000000	-10.000000	0.025000	-4.583333	31.000000	1023.000000	1023.000000	2046.000000
41.259998	-0.036908	-21.812855	-11.932542	-2.282043	-4.350188	-3.248083	0.000000	-10.000000	0.033333	-4.350000	29.500000	1023.000000	1023.000000	2046.000000
41.279999	-0.035236	-20.824183	-7.372466	-5.213234	-6.570575	-1.667908	0.000000	-10.000000	0.041667	-4.300000	28.000000	1023.000000	1023.000000	2046.000000
41.299999	-0.032996	-19.500608	-9.188348	-4.730002	-3.803588	-1.778670	0.000000	-10.000000	0.050000	-4.366667	26.500000	1023.000000	1023.000000	2046.000000
41.320000	-0.028955	-17.112600	-9.597784	-0.177073	-6.821823	-0.515920	0.000000	-10.000000	0.041667	-4.566667	25.000000	1023.000000	1023.000000	2046.000000
41.340000	-0.039733	-23.482445	-10.100881	-5.553405	-7.959319	0.131159	0.000000	-10.000000	0.033333	-4.833333	23.500000	1023.000000	1023.000000	2046.000000
41.360001	-0.026113	-15.433025	-8.780653	-2.188647	-3.728549	-0.735177	0.000000	-10.000000	0.025000	-4.950000	22.000000	1023.000000	1023.000000	2046.000000
41.380001	-0.028413	-16.791925	-7.693649	-1.863819	-6.455314	-0.779144	0.000000	-10.000000	0.033333	-4.700000	20.333334	1023.000000	1023.000000	2046.000000
41.400002	-0.024440	-14.443909	-6.362307	-1.574032	-6.464130	-0.043440	0.000000	-10.000000	0.033333	-4.233334	18.833334	1023.000000	1023.000000	2046.000000
41.419998	-0.022656	-13.389952	-8.688066	-0.582745	-4.699439	0.580299	0.000000	-10.000000	0.033333	-3.750000	17.333334	1023.000000	1023.000000	2046.000000
41.439999	-0.027578	-16.298548	-8.641260	-1.583786	-7.283512	1.210010	0.000000	-10.000000	0.016667	-3.450000	16.166666	1023.000000	1023.000000	2046.000000
41.459999	-0.025647	-15.157330	-7.831613	-0.627346	-6.897299	0.198928	0.000000	-10.000000	0.008333	-3.000000	15.000000	1023.000000	1023.000000	2046.000000
41.480000	-0.019589	-11.576857	-5.965566	-2.395217	-2.250881	-0.965192	0.000000	-10.000000	0.000000	-2.066667	14.000000	1023.000000	1023.000000	2046.000000
41.500000	-0.025318	-14.962943	-6.477973	-3.672291	-4.367162	-0.445517	0.000000	-10.000000	0.000000	-1.016667	13.333333	1023.000000	1023.000000	2046.000000
41.520000	-0.026201	-15.484531	-6.206551	-2.574720	-6.886199	0.182938	0.000000	-10.000000	-0.016667	0.450000	13.000000	1023.000000	1023.000000	2046.000000
41.540001	-0.026014	-15.374204	-3.248381	-5.967090	-4.484997	-1.673736	0.000000	-10.000000	-0.025000	1.766667	13.000000	1023.000000	1023.000000	2046.000000
41.560001	-0.019423	-11.478723	-6.140543	-1.583140	-4.659033	0.903993	0.000000	-10.000000	-0.033333	3.500000	13.000000	1023.000000	1023.000000	2046.000000
41.580002	-0.022230	-13.137688	-4.578102	-5.068429	-1.261182	-2.229975	0.000000	-10.000000	-0.025000	5.150000	13.000000	1023.000000	1023.000000	2046.000000
41.599998	-0.021605	-12.768646	-4.357886	-4.606570	-2.260504	-1.543686	0.000000	-10.000000	-0.050000	6.833333	13.000000	1023.000000	1023.000000	2046.000000
41.619999	-0.020657	-12.208441	-4.930951	-2.030677	-6.072500	0.825688	0.000000	-10.000000	-0.058333	8.266666	13.000000	1023.000000	1023.000000	2046.000000
41.639999	-0.024878	-14.702783	-4.028687	-4.734195	-5.903470	-0.036430	0.000000	-10.000000	-0.083333	9.700000	13.000000	1023.000000	1023.000000	2046.000000
41.660000	-0.023962	-14.161377	-2.253572	-6.349885	-3.312280	-2.245640	0.000000	-10.000000	-0.091667	11.316667	13.000000	1023.000000	1023.000000	2046.000000
41.680000	-0.024230	-14.320057	-5.252649	-4.587067	-4.387695	-0.092646	0.000000	-10.000000	-0.133333	13.033334	13.000000	1023.000000	1023.000000	2046.000000
41.700001	-0.017208	-10.169851	-6.396544	-1.711931	-3.193863	1.132487	0.000000	-10.000000	-0.175000	14.900001	16.333334	1023.000000	1023.000000	2046.000000
41.720001	-0.017921	-10.591142	-3.998305	-4.334430	-0.429676	-1.828731	0.000000	-10.000000	-0.208333	16.450001	21.000000	1023.000000	1023.000000	2046.000000
41.740002	-0.017348	-10.252397	-4.700715	-2.668026	-3.265621	0.381965	0.000000	-10.000000	-0.241667	18.000000	27.500000	1023.000000	1023.000000	2046.000000
41.759998	-0.021570	-12.748078	-5.235977	-3.285371	-6.244682	2.017951	0.000000	-10.000000	-0.258333	18.833334	30.666666	1023.000000	1023.000000	2046.000000
41.779999	-0.016371	-9.675163	-0.589759	-5.182237	-1.681632	-2.221535	0.000000	-10.000000	-0.300000	20.216667	36.833332	1023.000000	1023.000000	2046.000000
41.799999	-0.014869	-8.787781	-0.330901	-5.232412	-1.878207	-1.346260	0.000000	-10.000000	-0.341667	21.316668	43.666668	1023.000000	1023.000000	2046.000000
41.820000	-0.016446	-9.719734	-2.026031	-4.598130	-2.961998	-0.133575	0.000000	-10.000000	-0.383333	23.100000	52.833332	1023.000000	1023.000000	2046.000000
41.840000	-0.011948	-7.061240	-2.340071	-3.122474	-2.811346	1.212651	0.000000	-10.000000	-0.416667	24.183334	60.333332	1023.000000	1023.000000	2046.000000
41.860001	-0.008711	-5.148386	-4.562765	-0.494228	-2.243530	2.152137	0.000000	-10.000000	-0.441667	25.583334	68.166664	1023.000000	1023.000000	2046.000000
41.880001	-0.008265	-4.884369	-2.668586	-3.064572	0.812143	0.036645	0.000000	-10.000000	-0.483333	26.400002	76.500000	1023.000000	1023.000000	2046.000000
41.900002	-0.006622	-3.913416	-1.196431	-3.699812	1.946184	-0.963358	0.000000	-10.000000	-0.508333	27.316668	85.333336	1023.000000	1023.000000	2046.000000
41.919998	-0.005578	-3.296307	-2.168828	-1.281679	-3.055532	3.209732	0.000000	-10.000000	-0.533333	27.766666	94.333336	1023.000000	1023.000000	2046.000000
41.939999	-0.005690	-3.362564	-0.790047	-1.788093	-3.766439	2.982015	0.000000	-10.000000	-0.558333	28.400000	103.500000	1023.000000	1023.000000	2046.000000
41.959999	-0.003913	-2.312318	1.595299	-3.838856	0.572582	-0.641343	0.000000	-10.000000	-0.591667	29.133333	112.833336	1023.000000	1023.000000	2046.000000
41.980000	-0.003439	-2.032571	-2.568605	-1.452707	-1.147075	3.135817	0.000000	-10.000000	-0.625000	30.166666	129.166672	1023.000000	1023.000000	2046.000000
42.000000	-0.000563	-0.332587	-1.815167	-1.735327	1.353796	1.864111	0.000000	-10.000000	-0.641667	30.916666	142.500000	1023.000000	1023.000000	2046.000000
42.020000	0.001211	0.715763	-0.323206	-2.279642	2.996693	0.321917	0.000000	-10.000000	-0.650000	31.250000	152.500000	1023.000000	1023.000000	2046.000000
42.040001	0.001730	1.022618	-1.502598	0.551697	-2.857672	4.831192	0.000000	-10.000000	-0.650000	31.366667	156.000000	1023.000000	1023.000000	2046.000000
42.060001	0.000298	0.176341	1.256238	-2.533978	0.910725	0.543356	0.000000	-10.000000	-0.666667	31.666668	163.000000	1023.000000	1023.000000	2046.000000
42.080002	0.002936	1.735360	1.995993	-2.174378	1.583483	0.330262	0.000000	-10.000000	-0.683333	32.116669	173.500000	1023.000000	1023.000000	2046.000000
42.099998	0.003438	2.031762	1.996895	-2.461775	1.503245	0.993396	0.000000	-10.000000	-0.716667	32.566669	184.166672	1023.000000	1023.000000	2046.000000
42.119999	0.002595	1.533838	-0.779617	-1.403831	0.512731	3.204554	0.000000	-10.000000	-0.741667	33.016666	195.000000	1023.000000	1023.000000	2046.000000
42.139999	0.004920	2.907735	-3.789629	1.461960	0.009626	5.225778	0.000000	-10.000000	-0.783333	33.433334	206.000000	1023.000000	1023.000000	2046.000000
42.160000	0.006960	4.113547	-0.021148	-1.256929	4.501539	0.890085	0.000000	-10.000000	-0.808333	34.033333	217.000000	1023.000000	1023.000000	2046.000000
42.180000	0.005144	3.039828	-1.082842	-0.195616	0.438148	3.880137	0.000000	-10.000000	-0.825000	34.533333	228.333328	1023.000000	1023.000000	2046.000000
42.200001	0.006293	3.719295	-1.199720	2.426048	-0.628289	3.121256	0.000000	-10.000000	-0.833333	34.900002	239.666672	1023.000000	1023.000000	2046.000000
42.220001	0.005105	3.017255	1.260830	-1.474255	1.531188	1.699492	0.000000	-10.000000	-0.841667	35.100002	251.333328	1023.000000	1023.000000	2046.000000
42.240002	0.010219	6.039383	-2.679060	2.301856	0.138225	6.278362	0.000000	-10.000000	-0.850000	35.200001	263.000000	1023.000000	1023.000000	2046.000000
42.259998	0.012466	7.367435	-2.652284	2.708834	1.851380	5.459506	0.000000	-10.000000	-0.858333	35.450001	274.833344	1023.000000	1023.000000	2046.000000
42.279999	0.011498	6.795347	0.147772	1.274415	1.866214	3.506946	0.000000	-10.000000	-0.875000	35.750000	286.500000	1023.000000	1023.000000	2046.000000
42.299999	0.012360	7.304813	2.720138	-0.215253	2.985946	1.813982	0.000000	-10.000000	-0.883333	35.833332	298.166656	1023.000000	1023.000000	2046.000000
42.320000	0.030102	17.790201	8.496999	1.985587	5.948105	1.359511	0.000000	-10.000000	-0.866667	36.000000	310.000000	1023.000000	1023.000000	2046.000000
42.340000	0.008197	4.844432	0.042996	0.187799	2.565983	2.047654	0.000000	-10.000000	-0.833333	35.750000	322.000000	1023.000000	1023.000000	2046.000000
42.360001	0.026621	15.733083	7.120085	1.604655	5.674417	1.333926	0.000000	-10.000000	-0.800000	35.433334	334.000000	1023.000000	1023.000000	2046.000000
42.380001	0.010054	5.941997	1.441559	-0.287995	2.566017	2.222416	0.000000	-10.000000	-0.783333	34.633335	346.000000	1023.000000	1023.000000	2046.000000
42.400002	0.030104	17.791582	8.021217	2.172706	5.435661	2.161997	0.000000	-10.000000	-0.758333	34.233334	357.833344	1023.000000	1023.000000	2046.000000
42.419998	0.004300	2.541081	-4.009918	1.499251	1.249717	3.802032	0.000000	-10.000000	-0.750000	33.966667	369.500000	1023.000000	1023.000000	2046.000000
42.439999	0.010494	6.202064	-5.604438	3.388728	3.563885	4.853889	0.000000	-10.000000	-0.741667	34.083332	380.833344	1023.000000	1023.000000	2046.000000
42.459999	0.015690	9.272921	0.290270	3.020489	1.742851	4.219310	0.000000	-10.000000	-0.750000	34.033333	392.166656	1023.000000	1023.000000	2046.000000
42.480000	0.011530	6.814393	-4.365572	4.475254	3.101351	3.603361	0.000000	-10.000000	-0.758333	34.133335	403.500000	1023.000000	1023.000000	2046.000000
42.500000	0.009047	5.346507	-6.162012	4.005819	2.930320	4.572379	0.000000	-10.000000	-0.758333	34.216667	414.833344	1023.000000	1023.000000	2046.000000
42.520000	0.005187	3.065382	-5.901063	3.006076	-1.052734	7.013102	0.000000	-10.000000	-0.750000	34.133335	426.333344	1023.000000	1023.000000	2046.000000
42.540001	0.005162	3.050731	-8.128982	3.776870	2.499631	4.903211	0.000000	-10.000000	-0.733333	33.950001	437.666656	1023.000000	1023.000000	2046.000000
42.560001	0.001176	0.694814	-6.841717	3.490985	0.096853	3.948693	0.000000	-10.000000	-0.708333	33.500000	449.000000	1023.000000	1023.000000	2046.000000
42.580002	0.001247	0.736785	-10.818604	3.990643	1.574749	5.989996	0.000000	-10.000000	-0.708333	33.133331	460.166656	1023.000000	1023.000000	2046.000000
42.599998	0.017889	10.572502	-3.711256	5.166841	0.614170	8.502748	0.000000	-10.000000	-0.691667	32.666668	471.333344	1023.000000	1023.000000	2046.000000
42.619999	0.007001	4.137830	-6.437807	3.613034	1.831303	5.131300	0.000000	-10.000000	-0.675000	32.083336	482.500000	1023.000000	1023.000000	2046.000000
42.639999	0.014794	8.743351	-7.365262	6.275125	2.233465	7.600022	0.000000	-10.000000	-0.625000	31.083334	493.166656	1023.000000	1023.000000	2046.000000
42.660000	0.019100	11.287819	0.766375	1.179083	2.649813	6.692549	0.000000	-10.000000	-0.591667	30.483334	503.833344	1023.000000	1023.000000	2046.000000
42.680000	0.019886	11.752613	-5.426845	6.592293	4.726019	5.861145	0.000000	-10.000000	-0.550000	29.783335	514.166687	1023.000000	1023.000000	2046.000000
42.700001	0.026709	15.785230	-0.630701	4.292581	6.616821	5.506530	0.000000	-10.000000	-0.533333	29.333334	524.333313	1023.000000	1023.000000	2046.000000
42.720001	0.020595	12.171395	-4.012126	7.168857	1.857030	7.157633	0.000000	-10.000000	-0.516667	28.700001	530.833313	1023.000000	1023.000000	2046.000000
42.740002	0.023920	14.136846	1.460320	2.693306	5.317387	4.665833	0.000000	-10.000000	-0.516667	27.866667	540.333313	1023.000000	1023.000000	2046.000000
42.759998	0.025278	14.939106	-0.625445	3.705769	4.137556	7.721226	0.000000	-10.000000	-0.508333	27.283335	546.666687	1023.000000	1023.000000	2046.000000
42.779999	0.023349	13.799098	-3.372037	4.535265	5.306886	7.328983	0.000000	-10.000000	-0.500000	26.766666	556.000000	1023.000000	1023.000000	2046.000000
42.799999	0.024026	14.199130	-1.930691	2.473885	7.893445	5.762491	0.000000	-10.000000	-0.475000	26.783333	565.000000	1023.000000	1023.000000	2046.000000
42.820000	0.022649	13.385559	-2.577139	2.660775	8.098527	5.203396	0.000000	-10.000000	-0.458333	26.733334	576.833313	1023.000000	1023.000000	2046.000000
42.840000	0.047952	28.339893	7.178185	4.213734	10.117422	6.830552	0.000000	-10.000000	-0.433333	26.683334	588.666687	1023.000000	1023.000000	2046.000000
42.860001	0.020976	12.397087	-4.850599	4.196748	6.580967	6.469971	0.000000	-10.000000	-0.433333	26.683334	594.500000	1023.000000	1023.000000	2046.000000
42.880001	0.047283	27.943995	6.646214	4.257198	10.245495	6.795087	0.000000	-10.000000	-0.425000	26.333334	600.500000	1023.000000	1023.000000	2046.000000
42.900002	0.021916	12.952468	-3.385521	3.426286	6.332309	6.579395	0.000000	-10.000000	-0.408333	25.500000	609.166687	1023.000000	1023.000000	2046.000000
42.919998	0.048211	28.492552	6.600748	4.277792	10.939983	6.674027	0.000000	-10.000000	-0.391667	24.666666	617.833313	1023.000000	1023.000000	2046.000000
42.939999	0.025205	14.895865	-0.272208	2.241553	7.767477	5.159043	0.000000	-10.000000	-0.350000	24.100000	626.333313	1023.000000	1023.000000	2046.000000
42.959999	0.050378	29.773651	7.820821	4.431484	11.648693	5.872653	0.000000	-10.000000	-0.308333	23.000000	631.833313	1023.000000	1023.000000	2046.000000
42.980000	0.026109	15.430391	0.107471	2.760351	9.218992	3.343577	0.000000	-10.000000	-0.233333	21.650002	639.666687	1023.000000	1023.000000	2046.000000
43.000000	0.048533	28.682735	9.001859	3.895272	11.013018	4.772585	0.000000	-10.000000	-0.141667	18.316668	649.166687	1023.000000	1023.000000	2046.000000
43.020000	0.044844	26.502628	8.230364	3.090429	11.443427	3.738410	0.000000	-10.000000	-0.066667	15.933333	656.000000	1023.000000	1023.000000	2046.000000
43.040001	0.044014	26.012026	6.637473	2.869395	13.104630	3.400527	0.000000	-10.000000	-0.025000	12.583334	662.166687	1023.000000	1023.000000	2046.000000
43.060001	0.045327	26.788292	6.592319	3.883162	12.422112	3.890698	0.000000	-10.000000	0.000000	7.833333	666.166687	1023.000000	1023.000000	2046.000000
43.080002	0.042958	25.387955	7.545002	3.602070	10.973154	3.267728	0.000000	-10.000000	0.025000	3.083333	670.166687	1023.000000	1023.000000	2046.000000
43.099998	0.042608	25.181257	5.836418	3.323745	12.842774	3.178319	0.000000	-10.000000	0.050000	-1.533333	672.666687	1023.000000	1023.000000	2046.000000
43.119999	0.043994	26.000309	6.158019	4.000995	12.064386	3.776909	0.000000	-10.000000	0.066667	-4.950000	672.833313	1023.000000	1023.000000	2046.000000
43.139999	0.042258	24.974379	7.239275	3.366007	11.220466	3.148630	0.000000	-10.000000	0.083333	-8.366667	673.000000	1023.000000	1023.000000	2046.000000
43.160000	0.043142	25.497000	6.144042	2.825553	13.076542	3.450864	0.000000	-10.000000	0.108333	-11.750000	673.000000	1023.000000	1023.000000	2046.000000
43.180000	0.044190	26.116358	7.406502	3.531692	11.242279	3.935884	0.000000	-10.000000	0.150000	-13.316667	673.000000	1023.000000	1023.000000	2046.000000
43.200001	0.040919	24.183054	6.819157	2.473782	12.046171	2.843944	0.000000	-10.000000	0.191667	-14.883334	673.000000	1023.000000	1023.000000	2046.000000
43.220001	0.043038	25.435627	6.424231	2.830240	12.615812	3.565344	0.000000	-10.000000	0.225000	-15.833334	665.666687	1023.000000	1023.000000	2046.000000
43.240002	0.043489	25.702118	8.658984	2.673129	10.614301	3.755703	0.000000	-10.000000	0.233333	-16.566668	656.500000	1023.000000	1023.000000	2046.000000
43.259998	0.043155	25.504416	7.760556	1.887723	12.370475	3.485662	0.000000	-10.000000	0.266667	-17.933334	643.333313	1023.000000	1023.000000	2046.000000
43.279999	0.044154	26.094906	8.188697	2.748973	11.012747	4.144488	0.000000	-10.000000	0.300000	-18.866667	637.500000	1023.000000	1023.000000	2046.000000
43.299999	0.040922	24.184893	8.183516	1.640966	11.384974	2.975437	0.000000	-10.000000	0.333333	-19.700001	631.333313	1023.000000	1023.000000	2046.000000
43.320000	0.041573	24.569830	6.831711	2.041649	12.544043	3.152427	0.000000	-10.000000	0.350000	-20.483334	624.500000	1023.000000	1023.000000	2046.000000
43.340000	0.041509	24.531738	8.518582	2.257138	10.537564	3.218454	0.000000	-10.000000	0.375000	-21.550001	615.333313	1023.000000	1023.000000	2046.000000
43.360001	0.040793	24.108458	7.370727	1.507909	12.508268	2.721554	0.000000	-10.000000	0.391667	-22.416668	608.333313	1023.000000	1023.000000	2046.000000
43.380001	0.040720	24.065395	7.647047	2.235177	10.863418	3.319753	0.000000	-10.000000	0.400000	-22.783335	603.333313	1023.000000	1023.000000	2046.000000
43.400002	0.036696	21.687130	7.383032	1.045665	11.210119	2.048313	0.000000	-10.000000	0.408333	-23.050001	598.333313	1023.000000	1023.000000	2046.000000
43.419998	0.038766	22.910818	6.780543	1.734440	11.654913	2.740923	0.000000	-10.000000	0.441667	-23.733334	588.000000	1023.000000	1023.000000	2046.000000
43.439999	0.037829	22.356930	8.191486	1.848253	9.890619	2.426571	0.000000	-10.000000	0.475000	-24.333334	580.333313	1023.000000	1023.000000	2046.000000
43.459999	0.038515	22.762287	7.283477	1.423561	11.683327	2.371923	0.000000	-10.000000	0.516667	-24.950001	572.000000	1023.000000	1023.000000	2046.000000
43.480000	0.038259	22.611088	7.194832	2.191269	10.658374	2.566613	0.000000	-10.000000	0.533333	-25.333334	566.333313	1023.000000	1023.000000	2046.000000
43.500000	0.034619	20.459711	7.516202	1.232927	10.128180	1.582401	0.000000	-10.000000	0.550000	-25.883333	557.666687	1023.000000	1023.000000	2046.000000
43.520000	0.036004	21.278297	6.568715	1.373327	11.858583	1.477671	0.000000	-10.000000	0.541667	-26.216667	549.166687	1023.000000	1023.000000	2046.000000
43.540001	0.034372	20.313845	7.470306	1.775408	9.741165	1.326966	0.000000	-10.000000	0.533333	-26.316668	540.333313	1023.000000	1023.000000	2046.000000
43.560001	0.029359	17.351263	6.510383	0.273309	10.469140	0.098430	0.000000	-10.000000	0.533333	-26.366667	531.666687	1023.000000	1023.000000	2046.000000
43.580002	0.028171	16.649326	5.221708	0.646004	10.503317	0.278298	0.000000	-10.000000	0.541667	-26.450001	522.833313	1023.000000	1023.000000	2046.000000
43.599998	0.025524	15.084819	6.113652	0.633029	8.259174	0.078963	0.000000	-10.000000	0.541667	-26.533335	514.000000	1023.000000	1023.000000	2046.000000
43.619999	0.021311	12.594557	4.847475	-0.893242	9.361728	-0.721404	0.000000	-10.000000	0.541667	-26.700001	505.166656	1023.000000	1023.000000	2046.000000
43.639999	0.021487	12.698605	4.162141	-0.228142	8.831882	-0.067277	0.000000	-10.000000	0.533333	-26.700001	496.333344	1023.000000	1023.000000	2046.000000
43.660000	0.018900	11.170105	5.080944	-0.636629	7.385815	-0.660025	0.000000	-10.000000	0.533333	-26.733334	487.500000	1023.000000	1023.000000	2046.000000
43.680000	0.019285	11.397300	4.432786	-1.120872	8.852264	-0.766880	0.000000	-10.000000	0.533333	-26.650002	478.500000	1023.000000	1023.000000	2046.000000
43.700001	0.017953	10.610229	3.664389	-0.222652	7.598540	-0.430048	0.000000	-10.000000	0.541667	-26.833334	469.500000	1023.000000	1023.000000	2046.000000
43.720001	0.014662	8.664962	4.078460	-1.169139	6.994984	-1.239343	0.000000	-10.000000	0.550000	-26.750000	460.500000	1023.000000	1023.000000	2046.000000
43.740002	0.017130	10.123599	3.806664	-1.143573	8.148994	-0.688486	0.000000	-10.000000	0.550000	-26.800001	451.666656	1023.000000	1023.000000	2046.000000
43.759998	0.015511	9.166798	3.823570	-0.452979	6.170470	-0.374262	0.000000	-10.000000	0.550000	-26.616667	442.833344	1023.000000	1023.000000	2046.000000
43.779999	0.011800	6.973879	3.353754	-1.527117	6.731016	-1.583773	0.000000	-10.000000	0.550000	-26.833334	434.000000	1023.000000	1023.000000	2046.000000
43.799999	0.014449	8.539520	2.929363	-1.071509	7.483837	-0.802171	0.000000	-10.000000	0.550000	-26.733334	425.000000	1023.000000	1023.000000	2046.000000
43.820000	0.016035	9.476528	4.742149	-0.488318	5.215160	0.007537	0.000000	-10.000000	0.550000	-26.800001	416.000000	1023.000000	1023.000000	2046.000000
43.840000	0.012508	7.391987	4.087153	-1.932223	6.077826	-0.840769	0.000000	-10.000000	0.550000	-26.616667	407.000000	1023.000000	1023.000000	2046.000000
43.860001	0.016438	9.714924	4.406498	-1.679345	7.045628	-0.057857	0.000000	-10.000000	0.550000	-26.550001	398.000000	1023.000000	1023.000000	2046.000000
43.880001	-0.009978	-5.896847	-6.672361	-2.424022	2.383022	0.816514	0.000000	-10.000000	0.541667	-26.400000	389.166656	1023.000000	1023.000000	2046.000000
43.900002	0.011896	7.030654	2.751081	-1.762196	7.134250	-1.092480	0.000000	-10.000000	0.541667	-26.266666	380.333344	1023.000000	1023.000000	2046.000000
43.919998	-0.005586	-3.301137	-3.281096	-3.686801	4.427840	-0.761080	0.000000	-10.000000	0.525000	-26.066668	371.666656	1023.000000	1023.000000	2046.000000
43.939999	0.012171	7.192927	3.986330	-1.932040	5.792830	-0.654194	0.000000	-10.000000	0.525000	-25.916666	362.833344	1023.000000	1023.000000	2046.000000
43.959999	0.012081	7.140112	5.677814	-3.186898	5.462981	-0.813785	0.000000	-10.000000	0.508333	-25.716667	354.166656	1023.000000	1023.000000	2046.000000
43.980000	-0.005141	-3.038322	-2.612107	-4.335479	4.563216	-0.653953	0.000000	-10.000000	0.500000	-25.383333	345.500000	1023.000000	1023.000000	2046.000000
44.000000	0.010526	6.221079	4.774944	-3.856849	6.783204	-1.480219	0.000000	-10.000000	0.483333	-24.866667	337.166656	1023.000000	1023.000000	2046.000000
44.020000	0.012237	7.232315	4.909537	-2.786568	5.793242	-0.683896	0.000000	-10.000000	0.466667	-24.300001	329.000000	1023.000000	1023.000000	2046.000000
44.040001	0.011038	6.523671	6.301211	-3.560106	5.095134	-1.312568	0.000000	-10.000000	0.458333	-23.816668	321.000000	1023.000000	1023.000000	2046.000000
44.060001	-0.006070	-3.587616	-1.825168	-4.563599	4.806167	-2.005017	0.000000	-10.000000	0.433333	-23.416666	313.000000	1023.000000	1023.000000	2046.000000
44.080002	0.008907	5.263958	5.038972	-4.433060	6.569285	-1.911239	0.000000	-10.000000	0.408333	-23.066666	305.000000	1023.000000	1023.000000	2046.000000
44.099998	0.010118	5.979885	5.089940	-3.254206	5.249418	-1.105266	0.000000	-10.000000	0.391667	-22.683332	297.333344	1023.000000	1023.000000	2046.000000
44.119999	0.008021	4.740651	6.002603	-4.482865	5.118312	-1.897398	0.000000	-10.000000	0.383333	-22.366667	289.666656	1023.000000	1023.000000	2046.000000
44.139999	0.011174	6.604042	5.565285	-4.148213	6.848298	-1.661327	0.000000	-10.000000	0.383333	-22.216667	282.333344	1023.000000	1023.000000	2046.000000
44.160000	0.010030	5.927900	5.656530	-3.381485	4.682025	-1.029171	0.000000	-10.000000	0.383333	-22.300001	274.833344	1023.000000	1023.000000	2046.000000
44.180000	0.006713	3.967325	5.824675	-4.945549	5.288457	-2.200258	0.000000	-10.000000	0.391667	-22.400000	267.500000	1023.000000	1023.000000	2046.000000
44.200001	0.010204	6.030732	5.659061	-4.230546	6.031328	-1.429111	0.000000	-10.000000	0.400000	-22.400000	260.000000	1023.000000	1023.000000	2046.000000
44.220001	0.010792	6.378061	6.344920	-3.548964	5.013561	-1.431456	0.000000	-10.000000	0.391667	-22.166668	252.500000	1023.000000	1023.000000	2046.000000
44.240002	0.006024	3.560422	5.800160	-5.030968	5.165740	-2.374511	0.000000	-10.000000	0.375000	-21.983334	245.166672	1023.000000	1023.000000	2046.000000
44.259998	0.010334	6.107493	5.831232	-4.101078	5.660561	-1.283222	0.000000	-10.000000	0.366667	-21.783335	237.833328	1023.000000	1023.000000	2046.000000
44.279999	0.011020	6.512582	7.015410	-3.779336	4.689654	-1.413146	0.000000	-10.000000	0.358333	-21.600000	230.500000	1023.000000	1023.000000	2046.000000
44.299999	0.005269	3.113726	5.661067	-5.129204	5.069400	-2.487536	0.000000	-10.000000	0.366667	-21.500000	223.166672	1023.000000	1023.000000	2046.000000
44.320000	0.009570	5.655711	5.735343	-4.204093	5.522019	-1.397558	0.000000	-10.000000	0.358333	-21.466667	216.000000	1023.000000	1023.000000	2046.000000
44.340000	-0.016902	-9.989262	-4.237361	-5.325931	1.013023	-1.438992	0.000000	-10.000000	0.358333	-21.383333	208.833328	1023.000000	1023.000000	2046.000000
44.360001	0.005978	3.532789	5.105632	-3.691613	3.967870	-1.849100	0.000000	-10.000000	0.350000	-21.166666	201.666672	1023.000000	1023.000000	2046.000000
44.380001	0.005386	3.182852	5.806146	-5.242364	5.141829	-2.522759	0.000000	-10.000000	0.350000	-20.966667	194.500000	1023.000000	1023.000000	2046.000000
44.400002	0.007536	4.453661	5.099496	-4.242335	5.293614	-1.697114	0.000000	-10.000000	0.341667	-20.733334	187.500000	1023.000000	1023.000000	2046.000000
44.419998	0.011487	6.788730	7.475246	-3.647283	3.627254	-0.666487	0.000000	-10.000000	0.333333	-20.516666	180.666672	1023.000000	1023.000000	2046.000000
44.439999	0.004963	2.932975	5.886521	-5.054061	4.599533	-2.499018	0.000000	-10.000000	0.325000	-20.216667	173.833328	1023.000000	1023.000000	2046.000000
44.459999	-0.016024	-9.470447	-5.270838	-3.459019	-0.770495	0.029906	0.000000	-10.000000	0.325000	-20.050001	167.166672	1023.000000	1023.000000	2046.000000
44.480000	0.003469	2.050000	4.801131	-4.789701	5.349229	-3.310658	0.000000	-10.000000	0.325000	-19.816668	160.333328	1023.000000	1023.000000	2046.000000
44.500000	0.007747	4.578634	5.513571	-4.505454	4.823027	-1.252510	0.000000	-10.000000	0.316667	-19.533333	153.833328	1023.000000	1023.000000	2046.000000
44.520000	-0.016599	-9.809887	-5.868571	-2.792768	-1.405500	0.256952	0.000000	-10.000000	0.291667	-19.400000	147.166672	1023.000000	1023.000000	2046.000000
44.540001	0.004674	2.762624	3.323239	-3.053667	5.089779	-2.596727	0.000000	-10.000000	0.266667	-19.133333	140.833328	1023.000000	1023.000000	2046.000000
44.560001	-0.020746	-12.260902	-4.990896	-5.070217	-1.015523	-1.184267	0.000000	-10.000000	0.250000	-18.916666	134.333328	1023.000000	1023.000000	2046.000000
44.580002	0.005978	3.532706	3.533121	-2.597516	5.059252	-2.462152	0.000000	-10.000000	0.250000	-18.400000	128.000000	1023.000000	1023.000000	2046.000000
44.599998	-0.018752	-11.082333	-4.732162	-4.404447	-1.121843	-0.823881	0.000000	-10.000000	0.250000	-17.883333	121.666664	1023.000000	1023.000000	2046.000000
44.619999	0.006763	3.996888	3.461523	-1.785174	4.533940	-2.213401	0.000000	-10.000000	0.241667	-17.516666	115.833336	1023.000000	1023.000000	2046.000000
44.639999	0.006350	3.752915	5.105226	-2.159552	-0.701217	1.508458	0.000000	-10.000000	0.225000	-17.150000	110.166664	1023.000000	1023.000000	2046.000000
44.660000	-0.017693	-10.456268	-2.793761	-5.649077	0.839609	-2.853040	0.000000	-10.000000	0.216667	-16.916666	104.500000	1023.000000	1023.000000	2046.000000
44.680000	0.001941	1.147390	3.915174	-3.248080	3.592759	-3.112462	0.000000	-10.000000	0.208333	-16.433334	98.833336	1023.000000	1023.000000	2046.000000
44.700001	-0.026549	-15.690523	-7.455643	-4.067228	-2.580277	-1.587375	0.000000	-10.000000	0.208333	-16.000000	93.333336	1023.000000	1023.000000	2046.000000
44.720001	0.000917	0.542079	3.562272	-2.601549	2.797617	-3.216262	0.000000	-10.000000	0.183333	-15.433333	88.000000	1023.000000	1023.000000	2046.000000
44.740002	-0.028725	-16.976728	-7.964152	-4.472299	-2.490391	-2.049886	0.000000	-10.000000	0.175000	-14.783334	82.666664	1023.000000	1023.000000	2046.000000
44.759998	-0.024905	-14.718595	-7.301626	-3.254524	-0.367731	-3.794713	0.000000	-10.000000	0.175000	-14.416667	77.666664	1023.000000	1023.000000	2046.000000
44.779999	0.000336	0.198357	2.524600	-1.939434	2.348809	-2.735618	0.000000	-10.000000	0.175000	-14.050000	72.833336	1023.000000	1023.000000	2046.000000
44.799999	0.000044	0.025796	2.702535	-2.422081	3.198487	-3.453145	0.000000	-10.000000	0.166667	-13.916667	68.166664	1023.000000	1023.000000	2046.000000
44.820000	-0.022916	-13.543194	-5.228768	-4.531263	-1.625344	-2.157819	0.000000	-10.000000	0.141667	-13.333334	63.500000	1023.000000	1023.000000	2046.000000
44.840000	-0.028116	-16.616718	-7.760304	-3.925372	0.619249	-5.550291	0.000000	-10.000000	0.116667	-12.516667	59.166668	1023.000000	1023.000000	2046.000000
44.860001	-0.029303	-17.318228	-7.942528	-3.383825	-2.296663	-3.695212	0.000000	-10.000000	0.083333	-11.250000	53.833332	1023.000000	1023.000000	2046.000000
44.880001	-0.030542	-18.050377	-6.286784	-4.946354	-2.706782	-4.110456	0.000000	-10.000000	0.066667	-10.233334	48.833332	1023.000000	1023.000000	2046.000000
44.900002	-0.031532	-18.635221	-9.342670	-2.526531	-3.137475	-3.628544	0.000000	-10.000000	0.066667	-9.633333	45.166668	1023.000000	1023.000000	2046.000000
44.919998	-0.031113	-18.387671	-11.598900	-1.568297	-2.978464	-2.242009	0.000000	-10.000000	0.066667	-9.750000	43.000000	1023.000000	1023.000000	2046.000000
44.939999	-0.031696	-18.732611	-13.247659	-0.598757	-4.233013	-0.653182	0.000000	-10.000000	0.066667	-10.016667	40.833332	1023.000000	1023.000000	2046.000000
44.959999	-0.029712	-17.559923	-10.296668	-1.330305	-4.569901	-1.363048	0.000000	-10.000000	0.066667	-10.333334	37.500000	1023.000000	1023.000000	2046.000000
44.980000	-0.026457	-15.635962	-9.039827	0.154124	-6.202383	-0.547875	0.000000	-10.000000	0.066667	-10.450000	34.000000	1023.000000	1023.000000	2046.000000
45.000000	-0.030255	-17.880615	-8.850421	-3.096137	-4.386275	-1.547782	0.000000	-10.000000	0.075000	-10.600000	30.500000	1023.000000	1023.000000	2046.000000
45.020000	-0.024471	-14.462447	-10.303622	0.869581	-4.828598	-0.199809	0.000000	-10.000000	0.066667	-10.500000	27.000000	1023.000000	1023.000000	2046.000000
45.040001	-0.041486	-24.518429	-7.866780	-8.939249	-5.352303	-2.360097	0.000000	-10.000000	0.066667	-10.283334	23.500000	1023.000000	1023.000000	2046.000000
45.060001	-0.031013	-18.328796	-8.442142	-2.974192	-4.587358	-2.325106	0.000000	-10.000000	0.058333	-9.800000	20.166666	1023.000000	1023.000000	2046.000000
45.080002	-0.024369	-14.402165	-8.914890	-1.170899	-4.840064	0.523689	0.000000	-10.000000	0.058333	-9.400001	16.833334	1023.000000	1023.000000	2046.000000
45.099998	-0.028656	-16.935608	-6.901324	-4.455163	-3.608185	-1.970935	0.000000	-10.000000	0.058333	-9.016666	13.666667	1023.000000	1023.000000	2046.000000
45.119999	-0.035535	-21.001234	-7.301056	-7.076281	-3.238930	-3.384966	0.000000	-10.000000	0.050000	-8.866667	10.500000	1023.000000	1023.000000	2046.000000
45.139999	-0.022320	-13.191185	-9.232444	-0.575606	-3.494629	0.111494	0.000000	-10.000000	0.050000	-8.816667	7.500000	1023.000000	1023.000000	2046.000000
45.160000	-0.024502	-14.480814	-7.671140	-2.054502	-6.904681	2.149510	0.000000	-10.000000	0.058333	-8.916667	4.500000	1023.000000	1023.000000	2046.000000
45.180000	-0.033499	-19.797947	-9.993897	-3.346464	-4.665599	-1.791987	0.000000	-10.000000	0.058333	-8.933333	1.833333	1023.000000	1023.000000	2046.000000
45.200001	-0.031342	-18.522964	-8.909455	-4.000856	-2.881337	-2.731317	0.000000	-10.000000	0.066667	-8.800000	-0.833333	1023.000000	1023.000000	2046.000000
45.220001	-0.028322	-16.738008	-9.002524	-1.985437	-4.998043	-0.752005	0.000000	-10.000000	0.058333	-8.466666	-3.333333	1023.000000	1023.000000	2046.000000
45.240002	-0.024510	-14.485476	-5.346243	-2.753215	-5.852172	-0.533845	0.000000	-10.000000	0.058333	-8.133333	-6.000000	1023.000000	1023.000000	2046.000000
45.259998	-0.033924	-20.049370	-10.157264	-3.988142	-4.508758	-1.395206	0.000000	-10.000000	0.050000	-7.850000	-8.666667	1023.000000	1023.000000	2046.000000
45.279999	-0.022829	-13.492114	-8.447313	-0.904538	-4.901539	0.761277	0.000000	-10.000000	0.050000	-7.633333	-11.333333	1023.000000	1023.000000	2046.000000
45.299999	-0.032380	-19.136497	-6.863428	-6.134690	-5.757972	-0.380407	0.000000	-10.000000	0.033333	-7.250000	-14.000000	1023.000000	1023.000000	2046.000000
45.320000	-0.020862	-12.329402	-2.539401	-3.723760	-3.992035	-2.074206	0.000000	-10.000000	0.016667	-6.766667	-16.333334	1023.000000	1023.000000	2046.000000
45.340000	-0.024843	-14.682278	-6.705338	-2.833097	-5.213820	0.069978	0.000000	-10.000000	0.008333	-6.116667	-18.500000	1023.000000	1023.000000	2046.000000
45.360001	-0.021450	-12.677146	-4.733315	-4.714721	-3.483585	0.254475	0.000000	-10.000000	0.008333	-5.416667	-20.500000	1023.000000	1023.000000	2046.000000
45.380001	-0.022971	-13.576158	-5.204971	-4.402094	-3.742358	-0.226734	0.000000	-10.000000	0.016667	-4.733334	-22.500000	1023.000000	1023.000000	2046.000000
45.400002	-0.030412	-17.973433	-6.482970	-5.150286	-5.172958	-1.167217	0.000000	-10.000000	0.016667	-4.116667	-24.166666	1023.000000	1023.000000	2046.000000
45.419998	-0.021561	-12.742267	-1.755262	-5.125630	-2.412164	-3.449210	0.000000	-10.000000	0.033333	-3.683333	-25.666666	1023.000000	1023.000000	2046.000000
45.439999	-0.024321	-14.373904	-3.630547	-5.375269	-4.748256	-0.619832	0.000000	-10.000000	0.033333	-3.583333	-26.833334	1023.000000	1023.000000	2046.000000
45.459999	-0.021632	-12.784653	-5.389261	-3.022375	-5.049685	0.676668	0.000000	-10.000000	0.025000	-3.750000	-28.166666	1023.000000	1023.000000	2046.000000
45.480000	-0.016921	-10.000034	-2.149932	-4.466105	-0.833797	-2.550200	0.000000	-10.000000	0.016667	-4.050000	-29.333334	1023.000000	1023.000000	2046.000000
45.500000	-0.020871	-12.334724	-3.292115	-5.243814	-1.191482	-2.607314	0.000000	-10.000000	0.008333	-4.216667	-30.666666	1023.000000	1023.000000	2046.000000
45.520000	-0.021916	-12.952251	-5.184455	-4.461565	-5.104539	1.798308	0.000000	-10.000000	0.025000	-4.200000	-32.000000	1023.000000	1023.000000	2046.000000
45.540001	-0.024214	-14.310411	-5.836711	-2.565057	-6.712518	0.803875	0.000000	-10.000000	0.025000	-4.050000	-33.500000	1023.000000	1023.000000	2046.000000
45.560001	-0.018513	-10.941422	-0.460615	-5.247743	-2.387004	-2.846060	0.000000	-10.000000	0.033333	-3.900000	-34.833332	1023.000000	1023.000000	2046.000000
45.580002	-0.021146	-12.497040	-2.098420	-4.517369	-4.080164	-1.801087	0.000000	-10.000000	0.016667	-3.816667	-36.166668	1023.000000	1023.000000	2046.000000
45.599998	-0.022200	-13.120206	-6.041533	-2.528358	-5.705696	1.155381	0.000000	-10.000000	0.025000	-3.766667	-37.333332	1023.000000	1023.000000	2046.000000
45.619999	-0.018149	-10.726233	-2.829108	-4.673965	-0.776021	-2.447140	0.000000	-10.000000	0.033333	-3.716667	-38.666668	1023.000000	1023.000000	2046.000000
45.639999	-0.014297	-8.449289	-1.791122	-3.859792	-0.441933	-2.356441	0.000000	-10.000000	0.033333	-3.650000	-40.000000	1023.000000	1023.000000	2046.000000
45.660000	-0.017167	-10.145890	-2.525636	-4.385869	-0.996900	-2.237486	0.000000	-10.000000	0.033333	-3.550000	-41.333332	1023.000000	1023.000000	2046.000000
45.680000	-0.021344	-12.614583	-4.503450	-4.529249	-3.621430	0.039546	0.000000	-10.000000	0.025000	-3.366667	-42.500000	1023.000000	1023.000000	2046.000000
45.700001	-0.024988	-14.767975	-6.049231	-4.230467	-5.033975	0.545697	0.000000	-10.000000	0.033333	-3.183333	-43.500000	1023.000000	1023.000000	2046.000000
45.720001	-0.022625	-13.371370	-4.044143	-3.351505	-4.810606	-1.165117	0.000000	-10.000000	0.025000	-2.983333	-44.500000	1023.000000	1023.000000	2046.000000
45.740002	0.004863	2.874224	6.330918	-1.923743	0.935871	-2.468822	0.000000	-10.000000	0.016667	-2.816667	-45.500000	1023.000000	1023.000000	2046.000000
45.759998	-0.027050	-15.986285	-5.885271	-4.910272	-6.827991	1.637249	0.000000	-10.000000	0.016667	-2.666667	-46.500000	1023.000000	1023.000000	2046.000000
45.779999	0.005917	3.496708	6.959128	-1.735494	0.582040	-2.308967	0.000000	-10.000000	0.008333	-2.550000	-47.500000	1023.000000	1023.000000	2046.000000
45.799999	-0.024831	-14.675203	-3.561920	-4.922277	-4.773880	-1.417126	0.000000	-10.000000	0.016667	-2.400000	-48.333332	1023.000000	1023.000000	2046.000000
45.820000	0.004319	2.552607	6.757691	-2.389024	0.511227	-2.327287	0.000000	-10.000000	0.008333	-2.133333	-49.166668	1023.000000	1023.000000	2046.000000
45.840000	-0.024975	-14.760200	-3.515171	-4.804809	-4.691443	-1.748777	0.000000	-10.000000	0.008333	-1.733333	-49.666668	1023.000000	1023.000000	2046.000000
45.860001	-0.017373	-10.267262	-1.625667	-3.413504	-2.574253	-2.653839	0.000000	-10.000000	0.000000	-1.000000	-50.000000	1023.000000	1023.000000	2046.000000
45.880001	-0.018631	-11.011089	-3.150625	-3.563580	-5.927331	1.630447	0.000000	-10.000000	0.000000	-0.416667	-50.000000	1023.000000	1023.000000	2046.000000
45.900002	-0.014398	-8.509431	-0.180911	-3.953078	-2.218424	-2.157018	0.000000	-10.000000	0.000000	0.000000	-50.000000	1023.000000	1023.000000	2046.000000
45.919998	-0.017144	-10.132126	-2.162547	-4.008541	-5.515261	1.554222	0.000000	-10.000000	0.000000	0.000000	-50.000000	1023.000000	1023.000000	2046.000000
45.939999	-0.015335	-9.063051	-0.403472	-3.819411	-2.399450	-2.440718	0.000000	-10.000000	0.000000	0.700000	-50.000000	1023.000000	1023.000000	2046.000000
45.959999	-0.016429	-9.709746	-1.784798	-4.351271	-4.687102	1.113425	0.000000	-10.000000	0.000000	1.883333	-50.000000	1023.000000	1023.000000	2046.000000
45.980000	-0.015356	-9.075282	-0.365884	-4.231599	-2.315692	-2.162107	0.000000	-10.000000	-0.016667	3.833333	-50.000000	1023.000000	1023.000000	2046.000000
46.000000	-0.011699	-6.914145	0.728977	-3.697545	-1.991084	-1.954493	0.000000	-10.000000	-0.033333	5.850000	-50.000000	1023.000000	1023.000000	2046.000000
46.020000	-0.016652	-9.841272	-2.200614	-4.169818	-4.827315	1.356475	0.000000	-10.000000	-0.075000	8.133333	-50.000000	1023.000000	1023.000000	2046.000000
46.040001	-0.015182	-8.972498	-0.609380	-3.988161	-2.358316	-2.016641	0.000000	-10.000000	-0.116667	10.600000	-50.000000	1023.000000	1023.000000	2046.000000
46.060001	-0.016119	-9.526579	-0.450752	-4.405061	-2.284949	-2.385817	0.000000	-10.000000	-0.175000	13.233334	-50.000000	1023.000000	1023.000000	2046.000000
46.080002	-0.015396	-9.098850	-2.584399	-2.977897	-4.065619	0.529065	0.000000	-10.000000	-0.225000	15.933333	-50.000000	1023.000000	1023.000000	2046.000000
46.099998	-0.015137	-8.945779	-4.795306	-1.032581	-3.848758	0.730866	0.000000	-10.000000	-0.316667	19.800001	-18.666666	1023.000000	1023.000000	2046.000000
46.119999	-0.002630	-1.554250	0.620288	-1.194014	0.605374	-1.585898	0.000000	-10.000000	-0.391667	22.733334	12.666667	1023.000000	1023.000000	2046.000000
46.139999	-0.015937	-9.418652	-6.196291	-0.279815	-2.701771	-0.240773	0.000000	-10.000000	-0.450000	24.850000	44.000000	1023.000000	1023.000000	2046.000000
46.160000	-0.008639	-5.105436	-2.610139	-1.747534	0.177739	-0.925502	0.000000	-10.000000	-0.450000	24.850000	44.000000	1023.000000	1023.000000	2046.000000
46.180000	-0.014432	-8.529502	-4.287476	-3.068338	-0.156807	-1.016882	0.000000	-10.000000	-0.458333	25.250000	46.666668	1023.000000	1023.000000	2046.000000
46.200001	-0.010719	-6.335210	-2.341877	-2.157599	-1.764046	-0.071688	0.000000	-10.000000	-0.500000	26.116667	52.166668	1023.000000	1023.000000	2046.000000
46.220001	-0.007988	-4.720873	-1.242882	-2.221970	0.214942	-1.470963	0.000000	-10.000000	-0.550000	27.516668	60.666668	1023.000000	1023.000000	2046.000000
46.240002	0.007145	4.222486	4.797841	-1.321207	2.441859	-1.696007	0.000000	-10.000000	-0.591667	28.566668	69.500000	1023.000000	1023.000000	2046.000000
46.259998	0.002544	1.503293	2.221565	-1.401582	2.136831	-1.453522	0.000000	-10.000000	-0.616667	29.433334	78.833336	1023.000000	1023.000000	2046.000000
46.279999	0.010878	6.428885	2.901317	1.262306	3.557582	-1.292319	0.000000	-10.000000	-0.616667	29.900002	88.500000	1023.000000	1023.000000	2046.000000
46.299999	-0.008881	-5.248585	-5.857304	1.549811	-1.007457	0.066365	0.000000	-10.000000	-0.641667	30.350000	98.500000	1023.000000	1023.000000	2046.000000
46.320000	-0.013304	-7.862876	-5.591293	-0.285486	-0.467654	-1.518444	0.000000	-10.000000	-0.675000	30.633333	108.500000	1023.000000	1023.000000	2046.000000
46.340000	-0.017107	-10.110319	-6.166844	-2.262846	-3.780783	2.100154	0.000000	-10.000000	-0.733333	31.150000	118.666664	1023.000000	1023.000000	2046.000000
46.360001	-0.023070	-13.634534	-8.228088	-1.975539	-3.998709	0.567802	0.000000	-10.000000	-0.758333	31.766666	129.000000	1023.000000	1023.000000	2046.000000
46.380001	-0.014096	-8.330934	-10.334736	2.399184	-2.297189	1.901807	0.000000	-10.000000	-0.766667	32.450001	139.500000	1023.000000	1023.000000	2046.000000
46.400002	-0.013775	-8.141058	-7.603734	2.382892	-4.259226	1.339009	0.000000	-10.000000	-0.783333	33.166668	150.166672	1023.000000	1023.000000	2046.000000
46.419998	-0.014306	-8.454933	-7.190959	-0.197927	-2.929003	1.862956	0.000000	-10.000000	-0.800000	34.049999	161.000000	1023.000000	1023.000000	2046.000000
46.439999	-0.012513	-7.395120	-7.384201	-0.416203	-1.891964	2.297249	0.000000	-10.000000	-0.825000	34.633335	172.333328	1023.000000	1023.000000	2046.000000
46.459999	-0.015932	-9.415806	-5.613667	-2.258856	-3.983243	2.439959	0.000000	-10.000000	-0.850000	35.166668	183.833328	1023.000000	1023.000000	2046.000000
46.480000	-0.014197	-8.390180	-8.361415	-0.290558	-2.420698	2.682492	0.000000	-10.000000	-0.866667	35.483334	195.500000	1023.000000	1023.000000	2046.000000
46.500000	-0.005918	-3.497622	-7.637277	2.834561	-2.172218	3.477311	0.000000	-10.000000	-0.875000	36.049999	207.166672	1023.000000	1023.000000	2046.000000
46.520000	-0.008052	-4.758589	-4.727867	-0.935853	-3.156092	4.061223	0.000000	-10.000000	-0.883333	36.216667	219.000000	1023.000000	1023.000000	2046.000000
46.540001	-0.007108	-4.200937	-7.595473	-0.096268	-0.970012	4.460815	0.000000	-10.000000	-0.900000	36.333336	231.000000	1023.000000	1023.000000	2046.000000
46.560001	-0.009494	-5.611046	-8.368462	1.083590	-1.137760	2.811586	0.000000	-10.000000	-0.925000	36.283333	243.166672	1023.000000	1023.000000	2046.000000
46.580002	0.000846	0.500026	-2.620068	0.933137	-1.578463	3.765419	0.000000	-10.000000	-0.933333	36.700001	255.500000	1023.000000	1023.000000	2046.000000
46.599998	-0.000228	-0.134566	-8.280206	4.419890	-1.013324	4.739074	0.000000	-10.000000	-0.941667	37.150002	267.833344	1023.000000	1023.000000	2046.000000
46.619999	0.023538	13.911074	-0.452701	6.856379	3.164623	4.342773	0.000000	-10.000000	-0.933333	37.366669	280.166656	1023.000000	1023.000000	2046.000000
46.639999	0.002234	1.320226	-6.935678	3.493324	-0.304364	5.066944	0.000000	-10.000000	-0.933333	37.183334	292.500000	1023.000000	1023.000000	2046.000000
46.660000	0.001254	0.741359	-6.787279	2.596530	1.114700	3.817408	0.000000	-10.000000	-0.941667	37.183334	304.833344	1023.000000	1023.000000	2046.000000
46.680000	0.001661	0.981543	-2.600942	0.003397	-2.017016	5.596105	0.000000	-10.000000	-0.966667	37.766666	317.333344	1023.000000	1023.000000	2046.000000
46.700001	0.030069	17.770710	4.775542	5.522697	2.238040	5.234430	0.000000	-10.000000	-0.991667	38.266666	329.833344	1023.000000	1023.000000	2046.000000
46.720001	0.003695	2.183649	-3.877643	1.663493	-0.865081	5.262880	0.000000	-10.000000	-1.025000	38.700001	342.666656	1023.000000	1023.000000	2046.000000
46.740002	0.037212	21.992250	8.329224	4.393514	6.734686	2.534826	0.000000	-10.000000	-1.050000	39.116669	355.333344	1023.000000	1023.000000	2046.000000
46.759998	0.001594	0.941806	-4.855017	-0.271390	1.721568	4.346646	0.000000	-10.000000	-1.058333	39.566666	368.333344	1023.000000	1023.000000	2046.000000
46.779999	0.035694	21.095324	4.445385	5.610558	6.084500	4.954879	0.000000	-10.000000	-1.050000	39.833332	381.333344	1023.000000	1023.000000	2046.000000
46.799999	0.012018	7.102926	0.923888	-1.965724	2.688374	5.456388	0.000000	-10.000000	-1.025000	39.733334	394.666656	1023.000000	1023.000000	2046.000000
46.820000	0.043775	25.870827	7.426181	5.991797	6.227961	6.224888	0.000000	-10.000000	-1.008333	39.500000	408.000000	1023.000000	1023.000000	2046.000000
46.840000	0.009122	5.390893	-1.103603	-0.820928	3.728049	3.587375	0.000000	-10.000000	-1.000000	39.300003	421.333344	1023.000000	1023.000000	2046.000000
46.860001	0.043567	25.747932	6.935086	5.922651	7.887567	5.002628	0.000000	-10.000000	-1.000000	39.000000	434.500000	1023.000000	1023.000000	2046.000000
46.880001	0.013688	8.089339	-2.383819	2.442380	4.692149	3.338629	0.000000	-10.000000	-1.000000	38.933334	447.500000	1023.000000	1023.000000	2046.000000
46.900002	0.047471	28.055382	8.248266	5.540474	8.847671	5.418972	0.000000	-10.000000	-0.991667	38.733334	460.500000	1023.000000	1023.000000	2046.000000
46.919998	0.025103	14.836143	0.782493	4.040830	5.260043	4.752777	0.000000	-10.000000	-0.991667	38.783337	473.500000	1023.000000	1023.000000	2046.000000
46.939999	0.026067	15.405746	1.941029	2.106058	6.423116	4.935543	0.000000	-10.000000	-1.000000	38.766670	486.333344	1023.000000	1023.000000	2046.000000
46.959999	0.023891	14.119649	0.683891	2.364393	5.604319	5.467046	0.000000	-10.000000	-0.983333	38.800003	499.166656	1023.000000	1023.000000	2046.000000
46.980000	0.030391	17.961149	2.054603	3.456504	7.632784	4.817258	0.000000	-10.000000	-0.983333	38.666668	512.000000	1023.000000	1023.000000	2046.000000
47.000000	0.028774	17.005386	-0.143708	4.468036	4.026767	8.654292	0.000000	-10.000000	-0.966667	38.483334	525.000000	1023.000000	1023.000000	2046.000000
47.020000	0.030790	18.196810	1.924622	2.610430	8.452989	5.208770	0.000000	-10.000000	-0.975000	38.150002	538.000000	1023.000000	1023.000000	2046.000000
47.040001	0.029422	17.388266	1.163007	2.368917	8.544527	5.311815	0.000000	-10.000000	-0.950000	38.016666	550.833313	1023.000000	1023.000000	2046.000000
47.060001	0.032074	18.955938	1.888172	2.734624	8.804059	5.529084	0.000000	-10.000000	-0.925000	37.599998	563.500000	1023.000000	1023.000000	2046.000000
47.080002	0.035181	20.791782	2.333622	3.030075	9.602704	5.825381	0.000000	-10.000000	-0.891667	37.349998	576.166687	1023.000000	1023.000000	2046.000000
47.099998	0.034588	20.441319	1.357394	3.215858	9.939190	5.928878	0.000000	-10.000000	-0.850000	36.799999	588.666687	1023.000000	1023.000000	2046.000000
47.119999	0.034969	20.666805	0.868043	3.768028	9.961941	6.068792	0.000000	-10.000000	-0.808333	36.383335	601.000000	1023.000000	1023.000000	2046.000000
47.139999	0.053620	31.689232	6.945929	5.607102	12.106119	7.030082	0.000000	-10.000000	-0.800000	35.900002	613.000000	1023.000000	1023.000000	2046.000000
47.160000	0.033794	19.972075	-0.999684	5.659180	6.324443	8.988136	0.000000	-10.000000	-0.791667	35.549999	625.000000	1023.000000	1023.000000	2046.000000
47.180000	0.059734	35.302937	9.099202	6.583172	10.461617	9.158948	0.000000	-10.000000	-0.791667	35.016666	637.000000	1023.000000	1023.000000	2046.000000
47.200001	0.032308	19.093742	1.273037	3.343156	6.887722	7.589827	0.000000	-10.000000	-0.766667	34.600002	648.833313	1023.000000	1023.000000	2046.000000
47.220001	0.059584	35.214111	10.140822	6.249753	10.486153	8.337385	0.000000	-10.000000	-0.758333	34.016666	660.500000	1023.000000	1023.000000	2046.000000
47.240002	0.032378	19.135220	0.305870	4.695510	6.245589	7.888251	0.000000	-10.000000	-0.750000	33.616669	672.000000	1023.000000	1023.000000	2046.000000
47.259998	0.060555	35.788124	10.875644	5.856402	11.371389	7.684687	0.000000	-10.000000	-0.750000	33.200001	683.333313	1023.000000	1023.000000	2046.000000
47.279999	0.035606	21.042952	1.257628	4.314822	8.678552	6.791949	0.000000	-10.000000	-0.750000	33.049999	694.500000	1023.000000	1023.000000	2046.000000
47.299999	0.061934	36.603260	10.852998	5.955934	12.806095	6.988234	0.000000	-10.000000	-0.733333	33.116669	705.500000	1023.000000	1023.000000	2046.000000
47.320000	0.038578	22.799513	-0.786023	5.997462	11.348760	6.239316	0.000000	-10.000000	-0.716667	32.766666	716.500000	1023.000000	1023.000000	2046.000000
47.340000	0.030064	17.767990	-3.083078	4.733438	11.257352	4.860279	0.000000	-10.000000	-0.691667	32.333336	727.500000	1023.000000	1023.000000	2046.000000
47.360001	0.056600	33.450871	7.248621	5.997625	15.144024	5.060601	0.000000	-10.000000	-0.666667	31.433334	738.333313	1023.000000	1023.000000	2046.000000
47.380001	0.055189	32.616886	6.389217	5.778459	15.237244	5.211968	0.000000	-10.000000	-0.625000	30.916666	749.000000	1023.000000	1023.000000	2046.000000
47.400002	0.054519	32.220772	7.882218	5.515841	13.076758	5.745955	0.000000	-10.000000	-0.566667	29.833334	759.333313	1023.000000	1023.000000	2046.000000
47.419998	0.054579	32.256371	8.616584	5.654496	12.921334	5.063957	0.000000	-10.000000	-0.508333	28.583334	769.500000	1023.000000	1023.000000	2046.000000
47.439999	0.055726	32.933788	5.960616	6.956698	14.827842	5.188632	0.000000	-10.000000	-0.441667	26.866667	779.333313	1023.000000	1023.000000	2046.000000
47.459999	0.055070	32.546421	6.949496	6.646224	12.657470	6.293232	0.000000	-10.000000	-0.400000	25.283333	788.666687	1023.000000	1023.000000	2046.000000
47.480000	0.054801	32.387638	6.474185	6.913766	14.488541	4.511147	0.000000	-10.000000	-0.350000	24.183334	797.500000	1023.000000	1023.000000	2046.000000
47.500000	0.053884	31.845501	5.105521	6.631424	14.600142	5.508414	0.000000	-10.000000	-0.308333	23.050001	805.833313	1023.000000	1023.000000	2046.000000
47.520000	0.054131	31.991564	7.667928	6.302801	12.649265	5.371570	0.000000	-10.000000	-0.250000	21.783335	813.666687	1023.000000	1023.000000	2046.000000
47.540001	0.054349	32.120197	5.915988	6.372028	14.758372	5.073810	0.000000	-10.000000	-0.191667	19.866667	821.166687	1023.000000	1023.000000	2046.000000
47.560001	0.051879	30.660507	6.600426	5.779016	12.178998	6.102067	0.000000	-10.000000	-0.133333	17.600000	828.000000	1023.000000	1023.000000	2046.000000
47.580002	0.051843	30.638927	6.230472	6.225868	13.702774	4.479812	0.000000	-10.000000	-0.108333	15.216667	834.333313	1023.000000	1023.000000	2046.000000
47.599998	0.049728	29.389122	5.008652	5.654018	12.913206	5.813247	0.000000	-10.000000	-0.083333	13.000000	839.833313	1023.000000	1023.000000	2046.000000
47.619999	0.051165	30.238293	7.055977	6.115617	11.876149	5.190549	0.000000	-10.000000	-0.058333	11.083334	844.666687	1023.000000	1023.000000	2046.000000
47.639999	0.052338	30.931503	5.454596	6.143740	13.647542	5.685627	0.000000	-10.000000	-0.016667	9.066667	848.666687	1023.000000	1023.000000	2046.000000
47.660000	0.050852	30.053652	6.473508	5.999773	11.164901	6.415469	0.000000	-10.000000	0.008333	6.966667	851.833313	1023.000000	1023.000000	2046.000000
47.680000	0.050871	30.064840	5.861204	6.345159	12.926630	4.931847	0.000000	-10.000000	0.016667	4.316667	854.333313	1023.000000	1023.000000	2046.000000
47.700001	0.049049	28.988123	4.924499	5.990896	11.634715	6.438013	0.000000	-10.000000	0.025000	1.316667	856.333313	1023.000000	1023.000000	2046.000000
47.720001	0.051053	30.172087	6.655885	6.569058	11.465018	5.482126	0.000000	-10.000000	0.033333	-1.433333	857.500000	1023.000000	1023.000000	2046.000000
47.740002	0.051873	30.657059	5.103724	6.554134	12.599289	6.399911	0.000000	-10.000000	0.041667	-4.050000	858.000000	1023.000000	1023.000000	2046.000000
47.759998	0.051526	30.451946	6.717388	6.813564	10.654776	6.266218	0.000000	-10.000000	0.058333	-6.450000	858.000000	1023.000000	1023.000000	2046.000000
47.779999	0.051713	30.562267	5.859521	6.926885	12.353795	5.422067	0.000000	-10.000000	0.075000	-9.033334	858.000000	1023.000000	1023.000000	2046.000000
47.799999	0.050241	29.692343	4.758111	6.457640	11.912915	6.563678	0.000000	-10.000000	0.100000	-11.233334	858.000000	1023.000000	1023.000000	2046.000000
47.820000	0.028734	16.981970	-1.851592	4.477342	8.272732	6.083488	0.000000	-10.000000	0.141667	-13.166667	858.000000	1023.000000	1023.000000	2046.000000
47.840000	0.048965	28.938412	6.552185	6.333862	9.959165	6.093200	0.000000	-10.000000	0.183333	-14.950001	854.333313	1023.000000	1023.000000	2046.000000
47.860001	0.049272	29.119514	5.109756	6.335335	12.482284	5.192139	0.000000	-10.000000	0.225000	-16.566668	845.500000	1023.000000	1023.000000	2046.000000
47.880001	0.047359	27.988892	4.734287	5.728451	11.228617	6.297538	0.000000	-10.000000	0.266667	-17.833334	834.666687	1023.000000	1023.000000	2046.000000
47.900002	0.051192	30.254259	7.131166	6.311503	11.654675	5.156914	0.000000	-10.000000	0.316667	-19.366667	825.500000	1023.000000	1023.000000	2046.000000
47.919998	0.031344	18.524292	-2.981212	6.174484	11.090369	4.240652	0.000000	-10.000000	0.358333	-20.750000	819.166687	1023.000000	1023.000000	2046.000000
47.939999	0.051838	30.636372	6.517985	5.748560	13.965802	4.404025	0.000000	-10.000000	0.383333	-21.966667	812.333313	1023.000000	1023.000000	2046.000000
47.959999	0.049283	29.126194	6.000042	5.180095	13.204068	4.741988	0.000000	-10.000000	0.391667	-22.450001	805.000000	1023.000000	1023.000000	2046.000000
47.980000	0.020611	12.180926	-3.591769	4.006555	8.684963	3.081177	0.000000	-10.000000	0.400000	-22.600000	797.500000	1023.000000	1023.000000	2046.000000
48.000000	0.047268	27.935230	7.724826	4.832174	11.332911	4.045318	0.000000	-10.000000	0.425000	-23.300001	784.833313	1023.000000	1023.000000	2046.000000
48.020000	0.045440	26.855127	7.320495	4.734178	11.810130	2.990323	0.000000	-10.000000	0.450000	-23.983334	774.666687	1023.000000	1023.000000	2046.000000
48.040001	0.016815	9.937790	-4.107256	3.062436	8.520559	2.462049	0.000000	-10.000000	0.475000	-24.700001	767.000000	1023.000000	1023.000000	2046.000000
48.060001	0.041835	24.724577	5.129867	3.969437	12.967977	2.657296	0.000000	-10.000000	0.483333	-24.883333	764.000000	1023.000000	1023.000000	2046.000000
48.080002	0.040018	23.650625	4.967762	3.509104	12.157845	3.015915	0.000000	-10.000000	0.491667	-25.283333	758.333313	1023.000000	1023.000000	2046.000000
48.099998	0.038316	22.644815	6.104299	3.652448	10.025855	2.862213	0.000000	-10.000000	0.516667	-25.883333	749.666687	1023.000000	1023.000000	2046.000000
48.119999	0.038357	22.668789	6.741469	3.558689	10.250732	2.117899	0.000000	-10.000000	0.550000	-26.716667	741.166687	1023.000000	1023.000000	2046.000000
48.139999	0.037794	22.336056	5.062597	3.633830	12.011930	1.627698	0.000000	-10.000000	0.591667	-27.333334	732.333313	1023.000000	1023.000000	2046.000000
48.160000	0.036842	21.773396	4.470787	3.062419	12.002932	2.237258	0.000000	-10.000000	0.625000	-27.900000	723.333313	1023.000000	1023.000000	2046.000000
48.180000	0.036665	21.668797	6.362321	3.435933	9.926746	1.943796	0.000000	-10.000000	0.633333	-28.233334	714.000000	1023.000000	1023.000000	2046.000000
48.200001	0.036194	21.390900	6.042493	3.132837	11.290142	0.925429	0.000000	-10.000000	0.641667	-28.700001	704.333313	1023.000000	1023.000000	2046.000000
48.220001	0.035000	20.684721	4.475653	2.575544	12.264352	1.369172	0.000000	-10.000000	0.641667	-28.983334	694.833313	1023.000000	1023.000000	2046.000000
48.240002	0.035422	20.934385	6.650754	3.021949	9.949358	1.312325	0.000000	-10.000000	0.658333	-29.150000	685.166687	1023.000000	1023.000000	2046.000000
48.259998	0.034654	20.480469	5.937560	2.702722	11.470779	0.369408	0.000000	-10.000000	0.675000	-29.433334	675.500000	1023.000000	1023.000000	2046.000000
48.279999	0.033412	19.746243	4.547156	2.191544	12.177322	0.830220	0.000000	-10.000000	0.708333	-29.850000	665.500000	1023.000000	1023.000000	2046.000000
48.299999	0.033986	20.085472	6.718169	2.589162	9.941505	0.836636	0.000000	-10.000000	0.716667	-30.066668	655.500000	1023.000000	1023.000000	2046.000000
48.320000	0.032861	19.421055	5.795475	2.193298	11.541054	-0.108771	0.000000	-10.000000	0.716667	-30.183334	645.500000	1023.000000	1023.000000	2046.000000
48.340000	0.032158	19.005596	4.855298	1.807059	11.607615	0.735623	0.000000	-10.000000	0.700000	-30.100000	635.500000	1023.000000	1023.000000	2046.000000
48.360001	0.032817	19.394878	7.092369	2.366278	9.594273	0.341958	0.000000	-10.000000	0.700000	-30.216667	625.500000	1023.000000	1023.000000	2046.000000
48.380001	0.031432	18.576132	5.696286	1.840281	11.357109	-0.317544	0.000000	-10.000000	0.700000	-30.066668	615.500000	1023.000000	1023.000000	2046.000000
48.400002	0.030630	18.102053	4.718430	1.495209	11.410997	0.477416	0.000000	-10.000000	0.700000	-30.133333	605.500000	1023.000000	1023.000000	2046.000000
48.419998	0.031436	18.578899	7.023968	2.105228	9.243930	0.205773	0.000000	-10.000000	0.700000	-30.049999	595.500000	1023.000000	1023.000000	2046.000000
48.439999	0.029905	17.673649	6.108794	1.535793	10.525494	-0.496432	0.000000	-10.000000	0.700000	-30.100000	585.500000	1023.000000	1023.000000	2046.000000
48.459999	0.028896	17.077629	4.578025	1.141793	11.399603	-0.041791	0.000000	-10.000000	0.700000	-30.066668	575.500000	1023.000000	1023.000000	2046.000000
48.480000	0.029786	17.603706	6.705510	1.703831	9.128094	0.066272	0.000000	-10.000000	0.691667	-30.066668	565.500000	1023.000000	1023.000000	2046.000000
48.500000	0.028402	16.785374	6.126795	1.288448	10.085735	-0.715605	0.000000	-10.000000	0.683333	-30.100000	555.500000	1023.000000	1023.000000	2046.000000
48.520000	0.027625	16.326344	4.608940	0.916586	11.050738	-0.249919	0.000000	-10.000000	0.683333	-30.000000	545.500000	1023.000000	1023.000000	2046.000000
48.540001	0.028811	17.027205	6.738014	1.570648	8.795587	-0.077044	0.000000	-10.000000	0.683333	-29.933334	535.500000	1023.000000	1023.000000	2046.000000
48.560001	0.027131	16.034637	6.238959	1.043318	9.673725	-0.921365	0.000000	-10.000000	0.683333	-29.783335	525.500000	1023.000000	1023.000000	2046.000000
48.580002	0.026068	15.406330	4.453684	0.744607	10.699565	-0.491526	0.000000	-10.000000	0.675000	-29.716667	515.500000	1023.000000	1023.000000	2046.000000
48.599998	0.025983	15.355855	6.196684	1.306898	8.389609	-0.537336	0.000000	-10.000000	0.675000	-29.516666	505.500000	1023.000000	1023.000000	2046.000000
48.619999	0.023621	13.960127	5.643682	0.826607	8.997460	-1.507622	0.000000	-10.000000	0.666667	-29.333334	495.500000	1023.000000	1023.000000	2046.000000
48.639999	0.022285	13.170189	3.713763	0.576390	10.117879	-1.237843	0.000000	-10.000000	0.658333	-29.183334	485.500000	1023.000000	1023.000000	2046.000000
48.660000	0.023088	13.644747	5.835897	1.167054	7.695902	-1.054107	0.000000	-10.000000	0.658333	-29.200001	475.833344	1023.000000	1023.000000	2046.000000
48.680000	0.020771	12.275908	5.030156	0.790015	8.135872	-1.680135	0.000000	-10.000000	0.658333	-29.133333	466.166656	1023.000000	1023.000000	2046.000000
48.700001	0.020560	12.151086	3.324307	0.832778	8.996099	-1.002098	0.000000	-10.000000	0.658333	-29.216667	456.500000	1023.000000	1023.000000	2046.000000
48.720001	0.021409	12.652994	3.988856	1.142740	8.322535	-0.801137	0.000000	-10.000000	0.658333	-29.333334	446.500000	1023.000000	1023.000000	2046.000000
48.740002	0.021424	12.661346	5.873682	1.488411	6.805217	-1.505964	0.000000	-10.000000	0.658333	-29.500000	436.666656	1023.000000	1023.000000	2046.000000
48.759998	0.018455	10.906782	4.566043	0.609045	8.131166	-2.399471	0.000000	-10.000000	0.658333	-29.150000	427.000000	1023.000000	1023.000000	2046.000000
48.779999	0.017261	10.201293	3.027231	0.272182	9.028271	-2.126390	0.000000	-10.000000	0.650000	-28.866667	417.333344	1023.000000	1023.000000	2046.000000
48.799999	0.016919	9.999267	4.724430	0.823046	6.566390	-2.114599	0.000000	-10.000000	0.641667	-28.316668	407.833344	1023.000000	1023.000000	2046.000000
48.820000	0.013711	8.102993	4.488435	-0.306374	6.946017	-3.025085	0.000000	-10.000000	0.641667	-28.133333	398.333344	1023.000000	1023.000000	2046.000000
48.840000	0.012298	7.268171	2.639086	-0.776221	8.163279	-2.757972	0.000000	-10.000000	0.641667	-27.900002	389.000000	1023.000000	1023.000000	2046.000000
48.860001	0.013922	8.227924	4.035800	-0.737624	7.126353	-2.196605	0.000000	-10.000000	0.633333	-28.000000	379.666656	1023.000000	1023.000000	2046.000000
48.880001	0.013355	7.892898	5.563993	-0.736084	5.834177	-2.769186	0.000000	-10.000000	0.616667	-28.000000	370.166656	1023.000000	1023.000000	2046.000000
48.900002	0.011532	6.815558	3.984480	-1.696177	7.684709	-3.157454	0.000000	-10.000000	0.600000	-27.866667	360.833344	1023.000000	1023.000000	2046.000000
48.919998	0.007895	4.666024	2.281867	-2.052314	6.729362	-2.292891	0.000000	-10.000000	0.600000	-27.700001	351.500000	1023.000000	1023.000000	2046.000000
48.939999	0.010299	6.086658	5.048792	-1.368855	4.992257	-2.585536	0.000000	-10.000000	0.583333	-27.416666	342.333344	1023.000000	1023.000000	2046.000000
48.959999	0.005401	3.191846	2.601722	-2.490485	6.336181	-3.255572	0.000000	-10.000000	0.566667	-27.150000	333.166656	1023.000000	1023.000000	2046.000000
48.980000	0.004967	2.935667	1.961634	-2.093010	5.243795	-2.176752	0.000000	-10.000000	0.541667	-26.683334	324.000000	1023.000000	1023.000000	2046.000000
49.000000	0.004865	2.875113	3.430541	-2.115502	4.438630	-2.878556	0.000000	-10.000000	0.533333	-26.266666	315.000000	1023.000000	1023.000000	2046.000000
49.020000	0.004493	2.655507	1.554796	-2.352979	6.090813	-2.637123	0.000000	-10.000000	0.533333	-25.950001	306.333344	1023.000000	1023.000000	2046.000000
49.040001	0.005999	3.545278	3.315909	-1.538056	3.646388	-1.878963	0.000000	-10.000000	0.525000	-25.816668	297.666656	1023.000000	1023.000000	2046.000000
49.060001	0.003017	1.783183	2.785434	-2.904487	4.657208	-2.754973	0.000000	-10.000000	0.516667	-25.700001	289.166656	1023.000000	1023.000000	2046.000000
49.080002	0.004844	2.862849	2.154236	-2.270408	4.755739	-1.776718	0.000000	-10.000000	0.500000	-25.550001	280.500000	1023.000000	1023.000000	2046.000000
49.099998	-0.021178	-12.516079	-7.528234	-2.995507	-1.114954	-0.877384	0.000000	-10.000000	0.508333	-25.516666	272.000000	1023.000000	1023.000000	2046.000000
49.119999	0.005472	3.233814	4.264119	-2.370112	2.842428	-1.502620	0.000000	-10.000000	0.516667	-25.400002	263.500000	1023.000000	1023.000000	2046.000000
49.139999	-0.018339	-10.838552	-5.516790	-4.010130	1.208796	-2.520428	0.000000	-10.000000	0.516667	-25.200001	255.000000	1023.000000	1023.000000	2046.000000
49.160000	-0.000007	-0.004086	2.415347	-3.960955	4.470141	-2.928619	0.000000	-10.000000	0.508333	-24.766666	246.500000	1023.000000	1023.000000	2046.000000
49.180000	0.004926	2.911275	3.157213	-3.382727	4.758370	-1.621581	0.000000	-10.000000	0.491667	-24.416666	238.166672	1023.000000	1023.000000	2046.000000
49.200001	-0.020289	-11.990525	-5.228269	-4.998241	0.089503	-1.853519	0.000000	-10.000000	0.483333	-24.266666	230.000000	1023.000000	1023.000000	2046.000000
49.220001	0.001853	1.095248	4.461332	-3.902554	2.666135	-2.129666	0.000000	-10.000000	0.475000	-24.049999	222.000000	1023.000000	1023.000000	2046.000000
49.240002	-0.021129	-12.487101	-6.162534	-4.767863	-0.921814	-0.634890	0.000000	-10.000000	0.466667	-23.850000	214.000000	1023.000000	1023.000000	2046.000000
49.259998	-0.000787	-0.464902	2.580545	-4.823309	4.831478	-3.053615	0.000000	-10.000000	0.450000	-23.366667	206.000000	1023.000000	1023.000000	2046.000000
49.279999	0.002591	1.531075	5.231405	-4.313017	2.428645	-1.815957	0.000000	-10.000000	0.425000	-22.850000	198.166672	1023.000000	1023.000000	2046.000000
49.299999	0.001445	0.854100	4.042069	-5.055555	4.752601	-2.885016	0.000000	-10.000000	0.391667	-22.316668	190.500000	1023.000000	1023.000000	2046.000000
49.320000	0.001051	0.620907	4.629323	-4.522243	2.219356	-1.705530	0.000000	-10.000000	0.366667	-21.566668	183.166672	1023.000000	1023.000000	2046.000000
49.340000	-0.000679	-0.401435	3.839528	-5.447710	4.181756	-2.975009	0.000000	-10.000000	0.350000	-20.983334	176.000000	1023.000000	1023.000000	2046.000000
49.360001	0.002095	1.237978	5.187867	-4.702170	2.325031	-1.572749	0.000000	-10.000000	0.350000	-20.516666	169.000000	1023.000000	1023.000000	2046.000000
49.380001	-0.002327	-1.375107	3.518163	-5.573142	3.829212	-3.149341	0.000000	-10.000000	0.350000	-20.316668	162.166672	1023.000000	1023.000000	2046.000000
49.400002	0.000095	0.055985	4.355046	-4.891181	2.249876	-1.657755	0.000000	-10.000000	0.341667	-20.116667	155.333328	1023.000000	1023.000000	2046.000000
49.419998	-0.002680	-1.584008	4.076342	-5.780225	3.056695	-2.936819	0.000000	-10.000000	0.325000	-19.850000	148.666672	1023.000000	1023.000000	2046.000000
49.439999	-0.000569	-0.336545	3.754094	-5.136411	2.847008	-1.801236	0.000000	-10.000000	0.308333	-19.533333	142.000000	1023.000000	1023.000000	2046.000000
49.459999	0.000682	0.402767	5.957355	-5.524814	1.817469	-1.847244	0.000000	-10.000000	0.300000	-19.150000	135.500000	1023.000000	1023.000000	2046.000000
49.480000	-0.026658	-15.754661	-7.074728	-6.118657	-1.628969	-0.932307	0.000000	-10.000000	0.283333	-18.783333	129.000000	1023.000000	1023.000000	2046.000000
49.500000	-0.003626	-2.142853	2.744411	-5.771057	4.262971	-3.379179	0.000000	-10.000000	0.258333	-18.416668	122.666664	1023.000000	1023.000000	2046.000000
49.520000	0.001437	0.849301	5.279390	-4.819386	1.375794	-0.986498	0.000000	-10.000000	0.241667	-18.066668	116.500000	1023.000000	1023.000000	2046.000000
49.540001	-0.003547	-2.095994	4.011822	-5.823306	3.036519	-3.321028	0.000000	-10.000000	0.233333	-17.783333	110.500000	1023.000000	1023.000000	2046.000000
49.560001	-0.000441	-0.260529	3.835615	-5.577122	3.307955	-1.826977	0.000000	-10.000000	0.225000	-17.433332	104.500000	1023.000000	1023.000000	2046.000000
49.580002	-0.024767	-14.637385	-5.741978	-5.750835	-2.556947	-0.587626	0.000000	-10.000000	0.208333	-17.033333	98.666664	1023.000000	1023.000000	2046.000000
49.599998	-0.002091	-1.235742	2.580105	-3.359135	2.311992	-2.768703	0.000000	-10.000000	0.200000	-16.583334	93.000000	1023.000000	1023.000000	2046.000000
49.619999	-0.003474	-2.052988	3.455098	-5.035262	3.119427	-3.592252	0.000000	-10.000000	0.200000	-16.150002	87.500000	1023.000000	1023.000000	2046.000000
49.639999	-0.024581	-14.527600	-5.108968	-7.393632	0.895279	-2.920279	0.000000	-10.000000	0.183333	-15.800000	82.166664	1023.000000	1023.000000	2046.000000
49.660000	-0.000773	-0.456885	2.308995	-3.205356	3.242349	-2.802873	0.000000	-10.000000	0.175000	-15.333334	76.833336	1023.000000	1023.000000	2046.000000
49.680000	-0.001956	-1.155951	4.778069	-4.918533	0.633460	-1.648947	0.000000	-10.000000	0.175000	-15.050000	71.666664	1023.000000	1023.000000	2046.000000
49.700001	-0.023406	-13.832899	-3.563159	-6.228840	-1.744503	-2.296398	0.000000	-10.000000	0.191667	-14.750000	66.500000	1023.000000	1023.000000	2046.000000
49.720001	-0.025934	-15.326793	-5.064172	-5.968301	-1.791449	-2.502870	0.000000	-10.000000	0.191667	-14.483334	61.666668	1023.000000	1023.000000	2046.000000
49.740002	-0.003187	-1.883392	2.417120	-4.063961	3.340186	-3.576739	0.000000	-10.000000	0.175000	-14.200000	56.833332	1023.000000	1023.000000	2046.000000
49.759998	-0.026717	-15.789476	-7.739128	-5.457580	0.644987	-3.237756	0.000000	-10.000000	0.158333	-13.933333	52.166668	1023.000000	1023.000000	2046.000000
49.779999	-0.027439	-16.216528	-8.241910	-4.964392	-0.019698	-2.990528	0.000000	-10.000000	0.150000	-13.533334	47.500000	1023.000000	1023.000000	2046.000000
49.799999	-0.031220	-18.450829	-9.393186	-4.957855	-1.403506	-2.696282	0.000000	-10.000000	0.158333	-13.133333	43.166668	1023.000000	1023.000000	2046.000000
49.820000	-0.028297	-16.723711	-8.796429	-4.575105	0.497993	-3.850171	0.000000	-10.000000	0.141667	-12.550000	38.666668	1023.000000	1023.000000	2046.000000
49.840000	-0.023274	-13.754757	-7.624486	-3.602307	1.217547	-3.745511	0.000000	-10.000000	0.125000	-12.183333	34.333332	1023.000000	1023.000000	2046.000000
49.860001	-0.025970	-15.348480	-9.151791	-3.503276	1.289053	-3.982467	0.000000	-10.000000	0.100000	-11.616667	30.000000	1023.000000	1023.000000	2046.000000
49.880001	-0.025709	-15.194174	-8.674593	-3.923227	0.457684	-3.054037	0.000000	-10.000000	0.091667	-11.216667	26.333334	1023.000000	1023.000000	2046.000000
49.900002	-0.028751	-16.991795	-10.282928	-3.091343	-1.968392	-1.649131	0.000000	-10.000000	0.083333	-10.850000	22.666666	1023.000000	1023.000000	2046.000000
49.919998	-0.024713	-14.605463	-8.703982	-1.964315	-1.893511	-2.043655	0.000000	-10.000000	0.083333	-10.666667	19.166666	1023.000000	1023.000000	2046.000000
49.939999	-0.027057	-15.990446	-8.547565	-2.492876	-4.227929	-0.722075	0.000000	-10.000000	0.075000	-10.466667	15.500000	1023.000000	1023.000000	2046.000000
49.959999	-0.028400	-16.784342	-5.904272	-4.259593	-3.358461	-3.262016	0.000000	-10.000000	0.075000	-10.216667	12.000000	1023.000000	1023.000000	2046.000000
49.980000	-0.029381	-17.364458	-7.609714	-3.525772	-3.427758	-2.801214	0.000000	-10.000000	0.058333	-9.750000	8.500000	1023.000000	1023.000000	2046.000000
50.000000	-0.029948	-17.699005	-8.550827	-4.298453	-3.147047	-1.702679	0.000000	-10.000000	0.058333	-9.316667	5.166667	1023.000000	1023.000000	2046.000000
50.020000	-0.026474	-15.645911	-7.381500	-3.326891	-2.473827	-2.463692	0.000000	-10.000000	0.050000	-8.816667	2.166667	1023.000000	1023.000000	2046.000000
50.040001	-0.030197	-17.846601	-7.551169	-5.131983	-2.522246	-2.641203	0.000000	-10.000000	0.050000	-8.600000	-0.333333	1023.000000	1023.000000	2046.000000
50.060001	-0.030251	-17.878057	-8.248672	-3.080688	-3.681944	-2.866752	0.000000	-10.000000	0.050000	-8.416667	-2.833333	1023.000000	1023.000000	2046.000000
50.080002	-0.026246	-15.511591	-7.285733	-1.489640	-5.456090	-1.280128	0.000000	-10.000000	0.050000	-8.216667	-5.500000	1023.000000	1023.000000	2046.000000
50.099998	-0.029860	-17.647409	-7.513170	-3.123545	-4.327711	-2.682983	0.000000	-10.000000	0.050000	-7.950000	-8.333333	1023.000000	1023.000000	2046.000000
50.119999	-0.028151	-16.637539	-6.724473	-3.557693	-3.107785	-3.247589	0.000000	-10.000000	0.041667	-7.333333	-11.000000	1023.000000	1023.000000	2046.000000
50.139999	-0.032047	-18.939518	-9.357098	-3.472756	-3.854818	-2.254847	0.000000	-10.000000	0.033333	-6.300000	-13.333333	1023.000000	1023.000000	2046.000000
50.160000	-0.030085	-17.780003	-8.682825	-3.792816	-3.758233	-1.546129	0.000000	-10.000000	0.016667	-5.216667	-15.500000	1023.000000	1023.000000	2046.000000
50.180000	-0.007196	-4.252685	-1.018264	-1.375380	-1.660027	-0.199014	0.000000	-10.000000	0.008333	-4.133333	-17.166666	1023.000000	1023.000000	2046.000000
50.200001	-0.029623	-17.507235	-11.051630	-0.666954	-4.751333	-1.037318	0.000000	-10.000000	0.008333	-3.616667	-18.666666	1023.000000	1023.000000	2046.000000
50.220001	-0.028845	-17.047491	-11.432803	-0.370530	-5.978018	0.733860	0.000000	-10.000000	0.016667	-3.416667	-19.833334	1023.000000	1023.000000	2046.000000
50.240002	-0.026640	-15.744246	-9.648053	-1.280525	-6.450325	1.634658	0.000000	-10.000000	0.025000	-3.833333	-21.166666	1023.000000	1023.000000	2046.000000
50.259998	-0.028157	-16.640755	-7.984461	-1.901657	-6.223212	-0.531424	0.000000	-10.000000	0.033333	-4.333333	-22.333334	1023.000000	1023.000000	2046.000000
50.279999	-0.030699	-18.142921	-7.172984	-2.462343	-5.878862	-2.628733	0.000000	-10.000000	0.041667	-4.600000	-23.833334	1023.000000	1023.000000	2046.000000
50.299999	-0.030442	-17.991287	-7.122723	-3.485113	-4.337651	-3.045801	0.000000	-10.000000	0.050000	-4.500000	-25.166666	1023.000000	1023.000000	2046.000000
50.320000	-0.031831	-18.811947	-9.969569	-1.728363	-5.513287	-1.600727	0.000000	-10.000000	0.041667	-4.050000	-26.833334	1023.000000	1023.000000	2046.000000
50.340000	-0.043475	-25.693560	-12.229219	-4.380417	-6.661063	-2.422860	0.000000	-10.000000	0.025000	-3.216667	-28.166666	1023.000000	1023.000000	2046.000000
50.360001	-0.038958	-23.023920	-10.764725	-2.696422	-6.908231	-2.654542	0.000000	-10.000000	0.008333	-1.516667	-29.333334	1023.000000	1023.000000	2046.000000
50.380001	-0.028995	-17.135792	-7.984169	-4.265951	-3.871121	-1.014550	0.000000	-10.000000	0.000000	0.533333	-29.833334	1023.000000	1023.000000	2046.000000
50.400002	-0.032527	-19.223751	-8.838334	-4.905160	-3.906657	-1.573599	0.000000	-10.000000	-0.008333	2.900000	-30.000000	1023.000000	1023.000000	2046.000000
50.419998	-0.025962	-15.343586	-7.076823	-1.277630	-6.568384	-0.420748	0.000000	-10.000000	-0.041667	5.233334	-30.000000	1023.000000	1023.000000	2046.000000
50.439999	-0.023252	-13.741817	-8.528337	-0.265755	-5.851674	0.903949	0.000000	-10.000000	-0.075000	7.816667	-30.000000	1023.000000	1023.000000	2046.000000
50.459999	-0.019706	-11.646379	-6.183938	-1.793488	-4.419986	0.751034	0.000000	-10.000000	-0.108333	10.383333	-30.000000	1023.000000	1023.000000	2046.000000
50.480000	-0.035015	-20.693611	-10.869633	-3.127074	-6.861688	0.164785	0.000000	-10.000000	-0.141667	12.766667	-30.000000	1023.000000	1023.000000	2046.000000
50.500000	-0.031760	-18.770273	-6.660368	-6.437724	-3.998277	-1.673905	0.000000	-10.000000	-0.191667	15.116667	-30.000000	1023.000000	1023.000000	2046.000000
50.520000	-0.020587	-12.167150	-5.574323	-3.610724	-3.518372	0.536268	0.000000	-10.000000	-0.241667	17.550001	-20.833334	1023.000000	1023.000000	2046.000000
50.540001	-0.022627	-13.372331	-7.296342	-3.361285	-3.149676	0.434971	0.000000	-10.000000	-0.291667	19.750000	-1.833333	1023.000000	1023.000000	2046.000000
50.560001	-0.025479	-15.058372	-7.673441	-2.201429	-5.107292	-0.076210	0.000000	-10.000000	-0.341667	21.466667	19.500000	1023.000000	1023.000000	2046.000000
50.580002	-0.018985	-11.220426	-5.516945	-2.366990	-4.089955	0.753465	0.000000	-10.000000	-0.416667	23.066668	34.000000	1023.000000	1023.000000	2046.000000
50.599998	0.003142	1.856872	2.230756	-0.232991	1.759479	-1.900372	0.000000	-10.000000	-0.466667	24.516666	41.333332	1023.000000	1023.000000	2046.000000
50.619999	-0.015984	-9.446299	-5.850060	-1.858841	-4.745626	3.008228	0.000000	-10.000000	-0.516667	26.250000	49.333332	1023.000000	1023.000000	2046.000000
50.639999	0.007275	4.299789	2.406203	0.955338	1.525562	-0.587314	0.000000	-10.000000	-0.550000	27.833334	57.833332	1023.000000	1023.000000	2046.000000
50.660000	-0.017588	-10.394278	-6.716940	-2.530447	-4.407557	3.260666	0.000000	-10.000000	-0.608333	29.266666	67.000000	1023.000000	1023.000000	2046.000000
50.680000	0.013707	8.101085	5.826839	0.330425	2.492549	-0.548729	0.000000	-10.000000	-0.675000	30.350000	76.500000	1023.000000	1023.000000	2046.000000
50.700001	-0.016298	-9.632338	-6.902579	-2.202078	-4.221690	3.694009	0.000000	-10.000000	-0.716667	31.250000	86.500000	1023.000000	1023.000000	2046.000000
50.720001	0.013855	8.188542	4.375165	0.910540	2.130375	0.772462	0.000000	-10.000000	-0.741667	32.100002	96.666664	1023.000000	1023.000000	2046.000000
50.740002	-0.013933	-8.234632	-7.106245	-0.510032	-2.401918	1.783563	0.000000	-10.000000	-0.750000	32.750000	107.166664	1023.000000	1023.000000	2046.000000
50.759998	-0.009459	-5.590268	-3.669218	-1.525131	1.627604	-2.023524	0.000000	-10.000000	-0.758333	33.350002	118.000000	1023.000000	1023.000000	2046.000000
50.779999	-0.017250	-10.194689	-5.908603	-1.716825	-4.110726	1.541465	0.000000	-10.000000	-0.766667	33.799999	129.000000	1023.000000	1023.000000	2046.000000
50.799999	0.015953	9.427931	4.671610	2.633747	1.609623	0.512951	0.000000	-10.000000	-0.791667	34.549999	140.333328	1023.000000	1023.000000	2046.000000
50.820000	-0.006359	-3.758132	-3.228766	-0.666247	-1.646792	1.783673	0.000000	-10.000000	-0.816667	35.100002	151.666672	1023.000000	1023.000000	2046.000000
50.840000	-0.006870	-4.060021	-3.371459	-0.386337	1.036009	-1.338233	0.000000	-10.000000	-0.858333	35.516666	163.333328	1023.000000	1023.000000	2046.000000
50.860001	-0.006438	-3.804718	-4.157798	-1.336041	-0.597245	2.286366	0.000000	-10.000000	-0.866667	35.833336	179.000000	1023.000000	1023.000000	2046.000000
50.880001	-0.001933	-1.142308	-2.462988	-1.092748	3.104238	-0.690810	0.000000	-10.000000	-0.908333	36.166668	195.000000	1023.000000	1023.000000	2046.000000
50.900002	0.025830	15.265431	6.826211	1.672385	5.836231	0.930604	0.000000	-10.000000	-0.925000	36.550003	207.000000	1023.000000	1023.000000	2046.000000
50.919998	-0.003285	-1.941701	-4.202033	-1.376184	0.969750	2.666766	0.000000	-10.000000	-0.941667	36.900002	215.000000	1023.000000	1023.000000	2046.000000
50.939999	0.029442	17.400162	7.377839	2.387630	5.677636	1.957058	0.000000	-10.000000	-0.925000	37.316669	223.333328	1023.000000	1023.000000	2046.000000
50.959999	0.007271	4.296978	-2.898289	1.276092	0.656058	5.263116	0.000000	-10.000000	-0.925000	37.616669	235.666672	1023.000000	1023.000000	2046.000000
50.980000	0.002451	1.448750	-2.987388	0.940015	2.065442	1.430682	0.000000	-10.000000	-0.933333	37.850002	248.333328	1023.000000	1023.000000	2046.000000
51.000000	0.000496	0.293148	-3.427356	0.534945	1.674217	1.511341	0.000000	-10.000000	-0.958333	37.916668	260.833344	1023.000000	1023.000000	2046.000000
51.020000	0.010481	6.194239	0.949578	-0.436516	4.395349	1.285827	0.000000	-10.000000	-0.966667	38.233334	273.500000	1023.000000	1023.000000	2046.000000
51.040001	0.002924	1.728159	-5.442042	0.486426	3.451071	3.232705	0.000000	-10.000000	-0.966667	38.466667	286.166656	1023.000000	1023.000000	2046.000000
51.060001	0.037449	22.132492	7.186440	4.618420	6.668349	3.659282	0.000000	-10.000000	-0.941667	38.650002	299.000000	1023.000000	1023.000000	2046.000000
51.080002	0.004933	2.915168	-2.538927	-2.085896	2.895873	4.644118	0.000000	-10.000000	-0.933333	38.533333	312.000000	1023.000000	1023.000000	2046.000000
51.099998	0.039605	23.406464	9.696669	1.796210	8.058869	3.854715	0.000000	-10.000000	-0.933333	38.333336	324.833344	1023.000000	1023.000000	2046.000000
51.119999	0.016525	9.766124	-1.813399	4.092173	3.123714	4.363636	0.000000	-10.000000	-0.950000	38.200001	337.666656	1023.000000	1023.000000	2046.000000
51.139999	0.010709	6.329260	-1.996713	2.601159	3.344588	2.380225	0.000000	-10.000000	-0.950000	38.150002	350.333344	1023.000000	1023.000000	2046.000000
51.160000	0.042062	24.858593	9.064672	4.626969	6.980427	4.186525	0.000000	-10.000000	-0.950000	38.099998	363.166656	1023.000000	1023.000000	2046.000000
51.180000	0.006073	3.589113	-1.845690	-0.994181	2.657015	3.771969	0.000000	-10.000000	-0.950000	37.799999	375.833344	1023.000000	1023.000000	2046.000000
51.200001	0.024210	14.308303	2.975547	2.098805	4.754512	4.479438	0.000000	-10.000000	-0.958333	37.883335	388.500000	1023.000000	1023.000000	2046.000000
51.220001	0.018332	10.834354	-0.302850	2.284989	3.076116	5.776098	0.000000	-10.000000	-0.950000	37.799999	401.166656	1023.000000	1023.000000	2046.000000
51.240002	0.023254	13.743345	1.739429	1.396555	6.558313	4.049048	0.000000	-10.000000	-0.950000	38.000000	413.833344	1023.000000	1023.000000	2046.000000
51.259998	0.023706	14.010523	1.022665	1.815292	6.689346	4.483220	0.000000	-10.000000	-0.933333	37.833332	426.500000	1023.000000	1023.000000	2046.000000
51.279999	0.028306	16.728682	3.100134	1.939572	7.166928	4.522048	0.000000	-10.000000	-0.941667	38.000000	439.166656	1023.000000	1023.000000	2046.000000
51.299999	0.025141	14.858204	1.981941	1.333021	7.285424	4.257818	0.000000	-10.000000	-0.941667	38.250000	451.833344	1023.000000	1023.000000	2046.000000
51.320000	0.022848	13.502904	-0.102032	2.512584	3.552182	7.540171	0.000000	-10.000000	-0.950000	38.216667	464.500000	1023.000000	1023.000000	2046.000000
51.340000	0.020733	12.253005	-1.746163	4.699149	1.734141	7.565877	0.000000	-10.000000	-0.941667	38.000000	477.166656	1023.000000	1023.000000	2046.000000
51.360001	0.024209	14.307801	2.326683	1.756290	6.093986	4.130842	0.000000	-10.000000	-0.916667	37.233334	489.833344	1023.000000	1023.000000	2046.000000
51.380001	0.027112	16.023439	0.943518	3.644067	4.232802	7.203052	0.000000	-10.000000	-0.883333	36.916668	502.500000	1023.000000	1023.000000	2046.000000
51.400002	0.030185	17.839413	-1.157670	6.266564	3.070178	9.660340	0.000000	-10.000000	-0.833333	36.433334	514.833313	1023.000000	1023.000000	2046.000000
51.419998	0.025708	15.193628	-0.362178	2.971582	8.283501	4.300724	0.000000	-10.000000	-0.816667	36.233334	527.000000	1023.000000	1023.000000	2046.000000
51.439999	0.020872	12.335350	-3.048124	3.254858	8.465753	3.662863	0.000000	-10.000000	-0.800000	35.966667	539.000000	1023.000000	1023.000000	2046.000000
51.459999	0.047073	27.820436	7.157368	4.896971	10.224916	5.541181	0.000000	-10.000000	-0.800000	35.516666	551.000000	1023.000000	1023.000000	2046.000000
51.480000	0.044673	26.401917	7.185374	4.965668	8.058026	6.192850	0.000000	-10.000000	-0.766667	34.816669	563.000000	1023.000000	1023.000000	2046.000000
51.500000	0.041253	24.380648	7.266749	3.105490	8.615800	5.392609	0.000000	-10.000000	-0.725000	34.133335	574.833313	1023.000000	1023.000000	2046.000000
51.520000	0.041768	24.685165	4.564997	5.241726	7.566196	7.312246	0.000000	-10.000000	-0.691667	33.250000	586.500000	1023.000000	1023.000000	2046.000000
51.540001	0.022078	13.047891	-5.670840	5.897978	4.660796	8.159957	0.000000	-10.000000	-0.683333	32.916668	597.666687	1023.000000	1023.000000	2046.000000
51.560001	0.021168	12.510157	-4.744495	5.008546	4.377043	7.869062	0.000000	-10.000000	-0.691667	32.433334	608.666687	1023.000000	1023.000000	2046.000000
51.580002	0.022790	13.469011	-2.572058	5.291982	2.633380	8.115708	0.000000	-10.000000	-0.691667	32.350002	619.500000	1023.000000	1023.000000	2046.000000
51.599998	0.025995	15.363024	-0.948036	4.728890	3.641891	7.940279	0.000000	-10.000000	-0.683333	31.983334	630.500000	1023.000000	1023.000000	2046.000000
51.619999	0.026311	15.549846	-4.324598	7.426163	4.562470	7.885810	0.000000	-10.000000	-0.675000	32.033333	641.166687	1023.000000	1023.000000	2046.000000
51.639999	0.029946	17.697826	-3.708684	7.885338	5.469451	8.051721	0.000000	-10.000000	-0.675000	31.983334	651.833313	1023.000000	1023.000000	2046.000000
51.660000	0.027518	16.262865	-3.070618	7.316003	3.821541	8.195939	0.000000	-10.000000	-0.666667	32.099998	662.500000	1023.000000	1023.000000	2046.000000
51.680000	0.027312	16.141146	-3.543737	8.377151	3.258839	8.048894	0.000000	-10.000000	-0.658333	31.766668	673.333313	1023.000000	1023.000000	2046.000000
51.700001	0.028445	16.811098	-3.728132	7.705049	5.419198	7.414982	0.000000	-10.000000	-0.641667	31.433334	684.000000	1023.000000	1023.000000	2046.000000
51.720001	0.031035	18.341829	-5.167500	9.536011	5.406284	8.567035	0.000000	-10.000000	-0.616667	31.050001	694.333313	1023.000000	1023.000000	2046.000000
51.740002	0.029201	17.257862	-3.901368	8.597456	4.520278	8.041496	0.000000	-10.000000	-0.575000	30.566668	704.833313	1023.000000	1023.000000	2046.000000
51.759998	0.030593	18.080383	-3.190466	8.616806	3.129686	9.524359	0.000000	-10.000000	-0.541667	29.933334	715.166687	1023.000000	1023.000000	2046.000000
51.779999	0.033687	19.909166	-3.434640	8.926614	5.643860	8.773333	0.000000	-10.000000	-0.516667	29.033333	725.500000	1023.000000	1023.000000	2046.000000
51.799999	0.031607	18.679882	-6.521893	9.838234	5.549190	9.814352	0.000000	-10.000000	-0.508333	28.266666	735.166687	1023.000000	1023.000000	2046.000000
51.820000	0.030293	17.903255	-5.200689	7.928229	5.887052	9.288664	0.000000	-10.000000	-0.458333	27.316668	744.666687	1023.000000	1023.000000	2046.000000
51.840000	0.026654	15.752227	-4.743207	6.952199	5.560046	7.983189	0.000000	-10.000000	-0.425000	26.233334	753.833313	1023.000000	1023.000000	2046.000000
51.860001	0.050572	29.888184	5.860693	7.198891	8.196232	8.632368	0.000000	-10.000000	-0.366667	24.750000	762.833313	1023.000000	1023.000000	2046.000000
51.880001	0.025128	14.850929	-2.327518	4.286147	6.546380	6.345920	0.000000	-10.000000	-0.341667	23.600000	771.500000	1023.000000	1023.000000	2046.000000
51.900002	0.026433	15.622169	-2.931673	5.150260	6.557103	6.846479	0.000000	-10.000000	-0.308333	22.816668	779.500000	1023.000000	1023.000000	2046.000000
51.919998	0.025102	14.835117	-2.938114	4.047741	8.917289	4.808201	0.000000	-10.000000	-0.291667	22.216667	787.333313	1023.000000	1023.000000	2046.000000
51.939999	0.035029	20.702284	1.871786	3.707683	10.085513	5.037303	0.000000	-10.000000	-0.275000	21.566668	794.666687	1023.000000	1023.000000	2046.000000
[truncated: 1,242,276 more chars]
