# Supplementary material for: Effect of Electrode Belt and Body Positions on Regional Pulmonary Ventilation- and Perfusion-Related Impedance Changes Measured by Electric Impedance Tomography
Source: PLoS One. 2016 Jun 2;11(6):e0155913. doi: 10.1371/journal.pone.0155913 (PMC4890811; doi:10.1371/journal.pone.0155913)
Supplement: S1 Dataset — (ZIP) [file pone.0155913.s001.zip › Dataset/Fp01-left-6i.txt]

Patient Name:	Fp1
Registry:	Fp1
Investigator:	 
Diagnosys:	 
Notes:	v�nster6i           
Sample Rate [Hz]:	50.08
Time Base 	Pixels Mean 	Pixels Sum 	UPPER RIGHT		UPPER LEFT		LOWER RIGHT		LOWER LEFT		QRS	ETCO2	Paw	Flow (L/min)	Volume	Analog1	Analog2	AnalogSum
0.000000	0.007475	4.417950	0.522864	1.299927	0.361583	2.233575	0.000000	-10.000000	0.300000	-20.366667	577.166687	1023.000000	1023.000000	2046.000000
0.020000	0.006578	3.887486	1.283951	0.682247	0.219302	1.701986	0.000000	-10.000000	0.333333	-21.116667	570.333313	1023.000000	1023.000000	2046.000000
0.040000	0.004962	2.932608	1.379938	0.143832	0.068406	1.340431	0.000000	-10.000000	0.366667	-21.850000	563.166687	1023.000000	1023.000000	2046.000000
0.060000	0.004236	2.503709	0.724009	0.297151	0.314645	1.167903	0.000000	-10.000000	0.383333	-22.450001	555.833313	1023.000000	1023.000000	2046.000000
0.080000	0.004189	2.475714	0.282816	0.617059	0.516925	1.058915	0.000000	-10.000000	0.400000	-23.083334	548.500000	1023.000000	1023.000000	2046.000000
0.100000	0.004077	2.409327	0.531643	0.636573	0.491310	0.749800	0.000000	-10.000000	0.400000	-23.566668	540.833313	1023.000000	1023.000000	2046.000000
0.120000	0.002834	1.674720	1.321563	-0.102492	0.237815	0.217834	0.000000	-10.000000	0.425000	-24.033333	533.000000	1023.000000	1023.000000	2046.000000
0.140000	0.001336	0.789850	1.205569	-0.477785	0.089569	-0.027502	0.000000	-10.000000	0.450000	-24.150000	525.000000	1023.000000	1023.000000	2046.000000
0.160000	0.000726	0.429223	0.483919	-0.223878	0.381794	-0.212612	0.000000	-10.000000	0.483333	-24.500000	517.000000	1023.000000	1023.000000	2046.000000
0.180000	0.000528	0.311889	0.155044	-0.029378	0.476531	-0.290309	0.000000	-10.000000	0.491667	-24.750000	508.666656	1023.000000	1023.000000	2046.000000
0.200000	0.000353	0.208346	0.456883	-0.066723	0.387523	-0.569337	0.000000	-10.000000	0.500000	-25.183334	500.333344	1023.000000	1023.000000	2046.000000
0.220000	-0.001118	-0.660746	1.091700	-0.778584	0.067408	-1.041270	0.000000	-10.000000	0.491667	-25.350000	491.833344	1023.000000	1023.000000	2046.000000
0.240000	-0.002450	-1.447749	0.869234	-1.091191	0.080149	-1.305941	0.000000	-10.000000	0.491667	-25.566668	483.500000	1023.000000	1023.000000	2046.000000
0.260000	-0.002971	-1.755864	-0.007698	-0.665856	0.284044	-1.366355	0.000000	-10.000000	0.491667	-25.733334	474.833344	1023.000000	1023.000000	2046.000000
0.280000	-0.003205	-1.894278	-0.326824	-0.399461	0.283919	-1.451912	0.000000	-10.000000	0.500000	-25.783333	466.333344	1023.000000	1023.000000	2046.000000
0.300000	-0.004229	-2.499577	0.005319	-0.726072	0.052998	-1.831822	0.000000	-10.000000	0.500000	-25.783333	457.666656	1023.000000	1023.000000	2046.000000
0.320000	-0.006552	-3.872393	0.116316	-1.343539	-0.379830	-2.265340	0.000000	-10.000000	0.491667	-25.750000	449.166656	1023.000000	1023.000000	2046.000000
0.340000	-0.008088	-4.780291	-0.580060	-1.365389	-0.326367	-2.508475	0.000000	-10.000000	0.491667	-25.683334	440.500000	1023.000000	1023.000000	2046.000000
0.360000	-0.008789	-5.194537	-1.337736	-1.041244	-0.299888	-2.515668	0.000000	-10.000000	0.491667	-25.666668	431.833344	1023.000000	1023.000000	2046.000000
0.380000	-0.008352	-4.935761	-1.083921	-0.846189	-0.351069	-2.654582	0.000000	-10.000000	0.500000	-25.683334	423.333344	1023.000000	1023.000000	2046.000000
0.400000	-0.009450	-5.585019	-0.491720	-1.490205	-0.634978	-2.968115	0.000000	-10.000000	0.500000	-25.633333	414.666656	1023.000000	1023.000000	2046.000000
0.420000	-0.011255	-6.651862	-0.834527	-1.908428	-0.698283	-3.210624	0.000000	-10.000000	0.500000	-25.566668	406.333344	1023.000000	1023.000000	2046.000000
0.440000	-0.012264	-7.247943	-1.679170	-1.658525	-0.547679	-3.362569	0.000000	-10.000000	0.500000	-25.566668	397.666656	1023.000000	1023.000000	2046.000000
0.460000	-0.012691	-7.500370	-1.760954	-1.590042	-0.600023	-3.549351	0.000000	-10.000000	0.483333	-25.550001	389.166656	1023.000000	1023.000000	2046.000000
0.480000	-0.014147	-8.360678	-1.318605	-2.114674	-0.873791	-4.053607	0.000000	-10.000000	0.483333	-25.216667	380.500000	1023.000000	1023.000000	2046.000000
0.500000	-0.016704	-9.872054	-1.361002	-2.671035	-1.360802	-4.479214	0.000000	-10.000000	0.466667	-24.716667	372.166656	1023.000000	1023.000000	2046.000000
0.520000	-0.018352	-10.845912	-2.406777	-2.325603	-1.321893	-4.791638	0.000000	-10.000000	0.466667	-24.433334	364.000000	1023.000000	1023.000000	2046.000000
0.540000	-0.018934	-11.190111	-2.915287	-1.873143	-1.469159	-4.932522	0.000000	-10.000000	0.450000	-24.133333	356.000000	1023.000000	1023.000000	2046.000000
0.560000	-0.019551	-11.554463	-2.692370	-1.818477	-1.870104	-5.173512	0.000000	-10.000000	0.450000	-23.883333	348.000000	1023.000000	1023.000000	2046.000000
0.580000	-0.020991	-12.405781	-2.457924	-2.144968	-2.266784	-5.536104	0.000000	-10.000000	0.433333	-23.383333	340.000000	1023.000000	1023.000000	2046.000000
0.600000	-0.022495	-13.294285	-2.909888	-2.194112	-2.456822	-5.733463	0.000000	-10.000000	0.408333	-23.216667	332.000000	1023.000000	1023.000000	2046.000000
0.620000	-0.023048	-13.621114	-3.870730	-1.659273	-2.360214	-5.730897	0.000000	-10.000000	0.383333	-23.016666	324.166656	1023.000000	1023.000000	2046.000000
0.640000	-0.022802	-13.475766	-3.950695	-1.265136	-2.515490	-5.744444	0.000000	-10.000000	0.383333	-23.016666	316.500000	1023.000000	1023.000000	2046.000000
0.660000	-0.023772	-14.049501	-3.408549	-1.712632	-2.833200	-6.095120	0.000000	-10.000000	0.383333	-22.733334	308.833344	1023.000000	1023.000000	2046.000000
0.680000	-0.025486	-15.062311	-3.778867	-2.010326	-3.039705	-6.233414	0.000000	-10.000000	0.375000	-22.383333	301.333344	1023.000000	1023.000000	2046.000000
0.700000	-0.026100	-15.425275	-4.736419	-1.535734	-2.936997	-6.216124	0.000000	-10.000000	0.358333	-22.033335	293.666656	1023.000000	1023.000000	2046.000000
0.720000	-0.025773	-15.231711	-4.801508	-1.183542	-3.082777	-6.163883	0.000000	-10.000000	0.350000	-21.766668	286.333344	1023.000000	1023.000000	2046.000000
0.740000	-0.026515	-15.670429	-4.331295	-1.549723	-3.298263	-6.491149	0.000000	-10.000000	0.350000	-21.516668	279.000000	1023.000000	1023.000000	2046.000000
0.760000	-0.028134	-16.627329	-4.578859	-1.934402	-3.525982	-6.588085	0.000000	-10.000000	0.350000	-21.166668	272.000000	1023.000000	1023.000000	2046.000000
0.780000	-0.028543	-16.869120	-5.456391	-1.557251	-3.383041	-6.472435	0.000000	-10.000000	0.350000	-20.933334	265.000000	1023.000000	1023.000000	2046.000000
0.800000	-0.027653	-16.342731	-5.315271	-1.244162	-3.434045	-6.349255	0.000000	-10.000000	0.350000	-20.683334	258.000000	1023.000000	1023.000000	2046.000000
0.820000	-0.028414	-16.792583	-4.635445	-1.890410	-3.732270	-6.534460	0.000000	-10.000000	0.350000	-20.800001	251.000000	1023.000000	1023.000000	2046.000000
0.840000	-0.029420	-17.386923	-4.957438	-2.182316	-3.637285	-6.609884	0.000000	-10.000000	0.333333	-20.866667	244.000000	1023.000000	1023.000000	2046.000000
0.860000	-0.029020	-17.150650	-5.465491	-1.726323	-3.498345	-6.460492	0.000000	-10.000000	0.316667	-20.916668	237.000000	1023.000000	1023.000000	2046.000000
0.880000	-0.028284	-16.716087	-4.746051	-1.840721	-3.520320	-6.608994	0.000000	-10.000000	0.300000	-20.550001	230.000000	1023.000000	1023.000000	2046.000000
0.900000	-0.029223	-17.270849	-4.205052	-2.546011	-3.731657	-6.788128	0.000000	-10.000000	0.283333	-19.900000	223.166672	1023.000000	1023.000000	2046.000000
0.920000	-0.030090	-17.783236	-4.619265	-2.766428	-3.553052	-6.844491	0.000000	-10.000000	0.258333	-19.283333	216.500000	1023.000000	1023.000000	2046.000000
0.940000	-0.030300	-17.907013	-5.095513	-2.573800	-3.514095	-6.723606	0.000000	-10.000000	0.225000	-18.616667	210.000000	1023.000000	1023.000000	2046.000000
0.960000	-0.030127	-17.804857	-4.631327	-2.729016	-3.620053	-6.824461	0.000000	-10.000000	0.208333	-17.966667	203.666672	1023.000000	1023.000000	2046.000000
0.980000	-0.031504	-18.618645	-4.111586	-3.511030	-3.931803	-7.064227	0.000000	-10.000000	0.200000	-17.183332	197.666672	1023.000000	1023.000000	2046.000000
1.000000	-0.033171	-19.604002	-4.705294	-3.846852	-3.881861	-7.169994	0.000000	-10.000000	0.191667	-16.483334	192.000000	1023.000000	1023.000000	2046.000000
1.020000	-0.033341	-19.704468	-5.177982	-3.611232	-3.850194	-7.065061	0.000000	-10.000000	0.183333	-15.916667	186.666672	1023.000000	1023.000000	2046.000000
1.040000	-0.033183	-19.610964	-4.630168	-3.763065	-3.941285	-7.276445	0.000000	-10.000000	0.175000	-15.333334	181.333328	1023.000000	1023.000000	2046.000000
1.060000	-0.034436	-20.351456	-4.294551	-4.446827	-4.206502	-7.403574	0.000000	-10.000000	0.166667	-14.750000	176.166672	1023.000000	1023.000000	2046.000000
1.080000	-0.035462	-20.958086	-5.047426	-4.428061	-4.061496	-7.421103	0.000000	-10.000000	0.158333	-14.233334	171.166672	1023.000000	1023.000000	2046.000000
1.100000	-0.035002	-20.685884	-5.276006	-4.041144	-4.053762	-7.314971	0.000000	-10.000000	0.150000	-13.916667	166.500000	1023.000000	1023.000000	2046.000000
1.120000	-0.034862	-20.603214	-4.547108	-4.309195	-4.254774	-7.492137	0.000000	-10.000000	0.150000	-13.766666	161.833328	1023.000000	1023.000000	2046.000000
1.140000	-0.036115	-21.343847	-4.685359	-4.767702	-4.310261	-7.580526	0.000000	-10.000000	0.133333	-13.483334	157.333328	1023.000000	1023.000000	2046.000000
1.160000	-0.036240	-21.417854	-5.451160	-4.313940	-4.139151	-7.513604	0.000000	-10.000000	0.125000	-13.100000	152.666672	1023.000000	1023.000000	2046.000000
1.180000	-0.035277	-20.848562	-5.027322	-4.036308	-4.287015	-7.497917	0.000000	-10.000000	0.108333	-12.600000	148.333328	1023.000000	1023.000000	2046.000000
1.200000	-0.036242	-21.419209	-4.582286	-4.715410	-4.429881	-7.691631	0.000000	-10.000000	0.108333	-12.133333	144.000000	1023.000000	1023.000000	2046.000000
1.220000	-0.036867	-21.788210	-5.461391	-4.473143	-4.277328	-7.576347	0.000000	-10.000000	0.100000	-11.783334	140.000000	1023.000000	1023.000000	2046.000000
1.240000	-0.035964	-21.254593	-5.410421	-4.050749	-4.340868	-7.452555	0.000000	-10.000000	0.091667	-11.433333	136.000000	1023.000000	1023.000000	2046.000000
1.260000	-0.036073	-21.319101	-4.763095	-4.433260	-4.426892	-7.695853	0.000000	-10.000000	0.075000	-11.216667	132.166672	1023.000000	1023.000000	2046.000000
1.280000	-0.037151	-21.956291	-5.095249	-4.772646	-4.433498	-7.654897	0.000000	-10.000000	0.066667	-10.983334	128.500000	1023.000000	1023.000000	2046.000000
1.300000	-0.037071	-21.909031	-5.800860	-4.266774	-4.331207	-7.510190	0.000000	-10.000000	0.058333	-10.783334	124.833336	1023.000000	1023.000000	2046.000000
1.320000	-0.036260	-21.429684	-5.447863	-4.023993	-4.437222	-7.520606	0.000000	-10.000000	0.058333	-10.533334	121.333336	1023.000000	1023.000000	2046.000000
1.340000	-0.036684	-21.680290	-4.943295	-4.482284	-4.602846	-7.651866	0.000000	-10.000000	0.050000	-10.250000	117.666664	1023.000000	1023.000000	2046.000000
1.360000	-0.037759	-22.315645	-5.556089	-4.645570	-4.511540	-7.602446	0.000000	-10.000000	0.050000	-10.033334	114.333336	1023.000000	1023.000000	2046.000000
1.380000	-0.037394	-22.099625	-6.038696	-4.143765	-4.479500	-7.437665	0.000000	-10.000000	0.050000	-9.883333	110.833336	1023.000000	1023.000000	2046.000000
1.400000	-0.036715	-21.698277	-5.396330	-4.131199	-4.561549	-7.609198	0.000000	-10.000000	0.058333	-9.800000	107.666664	1023.000000	1023.000000	2046.000000
1.420000	-0.037575	-22.206694	-5.255348	-4.620857	-4.684901	-7.645587	0.000000	-10.000000	0.058333	-9.650000	104.333336	1023.000000	1023.000000	2046.000000
1.440000	-0.038187	-22.568729	-6.157436	-4.346540	-4.485566	-7.579187	0.000000	-10.000000	0.058333	-9.416667	101.166664	1023.000000	1023.000000	2046.000000
1.460000	-0.037302	-22.045761	-6.164879	-3.866221	-4.607315	-7.407346	0.000000	-10.000000	0.050000	-9.183333	98.000000	1023.000000	1023.000000	2046.000000
1.480000	-0.037272	-22.027843	-5.502478	-4.205882	-4.751987	-7.567499	0.000000	-10.000000	0.050000	-8.866667	95.000000	1023.000000	1023.000000	2046.000000
1.500000	-0.038396	-22.691921	-5.946286	-4.514160	-4.748558	-7.482918	0.000000	-10.000000	0.041667	-8.600000	92.000000	1023.000000	1023.000000	2046.000000
1.520000	-0.038237	-22.598324	-6.585473	-3.983040	-4.712471	-7.317340	0.000000	-10.000000	0.041667	-8.216667	89.166664	1023.000000	1023.000000	2046.000000
1.540000	-0.037441	-22.127476	-5.988539	-3.871094	-4.810655	-7.457190	0.000000	-10.000000	0.033333	-7.933333	86.333336	1023.000000	1023.000000	2046.000000
1.560000	-0.038244	-22.601957	-5.770506	-4.430227	-4.958791	-7.442434	0.000000	-10.000000	0.041667	-7.600000	83.666664	1023.000000	1023.000000	2046.000000
1.580000	-0.038818	-22.941635	-6.655402	-4.179909	-4.768892	-7.337433	0.000000	-10.000000	0.041667	-7.383334	81.000000	1023.000000	1023.000000	2046.000000
1.600000	-0.038076	-22.502934	-6.673435	-3.702949	-4.899700	-7.226850	0.000000	-10.000000	0.033333	-7.166667	78.666664	1023.000000	1023.000000	2046.000000
1.620000	-0.037959	-22.433561	-5.988640	-4.025445	-4.994325	-7.425150	0.000000	-10.000000	0.025000	-7.050000	76.166664	1023.000000	1023.000000	2046.000000
1.640000	-0.039023	-23.062527	-6.361257	-4.374133	-5.006353	-7.320784	0.000000	-10.000000	0.016667	-6.900000	73.833336	1023.000000	1023.000000	2046.000000
1.660000	-0.039198	-23.165735	-7.093189	-3.913626	-4.913826	-7.245094	0.000000	-10.000000	0.016667	-6.733334	71.500000	1023.000000	1023.000000	2046.000000
1.680000	-0.038295	-22.632635	-6.772267	-3.578523	-5.069999	-7.211847	0.000000	-10.000000	0.016667	-6.600000	69.333336	1023.000000	1023.000000	2046.000000
1.700000	-0.038587	-22.804985	-6.249794	-4.027251	-5.171544	-7.356395	0.000000	-10.000000	0.008333	-6.500000	67.000000	1023.000000	1023.000000	2046.000000
1.720000	-0.039728	-23.479078	-6.786116	-4.258130	-5.117761	-7.317072	0.000000	-10.000000	0.016667	-6.450000	64.666664	1023.000000	1023.000000	2046.000000
1.740000	-0.040652	-24.025454	-7.642097	-3.966573	-5.125509	-7.291275	0.000000	-10.000000	0.008333	-6.333333	62.500000	1023.000000	1023.000000	2046.000000
1.760000	-0.040847	-24.140322	-7.543674	-3.735372	-5.402070	-7.459207	0.000000	-10.000000	0.008333	-6.200000	60.500000	1023.000000	1023.000000	2046.000000
1.780000	-0.041931	-24.780966	-7.260534	-4.178628	-5.566307	-7.775497	0.000000	-10.000000	0.016667	-6.016667	58.500000	1023.000000	1023.000000	2046.000000
1.800000	-0.043397	-25.647833	-7.817556	-4.430903	-5.623025	-7.776348	0.000000	-10.000000	0.008333	-5.733334	56.500000	1023.000000	1023.000000	2046.000000
1.820000	-0.044324	-26.195187	-8.589075	-4.159522	-5.732971	-7.713618	0.000000	-10.000000	0.008333	-5.366667	54.500000	1023.000000	1023.000000	2046.000000
1.840000	-0.043549	-25.737377	-8.621099	-3.731392	-5.831693	-7.553192	0.000000	-10.000000	-0.008333	-5.000000	52.666668	1023.000000	1023.000000	2046.000000
1.860000	-0.042834	-25.314758	-7.858538	-3.893658	-5.914780	-7.647782	0.000000	-10.000000	0.000000	-4.800000	51.000000	1023.000000	1023.000000	2046.000000
1.880000	-0.043912	-25.952002	-7.872372	-4.447221	-5.966715	-7.665693	0.000000	-10.000000	0.008333	-4.816667	49.333332	1023.000000	1023.000000	2046.000000
1.900000	-0.044871	-26.518757	-8.701310	-4.378889	-5.869346	-7.569213	0.000000	-10.000000	0.008333	-4.866667	47.833332	1023.000000	1023.000000	2046.000000
1.920000	-0.044579	-26.346453	-8.774307	-4.002604	-5.943392	-7.626149	0.000000	-10.000000	0.008333	-4.366667	46.166668	1023.000000	1023.000000	2046.000000
1.940000	-0.044922	-26.548710	-8.106532	-4.403943	-6.079019	-7.959215	0.000000	-10.000000	0.000000	-3.350000	44.833332	1023.000000	1023.000000	2046.000000
1.960000	-0.046687	-27.592016	-8.527727	-4.822879	-6.179897	-8.061512	0.000000	-10.000000	0.000000	-2.083333	43.666668	1023.000000	1023.000000	2046.000000
1.980000	-0.048031	-28.386070	-9.456311	-4.440278	-6.330659	-8.158824	0.000000	-10.000000	0.000000	-1.000000	43.166668	1023.000000	1023.000000	2046.000000
2.000000	-0.047824	-28.263922	-9.435191	-3.912463	-6.610921	-8.305347	0.000000	-10.000000	0.000000	-0.350000	43.000000	1023.000000	1023.000000	2046.000000
2.020000	-0.048302	-28.546284	-8.896846	-4.184553	-6.882050	-8.582833	0.000000	-10.000000	0.000000	0.000000	43.000000	1023.000000	1023.000000	2046.000000
2.040000	-0.049512	-29.261421	-9.574528	-4.325352	-6.832102	-8.529439	0.000000	-10.000000	0.000000	0.000000	43.000000	1023.000000	1023.000000	2046.000000
2.060000	-0.049617	-29.323639	-10.183154	-3.729093	-7.016429	-8.394964	0.000000	-10.000000	0.000000	0.000000	43.000000	1023.000000	1023.000000	2046.000000
2.080000	-0.048911	-28.906368	-9.685435	-3.435990	-7.136823	-8.648120	0.000000	-10.000000	0.000000	0.000000	43.000000	1023.000000	1023.000000	2046.000000
2.100000	-0.049443	-29.220835	-9.343188	-3.845736	-7.272466	-8.759443	0.000000	-10.000000	0.000000	0.000000	43.000000	1023.000000	1023.000000	2046.000000
2.120000	-0.050286	-29.718912	-10.041885	-3.841924	-7.181283	-8.653818	0.000000	-10.000000	0.000000	0.000000	43.000000	1023.000000	1023.000000	2046.000000
2.140000	-0.050443	-29.811686	-10.635304	-3.370380	-7.319761	-8.486239	0.000000	-10.000000	-0.008333	0.000000	43.000000	1023.000000	1023.000000	2046.000000
2.160000	-0.049711	-29.379002	-10.027141	-3.219650	-7.420021	-8.712190	0.000000	-10.000000	-0.008333	0.000000	43.000000	1023.000000	1023.000000	2046.000000
2.180000	-0.050096	-29.606520	-9.789950	-3.609604	-7.530111	-8.676854	0.000000	-10.000000	-0.016667	0.000000	43.000000	1023.000000	1023.000000	2046.000000
2.200000	-0.050809	-30.027859	-10.479288	-3.581789	-7.460303	-8.506478	0.000000	-10.000000	-0.008333	0.000000	43.000000	1023.000000	1023.000000	2046.000000
2.220000	-0.050754	-29.995354	-11.036443	-3.095093	-7.545447	-8.318373	0.000000	-10.000000	-0.008333	0.000000	43.000000	1023.000000	1023.000000	2046.000000
2.240000	-0.049656	-29.346771	-10.516575	-2.913632	-7.583606	-8.332958	0.000000	-10.000000	0.000000	0.000000	43.000000	1023.000000	1023.000000	2046.000000
2.260000	-0.049457	-29.229094	-9.984106	-3.336203	-7.576917	-8.331867	0.000000	-10.000000	-0.008333	0.616667	43.000000	1023.000000	1023.000000	2046.000000
2.280000	-0.049855	-29.464403	-10.314530	-3.599496	-7.424981	-8.125396	0.000000	-10.000000	-0.016667	1.466667	43.000000	1023.000000	1023.000000	2046.000000
2.300000	-0.049478	-29.241282	-10.715549	-3.270828	-7.399095	-7.855812	0.000000	-10.000000	-0.033333	2.933333	43.000000	1023.000000	1023.000000	2046.000000
2.320000	-0.047906	-28.312326	-9.930343	-3.131295	-7.300336	-7.950352	0.000000	-10.000000	-0.050000	4.400000	43.000000	1023.000000	1023.000000	2046.000000
2.340000	-0.047317	-27.964405	-9.117177	-3.719447	-7.215120	-7.912661	0.000000	-10.000000	-0.066667	6.383333	43.000000	1023.000000	1023.000000	2046.000000
2.360000	-0.047307	-27.958530	-9.473351	-3.909239	-6.992412	-7.583527	0.000000	-10.000000	-0.083333	8.300000	43.000000	1023.000000	1023.000000	2046.000000
2.380000	-0.046710	-27.605669	-9.643687	-3.613287	-6.923545	-7.425149	0.000000	-10.000000	-0.091667	10.150001	43.000000	1023.000000	1023.000000	2046.000000
2.400000	-0.045472	-26.874203	-8.679982	-3.749548	-6.877951	-7.566722	0.000000	-10.000000	-0.125000	11.933333	43.000000	1023.000000	1023.000000	2046.000000
2.420000	-0.045569	-26.931057	-8.257586	-4.380992	-6.891669	-7.400809	0.000000	-10.000000	-0.175000	13.950001	43.000000	1023.000000	1023.000000	2046.000000
2.440000	-0.046098	-27.243963	-8.797013	-4.557212	-6.791214	-7.098525	0.000000	-10.000000	-0.233333	16.016666	36.333332	1023.000000	1023.000000	2046.000000
2.460000	-0.045549	-26.919485	-8.939716	-4.250293	-6.770312	-6.959163	0.000000	-10.000000	-0.291667	18.316668	33.166668	1023.000000	1023.000000	2046.000000
2.480000	-0.044279	-26.169115	-8.025316	-4.357433	-6.680058	-7.106308	0.000000	-10.000000	-0.325000	19.833334	30.000000	1023.000000	1023.000000	2046.000000
2.500000	-0.044158	-26.097143	-7.668936	-4.885873	-6.630243	-6.912092	0.000000	-10.000000	-0.350000	20.983334	35.833332	1023.000000	1023.000000	2046.000000
2.520000	-0.044047	-26.031836	-8.178768	-4.823235	-6.460138	-6.569695	0.000000	-10.000000	-0.358333	21.583334	40.500000	1023.000000	1023.000000	2046.000000
2.540000	-0.043175	-25.516186	-8.354153	-4.400880	-6.441874	-6.319280	0.000000	-10.000000	-0.383333	22.333334	47.666668	1023.000000	1023.000000	2046.000000
2.560000	-0.041518	-24.537010	-7.490463	-4.325312	-6.289040	-6.432195	0.000000	-10.000000	-0.400000	23.316668	55.000000	1023.000000	1023.000000	2046.000000
2.580000	-0.040821	-24.125383	-6.998041	-4.661943	-6.258107	-6.207292	0.000000	-10.000000	-0.416667	23.816668	62.666668	1023.000000	1023.000000	2046.000000
2.600000	-0.040272	-23.800562	-7.410001	-4.548410	-6.019617	-5.822533	0.000000	-10.000000	-0.425000	24.466667	70.666664	1023.000000	1023.000000	2046.000000
2.620000	-0.039121	-23.120262	-7.625598	-4.041639	-5.977101	-5.475923	0.000000	-10.000000	-0.450000	24.833334	78.833336	1023.000000	1023.000000	2046.000000
2.640000	-0.037290	-22.038637	-7.034612	-3.761827	-5.853598	-5.388599	0.000000	-10.000000	-0.483333	25.533333	87.000000	1023.000000	1023.000000	2046.000000
2.660000	-0.035968	-21.257332	-6.197003	-4.063651	-5.612517	-5.384161	0.000000	-10.000000	-0.508333	26.266666	95.333336	1023.000000	1023.000000	2046.000000
2.680000	-0.035390	-20.915546	-6.292897	-4.198114	-5.445239	-4.979296	0.000000	-10.000000	-0.516667	26.600000	103.833336	1023.000000	1023.000000	2046.000000
2.700000	-0.034510	-20.395613	-6.723908	-3.793422	-5.355460	-4.522823	0.000000	-10.000000	-0.516667	26.950001	112.666664	1023.000000	1023.000000	2046.000000
2.720000	-0.032510	-19.213219	-6.256728	-3.315390	-5.175406	-4.465694	0.000000	-10.000000	-0.508333	27.100000	121.500000	1023.000000	1023.000000	2046.000000
2.740000	-0.030978	-18.308180	-5.331581	-3.551116	-4.975191	-4.450293	0.000000	-10.000000	-0.508333	27.416668	130.500000	1023.000000	1023.000000	2046.000000
2.760000	-0.030210	-17.854382	-5.322656	-3.701371	-4.793649	-4.036706	0.000000	-10.000000	-0.516667	27.433334	139.666672	1023.000000	1023.000000	2046.000000
2.780000	-0.029335	-17.336956	-5.767656	-3.380711	-4.619510	-3.569079	0.000000	-10.000000	-0.533333	27.600000	148.833328	1023.000000	1023.000000	2046.000000
2.800000	-0.027636	-16.332605	-5.613588	-2.861853	-4.471426	-3.385739	0.000000	-10.000000	-0.550000	27.950001	158.166672	1023.000000	1023.000000	2046.000000
2.820000	-0.025720	-15.200685	-4.643915	-2.840948	-4.239507	-3.476315	0.000000	-10.000000	-0.550000	28.300001	167.333328	1023.000000	1023.000000	2046.000000
2.840000	-0.024748	-14.626305	-4.283951	-3.110130	-4.112765	-3.119458	0.000000	-10.000000	-0.550000	28.383333	176.833328	1023.000000	1023.000000	2046.000000
2.860000	-0.023806	-14.069457	-4.843908	-2.743386	-3.916258	-2.565905	0.000000	-10.000000	-0.550000	28.333334	186.166672	1023.000000	1023.000000	2046.000000
2.880000	-0.022064	-13.039783	-4.673193	-2.187821	-3.818905	-2.359863	0.000000	-10.000000	-0.550000	28.416668	195.833328	1023.000000	1023.000000	2046.000000
2.900000	-0.020214	-11.946558	-3.615899	-2.292847	-3.542890	-2.494921	0.000000	-10.000000	-0.550000	28.416668	205.166672	1023.000000	1023.000000	2046.000000
2.920000	-0.019218	-11.357798	-3.354490	-2.464278	-3.426908	-2.112121	0.000000	-10.000000	-0.558333	28.533335	214.833328	1023.000000	1023.000000	2046.000000
2.940000	-0.018263	-10.793591	-3.907005	-2.096067	-3.330314	-1.460204	0.000000	-10.000000	-0.558333	28.616667	224.166672	1023.000000	1023.000000	2046.000000
2.960000	-0.016579	-9.798283	-3.736306	-1.554968	-3.251580	-1.255429	0.000000	-10.000000	-0.558333	28.683334	233.833328	1023.000000	1023.000000	2046.000000
2.980000	-0.014887	-8.798088	-2.650119	-1.708715	-2.926046	-1.513209	0.000000	-10.000000	-0.558333	28.716667	243.166672	1023.000000	1023.000000	2046.000000
3.000000	-0.014083	-8.323305	-2.654693	-1.818638	-2.875308	-0.974666	0.000000	-10.000000	-0.558333	28.583334	252.833328	1023.000000	1023.000000	2046.000000
3.020000	-0.013200	-7.801060	-3.169835	-1.426295	-2.717764	-0.487165	0.000000	-10.000000	-0.558333	28.683334	262.333344	1023.000000	1023.000000	2046.000000
3.040000	-0.011384	-6.727694	-2.765741	-0.947619	-2.617911	-0.396422	0.000000	-10.000000	-0.550000	28.483334	272.000000	1023.000000	1023.000000	2046.000000
3.060000	-0.010012	-5.917019	-1.817612	-1.230842	-2.413023	-0.455540	0.000000	-10.000000	-0.541667	28.433334	281.500000	1023.000000	1023.000000	2046.000000
3.080000	-0.009206	-5.440565	-1.896957	-1.208148	-2.336881	0.001421	0.000000	-10.000000	-0.541667	28.183334	291.000000	1023.000000	1023.000000	2046.000000
3.100000	-0.008276	-4.891234	-2.409428	-0.786098	-2.183014	0.487305	0.000000	-10.000000	-0.541667	28.300001	300.500000	1023.000000	1023.000000	2046.000000
3.120000	-0.006501	-3.842136	-1.940990	-0.373925	-2.003555	0.476334	0.000000	-10.000000	-0.533333	28.083334	310.000000	1023.000000	1023.000000	2046.000000
3.140000	-0.005679	-3.356569	-1.208260	-0.638086	-1.903099	0.392877	0.000000	-10.000000	-0.516667	27.850000	319.333344	1023.000000	1023.000000	2046.000000
3.160000	-0.005885	-3.478203	-1.862428	-0.612344	-1.907763	0.904331	0.000000	-10.000000	-0.508333	27.633333	328.666656	1023.000000	1023.000000	2046.000000
3.180000	-0.005744	-3.394451	-2.331884	-0.179479	-1.945981	1.062892	0.000000	-10.000000	-0.516667	27.716667	337.833344	1023.000000	1023.000000	2046.000000
3.200000	-0.005197	-3.071263	-1.740080	-0.188397	-1.829341	0.686555	0.000000	-10.000000	-0.541667	28.033333	347.166656	1023.000000	1023.000000	2046.000000
3.220000	-0.004923	-2.909202	-1.392704	-0.518387	-1.924253	0.926142	0.000000	-10.000000	-0.550000	28.316668	356.333344	1023.000000	1023.000000	2046.000000
3.240000	-0.004477	-2.646093	-2.035851	-0.267423	-1.902001	1.559181	0.000000	-10.000000	-0.558333	28.383333	365.833344	1023.000000	1023.000000	2046.000000
3.260000	-0.002547	-1.505461	-1.989782	0.332604	-1.828544	1.980261	0.000000	-10.000000	-0.533333	28.233334	375.166656	1023.000000	1023.000000	2046.000000
3.280000	-0.000474	-0.280096	-0.998282	0.367360	-1.497784	1.848610	0.000000	-10.000000	-0.525000	27.916668	384.666656	1023.000000	1023.000000	2046.000000
3.300000	0.000008	0.004760	-0.779507	-0.020555	-1.473173	2.277995	0.000000	-10.000000	-0.508333	27.916668	394.000000	1023.000000	1023.000000	2046.000000
3.320000	0.000283	0.167425	-1.438505	0.222699	-1.335810	2.719042	0.000000	-10.000000	-0.508333	27.766668	403.333344	1023.000000	1023.000000	2046.000000
3.340000	0.000910	0.537544	-1.330166	0.453377	-1.152694	2.567027	0.000000	-10.000000	-0.508333	27.850000	412.666656	1023.000000	1023.000000	2046.000000
3.360000	0.001138	0.672431	-0.593466	0.021236	-0.981194	2.225856	0.000000	-10.000000	-0.500000	27.783335	422.000000	1023.000000	1023.000000	2046.000000
3.380000	0.000813	0.480381	-0.992295	-0.034957	-1.122135	2.629768	0.000000	-10.000000	-0.483333	27.500000	431.333344	1023.000000	1023.000000	2046.000000
3.400000	0.000540	0.319052	-1.687729	0.415039	-1.318331	2.910073	0.000000	-10.000000	-0.441667	26.750000	440.500000	1023.000000	1023.000000	2046.000000
3.420000	0.001431	0.845972	-1.005246	0.569423	-1.053279	2.335074	0.000000	-10.000000	-0.433333	26.000000	449.500000	1023.000000	1023.000000	2046.000000
3.440000	0.001465	0.865761	-0.878820	0.328992	-1.261613	2.677203	0.000000	-10.000000	-0.425000	25.283335	458.333344	1023.000000	1023.000000	2046.000000
3.460000	0.001836	1.085335	-1.719758	0.850484	-1.352485	3.307093	0.000000	-10.000000	-0.433333	24.966667	466.833344	1023.000000	1023.000000	2046.000000
3.480000	0.003173	1.875068	-1.492608	1.297644	-1.111335	3.181367	0.000000	-10.000000	-0.416667	24.733334	475.166656	1023.000000	1023.000000	2046.000000
3.500000	0.003924	2.319103	-0.812935	1.088160	-1.080232	3.124110	0.000000	-10.000000	-0.391667	24.466667	483.500000	1023.000000	1023.000000	2046.000000
3.520000	0.004256	2.515579	-1.302658	1.280211	-1.172144	3.710171	0.000000	-10.000000	-0.366667	23.883333	491.833344	1023.000000	1023.000000	2046.000000
3.540000	0.004887	2.887923	-1.833007	1.805273	-1.164997	4.080653	0.000000	-10.000000	-0.358333	23.049999	500.000000	1023.000000	1023.000000	2046.000000
3.560000	0.006130	3.622855	-1.453820	2.144284	-0.982854	3.915245	0.000000	-10.000000	-0.341667	22.566668	507.833344	1023.000000	1023.000000	2046.000000
3.580000	0.006650	3.930284	-0.896394	1.924782	-0.984335	3.886230	0.000000	-10.000000	-0.341667	21.966667	515.500000	1023.000000	1023.000000	2046.000000
3.600000	0.007147	4.223845	-1.328269	2.165198	-1.038203	4.425118	0.000000	-10.000000	-0.308333	21.383333	522.833313	1023.000000	1023.000000	2046.000000
3.620000	0.007761	4.586699	-1.930002	2.708225	-1.089974	4.898450	0.000000	-10.000000	-0.291667	20.450001	530.000000	1023.000000	1023.000000	2046.000000
3.640000	0.009050	5.348696	-1.742180	3.151731	-1.052194	4.991339	0.000000	-10.000000	-0.241667	19.466667	536.833313	1023.000000	1023.000000	2046.000000
3.660000	0.010163	6.006222	-0.986273	2.978337	-0.763267	4.777425	0.000000	-10.000000	-0.200000	18.266666	543.666687	1023.000000	1023.000000	2046.000000
3.680000	0.010855	6.415085	-0.817354	2.934215	-0.785558	5.083783	0.000000	-10.000000	-0.150000	16.833334	550.000000	1023.000000	1023.000000	2046.000000
3.700000	0.011628	6.871966	-1.285788	3.329954	-0.808803	5.636603	0.000000	-10.000000	-0.108333	15.033334	556.000000	1023.000000	1023.000000	2046.000000
3.720000	0.012850	7.594253	-1.287172	3.805197	-0.793910	5.870138	0.000000	-10.000000	-0.083333	13.050000	561.166687	1023.000000	1023.000000	2046.000000
3.740000	0.014296	8.449180	-0.275554	3.704650	-0.344404	5.364488	0.000000	-10.000000	-0.050000	10.650000	565.833313	1023.000000	1023.000000	2046.000000
3.760000	0.014862	8.783618	0.302555	3.337619	-0.434781	5.578225	0.000000	-10.000000	-0.025000	7.966667	569.833313	1023.000000	1023.000000	2046.000000
3.780000	0.015069	8.905744	-0.193125	3.455881	-0.324488	5.967476	0.000000	-10.000000	0.008333	4.566667	573.000000	1023.000000	1023.000000	2046.000000
3.800000	0.015431	9.119892	-0.061873	3.632864	-0.316466	5.865366	0.000000	-10.000000	0.008333	1.150000	575.333313	1023.000000	1023.000000	2046.000000
3.820000	0.015279	9.029780	0.950632	2.960325	-0.015706	5.134531	0.000000	-10.000000	0.016667	-1.500000	576.500000	1023.000000	1023.000000	2046.000000
3.840000	0.014465	8.548876	0.846773	2.606647	-0.277247	5.372702	0.000000	-10.000000	0.016667	-3.666667	577.000000	1023.000000	1023.000000	2046.000000
3.860000	0.013703	8.098360	0.239516	2.683232	-0.327767	5.503378	0.000000	-10.000000	0.033333	-5.633333	577.000000	1023.000000	1023.000000	2046.000000
3.880000	0.013696	8.094413	0.688382	2.615396	-0.143968	4.934604	0.000000	-10.000000	0.050000	-7.916667	577.000000	1023.000000	1023.000000	2046.000000
3.900000	0.012774	7.549420	1.319246	1.909434	-0.187644	4.508384	0.000000	-10.000000	0.075000	-9.650001	577.000000	1023.000000	1023.000000	2046.000000
3.920000	0.011977	7.078419	0.606847	1.931678	-0.285503	4.825397	0.000000	-10.000000	0.091667	-10.833334	577.000000	1023.000000	1023.000000	2046.000000
3.940000	0.011712	6.921917	0.552305	2.057157	-0.240981	4.553436	0.000000	-10.000000	0.100000	-11.850000	577.000000	1023.000000	1023.000000	2046.000000
3.960000	0.011237	6.641140	1.329644	1.508442	0.073650	3.729404	0.000000	-10.000000	0.100000	-12.866667	569.666687	1023.000000	1023.000000	2046.000000
3.980000	0.010430	6.164347	1.119399	1.248768	-0.084396	3.880574	0.000000	-10.000000	0.125000	-13.966667	560.666687	1023.000000	1023.000000	2046.000000
4.000000	0.009951	5.880757	0.461915	1.513741	-0.176123	4.081223	0.000000	-10.000000	0.158333	-14.866667	550.000000	1023.000000	1023.000000	2046.000000
4.020000	0.010060	5.945355	0.871012	1.533844	-0.098310	3.638809	0.000000	-10.000000	0.183333	-15.666667	544.833313	1023.000000	1023.000000	2046.000000
4.040000	0.009472	5.597865	1.603360	0.934781	0.215543	2.844181	0.000000	-10.000000	0.200000	-16.466667	539.666687	1023.000000	1023.000000	2046.000000
4.060000	0.008721	5.154102	1.336961	0.805108	0.106847	2.905186	0.000000	-10.000000	0.216667	-17.133333	534.166687	1023.000000	1023.000000	2046.000000
4.080000	0.008119	4.798466	0.704415	1.044069	-0.019300	3.069282	0.000000	-10.000000	0.258333	-18.316668	526.500000	1023.000000	1023.000000	2046.000000
4.100000	0.008103	4.788876	0.970395	1.076990	0.110568	2.630923	0.000000	-10.000000	0.283333	-19.083334	520.500000	1023.000000	1023.000000	2046.000000
4.120000	0.007259	4.290339	1.723835	0.412585	0.363188	1.790731	0.000000	-10.000000	0.316667	-20.150002	514.166687	1023.000000	1023.000000	2046.000000
4.140000	0.006479	3.829095	1.127355	0.447355	0.184847	2.069537	0.000000	-10.000000	0.333333	-20.850000	509.666656	1023.000000	1023.000000	2046.000000
4.160000	0.006047	3.574048	0.809295	0.651509	0.049715	2.063529	0.000000	-10.000000	0.358333	-21.700001	502.666656	1023.000000	1023.000000	2046.000000
4.180000	0.005595	3.306690	1.701041	0.147996	0.470503	0.987151	0.000000	-10.000000	0.375000	-22.316668	495.500000	1023.000000	1023.000000	2046.000000
4.200000	0.004481	2.648546	1.665800	-0.193099	0.343849	0.831996	0.000000	-10.000000	0.391667	-22.850000	487.833344	1023.000000	1023.000000	2046.000000
4.220000	0.003756	2.219615	0.929278	0.000713	0.250610	1.039015	0.000000	-10.000000	0.425000	-23.500000	480.333344	1023.000000	1023.000000	2046.000000
4.240000	0.003631	2.145845	1.090755	0.131109	0.211541	0.712442	0.000000	-10.000000	0.458333	-24.083334	472.333344	1023.000000	1023.000000	2046.000000
4.260000	0.002788	1.647985	1.814157	-0.531562	0.519755	-0.154365	0.000000	-10.000000	0.483333	-24.450001	464.333344	1023.000000	1023.000000	2046.000000
4.280000	0.001806	1.067194	1.569204	-0.705488	0.473364	-0.269886	0.000000	-10.000000	0.483333	-24.783335	456.000000	1023.000000	1023.000000	2046.000000
4.300000	0.001177	0.695497	0.885607	-0.492876	0.309083	-0.006318	0.000000	-10.000000	0.483333	-25.083334	448.000000	1023.000000	1023.000000	2046.000000
4.320000	0.000739	0.436929	0.779535	-0.287575	0.047846	-0.102876	0.000000	-10.000000	0.491667	-25.383333	439.666656	1023.000000	1023.000000	2046.000000
4.340000	0.000238	0.140635	1.471251	-0.751873	0.319148	-0.897891	0.000000	-10.000000	0.500000	-25.483334	431.333344	1023.000000	1023.000000	2046.000000
4.360000	-0.000919	-0.543170	1.698081	-1.279686	0.460311	-1.421876	0.000000	-10.000000	0.500000	-25.633333	422.666656	1023.000000	1023.000000	2046.000000
4.380000	-0.001695	-1.001563	1.191662	-1.275752	0.472433	-1.389907	0.000000	-10.000000	0.500000	-25.616667	414.166656	1023.000000	1023.000000	2046.000000
4.400000	-0.002539	-1.500484	0.569481	-1.067264	0.171394	-1.174096	0.000000	-10.000000	0.500000	-25.783335	405.500000	1023.000000	1023.000000	2046.000000
4.420000	-0.003028	-1.789567	0.476301	-0.904554	-0.137214	-1.224101	0.000000	-10.000000	0.500000	-25.900000	396.833344	1023.000000	1023.000000	2046.000000
4.440000	-0.003472	-2.052231	0.983824	-1.220615	0.013994	-1.829434	0.000000	-10.000000	0.500000	-25.850000	388.166656	1023.000000	1023.000000	2046.000000
4.460000	-0.004720	-2.789731	1.313432	-1.834260	0.201696	-2.470600	0.000000	-10.000000	0.500000	-25.683334	379.500000	1023.000000	1023.000000	2046.000000
4.480000	-0.005616	-3.319246	0.742149	-1.808255	0.139040	-2.392180	0.000000	-10.000000	0.500000	-25.583334	371.000000	1023.000000	1023.000000	2046.000000
4.500000	-0.006330	-3.741074	0.043981	-1.522784	-0.100031	-2.162241	0.000000	-10.000000	0.500000	-25.633333	362.500000	1023.000000	1023.000000	2046.000000
4.520000	-0.006852	-4.049336	0.003386	-1.409467	-0.420732	-2.222523	0.000000	-10.000000	0.483333	-25.600000	354.000000	1023.000000	1023.000000	2046.000000
4.540000	-0.007545	-4.459074	0.647908	-1.946404	-0.052991	-3.107588	0.000000	-10.000000	0.475000	-25.450001	345.500000	1023.000000	1023.000000	2046.000000
4.560000	-0.008869	-5.241742	0.382526	-2.238675	-0.099106	-3.286488	0.000000	-10.000000	0.475000	-25.316668	337.000000	1023.000000	1023.000000	2046.000000
4.580000	-0.009961	-5.886981	-0.703072	-1.865903	-0.438789	-2.879217	0.000000	-10.000000	0.491667	-25.133333	328.500000	1023.000000	1023.000000	2046.000000
4.600000	-0.011122	-6.572931	-1.027665	-1.698280	-0.747264	-3.099722	0.000000	-10.000000	0.491667	-25.033335	320.166656	1023.000000	1023.000000	2046.000000
4.620000	-0.013033	-7.702234	-0.508554	-2.445060	-0.635710	-4.112910	0.000000	-10.000000	0.475000	-24.883333	311.666656	1023.000000	1023.000000	2046.000000
4.640000	-0.014398	-8.509226	-1.245636	-2.466707	-0.752727	-4.044157	0.000000	-10.000000	0.458333	-24.733334	303.333344	1023.000000	1023.000000	2046.000000
4.660000	-0.015269	-9.024215	-2.078891	-1.984299	-1.271232	-3.689794	0.000000	-10.000000	0.450000	-24.333334	295.000000	1023.000000	1023.000000	2046.000000
4.680000	-0.015251	-9.013187	-1.634200	-2.054680	-1.212714	-4.111594	0.000000	-10.000000	0.450000	-24.150000	287.000000	1023.000000	1023.000000	2046.000000
4.700000	-0.016589	-9.803952	-1.276447	-2.789006	-1.205150	-4.533348	0.000000	-10.000000	0.450000	-23.983334	279.000000	1023.000000	1023.000000	2046.000000
4.720000	-0.017506	-10.345814	-2.291666	-2.492099	-1.248489	-4.313560	0.000000	-10.000000	0.450000	-24.000000	271.000000	1023.000000	1023.000000	2046.000000
4.740000	-0.018409	-10.879454	-2.703887	-2.251297	-1.770937	-4.153334	0.000000	-10.000000	0.433333	-23.816668	263.000000	1023.000000	1023.000000	2046.000000
4.760000	-0.019625	-11.598630	-2.096191	-2.913596	-1.653544	-4.935299	0.000000	-10.000000	0.400000	-23.300001	255.000000	1023.000000	1023.000000	2046.000000
4.780000	-0.021616	-12.774963	-2.265462	-3.396921	-1.625111	-5.487469	0.000000	-10.000000	0.366667	-22.700001	247.166672	1023.000000	1023.000000	2046.000000
4.800000	-0.023065	-13.631330	-3.377872	-2.946457	-2.064045	-5.242955	0.000000	-10.000000	0.350000	-22.066668	239.500000	1023.000000	1023.000000	2046.000000
4.820000	-0.024186	-14.294134	-3.608855	-2.623880	-2.660884	-5.400516	0.000000	-10.000000	0.341667	-21.433334	232.166672	1023.000000	1023.000000	2046.000000
4.840000	-0.025881	-15.295865	-3.076905	-3.225010	-2.527292	-6.466659	0.000000	-10.000000	0.333333	-20.883333	225.000000	1023.000000	1023.000000	2046.000000
4.860000	-0.027049	-15.986113	-3.791055	-3.035380	-2.611486	-6.548193	0.000000	-10.000000	0.316667	-20.333334	218.166672	1023.000000	1023.000000	2046.000000
4.880000	-0.027704	-16.372957	-4.645398	-2.493316	-3.039818	-6.194425	0.000000	-10.000000	0.308333	-19.950001	211.333328	1023.000000	1023.000000	2046.000000
4.900000	-0.028024	-16.562403	-4.768654	-2.136969	-3.570173	-6.086607	0.000000	-10.000000	0.300000	-19.616667	204.666672	1023.000000	1023.000000	2046.000000
4.920000	-0.028988	-17.131824	-4.235972	-2.636999	-3.339093	-6.919761	0.000000	-10.000000	0.300000	-19.416666	198.000000	1023.000000	1023.000000	2046.000000
4.940000	-0.030127	-17.805292	-4.542008	-2.793999	-3.308803	-7.160482	0.000000	-10.000000	0.283333	-19.250000	191.666672	1023.000000	1023.000000	2046.000000
4.960000	-0.030524	-18.039547	-5.531710	-2.242045	-3.647229	-6.618563	0.000000	-10.000000	0.266667	-18.966667	185.166672	1023.000000	1023.000000	2046.000000
4.980000	-0.030791	-18.197224	-5.588130	-1.949449	-4.088190	-6.571455	0.000000	-10.000000	0.250000	-18.600000	178.833328	1023.000000	1023.000000	2046.000000
5.000000	-0.031958	-18.887087	-4.937494	-2.688938	-3.847557	-7.413099	0.000000	-10.000000	0.241667	-18.233334	172.500000	1023.000000	1023.000000	2046.000000
5.020000	-0.032714	-19.333925	-5.675559	-2.530294	-3.863965	-7.264107	0.000000	-10.000000	0.225000	-17.800001	166.500000	1023.000000	1023.000000	2046.000000
5.040000	-0.032901	-19.444769	-6.529880	-1.890337	-4.340101	-6.684450	0.000000	-10.000000	0.208333	-17.550001	160.500000	1023.000000	1023.000000	2046.000000
5.060000	-0.033098	-19.561050	-6.034840	-2.081032	-4.468080	-6.977099	0.000000	-10.000000	0.208333	-17.250000	154.500000	1023.000000	1023.000000	2046.000000
5.080000	-0.034067	-20.133583	-5.664797	-2.750816	-4.176915	-7.541056	0.000000	-10.000000	0.208333	-17.100000	148.833328	1023.000000	1023.000000	2046.000000
5.100000	-0.034093	-20.149128	-6.543033	-2.361188	-4.219635	-7.025272	0.000000	-10.000000	0.216667	-16.883333	143.166672	1023.000000	1023.000000	2046.000000
5.120000	-0.033795	-19.972898	-6.852838	-1.943455	-4.613586	-6.563019	0.000000	-10.000000	0.208333	-17.016666	137.666672	1023.000000	1023.000000	2046.000000
5.140000	-0.033889	-20.028137	-5.889146	-2.510508	-4.425074	-7.203411	0.000000	-10.000000	0.208333	-17.100000	132.000000	1023.000000	1023.000000	2046.000000
5.160000	-0.034458	-20.364532	-5.649438	-2.986079	-4.251159	-7.477858	0.000000	-10.000000	0.191667	-16.883333	126.333336	1023.000000	1023.000000	2046.000000
5.180000	-0.034171	-20.195202	-6.403152	-2.548488	-4.234948	-7.008615	0.000000	-10.000000	0.175000	-16.483334	120.666664	1023.000000	1023.000000	2046.000000
5.200000	-0.033859	-20.010950	-6.320807	-2.403409	-4.602850	-6.683884	0.000000	-10.000000	0.166667	-15.850000	115.000000	1023.000000	1023.000000	2046.000000
5.220000	-0.034482	-20.379148	-5.214677	-3.338219	-4.215452	-7.610800	0.000000	-10.000000	0.158333	-15.433333	109.666664	1023.000000	1023.000000	2046.000000
5.240000	-0.035323	-20.875868	-5.598488	-3.602408	-4.269900	-7.405072	0.000000	-10.000000	0.158333	-14.783334	104.500000	1023.000000	1023.000000	2046.000000
5.260000	-0.035552	-21.011267	-6.291753	-3.189426	-4.585527	-6.944560	0.000000	-10.000000	0.150000	-14.166667	99.666664	1023.000000	1023.000000	2046.000000
5.280000	-0.036222	-21.407043	-5.670151	-3.698159	-4.714052	-7.324682	0.000000	-10.000000	0.141667	-13.400001	95.000000	1023.000000	1023.000000	2046.000000
5.300000	-0.037715	-22.289530	-5.238159	-4.629894	-4.461913	-7.959563	0.000000	-10.000000	0.108333	-12.733334	90.500000	1023.000000	1023.000000	2046.000000
5.320000	-0.037979	-22.445461	-6.265592	-4.186365	-4.496534	-7.496971	0.000000	-10.000000	0.075000	-12.033334	86.166664	1023.000000	1023.000000	2046.000000
5.340000	-0.038040	-22.481428	-6.326256	-3.968639	-4.986344	-7.200188	0.000000	-10.000000	0.050000	-11.450001	82.000000	1023.000000	1023.000000	2046.000000
5.360000	-0.039036	-23.070417	-5.330281	-4.957681	-4.709739	-8.072717	0.000000	-10.000000	0.050000	-10.750000	78.333336	1023.000000	1023.000000	2046.000000
5.380000	-0.039390	-23.279337	-5.944309	-4.808736	-4.629737	-7.896554	0.000000	-10.000000	0.050000	-10.300000	74.666664	1023.000000	1023.000000	2046.000000
5.400000	-0.039088	-23.100958	-6.637955	-4.188073	-4.988402	-7.286527	0.000000	-10.000000	0.041667	-9.850000	71.333336	1023.000000	1023.000000	2046.000000
5.420000	-0.039198	-23.166021	-5.839972	-4.573392	-4.974236	-7.778421	0.000000	-10.000000	0.041667	-9.633333	68.000000	1023.000000	1023.000000	2046.000000
5.440000	-0.040026	-23.655285	-5.584992	-5.078612	-4.840905	-8.150776	0.000000	-10.000000	0.033333	-9.150001	64.833336	1023.000000	1023.000000	2046.000000
5.460000	-0.039643	-23.429123	-6.581810	-4.438553	-4.890714	-7.518045	0.000000	-10.000000	0.025000	-8.766667	61.666668	1023.000000	1023.000000	2046.000000
5.480000	-0.039322	-23.239298	-6.367458	-4.259540	-5.222022	-7.390277	0.000000	-10.000000	0.016667	-8.200001	58.666668	1023.000000	1023.000000	2046.000000
5.500000	-0.040019	-23.651510	-5.485209	-5.056786	-4.932160	-8.177355	0.000000	-10.000000	0.016667	-7.783334	56.000000	1023.000000	1023.000000	2046.000000
5.520000	-0.039966	-23.619671	-6.187704	-4.747345	-4.704516	-7.980107	0.000000	-10.000000	0.025000	-7.383334	53.500000	1023.000000	1023.000000	2046.000000
5.540000	-0.039633	-23.422962	-6.784620	-4.205978	-5.093886	-7.338477	0.000000	-10.000000	0.025000	-7.133334	51.000000	1023.000000	1023.000000	2046.000000
5.560000	-0.039615	-23.412233	-5.962731	-4.581730	-5.102469	-7.765302	0.000000	-10.000000	0.025000	-7.016667	48.666668	1023.000000	1023.000000	2046.000000
5.580000	-0.040352	-23.847803	-5.625350	-5.128865	-4.932038	-8.161551	0.000000	-10.000000	0.016667	-6.783333	46.166668	1023.000000	1023.000000	2046.000000
5.600000	-0.039918	-23.591383	-6.695024	-4.442828	-4.893826	-7.559706	0.000000	-10.000000	0.008333	-6.666667	43.833332	1023.000000	1023.000000	2046.000000
5.620000	-0.039374	-23.270092	-6.601382	-4.073657	-5.208632	-7.386422	0.000000	-10.000000	0.000000	-6.483333	41.500000	1023.000000	1023.000000	2046.000000
5.640000	-0.040151	-23.729124	-5.603487	-4.974278	-4.976305	-8.175056	0.000000	-10.000000	0.000000	-6.350000	39.500000	1023.000000	1023.000000	2046.000000
5.660000	-0.040172	-23.741940	-6.506707	-4.556270	-4.975914	-7.703048	0.000000	-10.000000	0.000000	-6.200000	37.500000	1023.000000	1023.000000	2046.000000
5.680000	-0.039507	-23.348473	-6.976663	-3.946353	-5.209948	-7.215509	0.000000	-10.000000	0.000000	-6.050000	35.500000	1023.000000	1023.000000	2046.000000
5.700000	-0.039696	-23.460632	-6.005010	-4.535620	-4.960155	-7.959848	0.000000	-10.000000	0.000000	-6.016667	33.500000	1023.000000	1023.000000	2046.000000
5.720000	-0.040326	-23.832836	-6.153680	-4.821656	-4.953663	-7.903838	0.000000	-10.000000	0.000000	-5.933333	31.500000	1023.000000	1023.000000	2046.000000
5.740000	-0.039799	-23.521233	-7.193429	-3.997945	-5.045918	-7.283940	0.000000	-10.000000	0.000000	-5.833333	29.500000	1023.000000	1023.000000	2046.000000
5.760000	-0.039439	-23.308540	-6.618834	-4.049595	-5.081953	-7.558157	0.000000	-10.000000	0.000000	-5.600000	27.500000	1023.000000	1023.000000	2046.000000
5.780000	-0.040453	-23.907930	-6.001050	-4.876245	-5.117692	-7.912943	0.000000	-10.000000	0.000000	-5.266667	25.500000	1023.000000	1023.000000	2046.000000
5.800000	-0.040003	-23.642008	-7.153548	-4.073488	-5.054836	-7.360136	0.000000	-10.000000	0.000000	-4.950000	23.666666	1023.000000	1023.000000	2046.000000
5.820000	-0.039492	-23.339676	-7.155561	-3.751792	-5.244100	-7.188223	0.000000	-10.000000	0.000000	-4.666667	22.000000	1023.000000	1023.000000	2046.000000
5.840000	-0.040323	-23.830645	-6.120368	-4.649683	-5.187946	-7.872646	0.000000	-10.000000	0.000000	-4.483334	20.500000	1023.000000	1023.000000	2046.000000
5.860000	-0.040410	-23.882582	-6.855420	-4.353868	-5.136541	-7.536753	0.000000	-10.000000	0.000000	-4.366667	19.000000	1023.000000	1023.000000	2046.000000
5.880000	-0.039708	-23.467358	-7.621220	-3.603385	-5.237265	-7.005487	0.000000	-10.000000	-0.008333	-4.250000	17.500000	1023.000000	1023.000000	2046.000000
5.900000	-0.039884	-23.571325	-6.654532	-4.093993	-5.186035	-7.636766	0.000000	-10.000000	-0.008333	-4.150000	16.000000	1023.000000	1023.000000	2046.000000
5.920000	-0.040644	-24.020660	-6.509953	-4.558983	-5.291938	-7.659787	0.000000	-10.000000	-0.008333	-4.016667	14.666667	1023.000000	1023.000000	2046.000000
5.940000	-0.040143	-23.724562	-7.719936	-3.696990	-5.249160	-7.058475	0.000000	-10.000000	0.000000	-3.916667	13.333333	1023.000000	1023.000000	2046.000000
5.960000	-0.039645	-23.430487	-7.253018	-3.651499	-5.219773	-7.306196	0.000000	-10.000000	0.000000	-3.850000	12.000000	1023.000000	1023.000000	2046.000000
5.980000	-0.040841	-24.136992	-6.529169	-4.556554	-5.378253	-7.673017	0.000000	-10.000000	0.000000	-3.833333	10.666667	1023.000000	1023.000000	2046.000000
6.000000	-0.040309	-23.822638	-7.842525	-3.668489	-5.270583	-7.041042	0.000000	-10.000000	0.000000	-3.766667	9.333333	1023.000000	1023.000000	2046.000000
6.020000	-0.039794	-23.518440	-7.503122	-3.500587	-5.326046	-7.188686	0.000000	-10.000000	0.000000	-3.650000	8.166667	1023.000000	1023.000000	2046.000000
6.040000	-0.041084	-24.280819	-6.590044	-4.545480	-5.509035	-7.636261	0.000000	-10.000000	0.000000	-3.450000	6.833333	1023.000000	1023.000000	2046.000000
6.060000	-0.040614	-24.002596	-7.852834	-3.743906	-5.387556	-7.018299	0.000000	-10.000000	0.000000	-3.266667	5.666667	1023.000000	1023.000000	2046.000000
6.080000	-0.039965	-23.619375	-7.918224	-3.332494	-5.372620	-6.996037	0.000000	-10.000000	0.000000	-3.083333	4.500000	1023.000000	1023.000000	2046.000000
6.100000	-0.040934	-24.191753	-6.779096	-4.322937	-5.424611	-7.665111	0.000000	-10.000000	0.000000	-2.833333	3.500000	1023.000000	1023.000000	2046.000000
6.120000	-0.041091	-24.284821	-7.624651	-3.988510	-5.477362	-7.194297	0.000000	-10.000000	0.000000	-2.483333	2.666667	1023.000000	1023.000000	2046.000000
6.140000	-0.040460	-23.912115	-8.278090	-3.308330	-5.455800	-6.869896	0.000000	-10.000000	0.000000	-2.100000	2.166667	1023.000000	1023.000000	2046.000000
6.160000	-0.041283	-24.398367	-7.254679	-4.077218	-5.412325	-7.654147	0.000000	-10.000000	0.000000	-1.816667	2.000000	1023.000000	1023.000000	2046.000000
6.180000	-0.043190	-25.525051	-7.676547	-4.459319	-5.785219	-7.603966	0.000000	-10.000000	-0.008333	-1.333333	2.000000	1023.000000	1023.000000	2046.000000
6.200000	-0.043758	-25.861240	-9.046062	-3.752893	-5.690609	-7.371677	0.000000	-10.000000	-0.008333	-0.733333	2.000000	1023.000000	1023.000000	2046.000000
6.220000	-0.044233	-26.141472	-8.716930	-3.795137	-5.844396	-7.785008	0.000000	-10.000000	-0.008333	-0.183333	2.000000	1023.000000	1023.000000	2046.000000
6.240000	-0.045916	-27.136181	-8.051964	-4.720826	-6.184474	-8.178918	0.000000	-10.000000	0.000000	0.000000	2.000000	1023.000000	1023.000000	2046.000000
6.260000	-0.046048	-27.214651	-9.099013	-4.193580	-6.299136	-7.622922	0.000000	-10.000000	0.000000	0.000000	2.000000	1023.000000	1023.000000	2046.000000
6.280000	-0.044845	-26.503241	-9.492960	-3.488359	-6.131485	-7.390438	0.000000	-10.000000	0.000000	0.000000	2.000000	1023.000000	1023.000000	2046.000000
6.300000	-0.044815	-26.485605	-8.504223	-4.090675	-6.068810	-7.821896	0.000000	-10.000000	-0.008333	0.000000	2.000000	1023.000000	1023.000000	2046.000000
6.320000	-0.045978	-27.173265	-8.302550	-4.703358	-6.366145	-7.801213	0.000000	-10.000000	-0.016667	0.000000	2.000000	1023.000000	1023.000000	2046.000000
6.340000	-0.045650	-26.978951	-9.457590	-4.031533	-6.123319	-7.366509	0.000000	-10.000000	-0.025000	0.883333	2.000000	1023.000000	1023.000000	2046.000000
6.360000	-0.045406	-26.834724	-9.308929	-3.929615	-6.030672	-7.565509	0.000000	-10.000000	-0.033333	2.516667	2.000000	1023.000000	1023.000000	2046.000000
6.380000	-0.046785	-27.649851	-8.317880	-4.924350	-6.254030	-8.153591	0.000000	-10.000000	-0.050000	4.633333	2.000000	1023.000000	1023.000000	2046.000000
6.400000	-0.047729	-28.208029	-9.171721	-4.675848	-6.460941	-7.899520	0.000000	-10.000000	-0.066667	6.600000	2.000000	1023.000000	1023.000000	2046.000000
6.420000	-0.047555	-28.104912	-10.098328	-3.893204	-6.374387	-7.738992	0.000000	-10.000000	-0.083333	8.500000	2.000000	1023.000000	1023.000000	2046.000000
6.440000	-0.047848	-28.278313	-9.282554	-4.109321	-6.449027	-8.437409	0.000000	-10.000000	-0.100000	10.533334	2.000000	1023.000000	1023.000000	2046.000000
6.460000	-0.048876	-28.885815	-9.247572	-4.484204	-7.020949	-8.133091	0.000000	-10.000000	-0.125000	12.450000	2.000000	1023.000000	1023.000000	2046.000000
6.480000	-0.047807	-28.254217	-10.556462	-3.310770	-6.797757	-7.589226	0.000000	-10.000000	-0.166667	14.250000	2.000000	1023.000000	1023.000000	2046.000000
6.500000	-0.047006	-27.780272	-9.912920	-3.263085	-6.747202	-7.857064	0.000000	-10.000000	-0.208333	15.933333	9.000000	1023.000000	1023.000000	2046.000000
6.520000	-0.047788	-28.242620	-9.242715	-3.958411	-7.126392	-7.915102	0.000000	-10.000000	-0.250000	17.516666	17.500000	1023.000000	1023.000000	2046.000000
6.540000	-0.047108	-27.840996	-10.423141	-3.158832	-7.035624	-7.223401	0.000000	-10.000000	-0.275000	18.850000	28.000000	1023.000000	1023.000000	2046.000000
6.560000	-0.045672	-26.992392	-10.470244	-2.598673	-6.832008	-7.091465	0.000000	-10.000000	-0.308333	20.116667	33.833332	1023.000000	1023.000000	2046.000000
6.580000	-0.045952	-27.157532	-9.355201	-3.386402	-7.053861	-7.362070	0.000000	-10.000000	-0.341667	21.183334	40.333332	1023.000000	1023.000000	2046.000000
6.600000	-0.045891	-27.121754	-9.874720	-3.219018	-7.152884	-6.875131	0.000000	-10.000000	-0.375000	21.983334	47.333332	1023.000000	1023.000000	2046.000000
6.620000	-0.044469	-26.281178	-10.778543	-2.332013	-6.858024	-6.312598	0.000000	-10.000000	-0.375000	22.600000	54.500000	1023.000000	1023.000000	2046.000000
6.640000	-0.043255	-25.563995	-9.900538	-2.403160	-6.716502	-6.543795	0.000000	-10.000000	-0.375000	23.100000	62.166668	1023.000000	1023.000000	2046.000000
6.660000	-0.043779	-25.873569	-9.363379	-3.120244	-7.096623	-6.293323	0.000000	-10.000000	-0.375000	23.766666	69.666664	1023.000000	1023.000000	2046.000000
6.680000	-0.042381	-25.047073	-10.405619	-2.264050	-6.768401	-5.609004	0.000000	-10.000000	-0.391667	24.066668	77.500000	1023.000000	1023.000000	2046.000000
6.700000	-0.040314	-23.825583	-10.282706	-1.734371	-6.469794	-5.338712	0.000000	-10.000000	-0.391667	24.183334	85.500000	1023.000000	1023.000000	2046.000000
6.720000	-0.039557	-23.378389	-8.936106	-2.424787	-6.482300	-5.535195	0.000000	-10.000000	-0.383333	24.066668	93.833336	1023.000000	1023.000000	2046.000000
6.740000	-0.039011	-23.055470	-8.826446	-2.624026	-6.571727	-5.033271	0.000000	-10.000000	-0.383333	24.150002	102.000000	1023.000000	1023.000000	2046.000000
6.760000	-0.036736	-21.711023	-9.513468	-1.779328	-5.950234	-4.467995	0.000000	-10.000000	-0.391667	24.266668	110.000000	1023.000000	1023.000000	2046.000000
6.780000	-0.034724	-20.521801	-8.329728	-1.884536	-5.669268	-4.638268	0.000000	-10.000000	-0.400000	24.166668	118.000000	1023.000000	1023.000000	2046.000000
6.800000	-0.034743	-20.533148	-7.240626	-2.819437	-5.992449	-4.480635	0.000000	-10.000000	-0.400000	24.066668	126.000000	1023.000000	1023.000000	2046.000000
6.820000	-0.033210	-19.627174	-8.010954	-2.180602	-5.512816	-3.922803	0.000000	-10.000000	-0.408333	24.100000	134.000000	1023.000000	1023.000000	2046.000000
6.840000	-0.031407	-18.561687	-7.548151	-1.962723	-5.162444	-3.888370	0.000000	-10.000000	-0.425000	24.616667	142.000000	1023.000000	1023.000000	2046.000000
6.860000	-0.031901	-18.853233	-6.221434	-3.024447	-5.493874	-4.113479	0.000000	-10.000000	-0.450000	25.133335	150.000000	1023.000000	1023.000000	2046.000000
6.880000	-0.031321	-18.510414	-7.036991	-2.701161	-5.221523	-3.550739	0.000000	-10.000000	-0.475000	25.683334	158.333328	1023.000000	1023.000000	2046.000000
6.900000	-0.029723	-17.566538	-6.876374	-2.353554	-4.786777	-3.549832	0.000000	-10.000000	-0.491667	25.933334	166.833328	1023.000000	1023.000000	2046.000000
6.920000	-0.030206	-17.851810	-5.664529	-3.356920	-5.211140	-3.619221	0.000000	-10.000000	-0.516667	26.400002	175.500000	1023.000000	1023.000000	2046.000000
6.940000	-0.029132	-17.217266	-6.649634	-2.724429	-4.810902	-3.032301	0.000000	-10.000000	-0.533333	26.816668	184.166672	1023.000000	1023.000000	2046.000000
6.960000	-0.027055	-15.989708	-6.173076	-2.395143	-4.320775	-3.100715	0.000000	-10.000000	-0.533333	27.200001	193.000000	1023.000000	1023.000000	2046.000000
6.980000	-0.027333	-16.153572	-5.003345	-3.302072	-4.870286	-2.977870	0.000000	-10.000000	-0.516667	27.516666	202.000000	1023.000000	1023.000000	2046.000000
7.000000	-0.025880	-15.295137	-5.923597	-2.551803	-4.395926	-2.423811	0.000000	-10.000000	-0.508333	27.700001	211.166672	1023.000000	1023.000000	2046.000000
7.020000	-0.023614	-13.955900	-5.732700	-2.021241	-3.961954	-2.240005	0.000000	-10.000000	-0.525000	28.100000	220.333328	1023.000000	1023.000000	2046.000000
7.040000	-0.022834	-13.494807	-4.460554	-2.612120	-4.047629	-2.374504	0.000000	-10.000000	-0.533333	28.116667	229.833328	1023.000000	1023.000000	2046.000000
7.060000	-0.022192	-13.115660	-4.663177	-2.543924	-4.122380	-1.786178	0.000000	-10.000000	-0.541667	28.283333	239.166672	1023.000000	1023.000000	2046.000000
7.080000	-0.019763	-11.679879	-5.077062	-1.694317	-3.539242	-1.369259	0.000000	-10.000000	-0.550000	28.316668	248.666672	1023.000000	1023.000000	2046.000000
7.100000	-0.018349	-10.844180	-3.781412	-2.034759	-3.524042	-1.503966	0.000000	-10.000000	-0.558333	28.783333	258.000000	1023.000000	1023.000000	2046.000000
7.120000	-0.018001	-10.638634	-3.618639	-2.262532	-3.558968	-1.198495	0.000000	-10.000000	-0.566667	28.750000	267.666656	1023.000000	1023.000000	2046.000000
7.140000	-0.015851	-9.368187	-4.379982	-1.354201	-3.054509	-0.579495	0.000000	-10.000000	-0.558333	28.733334	277.166656	1023.000000	1023.000000	2046.000000
7.160000	-0.013849	-8.185004	-3.508358	-1.261758	-2.766063	-0.648824	0.000000	-10.000000	-0.558333	28.533333	286.833344	1023.000000	1023.000000	2046.000000
7.180000	-0.013756	-8.129793	-2.599169	-1.978317	-3.145724	-0.406584	0.000000	-10.000000	-0.566667	28.516666	296.166656	1023.000000	1023.000000	2046.000000
7.200000	-0.011932	-7.051960	-3.596284	-1.071172	-2.625072	0.240567	0.000000	-10.000000	-0.583333	28.633333	305.833344	1023.000000	1023.000000	2046.000000
7.220000	-0.009823	-5.805136	-2.745639	-0.915754	-2.241796	0.098052	0.000000	-10.000000	-0.583333	28.683334	315.166656	1023.000000	1023.000000	2046.000000
7.240000	-0.009677	-5.719062	-1.995116	-1.513773	-2.699456	0.489282	0.000000	-10.000000	-0.566667	28.650000	324.833344	1023.000000	1023.000000	2046.000000
7.260000	-0.007881	-4.657886	-2.980925	-0.567893	-2.141714	1.032646	0.000000	-10.000000	-0.550000	28.566668	334.333344	1023.000000	1023.000000	2046.000000
7.280000	-0.005549	-3.279592	-2.240213	-0.321997	-1.812784	1.095402	0.000000	-10.000000	-0.550000	28.566668	344.000000	1023.000000	1023.000000	2046.000000
7.300000	-0.005521	-3.262761	-1.385421	-0.970784	-2.210396	1.303841	0.000000	-10.000000	-0.550000	28.366667	353.666656	1023.000000	1023.000000	2046.000000
7.320000	-0.003850	-2.275215	-2.256287	-0.191956	-1.698792	1.871819	0.000000	-10.000000	-0.541667	28.233334	363.166656	1023.000000	1023.000000	2046.000000
7.340000	-0.001355	-0.800908	-1.920046	0.342746	-1.447875	2.224267	0.000000	-10.000000	-0.533333	27.833334	372.666656	1023.000000	1023.000000	2046.000000
7.360000	-0.000929	-0.548753	-0.771975	-0.294608	-1.665008	2.182839	0.000000	-10.000000	-0.533333	27.933334	382.000000	1023.000000	1023.000000	2046.000000
7.380000	0.000376	0.222053	-1.503320	0.305913	-1.321960	2.741421	0.000000	-10.000000	-0.541667	27.716667	391.333344	1023.000000	1023.000000	2046.000000
7.400000	0.002897	1.712006	-1.183910	0.832625	-0.915024	2.978315	0.000000	-10.000000	-0.541667	27.900000	400.500000	1023.000000	1023.000000	2046.000000
7.420000	0.003252	1.922045	-0.126227	0.223935	-1.227584	3.051922	0.000000	-10.000000	-0.525000	27.866667	409.666656	1023.000000	1023.000000	2046.000000
7.440000	0.004468	2.640547	-0.786803	0.772342	-0.885120	3.540128	0.000000	-10.000000	-0.516667	27.900000	419.000000	1023.000000	1023.000000	2046.000000
7.460000	0.007024	4.151241	-0.736509	1.451888	-0.505212	3.941075	0.000000	-10.000000	-0.525000	27.916668	428.333344	1023.000000	1023.000000	2046.000000
7.480000	0.007921	4.681111	0.424940	0.994766	-0.606573	3.867977	0.000000	-10.000000	-0.525000	27.800001	437.666656	1023.000000	1023.000000	2046.000000
7.500000	0.008299	4.904811	0.319401	0.998161	-0.656176	4.243424	0.000000	-10.000000	-0.516667	27.916668	447.000000	1023.000000	1023.000000	2046.000000
7.520000	0.010332	6.106277	-0.220815	1.777553	-0.198916	4.748456	0.000000	-10.000000	-0.500000	27.733334	456.333344	1023.000000	1023.000000	2046.000000
7.540000	0.012185	7.201468	0.694944	1.804846	0.090138	4.611540	0.000000	-10.000000	-0.500000	27.783333	465.666656	1023.000000	1023.000000	2046.000000
7.560000	0.012049	7.121011	1.117790	1.360207	-0.226136	4.869150	0.000000	-10.000000	-0.500000	27.650000	474.833344	1023.000000	1023.000000	2046.000000
7.580000	0.013738	8.119149	0.367506	2.156063	0.202387	5.393193	0.000000	-10.000000	-0.500000	27.500000	484.166656	1023.000000	1023.000000	2046.000000
7.600000	0.015855	9.370025	1.247691	2.294898	0.435944	5.391491	0.000000	-10.000000	-0.500000	27.500000	493.333344	1023.000000	1023.000000	2046.000000
7.620000	0.015736	9.300104	1.784787	1.778193	0.148014	5.589110	0.000000	-10.000000	-0.500000	27.400000	502.500000	1023.000000	1023.000000	2046.000000
7.640000	0.017183	10.155275	0.962111	2.523917	0.604472	6.064774	0.000000	-10.000000	-0.491667	27.250000	511.666656	1023.000000	1023.000000	2046.000000
7.660000	0.019325	11.420794	1.437670	2.871532	0.808686	6.302906	0.000000	-10.000000	-0.508333	27.050001	520.833313	1023.000000	1023.000000	2046.000000
7.680000	0.019176	11.332827	2.221840	2.314178	0.558523	6.238285	0.000000	-10.000000	-0.516667	27.000000	530.000000	1023.000000	1023.000000	2046.000000
7.700000	0.018853	11.142241	1.366947	2.598447	0.682448	6.494398	0.000000	-10.000000	-0.525000	27.300001	539.000000	1023.000000	1023.000000	2046.000000
7.720000	0.019830	11.719541	1.033661	3.087861	0.853195	6.744823	0.000000	-10.000000	-0.508333	27.416666	548.000000	1023.000000	1023.000000	2046.000000
7.740000	0.020155	11.911776	1.880764	2.751950	0.751206	6.527856	0.000000	-10.000000	-0.516667	27.533333	557.166687	1023.000000	1023.000000	2046.000000
7.760000	0.020066	11.858879	1.678199	2.617880	0.571649	6.991150	0.000000	-10.000000	-0.525000	27.750000	566.333313	1023.000000	1023.000000	2046.000000
7.780000	0.022191	13.115097	1.223350	3.433723	0.855851	7.602173	0.000000	-10.000000	-0.525000	27.966667	575.500000	1023.000000	1023.000000	2046.000000
7.800000	0.024666	14.577341	2.246416	3.479968	1.086275	7.764682	0.000000	-10.000000	-0.500000	27.850000	584.666687	1023.000000	1023.000000	2046.000000
7.820000	0.024853	14.688399	2.480668	3.209045	0.850434	8.148252	0.000000	-10.000000	-0.475000	27.466667	594.000000	1023.000000	1023.000000	2046.000000
7.840000	0.025769	15.229272	1.778677	3.654565	1.304192	8.491837	0.000000	-10.000000	-0.450000	26.800001	603.333313	1023.000000	1023.000000	2046.000000
7.860000	0.027095	16.013042	2.356059	3.715935	1.460146	8.480902	0.000000	-10.000000	-0.441667	26.216667	612.333313	1023.000000	1023.000000	2046.000000
7.880000	0.026158	15.459597	2.886362	3.017284	1.244124	8.311828	0.000000	-10.000000	-0.433333	25.550001	621.166687	1023.000000	1023.000000	2046.000000
7.900000	0.025899	15.306221	2.035112	3.331726	1.470822	8.468560	0.000000	-10.000000	-0.400000	24.633333	629.666687	1023.000000	1023.000000	2046.000000
7.920000	0.027019	15.968174	1.968608	3.833621	1.479914	8.686031	0.000000	-10.000000	-0.333333	23.416668	638.166687	1023.000000	1023.000000	2046.000000
7.940000	0.026486	15.653077	2.639519	3.419265	1.251279	8.343014	0.000000	-10.000000	-0.266667	21.566668	646.166687	1023.000000	1023.000000	2046.000000
7.960000	0.025436	15.032651	2.096828	3.422324	1.046952	8.466547	0.000000	-10.000000	-0.216667	19.766666	653.833313	1023.000000	1023.000000	2046.000000
7.980000	0.026116	15.434647	1.480069	3.982848	1.226795	8.744934	0.000000	-10.000000	-0.175000	18.150000	660.833313	1023.000000	1023.000000	2046.000000
8.000000	0.027475	16.237558	1.986602	4.291445	1.214236	8.745275	0.000000	-10.000000	-0.141667	16.516666	667.166687	1023.000000	1023.000000	2046.000000
8.020000	0.026682	15.768900	2.285182	3.879257	0.855784	8.748676	0.000000	-10.000000	-0.116667	14.683333	673.000000	1023.000000	1023.000000	2046.000000
8.040000	0.026660	15.756247	1.418479	4.361935	1.037828	8.938005	0.000000	-10.000000	-0.091667	12.550000	678.166687	1023.000000	1023.000000	2046.000000
8.060000	0.028022	16.560869	1.380731	4.974751	1.052541	9.152847	0.000000	-10.000000	-0.050000	10.466667	682.833313	1023.000000	1023.000000	2046.000000
8.080000	0.027698	16.369394	2.014121	4.626640	0.766608	8.962027	0.000000	-10.000000	-0.016667	8.016666	686.666687	1023.000000	1023.000000	2046.000000
8.100000	0.026552	15.692043	1.350634	4.599989	0.694904	9.046516	0.000000	-10.000000	0.000000	5.316667	689.833313	1023.000000	1023.000000	2046.000000
8.120000	0.027070	15.998630	0.702117	5.283178	0.762085	9.251249	0.000000	-10.000000	0.000000	1.950000	691.833313	1023.000000	1023.000000	2046.000000
8.140000	0.027802	16.430794	1.290578	5.378059	0.753735	9.008422	0.000000	-10.000000	0.008333	-0.666667	692.833313	1023.000000	1023.000000	2046.000000
8.160000	0.026398	15.601237	1.189229	4.996094	0.388262	9.027652	0.000000	-10.000000	0.025000	-3.000000	693.000000	1023.000000	1023.000000	2046.000000
8.180000	0.026284	15.534075	0.210370	5.599989	0.576358	9.147359	0.000000	-10.000000	0.050000	-4.983334	693.000000	1023.000000	1023.000000	2046.000000
8.200000	0.027483	16.242182	0.580000	5.912984	0.539980	9.209216	0.000000	-10.000000	0.075000	-7.283333	693.000000	1023.000000	1023.000000	2046.000000
8.220000	0.027012	15.963923	1.183714	5.430894	0.401013	8.948302	0.000000	-10.000000	0.091667	-9.716666	693.000000	1023.000000	1023.000000	2046.000000
8.240000	0.026290	15.537291	0.449858	5.629359	0.495323	8.962750	0.000000	-10.000000	0.108333	-11.683333	693.000000	1023.000000	1023.000000	2046.000000
8.260000	0.027497	16.250792	0.598681	6.039792	0.612216	9.000103	0.000000	-10.000000	0.133333	-13.266666	693.000000	1023.000000	1023.000000	2046.000000
8.280000	0.027285	16.125160	1.611526	5.436795	0.604349	8.472490	0.000000	-10.000000	0.158333	-14.316667	685.666687	1023.000000	1023.000000	2046.000000
8.300000	0.026487	15.653806	1.032338	5.336977	0.899114	8.385379	0.000000	-10.000000	0.191667	-15.200001	676.666687	1023.000000	1023.000000	2046.000000
8.320000	0.027357	16.167746	1.375387	5.570908	0.929284	8.292166	0.000000	-10.000000	0.200000	-15.666667	665.833313	1023.000000	1023.000000	2046.000000
8.340000	0.026440	15.626300	2.286493	4.733990	0.839799	7.766018	0.000000	-10.000000	0.216667	-15.833334	660.666687	1023.000000	1023.000000	2046.000000
8.360000	0.024856	14.689897	1.642078	4.490783	0.948530	7.608505	0.000000	-10.000000	0.208333	-15.550000	655.333313	1023.000000	1023.000000	2046.000000
8.380000	0.025079	14.821784	1.805918	4.691388	0.894858	7.429621	0.000000	-10.000000	0.208333	-15.416667	650.166687	1023.000000	1023.000000	2046.000000
8.400000	0.023852	14.096613	2.574033	3.817916	0.855001	6.849663	0.000000	-10.000000	0.200000	-15.550000	645.000000	1023.000000	1023.000000	2046.000000
8.420000	0.022051	13.032125	1.836917	3.576408	1.008225	6.610575	0.000000	-10.000000	0.200000	-15.950000	639.833313	1023.000000	1023.000000	2046.000000
8.440000	0.022195	13.117271	1.882556	3.805065	0.973198	6.456451	0.000000	-10.000000	0.208333	-16.500000	634.666687	1023.000000	1023.000000	2046.000000
8.460000	0.021189	12.522840	2.677240	3.042431	0.934874	5.868295	0.000000	-10.000000	0.225000	-16.983334	629.166687	1023.000000	1023.000000	2046.000000
8.480000	0.019350	11.435729	1.837176	2.809370	1.071567	5.717617	0.000000	-10.000000	0.241667	-17.766666	623.500000	1023.000000	1023.000000	2046.000000
8.500000	0.019648	11.612247	2.013074	3.081700	0.961576	5.555897	0.000000	-10.000000	0.283333	-18.716667	617.500000	1023.000000	1023.000000	2046.000000
8.520000	0.018449	10.903604	2.679948	2.294029	0.923845	5.005782	0.000000	-10.000000	0.325000	-19.950001	611.166687	1023.000000	1023.000000	2046.000000
8.540000	0.017037	10.069041	1.830783	2.237152	1.123236	4.877872	0.000000	-10.000000	0.358333	-21.016666	604.500000	1023.000000	1023.000000	2046.000000
8.560000	0.017673	10.444510	2.359774	2.470129	1.065962	4.548645	0.000000	-10.000000	0.375000	-21.933334	597.333313	1023.000000	1023.000000	2046.000000
8.580000	0.016132	9.533873	2.680243	1.704992	0.960676	4.187962	0.000000	-10.000000	0.391667	-22.750000	590.166687	1023.000000	1023.000000	2046.000000
8.600000	0.015017	8.874814	1.740374	1.896780	1.174738	4.062922	0.000000	-10.000000	0.416667	-23.383333	582.666687	1023.000000	1023.000000	2046.000000
8.620000	0.015526	9.175663	2.384338	1.994357	1.171268	3.625700	0.000000	-10.000000	0.441667	-24.000000	575.000000	1023.000000	1023.000000	2046.000000
8.640000	0.013765	8.135218	2.430682	1.238608	1.082765	3.383162	0.000000	-10.000000	0.458333	-24.350000	567.000000	1023.000000	1023.000000	2046.000000
8.660000	0.012889	7.617241	1.703851	1.527631	1.176669	3.209090	0.000000	-10.000000	0.483333	-24.950001	558.666687	1023.000000	1023.000000	2046.000000
8.680000	0.013422	7.932323	2.543179	1.471165	1.240918	2.677061	0.000000	-10.000000	0.491667	-25.350000	550.333313	1023.000000	1023.000000	2046.000000
8.700000	0.011557	6.830040	2.319993	0.819060	1.130030	2.560956	0.000000	-10.000000	0.516667	-25.916666	541.666687	1023.000000	1023.000000	2046.000000
8.720000	0.011069	6.541560	1.734794	1.227665	1.100485	2.478615	0.000000	-10.000000	0.533333	-26.216667	533.166687	1023.000000	1023.000000	2046.000000
8.740000	0.011119	6.571460	2.567312	1.019957	1.106121	1.878070	0.000000	-10.000000	0.550000	-26.716667	524.333313	1023.000000	1023.000000	2046.000000
8.760000	0.009183	5.427382	2.151923	0.430542	1.046082	1.798834	0.000000	-10.000000	0.566667	-27.083334	515.500000	1023.000000	1023.000000	2046.000000
8.780000	0.008685	5.133005	1.637449	0.825707	0.981912	1.687937	0.000000	-10.000000	0.600000	-27.450001	506.500000	1023.000000	1023.000000	2046.000000
8.800000	0.008798	5.199630	2.450488	0.573748	1.024187	1.151207	0.000000	-10.000000	0.633333	-27.816668	497.333344	1023.000000	1023.000000	2046.000000
8.820000	0.006960	4.113307	2.082351	0.023598	0.994886	1.012472	0.000000	-10.000000	0.650000	-28.299999	488.000000	1023.000000	1023.000000	2046.000000
8.840000	0.006165	3.643539	1.444197	0.392798	0.892572	0.913972	0.000000	-10.000000	0.650000	-28.799999	478.500000	1023.000000	1023.000000	2046.000000
8.860000	0.006476	3.827231	2.238388	0.192233	0.939230	0.457380	0.000000	-10.000000	0.658333	-28.883333	469.000000	1023.000000	1023.000000	2046.000000
8.880000	0.004600	2.718828	1.856802	-0.361321	0.889914	0.333433	0.000000	-10.000000	0.666667	-29.033333	459.333344	1023.000000	1023.000000	2046.000000
8.900000	0.004220	2.493797	1.284437	0.148140	0.776518	0.284701	0.000000	-10.000000	0.666667	-29.033333	449.500000	1023.000000	1023.000000	2046.000000
8.920000	0.003977	2.350436	2.144251	-0.282912	0.742871	-0.253774	0.000000	-10.000000	0.666667	-29.150000	439.833344	1023.000000	1023.000000	2046.000000
8.940000	0.002070	1.223596	1.425968	-0.652322	0.749192	-0.299242	0.000000	-10.000000	0.666667	-29.200001	430.166656	1023.000000	1023.000000	2046.000000
8.960000	0.001670	0.987184	1.064733	-0.241096	0.554584	-0.391037	0.000000	-10.000000	0.666667	-29.166668	420.500000	1023.000000	1023.000000	2046.000000
8.980000	0.001469	0.868176	1.840271	-0.668389	0.557684	-0.861390	0.000000	-10.000000	0.658333	-29.216667	410.666656	1023.000000	1023.000000	2046.000000
9.000000	-0.000366	-0.216556	1.201560	-1.042709	0.518133	-0.893540	0.000000	-10.000000	0.650000	-29.200001	401.000000	1023.000000	1023.000000	2046.000000
9.020000	-0.001053	-0.622583	0.613654	-0.654719	0.417466	-0.998983	0.000000	-10.000000	0.641667	-29.050001	391.333344	1023.000000	1023.000000	2046.000000
9.040000	-0.001141	-0.674165	1.392446	-0.945816	0.386522	-1.507316	0.000000	-10.000000	0.641667	-28.850000	381.500000	1023.000000	1023.000000	2046.000000
9.060000	-0.003102	-1.833097	0.837959	-1.449989	0.312851	-1.533918	0.000000	-10.000000	0.633333	-28.466667	371.833344	1023.000000	1023.000000	2046.000000
9.080000	-0.003739	-2.210021	0.264097	-0.935701	0.115245	-1.653663	0.000000	-10.000000	0.650000	-28.383333	362.333344	1023.000000	1023.000000	2046.000000
9.100000	-0.003918	-2.315611	1.002109	-1.292930	0.135069	-2.159860	0.000000	-10.000000	0.633333	-28.316668	353.000000	1023.000000	1023.000000	2046.000000
9.120000	-0.005904	-3.489083	0.068747	-1.597193	0.107635	-2.068271	0.000000	-10.000000	0.625000	-28.066668	343.500000	1023.000000	1023.000000	2046.000000
9.140000	-0.006088	-3.597739	0.011459	-1.146922	-0.061233	-2.401043	0.000000	-10.000000	0.608333	-27.833334	334.000000	1023.000000	1023.000000	2046.000000
9.160000	-0.007908	-4.673507	0.133197	-1.809313	-0.289566	-2.707825	0.000000	-10.000000	0.591667	-27.483334	324.666656	1023.000000	1023.000000	2046.000000
9.180000	-0.010515	-6.214440	-1.161834	-1.821950	-0.416243	-2.814414	0.000000	-10.000000	0.566667	-27.250000	315.500000	1023.000000	1023.000000	2046.000000
9.200000	-0.010810	-6.388949	-0.831016	-1.629595	-0.579966	-3.348372	0.000000	-10.000000	0.533333	-26.500000	306.500000	1023.000000	1023.000000	2046.000000
9.220000	-0.012826	-7.580313	-1.197771	-2.222699	-0.783600	-3.376241	0.000000	-10.000000	0.525000	-26.066668	297.666656	1023.000000	1023.000000	2046.000000
9.240000	-0.013651	-8.068012	-1.900917	-1.759105	-1.007335	-3.400655	0.000000	-10.000000	0.516667	-25.383333	288.833344	1023.000000	1023.000000	2046.000000
9.260000	-0.013487	-7.970943	-1.163214	-1.954344	-1.094984	-3.758401	0.000000	-10.000000	0.516667	-25.300001	280.333344	1023.000000	1023.000000	2046.000000
9.280000	-0.015320	-9.053983	-2.130129	-2.255102	-1.083538	-3.585214	0.000000	-10.000000	0.508333	-25.066668	272.000000	1023.000000	1023.000000	2046.000000
9.300000	-0.015558	-9.194754	-1.872803	-2.034946	-1.154006	-4.132998	0.000000	-10.000000	0.508333	-24.966667	263.666656	1023.000000	1023.000000	2046.000000
9.320000	-0.017317	-10.234098	-1.928724	-2.770304	-1.371739	-4.163330	0.000000	-10.000000	0.475000	-24.383333	255.333328	1023.000000	1023.000000	2046.000000
9.340000	-0.018977	-11.215642	-2.869633	-2.512338	-1.565342	-4.268329	0.000000	-10.000000	0.433333	-23.600000	247.000000	1023.000000	1023.000000	2046.000000
9.360000	-0.019547	-11.552220	-2.240795	-2.713489	-1.590593	-5.007343	0.000000	-10.000000	0.375000	-22.483334	236.666672	1023.000000	1023.000000	2046.000000
9.380000	-0.022121	-13.073524	-3.049492	-3.067269	-1.921608	-5.035154	0.000000	-10.000000	0.341667	-21.733334	229.000000	1023.000000	1023.000000	2046.000000
9.400000	-0.023581	-13.936471	-3.746564	-2.578223	-2.275121	-5.336564	0.000000	-10.000000	0.325000	-21.150000	221.666672	1023.000000	1023.000000	2046.000000
9.420000	-0.024213	-14.309763	-3.229014	-2.730088	-2.431834	-5.918827	0.000000	-10.000000	0.325000	-20.833334	217.000000	1023.000000	1023.000000	2046.000000
9.440000	-0.026102	-15.426422	-4.062702	-2.863834	-2.742584	-5.757302	0.000000	-10.000000	0.325000	-20.516666	210.000000	1023.000000	1023.000000	2046.000000
9.460000	-0.026609	-15.725986	-4.513261	-2.266175	-3.003650	-5.942901	0.000000	-10.000000	0.325000	-19.983334	203.166672	1023.000000	1023.000000	2046.000000
9.480000	-0.027092	-16.011301	-3.972641	-2.601181	-3.080700	-6.356779	0.000000	-10.000000	0.300000	-19.566668	196.500000	1023.000000	1023.000000	2046.000000
9.500000	-0.028624	-16.916721	-5.178194	-2.407351	-3.251619	-6.079558	0.000000	-10.000000	0.275000	-19.083334	190.000000	1023.000000	1023.000000	2046.000000
9.520000	-0.028413	-16.792177	-4.700810	-2.151897	-3.188145	-6.751325	0.000000	-10.000000	0.250000	-18.800001	183.666672	1023.000000	1023.000000	2046.000000
9.540000	-0.029809	-17.617216	-5.225973	-2.504270	-3.514028	-6.372945	0.000000	-10.000000	0.250000	-18.716667	179.500000	1023.000000	1023.000000	2046.000000
9.560000	-0.030287	-17.899792	-5.667945	-2.025776	-3.704447	-6.501623	0.000000	-10.000000	0.233333	-18.233334	173.166672	1023.000000	1023.000000	2046.000000
9.580000	-0.030591	-18.079496	-5.031968	-2.432002	-3.766373	-6.849154	0.000000	-10.000000	0.216667	-17.766668	168.833328	1023.000000	1023.000000	2046.000000
9.600000	-0.031920	-18.864477	-6.066962	-2.327261	-3.908551	-6.561703	0.000000	-10.000000	0.200000	-17.216667	160.833328	1023.000000	1023.000000	2046.000000
9.620000	-0.031870	-18.834885	-6.138771	-1.900271	-3.998992	-6.796851	0.000000	-10.000000	0.200000	-17.133335	157.166672	1023.000000	1023.000000	2046.000000
9.640000	-0.032412	-19.155361	-5.592439	-2.500978	-4.122033	-6.939911	0.000000	-10.000000	0.200000	-16.633335	149.833328	1023.000000	1023.000000	2046.000000
9.660000	-0.033216	-19.630825	-6.643709	-2.275376	-4.160862	-6.550878	0.000000	-10.000000	0.200000	-16.216667	144.333328	1023.000000	1023.000000	2046.000000
9.680000	-0.032564	-19.245567	-6.101267	-2.147063	-4.042680	-6.954558	0.000000	-10.000000	0.208333	-15.916667	137.000000	1023.000000	1023.000000	2046.000000
9.700000	-0.032987	-19.495443	-5.794347	-2.745714	-4.210487	-6.744895	0.000000	-10.000000	0.208333	-16.100000	131.666672	1023.000000	1023.000000	2046.000000
9.720000	-0.033343	-19.705698	-6.622129	-2.373104	-4.244459	-6.466005	0.000000	-10.000000	0.208333	-16.183334	126.333336	1023.000000	1023.000000	2046.000000
9.740000	-0.032471	-19.190088	-5.583387	-2.515188	-3.959964	-7.131547	0.000000	-10.000000	0.200000	-16.150002	122.833336	1023.000000	1023.000000	2046.000000
9.760000	-0.033115	-19.571171	-5.936159	-2.914438	-4.068787	-6.651786	0.000000	-10.000000	0.200000	-15.750001	119.166664	1023.000000	1023.000000	2046.000000
9.780000	-0.033009	-19.508177	-6.040013	-2.608624	-4.083040	-6.776498	0.000000	-10.000000	0.191667	-15.150001	114.000000	1023.000000	1023.000000	2046.000000
9.800000	-0.033144	-19.588011	-5.082880	-3.302523	-4.008856	-7.193751	0.000000	-10.000000	0.175000	-14.366667	107.333336	1023.000000	1023.000000	2046.000000
9.820000	-0.034347	-20.298969	-5.822977	-3.495028	-4.152638	-6.828326	0.000000	-10.000000	0.158333	-13.583333	100.833336	1023.000000	1023.000000	2046.000000
9.840000	-0.034534	-20.409565	-5.663102	-3.403786	-4.157317	-7.185359	0.000000	-10.000000	0.150000	-13.100000	97.666664	1023.000000	1023.000000	2046.000000
9.860000	-0.035597	-21.037567	-5.134128	-4.237232	-4.355197	-7.311010	0.000000	-10.000000	0.133333	-12.366667	93.333336	1023.000000	1023.000000	2046.000000
9.880000	-0.036835	-21.769575	-6.129596	-4.124659	-4.451398	-7.063921	0.000000	-10.000000	0.116667	-11.933333	90.666664	1023.000000	1023.000000	2046.000000
9.900000	-0.036680	-21.678116	-5.450537	-4.269033	-4.172822	-7.785724	0.000000	-10.000000	0.100000	-11.266666	86.666664	1023.000000	1023.000000	2046.000000
9.920000	-0.037652	-22.252102	-5.760237	-4.713484	-4.606297	-7.172084	0.000000	-10.000000	0.091667	-10.600000	83.000000	1023.000000	1023.000000	2046.000000
9.940000	-0.037625	-22.236359	-5.973566	-4.317356	-4.430799	-7.514639	0.000000	-10.000000	0.083333	-9.866667	78.333336	1023.000000	1023.000000	2046.000000
9.960000	-0.037988	-22.450676	-5.386882	-4.876303	-4.618298	-7.569192	0.000000	-10.000000	0.075000	-9.366667	75.000000	1023.000000	1023.000000	2046.000000
9.980000	-0.038615	-22.821444	-6.330872	-4.527455	-4.704517	-7.258598	0.000000	-10.000000	0.066667	-9.150001	71.833336	1023.000000	1023.000000	2046.000000
10.000000	-0.038038	-22.480202	-5.529404	-4.567073	-4.448741	-7.934982	0.000000	-10.000000	0.066667	-9.033334	68.666664	1023.000000	1023.000000	2046.000000
10.020000	-0.038550	-22.783274	-5.845805	-4.846543	-4.700547	-7.390378	0.000000	-10.000000	0.058333	-8.800000	64.500000	1023.000000	1023.000000	2046.000000
10.040000	-0.038446	-22.721846	-6.185488	-4.384565	-4.702918	-7.448875	0.000000	-10.000000	0.058333	-8.550000	61.666668	1023.000000	1023.000000	2046.000000
10.060000	-0.038360	-22.670769	-5.438254	-4.792407	-4.679484	-7.760623	0.000000	-10.000000	0.050000	-8.100000	58.833332	1023.000000	1023.000000	2046.000000
10.080000	-0.038868	-22.970718	-6.376777	-4.565597	-4.755384	-7.272961	0.000000	-10.000000	0.050000	-7.766667	57.000000	1023.000000	1023.000000	2046.000000
10.100000	-0.038230	-22.593861	-5.817608	-4.416367	-4.457551	-7.902336	0.000000	-10.000000	0.050000	-7.500000	55.166668	1023.000000	1023.000000	2046.000000
10.120000	-0.038670	-22.853750	-5.659985	-4.894576	-4.755740	-7.543448	0.000000	-10.000000	0.050000	-7.350000	52.666668	1023.000000	1023.000000	2046.000000
10.140000	-0.038725	-22.886240	-6.523168	-4.312198	-4.762572	-7.288301	0.000000	-10.000000	0.050000	-7.200000	50.166668	1023.000000	1023.000000	2046.000000
10.160000	-0.038468	-22.734884	-5.646488	-4.596319	-4.520938	-7.971140	0.000000	-10.000000	0.050000	-7.016667	47.000000	1023.000000	1023.000000	2046.000000
10.180000	-0.038897	-22.988173	-6.159930	-4.682777	-4.773906	-7.371561	0.000000	-10.000000	0.050000	-6.850000	44.666668	1023.000000	1023.000000	2046.000000
10.200000	-0.038700	-22.871851	-6.502699	-4.222921	-4.770279	-7.375952	0.000000	-10.000000	0.050000	-6.616667	41.666668	1023.000000	1023.000000	2046.000000
10.220000	-0.038628	-22.829071	-5.738152	-4.622849	-4.638415	-7.829655	0.000000	-10.000000	0.050000	-6.516667	40.166668	1023.000000	1023.000000	2046.000000
10.240000	-0.039098	-23.106918	-6.581387	-4.447474	-4.800365	-7.277692	0.000000	-10.000000	0.050000	-6.383334	38.166668	1023.000000	1023.000000	2046.000000
10.260000	-0.038593	-22.808577	-6.420130	-4.133955	-4.725711	-7.528781	0.000000	-10.000000	0.050000	-6.300000	36.166668	1023.000000	1023.000000	2046.000000
10.280000	-0.038887	-22.982248	-5.880547	-4.675143	-4.740809	-7.685749	0.000000	-10.000000	0.050000	-6.133334	33.500000	1023.000000	1023.000000	2046.000000
10.300000	-0.039254	-23.199278	-6.879527	-4.272742	-4.816832	-7.230176	0.000000	-10.000000	0.050000	-6.033334	32.166668	1023.000000	1023.000000	2046.000000
10.320000	-0.038605	-22.815527	-6.259324	-4.221150	-4.482558	-7.852496	0.000000	-10.000000	0.050000	-5.916667	30.833334	1023.000000	1023.000000	2046.000000
10.340000	-0.039038	-23.071550	-6.306435	-4.503301	-4.831592	-7.430223	0.000000	-10.000000	0.041667	-5.716667	28.833334	1023.000000	1023.000000	2046.000000
10.360000	-0.039084	-23.098875	-7.080100	-4.004157	-4.942396	-7.072224	0.000000	-10.000000	0.033333	-5.433333	26.166666	1023.000000	1023.000000	2046.000000
10.380000	-0.038762	-22.908535	-6.218351	-4.269336	-4.600558	-7.820289	0.000000	-10.000000	0.025000	-5.183333	24.166666	1023.000000	1023.000000	2046.000000
10.400000	-0.039121	-23.120445	-6.697096	-4.317044	-4.864771	-7.241534	0.000000	-10.000000	0.025000	-5.000000	22.833334	1023.000000	1023.000000	2046.000000
10.420000	-0.039096	-23.105707	-7.218485	-3.804481	-5.051007	-7.031734	0.000000	-10.000000	0.016667	-4.783333	21.666666	1023.000000	1023.000000	2046.000000
10.440000	-0.038810	-22.936581	-6.352052	-4.191430	-4.689120	-7.703979	0.000000	-10.000000	0.016667	-4.400000	19.666666	1023.000000	1023.000000	2046.000000
10.460000	-0.039243	-23.192835	-7.104659	-4.094703	-4.953173	-7.040299	0.000000	-10.000000	0.016667	-4.116667	18.333334	1023.000000	1023.000000	2046.000000
10.480000	-0.038815	-22.939548	-6.938818	-3.818181	-4.769352	-7.413197	0.000000	-10.000000	0.025000	-3.866667	17.000000	1023.000000	1023.000000	2046.000000
10.500000	-0.039224	-23.181602	-6.523924	-4.321334	-4.933086	-7.403258	0.000000	-10.000000	0.025000	-3.700000	16.000000	1023.000000	1023.000000	2046.000000
10.520000	-0.039466	-23.324512	-7.523140	-3.809554	-5.143975	-6.847844	0.000000	-10.000000	0.025000	-3.516667	14.666667	1023.000000	1023.000000	2046.000000
10.540000	-0.038948	-23.018269	-6.742618	-3.924672	-4.679962	-7.671016	0.000000	-10.000000	0.033333	-3.366667	13.500000	1023.000000	1023.000000	2046.000000
10.560000	-0.039414	-23.293734	-7.176812	-4.045557	-5.095276	-6.976087	0.000000	-10.000000	0.033333	-3.333333	12.333333	1023.000000	1023.000000	2046.000000
10.580000	-0.038994	-23.045385	-7.282151	-3.595695	-4.999340	-7.168199	0.000000	-10.000000	0.025000	-3.316667	11.166667	1023.000000	1023.000000	2046.000000
10.600000	-0.039453	-23.316765	-6.695846	-4.216801	-5.001855	-7.402262	0.000000	-10.000000	0.016667	-3.350000	9.666667	1023.000000	1023.000000	2046.000000
10.620000	-0.039591	-23.398046	-7.718413	-3.705340	-5.167837	-6.806457	0.000000	-10.000000	0.025000	-3.350000	8.166667	1023.000000	1023.000000	2046.000000
10.640000	-0.039345	-23.252903	-7.161000	-3.741674	-4.870613	-7.479616	0.000000	-10.000000	0.041667	-3.350000	7.000000	1023.000000	1023.000000	2046.000000
10.660000	-0.040588	-23.987547	-7.264720	-4.211707	-5.129530	-7.381589	0.000000	-10.000000	0.033333	-3.316667	6.166667	1023.000000	1023.000000	2046.000000
10.680000	-0.041765	-24.682873	-8.401426	-3.712071	-5.511031	-7.058344	0.000000	-10.000000	0.025000	-3.266667	5.500000	1023.000000	1023.000000	2046.000000
10.700000	-0.042695	-25.232744	-7.757042	-4.181154	-5.245697	-8.048852	0.000000	-10.000000	0.016667	-3.066667	4.500000	1023.000000	1023.000000	2046.000000
10.720000	-0.043842	-25.910875	-8.583474	-4.176234	-5.677233	-7.473934	0.000000	-10.000000	0.025000	-2.666667	3.500000	1023.000000	1023.000000	2046.000000
10.740000	-0.043937	-25.966629	-8.938339	-3.729789	-5.754386	-7.544115	0.000000	-10.000000	0.025000	-2.083333	2.666667	1023.000000	1023.000000	2046.000000
10.760000	-0.044270	-26.163570	-8.107780	-4.382913	-5.654563	-8.018315	0.000000	-10.000000	0.025000	-1.550000	2.166667	1023.000000	1023.000000	2046.000000
10.780000	-0.044144	-26.089184	-9.079601	-3.859697	-5.939304	-7.210581	0.000000	-10.000000	0.016667	-1.283333	2.000000	1023.000000	1023.000000	2046.000000
10.800000	-0.043684	-25.817152	-8.436151	-3.981099	-5.598061	-7.801841	0.000000	-10.000000	0.025000	-1.400000	2.000000	1023.000000	1023.000000	2046.000000
10.820000	-0.044494	-26.295805	-8.498488	-4.386402	-5.863029	-7.547885	0.000000	-10.000000	0.025000	-1.800000	2.000000	1023.000000	1023.000000	2046.000000
10.840000	-0.044522	-26.312660	-9.086774	-3.878199	-6.006888	-7.340801	0.000000	-10.000000	0.025000	-2.083333	1.666667	1023.000000	1023.000000	2046.000000
10.860000	-0.045406	-26.835022	-8.332307	-4.650949	-5.678065	-8.173700	0.000000	-10.000000	0.008333	-1.483333	1.333333	1023.000000	1023.000000	2046.000000
10.880000	-0.046162	-27.282000	-9.447022	-4.202845	-6.026670	-7.605463	0.000000	-10.000000	0.000000	-0.700000	1.000000	1023.000000	1023.000000	2046.000000
10.900000	-0.046613	-27.548300	-8.938572	-4.295318	-5.965338	-8.349072	0.000000	-10.000000	0.000000	0.000000	1.000000	1023.000000	1023.000000	2046.000000
10.920000	-0.047988	-28.361040	-9.125215	-4.578764	-6.209856	-8.447206	0.000000	-10.000000	0.000000	0.000000	1.000000	1023.000000	1023.000000	2046.000000
10.940000	-0.048259	-28.520908	-10.133798	-3.694203	-6.718869	-7.974037	0.000000	-10.000000	0.000000	0.000000	1.000000	1023.000000	1023.000000	2046.000000
10.960000	-0.048803	-28.842602	-9.295229	-4.204613	-6.415624	-8.927136	0.000000	-10.000000	0.008333	0.000000	1.000000	1023.000000	1023.000000	2046.000000
10.980000	-0.049131	-29.036648	-10.249187	-3.756341	-6.763211	-8.267908	0.000000	-10.000000	0.025000	0.000000	1.000000	1023.000000	1023.000000	2046.000000
11.000000	-0.048891	-28.894855	-9.941748	-3.558430	-6.721159	-8.673519	0.000000	-10.000000	0.025000	0.000000	1.000000	1023.000000	1023.000000	2046.000000
11.020000	-0.049685	-29.364017	-9.789366	-3.993135	-6.872379	-8.709138	0.000000	-10.000000	0.033333	-0.566667	1.000000	1023.000000	1023.000000	2046.000000
11.040000	-0.049701	-29.373375	-10.742941	-3.229407	-7.270429	-8.130598	0.000000	-10.000000	0.016667	-1.200000	1.000000	1023.000000	1023.000000	2046.000000
11.060000	-0.049858	-29.465803	-9.814603	-3.731909	-6.854675	-9.064616	0.000000	-10.000000	0.033333	-1.766667	1.000000	1023.000000	1023.000000	2046.000000
11.080000	-0.050225	-29.682928	-10.675319	-3.447957	-7.124938	-8.434716	0.000000	-10.000000	0.025000	-1.666667	1.000000	1023.000000	1023.000000	2046.000000
11.100000	-0.049905	-29.493904	-10.769690	-2.988606	-7.423582	-8.312026	0.000000	-10.000000	0.033333	-1.450000	1.000000	1023.000000	1023.000000	2046.000000
11.120000	-0.050489	-29.839277	-10.110737	-3.680309	-7.141013	-8.907217	0.000000	-10.000000	0.033333	-1.400000	1.000000	1023.000000	1023.000000	2046.000000
11.140000	-0.050368	-29.767637	-11.242494	-2.986778	-7.406492	-8.131873	0.000000	-10.000000	0.033333	-1.566667	1.000000	1023.000000	1023.000000	2046.000000
11.160000	-0.050076	-29.594831	-10.482893	-3.205579	-7.133927	-8.772431	0.000000	-10.000000	0.033333	-1.866667	1.000000	1023.000000	1023.000000	2046.000000
11.180000	-0.050304	-29.729832	-10.534734	-3.540673	-7.177354	-8.477071	0.000000	-10.000000	0.033333	-2.183333	0.666667	1023.000000	1023.000000	2046.000000
11.200000	-0.049790	-29.426048	-11.135123	-2.908643	-7.553171	-7.829112	0.000000	-10.000000	0.041667	-2.716667	0.333333	1023.000000	1023.000000	2046.000000
11.220000	-0.049764	-29.410326	-9.947650	-3.714468	-7.066965	-8.681244	0.000000	-10.000000	0.050000	-3.516667	-0.500000	1023.000000	1023.000000	2046.000000
11.240000	-0.049281	-29.124916	-10.811458	-3.236473	-7.200017	-7.876968	0.000000	-10.000000	0.050000	-4.233334	-1.333333	1023.000000	1023.000000	2046.000000
11.260000	-0.048748	-28.809917	-9.780629	-3.624819	-6.894180	-8.510290	0.000000	-10.000000	0.050000	-4.600000	-2.833333	1023.000000	1023.000000	2046.000000
11.280000	-0.048619	-28.733723	-9.796127	-3.886834	-6.890213	-8.160549	0.000000	-10.000000	0.050000	-4.483334	-4.166667	1023.000000	1023.000000	2046.000000
11.300000	-0.047912	-28.316200	-9.800285	-3.563118	-7.026123	-7.926673	0.000000	-10.000000	0.050000	-4.283333	-5.833333	1023.000000	1023.000000	2046.000000
11.320000	-0.048729	-28.798767	-8.889877	-4.640131	-6.707026	-8.561732	0.000000	-10.000000	0.033333	-4.016667	-7.166667	1023.000000	1023.000000	2046.000000
11.340000	-0.048702	-28.782818	-9.908055	-4.058158	-7.011214	-7.805390	0.000000	-10.000000	0.033333	-3.633333	-8.666667	1023.000000	1023.000000	2046.000000
11.360000	-0.049018	-28.969387	-8.844701	-4.763844	-6.766150	-8.594692	0.000000	-10.000000	0.025000	-2.933333	-9.833333	1023.000000	1023.000000	2046.000000
11.380000	-0.049711	-29.379313	-9.205100	-5.064308	-6.776870	-8.333035	0.000000	-10.000000	0.041667	-1.850000	-10.666667	1023.000000	1023.000000	2046.000000
11.400000	-0.049436	-29.216896	-9.347611	-4.740910	-6.976693	-8.151682	0.000000	-10.000000	0.033333	-0.833333	-11.000000	1023.000000	1023.000000	2046.000000
11.420000	-0.050335	-29.747746	-8.625786	-5.692426	-6.672065	-8.757469	0.000000	-10.000000	0.041667	-0.183333	-11.000000	1023.000000	1023.000000	2046.000000
11.440000	-0.049951	-29.520964	-9.622201	-4.961694	-6.960749	-7.976319	0.000000	-10.000000	0.033333	0.000000	-11.000000	1023.000000	1023.000000	2046.000000
11.460000	-0.049985	-29.541058	-8.489371	-5.572281	-6.620204	-8.859202	0.000000	-10.000000	0.033333	0.000000	-11.000000	1023.000000	1023.000000	2046.000000
11.480000	-0.050057	-29.583679	-9.130584	-5.418088	-6.629007	-8.406000	0.000000	-10.000000	0.025000	0.000000	-11.000000	1023.000000	1023.000000	2046.000000
11.500000	-0.049390	-29.189327	-9.126780	-4.967731	-6.991248	-8.103568	0.000000	-10.000000	0.025000	0.000000	-11.000000	1023.000000	1023.000000	2046.000000
11.520000	-0.049884	-29.481621	-8.240717	-5.866036	-6.538454	-8.836413	0.000000	-10.000000	0.025000	0.000000	-11.000000	1023.000000	1023.000000	2046.000000
11.540000	-0.049190	-29.071575	-9.317813	-4.970243	-6.733349	-8.050169	0.000000	-10.000000	0.016667	0.000000	-11.000000	1023.000000	1023.000000	2046.000000
11.560000	-0.048967	-28.939394	-8.248543	-5.413480	-6.486562	-8.790808	0.000000	-10.000000	0.025000	0.000000	-11.000000	1023.000000	1023.000000	2046.000000
11.580000	-0.048909	-28.905510	-8.834477	-5.287567	-6.453727	-8.329739	0.000000	-10.000000	0.033333	0.000000	-11.000000	1023.000000	1023.000000	2046.000000
11.600000	-0.048374	-28.588976	-8.792263	-4.883273	-6.784621	-8.128819	0.000000	-10.000000	0.050000	0.000000	-11.000000	1023.000000	1023.000000	2046.000000
11.620000	-0.048832	-28.859852	-8.008553	-5.745882	-6.378073	-8.727344	0.000000	-10.000000	0.041667	0.000000	-11.000000	1023.000000	1023.000000	2046.000000
11.640000	-0.048079	-28.414740	-9.158121	-4.828705	-6.564284	-7.863630	0.000000	-10.000000	0.041667	0.000000	-11.000000	1023.000000	1023.000000	2046.000000
11.660000	-0.047916	-28.318642	-8.079437	-5.293054	-6.332496	-8.613655	0.000000	-10.000000	0.033333	0.000000	-11.000000	1023.000000	1023.000000	2046.000000
11.680000	-0.048035	-28.388754	-8.525934	-5.330081	-6.263927	-8.268812	0.000000	-10.000000	0.041667	0.000000	-11.000000	1023.000000	1023.000000	2046.000000
11.700000	-0.047346	-27.981758	-8.860161	-4.665379	-6.603709	-7.852509	0.000000	-10.000000	0.033333	0.000000	-11.000000	1023.000000	1023.000000	2046.000000
11.720000	-0.047895	-28.305683	-7.851739	-5.564671	-6.277145	-8.612127	0.000000	-10.000000	0.033333	0.000000	-11.000000	1023.000000	1023.000000	2046.000000
11.740000	-0.047267	-27.934977	-9.028766	-4.732023	-6.319859	-7.854331	0.000000	-10.000000	0.025000	0.000000	-11.000000	1023.000000	1023.000000	2046.000000
11.760000	-0.047020	-27.788635	-8.125270	-4.984945	-6.199745	-8.478676	0.000000	-10.000000	0.025000	0.000000	-11.000000	1023.000000	1023.000000	2046.000000
11.780000	-0.047148	-27.864405	-8.439970	-5.128978	-6.191285	-8.104173	0.000000	-10.000000	0.016667	0.000000	-11.000000	1023.000000	1023.000000	2046.000000
11.800000	-0.046477	-27.467682	-8.889193	-4.416183	-6.489219	-7.673087	0.000000	-10.000000	0.008333	0.000000	-11.000000	1023.000000	1023.000000	2046.000000
11.820000	-0.046970	-27.759426	-7.806261	-5.301098	-6.162272	-8.489796	0.000000	-10.000000	0.008333	0.000000	-11.000000	1023.000000	1023.000000	2046.000000
11.840000	-0.046377	-27.408789	-8.978417	-4.512555	-6.234433	-7.683383	0.000000	-10.000000	0.008333	0.000000	-11.000000	1023.000000	1023.000000	2046.000000
11.860000	-0.046147	-27.273012	-8.225360	-4.713572	-6.157692	-8.176388	0.000000	-10.000000	0.016667	0.000000	-11.000000	1023.000000	1023.000000	2046.000000
11.880000	-0.046474	-27.466085	-8.264343	-5.060411	-6.151945	-7.989387	0.000000	-10.000000	0.008333	0.000000	-11.000000	1023.000000	1023.000000	2046.000000
11.900000	-0.045777	-27.053986	-9.024073	-4.216413	-6.347384	-7.466115	0.000000	-10.000000	0.008333	0.000000	-11.000000	1023.000000	1023.000000	2046.000000
11.920000	-0.046203	-27.305965	-7.902619	-5.016165	-6.153781	-8.233400	0.000000	-10.000000	0.000000	0.000000	-11.000000	1023.000000	1023.000000	2046.000000
11.940000	-0.045994	-27.182377	-8.772638	-4.608298	-6.112470	-7.688969	0.000000	-10.000000	-0.008333	0.000000	-11.000000	1023.000000	1023.000000	2046.000000
11.960000	-0.045418	-26.841949	-8.786645	-4.140553	-6.367994	-7.546757	0.000000	-10.000000	-0.008333	0.283333	-11.000000	1023.000000	1023.000000	2046.000000
11.980000	-0.046185	-27.295057	-7.930335	-5.089467	-6.179258	-8.095998	0.000000	-10.000000	-0.016667	0.950000	-11.000000	1023.000000	1023.000000	2046.000000
12.000000	-0.045414	-26.839806	-9.199408	-4.125819	-6.164973	-7.349608	0.000000	-10.000000	-0.008333	1.816667	-11.000000	1023.000000	1023.000000	2046.000000
12.020000	-0.045322	-26.785095	-8.224487	-4.517084	-6.066510	-7.977014	0.000000	-10.000000	-0.008333	2.700000	-11.000000	1023.000000	1023.000000	2046.000000
12.040000	-0.045498	-26.889433	-8.460575	-4.707954	-6.024443	-7.696460	0.000000	-10.000000	-0.008333	3.533333	-11.000000	1023.000000	1023.000000	2046.000000
12.060000	-0.044698	-26.416573	-9.149426	-3.854286	-6.297287	-7.115571	0.000000	-10.000000	-0.016667	4.566667	-11.000000	1023.000000	1023.000000	2046.000000
12.080000	-0.045032	-26.613960	-7.932508	-4.726700	-6.094184	-7.860567	0.000000	-10.000000	-0.041667	5.816667	-11.000000	1023.000000	1023.000000	2046.000000
12.100000	-0.044452	-26.271292	-8.985427	-4.102449	-6.027690	-7.155727	0.000000	-10.000000	-0.058333	7.283334	-11.000000	1023.000000	1023.000000	2046.000000
12.120000	-0.043788	-25.878502	-8.790687	-3.755993	-6.268995	-7.062828	0.000000	-10.000000	-0.083333	8.883333	-11.000000	1023.000000	1023.000000	2046.000000
12.140000	-0.044597	-26.356739	-7.965352	-4.706650	-6.127163	-7.557574	0.000000	-10.000000	-0.100000	10.466667	-11.000000	1023.000000	1023.000000	2046.000000
12.160000	-0.044270	-26.163618	-9.347944	-3.837797	-6.129479	-6.848397	0.000000	-10.000000	-0.125000	11.966667	-11.000000	1023.000000	1023.000000	2046.000000
12.180000	-0.044863	-26.514137	-8.586914	-4.254684	-6.091734	-7.580805	0.000000	-10.000000	-0.183333	14.283334	1.166667	1023.000000	1023.000000	2046.000000
12.200000	-0.045869	-27.108595	-8.933398	-4.541401	-6.358840	-7.274955	0.000000	-10.000000	-0.233333	16.100000	13.333333	1023.000000	1023.000000	2046.000000
12.220000	-0.045097	-26.652603	-9.782184	-3.613924	-6.544055	-6.712441	0.000000	-10.000000	-0.283333	18.000000	27.166666	1023.000000	1023.000000	2046.000000
12.240000	-0.045589	-26.943356	-8.570436	-4.444621	-6.524690	-7.403609	0.000000	-10.000000	-0.291667	18.683334	31.000000	1023.000000	1023.000000	2046.000000
12.260000	-0.044191	-26.116594	-9.643274	-3.697345	-6.365889	-6.410085	0.000000	-10.000000	-0.316667	19.950001	37.000000	1023.000000	1023.000000	2046.000000
12.280000	-0.043211	-25.537745	-8.832518	-3.784847	-6.240532	-6.679848	0.000000	-10.000000	-0.333333	20.933334	43.666668	1023.000000	1023.000000	2046.000000
12.300000	-0.043535	-25.728935	-8.659502	-4.383013	-6.436172	-6.250247	0.000000	-10.000000	-0.350000	21.683334	50.500000	1023.000000	1023.000000	2046.000000
12.320000	-0.042495	-25.114428	-9.625241	-3.410996	-6.314337	-5.763852	0.000000	-10.000000	-0.358333	21.900000	57.666668	1023.000000	1023.000000	2046.000000
12.340000	-0.042975	-25.398132	-8.336608	-4.372914	-6.179190	-6.509419	0.000000	-10.000000	-0.375000	22.316668	64.833336	1023.000000	1023.000000	2046.000000
12.360000	-0.042766	-25.274624	-9.347269	-4.012561	-6.162489	-5.752306	0.000000	-10.000000	-0.391667	23.050001	75.000000	1023.000000	1023.000000	2046.000000
12.380000	-0.042335	-25.020050	-9.266733	-3.626260	-6.221085	-5.905973	0.000000	-10.000000	-0.400000	23.733334	82.666664	1023.000000	1023.000000	2046.000000
12.400000	-0.043458	-25.683802	-8.431003	-4.500499	-6.447484	-6.304816	0.000000	-10.000000	-0.416667	24.300001	90.666664	1023.000000	1023.000000	2046.000000
12.420000	-0.042667	-25.216221	-9.787204	-3.487615	-6.332599	-5.608803	0.000000	-10.000000	-0.433333	24.650000	96.000000	1023.000000	1023.000000	2046.000000
12.440000	-0.041705	-24.647718	-9.234509	-3.220774	-6.314157	-5.878278	0.000000	-10.000000	-0.466667	25.166666	104.000000	1023.000000	1023.000000	2046.000000
12.460000	-0.042029	-24.838995	-8.702800	-3.861100	-6.620217	-5.654878	0.000000	-10.000000	-0.483333	25.633333	112.333336	1023.000000	1023.000000	2046.000000
12.480000	-0.040510	-23.941599	-9.921624	-2.688287	-6.392614	-4.939074	0.000000	-10.000000	-0.483333	26.016666	120.666664	1023.000000	1023.000000	2046.000000
12.500000	-0.039814	-23.529940	-8.765616	-3.016363	-6.285472	-5.462488	0.000000	-10.000000	-0.483333	26.566666	129.333328	1023.000000	1023.000000	2046.000000
12.520000	-0.039191	-23.161671	-9.300247	-2.856618	-6.413518	-4.591287	0.000000	-10.000000	-0.491667	26.966667	138.000000	1023.000000	1023.000000	2046.000000
12.540000	-0.037563	-22.199587	-9.570363	-2.088105	-6.148067	-4.393053	0.000000	-10.000000	-0.525000	27.733334	147.000000	1023.000000	1023.000000	2046.000000
12.560000	-0.037633	-22.241259	-8.486890	-2.935762	-6.421371	-4.397237	0.000000	-10.000000	-0.558333	28.416668	156.166672	1023.000000	1023.000000	2046.000000
12.580000	-0.035953	-21.248064	-9.684772	-1.891376	-6.062926	-3.608990	0.000000	-10.000000	-0.600000	29.250000	165.500000	1023.000000	1023.000000	2046.000000
12.600000	-0.034332	-20.290487	-8.986770	-1.690508	-5.950995	-3.662215	0.000000	-10.000000	-0.641667	29.800001	175.000000	1023.000000	1023.000000	2046.000000
12.620000	-0.034142	-20.178135	-8.344372	-2.334441	-6.167954	-3.331369	0.000000	-10.000000	-0.658333	30.516666	184.666672	1023.000000	1023.000000	2046.000000
12.640000	-0.032184	-19.020655	-9.508610	-1.226142	-5.751948	-2.533955	0.000000	-10.000000	-0.666667	30.866667	194.833328	1023.000000	1023.000000	2046.000000
12.660000	-0.030475	-18.010944	-8.425242	-1.283900	-5.560896	-2.740906	0.000000	-10.000000	-0.666667	31.533335	205.166672	1023.000000	1023.000000	2046.000000
12.680000	-0.029546	-17.461412	-8.097072	-1.577978	-5.714694	-2.071671	0.000000	-10.000000	-0.666667	31.783335	215.833328	1023.000000	1023.000000	2046.000000
12.700000	-0.026971	-15.940138	-8.846684	-0.461619	-5.216368	-1.415467	0.000000	-10.000000	-0.666667	32.033333	226.333328	1023.000000	1023.000000	2046.000000
12.720000	-0.025138	-14.856751	-7.347023	-0.773596	-5.113513	-1.622619	0.000000	-10.000000	-0.666667	31.916668	237.000000	1023.000000	1023.000000	2046.000000
12.740000	-0.023849	-14.094921	-6.879352	-1.083733	-5.107361	-1.024475	0.000000	-10.000000	-0.675000	32.066666	247.666672	1023.000000	1023.000000	2046.000000
12.760000	-0.021071	-12.452844	-7.478316	-0.058181	-4.565932	-0.350415	0.000000	-10.000000	-0.683333	32.183334	258.333344	1023.000000	1023.000000	2046.000000
12.780000	-0.019046	-11.256061	-6.047190	-0.349752	-4.354373	-0.504745	0.000000	-10.000000	-0.691667	32.400002	269.000000	1023.000000	1023.000000	2046.000000
12.800000	-0.018693	-11.047400	-5.097325	-1.150690	-4.487677	-0.311709	0.000000	-10.000000	-0.708333	32.350002	279.666656	1023.000000	1023.000000	2046.000000
12.820000	-0.016781	-9.917528	-5.979102	-0.326110	-4.009842	0.397526	0.000000	-10.000000	-0.725000	32.500000	290.500000	1023.000000	1023.000000	2046.000000
12.840000	-0.015030	-8.882571	-5.166948	-0.222472	-3.814307	0.321156	0.000000	-10.000000	-0.750000	32.916668	301.333344	1023.000000	1023.000000	2046.000000
12.860000	-0.015081	-8.913081	-4.121861	-1.180133	-4.036931	0.425844	0.000000	-10.000000	-0.783333	33.566669	312.166656	1023.000000	1023.000000	2046.000000
12.880000	-0.013411	-7.925734	-5.095148	-0.435405	-3.520579	1.125398	0.000000	-10.000000	-0.808333	34.266666	323.166656	1023.000000	1023.000000	2046.000000
12.900000	-0.011536	-6.817975	-4.499271	-0.133779	-3.333191	1.148268	0.000000	-10.000000	-0.833333	35.000000	334.500000	1023.000000	1023.000000	2046.000000
12.920000	-0.011193	-6.614971	-3.290704	-0.990809	-3.536641	1.203183	0.000000	-10.000000	-0.841667	35.433334	346.166656	1023.000000	1023.000000	2046.000000
12.940000	-0.009490	-5.608827	-3.974235	-0.454081	-3.137328	1.956818	0.000000	-10.000000	-0.858333	35.733334	358.000000	1023.000000	1023.000000	2046.000000
12.960000	-0.007220	-4.267264	-4.088702	0.278305	-2.816041	2.359173	0.000000	-10.000000	-0.875000	35.833336	370.000000	1023.000000	1023.000000	2046.000000
12.980000	-0.005795	-3.424569	-2.651273	-0.177862	-2.732517	2.137084	0.000000	-10.000000	-0.875000	36.016666	382.000000	1023.000000	1023.000000	2046.000000
13.000000	-0.004545	-2.686356	-2.707287	-0.199244	-2.754226	2.974401	0.000000	-10.000000	-0.866667	35.950001	394.000000	1023.000000	1023.000000	2046.000000
13.020000	-0.001921	-1.135361	-2.976352	0.779587	-2.207334	3.268738	0.000000	-10.000000	-0.850000	35.916668	406.000000	1023.000000	1023.000000	2046.000000
13.040000	-0.000905	-0.535115	-1.487554	0.129229	-2.332973	3.156183	0.000000	-10.000000	-0.850000	35.700001	418.000000	1023.000000	1023.000000	2046.000000
13.060000	0.000803	0.474283	-2.074821	0.624214	-2.007549	3.932438	0.000000	-10.000000	-0.833333	35.766666	430.000000	1023.000000	1023.000000	2046.000000
13.080000	0.003367	1.989818	-2.002132	1.365246	-1.520934	4.147638	0.000000	-10.000000	-0.808333	35.533333	442.000000	1023.000000	1023.000000	2046.000000
13.100000	0.004292	2.536292	-0.589813	0.711444	-1.659504	4.074165	0.000000	-10.000000	-0.791667	35.283333	453.833344	1023.000000	1023.000000	2046.000000
13.120000	0.005816	3.437275	-1.054309	1.122072	-1.423829	4.793341	0.000000	-10.000000	-0.775000	34.733334	465.500000	1023.000000	1023.000000	2046.000000
13.140000	0.008438	4.986825	-1.145824	1.946392	-0.926603	5.112858	0.000000	-10.000000	-0.766667	34.316666	477.166656	1023.000000	1023.000000	2046.000000
13.160000	0.009464	5.593270	0.255559	1.376904	-1.021830	4.982637	0.000000	-10.000000	-0.716667	33.783333	488.666656	1023.000000	1023.000000	2046.000000
13.180000	0.011003	6.502942	-0.270375	1.777307	-0.779720	5.775730	0.000000	-10.000000	-0.716667	33.433334	500.166656	1023.000000	1023.000000	2046.000000
13.200000	0.013600	8.037698	-0.169002	2.482745	-0.223498	5.947453	0.000000	-10.000000	-0.708333	32.833332	511.333344	1023.000000	1023.000000	2046.000000
13.220000	0.014215	8.401093	1.139572	1.746272	-0.595341	6.110589	0.000000	-10.000000	-0.725000	32.716667	522.500000	1023.000000	1023.000000	2046.000000
13.240000	0.016204	9.576277	0.278562	2.514025	-0.068794	6.852484	0.000000	-10.000000	-0.700000	32.400002	533.333313	1023.000000	1023.000000	2046.000000
13.260000	0.018636	11.014148	0.729308	3.061953	0.229755	6.993132	0.000000	-10.000000	-0.691667	32.250000	544.166687	1023.000000	1023.000000	2046.000000
13.280000	0.019193	11.342964	1.869592	2.317399	-0.067576	7.223549	0.000000	-10.000000	-0.666667	31.650000	554.833313	1023.000000	1023.000000	2046.000000
13.300000	0.021194	12.525390	0.905705	3.228343	0.471934	7.919407	0.000000	-10.000000	-0.641667	31.316668	565.500000	1023.000000	1023.000000	2046.000000
13.320000	0.023467	13.869242	1.544246	3.607024	0.696626	8.021346	0.000000	-10.000000	-0.608333	30.833334	576.000000	1023.000000	1023.000000	2046.000000
13.340000	0.023920	14.136604	2.534263	2.965108	0.364619	8.272614	0.000000	-10.000000	-0.616667	30.216667	586.333313	1023.000000	1023.000000	2046.000000
13.360000	0.025985	15.356871	1.633583	3.856823	0.955857	8.910607	0.000000	-10.000000	-0.616667	29.783333	596.500000	1023.000000	1023.000000	2046.000000
13.380000	0.028088	16.599827	2.294310	4.198435	1.163417	8.943665	0.000000	-10.000000	-0.608333	29.466667	606.500000	1023.000000	1023.000000	2046.000000
13.400000	0.028419	16.795813	3.189237	3.572121	0.808517	9.225939	0.000000	-10.000000	-0.575000	29.250000	616.500000	1023.000000	1023.000000	2046.000000
13.420000	0.030427	17.982521	2.243659	4.551995	1.324770	9.862096	0.000000	-10.000000	-0.550000	28.716667	626.333313	1023.000000	1023.000000	2046.000000
13.440000	0.032176	19.016022	3.207529	4.600960	1.533654	9.673878	0.000000	-10.000000	-0.533333	28.383333	636.000000	1023.000000	1023.000000	2046.000000
13.460000	0.032480	19.195887	3.476660	4.245843	1.300256	10.173128	0.000000	-10.000000	-0.516667	28.133333	645.500000	1023.000000	1023.000000	2046.000000
13.480000	0.034596	20.446314	2.763978	5.270533	1.779994	10.631809	0.000000	-10.000000	-0.491667	27.683334	655.000000	1023.000000	1023.000000	2046.000000
13.500000	0.035485	20.971380	3.984719	4.963838	1.646754	10.376070	0.000000	-10.000000	-0.458333	27.166668	664.333313	1023.000000	1023.000000	2046.000000
13.520000	0.036280	21.441416	3.512123	5.151056	1.808951	10.969286	0.000000	-10.000000	-0.433333	26.333334	673.500000	1023.000000	1023.000000	2046.000000
13.540000	0.038173	22.560139	3.642580	5.806934	2.126465	10.984161	0.000000	-10.000000	-0.416667	25.666668	682.333313	1023.000000	1023.000000	2046.000000
13.560000	0.037601	22.222349	4.497660	5.047539	1.720599	10.956553	0.000000	-10.000000	-0.408333	24.850000	691.000000	1023.000000	1023.000000	2046.000000
13.580000	0.037985	22.449251	3.305979	5.767735	2.154474	11.221064	0.000000	-10.000000	-0.375000	24.183334	699.500000	1023.000000	1023.000000	2046.000000
13.600000	0.038008	22.462435	3.792044	5.736573	2.080864	10.852954	0.000000	-10.000000	-0.341667	23.416668	707.833313	1023.000000	1023.000000	2046.000000
13.620000	0.036562	21.608362	4.103774	5.074867	1.606783	10.822937	0.000000	-10.000000	-0.283333	22.150000	715.666687	1023.000000	1023.000000	2046.000000
13.640000	0.037264	22.022907	2.981578	5.876575	1.974976	11.189778	0.000000	-10.000000	-0.250000	20.916666	723.166687	1023.000000	1023.000000	2046.000000
13.660000	0.038403	22.696318	3.635917	6.065822	1.895882	11.098698	0.000000	-10.000000	-0.208333	19.166666	730.333313	1023.000000	1023.000000	2046.000000
13.680000	0.038426	22.710016	4.278055	5.538116	1.551754	11.342093	0.000000	-10.000000	-0.158333	17.200001	737.166687	1023.000000	1023.000000	2046.000000
13.700000	0.039579	23.391245	3.328615	6.311245	1.944480	11.806906	0.000000	-10.000000	-0.091667	14.733334	743.333313	1023.000000	1023.000000	2046.000000
13.720000	0.039906	23.584286	3.673314	6.289011	2.083296	11.538665	0.000000	-10.000000	-0.041667	12.066667	748.500000	1023.000000	1023.000000	2046.000000
13.740000	0.037888	22.391745	4.221256	5.282889	1.668139	11.219460	0.000000	-10.000000	-0.016667	8.966667	753.000000	1023.000000	1023.000000	2046.000000
13.760000	0.037603	22.223423	3.028231	5.863685	2.052953	11.278554	0.000000	-10.000000	-0.008333	5.533333	756.500000	1023.000000	1023.000000	2046.000000
13.780000	0.036978	21.853889	3.642772	5.579371	1.839262	10.792485	0.000000	-10.000000	0.016667	1.483333	758.833313	1023.000000	1023.000000	2046.000000
13.800000	0.035055	20.717249	3.313061	5.119973	1.554048	10.730167	0.000000	-10.000000	0.033333	-2.066667	759.833313	1023.000000	1023.000000	2046.000000
13.820000	0.034468	20.370747	2.525800	5.728653	1.589021	10.527273	0.000000	-10.000000	0.058333	-5.933333	760.000000	1023.000000	1023.000000	2046.000000
13.840000	0.032738	19.348000	3.123727	5.192677	1.116324	9.915274	0.000000	-10.000000	0.075000	-8.916667	760.000000	1023.000000	1023.000000	2046.000000
13.860000	0.031247	18.466763	2.260542	5.246458	1.119412	9.840348	0.000000	-10.000000	0.091667	-11.400001	760.000000	1023.000000	1023.000000	2046.000000
13.880000	0.031412	18.564486	1.947270	5.730717	1.170817	9.715682	0.000000	-10.000000	0.100000	-12.583334	760.000000	1023.000000	1023.000000	2046.000000
13.900000	0.029509	17.439650	2.569391	4.936098	0.692088	9.242072	0.000000	-10.000000	0.100000	-13.300000	760.000000	1023.000000	1023.000000	2046.000000
13.920000	0.028686	16.953718	1.398513	5.394878	0.947664	9.212662	0.000000	-10.000000	0.133333	-14.250000	752.333313	1023.000000	1023.000000	2046.000000
13.940000	0.028526	16.858877	1.627884	5.471800	0.934895	8.824298	0.000000	-10.000000	0.166667	-15.416667	743.000000	1023.000000	1023.000000	2046.000000
13.960000	0.026400	15.602456	1.899819	4.769895	0.471286	8.461456	0.000000	-10.000000	0.216667	-16.566668	731.833313	1023.000000	1023.000000	2046.000000
13.980000	0.025894	15.303423	0.745021	5.316483	0.783052	8.458868	0.000000	-10.000000	0.233333	-17.533333	726.333313	1023.000000	1023.000000	2046.000000
14.000000	0.025412	15.018789	1.160918	5.288677	0.619503	7.949692	0.000000	-10.000000	0.266667	-18.400000	720.500000	1023.000000	1023.000000	2046.000000
14.020000	0.023296	13.768066	1.176642	4.675966	0.276934	7.638524	0.000000	-10.000000	0.300000	-19.299999	714.333313	1023.000000	1023.000000	2046.000000
14.040000	0.022920	13.545538	0.110333	5.303762	0.587242	7.544200	0.000000	-10.000000	0.333333	-20.100000	708.000000	1023.000000	1023.000000	2046.000000
14.060000	0.022681	13.404610	0.646801	5.248990	0.436443	7.072376	0.000000	-10.000000	0.350000	-20.700001	701.333313	1023.000000	1023.000000	2046.000000
14.080000	0.020945	12.378695	0.792508	4.621408	0.185498	6.779282	0.000000	-10.000000	0.358333	-21.383333	694.333313	1023.000000	1023.000000	2046.000000
14.100000	0.021110	12.475967	-0.047393	5.253928	0.565442	6.703990	0.000000	-10.000000	0.375000	-22.283333	687.166687	1023.000000	1023.000000	2046.000000
14.120000	0.021082	12.459327	0.680226	5.051436	0.445205	6.282459	0.000000	-10.000000	0.425000	-23.350000	679.666687	1023.000000	1023.000000	2046.000000
14.140000	0.019404	11.467595	0.965567	4.352831	0.259355	5.889842	0.000000	-10.000000	0.466667	-24.200001	672.000000	1023.000000	1023.000000	2046.000000
14.160000	0.019501	11.525165	0.293405	4.802450	0.673724	5.755586	0.000000	-10.000000	0.508333	-25.016666	664.000000	1023.000000	1023.000000	2046.000000
14.180000	0.019857	11.735512	1.163883	4.572054	0.708505	5.291070	0.000000	-10.000000	0.516667	-25.600000	655.666687	1023.000000	1023.000000	2046.000000
14.200000	0.017941	10.602966	1.533096	3.603321	0.503356	4.963193	0.000000	-10.000000	0.516667	-26.216667	647.000000	1023.000000	1023.000000	2046.000000
14.220000	0.017595	10.398546	0.941511	3.824126	0.824732	4.808177	0.000000	-10.000000	0.525000	-26.516666	638.166687	1023.000000	1023.000000	2046.000000
14.240000	0.016875	9.972881	1.708295	3.273737	0.754801	4.236049	0.000000	-10.000000	0.533333	-26.850000	629.333313	1023.000000	1023.000000	2046.000000
14.260000	0.014336	8.472337	1.890792	2.251965	0.517085	3.812496	0.000000	-10.000000	0.550000	-27.016666	620.500000	1023.000000	1023.000000	2046.000000
14.280000	0.013503	7.980183	1.174370	2.397591	0.797478	3.610743	0.000000	-10.000000	0.575000	-27.533333	611.500000	1023.000000	1023.000000	2046.000000
14.300000	0.012938	7.646514	1.872183	2.040047	0.675097	3.059187	0.000000	-10.000000	0.600000	-28.049999	602.166687	1023.000000	1023.000000	2046.000000
14.320000	0.010663	6.301749	2.200552	1.103462	0.439709	2.558027	0.000000	-10.000000	0.633333	-28.633333	592.833313	1023.000000	1023.000000	2046.000000
14.340000	0.009741	5.756814	1.366654	1.276209	0.637386	2.476565	0.000000	-10.000000	0.633333	-28.783333	583.166687	1023.000000	1023.000000	2046.000000
14.360000	0.009597	5.671981	1.889156	1.096473	0.603750	2.082602	0.000000	-10.000000	0.650000	-29.133333	573.500000	1023.000000	1023.000000	2046.000000
14.380000	0.007322	4.327254	2.174365	0.133271	0.309773	1.709845	0.000000	-10.000000	0.658333	-29.450001	563.833313	1023.000000	1023.000000	2046.000000
14.400000	0.006939	4.100764	1.328027	0.544150	0.518883	1.709702	0.000000	-10.000000	0.683333	-29.966667	554.166687	1023.000000	1023.000000	2046.000000
14.420000	0.006572	3.884013	2.103919	0.226742	0.414248	1.139105	0.000000	-10.000000	0.683333	-30.166668	544.333313	1023.000000	1023.000000	2046.000000
14.440000	0.004671	2.760752	1.836007	-0.357597	0.300080	0.982262	0.000000	-10.000000	0.691667	-30.250000	534.000000	1023.000000	1023.000000	2046.000000
14.460000	0.004719	2.789111	1.442113	0.082047	0.457718	0.807234	0.000000	-10.000000	0.700000	-30.266668	523.666687	1023.000000	1023.000000	2046.000000
14.480000	0.003494	2.065221	2.170173	-0.556970	0.258659	0.193359	0.000000	-10.000000	0.725000	-30.400002	513.500000	1023.000000	1023.000000	2046.000000
14.500000	0.002338	1.382020	1.317008	-0.523028	0.429449	0.158591	0.000000	-10.000000	0.741667	-30.666668	503.500000	1023.000000	1023.000000	2046.000000
14.520000	0.002534	1.497808	1.700917	-0.382970	0.395120	-0.215258	0.000000	-10.000000	0.750000	-30.733334	493.500000	1023.000000	1023.000000	2046.000000
14.540000	0.000659	0.389403	1.944646	-1.206422	0.192741	-0.541561	0.000000	-10.000000	0.750000	-30.783333	483.166656	1023.000000	1023.000000	2046.000000
14.560000	0.000183	0.108267	1.067296	-0.761846	0.417168	-0.614351	0.000000	-10.000000	0.758333	-30.783333	472.833344	1023.000000	1023.000000	2046.000000
14.580000	-0.000036	-0.021563	1.783925	-0.997108	0.255025	-1.063405	0.000000	-10.000000	0.741667	-30.966667	462.500000	1023.000000	1023.000000	2046.000000
14.600000	-0.001958	-1.156999	1.510647	-1.612716	0.183847	-1.238776	0.000000	-10.000000	0.741667	-31.066668	452.166656	1023.000000	1023.000000	2046.000000
14.620000	-0.002034	-1.201975	0.947674	-1.124833	0.328912	-1.353729	0.000000	-10.000000	0.716667	-31.066668	441.833344	1023.000000	1023.000000	2046.000000
14.640000	-0.002681	-1.584742	1.652451	-1.552424	0.108875	-1.793644	0.000000	-10.000000	0.733333	-31.016666	431.500000	1023.000000	1023.000000	2046.000000
14.660000	-0.004526	-2.675050	1.018041	-1.938654	0.155849	-1.910286	0.000000	-10.000000	0.733333	-30.966667	421.166656	1023.000000	1023.000000	2046.000000
14.680000	-0.004386	-2.592033	0.729990	-1.432063	0.102112	-1.992072	0.000000	-10.000000	0.750000	-30.766666	410.833344	1023.000000	1023.000000	2046.000000
14.700000	-0.005410	-3.197200	1.318987	-1.964270	-0.105712	-2.446204	0.000000	-10.000000	0.733333	-30.583334	400.500000	1023.000000	1023.000000	2046.000000
14.720000	-0.006971	-4.119660	0.555749	-2.107415	0.018252	-2.586247	0.000000	-10.000000	0.716667	-30.250000	390.500000	1023.000000	1023.000000	2046.000000
14.740000	-0.006854	-4.050907	0.369885	-1.713917	-0.071699	-2.635175	0.000000	-10.000000	0.700000	-30.250000	380.500000	1023.000000	1023.000000	2046.000000
14.760000	-0.008000	-4.727991	0.909569	-2.247946	-0.318948	-3.070667	0.000000	-10.000000	0.691667	-29.966667	370.500000	1023.000000	1023.000000	2046.000000
14.780000	-0.009469	-5.596176	-0.012509	-2.284276	-0.220412	-3.078980	0.000000	-10.000000	0.675000	-29.783333	360.500000	1023.000000	1023.000000	2046.000000
14.800000	-0.009265	-5.475649	-0.028178	-1.912608	-0.370209	-3.164654	0.000000	-10.000000	0.658333	-29.250000	350.500000	1023.000000	1023.000000	2046.000000
14.820000	-0.010334	-6.107374	0.464328	-2.425356	-0.579694	-3.566652	0.000000	-10.000000	0.641667	-28.983334	340.500000	1023.000000	1023.000000	2046.000000
14.840000	-0.011969	-7.073518	-0.365491	-2.619205	-0.509007	-3.579815	0.000000	-10.000000	0.625000	-28.400000	330.833344	1023.000000	1023.000000	2046.000000
14.860000	-0.011784	-6.964211	-0.586240	-2.141598	-0.635568	-3.600806	0.000000	-10.000000	0.608333	-28.150000	321.333344	1023.000000	1023.000000	2046.000000
14.880000	-0.012651	-7.476573	-0.026762	-2.602034	-0.848932	-3.998844	0.000000	-10.000000	0.583333	-27.550001	312.000000	1023.000000	1023.000000	2046.000000
14.900000	-0.014294	-8.447562	-0.890959	-2.792064	-0.762297	-4.002242	0.000000	-10.000000	0.558333	-27.383333	302.666656	1023.000000	1023.000000	2046.000000
14.920000	-0.014227	-8.408089	-1.200336	-2.309126	-0.914788	-3.983839	0.000000	-10.000000	0.525000	-26.950001	293.500000	1023.000000	1023.000000	2046.000000
14.940000	-0.014729	-8.705091	-0.612769	-2.646122	-1.082742	-4.363459	0.000000	-10.000000	0.525000	-26.566668	284.500000	1023.000000	1023.000000	2046.000000
14.960000	-0.016568	-9.791627	-1.294079	-3.038125	-1.158990	-4.300434	0.000000	-10.000000	0.516667	-26.083334	275.666656	1023.000000	1023.000000	2046.000000
14.980000	-0.017184	-10.155786	-2.052482	-2.507338	-1.297647	-4.298318	0.000000	-10.000000	0.525000	-25.633333	267.000000	1023.000000	1023.000000	2046.000000
15.000000	-0.018036	-10.659403	-1.748773	-2.620792	-1.534318	-4.755520	0.000000	-10.000000	0.508333	-25.233334	258.500000	1023.000000	1023.000000	2046.000000
15.020000	-0.020355	-12.029706	-2.033198	-3.250205	-1.725079	-5.021224	0.000000	-10.000000	0.508333	-24.733334	250.166672	1023.000000	1023.000000	2046.000000
15.040000	-0.021944	-12.969014	-3.134557	-3.004309	-1.795424	-5.034724	0.000000	-10.000000	0.483333	-24.100000	242.000000	1023.000000	1023.000000	2046.000000
15.060000	-0.021967	-12.982661	-3.074205	-2.606967	-2.106501	-5.194989	0.000000	-10.000000	0.450000	-23.700001	234.000000	1023.000000	1023.000000	2046.000000
15.080000	-0.022462	-13.275293	-2.600330	-3.061055	-2.210740	-5.403168	0.000000	-10.000000	0.400000	-23.083334	226.000000	1023.000000	1023.000000	2046.000000
15.100000	-0.023644	-13.973832	-3.478327	-3.095050	-2.176432	-5.224023	0.000000	-10.000000	0.383333	-22.850000	218.166672	1023.000000	1023.000000	2046.000000
15.120000	-0.023741	-14.030803	-3.748407	-2.735556	-2.312539	-5.234301	0.000000	-10.000000	0.375000	-22.400000	210.500000	1023.000000	1023.000000	2046.000000
15.140000	-0.024417	-14.430643	-3.076684	-3.150879	-2.483549	-5.719532	0.000000	-10.000000	0.375000	-22.316666	203.000000	1023.000000	1023.000000	2046.000000
15.160000	-0.026576	-15.706603	-3.777435	-3.713837	-2.459487	-5.755844	0.000000	-10.000000	0.350000	-21.716667	195.500000	1023.000000	1023.000000	2046.000000
15.180000	-0.027300	-16.134283	-4.377260	-3.281683	-2.651588	-5.823751	0.000000	-10.000000	0.333333	-20.966667	188.333328	1023.000000	1023.000000	2046.000000
15.200000	-0.028369	-16.766243	-3.830782	-3.584930	-2.943666	-6.406866	0.000000	-10.000000	0.308333	-19.983334	181.333328	1023.000000	1023.000000	2046.000000
15.220000	-0.030796	-18.200550	-4.769015	-3.802958	-3.102770	-6.525808	0.000000	-10.000000	0.283333	-18.916666	174.833328	1023.000000	1023.000000	2046.000000
15.240000	-0.031368	-18.538290	-5.325321	-3.157733	-3.417730	-6.637506	0.000000	-10.000000	0.241667	-18.033333	168.500000	1023.000000	1023.000000	2046.000000
15.260000	-0.032073	-18.955433	-4.772338	-3.322732	-3.802670	-7.057691	0.000000	-10.000000	0.216667	-17.200001	162.500000	1023.000000	1023.000000	2046.000000
15.280000	-0.033796	-19.973213	-5.582357	-3.489464	-3.895399	-7.005994	0.000000	-10.000000	0.200000	-16.750000	156.500000	1023.000000	1023.000000	2046.000000
15.300000	-0.034030	-20.111961	-6.252654	-2.779949	-4.112896	-6.966461	0.000000	-10.000000	0.200000	-16.383333	150.833328	1023.000000	1023.000000	2046.000000
15.320000	-0.034018	-20.104763	-5.611751	-2.835627	-4.303228	-7.354156	0.000000	-10.000000	0.200000	-16.200001	145.333328	1023.000000	1023.000000	2046.000000
15.340000	-0.035581	-21.028294	-6.038630	-3.217969	-4.399071	-7.372623	0.000000	-10.000000	0.183333	-15.966666	140.000000	1023.000000	1023.000000	2046.000000
15.360000	-0.036381	-21.500969	-6.939341	-2.838603	-4.462391	-7.260635	0.000000	-10.000000	0.175000	-15.583333	133.000000	1023.000000	1023.000000	2046.000000
15.380000	-0.035969	-21.257694	-6.676259	-2.487013	-4.669753	-7.424669	0.000000	-10.000000	0.166667	-15.200000	127.833336	1023.000000	1023.000000	2046.000000
15.400000	-0.036841	-21.772863	-6.339245	-2.971563	-4.881267	-7.580788	0.000000	-10.000000	0.175000	-14.883333	122.833336	1023.000000	1023.000000	2046.000000
15.420000	-0.038029	-22.475307	-7.238044	-2.975192	-4.816273	-7.445798	0.000000	-10.000000	0.175000	-14.650001	119.500000	1023.000000	1023.000000	2046.000000
15.440000	-0.037891	-22.393732	-7.607743	-2.411693	-5.007666	-7.366631	0.000000	-10.000000	0.166667	-14.316667	114.500000	1023.000000	1023.000000	2046.000000
15.460000	-0.037798	-22.338329	-6.954319	-2.584073	-5.127704	-7.672233	0.000000	-10.000000	0.158333	-13.866667	109.666664	1023.000000	1023.000000	2046.000000
15.480000	-0.038693	-22.867662	-7.290709	-3.005328	-5.111806	-7.459820	0.000000	-10.000000	0.150000	-13.483334	105.000000	1023.000000	1023.000000	2046.000000
15.500000	-0.038947	-23.017550	-7.993340	-2.659035	-5.093767	-7.271407	0.000000	-10.000000	0.150000	-13.233334	100.500000	1023.000000	1023.000000	2046.000000
15.520000	-0.037983	-22.448002	-7.301604	-2.533068	-5.134514	-7.478817	0.000000	-10.000000	0.158333	-13.300000	96.166664	1023.000000	1023.000000	2046.000000
15.540000	-0.038422	-22.707302	-6.885911	-3.177769	-5.238231	-7.405390	0.000000	-10.000000	0.158333	-13.450000	91.666664	1023.000000	1023.000000	2046.000000
15.560000	-0.038868	-22.971237	-7.572502	-3.109313	-5.038408	-7.251015	0.000000	-10.000000	0.158333	-13.350000	87.333336	1023.000000	1023.000000	2046.000000
15.580000	-0.038268	-22.616259	-7.464722	-2.817171	-5.116004	-7.218361	0.000000	-10.000000	0.141667	-13.033334	82.666664	1023.000000	1023.000000	2046.000000
15.600000	-0.037802	-22.341196	-6.509955	-3.215276	-5.016845	-7.599119	0.000000	-10.000000	0.125000	-12.550000	78.333336	1023.000000	1023.000000	2046.000000
15.620000	-0.038736	-22.892736	-6.612586	-3.826632	-5.015800	-7.437719	0.000000	-10.000000	0.100000	-12.166667	74.000000	1023.000000	1023.000000	2046.000000
15.640000	-0.039536	-23.366007	-7.266861	-3.702878	-5.048003	-7.348265	0.000000	-10.000000	0.091667	-11.650001	70.000000	1023.000000	1023.000000	2046.000000
15.660000	-0.039264	-23.204813	-6.590732	-3.749726	-5.148231	-7.716124	0.000000	-10.000000	0.075000	-10.983334	66.166664	1023.000000	1023.000000	2046.000000
15.680000	-0.040494	-23.932041	-6.326478	-4.622845	-5.270833	-7.711885	0.000000	-10.000000	0.066667	-10.183333	62.500000	1023.000000	1023.000000	2046.000000
15.700000	-0.041650	-24.615040	-7.290761	-4.552177	-5.232240	-7.539862	0.000000	-10.000000	0.050000	-9.483334	59.166668	1023.000000	1023.000000	2046.000000
15.720000	-0.041374	-24.452023	-6.960608	-4.369510	-5.311704	-7.810201	0.000000	-10.000000	0.050000	-8.700001	56.000000	1023.000000	1023.000000	2046.000000
15.740000	-0.041718	-24.655190	-6.344658	-4.943386	-5.438761	-7.928385	0.000000	-10.000000	0.050000	-8.133333	53.166668	1023.000000	1023.000000	2046.000000
15.760000	-0.042692	-25.231003	-6.889710	-5.200687	-5.342369	-7.798237	0.000000	-10.000000	0.050000	-7.433333	50.333332	1023.000000	1023.000000	2046.000000
15.780000	-0.043089	-25.465591	-7.443027	-4.921157	-5.476802	-7.624605	0.000000	-10.000000	0.050000	-7.066667	47.833332	1023.000000	1023.000000	2046.000000
15.800000	-0.042355	-25.031626	-6.798026	-4.789686	-5.476618	-7.967296	0.000000	-10.000000	0.041667	-6.750000	45.500000	1023.000000	1023.000000	2046.000000
15.820000	-0.042732	-25.254477	-6.406956	-5.305792	-5.564174	-7.977554	0.000000	-10.000000	0.041667	-6.616667	43.166668	1023.000000	1023.000000	2046.000000
15.840000	-0.043184	-25.521660	-7.101749	-5.222373	-5.444136	-7.753401	0.000000	-10.000000	0.041667	-6.483334	40.833332	1023.000000	1023.000000	2046.000000
15.860000	-0.043095	-25.468906	-7.443257	-4.800065	-5.553615	-7.671968	0.000000	-10.000000	0.033333	-6.150000	38.500000	1023.000000	1023.000000	2046.000000
15.880000	-0.042337	-25.021311	-6.893542	-4.688971	-5.530669	-7.908128	0.000000	-10.000000	0.016667	-5.883333	36.500000	1023.000000	1023.000000	2046.000000
15.900000	-0.042453	-25.089510	-6.382207	-5.152289	-5.580886	-7.974127	0.000000	-10.000000	0.008333	-5.550000	34.500000	1023.000000	1023.000000	2046.000000
15.920000	-0.043060	-25.448673	-7.098254	-5.172326	-5.465281	-7.712814	0.000000	-10.000000	0.008333	-5.416667	32.666668	1023.000000	1023.000000	2046.000000
15.940000	-0.042839	-25.318041	-7.436898	-4.663656	-5.593939	-7.623548	0.000000	-10.000000	0.008333	-5.266667	31.000000	1023.000000	1023.000000	2046.000000
15.960000	-0.042177	-24.926500	-6.633385	-4.806198	-5.517641	-7.969277	0.000000	-10.000000	0.000000	-5.216667	29.333334	1023.000000	1023.000000	2046.000000
15.980000	-0.042471	-25.100643	-6.542748	-5.152845	-5.514807	-7.890242	0.000000	-10.000000	0.000000	-5.083333	27.500000	1023.000000	1023.000000	2046.000000
16.000000	-0.043009	-25.418169	-7.351177	-4.982645	-5.495226	-7.589121	0.000000	-10.000000	0.008333	-4.983334	25.666666	1023.000000	1023.000000	2046.000000
16.020000	-0.042409	-25.063627	-7.344944	-4.510110	-5.516251	-7.692322	0.000000	-10.000000	0.008333	-4.816667	24.000000	1023.000000	1023.000000	2046.000000
16.040001	-0.042031	-24.840467	-6.583320	-4.841398	-5.487720	-7.928029	0.000000	-10.000000	0.016667	-4.683333	22.333334	1023.000000	1023.000000	2046.000000
16.059999	-0.042631	-25.195065	-6.922293	-5.037323	-5.503145	-7.732305	0.000000	-10.000000	0.016667	-4.516667	20.833334	1023.000000	1023.000000	2046.000000
16.080000	-0.042883	-25.343712	-7.635899	-4.723263	-5.532464	-7.452085	0.000000	-10.000000	0.016667	-4.316667	19.333334	1023.000000	1023.000000	2046.000000
16.100000	-0.042085	-24.871981	-7.206763	-4.440019	-5.511409	-7.713790	0.000000	-10.000000	0.016667	-4.000000	18.000000	1023.000000	1023.000000	2046.000000
16.120001	-0.042161	-24.917028	-6.710474	-4.858388	-5.590632	-7.757535	0.000000	-10.000000	0.000000	-3.616667	16.666666	1023.000000	1023.000000	2046.000000
16.139999	-0.042666	-25.215481	-7.549473	-4.758580	-5.573364	-7.334064	0.000000	-10.000000	0.000000	-3.250000	15.333333	1023.000000	1023.000000	2046.000000
16.160000	-0.042231	-24.958450	-7.722024	-4.226996	-5.615180	-7.394250	0.000000	-10.000000	-0.008333	-2.933333	14.166667	1023.000000	1023.000000	2046.000000
16.180000	-0.041764	-24.682613	-6.882988	-4.547447	-5.472791	-7.779387	0.000000	-10.000000	0.000000	-2.650000	13.166667	1023.000000	1023.000000	2046.000000
16.200001	-0.042250	-24.969660	-7.153172	-4.783580	-5.620286	-7.412621	0.000000	-10.000000	-0.008333	-2.350000	12.333333	1023.000000	1023.000000	2046.000000
16.219999	-0.042418	-25.068811	-7.918906	-4.377713	-5.624344	-7.147847	0.000000	-10.000000	-0.008333	-2.033333	11.666667	1023.000000	1023.000000	2046.000000
16.240000	-0.041687	-24.637260	-7.202675	-4.307954	-5.525778	-7.600852	0.000000	-10.000000	-0.008333	-1.783333	11.166667	1023.000000	1023.000000	2046.000000
16.260000	-0.041900	-24.762709	-6.981066	-4.711627	-5.608305	-7.461710	0.000000	-10.000000	0.000000	-1.600000	11.000000	1023.000000	1023.000000	2046.000000
16.280001	-0.042316	-25.008629	-7.924573	-4.362782	-5.643775	-7.077498	0.000000	-10.000000	0.000000	-1.550000	11.000000	1023.000000	1023.000000	2046.000000
16.299999	-0.041706	-24.648167	-7.666248	-4.037029	-5.612451	-7.332439	0.000000	-10.000000	0.000000	-1.550000	11.000000	1023.000000	1023.000000	2046.000000
16.320000	-0.041617	-24.595818	-6.945660	-4.464430	-5.640521	-7.545207	0.000000	-10.000000	0.000000	-1.633333	11.000000	1023.000000	1023.000000	2046.000000
16.340000	-0.042119	-24.892059	-7.587064	-4.500589	-5.640573	-7.163832	0.000000	-10.000000	0.000000	-1.700000	11.000000	1023.000000	1023.000000	2046.000000
16.360001	-0.041986	-24.813454	-8.096798	-4.024363	-5.727699	-6.964593	0.000000	-10.000000	0.008333	-1.833333	11.000000	1023.000000	1023.000000	2046.000000
16.379999	-0.041397	-24.465868	-7.332487	-4.124171	-5.506807	-7.502403	0.000000	-10.000000	0.008333	-1.950000	10.666667	1023.000000	1023.000000	2046.000000
16.400000	-0.041822	-24.716755	-7.233591	-4.507264	-5.687345	-7.288557	0.000000	-10.000000	0.008333	-2.166667	10.166667	1023.000000	1023.000000	2046.000000
16.420000	-0.042091	-24.875814	-8.126975	-4.142512	-5.739573	-6.866755	0.000000	-10.000000	0.000000	-2.416667	9.333333	1023.000000	1023.000000	2046.000000
16.440001	-0.041509	-24.531796	-7.768611	-3.928151	-5.557958	-7.277076	0.000000	-10.000000	0.000000	-2.716667	8.500000	1023.000000	1023.000000	2046.000000
16.459999	-0.042194	-24.936373	-7.361594	-4.454465	-5.711873	-7.408442	0.000000	-10.000000	0.000000	-2.966667	7.500000	1023.000000	1023.000000	2046.000000
16.480000	-0.043666	-25.806427	-8.473527	-4.358840	-5.851694	-7.122367	0.000000	-10.000000	0.000000	-3.116667	6.500000	1023.000000	1023.000000	2046.000000
16.500000	-0.044255	-26.154758	-8.660051	-4.057326	-5.888657	-7.548725	0.000000	-10.000000	0.000000	-3.066667	5.500000	1023.000000	1023.000000	2046.000000
16.520000	-0.045279	-26.759785	-8.231076	-4.573169	-6.145715	-7.809825	0.000000	-10.000000	0.000000	-2.766667	4.500000	1023.000000	1023.000000	2046.000000
16.540001	-0.046076	-27.231020	-9.014515	-4.477230	-6.269108	-7.470168	0.000000	-10.000000	0.000000	-2.266667	3.666667	1023.000000	1023.000000	2046.000000
16.559999	-0.046074	-27.229729	-9.395553	-4.044261	-6.385412	-7.404502	0.000000	-10.000000	0.000000	-1.750000	3.166667	1023.000000	1023.000000	2046.000000
16.580000	-0.045490	-26.884398	-8.482796	-4.304480	-6.184440	-7.912681	0.000000	-10.000000	0.000000	-1.500000	3.000000	1023.000000	1023.000000	2046.000000
16.600000	-0.045921	-27.139057	-8.748096	-4.563288	-6.376910	-7.450765	0.000000	-10.000000	0.000000	-1.600000	3.000000	1023.000000	1023.000000	2046.000000
16.620001	-0.046412	-27.429619	-9.420897	-4.347008	-6.376884	-7.284829	0.000000	-10.000000	0.000000	-1.950000	3.000000	1023.000000	1023.000000	2046.000000
16.639999	-0.046286	-27.354753	-9.215696	-4.217401	-6.370906	-7.550749	0.000000	-10.000000	-0.008333	-1.783333	2.666667	1023.000000	1023.000000	2046.000000
16.660000	-0.046725	-27.614407	-8.584810	-4.777003	-6.217342	-8.035252	0.000000	-10.000000	-0.016667	-0.400000	2.333333	1023.000000	1023.000000	2046.000000
16.680000	-0.047764	-28.228264	-9.074253	-4.941204	-6.413102	-7.799705	0.000000	-10.000000	-0.025000	1.100000	2.000000	1023.000000	1023.000000	2046.000000
16.700001	-0.048732	-28.800793	-9.897575	-4.573193	-6.586791	-7.743234	0.000000	-10.000000	-0.033333	2.750000	2.000000	1023.000000	1023.000000	2046.000000
16.719999	-0.049100	-29.018265	-9.767871	-4.331887	-6.628326	-8.290181	0.000000	-10.000000	-0.041667	3.833333	2.000000	1023.000000	1023.000000	2046.000000
16.740000	-0.049877	-29.477116	-9.311106	-4.690195	-6.927081	-8.548735	0.000000	-10.000000	-0.050000	5.266667	2.000000	1023.000000	1023.000000	2046.000000
16.760000	-0.050443	-29.812025	-10.190798	-4.355472	-7.096861	-8.168895	0.000000	-10.000000	-0.033333	6.466667	2.000000	1023.000000	1023.000000	2046.000000
16.780001	-0.050284	-29.717930	-10.598000	-3.815966	-7.320402	-7.983562	0.000000	-10.000000	-0.041667	7.666667	2.000000	1023.000000	1023.000000	2046.000000
16.799999	-0.049885	-29.482212	-9.888537	-3.947014	-6.989900	-8.656760	0.000000	-10.000000	-0.050000	9.133333	2.000000	1023.000000	1023.000000	2046.000000
16.820000	-0.050161	-29.644968	-9.944321	-4.134721	-7.296883	-8.269044	0.000000	-10.000000	-0.091667	10.900001	2.000000	1023.000000	1023.000000	2046.000000
16.840000	-0.050140	-29.633001	-10.813343	-3.642576	-7.371308	-7.805775	0.000000	-10.000000	-0.116667	12.550000	2.000000	1023.000000	1023.000000	2046.000000
16.860001	-0.049271	-29.119034	-10.187496	-3.526200	-7.025383	-8.379955	0.000000	-10.000000	-0.166667	14.300000	8.666667	1023.000000	1023.000000	2046.000000
16.879999	-0.049329	-29.153299	-10.007570	-3.846850	-7.353389	-7.945490	0.000000	-10.000000	-0.233333	17.033333	23.000000	1023.000000	1023.000000	2046.000000
16.900000	-0.049061	-28.995039	-10.976997	-3.260782	-7.374662	-7.382597	0.000000	-10.000000	-0.291667	19.400002	37.333332	1023.000000	1023.000000	2046.000000
16.920000	-0.047878	-28.296131	-10.271316	-3.165600	-7.054547	-7.804667	0.000000	-10.000000	-0.325000	21.050001	45.000000	1023.000000	1023.000000	2046.000000
16.940001	-0.047738	-28.213081	-9.995904	-3.481599	-7.282221	-7.453357	0.000000	-10.000000	-0.325000	21.050001	45.000000	1023.000000	1023.000000	2046.000000
16.959999	-0.047142	-27.861107	-10.822783	-3.022906	-7.314872	-6.700548	0.000000	-10.000000	-0.341667	21.416668	47.333332	1023.000000	1023.000000	2046.000000
16.980000	-0.045511	-26.897144	-10.262730	-2.783781	-6.867395	-6.983239	0.000000	-10.000000	-0.366667	21.766666	52.000000	1023.000000	1023.000000	2046.000000
17.000000	-0.044873	-26.519918	-9.641989	-3.253815	-7.037832	-6.586282	0.000000	-10.000000	-0.383333	22.366667	59.166668	1023.000000	1023.000000	2046.000000
17.020000	-0.043894	-25.941648	-10.256312	-2.866366	-6.915724	-5.903246	0.000000	-10.000000	-0.375000	22.716667	66.500000	1023.000000	1023.000000	2046.000000
17.040001	-0.041951	-24.793034	-9.460562	-2.688837	-6.404602	-6.239033	0.000000	-10.000000	-0.375000	23.250000	74.166664	1023.000000	1023.000000	2046.000000
17.059999	-0.041131	-24.308432	-8.795142	-3.157204	-6.517824	-5.838261	0.000000	-10.000000	-0.391667	23.666668	81.666664	1023.000000	1023.000000	2046.000000
17.080000	-0.039803	-23.523359	-9.229839	-2.764390	-6.358393	-5.170737	0.000000	-10.000000	-0.425000	24.183334	89.333336	1023.000000	1023.000000	2046.000000
17.100000	-0.037884	-22.389585	-8.317475	-2.772563	-5.934314	-5.365232	0.000000	-10.000000	-0.450000	24.600000	97.333336	1023.000000	1023.000000	2046.000000
17.120001	-0.037293	-22.040392	-7.330560	-3.456638	-5.832913	-5.420280	0.000000	-10.000000	-0.475000	25.116667	105.666664	1023.000000	1023.000000	2046.000000
17.139999	-0.036673	-21.673485	-7.740163	-3.350438	-5.814465	-4.768420	0.000000	-10.000000	-0.508333	25.766666	114.000000	1023.000000	1023.000000	2046.000000
17.160000	-0.035613	-21.047260	-7.697964	-3.082284	-5.775108	-4.491904	0.000000	-10.000000	-0.558333	26.733334	122.333336	1023.000000	1023.000000	2046.000000
17.180000	-0.034854	-20.598886	-6.563476	-3.715427	-5.378377	-4.941607	0.000000	-10.000000	-0.583333	27.700001	131.000000	1023.000000	1023.000000	2046.000000
17.200001	-0.034287	-20.263529	-6.807763	-3.723418	-5.471894	-4.260454	0.000000	-10.000000	-0.616667	28.783335	140.166672	1023.000000	1023.000000	2046.000000
17.219999	-0.033383	-19.729210	-7.109361	-3.414846	-5.452847	-3.752156	0.000000	-10.000000	-0.633333	29.666668	149.666672	1023.000000	1023.000000	2046.000000
17.240000	-0.031685	-18.725639	-6.417136	-3.295829	-5.137054	-3.875619	0.000000	-10.000000	-0.658333	30.450001	159.500000	1023.000000	1023.000000	2046.000000
17.260000	-0.030818	-18.213732	-5.561119	-3.762725	-4.837339	-4.052548	0.000000	-10.000000	-0.658333	30.883333	169.500000	1023.000000	1023.000000	2046.000000
17.280001	-0.029639	-17.516617	-5.874874	-3.523232	-4.851780	-3.266732	0.000000	-10.000000	-0.658333	31.299999	179.666672	1023.000000	1023.000000	2046.000000
17.299999	-0.028179	-16.653688	-6.090650	-2.975177	-4.844030	-2.743831	0.000000	-10.000000	-0.675000	31.633333	190.000000	1023.000000	1023.000000	2046.000000
17.320000	-0.026247	-15.511979	-5.094113	-3.002747	-4.289788	-3.125331	0.000000	-10.000000	-0.683333	31.600000	200.666672	1023.000000	1023.000000	2046.000000
17.340000	-0.025159	-14.868800	-4.452171	-3.300514	-4.262160	-2.853954	0.000000	-10.000000	-0.691667	31.783333	211.166672	1023.000000	1023.000000	2046.000000
17.360001	-0.023827	-14.081727	-5.022225	-2.823207	-4.204722	-2.031573	0.000000	-10.000000	-0.691667	31.716667	221.833328	1023.000000	1023.000000	2046.000000
17.379999	-0.021946	-12.970174	-4.889993	-2.268990	-4.042349	-1.768841	0.000000	-10.000000	-0.708333	32.033333	232.333328	1023.000000	1023.000000	2046.000000
17.400000	-0.020250	-11.967671	-3.783760	-2.568209	-3.469081	-2.146622	0.000000	-10.000000	-0.708333	32.000000	243.000000	1023.000000	1023.000000	2046.000000
17.420000	-0.019206	-11.350800	-3.719386	-2.596661	-3.516622	-1.518130	0.000000	-10.000000	-0.708333	32.150002	253.666672	1023.000000	1023.000000	2046.000000
17.440001	-0.017609	-10.407082	-4.162019	-2.015416	-3.521122	-0.708525	0.000000	-10.000000	-0.708333	32.150002	264.333344	1023.000000	1023.000000	2046.000000
17.459999	-0.015416	-9.110958	-3.447807	-1.783306	-3.017509	-0.862337	0.000000	-10.000000	-0.708333	32.233334	275.166656	1023.000000	1023.000000	2046.000000
17.480000	-0.014350	-8.481073	-2.608077	-2.218428	-2.873696	-0.780872	0.000000	-10.000000	-0.716667	32.233334	285.833344	1023.000000	1023.000000	2046.000000
17.500000	-0.012805	-7.567546	-3.121447	-1.707281	-2.832911	0.094094	0.000000	-10.000000	-0.725000	32.450001	296.666656	1023.000000	1023.000000	2046.000000
17.520000	-0.010837	-6.404384	-3.017597	-1.171667	-2.783246	0.568127	0.000000	-10.000000	-0.733333	32.566666	307.333344	1023.000000	1023.000000	2046.000000
17.540001	-0.009060	-5.354493	-1.849683	-1.471496	-2.203056	0.169742	0.000000	-10.000000	-0.741667	32.700001	318.166656	1023.000000	1023.000000	2046.000000
17.559999	-0.007785	-4.601202	-1.791945	-1.399019	-2.118681	0.708443	0.000000	-10.000000	-0.741667	32.816666	329.000000	1023.000000	1023.000000	2046.000000
17.580000	-0.006132	-3.624006	-2.243279	-0.816675	-2.157427	1.593376	0.000000	-10.000000	-0.750000	32.783333	340.000000	1023.000000	1023.000000	2046.000000
17.600000	-0.003949	-2.333905	-1.664398	-0.442482	-1.874430	1.647405	0.000000	-10.000000	-0.758333	32.883335	351.000000	1023.000000	1023.000000	2046.000000
17.620001	-0.002608	-1.541124	-0.706219	-0.835444	-1.516466	1.517005	0.000000	-10.000000	-0.758333	32.950001	362.000000	1023.000000	1023.000000	2046.000000
17.639999	-0.001255	-0.741642	-0.887481	-0.557918	-1.393163	2.096920	0.000000	-10.000000	-0.758333	33.100002	373.000000	1023.000000	1023.000000	2046.000000
17.660000	0.000409	0.241757	-1.219684	-0.009121	-1.478121	2.948682	0.000000	-10.000000	-0.750000	33.200001	384.000000	1023.000000	1023.000000	2046.000000
17.680000	0.002614	1.544734	-0.714408	0.402830	-1.321694	3.178005	0.000000	-10.000000	-0.750000	33.250000	395.000000	1023.000000	1023.000000	2046.000000
17.700001	0.003997	2.362399	0.304377	0.034286	-0.845628	2.869363	0.000000	-10.000000	-0.733333	33.433334	406.000000	1023.000000	1023.000000	2046.000000
17.719999	0.005413	3.199026	-0.068371	0.402376	-0.787747	3.652768	0.000000	-10.000000	-0.716667	33.516666	417.166656	1023.000000	1023.000000	2046.000000
17.740000	0.007164	4.233832	-0.259437	0.980727	-0.867210	4.379752	0.000000	-10.000000	-0.716667	33.633335	428.333344	1023.000000	1023.000000	2046.000000
17.760000	0.009121	5.390489	0.673220	1.015093	-0.524102	4.226278	0.000000	-10.000000	-0.725000	33.566666	439.666656	1023.000000	1023.000000	2046.000000
17.780001	0.010091	5.963563	1.229861	0.770867	-0.252538	4.215374	0.000000	-10.000000	-0.733333	33.533333	450.833344	1023.000000	1023.000000	2046.000000
17.799999	0.011579	6.843389	0.744854	1.283131	-0.160673	4.976078	0.000000	-10.000000	-0.733333	33.349998	462.166656	1023.000000	1023.000000	2046.000000
17.820000	0.013183	7.791193	0.700197	1.824894	-0.402833	5.668935	0.000000	-10.000000	-0.725000	33.316666	473.333344	1023.000000	1023.000000	2046.000000
17.840000	0.014808	8.751339	1.729165	1.673823	0.132287	5.216063	0.000000	-10.000000	-0.733333	33.233334	484.500000	1023.000000	1023.000000	2046.000000
17.860001	0.015657	9.253132	2.045683	1.533916	0.296294	5.377239	0.000000	-10.000000	-0.725000	32.883335	495.500000	1023.000000	1023.000000	2046.000000
17.879999	0.016999	10.046307	1.430818	2.098674	0.393581	6.123232	0.000000	-10.000000	-0.725000	32.599998	506.500000	1023.000000	1023.000000	2046.000000
17.900000	0.018071	10.679933	1.352651	2.599139	0.179134	6.549009	0.000000	-10.000000	-0.708333	32.333332	517.500000	1023.000000	1023.000000	2046.000000
17.920000	0.018656	11.025939	2.170551	2.260762	0.670061	5.924565	0.000000	-10.000000	-0.700000	32.383335	528.333313	1023.000000	1023.000000	2046.000000
17.940001	0.018172	10.739833	2.144005	1.943842	0.691227	5.960759	0.000000	-10.000000	-0.700000	32.350002	539.166687	1023.000000	1023.000000	2046.000000
17.959999	0.018550	10.963001	1.312470	2.440174	0.460736	6.749621	0.000000	-10.000000	-0.700000	32.316669	549.833313	1023.000000	1023.000000	2046.000000
17.980000	0.019751	11.672574	1.388042	2.837213	0.303584	7.143735	0.000000	-10.000000	-0.683333	32.183334	560.666687	1023.000000	1023.000000	2046.000000
18.000000	0.020692	12.229033	2.366480	2.400020	0.660647	6.801888	0.000000	-10.000000	-0.666667	31.700001	571.500000	1023.000000	1023.000000	2046.000000
18.020000	0.022564	13.335084	2.308706	2.659122	0.901539	7.465717	0.000000	-10.000000	-0.641667	31.383333	582.166687	1023.000000	1023.000000	2046.000000
18.040001	0.024395	14.417705	1.857295	3.336365	0.753507	8.470538	0.000000	-10.000000	-0.625000	30.683334	592.666687	1023.000000	1023.000000	2046.000000
18.059999	0.025325	14.967032	2.275753	3.375903	0.772146	8.543230	0.000000	-10.000000	-0.608333	30.233334	603.000000	1023.000000	1023.000000	2046.000000
18.080000	0.025417	15.021498	3.139435	2.709364	1.223817	7.948882	0.000000	-10.000000	-0.591667	29.650000	613.333313	1023.000000	1023.000000	2046.000000
18.100000	0.025689	15.182462	2.792590	2.762813	1.528326	8.098733	0.000000	-10.000000	-0.583333	29.400000	623.500000	1023.000000	1023.000000	2046.000000
18.120001	0.026001	15.366834	2.152370	3.157957	1.254770	8.801738	0.000000	-10.000000	-0.541667	28.766666	633.166687	1023.000000	1023.000000	2046.000000
18.139999	0.026452	15.633082	2.243057	3.443560	1.020934	8.925532	0.000000	-10.000000	-0.491667	27.650000	642.833313	1023.000000	1023.000000	2046.000000
18.160000	0.026447	15.629986	2.994608	3.068319	1.222135	8.344923	0.000000	-10.000000	-0.433333	26.566668	652.000000	1023.000000	1023.000000	2046.000000
18.180000	0.026244	15.510244	2.739049	3.028983	1.273998	8.468215	0.000000	-10.000000	-0.416667	25.916668	661.166687	1023.000000	1023.000000	2046.000000
18.200001	0.027013	15.964661	1.996124	3.667952	1.090030	9.210554	0.000000	-10.000000	-0.425000	25.833334	669.833313	1023.000000	1023.000000	2046.000000
18.219999	0.028024	16.562096	2.146309	4.103321	0.842325	9.470140	0.000000	-10.000000	-0.425000	25.466667	678.500000	1023.000000	1023.000000	2046.000000
18.240000	0.028592	16.898108	2.960364	3.715736	1.244312	8.977695	0.000000	-10.000000	-0.416667	24.883333	687.166687	1023.000000	1023.000000	2046.000000
18.260000	0.029027	17.155048	2.609014	3.900260	1.307285	9.338490	0.000000	-10.000000	-0.366667	23.800001	695.666687	1023.000000	1023.000000	2046.000000
18.280001	0.029850	17.641241	1.902453	4.636254	0.993311	10.109222	0.000000	-10.000000	-0.316667	22.650002	704.000000	1023.000000	1023.000000	2046.000000
18.299999	0.030630	18.102100	2.390208	4.840244	0.790009	10.081640	0.000000	-10.000000	-0.241667	21.150002	711.666687	1023.000000	1023.000000	2046.000000
18.320000	0.030420	17.978231	2.847726	4.381986	1.024472	9.724049	0.000000	-10.000000	-0.200000	19.533335	718.833313	1023.000000	1023.000000	2046.000000
18.340000	0.031001	18.321663	2.028772	4.981369	1.065787	10.245735	0.000000	-10.000000	-0.150000	17.733334	725.333313	1023.000000	1023.000000	2046.000000
18.360001	0.031815	18.802937	1.573590	5.716737	0.623743	10.888867	0.000000	-10.000000	-0.100000	15.733334	731.500000	1023.000000	1023.000000	2046.000000
18.379999	0.032208	19.035030	2.408080	5.475800	0.705978	10.445172	0.000000	-10.000000	-0.050000	13.233334	737.166687	1023.000000	1023.000000	2046.000000
18.400000	0.032173	19.014471	2.442748	5.353982	0.928936	10.288804	0.000000	-10.000000	-0.016667	10.333334	742.166687	1023.000000	1023.000000	2046.000000
18.420000	0.032896	19.441586	1.743433	5.884911	0.976980	10.836262	0.000000	-10.000000	0.008333	6.450000	746.166687	1023.000000	1023.000000	2046.000000
18.440001	0.033512	19.805368	1.516183	6.405129	0.600794	11.283262	0.000000	-10.000000	0.033333	1.900000	749.000000	1023.000000	1023.000000	2046.000000
18.459999	0.034045	20.120672	2.130118	6.382018	0.602616	11.005921	0.000000	-10.000000	0.050000	-2.416667	750.500000	1023.000000	1023.000000	2046.000000
18.480000	0.033904	20.037321	2.871878	5.818219	0.926652	10.420571	0.000000	-10.000000	0.066667	-6.483334	751.000000	1023.000000	1023.000000	2046.000000
18.500000	0.034107	20.157335	2.644733	5.881914	1.216046	10.414642	0.000000	-10.000000	0.091667	-9.700000	751.000000	1023.000000	1023.000000	2046.000000
18.520000	0.034571	20.431517	2.323180	6.200997	1.075593	10.831746	0.000000	-10.000000	0.125000	-12.583334	751.000000	1023.000000	1023.000000	2046.000000
18.540001	0.034711	20.513933	2.634715	6.284742	0.830867	10.763609	0.000000	-10.000000	0.158333	-14.133333	751.000000	1023.000000	1023.000000	2046.000000
18.559999	0.034057	20.127741	3.687773	5.396427	1.168312	9.875229	0.000000	-10.000000	0.183333	-14.816667	747.333313	1023.000000	1023.000000	2046.000000
18.580000	0.032906	19.447474	3.661549	4.898618	1.397821	9.489485	0.000000	-10.000000	0.200000	-15.150001	738.666687	1023.000000	1023.000000	2046.000000
18.600000	0.032311	19.095837	2.910279	5.166938	1.227936	9.790684	0.000000	-10.000000	0.208333	-15.383334	728.333313	1023.000000	1023.000000	2046.000000
18.620001	0.031721	18.747355	3.210510	5.037883	0.967449	9.531513	0.000000	-10.000000	0.208333	-15.833334	720.000000	1023.000000	1023.000000	2046.000000
18.639999	0.030445	17.993153	4.016121	4.145061	1.261037	8.570935	0.000000	-10.000000	0.225000	-16.550001	714.833313	1023.000000	1023.000000	2046.000000
18.660000	0.028992	17.134109	3.943384	3.629632	1.440414	8.120679	0.000000	-10.000000	0.250000	-17.616667	709.333313	1023.000000	1023.000000	2046.000000
18.680000	0.028340	16.748770	3.217287	3.841739	1.470036	8.219707	0.000000	-10.000000	0.300000	-18.866667	703.500000	1023.000000	1023.000000	2046.000000
18.700001	0.027676	16.356506	3.037421	3.960221	1.071305	8.287560	0.000000	-10.000000	0.333333	-20.133333	697.166687	1023.000000	1023.000000	2046.000000
18.719999	0.026720	15.791260	3.873821	3.261279	1.318671	7.337489	0.000000	-10.000000	0.366667	-21.450001	690.333313	1023.000000	1023.000000	2046.000000
18.740000	0.025263	14.930248	4.061638	2.577816	1.482489	6.808304	0.000000	-10.000000	0.391667	-22.533335	683.166687	1023.000000	1023.000000	2046.000000
18.760000	0.024749	14.626637	3.094334	3.051810	1.325453	7.155040	0.000000	-10.000000	0.441667	-23.550001	675.666687	1023.000000	1023.000000	2046.000000
18.780001	0.024334	14.381547	3.367371	3.071871	1.201104	6.741201	0.000000	-10.000000	0.483333	-24.216667	668.000000	1023.000000	1023.000000	2046.000000
18.799999	0.022771	13.457923	4.282382	2.029537	1.490734	5.655271	0.000000	-10.000000	0.516667	-25.016666	659.833313	1023.000000	1023.000000	2046.000000
18.820000	0.021993	12.998034	3.419269	2.274143	1.522948	5.781676	0.000000	-10.000000	0.525000	-25.666668	651.500000	1023.000000	1023.000000	2046.000000
18.840000	0.021580	12.754039	3.199292	2.568558	1.208398	5.777791	0.000000	-10.000000	0.533333	-26.450001	642.833313	1023.000000	1023.000000	2046.000000
18.860001	0.020304	11.999754	4.224072	1.616850	1.553481	4.605350	0.000000	-10.000000	0.541667	-26.900000	634.000000	1023.000000	1023.000000	2046.000000
18.879999	0.019247	11.375032	3.592003	1.617739	1.610665	4.554626	0.000000	-10.000000	0.583333	-27.250000	625.000000	1023.000000	1023.000000	2046.000000
18.900000	0.018888	11.162601	3.045564	2.036396	1.285831	4.794808	0.000000	-10.000000	0.608333	-27.716667	615.833313	1023.000000	1023.000000	2046.000000
18.920000	0.018012	10.645024	3.962420	1.404315	1.545146	3.733144	0.000000	-10.000000	0.641667	-28.100000	606.666687	1023.000000	1023.000000	2046.000000
18.940001	0.016382	9.681513	3.867856	0.870306	1.596983	3.346368	0.000000	-10.000000	0.641667	-28.383333	597.166687	1023.000000	1023.000000	2046.000000
18.959999	0.016013	9.463834	2.901925	1.411116	1.529122	3.621671	0.000000	-10.000000	0.650000	-28.450001	587.833313	1023.000000	1023.000000	2046.000000
18.980000	0.015475	9.145773	3.280962	1.340941	1.304598	3.219272	0.000000	-10.000000	0.650000	-28.516666	578.166687	1023.000000	1023.000000	2046.000000
19.000000	0.013731	8.114820	3.921790	0.360065	1.609541	2.223423	0.000000	-10.000000	0.658333	-28.950001	568.833313	1023.000000	1023.000000	2046.000000
19.020000	0.013030	7.700888	3.073409	0.599208	1.679201	2.349070	0.000000	-10.000000	0.666667	-29.150002	559.166687	1023.000000	1023.000000	2046.000000
19.040001	0.012627	7.462492	2.610705	0.992985	1.264128	2.594674	0.000000	-10.000000	0.683333	-29.666668	549.500000	1023.000000	1023.000000	2046.000000
19.059999	0.011480	6.784615	3.549103	0.214969	1.473262	1.547281	0.000000	-10.000000	0.691667	-29.733334	539.500000	1023.000000	1023.000000	2046.000000
19.080000	0.010117	5.979149	3.353192	-0.163150	1.555605	1.233502	0.000000	-10.000000	0.691667	-29.916666	529.500000	1023.000000	1023.000000	2046.000000
19.100000	0.009687	5.724807	2.327716	0.371661	1.367283	1.658147	0.000000	-10.000000	0.675000	-29.866667	519.500000	1023.000000	1023.000000	2046.000000
19.120001	0.009009	5.324334	2.775978	0.209073	1.140013	1.199270	0.000000	-10.000000	0.666667	-30.083334	509.500000	1023.000000	1023.000000	2046.000000
19.139999	0.007188	4.248397	3.394366	-0.734246	1.253290	0.334987	0.000000	-10.000000	0.666667	-30.183334	499.500000	1023.000000	1023.000000	2046.000000
19.160000	0.006635	3.921572	2.301238	-0.252703	1.216576	0.656461	0.000000	-10.000000	0.675000	-30.216667	489.500000	1023.000000	1023.000000	2046.000000
19.180000	0.006288	3.716292	2.095575	0.010133	0.962275	0.648310	0.000000	-10.000000	0.683333	-30.133333	479.500000	1023.000000	1023.000000	2046.000000
19.200001	0.004623	2.732481	3.064353	-1.017051	1.090448	-0.405269	0.000000	-10.000000	0.691667	-30.166668	469.500000	1023.000000	1023.000000	2046.000000
19.219999	0.003804	2.248135	2.102483	-0.784435	1.116740	-0.186654	0.000000	-10.000000	0.683333	-30.166668	459.500000	1023.000000	1023.000000	2046.000000
19.240000	0.003294	1.946978	1.581072	-0.418433	0.784080	0.000259	0.000000	-10.000000	0.683333	-30.133335	449.500000	1023.000000	1023.000000	2046.000000
19.260000	0.002334	1.379508	2.380292	-1.057688	0.905563	-0.848659	0.000000	-10.000000	0.683333	-30.033335	439.500000	1023.000000	1023.000000	2046.000000
19.280001	0.000742	0.438725	2.386686	-1.625502	0.873078	-1.195538	0.000000	-10.000000	0.683333	-29.983334	429.500000	1023.000000	1023.000000	2046.000000
19.299999	-0.000079	-0.046629	1.205889	-1.138905	0.762218	-0.875832	0.000000	-10.000000	0.666667	-29.799999	419.500000	1023.000000	1023.000000	2046.000000
19.320000	-0.001065	-0.629424	0.682942	-0.804124	0.359759	-0.868000	0.000000	-10.000000	0.650000	-29.583334	409.500000	1023.000000	1023.000000	2046.000000
19.340000	-0.003148	-1.860520	1.292168	-1.603342	0.391309	-1.940655	0.000000	-10.000000	0.650000	-29.333334	399.500000	1023.000000	1023.000000	2046.000000
19.360001	-0.005380	-3.179667	0.966399	-2.133666	0.196704	-2.209105	0.000000	-10.000000	0.650000	-29.066668	389.500000	1023.000000	1023.000000	2046.000000
19.379999	-0.006324	-3.737774	-0.296739	-1.513309	0.010260	-1.937986	0.000000	-10.000000	0.641667	-28.766666	379.833344	1023.000000	1023.000000	2046.000000
19.400000	-0.006450	-3.811780	-0.164434	-1.358577	-0.220046	-2.068723	0.000000	-10.000000	0.641667	-28.516666	370.166656	1023.000000	1023.000000	2046.000000
19.420000	-0.007975	-4.713417	0.671505	-2.286571	-0.235826	-2.862525	0.000000	-10.000000	0.625000	-28.383333	360.833344	1023.000000	1023.000000	2046.000000
19.440001	-0.009211	-5.443559	-0.413762	-2.132905	-0.203428	-2.693464	0.000000	-10.000000	0.633333	-28.533333	351.166656	1023.000000	1023.000000	2046.000000
19.459999	-0.009994	-5.906671	-1.073064	-1.762801	-0.477780	-2.593025	0.000000	-10.000000	0.600000	-28.366667	341.833344	1023.000000	1023.000000	2046.000000
19.480000	-0.011717	-6.924508	-0.361099	-2.523137	-0.483009	-3.557262	0.000000	-10.000000	0.583333	-28.083334	332.166656	1023.000000	1023.000000	2046.000000
19.500000	-0.014225	-8.407027	-0.441647	-3.259696	-0.701762	-4.003922	0.000000	-10.000000	0.550000	-27.550001	322.833344	1023.000000	1023.000000	2046.000000
19.520000	-0.015569	-9.201401	-1.738369	-2.712412	-0.872934	-3.877685	0.000000	-10.000000	0.550000	-27.066668	313.500000	1023.000000	1023.000000	2046.000000
19.540001	-0.016914	-9.996367	-2.179968	-2.364377	-1.380185	-4.071837	0.000000	-10.000000	0.533333	-26.466667	304.500000	1023.000000	1023.000000	2046.000000
19.559999	-0.018826	-11.126430	-1.557045	-2.962610	-1.461231	-5.145543	0.000000	-10.000000	0.516667	-25.683334	295.666656	1023.000000	1023.000000	2046.000000
19.580000	-0.020811	-12.299204	-1.918066	-3.234211	-1.792551	-5.354376	0.000000	-10.000000	0.491667	-25.183334	287.166656	1023.000000	1023.000000	2046.000000
19.600000	-0.021094	-12.466826	-3.222327	-2.327896	-1.898767	-5.017836	0.000000	-10.000000	0.491667	-24.766666	278.833344	1023.000000	1023.000000	2046.000000
19.620001	-0.021530	-12.724350	-3.223922	-2.076400	-2.339149	-5.084879	0.000000	-10.000000	0.491667	-24.600000	270.500000	1023.000000	1023.000000	2046.000000
19.639999	-0.022843	-13.500237	-2.489496	-2.687754	-2.331533	-5.991453	0.000000	-10.000000	0.491667	-24.366667	262.166656	1023.000000	1023.000000	2046.000000
19.660000	-0.024177	-14.288319	-2.992274	-2.791502	-2.505669	-5.998874	0.000000	-10.000000	0.491667	-24.233334	254.000000	1023.000000	1023.000000	2046.000000
19.680000	-0.024354	-14.393064	-4.139735	-2.054764	-2.562191	-5.636374	0.000000	-10.000000	0.475000	-24.083334	246.000000	1023.000000	1023.000000	2046.000000
19.700001	-0.024678	-14.584765	-4.042401	-1.869377	-2.869053	-5.803934	0.000000	-10.000000	0.475000	-23.850000	238.000000	1023.000000	1023.000000	2046.000000
19.719999	-0.026442	-15.627025	-3.198185	-2.902893	-2.976650	-6.549296	0.000000	-10.000000	0.450000	-23.533335	230.000000	1023.000000	1023.000000	2046.000000
19.740000	-0.027286	-16.125786	-4.279851	-2.518698	-3.140213	-6.187025	0.000000	-10.000000	0.433333	-23.033335	222.166672	1023.000000	1023.000000	2046.000000
19.760000	-0.027066	-15.996202	-4.997738	-1.797203	-3.221571	-5.979689	0.000000	-10.000000	0.391667	-22.700001	214.500000	1023.000000	1023.000000	2046.000000
19.780001	-0.028176	-16.652229	-4.012394	-2.581952	-3.292876	-6.765007	0.000000	-10.000000	0.383333	-22.283335	207.000000	1023.000000	1023.000000	2046.000000
19.799999	-0.029159	-17.232880	-4.373648	-2.782926	-3.421229	-6.655077	0.000000	-10.000000	0.366667	-22.066668	199.500000	1023.000000	1023.000000	2046.000000
19.820000	-0.028926	-17.095163	-5.445329	-2.130871	-3.455747	-6.063217	0.000000	-10.000000	0.366667	-21.700001	192.166672	1023.000000	1023.000000	2046.000000
19.840000	-0.028504	-16.845642	-5.132451	-2.034921	-3.404841	-6.273428	0.000000	-10.000000	0.366667	-21.683334	184.833328	1023.000000	1023.000000	2046.000000
19.860001	-0.029825	-17.626322	-4.035844	-3.155553	-3.654133	-6.780791	0.000000	-10.000000	0.375000	-21.500000	177.666672	1023.000000	1023.000000	2046.000000
19.879999	-0.029735	-17.573498	-4.923151	-2.736500	-3.545927	-6.367920	0.000000	-10.000000	0.383333	-21.350000	170.500000	1023.000000	1023.000000	2046.000000
19.900000	-0.028989	-17.132719	-5.287879	-2.227765	-3.474660	-6.142415	0.000000	-10.000000	0.358333	-20.800001	163.500000	1023.000000	1023.000000	2046.000000
19.920000	-0.029424	-17.389299	-4.177763	-2.946456	-3.314031	-6.951049	0.000000	-10.000000	0.341667	-20.250000	156.500000	1023.000000	1023.000000	2046.000000
19.940001	-0.030630	-18.102098	-4.074405	-3.586852	-3.651478	-6.789362	0.000000	-10.000000	0.325000	-19.750000	149.666672	1023.000000	1023.000000	2046.000000
19.959999	-0.030610	-18.090317	-5.162820	-3.037688	-3.533273	-6.356537	0.000000	-10.000000	0.300000	-19.083334	143.000000	1023.000000	1023.000000	2046.000000
19.980000	-0.030945	-18.288507	-4.623527	-3.325243	-3.619941	-6.719796	0.000000	-10.000000	0.266667	-18.333334	136.666672	1023.000000	1023.000000	2046.000000
20.000000	-0.032917	-19.454205	-3.817736	-4.491513	-3.856978	-7.287977	0.000000	-10.000000	0.233333	-17.483334	130.500000	1023.000000	1023.000000	2046.000000
20.020000	-0.033809	-19.981211	-4.788558	-4.345864	-3.906253	-6.940536	0.000000	-10.000000	0.216667	-17.033333	124.666664	1023.000000	1023.000000	2046.000000
20.040001	-0.033712	-19.923742	-5.408576	-3.894385	-3.857505	-6.763277	0.000000	-10.000000	0.208333	-16.450001	119.000000	1023.000000	1023.000000	2046.000000
20.059999	-0.034514	-20.397890	-4.427410	-4.621918	-3.947814	-7.400747	0.000000	-10.000000	0.200000	-15.900001	113.500000	1023.000000	1023.000000	2046.000000
20.080000	-0.035946	-21.244009	-4.244322	-5.304843	-4.232447	-7.462398	0.000000	-10.000000	0.200000	-15.250000	108.166664	1023.000000	1023.000000	2046.000000
20.100000	-0.035811	-21.164484	-5.433421	-4.580141	-4.150087	-7.000836	0.000000	-10.000000	0.200000	-14.900001	103.000000	1023.000000	1023.000000	2046.000000
20.120001	-0.035436	-20.942938	-5.174712	-4.401646	-4.180909	-7.185672	0.000000	-10.000000	0.200000	-14.483334	98.000000	1023.000000	1023.000000	2046.000000
20.139999	-0.036718	-21.700575	-4.260199	-5.360123	-4.363640	-7.716612	0.000000	-10.000000	0.183333	-14.083334	93.166664	1023.000000	1023.000000	2046.000000
20.160000	-0.036911	-21.814383	-5.232568	-4.909625	-4.412746	-7.259444	0.000000	-10.000000	0.166667	-13.683333	88.500000	1023.000000	1023.000000	2046.000000
20.180000	-0.036313	-21.460854	-5.747959	-4.305770	-4.307579	-7.099546	0.000000	-10.000000	0.150000	-13.250000	84.000000	1023.000000	1023.000000	2046.000000
20.200001	-0.036696	-21.687355	-4.620650	-5.000403	-4.313015	-7.753288	0.000000	-10.000000	0.133333	-12.783334	79.500000	1023.000000	1023.000000	2046.000000
20.219999	-0.037662	-22.258299	-4.886279	-5.277048	-4.617034	-7.477938	0.000000	-10.000000	0.108333	-12.233334	75.166664	1023.000000	1023.000000	2046.000000
20.240000	-0.037137	-21.947786	-5.920700	-4.503408	-4.344290	-7.179388	0.000000	-10.000000	0.091667	-11.750000	71.000000	1023.000000	1023.000000	2046.000000
20.260000	-0.036697	-21.687815	-5.476877	-4.445078	-4.412219	-7.353641	0.000000	-10.000000	0.091667	-11.350000	67.000000	1023.000000	1023.000000	2046.000000
20.280001	-0.037988	-22.450926	-4.594841	-5.396186	-4.686697	-7.773201	0.000000	-10.000000	0.100000	-11.016666	63.333332	1023.000000	1023.000000	2046.000000
20.299999	-0.037988	-22.451073	-5.745090	-4.821617	-4.604613	-7.279753	0.000000	-10.000000	0.083333	-10.766666	59.666668	1023.000000	1023.000000	2046.000000
20.320000	-0.037179	-21.973005	-6.111265	-4.234766	-4.418877	-7.208098	0.000000	-10.000000	0.075000	-10.566667	56.166668	1023.000000	1023.000000	2046.000000
20.340000	-0.037862	-22.376621	-4.998804	-4.991435	-4.543198	-7.843184	0.000000	-10.000000	0.075000	-10.366667	52.500000	1023.000000	1023.000000	2046.000000
20.360001	-0.038612	-22.819674	-5.463390	-5.071798	-4.794450	-7.490036	0.000000	-10.000000	0.083333	-10.133334	49.166668	1023.000000	1023.000000	2046.000000
20.379999	-0.037969	-22.439386	-6.465341	-4.288023	-4.513648	-7.172374	0.000000	-10.000000	0.091667	-9.916667	45.833332	1023.000000	1023.000000	2046.000000
20.400000	-0.037804	-22.342405	-5.604464	-4.567789	-4.446489	-7.723663	0.000000	-10.000000	0.091667	-9.716667	42.500000	1023.000000	1023.000000	2046.000000
20.420000	-0.039032	-23.067724	-5.386590	-5.187810	-4.989758	-7.503566	0.000000	-10.000000	0.083333	-9.533334	39.166668	1023.000000	1023.000000	2046.000000
20.440001	-0.038348	-22.663525	-6.658342	-4.249967	-4.703738	-7.051477	0.000000	-10.000000	0.075000	-9.400001	36.000000	1023.000000	1023.000000	2046.000000
20.459999	-0.037934	-22.419146	-5.969756	-4.321457	-4.545454	-7.582479	0.000000	-10.000000	0.075000	-9.233334	32.833332	1023.000000	1023.000000	2046.000000
20.480000	-0.039283	-23.216188	-5.481722	-5.098964	-5.109646	-7.525856	0.000000	-10.000000	0.091667	-9.033334	29.666666	1023.000000	1023.000000	2046.000000
20.500000	-0.038785	-22.921928	-6.816901	-4.228077	-4.788063	-7.088888	0.000000	-10.000000	0.083333	-8.700000	26.500000	1023.000000	1023.000000	2046.000000
20.520000	-0.038096	-22.514551	-6.333534	-4.101400	-4.652102	-7.427516	0.000000	-10.000000	0.075000	-8.400001	23.666666	1023.000000	1023.000000	2046.000000
20.540001	-0.039468	-23.325539	-5.603598	-5.024198	-5.216846	-7.480896	0.000000	-10.000000	0.058333	-8.016667	21.000000	1023.000000	1023.000000	2046.000000
20.559999	-0.039225	-23.182264	-6.895936	-4.243487	-5.021556	-7.021286	0.000000	-10.000000	0.058333	-7.633334	18.333334	1023.000000	1023.000000	2046.000000
20.580000	-0.038388	-22.687189	-6.779704	-3.894972	-4.774948	-7.237566	0.000000	-10.000000	0.050000	-7.233334	15.833333	1023.000000	1023.000000	2046.000000
20.600000	-0.039694	-23.459047	-5.830600	-4.855010	-5.310575	-7.462862	0.000000	-10.000000	0.050000	-6.983334	13.333333	1023.000000	1023.000000	2046.000000
20.620001	-0.039443	-23.310600	-7.163779	-4.119927	-5.097183	-6.929711	0.000000	-10.000000	0.050000	-6.766667	11.000000	1023.000000	1023.000000	2046.000000
20.639999	-0.038729	-22.889118	-6.781625	-3.917631	-4.814589	-7.375274	0.000000	-10.000000	0.050000	-6.616667	8.666667	1023.000000	1023.000000	2046.000000
20.660000	-0.040141	-23.723471	-6.132562	-4.834305	-5.481515	-7.275088	0.000000	-10.000000	0.050000	-6.500000	6.500000	1023.000000	1023.000000	2046.000000
20.680000	-0.039440	-23.309319	-7.502120	-3.864748	-5.078356	-6.864094	0.000000	-10.000000	0.041667	-6.350000	4.500000	1023.000000	1023.000000	2046.000000
20.700001	-0.039266	-23.206465	-6.588711	-4.155742	-4.983156	-7.478856	0.000000	-10.000000	0.041667	-6.100000	2.500000	1023.000000	1023.000000	2046.000000
20.719999	-0.040212	-23.765490	-6.887579	-4.386871	-5.460628	-7.030411	0.000000	-10.000000	0.033333	-5.716667	0.833333	1023.000000	1023.000000	2046.000000
20.740000	-0.039255	-23.199961	-7.522452	-3.667563	-5.011243	-6.998703	0.000000	-10.000000	0.041667	-5.283333	-0.833333	1023.000000	1023.000000	2046.000000
20.760000	-0.040365	-23.855816	-6.368087	-4.587968	-5.543825	-7.355937	0.000000	-10.000000	0.025000	-4.816667	-2.500000	1023.000000	1023.000000	2046.000000
20.780001	-0.040480	-23.923479	-7.622892	-4.037359	-5.418765	-6.844462	0.000000	-10.000000	0.025000	-4.316667	-4.166667	1023.000000	1023.000000	2046.000000
20.799999	-0.040003	-23.641588	-7.475460	-3.793466	-5.060733	-7.311929	0.000000	-10.000000	0.016667	-3.866667	-5.666667	1023.000000	1023.000000	2046.000000
20.820000	-0.042689	-25.229387	-7.120887	-4.842371	-5.915471	-7.350660	0.000000	-10.000000	0.016667	-3.316667	-6.833333	1023.000000	1023.000000	2046.000000
20.840000	-0.043003	-25.414724	-8.655604	-3.948008	-5.572958	-7.238154	0.000000	-10.000000	0.025000	-2.566667	-8.000000	1023.000000	1023.000000	2046.000000
20.860001	-0.044058	-26.038254	-7.750943	-4.531716	-5.882147	-7.873448	0.000000	-10.000000	0.016667	-1.416667	-8.666667	1023.000000	1023.000000	2046.000000
20.879999	-0.045249	-26.742039	-8.570992	-4.506366	-6.140182	-7.524498	0.000000	-10.000000	0.025000	-0.516667	-9.000000	1023.000000	1023.000000	2046.000000
20.900000	-0.044346	-26.208702	-9.121448	-3.809246	-5.874989	-7.403018	0.000000	-10.000000	0.008333	0.000000	-9.000000	1023.000000	1023.000000	2046.000000
20.920000	-0.044652	-26.389608	-7.849091	-4.564069	-6.181765	-7.794684	0.000000	-10.000000	0.008333	0.000000	-9.000000	1023.000000	1023.000000	2046.000000
20.940001	-0.045090	-26.648399	-8.549417	-4.510144	-6.264422	-7.324416	0.000000	-10.000000	0.000000	0.333333	-9.000000	1023.000000	1023.000000	2046.000000
20.959999	-0.044391	-26.235054	-9.250450	-3.869126	-5.892823	-7.222655	0.000000	-10.000000	-0.008333	1.283333	-9.000000	1023.000000	1023.000000	2046.000000
20.980000	-0.044702	-26.419117	-8.180077	-4.533989	-5.945985	-7.759065	0.000000	-10.000000	-0.025000	3.050000	-9.000000	1023.000000	1023.000000	2046.000000
21.000000	-0.046206	-27.307787	-8.166510	-5.132410	-6.375711	-7.633156	0.000000	-10.000000	-0.050000	5.483334	-9.000000	1023.000000	1023.000000	2046.000000
21.020000	-0.046077	-27.231665	-9.357964	-4.417243	-6.039088	-7.417370	0.000000	-10.000000	-0.066667	7.933333	-9.000000	1023.000000	1023.000000	2046.000000
21.040001	-0.045869	-27.108335	-9.045541	-4.245495	-6.043914	-7.773386	0.000000	-10.000000	-0.091667	10.416667	-9.000000	1023.000000	1023.000000	2046.000000
21.059999	-0.047814	-28.258272	-8.396340	-5.071785	-6.705359	-8.084788	0.000000	-10.000000	-0.125000	12.533334	-9.000000	1023.000000	1023.000000	2046.000000
21.080000	-0.047693	-28.186819	-9.784613	-4.184477	-6.529828	-7.687903	0.000000	-10.000000	-0.150000	14.500000	-9.000000	1023.000000	1023.000000	2046.000000
21.100000	-0.046667	-27.580252	-9.528213	-3.754156	-6.403063	-7.894821	0.000000	-10.000000	-0.183333	16.000000	-3.333333	1023.000000	1023.000000	2046.000000
21.120001	-0.047684	-28.181305	-8.812078	-4.467795	-7.078880	-7.822552	0.000000	-10.000000	-0.200000	17.183334	8.333333	1023.000000	1023.000000	2046.000000
21.139999	-0.046955	-27.750275	-10.096323	-3.529735	-6.748079	-7.376139	0.000000	-10.000000	-0.241667	18.483334	21.833334	1023.000000	1023.000000	2046.000000
21.160000	-0.045802	-27.069153	-9.587682	-3.368763	-6.572192	-7.540515	0.000000	-10.000000	-0.266667	19.516666	32.000000	1023.000000	1023.000000	2046.000000
21.180000	-0.046753	-27.630882	-8.918623	-4.086112	-7.167640	-7.458507	0.000000	-10.000000	-0.300000	20.583334	38.333332	1023.000000	1023.000000	2046.000000
21.200001	-0.045878	-27.113977	-10.151352	-3.204919	-6.828267	-6.929440	0.000000	-10.000000	-0.333333	21.533333	45.166668	1023.000000	1023.000000	2046.000000
21.219999	-0.044476	-26.285236	-9.763715	-2.951809	-6.572564	-6.997148	0.000000	-10.000000	-0.358333	22.433334	52.166668	1023.000000	1023.000000	2046.000000
21.240000	-0.045224	-26.727215	-9.031721	-3.678410	-7.172822	-6.844261	0.000000	-10.000000	-0.366667	23.066668	59.500000	1023.000000	1023.000000	2046.000000
21.260000	-0.044000	-26.004248	-10.275274	-2.739717	-6.749952	-6.239305	0.000000	-10.000000	-0.358333	23.233334	67.166664	1023.000000	1023.000000	2046.000000
21.280001	-0.042851	-25.324984	-9.406287	-2.820549	-6.633689	-6.464458	0.000000	-10.000000	-0.375000	23.383333	75.000000	1023.000000	1023.000000	2046.000000
21.299999	-0.043051	-25.442926	-9.522396	-3.037825	-6.936287	-5.946418	0.000000	-10.000000	-0.400000	23.750000	82.666664	1023.000000	1023.000000	2046.000000
21.320000	-0.040768	-24.093933	-9.982891	-2.194023	-6.346717	-5.570303	0.000000	-10.000000	-0.416667	24.133333	90.333336	1023.000000	1023.000000	2046.000000
21.340000	-0.040480	-23.923944	-8.639335	-3.002859	-6.656229	-5.625523	0.000000	-10.000000	-0.416667	24.433332	98.333336	1023.000000	1023.000000	2046.000000
21.360001	-0.039198	-23.165779	-9.398505	-2.483239	-6.307316	-4.976718	0.000000	-10.000000	-0.425000	24.583334	106.666664	1023.000000	1023.000000	2046.000000
21.379999	-0.036721	-21.702374	-8.741642	-2.183679	-5.830896	-4.946156	0.000000	-10.000000	-0.450000	25.183334	115.000000	1023.000000	1023.000000	2046.000000
21.400000	-0.036585	-21.621639	-7.602307	-3.051695	-6.216619	-4.751019	0.000000	-10.000000	-0.458333	25.766666	123.166664	1023.000000	1023.000000	2046.000000
21.420000	-0.034617	-20.458864	-8.400827	-2.274478	-5.591831	-4.191727	0.000000	-10.000000	-0.466667	26.483334	131.500000	1023.000000	1023.000000	2046.000000
21.440001	-0.032556	-19.240410	-7.210443	-2.469231	-5.276279	-4.284456	0.000000	-10.000000	-0.475000	26.766666	140.166672	1023.000000	1023.000000	2046.000000
21.459999	-0.032902	-19.444796	-6.485258	-3.259815	-5.587816	-4.111907	0.000000	-10.000000	-0.491667	27.216667	149.000000	1023.000000	1023.000000	2046.000000
21.480000	-0.031370	-18.539616	-7.293874	-2.564289	-5.071187	-3.610266	0.000000	-10.000000	-0.516667	27.549999	158.166672	1023.000000	1023.000000	2046.000000
21.500000	-0.030163	-17.826607	-6.065510	-3.002451	-4.966039	-3.792607	0.000000	-10.000000	-0.533333	28.033333	167.333328	1023.000000	1023.000000	2046.000000
21.520000	-0.030751	-18.173792	-5.872165	-3.524205	-5.247773	-3.529649	0.000000	-10.000000	-0.558333	28.683334	176.666672	1023.000000	1023.000000	2046.000000
21.540001	-0.029176	-17.243225	-6.620109	-2.827211	-4.707586	-3.088320	0.000000	-10.000000	-0.583333	29.133333	186.000000	1023.000000	1023.000000	2046.000000
21.559999	-0.027802	-16.430965	-5.578330	-3.101971	-4.530598	-3.220065	0.000000	-10.000000	-0.600000	29.550001	195.666672	1023.000000	1023.000000	2046.000000
21.580000	-0.028025	-16.563059	-5.211662	-3.562490	-4.821896	-2.967010	0.000000	-10.000000	-0.625000	29.766666	205.500000	1023.000000	1023.000000	2046.000000
21.600000	-0.026258	-15.518340	-5.895892	-2.812599	-4.324521	-2.485328	0.000000	-10.000000	-0.625000	30.083334	215.500000	1023.000000	1023.000000	2046.000000
21.620001	-0.024071	-14.225670	-5.024853	-2.730799	-4.034087	-2.435931	0.000000	-10.000000	-0.625000	30.016666	225.500000	1023.000000	1023.000000	2046.000000
21.639999	-0.024146	-14.270473	-4.358670	-3.290633	-4.443243	-2.177927	0.000000	-10.000000	-0.608333	29.816668	235.500000	1023.000000	1023.000000	2046.000000
21.660000	-0.022401	-13.238957	-5.099189	-2.510501	-3.868688	-1.760579	0.000000	-10.000000	-0.608333	29.600000	245.500000	1023.000000	1023.000000	2046.000000
21.680000	-0.019884	-11.751501	-4.401230	-2.228751	-3.599169	-1.522351	0.000000	-10.000000	-0.616667	29.733334	255.500000	1023.000000	1023.000000	2046.000000
21.700001	-0.019462	-11.502227	-3.393103	-2.804531	-3.794264	-1.510329	0.000000	-10.000000	-0.625000	30.000000	265.500000	1023.000000	1023.000000	2046.000000
21.719999	-0.018409	-10.879753	-3.810472	-2.413356	-3.527034	-1.128891	0.000000	-10.000000	-0.616667	30.233334	275.500000	1023.000000	1023.000000	2046.000000
21.740000	-0.016002	-9.457157	-4.005577	-1.757004	-3.116250	-0.578325	0.000000	-10.000000	-0.625000	30.383333	285.500000	1023.000000	1023.000000	2046.000000
21.760000	-0.014111	-8.339834	-2.980502	-1.918121	-2.892845	-0.548366	0.000000	-10.000000	-0.616667	30.500000	295.500000	1023.000000	1023.000000	2046.000000
21.780001	-0.013827	-8.171800	-2.421466	-2.316588	-3.117312	-0.316433	0.000000	-10.000000	-0.616667	30.683332	305.500000	1023.000000	1023.000000	2046.000000
21.799999	-0.012023	-7.105673	-3.097141	-1.596614	-2.605639	0.193721	0.000000	-10.000000	-0.600000	30.566666	315.666656	1023.000000	1023.000000	2046.000000
21.820000	-0.009472	-5.598048	-2.617210	-1.159434	-2.342247	0.520843	0.000000	-10.000000	-0.600000	30.483334	326.000000	1023.000000	1023.000000	2046.000000
21.840000	-0.008671	-5.124334	-1.557493	-1.674556	-2.485440	0.593155	0.000000	-10.000000	-0.608333	30.216667	336.333344	1023.000000	1023.000000	2046.000000
21.860001	-0.007721	-4.562970	-1.917016	-1.392768	-2.198822	0.945636	0.000000	-10.000000	-0.625000	30.250000	346.500000	1023.000000	1023.000000	2046.000000
21.879999	-0.005519	-3.261666	-2.208415	-0.773207	-1.796358	1.516315	0.000000	-10.000000	-0.633333	30.116667	356.500000	1023.000000	1023.000000	2046.000000
21.900000	-0.003249	-1.920456	-1.551357	-0.545684	-1.645383	1.821968	0.000000	-10.000000	-0.641667	30.083334	366.500000	1023.000000	1023.000000	2046.000000
21.920000	-0.002243	-1.325346	-0.616349	-0.876218	-1.634447	1.801668	0.000000	-10.000000	-0.633333	30.016666	376.500000	1023.000000	1023.000000	2046.000000
21.940001	-0.001603	-0.947347	-0.793566	-0.788308	-1.536833	2.171360	0.000000	-10.000000	-0.625000	30.166668	386.500000	1023.000000	1023.000000	2046.000000
21.959999	0.000489	0.288726	-1.199219	-0.079432	-1.170343	2.737720	0.000000	-10.000000	-0.600000	30.400002	396.500000	1023.000000	1023.000000	2046.000000
21.980000	0.002856	1.688180	-0.329802	0.126234	-0.926526	2.818274	0.000000	-10.000000	-0.591667	30.316668	406.500000	1023.000000	1023.000000	2046.000000
22.000000	0.003145	1.858858	0.336187	-0.304950	-1.165361	2.992982	0.000000	-10.000000	-0.600000	30.166668	416.666656	1023.000000	1023.000000	2046.000000
22.020000	0.004674	2.762573	-0.340695	0.323491	-0.720452	3.500230	0.000000	-10.000000	-0.616667	29.833334	426.666656	1023.000000	1023.000000	2046.000000
22.040001	0.007226	4.270746	0.060226	0.857301	-0.496545	3.849763	0.000000	-10.000000	-0.625000	29.766666	436.666656	1023.000000	1023.000000	2046.000000
22.059999	0.007958	4.703345	0.999950	0.416147	-0.558015	3.845263	0.000000	-10.000000	-0.625000	29.850000	446.500000	1023.000000	1023.000000	2046.000000
22.080000	0.008740	5.165303	0.487305	0.752180	-0.308083	4.233901	0.000000	-10.000000	-0.633333	30.016666	456.500000	1023.000000	1023.000000	2046.000000
22.100000	0.011203	6.620792	0.539273	1.418377	-0.077262	4.740403	0.000000	-10.000000	-0.625000	30.150000	466.500000	1023.000000	1023.000000	2046.000000
22.120001	0.012184	7.201033	1.611964	1.040531	-0.123053	4.671590	0.000000	-10.000000	-0.616667	30.066668	476.500000	1023.000000	1023.000000	2046.000000
22.139999	0.012698	7.504407	0.999860	1.354704	0.126112	5.023731	0.000000	-10.000000	-0.608333	29.983334	486.500000	1023.000000	1023.000000	2046.000000
22.160000	0.015391	9.096078	1.368586	1.920596	0.379325	5.427570	0.000000	-10.000000	-0.616667	29.983334	496.500000	1023.000000	1023.000000	2046.000000
22.180000	0.015807	9.341735	2.204680	1.415709	0.281937	5.439408	0.000000	-10.000000	-0.608333	30.100000	506.500000	1023.000000	1023.000000	2046.000000
22.200001	0.016465	9.730892	1.499591	1.832544	0.563037	5.835721	0.000000	-10.000000	-0.600000	30.033333	516.833313	1023.000000	1023.000000	2046.000000
22.219999	0.018629	11.009584	1.833247	2.346584	0.753856	6.075896	0.000000	-10.000000	-0.591667	30.016666	527.166687	1023.000000	1023.000000	2046.000000
22.240000	0.017611	10.408077	2.347137	1.646505	0.499648	5.914786	0.000000	-10.000000	-0.608333	29.733334	537.500000	1023.000000	1023.000000	2046.000000
22.260000	0.017527	10.358654	1.308313	2.098339	0.791817	6.160186	0.000000	-10.000000	-0.625000	29.900000	547.166687	1023.000000	1023.000000	2046.000000
22.280001	0.018853	11.142319	1.878380	2.299098	0.838517	6.126323	0.000000	-10.000000	-0.650000	29.983334	556.833313	1023.000000	1023.000000	2046.000000
22.299999	0.018316	10.824938	1.989631	1.875033	0.477701	6.482573	0.000000	-10.000000	-0.641667	30.416668	566.666687	1023.000000	1023.000000	2046.000000
22.320000	0.019891	11.755785	1.320390	2.625417	0.788801	7.021177	0.000000	-10.000000	-0.625000	30.566668	577.000000	1023.000000	1023.000000	2046.000000
22.340000	0.022967	13.573408	2.359443	2.887222	1.065467	7.261275	0.000000	-10.000000	-0.591667	30.683334	587.333313	1023.000000	1023.000000	2046.000000
22.360001	0.023258	13.745384	2.514831	2.614551	0.834018	7.781985	0.000000	-10.000000	-0.575000	30.333334	597.500000	1023.000000	1023.000000	2046.000000
22.379999	0.024930	14.733367	2.075446	3.204589	1.279982	8.173350	0.000000	-10.000000	-0.550000	29.883333	607.500000	1023.000000	1023.000000	2046.000000
22.400000	0.025435	15.032051	3.028670	2.753480	1.361987	7.887914	0.000000	-10.000000	-0.525000	29.133333	617.500000	1023.000000	1023.000000	2046.000000
22.420000	0.024783	14.646957	2.405682	2.642834	1.467078	8.131363	0.000000	-10.000000	-0.508333	28.716667	627.500000	1023.000000	1023.000000	2046.000000
22.440001	0.026021	15.378401	2.282390	3.172282	1.539670	8.384058	0.000000	-10.000000	-0.466667	27.833334	637.166687	1023.000000	1023.000000	2046.000000
22.459999	0.025860	15.283323	3.027647	2.742816	1.406839	8.106021	0.000000	-10.000000	-0.425000	26.800001	646.666687	1023.000000	1023.000000	2046.000000
22.480000	0.024754	14.629459	2.359329	2.736660	1.273324	8.260146	0.000000	-10.000000	-0.375000	25.350000	655.666687	1023.000000	1023.000000	2046.000000
22.500000	0.025998	15.365053	2.135159	3.408028	1.334331	8.487535	0.000000	-10.000000	-0.358333	24.116667	664.500000	1023.000000	1023.000000	2046.000000
22.520000	0.025785	15.238791	2.833253	2.966643	1.148895	8.290000	0.000000	-10.000000	-0.333333	23.250000	672.833313	1023.000000	1023.000000	2046.000000
22.540001	0.025814	15.256262	1.902737	3.429700	1.314038	8.609787	0.000000	-10.000000	-0.283333	22.216667	680.666687	1023.000000	1023.000000	2046.000000
22.559999	0.027439	16.216681	2.320449	3.910029	1.312373	8.673828	0.000000	-10.000000	-0.225000	20.933334	688.166687	1023.000000	1023.000000	2046.000000
22.580000	0.026753	15.811033	2.670646	3.423731	0.948671	8.767984	0.000000	-10.000000	-0.158333	18.883333	695.333313	1023.000000	1023.000000	2046.000000
22.600000	0.027022	15.969784	1.676247	4.078690	1.164189	9.050657	0.000000	-10.000000	-0.108333	16.633333	702.166687	1023.000000	1023.000000	2046.000000
22.620001	0.028276	16.711020	2.264406	4.395720	1.123633	8.927261	0.000000	-10.000000	-0.066667	13.966667	708.166687	1023.000000	1023.000000	2046.000000
22.639999	0.027005	15.959853	2.221517	3.956254	0.846379	8.935703	0.000000	-10.000000	-0.033333	11.483334	713.333313	1023.000000	1023.000000	2046.000000
22.660000	0.027291	16.128761	1.256661	4.721635	0.944146	9.206320	0.000000	-10.000000	-0.016667	8.633333	717.500000	1023.000000	1023.000000	2046.000000
22.680000	0.027824	16.444130	1.980713	4.704454	0.922882	8.836080	0.000000	-10.000000	0.008333	5.283333	720.833313	1023.000000	1023.000000	2046.000000
22.700001	0.026611	15.726930	1.097406	4.723205	0.822056	9.084264	0.000000	-10.000000	0.016667	1.483333	723.166687	1023.000000	1023.000000	2046.000000
22.719999	0.028014	16.556059	1.372274	5.298049	0.817533	9.068201	0.000000	-10.000000	0.033333	-1.733333	724.500000	1023.000000	1023.000000	2046.000000
22.740000	0.026993	15.952627	1.513531	4.738296	0.585858	9.114944	0.000000	-10.000000	0.050000	-4.516667	725.000000	1023.000000	1023.000000	2046.000000
22.760000	0.027654	16.343372	0.785536	5.445070	0.752782	9.359983	0.000000	-10.000000	0.075000	-6.983334	725.000000	1023.000000	1023.000000	2046.000000
22.780001	0.028762	16.998280	1.779137	5.410899	0.774978	9.033265	0.000000	-10.000000	0.091667	-9.133333	725.000000	1023.000000	1023.000000	2046.000000
22.799999	0.027837	16.451674	1.526010	5.067437	0.716552	9.141674	0.000000	-10.000000	0.100000	-10.416667	725.000000	1023.000000	1023.000000	2046.000000
22.820000	0.028984	17.129429	1.320536	5.659013	0.849893	9.299987	0.000000	-10.000000	0.100000	-11.100000	725.000000	1023.000000	1023.000000	2046.000000
22.840000	0.029766	17.591513	2.405689	5.283769	0.918446	8.983608	0.000000	-10.000000	0.100000	-11.533334	725.000000	1023.000000	1023.000000	2046.000000
22.860001	0.028530	16.861128	2.224536	4.761417	0.891181	8.983994	0.000000	-10.000000	0.100000	-11.700001	717.333313	1023.000000	1023.000000	2046.000000
22.879999	0.028475	16.828852	1.808124	5.013108	1.075432	8.932187	0.000000	-10.000000	0.100000	-11.716667	708.333313	1023.000000	1023.000000	2046.000000
22.900000	0.028835	17.041458	2.703136	4.722087	1.060645	8.555590	0.000000	-10.000000	0.100000	-11.750000	698.000000	1023.000000	1023.000000	2046.000000
22.920000	0.026885	15.889123	2.564304	3.984936	0.881133	8.458750	0.000000	-10.000000	0.100000	-11.916667	694.000000	1023.000000	1023.000000	2046.000000
22.940001	0.026378	15.589556	1.977020	4.259024	0.999840	8.353673	0.000000	-10.000000	0.108333	-12.133333	690.000000	1023.000000	1023.000000	2046.000000
22.959999	0.026644	15.746846	2.849359	3.992642	1.001863	7.902982	0.000000	-10.000000	0.125000	-12.466667	686.000000	1023.000000	1023.000000	2046.000000
22.980000	0.024691	14.592619	2.657861	3.264261	0.845755	7.824742	0.000000	-10.000000	0.133333	-12.900001	681.833313	1023.000000	1023.000000	2046.000000
23.000000	0.024208	14.306701	1.959143	3.631046	0.970744	7.745768	0.000000	-10.000000	0.150000	-13.466667	677.500000	1023.000000	1023.000000	2046.000000
23.020000	0.024542	14.504104	2.810984	3.378424	0.956338	7.358357	0.000000	-10.000000	0.158333	-13.966667	674.500000	1023.000000	1023.000000	2046.000000
23.040001	0.022787	13.466917	2.650010	2.712353	0.843982	7.260571	0.000000	-10.000000	0.200000	-14.966666	669.666687	1023.000000	1023.000000	2046.000000
23.059999	0.022319	13.190256	1.935566	3.047424	0.904762	7.302504	0.000000	-10.000000	0.225000	-15.816667	664.500000	1023.000000	1023.000000	2046.000000
23.080000	0.022885	13.525305	2.792150	2.939523	0.932202	6.861431	0.000000	-10.000000	0.250000	-16.833334	657.500000	1023.000000	1023.000000	2046.000000
23.100000	0.021331	12.606655	2.579713	2.358090	0.912436	6.756415	0.000000	-10.000000	0.241667	-17.166668	652.000000	1023.000000	1023.000000	2046.000000
23.120001	0.021063	12.448503	1.979312	2.830418	0.913281	6.725492	0.000000	-10.000000	0.241667	-17.433334	646.333313	1023.000000	1023.000000	2046.000000
23.139999	0.021448	12.675578	2.845582	2.629883	0.979420	6.220693	0.000000	-10.000000	0.241667	-17.799999	640.500000	1023.000000	1023.000000	2046.000000
23.160000	0.019904	11.763359	2.587270	2.119259	0.938832	6.117999	0.000000	-10.000000	0.258333	-18.200001	634.500000	1023.000000	1023.000000	2046.000000
23.180000	0.019695	11.639828	1.979303	2.539379	1.027199	6.093946	0.000000	-10.000000	0.258333	-18.766666	628.500000	1023.000000	1023.000000	2046.000000
23.200001	0.020018	11.830564	2.823520	2.360294	1.036911	5.609838	0.000000	-10.000000	0.291667	-19.166668	622.166687	1023.000000	1023.000000	2046.000000
23.219999	0.018410	10.880310	2.400202	1.838044	1.087949	5.554115	0.000000	-10.000000	0.316667	-19.666668	615.833313	1023.000000	1023.000000	2046.000000
23.240000	0.018548	10.961724	2.046034	2.364413	1.038458	5.512819	0.000000	-10.000000	0.350000	-19.933334	611.500000	1023.000000	1023.000000	2046.000000
23.260000	0.018518	10.944323	2.871840	1.975875	1.063618	5.032990	0.000000	-10.000000	0.358333	-20.316668	607.166687	1023.000000	1023.000000	2046.000000
23.280001	0.016841	9.953162	2.306697	1.616006	1.129474	4.900985	0.000000	-10.000000	0.358333	-20.683334	600.166687	1023.000000	1023.000000	2046.000000
23.299999	0.016609	9.815835	1.882358	1.998142	1.075531	4.859804	0.000000	-10.000000	0.366667	-21.116667	590.833313	1023.000000	1023.000000	2046.000000
23.320000	0.016773	9.913083	2.651330	1.818255	1.084979	4.358519	0.000000	-10.000000	0.375000	-21.550001	581.333313	1023.000000	1023.000000	2046.000000
23.340000	0.015158	8.958153	2.342804	1.269187	1.106728	4.239434	0.000000	-10.000000	0.391667	-21.833334	576.500000	1023.000000	1023.000000	2046.000000
23.360001	0.014472	8.552976	1.626271	1.651989	1.122244	4.152470	0.000000	-10.000000	0.391667	-22.233334	569.166687	1023.000000	1023.000000	2046.000000
23.379999	0.014929	8.823046	2.302311	1.668060	1.090052	3.762623	0.000000	-10.000000	0.391667	-22.350000	561.833313	1023.000000	1023.000000	2046.000000
23.400000	0.013443	7.944602	2.288601	1.045518	1.047471	3.563012	0.000000	-10.000000	0.391667	-22.549999	551.833313	1023.000000	1023.000000	2046.000000
23.420000	0.012461	7.364388	1.403376	1.357264	1.075690	3.528058	0.000000	-10.000000	0.400000	-22.566666	546.666687	1023.000000	1023.000000	2046.000000
23.440001	0.012867	7.604591	2.224555	1.353710	1.007071	3.019254	0.000000	-10.000000	0.400000	-22.616667	539.166687	1023.000000	1023.000000	2046.000000
23.459999	0.011148	6.588469	1.943270	0.755096	0.997713	2.892390	0.000000	-10.000000	0.400000	-22.583334	534.333313	1023.000000	1023.000000	2046.000000
23.480000	0.010314	6.095859	1.180103	1.115638	0.991986	2.808132	0.000000	-10.000000	0.391667	-22.466667	527.000000	1023.000000	1023.000000	2046.000000
23.500000	0.010744	6.349576	1.932649	1.039999	0.965340	2.411587	0.000000	-10.000000	0.383333	-22.516668	519.500000	1023.000000	1023.000000	2046.000000
23.520000	0.008903	5.261501	1.726891	0.397548	0.864310	2.272751	0.000000	-10.000000	0.383333	-22.533335	509.333344	1023.000000	1023.000000	2046.000000
23.540001	0.008022	4.741090	0.910735	0.745918	0.927475	2.156963	0.000000	-10.000000	0.391667	-22.633333	501.666656	1023.000000	1023.000000	2046.000000
23.559999	0.008430	4.981853	1.391320	0.877495	0.869742	1.843297	0.000000	-10.000000	0.391667	-22.600000	496.666656	1023.000000	1023.000000	2046.000000
23.580000	0.006451	3.812613	1.391180	0.171756	0.619459	1.630218	0.000000	-10.000000	0.391667	-22.666668	489.333344	1023.000000	1023.000000	2046.000000
23.600000	0.004189	2.475422	0.220797	0.203113	0.625242	1.426270	0.000000	-10.000000	0.400000	-22.816668	479.333344	1023.000000	1023.000000	2046.000000
23.620001	0.003654	2.159775	0.179275	0.507047	0.440231	1.033223	0.000000	-10.000000	0.400000	-22.816668	469.000000	1023.000000	1023.000000	2046.000000
23.639999	0.002138	1.263326	0.562052	-0.173730	0.250638	0.624365	0.000000	-10.000000	0.400000	-22.916668	461.333344	1023.000000	1023.000000	2046.000000
23.660000	0.000000	0.000019	-0.433124	-0.310804	0.220579	0.523368	0.000000	-10.000000	0.408333	-23.150000	453.666656	1023.000000	1023.000000	2046.000000
23.680000	0.000653	0.386209	-0.209390	0.114362	0.131490	0.349747	0.000000	-10.000000	0.450000	-23.750000	446.000000	1023.000000	1023.000000	2046.000000
23.700001	-0.000225	-0.132968	0.307159	-0.516565	0.075495	0.000943	0.000000	-10.000000	0.491667	-24.250000	438.000000	1023.000000	1023.000000	2046.000000
23.719999	-0.002535	-1.498454	-0.640622	-0.835416	0.161088	-0.183504	0.000000	-10.000000	0.516667	-24.533333	432.666656	1023.000000	1023.000000	2046.000000
23.740000	-0.002995	-1.770084	-0.692865	-0.564668	-0.027856	-0.484695	0.000000	-10.000000	0.516667	-24.933334	424.333344	1023.000000	1023.000000	2046.000000
23.760000	-0.004531	-2.677578	-0.147869	-1.346399	-0.067729	-1.115582	0.000000	-10.000000	0.516667	-24.983334	416.000000	1023.000000	1023.000000	2046.000000
23.780001	-0.007235	-4.275933	-1.168398	-1.665147	-0.161791	-1.280599	0.000000	-10.000000	0.516667	-25.383333	404.833344	1023.000000	1023.000000	2046.000000
23.799999	-0.008425	-4.979152	-1.506947	-1.230094	-0.540134	-1.701977	0.000000	-10.000000	0.525000	-25.450001	399.333344	1023.000000	1023.000000	2046.000000
23.820000	-0.009736	-5.753765	-0.955464	-1.653589	-0.699295	-2.445417	0.000000	-10.000000	0.516667	-25.516668	393.666656	1023.000000	1023.000000	2046.000000
23.840000	-0.012218	-7.221128	-1.852819	-1.846618	-0.879993	-2.641698	0.000000	-10.000000	0.508333	-25.000000	388.000000	1023.000000	1023.000000	2046.000000
23.860001	-0.013196	-7.798927	-2.419345	-1.283463	-1.198108	-2.898011	0.000000	-10.000000	0.491667	-24.400000	379.500000	1023.000000	1023.000000	2046.000000
23.879999	-0.013454	-7.951363	-1.785503	-1.388901	-1.370653	-3.406306	0.000000	-10.000000	0.491667	-24.066668	368.500000	1023.000000	1023.000000	2046.000000
23.900000	-0.015245	-9.009633	-2.341289	-1.736782	-1.482611	-3.448951	0.000000	-10.000000	0.491667	-23.833334	357.666656	1023.000000	1023.000000	2046.000000
23.920000	-0.016173	-9.558122	-3.158458	-1.184922	-1.689458	-3.525283	0.000000	-10.000000	0.500000	-23.683334	349.666656	1023.000000	1023.000000	2046.000000
23.940001	-0.015963	-9.434412	-2.563151	-1.098727	-1.802531	-3.970003	0.000000	-10.000000	0.500000	-23.650002	344.333344	1023.000000	1023.000000	2046.000000
23.959999	-0.017413	-10.291228	-2.600090	-1.689172	-1.949542	-4.052424	0.000000	-10.000000	0.500000	-23.666668	339.166656	1023.000000	1023.000000	2046.000000
23.980000	-0.018948	-11.198353	-3.666613	-1.411849	-2.023027	-4.096863	0.000000	-10.000000	0.491667	-23.633333	328.833344	1023.000000	1023.000000	2046.000000
24.000000	-0.018729	-11.068834	-3.521265	-1.002774	-2.262120	-4.282674	0.000000	-10.000000	0.483333	-23.500000	321.166656	1023.000000	1023.000000	2046.000000
24.020000	-0.019399	-11.464718	-3.060463	-1.475049	-2.403867	-4.525339	0.000000	-10.000000	0.466667	-23.433334	313.333344	1023.000000	1023.000000	2046.000000
24.040001	-0.020944	-12.378180	-3.889054	-1.583943	-2.422515	-4.482668	0.000000	-10.000000	0.466667	-23.400000	308.000000	1023.000000	1023.000000	2046.000000
24.059999	-0.021681	-12.813436	-4.537992	-1.190030	-2.631973	-4.453441	0.000000	-10.000000	0.458333	-23.366667	300.000000	1023.000000	1023.000000	2046.000000
24.080000	-0.021013	-12.418797	-3.826435	-1.227356	-2.572734	-4.792272	0.000000	-10.000000	0.466667	-23.350000	289.500000	1023.000000	1023.000000	2046.000000
24.100000	-0.022099	-13.060605	-3.798331	-1.827404	-2.647451	-4.787419	0.000000	-10.000000	0.458333	-23.566668	279.166656	1023.000000	1023.000000	2046.000000
24.120001	-0.022797	-13.473178	-4.616122	-1.536415	-2.716826	-4.603815	0.000000	-10.000000	0.458333	-23.783333	271.500000	1023.000000	1023.000000	2046.000000
24.139999	-0.022066	-13.041257	-3.737135	-1.547870	-2.702617	-5.053635	0.000000	-10.000000	0.450000	-23.850000	266.333344	1023.000000	1023.000000	2046.000000
24.160000	-0.022868	-13.514735	-3.630203	-2.157382	-2.711419	-5.015731	0.000000	-10.000000	0.450000	-23.533335	261.000000	1023.000000	1023.000000	2046.000000
24.180000	-0.023615	-13.956275	-4.347661	-1.956869	-2.703463	-4.948283	0.000000	-10.000000	0.441667	-23.150002	253.000000	1023.000000	1023.000000	2046.000000
24.200001	-0.022916	-13.543248	-3.548378	-1.985724	-2.591895	-5.417252	0.000000	-10.000000	0.425000	-22.633333	242.666672	1023.000000	1023.000000	2046.000000
24.219999	-0.023890	-14.119079	-3.261287	-2.800384	-2.722062	-5.335345	0.000000	-10.000000	0.408333	-22.283333	235.000000	1023.000000	1023.000000	2046.000000
24.240000	-0.025471	-15.053178	-4.087474	-2.821392	-2.815586	-5.328726	0.000000	-10.000000	0.391667	-21.916666	227.666672	1023.000000	1023.000000	2046.000000
24.260000	-0.025508	-15.075135	-3.702067	-2.791293	-2.879582	-5.702194	0.000000	-10.000000	0.375000	-21.583334	222.833328	1023.000000	1023.000000	2046.000000
24.280001	-0.026691	-15.774209	-3.216181	-3.640081	-3.021262	-5.896685	0.000000	-10.000000	0.358333	-21.100000	215.666672	1023.000000	1023.000000	2046.000000
24.299999	-0.028449	-16.813354	-4.198646	-3.718847	-2.999148	-5.896715	0.000000	-10.000000	0.341667	-20.683334	208.500000	1023.000000	1023.000000	2046.000000
24.320000	-0.028572	-16.885935	-4.145293	-3.504197	-3.182535	-6.053910	0.000000	-10.000000	0.333333	-20.216667	201.500000	1023.000000	1023.000000	2046.000000
24.340000	-0.028929	-17.097324	-3.419863	-4.088278	-3.178482	-6.410700	0.000000	-10.000000	0.308333	-19.750000	194.833328	1023.000000	1023.000000	2046.000000
24.360001	-0.030329	-17.924360	-4.116277	-4.357139	-3.196301	-6.254643	0.000000	-10.000000	0.283333	-19.116667	188.166672	1023.000000	1023.000000	2046.000000
24.379999	-0.030531	-18.044090	-4.463361	-3.961224	-3.351702	-6.267803	0.000000	-10.000000	0.250000	-18.616667	181.833328	1023.000000	1023.000000	2046.000000
24.400000	-0.030427	-17.982635	-3.638491	-4.349045	-3.287186	-6.707914	0.000000	-10.000000	0.233333	-18.266666	175.500000	1023.000000	1023.000000	2046.000000
24.420000	-0.031640	-18.698952	-4.235473	-4.550281	-3.424954	-6.488243	0.000000	-10.000000	0.225000	-17.866667	169.500000	1023.000000	1023.000000	2046.000000
24.440001	-0.031637	-18.697647	-4.485425	-4.114573	-3.484965	-6.612685	0.000000	-10.000000	0.225000	-17.500000	163.500000	1023.000000	1023.000000	2046.000000
24.459999	-0.031325	-18.513273	-3.710223	-4.401929	-3.412132	-6.988989	0.000000	-10.000000	0.216667	-16.966667	157.666672	1023.000000	1023.000000	2046.000000
24.480000	-0.032484	-19.198158	-4.504079	-4.521819	-3.523297	-6.648963	0.000000	-10.000000	0.208333	-16.416666	152.000000	1023.000000	1023.000000	2046.000000
24.500000	-0.032252	-19.060781	-4.555346	-4.120973	-3.576938	-6.807524	0.000000	-10.000000	0.200000	-15.816667	146.500000	1023.000000	1023.000000	2046.000000
24.520000	-0.032222	-19.043276	-3.912421	-4.502827	-3.568738	-7.059290	0.000000	-10.000000	0.191667	-15.416667	141.166672	1023.000000	1023.000000	2046.000000
24.540001	-0.033215	-19.630289	-4.761723	-4.497588	-3.568042	-6.802937	0.000000	-10.000000	0.175000	-15.100000	136.000000	1023.000000	1023.000000	2046.000000
24.559999	-0.032966	-19.483101	-4.793311	-4.084205	-3.647635	-6.957951	0.000000	-10.000000	0.166667	-14.816667	131.000000	1023.000000	1023.000000	2046.000000
24.580000	-0.033122	-19.575308	-4.126801	-4.631169	-3.672027	-7.145311	0.000000	-10.000000	0.158333	-14.450000	126.000000	1023.000000	1023.000000	2046.000000
24.600000	-0.034068	-20.134083	-5.115481	-4.449637	-3.713917	-6.855047	0.000000	-10.000000	0.158333	-14.066667	121.166664	1023.000000	1023.000000	2046.000000
24.620001	-0.033593	-19.853518	-4.977840	-4.059607	-3.687603	-7.128469	0.000000	-10.000000	0.150000	-13.666667	116.500000	1023.000000	1023.000000	2046.000000
24.639999	-0.033838	-19.998055	-4.390814	-4.600017	-3.759506	-7.247716	0.000000	-10.000000	0.141667	-13.166667	112.000000	1023.000000	1023.000000	2046.000000
24.660000	-0.034769	-20.548407	-5.490237	-4.344597	-3.804563	-6.909009	0.000000	-10.000000	0.125000	-12.800000	107.500000	1023.000000	1023.000000	2046.000000
24.680000	-0.034082	-20.142700	-4.967771	-4.105147	-3.665348	-7.404434	0.000000	-10.000000	0.108333	-12.550000	103.166664	1023.000000	1023.000000	2046.000000
24.700001	-0.034747	-20.535318	-4.940543	-4.596224	-3.874048	-7.124504	0.000000	-10.000000	0.100000	-12.316667	99.000000	1023.000000	1023.000000	2046.000000
24.719999	-0.035392	-20.916464	-5.822695	-4.194573	-3.954264	-6.944931	0.000000	-10.000000	0.100000	-11.983334	95.000000	1023.000000	1023.000000	2046.000000
24.740000	-0.034697	-20.506023	-5.164464	-4.099076	-3.809118	-7.433367	0.000000	-10.000000	0.100000	-11.550000	91.000000	1023.000000	1023.000000	2046.000000
24.760000	-0.035165	-20.782282	-5.128941	-4.514840	-3.967580	-7.170920	0.000000	-10.000000	0.091667	-11.083334	87.000000	1023.000000	1023.000000	2046.000000
24.780001	-0.035826	-21.173107	-6.104130	-4.111047	-4.035337	-6.922591	0.000000	-10.000000	0.083333	-10.733334	83.333336	1023.000000	1023.000000	2046.000000
24.799999	-0.035154	-20.776310	-5.610992	-3.925713	-3.919958	-7.319647	0.000000	-10.000000	0.066667	-10.350000	79.666664	1023.000000	1023.000000	2046.000000
24.820000	-0.035554	-21.012348	-5.215929	-4.406416	-4.073411	-7.316594	0.000000	-10.000000	0.066667	-10.050000	76.333336	1023.000000	1023.000000	2046.000000
24.840000	-0.036247	-21.421907	-6.093905	-4.193190	-4.128932	-7.005881	0.000000	-10.000000	0.058333	-9.616667	73.000000	1023.000000	1023.000000	2046.000000
24.860001	-0.036073	-21.318895	-6.269812	-3.800957	-4.255584	-6.992542	0.000000	-10.000000	0.058333	-9.316667	69.833336	1023.000000	1023.000000	2046.000000
24.879999	-0.035845	-21.184242	-5.457065	-4.189267	-4.103727	-7.434183	0.000000	-10.000000	0.050000	-8.916667	66.666664	1023.000000	1023.000000	2046.000000
24.900000	-0.036477	-21.557959	-6.017127	-4.238905	-4.224770	-7.077157	0.000000	-10.000000	0.050000	-8.650001	63.500000	1023.000000	1023.000000	2046.000000
24.920000	-0.036874	-21.792711	-6.646581	-3.861165	-4.403725	-6.881241	0.000000	-10.000000	0.050000	-8.366667	60.666668	1023.000000	1023.000000	2046.000000
24.940001	-0.036270	-21.435360	-5.982289	-3.864257	-4.210105	-7.378707	0.000000	-10.000000	0.050000	-8.166667	58.000000	1023.000000	1023.000000	2046.000000
24.959999	-0.036758	-21.724163	-5.906269	-4.318391	-4.339946	-7.159556	0.000000	-10.000000	0.050000	-7.916667	55.333332	1023.000000	1023.000000	2046.000000
24.980000	-0.037503	-22.164232	-6.876386	-3.947598	-4.450099	-6.890149	0.000000	-10.000000	0.050000	-7.616667	52.666668	1023.000000	1023.000000	2046.000000
25.000000	-0.037557	-22.196417	-6.782308	-3.701683	-4.520720	-7.191705	0.000000	-10.000000	0.050000	-7.366667	50.000000	1023.000000	1023.000000	2046.000000
25.020000	-0.038688	-22.864803	-6.389953	-4.285450	-4.645746	-7.543654	0.000000	-10.000000	0.050000	-7.083333	47.666668	1023.000000	1023.000000	2046.000000
25.040001	-0.040405	-23.879412	-7.612486	-4.162204	-4.837160	-7.267560	0.000000	-10.000000	0.050000	-6.783333	45.166668	1023.000000	1023.000000	2046.000000
25.059999	-0.040942	-24.196667	-7.915488	-3.840019	-5.042648	-7.398511	0.000000	-10.000000	0.033333	-6.283333	42.833332	1023.000000	1023.000000	2046.000000
25.080000	-0.041351	-24.438353	-7.349134	-4.219666	-5.012331	-7.857222	0.000000	-10.000000	0.025000	-5.766667	40.500000	1023.000000	1023.000000	2046.000000
25.100000	-0.041764	-24.682636	-8.031968	-4.132002	-5.176438	-7.342227	0.000000	-10.000000	0.016667	-5.183333	38.833332	1023.000000	1023.000000	2046.000000
25.120001	-0.041309	-24.413670	-8.006445	-3.767231	-5.164169	-7.475825	0.000000	-10.000000	0.033333	-4.850000	37.166668	1023.000000	1023.000000	2046.000000
25.139999	-0.041420	-24.479254	-7.320163	-4.290072	-5.183583	-7.685436	0.000000	-10.000000	0.041667	-4.733334	35.666668	1023.000000	1023.000000	2046.000000
25.160000	-0.042361	-25.035561	-8.123505	-4.271251	-5.323754	-7.317050	0.000000	-10.000000	0.041667	-4.933333	34.000000	1023.000000	1023.000000	2046.000000
25.180000	-0.042496	-25.115135	-8.199430	-4.056102	-5.287438	-7.572164	0.000000	-10.000000	0.025000	-4.916667	32.333332	1023.000000	1023.000000	2046.000000
25.200001	-0.043167	-25.511889	-7.548436	-4.712598	-5.296814	-7.954039	0.000000	-10.000000	0.025000	-4.100000	30.666666	1023.000000	1023.000000	2046.000000
25.219999	-0.044406	-26.243666	-8.609625	-4.492791	-5.510175	-7.631074	0.000000	-10.000000	0.033333	-3.116667	29.166666	1023.000000	1023.000000	2046.000000
25.240000	-0.044888	-26.528708	-8.545695	-4.216758	-5.537955	-8.228299	0.000000	-10.000000	0.041667	-1.833333	28.333334	1023.000000	1023.000000	2046.000000
25.260000	-0.045828	-27.084076	-8.211063	-4.650206	-5.822969	-8.399837	0.000000	-10.000000	0.025000	-1.016667	28.000000	1023.000000	1023.000000	2046.000000
25.280001	-0.046955	-27.750471	-9.282058	-4.250065	-6.108978	-8.109369	0.000000	-10.000000	0.008333	-0.250000	28.000000	1023.000000	1023.000000	2046.000000
25.299999	-0.046950	-27.747734	-9.507910	-3.678909	-6.297849	-8.263066	0.000000	-10.000000	0.008333	0.000000	28.000000	1023.000000	1023.000000	2046.000000
25.320000	-0.046936	-27.739233	-8.783257	-3.969898	-6.204129	-8.781948	0.000000	-10.000000	0.025000	0.000000	28.000000	1023.000000	1023.000000	2046.000000
25.340000	-0.047618	-28.142300	-9.183969	-4.060791	-6.440466	-8.457072	0.000000	-10.000000	0.033333	-0.733333	28.000000	1023.000000	1023.000000	2046.000000
25.360001	-0.048285	-28.536442	-10.076079	-3.602854	-6.589564	-8.267945	0.000000	-10.000000	0.033333	-1.633333	27.666666	1023.000000	1023.000000	2046.000000
25.379999	-0.047809	-28.254936	-9.580220	-3.483156	-6.458559	-8.733002	0.000000	-10.000000	0.033333	-2.600000	27.000000	1023.000000	1023.000000	2046.000000
25.400000	-0.048307	-28.549475	-9.267097	-3.885747	-6.609621	-8.787010	0.000000	-10.000000	0.041667	-2.800000	26.000000	1023.000000	1023.000000	2046.000000
25.420000	-0.048897	-28.898375	-10.143134	-3.563817	-6.741261	-8.450163	0.000000	-10.000000	0.050000	-2.716667	25.000000	1023.000000	1023.000000	2046.000000
25.440001	-0.048709	-28.787188	-10.358968	-3.121552	-6.873352	-8.433315	0.000000	-10.000000	0.033333	-2.516667	24.000000	1023.000000	1023.000000	2046.000000
25.459999	-0.048602	-28.723904	-9.598347	-3.516642	-6.727899	-8.881016	0.000000	-10.000000	0.025000	-2.333333	23.166666	1023.000000	1023.000000	2046.000000
25.480000	-0.049142	-29.042654	-10.238310	-3.465415	-6.962928	-8.376001	0.000000	-10.000000	0.008333	-2.233333	22.333334	1023.000000	1023.000000	2046.000000
25.500000	-0.049150	-29.047777	-10.705925	-3.103281	-7.104290	-8.134280	0.000000	-10.000000	0.025000	-2.133333	21.666666	1023.000000	1023.000000	2046.000000
25.520000	-0.048357	-28.578978	-9.887850	-3.325364	-6.801195	-8.564568	0.000000	-10.000000	0.025000	-2.133333	21.166666	1023.000000	1023.000000	2046.000000
25.540001	-0.048440	-28.627886	-9.621186	-3.781011	-6.855578	-8.370110	0.000000	-10.000000	0.033333	-2.416667	20.666666	1023.000000	1023.000000	2046.000000
25.559999	-0.048529	-28.680735	-10.283303	-3.491887	-6.929657	-7.975889	0.000000	-10.000000	0.025000	-2.933333	19.833334	1023.000000	1023.000000	2046.000000
25.580000	-0.047706	-28.194155	-9.925007	-3.335843	-6.845495	-8.087811	0.000000	-10.000000	0.025000	-3.150000	18.666666	1023.000000	1023.000000	2046.000000
25.600000	-0.047229	-27.912066	-8.938929	-3.968916	-6.502074	-8.502147	0.000000	-10.000000	0.025000	-2.850000	17.500000	1023.000000	1023.000000	2046.000000
25.620001	-0.047206	-27.898552	-9.155238	-4.115501	-6.575107	-8.052708	0.000000	-10.000000	0.025000	-1.666667	16.666666	1023.000000	1023.000000	2046.000000
25.639999	-0.047161	-27.872089	-9.495545	-3.889204	-6.677141	-7.810199	0.000000	-10.000000	0.025000	-0.700000	16.166666	1023.000000	1023.000000	2046.000000
25.660000	-0.046569	-27.522242	-8.536480	-4.277312	-6.243726	-8.464723	0.000000	-10.000000	0.016667	0.766667	16.000000	1023.000000	1023.000000	2046.000000
25.680000	-0.047061	-27.812769	-8.336641	-4.869365	-6.430483	-8.176279	0.000000	-10.000000	0.000000	2.216667	16.000000	1023.000000	1023.000000	2046.000000
25.700001	-0.047524	-28.086449	-9.063848	-4.691149	-6.554507	-7.776946	0.000000	-10.000000	-0.033333	4.583333	16.000000	1023.000000	1023.000000	2046.000000
25.719999	-0.047165	-27.874378	-8.417539	-4.872647	-6.230699	-8.353494	0.000000	-10.000000	-0.058333	6.983333	16.000000	1023.000000	1023.000000	2046.000000
25.740000	-0.047270	-27.936615	-7.946959	-5.509437	-6.295828	-8.184391	0.000000	-10.000000	-0.083333	9.283333	16.000000	1023.000000	1023.000000	2046.000000
25.760000	-0.047421	-28.025600	-8.721846	-5.191749	-6.441954	-7.670053	0.000000	-10.000000	-0.108333	11.383333	16.000000	1023.000000	1023.000000	2046.000000
25.780001	-0.046494	-27.477749	-8.262297	-5.082022	-6.142036	-7.991395	0.000000	-10.000000	-0.141667	13.083334	16.000000	1023.000000	1023.000000	2046.000000
25.799999	-0.046308	-27.368298	-7.496612	-5.677154	-6.114078	-8.080454	0.000000	-10.000000	-0.175000	14.583334	16.000000	1023.000000	1023.000000	2046.000000
25.820000	-0.045996	-27.183821	-8.196074	-5.278163	-6.199783	-7.509801	0.000000	-10.000000	-0.200000	16.166666	21.833334	1023.000000	1023.000000	2046.000000
25.840000	-0.044873	-26.520039	-7.995756	-4.939658	-6.121220	-7.463405	0.000000	-10.000000	-0.216667	17.350000	27.666666	1023.000000	1023.000000	2046.000000
25.860001	-0.044129	-26.079973	-7.029830	-5.442294	-5.810730	-7.797120	0.000000	-10.000000	-0.225000	18.150000	33.500000	1023.000000	1023.000000	2046.000000
25.879999	-0.043680	-25.814688	-7.690092	-5.112097	-5.948032	-7.064466	0.000000	-10.000000	-0.241667	18.516666	35.500000	1023.000000	1023.000000	2046.000000
25.900000	-0.042253	-24.971651	-7.387676	-4.745295	-5.717417	-7.121264	0.000000	-10.000000	-0.266667	19.299999	39.666668	1023.000000	1023.000000	2046.000000
25.920000	-0.041643	-24.611074	-6.537997	-5.316056	-5.558431	-7.198590	0.000000	-10.000000	-0.291667	20.133333	46.000000	1023.000000	1023.000000	2046.000000
25.940001	-0.041028	-24.247433	-7.220326	-4.898255	-5.608944	-6.519906	0.000000	-10.000000	-0.308333	20.883333	52.666668	1023.000000	1023.000000	2046.000000
25.959999	-0.039735	-23.483183	-7.078491	-4.521646	-5.513840	-6.369205	0.000000	-10.000000	-0.325000	21.283333	59.500000	1023.000000	1023.000000	2046.000000
25.980000	-0.038619	-22.823751	-6.066972	-4.930176	-5.108715	-6.717889	0.000000	-10.000000	-0.333333	22.000000	66.666664	1023.000000	1023.000000	2046.000000
26.000000	-0.037948	-22.427076	-6.418572	-4.800703	-5.112664	-6.095138	0.000000	-10.000000	-0.333333	22.433334	73.833336	1023.000000	1023.000000	2046.000000
26.020000	-0.037011	-21.873545	-6.801669	-4.302586	-5.175423	-5.593867	0.000000	-10.000000	-0.325000	23.083334	81.333336	1023.000000	1023.000000	2046.000000
26.040001	-0.035462	-20.958113	-6.192555	-4.166318	-4.976111	-5.623128	0.000000	-10.000000	-0.333333	23.366667	89.000000	1023.000000	1023.000000	2046.000000
26.059999	-0.034599	-20.448185	-5.372909	-4.590867	-4.621479	-5.862930	0.000000	-10.000000	-0.350000	23.683332	97.000000	1023.000000	1023.000000	2046.000000
26.080000	-0.033700	-19.916729	-5.868807	-4.264170	-4.614874	-5.168879	0.000000	-10.000000	-0.375000	23.900000	104.666664	1023.000000	1023.000000	2046.000000
26.100000	-0.032509	-19.212870	-6.141624	-3.698956	-4.687514	-4.684774	0.000000	-10.000000	-0.391667	24.050001	112.500000	1023.000000	1023.000000	2046.000000
26.120001	-0.030880	-18.250164	-5.076188	-3.884240	-4.260015	-5.029719	0.000000	-10.000000	-0.400000	24.400002	120.500000	1023.000000	1023.000000	2046.000000
26.139999	-0.030102	-17.790192	-4.779798	-4.085443	-4.135984	-4.788966	0.000000	-10.000000	-0.400000	24.583334	128.833328	1023.000000	1023.000000	2046.000000
26.160000	-0.029043	-17.164555	-5.254801	-3.660344	-4.091497	-4.157913	0.000000	-10.000000	-0.416667	24.966667	137.000000	1023.000000	1023.000000	2046.000000
26.180000	-0.027797	-16.428200	-5.422179	-3.128121	-4.239187	-3.638712	0.000000	-10.000000	-0.425000	25.400000	145.166672	1023.000000	1023.000000	2046.000000
26.200001	-0.026113	-15.432943	-4.555318	-3.175673	-3.823060	-3.878893	0.000000	-10.000000	-0.441667	25.800001	153.500000	1023.000000	1023.000000	2046.000000
26.219999	-0.025235	-14.913873	-3.997871	-3.506645	-3.553571	-3.855786	0.000000	-10.000000	-0.458333	26.333334	162.166672	1023.000000	1023.000000	2046.000000
26.240000	-0.024149	-14.272228	-4.479129	-3.098775	-3.481699	-3.212624	0.000000	-10.000000	-0.475000	26.800001	170.833328	1023.000000	1023.000000	2046.000000
26.260000	-0.023005	-13.595918	-4.721252	-2.602765	-3.619997	-2.651903	0.000000	-10.000000	-0.491667	27.166666	179.666672	1023.000000	1023.000000	2046.000000
26.280001	-0.021334	-12.608588	-4.046791	-2.523412	-3.387602	-2.650783	0.000000	-10.000000	-0.500000	27.433332	188.500000	1023.000000	1023.000000	2046.000000
26.299999	-0.020301	-11.997772	-3.256992	-2.898678	-3.012189	-2.829912	0.000000	-10.000000	-0.525000	27.833334	197.666672	1023.000000	1023.000000	2046.000000
26.320000	-0.019326	-11.421547	-3.606084	-2.662526	-2.933167	-2.219769	0.000000	-10.000000	-0.541667	28.350000	207.000000	1023.000000	1023.000000	2046.000000
26.340000	-0.018212	-10.763543	-3.987520	-2.086616	-3.066835	-1.622572	0.000000	-10.000000	-0.550000	28.500000	216.333328	1023.000000	1023.000000	2046.000000
26.360001	-0.016560	-9.786678	-3.311916	-1.961504	-2.840982	-1.672276	0.000000	-10.000000	-0.566667	28.500000	225.833328	1023.000000	1023.000000	2046.000000
26.379999	-0.015645	-9.245968	-2.496185	-2.403121	-2.440365	-1.906297	0.000000	-10.000000	-0.583333	28.900000	235.166672	1023.000000	1023.000000	2046.000000
26.400000	-0.014652	-8.659400	-2.966772	-2.033901	-2.407608	-1.251119	0.000000	-10.000000	-0.608333	29.300001	244.833328	1023.000000	1023.000000	2046.000000
26.420000	-0.013656	-8.070561	-3.338998	-1.473935	-2.594217	-0.663413	0.000000	-10.000000	-0.616667	29.783333	254.500000	1023.000000	1023.000000	2046.000000
26.440001	-0.012938	-7.646496	-2.543217	-1.695095	-2.181990	-1.226195	0.000000	-10.000000	-0.633333	29.866667	264.500000	1023.000000	1023.000000	2046.000000
26.459999	-0.013323	-7.873868	-2.424330	-2.099007	-2.179214	-1.171317	0.000000	-10.000000	-0.641667	30.316666	274.500000	1023.000000	1023.000000	2046.000000
26.480000	-0.013335	-7.880947	-3.366713	-1.555576	-2.342008	-0.616650	0.000000	-10.000000	-0.666667	30.466667	284.500000	1023.000000	1023.000000	2046.000000
26.500000	-0.012577	-7.433002	-3.284894	-1.228301	-2.502399	-0.417408	0.000000	-10.000000	-0.666667	30.750000	294.500000	1023.000000	1023.000000	2046.000000
26.520000	-0.011722	-6.927498	-2.460500	-1.654510	-1.965418	-0.847070	0.000000	-10.000000	-0.666667	31.016666	304.833344	1023.000000	1023.000000	2046.000000
26.540001	-0.010399	-6.146048	-2.701884	-1.388615	-1.986965	-0.068584	0.000000	-10.000000	-0.650000	31.400000	315.166656	1023.000000	1023.000000	2046.000000
26.559999	-0.008602	-5.084046	-2.890071	-0.737564	-2.236559	0.780148	0.000000	-10.000000	-0.650000	31.550001	325.666656	1023.000000	1023.000000	2046.000000
26.580000	-0.007024	-4.151434	-1.856956	-1.081974	-1.582347	0.369843	0.000000	-10.000000	-0.650000	31.566668	336.000000	1023.000000	1023.000000	2046.000000
26.600000	-0.006482	-3.830632	-1.840499	-1.230343	-1.439329	0.679540	0.000000	-10.000000	-0.650000	31.400000	346.666656	1023.000000	1023.000000	2046.000000
26.620001	-0.005801	-3.428651	-2.485994	-0.777323	-1.576368	1.411034	0.000000	-10.000000	-0.658333	31.366667	357.166656	1023.000000	1023.000000	2046.000000
26.639999	-0.004949	-2.925133	-1.791835	-0.916967	-1.339924	1.123593	0.000000	-10.000000	-0.666667	31.416666	367.666656	1023.000000	1023.000000	2046.000000
26.660000	-0.005228	-3.089834	-1.450615	-1.385429	-1.203095	0.949305	0.000000	-10.000000	-0.658333	31.566668	378.000000	1023.000000	1023.000000	2046.000000
26.680000	-0.005170	-3.055366	-2.385935	-0.807498	-1.351454	1.489522	0.000000	-10.000000	-0.641667	31.533333	388.666656	1023.000000	1023.000000	2046.000000
26.700001	-0.004341	-2.565799	-2.163700	-0.431492	-1.620071	1.649465	0.000000	-10.000000	-0.633333	31.316668	399.166656	1023.000000	1023.000000	2046.000000
26.719999	-0.004016	-2.373541	-1.484038	-0.865556	-1.284347	1.260400	0.000000	-10.000000	-0.641667	31.116667	409.666656	1023.000000	1023.000000	2046.000000
26.740000	-0.003151	-1.862466	-2.274314	-0.245856	-1.348549	2.006253	0.000000	-10.000000	-0.658333	31.350000	420.000000	1023.000000	1023.000000	2046.000000
26.760000	-0.001987	-1.174487	-2.402009	0.331143	-1.713770	2.610149	0.000000	-10.000000	-0.658333	31.566668	430.500000	1023.000000	1023.000000	2046.000000
26.780001	-0.001009	-0.596056	-1.486458	-0.005508	-1.180215	2.076125	0.000000	-10.000000	-0.650000	31.516666	441.000000	1023.000000	1023.000000	2046.000000
26.799999	-0.000131	-0.077383	-2.032794	0.356154	-1.125235	2.724492	0.000000	-10.000000	-0.641667	31.050001	451.500000	1023.000000	1023.000000	2046.000000
26.820000	0.000955	0.564258	-2.467180	1.098912	-1.492899	3.425424	0.000000	-10.000000	-0.641667	30.950001	462.000000	1023.000000	1023.000000	2046.000000
26.840000	0.002246	1.327114	-1.620840	0.986077	-1.142752	3.104629	0.000000	-10.000000	-0.633333	30.983334	472.333344	1023.000000	1023.000000	2046.000000
26.860001	0.002830	1.672313	-1.557331	0.896023	-0.953307	3.286928	0.000000	-10.000000	-0.616667	30.950001	482.666656	1023.000000	1023.000000	2046.000000
26.879999	0.004012	2.370819	-2.353774	1.722100	-1.088194	4.090687	0.000000	-10.000000	-0.600000	30.650002	493.000000	1023.000000	1023.000000	2046.000000
26.900000	0.005636	3.330652	-2.018179	2.150063	-1.267448	4.466216	0.000000	-10.000000	-0.600000	30.350000	503.333344	1023.000000	1023.000000	2046.000000
26.920000	0.006512	3.848754	-1.243806	1.719894	-0.749453	4.122118	0.000000	-10.000000	-0.600000	30.016666	513.500000	1023.000000	1023.000000	2046.000000
26.940001	0.008068	4.768095	-1.835771	2.232997	-0.631997	5.002866	0.000000	-10.000000	-0.591667	29.566668	523.500000	1023.000000	1023.000000	2046.000000
26.959999	0.009829	5.808729	-1.969396	2.987588	-0.998869	5.789407	0.000000	-10.000000	-0.566667	29.150000	533.500000	1023.000000	1023.000000	2046.000000
26.980000	0.011588	6.848465	-0.747709	2.710851	-0.510568	5.395891	0.000000	-10.000000	-0.525000	28.516666	543.333313	1023.000000	1023.000000	2046.000000
27.000000	0.012882	7.613503	-0.614524	2.714018	-0.233831	5.747840	0.000000	-10.000000	-0.483333	27.916668	553.000000	1023.000000	1023.000000	2046.000000
27.020000	0.014903	8.807888	-0.973279	3.553269	-0.410334	6.638232	0.000000	-10.000000	-0.450000	26.950001	562.333313	1023.000000	1023.000000	2046.000000
27.040001	0.016880	9.976094	0.281986	3.347258	0.053552	6.293297	0.000000	-10.000000	-0.433333	25.966667	571.500000	1023.000000	1023.000000	2046.000000
27.059999	0.017880	10.567002	0.733032	2.977426	0.382988	6.473557	0.000000	-10.000000	-0.416667	25.050001	580.333313	1023.000000	1023.000000	2046.000000
27.080000	0.019003	11.230768	0.237387	3.546606	0.168856	7.277919	0.000000	-10.000000	-0.391667	24.433334	588.833313	1023.000000	1023.000000	2046.000000
27.100000	0.020084	11.869464	1.322789	3.275083	0.467676	6.803916	0.000000	-10.000000	-0.366667	24.066668	597.000000	1023.000000	1023.000000	2046.000000
27.120001	0.020139	11.902164	1.829564	2.637374	0.763769	6.671456	0.000000	-10.000000	-0.325000	23.316668	605.000000	1023.000000	1023.000000	2046.000000
27.139999	0.020693	12.229414	1.124165	3.162010	0.621331	7.321908	0.000000	-10.000000	-0.283333	22.216667	613.000000	1023.000000	1023.000000	2046.000000
27.160000	0.021332	12.606938	1.672403	3.155238	0.526048	7.253250	0.000000	-10.000000	-0.233333	20.600000	620.666687	1023.000000	1023.000000	2046.000000
27.180000	0.021220	12.541247	2.480461	2.389495	0.931540	6.739752	0.000000	-10.000000	-0.175000	18.750000	627.833313	1023.000000	1023.000000	2046.000000
27.200001	0.021664	12.803637	1.752725	2.800311	0.955371	7.295230	0.000000	-10.000000	-0.116667	16.283333	634.333313	1023.000000	1023.000000	2046.000000
27.219999	0.022133	13.080523	1.792350	3.096067	0.600126	7.591980	0.000000	-10.000000	-0.050000	13.633333	640.333313	1023.000000	1023.000000	2046.000000
27.240000	0.021833	12.903203	2.797108	2.274005	0.980892	6.851198	0.000000	-10.000000	-0.008333	10.200000	645.500000	1023.000000	1023.000000	2046.000000
27.260000	0.022031	13.020332	2.116318	2.578184	1.099774	7.226056	0.000000	-10.000000	0.016667	5.716667	649.500000	1023.000000	1023.000000	2046.000000
27.280001	0.022194	13.116509	1.930718	3.000448	0.612820	7.572523	0.000000	-10.000000	0.033333	1.000000	651.833313	1023.000000	1023.000000	2046.000000
27.299999	0.022073	13.045227	2.935231	2.330055	1.061400	6.718540	0.000000	-10.000000	0.041667	-3.100000	652.833313	1023.000000	1023.000000	2046.000000
27.320000	0.021764	12.862251	2.480471	2.343141	1.209148	6.829491	0.000000	-10.000000	0.066667	-6.466667	653.000000	1023.000000	1023.000000	2046.000000
27.340000	0.021698	12.823300	1.964312	2.836849	0.832099	7.190040	0.000000	-10.000000	0.091667	-9.366667	653.000000	1023.000000	1023.000000	2046.000000
27.360001	0.021410	12.653470	2.869298	2.366388	1.007199	6.410585	0.000000	-10.000000	0.150000	-12.550000	653.000000	1023.000000	1023.000000	2046.000000
27.379999	0.020600	12.174457	2.852147	1.958438	1.258421	6.105451	0.000000	-10.000000	0.191667	-14.616668	649.333313	1023.000000	1023.000000	2046.000000
27.400000	0.020352	12.028153	1.992040	2.562196	1.011749	6.462169	0.000000	-10.000000	0.225000	-16.000000	645.666687	1023.000000	1023.000000	2046.000000
27.420000	0.019797	11.700112	2.951427	2.000887	1.230038	5.517760	0.000000	-10.000000	0.241667	-16.850000	637.166687	1023.000000	1023.000000	2046.000000
27.440001	0.018931	11.188345	2.672048	1.732883	1.390639	5.392774	0.000000	-10.000000	0.266667	-17.900002	630.333313	1023.000000	1023.000000	2046.000000
27.459999	0.018430	10.892421	2.074078	2.227840	0.970769	5.619734	0.000000	-10.000000	0.308333	-19.266666	621.166687	1023.000000	1023.000000	2046.000000
27.480000	0.017508	10.347201	3.130845	1.404182	1.357151	4.455024	0.000000	-10.000000	0.341667	-20.433334	614.666687	1023.000000	1023.000000	2046.000000
27.500000	0.016720	9.881308	2.537869	1.385877	1.585681	4.371880	0.000000	-10.000000	0.375000	-21.400000	607.833313	1023.000000	1023.000000	2046.000000
27.520000	0.016157	9.548941	2.102949	1.790487	1.083429	4.572075	0.000000	-10.000000	0.391667	-22.383333	600.666687	1023.000000	1023.000000	2046.000000
27.540001	0.015200	8.983071	3.118121	0.979419	1.414994	3.470538	0.000000	-10.000000	0.408333	-23.183334	593.166687	1023.000000	1023.000000	2046.000000
27.559999	0.014299	8.450728	2.660231	0.809397	1.643550	3.337549	0.000000	-10.000000	0.441667	-23.916668	585.500000	1023.000000	1023.000000	2046.000000
27.580000	0.013729	8.113671	2.050180	1.347570	1.177763	3.538158	0.000000	-10.000000	0.475000	-24.616667	577.500000	1023.000000	1023.000000	2046.000000
27.600000	0.012735	7.526263	3.109348	0.471355	1.561612	2.383948	0.000000	-10.000000	0.508333	-25.166668	569.333313	1023.000000	1023.000000	2046.000000
27.620001	0.011705	6.917726	2.496285	0.414936	1.658946	2.347559	0.000000	-10.000000	0.525000	-25.800001	560.666687	1023.000000	1023.000000	2046.000000
27.639999	0.011126	6.575463	1.964929	0.859824	1.180956	2.569755	0.000000	-10.000000	0.541667	-26.133333	552.166687	1023.000000	1023.000000	2046.000000
27.660000	0.009943	5.876139	3.000983	-0.050556	1.560410	1.365302	0.000000	-10.000000	0.550000	-26.483334	543.333313	1023.000000	1023.000000	2046.000000
27.680000	0.009107	5.382041	2.312375	-0.006809	1.679959	1.396516	0.000000	-10.000000	0.550000	-26.700001	534.666687	1023.000000	1023.000000	2046.000000
27.700001	0.008447	4.992389	1.814121	0.401366	1.189224	1.587678	0.000000	-10.000000	0.550000	-27.050001	525.666687	1023.000000	1023.000000	2046.000000
27.719999	0.007384	4.363654	2.717879	-0.387802	1.451346	0.582231	0.000000	-10.000000	0.550000	-27.383333	516.666687	1023.000000	1023.000000	2046.000000
27.740000	0.006256	3.697479	2.316465	-0.617869	1.594315	0.404568	0.000000	-10.000000	0.583333	-27.583334	507.500000	1023.000000	1023.000000	2046.000000
27.760000	0.005600	3.309626	1.480099	-0.092587	1.186125	0.735990	0.000000	-10.000000	0.600000	-27.766668	498.333344	1023.000000	1023.000000	2046.000000
27.780001	0.004575	2.704054	2.147957	-0.568837	1.215721	-0.090787	0.000000	-10.000000	0.633333	-27.700001	489.166656	1023.000000	1023.000000	2046.000000
27.799999	0.002545	1.504011	2.053421	-1.249893	1.303858	-0.603376	0.000000	-10.000000	0.633333	-27.916668	479.833344	1023.000000	1023.000000	2046.000000
27.820000	0.001283	0.758407	0.772780	-0.673189	1.078208	-0.419392	0.000000	-10.000000	0.650000	-27.900000	470.666656	1023.000000	1023.000000	2046.000000
27.840000	0.000035	0.020537	0.860735	-0.760651	0.673891	-0.753438	0.000000	-10.000000	0.650000	-28.266666	461.166656	1023.000000	1023.000000	2046.000000
27.860001	-0.001981	-1.170586	1.400442	-1.726818	0.826846	-1.671056	0.000000	-10.000000	0.650000	-28.483334	451.833344	1023.000000	1023.000000	2046.000000
27.879999	-0.002234	-1.320254	0.391186	-1.221124	0.900313	-1.390629	0.000000	-10.000000	0.658333	-28.750000	442.166656	1023.000000	1023.000000	2046.000000
27.900000	-0.002597	-1.535028	0.183588	-0.923467	0.386352	-1.181500	0.000000	-10.000000	0.666667	-28.783335	432.666656	1023.000000	1023.000000	2046.000000
27.920000	-0.004283	-2.531223	1.018629	-1.940723	0.663419	-2.272549	0.000000	-10.000000	0.675000	-28.800001	423.000000	1023.000000	1023.000000	2046.000000
27.940001	-0.005772	-3.411215	0.155663	-1.979212	0.784434	-2.372100	0.000000	-10.000000	0.675000	-28.966667	413.333344	1023.000000	1023.000000	2046.000000
27.959999	-0.006906	-4.081295	-0.398899	-1.697553	0.254427	-2.239270	0.000000	-10.000000	0.666667	-29.066668	403.833344	1023.000000	1023.000000	2046.000000
27.980000	-0.008965	-5.298359	0.384551	-2.648830	0.319894	-3.353975	0.000000	-10.000000	0.650000	-28.683334	394.166656	1023.000000	1023.000000	2046.000000
28.000000	-0.010793	-6.378788	-0.360982	-2.707303	0.272891	-3.583395	0.000000	-10.000000	0.641667	-28.483334	384.666656	1023.000000	1023.000000	2046.000000
28.020000	-0.012115	-7.160183	-1.363034	-2.003322	-0.393229	-3.400597	0.000000	-10.000000	0.633333	-28.183334	375.000000	1023.000000	1023.000000	2046.000000
28.040001	-0.013905	-8.217640	-0.462308	-2.704786	-0.462671	-4.587875	0.000000	-10.000000	0.633333	-28.133333	365.500000	1023.000000	1023.000000	2046.000000
28.059999	-0.015371	-9.084312	-1.309728	-2.552812	-0.591245	-4.630528	0.000000	-10.000000	0.616667	-27.783333	356.166656	1023.000000	1023.000000	2046.000000
28.080000	-0.015940	-9.420565	-2.200318	-1.800977	-1.111894	-4.307375	0.000000	-10.000000	0.616667	-27.700001	346.833344	1023.000000	1023.000000	2046.000000
28.100000	-0.016955	-10.020173	-1.467113	-2.208884	-1.242922	-5.101254	0.000000	-10.000000	0.591667	-27.533333	337.666656	1023.000000	1023.000000	2046.000000
28.120001	-0.018353	-10.846708	-1.696380	-2.578354	-1.242420	-5.329555	0.000000	-10.000000	0.575000	-27.433334	328.500000	1023.000000	1023.000000	2046.000000
28.139999	-0.018667	-11.031902	-2.917521	-1.690498	-1.520685	-4.903199	0.000000	-10.000000	0.566667	-27.433334	319.500000	1023.000000	1023.000000	2046.000000
28.160000	-0.019313	-11.413749	-2.314110	-1.908460	-1.688791	-5.502388	0.000000	-10.000000	0.566667	-27.500000	310.333344	1023.000000	1023.000000	2046.000000
28.180000	-0.020854	-12.324737	-2.284239	-2.517843	-1.735263	-5.787393	0.000000	-10.000000	0.566667	-27.516666	301.166656	1023.000000	1023.000000	2046.000000
28.200001	-0.021086	-12.461949	-3.590833	-1.605987	-1.993960	-5.271170	0.000000	-10.000000	0.566667	-27.366667	291.833344	1023.000000	1023.000000	2046.000000
28.219999	-0.021885	-12.934029	-2.950794	-1.934537	-2.246440	-5.802257	0.000000	-10.000000	0.566667	-27.400000	282.666656	1023.000000	1023.000000	2046.000000
28.240000	-0.023327	-13.786246	-2.828350	-2.528087	-2.233615	-6.196193	0.000000	-10.000000	0.566667	-27.216667	273.500000	1023.000000	1023.000000	2046.000000
28.260000	-0.023677	-13.993386	-3.997511	-1.904941	-2.190922	-5.900011	0.000000	-10.000000	0.541667	-27.016666	264.500000	1023.000000	1023.000000	2046.000000
28.280001	-0.023953	-14.156487	-4.407032	-1.515189	-2.684048	-5.550217	0.000000	-10.000000	0.533333	-26.666666	255.500000	1023.000000	1023.000000	2046.000000
28.299999	-0.024808	-14.661615	-3.313959	-2.433155	-2.523245	-6.391256	0.000000	-10.000000	0.525000	-26.450001	246.500000	1023.000000	1023.000000	2046.000000
28.320000	-0.025297	-14.950408	-3.885889	-2.455275	-2.580469	-6.028777	0.000000	-10.000000	0.533333	-26.533333	237.666672	1023.000000	1023.000000	2046.000000
28.340000	-0.024999	-14.774665	-4.541239	-1.774892	-2.771839	-5.686694	0.000000	-10.000000	0.533333	-26.383333	228.833328	1023.000000	1023.000000	2046.000000
28.360001	-0.025800	-15.247659	-3.281040	-2.732476	-2.633328	-6.600815	0.000000	-10.000000	0.525000	-26.266666	220.000000	1023.000000	1023.000000	2046.000000
28.379999	-0.025960	-15.342500	-4.068462	-2.536880	-2.634947	-6.102211	0.000000	-10.000000	0.508333	-25.750000	211.166672	1023.000000	1023.000000	2046.000000
28.400000	-0.025689	-15.182440	-4.137479	-2.220259	-2.776806	-6.047895	0.000000	-10.000000	0.500000	-25.316668	202.500000	1023.000000	1023.000000	2046.000000
28.420000	-0.026930	-15.915584	-2.973723	-3.434307	-2.761873	-6.745680	0.000000	-10.000000	0.500000	-24.816668	194.166672	1023.000000	1023.000000	2046.000000
28.440001	-0.027191	-16.070074	-4.005164	-3.072732	-2.702523	-6.289656	0.000000	-10.000000	0.483333	-24.166666	186.000000	1023.000000	1023.000000	2046.000000
28.459999	-0.027683	-16.360548	-3.953176	-3.033564	-3.009229	-6.364579	0.000000	-10.000000	0.450000	-23.616667	178.000000	1023.000000	1023.000000	2046.000000
28.480000	-0.029505	-17.437561	-3.012130	-4.301557	-3.006798	-7.117076	0.000000	-10.000000	0.408333	-22.883333	170.000000	1023.000000	1023.000000	2046.000000
28.500000	-0.030022	-17.742718	-4.197292	-3.858530	-3.092144	-6.594750	0.000000	-10.000000	0.375000	-22.216667	162.333328	1023.000000	1023.000000	2046.000000
28.520000	-0.030451	-17.996626	-4.111976	-3.828266	-3.264307	-6.792077	0.000000	-10.000000	0.350000	-21.600000	154.833328	1023.000000	1023.000000	2046.000000
28.540001	-0.032068	-18.952436	-3.202501	-4.985592	-3.404709	-7.359635	0.000000	-10.000000	0.333333	-21.049999	147.666672	1023.000000	1023.000000	2046.000000
28.559999	-0.032247	-19.058058	-4.479982	-4.378735	-3.352968	-6.846372	0.000000	-10.000000	0.316667	-20.299999	140.500000	1023.000000	1023.000000	2046.000000
28.580000	-0.032334	-19.109671	-4.329517	-4.251875	-3.533069	-6.995210	0.000000	-10.000000	0.308333	-19.616667	133.833328	1023.000000	1023.000000	2046.000000
28.600000	-0.033636	-19.878792	-3.437867	-5.305032	-3.619857	-7.516037	0.000000	-10.000000	0.300000	-19.033333	127.166664	1023.000000	1023.000000	2046.000000
28.620001	-0.033666	-19.896315	-4.640851	-4.646769	-3.592882	-7.015812	0.000000	-10.000000	0.283333	-18.866667	120.833336	1023.000000	1023.000000	2046.000000
28.639999	-0.033462	-19.776321	-4.500941	-4.372491	-3.700698	-7.202190	0.000000	-10.000000	0.258333	-18.500000	114.500000	1023.000000	1023.000000	2046.000000
28.660000	-0.034693	-20.503630	-3.658261	-5.352088	-3.836371	-7.656909	0.000000	-10.000000	0.233333	-18.000000	108.500000	1023.000000	1023.000000	2046.000000
28.680000	-0.034518	-20.400053	-4.914027	-4.612629	-3.723079	-7.150319	0.000000	-10.000000	0.225000	-17.416666	102.500000	1023.000000	1023.000000	2046.000000
28.700001	-0.034247	-20.240038	-4.696991	-4.364180	-3.828980	-7.349886	0.000000	-10.000000	0.216667	-16.816668	96.666664	1023.000000	1023.000000	2046.000000
28.719999	-0.035635	-21.060469	-3.814736	-5.423213	-4.025663	-7.796856	0.000000	-10.000000	0.208333	-16.350000	91.000000	1023.000000	1023.000000	2046.000000
28.740000	-0.035389	-20.914845	-5.081636	-4.687397	-3.811317	-7.334493	0.000000	-10.000000	0.200000	-15.766667	85.500000	1023.000000	1023.000000	2046.000000
28.760000	-0.035078	-20.731319	-5.177080	-4.305218	-3.994876	-7.254144	0.000000	-10.000000	0.200000	-15.350000	80.166664	1023.000000	1023.000000	2046.000000
28.780001	-0.036222	-21.407433	-4.103946	-5.294065	-4.128519	-7.880901	0.000000	-10.000000	0.191667	-14.833334	75.000000	1023.000000	1023.000000	2046.000000
28.799999	-0.036144	-21.360950	-5.271184	-4.739559	-4.010443	-7.339763	0.000000	-10.000000	0.183333	-14.566667	70.000000	1023.000000	1023.000000	2046.000000
28.820000	-0.035703	-21.100494	-5.493846	-4.199382	-4.109775	-7.297491	0.000000	-10.000000	0.175000	-14.133333	65.166664	1023.000000	1023.000000	2046.000000
28.840000	-0.036674	-21.674505	-4.397429	-5.167272	-4.183166	-7.926638	0.000000	-10.000000	0.175000	-13.883333	60.500000	1023.000000	1023.000000	2046.000000
28.860001	-0.036887	-21.799999	-5.406814	-4.779829	-4.211862	-7.401495	0.000000	-10.000000	0.175000	-13.600000	56.000000	1023.000000	1023.000000	2046.000000
28.879999	-0.036278	-21.440228	-5.739018	-4.135973	-4.208233	-7.357003	0.000000	-10.000000	0.175000	-13.416667	51.500000	1023.000000	1023.000000	2046.000000
28.900000	-0.037491	-22.157295	-4.651917	-5.209953	-4.447240	-7.848186	0.000000	-10.000000	0.175000	-13.233334	47.000000	1023.000000	1023.000000	2046.000000
28.920000	-0.037371	-22.086279	-5.830875	-4.571981	-4.362402	-7.321021	0.000000	-10.000000	0.175000	-13.100000	42.500000	1023.000000	1023.000000	2046.000000
28.940001	-0.036886	-21.799374	-5.890556	-4.149126	-4.261125	-7.498566	0.000000	-10.000000	0.166667	-12.950000	38.166668	1023.000000	1023.000000	2046.000000
28.959999	-0.038080	-22.505365	-4.974965	-5.125210	-4.659317	-7.745874	0.000000	-10.000000	0.158333	-12.933333	33.833332	1023.000000	1023.000000	2046.000000
28.980000	-0.037682	-22.269978	-6.347838	-4.247339	-4.386083	-7.288717	0.000000	-10.000000	0.141667	-12.766666	29.500000	1023.000000	1023.000000	2046.000000
29.000000	-0.037383	-22.093107	-5.815587	-4.196650	-4.408492	-7.672379	0.000000	-10.000000	0.125000	-12.600000	25.166666	1023.000000	1023.000000	2046.000000
29.020000	-0.038670	-22.854107	-5.352520	-5.021560	-4.849192	-7.630835	0.000000	-10.000000	0.108333	-12.316667	21.000000	1023.000000	1023.000000	2046.000000
29.040001	-0.038188	-22.569010	-6.730478	-4.051251	-4.574670	-7.212610	0.000000	-10.000000	0.091667	-11.933333	17.000000	1023.000000	1023.000000	2046.000000
29.059999	-0.038344	-22.661009	-5.789414	-4.397634	-4.621179	-7.852782	0.000000	-10.000000	0.091667	-11.650001	13.000000	1023.000000	1023.000000	2046.000000
29.080000	-0.039189	-23.160723	-6.082932	-4.736133	-5.005434	-7.336225	0.000000	-10.000000	0.091667	-11.316667	9.000000	1023.000000	1023.000000	2046.000000
29.100000	-0.038589	-22.806362	-7.024626	-3.858523	-4.703261	-7.219953	0.000000	-10.000000	0.100000	-11.133334	5.166667	1023.000000	1023.000000	2046.000000
29.120001	-0.039068	-23.089060	-5.976707	-4.457604	-4.852249	-7.802501	0.000000	-10.000000	0.091667	-10.983334	1.833333	1023.000000	1023.000000	2046.000000
29.139999	-0.039853	-23.553087	-6.411872	-4.648745	-5.141981	-7.350490	0.000000	-10.000000	0.083333	-10.883333	-1.500000	1023.000000	1023.000000	2046.000000
29.160000	-0.039185	-23.158531	-7.329530	-3.759029	-4.922649	-7.147324	0.000000	-10.000000	0.083333	-10.750000	-4.833333	1023.000000	1023.000000	2046.000000
29.180000	-0.039778	-23.508556	-6.242992	-4.417169	-5.074675	-7.773720	0.000000	-10.000000	0.091667	-10.516666	-8.500000	1023.000000	1023.000000	2046.000000
29.200001	-0.040530	-23.953150	-6.848649	-4.469773	-5.338160	-7.296567	0.000000	-10.000000	0.091667	-10.283334	-12.000000	1023.000000	1023.000000	2046.000000
29.219999	-0.040314	-23.825697	-7.737608	-3.740823	-5.137688	-7.209579	0.000000	-10.000000	0.091667	-10.050000	-15.500000	1023.000000	1023.000000	2046.000000
29.240000	-0.042173	-24.924026	-6.841824	-4.658967	-5.483337	-7.939898	0.000000	-10.000000	0.075000	-9.833334	-18.833334	1023.000000	1023.000000	2046.000000
29.260000	-0.043514	-25.716774	-8.255984	-4.316357	-5.586334	-7.558100	0.000000	-10.000000	0.075000	-9.516667	-22.166666	1023.000000	1023.000000	2046.000000
29.280001	-0.043934	-25.965258	-8.364832	-4.049423	-5.571160	-7.979844	0.000000	-10.000000	0.058333	-9.116667	-25.333334	1023.000000	1023.000000	2046.000000
29.299999	-0.045601	-26.950277	-7.753226	-4.983294	-6.132365	-8.081393	0.000000	-10.000000	0.066667	-8.633334	-28.500000	1023.000000	1023.000000	2046.000000
29.320000	-0.045466	-26.870115	-9.179534	-4.081511	-5.959782	-7.649287	0.000000	-10.000000	0.058333	-8.200001	-31.333334	1023.000000	1023.000000	2046.000000
29.340000	-0.045191	-26.708023	-8.321539	-4.270813	-5.880012	-8.235659	0.000000	-10.000000	0.058333	-7.900000	-34.000000	1023.000000	1023.000000	2046.000000
29.360001	-0.045967	-27.166243	-8.645349	-4.609478	-6.352960	-7.558456	0.000000	-10.000000	0.050000	-7.750000	-36.666668	1023.000000	1023.000000	2046.000000
29.379999	-0.045496	-26.887989	-9.214675	-3.933058	-6.042204	-7.698051	0.000000	-10.000000	0.058333	-7.633334	-39.166668	1023.000000	1023.000000	2046.000000
29.400000	-0.046928	-27.734301	-8.083353	-5.075394	-6.412487	-8.163066	0.000000	-10.000000	0.050000	-7.250000	-41.833332	1023.000000	1023.000000	2046.000000
29.420000	-0.047318	-27.964983	-9.478038	-4.559515	-6.162779	-7.764650	0.000000	-10.000000	0.050000	-6.300000	-44.166668	1023.000000	1023.000000	2046.000000
29.440001	-0.047562	-28.109121	-9.011778	-4.573654	-6.188299	-8.335391	0.000000	-10.000000	0.025000	-5.216667	-46.333332	1023.000000	1023.000000	2046.000000
29.459999	-0.049597	-29.311783	-8.912866	-5.271361	-6.829247	-8.298310	0.000000	-10.000000	0.016667	-4.133333	-48.000000	1023.000000	1023.000000	2046.000000
29.480000	-0.049667	-29.353031	-10.194480	-4.258101	-6.652317	-8.248133	0.000000	-10.000000	0.000000	-3.350000	-49.333332	1023.000000	1023.000000	2046.000000
29.500000	-0.050878	-30.068750	-9.274771	-4.791814	-7.125362	-8.876801	0.000000	-10.000000	0.008333	-2.683333	-50.500000	1023.000000	1023.000000	2046.000000
29.520000	-0.051418	-30.387815	-10.411843	-4.334357	-7.216056	-8.425559	0.000000	-10.000000	0.008333	-2.300000	-51.333332	1023.000000	1023.000000	2046.000000
29.540001	-0.050960	-30.117579	-10.409755	-3.823369	-7.200145	-8.684310	0.000000	-10.000000	0.008333	-2.250000	-52.166668	1023.000000	1023.000000	2046.000000
29.559999	-0.052415	-30.977427	-9.615034	-4.685241	-7.765912	-8.911240	0.000000	-10.000000	0.016667	-2.316667	-53.000000	1023.000000	1023.000000	2046.000000
29.580000	-0.052284	-30.900076	-10.914719	-3.913432	-7.494925	-8.577001	0.000000	-10.000000	0.033333	-2.400000	-53.833332	1023.000000	1023.000000	2046.000000
29.600000	-0.051867	-30.653419	-10.678950	-3.624006	-7.513014	-8.837449	0.000000	-10.000000	0.033333	-2.283333	-54.666668	1023.000000	1023.000000	2046.000000
29.620001	-0.053219	-31.452272	-10.029138	-4.444793	-8.018492	-8.959851	0.000000	-10.000000	0.016667	-1.750000	-55.333332	1023.000000	1023.000000	2046.000000
29.639999	-0.052787	-31.197308	-11.397635	-3.561370	-7.664708	-8.573595	0.000000	-10.000000	0.000000	-0.950000	-55.833332	1023.000000	1023.000000	2046.000000
29.660000	-0.052627	-31.102556	-10.673203	-3.637218	-7.799736	-8.992400	0.000000	-10.000000	0.008333	-0.283333	-56.000000	1023.000000	1023.000000	2046.000000
29.680000	-0.053633	-31.697340	-10.545238	-4.188470	-8.233648	-8.729982	0.000000	-10.000000	0.016667	0.000000	-56.000000	1023.000000	1023.000000	2046.000000
29.700001	-0.053032	-31.341808	-11.709156	-3.280324	-7.902126	-8.450203	0.000000	-10.000000	0.016667	0.000000	-56.000000	1023.000000	1023.000000	2046.000000
29.719999	-0.052799	-31.204332	-10.787213	-3.594291	-7.930380	-8.892447	0.000000	-10.000000	0.008333	0.283333	-56.000000	1023.000000	1023.000000	2046.000000
29.740000	-0.053399	-31.558601	-10.719662	-4.054613	-8.228575	-8.555751	0.000000	-10.000000	0.000000	1.016667	-56.000000	1023.000000	1023.000000	2046.000000
29.760000	-0.052453	-30.999971	-11.612572	-3.338907	-7.803995	-8.244498	0.000000	-10.000000	0.000000	2.100000	-56.000000	1023.000000	1023.000000	2046.000000
29.780001	-0.051923	-30.686222	-10.641378	-3.633479	-7.856438	-8.554926	0.000000	-10.000000	-0.008333	3.383333	-56.000000	1023.000000	1023.000000	2046.000000
29.799999	-0.052412	-30.975550	-10.160575	-4.389809	-8.076653	-8.348514	0.000000	-10.000000	-0.033333	5.000000	-56.000000	1023.000000	1023.000000	2046.000000
29.820000	-0.051126	-30.215624	-11.028730	-3.612427	-7.518771	-8.055696	0.000000	-10.000000	-0.058333	6.900000	-56.000000	1023.000000	1023.000000	2046.000000
29.840000	-0.050194	-29.664795	-9.891436	-3.963123	-7.452190	-8.358047	0.000000	-10.000000	-0.075000	8.966667	-56.000000	1023.000000	1023.000000	2046.000000
29.860001	-0.050663	-29.941811	-9.375293	-4.762487	-7.709486	-8.094543	0.000000	-10.000000	-0.091667	10.816667	-56.000000	1023.000000	1023.000000	2046.000000
29.879999	-0.049577	-29.300018	-10.179694	-4.101930	-7.183465	-7.834930	0.000000	-10.000000	-0.125000	12.700001	-56.000000	1023.000000	1023.000000	2046.000000
29.900000	-0.049389	-29.188690	-8.898118	-4.755667	-7.324732	-8.210173	0.000000	-10.000000	-0.183333	14.616667	-43.000000	1023.000000	1023.000000	2046.000000
29.920000	-0.049900	-29.491142	-9.013928	-5.180794	-7.433378	-7.863042	0.000000	-10.000000	-0.233333	16.799999	-16.500000	1023.000000	1023.000000	2046.000000
29.940001	-0.048935	-28.920328	-9.605139	-4.633976	-7.031231	-7.649982	0.000000	-10.000000	-0.283333	18.866667	12.000000	1023.000000	1023.000000	2046.000000
29.959999	-0.049028	-28.975399	-8.394806	-5.347867	-7.266261	-7.966465	0.000000	-10.000000	-0.316667	20.716667	29.833334	1023.000000	1023.000000	2046.000000
29.980000	-0.049014	-28.967215	-8.697511	-5.500167	-7.240045	-7.529491	0.000000	-10.000000	-0.350000	21.716667	36.500000	1023.000000	1023.000000	2046.000000
30.000000	-0.047494	-28.068794	-8.979423	-4.875572	-6.850107	-7.363693	0.000000	-10.000000	-0.383333	22.866667	43.666668	1023.000000	1023.000000	2046.000000
30.020000	-0.047675	-28.175705	-7.748512	-5.726115	-7.184600	-7.516479	0.000000	-10.000000	-0.400000	23.750000	51.166668	1023.000000	1023.000000	2046.000000
30.040001	-0.046804	-27.661451	-8.524190	-5.280390	-6.790511	-7.066360	0.000000	-10.000000	-0.425000	24.866667	59.000000	1023.000000	1023.000000	2046.000000
30.059999	-0.045010	-26.601074	-8.170077	-4.895946	-6.501171	-7.033881	0.000000	-10.000000	-0.433333	25.183334	67.000000	1023.000000	1023.000000	2046.000000
30.080000	-0.045153	-26.685513	-7.183479	-5.700762	-6.826805	-6.974468	0.000000	-10.000000	-0.466667	25.566668	75.333336	1023.000000	1023.000000	2046.000000
30.100000	-0.043432	-25.668129	-8.116656	-4.819802	-6.240479	-6.491192	0.000000	-10.000000	-0.483333	25.916668	83.666664	1023.000000	1023.000000	2046.000000
30.120001	-0.042283	-24.988979	-7.061504	-5.026626	-6.257946	-6.642904	0.000000	-10.000000	-0.516667	26.566668	92.333336	1023.000000	1023.000000	2046.000000
30.139999	-0.041723	-24.658016	-7.092641	-5.149958	-6.331599	-6.083817	0.000000	-10.000000	-0.516667	27.283333	101.000000	1023.000000	1023.000000	2046.000000
30.160000	-0.039662	-23.440264	-7.348931	-4.401754	-5.814817	-5.874761	0.000000	-10.000000	-0.525000	27.816666	110.166664	1023.000000	1023.000000	2046.000000
30.180000	-0.039140	-23.131639	-6.114003	-5.064117	-6.003377	-5.950142	0.000000	-10.000000	-0.525000	28.200001	119.333336	1023.000000	1023.000000	2046.000000
30.200001	-0.038075	-22.502254	-6.698156	-4.655151	-5.679539	-5.469409	0.000000	-10.000000	-0.541667	28.166668	128.666672	1023.000000	1023.000000	2046.000000
30.219999	-0.035801	-21.158522	-6.609756	-4.087632	-5.292455	-5.168680	0.000000	-10.000000	-0.558333	28.433334	138.000000	1023.000000	1023.000000	2046.000000
30.240000	-0.035350	-20.891716	-5.415576	-4.745820	-5.477213	-5.253108	0.000000	-10.000000	-0.566667	28.700001	147.500000	1023.000000	1023.000000	2046.000000
30.260000	-0.034016	-20.103718	-6.030547	-4.239825	-5.066360	-4.766986	0.000000	-10.000000	-0.600000	29.366667	157.000000	1023.000000	1023.000000	2046.000000
30.280001	-0.031699	-18.733824	-5.729537	-3.723987	-4.806593	-4.473706	0.000000	-10.000000	-0.625000	29.716667	166.666672	1023.000000	1023.000000	2046.000000
30.299999	-0.031469	-18.598465	-4.685040	-4.384496	-5.011549	-4.517381	0.000000	-10.000000	-0.633333	30.300001	176.500000	1023.000000	1023.000000	2046.000000
30.320000	-0.029676	-17.538393	-5.421406	-3.672580	-4.423236	-4.021170	0.000000	-10.000000	-0.616667	30.316668	186.500000	1023.000000	1023.000000	2046.000000
30.340000	-0.027429	-16.210245	-4.766191	-3.381525	-4.202396	-3.860132	0.000000	-10.000000	-0.625000	30.500000	196.500000	1023.000000	1023.000000	2046.000000
30.360001	-0.027251	-16.105312	-4.007277	-3.991733	-4.422279	-3.684023	0.000000	-10.000000	-0.641667	30.333334	206.666672	1023.000000	1023.000000	2046.000000
30.379999	-0.025119	-14.845523	-4.769124	-3.064381	-3.862615	-3.149404	0.000000	-10.000000	-0.658333	30.533335	217.000000	1023.000000	1023.000000	2046.000000
30.400000	-0.023577	-13.933736	-3.682395	-3.223708	-3.774385	-3.253247	0.000000	-10.000000	-0.641667	30.533335	227.333328	1023.000000	1023.000000	2046.000000
30.420000	-0.022774	-13.459296	-3.770019	-3.220059	-3.742206	-2.727011	0.000000	-10.000000	-0.625000	30.816668	237.500000	1023.000000	1023.000000	2046.000000
30.440001	-0.020324	-12.011312	-3.580954	-2.581465	-3.297642	-2.551251	0.000000	-10.000000	-0.625000	31.066668	247.666672	1023.000000	1023.000000	2046.000000
30.459999	-0.020182	-11.927465	-2.805890	-3.197910	-3.544667	-2.378999	0.000000	-10.000000	-0.625000	31.183334	258.000000	1023.000000	1023.000000	2046.000000
30.480000	-0.018037	-10.659610	-3.547253	-2.279516	-3.025182	-1.807659	0.000000	-10.000000	-0.641667	31.150000	268.333344	1023.000000	1023.000000	2046.000000
30.500000	-0.016343	-9.658635	-2.563172	-2.319055	-2.952434	-1.823974	0.000000	-10.000000	-0.633333	30.850000	278.833344	1023.000000	1023.000000	2046.000000
30.520000	-0.015994	-9.452740	-2.379006	-2.614408	-2.999034	-1.460291	0.000000	-10.000000	-0.625000	30.900002	289.166656	1023.000000	1023.000000	2046.000000
30.540001	-0.013577	-8.023898	-2.771194	-1.692233	-2.517545	-1.042927	0.000000	-10.000000	-0.616667	30.900002	299.500000	1023.000000	1023.000000	2046.000000
30.559999	-0.012673	-7.489570	-1.659204	-2.107654	-2.616449	-1.106262	0.000000	-10.000000	-0.633333	31.200001	309.666656	1023.000000	1023.000000	2046.000000
30.580000	-0.011722	-6.927715	-2.119207	-1.848114	-2.304317	-0.656078	0.000000	-10.000000	-0.650000	31.216667	320.000000	1023.000000	1023.000000	2046.000000
30.600000	-0.009479	-5.602174	-1.743860	-1.373265	-2.006540	-0.478510	0.000000	-10.000000	-0.658333	31.383333	330.500000	1023.000000	1023.000000	2046.000000
30.620001	-0.009380	-5.543571	-1.149305	-1.937115	-2.185064	-0.272087	0.000000	-10.000000	-0.658333	31.366667	341.000000	1023.000000	1023.000000	2046.000000
30.639999	-0.007613	-4.499453	-1.840239	-1.075923	-1.749229	0.165938	0.000000	-10.000000	-0.658333	31.716667	351.500000	1023.000000	1023.000000	2046.000000
30.660000	-0.007104	-4.198195	-0.983589	-1.323236	-1.845486	-0.045885	0.000000	-10.000000	-0.658333	31.666668	362.000000	1023.000000	1023.000000	2046.000000
30.680000	-0.007508	-4.437512	-1.557182	-1.349304	-1.756364	0.225337	0.000000	-10.000000	-0.658333	31.750000	372.500000	1023.000000	1023.000000	2046.000000
30.700001	-0.006272	-3.706649	-1.476370	-0.903928	-1.634467	0.308116	0.000000	-10.000000	-0.675000	31.833334	383.000000	1023.000000	1023.000000	2046.000000
30.719999	-0.006596	-3.898492	-0.842528	-1.515601	-1.936123	0.395760	0.000000	-10.000000	-0.700000	32.116669	393.666656	1023.000000	1023.000000	2046.000000
30.740000	-0.005153	-3.045147	-1.693038	-0.735685	-1.499141	0.882716	0.000000	-10.000000	-0.708333	32.583332	404.333344	1023.000000	1023.000000	2046.000000
30.760000	-0.002535	-1.498108	-0.684572	-0.541687	-1.380071	1.108222	0.000000	-10.000000	-0.700000	32.566666	415.166656	1023.000000	1023.000000	2046.000000
30.780001	-0.001890	-1.116826	-0.345207	-0.893743	-1.441740	1.563865	0.000000	-10.000000	-0.675000	32.666668	426.000000	1023.000000	1023.000000	2046.000000
30.799999	-0.000136	-0.080620	-0.881063	-0.241686	-0.981103	2.023231	0.000000	-10.000000	-0.650000	32.266670	437.000000	1023.000000	1023.000000	2046.000000
30.820000	0.001081	0.639121	-0.052510	-0.377899	-0.911491	1.981020	0.000000	-10.000000	-0.625000	31.533335	447.833344	1023.000000	1023.000000	2046.000000
30.840000	0.000452	0.267066	0.083908	-0.968044	-0.904783	2.055985	0.000000	-10.000000	-0.625000	31.166666	458.333344	1023.000000	1023.000000	2046.000000
30.860001	0.001332	0.787347	-0.632367	-0.370626	-0.563787	2.354127	0.000000	-10.000000	-0.600000	30.733334	468.833344	1023.000000	1023.000000	2046.000000
30.879999	0.001909	1.128494	0.066758	-0.436940	-0.725610	2.224286	0.000000	-10.000000	-0.583333	30.733334	479.166656	1023.000000	1023.000000	2046.000000
30.900000	0.000885	0.523120	-0.083960	-0.758435	-0.891699	2.257214	0.000000	-10.000000	-0.541667	30.133333	489.500000	1023.000000	1023.000000	2046.000000
30.920000	0.001938	1.145558	-0.761661	0.077936	-0.808209	2.637492	0.000000	-10.000000	-0.541667	29.783333	499.500000	1023.000000	1023.000000	2046.000000
30.940001	0.002740	1.619146	0.042816	-0.010327	-0.937568	2.524226	0.000000	-10.000000	-0.541667	29.500000	509.500000	1023.000000	1023.000000	2046.000000
30.959999	0.002757	1.629230	-0.502621	0.073868	-0.857961	2.915944	0.000000	-10.000000	-0.550000	29.366667	519.500000	1023.000000	1023.000000	2046.000000
30.980000	0.004771	2.819714	-0.593145	0.859546	-0.787197	3.340510	0.000000	-10.000000	-0.533333	29.000000	529.500000	1023.000000	1023.000000	2046.000000
31.000000	0.005185	3.064250	0.184132	0.506511	-0.971285	3.344891	0.000000	-10.000000	-0.516667	28.716667	539.166687	1023.000000	1023.000000	2046.000000
31.020000	0.005649	3.338667	-0.525914	0.848092	-0.748449	3.764939	0.000000	-10.000000	-0.491667	28.066668	548.833313	1023.000000	1023.000000	2046.000000
31.040001	0.007626	4.507183	-0.569076	1.646023	-0.696276	4.126512	0.000000	-10.000000	-0.491667	28.033335	558.166687	1023.000000	1023.000000	2046.000000
31.059999	0.007794	4.606163	0.113646	1.206684	-0.920639	4.206471	0.000000	-10.000000	-0.475000	27.783335	567.666687	1023.000000	1023.000000	2046.000000
31.080000	0.008388	4.957167	-0.628948	1.638077	-0.722517	4.670555	0.000000	-10.000000	-0.466667	27.550001	577.000000	1023.000000	1023.000000	2046.000000
31.100000	0.010455	6.178978	-0.447597	2.319555	-0.693163	5.000185	0.000000	-10.000000	-0.441667	26.966667	586.333313	1023.000000	1023.000000	2046.000000
31.120001	0.010787	6.375350	0.063868	2.042177	-0.780382	5.049687	0.000000	-10.000000	-0.416667	26.200001	595.333313	1023.000000	1023.000000	2046.000000
31.139999	0.011374	6.722317	-0.608643	2.393297	-0.547216	5.484879	0.000000	-10.000000	-0.358333	25.733334	604.166687	1023.000000	1023.000000	2046.000000
31.160000	0.013559	8.013563	-0.497102	3.109722	-0.463891	5.864834	0.000000	-10.000000	-0.308333	24.233334	612.666687	1023.000000	1023.000000	2046.000000
31.180000	0.014268	8.432518	0.345715	2.808120	-0.635031	5.913714	0.000000	-10.000000	-0.225000	22.350000	621.000000	1023.000000	1023.000000	2046.000000
31.200001	0.014677	8.674063	-0.091607	2.988973	-0.425903	6.202600	0.000000	-10.000000	-0.166667	19.350000	628.833313	1023.000000	1023.000000	2046.000000
31.219999	0.016775	9.913748	0.052164	3.726470	-0.338001	6.473116	0.000000	-10.000000	-0.083333	16.333334	636.000000	1023.000000	1023.000000	2046.000000
31.240000	0.017261	10.201052	0.986656	3.323684	-0.390357	6.281068	0.000000	-10.000000	-0.041667	12.450000	642.000000	1023.000000	1023.000000	2046.000000
31.260000	0.017436	10.304749	0.544150	3.323072	-0.097517	6.535044	0.000000	-10.000000	0.008333	8.100000	646.666687	1023.000000	1023.000000	2046.000000
31.280001	0.018794	11.107028	0.909286	3.711683	-0.138192	6.624252	0.000000	-10.000000	0.033333	3.033334	650.000000	1023.000000	1023.000000	2046.000000
31.299999	0.018169	10.737946	1.734905	2.990652	-0.241784	6.254173	0.000000	-10.000000	0.058333	-1.050000	652.000000	1023.000000	1023.000000	2046.000000
31.320000	0.016969	10.028630	1.247650	2.692787	-0.112116	6.200308	0.000000	-10.000000	0.075000	-4.683333	652.833313	1023.000000	1023.000000	2046.000000
31.340000	0.017094	10.102574	1.213553	2.908555	-0.073107	6.053574	0.000000	-10.000000	0.100000	-7.550000	653.000000	1023.000000	1023.000000	2046.000000
31.360001	0.016237	9.595919	1.955446	2.311332	-0.196715	5.525855	0.000000	-10.000000	0.125000	-10.500000	653.000000	1023.000000	1023.000000	2046.000000
31.379999	0.014429	8.527524	1.440014	1.822562	-0.123051	5.388000	0.000000	-10.000000	0.150000	-12.900001	653.000000	1023.000000	1023.000000	2046.000000
31.400000	0.014513	8.576962	1.284801	2.134732	-0.043150	5.200577	0.000000	-10.000000	0.175000	-14.650001	653.000000	1023.000000	1023.000000	2046.000000
31.420000	0.013303	7.861969	2.040131	1.419963	-0.282922	4.684797	0.000000	-10.000000	0.208333	-15.983334	645.333313	1023.000000	1023.000000	2046.000000
31.440001	0.011703	6.916585	1.266403	1.126206	-0.026775	4.550752	0.000000	-10.000000	0.241667	-17.116667	635.833313	1023.000000	1023.000000	2046.000000
31.459999	0.011894	7.029378	1.462552	1.395699	-0.072238	4.243366	0.000000	-10.000000	0.275000	-18.133333	624.333313	1023.000000	1023.000000	2046.000000
31.480000	0.010545	6.231890	2.032570	0.585193	-0.185600	3.799726	0.000000	-10.000000	0.308333	-19.233334	618.166687	1023.000000	1023.000000	2046.000000
31.500000	0.009291	5.491088	1.255748	0.558081	0.137058	3.540201	0.000000	-10.000000	0.333333	-20.000000	611.666687	1023.000000	1023.000000	2046.000000
31.520000	0.009562	5.650980	1.579744	0.833495	0.010251	3.227489	0.000000	-10.000000	0.358333	-20.766666	604.833313	1023.000000	1023.000000	2046.000000
31.540001	0.008248	4.874863	2.103955	0.127538	-0.065351	2.708722	0.000000	-10.000000	0.375000	-21.150000	598.000000	1023.000000	1023.000000	2046.000000
31.559999	0.006993	4.132683	1.307737	0.077049	0.273105	2.474792	0.000000	-10.000000	0.391667	-21.683334	591.000000	1023.000000	1023.000000	2046.000000
31.580000	0.007186	4.247109	1.543864	0.381672	0.205937	2.115635	0.000000	-10.000000	0.400000	-22.066668	583.833313	1023.000000	1023.000000	2046.000000
31.600000	0.006019	3.557250	2.129524	-0.328464	0.181142	1.575049	0.000000	-10.000000	0.408333	-22.733334	576.500000	1023.000000	1023.000000	2046.000000
31.620001	0.004755	2.810334	1.312510	-0.392811	0.456914	1.433721	0.000000	-10.000000	0.425000	-23.316668	568.833313	1023.000000	1023.000000	2046.000000
31.639999	0.005183	3.063180	1.816110	-0.138855	0.391747	0.994178	0.000000	-10.000000	0.441667	-23.783335	561.000000	1023.000000	1023.000000	2046.000000
31.660000	0.003630	2.145292	2.114677	-0.907644	0.286212	0.652048	0.000000	-10.000000	0.475000	-24.300001	553.000000	1023.000000	1023.000000	2046.000000
31.680000	0.002835	1.675229	1.329793	-0.734139	0.551893	0.527682	0.000000	-10.000000	0.491667	-24.683334	545.000000	1023.000000	1023.000000	2046.000000
31.700001	0.003110	1.837826	2.042190	-0.683003	0.499234	-0.020596	0.000000	-10.000000	0.525000	-25.316668	536.666687	1023.000000	1023.000000	2046.000000
31.719999	0.001336	0.789286	1.935375	-1.405775	0.457813	-0.198126	0.000000	-10.000000	0.533333	-25.566668	528.333313	1023.000000	1023.000000	2046.000000
31.740000	0.000961	0.568007	1.337095	-1.021434	0.589367	-0.337020	0.000000	-10.000000	0.550000	-25.866667	519.666687	1023.000000	1023.000000	2046.000000
31.760000	0.000983	0.580880	2.105750	-1.180885	0.509363	-0.853348	0.000000	-10.000000	0.550000	-25.900000	511.166656	1023.000000	1023.000000	2046.000000
31.780001	-0.000530	-0.313349	1.799429	-1.744002	0.609922	-0.978698	0.000000	-10.000000	0.558333	-26.150000	502.500000	1023.000000	1023.000000	2046.000000
31.799999	-0.000885	-0.523056	1.221226	-1.312148	0.605715	-1.037849	0.000000	-10.000000	0.558333	-26.416668	493.833344	1023.000000	1023.000000	2046.000000
31.820000	-0.000778	-0.459994	1.961022	-1.428149	0.560688	-1.553555	0.000000	-10.000000	0.583333	-26.800001	485.000000	1023.000000	1023.000000	2046.000000
31.840000	-0.002451	-1.448268	1.806069	-2.072712	0.536860	-1.718485	0.000000	-10.000000	0.608333	-27.133333	476.000000	1023.000000	1023.000000	2046.000000
31.860001	-0.002992	-1.767982	1.060592	-1.679673	0.611397	-1.760297	0.000000	-10.000000	0.641667	-27.366667	467.000000	1023.000000	1023.000000	2046.000000
31.879999	-0.002957	-1.747711	1.813747	-1.737282	0.459113	-2.283289	0.000000	-10.000000	0.650000	-27.600000	457.833344	1023.000000	1023.000000	2046.000000
31.900000	-0.004751	-2.807822	1.448153	-2.402582	0.440779	-2.294173	0.000000	-10.000000	0.633333	-27.766666	448.666656	1023.000000	1023.000000	2046.000000
31.920000	-0.004707	-2.781880	0.984895	-1.817293	0.403081	-2.352564	0.000000	-10.000000	0.625000	-28.016666	439.333344	1023.000000	1023.000000	2046.000000
31.940001	-0.005287	-3.124909	1.673403	-2.212319	0.244765	-2.830758	0.000000	-10.000000	0.625000	-28.200001	430.000000	1023.000000	1023.000000	2046.000000
31.959999	-0.006798	-4.017886	0.859386	-2.452269	0.339425	-2.764429	0.000000	-10.000000	0.641667	-28.383333	420.500000	1023.000000	1023.000000	2046.000000
31.980000	-0.006735	-3.980560	0.722135	-1.976322	0.181381	-2.907754	0.000000	-10.000000	0.650000	-28.533335	411.000000	1023.000000	1023.000000	2046.000000
32.000000	-0.007707	-4.555091	1.153666	-2.358985	-0.070794	-3.278977	0.000000	-10.000000	0.650000	-28.566668	401.500000	1023.000000	1023.000000	2046.000000
32.020000	-0.009916	-5.860318	0.372660	-2.788006	-0.085830	-3.359142	0.000000	-10.000000	0.650000	-28.466667	392.000000	1023.000000	1023.000000	2046.000000
32.040001	-0.011144	-6.586156	-0.434417	-2.358368	-0.300990	-3.492382	0.000000	-10.000000	0.658333	-28.300001	382.500000	1023.000000	1023.000000	2046.000000
32.060001	-0.011450	-6.767014	0.104029	-2.427761	-0.471097	-3.972184	0.000000	-10.000000	0.658333	-28.250000	373.000000	1023.000000	1023.000000	2046.000000
32.080002	-0.013421	-7.931741	-0.255758	-2.992177	-0.597862	-4.085945	0.000000	-10.000000	0.658333	-28.350000	363.666656	1023.000000	1023.000000	2046.000000
32.099998	-0.013737	-8.118810	-0.980088	-2.540887	-0.647460	-3.950374	0.000000	-10.000000	0.650000	-28.450001	354.166656	1023.000000	1023.000000	2046.000000
32.119999	-0.013567	-8.017861	-0.347050	-2.526345	-0.761278	-4.383190	0.000000	-10.000000	0.650000	-28.416668	344.666656	1023.000000	1023.000000	2046.000000
32.139999	-0.015723	-9.292176	-0.843200	-3.250790	-0.864609	-4.333577	0.000000	-10.000000	0.650000	-28.416668	335.000000	1023.000000	1023.000000	2046.000000
32.160000	-0.016580	-9.798523	-1.483564	-2.840015	-0.907870	-4.567074	0.000000	-10.000000	0.633333	-28.166668	325.666656	1023.000000	1023.000000	2046.000000
32.180000	-0.017503	-10.344406	-0.931739	-3.172500	-1.086663	-5.153504	0.000000	-10.000000	0.608333	-27.750000	316.333344	1023.000000	1023.000000	2046.000000
32.200001	-0.019812	-11.708858	-1.716244	-3.680454	-1.163589	-5.148571	0.000000	-10.000000	0.575000	-27.016666	307.166656	1023.000000	1023.000000	2046.000000
32.220001	-0.021054	-12.442875	-2.375083	-3.186481	-1.486075	-5.395236	0.000000	-10.000000	0.550000	-26.350000	298.000000	1023.000000	1023.000000	2046.000000
32.240002	-0.022271	-13.162130	-1.854809	-3.390642	-1.860941	-6.055738	0.000000	-10.000000	0.525000	-25.533333	289.166656	1023.000000	1023.000000	2046.000000
32.259998	-0.024537	-14.501401	-2.881611	-3.547884	-2.061943	-6.009962	0.000000	-10.000000	0.508333	-24.799999	280.500000	1023.000000	1023.000000	2046.000000
32.279999	-0.024946	-14.743181	-3.267615	-2.872806	-2.394940	-6.207820	0.000000	-10.000000	0.500000	-24.150000	272.166656	1023.000000	1023.000000	2046.000000
32.299999	-0.025782	-15.237292	-2.814097	-3.207318	-2.632219	-6.583659	0.000000	-10.000000	0.500000	-23.933334	264.000000	1023.000000	1023.000000	2046.000000
32.320000	-0.027357	-16.168205	-3.888129	-3.131715	-2.720914	-6.427448	0.000000	-10.000000	0.483333	-23.650002	256.000000	1023.000000	1023.000000	2046.000000
32.340000	-0.027245	-16.101624	-3.860952	-2.547873	-3.009589	-6.683209	0.000000	-10.000000	0.466667	-23.466667	248.333328	1023.000000	1023.000000	2046.000000
32.360001	-0.028199	-16.665895	-3.513314	-3.017835	-3.229828	-6.904920	0.000000	-10.000000	0.433333	-23.150000	240.666672	1023.000000	1023.000000	2046.000000
32.380001	-0.029672	-17.536428	-4.508960	-3.022614	-3.207800	-6.797055	0.000000	-10.000000	0.416667	-22.916666	233.000000	1023.000000	1023.000000	2046.000000
32.400002	-0.029727	-17.568567	-4.736032	-2.445894	-3.487574	-6.899067	0.000000	-10.000000	0.400000	-22.450001	225.166672	1023.000000	1023.000000	2046.000000
32.419998	-0.030279	-17.894693	-4.203890	-2.829588	-3.600695	-7.260520	0.000000	-10.000000	0.391667	-22.066668	217.666672	1023.000000	1023.000000	2046.000000
32.439999	-0.031689	-18.728357	-5.098969	-2.931325	-3.703369	-6.994694	0.000000	-10.000000	0.375000	-21.550001	210.333328	1023.000000	1023.000000	2046.000000
32.459999	-0.031978	-18.898876	-5.559649	-2.435162	-3.912143	-6.991923	0.000000	-10.000000	0.366667	-21.216667	203.166672	1023.000000	1023.000000	2046.000000
32.480000	-0.032053	-18.943394	-4.879980	-2.638999	-3.991978	-7.432437	0.000000	-10.000000	0.358333	-20.966667	196.000000	1023.000000	1023.000000	2046.000000
32.500000	-0.033175	-19.606388	-5.554556	-2.952890	-4.111157	-6.987784	0.000000	-10.000000	0.366667	-20.833334	189.000000	1023.000000	1023.000000	2046.000000
32.520000	-0.032859	-19.419695	-5.768016	-2.501068	-4.119380	-7.031229	0.000000	-10.000000	0.366667	-20.900000	182.000000	1023.000000	1023.000000	2046.000000
32.540001	-0.033037	-19.525080	-5.077125	-2.952914	-4.145294	-7.349747	0.000000	-10.000000	0.375000	-20.866667	175.000000	1023.000000	1023.000000	2046.000000
32.560001	-0.033825	-19.990648	-5.833576	-3.028667	-4.233620	-6.894786	0.000000	-10.000000	0.366667	-20.850000	168.000000	1023.000000	1023.000000	2046.000000
32.580002	-0.033170	-19.603342	-5.397708	-2.717094	-4.184526	-7.304012	0.000000	-10.000000	0.366667	-20.683334	161.166672	1023.000000	1023.000000	2046.000000
32.599998	-0.033639	-19.880936	-4.958730	-3.365549	-4.292017	-7.264640	0.000000	-10.000000	0.358333	-20.250000	154.333328	1023.000000	1023.000000	2046.000000
32.619999	-0.033865	-20.014408	-5.692997	-3.147751	-4.161356	-7.012305	0.000000	-10.000000	0.350000	-19.883333	147.500000	1023.000000	1023.000000	2046.000000
32.639999	-0.033752	-19.947458	-4.678920	-3.489015	-4.205099	-7.574424	0.000000	-10.000000	0.341667	-19.483334	140.833328	1023.000000	1023.000000	2046.000000
32.660000	-0.034971	-20.667631	-5.290576	-3.904776	-4.341403	-7.130876	0.000000	-10.000000	0.325000	-19.300001	134.333328	1023.000000	1023.000000	2046.000000
32.680000	-0.035189	-20.796484	-5.267892	-3.741007	-4.336014	-7.451572	0.000000	-10.000000	0.300000	-18.750000	128.000000	1023.000000	1023.000000	2046.000000
32.700001	-0.036130	-21.352982	-4.635316	-4.500380	-4.497826	-7.719460	0.000000	-10.000000	0.266667	-18.200001	121.666664	1023.000000	1023.000000	2046.000000
32.720001	-0.037550	-22.192051	-5.602737	-4.616997	-4.580776	-7.391541	0.000000	-10.000000	0.250000	-17.483334	115.500000	1023.000000	1023.000000	2046.000000
32.740002	-0.037561	-22.198584	-5.434484	-4.456210	-4.594032	-7.713858	0.000000	-10.000000	0.241667	-17.116667	109.666664	1023.000000	1023.000000	2046.000000
32.759998	-0.038171	-22.558853	-4.852067	-5.045993	-4.726715	-7.934078	0.000000	-10.000000	0.233333	-16.549999	104.000000	1023.000000	1023.000000	2046.000000
32.779999	-0.039256	-23.200228	-5.749125	-5.078808	-4.848153	-7.524140	0.000000	-10.000000	0.216667	-16.150000	98.500000	1023.000000	1023.000000	2046.000000
32.799999	-0.038997	-23.046967	-5.388661	-4.873203	-4.714184	-8.070918	0.000000	-10.000000	0.208333	-15.733334	93.000000	1023.000000	1023.000000	2046.000000
32.820000	-0.039763	-23.499891	-5.184501	-5.421232	-5.016256	-7.877902	0.000000	-10.000000	0.200000	-15.533334	87.666664	1023.000000	1023.000000	2046.000000
32.840000	-0.040158	-23.733133	-6.092836	-5.025236	-5.005848	-7.609213	0.000000	-10.000000	0.200000	-15.250000	82.500000	1023.000000	1023.000000	2046.000000
32.860001	-0.039738	-23.485409	-5.350461	-5.007337	-4.874366	-8.253245	0.000000	-10.000000	0.200000	-15.016667	77.500000	1023.000000	1023.000000	2046.000000
32.880001	-0.040420	-23.888256	-5.480485	-5.362373	-5.151871	-7.893528	0.000000	-10.000000	0.191667	-14.483334	72.500000	1023.000000	1023.000000	2046.000000
32.900002	-0.040353	-23.848475	-6.014954	-4.952794	-5.129776	-7.750951	0.000000	-10.000000	0.175000	-13.983334	67.666664	1023.000000	1023.000000	2046.000000
32.919998	-0.040480	-23.923878	-5.296756	-5.243114	-5.202861	-8.181147	0.000000	-10.000000	0.158333	-13.350000	63.000000	1023.000000	1023.000000	2046.000000
32.939999	-0.041034	-24.251295	-6.169244	-5.180740	-5.214779	-7.686533	0.000000	-10.000000	0.150000	-12.933333	58.500000	1023.000000	1023.000000	2046.000000
32.959999	-0.040499	-23.935038	-5.766780	-4.910447	-5.086040	-8.171770	0.000000	-10.000000	0.133333	-12.600000	54.166668	1023.000000	1023.000000	2046.000000
32.980000	-0.041248	-24.377605	-5.627442	-5.401759	-5.406035	-7.942370	0.000000	-10.000000	0.116667	-12.266667	50.000000	1023.000000	1023.000000	2046.000000
33.000000	-0.041344	-24.434053	-6.457700	-4.957551	-5.353092	-7.665711	0.000000	-10.000000	0.100000	-12.066667	46.000000	1023.000000	1023.000000	2046.000000
33.020000	-0.041196	-24.346611	-5.616910	-5.130221	-5.307500	-8.291980	0.000000	-10.000000	0.100000	-11.900001	42.000000	1023.000000	1023.000000	2046.000000
33.040001	-0.041945	-24.789751	-6.374535	-5.214725	-5.460393	-7.740098	0.000000	-10.000000	0.100000	-11.733334	38.000000	1023.000000	1023.000000	2046.000000
33.060001	-0.041416	-24.476706	-6.174960	-4.858020	-5.185308	-8.258418	0.000000	-10.000000	0.100000	-11.550000	34.000000	1023.000000	1023.000000	2046.000000
33.080002	-0.042160	-24.916819	-6.126265	-5.231491	-5.669800	-7.889263	0.000000	-10.000000	0.100000	-11.283334	30.000000	1023.000000	1023.000000	2046.000000
33.099998	-0.042104	-24.883459	-6.774594	-4.773437	-5.617390	-7.718040	0.000000	-10.000000	0.100000	-11.166667	26.166666	1023.000000	1023.000000	2046.000000
33.119999	-0.042072	-24.864689	-6.007910	-5.051715	-5.502168	-8.302895	0.000000	-10.000000	0.100000	-10.916667	22.500000	1023.000000	1023.000000	2046.000000
33.139999	-0.042785	-25.285774	-6.824176	-5.064357	-5.779065	-7.618177	0.000000	-10.000000	0.100000	-10.733334	18.833334	1023.000000	1023.000000	2046.000000
33.160000	-0.042182	-24.929779	-6.617314	-4.714315	-5.403243	-8.194905	0.000000	-10.000000	0.100000	-10.600000	15.333333	1023.000000	1023.000000	2046.000000
33.180000	-0.042776	-25.280890	-6.415545	-5.127472	-5.742438	-7.995434	0.000000	-10.000000	0.091667	-10.500000	11.666667	1023.000000	1023.000000	2046.000000
33.200001	-0.043016	-25.422739	-7.325257	-4.703169	-5.793752	-7.600561	0.000000	-10.000000	0.083333	-10.416667	8.333333	1023.000000	1023.000000	2046.000000
33.220001	-0.042747	-25.263197	-6.558871	-4.798106	-5.578365	-8.327855	0.000000	-10.000000	0.075000	-10.150001	4.666667	1023.000000	1023.000000	2046.000000
33.240002	-0.043374	-25.634007	-6.991399	-4.989648	-5.935544	-7.717415	0.000000	-10.000000	0.083333	-10.000000	1.666667	1023.000000	1023.000000	2046.000000
33.259998	-0.043221	-25.543495	-7.474426	-4.470850	-5.935649	-7.662572	0.000000	-10.000000	0.091667	-9.716667	-1.333333	1023.000000	1023.000000	2046.000000
33.279999	-0.043335	-25.610708	-6.787921	-4.812444	-5.905153	-8.105189	0.000000	-10.000000	0.091667	-9.466667	-4.166667	1023.000000	1023.000000	2046.000000
33.299999	-0.043926	-25.960283	-7.530177	-4.742512	-6.140219	-7.547374	0.000000	-10.000000	0.091667	-9.150001	-7.333333	1023.000000	1023.000000	2046.000000
33.320000	-0.043659	-25.802181	-7.733685	-4.347219	-6.009963	-7.711316	0.000000	-10.000000	0.083333	-8.916667	-10.500000	1023.000000	1023.000000	2046.000000
33.340000	-0.043860	-25.921030	-7.020850	-4.781895	-6.003251	-8.115034	0.000000	-10.000000	0.091667	-8.716666	-13.500000	1023.000000	1023.000000	2046.000000
33.360001	-0.044388	-26.233572	-7.837793	-4.641843	-6.222937	-7.530999	0.000000	-10.000000	0.083333	-8.433333	-17.333334	1023.000000	1023.000000	2046.000000
33.380001	-0.044276	-26.166878	-8.093528	-4.244756	-6.252944	-7.575650	0.000000	-10.000000	0.083333	-8.233334	-20.166666	1023.000000	1023.000000	2046.000000
33.400002	-0.044431	-26.258629	-7.353104	-4.641833	-6.146146	-8.117546	0.000000	-10.000000	0.066667	-8.050000	-22.833334	1023.000000	1023.000000	2046.000000
33.419998	-0.045034	-26.614965	-8.134034	-4.550394	-6.434323	-7.496213	0.000000	-10.000000	0.058333	-8.050000	-24.666666	1023.000000	1023.000000	2046.000000
33.439999	-0.044909	-26.541208	-8.373704	-4.171482	-6.301587	-7.694435	0.000000	-10.000000	0.050000	-7.950000	-27.333334	1023.000000	1023.000000	2046.000000
33.459999	-0.045971	-27.168716	-7.901974	-4.680511	-6.460128	-8.126101	0.000000	-10.000000	0.058333	-7.883334	-30.000000	1023.000000	1023.000000	2046.000000
33.480000	-0.047511	-28.079098	-9.125327	-4.505150	-6.800468	-7.648153	0.000000	-10.000000	0.058333	-7.683333	-32.666668	1023.000000	1023.000000	2046.000000
33.500000	-0.048214	-28.494392	-8.940053	-4.477572	-6.537604	-8.539163	0.000000	-10.000000	0.058333	-7.450000	-35.166668	1023.000000	1023.000000	2046.000000
33.520000	-0.049759	-29.407827	-9.203578	-4.832573	-7.148218	-8.223459	0.000000	-10.000000	0.050000	-7.066667	-37.833332	1023.000000	1023.000000	2046.000000
33.540001	-0.050131	-29.627359	-10.116017	-4.315598	-7.152558	-8.043185	0.000000	-10.000000	0.050000	-6.716667	-40.166668	1023.000000	1023.000000	2046.000000
33.560001	-0.050332	-29.746054	-9.288396	-4.665431	-7.115483	-8.676744	0.000000	-10.000000	0.050000	-6.433333	-42.500000	1023.000000	1023.000000	2046.000000
33.580002	-0.050621	-29.916899	-10.212850	-4.416384	-7.450440	-7.837224	0.000000	-10.000000	0.050000	-6.383334	-44.500000	1023.000000	1023.000000	2046.000000
33.599998	-0.050267	-29.707842	-9.729707	-4.445230	-6.971669	-8.561234	0.000000	-10.000000	0.050000	-6.433333	-46.500000	1023.000000	1023.000000	2046.000000
33.619999	-0.051477	-30.423201	-9.812700	-4.883061	-7.540095	-8.187345	0.000000	-10.000000	0.041667	-6.500000	-48.666668	1023.000000	1023.000000	2046.000000
33.639999	-0.051404	-30.379532	-10.469975	-4.402040	-7.382202	-8.125316	0.000000	-10.000000	0.033333	-6.000000	-51.000000	1023.000000	1023.000000	2046.000000
33.660000	-0.052565	-31.065807	-9.826017	-5.083633	-7.372478	-8.783679	0.000000	-10.000000	0.033333	-5.016667	-53.000000	1023.000000	1023.000000	2046.000000
33.680000	-0.053521	-31.630993	-10.962814	-4.711085	-7.768059	-8.189034	0.000000	-10.000000	0.033333	-3.916667	-54.666668	1023.000000	1023.000000	2046.000000
33.700001	-0.054105	-31.976318	-10.283327	-4.905525	-7.508527	-9.278939	0.000000	-10.000000	0.041667	-2.816667	-55.833332	1023.000000	1023.000000	2046.000000
33.720001	-0.055518	-32.811314	-10.962755	-4.878865	-8.123494	-8.846198	0.000000	-10.000000	0.033333	-2.083333	-56.666668	1023.000000	1023.000000	2046.000000
33.740002	-0.055580	-32.847973	-11.455864	-4.256342	-8.269780	-8.865987	0.000000	-10.000000	0.041667	-1.500000	-57.000000	1023.000000	1023.000000	2046.000000
33.759998	-0.056412	-33.339283	-10.892385	-4.708905	-8.372272	-9.365723	0.000000	-10.000000	0.025000	-1.466667	-57.000000	1023.000000	1023.000000	2046.000000
33.779999	-0.056710	-33.515408	-12.018453	-4.079604	-8.675824	-8.741528	0.000000	-10.000000	0.016667	-1.533333	-57.000000	1023.000000	1023.000000	2046.000000
33.799999	-0.056571	-33.433578	-11.273436	-4.206906	-8.351177	-9.602058	0.000000	-10.000000	0.008333	-1.700000	-57.166668	1023.000000	1023.000000	2046.000000
33.820000	-0.057324	-33.878674	-11.640157	-4.319555	-8.827718	-9.091246	0.000000	-10.000000	0.016667	-1.616667	-57.500000	1023.000000	1023.000000	2046.000000
33.840000	-0.056996	-33.684448	-12.208068	-3.656105	-8.947083	-8.873195	0.000000	-10.000000	0.016667	-1.066667	-57.833332	1023.000000	1023.000000	2046.000000
33.860001	-0.057414	-33.931641	-11.380207	-4.208241	-8.716171	-9.627021	0.000000	-10.000000	0.008333	-0.433333	-58.000000	1023.000000	1023.000000	2046.000000
33.880001	-0.057720	-34.112274	-12.357704	-3.834813	-9.045205	-8.874551	0.000000	-10.000000	0.000000	0.000000	-58.000000	1023.000000	1023.000000	2046.000000
33.900002	-0.057123	-33.759850	-12.023099	-3.632166	-8.802046	-9.302538	0.000000	-10.000000	0.000000	0.000000	-58.000000	1023.000000	1023.000000	2046.000000
33.919998	-0.057942	-34.243580	-11.829406	-4.085758	-9.173955	-9.154461	0.000000	-10.000000	0.000000	0.683333	-58.000000	1023.000000	1023.000000	2046.000000
33.939999	-0.057495	-33.979317	-12.737476	-3.361255	-9.294393	-8.586191	0.000000	-10.000000	0.000000	1.633333	-58.000000	1023.000000	1023.000000	2046.000000
33.959999	-0.057521	-33.994709	-11.720444	-3.925632	-8.940817	-9.407814	0.000000	-10.000000	0.000000	2.966667	-58.000000	1023.000000	1023.000000	2046.000000
33.980000	-0.057406	-33.926754	-12.590374	-3.623016	-9.288446	-8.424915	0.000000	-10.000000	-0.016667	3.933333	-58.000000	1023.000000	1023.000000	2046.000000
34.000000	-0.056656	-33.483822	-11.739172	-3.814172	-8.665854	-9.264626	0.000000	-10.000000	-0.033333	5.033333	-58.000000	1023.000000	1023.000000	2046.000000
34.020000	-0.056779	-33.556595	-11.909404	-4.051858	-9.067452	-8.527882	0.000000	-10.000000	-0.050000	6.383334	-58.000000	1023.000000	1023.000000	2046.000000
34.040001	-0.055400	-32.741634	-11.619858	-3.775329	-8.698879	-8.647568	0.000000	-10.000000	-0.058333	8.050000	-58.000000	1023.000000	1023.000000	2046.000000
34.060001	-0.055676	-32.904545	-11.023799	-4.475735	-8.806041	-8.598969	0.000000	-10.000000	-0.083333	10.000000	-58.000000	1023.000000	1023.000000	2046.000000
34.080002	-0.054249	-32.060894	-11.367455	-3.928525	-8.632463	-8.132450	0.000000	-10.000000	-0.116667	11.750000	-58.000000	1023.000000	1023.000000	2046.000000
34.099998	-0.054297	-32.089474	-10.185134	-4.825570	-8.340500	-8.738270	0.000000	-10.000000	-0.158333	13.416667	-58.000000	1023.000000	1023.000000	2046.000000
34.119999	-0.053580	-31.665901	-10.971774	-4.359301	-8.507191	-7.827634	0.000000	-10.000000	-0.208333	15.233334	-30.666666	1023.000000	1023.000000	2046.000000
34.139999	-0.053560	-31.653864	-9.698606	-5.103984	-8.122078	-8.729197	0.000000	-10.000000	-0.250000	17.299999	-1.833333	1023.000000	1023.000000	2046.000000
34.160000	-0.053194	-31.437906	-10.507973	-4.823731	-8.416234	-7.689969	0.000000	-10.000000	-0.291667	19.066668	29.000000	1023.000000	1023.000000	2046.000000
34.180000	-0.052895	-31.260672	-9.400365	-5.394611	-7.860673	-8.605023	0.000000	-10.000000	-0.325000	20.716667	34.833332	1023.000000	1023.000000	2046.000000
34.200001	-0.052687	-31.138292	-9.832755	-5.377228	-8.206051	-7.722258	0.000000	-10.000000	-0.358333	22.100000	41.333332	1023.000000	1023.000000	2046.000000
34.220001	-0.051476	-30.422136	-9.270318	-5.320194	-7.729165	-8.102460	0.000000	-10.000000	-0.383333	23.600000	48.500000	1023.000000	1023.000000	2046.000000
34.240002	-0.051640	-30.518999	-9.067721	-5.749750	-7.960259	-7.741269	0.000000	-10.000000	-0.400000	24.566668	56.000000	1023.000000	1023.000000	2046.000000
34.259998	-0.050150	-29.638409	-9.317737	-5.138576	-7.870877	-7.311220	0.000000	-10.000000	-0.425000	25.300001	64.166664	1023.000000	1023.000000	2046.000000
34.279999	-0.050017	-29.560337	-8.242453	-5.910567	-7.561392	-7.845924	0.000000	-10.000000	-0.441667	25.900002	72.500000	1023.000000	1023.000000	2046.000000
34.299999	-0.048698	-28.780283	-9.118048	-5.136863	-7.676629	-6.848743	0.000000	-10.000000	-0.466667	26.483334	81.166664	1023.000000	1023.000000	2046.000000
34.320000	-0.047454	-28.045553	-7.959614	-5.451945	-7.077900	-7.556094	0.000000	-10.000000	-0.491667	26.933334	90.000000	1023.000000	1023.000000	2046.000000
34.340000	-0.046753	-27.631029	-8.123313	-5.409349	-7.189277	-6.909090	0.000000	-10.000000	-0.508333	27.150002	99.000000	1023.000000	1023.000000	2046.000000
34.360001	-0.045025	-26.609829	-8.211188	-4.768188	-7.207249	-6.423205	0.000000	-10.000000	-0.508333	27.500000	108.000000	1023.000000	1023.000000	2046.000000
34.380001	-0.044574	-26.343012	-7.040996	-5.561403	-6.739755	-7.000859	0.000000	-10.000000	-0.525000	27.833334	117.000000	1023.000000	1023.000000	2046.000000
34.400002	-0.042972	-25.396339	-7.942173	-4.711935	-6.816769	-5.925464	0.000000	-10.000000	-0.541667	28.500000	126.166664	1023.000000	1023.000000	2046.000000
34.419998	-0.041870	-24.745419	-6.664457	-5.137627	-6.273608	-6.669725	0.000000	-10.000000	-0.566667	28.816668	135.666672	1023.000000	1023.000000	2046.000000
34.439999	-0.040683	-24.043816	-7.219847	-4.704915	-6.402003	-5.717052	0.000000	-10.000000	-0.583333	29.333334	145.166672	1023.000000	1023.000000	2046.000000
34.459999	-0.038965	-23.028563	-6.433717	-4.637810	-5.953023	-6.004013	0.000000	-10.000000	-0.600000	29.633333	154.833328	1023.000000	1023.000000	2046.000000
34.480000	-0.038334	-22.655176	-6.309309	-4.799567	-5.935776	-5.610523	0.000000	-10.000000	-0.616667	29.916666	164.500000	1023.000000	1023.000000	2046.000000
34.500000	-0.036157	-21.368658	-6.300290	-4.136002	-5.795629	-5.136737	0.000000	-10.000000	-0.633333	30.016666	174.500000	1023.000000	1023.000000	2046.000000
34.520000	-0.035711	-21.105251	-5.472006	-4.739841	-5.535875	-5.357528	0.000000	-10.000000	-0.633333	30.100000	184.500000	1023.000000	1023.000000	2046.000000
34.540001	-0.033510	-19.804466	-6.154634	-3.741959	-5.560028	-4.347845	0.000000	-10.000000	-0.625000	30.350000	194.500000	1023.000000	1023.000000	2046.000000
34.560001	-0.032767	-19.365099	-4.801847	-4.487090	-5.056700	-5.019463	0.000000	-10.000000	-0.608333	30.466667	204.500000	1023.000000	1023.000000	2046.000000
34.580002	-0.030987	-18.313543	-5.666010	-3.652677	-5.013014	-3.981843	0.000000	-10.000000	-0.625000	30.466667	214.833328	1023.000000	1023.000000	2046.000000
34.599998	-0.029587	-17.486044	-4.456983	-3.940566	-4.530396	-4.558099	0.000000	-10.000000	-0.650000	30.533333	225.166672	1023.000000	1023.000000	2046.000000
34.619999	-0.028331	-16.743526	-4.836593	-3.616992	-4.596807	-3.693135	0.000000	-10.000000	-0.658333	30.716667	235.500000	1023.000000	1023.000000	2046.000000
34.639999	-0.026433	-15.622102	-4.370268	-3.250366	-4.356825	-3.644643	0.000000	-10.000000	-0.650000	30.983334	245.500000	1023.000000	1023.000000	2046.000000
34.660000	-0.025877	-15.293549	-3.697000	-3.776093	-4.204057	-3.616399	0.000000	-10.000000	-0.641667	31.083334	255.833328	1023.000000	1023.000000	2046.000000
34.680000	-0.023884	-14.115706	-4.475367	-2.736744	-4.254486	-2.649110	0.000000	-10.000000	-0.625000	31.216667	266.166656	1023.000000	1023.000000	2046.000000
34.700001	-0.022784	-13.465365	-3.107053	-3.273408	-3.697908	-3.386997	0.000000	-10.000000	-0.616667	31.033333	276.666656	1023.000000	1023.000000	2046.000000
34.720001	-0.021519	-12.717498	-3.558396	-2.909773	-3.589490	-2.659839	0.000000	-10.000000	-0.600000	30.833334	287.000000	1023.000000	1023.000000	2046.000000
34.740002	-0.019580	-11.571922	-3.404859	-2.339815	-3.566231	-2.261018	0.000000	-10.000000	-0.600000	30.500000	297.333344	1023.000000	1023.000000	2046.000000
34.759998	-0.019108	-11.292606	-2.360183	-3.053416	-3.375938	-2.503069	0.000000	-10.000000	-0.600000	30.466667	307.500000	1023.000000	1023.000000	2046.000000
34.779999	-0.017178	-10.152227	-3.404842	-1.976576	-3.317476	-1.453333	0.000000	-10.000000	-0.600000	30.416666	317.500000	1023.000000	1023.000000	2046.000000
34.799999	-0.016361	-9.669468	-1.944159	-2.614218	-2.909213	-2.201879	0.000000	-10.000000	-0.600000	30.266666	327.666656	1023.000000	1023.000000	2046.000000
34.820000	-0.014935	-8.826883	-2.861576	-1.905770	-2.941277	-1.118261	0.000000	-10.000000	-0.600000	29.983334	338.000000	1023.000000	1023.000000	2046.000000
34.840000	-0.013794	-8.152007	-1.752465	-2.131922	-2.492396	-1.775224	0.000000	-10.000000	-0.600000	29.883333	348.000000	1023.000000	1023.000000	2046.000000
34.860001	-0.013287	-7.852370	-2.236395	-1.970649	-2.659733	-0.985594	0.000000	-10.000000	-0.608333	29.816668	357.833344	1023.000000	1023.000000	2046.000000
34.880001	-0.012487	-7.379823	-1.898798	-1.748775	-2.346775	-1.385475	0.000000	-10.000000	-0.608333	29.766666	367.500000	1023.000000	1023.000000	2046.000000
34.900002	-0.013344	-7.886329	-1.847999	-2.268937	-2.574746	-1.194646	0.000000	-10.000000	-0.616667	29.716667	377.500000	1023.000000	1023.000000	2046.000000
34.919998	-0.012361	-7.305151	-2.413009	-1.431271	-2.548926	-0.911944	0.000000	-10.000000	-0.600000	29.666668	387.500000	1023.000000	1023.000000	2046.000000
34.939999	-0.012699	-7.505228	-1.452716	-2.311644	-2.494503	-1.246365	0.000000	-10.000000	-0.600000	29.583334	397.500000	1023.000000	1023.000000	2046.000000
34.959999	-0.011056	-6.533969	-2.563736	-1.158733	-2.535432	-0.276068	0.000000	-10.000000	-0.575000	29.133333	407.500000	1023.000000	1023.000000	2046.000000
34.980000	-0.010006	-5.913795	-1.059341	-1.859732	-2.164589	-0.830132	0.000000	-10.000000	-0.566667	28.866667	417.500000	1023.000000	1023.000000	2046.000000
35.000000	-0.008301	-4.905837	-2.081988	-1.002546	-2.184495	0.363191	0.000000	-10.000000	-0.533333	28.400000	427.166656	1023.000000	1023.000000	2046.000000
35.020000	-0.007512	-4.439525	-0.981100	-1.456177	-1.678681	-0.323567	0.000000	-10.000000	-0.516667	27.833334	436.833344	1023.000000	1023.000000	2046.000000
35.040001	-0.007228	-4.271765	-1.548630	-1.348637	-1.848148	0.473650	0.000000	-10.000000	-0.516667	27.383333	446.166656	1023.000000	1023.000000	2046.000000
35.060001	-0.006175	-3.649708	-1.327502	-1.072546	-1.498334	0.248674	0.000000	-10.000000	-0.516667	27.233334	455.500000	1023.000000	1023.000000	2046.000000
35.080002	-0.007119	-4.207049	-0.756261	-1.941504	-1.667478	0.158195	0.000000	-10.000000	-0.508333	27.466667	464.500000	1023.000000	1023.000000	2046.000000
35.099998	-0.006171	-3.646899	-1.969374	-0.848887	-1.657850	0.829213	0.000000	-10.000000	-0.466667	27.033333	473.500000	1023.000000	1023.000000	2046.000000
35.119999	-0.006338	-3.745856	-0.818343	-1.384927	-1.578226	0.035641	0.000000	-10.000000	-0.466667	26.650000	482.500000	1023.000000	1023.000000	2046.000000
35.139999	-0.006353	-3.754547	-1.482245	-1.126290	-1.869351	0.723339	0.000000	-10.000000	-0.458333	25.966667	491.500000	1023.000000	1023.000000	2046.000000
35.160000	-0.004829	-2.853750	-1.646101	-0.396890	-1.627277	0.816519	0.000000	-10.000000	-0.458333	25.950001	500.333344	1023.000000	1023.000000	2046.000000
35.180000	-0.005219	-3.084615	-0.929032	-1.057364	-1.897881	0.799662	0.000000	-10.000000	-0.441667	26.016668	509.000000	1023.000000	1023.000000	2046.000000
35.200001	-0.003390	-2.003518	-2.138851	0.169930	-1.734117	1.699520	0.000000	-10.000000	-0.425000	26.183334	517.666687	1023.000000	1023.000000	2046.000000
35.220001	-0.003128	-1.848757	-0.836711	-0.391134	-1.599405	0.978493	0.000000	-10.000000	-0.425000	26.116667	526.333313	1023.000000	1023.000000	2046.000000
35.240002	-0.002031	-1.200271	-1.947849	0.382068	-1.612802	1.978312	0.000000	-10.000000	-0.416667	25.816668	535.166687	1023.000000	1023.000000	2046.000000
35.259998	-0.000644	-0.380534	-1.349437	0.636582	-1.359241	1.691562	0.000000	-10.000000	-0.433333	25.683334	543.666687	1023.000000	1023.000000	2046.000000
35.279999	-0.000859	-0.507638	-1.062321	0.206563	-1.683348	2.031469	0.000000	-10.000000	-0.441667	25.650000	552.333313	1023.000000	1023.000000	2046.000000
35.299999	0.000907	0.536060	-2.190270	1.442499	-1.531716	2.815548	0.000000	-10.000000	-0.450000	25.650000	560.833313	1023.000000	1023.000000	2046.000000
35.320000	0.001361	0.804128	-0.887697	0.929891	-1.448357	2.210292	0.000000	-10.000000	-0.450000	25.550001	569.500000	1023.000000	1023.000000	2046.000000
35.340000	0.002271	1.342393	-1.800809	1.498727	-1.530564	3.175040	0.000000	-10.000000	-0.433333	25.333334	578.000000	1023.000000	1023.000000	2046.000000
35.360001	0.004250	2.511532	-1.676076	2.175415	-1.216664	3.228858	0.000000	-10.000000	-0.400000	24.850000	586.500000	1023.000000	1023.000000	2046.000000
35.380001	0.004314	2.549502	-0.660968	1.409135	-1.509068	3.310403	0.000000	-10.000000	-0.350000	24.050001	594.833313	1023.000000	1023.000000	2046.000000
35.400002	0.006484	3.831899	-1.775473	2.552828	-1.140503	4.195046	0.000000	-10.000000	-0.300000	22.766666	603.000000	1023.000000	1023.000000	2046.000000
35.419998	0.007999	4.727213	-0.478890	2.382645	-0.777335	3.600793	0.000000	-10.000000	-0.283333	21.650000	610.833313	1023.000000	1023.000000	2046.000000
35.439999	0.008898	5.258900	-0.582682	2.448477	-1.177789	4.570894	0.000000	-10.000000	-0.250000	20.733334	618.333313	1023.000000	1023.000000	2046.000000
35.459999	0.011378	6.724183	-0.291254	3.057121	-0.361076	4.319392	0.000000	-10.000000	-0.225000	19.616667	625.500000	1023.000000	1023.000000	2046.000000
35.480000	0.011558	6.830799	0.685255	2.280429	-0.911240	4.776355	0.000000	-10.000000	-0.166667	18.283333	632.166687	1023.000000	1023.000000	2046.000000
35.500000	0.013565	8.017204	0.009624	3.205395	-0.303935	5.106121	0.000000	-10.000000	-0.125000	16.616667	638.500000	1023.000000	1023.000000	2046.000000
35.520000	0.013141	7.766310	1.573535	2.112077	-0.502720	4.583418	0.000000	-10.000000	-0.091667	14.900000	644.333313	1023.000000	1023.000000	2046.000000
35.540001	0.013619	8.048621	0.458052	2.696692	-0.399679	5.293556	0.000000	-10.000000	-0.058333	12.833333	649.666687	1023.000000	1023.000000	2046.000000
35.560001	0.013886	8.206773	1.561930	2.241458	-0.109017	4.512401	0.000000	-10.000000	-0.033333	10.100000	654.333313	1023.000000	1023.000000	2046.000000
35.580002	0.012864	7.602659	1.387049	1.766382	-0.641517	5.090745	0.000000	-10.000000	0.008333	6.883333	658.166687	1023.000000	1023.000000	2046.000000
35.599998	0.013631	8.055649	0.970342	2.358190	-0.091034	4.818151	0.000000	-10.000000	0.033333	2.466667	661.000000	1023.000000	1023.000000	2046.000000
35.619999	0.012109	7.156342	2.056364	1.201274	-0.625443	4.524147	0.000000	-10.000000	0.050000	-1.316667	662.500000	1023.000000	1023.000000	2046.000000
35.639999	0.012492	7.382741	0.714083	1.951773	-0.234647	4.951533	0.000000	-10.000000	0.066667	-5.200000	663.000000	1023.000000	1023.000000	2046.000000
35.660000	0.011698	6.913729	1.959488	1.197274	-0.332571	4.089538	0.000000	-10.000000	0.091667	-8.366667	663.000000	1023.000000	1023.000000	2046.000000
35.680000	0.010975	6.486285	0.934297	1.341841	-0.411904	4.622050	0.000000	-10.000000	0.150000	-11.833333	663.000000	1023.000000	1023.000000	2046.000000
35.700001	0.011071	6.542894	1.649320	1.182915	0.025384	3.685276	0.000000	-10.000000	0.200000	-14.583334	663.000000	1023.000000	1023.000000	2046.000000
35.720001	0.009552	5.645453	1.462214	0.680121	-0.679792	4.182910	0.000000	-10.000000	0.241667	-16.466667	659.500000	1023.000000	1023.000000	2046.000000
35.740002	0.010042	5.934600	1.180430	1.173176	0.022409	3.558585	0.000000	-10.000000	0.275000	-18.133333	651.000000	1023.000000	1023.000000	2046.000000
35.759998	0.008084	4.777905	1.986709	0.077694	-0.691114	3.404616	0.000000	-10.000000	0.308333	-19.400000	640.166687	1023.000000	1023.000000	2046.000000
35.779999	0.008440	4.987874	0.820247	0.894003	-0.099619	3.373243	0.000000	-10.000000	0.358333	-20.666666	630.500000	1023.000000	1023.000000	2046.000000
35.799999	0.006841	4.042795	2.161953	-0.171104	-0.468402	2.520347	0.000000	-10.000000	0.383333	-21.566668	623.500000	1023.000000	1023.000000	2046.000000
35.820000	0.006359	3.758251	0.842193	0.320759	-0.189345	2.784644	0.000000	-10.000000	0.408333	-22.416666	616.333313	1023.000000	1023.000000	2046.000000
35.840000	0.005795	3.424730	1.963489	-0.177007	-0.065247	1.703494	0.000000	-10.000000	0.425000	-23.183334	608.833313	1023.000000	1023.000000	2046.000000
35.860001	0.004441	2.624798	1.357164	-0.376616	-0.302229	1.946479	0.000000	-10.000000	0.458333	-23.900000	601.000000	1023.000000	1023.000000	2046.000000
35.880001	0.004646	2.746029	1.268176	-0.004818	0.271102	1.211569	0.000000	-10.000000	0.483333	-24.516666	593.000000	1023.000000	1023.000000	2046.000000
35.900002	0.002549	1.506463	2.189432	-1.185911	-0.350831	0.853773	0.000000	-10.000000	0.508333	-25.133333	585.000000	1023.000000	1023.000000	2046.000000
35.919998	0.002438	1.441107	0.906348	-0.470898	0.207167	0.798490	0.000000	-10.000000	0.516667	-25.550001	576.666687	1023.000000	1023.000000	2046.000000
35.939999	0.001595	0.942509	2.020721	-1.086281	0.203563	-0.195494	0.000000	-10.000000	0.525000	-26.183334	568.166687	1023.000000	1023.000000	2046.000000
35.959999	0.000175	0.103634	1.546402	-1.367114	-0.078410	0.002757	0.000000	-10.000000	0.541667	-26.483334	559.333313	1023.000000	1023.000000	2046.000000
35.980000	0.000459	0.271362	1.096837	-0.804288	0.426440	-0.447626	0.000000	-10.000000	0.558333	-26.850000	550.500000	1023.000000	1023.000000	2046.000000
36.000000	-0.001399	-0.826830	2.205775	-1.882012	-0.003110	-1.147484	0.000000	-10.000000	0.566667	-26.850000	541.500000	1023.000000	1023.000000	2046.000000
36.020000	-0.002175	-1.285517	1.117950	-1.591373	0.168411	-0.980505	0.000000	-10.000000	0.558333	-27.083334	532.500000	1023.000000	1023.000000	2046.000000
36.040001	-0.001927	-1.138987	1.379803	-1.407607	0.623241	-1.734424	0.000000	-10.000000	0.550000	-27.233334	523.500000	1023.000000	1023.000000	2046.000000
36.060001	-0.004117	-2.433409	1.927909	-2.433500	-0.124269	-1.803549	0.000000	-10.000000	0.550000	-27.366667	514.500000	1023.000000	1023.000000	2046.000000
36.080002	-0.003743	-2.212058	0.770700	-1.569164	0.404017	-1.817611	0.000000	-10.000000	0.575000	-27.600000	505.500000	1023.000000	1023.000000	2046.000000
36.099998	-0.004877	-2.882378	1.936110	-2.346586	0.117501	-2.589403	0.000000	-10.000000	0.600000	-27.783335	496.333344	1023.000000	1023.000000	2046.000000
36.119999	-0.005943	-3.512582	1.008066	-2.235333	0.069185	-2.354500	0.000000	-10.000000	0.633333	-27.933334	487.000000	1023.000000	1023.000000	2046.000000
36.139999	-0.005561	-3.286748	1.002154	-1.879750	0.465173	-2.874325	0.000000	-10.000000	0.633333	-28.066668	477.666656	1023.000000	1023.000000	2046.000000
36.160000	-0.007559	-4.467635	1.742773	-2.898009	-0.298981	-3.013418	0.000000	-10.000000	0.641667	-28.100000	468.166656	1023.000000	1023.000000	2046.000000
36.180000	-0.007972	-4.711219	0.244119	-2.108532	0.003340	-2.850145	0.000000	-10.000000	0.641667	-28.316668	458.833344	1023.000000	1023.000000	2046.000000
36.200001	-0.008764	-5.179447	0.747315	-2.320347	0.028242	-3.634657	0.000000	-10.000000	0.650000	-28.133333	449.333344	1023.000000	1023.000000	2046.000000
36.220001	-0.010974	-6.485476	0.337064	-2.794781	-0.592643	-3.435117	0.000000	-10.000000	0.641667	-28.166666	440.000000	1023.000000	1023.000000	2046.000000
36.240002	-0.010752	-6.354474	-0.355517	-2.080928	-0.197611	-3.720418	0.000000	-10.000000	0.633333	-27.983334	430.666656	1023.000000	1023.000000	2046.000000
36.259998	-0.013022	-7.695877	0.543449	-3.157114	-0.913346	-4.168866	0.000000	-10.000000	0.633333	-27.833334	421.333344	1023.000000	1023.000000	2046.000000
36.279999	-0.012524	-7.401558	-0.799743	-2.298390	-0.572851	-3.730574	0.000000	-10.000000	0.641667	-27.800001	412.000000	1023.000000	1023.000000	2046.000000
36.299999	-0.013263	-7.838415	0.115199	-2.850643	-0.737063	-4.365908	0.000000	-10.000000	0.641667	-27.700001	402.666656	1023.000000	1023.000000	2046.000000
36.320000	-0.014958	-8.839942	-0.876804	-2.909650	-0.874253	-4.179235	0.000000	-10.000000	0.641667	-27.766668	393.333344	1023.000000	1023.000000	2046.000000
36.340000	-0.015263	-9.020653	-0.676238	-2.866099	-0.591847	-4.886469	0.000000	-10.000000	0.591667	-27.450001	384.166656	1023.000000	1023.000000	2046.000000
36.360001	-0.017930	-10.596513	-0.784884	-3.655333	-1.282540	-4.873756	0.000000	-10.000000	0.566667	-27.100000	375.000000	1023.000000	1023.000000	2046.000000
36.380001	-0.018049	-10.666710	-1.568023	-3.010213	-0.890750	-5.197724	0.000000	-10.000000	0.525000	-26.683334	366.000000	1023.000000	1023.000000	2046.000000
36.400002	-0.020887	-12.344172	-1.020813	-3.968034	-1.813422	-5.541904	0.000000	-10.000000	0.525000	-26.116667	357.000000	1023.000000	1023.000000	2046.000000
36.419998	-0.021171	-12.512044	-2.329924	-2.970266	-1.559489	-5.652365	0.000000	-10.000000	0.508333	-25.750000	351.000000	1023.000000	1023.000000	2046.000000
36.439999	-0.023354	-13.801970	-1.606278	-3.673447	-2.285408	-6.236837	0.000000	-10.000000	0.500000	-25.183332	342.333344	1023.000000	1023.000000	2046.000000
36.459999	-0.023818	-14.076296	-3.063012	-2.814506	-2.201517	-5.997261	0.000000	-10.000000	0.491667	-24.799999	334.000000	1023.000000	1023.000000	2046.000000
36.480000	-0.024653	-14.569860	-2.245033	-3.185120	-2.570230	-6.569478	0.000000	-10.000000	0.475000	-24.400000	323.000000	1023.000000	1023.000000	2046.000000
36.500000	-0.025767	-15.228344	-3.388798	-2.814999	-2.667902	-6.356645	0.000000	-10.000000	0.458333	-24.000000	315.000000	1023.000000	1023.000000	2046.000000
36.520000	-0.025816	-15.257366	-2.985457	-2.768270	-2.726470	-6.777168	0.000000	-10.000000	0.441667	-23.583334	307.000000	1023.000000	1023.000000	2046.000000
36.540001	-0.027576	-16.297487	-3.515978	-2.953608	-3.200888	-6.627014	0.000000	-10.000000	0.425000	-23.366667	299.000000	1023.000000	1023.000000	2046.000000
36.560001	-0.027133	-16.035814	-3.659649	-2.478654	-2.936001	-6.961510	0.000000	-10.000000	0.408333	-23.050001	291.166656	1023.000000	1023.000000	2046.000000
36.580002	-0.029213	-17.265160	-3.751220	-3.036442	-3.615232	-6.862266	0.000000	-10.000000	0.400000	-22.916668	286.000000	1023.000000	1023.000000	2046.000000
36.599998	-0.028555	-16.875948	-4.419588	-2.279957	-3.281854	-6.894548	0.000000	-10.000000	0.383333	-22.433334	278.500000	1023.000000	1023.000000	2046.000000
36.619999	-0.030546	-18.052916	-3.901609	-3.082063	-3.908909	-7.160335	0.000000	-10.000000	0.375000	-22.216667	271.000000	1023.000000	1023.000000	2046.000000
36.639999	-0.030192	-17.843376	-5.066534	-2.254826	-3.638909	-6.883108	0.000000	-10.000000	0.366667	-21.933334	261.166656	1023.000000	1023.000000	2046.000000
36.660000	-0.031522	-18.629700	-4.328671	-2.929298	-4.115022	-7.256708	0.000000	-10.000000	0.366667	-21.650000	253.833328	1023.000000	1023.000000	2046.000000
36.680000	-0.031513	-18.624441	-5.518305	-2.366432	-3.877280	-6.862425	0.000000	-10.000000	0.366667	-21.333334	246.666672	1023.000000	1023.000000	2046.000000
36.700001	-0.031533	-18.635906	-4.648743	-2.776384	-4.026886	-7.183893	0.000000	-10.000000	0.358333	-21.283333	239.500000	1023.000000	1023.000000	2046.000000
36.720001	-0.032530	-19.225294	-5.295365	-2.834001	-4.115779	-6.980149	0.000000	-10.000000	0.358333	-21.300001	232.333328	1023.000000	1023.000000	2046.000000
36.740002	-0.031502	-18.617941	-4.952879	-2.600728	-3.862936	-7.201399	0.000000	-10.000000	0.350000	-21.266666	225.166672	1023.000000	1023.000000	2046.000000
36.759998	-0.032976	-19.488899	-4.591731	-3.379435	-4.327795	-7.189939	0.000000	-10.000000	0.350000	-20.800001	218.000000	1023.000000	1023.000000	2046.000000
36.779999	-0.032081	-18.959948	-5.271580	-2.732136	-3.964457	-6.991774	0.000000	-10.000000	0.341667	-20.283333	211.166672	1023.000000	1023.000000	2046.000000
36.799999	-0.032572	-19.249931	-4.214361	-3.508390	-4.167854	-7.359327	0.000000	-10.000000	0.325000	-19.866667	204.333328	1023.000000	1023.000000	2046.000000
36.820000	-0.033517	-19.808540	-5.022122	-3.455002	-4.107819	-7.223597	0.000000	-10.000000	0.308333	-19.683332	199.833328	1023.000000	1023.000000	2046.000000
36.840000	-0.032996	-19.500921	-4.536476	-3.549103	-3.986879	-7.428465	0.000000	-10.000000	0.283333	-19.383333	195.500000	1023.000000	1023.000000	2046.000000
36.860001	-0.035287	-20.854874	-4.302004	-4.513065	-4.506710	-7.533094	0.000000	-10.000000	0.266667	-18.650000	189.333328	1023.000000	1023.000000	2046.000000
36.880001	-0.035388	-20.914083	-5.229073	-4.024980	-4.319138	-7.340893	0.000000	-10.000000	0.250000	-17.916668	183.166672	1023.000000	1023.000000	2046.000000
36.900002	-0.035932	-21.235847	-4.365750	-4.634722	-4.457047	-7.778329	0.000000	-10.000000	0.233333	-17.083334	175.166672	1023.000000	1023.000000	2046.000000
36.919998	-0.037536	-22.183786	-5.119126	-4.811216	-4.580788	-7.672656	0.000000	-10.000000	0.216667	-16.550001	169.500000	1023.000000	1023.000000	2046.000000
36.939999	-0.036735	-21.710588	-4.941442	-4.548140	-4.450195	-7.770811	0.000000	-10.000000	0.200000	-15.850000	162.000000	1023.000000	1023.000000	2046.000000
36.959999	-0.038461	-22.730568	-4.542700	-5.404159	-4.926404	-7.857306	0.000000	-10.000000	0.200000	-15.516667	158.333328	1023.000000	1023.000000	2046.000000
36.980000	-0.038611	-22.819368	-5.530295	-4.841091	-4.721915	-7.726066	0.000000	-10.000000	0.191667	-15.266667	153.166672	1023.000000	1023.000000	2046.000000
37.000000	-0.038139	-22.540115	-4.718798	-5.029084	-4.729285	-8.062947	0.000000	-10.000000	0.191667	-15.083334	148.166672	1023.000000	1023.000000	2046.000000
37.020000	-0.039650	-23.433012	-5.170183	-5.341676	-4.987529	-7.933624	0.000000	-10.000000	0.183333	-14.650001	141.500000	1023.000000	1023.000000	2046.000000
37.040001	-0.038689	-22.864971	-5.503498	-4.717240	-4.870985	-7.773247	0.000000	-10.000000	0.183333	-14.300000	138.166672	1023.000000	1023.000000	2046.000000
37.060001	-0.039590	-23.397648	-4.790620	-5.393784	-5.167309	-8.045934	0.000000	-10.000000	0.175000	-13.900001	135.000000	1023.000000	1023.000000	2046.000000
37.080002	-0.040106	-23.702682	-5.751713	-5.056905	-4.956128	-7.937937	0.000000	-10.000000	0.158333	-13.450000	130.500000	1023.000000	1023.000000	2046.000000
37.099998	-0.038917	-23.000191	-5.226309	-4.885886	-4.870165	-8.017831	0.000000	-10.000000	0.141667	-13.000000	126.000000	1023.000000	1023.000000	2046.000000
37.119999	-0.040468	-23.916315	-5.190093	-5.495680	-5.219783	-8.010759	0.000000	-10.000000	0.116667	-12.550000	120.333336	1023.000000	1023.000000	2046.000000
37.139999	-0.040100	-23.699360	-5.956307	-4.826595	-5.104990	-7.811468	0.000000	-10.000000	0.108333	-12.400000	117.666664	1023.000000	1023.000000	2046.000000
37.160000	-0.039735	-23.483240	-5.086859	-5.155436	-5.098145	-8.142799	0.000000	-10.000000	0.100000	-12.066667	112.000000	1023.000000	1023.000000	2046.000000
37.180000	-0.041078	-24.276855	-5.734291	-5.305762	-5.213820	-8.022983	0.000000	-10.000000	0.100000	-11.800000	108.000000	1023.000000	1023.000000	2046.000000
37.200001	-0.040057	-23.673500	-5.914781	-4.732307	-5.213930	-7.812481	0.000000	-10.000000	0.100000	-11.583333	102.666664	1023.000000	1023.000000	2046.000000
37.220001	-0.040742	-24.078514	-5.282579	-5.324947	-5.392169	-8.078819	0.000000	-10.000000	0.100000	-11.550000	100.333336	1023.000000	1023.000000	2046.000000
37.240002	-0.041405	-24.470596	-6.253551	-5.031536	-5.195683	-7.989826	0.000000	-10.000000	0.100000	-11.533334	97.666664	1023.000000	1023.000000	2046.000000
37.259998	-0.040299	-23.816870	-5.657887	-4.832804	-5.239193	-8.086987	0.000000	-10.000000	0.100000	-11.316667	93.666664	1023.000000	1023.000000	2046.000000
37.279999	-0.041768	-24.685127	-5.880777	-5.356844	-5.456068	-7.991436	0.000000	-10.000000	0.091667	-11.083334	88.500000	1023.000000	1023.000000	2046.000000
37.299999	-0.040972	-24.214405	-6.405811	-4.583115	-5.421260	-7.804219	0.000000	-10.000000	0.083333	-10.916667	84.666664	1023.000000	1023.000000	2046.000000
37.320000	-0.041276	-24.394344	-5.627045	-5.143004	-5.535764	-8.088531	0.000000	-10.000000	0.083333	-10.800000	82.333336	1023.000000	1023.000000	2046.000000
37.340000	-0.042141	-24.905058	-6.597248	-4.961965	-5.440040	-7.905806	0.000000	-10.000000	0.091667	-10.516667	80.000000	1023.000000	1023.000000	2046.000000
37.360001	-0.040991	-24.225693	-6.364375	-4.499555	-5.499833	-7.861931	0.000000	-10.000000	0.083333	-9.916667	75.500000	1023.000000	1023.000000	2046.000000
37.380001	-0.042073	-24.864925	-6.005441	-5.176639	-5.714946	-7.967898	0.000000	-10.000000	0.066667	-9.416667	72.166664	1023.000000	1023.000000	2046.000000
37.400002	-0.042438	-25.081104	-7.026622	-4.694988	-5.524473	-7.835020	0.000000	-10.000000	0.058333	-9.016667	68.833336	1023.000000	1023.000000	2046.000000
37.419998	-0.041454	-24.499218	-6.333177	-4.561821	-5.590440	-8.013781	0.000000	-10.000000	0.058333	-8.750000	65.833336	1023.000000	1023.000000	2046.000000
37.439999	-0.042930	-25.371412	-6.681225	-5.071583	-5.796961	-7.821643	0.000000	-10.000000	0.058333	-8.416667	61.833332	1023.000000	1023.000000	2046.000000
37.459999	-0.042176	-24.926079	-7.122861	-4.325673	-5.804821	-7.672725	0.000000	-10.000000	0.050000	-8.166667	59.000000	1023.000000	1023.000000	2046.000000
37.480000	-0.042536	-25.138655	-6.461556	-4.828666	-5.934053	-7.914381	0.000000	-10.000000	0.066667	-7.950000	57.166668	1023.000000	1023.000000	2046.000000
37.500000	-0.043417	-25.659552	-7.513571	-4.592112	-5.767714	-7.786155	0.000000	-10.000000	0.066667	-7.750000	55.333332	1023.000000	1023.000000	2046.000000
37.520000	-0.042224	-24.954498	-6.858694	-4.350208	-5.816629	-7.928967	0.000000	-10.000000	0.066667	-7.500000	52.833332	1023.000000	1023.000000	2046.000000
37.540001	-0.043618	-25.778492	-7.078565	-4.901857	-5.993654	-7.804416	0.000000	-10.000000	0.050000	-7.333333	49.500000	1023.000000	1023.000000	2046.000000
37.560001	-0.043296	-25.588207	-7.752221	-4.226969	-5.995297	-7.613720	0.000000	-10.000000	0.050000	-7.216667	47.166668	1023.000000	1023.000000	2046.000000
37.580002	-0.043036	-25.434196	-6.935656	-4.544932	-6.082239	-7.871369	0.000000	-10.000000	0.050000	-7.016667	43.833332	1023.000000	1023.000000	2046.000000
37.599998	-0.044270	-26.163582	-7.907335	-4.580505	-6.018580	-7.657162	0.000000	-10.000000	0.050000	-6.883333	42.166668	1023.000000	1023.000000	2046.000000
37.619999	-0.043397	-25.647722	-7.698380	-4.086866	-6.103168	-7.759309	0.000000	-10.000000	0.050000	-6.766667	39.833332	1023.000000	1023.000000	2046.000000
37.639999	-0.044498	-26.298199	-7.404279	-4.735949	-6.314478	-7.843492	0.000000	-10.000000	0.058333	-6.783333	38.500000	1023.000000	1023.000000	2046.000000
37.660000	-0.046131	-27.263365	-8.719510	-4.425154	-6.317966	-7.800734	0.000000	-10.000000	0.066667	-6.700000	36.166668	1023.000000	1023.000000	2046.000000
37.680000	-0.046240	-27.328060	-8.239602	-4.388358	-6.449910	-8.250191	0.000000	-10.000000	0.066667	-6.566667	33.833332	1023.000000	1023.000000	2046.000000
37.700001	-0.048471	-28.646124	-8.782217	-4.935076	-6.746431	-8.182400	0.000000	-10.000000	0.050000	-6.266667	31.500000	1023.000000	1023.000000	2046.000000
37.720001	-0.048632	-28.741665	-9.505877	-4.252620	-6.888948	-8.094220	0.000000	-10.000000	0.041667	-5.916667	29.500000	1023.000000	1023.000000	2046.000000
37.740002	-0.048846	-28.867741	-8.762587	-4.679047	-7.054967	-8.371140	0.000000	-10.000000	0.041667	-5.516667	27.500000	1023.000000	1023.000000	2046.000000
37.759998	-0.049664	-29.351336	-9.700470	-4.598050	-7.001400	-8.051415	0.000000	-10.000000	0.050000	-5.200000	25.666666	1023.000000	1023.000000	2046.000000
37.779999	-0.048498	-28.662512	-9.228727	-4.206209	-7.007506	-8.220069	0.000000	-10.000000	0.041667	-5.100000	24.000000	1023.000000	1023.000000	2046.000000
37.799999	-0.049825	-29.446505	-9.152877	-4.976760	-7.122841	-8.194026	0.000000	-10.000000	0.033333	-5.216667	22.333334	1023.000000	1023.000000	2046.000000
37.820000	-0.050388	-29.779022	-10.062943	-4.506480	-7.143498	-8.066101	0.000000	-10.000000	0.025000	-5.466667	20.500000	1023.000000	1023.000000	2046.000000
37.840000	-0.050170	-29.650539	-9.247742	-4.741394	-7.125038	-8.536366	0.000000	-10.000000	0.025000	-5.216667	18.500000	1023.000000	1023.000000	2046.000000
37.860001	-0.052015	-30.740856	-10.025588	-5.064387	-7.222732	-8.428149	0.000000	-10.000000	0.033333	-4.416667	16.833334	1023.000000	1023.000000	2046.000000
37.880001	-0.052121	-30.803284	-10.191489	-4.505828	-7.473081	-8.632885	0.000000	-10.000000	0.025000	-3.616667	15.333333	1023.000000	1023.000000	2046.000000
37.900002	-0.053310	-31.505932	-9.825801	-5.018119	-7.669752	-8.992261	0.000000	-10.000000	0.016667	-2.916667	14.166667	1023.000000	1023.000000	2046.000000
37.919998	-0.054905	-32.448891	-11.070081	-4.642865	-7.861445	-8.874498	0.000000	-10.000000	0.016667	-2.583333	13.000000	1023.000000	1023.000000	2046.000000
37.939999	-0.054234	-32.052258	-10.637260	-4.157410	-8.028218	-9.229370	0.000000	-10.000000	0.033333	-2.300000	12.166667	1023.000000	1023.000000	2046.000000
37.959999	-0.055381	-32.730297	-10.670897	-4.599564	-8.298682	-9.161155	0.000000	-10.000000	0.050000	-2.650000	11.500000	1023.000000	1023.000000	2046.000000
37.980000	-0.056174	-33.198849	-11.656312	-4.122796	-8.410509	-9.009233	0.000000	-10.000000	0.050000	-3.433333	10.666667	1023.000000	1023.000000	2046.000000
38.000000	-0.055370	-32.723854	-10.970531	-3.917717	-8.386778	-9.448827	0.000000	-10.000000	0.050000	-4.383333	9.666667	1023.000000	1023.000000	2046.000000
38.020000	-0.056577	-33.436935	-11.373665	-4.282227	-8.603606	-9.177437	0.000000	-10.000000	0.041667	-5.033333	8.166667	1023.000000	1023.000000	2046.000000
38.040001	-0.056953	-33.659096	-12.066895	-3.696172	-8.757205	-9.138824	0.000000	-10.000000	0.033333	-5.150000	6.500000	1023.000000	1023.000000	2046.000000
38.060001	-0.056388	-33.325256	-11.285214	-3.821041	-8.703063	-9.515938	0.000000	-10.000000	0.033333	-4.850000	4.666667	1023.000000	1023.000000	2046.000000
38.080002	-0.057509	-33.987923	-12.043351	-3.942147	-8.823406	-9.179018	0.000000	-10.000000	0.033333	-4.450000	3.000000	1023.000000	1023.000000	2046.000000
38.099998	-0.057045	-33.713627	-12.204844	-3.360060	-8.891576	-9.257148	0.000000	-10.000000	0.033333	-4.133333	1.500000	1023.000000	1023.000000	2046.000000
38.119999	-0.057277	-33.850636	-11.607803	-3.886620	-9.055020	-9.301192	0.000000	-10.000000	0.025000	-3.916667	0.333333	1023.000000	1023.000000	2046.000000
38.139999	-0.058040	-34.301575	-12.682866	-3.566623	-9.060291	-8.991796	0.000000	-10.000000	0.033333	-3.766667	-0.666667	1023.000000	1023.000000	2046.000000
38.160000	-0.056932	-33.647034	-11.930787	-3.429022	-8.937159	-9.350068	0.000000	-10.000000	0.033333	-3.650000	-1.500000	1023.000000	1023.000000	2046.000000
38.180000	-0.057374	-33.907925	-11.999612	-3.945503	-9.064295	-8.898517	0.000000	-10.000000	0.033333	-3.666667	-2.666667	1023.000000	1023.000000	2046.000000
38.200001	-0.056972	-33.670654	-12.334630	-3.478958	-9.073613	-8.783453	0.000000	-10.000000	0.025000	-3.833333	-4.000000	1023.000000	1023.000000	2046.000000
38.220001	-0.056365	-33.311424	-11.338961	-3.934835	-8.981852	-9.055777	0.000000	-10.000000	0.033333	-3.866667	-5.333333	1023.000000	1023.000000	2046.000000
38.240002	-0.056727	-33.525818	-11.979282	-3.999769	-8.859790	-8.686975	0.000000	-10.000000	0.033333	-3.516667	-6.666667	1023.000000	1023.000000	2046.000000
38.259998	-0.055738	-32.941196	-11.568723	-3.788324	-8.731001	-8.853150	0.000000	-10.000000	0.025000	-2.416667	-7.833333	1023.000000	1023.000000	2046.000000
38.279999	-0.055424	-32.755356	-10.619248	-4.521960	-8.675996	-8.938151	0.000000	-10.000000	0.016667	-1.200000	-8.666667	1023.000000	1023.000000	2046.000000
38.299999	-0.056081	-33.144066	-11.312640	-4.589926	-8.666059	-8.575439	0.000000	-10.000000	0.008333	0.083333	-9.000000	1023.000000	1023.000000	2046.000000
38.320000	-0.055466	-32.780228	-10.868508	-4.475829	-8.531763	-8.904126	0.000000	-10.000000	0.000000	1.433333	-9.000000	1023.000000	1023.000000	2046.000000
38.340000	-0.055728	-32.935028	-10.132962	-5.281976	-8.611144	-8.908945	0.000000	-10.000000	-0.025000	3.350000	-9.000000	1023.000000	1023.000000	2046.000000
38.360001	-0.056635	-33.471436	-11.033274	-5.271919	-8.627104	-8.539137	0.000000	-10.000000	-0.050000	5.883333	-9.000000	1023.000000	1023.000000	2046.000000
38.380001	-0.055795	-32.974701	-10.319900	-5.244426	-8.380116	-9.030260	0.000000	-10.000000	-0.066667	8.533334	-9.000000	1023.000000	1023.000000	2046.000000
38.400002	-0.056012	-33.103046	-9.909907	-5.953269	-8.514829	-8.725041	0.000000	-10.000000	-0.091667	11.100000	-9.000000	1023.000000	1023.000000	2046.000000
38.419998	-0.056122	-33.168320	-10.628675	-5.590502	-8.539840	-8.409303	0.000000	-10.000000	-0.133333	13.266666	-9.000000	1023.000000	1023.000000	2046.000000
38.439999	-0.054945	-32.472721	-9.639234	-5.661711	-8.228661	-8.943114	0.000000	-10.000000	-0.183333	15.050000	-9.000000	1023.000000	1023.000000	2046.000000
38.459999	-0.055065	-32.543247	-9.911881	-5.935102	-8.385967	-8.310294	0.000000	-10.000000	-0.200000	16.466667	1.666667	1023.000000	1023.000000	2046.000000
38.480000	-0.054123	-31.986965	-9.841964	-5.513710	-8.240136	-8.391154	0.000000	-10.000000	-0.208333	17.583334	13.833333	1023.000000	1023.000000	2046.000000
38.500000	-0.053365	-31.538786	-8.941350	-6.025974	-8.138032	-8.433429	0.000000	-10.000000	-0.225000	18.833334	28.000000	1023.000000	1023.000000	2046.000000
38.520000	-0.053027	-31.338984	-9.707669	-5.634414	-8.067814	-7.929088	0.000000	-10.000000	-0.275000	20.000000	33.666668	1023.000000	1023.000000	2046.000000
38.540001	-0.051310	-30.323961	-8.716766	-5.549347	-7.676091	-8.381759	0.000000	-10.000000	-0.316667	21.083334	40.166668	1023.000000	1023.000000	2046.000000
38.560001	-0.050976	-30.127068	-8.939725	-5.687565	-7.869786	-7.629992	0.000000	-10.000000	-0.366667	22.016668	47.000000	1023.000000	1023.000000	2046.000000
38.580002	-0.049613	-29.321323	-8.737694	-5.294447	-7.476983	-7.812201	0.000000	-10.000000	-0.391667	22.883335	54.333332	1023.000000	1023.000000	2046.000000
38.599998	-0.048835	-28.861727	-7.977621	-5.782588	-7.527323	-7.574196	0.000000	-10.000000	-0.416667	23.833334	62.000000	1023.000000	1023.000000	2046.000000
38.619999	-0.048195	-28.483526	-8.732463	-5.271530	-7.427336	-7.052198	0.000000	-10.000000	-0.408333	24.533333	70.000000	1023.000000	1023.000000	2046.000000
38.639999	-0.046427	-27.438290	-7.632358	-5.330101	-6.958148	-7.517682	0.000000	-10.000000	-0.425000	24.983334	78.000000	1023.000000	1023.000000	2046.000000
38.660000	-0.045992	-27.181221	-8.144080	-5.267176	-7.099378	-6.670588	0.000000	-10.000000	-0.433333	25.400000	86.000000	1023.000000	1023.000000	2046.000000
38.680000	-0.044177	-26.108715	-7.350178	-5.022284	-6.568720	-7.167532	0.000000	-10.000000	-0.458333	25.549999	94.333336	1023.000000	1023.000000	2046.000000
38.700001	-0.043512	-25.715391	-7.272926	-5.245036	-6.789482	-6.407947	0.000000	-10.000000	-0.458333	26.083334	102.833336	1023.000000	1023.000000	2046.000000
38.720001	-0.042085	-24.872160	-7.373033	-4.644034	-6.501790	-6.353303	0.000000	-10.000000	-0.466667	26.383333	111.500000	1023.000000	1023.000000	2046.000000
38.740002	-0.040927	-24.187725	-6.442279	-5.019705	-6.372388	-6.353354	0.000000	-10.000000	-0.458333	26.450001	120.166664	1023.000000	1023.000000	2046.000000
38.759998	-0.040071	-23.682257	-7.121156	-4.541594	-6.283206	-5.736301	0.000000	-10.000000	-0.466667	26.400002	129.000000	1023.000000	1023.000000	2046.000000
38.779999	-0.038169	-22.557995	-6.059237	-4.507286	-5.781703	-6.209770	0.000000	-10.000000	-0.458333	26.416668	137.833328	1023.000000	1023.000000	2046.000000
38.799999	-0.037482	-22.151968	-6.263097	-4.556557	-5.965838	-5.366476	0.000000	-10.000000	-0.458333	26.766666	146.666672	1023.000000	1023.000000	2046.000000
38.820000	-0.035742	-21.123428	-6.164959	-3.997359	-5.584953	-5.376156	0.000000	-10.000000	-0.450000	26.733334	155.500000	1023.000000	1023.000000	2046.000000
38.840000	-0.034773	-20.550962	-5.356852	-4.393809	-5.547871	-5.252430	0.000000	-10.000000	-0.450000	26.716667	164.500000	1023.000000	1023.000000	2046.000000
38.860001	-0.033837	-19.997576	-6.031463	-3.870273	-5.460712	-4.635128	0.000000	-10.000000	-0.450000	26.750000	173.500000	1023.000000	1023.000000	2046.000000
38.880001	-0.032161	-19.007238	-4.967441	-3.951909	-4.919895	-5.167993	0.000000	-10.000000	-0.450000	26.916668	182.500000	1023.000000	1023.000000	2046.000000
38.900002	-0.031406	-18.561174	-5.371001	-3.844890	-5.079794	-4.265488	0.000000	-10.000000	-0.466667	26.983334	191.500000	1023.000000	1023.000000	2046.000000
38.919998	-0.029621	-17.506214	-4.984610	-3.401618	-4.661261	-4.458724	0.000000	-10.000000	-0.466667	27.216667	200.500000	1023.000000	1023.000000	2046.000000
38.939999	-0.028830	-17.038273	-4.416967	-3.778160	-4.752803	-4.090343	0.000000	-10.000000	-0.466667	27.266666	209.500000	1023.000000	1023.000000	2046.000000
38.959999	-0.027630	-16.329475	-4.995295	-3.150663	-4.611241	-3.572277	0.000000	-10.000000	-0.450000	27.450001	218.500000	1023.000000	1023.000000	2046.000000
38.980000	-0.026039	-15.389160	-3.895271	-3.337602	-4.135874	-4.020412	0.000000	-10.000000	-0.466667	27.450001	227.500000	1023.000000	1023.000000	2046.000000
39.000000	-0.025316	-14.961758	-4.424480	-3.112360	-4.226150	-3.198768	0.000000	-10.000000	-0.475000	27.516666	236.666672	1023.000000	1023.000000	2046.000000
39.020000	-0.023643	-13.973168	-3.921378	-2.791350	-3.788968	-3.471472	0.000000	-10.000000	-0.483333	27.533333	245.833328	1023.000000	1023.000000	2046.000000
39.040001	-0.022920	-13.545768	-3.429341	-3.149502	-3.853845	-3.113079	0.000000	-10.000000	-0.483333	27.533333	255.166672	1023.000000	1023.000000	2046.000000
39.060001	-0.022012	-13.008819	-4.047054	-2.497634	-3.789089	-2.675042	0.000000	-10.000000	-0.491667	27.600000	264.333344	1023.000000	1023.000000	2046.000000
39.080002	-0.021404	-12.649686	-3.108126	-2.856932	-3.418251	-3.266376	0.000000	-10.000000	-0.483333	27.550001	273.500000	1023.000000	1023.000000	2046.000000
39.099998	-0.021724	-12.838948	-3.975251	-2.616329	-3.635709	-2.611660	0.000000	-10.000000	-0.475000	27.500000	282.666656	1023.000000	1023.000000	2046.000000
39.119999	-0.021107	-12.473969	-3.564667	-2.469712	-3.300350	-3.139240	0.000000	-10.000000	-0.483333	27.700001	291.833344	1023.000000	1023.000000	2046.000000
39.139999	-0.021160	-12.505537	-3.356072	-2.844011	-3.505632	-2.799821	0.000000	-10.000000	-0.500000	28.033333	301.166656	1023.000000	1023.000000	2046.000000
39.160000	-0.020433	-12.075637	-4.034416	-2.193245	-3.638961	-2.209015	0.000000	-10.000000	-0.516667	28.216667	310.333344	1023.000000	1023.000000	2046.000000
39.180000	-0.018553	-10.964714	-2.861249	-2.366058	-3.052808	-2.684599	0.000000	-10.000000	-0.525000	28.450001	319.666656	1023.000000	1023.000000	2046.000000
39.200001	-0.017503	-10.344243	-3.084886	-2.265996	-3.284760	-1.708602	0.000000	-10.000000	-0.525000	28.550001	329.000000	1023.000000	1023.000000	2046.000000
39.220001	-0.016164	-9.553089	-3.161027	-1.793984	-3.124330	-1.473747	0.000000	-10.000000	-0.516667	28.683334	338.666656	1023.000000	1023.000000	2046.000000
39.240002	-0.015707	-9.282920	-2.192928	-2.438812	-2.730695	-1.920485	0.000000	-10.000000	-0.500000	28.316668	348.166656	1023.000000	1023.000000	2046.000000
39.259998	-0.015465	-9.139629	-3.116141	-2.050082	-2.824216	-1.149190	0.000000	-10.000000	-0.500000	28.166668	357.833344	1023.000000	1023.000000	2046.000000
39.279999	-0.014825	-8.761708	-2.330368	-2.258650	-2.289685	-1.883005	0.000000	-10.000000	-0.500000	28.116667	367.166656	1023.000000	1023.000000	2046.000000
39.299999	-0.015244	-9.009115	-2.572117	-2.424710	-2.648293	-1.363996	0.000000	-10.000000	-0.500000	28.200001	376.666656	1023.000000	1023.000000	2046.000000
39.320000	-0.014878	-8.792695	-2.958280	-1.807958	-2.739950	-1.286508	0.000000	-10.000000	-0.483333	27.766666	386.000000	1023.000000	1023.000000	2046.000000
39.340000	-0.015025	-8.879867	-2.261265	-2.295759	-2.581744	-1.741099	0.000000	-10.000000	-0.466667	27.350000	395.333344	1023.000000	1023.000000	2046.000000
39.360001	-0.014447	-8.538171	-3.287549	-1.548345	-2.802737	-0.899539	0.000000	-10.000000	-0.450000	27.233334	407.500000	1023.000000	1023.000000	2046.000000
39.380001	-0.013334	-7.880354	-2.481995	-1.540738	-2.424977	-1.432644	0.000000	-10.000000	-0.450000	27.250000	419.500000	1023.000000	1023.000000	2046.000000
39.400002	-0.012902	-7.625251	-2.757248	-1.491935	-2.644119	-0.731949	0.000000	-10.000000	-0.450000	27.250000	428.500000	1023.000000	1023.000000	2046.000000
39.419998	-0.011561	-6.832736	-3.082513	-0.710969	-2.721185	-0.318069	0.000000	-10.000000	-0.458333	27.133335	434.666656	1023.000000	1023.000000	2046.000000
39.439999	-0.011035	-6.521731	-2.288259	-1.150564	-2.389892	-0.693016	0.000000	-10.000000	-0.466667	27.166668	440.833344	1023.000000	1023.000000	2046.000000
39.459999	-0.010116	-5.978391	-3.258273	-0.401840	-2.542689	0.224411	0.000000	-10.000000	-0.466667	27.250000	450.000000	1023.000000	1023.000000	2046.000000
39.480000	-0.008929	-5.277232	-2.487429	-0.321059	-2.175912	-0.292833	0.000000	-10.000000	-0.458333	27.250000	459.000000	1023.000000	1023.000000	2046.000000
39.500000	-0.008433	-4.984108	-2.918942	-0.160869	-2.394850	0.490554	0.000000	-10.000000	-0.450000	27.266668	468.000000	1023.000000	1023.000000	2046.000000
39.520000	-0.007083	-4.185915	-3.024354	0.532131	-2.444997	0.751305	0.000000	-10.000000	-0.450000	27.166668	477.166656	1023.000000	1023.000000	2046.000000
39.540001	-0.006691	-3.954661	-2.314454	0.054888	-2.210769	0.515675	0.000000	-10.000000	-0.450000	27.050001	486.333344	1023.000000	1023.000000	2046.000000
39.560001	-0.005363	-3.169561	-3.343567	1.007928	-2.389171	1.555248	0.000000	-10.000000	-0.441667	26.950001	495.500000	1023.000000	1023.000000	2046.000000
39.580002	-0.003862	-2.282269	-2.358726	0.917358	-1.945642	1.104740	0.000000	-10.000000	-0.441667	26.716667	504.500000	1023.000000	1023.000000	2046.000000
39.599998	-0.002651	-1.566702	-2.547403	1.068253	-1.980284	1.892733	0.000000	-10.000000	-0.425000	26.366667	513.333313	1023.000000	1023.000000	2046.000000
39.619999	-0.000806	-0.476252	-2.620742	1.822752	-2.117509	2.439248	0.000000	-10.000000	-0.416667	25.700001	522.166687	1023.000000	1023.000000	2046.000000
39.639999	0.000338	0.199992	-1.383790	1.283119	-1.678572	1.979234	0.000000	-10.000000	-0.400000	25.266666	530.666687	1023.000000	1023.000000	2046.000000
39.660000	0.002264	1.338054	-2.053857	2.056147	-1.653908	2.989671	0.000000	-10.000000	-0.383333	24.683332	539.333313	1023.000000	1023.000000	2046.000000
39.680000	0.004031	2.382504	-0.739273	1.854764	-1.179650	2.446664	0.000000	-10.000000	-0.358333	24.200001	547.666687	1023.000000	1023.000000	2046.000000
39.700001	0.005281	3.120987	-0.889994	1.925306	-1.141274	3.226948	0.000000	-10.000000	-0.333333	23.533333	556.000000	1023.000000	1023.000000	2046.000000
39.720001	0.006811	4.025249	-0.338952	2.166742	-0.990484	3.187944	0.000000	-10.000000	-0.325000	23.183334	564.000000	1023.000000	1023.000000	2046.000000
39.740002	0.007030	4.154984	0.364601	1.444470	-0.851086	3.196999	0.000000	-10.000000	-0.325000	23.000000	571.666687	1023.000000	1023.000000	2046.000000
39.759998	0.008114	4.795113	-0.251789	2.166540	-1.058572	3.938934	0.000000	-10.000000	-0.325000	22.950001	579.333313	1023.000000	1023.000000	2046.000000
39.779999	0.008478	5.010546	1.036600	1.404447	-0.539736	3.109236	0.000000	-10.000000	-0.316667	22.966667	587.000000	1023.000000	1023.000000	2046.000000
39.799999	0.009275	5.481253	0.206887	1.851973	-0.551394	3.973786	0.000000	-10.000000	-0.308333	22.900000	594.666687	1023.000000	1023.000000	2046.000000
39.820000	0.010207	6.032181	1.050979	1.713144	-0.416926	3.684983	0.000000	-10.000000	-0.300000	22.766666	602.333313	1023.000000	1023.000000	2046.000000
39.840000	0.010549	6.234552	1.324623	1.258668	-0.230014	3.881276	0.000000	-10.000000	-0.300000	22.583334	609.833313	1023.000000	1023.000000	2046.000000
39.860001	0.011763	6.951904	0.780235	1.986425	-0.470472	4.655717	0.000000	-10.000000	-0.283333	22.383333	617.500000	1023.000000	1023.000000	2046.000000
39.880001	0.012470	7.369727	2.020918	1.343691	-0.039220	4.044338	0.000000	-10.000000	-0.258333	21.883333	625.000000	1023.000000	1023.000000	2046.000000
39.900002	0.013449	7.948184	1.432938	1.668726	0.118135	4.728384	0.000000	-10.000000	-0.250000	21.416668	632.333313	1023.000000	1023.000000	2046.000000
39.919998	0.014886	8.797628	1.653674	2.104923	-0.024386	5.063417	0.000000	-10.000000	-0.241667	20.700001	639.666687	1023.000000	1023.000000	2046.000000
39.939999	0.015279	9.029856	2.565674	1.369453	0.399638	4.695090	0.000000	-10.000000	-0.250000	20.283335	646.666687	1023.000000	1023.000000	2046.000000
39.959999	0.016819	9.939767	1.607583	2.337777	0.294195	5.700212	0.000000	-10.000000	-0.225000	19.533335	653.666687	1023.000000	1023.000000	2046.000000
39.980000	0.017734	10.480701	2.846388	1.924853	0.654737	5.054723	0.000000	-10.000000	-0.208333	18.866667	660.166687	1023.000000	1023.000000	2046.000000
40.000000	0.018643	11.018064	2.338516	2.216133	0.688855	5.774559	0.000000	-10.000000	-0.166667	18.000000	666.500000	1023.000000	1023.000000	2046.000000
40.020000	0.019877	11.747537	2.640131	2.578202	0.614439	5.914764	0.000000	-10.000000	-0.133333	16.716667	672.500000	1023.000000	1023.000000	2046.000000
40.040001	0.019916	11.770206	3.289579	1.928980	0.891879	5.659768	0.000000	-10.000000	-0.091667	15.316667	678.333313	1023.000000	1023.000000	2046.000000
40.060001	0.021110	12.476063	2.390666	2.935986	0.657185	6.492225	0.000000	-10.000000	-0.058333	13.400001	683.833313	1023.000000	1023.000000	2046.000000
40.080002	0.021418	12.658315	3.582655	2.299741	1.062148	5.713770	0.000000	-10.000000	-0.025000	11.483334	688.666687	1023.000000	1023.000000	2046.000000
40.099998	0.021973	12.985804	2.722409	2.738525	1.080354	6.444515	0.000000	-10.000000	-0.008333	8.683333	692.833313	1023.000000	1023.000000	2046.000000
40.119999	0.022525	13.312338	3.362307	2.802699	1.100980	6.046352	0.000000	-10.000000	0.008333	5.916667	696.333313	1023.000000	1023.000000	2046.000000
40.139999	0.022190	13.114282	3.459031	2.322908	1.187754	6.144589	0.000000	-10.000000	0.025000	1.950000	698.833313	1023.000000	1023.000000	2046.000000
40.160000	0.022822	13.487802	2.811908	3.144253	0.877057	6.654583	0.000000	-10.000000	0.050000	-1.000000	700.333313	1023.000000	1023.000000	2046.000000
40.180000	0.022161	13.096925	3.861834	2.235980	1.173009	5.826101	0.000000	-10.000000	0.075000	-4.166667	700.833313	1023.000000	1023.000000	2046.000000
40.200001	0.022621	13.369102	2.721230	3.059333	1.007930	6.580608	0.000000	-10.000000	0.091667	-6.333333	701.000000	1023.000000	1023.000000	2046.000000
40.220001	0.022096	13.058716	3.933355	2.291636	1.224528	5.609197	0.000000	-10.000000	0.100000	-8.733334	701.000000	1023.000000	1023.000000	2046.000000
40.240002	0.022191	13.115010	2.888946	2.825988	1.225650	6.174427	0.000000	-10.000000	0.100000	-10.583333	701.000000	1023.000000	1023.000000	2046.000000
40.259998	0.022136	13.082646	3.573560	2.655520	1.209931	5.643635	0.000000	-10.000000	0.108333	-11.950000	701.000000	1023.000000	1023.000000	2046.000000
40.279999	0.021238	12.551870	3.700665	2.091245	1.213304	5.546656	0.000000	-10.000000	0.141667	-13.050000	697.666687	1023.000000	1023.000000	2046.000000
40.299999	0.021566	12.745528	2.948288	2.900697	1.020418	5.876126	0.000000	-10.000000	0.166667	-13.966667	689.666687	1023.000000	1023.000000	2046.000000
40.320000	0.020317	12.007278	4.041433	1.835866	1.252481	4.877498	0.000000	-10.000000	0.191667	-14.900000	680.000000	1023.000000	1023.000000	2046.000000
40.340000	0.020355	12.029849	2.773978	2.599987	1.214643	5.441240	0.000000	-10.000000	0.208333	-15.733334	671.833313	1023.000000	1023.000000	2046.000000
40.360001	0.019702	11.644176	3.807839	2.053946	1.385830	4.396561	0.000000	-10.000000	0.233333	-16.666668	666.666687	1023.000000	1023.000000	2046.000000
40.380001	0.018802	11.112225	3.316462	1.840938	1.285840	4.668984	0.000000	-10.000000	0.258333	-17.550001	661.166687	1023.000000	1023.000000	2046.000000
40.400002	0.018765	11.089839	2.999047	2.332336	1.270909	4.487546	0.000000	-10.000000	0.291667	-18.700001	655.500000	1023.000000	1023.000000	2046.000000
40.419998	0.016816	9.938247	3.685930	1.263492	1.141544	3.847280	0.000000	-10.000000	0.333333	-19.733334	649.166687	1023.000000	1023.000000	2046.000000
40.439999	0.016085	9.506337	2.345759	2.038923	1.088809	4.032846	0.000000	-10.000000	0.375000	-20.766666	642.500000	1023.000000	1023.000000	2046.000000
40.459999	0.013718	8.107307	3.306388	0.912990	0.989195	2.898734	0.000000	-10.000000	0.391667	-21.700001	635.500000	1023.000000	1023.000000	2046.000000
40.480000	0.012855	7.597559	1.875228	1.525546	0.929915	3.266871	0.000000	-10.000000	0.425000	-22.716667	628.333313	1023.000000	1023.000000	2046.000000
40.500000	0.011280	6.666534	2.973406	0.694141	0.925895	2.073092	0.000000	-10.000000	0.475000	-23.750000	620.833313	1023.000000	1023.000000	2046.000000
40.520000	0.010900	6.441852	1.934663	0.996407	0.847261	2.663521	0.000000	-10.000000	0.516667	-24.616667	613.000000	1023.000000	1023.000000	2046.000000
40.540001	0.009926	5.866346	2.752731	0.545066	1.043844	1.524706	0.000000	-10.000000	0.541667	-25.500000	604.666687	1023.000000	1023.000000	2046.000000
40.560001	0.008146	4.814358	2.058355	0.170388	0.795369	1.790246	0.000000	-10.000000	0.558333	-26.416668	596.166687	1023.000000	1023.000000	2046.000000
40.580002	0.007018	4.147437	2.138682	0.137976	0.962946	0.907833	0.000000	-10.000000	0.600000	-27.283335	587.166687	1023.000000	1023.000000	2046.000000
40.599998	0.004443	2.625872	2.408659	-0.969371	0.631230	0.555355	0.000000	-10.000000	0.633333	-27.750000	578.000000	1023.000000	1023.000000	2046.000000
40.619999	0.003545	2.095253	1.177115	-0.235824	0.655841	0.498121	0.000000	-10.000000	0.658333	-28.016666	568.666687	1023.000000	1023.000000	2046.000000
40.639999	0.000939	0.554919	2.193564	-1.234921	0.372526	-0.776250	0.000000	-10.000000	0.658333	-28.250000	559.333313	1023.000000	1023.000000	2046.000000
40.660000	-0.000548	-0.324045	0.661690	-0.610200	0.219733	-0.595268	0.000000	-10.000000	0.666667	-28.500000	550.000000	1023.000000	1023.000000	2046.000000
40.680000	-0.001950	-1.152198	1.236226	-0.788005	0.101615	-1.702034	0.000000	-10.000000	0.658333	-28.516666	540.500000	1023.000000	1023.000000	2046.000000
40.700001	-0.003897	-2.303194	0.823982	-1.118644	-0.488970	-1.519562	0.000000	-10.000000	0.658333	-28.350000	531.000000	1023.000000	1023.000000	2046.000000
40.720001	-0.004154	-2.454978	0.120650	-0.301958	-0.349018	-1.924652	0.000000	-10.000000	0.650000	-28.250000	521.500000	1023.000000	1023.000000	2046.000000
40.740002	-0.006058	-3.579992	0.895066	-1.261616	-0.864260	-2.349181	0.000000	-10.000000	0.658333	-28.150000	512.000000	1023.000000	1023.000000	2046.000000
40.759998	-0.006132	-3.623998	-0.481034	-0.194403	-0.647217	-2.301343	0.000000	-10.000000	0.658333	-28.200001	502.666656	1023.000000	1023.000000	2046.000000
40.779999	-0.007930	-4.686517	0.553611	-1.148265	-1.031516	-3.060347	0.000000	-10.000000	0.666667	-28.333334	493.333344	1023.000000	1023.000000	2046.000000
40.799999	-0.008360	-4.940814	-0.965792	-0.351968	-0.926616	-2.696438	0.000000	-10.000000	0.666667	-28.650002	484.000000	1023.000000	1023.000000	2046.000000
40.820000	-0.009153	-5.409505	-0.174727	-0.712203	-0.949676	-3.572899	0.000000	-10.000000	0.666667	-28.750000	474.333344	1023.000000	1023.000000	2046.000000
40.840000	-0.010708	-6.328672	-0.607710	-1.014087	-1.454072	-3.252804	0.000000	-10.000000	0.666667	-28.916668	464.666656	1023.000000	1023.000000	2046.000000
40.860001	-0.010766	-6.362954	-1.421638	-0.231752	-1.339753	-3.369811	0.000000	-10.000000	0.658333	-28.600000	455.000000	1023.000000	1023.000000	2046.000000
40.880001	-0.012557	-7.421236	-0.553404	-1.195514	-1.772510	-3.899808	0.000000	-10.000000	0.658333	-28.550001	445.500000	1023.000000	1023.000000	2046.000000
40.900002	-0.012584	-7.437069	-2.075250	-0.334472	-1.576342	-3.451006	0.000000	-10.000000	0.641667	-28.316668	436.000000	1023.000000	1023.000000	2046.000000
40.919998	-0.013603	-8.039288	-0.889135	-1.110071	-1.790079	-4.250003	0.000000	-10.000000	0.633333	-28.350000	426.500000	1023.000000	1023.000000	2046.000000
40.939999	-0.013865	-8.194454	-2.071944	-0.740698	-1.721114	-3.660698	0.000000	-10.000000	0.633333	-28.383333	417.000000	1023.000000	1023.000000	2046.000000
40.959999	-0.013848	-8.184446	-1.386853	-0.810920	-1.607471	-4.379202	0.000000	-10.000000	0.641667	-28.433334	407.500000	1023.000000	1023.000000	2046.000000
40.980000	-0.015150	-8.953811	-1.154463	-1.569260	-2.126264	-4.103823	0.000000	-10.000000	0.650000	-28.316668	398.000000	1023.000000	1023.000000	2046.000000
41.000000	-0.014539	-8.592616	-1.962714	-0.730521	-1.719686	-4.179695	0.000000	-10.000000	0.650000	-28.266666	388.666656	1023.000000	1023.000000	2046.000000
41.020000	-0.015660	-9.254956	-0.687723	-1.804275	-2.096437	-4.666522	0.000000	-10.000000	0.633333	-27.933334	379.166656	1023.000000	1023.000000	2046.000000
41.040001	-0.015512	-9.167521	-1.850273	-1.270690	-1.787871	-4.258687	0.000000	-10.000000	0.600000	-27.633333	369.833344	1023.000000	1023.000000	2046.000000
41.060001	-0.016490	-9.745614	-0.613605	-2.086364	-2.002991	-5.042654	0.000000	-10.000000	0.566667	-27.183334	360.500000	1023.000000	1023.000000	2046.000000
41.080002	-0.017282	-10.213644	-1.532013	-2.059687	-2.069704	-4.552241	0.000000	-10.000000	0.541667	-26.583334	351.500000	1023.000000	1023.000000	2046.000000
41.099998	-0.018081	-10.686101	-0.892962	-2.463888	-1.925661	-5.403591	0.000000	-10.000000	0.525000	-26.083334	342.666656	1023.000000	1023.000000	2046.000000
41.119999	-0.019834	-11.721686	-1.209453	-3.099144	-2.475283	-4.937806	0.000000	-10.000000	0.508333	-25.383333	334.000000	1023.000000	1023.000000	2046.000000
41.139999	-0.020041	-11.844481	-1.503936	-2.786703	-1.987890	-5.565953	0.000000	-10.000000	0.500000	-24.916668	325.500000	1023.000000	1023.000000	2046.000000
41.160000	-0.021967	-12.982409	-1.010513	-3.805631	-2.798402	-5.367862	0.000000	-10.000000	0.483333	-24.550001	317.166656	1023.000000	1023.000000	2046.000000
41.180000	-0.021850	-12.913082	-1.897702	-3.157199	-2.262944	-5.595237	0.000000	-10.000000	0.466667	-24.100000	309.000000	1023.000000	1023.000000	2046.000000
41.200001	-0.023623	-13.961472	-1.009768	-4.214039	-3.004869	-5.732796	0.000000	-10.000000	0.458333	-23.700001	301.000000	1023.000000	1023.000000	2046.000000
41.220001	-0.023449	-13.858554	-2.258800	-3.441345	-2.510388	-5.648021	0.000000	-10.000000	0.458333	-23.250000	293.000000	1023.000000	1023.000000	2046.000000
41.240002	-0.024708	-14.602719	-1.167271	-4.251487	-2.996765	-6.187196	0.000000	-10.000000	0.433333	-22.783333	285.166656	1023.000000	1023.000000	2046.000000
41.259998	-0.024925	-14.730576	-2.427836	-3.716548	-2.790255	-5.795936	0.000000	-10.000000	0.400000	-22.266666	277.500000	1023.000000	1023.000000	2046.000000
41.279999	-0.025294	-14.948510	-1.636621	-3.963876	-2.876980	-6.471033	0.000000	-10.000000	0.375000	-21.800001	270.166656	1023.000000	1023.000000	2046.000000
41.299999	-0.026251	-15.514295	-2.154570	-4.159667	-3.212124	-5.987935	0.000000	-10.000000	0.366667	-21.383333	262.833344	1023.000000	1023.000000	2046.000000
41.320000	-0.025968	-15.347127	-2.215332	-3.766369	-2.753231	-6.612195	0.000000	-10.000000	0.358333	-20.966667	255.666672	1023.000000	1023.000000	2046.000000
41.340000	-0.027432	-16.212027	-1.818792	-4.589145	-3.440080	-6.364010	0.000000	-10.000000	0.350000	-20.483334	248.666672	1023.000000	1023.000000	2046.000000
41.360001	-0.026919	-15.909113	-2.869159	-3.695992	-2.946158	-6.397805	0.000000	-10.000000	0.350000	-20.200001	241.833328	1023.000000	1023.000000	2046.000000
41.380001	-0.028123	-16.620935	-1.824574	-4.536929	-3.452791	-6.806643	0.000000	-10.000000	0.350000	-19.900000	235.166672	1023.000000	1023.000000	2046.000000
41.400002	-0.028051	-16.578051	-3.136506	-3.880965	-3.132324	-6.428256	0.000000	-10.000000	0.333333	-19.450001	228.500000	1023.000000	1023.000000	2046.000000
41.419998	-0.028535	-16.864178	-2.247400	-4.276550	-3.409503	-6.930725	0.000000	-10.000000	0.300000	-19.066668	222.000000	1023.000000	1023.000000	2046.000000
41.439999	-0.029128	-17.214771	-3.140418	-4.130743	-3.410710	-6.532900	0.000000	-10.000000	0.283333	-18.700001	215.666672	1023.000000	1023.000000	2046.000000
41.459999	-0.028860	-17.056286	-2.873981	-3.925578	-3.180055	-7.076672	0.000000	-10.000000	0.266667	-18.466667	209.500000	1023.000000	1023.000000	2046.000000
41.480000	-0.030179	-17.835966	-2.763337	-4.548620	-3.740863	-6.783146	0.000000	-10.000000	0.266667	-18.033333	203.500000	1023.000000	1023.000000	2046.000000
41.500000	-0.029565	-17.472805	-3.540953	-3.762093	-3.325647	-6.844113	0.000000	-10.000000	0.250000	-17.816668	197.500000	1023.000000	1023.000000	2046.000000
41.520000	-0.030860	-18.238228	-2.653414	-4.632966	-3.859598	-7.092250	0.000000	-10.000000	0.241667	-17.583334	191.500000	1023.000000	1023.000000	2046.000000
41.540001	-0.030563	-18.062889	-3.926141	-3.855596	-3.552959	-6.728193	0.000000	-10.000000	0.233333	-17.250000	185.500000	1023.000000	1023.000000	2046.000000
41.560001	-0.030800	-18.202751	-3.180109	-4.119418	-3.664101	-7.239124	0.000000	-10.000000	0.225000	-16.783333	179.666672	1023.000000	1023.000000	2046.000000
41.580002	-0.031601	-18.676229	-3.742588	-4.230610	-3.829218	-6.873815	0.000000	-10.000000	0.216667	-16.250000	174.000000	1023.000000	1023.000000	2046.000000
41.599998	-0.031229	-18.456261	-3.705836	-3.892666	-3.600024	-7.257736	0.000000	-10.000000	0.208333	-15.966667	168.666672	1023.000000	1023.000000	2046.000000
41.619999	-0.032522	-19.220453	-3.561569	-4.479648	-4.162802	-7.016435	0.000000	-10.000000	0.200000	-15.566667	163.333328	1023.000000	1023.000000	2046.000000
41.639999	-0.031793	-18.789925	-4.235556	-3.725599	-3.755568	-7.073202	0.000000	-10.000000	0.191667	-15.316667	158.166672	1023.000000	1023.000000	2046.000000
41.660000	-0.033220	-19.633043	-3.575157	-4.543944	-4.259732	-7.254210	0.000000	-10.000000	0.183333	-14.883333	153.000000	1023.000000	1023.000000	2046.000000
41.680000	-0.032604	-19.269077	-4.753129	-3.689151	-3.945687	-6.881111	0.000000	-10.000000	0.183333	-14.566667	148.000000	1023.000000	1023.000000	2046.000000
41.700001	-0.033488	-19.791403	-3.882090	-4.279294	-4.357738	-7.272281	0.000000	-10.000000	0.175000	-14.183333	143.000000	1023.000000	1023.000000	2046.000000
41.720001	-0.033416	-19.748837	-4.950626	-3.772612	-4.105740	-6.919859	0.000000	-10.000000	0.175000	-13.850000	138.333328	1023.000000	1023.000000	2046.000000
41.740002	-0.033734	-19.936522	-4.225111	-4.072389	-4.335055	-7.303966	0.000000	-10.000000	0.158333	-13.566667	133.666672	1023.000000	1023.000000	2046.000000
41.759998	-0.034223	-20.225584	-4.991969	-3.935838	-4.278344	-7.019433	0.000000	-10.000000	0.175000	-13.283334	129.333328	1023.000000	1023.000000	2046.000000
41.779999	-0.034051	-20.124338	-4.685406	-3.861920	-4.259792	-7.317220	0.000000	-10.000000	0.158333	-12.983334	124.666664	1023.000000	1023.000000	2046.000000
41.799999	-0.035114	-20.752232	-4.966138	-4.175807	-4.600145	-7.010142	0.000000	-10.000000	0.141667	-12.650001	120.333336	1023.000000	1023.000000	2046.000000
41.820000	-0.034543	-20.415089	-5.220833	-3.646105	-4.309650	-7.238500	0.000000	-10.000000	0.108333	-12.316667	116.000000	1023.000000	1023.000000	2046.000000
41.840000	-0.036481	-21.560549	-5.088238	-4.392364	-4.902169	-7.177777	0.000000	-10.000000	0.100000	-12.000000	112.000000	1023.000000	1023.000000	2046.000000
41.860001	-0.036519	-21.582930	-6.114961	-3.633802	-4.635046	-7.199119	0.000000	-10.000000	0.100000	-11.700001	108.000000	1023.000000	1023.000000	2046.000000
41.880001	-0.039119	-23.119293	-5.735391	-4.518654	-5.258297	-7.606952	0.000000	-10.000000	0.100000	-11.283334	104.000000	1023.000000	1023.000000	2046.000000
41.900002	-0.039200	-23.167154	-6.918563	-3.771571	-5.039488	-7.437532	0.000000	-10.000000	0.108333	-10.816667	100.333336	1023.000000	1023.000000	2046.000000
41.919998	-0.040771	-24.095783	-6.357065	-4.391933	-5.483847	-7.862938	0.000000	-10.000000	0.100000	-10.250000	96.666664	1023.000000	1023.000000	2046.000000
41.939999	-0.040511	-23.942089	-7.401587	-3.734841	-5.286296	-7.519366	0.000000	-10.000000	0.100000	-9.750000	93.333336	1023.000000	1023.000000	2046.000000
41.959999	-0.040797	-24.111237	-6.586180	-4.134198	-5.597685	-7.793174	0.000000	-10.000000	0.083333	-9.433333	90.000000	1023.000000	1023.000000	2046.000000
41.980000	-0.040965	-24.210217	-7.507071	-3.844317	-5.376414	-7.482415	0.000000	-10.000000	0.083333	-9.266666	87.000000	1023.000000	1023.000000	2046.000000
42.000000	-0.041033	-24.250656	-6.956413	-4.044692	-5.401476	-7.848076	0.000000	-10.000000	0.075000	-9.216667	83.833336	1023.000000	1023.000000	2046.000000
42.020000	-0.042467	-25.097944	-7.383381	-4.381921	-5.622527	-7.710115	0.000000	-10.000000	0.066667	-8.916667	80.666664	1023.000000	1023.000000	2046.000000
42.040001	-0.042390	-25.052456	-7.408028	-4.159853	-5.433173	-8.051402	0.000000	-10.000000	0.058333	-8.133333	77.500000	1023.000000	1023.000000	2046.000000
42.060001	-0.044327	-26.197506	-7.575871	-4.729600	-5.930856	-7.961179	0.000000	-10.000000	0.050000	-7.283333	74.833336	1023.000000	1023.000000	2046.000000
42.080002	-0.044278	-26.168520	-7.918461	-4.138023	-5.740613	-8.371423	0.000000	-10.000000	0.041667	-6.516666	72.500000	1023.000000	1023.000000	2046.000000
42.099998	-0.046440	-27.445791	-8.020912	-4.671981	-6.313159	-8.439738	0.000000	-10.000000	0.041667	-6.050000	70.500000	1023.000000	1023.000000	2046.000000
42.119999	-0.046033	-27.205746	-8.647095	-3.796207	-6.203967	-8.558476	0.000000	-10.000000	0.033333	-5.616667	68.500000	1023.000000	1023.000000	2046.000000
42.139999	-0.047786	-28.241278	-8.323216	-4.389757	-6.756896	-8.771408	0.000000	-10.000000	0.033333	-5.350000	66.500000	1023.000000	1023.000000	2046.000000
42.160000	-0.047028	-27.793552	-9.203583	-3.450026	-6.598494	-8.541449	0.000000	-10.000000	0.033333	-5.400000	64.500000	1023.000000	1023.000000	2046.000000
42.180000	-0.048273	-28.529461	-8.649602	-4.019593	-6.953150	-8.907116	0.000000	-10.000000	0.041667	-5.533333	62.500000	1023.000000	1023.000000	2046.000000
42.200001	-0.047902	-28.310326	-9.652321	-3.265596	-6.735896	-8.656513	0.000000	-10.000000	0.050000	-5.716667	60.666668	1023.000000	1023.000000	2046.000000
42.220001	-0.048590	-28.716845	-8.911668	-3.725094	-7.053574	-9.026509	0.000000	-10.000000	0.050000	-5.766667	59.000000	1023.000000	1023.000000	2046.000000
42.240002	-0.049034	-28.979206	-9.873715	-3.336965	-6.891122	-8.877403	0.000000	-10.000000	0.050000	-5.733333	57.333332	1023.000000	1023.000000	2046.000000
42.259998	-0.048859	-28.875624	-9.248493	-3.416565	-7.088881	-9.121685	0.000000	-10.000000	0.041667	-5.550000	55.500000	1023.000000	1023.000000	2046.000000
42.279999	-0.049739	-29.395473	-9.987114	-3.406412	-7.165244	-8.836705	0.000000	-10.000000	0.033333	-5.316667	53.500000	1023.000000	1023.000000	2046.000000
42.299999	-0.048929	-28.917168	-9.731579	-3.042620	-7.109460	-9.033509	0.000000	-10.000000	0.033333	-5.100000	51.500000	1023.000000	1023.000000	2046.000000
42.320000	-0.050300	-29.727209	-9.929474	-3.554554	-7.401394	-8.841785	0.000000	-10.000000	0.041667	-4.983334	49.666668	1023.000000	1023.000000	2046.000000
42.340000	-0.049055	-28.991432	-10.077986	-2.849618	-7.222877	-8.840952	0.000000	-10.000000	0.050000	-5.000000	48.000000	1023.000000	1023.000000	2046.000000
42.360001	-0.050242	-29.692801	-9.897480	-3.594509	-7.459020	-8.741793	0.000000	-10.000000	0.050000	-5.166667	46.333332	1023.000000	1023.000000	2046.000000
42.380001	-0.049051	-28.989111	-10.269663	-2.909603	-7.307176	-8.502668	0.000000	-10.000000	0.050000	-5.583333	44.500000	1023.000000	1023.000000	2046.000000
42.400002	-0.049431	-29.213783	-9.392394	-3.629951	-7.408377	-8.783060	0.000000	-10.000000	0.050000	-6.183333	42.500000	1023.000000	1023.000000	2046.000000
42.419998	-0.049321	-29.148598	-10.174466	-3.321347	-7.088928	-8.563856	0.000000	-10.000000	0.050000	-6.650000	40.500000	1023.000000	1023.000000	2046.000000
42.439999	-0.048284	-28.535955	-9.213450	-3.441985	-7.118774	-8.761744	0.000000	-10.000000	0.050000	-6.833333	38.500000	1023.000000	1023.000000	2046.000000
42.459999	-0.048994	-28.955671	-9.386026	-3.949273	-7.124734	-8.495639	0.000000	-10.000000	0.050000	-6.716667	36.166668	1023.000000	1023.000000	2046.000000
42.480000	-0.047666	-28.170395	-9.069407	-3.537299	-6.924871	-8.638818	0.000000	-10.000000	0.050000	-6.650000	33.833332	1023.000000	1023.000000	2046.000000
42.500000	-0.049070	-29.000242	-8.774222	-4.519692	-7.084011	-8.622315	0.000000	-10.000000	0.050000	-6.550000	31.500000	1023.000000	1023.000000	2046.000000
42.520000	-0.048435	-28.625299	-9.128930	-4.028589	-6.951831	-8.515947	0.000000	-10.000000	0.050000	-6.366667	29.500000	1023.000000	1023.000000	2046.000000
42.540001	-0.049567	-29.294266	-8.453919	-4.867044	-7.162385	-8.810918	0.000000	-10.000000	0.050000	-5.916667	27.500000	1023.000000	1023.000000	2046.000000
42.560001	-0.049936	-29.512239	-9.264835	-4.636993	-6.968860	-8.641550	0.000000	-10.000000	0.033333	-5.383333	25.500000	1023.000000	1023.000000	2046.000000
42.580002	-0.050086	-29.600729	-8.384164	-5.095196	-7.198769	-8.922600	0.000000	-10.000000	0.025000	-4.766667	23.500000	1023.000000	1023.000000	2046.000000
42.599998	-0.051050	-30.170835	-9.104766	-5.307719	-6.990938	-8.767412	0.000000	-10.000000	0.016667	-4.183333	21.833334	1023.000000	1023.000000	2046.000000
42.619999	-0.050219	-29.679670	-8.596290	-5.036901	-7.009806	-9.036674	0.000000	-10.000000	0.025000	-3.650000	20.500000	1023.000000	1023.000000	2046.000000
42.639999	-0.051571	-30.478456	-8.669101	-5.714899	-7.205735	-8.888722	0.000000	-10.000000	0.025000	-3.350000	19.333334	1023.000000	1023.000000	2046.000000
42.660000	-0.050479	-29.833370	-8.883885	-5.058996	-7.074218	-8.816272	0.000000	-10.000000	0.016667	-3.300000	18.166666	1023.000000	1023.000000	2046.000000
42.680000	-0.051421	-30.389912	-8.531437	-5.714743	-7.225245	-8.918488	0.000000	-10.000000	0.025000	-3.416667	17.000000	1023.000000	1023.000000	2046.000000
42.700001	-0.050743	-29.989382	-9.044135	-5.100796	-7.100810	-8.743640	0.000000	-10.000000	0.033333	-3.516667	15.833333	1023.000000	1023.000000	2046.000000
42.720001	-0.050857	-30.056551	-8.294275	-5.562131	-7.170242	-9.029903	0.000000	-10.000000	0.041667	-3.450000	14.666667	1023.000000	1023.000000	2046.000000
42.740002	-0.050912	-30.089169	-9.191816	-5.179937	-6.989042	-8.728374	0.000000	-10.000000	0.033333	-3.250000	13.500000	1023.000000	1023.000000	2046.000000
42.759998	-0.050337	-29.748951	-8.276855	-5.308607	-7.104799	-9.058690	0.000000	-10.000000	0.033333	-3.033333	12.500000	1023.000000	1023.000000	2046.000000
42.779999	-0.051027	-30.157236	-9.015055	-5.420198	-6.952318	-8.769666	0.000000	-10.000000	0.025000	-2.966667	11.500000	1023.000000	1023.000000	2046.000000
42.799999	-0.049799	-29.431246	-8.593829	-4.959854	-6.974666	-8.902898	0.000000	-10.000000	0.033333	-3.016667	10.500000	1023.000000	1023.000000	2046.000000
42.820000	-0.050695	-29.960787	-8.363841	-5.639227	-7.014118	-8.943602	0.000000	-10.000000	0.033333	-3.200000	9.500000	1023.000000	1023.000000	2046.000000
42.840000	-0.050509	-29.850544	-9.167817	-5.057664	-6.921909	-8.703155	0.000000	-10.000000	0.050000	-3.433333	8.333333	1023.000000	1023.000000	2046.000000
42.860001	-0.049783	-29.421875	-8.316957	-5.140193	-7.013940	-8.950785	0.000000	-10.000000	0.041667	-3.683333	7.166667	1023.000000	1023.000000	2046.000000
42.880001	-0.050617	-29.914640	-8.868013	-5.407591	-6.956458	-8.682577	0.000000	-10.000000	0.041667	-3.866667	5.833333	1023.000000	1023.000000	2046.000000
42.900002	-0.049681	-29.361490	-8.823868	-4.813960	-6.988291	-8.735372	0.000000	-10.000000	0.041667	-3.966667	4.666667	1023.000000	1023.000000	2046.000000
42.919998	-0.050155	-29.641331	-8.354861	-5.401079	-7.064415	-8.820975	0.000000	-10.000000	0.050000	-4.016667	3.333333	1023.000000	1023.000000	2046.000000
42.939999	-0.050289	-29.720850	-9.239664	-4.986960	-6.934910	-8.559316	0.000000	-10.000000	0.041667	-4.033333	2.000000	1023.000000	1023.000000	2046.000000
42.959999	-0.049571	-29.296265	-8.335453	-5.005038	-7.083986	-8.871787	0.000000	-10.000000	0.033333	-4.050000	0.833333	1023.000000	1023.000000	2046.000000
42.980000	-0.050384	-29.777197	-9.134290	-5.140233	-6.956502	-8.546172	0.000000	-10.000000	0.033333	-4.000000	-0.166667	1023.000000	1023.000000	2046.000000
43.000000	-0.049423	-29.209078	-9.011950	-4.570284	-7.054325	-8.572520	0.000000	-10.000000	0.041667	-3.883333	-1.166667	1023.000000	1023.000000	2046.000000
43.020000	-0.049610	-29.319588	-8.392629	-5.087737	-7.158278	-8.680943	0.000000	-10.000000	0.050000	-3.683333	-2.333333	1023.000000	1023.000000	2046.000000
43.040001	-0.050196	-29.665939	-9.272873	-4.993433	-6.958628	-8.441007	0.000000	-10.000000	0.050000	-3.450000	-3.666667	1023.000000	1023.000000	2046.000000
43.060001	-0.049145	-29.044844	-8.932574	-4.518843	-7.004330	-8.589097	0.000000	-10.000000	0.050000	-3.150000	-4.833333	1023.000000	1023.000000	2046.000000
43.080002	-0.049776	-29.417761	-8.650091	-5.116864	-7.152951	-8.497855	0.000000	-10.000000	0.041667	-2.816667	-6.000000	1023.000000	1023.000000	2046.000000
43.099998	-0.049788	-29.424522	-9.525352	-4.594502	-7.053746	-8.250922	0.000000	-10.000000	0.033333	-2.416667	-7.000000	1023.000000	1023.000000	2046.000000
43.119999	-0.049003	-28.960516	-8.650526	-4.603465	-7.096830	-8.609696	0.000000	-10.000000	0.025000	-2.016667	-7.666667	1023.000000	1023.000000	2046.000000
43.139999	-0.049845	-29.458443	-9.156630	-4.969364	-7.080186	-8.252264	0.000000	-10.000000	0.025000	-1.616667	-8.000000	1023.000000	1023.000000	2046.000000
43.160000	-0.048983	-28.948931	-9.294191	-4.303464	-7.093931	-8.257346	0.000000	-10.000000	0.016667	-1.133333	-8.000000	1023.000000	1023.000000	2046.000000
43.180000	-0.049351	-29.166716	-8.786164	-4.820971	-7.198614	-8.360966	0.000000	-10.000000	0.016667	-0.600000	-8.000000	1023.000000	1023.000000	2046.000000
43.200001	-0.049596	-29.311502	-9.638064	-4.494390	-7.079792	-8.099255	0.000000	-10.000000	0.008333	-0.183333	-8.000000	1023.000000	1023.000000	2046.000000
43.220001	-0.048664	-28.760454	-8.821035	-4.398524	-7.109535	-8.431361	0.000000	-10.000000	0.008333	0.000000	-8.000000	1023.000000	1023.000000	2046.000000
43.240002	-0.049658	-29.347935	-9.272063	-4.819593	-7.211645	-8.044633	0.000000	-10.000000	0.000000	0.000000	-8.000000	1023.000000	1023.000000	2046.000000
43.259998	-0.048988	-28.951757	-9.547707	-4.208062	-7.144646	-8.051344	0.000000	-10.000000	0.000000	0.683333	-8.000000	1023.000000	1023.000000	2046.000000
43.279999	-0.049150	-29.047380	-8.900529	-4.639616	-7.227132	-8.280104	0.000000	-10.000000	-0.008333	1.866667	-8.000000	1023.000000	1023.000000	2046.000000
43.299999	-0.050260	-29.703447	-9.907160	-4.631585	-7.152095	-8.012607	0.000000	-10.000000	-0.016667	3.633333	-8.000000	1023.000000	1023.000000	2046.000000
43.320000	-0.050320	-29.738871	-9.798705	-4.323460	-7.230279	-8.386426	0.000000	-10.000000	-0.041667	5.400000	-8.000000	1023.000000	1023.000000	2046.000000
43.340000	-0.051603	-30.497585	-9.526997	-4.961934	-7.447120	-8.561535	0.000000	-10.000000	-0.041667	7.350000	-8.000000	1023.000000	1023.000000	2046.000000
43.360001	-0.052584	-31.077040	-10.614507	-4.740989	-7.468247	-8.253298	0.000000	-10.000000	-0.066667	9.383333	-8.000000	1023.000000	1023.000000	2046.000000
43.380001	-0.052103	-30.792648	-10.040248	-4.541661	-7.542836	-8.667904	0.000000	-10.000000	-0.091667	11.350000	-8.000000	1023.000000	1023.000000	2046.000000
43.400002	-0.052349	-30.938259	-9.963208	-5.020638	-7.649377	-8.305036	0.000000	-10.000000	-0.133333	13.100000	-8.000000	1023.000000	1023.000000	2046.000000
43.419998	-0.051821	-30.626133	-10.689278	-4.447565	-7.621011	-7.868279	0.000000	-10.000000	-0.150000	14.600000	-2.833333	1023.000000	1023.000000	2046.000000
43.439999	-0.050978	-30.128099	-9.730923	-4.611822	-7.404889	-8.380466	0.000000	-10.000000	-0.175000	15.850000	8.000000	1023.000000	1023.000000	2046.000000
43.459999	-0.051531	-30.454935	-10.089671	-5.004693	-7.479543	-7.881029	0.000000	-10.000000	-0.208333	17.066668	20.500000	1023.000000	1023.000000	2046.000000
43.480000	-0.051293	-30.313915	-10.423920	-4.574581	-7.452542	-7.862871	0.000000	-10.000000	-0.250000	18.450001	29.833334	1023.000000	1023.000000	2046.000000
43.500000	-0.051000	-30.141273	-9.613135	-4.951868	-7.414684	-8.161586	0.000000	-10.000000	-0.291667	20.133335	35.833332	1023.000000	1023.000000	2046.000000
43.520000	-0.051797	-30.611908	-10.386715	-5.005252	-7.413291	-7.806650	0.000000	-10.000000	-0.341667	21.533335	42.333332	1023.000000	1023.000000	2046.000000
43.540001	-0.051287	-30.310680	-10.269699	-4.522450	-7.413931	-8.104599	0.000000	-10.000000	-0.383333	23.000000	49.500000	1023.000000	1023.000000	2046.000000
43.560001	-0.051566	-30.475334	-9.770603	-4.881999	-7.677593	-8.145139	0.000000	-10.000000	-0.416667	23.983334	57.000000	1023.000000	1023.000000	2046.000000
43.580002	-0.051465	-30.415766	-10.752557	-4.291206	-7.680356	-7.691647	0.000000	-10.000000	-0.441667	25.100000	65.000000	1023.000000	1023.000000	2046.000000
43.599998	-0.050360	-29.762835	-9.879438	-4.120102	-7.663579	-8.099715	0.000000	-10.000000	-0.466667	25.783333	73.000000	1023.000000	1023.000000	2046.000000
43.619999	-0.050406	-29.789867	-10.518545	-4.114836	-7.722617	-7.433870	0.000000	-10.000000	-0.483333	26.333334	81.333336	1023.000000	1023.000000	2046.000000
43.639999	-0.048998	-28.957834	-10.284298	-3.539983	-7.495119	-7.638434	0.000000	-10.000000	-0.491667	26.933332	90.000000	1023.000000	1023.000000	2046.000000
43.660000	-0.048942	-28.924572	-9.905389	-3.957590	-7.756911	-7.304683	0.000000	-10.000000	-0.508333	27.266666	99.000000	1023.000000	1023.000000	2046.000000
43.680000	-0.048057	-28.401802	-10.627709	-3.303881	-7.566100	-6.904111	0.000000	-10.000000	-0.525000	28.016666	108.166664	1023.000000	1023.000000	2046.000000
43.700001	-0.047114	-27.844555	-9.722887	-3.455711	-7.483141	-7.182815	0.000000	-10.000000	-0.550000	28.366667	117.333336	1023.000000	1023.000000	2046.000000
43.720001	-0.046923	-27.731331	-10.540299	-3.262787	-7.429047	-6.499198	0.000000	-10.000000	-0.575000	29.083334	126.833336	1023.000000	1023.000000	2046.000000
43.740002	-0.045508	-26.895502	-9.897442	-2.953404	-7.166256	-6.878398	0.000000	-10.000000	-0.591667	29.300001	136.166672	1023.000000	1023.000000	2046.000000
43.759998	-0.045139	-26.677330	-9.925117	-3.160784	-7.313339	-6.278090	0.000000	-10.000000	-0.600000	29.466667	145.833328	1023.000000	1023.000000	2046.000000
43.779999	-0.044129	-26.080143	-10.501977	-2.556603	-7.202772	-5.818790	0.000000	-10.000000	-0.600000	29.500000	155.500000	1023.000000	1023.000000	2046.000000
43.799999	-0.042736	-25.256905	-9.488486	-2.652034	-6.954310	-6.162074	0.000000	-10.000000	-0.583333	29.233334	165.500000	1023.000000	1023.000000	2046.000000
43.820000	-0.042077	-24.867643	-9.938584	-2.627311	-6.902176	-5.399571	0.000000	-10.000000	-0.566667	29.033333	175.500000	1023.000000	1023.000000	2046.000000
43.840000	-0.040263	-23.795269	-9.510971	-2.231061	-6.617259	-5.435977	0.000000	-10.000000	-0.525000	28.250000	185.333328	1023.000000	1023.000000	2046.000000
43.860001	-0.039151	-23.138027	-8.578544	-2.662928	-6.641087	-5.255469	0.000000	-10.000000	-0.491667	27.633333	195.000000	1023.000000	1023.000000	2046.000000
43.880001	-0.037851	-22.369936	-9.068634	-2.262352	-6.330118	-4.708832	0.000000	-10.000000	-0.441667	26.883333	204.333328	1023.000000	1023.000000	2046.000000
43.900002	-0.035746	-21.125843	-7.767491	-2.330911	-5.868311	-5.159130	0.000000	-10.000000	-0.433333	26.299999	213.333328	1023.000000	1023.000000	2046.000000
43.919998	-0.034819	-20.578064	-7.716249	-2.590537	-5.885937	-4.385342	0.000000	-10.000000	-0.408333	25.549999	222.166672	1023.000000	1023.000000	2046.000000
43.939999	-0.033143	-19.587593	-7.403449	-2.255840	-5.535276	-4.393028	0.000000	-10.000000	-0.400000	24.850000	230.666672	1023.000000	1023.000000	2046.000000
43.959999	-0.032400	-19.148581	-6.306366	-2.850890	-5.515768	-4.475556	0.000000	-10.000000	-0.375000	24.450001	239.000000	1023.000000	1023.000000	2046.000000
43.980000	-0.031957	-18.886709	-6.884498	-2.714842	-5.385040	-3.902330	0.000000	-10.000000	-0.366667	24.133333	247.333328	1023.000000	1023.000000	2046.000000
44.000000	-0.030731	-18.161793	-5.885325	-2.832407	-4.887337	-4.556724	0.000000	-10.000000	-0.358333	23.816668	255.666672	1023.000000	1023.000000	2046.000000
44.020000	-0.030582	-18.074083	-5.809995	-3.242802	-5.162723	-3.858565	0.000000	-10.000000	-0.350000	23.400002	263.666656	1023.000000	1023.000000	2046.000000
44.040001	-0.029475	-17.419979	-6.029730	-2.817337	-4.874366	-3.698545	0.000000	-10.000000	-0.350000	23.400002	271.333344	1023.000000	1023.000000	2046.000000
44.060001	-0.028709	-16.967264	-5.002943	-3.221549	-4.830215	-3.912558	0.000000	-10.000000	-0.341667	23.150002	279.000000	1023.000000	1023.000000	2046.000000
44.080002	-0.028185	-16.657364	-5.702048	-3.002647	-4.728783	-3.223885	0.000000	-10.000000	-0.341667	23.366667	287.000000	1023.000000	1023.000000	2046.000000
44.099998	-0.026636	-15.741632	-4.741841	-2.975544	-4.182155	-3.842091	0.000000	-10.000000	-0.341667	23.300001	294.666656	1023.000000	1023.000000	2046.000000
44.119999	-0.026107	-15.429029	-4.778325	-3.148040	-4.477698	-3.024966	0.000000	-10.000000	-0.350000	23.566668	302.333344	1023.000000	1023.000000	2046.000000
44.139999	-0.024464	-14.458398	-4.822372	-2.584458	-4.069519	-2.982049	0.000000	-10.000000	-0.350000	23.500000	310.000000	1023.000000	1023.000000	2046.000000
44.160000	-0.023543	-13.913943	-3.940085	-2.931721	-4.116225	-2.925912	0.000000	-10.000000	-0.350000	23.600000	318.000000	1023.000000	1023.000000	2046.000000
44.180000	-0.022397	-13.236502	-4.562159	-2.471377	-3.968760	-2.234206	0.000000	-10.000000	-0.350000	23.650000	326.000000	1023.000000	1023.000000	2046.000000
44.200001	-0.020873	-12.335719	-3.505288	-2.533596	-3.484552	-2.812283	0.000000	-10.000000	-0.350000	23.583334	334.000000	1023.000000	1023.000000	2046.000000
44.220001	-0.020068	-11.860370	-4.022447	-2.327383	-3.713885	-1.796655	0.000000	-10.000000	-0.350000	23.450001	342.000000	1023.000000	1023.000000	2046.000000
44.240002	-0.018346	-10.842240	-3.118106	-2.254932	-3.006813	-2.462390	0.000000	-10.000000	-0.350000	23.416666	350.000000	1023.000000	1023.000000	2046.000000
44.259998	-0.017502	-10.343742	-3.468251	-2.165484	-3.287754	-1.422254	0.000000	-10.000000	-0.350000	23.566666	357.666656	1023.000000	1023.000000	2046.000000
44.279999	-0.015868	-9.377954	-2.758307	-1.944089	-2.622673	-2.052884	0.000000	-10.000000	-0.358333	23.633333	365.333344	1023.000000	1023.000000	2046.000000
44.299999	-0.015172	-8.966439	-2.892003	-2.027997	-3.103327	-0.943113	0.000000	-10.000000	-0.358333	23.650000	373.000000	1023.000000	1023.000000	2046.000000
44.320000	-0.013325	-7.875119	-2.504524	-1.617626	-2.407018	-1.345951	0.000000	-10.000000	-0.358333	23.533335	381.000000	1023.000000	1023.000000	2046.000000
44.340000	-0.012720	-7.517387	-2.047599	-1.955231	-2.754945	-0.759613	0.000000	-10.000000	-0.350000	23.616667	389.000000	1023.000000	1023.000000	2046.000000
44.360001	-0.010857	-6.416244	-2.359159	-1.257921	-2.399039	-0.400124	0.000000	-10.000000	-0.358333	23.633333	397.000000	1023.000000	1023.000000	2046.000000
44.380001	-0.009972	-5.893742	-1.358773	-1.659988	-2.336042	-0.538938	0.000000	-10.000000	-0.375000	23.883333	405.000000	1023.000000	1023.000000	2046.000000
44.400002	-0.008760	-5.177366	-2.161826	-1.063418	-2.267398	0.315276	0.000000	-10.000000	-0.391667	24.016666	413.000000	1023.000000	1023.000000	2046.000000
44.419998	-0.007120	-4.207743	-1.073887	-1.139767	-1.712752	-0.281337	0.000000	-10.000000	-0.400000	24.300001	421.000000	1023.000000	1023.000000	2046.000000
44.439999	-0.006306	-3.726667	-1.414831	-0.989870	-2.032838	0.710872	0.000000	-10.000000	-0.400000	24.416666	429.000000	1023.000000	1023.000000	2046.000000
44.459999	-0.004409	-2.605509	-1.252282	-0.509016	-1.627416	0.783205	0.000000	-10.000000	-0.400000	24.700001	437.000000	1023.000000	1023.000000	2046.000000
44.480000	-0.003664	-2.165424	-0.428535	-0.903027	-1.622331	0.788469	0.000000	-10.000000	-0.400000	24.816668	445.166656	1023.000000	1023.000000	2046.000000
44.500000	-0.002383	-1.408274	-1.124468	-0.315804	-1.590680	1.622678	0.000000	-10.000000	-0.400000	24.750000	453.500000	1023.000000	1023.000000	2046.000000
44.520000	-0.000676	-0.399564	-0.098043	-0.340513	-1.014456	1.053448	0.000000	-10.000000	-0.391667	24.616667	461.833344	1023.000000	1023.000000	2046.000000
44.540001	0.000120	0.070774	-0.158283	-0.358321	-1.269044	1.856422	0.000000	-10.000000	-0.391667	24.750000	470.000000	1023.000000	1023.000000	2046.000000
44.560001	0.001914	1.131115	-0.309652	0.267628	-1.021621	2.194761	0.000000	-10.000000	-0.400000	24.866667	478.166656	1023.000000	1023.000000	2046.000000
44.580002	0.002819	1.666325	0.636675	-0.102962	-0.855879	1.988491	0.000000	-10.000000	-0.408333	24.983334	486.500000	1023.000000	1023.000000	2046.000000
44.599998	0.004146	2.450393	-0.132406	0.529761	-0.923971	2.977010	0.000000	-10.000000	-0.408333	24.950001	494.833344	1023.000000	1023.000000	2046.000000
44.619999	0.005618	3.320489	0.932965	0.423229	-0.291897	2.256192	0.000000	-10.000000	-0.400000	25.100000	503.166656	1023.000000	1023.000000	2046.000000
44.639999	0.006039	3.568922	0.668142	0.447489	-0.561429	3.014719	0.000000	-10.000000	-0.408333	25.083334	511.500000	1023.000000	1023.000000	2046.000000
44.660000	0.006619	3.911945	0.235077	0.987102	-0.587493	3.277258	0.000000	-10.000000	-0.425000	25.266666	519.833313	1023.000000	1023.000000	2046.000000
44.680000	0.006164	3.643139	1.065379	0.380626	-0.307696	2.504830	0.000000	-10.000000	-0.441667	25.283335	528.333313	1023.000000	1023.000000	2046.000000
44.700001	0.006101	3.605545	0.124830	0.748876	-0.517975	3.249815	0.000000	-10.000000	-0.450000	25.533335	536.666687	1023.000000	1023.000000	2046.000000
44.720001	0.007097	4.194358	0.528684	0.998784	-0.292970	2.959861	0.000000	-10.000000	-0.433333	25.400000	545.333313	1023.000000	1023.000000	2046.000000
44.740002	0.007107	4.200202	1.009415	0.579678	-0.568994	3.180104	0.000000	-10.000000	-0.416667	25.216667	553.666687	1023.000000	1023.000000	2046.000000
44.759998	0.009104	5.380275	0.342831	1.408768	-0.485981	4.114657	0.000000	-10.000000	-0.400000	24.833334	562.166687	1023.000000	1023.000000	2046.000000
44.779999	0.010455	6.178864	1.487385	1.148050	0.032426	3.511003	0.000000	-10.000000	-0.391667	24.383333	570.500000	1023.000000	1023.000000	2046.000000
44.799999	0.010684	6.314392	0.906170	1.193166	-0.091197	4.306252	0.000000	-10.000000	-0.375000	23.900002	578.833313	1023.000000	1023.000000	2046.000000
44.820000	0.011709	6.920296	1.177125	1.422508	0.207565	4.113097	0.000000	-10.000000	-0.358333	23.416668	587.000000	1023.000000	1023.000000	2046.000000
44.840000	0.011044	6.527268	1.665028	0.721864	0.214515	3.925861	0.000000	-10.000000	-0.341667	23.233334	594.833313	1023.000000	1023.000000	2046.000000
44.860001	0.011390	6.731749	0.664365	1.360837	0.056295	4.650253	0.000000	-10.000000	-0.316667	22.816668	602.500000	1023.000000	1023.000000	2046.000000
44.880001	0.011510	6.802298	1.387374	1.220599	0.371405	3.822919	0.000000	-10.000000	-0.300000	22.133333	610.166687	1023.000000	1023.000000	2046.000000
44.900002	0.010769	6.364281	1.257993	0.963122	0.079255	4.063911	0.000000	-10.000000	-0.275000	21.350000	617.666687	1023.000000	1023.000000	2046.000000
44.919998	0.011219	6.630557	0.337327	1.810716	-0.249426	4.731940	0.000000	-10.000000	-0.266667	20.816668	625.000000	1023.000000	1023.000000	2046.000000
44.939999	0.011326	6.693728	1.340075	1.350921	0.103115	3.899617	0.000000	-10.000000	-0.250000	20.633333	632.000000	1023.000000	1023.000000	2046.000000
44.959999	0.011767	6.954337	0.526968	1.784485	-0.073637	4.716520	0.000000	-10.000000	-0.250000	20.416668	638.833313	1023.000000	1023.000000	2046.000000
44.980000	0.012844	7.590833	0.482386	2.281804	-0.083929	4.910571	0.000000	-10.000000	-0.250000	20.050001	645.666687	1023.000000	1023.000000	2046.000000
45.000000	0.012801	7.565484	1.225281	1.790984	0.032842	4.516377	0.000000	-10.000000	-0.241667	19.416666	652.500000	1023.000000	1023.000000	2046.000000
45.020000	0.013456	7.952278	0.235871	2.465580	-0.092087	5.342914	0.000000	-10.000000	-0.225000	18.883333	659.166687	1023.000000	1023.000000	2046.000000
45.040001	0.014426	8.525480	0.557039	2.775802	-0.009498	5.202137	0.000000	-10.000000	-0.191667	18.466667	665.500000	1023.000000	1023.000000	2046.000000
45.060001	0.013932	8.233695	1.026670	2.246436	-0.070172	5.030762	0.000000	-10.000000	-0.158333	17.850000	671.500000	1023.000000	1023.000000	2046.000000
45.080002	0.014768	8.728142	-0.074518	3.161899	-0.280037	5.920798	0.000000	-10.000000	-0.133333	17.000000	677.500000	1023.000000	1023.000000	2046.000000
45.099998	0.015433	9.121086	0.620967	3.173906	-0.024893	5.351106	0.000000	-10.000000	-0.100000	15.883334	683.500000	1023.000000	1023.000000	2046.000000
45.119999	0.015302	9.043447	0.600745	3.023035	-0.095795	5.515462	0.000000	-10.000000	-0.075000	14.333334	689.166687	1023.000000	1023.000000	2046.000000
45.139999	0.016249	9.603189	-0.343361	3.946242	-0.378418	6.378726	0.000000	-10.000000	-0.033333	12.233334	694.333313	1023.000000	1023.000000	2046.000000
45.160000	0.016998	10.045766	0.611463	3.728842	-0.056260	5.761721	0.000000	-10.000000	-0.016667	9.700001	698.666687	1023.000000	1023.000000	2046.000000
45.180000	0.017102	10.107550	0.583964	3.612343	-0.046930	5.958173	0.000000	-10.000000	0.016667	6.583333	702.333313	1023.000000	1023.000000	2046.000000
45.200001	0.018144	10.722913	-0.108578	4.431802	-0.349735	6.749424	0.000000	-10.000000	0.033333	3.016667	705.000000	1023.000000	1023.000000	2046.000000
45.220001	0.018766	11.090709	1.080638	3.974255	0.069151	5.966665	0.000000	-10.000000	0.050000	-0.366667	706.500000	1023.000000	1023.000000	2046.000000
45.240002	0.019030	11.246925	0.899882	3.939956	0.131005	6.276082	0.000000	-10.000000	0.050000	-3.000000	707.000000	1023.000000	1023.000000	2046.000000
45.259998	0.020009	11.825539	0.661888	4.475567	-0.099110	6.787194	0.000000	-10.000000	0.050000	-5.216667	707.000000	1023.000000	1023.000000	2046.000000
45.279999	0.019489	11.517882	1.922439	3.518304	0.305485	5.771655	0.000000	-10.000000	0.058333	-7.016667	707.000000	1023.000000	1023.000000	2046.000000
45.299999	0.019275	11.391642	1.229404	3.685362	0.234698	6.242178	0.000000	-10.000000	0.058333	-8.233334	707.000000	1023.000000	1023.000000	2046.000000
45.320000	0.019355	11.438714	1.665590	3.606774	0.264620	5.901730	0.000000	-10.000000	0.075000	-8.616667	707.000000	1023.000000	1023.000000	2046.000000
45.340000	0.017800	10.519790	2.023564	2.726765	0.222036	5.547425	0.000000	-10.000000	0.083333	-8.916667	707.000000	1023.000000	1023.000000	2046.000000
45.360001	0.017976	10.623986	1.281772	3.352403	0.019318	5.970493	0.000000	-10.000000	0.100000	-9.533334	703.500000	1023.000000	1023.000000	2046.000000
45.380001	0.016721	9.881976	2.487688	2.240488	0.351801	4.801999	0.000000	-10.000000	0.100000	-10.733334	694.166687	1023.000000	1023.000000	2046.000000
45.400002	0.016384	9.682872	1.454353	2.643947	0.212853	5.371717	0.000000	-10.000000	0.100000	-11.733334	684.833313	1023.000000	1023.000000	2046.000000
45.419998	0.016106	9.518461	2.202059	2.357490	0.451863	4.507049	0.000000	-10.000000	0.100000	-12.300000	679.000000	1023.000000	1023.000000	2046.000000
45.439999	0.014782	8.736126	2.161316	1.740058	0.326484	4.508268	0.000000	-10.000000	0.108333	-12.583334	677.666687	1023.000000	1023.000000	2046.000000
45.459999	0.014975	8.850163	1.476182	2.374208	0.152503	4.847270	0.000000	-10.000000	0.125000	-13.133333	674.833313	1023.000000	1023.000000	2046.000000
45.480000	0.013770	8.138156	2.567510	1.366537	0.470569	3.733541	0.000000	-10.000000	0.158333	-14.033334	670.500000	1023.000000	1023.000000	2046.000000
45.500000	0.013822	8.168512	1.398139	2.017817	0.289781	4.462774	0.000000	-10.000000	0.183333	-14.833333	665.666687	1023.000000	1023.000000	2046.000000
45.520000	0.013185	7.792110	2.550149	1.391754	0.608836	3.241371	0.000000	-10.000000	0.216667	-15.633333	660.666687	1023.000000	1023.000000	2046.000000
45.540001	0.012676	7.491805	1.740896	1.544285	0.443476	3.763148	0.000000	-10.000000	0.233333	-16.316668	655.333313	1023.000000	1023.000000	2046.000000
45.560001	0.012711	7.512017	2.119413	1.646267	0.483902	3.262435	0.000000	-10.000000	0.250000	-16.916668	650.000000	1023.000000	1023.000000	2046.000000
45.580002	0.011354	6.710314	2.675845	0.797648	0.578817	2.658003	0.000000	-10.000000	0.250000	-17.550001	644.333313	1023.000000	1023.000000	2046.000000
45.599998	0.011503	6.798206	1.544487	1.590765	0.418843	3.244112	0.000000	-10.000000	0.266667	-18.200001	638.500000	1023.000000	1023.000000	2046.000000
45.619999	0.010821	6.395347	2.717264	0.859531	0.746034	2.072517	0.000000	-10.000000	0.300000	-19.000000	632.500000	1023.000000	1023.000000	2046.000000
45.639999	0.010005	5.913142	2.150160	0.803752	0.642581	2.316649	0.000000	-10.000000	0.341667	-19.783333	626.166687	1023.000000	1023.000000	2046.000000
45.660000	0.010197	6.026419	1.941717	1.247401	0.579011	2.258290	0.000000	-10.000000	0.375000	-20.500000	619.500000	1023.000000	1023.000000	2046.000000
45.680000	0.008638	5.105058	2.920592	0.154125	0.746467	1.283874	0.000000	-10.000000	0.391667	-21.366667	612.500000	1023.000000	1023.000000	2046.000000
45.700001	0.008476	5.009177	1.789606	0.774387	0.619073	1.826110	0.000000	-10.000000	0.408333	-22.083334	605.333313	1023.000000	1023.000000	2046.000000
45.720001	0.008179	4.833610	2.461067	0.536386	0.768631	1.067526	0.000000	-10.000000	0.425000	-22.850000	598.000000	1023.000000	1023.000000	2046.000000
45.740002	0.006604	3.902886	2.728696	-0.271799	0.719036	0.726952	0.000000	-10.000000	0.450000	-23.400000	590.500000	1023.000000	1023.000000	2046.000000
45.759998	0.006678	3.946929	1.636891	0.506490	0.559188	1.244361	0.000000	-10.000000	0.475000	-23.900000	582.833313	1023.000000	1023.000000	2046.000000
45.779999	0.005896	3.484774	2.645624	-0.111948	0.777094	0.174004	0.000000	-10.000000	0.491667	-24.266666	575.000000	1023.000000	1023.000000	2046.000000
45.799999	0.004745	2.804300	2.334705	-0.432494	0.624736	0.277353	0.000000	-10.000000	0.508333	-24.450001	566.666687	1023.000000	1023.000000	2046.000000
45.820000	0.004834	2.857074	1.637532	0.232182	0.485672	0.501688	0.000000	-10.000000	0.508333	-24.766668	558.333313	1023.000000	1023.000000	2046.000000
45.840000	0.003376	1.995474	2.751587	-0.817272	0.618553	-0.557395	0.000000	-10.000000	0.508333	-24.900002	550.000000	1023.000000	1023.000000	2046.000000
45.860001	0.002831	1.673251	1.711646	-0.461857	0.561154	-0.137693	0.000000	-10.000000	0.500000	-25.116667	541.833313	1023.000000	1023.000000	2046.000000
45.880001	0.002834	1.675009	1.561381	-0.144554	0.528788	-0.270606	0.000000	-10.000000	0.508333	-25.216667	533.500000	1023.000000	1023.000000	2046.000000
45.900002	0.001059	0.625685	2.565868	-1.283783	0.414699	-1.071099	0.000000	-10.000000	0.516667	-25.450001	525.000000	1023.000000	1023.000000	2046.000000
45.919998	0.000880	0.519896	1.102972	-0.512528	0.394447	-0.464994	0.000000	-10.000000	0.525000	-25.766666	516.500000	1023.000000	1023.000000	2046.000000
45.939999	0.000170	0.100615	1.842186	-0.881021	0.557231	-1.417781	0.000000	-10.000000	0.533333	-26.000000	507.833344	1023.000000	1023.000000	2046.000000
45.959999	-0.001787	-1.056309	1.430516	-1.330481	0.125634	-1.281978	0.000000	-10.000000	0.541667	-26.083334	499.166656	1023.000000	1023.000000	2046.000000
45.980000	-0.002382	-1.407579	0.407553	-0.675523	0.010676	-1.150286	0.000000	-10.000000	0.533333	-26.016666	490.500000	1023.000000	1023.000000	2046.000000
46.000000	-0.004327	-2.557301	1.460300	-1.748981	-0.101081	-2.167538	0.000000	-10.000000	0.533333	-25.900000	481.833344	1023.000000	1023.000000	2046.000000
46.020000	-0.005299	-3.131429	0.121149	-1.280302	-0.284661	-1.687615	0.000000	-10.000000	0.533333	-25.950001	473.166656	1023.000000	1023.000000	2046.000000
46.040001	-0.005063	-2.992319	0.560936	-1.215463	-0.156351	-2.181442	0.000000	-10.000000	0.550000	-26.083334	464.500000	1023.000000	1023.000000	2046.000000
46.060001	-0.006987	-4.129374	1.009669	-2.167467	-0.456649	-2.514927	0.000000	-10.000000	0.550000	-26.216667	455.833344	1023.000000	1023.000000	2046.000000
46.080002	-0.007646	-4.518818	-0.530921	-1.433705	-0.371926	-2.182266	0.000000	-10.000000	0.566667	-26.700001	447.166656	1023.000000	1023.000000	2046.000000
46.099998	-0.009124	-5.392363	0.483377	-2.193589	-0.243179	-3.438971	0.000000	-10.000000	0.566667	-26.783333	438.166656	1023.000000	1023.000000	2046.000000
46.119999	-0.011184	-6.609917	-0.169481	-2.502573	-0.650497	-3.287366	0.000000	-10.000000	0.566667	-26.850000	429.166656	1023.000000	1023.000000	2046.000000
46.139999	-0.011832	-6.992462	-1.019331	-1.955301	-0.729243	-3.288587	0.000000	-10.000000	0.550000	-26.233334	420.166656	1023.000000	1023.000000	2046.000000
46.160000	-0.014225	-8.406940	-0.058073	-2.922390	-0.920441	-4.506036	0.000000	-10.000000	0.541667	-25.933334	411.500000	1023.000000	1023.000000	2046.000000
46.180000	-0.015867	-9.377444	-1.252552	-2.542020	-1.341617	-4.241256	0.000000	-10.000000	0.525000	-25.566668	402.833344	1023.000000	1023.000000	2046.000000
46.200001	-0.016304	-9.635843	-1.817523	-1.901615	-1.381314	-4.535392	0.000000	-10.000000	0.516667	-25.400000	394.333344	1023.000000	1023.000000	2046.000000
46.220001	-0.018439	-10.897161	-0.964085	-2.791610	-1.832400	-5.309065	0.000000	-10.000000	0.500000	-24.966667	385.833344	1023.000000	1023.000000	2046.000000
46.240002	-0.018993	-11.225118	-2.460146	-1.986508	-2.033707	-4.744756	0.000000	-10.000000	0.500000	-24.750000	377.500000	1023.000000	1023.000000	2046.000000
46.259998	-0.019172	-11.330893	-2.113153	-1.797245	-1.980632	-5.439863	0.000000	-10.000000	0.491667	-24.483334	369.166656	1023.000000	1023.000000	2046.000000
46.279999	-0.021139	-12.493164	-1.798263	-2.565660	-2.544434	-5.584806	0.000000	-10.000000	0.491667	-24.400000	361.000000	1023.000000	1023.000000	2046.000000
46.299999	-0.021232	-12.547979	-3.277211	-1.568780	-2.515359	-5.186629	0.000000	-10.000000	0.491667	-24.283333	353.000000	1023.000000	1023.000000	2046.000000
46.320000	-0.021790	-12.877757	-2.517233	-1.916825	-2.352986	-6.090714	0.000000	-10.000000	0.483333	-24.116667	345.000000	1023.000000	1023.000000	2046.000000
46.340000	-0.023438	-13.851923	-2.817374	-2.284656	-3.034249	-5.715644	0.000000	-10.000000	0.475000	-23.916668	337.000000	1023.000000	1023.000000	2046.000000
46.360001	-0.023214	-13.719646	-3.895463	-1.360838	-2.785604	-5.677741	0.000000	-10.000000	0.441667	-23.500000	329.000000	1023.000000	1023.000000	2046.000000
46.380001	-0.024706	-14.601243	-2.796729	-2.279021	-3.116316	-6.409177	0.000000	-10.000000	0.433333	-23.350000	321.000000	1023.000000	1023.000000	2046.000000
46.400002	-0.025420	-15.023025	-4.113626	-1.768375	-3.312354	-5.828670	0.000000	-10.000000	0.416667	-23.116667	313.000000	1023.000000	1023.000000	2046.000000
46.419998	-0.025248	-14.921457	-4.114076	-1.508886	-3.042412	-6.256084	0.000000	-10.000000	0.416667	-23.100000	305.333344	1023.000000	1023.000000	2046.000000
46.439999	-0.026935	-15.918829	-3.397539	-2.513774	-3.666448	-6.341068	0.000000	-10.000000	0.400000	-22.866667	297.666656	1023.000000	1023.000000	2046.000000
46.459999	-0.026427	-15.618608	-4.849408	-1.580011	-3.320636	-5.868554	0.000000	-10.000000	0.400000	-22.900002	290.166656	1023.000000	1023.000000	2046.000000
46.480000	-0.026941	-15.922400	-3.558731	-2.292295	-3.394963	-6.676411	0.000000	-10.000000	0.400000	-23.016666	282.500000	1023.000000	1023.000000	2046.000000
46.500000	-0.027296	-16.131838	-4.477583	-2.060098	-3.596032	-5.998126	0.000000	-10.000000	0.400000	-22.833334	274.833344	1023.000000	1023.000000	2046.000000
46.520000	-0.026662	-15.757119	-3.978642	-1.984094	-3.133584	-6.660799	0.000000	-10.000000	0.400000	-22.616667	267.166656	1023.000000	1023.000000	2046.000000
46.540001	-0.028013	-16.555405	-3.464841	-2.915097	-3.806428	-6.369039	0.000000	-10.000000	0.391667	-22.100000	259.500000	1023.000000	1023.000000	2046.000000
46.560001	-0.027258	-16.109451	-4.418701	-2.107949	-3.285267	-6.297534	0.000000	-10.000000	0.375000	-21.766666	252.166672	1023.000000	1023.000000	2046.000000
46.580002	-0.028590	-16.896585	-3.019953	-3.308214	-3.740433	-6.827984	0.000000	-10.000000	0.358333	-21.166666	244.833328	1023.000000	1023.000000	2046.000000
46.599998	-0.028814	-17.028921	-4.329914	-2.824910	-3.535338	-6.338760	0.000000	-10.000000	0.350000	-20.533333	237.833328	1023.000000	1023.000000	2046.000000
46.619999	-0.029495	-17.431606	-3.309724	-3.460858	-3.509340	-7.151683	0.000000	-10.000000	0.325000	-19.833334	231.000000	1023.000000	1023.000000	2046.000000
46.639999	-0.031158	-18.414589	-3.845479	-3.867649	-4.012626	-6.688836	0.000000	-10.000000	0.291667	-19.016668	224.333328	1023.000000	1023.000000	2046.000000
46.660000	-0.031045	-18.347509	-4.253982	-3.492226	-3.574056	-7.027245	0.000000	-10.000000	0.250000	-18.300001	217.833328	1023.000000	1023.000000	2046.000000
46.680000	-0.032865	-19.423006	-3.243428	-4.708218	-4.244710	-7.226650	0.000000	-10.000000	0.233333	-17.600000	211.500000	1023.000000	1023.000000	2046.000000
46.700001	-0.033014	-19.511190	-4.651948	-4.019345	-3.972004	-6.867894	0.000000	-10.000000	0.216667	-16.950001	205.833328	1023.000000	1023.000000	2046.000000
46.720001	-0.033105	-19.565157	-3.756095	-4.373967	-3.820864	-7.614232	0.000000	-10.000000	0.216667	-16.266666	200.333328	1023.000000	1023.000000	2046.000000
46.740002	-0.034415	-20.339329	-4.002357	-4.758665	-4.449767	-7.128540	0.000000	-10.000000	0.208333	-15.750000	195.000000	1023.000000	1023.000000	2046.000000
46.759998	-0.033779	-19.963360	-4.727163	-4.070360	-3.958004	-7.207833	0.000000	-10.000000	0.208333	-15.450000	189.666672	1023.000000	1023.000000	2046.000000
46.779999	-0.034901	-20.626202	-3.550022	-4.988268	-4.402303	-7.685609	0.000000	-10.000000	0.200000	-15.083334	184.500000	1023.000000	1023.000000	2046.000000
46.799999	-0.035064	-20.722717	-4.688315	-4.537731	-4.324939	-7.171732	0.000000	-10.000000	0.200000	-14.700000	179.500000	1023.000000	1023.000000	2046.000000
46.820000	-0.034379	-20.318241	-4.367759	-4.273389	-4.003157	-7.673935	0.000000	-10.000000	0.191667	-14.216667	174.666672	1023.000000	1023.000000	2046.000000
46.840000	-0.035941	-21.241266	-3.814515	-5.160463	-4.691484	-7.574805	0.000000	-10.000000	0.175000	-13.683333	169.833328	1023.000000	1023.000000	2046.000000
46.860001	-0.035341	-20.886528	-5.084058	-4.263886	-4.288984	-7.249600	0.000000	-10.000000	0.158333	-13.250000	165.333328	1023.000000	1023.000000	2046.000000
46.880001	-0.035515	-20.989077	-4.035743	-4.743662	-4.347018	-7.862653	0.000000	-10.000000	0.133333	-12.750000	160.666672	1023.000000	1023.000000	2046.000000
46.900002	-0.036443	-21.537668	-4.531695	-4.864918	-4.727308	-7.413747	0.000000	-10.000000	0.116667	-12.433333	156.333328	1023.000000	1023.000000	2046.000000
46.919998	-0.035448	-20.949879	-5.158825	-4.127173	-4.208892	-7.454988	0.000000	-10.000000	0.100000	-12.033334	152.000000	1023.000000	1023.000000	2046.000000
46.939999	-0.036579	-21.617958	-3.994181	-5.047291	-4.734097	-7.842389	0.000000	-10.000000	0.100000	-11.750000	148.000000	1023.000000	1023.000000	2046.000000
46.959999	-0.036636	-21.652117	-5.187494	-4.517868	-4.591128	-7.355628	0.000000	-10.000000	0.100000	-11.433333	144.166672	1023.000000	1023.000000	2046.000000
46.980000	-0.035996	-21.273573	-4.727973	-4.426943	-4.274334	-7.844324	0.000000	-10.000000	0.091667	-11.183333	140.500000	1023.000000	1023.000000	2046.000000
47.000000	-0.037395	-22.100700	-4.396081	-5.128340	-4.970403	-7.605877	0.000000	-10.000000	0.075000	-10.866667	136.833328	1023.000000	1023.000000	2046.000000
47.020000	-0.036366	-21.492094	-5.463521	-4.164859	-4.392570	-7.471143	0.000000	-10.000000	0.066667	-10.583333	133.166672	1023.000000	1023.000000	2046.000000
47.040001	-0.037333	-22.063829	-4.376419	-4.940288	-4.909966	-7.837156	0.000000	-10.000000	0.066667	-10.166667	129.500000	1023.000000	1023.000000	2046.000000
47.060001	-0.037222	-21.997944	-5.638685	-4.326947	-4.694448	-7.337864	0.000000	-10.000000	0.066667	-9.833333	126.166664	1023.000000	1023.000000	2046.000000
47.080002	-0.037008	-21.872004	-4.715101	-4.590063	-4.677579	-7.889260	0.000000	-10.000000	0.058333	-9.433333	122.833336	1023.000000	1023.000000	2046.000000
47.099998	-0.037514	-22.170559	-5.529925	-4.414931	-4.907597	-7.318106	0.000000	-10.000000	0.050000	-9.116667	119.666664	1023.000000	1023.000000	2046.000000
47.119999	-0.036996	-21.864489	-5.094785	-4.329430	-4.573600	-7.866673	0.000000	-10.000000	0.050000	-8.900001	116.500000	1023.000000	1023.000000	2046.000000
47.139999	-0.038067	-22.497763	-5.381626	-4.609851	-5.081639	-7.424647	0.000000	-10.000000	0.050000	-8.666667	113.500000	1023.000000	1023.000000	2046.000000
47.160000	-0.036951	-21.838057	-5.750337	-3.945503	-4.574088	-7.568128	0.000000	-10.000000	0.058333	-8.483334	110.666664	1023.000000	1023.000000	2046.000000
47.180000	-0.038320	-22.647259	-4.833609	-4.884641	-5.235303	-7.693707	0.000000	-10.000000	0.058333	-8.050000	108.000000	1023.000000	1023.000000	2046.000000
47.200001	-0.037896	-22.396383	-6.143748	-4.068675	-4.846292	-7.337668	0.000000	-10.000000	0.058333	-7.716667	105.333336	1023.000000	1023.000000	2046.000000
47.220001	-0.037772	-22.323252	-5.289465	-4.369336	-4.954271	-7.710179	0.000000	-10.000000	0.050000	-7.300000	102.833336	1023.000000	1023.000000	2046.000000
47.240002	-0.038629	-22.829571	-5.925047	-4.365850	-5.159845	-7.378828	0.000000	-10.000000	0.050000	-7.066667	100.166664	1023.000000	1023.000000	2046.000000
47.259998	-0.037483	-22.152218	-6.136574	-3.816751	-4.765720	-7.433173	0.000000	-10.000000	0.050000	-6.816667	97.833336	1023.000000	1023.000000	2046.000000
47.279999	-0.038884	-22.980221	-5.224253	-4.721336	-5.380888	-7.653744	0.000000	-10.000000	0.050000	-6.666667	95.500000	1023.000000	1023.000000	2046.000000
47.299999	-0.038895	-22.987133	-6.478449	-4.099032	-5.150747	-7.258905	0.000000	-10.000000	0.050000	-6.533333	93.500000	1023.000000	1023.000000	2046.000000
47.320000	-0.038575	-22.797625	-6.148735	-4.033191	-4.999550	-7.616149	0.000000	-10.000000	0.050000	-6.416667	91.166664	1023.000000	1023.000000	2046.000000
47.340000	-0.040860	-24.148367	-6.113556	-4.742188	-5.646340	-7.646283	0.000000	-10.000000	0.050000	-6.216667	88.833336	1023.000000	1023.000000	2046.000000
47.360001	-0.040913	-24.179501	-7.365658	-3.961842	-5.349271	-7.502729	0.000000	-10.000000	0.041667	-5.916667	86.500000	1023.000000	1023.000000	2046.000000
47.380001	-0.042030	-24.839813	-6.582524	-4.539519	-5.716364	-8.001406	0.000000	-10.000000	0.041667	-5.500000	84.666664	1023.000000	1023.000000	2046.000000
47.400002	-0.043236	-25.552242	-7.618091	-4.351271	-5.772269	-7.810610	0.000000	-10.000000	0.033333	-5.066667	83.000000	1023.000000	1023.000000	2046.000000
47.419998	-0.042034	-24.842009	-7.625318	-3.854456	-5.575716	-7.786518	0.000000	-10.000000	0.033333	-4.716667	81.333336	1023.000000	1023.000000	2046.000000
47.439999	-0.043145	-25.498526	-6.796471	-4.686378	-6.153660	-7.862016	0.000000	-10.000000	0.033333	-4.566667	79.833336	1023.000000	1023.000000	2046.000000
47.459999	-0.042955	-25.386459	-8.059377	-4.028693	-5.775333	-7.523056	0.000000	-10.000000	0.041667	-4.666667	78.166664	1023.000000	1023.000000	2046.000000
47.480000	-0.043089	-25.465540	-7.168604	-4.447978	-5.897532	-7.951425	0.000000	-10.000000	0.050000	-4.816667	76.666664	1023.000000	1023.000000	2046.000000
47.500000	-0.044373	-26.224590	-7.831908	-4.583842	-6.002667	-7.806172	0.000000	-10.000000	0.033333	-4.350000	75.000000	1023.000000	1023.000000	2046.000000
47.520000	-0.043814	-25.893957	-7.874246	-4.292198	-5.759936	-7.967577	0.000000	-10.000000	0.016667	-3.333333	73.500000	1023.000000	1023.000000	2046.000000
47.540001	-0.046053	-27.217533	-7.471251	-5.118238	-6.403088	-8.224957	0.000000	-10.000000	0.000000	-2.016667	72.500000	1023.000000	1023.000000	2046.000000
47.560001	-0.046404	-27.425049	-8.711288	-4.354160	-6.219489	-8.140111	0.000000	-10.000000	0.000000	-0.950000	72.000000	1023.000000	1023.000000	2046.000000
47.580002	-0.046459	-27.457178	-8.177547	-4.381120	-6.326869	-8.571641	0.000000	-10.000000	0.000000	-0.316667	72.000000	1023.000000	1023.000000	2046.000000
47.599998	-0.048441	-28.628479	-8.358334	-4.693474	-6.982689	-8.593981	0.000000	-10.000000	0.000000	0.000000	72.000000	1023.000000	1023.000000	2046.000000
47.619999	-0.047826	-28.265285	-9.305713	-3.763057	-6.783017	-8.413500	0.000000	-10.000000	0.000000	0.000000	72.000000	1023.000000	1023.000000	2046.000000
47.639999	-0.048009	-28.373291	-8.464911	-4.097858	-6.989675	-8.820847	0.000000	-10.000000	0.000000	0.000000	72.000000	1023.000000	1023.000000	2046.000000
47.660000	-0.049197	-29.075350	-9.076598	-4.087890	-7.247974	-8.662889	0.000000	-10.000000	0.000000	0.000000	72.000000	1023.000000	1023.000000	2046.000000
47.680000	-0.048054	-28.400009	-9.458096	-3.361913	-7.052639	-8.527363	0.000000	-10.000000	0.000000	0.000000	72.000000	1023.000000	1023.000000	2046.000000
47.700001	-0.049114	-29.026478	-8.702737	-4.048391	-7.452392	-8.822957	0.000000	-10.000000	0.000000	0.000000	72.000000	1023.000000	1023.000000	2046.000000
47.720001	-0.049709	-29.378288	-9.693141	-3.649162	-7.312188	-8.723799	0.000000	-10.000000	0.000000	0.750000	72.000000	1023.000000	1023.000000	2046.000000
47.740002	-0.048491	-28.658154	-9.668509	-3.209399	-7.229898	-8.550345	0.000000	-10.000000	-0.008333	1.833333	72.000000	1023.000000	1023.000000	2046.000000
47.759998	-0.049387	-29.187775	-9.020673	-3.809797	-7.604048	-8.753258	0.000000	-10.000000	-0.016667	3.283333	72.000000	1023.000000	1023.000000	2046.000000
47.779999	-0.049806	-29.435308	-10.018825	-3.383803	-7.484897	-8.547783	0.000000	-10.000000	-0.025000	4.483333	72.000000	1023.000000	1023.000000	2046.000000
47.799999	-0.048380	-28.592648	-9.789315	-3.030855	-7.356129	-8.416348	0.000000	-10.000000	-0.025000	5.866667	72.000000	1023.000000	1023.000000	2046.000000
47.820000	-0.049247	-29.105011	-9.256433	-3.700467	-7.756723	-8.391387	0.000000	-10.000000	-0.025000	7.350000	72.000000	1023.000000	1023.000000	2046.000000
47.840000	-0.048701	-28.782488	-10.126014	-3.169099	-7.338677	-8.148697	0.000000	-10.000000	-0.033333	8.683333	72.000000	1023.000000	1023.000000	2046.000000
47.860001	-0.047132	-27.855043	-9.396448	-3.157947	-7.211492	-8.089155	0.000000	-10.000000	-0.050000	9.800000	72.000000	1023.000000	1023.000000	2046.000000
47.880001	-0.047654	-28.163799	-8.940355	-3.825417	-7.497763	-7.900263	0.000000	-10.000000	-0.075000	10.783334	72.000000	1023.000000	1023.000000	2046.000000
47.900002	-0.046370	-27.404758	-9.588641	-3.137141	-7.087951	-7.591025	0.000000	-10.000000	-0.108333	12.066667	63.666668	1023.000000	1023.000000	2046.000000
47.919998	-0.045032	-26.613972	-8.328238	-3.559937	-6.943084	-7.782713	0.000000	-10.000000	-0.141667	13.550000	47.333332	1023.000000	1023.000000	2046.000000
47.939999	-0.045206	-26.716959	-8.573976	-3.743746	-6.904435	-7.494803	0.000000	-10.000000	-0.175000	15.016666	32.666668	1023.000000	1023.000000	2046.000000
47.959999	-0.043116	-25.481318	-8.240539	-3.358949	-6.594702	-7.287127	0.000000	-10.000000	-0.208333	16.200001	28.166666	1023.000000	1023.000000	2046.000000
47.980000	-0.043733	-25.845953	-7.317141	-4.360100	-6.861351	-7.307361	0.000000	-10.000000	-0.233333	17.299999	33.333332	1023.000000	1023.000000	2046.000000
48.000000	-0.043355	-25.622948	-8.111321	-3.950692	-6.498639	-7.062296	0.000000	-10.000000	-0.258333	18.516666	38.833332	1023.000000	1023.000000	2046.000000
48.020000	-0.042107	-24.885420	-7.186508	-4.199900	-6.405519	-7.093492	0.000000	-10.000000	-0.283333	19.600000	44.666668	1023.000000	1023.000000	2046.000000
48.040001	-0.043129	-25.489243	-7.198190	-4.759525	-6.620157	-6.911371	0.000000	-10.000000	-0.316667	20.800001	51.166668	1023.000000	1023.000000	2046.000000
48.060001	-0.041690	-24.638941	-7.509335	-4.226207	-6.384139	-6.519261	0.000000	-10.000000	-0.350000	21.616667	58.000000	1023.000000	1023.000000	2046.000000
48.080002	-0.041269	-24.389996	-6.471661	-4.805520	-6.365613	-6.747203	0.000000	-10.000000	-0.358333	22.600000	65.166664	1023.000000	1023.000000	2046.000000
48.099998	-0.041233	-24.368856	-7.233235	-4.587667	-6.127077	-6.420877	0.000000	-10.000000	-0.366667	23.216667	72.500000	1023.000000	1023.000000	2046.000000
48.119999	-0.039476	-23.330578	-6.298937	-4.568106	-5.993243	-6.470292	0.000000	-10.000000	-0.375000	24.066668	80.166664	1023.000000	1023.000000	2046.000000
48.139999	-0.039841	-23.546196	-6.580519	-4.815434	-6.034494	-6.115750	0.000000	-10.000000	-0.400000	24.483334	88.000000	1023.000000	1023.000000	2046.000000
48.160000	-0.037542	-22.187189	-6.315660	-4.197968	-5.724307	-5.949256	0.000000	-10.000000	-0.425000	24.833334	96.000000	1023.000000	1023.000000	2046.000000
48.180000	-0.037701	-22.281584	-5.846559	-4.799437	-5.887647	-5.747942	0.000000	-10.000000	-0.450000	25.300001	104.333336	1023.000000	1023.000000	2046.000000
48.200001	-0.035742	-21.123478	-6.204476	-3.984918	-5.612221	-5.321863	0.000000	-10.000000	-0.450000	25.900000	112.666664	1023.000000	1023.000000	2046.000000
48.220001	-0.035002	-20.686453	-5.230562	-4.478501	-5.574714	-5.402675	0.000000	-10.000000	-0.483333	26.350000	121.333336	1023.000000	1023.000000	2046.000000
48.240002	-0.033584	-19.848219	-5.917214	-3.776832	-5.289192	-4.864981	0.000000	-10.000000	-0.491667	26.650000	130.000000	1023.000000	1023.000000	2046.000000
48.259998	-0.032221	-19.042486	-4.775761	-4.118167	-5.203594	-4.944964	0.000000	-10.000000	-0.508333	26.883333	138.833328	1023.000000	1023.000000	2046.000000
48.279999	-0.031773	-18.777920	-5.480726	-3.837327	-4.879865	-4.580000	0.000000	-10.000000	-0.491667	27.316668	147.833328	1023.000000	1023.000000	2046.000000
48.299999	-0.029591	-17.488331	-4.465033	-3.683674	-4.711087	-4.628537	0.000000	-10.000000	-0.491667	27.466667	156.833328	1023.000000	1023.000000	2046.000000
48.320000	-0.029413	-17.382837	-4.894131	-3.757707	-4.604651	-4.126348	0.000000	-10.000000	-0.500000	27.616667	166.000000	1023.000000	1023.000000	2046.000000
48.340000	-0.026864	-15.876423	-4.182821	-3.278728	-4.360343	-4.054532	0.000000	-10.000000	-0.508333	27.883333	175.166672	1023.000000	1023.000000	2046.000000
48.360001	-0.026880	-15.886147	-4.102706	-3.729278	-4.341803	-3.712361	0.000000	-10.000000	-0.516667	28.200001	184.333328	1023.000000	1023.000000	2046.000000
48.380001	-0.024694	-14.594091	-4.213988	-2.895854	-4.120827	-3.363422	0.000000	-10.000000	-0.533333	28.566668	193.833328	1023.000000	1023.000000	2046.000000
48.400002	-0.023887	-14.117138	-3.383771	-3.374912	-4.014665	-3.343790	0.000000	-10.000000	-0.533333	28.600000	203.166672	1023.000000	1023.000000	2046.000000
48.419998	-0.022901	-13.534347	-4.130882	-2.792960	-3.741311	-2.869194	0.000000	-10.000000	-0.550000	28.666668	212.833328	1023.000000	1023.000000	2046.000000
48.439999	-0.020635	-12.195011	-2.943816	-2.734219	-3.619006	-2.897970	0.000000	-10.000000	-0.550000	28.783335	222.333328	1023.000000	1023.000000	2046.000000
48.459999	-0.020520	-12.127317	-3.361383	-2.835098	-3.487991	-2.442845	0.000000	-10.000000	-0.558333	28.750000	232.000000	1023.000000	1023.000000	2046.000000
48.480000	-0.017907	-10.583217	-3.032073	-2.095901	-3.313609	-2.141634	0.000000	-10.000000	-0.541667	28.850000	241.666672	1023.000000	1023.000000	2046.000000
48.500000	-0.017430	-10.300904	-2.368211	-2.648320	-3.262620	-2.021754	0.000000	-10.000000	-0.541667	28.733334	251.166672	1023.000000	1023.000000	2046.000000
48.520000	-0.015920	-9.408945	-2.969683	-1.920390	-3.038957	-1.479915	0.000000	-10.000000	-0.550000	28.833334	260.833344	1023.000000	1023.000000	2046.000000
48.540001	-0.014272	-8.434807	-1.871783	-2.072176	-2.946920	-1.543929	0.000000	-10.000000	-0.558333	28.883333	270.333344	1023.000000	1023.000000	2046.000000
48.560001	-0.013872	-8.198395	-2.518759	-1.899292	-2.711169	-1.069175	0.000000	-10.000000	-0.558333	29.100000	280.000000	1023.000000	1023.000000	2046.000000
48.580002	-0.011391	-6.732301	-1.613440	-1.556705	-2.473844	-1.088313	0.000000	-10.000000	-0.550000	29.183332	289.666656	1023.000000	1023.000000	2046.000000
48.599998	-0.011297	-6.676489	-1.733225	-1.868490	-2.499394	-0.575380	0.000000	-10.000000	-0.550000	28.833334	299.500000	1023.000000	1023.000000	2046.000000
48.619999	-0.008975	-5.304185	-1.611189	-1.051884	-2.281225	-0.359887	0.000000	-10.000000	-0.550000	28.533333	309.166656	1023.000000	1023.000000	2046.000000
48.639999	-0.008524	-5.037911	-0.973057	-1.595958	-2.242042	-0.226855	0.000000	-10.000000	-0.558333	28.550001	318.833344	1023.000000	1023.000000	2046.000000
48.660000	-0.007323	-4.327676	-1.628834	-0.930187	-2.040089	0.271435	0.000000	-10.000000	-0.558333	28.733334	328.166656	1023.000000	1023.000000	2046.000000
48.680000	-0.005940	-3.510398	-0.660878	-0.995586	-1.969370	0.115436	0.000000	-10.000000	-0.558333	28.783333	337.833344	1023.000000	1023.000000	2046.000000
48.700001	-0.006794	-4.015449	-1.552184	-1.033396	-1.869247	0.439378	0.000000	-10.000000	-0.558333	28.983334	347.333344	1023.000000	1023.000000	2046.000000
48.720001	-0.005516	-3.259728	-0.914510	-0.737103	-1.803008	0.194893	0.000000	-10.000000	-0.575000	29.216667	357.000000	1023.000000	1023.000000	2046.000000
48.740002	-0.006225	-3.679154	-1.338664	-1.111501	-1.832829	0.603840	0.000000	-10.000000	-0.591667	29.450001	366.666656	1023.000000	1023.000000	2046.000000
48.759998	-0.004309	-2.546611	-1.208875	-0.366571	-1.730714	0.759550	0.000000	-10.000000	-0.608333	29.616667	376.500000	1023.000000	1023.000000	2046.000000
48.779999	-0.003631	-2.146009	-0.580473	-0.817715	-1.781381	1.033559	0.000000	-10.000000	-0.608333	29.666666	386.500000	1023.000000	1023.000000	2046.000000
48.799999	-0.001957	-1.156819	-1.134502	-0.158589	-1.618783	1.755055	0.000000	-10.000000	-0.608333	29.716667	396.500000	1023.000000	1023.000000	2046.000000
48.820000	-0.000041	-0.024009	0.008108	-0.296652	-1.458337	1.722873	0.000000	-10.000000	-0.591667	29.299999	406.500000	1023.000000	1023.000000	2046.000000
48.840000	-0.000155	-0.091660	-0.799415	-0.268325	-1.118606	2.094686	0.000000	-10.000000	-0.575000	29.233334	416.166656	1023.000000	1023.000000	2046.000000
48.860001	0.001700	1.004659	0.140700	-0.064714	-0.985072	1.913745	0.000000	-10.000000	-0.575000	29.250000	425.833344	1023.000000	1023.000000	2046.000000
48.880001	0.000723	0.427443	-0.453100	-0.514386	-0.929166	2.324095	0.000000	-10.000000	-0.566667	29.400002	435.500000	1023.000000	1023.000000	2046.000000
48.900002	0.002110	1.247285	-0.040201	0.012362	-0.817900	2.093024	0.000000	-10.000000	-0.558333	29.016666	445.500000	1023.000000	1023.000000	2046.000000
48.919998	0.001245	0.735540	-0.129194	-0.448786	-0.975030	2.288549	0.000000	-10.000000	-0.533333	28.500000	455.166656	1023.000000	1023.000000	2046.000000
48.939999	0.001928	1.139505	-0.574497	0.295587	-1.147272	2.565687	0.000000	-10.000000	-0.525000	28.033333	464.666656	1023.000000	1023.000000	2046.000000
48.959999	0.002688	1.588374	0.119426	0.097497	-1.114569	2.486020	0.000000	-10.000000	-0.525000	27.950001	474.000000	1023.000000	1023.000000	2046.000000
48.980000	0.002525	1.492475	-0.852182	0.504650	-1.099820	2.939827	0.000000	-10.000000	-0.533333	28.000000	483.500000	1023.000000	1023.000000	2046.000000
49.000000	0.004568	2.699803	0.009270	0.856081	-1.026925	2.861377	0.000000	-10.000000	-0.541667	28.049999	492.833344	1023.000000	1023.000000	2046.000000
49.020000	0.004609	2.724154	-0.560726	0.784375	-0.981226	3.481732	0.000000	-10.000000	-0.541667	28.150000	502.166656	1023.000000	1023.000000	2046.000000
49.040001	0.006326	3.738514	-0.556447	1.653803	-1.030869	3.672027	0.000000	-10.000000	-0.525000	28.133333	511.500000	1023.000000	1023.000000	2046.000000
49.060001	0.007001	4.137442	0.005109	1.264813	-1.047490	3.915009	0.000000	-10.000000	-0.516667	27.883333	521.000000	1023.000000	1023.000000	2046.000000
49.080002	0.007469	4.414438	-0.932295	1.891036	-0.987189	4.442887	0.000000	-10.000000	-0.516667	27.733334	530.333313	1023.000000	1023.000000	2046.000000
49.099998	0.009490	5.608775	-0.055251	2.200037	-0.909014	4.373002	0.000000	-10.000000	-0.516667	27.900000	539.666687	1023.000000	1023.000000	2046.000000
49.119999	0.009670	5.714680	-0.764616	2.264497	-0.919009	5.133809	0.000000	-10.000000	-0.508333	28.283333	549.000000	1023.000000	1023.000000	2046.000000
49.139999	0.011869	7.014350	-0.488883	3.083335	-0.891637	5.311536	0.000000	-10.000000	-0.500000	28.450001	558.333313	1023.000000	1023.000000	2046.000000
49.160000	0.012951	7.653875	-0.077861	2.827516	-0.921614	5.825834	0.000000	-10.000000	-0.500000	28.350000	567.833313	1023.000000	1023.000000	2046.000000
49.180000	0.013871	8.197850	-0.907629	3.451925	-0.826341	6.479895	0.000000	-10.000000	-0.508333	28.233334	577.166687	1023.000000	1023.000000	2046.000000
49.200001	0.016825	9.943362	-0.171349	4.129685	-0.641800	6.626826	0.000000	-10.000000	-0.500000	27.983334	586.666687	1023.000000	1023.000000	2046.000000
49.220001	0.018049	10.666809	0.316475	3.810542	-0.669844	7.209637	0.000000	-10.000000	-0.483333	27.216667	596.000000	1023.000000	1023.000000	2046.000000
49.240002	0.019445	11.491940	-0.242586	4.569063	-0.587535	7.752997	0.000000	-10.000000	-0.433333	26.816668	605.166687	1023.000000	1023.000000	2046.000000
49.259998	0.022286	13.171082	0.993506	4.883711	-0.274761	7.568626	0.000000	-10.000000	-0.400000	25.666668	614.166687	1023.000000	1023.000000	2046.000000
49.279999	0.023099	13.651579	0.796709	4.752733	-0.190879	8.293016	0.000000	-10.000000	-0.350000	24.733334	623.000000	1023.000000	1023.000000	2046.000000
49.299999	0.025020	14.786908	1.276443	5.243055	-0.087929	8.355339	0.000000	-10.000000	-0.308333	22.866667	631.666687	1023.000000	1023.000000	2046.000000
49.320000	0.025770	15.229967	2.074406	4.704757	-0.118391	8.569194	0.000000	-10.000000	-0.258333	21.516666	639.666687	1023.000000	1023.000000	2046.000000
49.340000	0.026040	15.389728	1.429374	5.077890	-0.032205	8.914668	0.000000	-10.000000	-0.225000	20.083334	647.000000	1023.000000	1023.000000	2046.000000
49.360001	0.027399	16.192713	2.510456	5.012905	0.058827	8.610525	0.000000	-10.000000	-0.183333	18.549999	653.833313	1023.000000	1023.000000	2046.000000
49.380001	0.026836	15.859893	1.879986	4.724328	0.119891	9.135688	0.000000	-10.000000	-0.133333	17.000000	660.333313	1023.000000	1023.000000	2046.000000
49.400002	0.027789	16.423319	2.304596	5.056286	0.113192	8.949244	0.000000	-10.000000	-0.091667	14.950000	666.166687	1023.000000	1023.000000	2046.000000
49.419998	0.027865	16.468292	2.805192	4.432382	0.071727	9.158990	0.000000	-10.000000	-0.050000	12.933333	671.500000	1023.000000	1023.000000	2046.000000
49.439999	0.027640	16.335196	1.999075	4.754933	0.121437	9.459752	0.000000	-10.000000	-0.025000	10.633333	676.000000	1023.000000	1023.000000	2046.000000
49.459999	0.028687	16.954250	2.960374	4.666675	0.296370	9.030832	0.000000	-10.000000	0.000000	8.150000	680.000000	1023.000000	1023.000000	2046.000000
49.480000	0.028073	16.591110	2.393825	4.418898	0.279322	9.499065	0.000000	-10.000000	0.008333	5.266666	683.000000	1023.000000	1023.000000	2046.000000
49.500000	0.028660	16.938002	2.497044	4.812435	0.388772	9.239752	0.000000	-10.000000	0.025000	1.683333	685.333313	1023.000000	1023.000000	2046.000000
49.520000	0.028654	16.934263	3.223985	4.253125	0.362839	9.094316	0.000000	-10.000000	0.041667	-1.233333	686.500000	1023.000000	1023.000000	2046.000000
49.540001	0.028015	16.556889	2.300480	4.460442	0.438839	9.357126	0.000000	-10.000000	0.050000	-4.000000	687.000000	1023.000000	1023.000000	2046.000000
49.560001	0.028709	16.966745	3.152555	4.482151	0.683164	8.648874	0.000000	-10.000000	0.050000	-6.200000	687.000000	1023.000000	1023.000000	2046.000000
49.580002	0.027894	16.485620	2.781620	4.132233	0.540449	9.031319	0.000000	-10.000000	0.066667	-8.500000	687.000000	1023.000000	1023.000000	2046.000000
49.599998	0.028104	16.609497	2.810149	4.498199	0.690273	8.610875	0.000000	-10.000000	0.083333	-10.350000	687.000000	1023.000000	1023.000000	2046.000000
49.619999	0.027701	16.371395	3.400526	3.880692	0.595050	8.495127	0.000000	-10.000000	0.108333	-11.700000	687.000000	1023.000000	1023.000000	2046.000000
49.639999	0.026997	15.955347	2.553852	4.146506	0.683907	8.571082	0.000000	-10.000000	0.116667	-12.766666	687.000000	1023.000000	1023.000000	2046.000000
49.660000	0.027262	16.112091	3.514973	3.918389	0.894238	7.784490	0.000000	-10.000000	0.141667	-13.783334	679.333313	1023.000000	1023.000000	2046.000000
49.680000	0.026179	15.472013	3.021572	3.633740	0.805677	8.011024	0.000000	-10.000000	0.166667	-14.733334	670.000000	1023.000000	1023.000000	2046.000000
49.700001	0.026114	15.433414	3.096783	3.877389	0.975923	7.483319	0.000000	-10.000000	0.191667	-15.633333	658.833313	1023.000000	1023.000000	2046.000000
49.720001	0.025208	14.897952	3.556555	3.227286	0.839705	7.274406	0.000000	-10.000000	0.216667	-16.299999	653.666687	1023.000000	1023.000000	2046.000000
49.740002	0.024603	14.540448	2.826123	3.579521	0.912588	7.222217	0.000000	-10.000000	0.225000	-16.966667	648.166687	1023.000000	1023.000000	2046.000000
49.759998	0.024319	14.372516	3.728148	3.183986	1.040997	6.419386	0.000000	-10.000000	0.250000	-17.666668	642.500000	1023.000000	1023.000000	2046.000000
49.779999	0.022928	13.550430	2.886532	3.080703	1.039965	6.543231	0.000000	-10.000000	0.275000	-18.383333	636.500000	1023.000000	1023.000000	2046.000000
49.799999	0.023062	13.629707	3.610702	3.055701	1.440930	5.522375	0.000000	-10.000000	0.283333	-18.933334	630.333313	1023.000000	1023.000000	2046.000000
49.820000	0.021706	12.827950	3.273846	2.603703	1.113487	5.836913	0.000000	-10.000000	0.308333	-19.616667	624.000000	1023.000000	1023.000000	2046.000000
49.840000	0.021489	12.699756	3.336363	2.839441	1.480771	5.043181	0.000000	-10.000000	0.316667	-20.200001	617.500000	1023.000000	1023.000000	2046.000000
49.860001	0.020224	11.952290	3.617172	2.171814	1.100553	5.062750	0.000000	-10.000000	0.358333	-20.866667	610.833313	1023.000000	1023.000000	2046.000000
49.880001	0.019605	11.586751	3.011098	2.555030	1.275342	4.745280	0.000000	-10.000000	0.375000	-21.400000	604.000000	1023.000000	1023.000000	2046.000000
49.900002	0.018874	11.154263	3.815120	2.029268	1.305619	4.004256	0.000000	-10.000000	0.391667	-22.016666	596.666687	1023.000000	1023.000000	2046.000000
49.919998	0.017636	10.422840	2.860103	2.102309	1.304973	4.155455	0.000000	-10.000000	0.400000	-22.466667	589.333313	1023.000000	1023.000000	2046.000000
49.939999	0.017434	10.303232	3.630727	1.924072	1.599273	3.149159	0.000000	-10.000000	0.400000	-22.916668	581.666687	1023.000000	1023.000000	2046.000000
49.959999	0.016188	9.566860	3.153153	1.637698	1.254275	3.521735	0.000000	-10.000000	0.400000	-23.200001	574.000000	1023.000000	1023.000000	2046.000000
49.980000	0.015368	9.082235	2.774129	1.882478	1.408438	3.017189	0.000000	-10.000000	0.408333	-23.500000	566.333313	1023.000000	1023.000000	2046.000000
50.000000	0.013719	8.108034	3.087739	1.233049	1.080633	2.706613	0.000000	-10.000000	0.408333	-23.583334	558.666687	1023.000000	1023.000000	2046.000000
50.020000	0.011969	7.073474	1.970059	1.438704	1.000612	2.664099	0.000000	-10.000000	0.408333	-23.700001	551.000000	1023.000000	1023.000000	2046.000000
50.040001	0.011136	6.581405	2.634102	1.061670	1.219137	1.666495	0.000000	-10.000000	0.400000	-23.733334	545.666687	1023.000000	1023.000000	2046.000000
50.060001	0.009385	5.546620	1.987376	0.769479	0.772678	2.017087	0.000000	-10.000000	0.433333	-23.866667	537.666687	1023.000000	1023.000000	2046.000000
50.080002	0.009233	5.456809	1.750291	1.152134	0.889190	1.665193	0.000000	-10.000000	0.466667	-23.933334	532.333313	1023.000000	1023.000000	2046.000000
50.099998	0.008435	4.984901	2.454072	0.509970	0.939527	1.081332	0.000000	-10.000000	0.508333	-24.616667	521.500000	1023.000000	1023.000000	2046.000000
50.119999	0.006458	3.816696	1.415779	0.353419	0.731519	1.315980	0.000000	-10.000000	0.525000	-25.466667	513.166687	1023.000000	1023.000000	2046.000000
50.139999	0.005501	3.251280	1.756621	0.174723	1.039325	0.280610	0.000000	-10.000000	0.533333	-26.366667	501.833344	1023.000000	1023.000000	2046.000000
50.160000	0.003395	2.006210	1.803049	-0.631702	0.658164	0.176700	0.000000	-10.000000	0.525000	-26.316668	493.000000	1023.000000	1023.000000	2046.000000
50.180000	0.001665	0.983895	0.733454	-0.353533	0.491768	0.112205	0.000000	-10.000000	0.525000	-26.316668	484.166656	1023.000000	1023.000000	2046.000000
50.200001	0.000349	0.205987	1.370679	-0.726122	0.640736	-1.079306	0.000000	-10.000000	0.525000	-26.333334	475.333344	1023.000000	1023.000000	2046.000000
50.220001	-0.001965	-1.161164	0.517272	-0.813068	0.068726	-0.934094	0.000000	-10.000000	0.533333	-26.516666	466.500000	1023.000000	1023.000000	2046.000000
50.240002	-0.003022	-1.785871	0.199942	-0.437992	0.029322	-1.577143	0.000000	-10.000000	0.516667	-26.350000	457.666656	1023.000000	1023.000000	2046.000000
50.259998	-0.004704	-2.780291	0.417075	-0.843141	-0.441313	-1.912913	0.000000	-10.000000	0.508333	-25.866667	448.833344	1023.000000	1023.000000	2046.000000
50.279999	-0.005791	-3.422413	-0.575559	-0.317673	-0.671922	-1.857259	0.000000	-10.000000	0.500000	-25.516668	440.333344	1023.000000	1023.000000	2046.000000
50.299999	-0.006615	-3.909573	0.092347	-0.698143	-0.605781	-2.697997	0.000000	-10.000000	0.500000	-25.183334	431.666656	1023.000000	1023.000000	2046.000000
50.320000	-0.007794	-4.606311	-1.050344	-0.341942	-0.970277	-2.243747	0.000000	-10.000000	0.500000	-25.100000	426.000000	1023.000000	1023.000000	2046.000000
50.340000	-0.008268	-4.886476	-0.475205	-0.447196	-0.711430	-3.252645	0.000000	-10.000000	0.500000	-25.016668	420.333344	1023.000000	1023.000000	2046.000000
50.360001	-0.009636	-5.694842	-1.200710	-0.538808	-1.241013	-2.714310	0.000000	-10.000000	0.500000	-25.183334	412.000000	1023.000000	1023.000000	2046.000000
50.380001	-0.010040	-5.933839	-1.252875	-0.304892	-1.158377	-3.217696	0.000000	-10.000000	0.508333	-25.283335	401.000000	1023.000000	1023.000000	2046.000000
50.400002	-0.011472	-6.780207	-1.165092	-0.782646	-1.554014	-3.278455	0.000000	-10.000000	0.508333	-25.416668	389.666656	1023.000000	1023.000000	2046.000000
50.419998	-0.012085	-7.142430	-2.012445	-0.254781	-1.725619	-3.149584	0.000000	-10.000000	0.508333	-25.350000	384.000000	1023.000000	1023.000000	2046.000000
50.439999	-0.013072	-7.725403	-1.369893	-0.803155	-1.654034	-3.898321	0.000000	-10.000000	0.500000	-25.400000	375.333344	1023.000000	1023.000000	2046.000000
50.459999	-0.013972	-8.257519	-2.489049	-0.435552	-1.938050	-3.394868	0.000000	-10.000000	0.500000	-25.433334	367.000000	1023.000000	1023.000000	2046.000000
50.480000	-0.014071	-8.316207	-1.750154	-0.720576	-1.576085	-4.269392	0.000000	-10.000000	0.500000	-25.483334	355.666656	1023.000000	1023.000000	2046.000000
50.500000	-0.014873	-8.789993	-2.240928	-0.891015	-1.931742	-3.726308	0.000000	-10.000000	0.500000	-25.483334	350.000000	1023.000000	1023.000000	2046.000000
50.520000	-0.014831	-8.764883	-2.395622	-0.550660	-2.036961	-3.781640	0.000000	-10.000000	0.516667	-25.500000	341.333344	1023.000000	1023.000000	2046.000000
50.540001	-0.015407	-9.105734	-1.557037	-1.236860	-1.824057	-4.487780	0.000000	-10.000000	0.525000	-25.533333	332.833344	1023.000000	1023.000000	2046.000000
50.560001	-0.015845	-9.364311	-2.260780	-1.067034	-1.970881	-4.065615	0.000000	-10.000000	0.525000	-25.416666	321.500000	1023.000000	1023.000000	2046.000000
50.580002	-0.015571	-9.202320	-1.995268	-0.927905	-2.045444	-4.233704	0.000000	-10.000000	0.500000	-25.133333	313.000000	1023.000000	1023.000000	2046.000000
50.599998	-0.016203	-9.576109	-1.081006	-1.818416	-1.752423	-4.924264	0.000000	-10.000000	0.483333	-24.816666	307.333344	1023.000000	1023.000000	2046.000000
50.619999	-0.016887	-9.980360	-1.819177	-1.743970	-1.939185	-4.478027	0.000000	-10.000000	0.475000	-24.350000	299.000000	1023.000000	1023.000000	2046.000000
50.639999	-0.017267	-10.204588	-1.741838	-1.730701	-2.172200	-4.559849	0.000000	-10.000000	0.475000	-24.049999	293.500000	1023.000000	1023.000000	2046.000000
50.660000	-0.018612	-10.999970	-0.948479	-2.747522	-1.958897	-5.345073	0.000000	-10.000000	0.441667	-23.450001	282.666656	1023.000000	1023.000000	2046.000000
50.680000	-0.019758	-11.676806	-1.874416	-2.647057	-2.249713	-4.905621	0.000000	-10.000000	0.408333	-23.150000	277.333344	1023.000000	1023.000000	2046.000000
50.700001	-0.020185	-11.929213	-1.657969	-2.725617	-2.330044	-5.215583	0.000000	-10.000000	0.375000	-22.616667	267.000000	1023.000000	1023.000000	2046.000000
50.720001	-0.021628	-12.781865	-1.111678	-3.628083	-2.264011	-5.778094	0.000000	-10.000000	0.375000	-22.383333	262.000000	1023.000000	1023.000000	2046.000000
50.740002	-0.022175	-13.105678	-2.223024	-3.157273	-2.606198	-5.119183	0.000000	-10.000000	0.366667	-21.883333	252.166672	1023.000000	1023.000000	2046.000000
50.759998	-0.022677	-13.401953	-1.332126	-3.683966	-2.240629	-6.145232	0.000000	-10.000000	0.350000	-21.433334	245.000000	1023.000000	1023.000000	2046.000000
50.779999	-0.023619	-13.958580	-1.960446	-3.750841	-2.612931	-5.634362	0.000000	-10.000000	0.333333	-20.933334	235.500000	1023.000000	1023.000000	2046.000000
50.799999	-0.023854	-14.097728	-2.112928	-3.466854	-2.881105	-5.636840	0.000000	-10.000000	0.325000	-20.700001	230.833328	1023.000000	1023.000000	2046.000000
50.820000	-0.024698	-14.596723	-1.409505	-4.215083	-2.583672	-6.388463	0.000000	-10.000000	0.333333	-20.466667	226.166672	1023.000000	1023.000000	2046.000000
50.840000	-0.025174	-14.877766	-2.373381	-3.796595	-2.801774	-5.906015	0.000000	-10.000000	0.308333	-19.916666	219.500000	1023.000000	1023.000000	2046.000000
50.860001	-0.025229	-14.910447	-2.259679	-3.622184	-3.025844	-6.002741	0.000000	-10.000000	0.300000	-19.200001	210.666672	1023.000000	1023.000000	2046.000000
50.880001	-0.026089	-15.418509	-1.619390	-4.388690	-2.716652	-6.693776	0.000000	-10.000000	0.283333	-18.666666	204.166672	1023.000000	1023.000000	2046.000000
50.900002	-0.026352	-15.573859	-2.731698	-3.789393	-2.984036	-6.068733	0.000000	-10.000000	0.283333	-18.366667	199.833328	1023.000000	1023.000000	2046.000000
50.919998	-0.026393	-15.598150	-2.263712	-3.864287	-3.061330	-6.408822	0.000000	-10.000000	0.266667	-18.150000	195.666672	1023.000000	1023.000000	2046.000000
50.939999	-0.027312	-16.141537	-1.919020	-4.524693	-2.808686	-6.889138	0.000000	-10.000000	0.250000	-17.616667	187.500000	1023.000000	1023.000000	2046.000000
50.959999	-0.027400	-16.193674	-2.996508	-3.897788	-2.986109	-6.313268	0.000000	-10.000000	0.250000	-17.216667	181.500000	1023.000000	1023.000000	2046.000000
50.980000	-0.027316	-16.144020	-2.559562	-3.860292	-3.197865	-6.526301	0.000000	-10.000000	0.241667	-16.816666	175.833328	1023.000000	1023.000000	2046.000000
51.000000	-0.028274	-16.710217	-2.175249	-4.563642	-2.959989	-7.011336	0.000000	-10.000000	0.241667	-16.650000	172.166672	1023.000000	1023.000000	2046.000000
51.020000	-0.028298	-16.724035	-3.259393	-3.861036	-3.254413	-6.349195	0.000000	-10.000000	0.225000	-16.366667	164.833328	1023.000000	1023.000000	2046.000000
51.040001	-0.028275	-16.710253	-2.753321	-3.939985	-3.299257	-6.717690	0.000000	-10.000000	0.216667	-16.166668	159.166672	1023.000000	1023.000000	2046.000000
51.060001	-0.029116	-17.207792	-2.459346	-4.583408	-3.014709	-7.150330	0.000000	-10.000000	0.200000	-15.916668	153.833328	1023.000000	1023.000000	2046.000000
51.080002	-0.029169	-17.239050	-3.482471	-3.924119	-3.265822	-6.566637	0.000000	-10.000000	0.200000	-15.750001	150.333328	1023.000000	1023.000000	2046.000000
51.099998	-0.029060	-17.174316	-3.070167	-3.882296	-3.461303	-6.760551	0.000000	-10.000000	0.191667	-15.283334	143.500000	1023.000000	1023.000000	2046.000000
51.119999	-0.030019	-17.741320	-2.745143	-4.565547	-3.232930	-7.197700	0.000000	-10.000000	0.183333	-14.950001	138.333328	1023.000000	1023.000000	2046.000000
51.139999	-0.029823	-17.625473	-3.849071	-3.746605	-3.564663	-6.465134	0.000000	-10.000000	0.183333	-14.550000	133.333328	1023.000000	1023.000000	2046.000000
51.160000	-0.030088	-17.781734	-2.968893	-4.229166	-3.338295	-7.245380	0.000000	-10.000000	0.175000	-14.350000	130.000000	1023.000000	1023.000000	2046.000000
51.180000	-0.030579	-18.072128	-3.433797	-4.281866	-3.348227	-7.008240	0.000000	-10.000000	0.175000	-13.966667	125.166664	1023.000000	1023.000000	2046.000000
51.200001	-0.030467	-18.005739	-4.100360	-3.593672	-3.888802	-6.422905	0.000000	-10.000000	0.158333	-13.466667	120.500000	1023.000000	1023.000000	2046.000000
51.220001	-0.031015	-18.329670	-3.070956	-4.393880	-3.527540	-7.337294	0.000000	-10.000000	0.150000	-12.983334	116.166664	1023.000000	1023.000000	2046.000000
51.240002	-0.031145	-18.406767	-3.898154	-4.093350	-3.490623	-6.924639	0.000000	-10.000000	0.125000	-12.450001	112.000000	1023.000000	1023.000000	2046.000000
51.259998	-0.031041	-18.345469	-4.242483	-3.581197	-3.990437	-6.531351	0.000000	-10.000000	0.108333	-12.050000	108.000000	1023.000000	1023.000000	2046.000000
51.279999	-0.031882	-18.842537	-3.346184	-4.448769	-3.688510	-7.359074	0.000000	-10.000000	0.100000	-11.550000	104.000000	1023.000000	1023.000000	2046.000000
51.299999	-0.031901	-18.853649	-4.364112	-3.965444	-3.745561	-6.778532	0.000000	-10.000000	0.091667	-11.133334	100.000000	1023.000000	1023.000000	2046.000000
51.320000	-0.031705	-18.737673	-4.244092	-3.677341	-4.075689	-6.740551	0.000000	-10.000000	0.083333	-10.716667	96.166664	1023.000000	1023.000000	2046.000000
51.340000	-0.032676	-19.311443	-3.730514	-4.474128	-3.870987	-7.235814	0.000000	-10.000000	0.075000	-10.400001	92.500000	1023.000000	1023.000000	2046.000000
51.360001	-0.032483	-19.197292	-4.979436	-3.572901	-4.116864	-6.528090	0.000000	-10.000000	0.075000	-10.050000	86.833336	1023.000000	1023.000000	2046.000000
51.380001	-0.032938	-19.466211	-4.160514	-4.062705	-3.983307	-7.259685	0.000000	-10.000000	0.075000	-9.783334	82.333336	1023.000000	1023.000000	2046.000000
51.400002	-0.034010	-20.099848	-4.689326	-4.257974	-3.993504	-7.159043	0.000000	-10.000000	0.075000	-9.600000	79.000000	1023.000000	1023.000000	2046.000000
51.419998	-0.034783	-20.556625	-5.737179	-3.581041	-4.558583	-6.679821	0.000000	-10.000000	0.083333	-9.500000	78.000000	1023.000000	1023.000000	2046.000000
51.439999	-0.036435	-21.533070	-4.963182	-4.396749	-4.477363	-7.695776	0.000000	-10.000000	0.075000	-9.266667	75.833336	1023.000000	1023.000000	2046.000000
[truncated: 1,274,192 more chars]
