# Supplementary material for: Effect of Electrode Belt and Body Positions on Regional Pulmonary Ventilation- and Perfusion-Related Impedance Changes Measured by Electric Impedance Tomography
Source: PLoS One. 2016 Jun 2;11(6):e0155913. doi: 10.1371/journal.pone.0155913 (PMC4890811; doi:10.1371/journal.pone.0155913)
Supplement: S1 Dataset — (ZIP) [file pone.0155913.s001.zip › Dataset/Fp01-mage-2i.txt]

Patient Name:	Fp1
Registry:	Fp1
Investigator:	 
Diagnosys:	 
Notes:	Mage2i              
Sample Rate [Hz]:	50.08
Time Base 	Pixels Mean 	Pixels Sum 	UPPER RIGHT		UPPER LEFT		LOWER RIGHT		LOWER LEFT		QRS	ETCO2	Paw	Flow (L/min)	Volume	Analog1	Analog2	AnalogSum
0.000000	-0.047250	-27.924572	-7.283318	-6.571158	-8.078455	-5.991641	0.000000	-10.000000	-0.066667	8.616667	1.000000	1023.000000	1023.000000	2046.000000
0.020000	-0.046809	-27.663967	-7.239881	-6.653172	-7.927962	-5.842952	0.000000	-10.000000	-0.066667	10.000000	1.000000	1023.000000	1023.000000	2046.000000
0.040000	-0.045939	-27.150181	-6.896875	-6.935734	-7.680616	-5.636956	0.000000	-10.000000	-0.066667	10.650001	1.000000	1023.000000	1023.000000	2046.000000
0.060000	-0.044981	-26.584032	-6.651182	-6.932280	-7.560185	-5.440385	0.000000	-10.000000	-0.091667	11.433333	1.000000	1023.000000	1023.000000	2046.000000
0.080000	-0.043719	-25.837717	-6.438030	-6.988555	-7.225598	-5.185534	0.000000	-10.000000	-0.125000	12.483334	4.666667	1023.000000	1023.000000	2046.000000
0.100000	-0.042418	-25.069162	-6.100264	-7.202850	-6.974061	-4.791987	0.000000	-10.000000	-0.166667	13.950000	12.333333	1023.000000	1023.000000	2046.000000
0.120000	-0.041527	-24.542377	-6.028405	-7.134874	-6.778247	-4.600852	0.000000	-10.000000	-0.191667	14.966667	21.833334	1023.000000	1023.000000	2046.000000
0.140000	-0.040784	-24.103106	-5.878121	-7.263582	-6.464532	-4.496871	0.000000	-10.000000	-0.208333	15.716667	29.333334	1023.000000	1023.000000	2046.000000
0.160000	-0.040109	-23.704414	-5.661893	-7.334080	-6.363648	-4.344793	0.000000	-10.000000	-0.225000	16.183334	34.500000	1023.000000	1023.000000	2046.000000
0.180000	-0.039365	-23.264473	-5.612703	-7.084093	-6.225568	-4.342110	0.000000	-10.000000	-0.241667	16.816668	39.833332	1023.000000	1023.000000	2046.000000
0.200000	-0.038539	-22.776596	-5.431500	-7.158163	-6.007205	-4.179729	0.000000	-10.000000	-0.258333	17.733334	45.166668	1023.000000	1023.000000	2046.000000
0.220000	-0.037749	-22.309372	-5.209370	-7.024102	-5.945410	-4.130490	0.000000	-10.000000	-0.275000	18.583334	51.000000	1023.000000	1023.000000	2046.000000
0.240000	-0.036857	-21.782534	-5.131782	-6.829872	-5.786072	-4.034808	0.000000	-10.000000	-0.300000	19.450001	57.000000	1023.000000	1023.000000	2046.000000
0.260000	-0.035834	-21.177765	-4.832974	-6.874907	-5.580647	-3.889238	0.000000	-10.000000	-0.325000	20.250000	63.500000	1023.000000	1023.000000	2046.000000
0.280000	-0.034760	-20.543104	-4.632756	-6.673428	-5.524652	-3.712268	0.000000	-10.000000	-0.350000	21.150000	70.166664	1023.000000	1023.000000	2046.000000
0.300000	-0.033412	-19.746380	-4.534898	-6.430743	-5.201162	-3.579576	0.000000	-10.000000	-0.383333	22.316668	77.000000	1023.000000	1023.000000	2046.000000
0.320000	-0.031974	-18.896580	-4.129576	-6.391740	-5.113050	-3.262213	0.000000	-10.000000	-0.416667	23.483334	84.333336	1023.000000	1023.000000	2046.000000
0.340000	-0.030254	-17.879864	-3.948044	-5.938089	-4.933671	-3.060059	0.000000	-10.000000	-0.466667	24.866667	92.000000	1023.000000	1023.000000	2046.000000
0.360000	-0.028433	-16.803822	-3.700911	-5.788343	-4.563564	-2.751003	0.000000	-10.000000	-0.516667	26.250000	100.166664	1023.000000	1023.000000	2046.000000
0.380000	-0.026672	-15.763055	-3.328403	-5.565584	-4.468860	-2.400207	0.000000	-10.000000	-0.575000	27.383333	108.666664	1023.000000	1023.000000	2046.000000
0.400000	-0.024632	-14.557662	-3.208719	-5.139201	-4.077419	-2.132323	0.000000	-10.000000	-0.616667	28.750000	117.500000	1023.000000	1023.000000	2046.000000
0.420000	-0.022687	-13.407862	-2.844094	-5.024426	-3.802136	-1.737205	0.000000	-10.000000	-0.650000	29.833334	126.833336	1023.000000	1023.000000	2046.000000
0.440000	-0.020805	-12.295912	-2.504143	-4.714102	-3.683837	-1.393831	0.000000	-10.000000	-0.666667	30.833334	136.500000	1023.000000	1023.000000	2046.000000
0.460000	-0.018600	-10.992871	-2.425739	-4.323831	-3.154310	-1.088990	0.000000	-10.000000	-0.683333	31.250000	146.833328	1023.000000	1023.000000	2046.000000
0.480000	-0.016747	-9.897677	-1.952248	-4.215203	-3.006707	-0.723519	0.000000	-10.000000	-0.708333	31.700001	157.166672	1023.000000	1023.000000	2046.000000
0.500000	-0.014669	-8.669214	-1.763686	-3.774334	-2.661664	-0.469530	0.000000	-10.000000	-0.733333	32.116669	167.833328	1023.000000	1023.000000	2046.000000
0.520000	-0.012580	-7.434926	-1.563756	-3.546914	-2.191688	-0.132568	0.000000	-10.000000	-0.766667	32.716667	178.333328	1023.000000	1023.000000	2046.000000
0.540000	-0.010965	-6.480099	-1.110083	-3.401992	-2.139439	0.171416	0.000000	-10.000000	-0.766667	33.183334	189.166672	1023.000000	1023.000000	2046.000000
0.560000	-0.008775	-5.186264	-1.042696	-2.885736	-1.640956	0.383124	0.000000	-10.000000	-0.783333	33.383335	200.000000	1023.000000	1023.000000	2046.000000
0.580000	-0.007259	-4.290127	-0.694877	-2.826195	-1.429978	0.660924	0.000000	-10.000000	-0.808333	33.750000	211.166672	1023.000000	1023.000000	2046.000000
0.600000	-0.005584	-3.300363	-0.442812	-2.522742	-1.250445	0.915636	0.000000	-10.000000	-0.841667	34.183334	222.500000	1023.000000	1023.000000	2046.000000
0.620000	-0.003637	-2.149494	-0.365005	-2.185998	-0.703809	1.105318	0.000000	-10.000000	-0.875000	34.833336	233.833328	1023.000000	1023.000000	2046.000000
0.640000	-0.002180	-1.288641	0.164103	-2.153475	-0.675884	1.376615	0.000000	-10.000000	-0.891667	35.483334	245.333328	1023.000000	1023.000000	2046.000000
0.660000	-0.000285	-0.168392	0.370822	-1.781980	-0.374050	1.616816	0.000000	-10.000000	-0.941667	35.983334	257.000000	1023.000000	1023.000000	2046.000000
0.680000	0.001001	0.591496	0.427040	-1.562630	-0.002392	1.729478	0.000000	-10.000000	-1.000000	36.783333	269.000000	1023.000000	1023.000000	2046.000000
0.700000	0.001548	0.915091	0.896764	-1.536292	-0.188780	1.743400	0.000000	-10.000000	-1.041667	37.466667	281.166656	1023.000000	1023.000000	2046.000000
0.720000	0.002579	1.524144	0.962760	-1.195687	0.101805	1.655268	0.000000	-10.000000	-1.058333	38.183334	293.500000	1023.000000	1023.000000	2046.000000
0.740000	0.003284	1.940676	1.099836	-1.192412	0.358365	1.674888	0.000000	-10.000000	-1.066667	38.700001	306.166656	1023.000000	1023.000000	2046.000000
0.760000	0.004592	2.713863	1.511154	-0.928655	0.288687	1.842677	0.000000	-10.000000	-1.066667	39.116669	319.000000	1023.000000	1023.000000	2046.000000
0.780000	0.006436	3.803473	1.231385	-0.259931	0.888841	1.943179	0.000000	-10.000000	-1.041667	39.166668	332.000000	1023.000000	1023.000000	2046.000000
0.800000	0.007326	4.329480	1.272820	0.051478	0.795220	2.209962	0.000000	-10.000000	-1.025000	38.916668	345.000000	1023.000000	1023.000000	2046.000000
0.820000	0.008472	5.007113	1.205741	0.628408	0.788791	2.384174	0.000000	-10.000000	-1.000000	38.299999	358.000000	1023.000000	1023.000000	2046.000000
0.840000	0.009475	5.600013	1.008468	1.187536	1.110269	2.293741	0.000000	-10.000000	-1.025000	38.200001	371.000000	1023.000000	1023.000000	2046.000000
0.860000	0.009014	5.327121	1.244205	1.200111	0.757246	2.125560	0.000000	-10.000000	-1.033333	38.349998	383.833344	1023.000000	1023.000000	2046.000000
0.880000	0.008205	4.849248	1.015033	1.259305	0.699603	1.875307	0.000000	-10.000000	-1.066667	38.783333	396.666656	1023.000000	1023.000000	2046.000000
0.900000	0.006938	4.100236	0.480613	1.161226	0.876432	1.581965	0.000000	-10.000000	-1.025000	38.600002	409.500000	1023.000000	1023.000000	2046.000000
0.920000	0.004870	2.878150	0.363510	0.666559	0.461005	1.387075	0.000000	-10.000000	-0.958333	38.016666	422.333344	1023.000000	1023.000000	2046.000000
0.940000	0.004012	2.371119	0.026083	0.516496	0.561884	1.266656	0.000000	-10.000000	-0.858333	36.783333	435.166656	1023.000000	1023.000000	2046.000000
0.960000	0.003580	2.115889	-0.237729	0.551980	0.739569	1.062070	0.000000	-10.000000	-0.816667	35.783333	447.666656	1023.000000	1023.000000	2046.000000
0.980000	0.003200	1.891382	-0.079462	0.422614	0.490247	1.057983	0.000000	-10.000000	-0.775000	34.966667	459.833344	1023.000000	1023.000000	2046.000000
1.000000	0.003995	2.361261	-0.264372	0.631595	0.935486	1.058553	0.000000	-10.000000	-0.766667	34.283337	471.500000	1023.000000	1023.000000	2046.000000
1.020000	0.004502	2.660795	-0.277203	0.760859	1.119396	1.057743	0.000000	-10.000000	-0.766667	33.633335	483.000000	1023.000000	1023.000000	2046.000000
1.040000	0.005041	2.978991	0.079339	0.746341	0.969048	1.184262	0.000000	-10.000000	-0.783333	33.200001	494.333344	1023.000000	1023.000000	2046.000000
1.060000	0.006452	3.813302	-0.047891	1.046003	1.448606	1.366584	0.000000	-10.000000	-0.791667	33.033333	505.500000	1023.000000	1023.000000	2046.000000
1.080000	0.007299	4.313807	0.172909	1.166822	1.500617	1.473459	0.000000	-10.000000	-0.783333	33.033333	516.500000	1023.000000	1023.000000	2046.000000
1.100000	0.008720	5.153522	0.486456	1.284909	1.631693	1.750464	0.000000	-10.000000	-0.775000	33.050003	527.500000	1023.000000	1023.000000	2046.000000
1.120000	0.010459	6.181330	0.412358	1.593533	2.194045	1.981394	0.000000	-10.000000	-0.775000	32.900002	538.500000	1023.000000	1023.000000	2046.000000
1.140000	0.011405	6.740570	0.856910	1.518499	2.080207	2.284953	0.000000	-10.000000	-0.766667	32.833336	549.500000	1023.000000	1023.000000	2046.000000
1.160000	0.013181	7.789828	0.788722	1.673609	2.660881	2.666616	0.000000	-10.000000	-0.741667	32.233334	560.500000	1023.000000	1023.000000	2046.000000
1.180000	0.014097	8.331497	0.940490	1.646418	2.892728	2.851861	0.000000	-10.000000	-0.725000	32.166668	571.500000	1023.000000	1023.000000	2046.000000
1.200000	0.015433	9.120948	1.321411	1.419144	3.103786	3.276608	0.000000	-10.000000	-0.700000	31.900002	582.333313	1023.000000	1023.000000	2046.000000
1.220000	0.017257	10.199150	1.269502	1.451748	3.786855	3.691044	0.000000	-10.000000	-0.683333	31.933334	593.000000	1023.000000	1023.000000	2046.000000
1.240000	0.018366	10.854387	1.573112	1.379920	3.952012	3.949343	0.000000	-10.000000	-0.641667	31.366667	603.666687	1023.000000	1023.000000	2046.000000
1.260000	0.019757	11.676650	1.887749	1.367689	4.150780	4.270432	0.000000	-10.000000	-0.616667	30.850000	614.166687	1023.000000	1023.000000	2046.000000
1.280000	0.021426	12.662737	1.727174	1.669673	4.824399	4.441492	0.000000	-10.000000	-0.616667	30.283333	624.500000	1023.000000	1023.000000	2046.000000
1.300000	0.022071	13.043769	2.024997	1.788061	4.766235	4.464476	0.000000	-10.000000	-0.616667	30.333334	634.500000	1023.000000	1023.000000	2046.000000
1.320000	0.023253	13.742480	2.282007	1.837971	4.946308	4.676195	0.000000	-10.000000	-0.633333	30.183334	644.500000	1023.000000	1023.000000	2046.000000
1.340000	0.024557	14.513288	2.194227	2.169611	5.403861	4.745589	0.000000	-10.000000	-0.633333	30.366667	654.500000	1023.000000	1023.000000	2046.000000
1.360000	0.025249	14.921919	2.636934	2.253877	5.241909	4.789199	0.000000	-10.000000	-0.633333	30.000000	664.833313	1023.000000	1023.000000	2046.000000
1.380000	0.026710	15.785409	2.816081	2.327898	5.583003	5.058428	0.000000	-10.000000	-0.616667	30.083334	675.166687	1023.000000	1023.000000	2046.000000
1.400000	0.028014	16.556322	2.908580	2.633687	5.850158	5.163897	0.000000	-10.000000	-0.600000	29.916668	685.500000	1023.000000	1023.000000	2046.000000
1.420000	0.029360	17.352049	3.395537	2.712196	5.855729	5.388587	0.000000	-10.000000	-0.583333	29.800001	695.500000	1023.000000	1023.000000	2046.000000
1.440000	0.031316	18.507875	3.355551	3.033329	6.391957	5.727038	0.000000	-10.000000	-0.566667	29.266666	705.333313	1023.000000	1023.000000	2046.000000
1.460000	0.032556	19.240303	3.824872	3.281117	6.269175	5.865139	0.000000	-10.000000	-0.541667	28.683334	715.000000	1023.000000	1023.000000	2046.000000
1.480000	0.034763	20.544794	3.982839	3.446823	6.774210	6.340922	0.000000	-10.000000	-0.533333	28.283333	724.666687	1023.000000	1023.000000	2046.000000
1.500000	0.036264	21.431984	4.145189	3.819430	6.975537	6.491827	0.000000	-10.000000	-0.516667	27.916666	734.166687	1023.000000	1023.000000	2046.000000
1.520000	0.037971	22.440676	4.608214	3.956553	7.090551	6.785357	0.000000	-10.000000	-0.483333	27.533333	743.666687	1023.000000	1023.000000	2046.000000
1.540000	0.040103	23.700691	4.600316	4.281657	7.668459	7.150259	0.000000	-10.000000	-0.441667	26.783333	752.833313	1023.000000	1023.000000	2046.000000
1.560000	0.041378	24.454411	5.028353	4.517821	7.624327	7.283908	0.000000	-10.000000	-0.408333	26.000000	762.000000	1023.000000	1023.000000	2046.000000
1.580000	0.043276	25.575853	5.216116	4.632191	8.034060	7.693488	0.000000	-10.000000	-0.383333	24.633333	770.666687	1023.000000	1023.000000	2046.000000
1.600000	0.044567	26.339285	5.277620	4.994330	8.272315	7.795019	0.000000	-10.000000	-0.341667	23.566668	779.000000	1023.000000	1023.000000	2046.000000
1.620000	0.045704	27.010769	5.680544	5.036284	8.279424	8.014516	0.000000	-10.000000	-0.300000	22.433334	787.000000	1023.000000	1023.000000	2046.000000
1.640000	0.047249	27.924381	5.664874	5.214019	8.721851	8.323638	0.000000	-10.000000	-0.258333	21.333334	794.833313	1023.000000	1023.000000	2046.000000
1.660000	0.048097	28.425062	5.911596	5.450523	8.721875	8.341067	0.000000	-10.000000	-0.233333	19.833334	802.333313	1023.000000	1023.000000	2046.000000
1.680000	0.049678	29.359989	6.305958	5.424923	8.943676	8.685431	0.000000	-10.000000	-0.191667	18.250000	809.166687	1023.000000	1023.000000	2046.000000
1.700000	0.051106	30.203520	6.375462	5.686761	9.309999	8.831298	0.000000	-10.000000	-0.158333	16.800001	815.500000	1023.000000	1023.000000	2046.000000
1.720000	0.051964	30.710896	6.758531	5.843451	9.237586	8.871326	0.000000	-10.000000	-0.133333	15.333334	821.333313	1023.000000	1023.000000	2046.000000
1.740000	0.052537	31.049271	6.868290	5.787717	9.425745	8.967518	0.000000	-10.000000	-0.108333	13.700001	826.833313	1023.000000	1023.000000	2046.000000
1.760000	0.052381	30.957287	6.783844	5.955483	9.542546	8.675413	0.000000	-10.000000	-0.075000	11.733334	831.666687	1023.000000	1023.000000	2046.000000
1.780000	0.052465	31.006777	7.115751	5.879793	9.303901	8.707334	0.000000	-10.000000	-0.033333	9.516666	835.833313	1023.000000	1023.000000	2046.000000
1.800000	0.053214	31.449743	6.909971	6.066658	9.661574	8.811539	0.000000	-10.000000	-0.008333	6.133333	839.333313	1023.000000	1023.000000	2046.000000
1.820000	0.053310	31.506298	6.740518	6.510058	9.493280	8.762442	0.000000	-10.000000	0.000000	2.016667	842.000000	1023.000000	1023.000000	2046.000000
1.840000	0.053004	31.325115	6.607010	6.755540	9.127127	8.835439	0.000000	-10.000000	0.008333	-1.533333	843.500000	1023.000000	1023.000000	2046.000000
1.860000	0.052852	31.235245	6.365773	6.999345	9.070027	8.800098	0.000000	-10.000000	0.016667	-4.083333	844.000000	1023.000000	1023.000000	2046.000000
1.880000	0.051555	30.468987	6.315025	7.267597	8.695907	8.190459	0.000000	-10.000000	0.025000	-5.166667	844.000000	1023.000000	1023.000000	2046.000000
1.900000	0.049396	29.193178	6.236611	6.919502	8.278075	7.758989	0.000000	-10.000000	0.025000	-5.750000	844.000000	1023.000000	1023.000000	2046.000000
1.920000	0.046485	27.472456	5.629017	6.487947	8.128563	7.226928	0.000000	-10.000000	0.033333	-6.283333	844.000000	1023.000000	1023.000000	2046.000000
1.940000	0.042762	25.272160	5.027732	6.117113	7.621247	6.506067	0.000000	-10.000000	0.058333	-7.950000	844.000000	1023.000000	1023.000000	2046.000000
1.960000	0.039197	23.165174	4.583459	5.463396	7.091520	6.026800	0.000000	-10.000000	0.091667	-10.816667	844.000000	1023.000000	1023.000000	2046.000000
1.980000	0.036483	21.561518	4.054160	4.976310	6.868836	5.662213	0.000000	-10.000000	0.141667	-13.616667	840.666687	1023.000000	1023.000000	2046.000000
2.000000	0.034239	20.235334	3.634835	4.864097	6.595502	5.140899	0.000000	-10.000000	0.183333	-15.533333	832.500000	1023.000000	1023.000000	2046.000000
2.020000	0.032310	19.095106	3.458131	4.511806	6.241491	4.883677	0.000000	-10.000000	0.225000	-17.133333	822.333313	1023.000000	1023.000000	2046.000000
2.040000	0.030949	18.290878	3.118950	4.254271	6.178276	4.739382	0.000000	-10.000000	0.241667	-18.366667	813.500000	1023.000000	1023.000000	2046.000000
2.060000	0.029584	17.483864	2.891516	4.260896	5.927407	4.404046	0.000000	-10.000000	0.266667	-19.416668	807.500000	1023.000000	1023.000000	2046.000000
2.080000	0.028463	16.821447	2.769918	4.000338	5.734565	4.316627	0.000000	-10.000000	0.300000	-19.900000	801.166687	1023.000000	1023.000000	2046.000000
2.100000	0.027526	16.267578	2.524691	3.903912	5.690923	4.148053	0.000000	-10.000000	0.333333	-20.383333	794.500000	1023.000000	1023.000000	2046.000000
2.120000	0.026669	15.761227	2.447920	3.873848	5.484049	3.955410	0.000000	-10.000000	0.350000	-20.800001	787.666687	1023.000000	1023.000000	2046.000000
2.140000	0.026142	15.449715	2.435667	3.596434	5.393611	4.024003	0.000000	-10.000000	0.350000	-21.233334	780.666687	1023.000000	1023.000000	2046.000000
2.160000	0.025614	15.137687	2.229497	3.514303	5.433041	3.960845	0.000000	-10.000000	0.350000	-21.616667	773.666687	1023.000000	1023.000000	2046.000000
2.180000	0.024834	14.677060	2.158696	3.279329	5.316284	3.922751	0.000000	-10.000000	0.366667	-21.950001	766.333313	1023.000000	1023.000000	2046.000000
2.200000	0.024289	14.355034	2.001270	2.846553	5.395898	4.111313	0.000000	-10.000000	0.375000	-22.383333	759.166687	1023.000000	1023.000000	2046.000000
2.220000	0.023834	14.085769	1.964599	2.652517	5.400636	4.068016	0.000000	-10.000000	0.383333	-22.666668	751.666687	1023.000000	1023.000000	2046.000000
2.240000	0.023464	13.866988	2.049447	2.142323	5.385743	4.289475	0.000000	-10.000000	0.375000	-22.633333	744.166687	1023.000000	1023.000000	2046.000000
2.260000	0.023450	13.859024	1.910227	1.948437	5.646655	4.353705	0.000000	-10.000000	0.366667	-22.250000	736.500000	1023.000000	1023.000000	2046.000000
2.280000	0.023194	13.707514	1.872610	1.755689	5.731470	4.347744	0.000000	-10.000000	0.358333	-21.883333	729.166687	1023.000000	1023.000000	2046.000000
2.300000	0.022743	13.441001	1.881962	1.490492	5.622435	4.446113	0.000000	-10.000000	0.350000	-21.566668	721.833313	1023.000000	1023.000000	2046.000000
2.320000	0.022290	13.173151	1.658376	1.521515	5.721888	4.271372	0.000000	-10.000000	0.350000	-21.150000	714.666687	1023.000000	1023.000000	2046.000000
2.340000	0.021738	12.847392	1.652072	1.462091	5.592648	4.140581	0.000000	-10.000000	0.350000	-20.733334	707.500000	1023.000000	1023.000000	2046.000000
2.360000	0.021127	12.486271	1.683113	1.257610	5.416317	4.129232	0.000000	-10.000000	0.341667	-20.333334	700.500000	1023.000000	1023.000000	2046.000000
2.380000	0.020773	12.276628	1.593469	1.248879	5.431815	4.002466	0.000000	-10.000000	0.333333	-20.383333	693.666687	1023.000000	1023.000000	2046.000000
2.400000	0.019995	11.817060	1.623319	1.074860	5.226269	3.892613	0.000000	-10.000000	0.325000	-20.416668	686.833313	1023.000000	1023.000000	2046.000000
2.420000	0.019408	11.470403	1.575733	0.904809	5.120389	3.869471	0.000000	-10.000000	0.333333	-20.666668	680.166687	1023.000000	1023.000000	2046.000000
2.440000	0.018957	11.203783	1.487027	0.984973	5.075774	3.656009	0.000000	-10.000000	0.341667	-20.866667	673.333313	1023.000000	1023.000000	2046.000000
2.460000	0.018542	10.958300	1.555155	0.841378	4.850334	3.711433	0.000000	-10.000000	0.350000	-21.050001	666.333313	1023.000000	1023.000000	2046.000000
2.480000	0.018669	11.033322	1.492878	0.904253	4.929233	3.706959	0.000000	-10.000000	0.358333	-21.200001	659.166687	1023.000000	1023.000000	2046.000000
2.500000	0.018505	10.936680	1.539201	0.925195	4.806311	3.665973	0.000000	-10.000000	0.366667	-21.400000	652.000000	1023.000000	1023.000000	2046.000000
2.520000	0.018368	10.855445	1.580958	0.840397	4.665828	3.768261	0.000000	-10.000000	0.366667	-21.533335	645.000000	1023.000000	1023.000000	2046.000000
2.540000	0.018514	10.941998	1.505107	1.001820	4.772886	3.662184	0.000000	-10.000000	0.375000	-21.750000	637.833313	1023.000000	1023.000000	2046.000000
2.560000	0.018202	10.757163	1.571034	0.900277	4.554505	3.731347	0.000000	-10.000000	0.366667	-21.600000	630.500000	1023.000000	1023.000000	2046.000000
2.580000	0.018225	10.770729	1.588556	0.861393	4.498354	3.822426	0.000000	-10.000000	0.375000	-21.566668	623.166687	1023.000000	1023.000000	2046.000000
2.600000	0.018340	10.838713	1.446894	0.995709	4.645860	3.750251	0.000000	-10.000000	0.358333	-21.366667	616.000000	1023.000000	1023.000000	2046.000000
2.620000	0.017941	10.603130	1.560348	0.894819	4.379877	3.768086	0.000000	-10.000000	0.358333	-21.366667	609.000000	1023.000000	1023.000000	2046.000000
2.640000	0.017999	10.637450	1.540581	0.870088	4.380643	3.846138	0.000000	-10.000000	0.350000	-21.450001	601.833313	1023.000000	1023.000000	2046.000000
2.660000	0.017744	10.486424	1.458051	0.954747	4.397348	3.676279	0.000000	-10.000000	0.350000	-21.550001	594.666687	1023.000000	1023.000000	2046.000000
2.680000	0.017521	10.355077	1.593483	0.814334	4.136969	3.810290	0.000000	-10.000000	0.358333	-21.600000	587.333313	1023.000000	1023.000000	2046.000000
2.700000	0.017637	10.423697	1.505707	0.879809	4.275965	3.762217	0.000000	-10.000000	0.366667	-21.600000	580.166687	1023.000000	1023.000000	2046.000000
2.720000	0.017341	10.248330	1.638829	0.806973	4.083485	3.719043	0.000000	-10.000000	0.375000	-21.600000	573.000000	1023.000000	1023.000000	2046.000000
2.740000	0.017978	10.624876	1.900829	0.748853	4.130711	3.844482	0.000000	-10.000000	0.366667	-21.733334	565.833313	1023.000000	1023.000000	2046.000000
2.760000	0.018726	11.066826	2.106412	0.939106	4.263890	3.757417	0.000000	-10.000000	0.366667	-21.833334	558.500000	1023.000000	1023.000000	2046.000000
2.780000	0.019581	11.572424	2.438663	0.983321	4.153513	3.996926	0.000000	-10.000000	0.358333	-21.933332	551.166687	1023.000000	1023.000000	2046.000000
2.800000	0.020105	11.882149	2.428355	1.192538	4.330124	3.931132	0.000000	-10.000000	0.366667	-21.983334	543.833313	1023.000000	1023.000000	2046.000000
2.820000	0.019368	11.446296	2.440362	1.086792	4.115102	3.804038	0.000000	-10.000000	0.366667	-21.950001	536.500000	1023.000000	1023.000000	2046.000000
2.840000	0.019313	11.413938	2.437468	1.035997	4.065420	3.875052	0.000000	-10.000000	0.375000	-22.066668	529.166687	1023.000000	1023.000000	2046.000000
2.860000	0.018417	10.884377	2.096701	1.207221	3.974115	3.606341	0.000000	-10.000000	0.383333	-22.366667	521.833313	1023.000000	1023.000000	2046.000000
2.880000	0.017617	10.411618	1.822897	1.307762	3.500653	3.780306	0.000000	-10.000000	0.391667	-22.800001	514.500000	1023.000000	1023.000000	2046.000000
2.900000	0.017566	10.381416	1.504753	1.604433	3.434722	3.837509	0.000000	-10.000000	0.408333	-23.133333	506.833344	1023.000000	1023.000000	2046.000000
2.920000	0.016539	9.774349	1.372223	1.846876	3.002532	3.552718	0.000000	-10.000000	0.408333	-23.250000	499.000000	1023.000000	1023.000000	2046.000000
2.940000	0.015264	9.021234	1.273139	1.726613	2.600016	3.421465	0.000000	-10.000000	0.391667	-22.966667	491.333344	1023.000000	1023.000000	2046.000000
2.960000	0.013076	7.727649	0.928460	1.681087	2.370576	2.747525	0.000000	-10.000000	0.375000	-22.750000	483.666656	1023.000000	1023.000000	2046.000000
2.980000	0.010167	6.008543	0.681110	1.134343	1.851290	2.341800	0.000000	-10.000000	0.366667	-22.700001	476.166656	1023.000000	1023.000000	2046.000000
3.000000	0.006988	4.130173	0.163900	0.568418	1.672417	1.725438	0.000000	-10.000000	0.383333	-23.000000	468.500000	1023.000000	1023.000000	2046.000000
3.020000	0.002921	1.726248	-0.534583	0.069006	1.199584	0.992242	0.000000	-10.000000	0.408333	-23.400000	460.833344	1023.000000	1023.000000	2046.000000
3.040000	-0.000163	-0.096206	-0.943262	-0.479765	0.669659	0.657162	0.000000	-10.000000	0.458333	-24.100000	453.000000	1023.000000	1023.000000	2046.000000
3.060000	-0.002798	-1.653579	-1.505014	-0.685156	0.477462	0.059129	0.000000	-10.000000	0.500000	-25.200001	445.000000	1023.000000	1023.000000	2046.000000
3.080000	-0.005250	-3.102872	-1.795412	-0.974844	-0.065209	-0.267407	0.000000	-10.000000	0.550000	-26.350000	436.666656	1023.000000	1023.000000	2046.000000
3.100000	-0.006708	-3.964290	-2.160180	-1.204336	-0.183419	-0.416355	0.000000	-10.000000	0.591667	-27.283335	427.833344	1023.000000	1023.000000	2046.000000
3.120000	-0.008561	-5.059704	-2.490966	-1.231264	-0.509861	-0.827613	0.000000	-10.000000	0.625000	-27.850000	418.666656	1023.000000	1023.000000	2046.000000
3.140000	-0.009783	-5.781679	-2.582530	-1.375055	-0.917634	-0.906460	0.000000	-10.000000	0.641667	-28.116667	409.333344	1023.000000	1023.000000	2046.000000
3.160000	-0.010773	-6.367019	-2.816735	-1.493494	-0.995009	-1.061782	0.000000	-10.000000	0.625000	-28.116667	400.000000	1023.000000	1023.000000	2046.000000
3.180000	-0.011678	-6.901455	-2.935892	-1.479562	-1.199790	-1.286211	0.000000	-10.000000	0.616667	-27.766668	390.666656	1023.000000	1023.000000	2046.000000
3.200000	-0.012588	-7.439224	-3.045882	-1.617791	-1.461908	-1.313642	0.000000	-10.000000	0.566667	-27.433334	381.333344	1023.000000	1023.000000	2046.000000
3.220000	-0.013273	-7.844141	-3.170749	-2.000840	-1.477985	-1.194568	0.000000	-10.000000	0.550000	-26.866667	372.166656	1023.000000	1023.000000	2046.000000
3.240000	-0.014167	-8.372544	-3.341439	-2.280336	-1.485700	-1.265070	0.000000	-10.000000	0.525000	-26.616667	363.166656	1023.000000	1023.000000	2046.000000
3.260000	-0.014679	-8.675450	-3.304302	-2.573782	-1.628864	-1.168501	0.000000	-10.000000	0.541667	-26.366667	354.333344	1023.000000	1023.000000	2046.000000
3.280000	-0.014719	-8.698854	-3.202465	-2.907657	-1.499032	-1.089701	0.000000	-10.000000	0.533333	-26.366667	345.500000	1023.000000	1023.000000	2046.000000
3.300000	-0.015165	-8.962347	-3.190688	-2.932195	-1.537908	-1.301556	0.000000	-10.000000	0.525000	-26.016666	336.666656	1023.000000	1023.000000	2046.000000
3.320000	-0.014943	-8.831464	-3.033894	-3.224407	-1.603173	-0.969989	0.000000	-10.000000	0.500000	-25.516666	328.000000	1023.000000	1023.000000	2046.000000
3.340000	-0.015088	-8.916759	-3.062804	-3.470152	-1.437785	-0.946019	0.000000	-10.000000	0.483333	-24.966667	319.500000	1023.000000	1023.000000	2046.000000
3.360000	-0.015874	-9.381771	-3.137066	-3.617564	-1.588939	-1.038203	0.000000	-10.000000	0.483333	-24.733334	311.166656	1023.000000	1023.000000	2046.000000
3.380000	-0.016361	-9.669541	-3.164026	-3.924442	-1.614000	-0.967074	0.000000	-10.000000	0.483333	-24.783335	303.000000	1023.000000	1023.000000	2046.000000
3.400000	-0.017128	-10.122505	-3.255740	-4.033497	-1.634913	-1.198356	0.000000	-10.000000	0.483333	-24.650002	294.666656	1023.000000	1023.000000	2046.000000
3.420000	-0.017994	-10.634361	-3.333977	-4.068598	-1.882671	-1.349115	0.000000	-10.000000	0.483333	-24.516668	286.333344	1023.000000	1023.000000	2046.000000
3.440000	-0.018465	-10.913055	-3.303389	-4.291352	-2.012132	-1.306183	0.000000	-10.000000	0.483333	-24.166668	278.000000	1023.000000	1023.000000	2046.000000
3.460000	-0.019130	-11.305657	-3.382147	-4.278576	-2.074373	-1.570562	0.000000	-10.000000	0.475000	-23.933334	270.000000	1023.000000	1023.000000	2046.000000
3.480000	-0.019767	-11.682325	-3.370536	-4.364330	-2.338714	-1.608746	0.000000	-10.000000	0.466667	-23.650000	262.000000	1023.000000	1023.000000	2046.000000
3.500000	-0.019972	-11.803676	-3.296852	-4.515280	-2.342630	-1.648915	0.000000	-10.000000	0.458333	-23.483334	254.000000	1023.000000	1023.000000	2046.000000
3.520000	-0.020674	-12.218251	-3.344347	-4.531162	-2.542140	-1.800602	0.000000	-10.000000	0.458333	-23.416666	246.333328	1023.000000	1023.000000	2046.000000
3.540000	-0.021012	-12.418236	-3.388274	-4.605213	-2.677027	-1.747722	0.000000	-10.000000	0.458333	-23.333334	238.666672	1023.000000	1023.000000	2046.000000
3.560000	-0.021156	-12.503292	-3.308270	-4.734636	-2.703504	-1.756883	0.000000	-10.000000	0.458333	-23.300001	231.000000	1023.000000	1023.000000	2046.000000
3.580000	-0.021475	-12.691781	-3.362231	-4.600670	-2.853348	-1.875532	0.000000	-10.000000	0.450000	-23.166668	223.000000	1023.000000	1023.000000	2046.000000
3.600000	-0.021691	-12.819573	-3.355855	-4.727375	-2.980759	-1.755585	0.000000	-10.000000	0.425000	-22.950001	215.166672	1023.000000	1023.000000	2046.000000
3.620000	-0.021751	-12.854911	-3.329046	-4.770849	-2.939190	-1.815826	0.000000	-10.000000	0.408333	-22.700001	207.500000	1023.000000	1023.000000	2046.000000
3.640000	-0.022063	-13.039207	-3.394421	-4.678264	-3.043971	-1.922551	0.000000	-10.000000	0.383333	-22.483334	200.000000	1023.000000	1023.000000	2046.000000
3.660000	-0.022140	-13.084476	-3.348563	-4.755129	-3.179839	-1.800946	0.000000	-10.000000	0.366667	-22.233334	192.500000	1023.000000	1023.000000	2046.000000
3.680000	-0.022167	-13.100611	-3.301454	-4.827304	-3.137141	-1.834712	0.000000	-10.000000	0.350000	-21.950001	185.166672	1023.000000	1023.000000	2046.000000
3.700000	-0.022335	-13.200107	-3.345495	-4.721988	-3.259095	-1.873530	0.000000	-10.000000	0.350000	-21.500000	177.833328	1023.000000	1023.000000	2046.000000
3.720000	-0.022558	-13.331716	-3.312345	-4.829672	-3.387100	-1.802599	0.000000	-10.000000	0.350000	-21.100000	170.666672	1023.000000	1023.000000	2046.000000
3.740000	-0.022465	-13.276867	-3.235676	-4.857140	-3.283808	-1.900243	0.000000	-10.000000	0.350000	-20.733334	163.500000	1023.000000	1023.000000	2046.000000
3.760000	-0.022751	-13.445789	-3.304103	-4.778435	-3.420301	-1.942950	0.000000	-10.000000	0.341667	-20.400000	156.500000	1023.000000	1023.000000	2046.000000
3.780000	-0.022831	-13.493303	-3.306394	-4.861329	-3.486344	-1.839236	0.000000	-10.000000	0.325000	-20.166666	149.666672	1023.000000	1023.000000	2046.000000
3.800000	-0.022789	-13.468253	-3.218656	-4.891657	-3.446640	-1.911299	0.000000	-10.000000	0.308333	-19.866667	143.000000	1023.000000	1023.000000	2046.000000
3.820000	-0.023083	-13.641861	-3.289247	-4.788265	-3.616181	-1.948168	0.000000	-10.000000	0.308333	-19.683334	136.333328	1023.000000	1023.000000	2046.000000
3.840000	-0.023092	-13.647656	-3.240916	-4.905210	-3.645307	-1.856225	0.000000	-10.000000	0.300000	-19.416668	129.833328	1023.000000	1023.000000	2046.000000
3.860000	-0.023031	-13.611546	-3.123245	-4.892532	-3.659734	-1.936035	0.000000	-10.000000	0.275000	-19.000000	123.166664	1023.000000	1023.000000	2046.000000
3.880000	-0.023333	-13.789718	-3.255424	-4.786890	-3.757085	-1.990318	0.000000	-10.000000	0.250000	-18.633333	116.833336	1023.000000	1023.000000	2046.000000
3.900000	-0.023368	-13.810205	-3.131383	-4.944592	-3.804008	-1.930221	0.000000	-10.000000	0.225000	-18.283335	110.500000	1023.000000	1023.000000	2046.000000
3.920000	-0.023416	-13.838980	-3.162680	-4.858407	-3.814864	-2.003029	0.000000	-10.000000	0.216667	-17.866667	104.500000	1023.000000	1023.000000	2046.000000
3.940000	-0.023598	-13.946538	-3.142967	-4.909997	-3.946270	-1.947304	0.000000	-10.000000	0.200000	-17.450001	98.500000	1023.000000	1023.000000	2046.000000
3.960000	-0.023414	-13.837386	-2.931420	-5.064084	-3.916635	-1.925247	0.000000	-10.000000	0.200000	-16.900000	92.833336	1023.000000	1023.000000	2046.000000
3.980000	-0.023284	-13.761008	-2.859091	-4.916606	-3.995811	-1.989501	0.000000	-10.000000	0.200000	-16.400000	87.166664	1023.000000	1023.000000	2046.000000
4.000000	-0.023122	-13.665009	-2.719329	-4.997943	-4.041726	-1.906011	0.000000	-10.000000	0.191667	-15.616667	80.166664	1023.000000	1023.000000	2046.000000
4.020000	-0.023280	-13.758720	-2.620234	-5.066544	-4.079425	-1.992518	0.000000	-10.000000	0.183333	-14.900000	73.166664	1023.000000	1023.000000	2046.000000
4.040000	-0.024109	-14.248698	-2.784987	-4.964206	-4.245441	-2.254064	0.000000	-10.000000	0.175000	-14.416667	68.166664	1023.000000	1023.000000	2046.000000
4.060000	-0.025401	-15.011825	-2.707837	-5.351149	-4.470560	-2.482279	0.000000	-10.000000	0.166667	-14.083333	64.833336	1023.000000	1023.000000	2046.000000
4.080000	-0.025951	-15.337199	-2.834480	-5.292815	-4.514625	-2.695280	0.000000	-10.000000	0.158333	-13.733334	61.666668	1023.000000	1023.000000	2046.000000
4.100000	-0.026678	-15.766557	-3.112595	-5.192963	-4.609809	-2.851191	0.000000	-10.000000	0.150000	-13.283334	57.166668	1023.000000	1023.000000	2046.000000
4.120000	-0.026304	-15.545906	-3.274426	-4.917378	-4.666391	-2.687711	0.000000	-10.000000	0.133333	-12.900001	52.666668	1023.000000	1023.000000	2046.000000
4.140000	-0.026071	-15.408020	-3.577957	-4.401094	-4.825031	-2.603938	0.000000	-10.000000	0.116667	-12.566667	48.333332	1023.000000	1023.000000	2046.000000
4.160000	-0.025790	-15.241681	-3.506018	-4.307913	-4.925607	-2.502143	0.000000	-10.000000	0.091667	-12.183333	44.000000	1023.000000	1023.000000	2046.000000
4.180000	-0.026629	-15.737645	-3.745853	-4.109501	-5.155615	-2.726676	0.000000	-10.000000	0.075000	-11.283334	40.000000	1023.000000	1023.000000	2046.000000
4.200000	-0.028201	-16.666584	-3.918791	-4.139675	-5.517092	-3.091025	0.000000	-10.000000	0.058333	-10.150001	36.333332	1023.000000	1023.000000	2046.000000
4.220000	-0.030244	-17.873980	-4.165469	-4.514775	-5.661374	-3.532361	0.000000	-10.000000	0.041667	-8.700001	33.000000	1023.000000	1023.000000	2046.000000
4.240000	-0.033528	-19.815054	-4.811415	-4.879380	-6.097423	-4.026836	0.000000	-10.000000	0.033333	-7.550000	30.166666	1023.000000	1023.000000	2046.000000
4.260000	-0.036846	-21.776253	-5.344559	-5.438114	-6.431487	-4.562092	0.000000	-10.000000	0.025000	-6.850000	27.666666	1023.000000	1023.000000	2046.000000
4.280000	-0.039523	-23.357908	-5.886306	-5.719579	-6.719531	-5.032492	0.000000	-10.000000	0.033333	-7.000000	25.333334	1023.000000	1023.000000	2046.000000
4.300000	-0.041714	-24.652739	-6.261430	-5.890104	-7.121665	-5.379539	0.000000	-10.000000	0.041667	-7.850000	23.000000	1023.000000	1023.000000	2046.000000
4.320000	-0.043052	-25.443792	-6.445640	-6.157770	-7.223126	-5.617256	0.000000	-10.000000	0.050000	-8.866667	20.166666	1023.000000	1023.000000	2046.000000
4.340000	-0.044443	-26.265549	-6.805829	-6.076499	-7.522243	-5.860977	0.000000	-10.000000	0.050000	-9.450000	17.166666	1023.000000	1023.000000	2046.000000
4.360000	-0.045153	-26.685627	-6.931364	-6.208872	-7.587906	-5.957486	0.000000	-10.000000	0.050000	-9.600000	14.000000	1023.000000	1023.000000	2046.000000
4.380000	-0.045835	-27.088446	-7.119823	-6.187334	-7.713982	-6.067308	0.000000	-10.000000	0.050000	-9.250000	10.833333	1023.000000	1023.000000	2046.000000
4.400000	-0.046363	-27.400698	-7.248464	-6.052184	-7.893703	-6.206347	0.000000	-10.000000	0.050000	-8.783333	7.666667	1023.000000	1023.000000	2046.000000
4.420000	-0.046536	-27.502522	-7.184696	-6.199695	-7.892740	-6.225392	0.000000	-10.000000	0.041667	-8.150000	4.666667	1023.000000	1023.000000	2046.000000
4.440000	-0.046748	-27.628098	-7.299790	-6.100416	-7.995215	-6.232676	0.000000	-10.000000	0.041667	-7.533333	2.166667	1023.000000	1023.000000	2046.000000
4.460000	-0.046909	-27.723047	-7.308484	-6.329665	-7.959894	-6.125003	0.000000	-10.000000	0.033333	-7.083333	0.166667	1023.000000	1023.000000	2046.000000
4.480000	-0.046949	-27.746653	-7.302822	-6.624505	-7.850994	-5.968332	0.000000	-10.000000	0.041667	-7.050000	-2.000000	1023.000000	1023.000000	2046.000000
4.500000	-0.046843	-27.684427	-7.225111	-6.659419	-7.881054	-5.918843	0.000000	-10.000000	0.041667	-7.466667	-4.166667	1023.000000	1023.000000	2046.000000
4.520000	-0.046336	-27.384348	-6.931818	-6.908242	-7.660068	-5.884220	0.000000	-10.000000	0.033333	-7.783334	-6.833333	1023.000000	1023.000000	2046.000000
4.540000	-0.045802	-27.068726	-6.778650	-6.989102	-7.555310	-5.745663	0.000000	-10.000000	0.025000	-7.366667	-9.166667	1023.000000	1023.000000	2046.000000
4.560000	-0.045362	-26.808783	-6.694457	-6.977924	-7.472639	-5.663763	0.000000	-10.000000	0.016667	-6.500000	-11.833333	1023.000000	1023.000000	2046.000000
4.580000	-0.044870	-26.518286	-6.483638	-7.342190	-7.211166	-5.481291	0.000000	-10.000000	0.025000	-5.650000	-13.833333	1023.000000	1023.000000	2046.000000
4.600000	-0.045055	-26.627249	-6.513075	-7.488288	-7.215544	-5.410342	0.000000	-10.000000	0.025000	-5.400000	-15.833333	1023.000000	1023.000000	2046.000000
4.620000	-0.045202	-26.714609	-6.480972	-7.671358	-7.102128	-5.460151	0.000000	-10.000000	0.016667	-5.366667	-17.500000	1023.000000	1023.000000	2046.000000
4.640000	-0.045388	-26.824213	-6.415402	-7.856800	-7.096167	-5.455843	0.000000	-10.000000	0.008333	-5.333333	-19.500000	1023.000000	1023.000000	2046.000000
4.660000	-0.045591	-26.944351	-6.501325	-7.749357	-7.179418	-5.514251	0.000000	-10.000000	0.008333	-5.066667	-21.333334	1023.000000	1023.000000	2046.000000
4.680000	-0.045577	-26.935772	-6.448103	-7.891673	-7.045929	-5.550065	0.000000	-10.000000	0.008333	-4.600000	-23.000000	1023.000000	1023.000000	2046.000000
4.700000	-0.045735	-27.029613	-6.407003	-7.883661	-7.194512	-5.544437	0.000000	-10.000000	0.008333	-4.066667	-24.500000	1023.000000	1023.000000	2046.000000
4.720000	-0.045598	-26.948658	-6.420197	-7.836809	-7.055753	-5.635900	0.000000	-10.000000	0.000000	-3.533333	-25.833334	1023.000000	1023.000000	2046.000000
4.740000	-0.045597	-26.947924	-6.210401	-8.012642	-7.169523	-5.555359	0.000000	-10.000000	0.000000	-3.233333	-27.000000	1023.000000	1023.000000	2046.000000
4.760000	-0.045536	-26.911772	-6.279644	-7.895786	-7.174972	-5.561369	0.000000	-10.000000	0.000000	-3.183333	-28.166666	1023.000000	1023.000000	2046.000000
4.780000	-0.045338	-26.794540	-6.127782	-8.044826	-7.089779	-5.532155	0.000000	-10.000000	0.000000	-3.300000	-29.333334	1023.000000	1023.000000	2046.000000
4.800000	-0.045112	-26.661186	-6.075719	-7.906299	-7.226479	-5.452689	0.000000	-10.000000	0.008333	-3.333333	-30.500000	1023.000000	1023.000000	2046.000000
4.820000	-0.044591	-26.353397	-6.009240	-7.931535	-7.031891	-5.380732	0.000000	-10.000000	0.008333	-3.200000	-31.500000	1023.000000	1023.000000	2046.000000
4.840000	-0.044313	-26.188917	-5.883349	-7.951910	-7.124706	-5.228950	0.000000	-10.000000	0.008333	-2.966667	-32.500000	1023.000000	1023.000000	2046.000000
4.860000	-0.043681	-25.815645	-5.878756	-7.740199	-7.006535	-5.190156	0.000000	-10.000000	0.000000	-2.716667	-33.500000	1023.000000	1023.000000	2046.000000
4.880000	-0.043260	-25.566919	-5.709357	-7.868801	-6.926279	-5.062484	0.000000	-10.000000	0.008333	-2.500000	-34.500000	1023.000000	1023.000000	2046.000000
4.900000	-0.042920	-25.365616	-5.631490	-7.734465	-7.003001	-4.996660	0.000000	-10.000000	0.008333	-2.316667	-35.333332	1023.000000	1023.000000	2046.000000
4.920000	-0.042202	-24.941570	-5.643482	-7.625547	-6.781489	-4.891053	0.000000	-10.000000	0.008333	-2.183333	-36.166668	1023.000000	1023.000000	2046.000000
4.940000	-0.041869	-24.744726	-5.433245	-7.710950	-6.815109	-4.785422	0.000000	-10.000000	0.000000	-2.066667	-36.833332	1023.000000	1023.000000	2046.000000
4.960000	-0.041281	-24.397015	-5.456076	-7.456028	-6.771119	-4.713792	0.000000	-10.000000	0.000000	-2.016667	-37.500000	1023.000000	1023.000000	2046.000000
4.980000	-0.040773	-24.096611	-5.372602	-7.475953	-6.625539	-4.622518	0.000000	-10.000000	0.000000	-1.983333	-37.833332	1023.000000	1023.000000	2046.000000
5.000000	-0.040392	-23.871498	-5.177897	-7.443098	-6.736254	-4.514249	0.000000	-10.000000	0.000000	-1.983333	-38.166668	1023.000000	1023.000000	2046.000000
5.020000	-0.039692	-23.457842	-5.222117	-7.213359	-6.539330	-4.483035	0.000000	-10.000000	0.000000	-2.033333	-38.666668	1023.000000	1023.000000	2046.000000
5.040000	-0.039443	-23.310543	-5.050462	-7.345136	-6.531589	-4.383355	0.000000	-10.000000	-0.008333	-2.100000	-39.500000	1023.000000	1023.000000	2046.000000
5.060000	-0.038898	-22.988579	-5.003343	-7.102080	-6.566687	-4.316469	0.000000	-10.000000	-0.008333	-2.166667	-40.333332	1023.000000	1023.000000	2046.000000
5.080000	-0.038374	-22.678957	-4.989983	-7.093247	-6.335565	-4.260163	0.000000	-10.000000	-0.008333	-2.133333	-41.166668	1023.000000	1023.000000	2046.000000
5.100000	-0.038180	-22.564383	-4.770856	-7.072971	-6.521437	-4.199119	0.000000	-10.000000	0.000000	-2.066667	-41.833332	1023.000000	1023.000000	2046.000000
5.120000	-0.037461	-22.139164	-4.845225	-6.852273	-6.320493	-4.121174	0.000000	-10.000000	0.000000	-1.933333	-42.500000	1023.000000	1023.000000	2046.000000
5.140000	-0.037202	-21.986193	-4.693756	-6.998479	-6.287533	-4.006424	0.000000	-10.000000	0.000000	-1.716667	-42.833332	1023.000000	1023.000000	2046.000000
5.160000	-0.036881	-21.796812	-4.521864	-6.926020	-6.400125	-3.948803	0.000000	-10.000000	0.000000	-1.066667	-43.000000	1023.000000	1023.000000	2046.000000
5.180000	-0.036105	-21.338280	-4.487347	-6.789066	-6.121862	-3.940004	0.000000	-10.000000	0.000000	-0.466667	-43.000000	1023.000000	1023.000000	2046.000000
5.200000	-0.035633	-21.058851	-4.063846	-6.924777	-6.270490	-3.799738	0.000000	-10.000000	0.000000	0.000000	-43.000000	1023.000000	1023.000000	2046.000000
5.220000	-0.034773	-20.551100	-4.058084	-6.666168	-6.096883	-3.729966	0.000000	-10.000000	-0.008333	0.600000	-43.000000	1023.000000	1023.000000	2046.000000
5.240000	-0.034947	-20.653687	-3.888448	-6.858170	-6.154615	-3.752453	0.000000	-10.000000	-0.016667	1.550000	-43.000000	1023.000000	1023.000000	2046.000000
5.260000	-0.035215	-20.812349	-3.831409	-6.775065	-6.274126	-3.931751	0.000000	-10.000000	-0.033333	3.050000	-43.000000	1023.000000	1023.000000	2046.000000
5.280000	-0.035760	-21.134430	-3.902816	-6.915834	-6.245871	-4.069909	0.000000	-10.000000	-0.058333	4.633333	-43.000000	1023.000000	1023.000000	2046.000000
5.300000	-0.035810	-21.163794	-3.717161	-6.891372	-6.364565	-4.190696	0.000000	-10.000000	-0.075000	6.616667	-43.000000	1023.000000	1023.000000	2046.000000
5.320000	-0.034898	-20.624609	-3.982018	-6.452202	-6.109597	-4.080793	0.000000	-10.000000	-0.091667	8.516666	-43.000000	1023.000000	1023.000000	2046.000000
5.340000	-0.034013	-20.101519	-4.069713	-6.086826	-6.138315	-3.806666	0.000000	-10.000000	-0.100000	10.400000	-43.000000	1023.000000	1023.000000	2046.000000
5.360000	-0.032662	-19.303015	-3.935662	-5.553471	-6.276993	-3.536889	0.000000	-10.000000	-0.141667	12.233334	-43.000000	1023.000000	1023.000000	2046.000000
5.380000	-0.031320	-18.509920	-4.062703	-4.983154	-6.000780	-3.463283	0.000000	-10.000000	-0.200000	14.383333	-43.000000	1023.000000	1023.000000	2046.000000
5.400000	-0.031678	-18.721916	-3.903203	-5.033164	-6.245023	-3.540527	0.000000	-10.000000	-0.258333	16.883333	-20.666666	1023.000000	1023.000000	2046.000000
5.420000	-0.032413	-19.156178	-4.272294	-4.895574	-6.149393	-3.838917	0.000000	-10.000000	-0.316667	19.383333	3.166667	1023.000000	1023.000000	2046.000000
5.440000	-0.035074	-20.729006	-4.628286	-5.373030	-6.363198	-4.364491	0.000000	-10.000000	-0.366667	21.766668	29.333334	1023.000000	1023.000000	2046.000000
5.460000	-0.037451	-22.133524	-5.109968	-5.752140	-6.550784	-4.720631	0.000000	-10.000000	-0.400000	23.366667	35.666668	1023.000000	1023.000000	2046.000000
5.480000	-0.039645	-23.430464	-5.548241	-6.050149	-6.671752	-5.160323	0.000000	-10.000000	-0.416667	24.350000	43.166668	1023.000000	1023.000000	2046.000000
5.500000	-0.040867	-24.152485	-5.675514	-6.308566	-6.878333	-5.290072	0.000000	-10.000000	-0.425000	24.733334	51.333332	1023.000000	1023.000000	2046.000000
5.520000	-0.041185	-24.340477	-6.030906	-6.192849	-6.615372	-5.501349	0.000000	-10.000000	-0.441667	24.916668	59.666668	1023.000000	1023.000000	2046.000000
5.540000	-0.041629	-24.602823	-5.836576	-6.302278	-6.870039	-5.593930	0.000000	-10.000000	-0.466667	25.083334	68.000000	1023.000000	1023.000000	2046.000000
5.560000	-0.040779	-24.100300	-6.093150	-5.945790	-6.416453	-5.644907	0.000000	-10.000000	-0.500000	25.766666	76.166664	1023.000000	1023.000000	2046.000000
5.580000	-0.040677	-24.040382	-5.956820	-5.947709	-6.511408	-5.624445	0.000000	-10.000000	-0.541667	26.783333	84.666664	1023.000000	1023.000000	2046.000000
5.600000	-0.039407	-23.289396	-5.907844	-5.611882	-6.252127	-5.517543	0.000000	-10.000000	-0.575000	28.083334	93.500000	1023.000000	1023.000000	2046.000000
5.620000	-0.038820	-22.942762	-5.780074	-5.491528	-6.177664	-5.493497	0.000000	-10.000000	-0.633333	29.150000	102.833336	1023.000000	1023.000000	2046.000000
5.640000	-0.037523	-22.176043	-5.621140	-5.335342	-5.949911	-5.269649	0.000000	-10.000000	-0.675000	30.366667	112.333336	1023.000000	1023.000000	2046.000000
5.660000	-0.036378	-21.499414	-5.600428	-5.070333	-5.622982	-5.205673	0.000000	-10.000000	-0.708333	31.133333	122.333336	1023.000000	1023.000000	2046.000000
5.680000	-0.035239	-20.826262	-5.166198	-5.179259	-5.654739	-4.826066	0.000000	-10.000000	-0.716667	31.850000	132.500000	1023.000000	1023.000000	2046.000000
5.700000	-0.033228	-19.637833	-5.267266	-4.883936	-4.931266	-4.555363	0.000000	-10.000000	-0.733333	32.150002	143.000000	1023.000000	1023.000000	2046.000000
5.720000	-0.032178	-19.017204	-4.769211	-4.998137	-4.874776	-4.375082	0.000000	-10.000000	-0.758333	32.500000	153.666672	1023.000000	1023.000000	2046.000000
5.740000	-0.029817	-17.621950	-4.505537	-4.805788	-4.271544	-4.039083	0.000000	-10.000000	-0.775000	32.783333	164.500000	1023.000000	1023.000000	2046.000000
5.760000	-0.027931	-16.507051	-4.317812	-4.656857	-3.759620	-3.772763	0.000000	-10.000000	-0.800000	33.166668	175.333328	1023.000000	1023.000000	2046.000000
5.780000	-0.026122	-15.438043	-3.708224	-4.754368	-3.603915	-3.371535	0.000000	-10.000000	-0.816667	33.799999	186.333328	1023.000000	1023.000000	2046.000000
5.800000	-0.023790	-14.059646	-3.706730	-4.462893	-2.837787	-3.052235	0.000000	-10.000000	-0.833333	34.233334	197.500000	1023.000000	1023.000000	2046.000000
5.820000	-0.022870	-13.516108	-3.271071	-4.529704	-2.791221	-2.924111	0.000000	-10.000000	-0.850000	34.666668	208.833328	1023.000000	1023.000000	2046.000000
5.840000	-0.021198	-12.528067	-3.249358	-4.313333	-2.280476	-2.684900	0.000000	-10.000000	-0.858333	34.866669	220.333328	1023.000000	1023.000000	2046.000000
5.860000	-0.020282	-11.986852	-3.170297	-4.052542	-2.084109	-2.679904	0.000000	-10.000000	-0.883333	35.250000	232.000000	1023.000000	1023.000000	2046.000000
5.880000	-0.019078	-11.275032	-2.886925	-3.998569	-1.924454	-2.465085	0.000000	-10.000000	-0.908333	35.683334	243.666672	1023.000000	1023.000000	2046.000000
5.900000	-0.017637	-10.423707	-3.007041	-3.633409	-1.412045	-2.371212	0.000000	-10.000000	-0.950000	36.233334	255.333328	1023.000000	1023.000000	2046.000000
5.920000	-0.016731	-9.887769	-2.493704	-3.614666	-1.549196	-2.230202	0.000000	-10.000000	-0.941667	36.683334	267.333344	1023.000000	1023.000000	2046.000000
5.940000	-0.014557	-8.603190	-2.460903	-3.291109	-0.932178	-1.919001	0.000000	-10.000000	-0.933333	36.766666	279.666656	1023.000000	1023.000000	2046.000000
5.960000	-0.013369	-7.901190	-2.127493	-3.054334	-0.885227	-1.834136	0.000000	-10.000000	-0.925000	36.783333	292.000000	1023.000000	1023.000000	2046.000000
5.980000	-0.011248	-6.647737	-1.695819	-2.907578	-0.608920	-1.435421	0.000000	-10.000000	-0.950000	36.666668	304.166656	1023.000000	1023.000000	2046.000000
6.000000	-0.009306	-5.500079	-1.688876	-2.497137	-0.122387	-1.191679	0.000000	-10.000000	-0.958333	36.683334	316.500000	1023.000000	1023.000000	2046.000000
6.020000	-0.007621	-4.504206	-1.124396	-2.385228	-0.104351	-0.890231	0.000000	-10.000000	-0.966667	36.549999	328.833344	1023.000000	1023.000000	2046.000000
6.040000	-0.005182	-3.062475	-1.058068	-2.081969	0.495596	-0.418034	0.000000	-10.000000	-0.958333	36.516666	341.000000	1023.000000	1023.000000	2046.000000
6.060000	-0.003583	-2.117465	-0.758650	-1.704460	0.662553	-0.316909	0.000000	-10.000000	-0.941667	36.450001	353.000000	1023.000000	1023.000000	2046.000000
6.080000	-0.001273	-0.752402	-0.356469	-1.573359	1.014289	0.163136	0.000000	-10.000000	-0.925000	36.466667	365.166656	1023.000000	1023.000000	2046.000000
6.100000	0.000819	0.483962	-0.303150	-1.134489	1.488453	0.433148	0.000000	-10.000000	-0.925000	36.350002	377.500000	1023.000000	1023.000000	2046.000000
6.120000	0.002581	1.525590	0.272716	-0.978405	1.506870	0.724409	0.000000	-10.000000	-0.925000	36.183334	389.833344	1023.000000	1023.000000	2046.000000
6.140000	0.005123	3.027853	0.397321	-0.705477	2.178924	1.157086	0.000000	-10.000000	-0.933333	36.100002	402.000000	1023.000000	1023.000000	2046.000000
6.160000	0.006720	3.971712	0.632890	-0.321212	2.320541	1.339493	0.000000	-10.000000	-0.916667	36.049999	414.000000	1023.000000	1023.000000	2046.000000
6.180000	0.008774	5.185405	1.069325	-0.234303	2.626063	1.724320	0.000000	-10.000000	-0.900000	35.766666	426.000000	1023.000000	1023.000000	2046.000000
6.200000	0.010624	6.278594	0.975500	0.179694	3.150247	1.973153	0.000000	-10.000000	-0.875000	35.450001	438.000000	1023.000000	1023.000000	2046.000000
6.220000	0.011921	7.045173	1.496060	0.318280	3.078983	2.151849	0.000000	-10.000000	-0.858333	35.100002	449.833344	1023.000000	1023.000000	2046.000000
6.240000	0.014117	8.343204	1.550933	0.460776	3.714785	2.616709	0.000000	-10.000000	-0.841667	34.933334	461.500000	1023.000000	1023.000000	2046.000000
6.260000	0.015419	9.112433	1.857997	0.784984	3.796001	2.673453	0.000000	-10.000000	-0.808333	34.466667	473.166656	1023.000000	1023.000000	2046.000000
6.280000	0.017456	10.316740	2.344542	0.874037	4.064412	3.033748	0.000000	-10.000000	-0.791667	34.183334	484.666656	1023.000000	1023.000000	2046.000000
6.300000	0.019238	11.369858	2.337146	1.217779	4.519783	3.295150	0.000000	-10.000000	-0.791667	34.133335	496.166656	1023.000000	1023.000000	2046.000000
6.320000	0.019977	11.806330	2.867660	1.375762	4.312293	3.250616	0.000000	-10.000000	-0.808333	34.483334	507.500000	1023.000000	1023.000000	2046.000000
6.340000	0.021395	12.644242	2.887523	1.486104	4.867622	3.402993	0.000000	-10.000000	-0.825000	34.716667	519.000000	1023.000000	1023.000000	2046.000000
6.360000	0.021447	12.675335	3.112710	1.671900	4.688570	3.202155	0.000000	-10.000000	-0.841667	34.683334	530.500000	1023.000000	1023.000000	2046.000000
6.380000	0.023418	13.840044	3.381371	1.758734	5.080913	3.619027	0.000000	-10.000000	-0.833333	34.766666	542.166687	1023.000000	1023.000000	2046.000000
6.400000	0.024344	14.387592	3.199725	2.397710	5.167289	3.622867	0.000000	-10.000000	-0.800000	34.416668	553.666687	1023.000000	1023.000000	2046.000000
6.420000	0.024770	14.638956	3.188626	2.547798	5.037058	3.865474	0.000000	-10.000000	-0.766667	34.049999	565.333313	1023.000000	1023.000000	2046.000000
6.440000	0.025222	14.906129	2.787965	3.012022	5.197062	3.909079	0.000000	-10.000000	-0.775000	33.599998	576.666687	1023.000000	1023.000000	2046.000000
6.460000	0.025229	14.910393	3.099278	3.425990	4.785322	3.599802	0.000000	-10.000000	-0.791667	33.700001	588.000000	1023.000000	1023.000000	2046.000000
6.480000	0.025866	15.286645	3.100100	3.506108	5.038026	3.642412	0.000000	-10.000000	-0.808333	34.050003	599.166687	1023.000000	1023.000000	2046.000000
6.500000	0.024796	14.654292	3.068011	3.636607	4.701275	3.248399	0.000000	-10.000000	-0.791667	34.366669	610.500000	1023.000000	1023.000000	2046.000000
6.520000	0.023675	13.992111	2.891790	3.277432	4.662044	3.160845	0.000000	-10.000000	-0.758333	33.816669	622.000000	1023.000000	1023.000000	2046.000000
6.540000	0.022094	13.057409	2.330223	3.050107	4.671487	3.005592	0.000000	-10.000000	-0.700000	32.716667	633.333313	1023.000000	1023.000000	2046.000000
6.560000	0.020440	12.080002	2.267883	2.880426	4.318216	2.613476	0.000000	-10.000000	-0.616667	31.083334	644.500000	1023.000000	1023.000000	2046.000000
6.580000	0.020105	11.881892	1.961883	2.600941	4.585862	2.733207	0.000000	-10.000000	-0.558333	29.683334	655.166687	1023.000000	1023.000000	2046.000000
6.600000	0.019559	11.559221	1.856109	2.767371	4.440852	2.494888	0.000000	-10.000000	-0.508333	28.533333	665.333313	1023.000000	1023.000000	2046.000000
6.620000	0.019810	11.707475	1.921384	2.626697	4.538708	2.620686	0.000000	-10.000000	-0.491667	27.433334	675.000000	1023.000000	1023.000000	2046.000000
6.640000	0.020217	11.948218	1.751435	2.748642	4.747309	2.700832	0.000000	-10.000000	-0.483333	26.916668	684.333313	1023.000000	1023.000000	2046.000000
6.660000	0.020618	12.185531	1.989342	2.927845	4.591729	2.676615	0.000000	-10.000000	-0.500000	26.783335	693.500000	1023.000000	1023.000000	2046.000000
6.680000	0.021679	12.812299	2.121437	2.949452	4.803182	2.938229	0.000000	-10.000000	-0.500000	26.950001	702.500000	1023.000000	1023.000000	2046.000000
6.700000	0.022606	13.360081	2.162526	3.215919	4.922873	3.058762	0.000000	-10.000000	-0.500000	27.066668	711.500000	1023.000000	1023.000000	2046.000000
6.720000	0.023783	14.055496	2.558487	3.392881	4.913599	3.190529	0.000000	-10.000000	-0.491667	27.116667	720.500000	1023.000000	1023.000000	2046.000000
6.740000	0.025260	14.928779	2.561816	3.431868	5.349636	3.585458	0.000000	-10.000000	-0.500000	27.200001	729.500000	1023.000000	1023.000000	2046.000000
6.760000	0.026299	15.542533	2.738259	3.681587	5.404677	3.718010	0.000000	-10.000000	-0.491667	27.150000	738.500000	1023.000000	1023.000000	2046.000000
6.780000	0.027583	16.301777	2.849921	3.619044	5.694308	4.138503	0.000000	-10.000000	-0.466667	26.733334	747.500000	1023.000000	1023.000000	2046.000000
6.800000	0.028642	16.927574	2.843600	3.621828	6.021745	4.440402	0.000000	-10.000000	-0.450000	26.016666	756.500000	1023.000000	1023.000000	2046.000000
6.820000	0.029637	17.515188	3.106010	3.628706	6.125794	4.654678	0.000000	-10.000000	-0.433333	25.450001	765.333313	1023.000000	1023.000000	2046.000000
6.840000	0.030932	18.280724	3.274856	3.252158	6.517379	5.236330	0.000000	-10.000000	-0.408333	24.450001	773.833313	1023.000000	1023.000000	2046.000000
6.860000	0.032151	19.001436	3.285232	3.312988	6.888304	5.514911	0.000000	-10.000000	-0.366667	23.716667	782.000000	1023.000000	1023.000000	2046.000000
6.880000	0.033279	19.668077	3.537037	3.399207	7.055992	5.675843	0.000000	-10.000000	-0.325000	22.466667	790.000000	1023.000000	1023.000000	2046.000000
6.900000	0.034134	20.173044	3.484921	3.340568	7.381057	5.966499	0.000000	-10.000000	-0.275000	21.716667	797.833313	1023.000000	1023.000000	2046.000000
6.920000	0.034710	20.513605	3.556357	3.597694	7.403848	5.955706	0.000000	-10.000000	-0.233333	20.350000	805.333313	1023.000000	1023.000000	2046.000000
6.940000	0.035231	20.821360	3.708200	3.559165	7.481376	6.072618	0.000000	-10.000000	-0.175000	18.683334	812.500000	1023.000000	1023.000000	2046.000000
6.960000	0.035626	21.054949	3.646435	3.654748	7.660371	6.093393	0.000000	-10.000000	-0.150000	16.366667	819.000000	1023.000000	1023.000000	2046.000000
6.980000	0.035790	21.151905	3.825964	3.707553	7.573948	6.044440	0.000000	-10.000000	-0.108333	13.716667	824.833313	1023.000000	1023.000000	2046.000000
7.000000	0.036217	21.404282	3.809835	3.594842	7.772473	6.227132	0.000000	-10.000000	-0.066667	11.133333	829.666687	1023.000000	1023.000000	2046.000000
7.020000	0.036571	21.613277	3.949724	3.797446	7.665730	6.200377	0.000000	-10.000000	-0.025000	8.283333	833.833313	1023.000000	1023.000000	2046.000000
7.040000	0.037102	21.927027	4.100408	3.771934	7.703584	6.351100	0.000000	-10.000000	0.000000	5.183333	837.000000	1023.000000	1023.000000	2046.000000
7.060000	0.037787	22.331865	4.098379	3.895034	7.828931	6.509522	0.000000	-10.000000	0.008333	1.483333	839.333313	1023.000000	1023.000000	2046.000000
7.080000	0.038295	22.632402	4.244269	4.074327	7.807181	6.506625	0.000000	-10.000000	0.025000	-1.416667	840.500000	1023.000000	1023.000000	2046.000000
7.100000	0.038760	22.907343	4.202177	3.990647	7.958831	6.755687	0.000000	-10.000000	0.041667	-3.950000	841.000000	1023.000000	1023.000000	2046.000000
7.120000	0.039043	23.074570	4.217928	4.172977	7.960493	6.723171	0.000000	-10.000000	0.058333	-5.983334	841.000000	1023.000000	1023.000000	2046.000000
7.140000	0.039410	23.291075	4.309751	4.063587	8.009960	6.907776	0.000000	-10.000000	0.066667	-8.166667	841.000000	1023.000000	1023.000000	2046.000000
7.160000	0.039755	23.495144	4.286721	4.194490	8.092779	6.921152	0.000000	-10.000000	0.075000	-9.900001	841.000000	1023.000000	1023.000000	2046.000000
7.180000	0.039846	23.548836	4.366837	4.202797	8.030183	6.949019	0.000000	-10.000000	0.083333	-11.350000	841.000000	1023.000000	1023.000000	2046.000000
7.200000	0.039926	23.596457	4.376679	4.095681	8.018889	7.105207	0.000000	-10.000000	0.100000	-12.683333	841.000000	1023.000000	1023.000000	2046.000000
7.220000	0.039943	23.606182	4.348146	4.267407	8.014873	6.975757	0.000000	-10.000000	0.125000	-13.900001	833.333313	1023.000000	1023.000000	2046.000000
7.240000	0.039661	23.439941	4.354968	4.104148	7.957981	7.022844	0.000000	-10.000000	0.158333	-15.450000	820.500000	1023.000000	1023.000000	2046.000000
7.260000	0.039581	23.392645	4.231337	4.081591	8.006259	7.073457	0.000000	-10.000000	0.183333	-16.650000	807.666687	1023.000000	1023.000000	2046.000000
7.280000	0.039312	23.233490	4.291203	4.100414	7.893430	6.948443	0.000000	-10.000000	0.200000	-17.500000	802.500000	1023.000000	1023.000000	2046.000000
7.300000	0.039236	23.188257	4.302905	3.970801	7.908137	7.006413	0.000000	-10.000000	0.216667	-17.816668	800.500000	1023.000000	1023.000000	2046.000000
7.320000	0.039778	23.508657	4.515359	4.040194	7.961192	6.991913	0.000000	-10.000000	0.233333	-18.300001	796.500000	1023.000000	1023.000000	2046.000000
7.340000	0.040522	23.948292	4.883245	4.030751	7.985432	7.048863	0.000000	-10.000000	0.250000	-18.916668	790.166687	1023.000000	1023.000000	2046.000000
7.360000	0.041646	24.612522	5.095895	4.220433	8.120588	7.175606	0.000000	-10.000000	0.250000	-19.300001	783.833313	1023.000000	1023.000000	2046.000000
7.380000	0.042072	24.864796	5.249261	4.422060	8.151494	7.041981	0.000000	-10.000000	0.250000	-19.516666	777.166687	1023.000000	1023.000000	2046.000000
7.400000	0.041656	24.618954	5.176401	4.229744	8.118331	7.094476	0.000000	-10.000000	0.250000	-19.700001	770.833313	1023.000000	1023.000000	2046.000000
7.420000	0.041802	24.704855	5.169106	4.365001	8.124224	7.046524	0.000000	-10.000000	0.266667	-20.000000	764.166687	1023.000000	1023.000000	2046.000000
7.440000	0.040776	24.098354	4.824760	4.408098	7.920171	6.945325	0.000000	-10.000000	0.300000	-20.466667	757.500000	1023.000000	1023.000000	2046.000000
7.460000	0.039918	23.591288	4.445722	4.649432	7.597179	6.898955	0.000000	-10.000000	0.333333	-21.100000	750.666687	1023.000000	1023.000000	2046.000000
7.480000	0.039001	23.049528	4.227251	4.813749	7.151233	6.857296	0.000000	-10.000000	0.350000	-21.550001	743.666687	1023.000000	1023.000000	2046.000000
7.500000	0.038707	22.875957	4.161416	5.129724	6.940111	6.644707	0.000000	-10.000000	0.341667	-21.800001	736.500000	1023.000000	1023.000000	2046.000000
7.520000	0.036816	21.758261	4.057343	4.954918	6.488394	6.257606	0.000000	-10.000000	0.333333	-21.333334	729.166687	1023.000000	1023.000000	2046.000000
7.540000	0.034799	20.566296	3.752060	4.678041	6.325809	5.810387	0.000000	-10.000000	0.350000	-21.283333	722.000000	1023.000000	1023.000000	2046.000000
7.560000	0.031005	18.323814	3.271558	4.211038	5.858644	4.982575	0.000000	-10.000000	0.366667	-21.766666	715.000000	1023.000000	1023.000000	2046.000000
7.580000	0.027114	16.024323	2.710171	3.484527	5.342902	4.486722	0.000000	-10.000000	0.416667	-22.983334	707.666687	1023.000000	1023.000000	2046.000000
7.600000	0.023289	13.763716	2.063932	3.052393	4.894933	3.752458	0.000000	-10.000000	0.441667	-24.250000	700.000000	1023.000000	1023.000000	2046.000000
7.620000	0.020064	11.858034	1.608008	2.522879	4.385076	3.342072	0.000000	-10.000000	0.500000	-25.266666	691.833313	1023.000000	1023.000000	2046.000000
7.640000	0.017959	10.613859	1.191569	2.303651	4.200358	2.918281	0.000000	-10.000000	0.525000	-26.283333	683.333313	1023.000000	1023.000000	2046.000000
7.660000	0.015646	9.247059	0.888966	2.078676	3.838148	2.441269	0.000000	-10.000000	0.566667	-26.966667	674.500000	1023.000000	1023.000000	2046.000000
7.680000	0.014142	8.357799	0.636937	1.760841	3.561604	2.398417	0.000000	-10.000000	0.583333	-27.366667	665.500000	1023.000000	1023.000000	2046.000000
7.700000	0.012575	7.431631	0.250558	1.784904	3.407615	1.988554	0.000000	-10.000000	0.583333	-27.500000	656.500000	1023.000000	1023.000000	2046.000000
7.720000	0.011095	6.556926	0.100501	1.569976	3.035918	1.850532	0.000000	-10.000000	0.558333	-27.266666	647.333313	1023.000000	1023.000000	2046.000000
7.740000	0.010534	6.225630	-0.068527	1.524116	3.011412	1.758629	0.000000	-10.000000	0.541667	-27.066668	638.166687	1023.000000	1023.000000	2046.000000
7.760000	0.009156	5.410997	-0.204069	1.429628	2.707285	1.478154	0.000000	-10.000000	0.533333	-26.683334	629.000000	1023.000000	1023.000000	2046.000000
7.780000	0.008731	5.159907	-0.229376	1.153182	2.616044	1.620057	0.000000	-10.000000	0.525000	-26.466667	620.166687	1023.000000	1023.000000	2046.000000
7.800000	0.007785	4.600890	-0.478512	1.015762	2.624108	1.439532	0.000000	-10.000000	0.508333	-26.250000	611.333313	1023.000000	1023.000000	2046.000000
7.820000	0.006991	4.131727	-0.506517	0.534056	2.461548	1.642640	0.000000	-10.000000	0.500000	-26.383333	602.666687	1023.000000	1023.000000	2046.000000
7.840000	0.006478	3.828482	-0.660088	0.257656	2.634196	1.596718	0.000000	-10.000000	0.516667	-26.433334	593.833313	1023.000000	1023.000000	2046.000000
7.860000	0.005696	3.366483	-0.660886	-0.064350	2.544059	1.547661	0.000000	-10.000000	0.525000	-26.416666	585.000000	1023.000000	1023.000000	2046.000000
7.880000	0.005825	3.442738	-0.494770	-0.450620	2.560244	1.827884	0.000000	-10.000000	0.525000	-25.916666	576.166687	1023.000000	1023.000000	2046.000000
7.900000	0.005643	3.334898	-0.621788	-0.544331	2.730035	1.770982	0.000000	-10.000000	0.508333	-25.450001	567.500000	1023.000000	1023.000000	2046.000000
7.920000	0.005126	3.029343	-0.585343	-0.915916	2.558915	1.971688	0.000000	-10.000000	0.500000	-25.200001	559.166687	1023.000000	1023.000000	2046.000000
7.940000	0.004975	2.940458	-0.703199	-1.030904	2.734371	1.940189	0.000000	-10.000000	0.500000	-25.050001	550.666687	1023.000000	1023.000000	2046.000000
7.960000	0.003890	2.299108	-0.815716	-1.057338	2.542603	1.629559	0.000000	-10.000000	0.500000	-25.116667	542.333313	1023.000000	1023.000000	2046.000000
7.980000	0.003493	2.064357	-0.812922	-1.275378	2.388692	1.763965	0.000000	-10.000000	0.491667	-24.933334	533.833313	1023.000000	1023.000000	2046.000000
8.000000	0.003037	1.795074	-0.884396	-1.252045	2.363258	1.568258	0.000000	-10.000000	0.475000	-24.799999	525.500000	1023.000000	1023.000000	2046.000000
8.020000	0.002177	1.286548	-0.914024	-1.329495	2.124985	1.405082	0.000000	-10.000000	0.466667	-24.533333	517.166687	1023.000000	1023.000000	2046.000000
8.040000	0.001875	1.108032	-0.895045	-1.529835	2.077934	1.454978	0.000000	-10.000000	0.466667	-24.416666	509.000000	1023.000000	1023.000000	2046.000000
8.060000	0.000773	0.457109	-1.016759	-1.552894	1.891624	1.135138	0.000000	-10.000000	0.483333	-24.566668	501.000000	1023.000000	1023.000000	2046.000000
8.080000	0.000380	0.224326	-0.960407	-1.799583	1.692888	1.291429	0.000000	-10.000000	0.491667	-24.833334	492.833344	1023.000000	1023.000000	2046.000000
8.100000	-0.000052	-0.030796	-1.113709	-1.766642	1.719752	1.129802	0.000000	-10.000000	0.500000	-25.033333	484.500000	1023.000000	1023.000000	2046.000000
8.120000	-0.000589	-0.347940	-1.063171	-1.806191	1.413428	1.107993	0.000000	-10.000000	0.516667	-25.250000	476.166656	1023.000000	1023.000000	2046.000000
8.140000	-0.000479	-0.283039	-1.026752	-1.885425	1.438927	1.190210	0.000000	-10.000000	0.516667	-25.333334	467.666656	1023.000000	1023.000000	2046.000000
8.160000	-0.001103	-0.651823	-1.173228	-1.767631	1.312463	0.976572	0.000000	-10.000000	0.525000	-25.533333	459.333344	1023.000000	1023.000000	2046.000000
8.180000	-0.000950	-0.561440	-1.027821	-1.948827	1.213415	1.201793	0.000000	-10.000000	0.525000	-25.533333	450.666656	1023.000000	1023.000000	2046.000000
8.200000	-0.001592	-0.940651	-1.192825	-1.860925	1.132023	0.981076	0.000000	-10.000000	0.525000	-25.633333	442.166656	1023.000000	1023.000000	2046.000000
8.220000	-0.001674	-0.989206	-1.130335	-2.009896	1.004936	1.146090	0.000000	-10.000000	0.516667	-25.766666	433.500000	1023.000000	1023.000000	2046.000000
8.240000	-0.001940	-1.146576	-1.231716	-1.901976	1.026469	0.960648	0.000000	-10.000000	0.508333	-25.983334	424.833344	1023.000000	1023.000000	2046.000000
8.260000	-0.002166	-1.279979	-1.170739	-2.007197	0.835560	1.062397	0.000000	-10.000000	0.508333	-26.200001	416.166656	1023.000000	1023.000000	2046.000000
8.280000	-0.002495	-1.474549	-1.219810	-2.069003	0.838979	0.975285	0.000000	-10.000000	0.516667	-26.366667	407.500000	1023.000000	1023.000000	2046.000000
8.300000	-0.003095	-1.829420	-1.235150	-2.110877	0.612549	0.904058	0.000000	-10.000000	0.516667	-26.533333	398.833344	1023.000000	1023.000000	2046.000000
8.320000	-0.003075	-1.817235	-1.231512	-2.219028	0.661982	0.971323	0.000000	-10.000000	0.533333	-26.783333	390.000000	1023.000000	1023.000000	2046.000000
8.340000	-0.003884	-2.295732	-1.316424	-2.130236	0.449360	0.701567	0.000000	-10.000000	0.533333	-26.866667	381.000000	1023.000000	1023.000000	2046.000000
8.360000	-0.004045	-2.390816	-1.303339	-2.339615	0.326642	0.925495	0.000000	-10.000000	0.541667	-26.966667	372.000000	1023.000000	1023.000000	2046.000000
8.380000	-0.004383	-2.590512	-1.380093	-2.276976	0.362677	0.703881	0.000000	-10.000000	0.541667	-26.916668	363.000000	1023.000000	1023.000000	2046.000000
8.400000	-0.005033	-2.974751	-1.428588	-2.276963	0.121740	0.609060	0.000000	-10.000000	0.550000	-26.850000	354.000000	1023.000000	1023.000000	2046.000000
8.420000	-0.005124	-3.028553	-1.405233	-2.458124	0.084140	0.750663	0.000000	-10.000000	0.550000	-26.800001	345.000000	1023.000000	1023.000000	2046.000000
8.440000	-0.005563	-3.287633	-1.493143	-2.433728	0.069279	0.569959	0.000000	-10.000000	0.550000	-26.716667	336.000000	1023.000000	1023.000000	2046.000000
8.460000	-0.006260	-3.699874	-1.488595	-2.452617	-0.225669	0.467007	0.000000	-10.000000	0.550000	-26.650002	327.000000	1023.000000	1023.000000	2046.000000
8.480000	-0.006140	-3.628574	-1.293932	-2.719011	-0.268985	0.653355	0.000000	-10.000000	0.550000	-26.533335	318.166656	1023.000000	1023.000000	2046.000000
8.500000	-0.006007	-3.550071	-1.108849	-2.617533	-0.266521	0.442831	0.000000	-10.000000	0.550000	-26.383333	309.333344	1023.000000	1023.000000	2046.000000
8.520000	-0.005639	-3.332782	-0.901048	-2.612617	-0.410734	0.591617	0.000000	-10.000000	0.550000	-26.166668	300.666656	1023.000000	1023.000000	2046.000000
8.540000	-0.005359	-3.166883	-0.770340	-2.630800	-0.375021	0.609277	0.000000	-10.000000	0.533333	-25.950001	291.833344	1023.000000	1023.000000	2046.000000
8.560000	-0.006147	-3.633080	-0.909997	-2.506792	-0.487419	0.271128	0.000000	-10.000000	0.516667	-25.733334	283.166656	1023.000000	1023.000000	2046.000000
8.580000	-0.006878	-4.064996	-0.909984	-2.734990	-0.701381	0.281358	0.000000	-10.000000	0.500000	-25.483334	274.500000	1023.000000	1023.000000	2046.000000
8.600000	-0.007851	-4.640180	-1.036971	-2.827331	-0.816219	0.040342	0.000000	-10.000000	0.491667	-25.433334	266.166656	1023.000000	1023.000000	2046.000000
8.620000	-0.008982	-5.308440	-1.424059	-2.571777	-1.114709	-0.197896	0.000000	-10.000000	0.491667	-25.333334	257.666656	1023.000000	1023.000000	2046.000000
8.640000	-0.008771	-5.183496	-1.601889	-2.387344	-1.314825	0.120562	0.000000	-10.000000	0.491667	-25.333334	249.333328	1023.000000	1023.000000	2046.000000
8.660000	-0.009167	-5.417649	-1.883364	-2.066436	-1.475291	0.007442	0.000000	-10.000000	0.491667	-24.933334	240.666672	1023.000000	1023.000000	2046.000000
8.680000	-0.010093	-5.964723	-2.089044	-1.887915	-1.862578	-0.125185	0.000000	-10.000000	0.475000	-24.383333	232.333328	1023.000000	1023.000000	2046.000000
8.700000	-0.011520	-6.808083	-2.191795	-2.071858	-2.205931	-0.338499	0.000000	-10.000000	0.458333	-23.800001	224.000000	1023.000000	1023.000000	2046.000000
8.720000	-0.013893	-8.210868	-2.486129	-2.108398	-2.581803	-1.034538	0.000000	-10.000000	0.416667	-22.966667	216.166672	1023.000000	1023.000000	2046.000000
8.740000	-0.016644	-9.836347	-2.855011	-2.551214	-2.970760	-1.459362	0.000000	-10.000000	0.383333	-22.250000	208.500000	1023.000000	1023.000000	2046.000000
8.760000	-0.019798	-11.700438	-3.328176	-3.194675	-3.214148	-1.963439	0.000000	-10.000000	0.350000	-21.483334	201.166672	1023.000000	1023.000000	2046.000000
8.780000	-0.023382	-13.818921	-3.981823	-3.550179	-3.583855	-2.703063	0.000000	-10.000000	0.350000	-21.366667	194.000000	1023.000000	1023.000000	2046.000000
8.800000	-0.026577	-15.707087	-4.524255	-3.916587	-4.123564	-3.142680	0.000000	-10.000000	0.350000	-21.516666	187.000000	1023.000000	1023.000000	2046.000000
8.820000	-0.028780	-17.009224	-4.831823	-4.291131	-4.411235	-3.475035	0.000000	-10.000000	0.366667	-21.933334	179.833328	1023.000000	1023.000000	2046.000000
8.840000	-0.030819	-18.214041	-5.286183	-4.403336	-4.641990	-3.882531	0.000000	-10.000000	0.375000	-22.216667	172.500000	1023.000000	1023.000000	2046.000000
8.860000	-0.032429	-19.165339	-5.583098	-4.512153	-5.010815	-4.059272	0.000000	-10.000000	0.375000	-22.266666	165.000000	1023.000000	1023.000000	2046.000000
8.880000	-0.033563	-19.835712	-5.709731	-4.668977	-5.196791	-4.260213	0.000000	-10.000000	0.358333	-21.900000	157.500000	1023.000000	1023.000000	2046.000000
8.900000	-0.034796	-20.564236	-6.000086	-4.544901	-5.425483	-4.593766	0.000000	-10.000000	0.341667	-21.366667	150.166672	1023.000000	1023.000000	2046.000000
8.920000	-0.035451	-20.951279	-6.084895	-4.696943	-5.629661	-4.539781	0.000000	-10.000000	0.325000	-20.700001	143.000000	1023.000000	1023.000000	2046.000000
8.940000	-0.035853	-21.188841	-6.105468	-4.799904	-5.655468	-4.628001	0.000000	-10.000000	0.308333	-20.150000	136.166672	1023.000000	1023.000000	2046.000000
8.960000	-0.036710	-21.695568	-6.351070	-4.808716	-5.754090	-4.781692	0.000000	-10.000000	0.275000	-19.516666	129.333328	1023.000000	1023.000000	2046.000000
8.980000	-0.037262	-22.022129	-6.366413	-5.225762	-5.824801	-4.605153	0.000000	-10.000000	0.258333	-19.083334	122.833336	1023.000000	1023.000000	2046.000000
9.000000	-0.037550	-22.192118	-6.336650	-5.479935	-5.745362	-4.630170	0.000000	-10.000000	0.241667	-19.033335	116.500000	1023.000000	1023.000000	2046.000000
9.020000	-0.037789	-22.333048	-6.333076	-5.563148	-5.780689	-4.656134	0.000000	-10.000000	0.250000	-18.966667	110.166664	1023.000000	1023.000000	2046.000000
9.040000	-0.037615	-22.230223	-6.068453	-5.864248	-5.706555	-4.590966	0.000000	-10.000000	0.241667	-18.666666	103.833336	1023.000000	1023.000000	2046.000000
9.060000	-0.037388	-22.096195	-5.999787	-5.911036	-5.576257	-4.609115	0.000000	-10.000000	0.225000	-17.866667	97.500000	1023.000000	1023.000000	2046.000000
9.080000	-0.037380	-22.091553	-5.965527	-6.065049	-5.595778	-4.465198	0.000000	-10.000000	0.208333	-17.250000	91.500000	1023.000000	1023.000000	2046.000000
9.100000	-0.037456	-22.136574	-5.783523	-6.374543	-5.525275	-4.453233	0.000000	-10.000000	0.200000	-16.783333	85.833336	1023.000000	1023.000000	2046.000000
9.120000	-0.037904	-22.401018	-5.968170	-6.491442	-5.470288	-4.471117	0.000000	-10.000000	0.200000	-16.549999	80.166664	1023.000000	1023.000000	2046.000000
9.140000	-0.038415	-22.703283	-5.804803	-6.880741	-5.583133	-4.434606	0.000000	-10.000000	0.191667	-16.166666	74.833336	1023.000000	1023.000000	2046.000000
9.160000	-0.038931	-23.008511	-5.956829	-6.845973	-5.590546	-4.615162	0.000000	-10.000000	0.183333	-15.766666	69.333336	1023.000000	1023.000000	2046.000000
9.180000	-0.039322	-23.239307	-5.948639	-6.974623	-5.675969	-4.640076	0.000000	-10.000000	0.166667	-15.250000	64.166664	1023.000000	1023.000000	2046.000000
9.200000	-0.039648	-23.431747	-5.933109	-7.054358	-5.707011	-4.737270	0.000000	-10.000000	0.158333	-14.666667	59.000000	1023.000000	1023.000000	2046.000000
9.220000	-0.040123	-23.712616	-5.981600	-7.044913	-5.875690	-4.810412	0.000000	-10.000000	0.150000	-14.016666	54.000000	1023.000000	1023.000000	2046.000000
9.240000	-0.040151	-23.729338	-5.795095	-7.242296	-5.874647	-4.817299	0.000000	-10.000000	0.133333	-13.400001	49.333332	1023.000000	1023.000000	2046.000000
9.260000	-0.040494	-23.932209	-5.900340	-7.155295	-5.970494	-4.906080	0.000000	-10.000000	0.108333	-12.916667	44.833332	1023.000000	1023.000000	2046.000000
9.280000	-0.040559	-23.970377	-5.715838	-7.356146	-6.060345	-4.838048	0.000000	-10.000000	0.075000	-12.483334	40.500000	1023.000000	1023.000000	2046.000000
9.300000	-0.040529	-23.952705	-5.701208	-7.329500	-6.054857	-4.867140	0.000000	-10.000000	0.066667	-12.133333	36.166668	1023.000000	1023.000000	2046.000000
9.320000	-0.040703	-24.055399	-5.737340	-7.237064	-6.184172	-4.896823	0.000000	-10.000000	0.058333	-11.716667	32.000000	1023.000000	1023.000000	2046.000000
9.340000	-0.040310	-23.823254	-5.526122	-7.346566	-6.126666	-4.823899	0.000000	-10.000000	0.058333	-11.283334	28.166666	1023.000000	1023.000000	2046.000000
9.360000	-0.040118	-23.709896	-5.547513	-7.244623	-6.138167	-4.779594	0.000000	-10.000000	0.050000	-10.733334	24.500000	1023.000000	1023.000000	2046.000000
9.380000	-0.039856	-23.555090	-5.497805	-7.194345	-6.149808	-4.713131	0.000000	-10.000000	0.050000	-10.200000	21.000000	1023.000000	1023.000000	2046.000000
9.400000	-0.039528	-23.360811	-5.369343	-7.285753	-6.062428	-4.643287	0.000000	-10.000000	0.041667	-9.716667	17.666666	1023.000000	1023.000000	2046.000000
9.420000	-0.039394	-23.281738	-5.414261	-7.109849	-6.142060	-4.615568	0.000000	-10.000000	0.041667	-9.316667	14.333333	1023.000000	1023.000000	2046.000000
9.440000	-0.039113	-23.116014	-5.295251	-7.180397	-6.107691	-4.532675	0.000000	-10.000000	0.041667	-8.900000	11.166667	1023.000000	1023.000000	2046.000000
9.460000	-0.038796	-22.928385	-5.191273	-7.128753	-6.073479	-4.534881	0.000000	-10.000000	0.041667	-8.516666	8.166667	1023.000000	1023.000000	2046.000000
9.480000	-0.038543	-22.779131	-5.254587	-7.001248	-6.090015	-4.433281	0.000000	-10.000000	0.025000	-8.133333	5.333333	1023.000000	1023.000000	2046.000000
9.500000	-0.038105	-22.520048	-5.062596	-7.084583	-5.996973	-4.375897	0.000000	-10.000000	0.025000	-7.816667	2.833333	1023.000000	1023.000000	2046.000000
9.520000	-0.037914	-22.406956	-5.098744	-6.971815	-6.001495	-4.334900	0.000000	-10.000000	0.016667	-7.500000	0.500000	1023.000000	1023.000000	2046.000000
9.540000	-0.037715	-22.289534	-5.044983	-6.887736	-6.040392	-4.316422	0.000000	-10.000000	0.025000	-7.166667	-1.666667	1023.000000	1023.000000	2046.000000
9.560000	-0.037258	-22.019749	-4.855263	-6.976183	-5.983827	-4.204475	0.000000	-10.000000	0.008333	-6.866667	-4.000000	1023.000000	1023.000000	2046.000000
9.580000	-0.037118	-21.937025	-4.957431	-6.742254	-5.992244	-4.245096	0.000000	-10.000000	0.000000	-6.616667	-6.333333	1023.000000	1023.000000	2046.000000
9.600000	-0.036678	-21.676830	-4.841241	-6.830008	-5.881402	-4.124179	0.000000	-10.000000	-0.008333	-6.366667	-8.500000	1023.000000	1023.000000	2046.000000
9.620000	-0.036270	-21.435673	-4.732843	-6.802992	-5.887746	-4.012092	0.000000	-10.000000	-0.008333	-6.166667	-10.500000	1023.000000	1023.000000	2046.000000
9.640000	-0.036156	-21.367971	-4.726785	-6.654647	-5.944996	-4.041543	0.000000	-10.000000	0.000000	-5.916667	-12.500000	1023.000000	1023.000000	2046.000000
9.660000	-0.035687	-21.090860	-4.550952	-6.753041	-5.843024	-3.943844	0.000000	-10.000000	0.000000	-5.750000	-14.500000	1023.000000	1023.000000	2046.000000
9.680000	-0.035554	-21.012247	-4.566740	-6.558495	-5.947480	-3.939532	0.000000	-10.000000	0.000000	-5.500000	-16.500000	1023.000000	1023.000000	2046.000000
9.700000	-0.035112	-20.751266	-4.401873	-6.720088	-5.783492	-3.845812	0.000000	-10.000000	0.000000	-5.266667	-18.500000	1023.000000	1023.000000	2046.000000
9.720000	-0.034638	-20.470968	-4.248413	-6.611856	-5.850012	-3.760687	0.000000	-10.000000	0.000000	-4.916667	-20.166666	1023.000000	1023.000000	2046.000000
9.740000	-0.034159	-20.187805	-4.099446	-6.610816	-5.730141	-3.747404	0.000000	-10.000000	-0.008333	-4.500000	-21.833334	1023.000000	1023.000000	2046.000000
9.760000	-0.033970	-20.076307	-3.919321	-6.662211	-5.844525	-3.650249	0.000000	-10.000000	-0.008333	-3.983333	-23.166666	1023.000000	1023.000000	2046.000000
9.780000	-0.034480	-20.377535	-3.949631	-6.543738	-5.980032	-3.904134	0.000000	-10.000000	-0.008333	-3.600000	-24.666666	1023.000000	1023.000000	2046.000000
9.800000	-0.035181	-20.792017	-3.902821	-6.822917	-5.976742	-4.089539	0.000000	-10.000000	0.000000	-3.316667	-25.833334	1023.000000	1023.000000	2046.000000
9.820000	-0.035790	-21.152130	-3.916270	-6.784832	-6.184706	-4.266321	0.000000	-10.000000	-0.008333	-3.100000	-27.000000	1023.000000	1023.000000	2046.000000
9.840000	-0.036057	-21.309868	-4.011492	-6.777384	-6.107952	-4.413041	0.000000	-10.000000	-0.016667	-2.916667	-28.000000	1023.000000	1023.000000	2046.000000
9.860000	-0.036081	-21.323685	-4.202000	-6.528567	-6.269472	-4.323645	0.000000	-10.000000	-0.016667	-2.850000	-29.000000	1023.000000	1023.000000	2046.000000
9.880000	-0.035334	-20.882322	-4.444912	-5.953313	-6.293339	-4.190756	0.000000	-10.000000	-0.008333	-2.783333	-30.000000	1023.000000	1023.000000	2046.000000
9.900000	-0.034664	-20.486368	-4.470191	-5.749858	-6.285645	-3.980675	0.000000	-10.000000	0.000000	-2.583333	-31.000000	1023.000000	1023.000000	2046.000000
9.920000	-0.034610	-20.454330	-4.550238	-5.367904	-6.498030	-4.038158	0.000000	-10.000000	-0.016667	-1.066667	-31.666666	1023.000000	1023.000000	2046.000000
9.940000	-0.035475	-20.965906	-4.718382	-5.417564	-6.538637	-4.291322	0.000000	-10.000000	-0.025000	0.316667	-32.000000	1023.000000	1023.000000	2046.000000
9.960000	-0.037304	-22.046663	-4.889211	-5.678419	-6.881978	-4.597056	0.000000	-10.000000	-0.041667	1.883333	-32.000000	1023.000000	1023.000000	2046.000000
9.980000	-0.040290	-23.811539	-5.537157	-5.940861	-7.097708	-5.235814	0.000000	-10.000000	-0.033333	2.500000	-32.000000	1023.000000	1023.000000	2046.000000
10.000000	-0.043318	-25.601086	-5.985373	-6.588461	-7.399405	-5.627848	0.000000	-10.000000	-0.025000	1.633333	-32.000000	1023.000000	1023.000000	2046.000000
10.020000	-0.046084	-27.235731	-6.539778	-6.818773	-7.833647	-6.043534	0.000000	-10.000000	-0.008333	-0.100000	-32.166668	1023.000000	1023.000000	2046.000000
10.040000	-0.047984	-28.358683	-6.933739	-7.031833	-8.012302	-6.380809	0.000000	-10.000000	0.000000	-2.150000	-32.333332	1023.000000	1023.000000	2046.000000
10.060000	-0.049428	-29.211920	-7.106820	-7.295267	-8.242498	-6.567334	0.000000	-10.000000	0.000000	-3.016667	-32.833332	1023.000000	1023.000000	2046.000000
10.080000	-0.050497	-29.843855	-7.464880	-7.173244	-8.385364	-6.820366	0.000000	-10.000000	0.000000	-3.766667	-33.500000	1023.000000	1023.000000	2046.000000
10.100000	-0.051281	-30.307360	-7.626580	-7.318898	-8.422138	-6.939742	0.000000	-10.000000	0.000000	-4.566667	-34.833332	1023.000000	1023.000000	2046.000000
10.120000	-0.051781	-30.602531	-7.706214	-7.225395	-8.642599	-7.028324	0.000000	-10.000000	0.000000	-5.050000	-35.833332	1023.000000	1023.000000	2046.000000
10.140000	-0.052057	-30.765423	-7.888062	-7.128615	-8.621673	-7.127072	0.000000	-10.000000	0.000000	-4.733333	-37.500000	1023.000000	1023.000000	2046.000000
10.160000	-0.052318	-30.920153	-7.842638	-7.247386	-8.729660	-7.100468	0.000000	-10.000000	-0.008333	-4.100000	-39.000000	1023.000000	1023.000000	2046.000000
10.180000	-0.052403	-30.970430	-8.000724	-7.048073	-8.780573	-7.141060	0.000000	-10.000000	-0.016667	-3.250000	-40.833332	1023.000000	1023.000000	2046.000000
10.200000	-0.052511	-31.033730	-7.971336	-7.221490	-8.757442	-7.083461	0.000000	-10.000000	-0.016667	-2.733333	-42.000000	1023.000000	1023.000000	2046.000000
10.220000	-0.052673	-31.129648	-7.951869	-7.431889	-8.853236	-6.892655	0.000000	-10.000000	-0.008333	-2.666667	-42.833332	1023.000000	1023.000000	2046.000000
10.240000	-0.052443	-30.994049	-8.018936	-7.496287	-8.583102	-6.895723	0.000000	-10.000000	0.000000	-2.933333	-43.666668	1023.000000	1023.000000	2046.000000
10.260000	-0.052036	-30.753466	-7.681536	-7.850026	-8.530875	-6.691029	0.000000	-10.000000	-0.008333	-2.516667	-44.666668	1023.000000	1023.000000	2046.000000
10.280000	-0.051273	-30.302597	-7.484512	-7.782015	-8.426981	-6.609090	0.000000	-10.000000	-0.025000	-0.750000	-45.500000	1023.000000	1023.000000	2046.000000
10.300000	-0.050427	-29.802605	-7.383279	-7.883807	-8.090256	-6.445262	0.000000	-10.000000	-0.041667	1.566667	-46.000000	1023.000000	1023.000000	2046.000000
10.320000	-0.049709	-29.377758	-7.110148	-8.108047	-8.027715	-6.131847	0.000000	-10.000000	-0.066667	4.000000	-46.000000	1023.000000	1023.000000	2046.000000
10.340000	-0.049003	-28.960886	-7.147050	-8.055754	-7.676485	-6.081597	0.000000	-10.000000	-0.083333	5.916667	-46.000000	1023.000000	1023.000000	2046.000000
10.360000	-0.048849	-28.870022	-6.839613	-8.375423	-7.701830	-5.953154	0.000000	-10.000000	-0.100000	7.916667	-46.000000	1023.000000	1023.000000	2046.000000
10.380000	-0.048380	-28.592777	-6.842804	-8.268682	-7.566458	-5.914834	0.000000	-10.000000	-0.108333	9.700000	-46.000000	1023.000000	1023.000000	2046.000000
10.400000	-0.047904	-28.311510	-6.785995	-8.286819	-7.337270	-5.901425	0.000000	-10.000000	-0.125000	11.400001	-46.000000	1023.000000	1023.000000	2046.000000
10.420000	-0.047394	-28.010084	-6.519220	-8.263995	-7.465703	-5.761165	0.000000	-10.000000	-0.166667	13.083334	-46.000000	1023.000000	1023.000000	2046.000000
10.440000	-0.046501	-27.481913	-6.560592	-8.069942	-7.117062	-5.734316	0.000000	-10.000000	-0.208333	14.550000	-34.333332	1023.000000	1023.000000	2046.000000
10.460000	-0.046233	-27.323547	-6.188474	-8.218422	-7.254310	-5.662341	0.000000	-10.000000	-0.241667	15.733334	-10.500000	1023.000000	1023.000000	2046.000000
10.480000	-0.045243	-26.738794	-6.189240	-8.011003	-6.978786	-5.559764	0.000000	-10.000000	-0.250000	16.550001	15.000000	1023.000000	1023.000000	2046.000000
10.500000	-0.044563	-26.336487	-5.962433	-8.105613	-6.862267	-5.406172	0.000000	-10.000000	-0.250000	17.300001	30.833334	1023.000000	1023.000000	2046.000000
10.520000	-0.043636	-25.788927	-5.711370	-7.968428	-6.855812	-5.253317	0.000000	-10.000000	-0.258333	17.966667	36.500000	1023.000000	1023.000000	2046.000000
10.540000	-0.042450	-25.087849	-5.665328	-7.776132	-6.481102	-5.165287	0.000000	-10.000000	-0.275000	18.716667	42.500000	1023.000000	1023.000000	2046.000000
10.560000	-0.041464	-24.505171	-5.262588	-7.785470	-6.538394	-4.918718	0.000000	-10.000000	-0.308333	19.550001	48.500000	1023.000000	1023.000000	2046.000000
10.580000	-0.039845	-23.548178	-5.205028	-7.489714	-6.170809	-4.682626	0.000000	-10.000000	-0.341667	20.483334	54.833332	1023.000000	1023.000000	2046.000000
10.600000	-0.038605	-22.815720	-4.881634	-7.462602	-6.021846	-4.449637	0.000000	-10.000000	-0.366667	21.650000	61.500000	1023.000000	1023.000000	2046.000000
10.620000	-0.037144	-21.952290	-4.638679	-7.191542	-5.898474	-4.223594	0.000000	-10.000000	-0.375000	22.583334	68.666664	1023.000000	1023.000000	2046.000000
10.640000	-0.035413	-20.929358	-4.601370	-6.947365	-5.379046	-4.001577	0.000000	-10.000000	-0.383333	23.333334	76.000000	1023.000000	1023.000000	2046.000000
10.660000	-0.034143	-20.178295	-4.120444	-6.875925	-5.455908	-3.726019	0.000000	-10.000000	-0.416667	24.033333	83.500000	1023.000000	1023.000000	2046.000000
10.680000	-0.032143	-18.996609	-4.100085	-6.453886	-4.972076	-3.470561	0.000000	-10.000000	-0.458333	24.833334	91.333336	1023.000000	1023.000000	2046.000000
10.700000	-0.030825	-18.217722	-3.724998	-6.428507	-4.881956	-3.182261	0.000000	-10.000000	-0.500000	25.633333	99.500000	1023.000000	1023.000000	2046.000000
10.720000	-0.028957	-17.113474	-3.533720	-6.064205	-4.598386	-2.917163	0.000000	-10.000000	-0.525000	26.283333	108.000000	1023.000000	1023.000000	2046.000000
10.740000	-0.027362	-16.170874	-3.354990	-5.867578	-4.234272	-2.714033	0.000000	-10.000000	-0.541667	26.833334	116.666664	1023.000000	1023.000000	2046.000000
10.760000	-0.025773	-15.231942	-2.913606	-5.693737	-4.239605	-2.384994	0.000000	-10.000000	-0.558333	27.350000	125.500000	1023.000000	1023.000000	2046.000000
10.780000	-0.023713	-14.014106	-2.956643	-5.259207	-3.616403	-2.181851	0.000000	-10.000000	-0.575000	28.033335	134.500000	1023.000000	1023.000000	2046.000000
10.800000	-0.022383	-13.228281	-2.483952	-5.242675	-3.646872	-1.854782	0.000000	-10.000000	-0.608333	28.733334	143.833328	1023.000000	1023.000000	2046.000000
10.820000	-0.020431	-12.074433	-2.360538	-4.821027	-3.247906	-1.644962	0.000000	-10.000000	-0.650000	29.633333	153.333328	1023.000000	1023.000000	2046.000000
10.840000	-0.018787	-11.103173	-2.280586	-4.554050	-2.804999	-1.463538	0.000000	-10.000000	-0.691667	30.416668	163.333328	1023.000000	1023.000000	2046.000000
10.860000	-0.017531	-10.360975	-1.787612	-4.495399	-2.867253	-1.210712	0.000000	-10.000000	-0.733333	31.383333	173.333328	1023.000000	1023.000000	2046.000000
10.880000	-0.015580	-9.207794	-1.805985	-4.056225	-2.324587	-1.020998	0.000000	-10.000000	-0.766667	32.450001	183.666672	1023.000000	1023.000000	2046.000000
10.900000	-0.014245	-8.418632	-1.462913	-3.993073	-2.133594	-0.829052	0.000000	-10.000000	-0.825000	33.333336	194.166672	1023.000000	1023.000000	2046.000000
10.920000	-0.012850	-7.594308	-0.998502	-3.832614	-2.135135	-0.628057	0.000000	-10.000000	-0.850000	34.216667	205.000000	1023.000000	1023.000000	2046.000000
10.940000	-0.011250	-6.648923	-1.045033	-3.464255	-1.655354	-0.484282	0.000000	-10.000000	-0.883333	34.733334	216.333328	1023.000000	1023.000000	2046.000000
10.960000	-0.010775	-6.367834	-0.628169	-3.503892	-1.772820	-0.462953	0.000000	-10.000000	-0.891667	35.416668	227.833328	1023.000000	1023.000000	2046.000000
10.980000	-0.010055	-5.942346	-0.333190	-3.294847	-1.727049	-0.587259	0.000000	-10.000000	-0.933333	36.066666	239.500000	1023.000000	1023.000000	2046.000000
11.000000	-0.009077	-5.364289	-0.461140	-3.085534	-1.183136	-0.634479	0.000000	-10.000000	-0.950000	36.766666	251.333328	1023.000000	1023.000000	2046.000000
11.020000	-0.008020	-4.739938	0.058891	-2.958973	-1.324632	-0.515225	0.000000	-10.000000	-0.958333	37.250000	263.500000	1023.000000	1023.000000	2046.000000
11.040000	-0.005963	-3.523992	0.004901	-2.375542	-0.842116	-0.311235	0.000000	-10.000000	-0.950000	37.316666	276.000000	1023.000000	1023.000000	2046.000000
11.060000	-0.004385	-2.591647	-0.150545	-1.837096	-0.579345	-0.024661	0.000000	-10.000000	-0.975000	37.350002	288.500000	1023.000000	1023.000000	2046.000000
11.080000	-0.003010	-1.778900	0.034104	-1.317631	-0.761454	0.266082	0.000000	-10.000000	-1.000000	37.450001	300.833344	1023.000000	1023.000000	2046.000000
11.100000	-0.001357	-0.801787	-0.260505	-0.672494	-0.240932	0.372144	0.000000	-10.000000	-1.041667	38.049999	313.333344	1023.000000	1023.000000	2046.000000
11.120000	-0.001585	-0.936669	-0.018175	-0.604694	-0.528076	0.214276	0.000000	-10.000000	-1.075000	38.716667	325.833344	1023.000000	1023.000000	2046.000000
11.140000	-0.002177	-1.286882	-0.350056	-0.469823	-0.432196	-0.034806	0.000000	-10.000000	-1.100000	39.316666	338.666656	1023.000000	1023.000000	2046.000000
11.160000	-0.004107	-2.427261	-0.762466	-0.693357	-0.579135	-0.392303	0.000000	-10.000000	-1.075000	39.200001	351.666656	1023.000000	1023.000000	2046.000000
11.180000	-0.005713	-3.376511	-0.923949	-1.052969	-0.853013	-0.546581	0.000000	-10.000000	-1.025000	38.766666	364.833344	1023.000000	1023.000000	2046.000000
11.200000	-0.006669	-3.941571	-1.484169	-1.098352	-0.573707	-0.785343	0.000000	-10.000000	-0.983333	38.266666	373.666656	1023.000000	1023.000000	2046.000000
11.220000	-0.007505	-4.435635	-1.311226	-1.354507	-0.906703	-0.863199	0.000000	-10.000000	-0.958333	37.716667	386.333344	1023.000000	1023.000000	2046.000000
11.240000	-0.006989	-4.130288	-1.592135	-1.172797	-0.516810	-0.848545	0.000000	-10.000000	-0.950000	37.150002	399.000000	1023.000000	1023.000000	2046.000000
11.260000	-0.006819	-4.030168	-1.529757	-1.073244	-0.508745	-0.918421	0.000000	-10.000000	-0.916667	36.700001	415.666656	1023.000000	1023.000000	2046.000000
11.280000	-0.006209	-3.669354	-1.303631	-1.005745	-0.545919	-0.814059	0.000000	-10.000000	-0.925000	36.466667	428.000000	1023.000000	1023.000000	2046.000000
11.300000	-0.004796	-2.834293	-1.514466	-0.705782	0.005570	-0.619615	0.000000	-10.000000	-0.941667	36.500000	440.000000	1023.000000	1023.000000	2046.000000
11.320000	-0.004080	-2.411427	-1.121864	-0.601460	-0.155559	-0.532543	0.000000	-10.000000	-0.983333	36.416668	448.000000	1023.000000	1023.000000	2046.000000
11.340000	-0.002302	-1.360230	-1.016479	-0.323754	0.217161	-0.237159	0.000000	-10.000000	-0.975000	36.783333	460.333344	1023.000000	1023.000000	2046.000000
11.360000	-0.000959	-0.566473	-0.928705	-0.009349	0.470543	-0.098963	0.000000	-10.000000	-0.975000	36.900002	472.666656	1023.000000	1023.000000	2046.000000
11.380000	0.000614	0.362767	-0.445771	0.074973	0.519009	0.214556	0.000000	-10.000000	-0.966667	37.316666	489.000000	1023.000000	1023.000000	2046.000000
11.400000	0.002586	1.528335	-0.608460	0.377262	1.167594	0.591939	0.000000	-10.000000	-0.975000	37.166668	501.333344	1023.000000	1023.000000	2046.000000
11.420000	0.003740	2.210113	-0.084678	0.333712	1.081442	0.879637	0.000000	-10.000000	-0.958333	37.233334	513.666687	1023.000000	1023.000000	2046.000000
11.440000	0.005737	3.390769	-0.234272	0.514228	1.818870	1.291943	0.000000	-10.000000	-0.950000	37.166668	526.333313	1023.000000	1023.000000	2046.000000
11.460000	0.006927	4.094071	0.298020	0.314685	1.852713	1.628653	0.000000	-10.000000	-0.933333	37.116669	538.666687	1023.000000	1023.000000	2046.000000
11.480000	0.009055	5.351727	0.268531	0.401783	2.600181	2.081231	0.000000	-10.000000	-0.900000	36.850002	551.166687	1023.000000	1023.000000	2046.000000
11.500000	0.010409	6.151814	0.787977	0.270231	2.658187	2.435419	0.000000	-10.000000	-0.883333	36.250000	563.500000	1023.000000	1023.000000	2046.000000
11.520000	0.012523	7.401323	0.751620	0.401436	3.383774	2.864494	0.000000	-10.000000	-0.875000	35.766666	575.833313	1023.000000	1023.000000	2046.000000
11.540000	0.013494	7.974959	1.141866	0.520731	3.371191	2.941172	0.000000	-10.000000	-0.883333	35.583336	587.833313	1023.000000	1023.000000	2046.000000
11.560000	0.015172	8.966943	1.130445	0.675091	3.916993	3.244414	0.000000	-10.000000	-0.858333	35.266666	599.500000	1023.000000	1023.000000	2046.000000
11.580000	0.015889	9.390471	1.272627	0.942982	4.004754	3.170107	0.000000	-10.000000	-0.833333	35.016666	611.166687	1023.000000	1023.000000	2046.000000
11.600000	0.017210	10.171288	1.521784	0.983787	4.234524	3.431193	0.000000	-10.000000	-0.791667	34.299999	623.000000	1023.000000	1023.000000	2046.000000
11.620000	0.018121	10.709380	1.534074	1.227053	4.472445	3.475809	0.000000	-10.000000	-0.766667	33.883335	631.000000	1023.000000	1023.000000	2046.000000
11.640000	0.019300	11.406403	2.002471	1.231763	4.485046	3.687122	0.000000	-10.000000	-0.741667	33.650002	638.666687	1023.000000	1023.000000	2046.000000
11.660000	0.020912	12.358715	1.978749	1.508071	4.963978	3.907917	0.000000	-10.000000	-0.741667	33.366669	649.833313	1023.000000	1023.000000	2046.000000
11.680000	0.022120	13.073068	2.500257	1.650293	4.853723	4.068794	0.000000	-10.000000	-0.733333	33.033333	664.666687	1023.000000	1023.000000	2046.000000
11.700000	0.024198	14.300813	2.575955	1.872636	5.385845	4.466376	0.000000	-10.000000	-0.716667	32.250000	679.500000	1023.000000	1023.000000	2046.000000
11.720000	0.025628	15.146379	2.789909	2.267829	5.509956	4.578684	0.000000	-10.000000	-0.675000	31.683334	690.333313	1023.000000	1023.000000	2046.000000
11.740000	0.027479	16.240055	3.227183	2.384914	5.632789	4.995171	0.000000	-10.000000	-0.641667	31.166668	697.500000	1023.000000	1023.000000	2046.000000
11.760000	0.029546	17.461977	3.144468	2.704815	6.230102	5.382591	0.000000	-10.000000	-0.608333	30.700001	707.833313	1023.000000	1023.000000	2046.000000
11.780000	0.031040	18.344919	3.628041	2.975080	6.191978	5.549821	0.000000	-10.000000	-0.591667	30.233334	718.000000	1023.000000	1023.000000	2046.000000
11.800000	0.033225	19.635696	3.811897	3.144392	6.678176	6.001232	0.000000	-10.000000	-0.566667	29.466667	731.500000	1023.000000	1023.000000	2046.000000
11.820000	0.034704	20.510075	4.036672	3.528108	6.830207	6.115088	0.000000	-10.000000	-0.558333	28.950001	738.166687	1023.000000	1023.000000	2046.000000
11.840000	0.036626	21.646233	4.355330	3.601887	7.147288	6.541727	0.000000	-10.000000	-0.508333	27.983334	748.000000	1023.000000	1023.000000	2046.000000
11.860000	0.038045	22.484415	4.408578	3.948840	7.409208	6.717788	0.000000	-10.000000	-0.441667	26.916666	757.500000	1023.000000	1023.000000	2046.000000
11.880000	0.039479	23.331961	4.829648	4.032104	7.481802	6.988407	0.000000	-10.000000	-0.375000	25.266666	770.000000	1023.000000	1023.000000	2046.000000
11.900000	0.040861	24.148893	4.722538	4.277383	7.926515	7.222457	0.000000	-10.000000	-0.350000	24.283335	776.000000	1023.000000	1023.000000	2046.000000
11.920000	0.041659	24.620195	5.088480	4.403583	7.811935	7.316197	0.000000	-10.000000	-0.325000	22.983334	781.666687	1023.000000	1023.000000	2046.000000
11.940000	0.042877	25.340561	5.043274	4.472242	8.220506	7.604540	0.000000	-10.000000	-0.266667	20.933334	789.166687	1023.000000	1023.000000	2046.000000
11.960000	0.043407	25.653681	5.249662	4.673129	8.148993	7.581897	0.000000	-10.000000	-0.208333	18.883335	796.666687	1023.000000	1023.000000	2046.000000
11.980000	0.044710	26.423592	5.517063	4.607345	8.408744	7.890440	0.000000	-10.000000	-0.150000	16.650002	803.500000	1023.000000	1023.000000	2046.000000
12.000000	0.045905	27.129890	5.650322	4.875473	8.625757	7.978338	0.000000	-10.000000	-0.108333	14.950001	807.333313	1023.000000	1023.000000	2046.000000
12.020000	0.046814	27.666859	6.002388	4.923408	8.621909	8.119155	0.000000	-10.000000	-0.066667	12.433333	812.666687	1023.000000	1023.000000	2046.000000
12.040000	0.046978	27.764071	5.884165	5.034601	8.792669	8.052634	0.000000	-10.000000	-0.033333	8.866667	818.333313	1023.000000	1023.000000	2046.000000
12.060000	0.046561	27.517406	6.082078	4.924125	8.648130	7.863072	0.000000	-10.000000	-0.008333	3.983333	822.833313	1023.000000	1023.000000	2046.000000
12.080000	0.046574	27.525011	5.943768	4.906310	8.767979	7.906955	0.000000	-10.000000	0.016667	-0.083333	825.833313	1023.000000	1023.000000	2046.000000
12.100000	0.046699	27.599306	6.054909	5.164148	8.624119	7.756131	0.000000	-10.000000	0.033333	-4.283333	826.666687	1023.000000	1023.000000	2046.000000
12.120000	0.046552	27.512440	5.585716	5.317470	8.685460	7.923794	0.000000	-10.000000	0.058333	-7.416667	826.833313	1023.000000	1023.000000	2046.000000
12.140000	0.045696	27.006109	5.470295	5.650872	8.156391	7.728550	0.000000	-10.000000	0.075000	-10.750000	827.000000	1023.000000	1023.000000	2046.000000
12.160000	0.045161	26.690100	5.119622	5.783897	8.091012	7.695569	0.000000	-10.000000	0.083333	-12.000000	827.000000	1023.000000	1023.000000	2046.000000
12.180000	0.043704	25.829210	5.221804	6.017804	7.533984	7.055618	0.000000	-10.000000	0.066667	-12.233334	827.000000	1023.000000	1023.000000	2046.000000
12.200000	0.041566	24.565596	4.877841	5.608561	7.390444	6.688749	0.000000	-10.000000	0.058333	-12.033334	827.000000	1023.000000	1023.000000	2046.000000
12.220000	0.038339	22.658619	4.489396	5.424793	6.843058	5.901372	0.000000	-10.000000	0.108333	-13.133333	818.500000	1023.000000	1023.000000	2046.000000
12.240000	0.034764	20.545340	3.906742	4.683804	6.455880	5.498914	0.000000	-10.000000	0.166667	-14.200000	810.000000	1023.000000	1023.000000	2046.000000
12.260000	0.031052	18.351879	3.316778	4.317956	5.936078	4.781066	0.000000	-10.000000	0.233333	-16.200001	799.833313	1023.000000	1023.000000	2046.000000
12.280000	0.028224	16.680593	2.877478	3.721738	5.616549	4.464828	0.000000	-10.000000	0.275000	-18.116667	794.000000	1023.000000	1023.000000	2046.000000
12.300000	0.025883	15.296647	2.426803	3.514596	5.325017	4.030231	0.000000	-10.000000	0.325000	-20.450001	785.833313	1023.000000	1023.000000	2046.000000
12.320000	0.023826	14.081349	2.185959	3.237775	5.006418	3.651198	0.000000	-10.000000	0.375000	-22.433334	776.666687	1023.000000	1023.000000	2046.000000
12.340000	0.022156	13.094295	1.783939	2.918311	4.891364	3.500681	0.000000	-10.000000	0.391667	-23.200001	771.666687	1023.000000	1023.000000	2046.000000
12.360000	0.020645	12.200970	1.613099	2.872528	4.541644	3.173700	0.000000	-10.000000	0.425000	-24.083334	763.666687	1023.000000	1023.000000	2046.000000
12.380000	0.019404	11.467566	1.437636	2.537930	4.344831	3.147170	0.000000	-10.000000	0.450000	-24.616667	758.333313	1023.000000	1023.000000	2046.000000
12.400000	0.018317	10.825267	1.170835	2.565324	4.188309	2.900799	0.000000	-10.000000	0.475000	-25.400000	750.333313	1023.000000	1023.000000	2046.000000
12.420000	0.017415	10.292185	1.189055	2.346747	3.941795	2.814589	0.000000	-10.000000	0.483333	-25.633333	744.666687	1023.000000	1023.000000	2046.000000
12.440000	0.016764	9.907313	0.982880	2.283519	3.934171	2.706743	0.000000	-10.000000	0.491667	-26.066668	736.166687	1023.000000	1023.000000	2046.000000
12.460000	0.015925	9.411661	0.949884	2.088727	3.766915	2.606136	0.000000	-10.000000	0.500000	-26.233334	727.333313	1023.000000	1023.000000	2046.000000
12.480000	0.015146	8.951387	0.712108	1.658838	3.811527	2.768915	0.000000	-10.000000	0.516667	-26.816668	715.666687	1023.000000	1023.000000	2046.000000
12.500000	0.014297	8.449469	0.617407	1.495469	3.702236	2.634357	0.000000	-10.000000	0.533333	-27.200001	706.833313	1023.000000	1023.000000	2046.000000
12.520000	0.013595	8.034471	0.544967	0.965604	3.718195	2.805705	0.000000	-10.000000	0.550000	-27.550001	697.833313	1023.000000	1023.000000	2046.000000
12.540000	0.013205	7.804146	0.508762	0.751233	3.723285	2.820866	0.000000	-10.000000	0.550000	-27.366667	691.666687	1023.000000	1023.000000	2046.000000
12.560000	0.012992	7.678296	0.534313	0.305350	3.793384	3.045249	0.000000	-10.000000	0.550000	-27.166668	679.500000	1023.000000	1023.000000	2046.000000
12.580000	0.012714	7.513875	0.408657	0.194927	3.854542	3.055748	0.000000	-10.000000	0.550000	-27.016666	670.500000	1023.000000	1023.000000	2046.000000
12.600000	0.012227	7.226445	0.417228	0.016517	3.750053	3.042648	0.000000	-10.000000	0.541667	-26.966667	661.500000	1023.000000	1023.000000	2046.000000
12.620000	0.011761	6.950931	0.200005	-0.012380	3.806858	2.956448	0.000000	-10.000000	0.533333	-26.816668	655.500000	1023.000000	1023.000000	2046.000000
12.640000	0.011114	6.568431	0.185269	-0.006345	3.646902	2.742606	0.000000	-10.000000	0.525000	-26.633333	646.500000	1023.000000	1023.000000	2046.000000
12.660000	0.010465	6.184945	0.161876	-0.253981	3.502874	2.774177	0.000000	-10.000000	0.516667	-26.500000	637.500000	1023.000000	1023.000000	2046.000000
12.680000	0.009823	5.805125	0.040741	-0.257040	3.462039	2.559384	0.000000	-10.000000	0.525000	-26.500000	628.666687	1023.000000	1023.000000	2046.000000
12.700000	0.008862	5.237445	0.092332	-0.589720	3.219679	2.515154	0.000000	-10.000000	0.525000	-26.683334	619.833313	1023.000000	1023.000000	2046.000000
12.720000	0.008266	4.885301	-0.074149	-0.680190	3.204453	2.435186	0.000000	-10.000000	0.558333	-26.983334	611.000000	1023.000000	1023.000000	2046.000000
12.740000	0.007422	4.386514	-0.075970	-0.758710	2.989827	2.231368	0.000000	-10.000000	0.575000	-27.200001	602.000000	1023.000000	1023.000000	2046.000000
12.760000	0.006908	4.082481	-0.078273	-0.921168	2.828311	2.253611	0.000000	-10.000000	0.600000	-27.383333	592.833313	1023.000000	1023.000000	2046.000000
12.780000	0.006628	3.917224	-0.156815	-0.812558	2.779088	2.107509	0.000000	-10.000000	0.600000	-27.483334	583.666687	1023.000000	1023.000000	2046.000000
12.800000	0.006180	3.652482	-0.103371	-1.007184	2.558852	2.204185	0.000000	-10.000000	0.600000	-27.750000	574.500000	1023.000000	1023.000000	2046.000000
12.820000	0.006098	3.603947	-0.159067	-0.959754	2.545041	2.177728	0.000000	-10.000000	0.600000	-27.983334	565.333313	1023.000000	1023.000000	2046.000000
12.840000	0.005626	3.325207	-0.103281	-1.040352	2.345862	2.122977	0.000000	-10.000000	0.608333	-28.066668	556.000000	1023.000000	1023.000000	2046.000000
12.860000	0.005364	3.170194	-0.175277	-1.122765	2.294278	2.173959	0.000000	-10.000000	0.608333	-28.133333	546.500000	1023.000000	1023.000000	2046.000000
12.880000	0.004987	2.947128	-0.261317	-1.085892	2.245606	2.048730	0.000000	-10.000000	0.608333	-28.033335	537.000000	1023.000000	1023.000000	2046.000000
12.900000	0.004618	2.729073	-0.172177	-1.256904	2.027395	2.130759	0.000000	-10.000000	0.608333	-27.950001	527.666687	1023.000000	1023.000000	2046.000000
12.920000	0.004516	2.668883	-0.282458	-1.149423	2.079204	2.021560	0.000000	-10.000000	0.608333	-27.950001	518.333313	1023.000000	1023.000000	2046.000000
12.940000	0.003895	2.301768	-0.247292	-1.321529	1.873646	1.996942	0.000000	-10.000000	0.608333	-27.916668	509.000000	1023.000000	1023.000000	2046.000000
12.960000	0.003616	2.136875	-0.372826	-1.345734	1.879300	1.976135	0.000000	-10.000000	0.608333	-28.000000	499.666656	1023.000000	1023.000000	2046.000000
12.980000	0.002993	1.768898	-0.378609	-1.447309	1.700143	1.894673	0.000000	-10.000000	0.608333	-27.983334	490.333344	1023.000000	1023.000000	2046.000000
13.000000	0.002693	1.591789	-0.451535	-1.532776	1.647708	1.928393	0.000000	-10.000000	0.608333	-28.000000	481.000000	1023.000000	1023.000000	2046.000000
13.020000	0.002055	1.214556	-0.533094	-1.519130	1.533582	1.733197	0.000000	-10.000000	0.600000	-28.166666	471.666656	1023.000000	1023.000000	2046.000000
13.040000	0.001583	0.935681	-0.509967	-1.714473	1.365382	1.794740	0.000000	-10.000000	0.608333	-28.233334	462.333344	1023.000000	1023.000000	2046.000000
13.060000	0.001416	0.836906	-0.492117	-1.669406	1.384036	1.614393	0.000000	-10.000000	0.625000	-28.350000	453.000000	1023.000000	1023.000000	2046.000000
13.080000	0.001405	0.830543	-0.153339	-1.888950	1.162069	1.710763	0.000000	-10.000000	0.625000	-28.350000	443.500000	1023.000000	1023.000000	2046.000000
13.100000	0.002257	1.333841	0.034445	-1.770646	1.340991	1.729052	0.000000	-10.000000	0.625000	-28.200001	434.000000	1023.000000	1023.000000	2046.000000
13.120000	0.002513	1.485393	0.254808	-1.713259	1.222380	1.721464	0.000000	-10.000000	0.616667	-28.266666	424.666656	1023.000000	1023.000000	2046.000000
13.140000	0.002962	1.750595	0.376619	-1.632192	1.201017	1.805150	0.000000	-10.000000	0.625000	-28.200001	415.166656	1023.000000	1023.000000	2046.000000
13.160000	0.002057	1.215560	0.301475	-1.660874	1.070033	1.504925	0.000000	-10.000000	0.625000	-28.116667	405.833344	1023.000000	1023.000000	2046.000000
13.180000	0.001567	0.926090	0.370962	-1.790124	0.793270	1.551982	0.000000	-10.000000	0.625000	-28.016666	396.333344	1023.000000	1023.000000	2046.000000
13.200000	0.000684	0.404015	-0.124674	-1.598998	0.861582	1.266105	0.000000	-10.000000	0.625000	-27.799999	387.000000	1023.000000	1023.000000	2046.000000
13.220000	-0.000190	-0.112023	-0.353760	-1.466317	0.349143	1.358912	0.000000	-10.000000	0.616667	-27.666666	377.666656	1023.000000	1023.000000	2046.000000
13.240000	-0.000228	-0.134637	-0.662552	-1.182898	0.216369	1.494443	0.000000	-10.000000	0.608333	-27.566668	368.500000	1023.000000	1023.000000	2046.000000
13.260000	-0.001282	-0.757700	-0.881602	-0.941430	-0.156220	1.221553	0.000000	-10.000000	0.600000	-27.483334	359.333344	1023.000000	1023.000000	2046.000000
13.280000	-0.002719	-1.606670	-0.929581	-1.070446	-0.671436	1.064794	0.000000	-10.000000	0.566667	-27.216667	350.166656	1023.000000	1023.000000	2046.000000
13.300000	-0.004508	-2.664437	-1.230981	-0.994623	-0.894983	0.456150	0.000000	-10.000000	0.533333	-26.416668	341.000000	1023.000000	1023.000000	2046.000000
13.320000	-0.007250	-4.284822	-1.409606	-1.450360	-1.423645	-0.001212	0.000000	-10.000000	0.500000	-25.783335	332.166656	1023.000000	1023.000000	2046.000000
13.340000	-0.010163	-6.006124	-1.962701	-1.947018	-1.552101	-0.544304	0.000000	-10.000000	0.491667	-25.200001	323.500000	1023.000000	1023.000000	2046.000000
13.360000	-0.013982	-8.263389	-2.531483	-2.443695	-2.076625	-1.211585	0.000000	-10.000000	0.475000	-24.916668	315.166656	1023.000000	1023.000000	2046.000000
13.380000	-0.017060	-10.082704	-3.068167	-2.891982	-2.489223	-1.633331	0.000000	-10.000000	0.466667	-24.816668	307.000000	1023.000000	1023.000000	2046.000000
13.400000	-0.019856	-11.735098	-3.605030	-3.143775	-2.791458	-2.194836	0.000000	-10.000000	0.483333	-25.133333	298.666656	1023.000000	1023.000000	2046.000000
13.420000	-0.022136	-13.082090	-3.843212	-3.489419	-3.292066	-2.457392	0.000000	-10.000000	0.508333	-25.733334	290.166656	1023.000000	1023.000000	2046.000000
13.440000	-0.023701	-14.007216	-4.263310	-3.566732	-3.378392	-2.798781	0.000000	-10.000000	0.525000	-26.183332	281.500000	1023.000000	1023.000000	2046.000000
13.460000	-0.025556	-15.103303	-4.535836	-3.671669	-3.794761	-3.101037	0.000000	-10.000000	0.525000	-26.350000	272.833344	1023.000000	1023.000000	2046.000000
13.480000	-0.026430	-15.620158	-4.688220	-3.752508	-3.952642	-3.226789	0.000000	-10.000000	0.516667	-26.183332	264.000000	1023.000000	1023.000000	2046.000000
13.500000	-0.027720	-16.382442	-4.909530	-3.715283	-4.212769	-3.544861	0.000000	-10.000000	0.500000	-25.850000	255.166672	1023.000000	1023.000000	2046.000000
13.520000	-0.028353	-16.756613	-5.002409	-3.853587	-4.350243	-3.550373	0.000000	-10.000000	0.483333	-25.400000	246.500000	1023.000000	1023.000000	2046.000000
13.540000	-0.029374	-17.359825	-5.193684	-3.923031	-4.475256	-3.767854	0.000000	-10.000000	0.466667	-24.850000	238.166672	1023.000000	1023.000000	2046.000000
13.560000	-0.030178	-17.835243	-5.218533	-4.264139	-4.692953	-3.659619	0.000000	-10.000000	0.425000	-24.366667	230.000000	1023.000000	1023.000000	2046.000000
13.580000	-0.030820	-18.214773	-5.462045	-4.493145	-4.535612	-3.723972	0.000000	-10.000000	0.416667	-23.983334	222.000000	1023.000000	1023.000000	2046.000000
13.600000	-0.031281	-18.487148	-5.325160	-4.804420	-4.722167	-3.635402	0.000000	-10.000000	0.416667	-23.900000	214.000000	1023.000000	1023.000000	2046.000000
13.620000	-0.031170	-18.421225	-5.262851	-4.989225	-4.497183	-3.671965	0.000000	-10.000000	0.450000	-23.733334	206.000000	1023.000000	1023.000000	2046.000000
13.640000	-0.031614	-18.684113	-5.182131	-5.100538	-4.604884	-3.796560	0.000000	-10.000000	0.416667	-23.433334	198.000000	1023.000000	1023.000000	2046.000000
13.660000	-0.031212	-18.446020	-5.036441	-5.367780	-4.512619	-3.529180	0.000000	-10.000000	0.383333	-22.766666	190.000000	1023.000000	1023.000000	2046.000000
13.680000	-0.031428	-18.574148	-5.059048	-5.454629	-4.431121	-3.629349	0.000000	-10.000000	0.341667	-22.066668	182.333328	1023.000000	1023.000000	2046.000000
13.700000	-0.031799	-18.792955	-4.963974	-5.855518	-4.529598	-3.443866	0.000000	-10.000000	0.341667	-21.666668	175.000000	1023.000000	1023.000000	2046.000000
13.720000	-0.032403	-19.150114	-5.084023	-6.029457	-4.412117	-3.624517	0.000000	-10.000000	0.325000	-21.400002	167.833328	1023.000000	1023.000000	2046.000000
13.740000	-0.033297	-19.678392	-5.060894	-6.210288	-4.700610	-3.706601	0.000000	-10.000000	0.316667	-21.150002	160.666672	1023.000000	1023.000000	2046.000000
13.760000	-0.033701	-19.917139	-5.139303	-6.409371	-4.654119	-3.714345	0.000000	-10.000000	0.300000	-20.733334	153.500000	1023.000000	1023.000000	2046.000000
13.780000	-0.034496	-20.386953	-5.224700	-6.349242	-4.826860	-3.986151	0.000000	-10.000000	0.283333	-20.266668	146.666672	1023.000000	1023.000000	2046.000000
13.800000	-0.034780	-20.555183	-5.118394	-6.571634	-4.979976	-3.885180	0.000000	-10.000000	0.266667	-19.750000	140.000000	1023.000000	1023.000000	2046.000000
13.820000	-0.035332	-20.881409	-5.183352	-6.475890	-5.005609	-4.216558	0.000000	-10.000000	0.233333	-19.033333	133.333328	1023.000000	1023.000000	2046.000000
13.840000	-0.035611	-21.045832	-5.097675	-6.709588	-5.185433	-4.053137	0.000000	-10.000000	0.216667	-18.516666	126.833336	1023.000000	1023.000000	2046.000000
13.860000	-0.036005	-21.278839	-5.150927	-6.679057	-5.163929	-4.284925	0.000000	-10.000000	0.200000	-18.066668	120.500000	1023.000000	1023.000000	2046.000000
13.880000	-0.036324	-21.467669	-5.083761	-6.808293	-5.396936	-4.178678	0.000000	-10.000000	0.200000	-17.850000	114.500000	1023.000000	1023.000000	2046.000000
13.900000	-0.036324	-21.467304	-5.139254	-6.757162	-5.263165	-4.307725	0.000000	-10.000000	0.200000	-17.416668	108.500000	1023.000000	1023.000000	2046.000000
13.920000	-0.036401	-21.513105	-5.053588	-6.812389	-5.468626	-4.178501	0.000000	-10.000000	0.200000	-17.016666	102.833336	1023.000000	1023.000000	2046.000000
13.940000	-0.036203	-21.396013	-5.004393	-6.818539	-5.389547	-4.183535	0.000000	-10.000000	0.200000	-16.500000	97.166664	1023.000000	1023.000000	2046.000000
13.960000	-0.036475	-21.556862	-4.990479	-6.721615	-5.576473	-4.268294	0.000000	-10.000000	0.183333	-16.049999	91.833336	1023.000000	1023.000000	2046.000000
13.980000	-0.036088	-21.328281	-4.960175	-6.853671	-5.431439	-4.082996	0.000000	-10.000000	0.166667	-15.450000	86.333336	1023.000000	1023.000000	2046.000000
14.000000	-0.036263	-21.431362	-4.942148	-6.708807	-5.562106	-4.218301	0.000000	-10.000000	0.150000	-14.916667	81.166664	1023.000000	1023.000000	2046.000000
14.020000	-0.035792	-21.152788	-4.823334	-6.808638	-5.505197	-4.015619	0.000000	-10.000000	0.150000	-14.383333	76.166664	1023.000000	1023.000000	2046.000000
14.040000	-0.035969	-21.257977	-4.862590	-6.632603	-5.556640	-4.206144	0.000000	-10.000000	0.150000	-13.866667	71.500000	1023.000000	1023.000000	2046.000000
14.060000	-0.035519	-20.991913	-4.741601	-6.761812	-5.535688	-3.952811	0.000000	-10.000000	0.133333	-13.366667	66.833336	1023.000000	1023.000000	2046.000000
14.080000	-0.035558	-21.014824	-4.719207	-6.606756	-5.595326	-4.093534	0.000000	-10.000000	0.108333	-12.933333	62.333332	1023.000000	1023.000000	2046.000000
14.100000	-0.035047	-20.712831	-4.621777	-6.689717	-5.489581	-3.911756	0.000000	-10.000000	0.075000	-12.550000	58.000000	1023.000000	1023.000000	2046.000000
14.120000	-0.035237	-20.825174	-4.627401	-6.499327	-5.623366	-4.075081	0.000000	-10.000000	0.058333	-12.183333	54.000000	1023.000000	1023.000000	2046.000000
14.140000	-0.034748	-20.536366	-4.516774	-6.603003	-5.540007	-3.876582	0.000000	-10.000000	0.041667	-11.700000	50.000000	1023.000000	1023.000000	2046.000000
14.160000	-0.034816	-20.576452	-4.542443	-6.421900	-5.589337	-4.022773	0.000000	-10.000000	0.041667	-11.333333	46.000000	1023.000000	1023.000000	2046.000000
14.180000	-0.034409	-20.336002	-4.449691	-6.542151	-5.563209	-3.780952	0.000000	-10.000000	0.041667	-10.966667	42.000000	1023.000000	1023.000000	2046.000000
14.200000	-0.034273	-20.255144	-4.436763	-6.375041	-5.522102	-3.921239	0.000000	-10.000000	0.050000	-10.616667	38.333332	1023.000000	1023.000000	2046.000000
14.220000	-0.034018	-20.104382	-4.357768	-6.402920	-5.605388	-3.738306	0.000000	-10.000000	0.041667	-10.200000	34.833332	1023.000000	1023.000000	2046.000000
14.240000	-0.033769	-19.957403	-4.302855	-6.360599	-5.506036	-3.787913	0.000000	-10.000000	0.041667	-9.750000	31.500000	1023.000000	1023.000000	2046.000000
14.260000	-0.033791	-19.970478	-4.300045	-6.325966	-5.623521	-3.720946	0.000000	-10.000000	0.033333	-9.333333	28.166666	1023.000000	1023.000000	2046.000000
14.280000	-0.033480	-19.786497	-4.158903	-6.444197	-5.511487	-3.671911	0.000000	-10.000000	0.025000	-8.833333	25.000000	1023.000000	1023.000000	2046.000000
14.300000	-0.033273	-19.664314	-4.101620	-6.350229	-5.555295	-3.657171	0.000000	-10.000000	0.016667	-8.316667	22.166666	1023.000000	1023.000000	2046.000000
14.320000	-0.032680	-19.313801	-3.788241	-6.470855	-5.524527	-3.530178	0.000000	-10.000000	0.008333	-7.700000	19.333334	1023.000000	1023.000000	2046.000000
14.340000	-0.032647	-19.294437	-3.783565	-6.315159	-5.565463	-3.630249	0.000000	-10.000000	0.008333	-7.100000	16.833334	1023.000000	1023.000000	2046.000000
14.360000	-0.033038	-19.525517	-3.702591	-6.426853	-5.739865	-3.656206	0.000000	-10.000000	0.000000	-6.500000	14.500000	1023.000000	1023.000000	2046.000000
14.380000	-0.033720	-19.928623	-3.696675	-6.469543	-5.745241	-4.017164	0.000000	-10.000000	0.000000	-6.000000	12.500000	1023.000000	1023.000000	2046.000000
14.400000	-0.034651	-20.478575	-3.724646	-6.618924	-5.987121	-4.147884	0.000000	-10.000000	0.000000	-5.616667	10.500000	1023.000000	1023.000000	2046.000000
14.420000	-0.034898	-20.624815	-3.795176	-6.692986	-5.879945	-4.256708	0.000000	-10.000000	0.000000	-5.250000	8.500000	1023.000000	1023.000000	2046.000000
14.440000	-0.035209	-20.808311	-4.050375	-6.298503	-6.044029	-4.415405	0.000000	-10.000000	0.000000	-5.000000	6.500000	1023.000000	1023.000000	2046.000000
14.460000	-0.034455	-20.362762	-4.161599	-6.021363	-6.107043	-4.072758	0.000000	-10.000000	-0.008333	-4.833333	4.833333	1023.000000	1023.000000	2046.000000
14.480000	-0.033795	-19.972683	-4.282916	-5.525977	-6.143874	-4.019915	0.000000	-10.000000	-0.008333	-4.666667	3.166667	1023.000000	1023.000000	2046.000000
14.500000	-0.033559	-19.833252	-4.356928	-5.278519	-6.259843	-3.937962	0.000000	-10.000000	-0.025000	-4.300000	1.666667	1023.000000	1023.000000	2046.000000
14.520000	-0.034054	-20.125757	-4.388158	-5.223049	-6.341311	-4.173240	0.000000	-10.000000	-0.025000	-2.766667	0.500000	1023.000000	1023.000000	2046.000000
14.540000	-0.035916	-21.226194	-4.728729	-5.291179	-6.682875	-4.523411	0.000000	-10.000000	-0.033333	-1.316667	0.000000	1023.000000	1023.000000	2046.000000
14.560000	-0.038318	-22.645863	-5.073397	-5.769612	-6.853564	-4.949289	0.000000	-10.000000	-0.033333	-0.066667	0.000000	1023.000000	1023.000000	2046.000000
14.580000	-0.041743	-24.669935	-5.775063	-6.120097	-7.198040	-5.576735	0.000000	-10.000000	-0.033333	0.583333	0.000000	1023.000000	1023.000000	2046.000000
14.600000	-0.044679	-26.405153	-6.254523	-6.593800	-7.652516	-5.904315	0.000000	-10.000000	-0.025000	0.816667	0.000000	1023.000000	1023.000000	2046.000000
14.620000	-0.046655	-27.572844	-6.577874	-6.936069	-7.839642	-6.219257	0.000000	-10.000000	-0.008333	0.116667	0.000000	1023.000000	1023.000000	2046.000000
14.640000	-0.048470	-28.645628	-7.006530	-6.973062	-8.127562	-6.538475	0.000000	-10.000000	0.000000	-1.516667	-0.166667	1023.000000	1023.000000	2046.000000
14.660000	-0.049580	-29.301567	-7.178487	-7.162063	-8.302171	-6.658847	0.000000	-10.000000	0.000000	-3.400000	-0.666667	1023.000000	1023.000000	2046.000000
14.680000	-0.050277	-29.713549	-7.366868	-7.211995	-8.303354	-6.831331	0.000000	-10.000000	0.000000	-4.666667	-1.833333	1023.000000	1023.000000	2046.000000
14.700000	-0.050984	-30.131540	-7.629444	-7.091140	-8.433565	-6.977393	0.000000	-10.000000	0.000000	-5.533333	-3.500000	1023.000000	1023.000000	2046.000000
14.720000	-0.051524	-30.450510	-7.708086	-7.082520	-8.647586	-7.012318	0.000000	-10.000000	0.000000	-5.666667	-5.500000	1023.000000	1023.000000	2046.000000
14.740000	-0.051613	-30.503157	-7.688444	-7.127375	-8.614670	-7.072667	0.000000	-10.000000	0.000000	-5.250000	-7.166667	1023.000000	1023.000000	2046.000000
14.760000	-0.051773	-30.598070	-7.790288	-6.984075	-8.690443	-7.133263	0.000000	-10.000000	0.000000	-4.633333	-8.833333	1023.000000	1023.000000	2046.000000
14.780000	-0.052073	-30.774958	-7.882497	-7.039103	-8.794197	-7.059161	0.000000	-10.000000	0.000000	-4.016667	-10.166667	1023.000000	1023.000000	2046.000000
14.800000	-0.052124	-30.805428	-7.865695	-7.298366	-8.706841	-6.934526	0.000000	-10.000000	0.000000	-3.650000	-11.666667	1023.000000	1023.000000	2046.000000
14.820000	-0.051901	-30.673306	-7.817308	-7.525907	-8.547435	-6.782655	0.000000	-10.000000	0.000000	-3.816667	-13.000000	1023.000000	1023.000000	2046.000000
14.840000	-0.051638	-30.518028	-7.711349	-7.506699	-8.535840	-6.764139	0.000000	-10.000000	-0.008333	-4.500000	-14.333333	1023.000000	1023.000000	2046.000000
14.860000	-0.051257	-30.292988	-7.481099	-7.713775	-8.455182	-6.642932	0.000000	-10.000000	-0.008333	-5.116667	-15.833333	1023.000000	1023.000000	2046.000000
14.880000	-0.050388	-29.779072	-7.227248	-7.818032	-8.165441	-6.568351	0.000000	-10.000000	-0.008333	-4.883333	-17.500000	1023.000000	1023.000000	2046.000000
14.900000	-0.049810	-29.437853	-7.200614	-7.864316	-8.016380	-6.356542	0.000000	-10.000000	-0.008333	-4.050000	-19.166666	1023.000000	1023.000000	2046.000000
14.920000	-0.049551	-29.284937	-7.077278	-8.064004	-7.943785	-6.199870	0.000000	-10.000000	-0.008333	-3.250000	-20.500000	1023.000000	1023.000000	2046.000000
14.940000	-0.049451	-29.225325	-6.926226	-8.345845	-7.765525	-6.187729	0.000000	-10.000000	-0.008333	-3.066667	-21.500000	1023.000000	1023.000000	2046.000000
14.960000	-0.049637	-29.335201	-6.996103	-8.399884	-7.716241	-6.222973	0.000000	-10.000000	0.000000	-3.150000	-22.500000	1023.000000	1023.000000	2046.000000
14.980000	-0.049791	-29.426586	-6.984262	-8.422873	-7.788235	-6.231216	0.000000	-10.000000	0.000000	-3.200000	-23.666666	1023.000000	1023.000000	2046.000000
15.000000	-0.049718	-29.383352	-6.836114	-8.537509	-7.739167	-6.270563	0.000000	-10.000000	0.000000	-3.066667	-24.833334	1023.000000	1023.000000	2046.000000
15.020000	-0.049688	-29.365499	-6.914753	-8.430718	-7.665620	-6.354407	0.000000	-10.000000	-0.008333	-2.783333	-26.000000	1023.000000	1023.000000	2046.000000
15.040000	-0.049767	-29.412355	-6.851305	-8.440775	-7.785499	-6.334776	0.000000	-10.000000	-0.016667	-2.450000	-26.833334	1023.000000	1023.000000	2046.000000
15.060000	-0.049549	-29.283188	-6.704093	-8.641920	-7.660360	-6.276815	0.000000	-10.000000	-0.016667	-2.183333	-27.500000	1023.000000	1023.000000	2046.000000
15.080000	-0.049599	-29.313192	-6.776469	-8.546945	-7.683425	-6.306353	0.000000	-10.000000	-0.008333	-2.100000	-28.000000	1023.000000	1023.000000	2046.000000
15.100000	-0.049468	-29.235817	-6.673910	-8.558600	-7.718832	-6.284476	0.000000	-10.000000	0.000000	-2.200000	-28.666666	1023.000000	1023.000000	2046.000000
15.120000	-0.049080	-29.006100	-6.487256	-8.647952	-7.642653	-6.228240	0.000000	-10.000000	0.000000	-2.416667	-29.500000	1023.000000	1023.000000	2046.000000
15.140000	-0.048914	-28.908243	-6.506604	-8.515326	-7.737370	-6.148942	0.000000	-10.000000	0.000000	-2.533333	-30.333334	1023.000000	1023.000000	2046.000000
15.160000	-0.048338	-28.567924	-6.346428	-8.526554	-7.639417	-6.055527	0.000000	-10.000000	0.000000	-2.500000	-31.166666	1023.000000	1023.000000	2046.000000
15.180000	-0.047683	-28.180578	-6.242366	-8.514017	-7.493429	-5.930765	0.000000	-10.000000	0.000000	-2.333333	-32.000000	1023.000000	1023.000000	2046.000000
15.200000	-0.047325	-27.969057	-6.219183	-8.328554	-7.564984	-5.856335	0.000000	-10.000000	0.000000	-2.116667	-32.666668	1023.000000	1023.000000	2046.000000
15.220000	-0.046775	-27.644089	-6.032905	-8.433481	-7.465931	-5.711771	0.000000	-10.000000	0.000000	-1.950000	-33.000000	1023.000000	1023.000000	2046.000000
15.240000	-0.046183	-27.294300	-5.991936	-8.349662	-7.365779	-5.586924	0.000000	-10.000000	0.000000	-1.900000	-33.166668	1023.000000	1023.000000	2046.000000
15.260000	-0.045796	-27.065182	-5.984435	-8.123789	-7.354386	-5.602572	0.000000	-10.000000	0.000000	-1.916667	-33.500000	1023.000000	1023.000000	2046.000000
15.280000	-0.045204	-26.715834	-5.826479	-8.208816	-7.221076	-5.459462	0.000000	-10.000000	-0.008333	-1.950000	-33.833332	1023.000000	1023.000000	2046.000000
15.300000	-0.044738	-26.440153	-5.745438	-8.148426	-7.223265	-5.323023	0.000000	-10.000000	-0.008333	-1.883333	-34.166668	1023.000000	1023.000000	2046.000000
15.320000	-0.044383	-26.230322	-5.754823	-7.939137	-7.191729	-5.344634	0.000000	-10.000000	-0.008333	-1.850000	-34.500000	1023.000000	1023.000000	2046.000000
15.340000	-0.043751	-25.856567	-5.590837	-8.008345	-7.025721	-5.231665	0.000000	-10.000000	0.000000	-1.800000	-34.833332	1023.000000	1023.000000	2046.000000
15.360000	-0.043387	-25.641439	-5.546631	-7.931734	-7.050370	-5.112704	0.000000	-10.000000	0.000000	-1.766667	-35.000000	1023.000000	1023.000000	2046.000000
15.380000	-0.042961	-25.389711	-5.521759	-7.749774	-7.003128	-5.115052	0.000000	-10.000000	0.000000	-1.700000	-35.000000	1023.000000	1023.000000	2046.000000
15.400000	-0.042349	-25.028370	-5.348708	-7.811345	-6.851915	-5.016400	0.000000	-10.000000	0.000000	-1.616667	-35.000000	1023.000000	1023.000000	2046.000000
15.420000	-0.042022	-24.835058	-5.311658	-7.698094	-6.919798	-4.905509	0.000000	-10.000000	0.000000	-1.466667	-35.000000	1023.000000	1023.000000	2046.000000
15.440000	-0.041558	-24.560854	-5.285380	-7.578303	-6.809657	-4.887514	0.000000	-10.000000	0.000000	-0.916667	-35.000000	1023.000000	1023.000000	2046.000000
15.460000	-0.041086	-24.281958	-5.103931	-7.656308	-6.749599	-4.772120	0.000000	-10.000000	0.000000	-0.400000	-35.000000	1023.000000	1023.000000	2046.000000
15.480000	-0.040754	-24.085598	-5.081417	-7.486482	-6.827316	-4.690382	0.000000	-10.000000	-0.008333	0.000000	-35.000000	1023.000000	1023.000000	2046.000000
15.500000	-0.040213	-23.765844	-5.026905	-7.435176	-6.693993	-4.609770	0.000000	-10.000000	-0.008333	0.283333	-35.000000	1023.000000	1023.000000	2046.000000
15.520000	-0.039658	-23.438082	-4.825653	-7.474621	-6.648932	-4.488877	0.000000	-10.000000	-0.016667	1.250000	-35.000000	1023.000000	1023.000000	2046.000000
15.540000	-0.039330	-23.244175	-4.823206	-7.305865	-6.683156	-4.431948	0.000000	-10.000000	-0.025000	2.833333	-35.000000	1023.000000	1023.000000	2046.000000
15.560000	-0.038644	-22.838428	-4.688490	-7.287571	-6.506291	-4.356077	0.000000	-10.000000	-0.041667	4.733334	-35.000000	1023.000000	1023.000000	2046.000000
15.580000	-0.037704	-22.283340	-4.342664	-7.356111	-6.446743	-4.137823	0.000000	-10.000000	-0.066667	6.566667	-35.000000	1023.000000	1023.000000	2046.000000
15.600000	-0.037019	-21.878138	-4.248984	-7.126951	-6.431342	-4.070861	0.000000	-10.000000	-0.083333	8.366667	-35.000000	1023.000000	1023.000000	2046.000000
15.620000	-0.036666	-21.669777	-4.105853	-7.254684	-6.304903	-4.004337	0.000000	-10.000000	-0.116667	10.033334	-35.000000	1023.000000	1023.000000	2046.000000
15.640000	-0.036899	-21.807358	-3.970091	-7.236547	-6.487348	-4.113372	0.000000	-10.000000	-0.133333	11.583334	-35.000000	1023.000000	1023.000000	2046.000000
15.660000	-0.037063	-21.904444	-3.980373	-7.206208	-6.361969	-4.355894	0.000000	-10.000000	-0.166667	13.016666	-35.000000	1023.000000	1023.000000	2046.000000
15.680000	-0.037225	-21.999849	-3.745539	-7.404341	-6.462038	-4.387932	0.000000	-10.000000	-0.250000	16.366667	-8.666667	1023.000000	1023.000000	2046.000000
15.700000	-0.036621	-21.643158	-3.815146	-6.950178	-6.371484	-4.506348	0.000000	-10.000000	-0.333333	19.216667	17.666666	1023.000000	1023.000000	2046.000000
15.720000	-0.035589	-21.033192	-3.906807	-6.700154	-6.127128	-4.299103	0.000000	-10.000000	-0.400000	21.600000	44.000000	1023.000000	1023.000000	2046.000000
15.740000	-0.033908	-20.039442	-3.883403	-6.116630	-6.179668	-3.859742	0.000000	-10.000000	-0.400000	21.600000	44.000000	1023.000000	1023.000000	2046.000000
15.760000	-0.032105	-18.973776	-3.971360	-5.469394	-5.930766	-3.602257	0.000000	-10.000000	-0.400000	21.600000	44.000000	1023.000000	1023.000000	2046.000000
15.780000	-0.031356	-18.531221	-3.773093	-5.315558	-5.967889	-3.474682	0.000000	-10.000000	-0.408333	21.900000	46.333332	1023.000000	1023.000000	2046.000000
15.800000	-0.031731	-18.753000	-3.980407	-5.086927	-6.024961	-3.660705	0.000000	-10.000000	-0.416667	22.933334	51.000000	1023.000000	1023.000000	2046.000000
15.820000	-0.033368	-19.720312	-4.346910	-5.284359	-6.066308	-4.022736	0.000000	-10.000000	-0.433333	24.000000	58.333332	1023.000000	1023.000000	2046.000000
15.840000	-0.036122	-21.348188	-4.756154	-5.744309	-6.391202	-4.456522	0.000000	-10.000000	-0.458333	24.966667	66.166664	1023.000000	1023.000000	2046.000000
15.860000	-0.038389	-22.687706	-5.311332	-6.015042	-6.552096	-4.809237	0.000000	-10.000000	-0.475000	25.383333	74.500000	1023.000000	1023.000000	2046.000000
15.880000	-0.040182	-23.747530	-5.581919	-6.443610	-6.719137	-5.002864	0.000000	-10.000000	-0.475000	25.450001	83.000000	1023.000000	1023.000000	2046.000000
15.900000	-0.040986	-24.222731	-5.763315	-6.458705	-6.887266	-5.113445	0.000000	-10.000000	-0.450000	25.366667	91.500000	1023.000000	1023.000000	2046.000000
15.920000	-0.041117	-24.300320	-5.967953	-6.365424	-6.674552	-5.292392	0.000000	-10.000000	-0.441667	24.983334	99.833336	1023.000000	1023.000000	2046.000000
15.940000	-0.041095	-24.287313	-5.848455	-6.404769	-6.782123	-5.251967	0.000000	-10.000000	-0.458333	25.216667	108.333336	1023.000000	1023.000000	2046.000000
15.960000	-0.040376	-23.861935	-5.949193	-6.055220	-6.648496	-5.209026	0.000000	-10.000000	-0.491667	25.483334	116.666664	1023.000000	1023.000000	2046.000000
15.980000	-0.039812	-23.528952	-5.905950	-5.971238	-6.510309	-5.141455	0.000000	-10.000000	-0.533333	26.266666	125.333336	1023.000000	1023.000000	2046.000000
16.000000	-0.039037	-23.070833	-5.771129	-5.778134	-6.489824	-5.031746	0.000000	-10.000000	-0.600000	27.916666	140.166672	1023.000000	1023.000000	2046.000000
16.020000	-0.037686	-22.272327	-5.744741	-5.457682	-6.165264	-4.904642	0.000000	-10.000000	-0.658333	29.483334	152.333328	1023.000000	1023.000000	2046.000000
16.040001	-0.036784	-21.739151	-5.417028	-5.428340	-6.159933	-4.733849	0.000000	-10.000000	-0.700000	30.650000	161.500000	1023.000000	1023.000000	2046.000000
16.059999	-0.035270	-20.844643	-5.336921	-5.163734	-5.881575	-4.462412	0.000000	-10.000000	-0.708333	30.916666	164.833328	1023.000000	1023.000000	2046.000000
16.080000	-0.033843	-20.001417	-5.239028	-5.098671	-5.476527	-4.187191	0.000000	-10.000000	-0.708333	31.266666	171.500000	1023.000000	1023.000000	2046.000000
16.100000	-0.032483	-19.197586	-4.876825	-5.140901	-5.284767	-3.895094	0.000000	-10.000000	-0.708333	31.583334	181.833328	1023.000000	1023.000000	2046.000000
16.120001	-0.030597	-18.083071	-4.777545	-4.947490	-4.715310	-3.642726	0.000000	-10.000000	-0.716667	31.766666	192.166672	1023.000000	1023.000000	2046.000000
16.139999	-0.029123	-17.211737	-4.332783	-5.080084	-4.453613	-3.345257	0.000000	-10.000000	-0.741667	32.150002	202.833328	1023.000000	1023.000000	2046.000000
16.160000	-0.027026	-15.972571	-3.932023	-4.964203	-4.098619	-2.977726	0.000000	-10.000000	-0.758333	32.566669	213.500000	1023.000000	1023.000000	2046.000000
16.180000	-0.024811	-14.663238	-3.803111	-4.832105	-3.409368	-2.618654	0.000000	-10.000000	-0.766667	33.066669	224.500000	1023.000000	1023.000000	2046.000000
16.200001	-0.023559	-13.923609	-3.366357	-4.977118	-3.255365	-2.324768	0.000000	-10.000000	-0.775000	33.400002	235.500000	1023.000000	1023.000000	2046.000000
16.219999	-0.021967	-12.982659	-3.279744	-4.763824	-2.837578	-2.101513	0.000000	-10.000000	-0.783333	33.750000	246.500000	1023.000000	1023.000000	2046.000000
16.240000	-0.020702	-12.234636	-3.279369	-4.565986	-2.377217	-2.012065	0.000000	-10.000000	-0.808333	34.200001	257.666656	1023.000000	1023.000000	2046.000000
16.260000	-0.020034	-11.840287	-3.004907	-4.547945	-2.393068	-1.894367	0.000000	-10.000000	-0.816667	34.533337	268.833344	1023.000000	1023.000000	2046.000000
16.280001	-0.018443	-10.899644	-2.985593	-4.168046	-2.014854	-1.731150	0.000000	-10.000000	-0.841667	34.900002	280.333344	1023.000000	1023.000000	2046.000000
16.299999	-0.017456	-10.316694	-2.801470	-4.102315	-1.811269	-1.601640	0.000000	-10.000000	-0.850000	35.016666	291.833344	1023.000000	1023.000000	2046.000000
16.320000	-0.016028	-9.472768	-2.425457	-3.922396	-1.715182	-1.409733	0.000000	-10.000000	-0.875000	35.450001	303.500000	1023.000000	1023.000000	2046.000000
16.340000	-0.014167	-8.372876	-2.389143	-3.526354	-1.207038	-1.250342	0.000000	-10.000000	-0.891667	35.650002	315.166656	1023.000000	1023.000000	2046.000000
16.360001	-0.012900	-7.624019	-1.943403	-3.490654	-1.186520	-1.003442	0.000000	-10.000000	-0.900000	35.750000	327.000000	1023.000000	1023.000000	2046.000000
16.379999	-0.010607	-6.268589	-1.739180	-3.109518	-0.751873	-0.668018	0.000000	-10.000000	-0.900000	35.783333	339.000000	1023.000000	1023.000000	2046.000000
16.400000	-0.008674	-5.126271	-1.564127	-2.766115	-0.343550	-0.452479	0.000000	-10.000000	-0.900000	35.866669	351.000000	1023.000000	1023.000000	2046.000000
16.420000	-0.006872	-4.061614	-1.045573	-2.668340	-0.311030	-0.036671	0.000000	-10.000000	-0.908333	36.100002	363.000000	1023.000000	1023.000000	2046.000000
16.440001	-0.004492	-2.654920	-1.025299	-2.180822	0.266001	0.285200	0.000000	-10.000000	-0.916667	35.983334	375.000000	1023.000000	1023.000000	2046.000000
16.459999	-0.002869	-1.695521	-0.606406	-2.087841	0.380031	0.618695	0.000000	-10.000000	-0.933333	36.283333	387.000000	1023.000000	1023.000000	2046.000000
16.480000	-0.000467	-0.275888	-0.321953	-1.713183	0.798254	0.960994	0.000000	-10.000000	-0.933333	36.250000	399.000000	1023.000000	1023.000000	2046.000000
16.500000	0.001672	0.988249	-0.163940	-1.322977	1.241769	1.233397	0.000000	-10.000000	-0.933333	36.383335	411.000000	1023.000000	1023.000000	2046.000000
16.520000	0.003271	1.932885	0.361465	-1.221385	1.260109	1.532695	0.000000	-10.000000	-0.916667	36.283333	423.000000	1023.000000	1023.000000	2046.000000
16.540001	0.005764	3.406403	0.500384	-0.830821	1.834369	1.902470	0.000000	-10.000000	-0.883333	36.283333	435.333344	1023.000000	1023.000000	2046.000000
16.559999	0.007611	4.498316	0.604226	-0.498467	2.262797	2.129760	0.000000	-10.000000	-0.866667	36.066669	447.666656	1023.000000	1023.000000	2046.000000
16.580000	0.008944	5.286164	1.113075	-0.394635	2.228484	2.339240	0.000000	-10.000000	-0.841667	35.883335	460.000000	1023.000000	1023.000000	2046.000000
16.600000	0.011310	6.684126	1.196342	-0.032783	2.813523	2.707044	0.000000	-10.000000	-0.850000	35.666668	472.000000	1023.000000	1023.000000	2046.000000
16.620001	0.012817	7.574861	1.402463	0.202979	3.061986	2.907433	0.000000	-10.000000	-0.833333	35.516666	483.833344	1023.000000	1023.000000	2046.000000
16.639999	0.014234	8.412239	1.801981	0.309430	3.138780	3.162048	0.000000	-10.000000	-0.833333	35.033333	495.500000	1023.000000	1023.000000	2046.000000
16.660000	0.016270	9.615514	1.775867	0.672896	3.713605	3.453145	0.000000	-10.000000	-0.825000	34.850002	507.166656	1023.000000	1023.000000	2046.000000
16.680000	0.017422	10.296462	1.979251	0.832098	3.885479	3.599634	0.000000	-10.000000	-0.816667	34.533333	518.833313	1023.000000	1023.000000	2046.000000
16.700001	0.018818	11.121437	2.520697	0.962950	3.866340	3.771450	0.000000	-10.000000	-0.816667	34.600002	530.500000	1023.000000	1023.000000	2046.000000
16.719999	0.021160	12.505369	2.654174	1.229446	4.446350	4.175400	0.000000	-10.000000	-0.808333	34.299999	542.000000	1023.000000	1023.000000	2046.000000
16.740000	0.022296	13.176784	2.809201	1.489276	4.618068	4.260239	0.000000	-10.000000	-0.808333	34.266666	553.500000	1023.000000	1023.000000	2046.000000
16.760000	0.023036	13.614006	3.280799	1.502027	4.512034	4.319146	0.000000	-10.000000	-0.808333	34.166668	565.000000	1023.000000	1023.000000	2046.000000
16.780001	0.024360	14.396723	3.212400	1.766039	5.017616	4.400668	0.000000	-10.000000	-0.825000	34.516666	576.500000	1023.000000	1023.000000	2046.000000
16.799999	0.024229	14.319384	3.462571	1.733312	4.857008	4.266493	0.000000	-10.000000	-0.825000	34.633335	587.833313	1023.000000	1023.000000	2046.000000
16.820000	0.026001	15.366326	3.719224	1.966640	5.111682	4.568781	0.000000	-10.000000	-0.808333	34.500000	599.333313	1023.000000	1023.000000	2046.000000
16.840000	0.027026	15.972149	3.338787	2.539585	5.445698	4.648079	0.000000	-10.000000	-0.775000	33.750000	610.833313	1023.000000	1023.000000	2046.000000
16.860001	0.026683	15.769873	3.346292	2.674896	5.047362	4.701323	0.000000	-10.000000	-0.758333	33.016666	622.333313	1023.000000	1023.000000	2046.000000
16.879999	0.027127	16.032101	3.043923	2.995739	5.204553	4.787886	0.000000	-10.000000	-0.741667	32.566666	633.500000	1023.000000	1023.000000	2046.000000
16.900000	0.027316	16.143888	3.037328	3.524545	5.079937	4.502080	0.000000	-10.000000	-0.733333	32.466667	644.500000	1023.000000	1023.000000	2046.000000
16.920000	0.027171	16.057859	3.459102	3.558344	4.710609	4.329804	0.000000	-10.000000	-0.733333	32.600002	655.333313	1023.000000	1023.000000	2046.000000
16.940001	0.027095	16.013010	3.200274	3.604920	4.993874	4.213942	0.000000	-10.000000	-0.733333	32.799999	666.166687	1023.000000	1023.000000	2046.000000
16.959999	0.025486	15.062191	2.855510	3.472944	4.827254	3.906483	0.000000	-10.000000	-0.700000	32.366669	677.000000	1023.000000	1023.000000	2046.000000
16.980000	0.023623	13.961188	2.751308	3.103272	4.487558	3.619049	0.000000	-10.000000	-0.633333	31.416668	687.833313	1023.000000	1023.000000	2046.000000
17.000000	0.022733	13.435465	2.306008	2.898318	4.721550	3.509589	0.000000	-10.000000	-0.566667	29.800001	698.333313	1023.000000	1023.000000	2046.000000
17.020000	0.021662	12.802445	2.008968	2.865767	4.655837	3.271874	0.000000	-10.000000	-0.516667	28.466667	708.500000	1023.000000	1023.000000	2046.000000
17.040001	0.021021	12.423398	2.098771	2.739670	4.406979	3.177978	0.000000	-10.000000	-0.475000	27.300001	718.333313	1023.000000	1023.000000	2046.000000
17.059999	0.021428	12.664201	2.035705	2.715700	4.639748	3.273048	0.000000	-10.000000	-0.458333	26.316668	727.833313	1023.000000	1023.000000	2046.000000
17.080000	0.021786	12.875699	1.813420	2.863157	4.900957	3.298165	0.000000	-10.000000	-0.450000	25.500000	736.833313	1023.000000	1023.000000	2046.000000
17.100000	0.021833	12.903378	2.038427	2.977879	4.687993	3.199079	0.000000	-10.000000	-0.450000	24.983334	745.500000	1023.000000	1023.000000	2046.000000
17.120001	0.022715	13.424351	2.200820	2.933920	4.847596	3.442016	0.000000	-10.000000	-0.433333	24.833334	753.833313	1023.000000	1023.000000	2046.000000
17.139999	0.023758	14.041190	2.059225	3.143606	5.187589	3.650770	0.000000	-10.000000	-0.408333	24.450001	762.166687	1023.000000	1023.000000	2046.000000
17.160000	0.024371	14.403287	2.419756	3.337126	5.004887	3.641519	0.000000	-10.000000	-0.391667	24.116667	770.500000	1023.000000	1023.000000	2046.000000
17.180000	0.025548	15.098583	2.619159	3.276213	5.232062	3.971150	0.000000	-10.000000	-0.350000	23.200001	778.500000	1023.000000	1023.000000	2046.000000
17.200001	0.026694	15.775901	2.409015	3.333464	5.711564	4.321858	0.000000	-10.000000	-0.308333	22.133333	786.333313	1023.000000	1023.000000	2046.000000
17.219999	0.026951	15.928303	2.471068	3.439646	5.664868	4.352720	0.000000	-10.000000	-0.258333	20.400000	793.833313	1023.000000	1023.000000	2046.000000
17.240000	0.027604	16.313961	2.717463	3.212370	5.748781	4.635348	0.000000	-10.000000	-0.200000	18.566668	801.000000	1023.000000	1023.000000	2046.000000
17.260000	0.028629	16.919832	2.661398	2.965885	6.242548	5.049999	0.000000	-10.000000	-0.150000	16.733334	807.500000	1023.000000	1023.000000	2046.000000
17.280001	0.029044	17.165096	2.613102	2.884762	6.452671	5.214561	0.000000	-10.000000	-0.091667	14.533334	813.333313	1023.000000	1023.000000	2046.000000
17.299999	0.029498	17.433268	2.938459	2.681143	6.424352	5.389313	0.000000	-10.000000	-0.058333	11.850000	818.833313	1023.000000	1023.000000	2046.000000
17.320000	0.030318	17.918123	2.936216	2.457748	6.792338	5.731821	0.000000	-10.000000	-0.025000	9.033334	823.333313	1023.000000	1023.000000	2046.000000
17.340000	0.030538	18.048105	2.729190	2.508666	7.041387	5.768862	0.000000	-10.000000	-0.008333	6.083333	826.833313	1023.000000	1023.000000	2046.000000
17.360001	0.030257	17.882126	2.863322	2.667946	6.845333	5.505525	0.000000	-10.000000	0.000000	3.066667	829.166687	1023.000000	1023.000000	2046.000000
17.379999	0.030397	17.964388	2.888204	2.511815	6.995949	5.568419	0.000000	-10.000000	0.000000	-0.116667	830.500000	1023.000000	1023.000000	2046.000000
17.400000	0.030376	17.952013	2.770237	2.486699	7.103428	5.591648	0.000000	-10.000000	0.008333	-2.933333	831.000000	1023.000000	1023.000000	2046.000000
17.420000	0.029567	17.474083	2.770765	2.543523	6.863790	5.296006	0.000000	-10.000000	0.033333	-5.833333	831.000000	1023.000000	1023.000000	2046.000000
17.440001	0.029292	17.311769	2.971042	2.351262	6.657087	5.332377	0.000000	-10.000000	0.075000	-8.650001	831.000000	1023.000000	1023.000000	2046.000000
17.459999	0.029347	17.344213	2.829485	2.252067	6.856825	5.405838	0.000000	-10.000000	0.100000	-11.400001	831.000000	1023.000000	1023.000000	2046.000000
17.480000	0.029014	17.147572	2.719263	2.352339	6.780748	5.295221	0.000000	-10.000000	0.141667	-13.483334	831.000000	1023.000000	1023.000000	2046.000000
17.500000	0.028833	17.040024	2.856218	2.421913	6.547041	5.214853	0.000000	-10.000000	0.166667	-15.100000	827.500000	1023.000000	1023.000000	2046.000000
17.520000	0.029000	17.138802	2.929736	2.304204	6.528313	5.376548	0.000000	-10.000000	0.216667	-16.549999	819.333313	1023.000000	1023.000000	2046.000000
17.540001	0.029067	17.178881	2.706981	2.289941	6.703385	5.478574	0.000000	-10.000000	0.233333	-17.549999	809.166687	1023.000000	1023.000000	2046.000000
17.559999	0.028819	17.031769	2.766838	2.409850	6.497458	5.357623	0.000000	-10.000000	0.266667	-18.733334	800.500000	1023.000000	1023.000000	2046.000000
17.580000	0.028770	17.003136	2.915797	2.334086	6.346373	5.406879	0.000000	-10.000000	0.308333	-19.750000	794.166687	1023.000000	1023.000000	2046.000000
17.600000	0.028834	17.041170	2.843774	2.204824	6.415761	5.576810	0.000000	-10.000000	0.350000	-21.016666	787.500000	1023.000000	1023.000000	2046.000000
17.620001	0.028518	16.854090	2.685607	2.323591	6.378580	5.466311	0.000000	-10.000000	0.391667	-22.150000	780.333313	1023.000000	1023.000000	2046.000000
17.639999	0.028138	16.629557	2.790891	2.336120	6.121926	5.380621	0.000000	-10.000000	0.425000	-23.350000	772.833313	1023.000000	1023.000000	2046.000000
17.660000	0.027900	16.489155	2.727767	2.151212	6.124191	5.485984	0.000000	-10.000000	0.466667	-24.366667	765.000000	1023.000000	1023.000000	2046.000000
17.680000	0.027425	16.208406	2.560827	2.100537	6.092117	5.454926	0.000000	-10.000000	0.500000	-25.383333	757.000000	1023.000000	1023.000000	2046.000000
17.700001	0.026818	15.849331	2.530769	2.179594	5.861497	5.277472	0.000000	-10.000000	0.525000	-26.150000	748.666687	1023.000000	1023.000000	2046.000000
17.719999	0.026374	15.587205	2.567725	2.016811	5.714881	5.287788	0.000000	-10.000000	0.558333	-27.000000	740.000000	1023.000000	1023.000000	2046.000000
17.740000	0.025958	15.341303	2.404375	1.816006	5.742446	5.378476	0.000000	-10.000000	0.608333	-27.466667	730.833313	1023.000000	1023.000000	2046.000000
17.760000	0.025519	15.081568	2.397805	1.942618	5.611538	5.129606	0.000000	-10.000000	0.633333	-28.300001	721.666687	1023.000000	1023.000000	2046.000000
17.780001	0.025714	15.197075	2.738545	1.877188	5.490633	5.090709	0.000000	-10.000000	0.650000	-28.816668	712.166687	1023.000000	1023.000000	2046.000000
17.799999	0.026468	15.642580	2.950935	1.795218	5.655986	5.240442	0.000000	-10.000000	0.641667	-29.550001	702.500000	1023.000000	1023.000000	2046.000000
17.820000	0.027172	16.058437	3.076824	2.016362	5.691753	5.273498	0.000000	-10.000000	0.658333	-29.750000	692.500000	1023.000000	1023.000000	2046.000000
17.840000	0.027540	16.276337	3.285647	2.283335	5.576350	5.131005	0.000000	-10.000000	0.691667	-29.950001	682.500000	1023.000000	1023.000000	2046.000000
17.860001	0.027027	15.973006	3.311145	2.032714	5.426019	5.203128	0.000000	-10.000000	0.725000	-30.083334	672.500000	1023.000000	1023.000000	2046.000000
17.879999	0.026716	15.789411	3.065066	2.059355	5.427501	5.237489	0.000000	-10.000000	0.758333	-30.500000	662.500000	1023.000000	1023.000000	2046.000000
17.900000	0.025561	15.106296	2.678041	2.292048	5.157000	4.979208	0.000000	-10.000000	0.775000	-30.950001	652.500000	1023.000000	1023.000000	2046.000000
17.920000	0.024209	14.307666	2.306928	2.313554	4.706522	4.980662	0.000000	-10.000000	0.783333	-31.450001	642.166687	1023.000000	1023.000000	2046.000000
17.940001	0.023349	13.799359	1.983301	2.470059	4.422558	4.923442	0.000000	-10.000000	0.791667	-31.416666	631.833313	1023.000000	1023.000000	2046.000000
17.959999	0.022417	13.248398	1.906210	2.728536	4.014569	4.599082	0.000000	-10.000000	0.783333	-31.366667	621.166687	1023.000000	1023.000000	2046.000000
17.980000	0.020682	12.223142	1.847150	2.620437	3.579370	4.176185	0.000000	-10.000000	0.775000	-30.866667	610.833313	1023.000000	1023.000000	2046.000000
18.000000	0.018470	10.915893	1.564493	2.304588	3.303000	3.743812	0.000000	-10.000000	0.758333	-30.616667	600.500000	1023.000000	1023.000000	2046.000000
18.020000	0.015357	9.075750	1.107386	1.889837	2.991872	3.086656	0.000000	-10.000000	0.750000	-30.450001	590.500000	1023.000000	1023.000000	2046.000000
18.040001	0.011251	6.649553	0.531561	1.322554	2.507819	2.287619	0.000000	-10.000000	0.750000	-30.600000	580.333313	1023.000000	1023.000000	2046.000000
18.059999	0.007295	4.311370	-0.080672	0.689832	1.974339	1.727871	0.000000	-10.000000	0.766667	-30.766666	570.000000	1023.000000	1023.000000	2046.000000
18.080000	0.004133	2.442665	-0.651005	0.325266	1.597203	1.171201	0.000000	-10.000000	0.783333	-31.083334	559.666687	1023.000000	1023.000000	2046.000000
18.100000	0.001451	0.857589	-1.070540	0.067789	1.255584	0.604755	0.000000	-10.000000	0.800000	-31.516668	549.333313	1023.000000	1023.000000	2046.000000
18.120001	-0.000902	-0.533120	-1.448667	-0.334537	0.919674	0.330410	0.000000	-10.000000	0.800000	-32.266670	538.833313	1023.000000	1023.000000	2046.000000
18.139999	-0.002749	-1.624703	-1.803149	-0.487522	0.646797	0.019171	0.000000	-10.000000	0.800000	-32.583336	528.000000	1023.000000	1023.000000	2046.000000
18.160000	-0.004434	-2.620553	-2.076715	-0.546605	0.333969	-0.331201	0.000000	-10.000000	0.800000	-32.583336	517.166687	1023.000000	1023.000000	2046.000000
18.180000	-0.006028	-3.562351	-2.342832	-0.813454	0.081428	-0.487492	0.000000	-10.000000	0.800000	-32.299999	506.333344	1023.000000	1023.000000	2046.000000
18.200001	-0.007017	-4.147244	-2.521623	-0.873611	-0.095009	-0.657001	0.000000	-10.000000	0.783333	-31.950001	495.500000	1023.000000	1023.000000	2046.000000
18.219999	-0.008169	-4.827979	-2.693598	-0.897454	-0.267253	-0.969675	0.000000	-10.000000	0.766667	-31.483334	484.833344	1023.000000	1023.000000	2046.000000
18.240000	-0.009285	-5.487490	-2.778269	-1.207602	-0.535266	-0.966353	0.000000	-10.000000	0.750000	-30.866667	474.333344	1023.000000	1023.000000	2046.000000
18.260000	-0.009938	-5.873426	-2.947726	-1.479031	-0.515343	-0.931325	0.000000	-10.000000	0.733333	-30.450001	464.000000	1023.000000	1023.000000	2046.000000
18.280001	-0.011191	-6.613856	-3.200765	-1.818332	-0.555723	-1.039036	0.000000	-10.000000	0.733333	-30.283333	453.666656	1023.000000	1023.000000	2046.000000
18.299999	-0.012201	-7.211080	-3.195406	-2.293700	-0.704470	-1.017503	0.000000	-10.000000	0.716667	-30.166668	443.500000	1023.000000	1023.000000	2046.000000
18.320000	-0.012466	-7.367356	-3.160830	-2.616963	-0.627700	-0.961863	0.000000	-10.000000	0.700000	-30.266666	433.500000	1023.000000	1023.000000	2046.000000
18.340000	-0.012680	-7.493851	-3.128556	-2.743181	-0.565727	-1.056387	0.000000	-10.000000	0.650000	-29.933334	423.500000	1023.000000	1023.000000	2046.000000
18.360001	-0.013039	-7.706230	-3.038369	-3.005414	-0.666868	-0.995579	0.000000	-10.000000	0.633333	-29.400000	413.500000	1023.000000	1023.000000	2046.000000
18.379999	-0.013406	-7.923101	-3.048607	-3.322782	-0.693049	-0.858663	0.000000	-10.000000	0.633333	-28.533333	403.833344	1023.000000	1023.000000	2046.000000
18.400000	-0.013781	-8.144525	-3.144817	-3.491020	-0.614260	-0.894428	0.000000	-10.000000	0.641667	-28.316668	394.166656	1023.000000	1023.000000	2046.000000
18.420000	-0.014826	-8.762378	-3.223110	-3.658407	-0.748626	-1.132235	0.000000	-10.000000	0.625000	-28.150000	384.833344	1023.000000	1023.000000	2046.000000
18.440001	-0.015743	-9.304404	-3.238569	-3.877989	-0.970179	-1.217667	0.000000	-10.000000	0.608333	-27.983334	375.333344	1023.000000	1023.000000	2046.000000
18.459999	-0.016146	-9.542132	-3.316783	-3.984816	-0.990975	-1.249557	0.000000	-10.000000	0.591667	-27.483334	366.166656	1023.000000	1023.000000	2046.000000
18.480000	-0.016871	-9.970565	-3.394911	-3.998791	-1.070135	-1.506728	0.000000	-10.000000	0.566667	-27.033333	357.000000	1023.000000	1023.000000	2046.000000
18.500000	-0.017783	-10.509657	-3.340424	-4.189005	-1.406074	-1.574153	0.000000	-10.000000	0.533333	-26.600000	348.000000	1023.000000	1023.000000	2046.000000
18.520000	-0.018097	-10.695307	-3.298532	-4.315433	-1.487282	-1.594060	0.000000	-10.000000	0.508333	-26.100000	339.000000	1023.000000	1023.000000	2046.000000
18.540001	-0.018728	-11.068137	-3.387494	-4.354866	-1.536391	-1.789386	0.000000	-10.000000	0.500000	-25.683334	330.166656	1023.000000	1023.000000	2046.000000
18.559999	-0.019575	-11.568715	-3.363378	-4.504919	-1.833049	-1.867370	0.000000	-10.000000	0.500000	-25.516666	321.500000	1023.000000	1023.000000	2046.000000
18.580000	-0.019686	-11.634428	-3.357410	-4.579889	-1.890278	-1.806851	0.000000	-10.000000	0.500000	-25.200001	313.166656	1023.000000	1023.000000	2046.000000
18.600000	-0.019912	-11.768269	-3.411512	-4.566953	-1.928774	-1.861030	0.000000	-10.000000	0.491667	-24.950001	304.666656	1023.000000	1023.000000	2046.000000
18.620001	-0.020482	-12.104746	-3.457842	-4.528531	-2.108209	-2.010164	0.000000	-10.000000	0.483333	-24.416666	296.333344	1023.000000	1023.000000	2046.000000
18.639999	-0.020593	-12.170375	-3.343951	-4.651345	-2.304984	-1.870095	0.000000	-10.000000	0.466667	-24.150000	288.000000	1023.000000	1023.000000	2046.000000
18.660000	-0.020446	-12.083573	-3.350195	-4.657253	-2.238174	-1.837951	0.000000	-10.000000	0.458333	-23.666666	280.000000	1023.000000	1023.000000	2046.000000
18.680000	-0.020976	-12.396983	-3.407186	-4.560196	-2.379218	-2.050384	0.000000	-10.000000	0.441667	-23.299999	272.166656	1023.000000	1023.000000	2046.000000
18.700001	-0.021221	-12.541420	-3.333358	-4.687229	-2.605996	-1.914837	0.000000	-10.000000	0.425000	-22.883333	264.500000	1023.000000	1023.000000	2046.000000
18.719999	-0.020952	-12.382693	-3.298126	-4.693885	-2.517469	-1.873213	0.000000	-10.000000	0.400000	-22.650000	256.833344	1023.000000	1023.000000	2046.000000
18.740000	-0.021377	-12.633871	-3.360563	-4.607712	-2.608928	-2.056668	0.000000	-10.000000	0.375000	-22.466667	249.333328	1023.000000	1023.000000	2046.000000
18.760000	-0.021637	-12.787724	-3.292006	-4.751521	-2.828243	-1.915953	0.000000	-10.000000	0.358333	-22.233334	241.666672	1023.000000	1023.000000	2046.000000
18.780001	-0.021385	-12.638375	-3.336957	-4.719151	-2.655420	-1.926847	0.000000	-10.000000	0.350000	-21.933334	234.333328	1023.000000	1023.000000	2046.000000
18.799999	-0.021884	-12.933465	-3.341834	-4.629000	-2.856784	-2.105847	0.000000	-10.000000	0.350000	-21.716667	227.000000	1023.000000	1023.000000	2046.000000
18.820000	-0.021922	-12.955610	-3.268306	-4.777429	-2.992426	-1.917449	0.000000	-10.000000	0.350000	-21.533335	219.833328	1023.000000	1023.000000	2046.000000
18.840000	-0.021816	-12.893316	-3.243429	-4.758220	-2.942093	-1.949574	0.000000	-10.000000	0.350000	-21.383333	212.666672	1023.000000	1023.000000	2046.000000
18.860001	-0.022430	-13.256302	-3.338791	-4.632106	-3.093328	-2.192077	0.000000	-10.000000	0.341667	-21.100000	205.500000	1023.000000	1023.000000	2046.000000
18.879999	-0.022386	-13.229877	-3.230927	-4.790736	-3.244900	-1.963315	0.000000	-10.000000	0.341667	-20.733334	198.500000	1023.000000	1023.000000	2046.000000
18.900000	-0.022361	-13.215559	-3.239120	-4.814459	-3.153679	-2.008300	0.000000	-10.000000	0.333333	-20.400000	191.500000	1023.000000	1023.000000	2046.000000
18.920000	-0.022973	-13.577064	-3.267876	-4.737824	-3.331349	-2.240015	0.000000	-10.000000	0.333333	-20.150000	184.666672	1023.000000	1023.000000	2046.000000
18.940001	-0.022804	-13.477135	-3.093695	-4.927123	-3.420970	-2.035347	0.000000	-10.000000	0.316667	-19.916668	178.000000	1023.000000	1023.000000	2046.000000
18.959999	-0.022315	-13.188246	-2.861681	-4.961751	-3.335122	-2.029692	0.000000	-10.000000	0.308333	-19.666668	171.333328	1023.000000	1023.000000	2046.000000
18.980000	-0.022245	-13.146575	-2.771017	-4.824797	-3.390263	-2.160498	0.000000	-10.000000	0.283333	-19.150002	164.833328	1023.000000	1023.000000	2046.000000
19.000000	-0.022210	-13.125990	-2.633703	-4.865418	-3.562531	-2.064337	0.000000	-10.000000	0.266667	-18.616667	158.333328	1023.000000	1023.000000	2046.000000
19.020000	-0.022288	-13.172395	-2.578662	-4.935138	-3.536251	-2.122344	0.000000	-10.000000	0.241667	-18.066668	152.000000	1023.000000	1023.000000	2046.000000
19.040001	-0.023726	-14.021853	-2.727768	-5.044733	-3.728158	-2.521196	0.000000	-10.000000	0.225000	-17.533335	146.000000	1023.000000	1023.000000	2046.000000
19.059999	-0.024276	-14.346968	-2.753658	-5.072596	-3.927902	-2.592811	0.000000	-10.000000	0.208333	-17.166668	140.166672	1023.000000	1023.000000	2046.000000
19.080000	-0.024654	-14.570254	-2.901826	-5.057858	-3.956330	-2.654240	0.000000	-10.000000	0.200000	-16.633333	134.500000	1023.000000	1023.000000	2046.000000
19.100000	-0.024870	-14.698446	-3.255583	-4.638996	-4.093309	-2.710558	0.000000	-10.000000	0.191667	-16.350000	128.833328	1023.000000	1023.000000	2046.000000
19.120001	-0.024645	-14.565045	-3.444239	-4.282647	-4.296395	-2.541764	0.000000	-10.000000	0.183333	-15.833334	123.333336	1023.000000	1023.000000	2046.000000
19.139999	-0.024614	-14.547120	-3.477601	-4.101438	-4.467378	-2.500704	0.000000	-10.000000	0.166667	-15.433333	118.166664	1023.000000	1023.000000	2046.000000
19.160000	-0.025471	-15.053202	-3.592458	-4.023021	-4.677714	-2.760009	0.000000	-10.000000	0.150000	-14.333334	113.000000	1023.000000	1023.000000	2046.000000
19.180000	-0.027248	-16.103283	-3.855243	-3.919756	-5.051639	-3.276645	0.000000	-10.000000	0.125000	-13.333334	108.333336	1023.000000	1023.000000	2046.000000
19.200001	-0.029291	-17.311207	-4.117799	-4.317823	-5.348504	-3.527080	0.000000	-10.000000	0.100000	-12.100000	103.833336	1023.000000	1023.000000	2046.000000
19.219999	-0.032260	-19.065685	-4.580052	-4.821942	-5.573212	-4.090480	0.000000	-10.000000	0.075000	-11.250000	99.833336	1023.000000	1023.000000	2046.000000
19.240000	-0.035885	-21.207748	-5.310294	-5.180851	-5.962427	-4.754176	0.000000	-10.000000	0.058333	-10.616667	95.833336	1023.000000	1023.000000	2046.000000
19.260000	-0.038699	-22.870947	-5.767271	-5.598037	-6.441991	-5.063647	0.000000	-10.000000	0.066667	-10.616667	92.333336	1023.000000	1023.000000	2046.000000
19.280001	-0.040640	-24.018322	-6.052827	-5.932374	-6.686400	-5.346721	0.000000	-10.000000	0.075000	-11.283334	88.666664	1023.000000	1023.000000	2046.000000
19.299999	-0.042381	-25.047468	-6.389895	-5.991333	-6.900954	-5.765285	0.000000	-10.000000	0.091667	-12.150000	85.000000	1023.000000	1023.000000	2046.000000
19.320000	-0.043791	-25.880503	-6.708035	-6.048824	-7.179152	-5.944491	0.000000	-10.000000	0.091667	-12.616667	81.000000	1023.000000	1023.000000	2046.000000
19.340000	-0.044762	-26.454197	-6.901473	-6.237091	-7.314099	-6.001534	0.000000	-10.000000	0.091667	-12.666667	76.666664	1023.000000	1023.000000	2046.000000
19.360001	-0.045494	-26.886992	-7.053671	-6.258477	-7.397772	-6.177073	0.000000	-10.000000	0.083333	-12.266667	72.333336	1023.000000	1023.000000	2046.000000
19.379999	-0.046181	-27.293148	-7.275981	-6.069671	-7.541139	-6.406358	0.000000	-10.000000	0.066667	-11.733334	68.000000	1023.000000	1023.000000	2046.000000
19.400000	-0.046374	-27.407309	-7.216398	-6.239637	-7.675350	-6.275924	0.000000	-10.000000	0.058333	-11.000000	64.333336	1023.000000	1023.000000	2046.000000
19.420000	-0.046680	-27.587721	-7.292171	-6.293375	-7.640823	-6.361352	0.000000	-10.000000	0.050000	-10.300000	60.666668	1023.000000	1023.000000	2046.000000
19.440001	-0.047255	-27.927847	-7.463492	-6.332565	-7.679351	-6.452437	0.000000	-10.000000	0.050000	-9.866667	57.333332	1023.000000	1023.000000	2046.000000
19.459999	-0.047315	-27.963011	-7.398686	-6.694675	-7.733345	-6.136304	0.000000	-10.000000	0.050000	-9.800000	54.000000	1023.000000	1023.000000	2046.000000
19.480000	-0.047059	-27.812160	-7.270974	-6.841525	-7.536844	-6.162817	0.000000	-10.000000	0.050000	-10.083333	50.833332	1023.000000	1023.000000	2046.000000
19.500000	-0.046780	-27.647146	-7.169745	-6.806000	-7.463629	-6.207771	0.000000	-10.000000	0.050000	-10.400001	47.500000	1023.000000	1023.000000	2046.000000
19.520000	-0.046368	-27.403574	-6.967709	-6.939041	-7.467744	-6.029079	0.000000	-10.000000	0.050000	-10.050000	44.000000	1023.000000	1023.000000	2046.000000
19.540001	-0.045760	-27.044342	-6.713687	-7.118085	-7.313756	-5.898814	0.000000	-10.000000	0.050000	-9.300000	40.666668	1023.000000	1023.000000	2046.000000
19.559999	-0.045488	-26.883255	-6.632467	-7.309561	-7.128435	-5.812792	0.000000	-10.000000	0.041667	-8.516666	37.500000	1023.000000	1023.000000	2046.000000
19.580000	-0.045791	-27.062542	-6.640615	-7.508734	-7.114538	-5.798656	0.000000	-10.000000	0.033333	-8.333334	34.500000	1023.000000	1023.000000	2046.000000
19.600000	-0.046003	-27.187586	-6.579963	-7.831334	-7.048214	-5.728076	0.000000	-10.000000	0.033333	-8.466667	31.666666	1023.000000	1023.000000	2046.000000
19.620001	-0.046312	-27.370514	-6.543396	-8.003424	-6.969310	-5.854385	0.000000	-10.000000	0.041667	-8.450000	28.833334	1023.000000	1023.000000	2046.000000
19.639999	-0.046799	-27.657967	-6.676595	-7.936048	-7.078562	-5.966763	0.000000	-10.000000	0.033333	-8.200000	26.166666	1023.000000	1023.000000	2046.000000
19.660000	-0.046926	-27.733141	-6.663894	-7.975385	-7.097827	-5.996035	0.000000	-10.000000	0.016667	-7.716667	23.333334	1023.000000	1023.000000	2046.000000
19.680000	-0.047028	-27.793276	-6.529955	-8.098920	-7.112456	-6.051944	0.000000	-10.000000	0.008333	-7.183333	20.833334	1023.000000	1023.000000	2046.000000
19.700001	-0.047277	-27.940989	-6.607522	-7.997950	-7.191311	-6.144207	0.000000	-10.000000	0.008333	-6.716667	18.333334	1023.000000	1023.000000	2046.000000
19.719999	-0.047341	-27.978472	-6.539216	-8.138667	-7.244596	-6.055994	0.000000	-10.000000	0.008333	-6.316667	16.000000	1023.000000	1023.000000	2046.000000
19.740000	-0.047122	-27.848961	-6.364056	-8.249804	-7.183068	-6.052033	0.000000	-10.000000	0.008333	-6.100000	13.666667	1023.000000	1023.000000	2046.000000
19.760000	-0.047123	-27.849874	-6.397848	-8.117354	-7.254304	-6.080369	0.000000	-10.000000	0.008333	-6.016667	11.500000	1023.000000	1023.000000	2046.000000
19.780001	-0.046839	-27.681957	-6.238260	-8.160402	-7.304019	-5.979275	0.000000	-10.000000	0.008333	-5.916667	9.500000	1023.000000	1023.000000	2046.000000
19.799999	-0.046434	-27.442400	-6.115070	-8.185269	-7.194333	-5.947728	0.000000	-10.000000	0.000000	-5.683333	7.500000	1023.000000	1023.000000	2046.000000
19.820000	-0.046137	-27.266747	-6.167933	-8.040835	-7.191366	-5.866611	0.000000	-10.000000	0.000000	-5.316667	5.833333	1023.000000	1023.000000	2046.000000
19.840000	-0.045783	-27.057915	-6.048067	-8.017353	-7.203262	-5.789234	0.000000	-10.000000	0.000000	-4.883334	4.166667	1023.000000	1023.000000	2046.000000
19.860001	-0.045249	-26.742128	-5.868645	-8.100105	-7.103260	-5.670118	0.000000	-10.000000	0.000000	-4.500000	2.666667	1023.000000	1023.000000	2046.000000
19.879999	-0.044941	-26.560196	-5.941516	-7.875258	-7.108859	-5.634563	0.000000	-10.000000	0.000000	-4.100000	1.166667	1023.000000	1023.000000	2046.000000
19.900000	-0.044550	-26.328775	-5.845383	-7.892883	-7.042562	-5.547949	0.000000	-10.000000	0.000000	-3.750000	0.166667	1023.000000	1023.000000	2046.000000
19.920000	-0.043956	-25.978029	-5.678994	-7.913177	-6.933394	-5.452465	0.000000	-10.000000	0.000000	-3.416667	-0.833333	1023.000000	1023.000000	2046.000000
19.940001	-0.043403	-25.651056	-5.695264	-7.696374	-6.886321	-5.373098	0.000000	-10.000000	0.000000	-3.100000	-1.833333	1023.000000	1023.000000	2046.000000
19.959999	-0.043091	-25.467026	-5.565186	-7.694490	-6.924018	-5.283331	0.000000	-10.000000	0.000000	-2.750000	-3.000000	1023.000000	1023.000000	2046.000000
19.980000	-0.042461	-25.094629	-5.374286	-7.711435	-6.810579	-5.198329	0.000000	-10.000000	0.000000	-2.216667	-3.666667	1023.000000	1023.000000	2046.000000
20.000000	-0.041939	-24.786242	-5.441347	-7.478466	-6.730892	-5.135536	0.000000	-10.000000	0.000000	-1.300000	-4.000000	1023.000000	1023.000000	2046.000000
20.020000	-0.041449	-24.496601	-5.333782	-7.427097	-6.692266	-5.043457	0.000000	-10.000000	-0.008333	-0.516667	-4.000000	1023.000000	1023.000000	2046.000000
20.040001	-0.040754	-24.085857	-5.117907	-7.454187	-6.590965	-4.922798	0.000000	-10.000000	-0.016667	0.716667	-4.000000	1023.000000	1023.000000	2046.000000
20.059999	-0.040116	-23.708338	-5.102215	-7.271777	-6.551165	-4.783180	0.000000	-10.000000	-0.033333	1.950000	-4.000000	1023.000000	1023.000000	2046.000000
20.080000	-0.039520	-23.356293	-4.978884	-7.139309	-6.508799	-4.729300	0.000000	-10.000000	-0.058333	3.883333	-4.000000	1023.000000	1023.000000	2046.000000
20.100000	-0.038696	-22.869347	-4.727928	-7.198133	-6.377814	-4.565472	0.000000	-10.000000	-0.083333	5.783333	-4.000000	1023.000000	1023.000000	2046.000000
20.120001	-0.037884	-22.389582	-4.706205	-6.975887	-6.262840	-4.444649	0.000000	-10.000000	-0.100000	7.750000	-4.000000	1023.000000	1023.000000	2046.000000
20.139999	-0.037068	-21.906998	-4.606031	-6.812088	-6.127066	-4.361814	0.000000	-10.000000	-0.108333	9.633333	-4.000000	1023.000000	1023.000000	2046.000000
20.160000	-0.036131	-21.353357	-4.321885	-6.876900	-6.026715	-4.127858	0.000000	-10.000000	-0.125000	11.400001	-4.000000	1023.000000	1023.000000	2046.000000
20.180000	-0.035134	-20.764231	-4.207302	-6.675969	-5.913655	-3.967305	0.000000	-10.000000	-0.158333	13.050000	-4.000000	1023.000000	1023.000000	2046.000000
20.200001	-0.034286	-20.263323	-4.124485	-6.481178	-5.760785	-3.896876	0.000000	-10.000000	-0.200000	14.616667	0.500000	1023.000000	1023.000000	2046.000000
20.219999	-0.033320	-19.692284	-3.902177	-6.533326	-5.553410	-3.703370	0.000000	-10.000000	-0.250000	16.583334	12.000000	1023.000000	1023.000000	2046.000000
20.240000	-0.032442	-19.173201	-3.786795	-6.375276	-5.468006	-3.543123	0.000000	-10.000000	-0.283333	18.083334	23.500000	1023.000000	1023.000000	2046.000000
20.260000	-0.031773	-18.777603	-3.745669	-6.160439	-5.348478	-3.523016	0.000000	-10.000000	-0.308333	19.400002	32.500000	1023.000000	1023.000000	2046.000000
20.280001	-0.030715	-18.152508	-3.463514	-6.301898	-5.134875	-3.252219	0.000000	-10.000000	-0.333333	20.216667	36.666668	1023.000000	1023.000000	2046.000000
20.299999	-0.029934	-17.690893	-3.278842	-6.149024	-5.145491	-3.117537	0.000000	-10.000000	-0.366667	21.383333	43.166668	1023.000000	1023.000000	2046.000000
20.320000	-0.029667	-17.533175	-3.266047	-5.953009	-5.104344	-3.209774	0.000000	-10.000000	-0.408333	22.550001	50.000000	1023.000000	1023.000000	2046.000000
20.340000	-0.029372	-17.358845	-2.952865	-6.091209	-5.056603	-3.258168	0.000000	-10.000000	-0.433333	23.700001	57.333332	1023.000000	1023.000000	2046.000000
20.360001	-0.029318	-17.327063	-2.882969	-5.945145	-5.029351	-3.469598	0.000000	-10.000000	-0.466667	24.616667	65.000000	1023.000000	1023.000000	2046.000000
20.379999	-0.029415	-17.384014	-2.918919	-5.926399	-4.872985	-3.665711	0.000000	-10.000000	-0.500000	25.716667	73.166664	1023.000000	1023.000000	2046.000000
20.400000	-0.028392	-16.779781	-2.584937	-5.921186	-4.791340	-3.482317	0.000000	-10.000000	-0.516667	26.683334	81.500000	1023.000000	1023.000000	2046.000000
20.420000	-0.027251	-16.105152	-2.589970	-5.466365	-4.696797	-3.352020	0.000000	-10.000000	-0.516667	27.516666	90.333336	1023.000000	1023.000000	2046.000000
20.440001	-0.025360	-14.987527	-2.678360	-4.769527	-4.451945	-3.087694	0.000000	-10.000000	-0.525000	27.950001	99.333336	1023.000000	1023.000000	2046.000000
20.459999	-0.023163	-13.689287	-2.507549	-4.264478	-4.277198	-2.640063	0.000000	-10.000000	-0.558333	28.383333	108.666664	1023.000000	1023.000000	2046.000000
20.480000	-0.021285	-12.579335	-2.325908	-3.707880	-4.204655	-2.340892	0.000000	-10.000000	-0.616667	29.133333	118.000000	1023.000000	1023.000000	2046.000000
20.500000	-0.020691	-12.228582	-2.473856	-3.285478	-4.035649	-2.433599	0.000000	-10.000000	-0.683333	30.666666	127.666664	1023.000000	1023.000000	2046.000000
20.520000	-0.021716	-12.833900	-2.694556	-3.487770	-4.074508	-2.577065	0.000000	-10.000000	-0.725000	31.633333	137.666672	1023.000000	1023.000000	2046.000000
20.540001	-0.023912	-14.132036	-3.018696	-3.795190	-4.388397	-2.929753	0.000000	-10.000000	-0.750000	32.583332	148.000000	1023.000000	1023.000000	2046.000000
20.559999	-0.026272	-15.526997	-3.655098	-4.025194	-4.457995	-3.388709	0.000000	-10.000000	-0.741667	32.650002	158.666672	1023.000000	1023.000000	2046.000000
20.580000	-0.028063	-16.585199	-3.946774	-4.497771	-4.555002	-3.585653	0.000000	-10.000000	-0.750000	32.783333	169.500000	1023.000000	1023.000000	2046.000000
20.600000	-0.029218	-17.267639	-4.053392	-4.720794	-4.770313	-3.723140	0.000000	-10.000000	-0.750000	32.500000	180.500000	1023.000000	1023.000000	2046.000000
20.620001	-0.029206	-17.261030	-4.298880	-4.486170	-4.588926	-3.887055	0.000000	-10.000000	-0.750000	32.533333	191.500000	1023.000000	1023.000000	2046.000000
20.639999	-0.028897	-17.078142	-4.371716	-4.475616	-4.353643	-3.877166	0.000000	-10.000000	-0.750000	32.549999	202.333328	1023.000000	1023.000000	2046.000000
20.660000	-0.028432	-16.803453	-4.189302	-4.425179	-4.398225	-3.790748	0.000000	-10.000000	-0.766667	32.966667	213.166672	1023.000000	1023.000000	2046.000000
20.680000	-0.027313	-16.141968	-4.236030	-3.995740	-4.203072	-3.707128	0.000000	-10.000000	-0.808333	33.233334	224.000000	1023.000000	1023.000000	2046.000000
20.700001	-0.026252	-15.514727	-4.143411	-3.859132	-3.942325	-3.569859	0.000000	-10.000000	-0.841667	34.000000	235.000000	1023.000000	1023.000000	2046.000000
20.719999	-0.025164	-14.871996	-3.790235	-3.725457	-4.012132	-3.344171	0.000000	-10.000000	-0.883333	34.816666	246.333328	1023.000000	1023.000000	2046.000000
20.740000	-0.023399	-13.828848	-3.862145	-3.252832	-3.496630	-3.217240	0.000000	-10.000000	-0.925000	35.799999	257.666656	1023.000000	1023.000000	2046.000000
20.760000	-0.021913	-12.950579	-3.627050	-3.132094	-3.234573	-2.956861	0.000000	-10.000000	-0.983333	36.816669	269.666656	1023.000000	1023.000000	2046.000000
20.780001	-0.020364	-12.035055	-3.227485	-2.977362	-3.194914	-2.635294	0.000000	-10.000000	-1.025000	37.800003	281.666656	1023.000000	1023.000000	2046.000000
20.799999	-0.018313	-10.823010	-3.303828	-2.612939	-2.578578	-2.327665	0.000000	-10.000000	-1.033333	38.316669	294.333344	1023.000000	1023.000000	2046.000000
20.820000	-0.016700	-9.869813	-2.939310	-2.690926	-2.279756	-1.959820	0.000000	-10.000000	-1.041667	38.650002	307.000000	1023.000000	1023.000000	2046.000000
20.840000	-0.014807	-8.751148	-2.556313	-2.597744	-1.990790	-1.606301	0.000000	-10.000000	-1.050000	38.700001	319.833344	1023.000000	1023.000000	2046.000000
20.860001	-0.012668	-7.486846	-2.449186	-2.408073	-1.318085	-1.311501	0.000000	-10.000000	-1.058333	39.083336	332.666656	1023.000000	1023.000000	2046.000000
20.879999	-0.010907	-6.445984	-1.973811	-2.585397	-1.026038	-0.860739	0.000000	-10.000000	-1.050000	39.283333	345.500000	1023.000000	1023.000000	2046.000000
20.900000	-0.008771	-5.183363	-1.703291	-2.460964	-0.585708	-0.433401	0.000000	-10.000000	-1.033333	39.200001	358.666656	1023.000000	1023.000000	2046.000000
20.920000	-0.006896	-4.075292	-1.646641	-2.245126	0.031225	-0.214749	0.000000	-10.000000	-1.025000	38.783333	371.833344	1023.000000	1023.000000	2046.000000
20.940001	-0.006024	-3.560379	-1.214267	-2.313096	-0.026509	-0.006507	0.000000	-10.000000	-1.025000	38.433334	385.000000	1023.000000	1023.000000	2046.000000
20.959999	-0.004756	-2.810624	-1.204411	-2.045561	0.299820	0.139527	0.000000	-10.000000	-1.016667	38.433334	397.833344	1023.000000	1023.000000	2046.000000
20.980000	-0.003557	-2.101971	-1.236238	-1.807292	0.724143	0.217416	0.000000	-10.000000	-1.016667	38.366669	410.666656	1023.000000	1023.000000	2046.000000
21.000000	-0.002800	-1.654743	-0.812336	-1.822798	0.583861	0.396530	0.000000	-10.000000	-1.008333	38.450001	423.333344	1023.000000	1023.000000	2046.000000
21.020000	-0.001327	-0.784415	-0.719974	-1.498390	0.896057	0.537892	0.000000	-10.000000	-1.008333	38.266666	436.166656	1023.000000	1023.000000	2046.000000
21.040001	0.000377	0.223099	-0.614818	-1.220839	1.355944	0.702813	0.000000	-10.000000	-1.000000	38.166668	449.000000	1023.000000	1023.000000	2046.000000
21.059999	0.001744	1.030763	-0.068615	-1.226300	1.306805	1.018874	0.000000	-10.000000	-0.991667	37.816666	461.833344	1023.000000	1023.000000	2046.000000
21.080000	0.003774	2.230669	0.140941	-0.891072	1.678712	1.302088	0.000000	-10.000000	-0.983333	37.700001	474.500000	1023.000000	1023.000000	2046.000000
21.100000	0.005868	3.468147	0.281196	-0.556922	2.176803	1.567070	0.000000	-10.000000	-0.966667	37.750000	487.000000	1023.000000	1023.000000	2046.000000
21.120001	0.007449	4.402564	0.794882	-0.445772	2.160022	1.893431	0.000000	-10.000000	-0.958333	37.533333	499.500000	1023.000000	1023.000000	2046.000000
21.139999	0.009671	5.715392	0.823278	-0.067526	2.685107	2.274532	0.000000	-10.000000	-0.933333	37.133335	512.166687	1023.000000	1023.000000	2046.000000
21.160000	0.011555	6.829257	1.085065	0.190849	3.027328	2.526015	0.000000	-10.000000	-0.916667	36.633335	524.666687	1023.000000	1023.000000	2046.000000
21.180000	0.013358	7.894362	1.579119	0.353593	3.083210	2.878440	0.000000	-10.000000	-0.900000	36.433334	537.000000	1023.000000	1023.000000	2046.000000
21.200001	0.015847	9.365382	1.567836	0.772480	3.773978	3.251088	0.000000	-10.000000	-0.891667	35.816669	549.000000	1023.000000	1023.000000	2046.000000
21.219999	0.017552	10.373433	1.999945	0.968495	3.910907	3.494086	0.000000	-10.000000	-0.875000	35.466667	561.000000	1023.000000	1023.000000	2046.000000
21.240000	0.019598	11.582541	2.386749	1.211837	4.139587	3.844368	0.000000	-10.000000	-0.858333	35.066669	573.000000	1023.000000	1023.000000	2046.000000
21.260000	0.021800	12.883789	2.395186	1.619751	4.764908	4.103943	0.000000	-10.000000	-0.833333	34.966667	584.833313	1023.000000	1023.000000	2046.000000
21.280001	0.023202	13.712152	2.948385	1.671866	4.679322	4.412578	0.000000	-10.000000	-0.800000	34.500000	596.500000	1023.000000	1023.000000	2046.000000
21.299999	0.025144	14.860225	2.966703	1.939528	5.201247	4.752747	0.000000	-10.000000	-0.766667	34.066669	608.000000	1023.000000	1023.000000	2046.000000
21.320000	0.026726	15.794785	3.079066	2.227777	5.546289	4.941653	0.000000	-10.000000	-0.741667	33.666668	619.500000	1023.000000	1023.000000	2046.000000
21.340000	0.027862	16.466484	3.532676	2.264000	5.459614	5.210194	0.000000	-10.000000	-0.725000	33.200001	630.833313	1023.000000	1023.000000	2046.000000
21.360001	0.029768	17.592875	3.515623	2.609700	6.015142	5.452409	0.000000	-10.000000	-0.700000	32.466667	642.000000	1023.000000	1023.000000	2046.000000
21.379999	0.030852	18.233692	3.671214	2.791323	6.157908	5.613248	0.000000	-10.000000	-0.675000	31.766668	652.833313	1023.000000	1023.000000	2046.000000
21.400000	0.032078	18.958246	4.088000	2.879955	6.176004	5.814288	0.000000	-10.000000	-0.650000	31.016666	663.666687	1023.000000	1023.000000	2046.000000
21.420000	0.033932	20.053886	4.014684	3.153255	6.782107	6.103841	0.000000	-10.000000	-0.641667	30.400002	674.166687	1023.000000	1023.000000	2046.000000
21.440001	0.035021	20.697350	4.438134	3.289131	6.758749	6.211336	0.000000	-10.000000	-0.633333	29.950001	684.500000	1023.000000	1023.000000	2046.000000
21.459999	0.036651	21.660627	4.767323	3.377199	6.962698	6.553406	0.000000	-10.000000	-0.625000	29.600000	694.500000	1023.000000	1023.000000	2046.000000
21.480000	0.038044	22.484148	4.707930	3.701948	7.391245	6.683026	0.000000	-10.000000	-0.608333	29.350000	704.500000	1023.000000	1023.000000	2046.000000
21.500000	0.037951	22.429062	5.052570	3.707470	7.139629	6.529393	0.000000	-10.000000	-0.583333	29.083334	714.333313	1023.000000	1023.000000	2046.000000
21.520000	0.038619	22.823612	5.291526	3.718068	7.299120	6.514898	0.000000	-10.000000	-0.550000	28.483334	724.000000	1023.000000	1023.000000	2046.000000
21.540001	0.039606	23.406929	5.146595	3.901821	7.736430	6.622082	0.000000	-10.000000	-0.491667	27.633333	733.500000	1023.000000	1023.000000	2046.000000
21.559999	0.040140	23.722513	5.375533	4.154060	7.535149	6.657772	0.000000	-10.000000	-0.450000	26.233334	742.833313	1023.000000	1023.000000	2046.000000
21.580000	0.040643	24.019741	5.145111	4.405529	7.625257	6.843844	0.000000	-10.000000	-0.408333	25.050001	752.000000	1023.000000	1023.000000	2046.000000
21.600000	0.040363	23.854654	4.675125	4.750817	7.590134	6.838579	0.000000	-10.000000	-0.366667	23.633333	760.666687	1023.000000	1023.000000	2046.000000
21.620001	0.039594	23.400023	4.764055	5.018878	7.059714	6.557374	0.000000	-10.000000	-0.333333	22.633333	768.833313	1023.000000	1023.000000	2046.000000
21.639999	0.039962	23.617550	4.803657	5.224286	7.115639	6.473969	0.000000	-10.000000	-0.300000	21.616667	776.500000	1023.000000	1023.000000	2046.000000
21.660000	0.039176	23.152830	4.637568	5.452897	7.006652	6.055715	0.000000	-10.000000	-0.275000	20.566668	783.833313	1023.000000	1023.000000	2046.000000
21.680000	0.037636	22.242605	4.651452	5.170290	6.616029	5.804834	0.000000	-10.000000	-0.200000	18.833334	790.833313	1023.000000	1023.000000	2046.000000
21.700001	0.035733	21.117979	3.985474	4.853097	6.705844	5.573564	0.000000	-10.000000	-0.108333	15.816667	797.333313	1023.000000	1023.000000	2046.000000
21.719999	0.032781	19.373734	3.605450	4.596536	6.191914	4.979834	0.000000	-10.000000	-0.033333	11.350000	803.166687	1023.000000	1023.000000	2046.000000
21.740000	0.030682	18.133232	3.360573	4.138090	5.903457	4.731112	0.000000	-10.000000	0.000000	5.666667	807.833313	1023.000000	1023.000000	2046.000000
21.760000	0.029085	17.189314	2.789994	3.960465	5.949392	4.489463	0.000000	-10.000000	0.016667	0.416667	810.666687	1023.000000	1023.000000	2046.000000
21.780001	0.027417	16.203690	2.772156	3.752363	5.525909	4.153260	0.000000	-10.000000	0.033333	-3.833333	811.833313	1023.000000	1023.000000	2046.000000
21.799999	0.026600	15.720471	2.479560	3.499049	5.634171	4.107691	0.000000	-10.000000	0.058333	-7.150000	812.000000	1023.000000	1023.000000	2046.000000
21.820000	0.025407	15.015262	2.324658	3.545748	5.372559	3.772296	0.000000	-10.000000	0.075000	-9.683333	812.000000	1023.000000	1023.000000	2046.000000
21.840000	0.024697	14.596137	2.313421	3.301813	5.223367	3.757536	0.000000	-10.000000	0.091667	-11.550000	812.000000	1023.000000	1023.000000	2046.000000
21.860001	0.024191	14.297153	1.972600	3.230023	5.344171	3.750359	0.000000	-10.000000	0.100000	-12.416667	812.000000	1023.000000	1023.000000	2046.000000
21.879999	0.023309	13.775371	2.075812	3.234993	4.977279	3.487287	0.000000	-10.000000	0.100000	-13.266667	808.500000	1023.000000	1023.000000	2046.000000
21.900000	0.023211	13.717546	2.063853	3.011940	5.027513	3.614241	0.000000	-10.000000	0.133333	-14.000000	800.333313	1023.000000	1023.000000	2046.000000
21.920000	0.022812	13.481988	1.834504	3.038002	5.091249	3.518233	0.000000	-10.000000	0.166667	-14.833334	790.500000	1023.000000	1023.000000	2046.000000
21.940001	0.022411	13.244869	1.946765	2.763591	4.935593	3.598920	0.000000	-10.000000	0.200000	-15.766667	782.333313	1023.000000	1023.000000	2046.000000
21.959999	0.022215	13.129157	1.665743	2.550821	5.185337	3.727256	0.000000	-10.000000	0.208333	-16.800001	777.000000	1023.000000	1023.000000	2046.000000
21.980000	0.021464	12.685163	1.670015	2.402206	4.999993	3.612949	0.000000	-10.000000	0.225000	-17.750000	771.333313	1023.000000	1023.000000	2046.000000
22.000000	0.021276	12.573962	1.686134	1.934870	5.128679	3.824280	0.000000	-10.000000	0.241667	-18.633333	763.333313	1023.000000	1023.000000	2046.000000
22.020000	0.021116	12.479537	1.535628	1.642206	5.327841	3.973861	0.000000	-10.000000	0.250000	-19.150000	757.166687	1023.000000	1023.000000	2046.000000
22.040001	0.020582	12.164062	1.610579	1.404093	5.213374	3.936017	0.000000	-10.000000	0.283333	-19.666666	750.833313	1023.000000	1023.000000	2046.000000
22.059999	0.020509	12.120939	1.522708	1.065210	5.383555	4.149467	0.000000	-10.000000	0.316667	-19.950001	746.500000	1023.000000	1023.000000	2046.000000
22.080000	0.019845	11.728338	1.310826	1.162643	5.366107	3.888762	0.000000	-10.000000	0.350000	-20.383333	739.833313	1023.000000	1023.000000	2046.000000
22.100000	0.019252	11.377810	1.344006	1.028169	5.213620	3.792016	0.000000	-10.000000	0.350000	-20.766666	733.000000	1023.000000	1023.000000	2046.000000
22.120001	0.018855	11.143069	1.181791	0.930478	5.260375	3.770424	0.000000	-10.000000	0.366667	-21.316668	726.000000	1023.000000	1023.000000	2046.000000
22.139999	0.018049	10.666998	1.222553	0.945267	5.010581	3.488597	0.000000	-10.000000	0.383333	-21.850000	719.000000	1023.000000	1023.000000	2046.000000
22.160000	0.017518	10.352935	1.298047	0.622890	4.913435	3.518563	0.000000	-10.000000	0.400000	-22.583334	711.666687	1023.000000	1023.000000	2046.000000
22.180000	0.016876	9.973662	1.111050	0.643469	4.888171	3.330973	0.000000	-10.000000	0.408333	-23.183334	704.000000	1023.000000	1023.000000	2046.000000
22.200001	0.016208	9.578888	1.163401	0.550619	4.663342	3.201525	0.000000	-10.000000	0.441667	-23.983334	696.000000	1023.000000	1023.000000	2046.000000
22.219999	0.015778	9.324560	1.075705	0.410539	4.573700	3.264615	0.000000	-10.000000	0.483333	-24.700001	688.000000	1023.000000	1023.000000	2046.000000
22.240000	0.015520	9.172523	1.013147	0.546844	4.474104	3.138429	0.000000	-10.000000	0.525000	-25.300001	680.000000	1023.000000	1023.000000	2046.000000
22.260000	0.015271	9.025414	1.079549	0.396624	4.307313	3.241928	0.000000	-10.000000	0.541667	-25.950001	671.666687	1023.000000	1023.000000	2046.000000
22.280001	0.015188	8.976109	0.967501	0.491046	4.303704	3.213858	0.000000	-10.000000	0.550000	-26.383333	663.000000	1023.000000	1023.000000	2046.000000
22.299999	0.014858	8.781031	1.043810	0.417147	4.109630	3.210444	0.000000	-10.000000	0.550000	-26.766666	654.000000	1023.000000	1023.000000	2046.000000
22.320000	0.014684	8.678162	0.964753	0.363368	4.083021	3.267019	0.000000	-10.000000	0.550000	-26.933334	645.166687	1023.000000	1023.000000	2046.000000
22.340000	0.014370	8.492780	0.929624	0.427926	3.969614	3.165616	0.000000	-10.000000	0.583333	-27.183334	636.333313	1023.000000	1023.000000	2046.000000
22.360001	0.014030	8.291765	0.948853	0.266048	3.809007	3.267857	0.000000	-10.000000	0.600000	-27.533335	627.333313	1023.000000	1023.000000	2046.000000
22.379999	0.013810	8.161469	0.844589	0.352863	3.787299	3.176718	0.000000	-10.000000	0.633333	-27.700001	618.000000	1023.000000	1023.000000	2046.000000
22.400000	0.013394	7.916094	0.899188	0.260727	3.617952	3.138227	0.000000	-10.000000	0.616667	-27.950001	608.666687	1023.000000	1023.000000	2046.000000
22.420000	0.012989	7.676290	0.797911	0.162605	3.579610	3.136164	0.000000	-10.000000	0.633333	-28.183334	599.333313	1023.000000	1023.000000	2046.000000
22.440001	0.012527	7.403165	0.763844	0.208528	3.444393	2.986401	0.000000	-10.000000	0.616667	-28.283335	590.000000	1023.000000	1023.000000	2046.000000
22.459999	0.011967	7.072660	0.738702	0.014547	3.270958	3.048454	0.000000	-10.000000	0.616667	-28.366667	580.666687	1023.000000	1023.000000	2046.000000
22.480000	0.011710	6.920430	0.609853	0.109511	3.277566	2.923501	0.000000	-10.000000	0.600000	-28.283335	571.166687	1023.000000	1023.000000	2046.000000
22.500000	0.011022	6.513760	0.643828	-0.079895	3.054703	2.895124	0.000000	-10.000000	0.608333	-28.583334	561.833313	1023.000000	1023.000000	2046.000000
22.520000	0.010746	6.350845	0.539563	-0.125987	3.031750	2.905519	0.000000	-10.000000	0.616667	-28.500000	552.166687	1023.000000	1023.000000	2046.000000
22.540001	0.010148	5.997739	0.460350	-0.142505	2.952396	2.727498	0.000000	-10.000000	0.625000	-28.666668	542.666687	1023.000000	1023.000000	2046.000000
22.559999	0.009552	5.645511	0.572823	-0.370454	2.696135	2.747007	0.000000	-10.000000	0.625000	-28.550001	533.000000	1023.000000	1023.000000	2046.000000
22.580000	0.009737	5.754698	0.640628	-0.381341	2.811520	2.683891	0.000000	-10.000000	0.633333	-28.716667	523.500000	1023.000000	1023.000000	2046.000000
22.600000	0.010026	5.925421	0.988376	-0.415107	2.679749	2.672402	0.000000	-10.000000	0.633333	-28.550001	514.000000	1023.000000	1023.000000	2046.000000
22.620001	0.010576	6.250222	1.217733	-0.421073	2.622742	2.830820	0.000000	-10.000000	0.641667	-28.550001	504.500000	1023.000000	1023.000000	2046.000000
22.639999	0.010993	6.496939	1.240347	-0.213683	2.716630	2.753644	0.000000	-10.000000	0.641667	-28.366667	495.000000	1023.000000	1023.000000	2046.000000
22.660000	0.010170	6.010364	1.343057	-0.311942	2.386878	2.592370	0.000000	-10.000000	0.633333	-28.466667	485.500000	1023.000000	1023.000000	2046.000000
22.680000	0.009675	5.718073	1.287230	-0.440154	2.303568	2.567430	0.000000	-10.000000	0.625000	-28.333334	476.000000	1023.000000	1023.000000	2046.000000
22.700001	0.008487	5.015841	0.926494	-0.391315	2.245378	2.235284	0.000000	-10.000000	0.625000	-28.450001	466.500000	1023.000000	1023.000000	2046.000000
22.719999	0.007542	4.457571	0.654979	-0.409725	1.870094	2.342223	0.000000	-10.000000	0.633333	-28.500000	457.000000	1023.000000	1023.000000	2046.000000
22.740000	0.007343	4.339705	0.289436	-0.070229	1.748884	2.371615	0.000000	-10.000000	0.641667	-28.683334	447.333344	1023.000000	1023.000000	2046.000000
22.760000	0.006361	3.759295	0.183819	0.032229	1.245132	2.298115	0.000000	-10.000000	0.625000	-28.533333	437.833344	1023.000000	1023.000000	2046.000000
22.780001	0.005504	3.252711	-0.036884	0.158155	1.051232	2.080208	0.000000	-10.000000	0.608333	-28.049999	428.333344	1023.000000	1023.000000	2046.000000
22.799999	0.003302	1.951281	-0.244313	0.083636	0.543695	1.568263	0.000000	-10.000000	0.566667	-27.466667	419.166656	1023.000000	1023.000000	2046.000000
22.820000	0.001096	0.647446	-0.488623	-0.287116	0.229124	1.194061	0.000000	-10.000000	0.533333	-26.966667	409.833344	1023.000000	1023.000000	2046.000000
22.840000	-0.002050	-1.211417	-0.960958	-0.692199	-0.029255	0.470995	0.000000	-10.000000	0.516667	-26.650000	400.833344	1023.000000	1023.000000	2046.000000
22.860001	-0.005911	-3.493667	-1.473436	-1.407062	-0.580798	-0.032371	0.000000	-10.000000	0.525000	-26.433334	391.833344	1023.000000	1023.000000	2046.000000
22.879999	-0.009084	-5.368432	-2.119986	-1.816617	-0.829787	-0.602042	0.000000	-10.000000	0.541667	-26.616667	383.000000	1023.000000	1023.000000	2046.000000
22.900000	-0.012287	-7.261595	-2.568370	-2.121304	-1.365696	-1.206224	0.000000	-10.000000	0.550000	-27.000000	374.000000	1023.000000	1023.000000	2046.000000
22.920000	-0.014612	-8.635701	-2.874820	-2.563563	-1.787546	-1.409772	0.000000	-10.000000	0.566667	-27.466667	365.000000	1023.000000	1023.000000	2046.000000
22.940001	-0.016698	-9.868507	-3.303696	-2.622402	-1.991370	-1.951038	0.000000	-10.000000	0.583333	-27.833334	355.833344	1023.000000	1023.000000	2046.000000
22.959999	-0.018589	-10.986180	-3.589167	-2.834620	-2.416168	-2.146226	0.000000	-10.000000	0.600000	-28.033335	346.666656	1023.000000	1023.000000	2046.000000
22.980000	-0.019573	-11.567898	-3.852733	-2.909429	-2.467701	-2.338034	0.000000	-10.000000	0.600000	-27.916668	337.333344	1023.000000	1023.000000	2046.000000
23.000000	-0.021168	-12.510179	-4.068740	-2.928913	-2.862597	-2.649928	0.000000	-10.000000	0.575000	-27.266666	328.166656	1023.000000	1023.000000	2046.000000
23.020000	-0.021678	-12.811820	-4.101350	-3.152604	-3.001945	-2.555920	0.000000	-10.000000	0.541667	-26.583334	319.000000	1023.000000	1023.000000	2046.000000
23.040001	-0.022893	-13.530059	-4.380058	-3.076290	-3.136326	-2.937384	0.000000	-10.000000	0.508333	-25.983334	310.166656	1023.000000	1023.000000	2046.000000
23.059999	-0.023543	-13.913670	-4.419528	-3.384268	-3.312487	-2.797385	0.000000	-10.000000	0.500000	-25.633333	301.500000	1023.000000	1023.000000	2046.000000
23.080000	-0.024420	-14.431940	-4.610909	-3.627827	-3.278506	-2.914699	0.000000	-10.000000	0.491667	-25.300001	292.833344	1023.000000	1023.000000	2046.000000
23.100000	-0.025116	-14.843805	-4.641916	-4.035101	-3.441834	-2.724954	0.000000	-10.000000	0.483333	-25.083334	284.333344	1023.000000	1023.000000	2046.000000
23.120001	-0.025132	-14.853222	-4.598288	-4.173670	-3.249554	-2.831709	0.000000	-10.000000	0.475000	-24.966667	276.000000	1023.000000	1023.000000	2046.000000
23.139999	-0.025590	-15.123777	-4.505250	-4.301492	-3.383683	-2.933353	0.000000	-10.000000	0.466667	-24.616667	267.666656	1023.000000	1023.000000	2046.000000
23.160000	-0.025202	-14.894100	-4.291180	-4.613502	-3.324172	-2.665247	0.000000	-10.000000	0.433333	-23.933334	259.333344	1023.000000	1023.000000	2046.000000
23.180000	-0.025481	-15.059008	-4.296832	-4.697690	-3.282773	-2.781712	0.000000	-10.000000	0.408333	-23.216667	251.333328	1023.000000	1023.000000	2046.000000
23.200001	-0.025842	-15.272389	-4.261385	-5.010341	-3.356090	-2.644573	0.000000	-10.000000	0.391667	-22.800001	243.666672	1023.000000	1023.000000	2046.000000
23.219999	-0.026194	-15.480723	-4.281910	-5.320634	-3.221187	-2.656992	0.000000	-10.000000	0.391667	-22.750000	236.166672	1023.000000	1023.000000	2046.000000
23.240000	-0.027396	-16.191050	-4.420048	-5.472998	-3.390452	-2.907552	0.000000	-10.000000	0.375000	-22.516666	228.500000	1023.000000	1023.000000	2046.000000
23.260000	-0.027910	-16.495081	-4.437543	-5.709857	-3.536789	-2.810892	0.000000	-10.000000	0.358333	-22.250000	221.000000	1023.000000	1023.000000	2046.000000
23.280001	-0.028520	-16.855196	-4.506031	-5.769034	-3.551083	-3.029048	0.000000	-10.000000	0.350000	-21.766666	213.500000	1023.000000	1023.000000	2046.000000
23.299999	-0.029432	-17.394068	-4.578348	-5.766675	-3.829354	-3.219692	0.000000	-10.000000	0.341667	-21.266666	206.166672	1023.000000	1023.000000	2046.000000
23.320000	-0.029596	-17.491426	-4.482578	-5.948953	-3.896898	-3.162997	0.000000	-10.000000	0.333333	-20.633333	199.166672	1023.000000	1023.000000	2046.000000
23.340000	-0.030368	-17.947762	-4.597480	-5.947888	-3.961638	-3.440756	0.000000	-10.000000	0.325000	-20.166666	192.333328	1023.000000	1023.000000	2046.000000
23.360001	-0.030714	-18.152252	-4.569029	-6.068560	-4.146734	-3.367929	0.000000	-10.000000	0.316667	-19.816668	185.666672	1023.000000	1023.000000	2046.000000
23.379999	-0.030871	-18.244873	-4.540758	-6.168061	-4.129917	-3.406136	0.000000	-10.000000	0.291667	-19.516666	179.000000	1023.000000	1023.000000	2046.000000
23.400000	-0.031441	-18.581884	-4.641628	-6.071915	-4.367759	-3.500582	0.000000	-10.000000	0.266667	-19.150002	172.500000	1023.000000	1023.000000	2046.000000
23.420000	-0.031297	-18.496326	-4.514875	-6.231108	-4.426249	-3.324095	0.000000	-10.000000	0.241667	-18.800001	166.000000	1023.000000	1023.000000	2046.000000
23.440001	-0.031478	-18.603279	-4.549963	-6.090559	-4.492800	-3.469956	0.000000	-10.000000	0.241667	-18.400000	159.666672	1023.000000	1023.000000	2046.000000
23.459999	-0.031489	-18.610188	-4.516331	-6.125196	-4.644070	-3.324591	0.000000	-10.000000	0.233333	-17.933332	153.500000	1023.000000	1023.000000	2046.000000
23.480000	-0.031313	-18.505749	-4.442745	-6.188338	-4.588998	-3.285667	0.000000	-10.000000	0.233333	-17.433332	147.500000	1023.000000	1023.000000	2046.000000
23.500000	-0.031503	-18.618496	-4.517051	-6.030999	-4.704214	-3.366233	0.000000	-10.000000	0.216667	-16.966667	141.666672	1023.000000	1023.000000	2046.000000
23.520000	-0.031261	-18.475084	-4.369709	-6.173028	-4.745076	-3.187271	0.000000	-10.000000	0.208333	-16.549999	136.000000	1023.000000	1023.000000	2046.000000
23.540001	-0.031385	-18.548512	-4.380835	-6.034346	-4.809862	-3.323469	0.000000	-10.000000	0.183333	-16.166666	130.500000	1023.000000	1023.000000	2046.000000
23.559999	-0.031226	-18.454340	-4.360802	-6.070313	-4.847335	-3.175890	0.000000	-10.000000	0.175000	-15.883333	125.000000	1023.000000	1023.000000	2046.000000
23.580000	-0.031035	-18.341793	-4.259384	-6.092855	-4.774397	-3.215157	0.000000	-10.000000	0.158333	-15.466667	119.666664	1023.000000	1023.000000	2046.000000
23.600000	-0.031215	-18.448318	-4.358624	-5.975626	-4.834879	-3.279190	0.000000	-10.000000	0.158333	-15.150001	114.500000	1023.000000	1023.000000	2046.000000
23.620001	-0.031035	-18.341511	-4.229009	-6.076792	-4.911849	-3.123859	0.000000	-10.000000	0.150000	-14.816668	109.500000	1023.000000	1023.000000	2046.000000
23.639999	-0.030890	-18.256069	-4.184567	-6.073129	-4.823388	-3.174984	0.000000	-10.000000	0.150000	-14.616667	104.500000	1023.000000	1023.000000	2046.000000
23.660000	-0.030987	-18.313524	-4.243048	-5.969072	-4.944304	-3.157099	0.000000	-10.000000	0.158333	-14.300000	99.666664	1023.000000	1023.000000	2046.000000
23.680000	-0.030809	-18.208200	-4.116800	-6.058203	-4.927733	-3.105465	0.000000	-10.000000	0.158333	-13.950000	94.833336	1023.000000	1023.000000	2046.000000
23.700001	-0.030747	-18.171635	-4.098661	-5.969751	-4.919858	-3.183364	0.000000	-10.000000	0.158333	-13.683333	90.333336	1023.000000	1023.000000	2046.000000
23.719999	-0.030707	-18.147545	-4.089788	-5.928683	-5.024189	-3.104886	0.000000	-10.000000	0.133333	-13.366667	85.666664	1023.000000	1023.000000	2046.000000
23.740000	-0.030452	-17.997286	-3.956757	-6.065404	-4.956897	-3.018227	0.000000	-10.000000	0.116667	-13.083333	81.333336	1023.000000	1023.000000	2046.000000
23.760000	-0.030526	-18.040821	-4.019053	-5.927972	-4.978868	-3.114928	0.000000	-10.000000	0.100000	-12.600000	77.000000	1023.000000	1023.000000	2046.000000
23.780001	-0.030574	-18.069176	-3.973248	-5.967349	-5.104227	-3.024353	0.000000	-10.000000	0.091667	-12.250000	73.000000	1023.000000	1023.000000	2046.000000
23.799999	-0.030231	-17.866587	-3.780557	-6.097371	-4.981933	-3.006727	0.000000	-10.000000	0.083333	-11.733334	69.000000	1023.000000	1023.000000	2046.000000
23.820000	-0.029976	-17.715672	-3.696836	-5.972232	-5.014850	-3.031755	0.000000	-10.000000	0.066667	-11.300000	65.000000	1023.000000	1023.000000	2046.000000
23.840000	-0.029628	-17.510109	-3.490308	-6.003729	-5.116728	-2.899345	0.000000	-10.000000	0.058333	-10.583333	61.000000	1023.000000	1023.000000	2046.000000
23.860001	-0.029489	-17.427860	-3.344989	-6.043562	-5.048587	-2.990722	0.000000	-10.000000	0.050000	-10.133333	57.333332	1023.000000	1023.000000	2046.000000
23.879999	-0.030123	-17.802675	-3.415529	-5.971512	-5.243804	-3.171829	0.000000	-10.000000	0.050000	-9.616667	53.833332	1023.000000	1023.000000	2046.000000
23.900000	-0.030990	-18.314802	-3.379925	-6.158694	-5.348858	-3.427327	0.000000	-10.000000	0.041667	-9.283334	50.666668	1023.000000	1023.000000	2046.000000
23.920000	-0.031508	-18.621307	-3.334216	-6.263930	-5.415391	-3.607769	0.000000	-10.000000	0.041667	-8.766666	47.500000	1023.000000	1023.000000	2046.000000
23.940001	-0.032285	-19.080709	-3.626150	-6.119709	-5.551358	-3.783493	0.000000	-10.000000	0.033333	-8.433333	44.666668	1023.000000	1023.000000	2046.000000
23.959999	-0.032235	-19.050611	-3.750293	-6.039424	-5.600010	-3.660884	0.000000	-10.000000	0.033333	-8.183333	41.833332	1023.000000	1023.000000	2046.000000
23.980000	-0.031569	-18.657146	-3.998176	-5.562225	-5.617320	-3.479424	0.000000	-10.000000	0.025000	-7.866667	39.166668	1023.000000	1023.000000	2046.000000
24.000000	-0.031277	-18.484558	-4.101520	-5.161700	-5.788069	-3.433269	0.000000	-10.000000	0.016667	-7.366667	36.500000	1023.000000	1023.000000	2046.000000
24.020000	-0.031295	-18.495426	-4.065997	-5.116968	-5.850141	-3.462321	0.000000	-10.000000	0.000000	-6.150000	34.000000	1023.000000	1023.000000	2046.000000
24.040001	-0.032256	-19.063335	-4.327459	-4.926322	-6.111916	-3.697639	0.000000	-10.000000	-0.008333	-4.916667	32.000000	1023.000000	1023.000000	2046.000000
24.059999	-0.033978	-20.080891	-4.484201	-5.122840	-6.364784	-4.109066	0.000000	-10.000000	-0.016667	-3.616667	30.333334	1023.000000	1023.000000	2046.000000
24.080000	-0.036514	-21.579521	-4.959065	-5.553342	-6.550281	-4.516831	0.000000	-10.000000	-0.016667	-2.533333	29.166666	1023.000000	1023.000000	2046.000000
24.100000	-0.039817	-23.531967	-5.593293	-5.907556	-6.959490	-5.071629	0.000000	-10.000000	-0.016667	-1.916667	28.333334	1023.000000	1023.000000	2046.000000
24.120001	-0.042523	-25.131132	-6.032220	-6.422655	-7.210302	-5.465955	0.000000	-10.000000	-0.008333	-2.016667	28.000000	1023.000000	1023.000000	2046.000000
24.139999	-0.044854	-26.508780	-6.501073	-6.536218	-7.644882	-5.826607	0.000000	-10.000000	0.000000	-3.250000	27.500000	1023.000000	1023.000000	2046.000000
24.160000	-0.046440	-27.446331	-6.766543	-6.823419	-7.769349	-6.087021	0.000000	-10.000000	0.016667	-4.800000	26.666666	1023.000000	1023.000000	2046.000000
24.180000	-0.047688	-28.183714	-7.049489	-6.944997	-7.943499	-6.245730	0.000000	-10.000000	0.025000	-6.083333	24.833334	1023.000000	1023.000000	2046.000000
24.200001	-0.048711	-28.788366	-7.323363	-6.855486	-8.125237	-6.484281	0.000000	-10.000000	0.033333	-6.750000	22.833334	1023.000000	1023.000000	2046.000000
24.219999	-0.049316	-29.145512	-7.375251	-6.985329	-8.199567	-6.585364	0.000000	-10.000000	0.016667	-6.650000	20.500000	1023.000000	1023.000000	2046.000000
24.240000	-0.049854	-29.463808	-7.562708	-6.819533	-8.391238	-6.690329	0.000000	-10.000000	0.008333	-6.016667	18.500000	1023.000000	1023.000000	2046.000000
24.260000	-0.050088	-29.602013	-7.558760	-6.855742	-8.438256	-6.749254	0.000000	-10.000000	0.000000	-5.000000	16.500000	1023.000000	1023.000000	2046.000000
24.280001	-0.050089	-29.602726	-7.545104	-6.875591	-8.503325	-6.678706	0.000000	-10.000000	0.000000	-3.900000	14.833333	1023.000000	1023.000000	2046.000000
24.299999	-0.050248	-29.696445	-7.670630	-6.823822	-8.485010	-6.716982	0.000000	-10.000000	-0.008333	-2.766667	13.333333	1023.000000	1023.000000	2046.000000
24.320000	-0.050248	-29.696541	-7.621718	-7.120611	-8.409182	-6.545030	0.000000	-10.000000	-0.016667	-1.500000	12.500000	1023.000000	1023.000000	2046.000000
24.340000	-0.049926	-29.506109	-7.610463	-7.179509	-8.373797	-6.342340	0.000000	-10.000000	-0.033333	-0.250000	12.000000	1023.000000	1023.000000	2046.000000
24.360001	-0.049191	-29.071981	-7.333188	-7.409734	-8.135103	-6.193956	0.000000	-10.000000	-0.041667	1.400000	12.000000	1023.000000	1023.000000	2046.000000
24.379999	-0.048313	-28.552732	-7.059179	-7.375541	-8.065640	-6.052371	0.000000	-10.000000	-0.075000	3.750000	12.000000	1023.000000	1023.000000	2046.000000
24.400000	-0.047186	-27.886862	-6.868596	-7.385578	-7.711590	-5.921097	0.000000	-10.000000	-0.100000	7.066667	12.000000	1023.000000	1023.000000	2046.000000
24.420000	-0.046042	-27.210661	-6.518881	-7.541920	-7.554179	-5.595682	0.000000	-10.000000	-0.133333	10.350000	12.000000	1023.000000	1023.000000	2046.000000
24.440001	-0.045242	-26.738153	-6.475643	-7.525312	-7.275770	-5.461428	0.000000	-10.000000	-0.166667	13.116667	12.000000	1023.000000	1023.000000	2046.000000
24.459999	-0.044614	-26.367130	-6.198145	-7.817214	-7.065778	-5.285993	0.000000	-10.000000	-0.216667	14.933334	12.000000	1023.000000	1023.000000	2046.000000
24.480000	-0.044177	-26.108358	-6.102590	-7.770185	-6.985576	-5.250009	0.000000	-10.000000	-0.266667	16.766666	13.833333	1023.000000	1023.000000	2046.000000
24.500000	-0.043556	-25.741386	-6.094309	-7.638841	-6.731313	-5.276924	0.000000	-10.000000	-0.300000	18.483334	18.000000	1023.000000	1023.000000	2046.000000
24.520000	-0.042877	-25.340014	-5.884891	-7.724658	-6.639885	-5.090579	0.000000	-10.000000	-0.350000	20.333334	24.500000	1023.000000	1023.000000	2046.000000
24.540001	-0.042060	-24.857246	-5.842622	-7.393012	-6.525849	-5.095765	0.000000	-10.000000	-0.408333	21.916666	31.500000	1023.000000	1023.000000	2046.000000
24.559999	-0.041033	-24.250601	-5.596768	-7.382325	-6.307787	-4.963721	0.000000	-10.000000	-0.458333	23.350000	38.666668	1023.000000	1023.000000	2046.000000
24.580000	-0.039962	-23.617611	-5.342347	-7.268521	-6.228191	-4.778552	0.000000	-10.000000	-0.491667	24.666668	46.166668	1023.000000	1023.000000	2046.000000
24.600000	-0.038702	-22.872700	-5.186632	-6.951921	-6.024563	-4.709585	0.000000	-10.000000	-0.525000	25.983334	54.166668	1023.000000	1023.000000	2046.000000
24.620001	-0.037383	-22.093578	-4.904999	-6.970484	-5.757420	-4.460675	0.000000	-10.000000	-0.558333	27.133333	62.666668	1023.000000	1023.000000	2046.000000
24.639999	-0.035735	-21.119280	-4.609419	-6.649154	-5.620389	-4.240318	0.000000	-10.000000	-0.591667	28.233334	71.500000	1023.000000	1023.000000	2046.000000
24.660000	-0.033883	-20.024645	-4.443253	-6.334483	-5.201237	-4.045672	0.000000	-10.000000	-0.625000	29.116667	80.833336	1023.000000	1023.000000	2046.000000
24.680000	-0.032218	-19.040886	-4.017805	-6.260192	-5.075708	-3.687182	0.000000	-10.000000	-0.675000	30.216667	90.500000	1023.000000	1023.000000	2046.000000
24.700001	-0.030165	-17.827669	-3.883728	-5.813543	-4.696559	-3.433838	0.000000	-10.000000	-0.700000	31.200001	100.500000	1023.000000	1023.000000	2046.000000
24.719999	-0.028299	-16.724432	-3.477781	-5.752535	-4.417776	-3.076341	0.000000	-10.000000	-0.716667	32.233334	110.666664	1023.000000	1023.000000	2046.000000
24.740000	-0.026315	-15.552326	-3.228776	-5.371414	-4.149045	-2.803092	0.000000	-10.000000	-0.725000	32.866669	121.166664	1023.000000	1023.000000	2046.000000
24.760000	-0.024157	-14.277056	-3.043877	-5.065625	-3.657415	-2.510139	0.000000	-10.000000	-0.758333	33.466667	132.000000	1023.000000	1023.000000	2046.000000
24.780001	-0.022295	-13.176163	-2.575989	-4.945109	-3.525420	-2.129644	0.000000	-10.000000	-0.783333	33.766666	143.000000	1023.000000	1023.000000	2046.000000
24.799999	-0.019992	-11.815049	-2.455839	-4.417533	-3.029545	-1.912132	0.000000	-10.000000	-0.816667	34.266666	154.166672	1023.000000	1023.000000	2046.000000
24.820000	-0.018192	-10.751266	-2.085102	-4.334552	-2.749258	-1.582355	0.000000	-10.000000	-0.833333	34.600002	165.500000	1023.000000	1023.000000	2046.000000
24.840000	-0.016050	-9.485369	-1.854939	-3.934511	-2.427070	-1.268849	0.000000	-10.000000	-0.858333	35.066669	177.166672	1023.000000	1023.000000	2046.000000
24.860001	-0.014210	-8.398261	-1.614724	-3.720641	-2.042837	-1.020059	0.000000	-10.000000	-0.858333	35.100002	188.666672	1023.000000	1023.000000	2046.000000
24.879999	-0.012488	-7.380296	-1.279606	-3.498410	-1.881640	-0.720639	0.000000	-10.000000	-0.858333	35.166668	196.333328	1023.000000	1023.000000	2046.000000
24.900000	-0.010500	-6.205400	-1.259181	-3.102558	-1.336987	-0.506673	0.000000	-10.000000	-0.891667	35.500000	208.000000	1023.000000	1023.000000	2046.000000
24.920000	-0.009273	-5.480452	-0.856218	-3.041523	-1.297991	-0.284719	0.000000	-10.000000	-0.925000	36.049999	220.000000	1023.000000	1023.000000	2046.000000
24.940001	-0.007471	-4.415415	-0.722223	-2.692609	-0.955161	-0.045423	0.000000	-10.000000	-0.941667	36.700001	236.000000	1023.000000	1023.000000	2046.000000
24.959999	-0.005640	-3.333349	-0.558123	-2.492423	-0.493775	0.210972	0.000000	-10.000000	-0.933333	36.850002	248.333328	1023.000000	1023.000000	2046.000000
24.980000	-0.004364	-2.579024	-0.088430	-2.440324	-0.494784	0.444513	0.000000	-10.000000	-0.933333	36.916668	260.666656	1023.000000	1023.000000	2046.000000
25.000000	-0.002836	-1.675848	-0.005826	-2.059899	-0.227882	0.617759	0.000000	-10.000000	-0.950000	37.033337	273.000000	1023.000000	1023.000000	2046.000000
25.020000	-0.002049	-1.211177	0.171909	-1.932363	-0.082051	0.631327	0.000000	-10.000000	-0.966667	37.283337	285.333344	1023.000000	1023.000000	2046.000000
25.040001	-0.001707	-1.009135	0.611506	-1.916121	-0.234683	0.530163	0.000000	-10.000000	-0.983333	37.800003	297.666656	1023.000000	1023.000000	2046.000000
25.059999	-0.000438	-0.259080	0.552842	-1.572505	0.287527	0.473057	0.000000	-10.000000	-1.000000	38.000000	310.333344	1023.000000	1023.000000	2046.000000
25.080000	0.000543	0.321146	0.915512	-1.559920	0.288682	0.676872	0.000000	-10.000000	-1.000000	38.116669	318.666656	1023.000000	1023.000000	2046.000000
25.100000	0.002220	1.311818	1.114059	-1.100822	0.506033	0.792548	0.000000	-10.000000	-0.966667	37.633335	331.333344	1023.000000	1023.000000	2046.000000
25.120001	0.004246	2.509676	0.854441	-0.497896	0.976243	1.176889	0.000000	-10.000000	-0.941667	37.166668	344.000000	1023.000000	1023.000000	2046.000000
25.139999	0.005187	3.065357	0.931084	-0.087841	0.811625	1.410488	0.000000	-10.000000	-0.933333	36.416668	360.666656	1023.000000	1023.000000	2046.000000
25.160000	0.006439	3.805294	0.898221	0.354564	0.962771	1.589738	0.000000	-10.000000	-0.958333	35.983334	369.000000	1023.000000	1023.000000	2046.000000
25.180000	0.006969	4.118734	0.767881	0.805936	1.167194	1.377722	0.000000	-10.000000	-0.966667	36.200001	377.000000	1023.000000	1023.000000	2046.000000
25.200001	0.005654	3.341418	0.757225	0.677970	0.814489	1.091734	0.000000	-10.000000	-0.966667	36.916668	389.333344	1023.000000	1023.000000	2046.000000
25.219999	0.004624	2.732955	0.520563	0.546472	0.733258	0.932662	0.000000	-10.000000	-0.933333	37.216667	405.666656	1023.000000	1023.000000	2046.000000
25.240000	0.003056	1.806198	-0.069440	0.420352	0.821161	0.634126	0.000000	-10.000000	-0.875000	36.533337	422.333344	1023.000000	1023.000000	2046.000000
25.260000	0.001037	0.612657	-0.117579	-0.018080	0.378057	0.370260	0.000000	-10.000000	-0.808333	35.250000	434.666656	1023.000000	1023.000000	2046.000000
25.280001	0.000789	0.466413	-0.513266	-0.048601	0.689494	0.338787	0.000000	-10.000000	-0.750000	34.233334	446.666656	1023.000000	1023.000000	2046.000000
25.299999	0.000289	0.170512	-0.638938	-0.016908	0.683820	0.142539	0.000000	-10.000000	-0.741667	33.500000	458.166656	1023.000000	1023.000000	2046.000000
25.320000	0.000430	0.254426	-0.511419	-0.107170	0.674953	0.198063	0.000000	-10.000000	-0.733333	33.150002	465.666656	1023.000000	1023.000000	2046.000000
25.340000	0.001309	0.773876	-0.747041	0.138050	1.116227	0.266640	0.000000	-10.000000	-0.741667	32.616669	473.166656	1023.000000	1023.000000	2046.000000
25.360001	0.001440	0.850856	-0.459728	0.136593	0.898262	0.275729	0.000000	-10.000000	-0.725000	32.333336	484.000000	1023.000000	1023.000000	2046.000000
25.379999	0.002653	1.567852	-0.380866	0.273248	1.185567	0.489902	0.000000	-10.000000	-0.708333	32.050003	494.833344	1023.000000	1023.000000	2046.000000
25.400000	0.003689	2.180380	-0.437306	0.580295	1.454538	0.582852	0.000000	-10.000000	-0.700000	32.300003	509.166656	1023.000000	1023.000000	2046.000000
25.420000	0.004474	2.644419	0.020476	0.654347	1.277749	0.691847	0.000000	-10.000000	-0.708333	32.433334	520.000000	1023.000000	1023.000000	2046.000000
25.440001	0.006509	3.846736	0.027055	0.865624	1.874292	1.079766	0.000000	-10.000000	-0.716667	32.566666	530.833313	1023.000000	1023.000000	2046.000000
25.459999	0.007730	4.568319	0.156775	1.093534	2.072855	1.245154	0.000000	-10.000000	-0.716667	32.450001	538.166687	1023.000000	1023.000000	2046.000000
25.480000	0.008889	5.253342	0.459765	1.007408	2.170196	1.615973	0.000000	-10.000000	-0.691667	32.166668	549.000000	1023.000000	1023.000000	2046.000000
25.500000	0.010721	6.336030	0.324637	1.185544	2.828055	1.997794	0.000000	-10.000000	-0.666667	31.883333	559.833313	1023.000000	1023.000000	2046.000000
25.520000	0.011570	6.837970	0.653473	1.160461	2.847834	2.176203	0.000000	-10.000000	-0.641667	31.366667	570.500000	1023.000000	1023.000000	2046.000000
25.540001	0.013093	7.737953	1.021287	0.964805	3.149514	2.602346	0.000000	-10.000000	-0.625000	30.933334	581.000000	1023.000000	1023.000000	2046.000000
25.559999	0.014997	8.863319	0.973147	0.969668	3.874707	3.045798	0.000000	-10.000000	-0.616667	30.250000	594.833313	1023.000000	1023.000000	2046.000000
25.580000	0.015970	9.437979	1.286719	0.971758	3.934260	3.245242	0.000000	-10.000000	-0.616667	29.850000	605.166687	1023.000000	1023.000000	2046.000000
25.600000	0.017293	10.220267	1.485601	0.898894	4.283216	3.552556	0.000000	-10.000000	-0.616667	29.733334	611.833313	1023.000000	1023.000000	2046.000000
25.620001	0.018576	10.978359	1.355602	1.154244	4.746373	3.722141	0.000000	-10.000000	-0.608333	29.550001	618.500000	1023.000000	1023.000000	2046.000000
25.639999	0.019139	11.311334	1.779025	1.299779	4.559251	3.673278	0.000000	-10.000000	-0.591667	29.233334	628.500000	1023.000000	1023.000000	2046.000000
25.660000	0.020429	12.073358	1.778399	1.331567	5.019328	3.944063	0.000000	-10.000000	-0.575000	28.733334	638.333313	1023.000000	1023.000000	2046.000000
25.680000	0.020919	12.363369	1.861372	1.596976	5.051234	3.853786	0.000000	-10.000000	-0.550000	28.350000	648.000000	1023.000000	1023.000000	2046.000000
25.700001	0.021756	12.857964	2.226299	1.519022	5.072249	4.040393	0.000000	-10.000000	-0.516667	27.850000	657.500000	1023.000000	1023.000000	2046.000000
25.719999	0.023042	13.617623	2.182475	1.638974	5.529727	4.266447	0.000000	-10.000000	-0.466667	26.666666	669.833313	1023.000000	1023.000000	2046.000000
25.740000	0.023768	14.046786	2.433442	1.936432	5.427007	4.249904	0.000000	-10.000000	-0.408333	25.116667	682.000000	1023.000000	1023.000000	2046.000000
25.760000	0.025086	14.825541	2.807220	1.955452	5.528525	4.534345	0.000000	-10.000000	-0.366667	23.816668	691.000000	1023.000000	1023.000000	2046.000000
25.780001	0.026654	15.752634	2.741687	2.157727	5.995825	4.857394	0.000000	-10.000000	-0.325000	22.766666	696.666687	1023.000000	1023.000000	2046.000000
25.799999	0.027395	16.190594	2.944083	2.426971	5.895274	4.924266	0.000000	-10.000000	-0.250000	20.583334	704.166687	1023.000000	1023.000000	2046.000000
25.820000	0.028586	16.894466	3.193197	2.403516	6.030550	5.267203	0.000000	-10.000000	-0.175000	18.400002	711.666687	1023.000000	1023.000000	2046.000000
25.840000	0.029969	17.711933	3.073394	2.558897	6.509825	5.569818	0.000000	-10.000000	-0.108333	15.866667	718.500000	1023.000000	1023.000000	2046.000000
25.860001	0.030510	18.031536	3.400645	2.790753	6.299829	5.540310	0.000000	-10.000000	-0.091667	13.833334	722.166687	1023.000000	1023.000000	2046.000000
25.879999	0.031713	18.742441	3.463454	2.748740	6.640171	5.890076	0.000000	-10.000000	-0.050000	10.666667	727.166687	1023.000000	1023.000000	2046.000000
25.900000	0.032125	18.986126	3.430683	2.926023	6.668350	5.961071	0.000000	-10.000000	-0.025000	6.633334	731.166687	1023.000000	1023.000000	2046.000000
25.920000	0.032450	19.177872	3.747071	2.964733	6.498849	5.967219	0.000000	-10.000000	0.008333	1.783333	734.000000	1023.000000	1023.000000	2046.000000
25.940001	0.033029	19.520018	3.609426	2.836590	6.831534	6.242467	0.000000	-10.000000	0.025000	-3.083333	735.500000	1023.000000	1023.000000	2046.000000
25.959999	0.032786	19.376528	3.557525	3.046484	6.733304	6.039214	0.000000	-10.000000	0.041667	-6.250000	736.000000	1023.000000	1023.000000	2046.000000
25.980000	0.032825	19.399288	3.727792	2.934642	6.637761	6.099093	0.000000	-10.000000	0.050000	-8.333333	736.000000	1023.000000	1023.000000	2046.000000
26.000000	0.032842	19.409498	3.557182	2.896206	6.795190	6.160921	0.000000	-10.000000	0.058333	-9.766666	736.000000	1023.000000	1023.000000	2046.000000
26.020000	0.032792	19.380138	3.797144	2.986320	6.576480	6.020194	0.000000	-10.000000	0.075000	-11.616667	736.000000	1023.000000	1023.000000	2046.000000
26.040001	0.033772	19.959227	4.070616	2.829343	6.822921	6.236347	0.000000	-10.000000	0.091667	-12.883333	736.000000	1023.000000	1023.000000	2046.000000
26.059999	0.034637	20.470331	4.188880	3.008389	6.967869	6.305193	0.000000	-10.000000	0.108333	-13.833333	732.333313	1023.000000	1023.000000	2046.000000
26.080000	0.035402	20.922812	4.574081	3.287268	6.858446	6.203016	0.000000	-10.000000	0.133333	-14.650001	723.666687	1023.000000	1023.000000	2046.000000
26.100000	0.035756	21.131891	4.595370	3.197759	7.030513	6.308249	0.000000	-10.000000	0.166667	-15.333334	713.333313	1023.000000	1023.000000	2046.000000
26.120001	0.035185	20.794212	4.483354	3.199709	6.906503	6.204647	0.000000	-10.000000	0.191667	-16.283333	704.833313	1023.000000	1023.000000	2046.000000
26.139999	0.034819	20.577929	4.464307	3.291702	6.738133	6.083787	0.000000	-10.000000	0.216667	-17.433334	699.333313	1023.000000	1023.000000	2046.000000
26.160000	0.033947	20.062761	4.077579	3.290863	6.593086	6.101233	0.000000	-10.000000	0.266667	-18.866667	693.500000	1023.000000	1023.000000	2046.000000
26.180000	0.032787	19.377199	3.646873	3.542346	6.184632	6.003347	0.000000	-10.000000	0.316667	-20.283333	687.166687	1023.000000	1023.000000	2046.000000
26.200001	0.032206	19.033798	3.631503	3.889551	5.720333	5.792411	0.000000	-10.000000	0.358333	-21.250000	680.500000	1023.000000	1023.000000	2046.000000
26.219999	0.031538	18.638781	3.504129	3.906729	5.557361	5.670562	0.000000	-10.000000	0.358333	-21.733334	673.333313	1023.000000	1023.000000	2046.000000
26.240000	0.029723	17.566114	3.348720	3.947255	5.151668	5.118471	0.000000	-10.000000	0.350000	-21.466667	666.166687	1023.000000	1023.000000	2046.000000
26.260000	0.027061	15.993041	3.087692	3.502388	4.793768	4.609193	0.000000	-10.000000	0.341667	-21.233334	659.000000	1023.000000	1023.000000	2046.000000
26.280001	0.023440	13.853018	2.451494	2.967519	4.429893	4.004112	0.000000	-10.000000	0.358333	-21.683334	652.000000	1023.000000	1023.000000	2046.000000
26.299999	0.019366	11.445554	1.935251	2.460716	3.807185	3.242403	0.000000	-10.000000	0.383333	-22.650000	644.666687	1023.000000	1023.000000	2046.000000
26.320000	0.015874	9.381562	1.291865	1.860828	3.432241	2.796628	0.000000	-10.000000	0.433333	-23.916666	637.000000	1023.000000	1023.000000	2046.000000
26.340000	0.013162	7.779022	0.803316	1.617963	3.074082	2.283661	0.000000	-10.000000	0.475000	-24.866667	629.000000	1023.000000	1023.000000	2046.000000
26.360001	0.010899	6.441575	0.573045	1.185930	2.679875	2.002725	0.000000	-10.000000	0.525000	-25.983334	620.666687	1023.000000	1023.000000	2046.000000
26.379999	0.008978	5.305820	0.112584	0.956713	2.517740	1.718783	0.000000	-10.000000	0.541667	-26.966667	612.166687	1023.000000	1023.000000	2046.000000
26.400000	0.007216	4.264665	-0.132280	0.868070	2.180627	1.348248	0.000000	-10.000000	0.550000	-27.583334	603.166687	1023.000000	1023.000000	2046.000000
26.420000	0.005622	3.322376	-0.422337	0.577244	1.925973	1.241495	0.000000	-10.000000	0.566667	-27.950001	594.000000	1023.000000	1023.000000	2046.000000
26.440001	0.004465	2.638845	-0.704723	0.557366	1.794691	0.991511	0.000000	-10.000000	0.583333	-27.850000	584.666687	1023.000000	1023.000000	2046.000000
26.459999	0.003364	1.987863	-0.791185	0.455598	1.539134	0.784317	0.000000	-10.000000	0.600000	-27.683334	575.333313	1023.000000	1023.000000	2046.000000
26.480000	0.002441	1.442521	-0.933075	0.195212	1.388556	0.791829	0.000000	-10.000000	0.583333	-27.316668	566.166687	1023.000000	1023.000000	2046.000000
26.500000	0.001875	1.107908	-1.061741	0.166537	1.349367	0.653744	0.000000	-10.000000	0.566667	-27.133333	557.000000	1023.000000	1023.000000	2046.000000
26.520000	0.000859	0.507829	-1.160804	-0.187845	1.189000	0.667478	0.000000	-10.000000	0.550000	-26.783335	548.000000	1023.000000	1023.000000	2046.000000
26.540001	0.000129	0.076330	-1.310679	-0.611865	1.207383	0.791492	0.000000	-10.000000	0.550000	-26.733334	539.000000	1023.000000	1023.000000	2046.000000
26.559999	-0.000374	-0.220843	-1.403795	-0.849916	1.284127	0.748741	0.000000	-10.000000	0.541667	-26.800001	530.000000	1023.000000	1023.000000	2046.000000
26.580000	-0.001179	-0.696872	-1.350984	-1.260423	1.174487	0.740048	0.000000	-10.000000	0.525000	-26.933334	521.000000	1023.000000	1023.000000	2046.000000
26.600000	-0.001112	-0.656941	-1.299863	-1.591842	1.279562	0.955202	0.000000	-10.000000	0.508333	-26.583334	512.000000	1023.000000	1023.000000	2046.000000
26.620001	-0.001207	-0.713462	-1.331764	-1.688673	1.388122	0.918853	0.000000	-10.000000	0.491667	-26.133333	503.166656	1023.000000	1023.000000	2046.000000
26.639999	-0.001903	-1.124530	-1.399393	-1.999038	1.299600	0.974302	0.000000	-10.000000	0.491667	-25.716667	494.500000	1023.000000	1023.000000	2046.000000
26.660000	-0.002166	-1.279950	-1.443488	-2.135032	1.313436	0.985135	0.000000	-10.000000	0.500000	-25.566668	485.833344	1023.000000	1023.000000	2046.000000
26.680000	-0.002807	-1.658666	-1.523407	-2.112734	1.248240	0.729235	0.000000	-10.000000	0.508333	-25.350000	477.333344	1023.000000	1023.000000	2046.000000
26.700001	-0.003683	-2.176404	-1.580992	-2.300864	1.037247	0.668205	0.000000	-10.000000	0.508333	-25.133333	468.833344	1023.000000	1023.000000	2046.000000
26.719999	-0.003883	-2.294914	-1.613204	-2.368986	1.037679	0.649597	0.000000	-10.000000	0.491667	-24.683334	460.500000	1023.000000	1023.000000	2046.000000
26.740000	-0.004590	-2.712563	-1.629903	-2.379918	0.901341	0.395917	0.000000	-10.000000	0.483333	-24.566668	452.166656	1023.000000	1023.000000	2046.000000
26.760000	-0.005451	-3.221349	-1.635429	-2.662297	0.664291	0.412085	0.000000	-10.000000	0.475000	-24.483334	444.000000	1023.000000	1023.000000	2046.000000
26.780001	-0.005897	-3.485203	-1.732810	-2.717642	0.679497	0.285753	0.000000	-10.000000	0.483333	-24.633335	436.000000	1023.000000	1023.000000	2046.000000
26.799999	-0.006841	-4.042752	-1.768590	-2.750305	0.414486	0.061657	0.000000	-10.000000	0.491667	-24.766668	427.666656	1023.000000	1023.000000	2046.000000
26.820000	-0.007014	-4.145007	-1.724159	-2.930328	0.291311	0.218169	0.000000	-10.000000	0.500000	-25.100000	419.333344	1023.000000	1023.000000	2046.000000
26.840000	-0.007228	-4.271923	-1.736089	-2.809417	0.246213	0.027370	0.000000	-10.000000	0.500000	-25.433334	410.833344	1023.000000	1023.000000	2046.000000
26.860001	-0.007827	-4.626041	-1.748646	-2.913284	0.005893	0.029996	0.000000	-10.000000	0.500000	-25.616667	402.500000	1023.000000	1023.000000	2046.000000
26.879999	-0.007612	-4.498837	-1.725602	-3.016436	0.048911	0.194289	0.000000	-10.000000	0.508333	-25.750000	393.833344	1023.000000	1023.000000	2046.000000
26.900000	-0.008036	-4.749273	-1.825622	-2.924117	0.006581	-0.006114	0.000000	-10.000000	0.508333	-25.750000	385.333344	1023.000000	1023.000000	2046.000000
26.920000	-0.008323	-4.918998	-1.750786	-3.055908	-0.250437	0.138132	0.000000	-10.000000	0.508333	-25.733334	376.666656	1023.000000	1023.000000	2046.000000
26.940001	-0.008008	-4.732584	-1.735681	-3.025980	-0.137839	0.166915	0.000000	-10.000000	0.500000	-25.516668	368.166656	1023.000000	1023.000000	2046.000000
26.959999	-0.008760	-5.177174	-1.800221	-2.966017	-0.374589	-0.036347	0.000000	-10.000000	0.500000	-25.650002	359.500000	1023.000000	1023.000000	2046.000000
26.980000	-0.008961	-5.296186	-1.769717	-3.112048	-0.534771	0.120350	0.000000	-10.000000	0.500000	-25.616667	351.000000	1023.000000	1023.000000	2046.000000
27.000000	-0.008956	-5.292773	-1.808147	-3.130921	-0.442034	0.088329	0.000000	-10.000000	0.500000	-25.833334	342.500000	1023.000000	1023.000000	2046.000000
27.020000	-0.009742	-5.757470	-1.880613	-3.114163	-0.690163	-0.072531	0.000000	-10.000000	0.500000	-25.666668	333.833344	1023.000000	1023.000000	2046.000000
27.040001	-0.009511	-5.621073	-1.781573	-3.234388	-0.694644	0.089532	0.000000	-10.000000	0.500000	-25.800001	325.333344	1023.000000	1023.000000	2046.000000
27.059999	-0.010294	-6.083789	-1.933573	-3.132552	-0.806323	-0.211342	0.000000	-10.000000	0.500000	-25.766666	316.666656	1023.000000	1023.000000	2046.000000
27.080000	-0.010492	-6.200795	-1.828498	-3.280082	-1.032806	-0.059410	0.000000	-10.000000	0.500000	-25.950001	308.166656	1023.000000	1023.000000	2046.000000
27.100000	-0.010574	-6.249003	-1.847161	-3.325437	-0.985160	-0.091246	0.000000	-10.000000	0.500000	-25.933334	299.500000	1023.000000	1023.000000	2046.000000
27.120001	-0.011513	-6.804278	-1.942672	-3.312007	-1.227101	-0.322498	0.000000	-10.000000	0.500000	-25.916668	290.833344	1023.000000	1023.000000	2046.000000
27.139999	-0.011248	-6.647622	-1.734451	-3.551551	-1.289050	-0.072571	0.000000	-10.000000	0.500000	-25.916668	282.166656	1023.000000	1023.000000	2046.000000
27.160000	-0.011036	-6.522245	-1.599600	-3.485123	-1.190665	-0.246857	0.000000	-10.000000	0.500000	-25.733334	273.500000	1023.000000	1023.000000	2046.000000
27.180000	-0.010690	-6.317557	-1.309007	-3.422821	-1.401026	-0.184703	0.000000	-10.000000	0.500000	-25.700001	264.833344	1023.000000	1023.000000	2046.000000
27.200001	-0.010042	-5.934651	-1.103726	-3.431419	-1.361473	-0.038033	0.000000	-10.000000	0.500000	-25.500000	256.333344	1023.000000	1023.000000	2046.000000
27.219999	-0.010353	-6.118567	-1.190372	-3.271965	-1.365249	-0.290980	0.000000	-10.000000	0.491667	-25.383333	247.666672	1023.000000	1023.000000	2046.000000
27.240000	-0.011338	-6.700969	-1.158593	-3.454777	-1.731994	-0.355605	0.000000	-10.000000	0.491667	-25.083334	239.333328	1023.000000	1023.000000	2046.000000
27.260000	-0.011680	-6.902696	-1.257698	-3.613712	-1.665212	-0.366073	0.000000	-10.000000	0.491667	-24.650002	231.000000	1023.000000	1023.000000	2046.000000
27.280001	-0.012922	-7.636870	-1.655120	-3.334620	-1.871071	-0.776060	0.000000	-10.000000	0.491667	-24.350000	223.000000	1023.000000	1023.000000	2046.000000
27.299999	-0.013040	-7.706900	-1.893308	-3.114185	-2.222472	-0.476935	0.000000	-10.000000	0.475000	-24.049999	215.000000	1023.000000	1023.000000	2046.000000
27.320000	-0.012956	-7.656837	-2.054484	-2.890161	-2.305049	-0.407143	0.000000	-10.000000	0.458333	-23.866667	207.000000	1023.000000	1023.000000	2046.000000
27.340000	-0.014084	-8.323902	-2.270187	-2.548074	-2.729741	-0.775899	0.000000	-10.000000	0.433333	-23.483334	199.000000	1023.000000	1023.000000	2046.000000
27.360001	-0.015194	-8.979924	-2.418108	-2.703437	-3.059409	-0.798970	0.000000	-10.000000	0.400000	-22.883333	191.000000	1023.000000	1023.000000	2046.000000
27.379999	-0.017128	-10.122438	-2.653905	-2.769091	-3.310672	-1.388770	0.000000	-10.000000	0.366667	-22.183334	183.166672	1023.000000	1023.000000	2046.000000
27.400000	-0.019927	-11.776803	-3.014812	-3.038833	-3.736355	-1.986804	0.000000	-10.000000	0.333333	-21.350000	175.666672	1023.000000	1023.000000	2046.000000
27.420000	-0.022853	-13.506210	-3.460113	-3.692598	-4.031252	-2.322248	0.000000	-10.000000	0.325000	-20.500000	168.500000	1023.000000	1023.000000	2046.000000
27.440001	-0.026358	-15.577374	-4.141466	-4.076909	-4.324343	-3.034656	0.000000	-10.000000	0.316667	-19.883333	161.666672	1023.000000	1023.000000	2046.000000
27.459999	-0.029525	-17.449209	-4.672132	-4.408702	-4.865964	-3.502410	0.000000	-10.000000	0.333333	-19.700001	155.000000	1023.000000	1023.000000	2046.000000
27.480000	-0.031658	-18.709803	-4.988269	-4.777952	-5.148020	-3.795561	0.000000	-10.000000	0.341667	-20.100000	148.500000	1023.000000	1023.000000	2046.000000
27.500000	-0.033678	-19.903803	-5.392169	-4.891849	-5.375089	-4.244696	0.000000	-10.000000	0.358333	-20.600000	141.833328	1023.000000	1023.000000	2046.000000
27.520000	-0.035467	-20.961206	-5.772309	-4.985646	-5.717053	-4.486197	0.000000	-10.000000	0.358333	-21.016666	135.000000	1023.000000	1023.000000	2046.000000
27.540001	-0.036593	-21.626389	-5.950508	-5.211834	-5.897813	-4.566233	0.000000	-10.000000	0.350000	-20.983334	128.000000	1023.000000	1023.000000	2046.000000
27.559999	-0.037680	-22.268740	-6.164452	-5.156957	-6.052776	-4.894555	0.000000	-10.000000	0.333333	-20.800001	121.000000	1023.000000	1023.000000	2046.000000
27.580000	-0.038588	-22.805271	-6.349103	-5.167252	-6.314642	-4.974275	0.000000	-10.000000	0.308333	-20.183334	114.000000	1023.000000	1023.000000	2046.000000
27.600000	-0.039024	-23.062954	-6.368914	-5.306243	-6.435461	-4.952336	0.000000	-10.000000	0.275000	-19.516666	107.166664	1023.000000	1023.000000	2046.000000
27.620001	-0.039617	-23.413929	-6.434138	-5.458697	-6.430665	-5.090429	0.000000	-10.000000	0.233333	-18.650000	100.666664	1023.000000	1023.000000	2046.000000
27.639999	-0.040368	-23.857462	-6.609430	-5.601429	-6.528331	-5.118272	0.000000	-10.000000	0.208333	-18.183334	94.500000	1023.000000	1023.000000	2046.000000
27.660000	-0.040658	-24.029037	-6.592298	-5.932924	-6.556962	-4.946853	0.000000	-10.000000	0.200000	-17.766666	88.500000	1023.000000	1023.000000	2046.000000
27.680000	-0.040596	-23.992285	-6.472653	-6.201623	-6.385467	-4.932543	0.000000	-10.000000	0.208333	-17.733334	82.500000	1023.000000	1023.000000	2046.000000
27.700001	-0.040543	-23.961012	-6.366769	-6.199900	-6.402842	-4.991502	0.000000	-10.000000	0.208333	-17.616667	76.500000	1023.000000	1023.000000	2046.000000
27.719999	-0.040243	-23.783485	-6.164514	-6.381793	-6.345969	-4.891210	0.000000	-10.000000	0.200000	-17.300001	70.500000	1023.000000	1023.000000	2046.000000
27.740000	-0.039965	-23.619400	-6.003725	-6.571852	-6.213153	-4.830669	0.000000	-10.000000	0.183333	-16.566668	64.833336	1023.000000	1023.000000	2046.000000
27.760000	-0.040162	-23.735664	-6.092165	-6.714122	-6.160191	-4.769186	0.000000	-10.000000	0.166667	-15.700001	59.333332	1023.000000	1023.000000	2046.000000
27.780001	-0.040464	-23.913984	-6.034802	-7.012659	-6.165555	-4.700970	0.000000	-10.000000	0.166667	-15.166667	54.166668	1023.000000	1023.000000	2046.000000
27.799999	-0.040895	-24.168653	-5.993352	-7.311738	-6.098852	-4.764712	0.000000	-10.000000	0.158333	-14.816667	49.000000	1023.000000	1023.000000	2046.000000
27.820000	-0.041545	-24.552898	-6.127033	-7.339170	-6.220182	-4.866512	0.000000	-10.000000	0.158333	-14.533334	44.000000	1023.000000	1023.000000	2046.000000
27.840000	-0.041990	-24.816179	-6.160400	-7.472158	-6.301187	-4.882434	0.000000	-10.000000	0.116667	-14.150001	39.166668	1023.000000	1023.000000	2046.000000
27.860001	-0.042230	-24.957859	-6.063966	-7.555907	-6.332411	-5.005575	0.000000	-10.000000	0.100000	-13.666667	34.500000	1023.000000	1023.000000	2046.000000
27.879999	-0.042609	-25.181919	-6.147870	-7.499533	-6.436779	-5.097737	0.000000	-10.000000	0.066667	-13.100000	29.833334	1023.000000	1023.000000	2046.000000
27.900000	-0.042842	-25.319855	-6.057654	-7.624218	-6.547421	-5.090561	0.000000	-10.000000	0.066667	-12.433333	25.333334	1023.000000	1023.000000	2046.000000
27.920000	-0.042939	-25.376778	-5.936473	-7.746599	-6.524515	-5.169192	0.000000	-10.000000	0.058333	-11.783333	21.000000	1023.000000	1023.000000	2046.000000
27.940001	-0.043019	-25.424326	-5.942838	-7.688349	-6.643376	-5.149762	0.000000	-10.000000	0.058333	-11.350000	17.333334	1023.000000	1023.000000	2046.000000
27.959999	-0.043084	-25.462830	-5.918949	-7.703084	-6.662997	-5.177800	0.000000	-10.000000	0.058333	-11.033334	13.666667	1023.000000	1023.000000	2046.000000
27.980000	-0.042832	-25.313826	-5.780157	-7.777386	-6.631659	-5.124625	0.000000	-10.000000	0.041667	-10.733334	10.000000	1023.000000	1023.000000	2046.000000
28.000000	-0.042692	-25.231247	-5.826427	-7.606922	-6.697082	-5.100815	0.000000	-10.000000	0.041667	-9.983334	4.500000	1023.000000	1023.000000	2046.000000
28.020000	-0.042410	-25.064064	-5.683844	-7.674192	-6.709553	-4.996475	0.000000	-10.000000	0.041667	-9.366667	0.333333	1023.000000	1023.000000	2046.000000
28.040001	-0.041998	-24.820721	-5.583255	-7.703624	-6.626626	-4.907214	0.000000	-10.000000	0.050000	-8.900001	-2.500000	1023.000000	1023.000000	2046.000000
28.059999	-0.041822	-24.716890	-5.625633	-7.454602	-6.695849	-4.940806	0.000000	-10.000000	0.041667	-8.650001	-3.500000	1023.000000	1023.000000	2046.000000
28.080000	-0.041561	-24.562681	-5.542213	-7.539180	-6.623201	-4.858087	0.000000	-10.000000	0.025000	-8.316668	-5.500000	1023.000000	1023.000000	2046.000000
28.100000	-0.041115	-24.298901	-5.410157	-7.516997	-6.583462	-4.788284	0.000000	-10.000000	0.016667	-7.866667	-8.333333	1023.000000	1023.000000	2046.000000
28.120001	-0.040803	-24.114687	-5.417780	-7.338390	-6.624212	-4.734304	0.000000	-10.000000	0.016667	-7.550000	-11.000000	1023.000000	1023.000000	2046.000000
28.139999	-0.040417	-23.886715	-5.295538	-7.429744	-6.513352	-4.648081	0.000000	-10.000000	0.025000	-7.183333	-13.500000	1023.000000	1023.000000	2046.000000
28.160000	-0.040015	-23.648653	-5.243194	-7.383624	-6.508578	-4.513258	0.000000	-10.000000	0.016667	-6.900000	-16.000000	1023.000000	1023.000000	2046.000000
28.180000	-0.039813	-23.529331	-5.249596	-7.194252	-6.515755	-4.569727	0.000000	-10.000000	0.016667	-6.666667	-18.333334	1023.000000	1023.000000	2046.000000
28.200001	-0.039375	-23.270895	-5.071943	-7.335167	-6.452697	-4.411088	0.000000	-10.000000	0.008333	-6.483334	-20.500000	1023.000000	1023.000000	2046.000000
28.219999	-0.039002	-23.049906	-5.024253	-7.205803	-6.494707	-4.325143	0.000000	-10.000000	0.016667	-6.266667	-22.500000	1023.000000	1023.000000	2046.000000
28.240000	-0.038789	-22.924250	-5.041176	-7.078525	-6.406281	-4.398268	0.000000	-10.000000	0.008333	-6.033333	-24.500000	1023.000000	1023.000000	2046.000000
28.260000	-0.038350	-22.664961	-4.883450	-7.191361	-6.346969	-4.243180	0.000000	-10.000000	0.008333	-5.800000	-26.500000	1023.000000	1023.000000	2046.000000
28.280001	-0.038128	-22.533411	-4.926225	-6.973653	-6.385592	-4.247940	0.000000	-10.000000	0.000000	-5.566667	-28.500000	1023.000000	1023.000000	2046.000000
28.299999	-0.037758	-22.314928	-4.823899	-7.036152	-6.273686	-4.181190	0.000000	-10.000000	0.000000	-5.316667	-30.500000	1023.000000	1023.000000	2046.000000
28.320000	-0.037428	-22.119808	-4.594707	-7.058033	-6.391096	-4.075974	0.000000	-10.000000	-0.008333	-5.116667	-32.500000	1023.000000	1023.000000	2046.000000
28.340000	-0.037059	-21.902054	-4.587775	-6.913206	-6.312232	-4.088840	0.000000	-10.000000	-0.016667	-4.800000	-34.166668	1023.000000	1023.000000	2046.000000
28.360001	-0.036227	-21.410053	-4.298694	-7.005861	-6.194765	-3.910735	0.000000	-10.000000	-0.016667	-4.416667	-35.833332	1023.000000	1023.000000	2046.000000
28.379999	-0.035885	-21.207991	-4.065533	-6.991770	-6.320036	-3.830652	0.000000	-10.000000	-0.016667	-3.850000	-37.166668	1023.000000	1023.000000	2046.000000
28.400000	-0.035991	-21.270826	-4.125786	-6.778575	-6.315040	-4.051425	0.000000	-10.000000	-0.008333	-3.333333	-38.500000	1023.000000	1023.000000	2046.000000
28.420000	-0.036505	-21.574297	-4.019382	-7.029752	-6.345341	-4.179821	0.000000	-10.000000	-0.008333	-2.933333	-39.500000	1023.000000	1023.000000	2046.000000
28.440001	-0.037120	-21.937965	-3.989384	-7.067920	-6.549257	-4.331405	0.000000	-10.000000	-0.008333	-2.683333	-40.500000	1023.000000	1023.000000	2046.000000
28.459999	-0.037531	-22.181086	-4.236545	-7.009660	-6.428270	-4.506611	0.000000	-10.000000	-0.016667	-2.433333	-41.500000	1023.000000	1023.000000	2046.000000
28.480000	-0.037569	-22.203146	-4.257389	-6.913964	-6.574371	-4.457422	0.000000	-10.000000	-0.025000	-2.333333	-42.333332	1023.000000	1023.000000	2046.000000
28.500000	-0.036917	-21.818125	-4.512228	-6.333247	-6.706144	-4.266505	0.000000	-10.000000	-0.016667	-2.283334	-43.166668	1023.000000	1023.000000	2046.000000
28.520000	-0.036098	-21.333784	-4.652458	-5.891825	-6.612414	-4.177088	0.000000	-10.000000	-0.016667	-2.300000	-44.000000	1023.000000	1023.000000	2046.000000
28.540001	-0.035943	-21.242079	-4.526864	-5.816545	-6.814842	-4.083828	0.000000	-10.000000	-0.025000	-1.850000	-44.833332	1023.000000	1023.000000	2046.000000
28.559999	-0.036662	-21.667295	-4.739940	-5.618187	-7.012041	-4.297127	0.000000	-10.000000	-0.033333	-0.383333	-45.500000	1023.000000	1023.000000	2046.000000
28.580000	-0.038140	-22.540863	-5.069668	-5.658171	-7.081151	-4.731872	0.000000	-10.000000	-0.025000	1.000000	-45.833332	1023.000000	1023.000000	2046.000000
28.600000	-0.040830	-24.130808	-5.376143	-6.227818	-7.418138	-5.108709	0.000000	-10.000000	-0.025000	2.400000	-46.000000	1023.000000	1023.000000	2046.000000
28.620001	-0.043920	-25.956491	-5.966833	-6.544039	-7.797801	-5.647819	0.000000	-10.000000	-0.033333	3.033333	-46.000000	1023.000000	1023.000000	2046.000000
28.639999	-0.046457	-27.456175	-6.597232	-6.763061	-7.977116	-6.118765	0.000000	-10.000000	-0.041667	3.483333	-46.000000	1023.000000	1023.000000	2046.000000
28.660000	-0.048593	-28.718195	-6.879356	-7.178400	-8.296026	-6.364413	0.000000	-10.000000	-0.025000	2.516667	-46.000000	1023.000000	1023.000000	2046.000000
28.680000	-0.050112	-29.616459	-7.036442	-7.333460	-8.661183	-6.585374	0.000000	-10.000000	-0.008333	0.466667	-46.000000	1023.000000	1023.000000	2046.000000
28.700001	-0.051091	-30.195034	-7.508282	-7.288445	-8.582503	-6.815804	0.000000	-10.000000	0.000000	-1.483333	-46.166668	1023.000000	1023.000000	2046.000000
28.719999	-0.051994	-30.728615	-7.672105	-7.434699	-8.694941	-6.926870	0.000000	-10.000000	0.000000	-2.416667	-46.666668	1023.000000	1023.000000	2046.000000
28.740000	-0.052684	-31.136412	-7.649023	-7.492402	-9.023136	-6.971851	0.000000	-10.000000	-0.016667	-2.000000	-47.333332	1023.000000	1023.000000	2046.000000
28.760000	-0.052604	-31.089161	-7.898722	-7.254751	-8.900083	-7.035606	0.000000	-10.000000	-0.033333	-0.366667	-47.833332	1023.000000	1023.000000	2046.000000
28.780001	-0.052521	-31.039677	-7.874096	-7.258778	-8.892347	-7.014455	0.000000	-10.000000	-0.066667	1.983333	-48.000000	1023.000000	1023.000000	2046.000000
28.799999	-0.052495	-31.024818	-7.665530	-7.280613	-9.099492	-6.979183	0.000000	-10.000000	-0.083333	4.983334	-48.000000	1023.000000	1023.000000	2046.000000
28.820000	-0.051842	-30.638828	-7.739368	-7.142560	-8.911362	-6.845539	0.000000	-10.000000	-0.108333	7.916667	-48.000000	1023.000000	1023.000000	2046.000000
28.840000	-0.051248	-30.287714	-7.838151	-7.183084	-8.581633	-6.684845	0.000000	-10.000000	-0.133333	10.800000	-48.000000	1023.000000	1023.000000	2046.000000
28.860001	-0.050770	-30.005058	-7.451248	-7.459203	-8.667048	-6.427557	0.000000	-10.000000	-0.166667	13.016666	-48.000000	1023.000000	1023.000000	2046.000000
28.879999	-0.049655	-29.346388	-7.223418	-7.482326	-8.436651	-6.203992	0.000000	-10.000000	-0.208333	14.266666	-48.000000	1023.000000	1023.000000	2046.000000
28.900000	-0.048168	-28.467346	-7.149308	-7.359784	-7.851497	-6.106757	0.000000	-10.000000	-0.258333	15.883333	-36.000000	1023.000000	1023.000000	2046.000000
28.920000	-0.046889	-27.711672	-6.575065	-7.535746	-7.801255	-5.799605	0.000000	-10.000000	-0.300000	17.583334	-11.500000	1023.000000	1023.000000	2046.000000
28.940001	-0.045206	-26.716959	-6.285127	-7.513724	-7.479378	-5.438731	0.000000	-10.000000	-0.350000	19.800001	15.000000	1023.000000	1023.000000	2046.000000
28.959999	-0.043687	-25.818752	-6.297106	-7.420539	-6.873200	-5.227907	0.000000	-10.000000	-0.391667	21.516666	31.833334	1023.000000	1023.000000	2046.000000
28.980000	-0.042975	-25.398390	-5.957976	-7.633767	-6.799482	-5.007165	0.000000	-10.000000	-0.441667	23.116667	38.666668	1023.000000	1023.000000	2046.000000
29.000000	-0.042012	-24.828869	-5.628991	-7.608430	-6.721874	-4.869573	0.000000	-10.000000	-0.491667	24.799999	46.166668	1023.000000	1023.000000	2046.000000
29.020000	-0.040764	-24.091457	-5.706240	-7.359818	-6.281092	-4.744307	0.000000	-10.000000	-0.533333	26.233334	54.166668	1023.000000	1023.000000	2046.000000
29.040001	-0.039938	-23.603317	-5.492679	-7.242283	-6.160315	-4.708041	0.000000	-10.000000	-0.583333	27.716667	62.666668	1023.000000	1023.000000	2046.000000
29.059999	-0.039006	-23.052485	-5.125591	-7.143685	-6.192374	-4.590835	0.000000	-10.000000	-0.625000	28.733334	71.666664	1023.000000	1023.000000	2046.000000
29.080000	-0.037324	-22.058325	-5.101035	-6.827152	-5.708712	-4.421426	0.000000	-10.000000	-0.683333	29.966667	81.000000	1023.000000	1023.000000	2046.000000
29.100000	-0.036186	-21.386003	-4.861202	-6.647128	-5.518775	-4.358900	0.000000	-10.000000	-0.700000	30.950001	90.833336	1023.000000	1023.000000	2046.000000
29.120001	-0.034908	-20.630892	-4.409251	-6.603066	-5.523394	-4.095180	0.000000	-10.000000	-0.725000	31.866667	101.000000	1023.000000	1023.000000	2046.000000
29.139999	-0.032857	-19.418545	-4.301054	-6.278044	-5.009655	-3.829792	0.000000	-10.000000	-0.733333	32.549999	111.666664	1023.000000	1023.000000	2046.000000
29.160000	-0.031165	-18.418270	-4.087103	-6.002686	-4.686969	-3.641512	0.000000	-10.000000	-0.783333	33.033333	122.500000	1023.000000	1023.000000	2046.000000
29.180000	-0.029459	-17.410109	-3.562892	-5.893059	-4.645211	-3.308947	0.000000	-10.000000	-0.825000	33.716667	133.500000	1023.000000	1023.000000	2046.000000
29.200001	-0.027195	-16.072010	-3.402497	-5.540973	-4.157130	-2.971409	0.000000	-10.000000	-0.858333	34.416668	144.666672	1023.000000	1023.000000	2046.000000
29.219999	-0.025095	-14.831391	-3.265713	-5.156585	-3.711794	-2.697300	0.000000	-10.000000	-0.883333	35.066666	155.833328	1023.000000	1023.000000	2046.000000
29.240000	-0.023400	-13.829418	-2.727270	-5.041330	-3.696553	-2.364264	0.000000	-10.000000	-0.900000	35.666668	167.333328	1023.000000	1023.000000	2046.000000
29.260000	-0.020856	-12.326036	-2.620384	-4.663255	-3.060396	-1.982001	0.000000	-10.000000	-0.925000	36.049999	179.000000	1023.000000	1023.000000	2046.000000
29.280001	-0.018847	-11.138311	-2.355558	-4.337944	-2.741473	-1.703337	0.000000	-10.000000	-0.933333	36.533333	191.000000	1023.000000	1023.000000	2046.000000
29.299999	-0.016955	-10.020579	-1.808676	-4.164975	-2.661677	-1.385252	0.000000	-10.000000	-0.925000	36.650002	203.166672	1023.000000	1023.000000	2046.000000
29.320000	-0.014549	-8.598643	-1.725117	-3.864882	-2.025981	-0.982664	0.000000	-10.000000	-0.908333	36.616669	215.500000	1023.000000	1023.000000	2046.000000
29.340000	-0.012645	-7.473238	-1.545843	-3.536697	-1.671961	-0.718738	0.000000	-10.000000	-0.916667	36.416668	227.833328	1023.000000	1023.000000	2046.000000
29.360001	-0.011085	-6.551361	-1.063712	-3.351574	-1.612272	-0.523803	0.000000	-10.000000	-0.933333	36.433334	240.000000	1023.000000	1023.000000	2046.000000
29.379999	-0.008977	-5.305547	-1.001142	-3.125271	-1.019305	-0.159829	0.000000	-10.000000	-0.950000	36.416668	252.000000	1023.000000	1023.000000	2046.000000
29.400000	-0.007301	-4.314820	-0.853323	-2.780709	-0.730280	0.049492	0.000000	-10.000000	-0.950000	36.466667	264.000000	1023.000000	1023.000000	2046.000000
29.420000	-0.005880	-3.475151	-0.381375	-2.630276	-0.738026	0.274526	0.000000	-10.000000	-0.950000	36.350002	276.333344	1023.000000	1023.000000	2046.000000
29.440001	-0.003828	-2.262206	-0.245151	-2.491096	-0.233952	0.707993	0.000000	-10.000000	-0.966667	36.400002	288.666656	1023.000000	1023.000000	2046.000000
29.459999	-0.002208	-1.304772	-0.075313	-2.151148	0.088127	0.833562	0.000000	-10.000000	-0.975000	36.350002	301.000000	1023.000000	1023.000000	2046.000000
29.480000	-0.000670	-0.395984	0.477360	-2.039640	0.095900	1.070396	0.000000	-10.000000	-0.958333	36.633335	313.000000	1023.000000	1023.000000	2046.000000
29.500000	0.001160	0.685613	0.506164	-1.842395	0.591958	1.429886	0.000000	-10.000000	-0.933333	36.816666	325.000000	1023.000000	1023.000000	2046.000000
29.520000	0.001778	1.050556	0.694612	-1.558228	0.572251	1.341921	0.000000	-10.000000	-0.925000	37.083332	337.333344	1023.000000	1023.000000	2046.000000
29.540001	0.002464	1.456011	1.149261	-1.475280	0.537544	1.244486	0.000000	-10.000000	-0.966667	37.183334	349.666656	1023.000000	1023.000000	2046.000000
29.559999	0.003535	2.089132	1.094180	-1.391229	1.039125	1.347057	0.000000	-10.000000	-0.991667	37.400002	362.166656	1023.000000	1023.000000	2046.000000
29.580000	0.004682	2.767054	1.331620	-1.031455	1.101395	1.365493	0.000000	-10.000000	-1.008333	37.616669	374.500000	1023.000000	1023.000000	2046.000000
29.600000	0.006232	3.682968	1.555182	-0.669366	1.247164	1.549988	0.000000	-10.000000	-0.975000	37.700001	387.000000	1023.000000	1023.000000	2046.000000
29.620001	0.007883	4.659018	1.348307	-0.309454	1.614940	2.005225	0.000000	-10.000000	-0.958333	37.200001	399.500000	1023.000000	1023.000000	2046.000000
29.639999	0.008696	5.139402	1.126372	0.395268	1.585243	2.032520	0.000000	-10.000000	-0.958333	36.916668	411.833344	1023.000000	1023.000000	2046.000000
29.660000	0.009136	5.399194	1.285372	0.752395	1.379817	1.981611	0.000000	-10.000000	-1.000000	36.683334	424.333344	1023.000000	1023.000000	2046.000000
29.680000	0.009528	5.630855	1.299768	0.940260	1.497850	1.892977	0.000000	-10.000000	-1.025000	37.316666	436.666656	1023.000000	1023.000000	2046.000000
29.700001	0.008916	5.269331	1.057438	1.008203	1.559992	1.643699	0.000000	-10.000000	-1.025000	37.683334	449.166656	1023.000000	1023.000000	2046.000000
29.719999	0.007270	4.296511	0.800391	0.958724	1.304780	1.232616	0.000000	-10.000000	-0.991667	38.000000	461.500000	1023.000000	1023.000000	2046.000000
29.740000	0.005715	3.377678	0.577379	0.582039	1.135170	1.083090	0.000000	-10.000000	-0.933333	37.333332	474.166656	1023.000000	1023.000000	2046.000000
29.760000	0.004700	2.777508	0.218267	0.259714	1.260512	1.039016	0.000000	-10.000000	-0.858333	36.500000	486.666656	1023.000000	1023.000000	2046.000000
29.780001	0.003883	2.294972	-0.057332	0.277787	1.265988	0.808529	0.000000	-10.000000	-0.791667	34.983334	499.000000	1023.000000	1023.000000	2046.000000
29.799999	0.003633	2.147094	-0.021605	0.253594	1.177458	0.737646	0.000000	-10.000000	-0.750000	33.916668	510.833344	1023.000000	1023.000000	2046.000000
29.820000	0.004131	2.441359	-0.015862	0.203785	1.369629	0.883807	0.000000	-10.000000	-0.750000	32.983334	522.333313	1023.000000	1023.000000	2046.000000
29.840000	0.004778	2.824067	-0.110114	0.331464	1.664370	0.938346	0.000000	-10.000000	-0.750000	32.866669	533.500000	1023.000000	1023.000000	2046.000000
29.860001	0.005332	3.151158	-0.077726	0.559922	1.761190	0.907773	0.000000	-10.000000	-0.758333	32.866669	544.500000	1023.000000	1023.000000	2046.000000
29.879999	0.006069	3.586942	0.132809	0.599817	1.741169	1.113147	0.000000	-10.000000	-0.758333	32.883335	555.500000	1023.000000	1023.000000	2046.000000
29.900000	0.007256	4.288482	0.267238	0.700953	1.975609	1.344682	0.000000	-10.000000	-0.758333	32.700001	566.500000	1023.000000	1023.000000	2046.000000
29.920000	0.008668	5.122889	0.384983	1.007471	2.232497	1.497938	0.000000	-10.000000	-0.766667	32.833332	577.500000	1023.000000	1023.000000	2046.000000
29.940001	0.010036	5.930989	0.632980	1.227103	2.364725	1.706181	0.000000	-10.000000	-0.758333	32.900002	588.500000	1023.000000	1023.000000	2046.000000
29.959999	0.011567	6.836287	0.894997	1.255143	2.592686	2.093460	0.000000	-10.000000	-0.750000	32.883335	599.500000	1023.000000	1023.000000	2046.000000
29.980000	0.013171	7.783943	0.963028	1.353830	3.007052	2.460033	0.000000	-10.000000	-0.733333	32.733334	610.500000	1023.000000	1023.000000	2046.000000
30.000000	0.014394	8.506737	1.055750	1.486421	3.301177	2.663389	0.000000	-10.000000	-0.716667	32.416668	621.500000	1023.000000	1023.000000	2046.000000
30.020000	0.015704	9.281362	1.328378	1.393286	3.538626	3.021071	0.000000	-10.000000	-0.708333	32.400002	632.333313	1023.000000	1023.000000	2046.000000
30.040001	0.017422	10.296545	1.583063	1.248911	3.958976	3.505596	0.000000	-10.000000	-0.691667	32.033333	643.000000	1023.000000	1023.000000	2046.000000
30.059999	0.018981	11.217556	1.665342	1.241380	4.428920	3.881914	0.000000	-10.000000	-0.675000	31.833334	653.666687	1023.000000	1023.000000	2046.000000
30.080000	0.020346	12.024613	1.827157	1.350861	4.762599	4.083997	0.000000	-10.000000	-0.650000	31.250000	664.333313	1023.000000	1023.000000	2046.000000
30.100000	0.021575	12.750985	2.051781	1.332674	4.972525	4.394004	0.000000	-10.000000	-0.625000	30.916668	675.000000	1023.000000	1023.000000	2046.000000
30.120001	0.022583	13.346514	2.086859	1.533049	5.255321	4.471285	0.000000	-10.000000	-0.608333	30.566668	685.333313	1023.000000	1023.000000	2046.000000
30.139999	0.023613	13.955217	2.156563	1.752494	5.522117	4.524043	0.000000	-10.000000	-0.591667	30.150002	695.500000	1023.000000	1023.000000	2046.000000
30.160000	0.024359	14.396238	2.410620	1.851467	5.565038	4.569114	0.000000	-10.000000	-0.558333	29.216667	705.500000	1023.000000	1023.000000	2046.000000
30.180000	0.025112	14.841147	2.636783	1.830054	5.603882	4.770428	0.000000	-10.000000	-0.508333	27.950001	715.500000	1023.000000	1023.000000	2046.000000
30.200001	0.026028	15.382775	2.709909	1.997628	5.873426	4.801812	0.000000	-10.000000	-0.441667	26.466667	725.166687	1023.000000	1023.000000	2046.000000
30.219999	0.026859	15.873700	2.842910	2.150165	6.022758	4.857869	0.000000	-10.000000	-0.375000	24.783333	734.333313	1023.000000	1023.000000	2046.000000
30.240000	0.027770	16.411947	3.129913	2.165901	6.022492	5.093642	0.000000	-10.000000	-0.300000	22.650000	742.833313	1023.000000	1023.000000	2046.000000
30.260000	0.028819	17.031839	3.181403	2.309735	6.230282	5.310419	0.000000	-10.000000	-0.233333	20.366667	750.833313	1023.000000	1023.000000	2046.000000
30.280001	0.029982	17.719147	3.248089	2.551544	6.452796	5.466717	0.000000	-10.000000	-0.166667	17.666666	758.000000	1023.000000	1023.000000	2046.000000
30.299999	0.030734	18.163883	3.429530	2.653236	6.464655	5.616463	0.000000	-10.000000	-0.125000	14.833333	764.333313	1023.000000	1023.000000	2046.000000
30.320000	0.031468	18.597820	3.562862	2.631695	6.506599	5.896664	0.000000	-10.000000	-0.075000	11.583334	769.666687	1023.000000	1023.000000	2046.000000
30.340000	0.032405	19.151445	3.539510	2.767625	6.836053	6.008257	0.000000	-10.000000	-0.041667	7.850000	774.166687	1023.000000	1023.000000	2046.000000
30.360001	0.032975	19.487970	3.664937	2.872735	6.888115	6.062183	0.000000	-10.000000	-0.008333	3.066667	777.500000	1023.000000	1023.000000	2046.000000
30.379999	0.033204	19.623539	3.832132	2.809552	6.771003	6.210851	0.000000	-10.000000	0.008333	-1.233333	779.333313	1023.000000	1023.000000	2046.000000
30.400000	0.033470	19.780560	3.807102	2.823946	6.861894	6.287618	0.000000	-10.000000	0.025000	-5.416667	780.000000	1023.000000	1023.000000	2046.000000
30.420000	0.033679	19.904413	3.743063	2.883430	7.012466	6.265454	0.000000	-10.000000	0.058333	-8.566667	780.000000	1023.000000	1023.000000	2046.000000
30.440001	0.033423	19.752863	3.745680	2.828448	6.914293	6.264442	0.000000	-10.000000	0.100000	-11.816667	780.000000	1023.000000	1023.000000	2046.000000
30.459999	0.033092	19.557211	3.844428	2.710058	6.694502	6.308223	0.000000	-10.000000	0.150000	-14.150000	780.000000	1023.000000	1023.000000	2046.000000
30.480000	0.033046	19.530283	3.726769	2.690313	6.863053	6.250147	0.000000	-10.000000	0.183333	-15.966666	776.500000	1023.000000	1023.000000	2046.000000
30.500000	0.033016	19.512377	3.785201	2.707184	6.882951	6.137040	0.000000	-10.000000	0.216667	-17.400000	768.000000	1023.000000	1023.000000	2046.000000
30.520000	0.033404	19.741810	4.183469	2.613606	6.715786	6.228949	0.000000	-10.000000	0.233333	-18.683334	757.500000	1023.000000	1023.000000	2046.000000
30.540001	0.034520	20.401438	4.445490	2.675621	6.900859	6.379468	0.000000	-10.000000	0.266667	-19.683334	748.333313	1023.000000	1023.000000	2046.000000
30.559999	0.035372	20.904884	4.597708	2.943682	7.031445	6.332048	0.000000	-10.000000	0.300000	-20.666666	741.833313	1023.000000	1023.000000	2046.000000
30.580000	0.035289	20.855877	4.738932	3.006299	6.821153	6.289493	0.000000	-10.000000	0.341667	-21.433332	735.000000	1023.000000	1023.000000	2046.000000
30.600000	0.035270	20.844362	4.759370	2.854587	6.759109	6.471296	0.000000	-10.000000	0.375000	-22.366667	727.833313	1023.000000	1023.000000	2046.000000
30.620001	0.034724	20.521635	4.384618	3.051805	6.825965	6.259245	0.000000	-10.000000	0.408333	-23.200001	720.500000	1023.000000	1023.000000	2046.000000
30.639999	0.033121	19.574511	4.012202	3.120871	6.310662	6.130776	0.000000	-10.000000	0.450000	-24.216667	712.833313	1023.000000	1023.000000	2046.000000
30.660000	0.032039	18.934986	3.730764	3.192236	5.802927	6.209059	0.000000	-10.000000	0.483333	-24.783333	704.666687	1023.000000	1023.000000	2046.000000
30.680000	0.031634	18.695667	3.518675	3.534789	5.657884	5.984320	0.000000	-10.000000	0.500000	-25.283333	696.333313	1023.000000	1023.000000	2046.000000
30.700001	0.030447	17.994308	3.488173	3.726038	5.204075	5.576021	0.000000	-10.000000	0.483333	-25.216667	687.833313	1023.000000	1023.000000	2046.000000
30.719999	0.028603	16.904362	3.382041	3.513350	4.738536	5.270433	0.000000	-10.000000	0.475000	-24.916666	679.500000	1023.000000	1023.000000	2046.000000
30.740000	0.026111	15.431834	2.949194	3.161349	4.612787	4.708505	0.000000	-10.000000	0.475000	-24.916666	671.166687	1023.000000	1023.000000	2046.000000
30.760000	0.021967	12.982239	2.356895	2.691797	4.081632	3.851915	0.000000	-10.000000	0.500000	-25.333334	662.833313	1023.000000	1023.000000	2046.000000
30.780001	0.017869	10.560542	1.779316	2.020329	3.403874	3.357023	0.000000	-10.000000	0.525000	-26.150000	654.333313	1023.000000	1023.000000	2046.000000
30.799999	0.014556	8.602407	1.161882	1.550825	3.068846	2.820854	0.000000	-10.000000	0.550000	-26.900000	645.666687	1023.000000	1023.000000	2046.000000
30.820000	0.011813	6.981359	0.711007	1.240491	2.705171	2.324689	0.000000	-10.000000	0.591667	-27.733334	636.666687	1023.000000	1023.000000	2046.000000
30.840000	0.009362	5.532985	0.350261	0.991805	2.282738	1.908182	0.000000	-10.000000	0.625000	-28.666666	627.333313	1023.000000	1023.000000	2046.000000
30.860001	0.007266	4.294087	0.030064	0.582487	1.888833	1.792703	0.000000	-10.000000	0.658333	-29.483334	617.833313	1023.000000	1023.000000	2046.000000
30.879999	0.005674	3.353289	-0.344313	0.366684	1.792165	1.538753	0.000000	-10.000000	0.666667	-30.083334	607.833313	1023.000000	1023.000000	2046.000000
30.900000	0.004154	2.455194	-0.632445	0.257965	1.596411	1.233263	0.000000	-10.000000	0.666667	-30.316668	597.833313	1023.000000	1023.000000	2046.000000
30.920000	0.002625	1.551525	-0.824700	0.113676	1.206564	1.055984	0.000000	-10.000000	0.658333	-30.266668	587.500000	1023.000000	1023.000000	2046.000000
30.940001	0.001485	0.877639	-0.977930	-0.105320	0.922979	1.037910	0.000000	-10.000000	0.650000	-30.033335	577.500000	1023.000000	1023.000000	2046.000000
30.959999	0.000816	0.481985	-1.086112	-0.209591	0.918147	0.859540	0.000000	-10.000000	0.650000	-29.866667	567.500000	1023.000000	1023.000000	2046.000000
30.980000	-0.000185	-0.109236	-1.257472	-0.370004	0.805210	0.713031	0.000000	-10.000000	0.650000	-29.700001	557.500000	1023.000000	1023.000000	2046.000000
31.000000	-0.001375	-0.812779	-1.411129	-0.757862	0.566299	0.789913	0.000000	-10.000000	0.650000	-29.633333	547.500000	1023.000000	1023.000000	2046.000000
31.020000	-0.002178	-1.287095	-1.574905	-1.286490	0.650212	0.924088	0.000000	-10.000000	0.650000	-29.716667	537.833313	1023.000000	1023.000000	2046.000000
31.040001	-0.002905	-1.716790	-1.594507	-1.609415	0.705781	0.781351	0.000000	-10.000000	0.650000	-29.866667	528.166687	1023.000000	1023.000000	2046.000000
31.059999	-0.003507	-2.072785	-1.614872	-1.876992	0.675880	0.743199	0.000000	-10.000000	0.650000	-29.750000	518.500000	1023.000000	1023.000000	2046.000000
31.080000	-0.003714	-2.194853	-1.548330	-2.177716	0.610647	0.920546	0.000000	-10.000000	0.633333	-29.266666	508.500000	1023.000000	1023.000000	2046.000000
31.100000	-0.003681	-2.175310	-1.480953	-2.474266	0.742208	1.037701	0.000000	-10.000000	0.616667	-28.616667	498.500000	1023.000000	1023.000000	2046.000000
31.120001	-0.004382	-2.589842	-1.656390	-2.514940	0.740233	0.841255	0.000000	-10.000000	0.608333	-28.200001	488.833344	1023.000000	1023.000000	2046.000000
31.139999	-0.004985	-2.945873	-1.750847	-2.679573	0.646769	0.837778	0.000000	-10.000000	0.608333	-28.000000	479.333344	1023.000000	1023.000000	2046.000000
31.160000	-0.005402	-3.192774	-1.716659	-2.802533	0.670152	0.656267	0.000000	-10.000000	0.600000	-27.800001	470.000000	1023.000000	1023.000000	2046.000000
31.180000	-0.006189	-3.657968	-1.869076	-2.759855	0.542423	0.428541	0.000000	-10.000000	0.566667	-27.583334	460.666656	1023.000000	1023.000000	2046.000000
31.200001	-0.006823	-4.032182	-1.897407	-2.906588	0.364644	0.407168	0.000000	-10.000000	0.550000	-27.416666	451.500000	1023.000000	1023.000000	2046.000000
31.219999	-0.007313	-4.322037	-1.829566	-3.083205	0.346227	0.244507	0.000000	-10.000000	0.541667	-27.500000	442.500000	1023.000000	1023.000000	2046.000000
31.240000	-0.008223	-4.859511	-1.903811	-3.117860	0.141974	0.020187	0.000000	-10.000000	0.550000	-27.566668	433.333344	1023.000000	1023.000000	2046.000000
31.260000	-0.008950	-5.289571	-1.957798	-3.303286	-0.033247	0.004761	0.000000	-10.000000	0.566667	-27.766666	424.000000	1023.000000	1023.000000	2046.000000
31.280001	-0.009465	-5.593962	-1.886542	-3.449595	-0.130474	-0.127350	0.000000	-10.000000	0.575000	-27.950001	414.666656	1023.000000	1023.000000	2046.000000
31.299999	-0.009946	-5.877945	-2.010550	-3.409872	-0.196618	-0.260904	0.000000	-10.000000	0.591667	-28.066668	405.333344	1023.000000	1023.000000	2046.000000
31.320000	-0.010361	-6.123408	-2.059700	-3.392886	-0.407722	-0.263101	0.000000	-10.000000	0.600000	-28.300001	396.000000	1023.000000	1023.000000	2046.000000
31.340000	-0.010539	-6.228280	-1.963779	-3.542917	-0.482807	-0.238776	0.000000	-10.000000	0.616667	-28.266666	386.500000	1023.000000	1023.000000	2046.000000
31.360001	-0.010853	-6.413863	-2.009763	-3.562873	-0.533284	-0.307943	0.000000	-10.000000	0.616667	-28.333334	377.000000	1023.000000	1023.000000	2046.000000
31.379999	-0.011290	-6.672153	-2.134245	-3.466128	-0.695380	-0.376400	0.000000	-10.000000	0.616667	-28.016666	367.666656	1023.000000	1023.000000	2046.000000
31.400000	-0.011541	-6.820737	-2.040089	-3.664117	-0.815362	-0.301169	0.000000	-10.000000	0.608333	-28.033333	358.333344	1023.000000	1023.000000	2046.000000
31.420000	-0.011752	-6.945433	-2.067395	-3.684531	-0.817373	-0.376133	0.000000	-10.000000	0.608333	-27.883333	349.000000	1023.000000	1023.000000	2046.000000
31.440001	-0.012244	-7.236182	-2.154848	-3.610808	-1.055807	-0.414718	0.000000	-10.000000	0.600000	-27.833334	339.666656	1023.000000	1023.000000	2046.000000
31.459999	-0.012575	-7.431694	-2.151070	-3.687258	-1.188676	-0.404689	0.000000	-10.000000	0.583333	-27.616667	330.333344	1023.000000	1023.000000	2046.000000
31.480000	-0.012802	-7.565828	-2.091394	-3.811661	-1.233586	-0.429188	0.000000	-10.000000	0.566667	-27.533335	321.166656	1023.000000	1023.000000	2046.000000
31.500000	-0.013216	-7.810531	-2.220789	-3.726971	-1.396240	-0.466530	0.000000	-10.000000	0.566667	-27.500000	311.833344	1023.000000	1023.000000	2046.000000
31.520000	-0.013662	-8.074492	-2.268899	-3.779448	-1.571253	-0.454892	0.000000	-10.000000	0.566667	-27.400000	302.666656	1023.000000	1023.000000	2046.000000
31.540001	-0.014064	-8.312105	-2.218516	-3.963126	-1.668346	-0.462116	0.000000	-10.000000	0.558333	-27.366667	293.500000	1023.000000	1023.000000	2046.000000
31.559999	-0.014362	-8.488102	-2.313564	-3.922722	-1.754799	-0.497016	0.000000	-10.000000	0.533333	-27.066668	284.500000	1023.000000	1023.000000	2046.000000
31.580000	-0.014638	-8.651186	-2.292857	-3.928768	-1.900429	-0.529131	0.000000	-10.000000	0.525000	-26.966667	275.500000	1023.000000	1023.000000	2046.000000
31.600000	-0.014571	-8.611691	-2.014878	-4.100974	-1.933417	-0.562423	0.000000	-10.000000	0.516667	-26.716667	266.500000	1023.000000	1023.000000	2046.000000
31.620001	-0.014002	-8.275220	-1.820276	-4.024683	-1.923598	-0.506664	0.000000	-10.000000	0.508333	-26.650000	257.500000	1023.000000	1023.000000	2046.000000
31.639999	-0.013612	-8.044738	-1.647938	-3.918482	-2.039285	-0.439033	0.000000	-10.000000	0.500000	-26.350000	248.666672	1023.000000	1023.000000	2046.000000
31.660000	-0.013284	-7.851025	-1.454444	-3.902514	-2.017615	-0.476452	0.000000	-10.000000	0.491667	-26.050001	239.833328	1023.000000	1023.000000	2046.000000
31.680000	-0.013889	-8.208181	-1.587931	-3.893643	-2.065327	-0.661280	0.000000	-10.000000	0.475000	-25.683334	231.166672	1023.000000	1023.000000	2046.000000
31.700001	-0.014618	-8.639337	-1.629853	-3.908978	-2.398839	-0.701667	0.000000	-10.000000	0.458333	-25.300001	222.500000	1023.000000	1023.000000	2046.000000
31.719999	-0.015393	-9.097206	-1.799980	-3.882288	-2.470600	-0.944337	0.000000	-10.000000	0.450000	-24.816668	214.166672	1023.000000	1023.000000	2046.000000
31.740000	-0.015738	-9.301252	-2.142495	-3.722783	-2.618856	-0.817118	0.000000	-10.000000	0.433333	-24.350000	206.000000	1023.000000	1023.000000	2046.000000
31.760000	-0.015972	-9.439162	-2.471022	-3.225860	-2.963547	-0.778734	0.000000	-10.000000	0.433333	-23.900000	198.000000	1023.000000	1023.000000	2046.000000
31.780001	-0.016420	-9.704169	-2.602101	-3.088310	-3.134894	-0.878864	0.000000	-10.000000	0.416667	-23.483334	190.000000	1023.000000	1023.000000	2046.000000
31.799999	-0.017547	-10.370330	-2.739499	-3.121835	-3.450746	-1.058249	0.000000	-10.000000	0.383333	-22.716667	182.000000	1023.000000	1023.000000	2046.000000
31.820000	-0.019275	-11.391285	-3.012009	-2.983254	-3.865561	-1.530460	0.000000	-10.000000	0.341667	-21.783333	174.333328	1023.000000	1023.000000	2046.000000
31.840000	-0.021578	-12.752850	-3.316461	-3.227547	-4.114833	-2.094009	0.000000	-10.000000	0.308333	-20.800001	167.000000	1023.000000	1023.000000	2046.000000
31.860001	-0.024389	-14.413972	-3.601009	-3.869080	-4.392764	-2.551119	0.000000	-10.000000	0.283333	-19.816668	160.166672	1023.000000	1023.000000	2046.000000
31.879999	-0.027681	-16.359735	-4.226734	-4.264420	-4.788010	-3.080571	0.000000	-10.000000	0.258333	-19.083334	153.666672	1023.000000	1023.000000	2046.000000
31.900000	-0.030918	-18.272688	-4.896486	-4.555288	-5.147752	-3.673162	0.000000	-10.000000	0.241667	-18.683334	147.166672	1023.000000	1023.000000	2046.000000
31.920000	-0.033555	-19.831291	-5.229257	-5.055271	-5.506965	-4.039799	0.000000	-10.000000	0.250000	-18.983334	140.833328	1023.000000	1023.000000	2046.000000
31.940001	-0.035504	-20.982792	-5.529015	-5.287633	-5.866263	-4.299881	0.000000	-10.000000	0.266667	-19.516666	134.333328	1023.000000	1023.000000	2046.000000
31.959999	-0.037219	-21.996208	-5.970341	-5.268204	-6.097466	-4.660197	0.000000	-10.000000	0.266667	-19.916668	128.000000	1023.000000	1023.000000	2046.000000
31.980000	-0.038437	-22.716383	-6.179042	-5.404858	-6.267054	-4.865430	0.000000	-10.000000	0.266667	-19.883333	121.333336	1023.000000	1023.000000	2046.000000
32.000000	-0.039622	-23.416809	-6.312284	-5.551680	-6.540462	-5.012383	0.000000	-10.000000	0.233333	-19.366667	114.833336	1023.000000	1023.000000	2046.000000
32.020000	-0.040481	-23.924318	-6.515996	-5.455564	-6.761267	-5.191491	0.000000	-10.000000	0.216667	-18.716667	108.166664	1023.000000	1023.000000	2046.000000
32.040001	-0.041079	-24.277840	-6.701412	-5.409725	-6.797954	-5.368749	0.000000	-10.000000	0.208333	-18.050001	101.833336	1023.000000	1023.000000	2046.000000
32.060001	-0.041708	-24.649233	-6.668405	-5.692621	-6.916951	-5.371255	0.000000	-10.000000	0.208333	-17.416668	95.666664	1023.000000	1023.000000	2046.000000
32.080002	-0.042310	-25.005190	-6.700395	-5.909793	-7.090738	-5.304265	0.000000	-10.000000	0.208333	-16.766666	90.000000	1023.000000	1023.000000	2046.000000
32.099998	-0.042701	-25.236538	-6.919884	-6.011727	-6.995190	-5.309736	0.000000	-10.000000	0.200000	-16.300001	84.500000	1023.000000	1023.000000	2046.000000
32.119999	-0.042576	-25.162550	-6.814334	-6.327957	-6.832140	-5.188118	0.000000	-10.000000	0.183333	-16.150000	79.000000	1023.000000	1023.000000	2046.000000
32.139999	-0.042659	-25.211384	-6.550007	-6.527534	-6.929914	-5.203930	0.000000	-10.000000	0.166667	-16.016666	73.666664	1023.000000	1023.000000	2046.000000
32.160000	-0.042306	-25.002708	-6.451124	-6.459551	-6.858104	-5.233930	0.000000	-10.000000	0.150000	-15.550000	68.333336	1023.000000	1023.000000	2046.000000
32.180000	-0.041978	-24.808830	-6.382498	-6.630554	-6.661904	-5.133874	0.000000	-10.000000	0.150000	-14.666667	63.166668	1023.000000	1023.000000	2046.000000
32.200001	-0.041975	-24.807072	-6.202919	-7.003957	-6.642936	-4.957259	0.000000	-10.000000	0.116667	-13.800000	58.166668	1023.000000	1023.000000	2046.000000
32.220001	-0.042167	-24.920845	-6.157885	-7.179998	-6.622956	-4.960006	0.000000	-10.000000	0.116667	-13.216667	53.500000	1023.000000	1023.000000	2046.000000
32.240002	-0.042346	-25.026754	-6.224707	-7.295955	-6.497103	-5.008990	0.000000	-10.000000	0.100000	-12.900001	49.166668	1023.000000	1023.000000	2046.000000
32.259998	-0.042993	-25.408909	-6.207504	-7.585474	-6.548496	-5.067436	0.000000	-10.000000	0.100000	-12.650001	45.000000	1023.000000	1023.000000	2046.000000
32.279999	-0.043435	-25.670019	-6.115857	-7.686540	-6.718353	-5.149270	0.000000	-10.000000	0.066667	-12.283334	40.666668	1023.000000	1023.000000	2046.000000
32.299999	-0.043515	-25.717619	-6.322317	-7.522712	-6.567883	-5.304707	0.000000	-10.000000	0.050000	-11.766667	36.500000	1023.000000	1023.000000	2046.000000
32.320000	-0.043920	-25.956837	-6.236924	-7.701179	-6.683840	-5.334895	0.000000	-10.000000	0.050000	-11.283334	32.500000	1023.000000	1023.000000	2046.000000
32.340000	-0.044327	-26.197344	-6.063159	-7.821489	-6.904318	-5.408377	0.000000	-10.000000	0.050000	-10.683333	28.833334	1023.000000	1023.000000	2046.000000
32.360001	-0.044174	-26.106871	-6.161349	-7.698398	-6.809215	-5.437909	0.000000	-10.000000	0.050000	-10.233334	25.333334	1023.000000	1023.000000	2046.000000
32.380001	-0.044277	-26.167747	-6.132091	-7.845475	-6.805903	-5.384278	0.000000	-10.000000	0.050000	-9.766666	21.833334	1023.000000	1023.000000	2046.000000
32.400002	-0.044636	-26.379911	-5.919067	-7.954346	-7.059214	-5.447285	0.000000	-10.000000	0.041667	-9.566667	18.666666	1023.000000	1023.000000	2046.000000
32.419998	-0.044248	-26.150547	-5.925560	-7.844796	-7.010030	-5.370162	0.000000	-10.000000	0.041667	-9.266667	15.333333	1023.000000	1023.000000	2046.000000
32.439999	-0.043754	-25.858904	-6.018236	-7.700909	-6.762945	-5.376814	0.000000	-10.000000	0.033333	-8.866667	12.166667	1023.000000	1023.000000	2046.000000
32.459999	-0.043708	-25.831614	-5.789522	-7.827395	-6.945679	-5.269016	0.000000	-10.000000	0.025000	-8.316667	9.166667	1023.000000	1023.000000	2046.000000
32.480000	-0.043559	-25.743479	-5.601702	-7.844714	-7.079864	-5.217199	0.000000	-10.000000	0.008333	-7.850000	6.333333	1023.000000	1023.000000	2046.000000
32.500000	-0.042724	-25.250088	-5.712885	-7.674208	-6.810973	-5.052022	0.000000	-10.000000	0.000000	-7.383334	3.833333	1023.000000	1023.000000	2046.000000
32.520000	-0.042568	-25.157558	-5.691077	-7.666583	-6.782096	-5.017801	0.000000	-10.000000	0.000000	-6.983334	1.500000	1023.000000	1023.000000	2046.000000
32.540001	-0.042551	-25.147778	-5.398000	-7.692549	-7.043106	-5.014123	0.000000	-10.000000	0.000000	-6.633334	-0.500000	1023.000000	1023.000000	2046.000000
32.560001	-0.041851	-24.733799	-5.406712	-7.586111	-6.853468	-4.887506	0.000000	-10.000000	0.000000	-6.350000	-2.500000	1023.000000	1023.000000	2046.000000
32.580002	-0.041268	-24.389271	-5.556459	-7.427734	-6.558226	-4.846851	0.000000	-10.000000	0.008333	-6.200000	-4.500000	1023.000000	1023.000000	2046.000000
32.599998	-0.041421	-24.480030	-5.277494	-7.566741	-6.865310	-4.770487	0.000000	-10.000000	0.008333	-6.016666	-6.500000	1023.000000	1023.000000	2046.000000
32.619999	-0.040806	-24.116577	-5.186564	-7.472747	-6.798686	-4.658579	0.000000	-10.000000	0.008333	-5.916667	-8.500000	1023.000000	1023.000000	2046.000000
32.639999	-0.040176	-23.743896	-5.348078	-7.266160	-6.515582	-4.614078	0.000000	-10.000000	0.008333	-5.783333	-10.500000	1023.000000	1023.000000	2046.000000
32.660000	-0.040369	-23.858103	-5.087468	-7.363271	-6.787926	-4.619437	0.000000	-10.000000	0.008333	-5.683333	-12.500000	1023.000000	1023.000000	2046.000000
32.680000	-0.039679	-23.450064	-5.007660	-7.277451	-6.654987	-4.509966	0.000000	-10.000000	0.008333	-5.566667	-14.500000	1023.000000	1023.000000	2046.000000
32.700001	-0.039220	-23.179260	-5.157575	-7.126459	-6.423648	-4.471578	0.000000	-10.000000	0.000000	-5.416667	-16.333334	1023.000000	1023.000000	2046.000000
32.720001	-0.039438	-23.308075	-4.893964	-7.214170	-6.704834	-4.495106	0.000000	-10.000000	0.000000	-5.300000	-18.000000	1023.000000	1023.000000	2046.000000
32.740002	-0.038676	-22.857384	-4.902111	-7.172593	-6.474444	-4.308236	0.000000	-10.000000	0.000000	-5.166667	-19.666666	1023.000000	1023.000000	2046.000000
32.759998	-0.038465	-22.733076	-5.046718	-7.009881	-6.321244	-4.355234	0.000000	-10.000000	0.000000	-5.000000	-21.500000	1023.000000	1023.000000	2046.000000
32.779999	-0.038585	-22.803614	-4.765937	-7.121740	-6.608996	-4.306940	0.000000	-10.000000	0.000000	-4.783333	-23.166666	1023.000000	1023.000000	2046.000000
32.799999	-0.038217	-22.586523	-4.502581	-7.129455	-6.674414	-4.280075	0.000000	-10.000000	0.000000	-4.550000	-24.833334	1023.000000	1023.000000	2046.000000
32.820000	-0.037026	-21.882505	-4.497433	-7.029873	-6.247211	-4.107989	0.000000	-10.000000	0.000000	-4.300000	-26.166666	1023.000000	1023.000000	2046.000000
32.840000	-0.036887	-21.800184	-4.435774	-6.926891	-6.296451	-4.141068	0.000000	-10.000000	0.000000	-3.933333	-27.666666	1023.000000	1023.000000	2046.000000
32.860001	-0.037414	-22.111469	-4.133185	-7.083279	-6.690301	-4.204704	0.000000	-10.000000	-0.008333	-3.516667	-29.000000	1023.000000	1023.000000	2046.000000
32.880001	-0.037271	-22.027048	-4.143935	-7.121541	-6.507432	-4.254141	0.000000	-10.000000	-0.008333	-3.183333	-30.333334	1023.000000	1023.000000	2046.000000
32.900002	-0.038512	-22.760693	-4.378618	-7.178879	-6.625141	-4.578055	0.000000	-10.000000	-0.008333	-3.000000	-31.500000	1023.000000	1023.000000	2046.000000
32.919998	-0.038938	-23.012346	-4.118306	-7.233233	-6.930017	-4.730789	0.000000	-10.000000	-0.008333	-2.866667	-32.500000	1023.000000	1023.000000	2046.000000
32.939999	-0.038716	-22.881355	-4.338109	-7.100451	-6.718781	-4.724014	0.000000	-10.000000	-0.008333	-2.866667	-33.500000	1023.000000	1023.000000	2046.000000
32.959999	-0.038204	-22.578444	-4.785531	-6.631034	-6.617267	-4.544611	0.000000	-10.000000	-0.008333	-2.933333	-34.500000	1023.000000	1023.000000	2046.000000
32.980000	-0.037962	-22.435783	-4.705155	-6.206610	-7.035459	-4.488559	0.000000	-10.000000	0.000000	-3.016667	-35.500000	1023.000000	1023.000000	2046.000000
33.000000	-0.037284	-22.034868	-4.709558	-5.944576	-6.993235	-4.387500	0.000000	-10.000000	-0.008333	-2.783333	-36.500000	1023.000000	1023.000000	2046.000000
33.020000	-0.037379	-22.090855	-4.974648	-5.805699	-6.902541	-4.407965	0.000000	-10.000000	-0.016667	-1.150000	-37.333332	1023.000000	1023.000000	2046.000000
33.040001	-0.039142	-23.133078	-5.161074	-5.770910	-7.302462	-4.898632	0.000000	-10.000000	-0.025000	0.350000	-37.833332	1023.000000	1023.000000	2046.000000
33.060001	-0.041767	-24.684576	-5.401324	-6.181320	-7.746014	-5.355918	0.000000	-10.000000	-0.025000	1.933333	-38.000000	1023.000000	1023.000000	2046.000000
33.080002	-0.044348	-26.209827	-6.034622	-6.662533	-7.766704	-5.745967	0.000000	-10.000000	-0.025000	2.533333	-38.000000	1023.000000	1023.000000	2046.000000
33.099998	-0.047553	-28.103678	-6.741622	-6.966677	-8.119884	-6.275495	0.000000	-10.000000	-0.016667	2.983333	-38.000000	1023.000000	1023.000000	2046.000000
33.119999	-0.050116	-29.618425	-6.953775	-7.262702	-8.727377	-6.674571	0.000000	-10.000000	-0.008333	2.100000	-38.000000	1023.000000	1023.000000	2046.000000
33.139999	-0.051327	-30.334101	-7.276808	-7.587933	-8.730762	-6.738597	0.000000	-10.000000	0.000000	0.133333	-38.000000	1023.000000	1023.000000	2046.000000
33.160000	-0.052492	-31.022766	-7.750254	-7.607871	-8.714816	-6.949825	0.000000	-10.000000	0.000000	-1.850000	-38.166668	1023.000000	1023.000000	2046.000000
33.180000	-0.053719	-31.748224	-7.837308	-7.561655	-9.111699	-7.237561	0.000000	-10.000000	0.000000	-3.066667	-38.666668	1023.000000	1023.000000	2046.000000
33.200001	-0.054117	-31.982862	-7.849719	-7.669510	-9.217489	-7.246145	0.000000	-10.000000	0.000000	-3.516667	-39.500000	1023.000000	1023.000000	2046.000000
33.220001	-0.054309	-32.096645	-8.166045	-7.659116	-9.055753	-7.215733	0.000000	-10.000000	-0.008333	-3.250000	-40.666668	1023.000000	1023.000000	2046.000000
33.240002	-0.054788	-32.379795	-8.266724	-7.425932	-9.225372	-7.461768	0.000000	-10.000000	-0.016667	-1.966667	-41.500000	1023.000000	1023.000000	2046.000000
33.259998	-0.054759	-32.362709	-8.071979	-7.459181	-9.406664	-7.424884	0.000000	-10.000000	-0.033333	0.066667	-42.000000	1023.000000	1023.000000	2046.000000
33.279999	-0.054355	-32.123695	-8.188752	-7.547384	-9.177155	-7.210406	0.000000	-10.000000	-0.041667	2.050000	-42.000000	1023.000000	1023.000000	2046.000000
33.299999	-0.054620	-32.280708	-8.236910	-7.503137	-9.295527	-7.245135	0.000000	-10.000000	-0.050000	3.766667	-42.000000	1023.000000	1023.000000	2046.000000
33.320000	-0.054270	-32.073807	-8.037591	-7.741163	-9.273074	-7.021978	0.000000	-10.000000	-0.041667	4.633333	-42.000000	1023.000000	1023.000000	2046.000000
33.340000	-0.053444	-31.585581	-7.992781	-7.953864	-8.902880	-6.736057	0.000000	-10.000000	-0.041667	5.000000	-42.000000	1023.000000	1023.000000	2046.000000
33.360001	-0.052859	-31.239574	-7.789064	-7.874961	-8.827785	-6.747764	0.000000	-10.000000	-0.058333	5.333333	-42.000000	1023.000000	1023.000000	2046.000000
33.380001	-0.051765	-30.592857	-7.384254	-8.021496	-8.680900	-6.506207	0.000000	-10.000000	-0.091667	6.533334	-42.000000	1023.000000	1023.000000	2046.000000
33.400002	-0.050507	-29.849442	-7.245949	-8.147308	-8.288549	-6.167634	0.000000	-10.000000	-0.108333	8.450001	-42.000000	1023.000000	1023.000000	2046.000000
33.419998	-0.049705	-29.375711	-7.113682	-8.128003	-8.084683	-6.049344	0.000000	-10.000000	-0.116667	10.433333	-42.000000	1023.000000	1023.000000	2046.000000
33.439999	-0.049106	-29.021725	-6.839527	-8.226830	-7.980880	-5.974487	0.000000	-10.000000	-0.125000	11.966667	-42.000000	1023.000000	1023.000000	2046.000000
33.459999	-0.048462	-28.641157	-6.706683	-8.435001	-7.732010	-5.767465	0.000000	-10.000000	-0.166667	13.350000	-20.333334	1023.000000	1023.000000	2046.000000
33.480000	-0.047941	-28.333244	-6.704721	-8.332090	-7.545225	-5.751208	0.000000	-10.000000	-0.208333	14.783333	2.333333	1023.000000	1023.000000	2046.000000
33.500000	-0.047452	-28.044260	-6.522008	-8.190354	-7.521137	-5.810761	0.000000	-10.000000	-0.250000	16.216667	26.833334	1023.000000	1023.000000	2046.000000
33.520000	-0.046732	-27.618790	-6.364816	-8.251237	-7.388993	-5.613744	0.000000	-10.000000	-0.258333	17.633333	31.333334	1023.000000	1023.000000	2046.000000
33.540001	-0.045958	-27.161045	-6.352928	-8.137823	-7.135227	-5.535067	0.000000	-10.000000	-0.275000	18.733334	37.000000	1023.000000	1023.000000	2046.000000
33.560001	-0.045064	-26.633064	-6.021793	-7.955473	-7.157966	-5.497830	0.000000	-10.000000	-0.300000	20.150002	43.000000	1023.000000	1023.000000	2046.000000
33.580002	-0.044077	-26.049387	-5.817225	-7.993512	-6.994209	-5.244441	0.000000	-10.000000	-0.350000	21.333334	49.666668	1023.000000	1023.000000	2046.000000
33.599998	-0.042953	-25.385275	-5.697042	-7.793342	-6.768019	-5.126872	0.000000	-10.000000	-0.391667	22.583334	56.666668	1023.000000	1023.000000	2046.000000
33.619999	-0.041642	-24.610704	-5.432766	-7.570979	-6.600472	-5.006486	0.000000	-10.000000	-0.408333	23.216667	64.000000	1023.000000	1023.000000	2046.000000
33.639999	-0.040282	-23.806791	-5.154912	-7.547225	-6.430858	-4.673797	0.000000	-10.000000	-0.425000	23.900002	71.500000	1023.000000	1023.000000	2046.000000
33.660000	-0.038699	-22.871178	-4.982489	-7.312222	-6.122061	-4.454406	0.000000	-10.000000	-0.433333	24.316668	79.166664	1023.000000	1023.000000	2046.000000
33.680000	-0.037098	-21.924856	-4.721961	-7.010764	-5.913091	-4.279039	0.000000	-10.000000	-0.466667	25.133333	87.333336	1023.000000	1023.000000	2046.000000
33.700001	-0.035660	-21.074850	-4.514960	-6.936001	-5.697864	-3.926025	0.000000	-10.000000	-0.500000	25.833334	95.666664	1023.000000	1023.000000	2046.000000
33.720001	-0.033816	-19.985399	-4.282367	-6.629112	-5.406352	-3.667568	0.000000	-10.000000	-0.516667	26.666666	104.333336	1023.000000	1023.000000	2046.000000
33.740002	-0.032078	-18.957932	-4.027560	-6.375684	-5.117081	-3.437606	0.000000	-10.000000	-0.550000	27.050001	113.000000	1023.000000	1023.000000	2046.000000
33.759998	-0.030495	-18.022619	-3.794407	-6.225982	-4.879574	-3.122655	0.000000	-10.000000	-0.566667	27.350000	122.000000	1023.000000	1023.000000	2046.000000
33.779999	-0.028459	-16.819426	-3.545063	-5.937120	-4.544722	-2.792521	0.000000	-10.000000	-0.608333	27.750000	131.000000	1023.000000	1023.000000	2046.000000
33.799999	-0.026827	-15.854627	-3.237568	-5.657891	-4.344978	-2.614191	0.000000	-10.000000	-0.608333	28.150000	140.166672	1023.000000	1023.000000	2046.000000
33.820000	-0.025040	-14.798865	-2.991870	-5.476864	-4.072900	-2.257231	0.000000	-10.000000	-0.608333	28.600000	149.500000	1023.000000	1023.000000	2046.000000
33.840000	-0.022996	-13.590648	-2.755111	-5.106488	-3.677860	-2.051189	0.000000	-10.000000	-0.600000	28.700001	159.000000	1023.000000	1023.000000	2046.000000
33.860001	-0.021647	-12.793297	-2.520043	-4.928640	-3.519712	-1.824902	0.000000	-10.000000	-0.600000	28.783333	168.666672	1023.000000	1023.000000	2046.000000
33.880001	-0.019876	-11.746770	-2.272208	-4.768282	-3.252947	-1.453333	0.000000	-10.000000	-0.608333	29.000000	178.166672	1023.000000	1023.000000	2046.000000
33.900002	-0.018108	-10.701906	-2.097077	-4.386386	-2.881843	-1.336600	0.000000	-10.000000	-0.625000	29.433334	187.833328	1023.000000	1023.000000	2046.000000
33.919998	-0.016976	-10.032978	-1.896976	-4.262937	-2.760901	-1.112164	0.000000	-10.000000	-0.658333	29.966667	197.500000	1023.000000	1023.000000	2046.000000
33.939999	-0.015195	-8.980321	-1.647779	-4.066434	-2.469028	-0.797080	0.000000	-10.000000	-0.683333	30.283333	207.500000	1023.000000	1023.000000	2046.000000
33.959999	-0.013749	-8.125576	-1.433570	-3.745380	-2.184540	-0.762085	0.000000	-10.000000	-0.708333	30.700001	217.500000	1023.000000	1023.000000	2046.000000
33.980000	-0.012373	-7.312455	-1.118195	-3.617385	-2.030320	-0.546554	0.000000	-10.000000	-0.725000	31.266666	227.666672	1023.000000	1023.000000	2046.000000
34.000000	-0.010605	-6.267391	-0.825605	-3.529701	-1.776315	-0.135769	0.000000	-10.000000	-0.791667	32.516666	241.666672	1023.000000	1023.000000	2046.000000
34.020000	-0.009757	-5.766207	-0.712409	-3.213141	-1.587979	-0.252678	0.000000	-10.000000	-0.858333	33.750000	256.166656	1023.000000	1023.000000	2046.000000
34.040001	-0.009500	-5.614305	-0.500650	-3.150414	-1.609364	-0.353878	0.000000	-10.000000	-0.916667	34.716667	267.166656	1023.000000	1023.000000	2046.000000
34.060001	-0.008627	-5.098573	-0.305173	-3.052227	-1.387552	-0.353620	0.000000	-10.000000	-0.933333	35.333336	274.666656	1023.000000	1023.000000	2046.000000
34.080002	-0.007648	-4.520195	-0.170675	-2.811395	-1.119704	-0.418421	0.000000	-10.000000	-0.958333	36.000000	282.333344	1023.000000	1023.000000	2046.000000
34.099998	-0.006197	-3.662656	0.012964	-2.486487	-0.980378	-0.208755	0.000000	-10.000000	-0.966667	36.700001	294.000000	1023.000000	1023.000000	2046.000000
34.119999	-0.004199	-2.481418	0.080871	-2.049573	-0.686116	0.173400	0.000000	-10.000000	-0.983333	36.733334	306.333344	1023.000000	1023.000000	2046.000000
34.139999	-0.002359	-1.393939	-0.051578	-1.353120	-0.420812	0.431572	0.000000	-10.000000	-0.975000	36.900002	318.666656	1023.000000	1023.000000	2046.000000
34.160000	-0.001467	-0.866855	-0.127862	-0.821587	-0.437794	0.520387	0.000000	-10.000000	-1.000000	37.200001	331.000000	1023.000000	1023.000000	2046.000000
34.180000	-0.000507	-0.299725	0.011144	-0.545099	-0.377049	0.611280	0.000000	-10.000000	-1.033333	38.233334	343.333344	1023.000000	1023.000000	2046.000000
34.200001	-0.000959	-0.566935	-0.198061	-0.328603	-0.260406	0.220134	0.000000	-10.000000	-1.075000	38.916668	355.833344	1023.000000	1023.000000	2046.000000
34.220001	-0.002560	-1.512921	-0.467792	-0.380295	-0.538224	-0.126611	0.000000	-10.000000	-1.083333	39.349998	368.666656	1023.000000	1023.000000	2046.000000
34.240002	-0.003885	-2.295849	-0.737687	-0.714291	-0.642580	-0.201291	0.000000	-10.000000	-1.041667	39.266666	381.666656	1023.000000	1023.000000	2046.000000
34.259998	-0.005349	-3.161133	-1.099557	-0.923764	-0.617478	-0.520334	0.000000	-10.000000	-1.008333	38.599998	394.833344	1023.000000	1023.000000	2046.000000
34.279999	-0.006573	-3.884637	-1.370388	-1.037806	-0.721453	-0.754990	0.000000	-10.000000	-0.983333	38.000000	408.000000	1023.000000	1023.000000	2046.000000
34.299999	-0.006381	-3.771053	-1.378003	-1.153686	-0.645564	-0.593801	0.000000	-10.000000	-0.966667	37.283333	420.666656	1023.000000	1023.000000	2046.000000
34.320000	-0.005704	-3.371047	-1.404258	-1.007677	-0.330848	-0.628264	0.000000	-10.000000	-0.958333	37.166668	433.333344	1023.000000	1023.000000	2046.000000
34.340000	-0.005590	-3.303422	-1.462546	-0.816189	-0.307364	-0.717323	0.000000	-10.000000	-0.958333	36.750000	445.666656	1023.000000	1023.000000	2046.000000
34.360001	-0.004452	-2.630986	-1.219554	-0.798198	-0.254044	-0.359191	0.000000	-10.000000	-0.975000	36.616669	458.000000	1023.000000	1023.000000	2046.000000
34.380001	-0.003196	-1.889110	-1.175416	-0.613165	0.131622	-0.232151	0.000000	-10.000000	-0.958333	36.733334	470.000000	1023.000000	1023.000000	2046.000000
34.400002	-0.002355	-1.391536	-1.106086	-0.278047	0.232731	-0.240135	0.000000	-10.000000	-0.941667	36.966667	482.333344	1023.000000	1023.000000	2046.000000
34.419998	-0.000768	-0.453737	-0.834636	-0.107089	0.352832	0.135155	0.000000	-10.000000	-0.941667	37.000000	494.666656	1023.000000	1023.000000	2046.000000
34.439999	0.001106	0.653647	-0.551507	0.068968	0.706688	0.429499	0.000000	-10.000000	-0.966667	37.133335	507.000000	1023.000000	1023.000000	2046.000000
34.459999	0.002451	1.448606	-0.513346	0.407240	1.018487	0.536224	0.000000	-10.000000	-0.983333	37.483334	519.333313	1023.000000	1023.000000	2046.000000
34.480000	0.004260	2.517731	-0.226988	0.448948	1.189882	1.105889	0.000000	-10.000000	-0.966667	37.616669	531.833313	1023.000000	1023.000000	2046.000000
34.500000	0.006145	3.631802	-0.032965	0.568907	1.679125	1.416734	0.000000	-10.000000	-0.941667	37.250000	544.500000	1023.000000	1023.000000	2046.000000
34.520000	0.007223	4.268774	0.070413	0.670905	1.940326	1.587130	0.000000	-10.000000	-0.908333	36.750000	556.833313	1023.000000	1023.000000	2046.000000
34.540001	0.009120	5.390196	0.401246	0.536224	2.285573	2.167154	0.000000	-10.000000	-0.916667	36.599998	569.333313	1023.000000	1023.000000	2046.000000
34.560001	0.010829	6.399889	0.631980	0.430833	2.811423	2.525653	0.000000	-10.000000	-0.900000	36.349998	581.666687	1023.000000	1023.000000	2046.000000
34.580002	0.012389	7.321815	0.771659	0.583232	3.141376	2.825548	0.000000	-10.000000	-0.908333	36.200001	594.000000	1023.000000	1023.000000	2046.000000
34.599998	0.014163	8.370268	1.050458	0.560835	3.480459	3.278516	0.000000	-10.000000	-0.900000	36.116665	606.000000	1023.000000	1023.000000	2046.000000
34.619999	0.015480	9.148665	1.192016	0.791191	3.838118	3.327341	0.000000	-10.000000	-0.916667	36.016666	618.000000	1023.000000	1023.000000	2046.000000
34.639999	0.016339	9.656481	1.224138	1.085445	4.027865	3.319033	0.000000	-10.000000	-0.916667	35.816666	630.000000	1023.000000	1023.000000	2046.000000
34.660000	0.017592	10.397013	1.465660	1.160493	4.122170	3.648690	0.000000	-10.000000	-0.891667	35.500000	642.000000	1023.000000	1023.000000	2046.000000
34.680000	0.018857	11.144268	1.693782	1.283908	4.408457	3.758120	0.000000	-10.000000	-0.850000	35.166668	654.000000	1023.000000	1023.000000	2046.000000
34.700001	0.019825	11.716815	1.834505	1.557129	4.577681	3.747500	0.000000	-10.000000	-0.808333	34.799999	665.666687	1023.000000	1023.000000	2046.000000
34.720001	0.021153	12.501378	2.083535	1.742750	4.681331	3.993762	0.000000	-10.000000	-0.766667	34.016666	677.333313	1023.000000	1023.000000	2046.000000
34.740002	0.022854	13.506977	2.434206	1.813905	4.956937	4.301929	0.000000	-10.000000	-0.741667	33.450001	688.666687	1023.000000	1023.000000	2046.000000
34.759998	0.024340	14.385195	2.596809	2.123572	5.236767	4.428046	0.000000	-10.000000	-0.716667	32.766666	700.000000	1023.000000	1023.000000	2046.000000
34.779999	0.026016	15.375181	2.826507	2.394229	5.363784	4.790661	0.000000	-10.000000	-0.700000	32.450001	711.000000	1023.000000	1023.000000	2046.000000
34.799999	0.027941	16.513382	3.125765	2.515755	5.696229	5.175633	0.000000	-10.000000	-0.658333	31.600000	721.833313	1023.000000	1023.000000	2046.000000
34.820000	0.029570	17.475967	3.250825	2.860667	5.982264	5.382212	0.000000	-10.000000	-0.616667	30.783333	732.666687	1023.000000	1023.000000	2046.000000
34.840000	0.031263	18.476486	3.418832	3.157412	6.187480	5.712763	0.000000	-10.000000	-0.583333	29.833334	743.166687	1023.000000	1023.000000	2046.000000
34.860001	0.033161	19.597927	3.738329	3.305562	6.498543	6.055492	0.000000	-10.000000	-0.558333	28.883333	753.500000	1023.000000	1023.000000	2046.000000
34.880001	0.035000	20.685194	4.003882	3.577845	6.785620	6.317847	0.000000	-10.000000	-0.508333	27.933334	763.166687	1023.000000	1023.000000	2046.000000
34.900002	0.036520	21.583565	4.149424	3.865202	6.959027	6.609913	0.000000	-10.000000	-0.450000	26.583334	772.500000	1023.000000	1023.000000	2046.000000
34.919998	0.038039	22.481279	4.415748	3.984922	7.250463	6.830147	0.000000	-10.000000	-0.391667	25.200001	781.500000	1023.000000	1023.000000	2046.000000
34.939999	0.039352	23.257242	4.595359	4.174097	7.426288	7.061498	0.000000	-10.000000	-0.341667	23.500000	790.166687	1023.000000	1023.000000	2046.000000
34.959999	0.040497	23.933674	4.641952	4.446007	7.629003	7.216712	0.000000	-10.000000	-0.283333	21.683334	798.333313	1023.000000	1023.000000	2046.000000
34.980000	0.041511	24.532974	4.896639	4.403438	7.777802	7.455095	0.000000	-10.000000	-0.225000	19.833334	805.833313	1023.000000	1023.000000	2046.000000
35.000000	0.042449	25.087082	5.016608	4.541252	7.986502	7.542720	0.000000	-10.000000	-0.175000	17.683334	812.833313	1023.000000	1023.000000	2046.000000
35.020000	0.043212	25.538094	5.134723	4.706835	8.018029	7.678506	0.000000	-10.000000	-0.133333	15.650001	819.166687	1023.000000	1023.000000	2046.000000
35.040001	0.044436	26.261515	5.506261	4.633372	8.266294	7.855587	0.000000	-10.000000	-0.100000	13.133334	824.833313	1023.000000	1023.000000	2046.000000
35.060001	0.045725	27.023666	5.657745	4.779449	8.548511	8.037961	0.000000	-10.000000	-0.075000	10.950001	829.666687	1023.000000	1023.000000	2046.000000
35.080002	0.046249	27.332951	5.750848	4.997498	8.535144	8.049461	0.000000	-10.000000	-0.041667	8.400001	833.666687	1023.000000	1023.000000	2046.000000
35.099998	0.046287	27.355656	5.899536	4.867814	8.602925	7.985379	0.000000	-10.000000	-0.016667	5.966667	836.833313	1023.000000	1023.000000	2046.000000
35.119999	0.045998	27.185020	5.925412	4.778390	8.579988	7.901231	0.000000	-10.000000	0.000000	2.233333	839.166687	1023.000000	1023.000000	2046.000000
35.139999	0.046228	27.320604	5.957402	5.053207	8.518836	7.791159	0.000000	-10.000000	0.008333	-1.100000	840.500000	1023.000000	1023.000000	2046.000000
35.160000	0.046377	27.408812	5.892824	5.165340	8.551092	7.799557	0.000000	-10.000000	0.033333	-4.883333	841.000000	1023.000000	1023.000000	2046.000000
35.180000	0.045895	27.123711	5.499589	5.466947	8.310396	7.846777	0.000000	-10.000000	0.058333	-7.800000	841.000000	1023.000000	1023.000000	2046.000000
35.200001	0.045119	26.665350	5.208246	5.709856	8.026879	7.720368	0.000000	-10.000000	0.066667	-10.366667	841.000000	1023.000000	1023.000000	2046.000000
35.220001	0.044396	26.238249	5.210953	5.792999	7.788461	7.445837	0.000000	-10.000000	0.058333	-11.616667	841.000000	1023.000000	1023.000000	2046.000000
35.240002	0.042702	25.236864	5.078518	5.829313	7.344615	6.984417	0.000000	-10.000000	0.050000	-11.650000	841.000000	1023.000000	1023.000000	2046.000000
35.259998	0.040053	23.671495	4.749393	5.505802	7.043444	6.372857	0.000000	-10.000000	0.075000	-12.016666	837.500000	1023.000000	1023.000000	2046.000000
35.279999	0.036806	21.752060	4.322303	4.903316	6.640440	5.886001	0.000000	-10.000000	0.133333	-13.366667	829.500000	1023.000000	1023.000000	2046.000000
35.299999	0.033132	19.580925	3.606157	4.537672	6.176713	5.260385	0.000000	-10.000000	0.200000	-15.866668	819.666687	1023.000000	1023.000000	2046.000000
35.320000	0.029518	17.445024	3.032734	3.969269	5.788130	4.654892	0.000000	-10.000000	0.275000	-18.566668	811.333313	1023.000000	1023.000000	2046.000000
35.340000	0.026824	15.853135	2.697088	3.466095	5.405309	4.284643	0.000000	-10.000000	0.325000	-20.650002	805.000000	1023.000000	1023.000000	2046.000000
35.360001	0.024603	14.540545	2.261527	3.299479	5.086420	3.893119	0.000000	-10.000000	0.383333	-22.383333	798.166687	1023.000000	1023.000000	2046.000000
35.380001	0.022628	13.372861	1.976402	2.953770	4.864753	3.577935	0.000000	-10.000000	0.433333	-23.733334	790.666687	1023.000000	1023.000000	2046.000000
35.400002	0.021053	12.442062	1.795073	2.604707	4.620015	3.422267	0.000000	-10.000000	0.475000	-24.850000	782.833313	1023.000000	1023.000000	2046.000000
35.419998	0.019716	11.652393	1.492551	2.618454	4.366172	3.175217	0.000000	-10.000000	0.500000	-25.583334	774.500000	1023.000000	1023.000000	2046.000000
35.439999	0.018379	10.861773	1.180292	2.526470	4.235699	2.919313	0.000000	-10.000000	0.516667	-26.033333	765.833313	1023.000000	1023.000000	2046.000000
35.459999	0.017358	10.258652	1.168743	2.205175	4.032696	2.852038	0.000000	-10.000000	0.525000	-26.316668	757.166687	1023.000000	1023.000000	2046.000000
35.480000	0.016483	9.741283	1.091143	2.078928	3.810457	2.760756	0.000000	-10.000000	0.533333	-26.633333	748.333313	1023.000000	1023.000000	2046.000000
35.500000	0.015717	9.288922	0.809618	2.032769	3.845626	2.600909	0.000000	-10.000000	0.525000	-26.933334	739.500000	1023.000000	1023.000000	2046.000000
35.520000	0.014906	8.809224	0.795782	1.580089	3.774764	2.658590	0.000000	-10.000000	0.566667	-27.450001	730.500000	1023.000000	1023.000000	2046.000000
35.540001	0.014085	8.324459	0.649952	1.310312	3.649909	2.714287	0.000000	-10.000000	0.608333	-28.100000	721.333313	1023.000000	1023.000000	2046.000000
35.560001	0.013246	7.828581	0.399310	1.101322	3.709051	2.618900	0.000000	-10.000000	0.650000	-28.750000	712.000000	1023.000000	1023.000000	2046.000000
35.580002	0.012414	7.336470	0.400307	0.565529	3.702142	2.668493	0.000000	-10.000000	0.650000	-29.083334	702.333313	1023.000000	1023.000000	2046.000000
35.599998	0.012083	7.141272	0.542099	0.200055	3.574877	2.824240	0.000000	-10.000000	0.650000	-28.983334	692.666687	1023.000000	1023.000000	2046.000000
35.619999	0.011840	6.997358	0.292746	0.086148	3.768973	2.849492	0.000000	-10.000000	0.650000	-28.816668	683.000000	1023.000000	1023.000000	2046.000000
35.639999	0.011326	6.693896	0.239522	-0.243742	3.794853	2.903264	0.000000	-10.000000	0.650000	-28.500000	673.500000	1023.000000	1023.000000	2046.000000
35.660000	0.010580	6.252821	0.282650	-0.413192	3.560523	2.822840	0.000000	-10.000000	0.650000	-28.400000	664.000000	1023.000000	1023.000000	2046.000000
35.680000	0.010019	5.921020	-0.022689	-0.284936	3.602406	2.626240	0.000000	-10.000000	0.641667	-28.299999	654.500000	1023.000000	1023.000000	2046.000000
35.700001	0.009337	5.518064	-0.087071	-0.504826	3.534830	2.575131	0.000000	-10.000000	0.641667	-28.333334	645.000000	1023.000000	1023.000000	2046.000000
35.720001	0.008553	5.054762	0.026155	-0.739111	3.214464	2.553255	0.000000	-10.000000	0.641667	-28.516666	635.500000	1023.000000	1023.000000	2046.000000
35.740002	0.007898	4.667440	-0.173415	-0.659124	3.170187	2.329793	0.000000	-10.000000	0.650000	-28.750000	626.000000	1023.000000	1023.000000	2046.000000
35.759998	0.006980	4.125369	-0.241453	-0.920261	3.072366	2.214718	0.000000	-10.000000	0.650000	-29.016666	616.333313	1023.000000	1023.000000	2046.000000
35.779999	0.005976	3.531773	-0.100166	-1.142573	2.648919	2.125593	0.000000	-10.000000	0.650000	-28.966667	606.666687	1023.000000	1023.000000	2046.000000
35.799999	0.005600	3.309615	-0.371300	-1.012733	2.725299	1.968350	0.000000	-10.000000	0.650000	-28.900000	597.000000	1023.000000	1023.000000	2046.000000
35.820000	0.005087	3.006145	-0.374222	-1.198174	2.596123	1.982418	0.000000	-10.000000	0.650000	-28.916668	587.333313	1023.000000	1023.000000	2046.000000
35.840000	0.004543	2.684682	-0.222405	-1.295943	2.226679	1.976350	0.000000	-10.000000	0.650000	-29.200001	577.833313	1023.000000	1023.000000	2046.000000
35.860001	0.004662	2.755439	-0.449366	-1.116589	2.388509	1.932885	0.000000	-10.000000	0.641667	-29.250000	568.166687	1023.000000	1023.000000	2046.000000
35.880001	0.004134	2.443440	-0.384972	-1.291602	2.207655	1.912360	0.000000	-10.000000	0.625000	-29.183334	558.500000	1023.000000	1023.000000	2046.000000
35.900002	0.003717	2.196739	-0.245805	-1.346652	1.886272	1.902925	0.000000	-10.000000	0.608333	-28.966667	548.500000	1023.000000	1023.000000	2046.000000
35.919998	0.003875	2.290248	-0.509224	-1.219219	2.097248	1.921443	0.000000	-10.000000	0.608333	-28.883333	538.833313	1023.000000	1023.000000	2046.000000
35.939999	0.003236	1.912244	-0.466222	-1.373386	1.895562	1.856290	0.000000	-10.000000	0.625000	-28.916668	529.166687	1023.000000	1023.000000	2046.000000
35.959999	0.002785	1.645887	-0.280089	-1.514980	1.531733	1.909223	0.000000	-10.000000	0.633333	-28.916668	519.500000	1023.000000	1023.000000	2046.000000
35.980000	0.002683	1.585706	-0.550440	-1.396450	1.711143	1.821454	0.000000	-10.000000	0.641667	-28.966667	509.833344	1023.000000	1023.000000	2046.000000
36.000000	0.002306	1.362920	-0.613139	-1.450135	1.676979	1.749214	0.000000	-10.000000	0.633333	-28.900000	500.166656	1023.000000	1023.000000	2046.000000
36.020000	0.001655	0.978274	-0.416815	-1.664782	1.300423	1.759449	0.000000	-10.000000	0.650000	-28.766666	490.666656	1023.000000	1023.000000	2046.000000
36.040001	0.001331	0.786887	-0.509420	-1.593747	1.246503	1.643550	0.000000	-10.000000	0.650000	-28.783333	481.000000	1023.000000	1023.000000	2046.000000
36.060001	0.001115	0.659069	-0.750897	-1.566103	1.363929	1.612140	0.000000	-10.000000	0.658333	-28.766666	471.333344	1023.000000	1023.000000	2046.000000
36.080002	0.000408	0.241356	-0.527067	-1.765103	0.963940	1.569586	0.000000	-10.000000	0.650000	-28.933334	461.666656	1023.000000	1023.000000	2046.000000
36.099998	-0.000196	-0.115882	-0.566616	-1.850368	0.809976	1.491127	0.000000	-10.000000	0.650000	-28.766666	452.000000	1023.000000	1023.000000	2046.000000
36.119999	-0.000344	-0.203498	-0.870278	-1.773724	1.032466	1.408037	0.000000	-10.000000	0.650000	-28.850000	442.333344	1023.000000	1023.000000	2046.000000
36.139999	-0.000878	-0.518737	-0.667943	-1.976004	0.779841	1.345370	0.000000	-10.000000	0.650000	-28.800001	432.833344	1023.000000	1023.000000	2046.000000
36.160000	-0.000849	-0.501698	-0.300473	-2.140599	0.570638	1.368737	0.000000	-10.000000	0.650000	-28.866667	423.166656	1023.000000	1023.000000	2046.000000
36.180000	-0.000041	-0.024079	-0.246788	-1.992448	0.802971	1.412185	0.000000	-10.000000	0.650000	-28.800001	413.666656	1023.000000	1023.000000	2046.000000
36.200001	0.000245	0.144753	-0.173658	-1.877718	0.815227	1.380902	0.000000	-10.000000	0.633333	-28.750000	404.000000	1023.000000	1023.000000	2046.000000
36.220001	-0.000287	-0.169664	0.113917	-1.911982	0.396945	1.231456	0.000000	-10.000000	0.633333	-28.733334	394.333344	1023.000000	1023.000000	2046.000000
36.240002	-0.000779	-0.460248	0.064179	-2.092288	0.344728	1.223133	0.000000	-10.000000	0.616667	-28.716667	384.833344	1023.000000	1023.000000	2046.000000
36.259998	-0.001321	-0.780788	-0.295793	-2.015922	0.501039	1.029888	0.000000	-10.000000	0.633333	-28.533333	375.166656	1023.000000	1023.000000	2046.000000
36.279999	-0.002838	-1.677390	-0.424505	-2.005863	0.025373	0.727605	0.000000	-10.000000	0.625000	-28.333334	365.833344	1023.000000	1023.000000	2046.000000
36.299999	-0.003158	-1.866283	-0.720557	-1.820650	-0.196483	0.871408	0.000000	-10.000000	0.633333	-28.016666	356.166656	1023.000000	1023.000000	2046.000000
36.320000	-0.003292	-1.945602	-1.142298	-1.446276	-0.204633	0.847605	0.000000	-10.000000	0.600000	-27.716667	346.833344	1023.000000	1023.000000	2046.000000
36.340000	-0.004434	-2.620739	-1.110622	-1.382744	-0.802026	0.674653	0.000000	-10.000000	0.541667	-26.700001	337.500000	1023.000000	1023.000000	2046.000000
36.360001	-0.005958	-3.521118	-1.256851	-1.414761	-1.203591	0.354085	0.000000	-10.000000	0.450000	-25.000000	328.666656	1023.000000	1023.000000	2046.000000
36.380001	-0.007440	-4.397066	-1.646004	-1.464679	-1.247068	-0.039315	0.000000	-10.000000	0.366667	-22.716667	320.333344	1023.000000	1023.000000	2046.000000
36.400002	-0.010205	-6.030914	-1.804650	-1.818952	-1.771713	-0.635599	0.000000	-10.000000	0.300000	-20.700001	312.666656	1023.000000	1023.000000	2046.000000
36.419998	-0.013414	-7.927554	-2.152361	-2.464495	-2.165485	-1.145213	0.000000	-10.000000	0.266667	-19.516666	305.833344	1023.000000	1023.000000	2046.000000
36.439999	-0.016420	-9.704496	-2.995121	-2.823829	-2.216532	-1.669015	0.000000	-10.000000	0.250000	-19.250000	299.333344	1023.000000	1023.000000	2046.000000
36.459999	-0.019796	-11.699492	-3.316393	-3.216567	-2.930467	-2.236065	0.000000	-10.000000	0.266667	-19.716667	293.000000	1023.000000	1023.000000	2046.000000
36.480000	-0.022187	-13.112611	-3.668596	-3.636093	-3.282605	-2.525317	0.000000	-10.000000	0.266667	-20.116667	286.333344	1023.000000	1023.000000	2046.000000
36.500000	-0.023817	-14.075603	-4.183667	-3.774809	-3.324676	-2.792451	0.000000	-10.000000	0.266667	-20.150002	279.500000	1023.000000	1023.000000	2046.000000
36.520000	-0.025823	-15.261119	-4.381514	-3.837396	-3.817135	-3.225073	0.000000	-10.000000	0.241667	-19.516668	272.833344	1023.000000	1023.000000	2046.000000
36.540001	-0.026861	-15.875096	-4.526326	-4.065849	-4.031909	-3.251013	0.000000	-10.000000	0.233333	-18.683334	266.500000	1023.000000	1023.000000	2046.000000
36.560001	-0.027533	-16.272018	-4.888941	-3.972178	-3.993542	-3.417357	0.000000	-10.000000	0.216667	-17.800001	260.500000	1023.000000	1023.000000	2046.000000
36.580002	-0.028607	-16.906469	-4.834034	-3.981928	-4.443014	-3.647494	0.000000	-10.000000	0.208333	-17.366667	254.500000	1023.000000	1023.000000	2046.000000
36.599998	-0.029063	-17.176161	-4.914391	-4.168549	-4.506493	-3.586729	0.000000	-10.000000	0.200000	-17.350000	248.500000	1023.000000	1023.000000	2046.000000
36.619999	-0.029468	-17.415655	-5.183976	-4.220052	-4.400139	-3.611490	0.000000	-10.000000	0.200000	-17.483334	242.500000	1023.000000	1023.000000	2046.000000
36.639999	-0.030511	-18.032280	-5.184447	-4.368629	-4.679291	-3.799914	0.000000	-10.000000	0.200000	-17.500000	236.500000	1023.000000	1023.000000	2046.000000
36.660000	-0.030789	-18.196522	-5.156518	-4.849768	-4.667709	-3.522527	0.000000	-10.000000	0.200000	-17.266668	230.666672	1023.000000	1023.000000	2046.000000
36.680000	-0.030619	-18.095814	-5.253788	-4.964088	-4.419944	-3.457992	0.000000	-10.000000	0.200000	-17.100000	225.000000	1023.000000	1023.000000	2046.000000
36.700001	-0.030864	-18.240589	-5.018764	-4.994268	-4.576889	-3.650668	0.000000	-10.000000	0.200000	-16.916668	219.333328	1023.000000	1023.000000	2046.000000
36.720001	-0.030416	-17.975941	-4.760101	-5.281912	-4.485661	-3.448267	0.000000	-10.000000	0.191667	-16.500000	213.666672	1023.000000	1023.000000	2046.000000
36.740002	-0.030104	-17.791359	-4.818820	-5.353839	-4.284061	-3.334638	0.000000	-10.000000	0.191667	-16.000000	208.166672	1023.000000	1023.000000	2046.000000
36.759998	-0.030531	-18.043627	-4.673924	-5.552302	-4.406828	-3.410572	0.000000	-10.000000	0.183333	-15.650001	202.833328	1023.000000	1023.000000	2046.000000
36.779999	-0.030645	-18.111088	-4.681760	-5.999320	-4.236725	-3.193282	0.000000	-10.000000	0.191667	-15.600000	197.666672	1023.000000	1023.000000	2046.000000
36.799999	-0.031282	-18.487764	-4.846167	-6.086227	-4.194389	-3.360982	0.000000	-10.000000	0.175000	-15.666667	192.333328	1023.000000	1023.000000	2046.000000
36.820000	-0.032130	-18.989084	-4.684902	-6.265040	-4.515910	-3.523232	0.000000	-10.000000	0.166667	-15.533334	187.166672	1023.000000	1023.000000	2046.000000
36.840000	-0.032483	-19.197197	-4.821309	-6.454334	-4.420646	-3.500908	0.000000	-10.000000	0.150000	-15.283334	182.000000	1023.000000	1023.000000	2046.000000
36.860001	-0.032934	-19.464193	-4.915279	-6.387057	-4.471199	-3.690658	0.000000	-10.000000	0.150000	-14.833334	177.000000	1023.000000	1023.000000	2046.000000
36.880001	-0.033593	-19.853363	-4.796021	-6.423089	-4.754713	-3.879540	0.000000	-10.000000	0.150000	-14.366667	172.000000	1023.000000	1023.000000	2046.000000
36.900002	-0.033724	-19.930614	-4.689272	-6.605314	-4.811945	-3.824084	0.000000	-10.000000	0.133333	-14.033334	167.166672	1023.000000	1023.000000	2046.000000
36.919998	-0.033818	-19.986166	-4.729234	-6.553985	-4.816381	-3.886567	0.000000	-10.000000	0.133333	-13.866667	162.500000	1023.000000	1023.000000	2046.000000
36.939999	-0.034209	-20.217382	-4.648067	-6.565556	-4.998674	-4.005086	0.000000	-10.000000	0.133333	-13.950001	157.833328	1023.000000	1023.000000	2046.000000
36.959999	-0.034150	-20.182823	-4.510267	-6.704681	-5.080552	-3.887323	0.000000	-10.000000	0.150000	-13.983334	153.166672	1023.000000	1023.000000	2046.000000
36.980000	-0.034084	-20.143909	-4.614737	-6.577139	-5.036313	-3.915720	0.000000	-10.000000	0.150000	-14.066667	148.500000	1023.000000	1023.000000	2046.000000
37.000000	-0.034142	-20.177795	-4.492984	-6.585316	-5.175160	-3.924336	0.000000	-10.000000	0.150000	-13.983334	143.833328	1023.000000	1023.000000	2046.000000
37.020000	-0.033952	-20.065611	-4.412527	-6.687252	-5.202143	-3.763689	0.000000	-10.000000	0.150000	-13.900001	139.166672	1023.000000	1023.000000	2046.000000
37.040001	-0.033789	-19.969271	-4.520124	-6.572334	-5.101781	-3.775033	0.000000	-10.000000	0.133333	-13.683333	134.500000	1023.000000	1023.000000	2046.000000
37.060001	-0.033872	-20.018148	-4.477332	-6.467388	-5.218313	-3.855115	0.000000	-10.000000	0.133333	-13.566667	129.833328	1023.000000	1023.000000	2046.000000
37.080002	-0.033642	-19.882448	-4.271973	-6.619569	-5.335541	-3.655365	0.000000	-10.000000	0.133333	-13.416667	125.333336	1023.000000	1023.000000	2046.000000
37.099998	-0.033570	-19.840109	-4.370426	-6.568591	-5.245019	-3.656074	0.000000	-10.000000	0.133333	-13.383333	120.666664	1023.000000	1023.000000	2046.000000
37.119999	-0.033457	-19.772854	-4.383168	-6.447230	-5.216539	-3.725918	0.000000	-10.000000	0.133333	-13.316667	116.333336	1023.000000	1023.000000	2046.000000
37.139999	-0.033413	-19.747269	-4.216862	-6.595912	-5.370372	-3.564121	0.000000	-10.000000	0.100000	-13.283334	111.833336	1023.000000	1023.000000	2046.000000
37.160000	-0.033288	-19.673235	-4.240439	-6.561604	-5.334312	-3.536880	0.000000	-10.000000	0.116667	-13.183333	107.500000	1023.000000	1023.000000	2046.000000
37.180000	-0.033183	-19.611423	-4.263812	-6.428263	-5.304536	-3.614812	0.000000	-10.000000	0.116667	-13.150001	103.166664	1023.000000	1023.000000	2046.000000
37.200001	-0.033128	-19.578402	-4.074505	-6.548971	-5.467211	-3.487715	0.000000	-10.000000	0.150000	-13.066667	98.666664	1023.000000	1023.000000	2046.000000
37.220001	-0.032891	-19.438585	-4.130977	-6.457639	-5.370421	-3.479548	0.000000	-10.000000	0.133333	-12.950000	94.333336	1023.000000	1023.000000	2046.000000
37.240002	-0.032749	-19.354639	-4.155418	-6.350599	-5.306130	-3.542492	0.000000	-10.000000	0.100000	-12.716666	90.000000	1023.000000	1023.000000	2046.000000
37.259998	-0.032766	-19.364557	-3.973186	-6.460509	-5.499675	-3.431187	0.000000	-10.000000	0.075000	-12.416667	85.833336	1023.000000	1023.000000	2046.000000
37.279999	-0.032591	-19.261484	-4.047500	-6.394080	-5.410288	-3.409617	0.000000	-10.000000	0.058333	-12.083333	81.500000	1023.000000	1023.000000	2046.000000
37.299999	-0.032456	-19.181513	-4.014473	-6.311337	-5.388564	-3.467138	0.000000	-10.000000	0.058333	-11.766666	77.500000	1023.000000	1023.000000	2046.000000
37.320000	-0.032595	-19.263758	-3.862068	-6.426526	-5.590044	-3.385121	0.000000	-10.000000	0.050000	-11.383333	73.666664	1023.000000	1023.000000	2046.000000
37.340000	-0.032146	-18.998550	-3.794949	-6.394722	-5.447622	-3.361256	0.000000	-10.000000	0.050000	-10.916667	70.000000	1023.000000	1023.000000	2046.000000
37.360001	-0.031649	-18.704681	-3.578630	-6.351233	-5.430217	-3.344602	0.000000	-10.000000	0.050000	-10.383334	66.166664	1023.000000	1023.000000	2046.000000
37.380001	-0.031238	-18.461521	-3.287449	-6.390553	-5.603471	-3.180050	0.000000	-10.000000	0.041667	-9.883334	62.500000	1023.000000	1023.000000	2046.000000
37.400002	-0.031115	-18.388762	-3.345895	-6.320786	-5.471174	-3.250907	0.000000	-10.000000	0.033333	-9.400001	59.166668	1023.000000	1023.000000	2046.000000
37.419998	-0.031733	-18.754425	-3.333534	-6.250628	-5.594752	-3.575511	0.000000	-10.000000	0.033333	-9.016667	56.000000	1023.000000	1023.000000	2046.000000
37.439999	-0.032585	-19.257919	-3.230884	-6.594718	-5.880687	-3.551630	0.000000	-10.000000	0.041667	-8.483334	53.166668	1023.000000	1023.000000	2046.000000
37.459999	-0.032816	-19.394112	-3.423665	-6.472557	-5.701479	-3.796410	0.000000	-10.000000	0.041667	-8.116667	50.333332	1023.000000	1023.000000	2046.000000
37.480000	-0.033335	-19.701197	-3.567672	-6.290679	-5.942390	-3.900455	0.000000	-10.000000	0.025000	-7.816667	47.666668	1023.000000	1023.000000	2046.000000
37.500000	-0.032940	-19.467810	-3.752229	-5.945764	-6.109611	-3.660206	0.000000	-10.000000	0.016667	-7.650000	45.000000	1023.000000	1023.000000	2046.000000
37.520000	-0.032206	-19.033689	-3.964600	-5.528100	-5.979932	-3.561056	0.000000	-10.000000	0.008333	-7.383333	42.333332	1023.000000	1023.000000	2046.000000
37.540001	-0.032286	-19.080948	-4.001983	-5.248666	-6.193628	-3.636671	0.000000	-10.000000	0.008333	-6.550000	39.833332	1023.000000	1023.000000	2046.000000
37.560001	-0.033111	-19.568727	-4.041605	-5.273218	-6.549926	-3.703978	0.000000	-10.000000	-0.008333	-5.183333	37.500000	1023.000000	1023.000000	2046.000000
37.580002	-0.034431	-20.348562	-4.357138	-5.241471	-6.585068	-4.164886	0.000000	-10.000000	-0.008333	-3.833333	35.833332	1023.000000	1023.000000	2046.000000
37.599998	-0.037158	-21.960527	-4.753510	-5.576278	-6.938840	-4.691899	0.000000	-10.000000	-0.008333	-2.483333	34.666668	1023.000000	1023.000000	2046.000000
37.619999	-0.040434	-23.896608	-5.294270	-6.175214	-7.349111	-5.078014	0.000000	-10.000000	0.000000	-1.866667	34.166668	1023.000000	1023.000000	2046.000000
37.639999	-0.043180	-25.519459	-5.904741	-6.463768	-7.516647	-5.634304	0.000000	-10.000000	0.000000	-1.750000	34.000000	1023.000000	1023.000000	2046.000000
37.660000	-0.045859	-27.102411	-6.367948	-6.763445	-7.949630	-6.021389	0.000000	-10.000000	0.000000	-2.816667	33.666668	1023.000000	1023.000000	2046.000000
37.680000	-0.047425	-28.027975	-6.619310	-7.052177	-8.232571	-6.123916	0.000000	-10.000000	0.016667	-4.516667	32.833332	1023.000000	1023.000000	2046.000000
37.700001	-0.048580	-28.710627	-6.919576	-7.153436	-8.268074	-6.369540	0.000000	-10.000000	0.025000	-6.116667	31.333334	1023.000000	1023.000000	2046.000000
37.720001	-0.049748	-29.401178	-7.148271	-7.100906	-8.467851	-6.684151	0.000000	-10.000000	0.025000	-7.116667	29.166666	1023.000000	1023.000000	2046.000000
37.740002	-0.050516	-29.855125	-7.311797	-7.199170	-8.688998	-6.655160	0.000000	-10.000000	0.008333	-7.283333	26.833334	1023.000000	1023.000000	2046.000000
37.759998	-0.050635	-29.925385	-7.445243	-7.174254	-8.586966	-6.718922	0.000000	-10.000000	0.000000	-6.866667	24.166666	1023.000000	1023.000000	2046.000000
37.779999	-0.051240	-30.282885	-7.516165	-7.042339	-8.764174	-6.960207	0.000000	-10.000000	0.000000	-6.150000	21.833334	1023.000000	1023.000000	2046.000000
37.799999	-0.051582	-30.484686	-7.559915	-7.095871	-8.945902	-6.882998	0.000000	-10.000000	0.000000	-5.433333	19.666666	1023.000000	1023.000000	2046.000000
37.820000	-0.051579	-30.483431	-7.561444	-7.179122	-8.904423	-6.838442	0.000000	-10.000000	0.000000	-4.933333	18.000000	1023.000000	1023.000000	2046.000000
37.840000	-0.051634	-30.515697	-7.626454	-7.270923	-8.777398	-6.840922	0.000000	-10.000000	0.000000	-4.866667	16.333334	1023.000000	1023.000000	2046.000000
37.860001	-0.051902	-30.673841	-7.655325	-7.496824	-8.830647	-6.691045	0.000000	-10.000000	0.000000	-5.316667	14.833333	1023.000000	1023.000000	2046.000000
37.880001	-0.051514	-30.444962	-7.463158	-7.769736	-8.745373	-6.466694	0.000000	-10.000000	0.000000	-5.916667	13.000000	1023.000000	1023.000000	2046.000000
37.900002	-0.050902	-30.082823	-7.243871	-7.824555	-8.504360	-6.510037	0.000000	-10.000000	0.000000	-5.950000	11.000000	1023.000000	1023.000000	2046.000000
37.919998	-0.050590	-29.898596	-7.112865	-7.833842	-8.459136	-6.492753	0.000000	-10.000000	0.000000	-5.250000	8.833333	1023.000000	1023.000000	2046.000000
37.939999	-0.049856	-29.464870	-6.916385	-8.052182	-8.346920	-6.149384	0.000000	-10.000000	0.000000	-4.300000	7.000000	1023.000000	1023.000000	2046.000000
37.959999	-0.049271	-29.119253	-6.793853	-8.209975	-8.050721	-6.064703	0.000000	-10.000000	0.000000	-3.766667	5.666667	1023.000000	1023.000000	2046.000000
37.980000	-0.049519	-29.265545	-6.806196	-8.324862	-7.996540	-6.137947	0.000000	-10.000000	0.000000	-3.700000	4.500000	1023.000000	1023.000000	2046.000000
38.000000	-0.049745	-29.399189	-6.743272	-8.533138	-8.065038	-6.057741	0.000000	-10.000000	0.000000	-3.700000	3.333333	1023.000000	1023.000000	2046.000000
38.020000	-0.049563	-29.291851	-6.651183	-8.674834	-7.926227	-6.039607	0.000000	-10.000000	0.000000	-3.516667	2.000000	1023.000000	1023.000000	2046.000000
38.040001	-0.049939	-29.514021	-6.760803	-8.568051	-7.934882	-6.250284	0.000000	-10.000000	0.000000	-3.100000	0.833333	1023.000000	1023.000000	2046.000000
38.060001	-0.049869	-29.472651	-6.740019	-8.613643	-7.984632	-6.134357	0.000000	-10.000000	0.000000	-2.633333	0.166667	1023.000000	1023.000000	2046.000000
38.080002	-0.049608	-29.318285	-6.563408	-8.687280	-7.922606	-6.144990	0.000000	-10.000000	0.000000	-2.200000	-0.333333	1023.000000	1023.000000	2046.000000
38.099998	-0.049784	-29.422537	-6.586163	-8.613615	-7.975813	-6.246946	0.000000	-10.000000	0.000000	-1.866667	-0.666667	1023.000000	1023.000000	2046.000000
38.119999	-0.049672	-29.355877	-6.460399	-8.718246	-8.071545	-6.105688	0.000000	-10.000000	0.000000	-1.716667	-1.000000	1023.000000	1023.000000	2046.000000
38.139999	-0.049258	-29.111492	-6.331164	-8.759218	-7.915769	-6.105340	0.000000	-10.000000	-0.008333	-1.666667	-1.000000	1023.000000	1023.000000	2046.000000
38.160000	-0.049129	-29.035383	-6.318961	-8.622703	-7.954371	-6.139349	0.000000	-10.000000	-0.008333	-1.600000	-1.000000	1023.000000	1023.000000	2046.000000
38.180000	-0.048686	-28.773581	-6.173289	-8.685003	-8.007237	-5.908051	0.000000	-10.000000	-0.016667	-1.016667	-1.000000	1023.000000	1023.000000	2046.000000
38.200001	-0.048019	-28.379381	-6.047522	-8.654316	-7.816726	-5.860817	0.000000	-10.000000	-0.016667	-0.466667	-1.000000	1023.000000	1023.000000	2046.000000
38.220001	-0.047740	-28.214165	-6.021382	-8.484837	-7.857075	-5.850872	0.000000	-10.000000	-0.016667	0.000000	-1.000000	1023.000000	1023.000000	2046.000000
38.240002	-0.047108	-27.840948	-5.927891	-8.531878	-7.818619	-5.562560	0.000000	-10.000000	-0.008333	0.000000	-1.000000	1023.000000	1023.000000	2046.000000
38.259998	-0.046334	-27.383469	-5.740720	-8.484853	-7.658498	-5.499398	0.000000	-10.000000	-0.016667	0.000000	-1.000000	1023.000000	1023.000000	2046.000000
38.279999	-0.046001	-27.186398	-5.782475	-8.256774	-7.649970	-5.497180	0.000000	-10.000000	-0.016667	0.000000	-1.000000	1023.000000	1023.000000	2046.000000
38.299999	-0.045231	-26.731705	-5.581510	-8.312588	-7.589388	-5.248219	0.000000	-10.000000	-0.033333	0.633333	-1.000000	1023.000000	1023.000000	2046.000000
38.320000	-0.044587	-26.351097	-5.486590	-8.242500	-7.407628	-5.214379	0.000000	-10.000000	-0.033333	1.650000	-1.000000	1023.000000	1023.000000	2046.000000
38.340000	-0.044140	-26.086905	-5.479113	-8.035084	-7.433962	-5.138745	0.000000	-10.000000	-0.050000	2.950000	-1.000000	1023.000000	1023.000000	2046.000000
38.360001	-0.043347	-25.617823	-5.238097	-8.112724	-7.328745	-4.938257	0.000000	-10.000000	-0.050000	3.666667	-1.000000	1023.000000	1023.000000	2046.000000
38.380001	-0.042760	-25.271124	-5.188175	-7.927028	-7.187100	-4.968820	0.000000	-10.000000	-0.050000	4.000000	-1.000000	1023.000000	1023.000000	2046.000000
38.400002	-0.042123	-24.894848	-5.111021	-7.783975	-7.203478	-4.796374	0.000000	-10.000000	-0.050000	4.050000	-1.000000	1023.000000	1023.000000	2046.000000
38.419998	-0.041282	-24.397430	-4.869031	-7.814666	-7.061414	-4.652319	0.000000	-10.000000	-0.058333	4.583333	-1.000000	1023.000000	1023.000000	2046.000000
38.439999	-0.040599	-23.993898	-4.843047	-7.625144	-6.936194	-4.589513	0.000000	-10.000000	-0.066667	5.566667	-1.000000	1023.000000	1023.000000	2046.000000
38.459999	-0.039829	-23.539146	-4.654603	-7.529348	-6.947495	-4.407700	0.000000	-10.000000	-0.066667	6.933333	-1.000000	1023.000000	1023.000000	2046.000000
38.480000	-0.038983	-23.038767	-4.452911	-7.547719	-6.729974	-4.308163	0.000000	-10.000000	-0.058333	8.116667	-1.000000	1023.000000	1023.000000	2046.000000
38.500000	-0.038135	-22.537552	-4.314645	-7.328794	-6.690069	-4.204043	0.000000	-10.000000	-0.066667	9.316667	-1.000000	1023.000000	1023.000000	2046.000000
38.520000	-0.036820	-21.760473	-3.937065	-7.317412	-6.543622	-3.962375	0.000000	-10.000000	-0.100000	10.700000	-1.000000	1023.000000	1023.000000	2046.000000
38.540001	-0.035576	-21.025373	-3.647050	-7.232708	-6.334628	-3.810989	0.000000	-10.000000	-0.133333	12.216667	7.000000	1023.000000	1023.000000	2046.000000
38.560001	-0.035084	-20.734831	-3.549881	-7.025696	-6.354138	-3.805115	0.000000	-10.000000	-0.166667	13.950000	16.166666	1023.000000	1023.000000	2046.000000
38.580002	-0.034695	-20.504690	-3.282292	-7.057578	-6.270896	-3.893924	0.000000	-10.000000	-0.200000	15.366667	27.000000	1023.000000	1023.000000	2046.000000
38.599998	-0.034910	-20.631563	-3.211290	-7.186657	-6.264608	-3.969009	0.000000	-10.000000	-0.225000	16.716667	31.666666	1023.000000	1023.000000	2046.000000
38.619999	-0.034375	-20.315783	-3.174228	-6.901677	-6.226558	-4.013319	0.000000	-10.000000	-0.241667	17.400002	37.000000	1023.000000	1023.000000	2046.000000
38.639999	-0.033505	-19.801645	-3.150181	-6.726487	-5.993906	-3.931072	0.000000	-10.000000	-0.241667	18.233334	42.666668	1023.000000	1023.000000	2046.000000
38.660000	-0.032024	-18.925968	-3.255689	-6.165983	-5.957372	-3.546924	0.000000	-10.000000	-0.250000	18.650002	46.500000	1023.000000	1023.000000	2046.000000
38.680000	-0.030392	-17.961893	-3.249881	-5.525803	-5.854569	-3.331639	0.000000	-10.000000	-0.283333	19.483334	52.833332	1023.000000	1023.000000	2046.000000
38.700001	-0.029087	-17.190464	-3.092478	-5.200741	-5.756706	-3.140540	0.000000	-10.000000	-0.341667	20.400002	59.166668	1023.000000	1023.000000	2046.000000
38.720001	-0.029092	-17.193470	-3.239392	-4.877388	-5.865426	-3.211266	0.000000	-10.000000	-0.400000	21.316668	65.500000	1023.000000	1023.000000	2046.000000
38.740002	-0.030364	-17.945156	-3.517317	-5.049701	-5.890575	-3.487565	0.000000	-10.000000	-0.433333	22.850000	72.333336	1023.000000	1023.000000	2046.000000
38.759998	-0.032468	-19.188732	-3.874107	-5.372401	-6.112627	-3.829599	0.000000	-10.000000	-0.441667	23.900002	77.166664	1023.000000	1023.000000	2046.000000
38.779999	-0.034977	-20.671236	-4.439212	-5.607028	-6.352332	-4.272665	0.000000	-10.000000	-0.475000	25.266666	87.666664	1023.000000	1023.000000	2046.000000
38.799999	-0.036898	-21.806541	-4.722852	-6.053556	-6.516404	-4.513731	0.000000	-10.000000	-0.491667	25.766666	96.166664	1023.000000	1023.000000	2046.000000
38.820000	-0.038021	-22.470421	-5.041511	-6.119152	-6.641765	-4.667994	0.000000	-10.000000	-0.516667	26.183334	107.666664	1023.000000	1023.000000	2046.000000
38.840000	-0.038390	-22.688751	-5.256801	-6.082186	-6.543395	-4.806368	0.000000	-10.000000	-0.516667	26.283335	113.500000	1023.000000	1023.000000	2046.000000
38.860001	-0.038352	-22.666313	-5.195846	-6.156771	-6.507729	-4.805969	0.000000	-10.000000	-0.550000	26.616667	122.333336	1023.000000	1023.000000	2046.000000
38.880001	-0.037859	-22.374870	-5.273337	-5.835529	-6.473514	-4.792490	0.000000	-10.000000	-0.583333	27.383333	131.166672	1023.000000	1023.000000	2046.000000
38.900002	-0.037299	-22.043825	-5.241456	-5.718452	-6.317647	-4.766269	0.000000	-10.000000	-0.616667	28.150000	140.000000	1023.000000	1023.000000	2046.000000
38.919998	-0.036362	-21.489857	-5.082314	-5.592248	-6.236190	-4.579103	0.000000	-10.000000	-0.658333	29.150000	149.333328	1023.000000	1023.000000	2046.000000
38.939999	-0.035430	-20.939344	-5.104009	-5.218866	-6.068335	-4.548135	0.000000	-10.000000	-0.708333	30.366667	159.000000	1023.000000	1023.000000	2046.000000
38.959999	-0.034339	-20.294622	-4.876148	-5.165014	-5.857185	-4.396274	0.000000	-10.000000	-0.758333	31.583334	168.666672	1023.000000	1023.000000	2046.000000
38.980000	-0.032936	-19.465408	-4.668044	-4.902521	-5.745684	-4.149160	0.000000	-10.000000	-0.775000	32.283333	175.500000	1023.000000	1023.000000	2046.000000
39.000000	-0.031460	-18.592836	-4.593478	-4.777147	-5.371120	-3.851091	0.000000	-10.000000	-0.766667	32.799999	186.166672	1023.000000	1023.000000	2046.000000
39.020000	-0.030056	-17.763226	-4.313766	-4.809888	-5.095956	-3.543617	0.000000	-10.000000	-0.758333	33.316666	196.833328	1023.000000	1023.000000	2046.000000
39.040001	-0.028363	-16.762478	-4.128508	-4.648090	-4.737861	-3.248020	0.000000	-10.000000	-0.775000	33.600002	211.500000	1023.000000	1023.000000	2046.000000
39.060001	-0.026619	-15.731827	-3.747782	-4.745689	-4.282987	-2.955368	0.000000	-10.000000	-0.808333	33.783333	222.666672	1023.000000	1023.000000	2046.000000
39.080002	-0.024632	-14.557270	-3.378719	-4.601640	-3.983348	-2.593563	0.000000	-10.000000	-0.841667	33.966667	233.833328	1023.000000	1023.000000	2046.000000
39.099998	-0.022419	-13.249523	-3.137182	-4.540198	-3.355604	-2.216538	0.000000	-10.000000	-0.850000	34.500000	241.333328	1023.000000	1023.000000	2046.000000
39.119999	-0.020686	-12.225448	-2.735309	-4.553869	-3.099136	-1.837133	0.000000	-10.000000	-0.858333	34.816666	249.000000	1023.000000	1023.000000	2046.000000
39.139999	-0.019065	-11.267684	-2.692426	-4.299413	-2.625808	-1.650038	0.000000	-10.000000	-0.875000	35.400002	260.500000	1023.000000	1023.000000	2046.000000
39.160000	-0.017934	-10.598984	-2.414463	-4.360973	-2.406411	-1.417137	0.000000	-10.000000	-0.891667	35.683334	272.166656	1023.000000	1023.000000	2046.000000
39.180000	-0.016791	-9.923534	-2.363431	-3.986903	-2.206090	-1.367109	0.000000	-10.000000	-0.908333	35.733334	284.000000	1023.000000	1023.000000	2046.000000
39.200001	-0.015719	-9.289956	-2.276413	-3.950631	-1.861311	-1.201600	0.000000	-10.000000	-0.925000	35.816669	296.000000	1023.000000	1023.000000	2046.000000
39.220001	-0.014450	-8.539817	-2.076257	-3.681682	-1.741887	-1.039992	0.000000	-10.000000	-0.941667	35.883335	312.000000	1023.000000	1023.000000	2046.000000
39.240002	-0.012946	-7.651065	-1.968656	-3.432503	-1.345978	-0.903928	0.000000	-10.000000	-0.950000	36.116665	324.000000	1023.000000	1023.000000	2046.000000
39.259998	-0.011594	-6.852097	-1.544674	-3.326134	-1.313995	-0.667293	0.000000	-10.000000	-0.950000	36.233334	336.000000	1023.000000	1023.000000	2046.000000
39.279999	-0.009623	-5.687041	-1.441829	-2.859165	-0.897532	-0.488515	0.000000	-10.000000	-0.950000	36.266666	344.166656	1023.000000	1023.000000	2046.000000
39.299999	-0.007947	-4.696596	-1.046552	-2.806236	-0.692898	-0.150909	0.000000	-10.000000	-0.950000	36.466667	356.500000	1023.000000	1023.000000	2046.000000
39.320000	-0.005841	-3.452162	-0.739691	-2.437402	-0.470747	0.195678	0.000000	-10.000000	-0.950000	36.583336	372.833344	1023.000000	1023.000000	2046.000000
39.340000	-0.003723	-2.200084	-0.626288	-2.082847	0.033674	0.475377	0.000000	-10.000000	-0.950000	36.850002	385.000000	1023.000000	1023.000000	2046.000000
39.360001	-0.001970	-1.164565	-0.180220	-1.972022	0.135419	0.852257	0.000000	-10.000000	-0.933333	36.966667	397.000000	1023.000000	1023.000000	2046.000000
39.380001	0.000447	0.264285	-0.024602	-1.466366	0.584935	1.170318	0.000000	-10.000000	-0.950000	36.833332	405.333344	1023.000000	1023.000000	2046.000000
39.400002	0.002544	1.503567	0.266408	-1.207085	0.959180	1.485065	0.000000	-10.000000	-0.966667	36.766666	417.666656	1023.000000	1023.000000	2046.000000
39.419998	0.004499	2.659058	0.737047	-0.994578	1.078480	1.838108	0.000000	-10.000000	-0.983333	36.666668	430.000000	1023.000000	1023.000000	2046.000000
39.439999	0.007010	4.142756	0.797190	-0.496928	1.706676	2.135819	0.000000	-10.000000	-0.966667	36.600002	442.000000	1023.000000	1023.000000	2046.000000
39.459999	0.008661	5.118435	1.240340	-0.414633	1.835256	2.457473	0.000000	-10.000000	-0.933333	36.466667	454.333344	1023.000000	1023.000000	2046.000000
39.480000	0.010862	6.419659	1.478904	-0.102579	2.222468	2.820866	0.000000	-10.000000	-0.925000	36.250000	466.666656	1023.000000	1023.000000	2046.000000
39.500000	0.012880	7.612102	1.576539	0.284589	2.737073	3.013901	0.000000	-10.000000	-0.891667	36.116669	479.000000	1023.000000	1023.000000	2046.000000
39.520000	0.014248	8.420348	2.055792	0.335996	2.760563	3.267998	0.000000	-10.000000	-0.891667	35.916668	491.000000	1023.000000	1023.000000	2046.000000
39.540001	0.016535	9.772132	2.156524	0.748066	3.304184	3.563358	0.000000	-10.000000	-0.875000	35.683334	503.000000	1023.000000	1023.000000	2046.000000
39.560001	0.018245	10.782700	2.605504	0.821185	3.512965	3.843046	0.000000	-10.000000	-0.875000	35.533333	515.000000	1023.000000	1023.000000	2046.000000
39.580002	0.020063	11.856980	2.987231	1.039512	3.705323	4.124915	0.000000	-10.000000	-0.883333	35.400002	526.666687	1023.000000	1023.000000	2046.000000
39.599998	0.021610	12.771407	3.001427	1.386213	4.125820	4.257947	0.000000	-10.000000	-0.883333	35.533333	538.333313	1023.000000	1023.000000	2046.000000
39.619999	0.022180	13.108123	3.515685	1.395063	3.973420	4.223955	0.000000	-10.000000	-0.900000	35.533333	550.000000	1023.000000	1023.000000	2046.000000
39.639999	0.023409	13.834893	3.438799	1.660999	4.476799	4.258297	0.000000	-10.000000	-0.883333	35.966667	562.000000	1023.000000	1023.000000	2046.000000
39.660000	0.024097	14.241552	3.840619	1.659202	4.366887	4.374845	0.000000	-10.000000	-0.866667	35.833336	574.000000	1023.000000	1023.000000	2046.000000
39.680000	0.025879	15.294492	3.867238	2.144686	4.720097	4.562471	0.000000	-10.000000	-0.841667	35.616669	586.000000	1023.000000	1023.000000	2046.000000
39.700001	0.026563	15.698845	3.585442	2.552389	4.834093	4.726920	0.000000	-10.000000	-0.808333	34.616669	598.000000	1023.000000	1023.000000	2046.000000
39.720001	0.026608	15.725058	3.593782	2.762182	4.565639	4.803455	0.000000	-10.000000	-0.800000	33.983334	609.666687	1023.000000	1023.000000	2046.000000
39.740002	0.027207	16.079235	3.311142	3.317463	4.756997	4.693633	0.000000	-10.000000	-0.775000	33.549999	621.166687	1023.000000	1023.000000	2046.000000
39.759998	0.027024	15.971103	3.720040	3.435057	4.323766	4.492239	0.000000	-10.000000	-0.783333	33.416668	632.333313	1023.000000	1023.000000	2046.000000
39.779999	0.027271	16.117195	3.513520	3.628140	4.579435	4.396101	0.000000	-10.000000	-0.775000	33.599998	643.500000	1023.000000	1023.000000	2046.000000
39.799999	0.025858	15.282314	3.377443	3.477439	4.308589	4.118843	0.000000	-10.000000	-0.758333	33.400002	654.666687	1023.000000	1023.000000	2046.000000
39.820000	0.024427	14.436558	3.120301	3.215210	4.210895	3.890152	0.000000	-10.000000	-0.691667	32.983334	665.833313	1023.000000	1023.000000	2046.000000
39.840000	0.022976	13.578775	2.549977	3.068862	4.291642	3.668293	0.000000	-10.000000	-0.625000	31.666668	677.000000	1023.000000	1023.000000	2046.000000
39.860001	0.021430	12.665045	2.602857	2.711581	3.904921	3.445685	0.000000	-10.000000	-0.566667	30.283335	687.833313	1023.000000	1023.000000	2046.000000
39.880001	0.021515	12.715446	2.214671	2.730684	4.271535	3.498555	0.000000	-10.000000	-0.533333	28.833334	698.333313	1023.000000	1023.000000	2046.000000
39.900002	0.021082	12.459472	2.230652	2.752104	4.147351	3.329365	0.000000	-10.000000	-0.491667	27.816668	708.166687	1023.000000	1023.000000	2046.000000
39.919998	0.021472	12.689888	2.352018	2.676562	4.208710	3.452597	0.000000	-10.000000	-0.475000	26.933332	717.500000	1023.000000	1023.000000	2046.000000
39.939999	0.022094	13.057319	2.158412	2.920734	4.492758	3.485415	0.000000	-10.000000	-0.475000	26.400000	726.500000	1023.000000	1023.000000	2046.000000
39.959999	0.022283	13.169355	2.491531	2.926808	4.258191	3.492826	0.000000	-10.000000	-0.475000	26.450001	735.333313	1023.000000	1023.000000	2046.000000
39.980000	0.023604	13.949944	2.419922	3.064920	4.677321	3.787780	0.000000	-10.000000	-0.466667	26.650000	744.166687	1023.000000	1023.000000	2046.000000
40.000000	0.024284	14.351959	2.609385	3.320829	4.634228	3.787518	0.000000	-10.000000	-0.433333	26.600000	756.000000	1023.000000	1023.000000	2046.000000
40.020000	0.025711	15.194921	2.915097	3.305978	4.835445	4.138401	0.000000	-10.000000	-0.416667	26.000000	767.833313	1023.000000	1023.000000	2046.000000
40.040001	0.026900	15.897929	2.782109	3.534756	5.209073	4.371990	0.000000	-10.000000	-0.400000	25.533333	776.666687	1023.000000	1023.000000	2046.000000
40.060001	0.027499	16.251625	3.042508	3.541911	5.121395	4.545813	0.000000	-10.000000	-0.391667	24.733334	782.333313	1023.000000	1023.000000	2046.000000
40.080002	0.028789	17.014517	2.954268	3.467492	5.630980	4.961776	0.000000	-10.000000	-0.358333	23.750000	787.833313	1023.000000	1023.000000	2046.000000
40.099998	0.029391	17.370081	2.950089	3.476535	5.817958	5.125500	0.000000	-10.000000	-0.333333	22.100000	796.000000	1023.000000	1023.000000	2046.000000
40.119999	0.030162	17.825937	3.280474	3.191724	5.910752	5.442987	0.000000	-10.000000	-0.283333	20.666666	803.666687	1023.000000	1023.000000	2046.000000
40.139999	0.031618	18.686253	3.174726	3.050501	6.535285	5.925741	0.000000	-10.000000	-0.233333	18.850000	810.833313	1023.000000	1023.000000	2046.000000
40.160000	0.032057	18.945419	3.334095	3.147201	6.497611	5.966512	0.000000	-10.000000	-0.158333	17.100000	817.333313	1023.000000	1023.000000	2046.000000
40.180000	0.032727	19.341465	3.485356	3.006240	6.655418	6.194451	0.000000	-10.000000	-0.108333	15.100000	823.333313	1023.000000	1023.000000	2046.000000
40.200001	0.033416	19.749144	3.270293	3.157787	7.055109	6.265955	0.000000	-10.000000	-0.083333	13.083334	828.833313	1023.000000	1023.000000	2046.000000
40.220001	0.033220	19.633234	3.359260	3.287986	6.900900	6.085088	0.000000	-10.000000	-0.050000	10.733334	833.666687	1023.000000	1023.000000	2046.000000
40.240002	0.033305	19.683058	3.488773	3.183078	6.944849	6.066358	0.000000	-10.000000	-0.025000	8.133333	837.833313	1023.000000	1023.000000	2046.000000
40.259998	0.033564	19.836105	3.337439	3.156986	7.182217	6.159463	0.000000	-10.000000	0.000000	4.550000	841.000000	1023.000000	1023.000000	2046.000000
40.279999	0.032933	19.463594	3.459335	3.177086	6.882978	5.944195	0.000000	-10.000000	0.008333	0.800000	843.000000	1023.000000	1023.000000	2046.000000
40.299999	0.032945	19.470385	3.602628	3.009576	6.856100	6.002080	0.000000	-10.000000	0.025000	-2.700000	843.833313	1023.000000	1023.000000	2046.000000
40.320000	0.033198	19.619778	3.441737	3.076407	7.050026	6.051608	0.000000	-10.000000	0.041667	-5.750000	844.000000	1023.000000	1023.000000	2046.000000
40.340000	0.032936	19.465324	3.610385	3.214829	6.753587	5.886523	0.000000	-10.000000	0.058333	-8.366667	844.000000	1023.000000	1023.000000	2046.000000
40.360001	0.033431	19.757540	3.599318	3.082963	6.951817	6.123442	0.000000	-10.000000	0.075000	-10.850000	844.000000	1023.000000	1023.000000	2046.000000
40.380001	0.033587	19.849821	3.495011	3.233803	6.993790	6.127216	0.000000	-10.000000	0.091667	-12.433333	844.000000	1023.000000	1023.000000	2046.000000
40.400002	0.033813	19.983492	3.731357	3.271023	6.858181	6.122932	0.000000	-10.000000	0.100000	-13.383333	844.000000	1023.000000	1023.000000	2046.000000
40.419998	0.034283	20.261322	3.601623	3.214844	7.113513	6.331341	0.000000	-10.000000	0.100000	-13.950000	836.500000	1023.000000	1023.000000	2046.000000
40.439999	0.034063	20.131104	3.754488	3.429473	6.838471	6.108672	0.000000	-10.000000	0.133333	-14.233334	827.333313	1023.000000	1023.000000	2046.000000
40.459999	0.034513	20.397020	3.764075	3.250116	7.041158	6.341671	0.000000	-10.000000	0.150000	-14.683333	816.666687	1023.000000	1023.000000	2046.000000
40.480000	0.034360	20.306517	3.690765	3.364521	6.990926	6.260304	0.000000	-10.000000	0.175000	-15.216667	811.666687	1023.000000	1023.000000	2046.000000
40.500000	0.034242	20.237190	3.780023	3.276914	6.954867	6.225386	0.000000	-10.000000	0.175000	-15.900000	806.666687	1023.000000	1023.000000	2046.000000
40.520000	0.034224	20.226562	3.703115	3.150263	7.040011	6.333174	0.000000	-10.000000	0.200000	-16.716667	801.166687	1023.000000	1023.000000	2046.000000
40.540001	0.034255	20.244720	4.011446	3.216129	6.865204	6.151942	0.000000	-10.000000	0.225000	-17.516666	795.500000	1023.000000	1023.000000	2046.000000
40.560001	0.035291	20.856770	4.295728	3.046420	7.095750	6.418870	0.000000	-10.000000	0.233333	-18.266666	789.500000	1023.000000	1023.000000	2046.000000
40.580002	0.036238	21.416483	4.662011	3.393703	7.043619	6.317150	0.000000	-10.000000	0.241667	-18.633333	783.500000	1023.000000	1023.000000	2046.000000
40.599998	0.037621	22.234209	4.925588	3.451231	7.279150	6.578241	0.000000	-10.000000	0.233333	-18.566668	777.500000	1023.000000	1023.000000	2046.000000
40.619999	0.038073	22.500895	4.946045	3.740010	7.332072	6.482767	0.000000	-10.000000	0.216667	-17.816668	771.500000	1023.000000	1023.000000	2046.000000
40.639999	0.038595	22.809578	5.130786	3.645213	7.310867	6.722711	0.000000	-10.000000	0.166667	-16.250000	765.500000	1023.000000	1023.000000	2046.000000
40.660000	0.038665	22.851204	4.822490	3.846805	7.399194	6.782717	0.000000	-10.000000	0.091667	-13.183333	760.000000	1023.000000	1023.000000	2046.000000
40.680000	0.037834	22.359943	4.570850	4.102609	7.001440	6.685045	0.000000	-10.000000	0.025000	-8.816667	755.666687	1023.000000	1023.000000	2046.000000
40.700001	0.037615	22.230240	4.359022	4.222138	6.804487	6.844593	0.000000	-10.000000	-0.008333	-4.900000	752.833313	1023.000000	1023.000000	2046.000000
40.720001	0.037798	22.338490	4.272790	4.734913	6.629889	6.700898	0.000000	-10.000000	-0.008333	-2.633333	751.166687	1023.000000	1023.000000	2046.000000
40.740002	0.037568	22.202768	4.447868	4.803710	6.383274	6.567916	0.000000	-10.000000	-0.008333	-1.933333	750.166687	1023.000000	1023.000000	2046.000000
40.759998	0.036700	21.689730	4.318431	4.750407	6.260595	6.360295	0.000000	-10.000000	-0.008333	-1.166667	749.500000	1023.000000	1023.000000	2046.000000
40.779999	0.034965	20.664606	4.177179	4.522359	6.055113	5.909956	0.000000	-10.000000	-0.008333	-0.483333	749.166687	1023.000000	1023.000000	2046.000000
40.799999	0.032186	19.021923	3.758103	3.967568	5.848046	5.448205	0.000000	-10.000000	0.008333	-0.266667	749.000000	1023.000000	1023.000000	2046.000000
40.820000	0.029162	17.234821	3.207831	3.627488	5.538543	4.860959	0.000000	-10.000000	0.025000	-1.383333	749.000000	1023.000000	1023.000000	2046.000000
40.840000	0.026369	15.583926	2.784812	3.160553	5.165257	4.473304	0.000000	-10.000000	0.025000	-3.233333	748.500000	1023.000000	1023.000000	2046.000000
40.860001	0.024319	14.372744	2.361169	2.949121	4.913599	4.148855	0.000000	-10.000000	0.033333	-5.016667	747.500000	1023.000000	1023.000000	2046.000000
40.880001	0.022625	13.371090	2.121863	2.796759	4.658405	3.794064	0.000000	-10.000000	0.033333	-6.666667	745.833313	1023.000000	1023.000000	2046.000000
40.900002	0.021427	12.663337	1.820527	2.595935	4.523006	3.723869	0.000000	-10.000000	0.041667	-7.850000	743.666687	1023.000000	1023.000000	2046.000000
40.919998	0.020403	12.058315	1.592439	2.666979	4.337494	3.461403	0.000000	-10.000000	0.041667	-8.283334	741.166687	1023.000000	1023.000000	2046.000000
40.939999	0.019468	11.505734	1.409822	2.444715	4.148148	3.503050	0.000000	-10.000000	0.041667	-8.016666	738.333313	1023.000000	1023.000000	2046.000000
40.959999	0.018976	11.214816	1.224231	2.516135	4.102301	3.372149	0.000000	-10.000000	0.050000	-7.350000	735.833313	1023.000000	1023.000000	2046.000000
40.980000	0.018323	10.828666	1.214430	2.503231	3.909349	3.201655	0.000000	-10.000000	0.058333	-7.900000	733.166687	1023.000000	1023.000000	2046.000000
41.000000	0.017800	10.519903	1.036224	2.365777	3.873197	3.244704	0.000000	-10.000000	0.075000	-9.216667	730.666687	1023.000000	1023.000000	2046.000000
41.020000	0.017394	10.279948	0.904421	2.285952	3.887442	3.202134	0.000000	-10.000000	0.116667	-11.783334	727.500000	1023.000000	1023.000000	2046.000000
41.040001	0.016481	9.740450	0.745144	1.863948	3.801402	3.329956	0.000000	-10.000000	0.158333	-14.500000	723.666687	1023.000000	1023.000000	2046.000000
41.060001	0.016064	9.494102	0.607757	1.528807	3.928668	3.428870	0.000000	-10.000000	0.208333	-16.850000	718.833313	1023.000000	1023.000000	2046.000000
41.080002	0.015699	9.278273	0.646678	1.252385	3.966459	3.412750	0.000000	-10.000000	0.225000	-18.250000	713.166687	1023.000000	1023.000000	2046.000000
41.099998	0.015346	9.069510	0.715271	0.822637	3.954525	3.577076	0.000000	-10.000000	0.233333	-18.416666	707.000000	1023.000000	1023.000000	2046.000000
41.119999	0.015594	9.215963	0.701611	0.650942	4.182771	3.680639	0.000000	-10.000000	0.233333	-18.400000	700.666687	1023.000000	1023.000000	2046.000000
41.139999	0.015171	8.965870	0.656709	0.319954	4.164980	3.824226	0.000000	-10.000000	0.241667	-18.466667	694.500000	1023.000000	1023.000000	2046.000000
41.160000	0.014865	8.784961	0.579700	0.071338	4.222670	3.911253	0.000000	-10.000000	0.283333	-19.400002	688.333313	1023.000000	1023.000000	2046.000000
41.180000	0.014474	8.554408	0.474982	0.008582	4.303397	3.767447	0.000000	-10.000000	0.316667	-20.483334	681.833313	1023.000000	1023.000000	2046.000000
41.200001	0.013448	7.947791	0.386271	-0.176948	4.109134	3.629334	0.000000	-10.000000	0.350000	-21.350000	675.000000	1023.000000	1023.000000	2046.000000
41.220001	0.013249	7.830269	0.446528	-0.279463	4.045213	3.617992	0.000000	-10.000000	0.350000	-21.966667	668.000000	1023.000000	1023.000000	2046.000000
41.240002	0.012588	7.439262	0.420271	-0.302903	3.922640	3.399254	0.000000	-10.000000	0.350000	-22.166668	660.666687	1023.000000	1023.000000	2046.000000
41.259998	0.011953	7.064425	0.436325	-0.531034	3.753732	3.405402	0.000000	-10.000000	0.350000	-22.266666	653.333313	1023.000000	1023.000000	2046.000000
41.279999	0.011591	6.850267	0.401601	-0.634311	3.776766	3.306212	0.000000	-10.000000	0.358333	-22.183334	645.833313	1023.000000	1023.000000	2046.000000
41.299999	0.010555	6.237792	0.320694	-0.716994	3.549405	3.084687	0.000000	-10.000000	0.358333	-22.133333	638.500000	1023.000000	1023.000000	2046.000000
41.320000	0.010376	6.132477	0.305603	-0.835853	3.509047	3.153679	0.000000	-10.000000	0.375000	-22.350000	631.000000	1023.000000	1023.000000	2046.000000
41.340000	0.010043	5.935213	0.297554	-0.767453	3.407404	2.997708	0.000000	-10.000000	0.383333	-22.566668	623.500000	1023.000000	1023.000000	2046.000000
41.360001	0.009631	5.692074	0.288758	-0.884121	3.231212	3.056225	0.000000	-10.000000	0.400000	-22.833334	616.000000	1023.000000	1023.000000	2046.000000
41.380001	0.009873	5.834846	0.377636	-0.885976	3.241861	3.101325	0.000000	-10.000000	0.400000	-22.950001	608.500000	1023.000000	1023.000000	2046.000000
41.400002	0.009337	5.518289	0.275561	-0.853512	3.117926	2.978314	0.000000	-10.000000	0.408333	-23.100000	600.833313	1023.000000	1023.000000	2046.000000
41.419998	0.009339	5.519299	0.320482	-1.015839	3.046168	3.168488	0.000000	-10.000000	0.416667	-23.283333	593.000000	1023.000000	1023.000000	2046.000000
41.439999	0.009203	5.438741	0.291708	-0.901148	3.030776	3.017405	0.000000	-10.000000	0.433333	-23.549999	585.000000	1023.000000	1023.000000	2046.000000
41.459999	0.008727	5.157644	0.278928	-0.988126	2.786158	3.080684	0.000000	-10.000000	0.450000	-23.850000	577.000000	1023.000000	1023.000000	2046.000000
41.480000	0.008943	5.285408	0.373823	-1.055186	2.793002	3.173769	0.000000	-10.000000	0.466667	-24.100000	569.000000	1023.000000	1023.000000	2046.000000
41.500000	0.008264	4.883792	0.260070	-0.972878	2.645834	2.950766	0.000000	-10.000000	0.450000	-24.150000	561.000000	1023.000000	1023.000000	2046.000000
41.520000	0.008325	4.919854	0.343706	-1.124255	2.572498	3.127904	0.000000	-10.000000	0.450000	-24.200001	553.000000	1023.000000	1023.000000	2046.000000
41.540001	0.007783	4.599504	0.275117	-1.030633	2.485316	2.869703	0.000000	-10.000000	0.441667	-24.116667	545.000000	1023.000000	1023.000000	2046.000000
41.560001	0.007776	4.595547	0.379946	-1.208529	2.371568	3.052561	0.000000	-10.000000	0.458333	-24.300001	537.000000	1023.000000	1023.000000	2046.000000
41.580002	0.008126	4.802404	0.625414	-1.174471	2.402892	2.948570	0.000000	-10.000000	0.466667	-24.400000	529.000000	1023.000000	1023.000000	2046.000000
41.599998	0.008669	5.123625	0.883149	-1.096028	2.327520	3.008984	0.000000	-10.000000	0.483333	-24.566668	521.000000	1023.000000	1023.000000	2046.000000
41.619999	0.009819	5.803270	1.226738	-1.010723	2.407053	3.180202	0.000000	-10.000000	0.491667	-24.883333	512.833313	1023.000000	1023.000000	2046.000000
41.639999	0.009849	5.821027	1.152415	-0.751663	2.415585	3.004690	0.000000	-10.000000	0.491667	-25.116667	504.500000	1023.000000	1023.000000	2046.000000
41.660000	0.009656	5.706938	1.305260	-1.012207	2.246800	3.167085	0.000000	-10.000000	0.491667	-25.550001	496.000000	1023.000000	1023.000000	2046.000000
41.680000	0.009130	5.395876	1.127801	-0.863876	2.184529	2.947422	0.000000	-10.000000	0.500000	-25.800001	487.500000	1023.000000	1023.000000	2046.000000
41.700001	0.008364	4.943167	0.873214	-0.833166	1.933003	2.970115	0.000000	-10.000000	0.516667	-26.283335	478.833344	1023.000000	1023.000000	2046.000000
41.720001	0.007818	4.620524	0.485082	-0.559813	1.763952	2.931304	0.000000	-10.000000	0.533333	-26.750000	470.000000	1023.000000	1023.000000	2046.000000
41.740002	0.006933	4.097456	0.113145	-0.267788	1.330279	2.921820	0.000000	-10.000000	0.550000	-26.950001	461.000000	1023.000000	1023.000000	2046.000000
41.759998	0.006519	3.852896	0.159693	-0.210458	1.038941	2.864719	0.000000	-10.000000	0.550000	-27.200001	452.000000	1023.000000	1023.000000	2046.000000
41.779999	0.004613	2.726482	-0.185156	-0.065028	0.648073	2.328593	0.000000	-10.000000	0.533333	-26.866667	443.000000	1023.000000	1023.000000	2046.000000
41.799999	0.003101	1.832459	-0.219479	-0.292240	0.253737	2.090441	0.000000	-10.000000	0.525000	-26.650000	434.000000	1023.000000	1023.000000	2046.000000
41.820000	0.000512	0.302637	-0.563143	-0.497389	-0.019482	1.382651	0.000000	-10.000000	0.508333	-26.250000	425.166656	1023.000000	1023.000000	2046.000000
41.840000	-0.002647	-1.564111	-1.054065	-0.998542	-0.397887	0.886383	0.000000	-10.000000	0.508333	-26.000000	416.500000	1023.000000	1023.000000	2046.000000
41.860001	-0.005761	-3.404748	-1.508456	-1.580631	-0.708171	0.392509	0.000000	-10.000000	0.508333	-25.850000	407.833344	1023.000000	1023.000000	2046.000000
41.880001	-0.009529	-5.631739	-2.248113	-1.800140	-1.203493	-0.379993	0.000000	-10.000000	0.525000	-25.866667	399.166656	1023.000000	1023.000000	2046.000000
41.900002	-0.012091	-7.146045	-2.609015	-2.277049	-1.615211	-0.644769	0.000000	-10.000000	0.541667	-26.400002	390.500000	1023.000000	1023.000000	2046.000000
41.919998	-0.014200	-8.392302	-2.995746	-2.475302	-1.794788	-1.126466	0.000000	-10.000000	0.583333	-26.916668	381.666656	1023.000000	1023.000000	2046.000000
41.939999	-0.016471	-9.734533	-3.456269	-2.592131	-2.231564	-1.454570	0.000000	-10.000000	0.583333	-27.383333	372.666656	1023.000000	1023.000000	2046.000000
41.959999	-0.017794	-10.516413	-3.584635	-2.849395	-2.475317	-1.607065	0.000000	-10.000000	0.600000	-27.650000	363.500000	1023.000000	1023.000000	2046.000000
41.980000	-0.019399	-11.464736	-3.975942	-2.748706	-2.680660	-2.059427	0.000000	-10.000000	0.583333	-27.766666	354.333344	1023.000000	1023.000000	2046.000000
42.000000	-0.020355	-12.029595	-4.050463	-2.922023	-2.993119	-2.063991	0.000000	-10.000000	0.600000	-27.433334	345.166656	1023.000000	1023.000000	2046.000000
42.020000	-0.021185	-12.520486	-4.180295	-3.033339	-3.046035	-2.260817	0.000000	-10.000000	0.600000	-27.200001	336.000000	1023.000000	1023.000000	2046.000000
42.040001	-0.022289	-13.173053	-4.392116	-3.051110	-3.302042	-2.427785	0.000000	-10.000000	0.583333	-26.816668	327.000000	1023.000000	1023.000000	2046.000000
42.060001	-0.022981	-13.581710	-4.396240	-3.533041	-3.340104	-2.312325	0.000000	-10.000000	0.550000	-26.783333	318.000000	1023.000000	1023.000000	2046.000000
42.080002	-0.024053	-14.215319	-4.678936	-3.712807	-3.377985	-2.445590	0.000000	-10.000000	0.525000	-26.516666	309.000000	1023.000000	1023.000000	2046.000000
42.099998	-0.024187	-14.294803	-4.557829	-4.093142	-3.377133	-2.266698	0.000000	-10.000000	0.508333	-26.466667	300.000000	1023.000000	1023.000000	2046.000000
42.119999	-0.024702	-14.598768	-4.473750	-4.340944	-3.371604	-2.412471	0.000000	-10.000000	0.508333	-26.383333	291.166656	1023.000000	1023.000000	2046.000000
42.139999	-0.024817	-14.666650	-4.400126	-4.383427	-3.415017	-2.468080	0.000000	-10.000000	0.491667	-26.200001	282.333344	1023.000000	1023.000000	2046.000000
42.160000	-0.024605	-14.541331	-4.191844	-4.705258	-3.328141	-2.316087	0.000000	-10.000000	0.483333	-25.883333	273.666656	1023.000000	1023.000000	2046.000000
42.180000	-0.025122	-14.847022	-4.328058	-4.807152	-3.349680	-2.362132	0.000000	-10.000000	0.475000	-25.416668	265.000000	1023.000000	1023.000000	2046.000000
42.200001	-0.025393	-15.006975	-4.226123	-5.271315	-3.330196	-2.179342	0.000000	-10.000000	0.475000	-25.033333	256.500000	1023.000000	1023.000000	2046.000000
42.220001	-0.026218	-15.495016	-4.344717	-5.351093	-3.370288	-2.428917	0.000000	-10.000000	0.466667	-24.850000	248.166672	1023.000000	1023.000000	2046.000000
42.240002	-0.026802	-15.840172	-4.426920	-5.515735	-3.463315	-2.434201	0.000000	-10.000000	0.466667	-24.500000	240.000000	1023.000000	1023.000000	2046.000000
42.259998	-0.027450	-16.223110	-4.364522	-5.739353	-3.591859	-2.527376	0.000000	-10.000000	0.441667	-24.333334	232.000000	1023.000000	1023.000000	2046.000000
42.279999	-0.028263	-16.703327	-4.515774	-5.657506	-3.796930	-2.733117	0.000000	-10.000000	0.425000	-23.783333	224.000000	1023.000000	1023.000000	2046.000000
42.299999	-0.028585	-16.893532	-4.417523	-5.882781	-3.841821	-2.751407	0.000000	-10.000000	0.400000	-23.433332	216.000000	1023.000000	1023.000000	2046.000000
42.320000	-0.029201	-17.257711	-4.459573	-5.848934	-4.003065	-2.946140	0.000000	-10.000000	0.383333	-22.950001	208.000000	1023.000000	1023.000000	2046.000000
42.340000	-0.029717	-17.562695	-4.449122	-5.979239	-4.136069	-2.998265	0.000000	-10.000000	0.366667	-22.533333	200.333328	1023.000000	1023.000000	2046.000000
42.360001	-0.030158	-17.823477	-4.433078	-6.154624	-4.195438	-3.040336	0.000000	-10.000000	0.350000	-22.216667	192.666672	1023.000000	1023.000000	2046.000000
42.380001	-0.030616	-18.093910	-4.480759	-6.062881	-4.394455	-3.155815	0.000000	-10.000000	0.358333	-21.916668	185.333328	1023.000000	1023.000000	2046.000000
42.400002	-0.030778	-18.189857	-4.413061	-6.257931	-4.393806	-3.125060	0.000000	-10.000000	0.358333	-21.700001	177.833328	1023.000000	1023.000000	2046.000000
42.419998	-0.030946	-18.289328	-4.456384	-6.105750	-4.556803	-3.170392	0.000000	-10.000000	0.350000	-21.333334	170.666672	1023.000000	1023.000000	2046.000000
42.439999	-0.030989	-18.314295	-4.364086	-6.257453	-4.558976	-3.133780	0.000000	-10.000000	0.333333	-20.850000	163.500000	1023.000000	1023.000000	2046.000000
42.459999	-0.030892	-18.257254	-4.348748	-6.248877	-4.563399	-3.096230	0.000000	-10.000000	0.316667	-20.283333	156.500000	1023.000000	1023.000000	2046.000000
42.480000	-0.031071	-18.362728	-4.367768	-6.162906	-4.700019	-3.132035	0.000000	-10.000000	0.300000	-19.733334	149.833328	1023.000000	1023.000000	2046.000000
42.500000	-0.031034	-18.341017	-4.264372	-6.275604	-4.648272	-3.152768	0.000000	-10.000000	0.275000	-19.150000	143.166672	1023.000000	1023.000000	2046.000000
42.520000	-0.030998	-18.319801	-4.259425	-6.160925	-4.786187	-3.113264	0.000000	-10.000000	0.250000	-18.700001	136.833328	1023.000000	1023.000000	2046.000000
42.540001	-0.030914	-18.270401	-4.248614	-6.186939	-4.730398	-3.104450	0.000000	-10.000000	0.233333	-18.216667	130.500000	1023.000000	1023.000000	2046.000000
42.560001	-0.030889	-18.255501	-4.128304	-6.240243	-4.787941	-3.099013	0.000000	-10.000000	0.216667	-17.816668	124.500000	1023.000000	1023.000000	2046.000000
42.580002	-0.030793	-18.198669	-4.131546	-6.084626	-4.883463	-3.099034	0.000000	-10.000000	0.216667	-17.233334	118.500000	1023.000000	1023.000000	2046.000000
42.599998	-0.030847	-18.230639	-4.091087	-6.238083	-4.820525	-3.080943	0.000000	-10.000000	0.208333	-16.850000	112.833336	1023.000000	1023.000000	2046.000000
42.619999	-0.030827	-18.218557	-4.049541	-6.160979	-4.896912	-3.111127	0.000000	-10.000000	0.208333	-16.416668	107.166664	1023.000000	1023.000000	2046.000000
42.639999	-0.030696	-18.141279	-4.040653	-6.082325	-4.929965	-3.088337	0.000000	-10.000000	0.200000	-16.100000	101.833336	1023.000000	1023.000000	2046.000000
42.660000	-0.030614	-18.093073	-3.841445	-6.242825	-4.953966	-3.054836	0.000000	-10.000000	0.191667	-15.650001	96.333336	1023.000000	1023.000000	2046.000000
42.680000	-0.030312	-17.914352	-3.716301	-6.138929	-5.023918	-3.035204	0.000000	-10.000000	0.175000	-15.250000	91.166664	1023.000000	1023.000000	2046.000000
42.700001	-0.029635	-17.514359	-3.500263	-6.121792	-4.889530	-3.002773	0.000000	-10.000000	0.158333	-14.866667	86.000000	1023.000000	1023.000000	2046.000000
42.720001	-0.029111	-17.204382	-3.266418	-6.157823	-4.903871	-2.876271	0.000000	-10.000000	0.150000	-14.333334	81.000000	1023.000000	1023.000000	2046.000000
42.740002	-0.029003	-17.140547	-3.233368	-5.917295	-4.995043	-2.994841	0.000000	-10.000000	0.150000	-13.883333	76.166664	1023.000000	1023.000000	2046.000000
42.759998	-0.029429	-17.392723	-3.162859	-6.104730	-5.012663	-3.112472	0.000000	-10.000000	0.133333	-13.316667	71.500000	1023.000000	1023.000000	2046.000000
42.779999	-0.029839	-17.634630	-3.093000	-6.088254	-5.230916	-3.222460	0.000000	-10.000000	0.108333	-12.800000	67.166664	1023.000000	1023.000000	2046.000000
42.799999	-0.030364	-17.945124	-3.333899	-6.052092	-5.174470	-3.384664	0.000000	-10.000000	0.075000	-12.133333	63.000000	1023.000000	1023.000000	2046.000000
42.820000	-0.030648	-18.113033	-3.457076	-5.917306	-5.368908	-3.369743	0.000000	-10.000000	0.058333	-11.516667	59.000000	1023.000000	1023.000000	2046.000000
42.840000	-0.030242	-17.873032	-3.817650	-5.311137	-5.504971	-3.239273	0.000000	-10.000000	0.050000	-10.950001	55.000000	1023.000000	1023.000000	2046.000000
42.860001	-0.029942	-17.695477	-3.899520	-5.128734	-5.535200	-3.132022	0.000000	-10.000000	0.050000	-10.366667	51.333332	1023.000000	1023.000000	2046.000000
42.880001	-0.030234	-17.868277	-3.899586	-4.911171	-5.861482	-3.196039	0.000000	-10.000000	0.033333	-9.616667	47.833332	1023.000000	1023.000000	2046.000000
42.900002	-0.031219	-18.450367	-4.169283	-4.777699	-5.988358	-3.515027	0.000000	-10.000000	0.025000	-8.316667	44.666668	1023.000000	1023.000000	2046.000000
42.919998	-0.033096	-19.559696	-4.265731	-5.148964	-6.342853	-3.802148	0.000000	-10.000000	0.016667	-7.066667	41.833332	1023.000000	1023.000000	2046.000000
42.939999	-0.035827	-21.173681	-4.847990	-5.317932	-6.592966	-4.414793	0.000000	-10.000000	0.016667	-5.783333	39.500000	1023.000000	1023.000000	2046.000000
42.959999	-0.039026	-23.064161	-5.403115	-5.900479	-6.828623	-4.931943	0.000000	-10.000000	0.008333	-4.866667	37.500000	1023.000000	1023.000000	2046.000000
42.980000	-0.041972	-24.805346	-5.868989	-6.238338	-7.346830	-5.351190	0.000000	-10.000000	0.008333	-4.283333	35.833332	1023.000000	1023.000000	2046.000000
43.000000	-0.044219	-26.133453	-6.425861	-6.477571	-7.468789	-5.761233	0.000000	-10.000000	0.016667	-4.583333	34.333332	1023.000000	1023.000000	2046.000000
43.020000	-0.045971	-27.168873	-6.529290	-6.826808	-7.901861	-5.910913	0.000000	-10.000000	0.016667	-5.666667	32.833332	1023.000000	1023.000000	2046.000000
43.040001	-0.047187	-27.887497	-6.976849	-6.705874	-7.943463	-6.261311	0.000000	-10.000000	0.025000	-6.750000	30.833334	1023.000000	1023.000000	2046.000000
43.060001	-0.048181	-28.474850	-7.125114	-6.947819	-8.063088	-6.338828	0.000000	-10.000000	0.025000	-7.283333	28.666666	1023.000000	1023.000000	2046.000000
43.080002	-0.048902	-28.901287	-7.253271	-6.821173	-8.320296	-6.506547	0.000000	-10.000000	0.016667	-7.100000	26.166666	1023.000000	1023.000000	2046.000000
43.099998	-0.049269	-29.117899	-7.454673	-6.821593	-8.232393	-6.609241	0.000000	-10.000000	0.000000	-6.150000	23.833334	1023.000000	1023.000000	2046.000000
43.119999	-0.049544	-29.280428	-7.302302	-6.876705	-8.545654	-6.555768	0.000000	-10.000000	-0.016667	-4.650000	21.666666	1023.000000	1023.000000	2046.000000
43.139999	-0.049516	-29.263939	-7.536265	-6.667782	-8.413177	-6.646714	0.000000	-10.000000	-0.016667	-2.166667	20.166666	1023.000000	1023.000000	2046.000000
43.160000	-0.049599	-29.313269	-7.430139	-6.971836	-8.436413	-6.474882	0.000000	-10.000000	-0.025000	0.200000	19.333334	1023.000000	1023.000000	2046.000000
43.180000	-0.049471	-29.237648	-7.455200	-7.010823	-8.433197	-6.338426	0.000000	-10.000000	-0.025000	2.366667	19.000000	1023.000000	1023.000000	2046.000000
43.200001	-0.048975	-28.943960	-7.393498	-7.171361	-8.161284	-6.217818	0.000000	-10.000000	-0.033333	3.500000	19.000000	1023.000000	1023.000000	2046.000000
43.220001	-0.048421	-28.616831	-6.923995	-7.456717	-8.233995	-6.002123	0.000000	-10.000000	-0.050000	4.516667	19.000000	1023.000000	1023.000000	2046.000000
43.240002	-0.047217	-27.905439	-6.825009	-7.326678	-7.856701	-5.897052	0.000000	-10.000000	-0.066667	6.050000	19.000000	1023.000000	1023.000000	2046.000000
43.259998	-0.046187	-27.296694	-6.577671	-7.449601	-7.572236	-5.697186	0.000000	-10.000000	-0.083333	8.183333	19.000000	1023.000000	1023.000000	2046.000000
43.279999	-0.045285	-26.763317	-6.156963	-7.604860	-7.561077	-5.440417	0.000000	-10.000000	-0.108333	10.533334	19.000000	1023.000000	1023.000000	2046.000000
43.299999	-0.044226	-26.137651	-6.224428	-7.565498	-7.065088	-5.282637	0.000000	-10.000000	-0.133333	12.250000	19.000000	1023.000000	1023.000000	2046.000000
43.320000	-0.043915	-25.953642	-5.925900	-7.865237	-7.009538	-5.152967	0.000000	-10.000000	-0.166667	13.416667	19.000000	1023.000000	1023.000000	2046.000000
43.340000	-0.043261	-25.567188	-5.861446	-7.714276	-6.882185	-5.109282	0.000000	-10.000000	-0.191667	14.233334	20.666666	1023.000000	1023.000000	2046.000000
43.360001	-0.042687	-25.227934	-5.830198	-7.639138	-6.640806	-5.117791	0.000000	-10.000000	-0.225000	15.416667	23.500000	1023.000000	1023.000000	2046.000000
43.380001	-0.042225	-24.954966	-5.498735	-7.698857	-6.763040	-4.994333	0.000000	-10.000000	-0.250000	16.616667	28.000000	1023.000000	1023.000000	2046.000000
43.400002	-0.041096	-24.287743	-5.626000	-7.403169	-6.325289	-4.933284	0.000000	-10.000000	-0.283333	17.916666	32.833332	1023.000000	1023.000000	2046.000000
43.419998	-0.040423	-23.889812	-5.235428	-7.429372	-6.359808	-4.865204	0.000000	-10.000000	-0.308333	19.183334	38.500000	1023.000000	1023.000000	2046.000000
43.439999	-0.039421	-23.298014	-5.023139	-7.324179	-6.251508	-4.699188	0.000000	-10.000000	-0.350000	20.733334	44.833332	1023.000000	1023.000000	2046.000000
43.459999	-0.038099	-22.516449	-5.020291	-7.027269	-5.845477	-4.623413	0.000000	-10.000000	-0.383333	22.083334	51.666668	1023.000000	1023.000000	2046.000000
43.480000	-0.037212	-21.992325	-4.528134	-7.103115	-5.957159	-4.403916	0.000000	-10.000000	-0.416667	23.133333	58.833332	1023.000000	1023.000000	2046.000000
43.500000	-0.035518	-20.991137	-4.397016	-6.785806	-5.649103	-4.159212	0.000000	-10.000000	-0.433333	24.050001	66.333336	1023.000000	1023.000000	2046.000000
43.520000	-0.033888	-20.027729	-4.276544	-6.560520	-5.244300	-3.946365	0.000000	-10.000000	-0.466667	25.050001	74.000000	1023.000000	1023.000000	2046.000000
43.540001	-0.032523	-19.221020	-3.760046	-6.487000	-5.301974	-3.671999	0.000000	-10.000000	-0.516667	25.966667	82.333336	1023.000000	1023.000000	2046.000000
43.560001	-0.030369	-17.947969	-3.765703	-6.028568	-4.753502	-3.400196	0.000000	-10.000000	-0.541667	26.866667	90.833336	1023.000000	1023.000000	2046.000000
43.580002	-0.028872	-17.063318	-3.360285	-5.893249	-4.643578	-3.166207	0.000000	-10.000000	-0.558333	27.900000	99.666664	1023.000000	1023.000000	2046.000000
43.599998	-0.026973	-15.941006	-3.033780	-5.687078	-4.414340	-2.805809	0.000000	-10.000000	-0.583333	28.866667	108.833336	1023.000000	1023.000000	2046.000000
43.619999	-0.024860	-14.692150	-3.008681	-5.330823	-3.844895	-2.507751	0.000000	-10.000000	-0.616667	29.700001	118.500000	1023.000000	1023.000000	2046.000000
43.639999	-0.023275	-13.755763	-2.457718	-5.229903	-3.835571	-2.232570	0.000000	-10.000000	-0.658333	30.116667	128.500000	1023.000000	1023.000000	2046.000000
43.660000	-0.020936	-12.373146	-2.372387	-4.785688	-3.294218	-1.920853	0.000000	-10.000000	-0.666667	30.666666	138.500000	1023.000000	1023.000000	2046.000000
43.680000	-0.019306	-11.410087	-2.097885	-4.546903	-3.055269	-1.710030	0.000000	-10.000000	-0.683333	30.983334	148.500000	1023.000000	1023.000000	2046.000000
43.700001	-0.017493	-10.338076	-1.679014	-4.379685	-2.918646	-1.360731	0.000000	-10.000000	-0.708333	31.483334	158.666672	1023.000000	1023.000000	2046.000000
43.720001	-0.015466	-9.140668	-1.737139	-3.972301	-2.317106	-1.114121	0.000000	-10.000000	-0.741667	31.850000	169.000000	1023.000000	1023.000000	2046.000000
43.740002	-0.014173	-8.376439	-1.193398	-3.908746	-2.368686	-0.905609	0.000000	-10.000000	-0.775000	32.333336	179.666672	1023.000000	1023.000000	2046.000000
43.759998	-0.012007	-7.096186	-1.069671	-3.576729	-1.819814	-0.629973	0.000000	-10.000000	-0.775000	32.866669	190.333328	1023.000000	1023.000000	2046.000000
43.779999	-0.010315	-6.096123	-0.770563	-3.313232	-1.560357	-0.451970	0.000000	-10.000000	-0.783333	33.350002	201.166672	1023.000000	1023.000000	2046.000000
43.799999	-0.009120	-5.389785	-0.301272	-3.230034	-1.634362	-0.224116	0.000000	-10.000000	-0.816667	33.716667	212.166672	1023.000000	1023.000000	2046.000000
43.820000	-0.007736	-4.572119	-0.392074	-2.918888	-1.123070	-0.138086	0.000000	-10.000000	-0.850000	34.316666	223.500000	1023.000000	1023.000000	2046.000000
43.840000	-0.007483	-4.422434	0.024242	-2.798304	-1.278273	-0.370098	0.000000	-10.000000	-0.891667	34.900002	234.833328	1023.000000	1023.000000	2046.000000
43.860001	-0.006491	-3.836336	0.155678	-2.765608	-0.961457	-0.264948	0.000000	-10.000000	-0.908333	35.466667	246.333328	1023.000000	1023.000000	2046.000000
43.880001	-0.004968	-2.936325	0.321463	-2.389733	-0.686214	-0.181841	0.000000	-10.000000	-0.941667	36.116669	258.000000	1023.000000	1023.000000	2046.000000
43.900002	-0.003557	-2.102165	0.582948	-2.125701	-0.620097	0.060684	0.000000	-10.000000	-0.941667	36.533333	270.000000	1023.000000	1023.000000	2046.000000
43.919998	-0.001442	-0.852086	0.330734	-1.445013	-0.141985	0.404179	0.000000	-10.000000	-0.941667	36.950001	282.166656	1023.000000	1023.000000	2046.000000
43.939999	-0.000190	-0.112383	0.469056	-0.837654	-0.326067	0.582282	0.000000	-10.000000	-0.925000	36.883335	294.500000	1023.000000	1023.000000	2046.000000
43.959999	0.001121	0.662282	0.486062	-0.426879	-0.090314	0.693413	0.000000	-10.000000	-0.941667	37.100002	306.833344	1023.000000	1023.000000	2046.000000
43.980000	0.001360	0.803973	0.309496	-0.066683	0.050476	0.510685	0.000000	-10.000000	-0.991667	37.633335	319.166656	1023.000000	1023.000000	2046.000000
44.000000	-0.000009	-0.005369	0.368103	-0.190427	-0.377362	0.194317	0.000000	-10.000000	-1.033333	38.266666	331.500000	1023.000000	1023.000000	2046.000000
44.020000	-0.001219	-0.720234	-0.154358	-0.365070	-0.232553	0.031748	0.000000	-10.000000	-1.058333	38.666668	344.166656	1023.000000	1023.000000	2046.000000
44.040001	-0.003133	-1.851881	-0.528804	-0.525567	-0.439864	-0.357646	0.000000	-10.000000	-1.008333	38.533333	357.000000	1023.000000	1023.000000	2046.000000
44.060001	-0.004563	-2.696772	-0.672206	-0.894861	-0.626152	-0.503553	0.000000	-10.000000	-0.950000	37.700001	370.000000	1023.000000	1023.000000	2046.000000
44.080002	-0.004688	-2.770732	-0.989490	-0.978390	-0.324995	-0.477857	0.000000	-10.000000	-0.900000	36.549999	382.666656	1023.000000	1023.000000	2046.000000
44.099998	-0.004883	-2.885832	-1.040008	-0.848042	-0.354704	-0.643077	0.000000	-10.000000	-0.891667	35.583332	395.000000	1023.000000	1023.000000	2046.000000
44.119999	-0.004587	-2.710937	-0.901316	-0.912196	-0.329859	-0.567567	0.000000	-10.000000	-0.900000	35.450001	407.000000	1023.000000	1023.000000	2046.000000
44.139999	-0.003589	-2.121045	-1.018522	-0.764234	0.093559	-0.431848	0.000000	-10.000000	-0.900000	35.316666	419.000000	1023.000000	1023.000000	2046.000000
44.160000	-0.002847	-1.682765	-0.897958	-0.464325	0.127438	-0.447921	0.000000	-10.000000	-0.891667	35.250000	430.833344	1023.000000	1023.000000	2046.000000
44.180000	-0.001824	-1.078090	-0.585975	-0.378045	0.138800	-0.252871	0.000000	-10.000000	-0.891667	34.933334	442.500000	1023.000000	1023.000000	2046.000000
44.200001	-0.000091	-0.053538	-0.523936	-0.191957	0.570193	0.092161	0.000000	-10.000000	-0.891667	35.049999	454.166656	1023.000000	1023.000000	2046.000000
44.220001	0.001225	0.723706	-0.371915	0.196717	0.762654	0.136249	0.000000	-10.000000	-0.908333	35.333336	466.000000	1023.000000	1023.000000	2046.000000
44.240002	0.002750	1.625521	0.022606	0.299135	0.847455	0.456325	0.000000	-10.000000	-0.916667	35.633335	477.666656	1023.000000	1023.000000	2046.000000
44.259998	0.004670	2.759842	-0.006535	0.432403	1.436991	0.896981	0.000000	-10.000000	-0.908333	36.083336	489.333344	1023.000000	1023.000000	2046.000000
44.279999	0.005880	3.475146	0.189268	0.663411	1.577123	1.045343	0.000000	-10.000000	-0.891667	35.850002	501.166656	1023.000000	1023.000000	2046.000000
44.299999	0.007191	4.250149	0.450149	0.547605	1.839507	1.412888	0.000000	-10.000000	-0.875000	35.616669	513.333313	1023.000000	1023.000000	2046.000000
44.320000	0.009022	5.331852	0.521168	0.544012	2.429476	1.837196	0.000000	-10.000000	-0.866667	35.000000	525.333313	1023.000000	1023.000000	2046.000000
44.340000	0.010372	6.129685	0.889381	0.515440	2.584228	2.140637	0.000000	-10.000000	-0.850000	34.950001	537.166687	1023.000000	1023.000000	2046.000000
44.360001	0.012230	7.227706	1.135540	0.336795	3.092530	2.662841	0.000000	-10.000000	-0.825000	34.750000	548.833313	1023.000000	1023.000000	2046.000000
44.380001	0.013926	8.230407	1.222075	0.558142	3.535495	2.914695	0.000000	-10.000000	-0.800000	34.716667	560.500000	1023.000000	1023.000000	2046.000000
44.400002	0.015050	8.894593	1.499443	0.664017	3.655708	3.075425	0.000000	-10.000000	-0.791667	34.483334	572.000000	1023.000000	1023.000000	2046.000000
44.419998	0.016426	9.707601	1.543980	0.798466	4.082350	3.282804	0.000000	-10.000000	-0.775000	34.316666	583.500000	1023.000000	1023.000000	2046.000000
44.439999	0.017325	10.239158	1.669940	1.088250	4.160351	3.320618	0.000000	-10.000000	-0.758333	33.933334	595.000000	1023.000000	1023.000000	2046.000000
44.459999	0.018376	10.860052	1.953789	1.116173	4.271074	3.519016	0.000000	-10.000000	-0.725000	33.600002	606.500000	1023.000000	1023.000000	2046.000000
44.480000	0.019693	11.638329	2.026819	1.271110	4.637397	3.703003	0.000000	-10.000000	-0.725000	33.183334	617.833313	1023.000000	1023.000000	2046.000000
44.500000	0.020617	12.184377	2.274939	1.530212	4.679209	3.700017	0.000000	-10.000000	-0.716667	32.716667	629.000000	1023.000000	1023.000000	2046.000000
44.520000	0.022154	13.093117	2.608440	1.573016	4.880171	4.031489	0.000000	-10.000000	-0.716667	32.116669	640.000000	1023.000000	1023.000000	2046.000000
44.540001	0.023888	14.117879	2.775537	1.833774	5.203198	4.305370	0.000000	-10.000000	-0.700000	31.866667	650.833313	1023.000000	1023.000000	2046.000000
44.560001	0.025317	14.962061	3.055585	2.226300	5.294553	4.385622	0.000000	-10.000000	-0.683333	31.800001	661.500000	1023.000000	1023.000000	2046.000000
44.580002	0.027437	16.215504	3.336231	2.313423	5.641728	4.924120	0.000000	-10.000000	-0.666667	31.700001	672.000000	1023.000000	1023.000000	2046.000000
44.599998	0.029252	17.287645	3.432037	2.756504	5.961671	5.137434	0.000000	-10.000000	-0.650000	31.483334	682.666687	1023.000000	1023.000000	2046.000000
44.619999	0.031059	18.356018	3.834438	2.967650	6.086421	5.467509	0.000000	-10.000000	-0.641667	31.366667	693.166687	1023.000000	1023.000000	2046.000000
44.639999	0.033286	19.672318	4.068472	3.188770	6.512645	5.902431	0.000000	-10.000000	-0.633333	31.250000	703.833313	1023.000000	1023.000000	2046.000000
44.660000	0.035100	20.744383	4.268619	3.610308	6.782707	6.082750	0.000000	-10.000000	-0.616667	30.750000	714.166687	1023.000000	1023.000000	2046.000000
44.680000	0.037007	21.871212	4.612175	3.790406	7.011305	6.457325	0.000000	-10.000000	-0.625000	30.250000	724.500000	1023.000000	1023.000000	2046.000000
44.700001	0.039033	23.068438	4.852153	4.003205	7.359427	6.853652	0.000000	-10.000000	-0.616667	29.833334	734.500000	1023.000000	1023.000000	2046.000000
44.720001	0.040662	24.031294	4.985092	4.415941	7.649673	6.980590	0.000000	-10.000000	-0.600000	29.583334	744.500000	1023.000000	1023.000000	2046.000000
44.740002	0.042245	24.966845	5.334208	4.524181	7.793930	7.314526	0.000000	-10.000000	-0.550000	28.766666	754.500000	1023.000000	1023.000000	2046.000000
44.759998	0.044029	26.021080	5.508082	4.771240	8.141891	7.599867	0.000000	-10.000000	-0.516667	28.000000	764.333313	1023.000000	1023.000000	2046.000000
44.779999	0.045596	26.946960	5.773086	5.101224	8.365547	7.707103	0.000000	-10.000000	-0.483333	27.233334	773.833313	1023.000000	1023.000000	2046.000000
44.799999	0.047386	28.005213	6.215936	5.114762	8.565512	8.109003	0.000000	-10.000000	-0.450000	26.683334	783.000000	1023.000000	1023.000000	2046.000000
44.820000	0.048778	28.827860	6.281377	5.404996	8.860926	8.280561	0.000000	-10.000000	-0.441667	26.050001	792.000000	1023.000000	1023.000000	2046.000000
44.840000	0.049428	29.211708	6.548265	5.586923	8.906848	8.169672	0.000000	-10.000000	-0.433333	25.083334	800.833313	1023.000000	1023.000000	2046.000000
44.860001	0.049919	29.501942	6.735496	5.561432	8.981576	8.223438	0.000000	-10.000000	-0.416667	24.400002	809.500000	1023.000000	1023.000000	2046.000000
44.880001	0.050331	29.745733	6.834470	5.700745	9.042404	8.168114	0.000000	-10.000000	-0.358333	23.416668	817.833313	1023.000000	1023.000000	2046.000000
44.900002	0.051596	30.493008	7.051799	5.923166	9.198774	8.319268	0.000000	-10.000000	-0.291667	22.316668	825.833313	1023.000000	1023.000000	2046.000000
44.919998	0.052560	31.063150	6.871778	6.346076	9.344786	8.500510	0.000000	-10.000000	-0.241667	20.516666	833.333313	1023.000000	1023.000000	2046.000000
44.939999	0.052602	31.087727	6.651060	6.698278	9.176117	8.562270	0.000000	-10.000000	-0.200000	18.150000	840.500000	1023.000000	1023.000000	2046.000000
44.959999	0.052356	30.942385	6.534607	6.932512	8.911293	8.563973	0.000000	-10.000000	-0.183333	16.166666	847.000000	1023.000000	1023.000000	2046.000000
44.980000	0.052004	30.734144	6.434349	7.256225	8.862693	8.180879	0.000000	-10.000000	-0.166667	14.833334	852.833313	1023.000000	1023.000000	2046.000000
45.000000	0.050719	29.974926	6.516368	7.160172	8.482092	7.816294	0.000000	-10.000000	-0.150000	14.066667	857.833313	1023.000000	1023.000000	2046.000000
45.020000	0.048845	28.867573	6.111882	6.916440	8.323522	7.515730	0.000000	-10.000000	-0.116667	12.966667	862.500000	1023.000000	1023.000000	2046.000000
45.040001	0.046225	27.318686	5.581858	6.646210	8.139024	6.951593	0.000000	-10.000000	-0.066667	10.416667	866.833313	1023.000000	1023.000000	2046.000000
45.060001	0.043358	25.624701	5.247315	6.075233	7.668678	6.633475	0.000000	-10.000000	-0.025000	6.200000	870.833313	1023.000000	1023.000000	2046.000000
45.080002	0.040935	24.192854	4.737861	5.691966	7.523526	6.239502	0.000000	-10.000000	0.008333	1.350000	873.833313	1023.000000	1023.000000	2046.000000
45.099998	0.039087	23.100689	4.387902	5.505893	7.355651	5.851242	0.000000	-10.000000	0.025000	-2.566667	875.500000	1023.000000	1023.000000	2046.000000
45.119999	0.037471	22.145376	4.234865	5.155340	7.019699	5.735473	0.000000	-10.000000	0.041667	-5.566667	876.000000	1023.000000	1023.000000	2046.000000
45.139999	0.036606	21.634192	3.974290	5.069595	7.046248	5.544057	0.000000	-10.000000	0.050000	-7.800000	876.000000	1023.000000	1023.000000	2046.000000
45.160000	0.035450	20.950869	3.839502	4.927284	6.873253	5.310829	0.000000	-10.000000	0.050000	-9.600000	876.000000	1023.000000	1023.000000	2046.000000
45.180000	0.034587	20.441053	3.732344	4.773601	6.666987	5.268122	0.000000	-10.000000	0.050000	-10.433333	876.000000	1023.000000	1023.000000	2046.000000
45.200001	0.034247	20.240049	3.564359	4.776261	6.763632	5.135798	0.000000	-10.000000	0.050000	-10.950001	876.000000	1023.000000	1023.000000	2046.000000
45.220001	0.033752	19.947245	3.649413	4.671209	6.539016	5.087607	0.000000	-10.000000	0.050000	-11.233334	872.500000	1023.000000	1023.000000	2046.000000
45.240002	0.033759	19.951344	3.668386	4.573404	6.566123	5.143430	0.000000	-10.000000	0.050000	-11.150001	863.166687	1023.000000	1023.000000	2046.000000
45.259998	0.033530	19.816519	3.601434	4.533276	6.633496	5.048314	0.000000	-10.000000	0.050000	-10.950000	853.833313	1023.000000	1023.000000	2046.000000
45.279999	0.033296	19.677908	3.563570	4.238150	6.587186	5.289001	0.000000	-10.000000	0.058333	-10.883333	847.000000	1023.000000	1023.000000	2046.000000
45.299999	0.033398	19.738111	3.424715	4.139468	6.828712	5.345217	0.000000	-10.000000	0.066667	-11.300000	844.666687	1023.000000	1023.000000	2046.000000
45.320000	0.033026	19.518528	3.428975	3.879151	6.831606	5.378796	0.000000	-10.000000	0.075000	-11.650001	841.000000	1023.000000	1023.000000	2046.000000
45.340000	0.032915	19.452993	3.432731	3.483962	6.878979	5.657322	0.000000	-10.000000	0.075000	-11.900001	837.000000	1023.000000	1023.000000	2046.000000
45.360001	0.033299	19.679522	3.421379	3.277855	7.188641	5.791647	0.000000	-10.000000	0.075000	-11.866667	833.000000	1023.000000	1023.000000	2046.000000
45.380001	0.032961	19.479712	3.405626	3.091463	7.138056	5.844566	0.000000	-10.000000	0.075000	-11.933333	829.000000	1023.000000	1023.000000	2046.000000
45.400002	0.032909	19.449179	3.330621	2.848416	7.235693	6.034450	0.000000	-10.000000	0.083333	-12.066667	825.000000	1023.000000	1023.000000	2046.000000
45.419998	0.032561	19.243509	3.180856	2.951421	7.344266	5.766965	0.000000	-10.000000	0.091667	-12.166667	821.000000	1023.000000	1023.000000	2046.000000
45.439999	0.031954	18.884781	3.196905	2.858009	7.105677	5.724189	0.000000	-10.000000	0.100000	-12.433333	817.000000	1023.000000	1023.000000	2046.000000
45.459999	0.031909	18.858475	3.154416	2.789852	7.214120	5.700086	0.000000	-10.000000	0.100000	-12.816667	812.833313	1023.000000	1023.000000	2046.000000
45.480000	0.031092	18.375662	3.112451	2.703669	7.069172	5.490370	0.000000	-10.000000	0.125000	-13.650001	808.500000	1023.000000	1023.000000	2046.000000
45.500000	0.030421	17.978895	3.080319	2.466565	6.925822	5.506188	0.000000	-10.000000	0.158333	-14.666667	803.833313	1023.000000	1023.000000	2046.000000
45.520000	0.030051	17.759859	3.003171	2.490183	6.971434	5.295071	0.000000	-10.000000	0.200000	-15.966667	798.833313	1023.000000	1023.000000	2046.000000
45.540001	0.029584	17.483852	3.021062	2.400409	6.724415	5.337965	0.000000	-10.000000	0.225000	-17.183334	793.333313	1023.000000	1023.000000	2046.000000
45.560001	0.029790	17.605988	3.037898	2.380206	6.825650	5.362235	0.000000	-10.000000	0.258333	-18.500000	787.500000	1023.000000	1023.000000	2046.000000
45.580002	0.029341	17.340710	2.996057	2.488558	6.652984	5.203111	0.000000	-10.000000	0.300000	-19.650000	781.500000	1023.000000	1023.000000	2046.000000
45.599998	0.029444	17.401340	3.058573	2.353814	6.564020	5.424934	0.000000	-10.000000	0.333333	-20.916668	775.000000	1023.000000	1023.000000	2046.000000
45.619999	0.029321	17.328957	2.954821	2.428179	6.652879	5.293079	0.000000	-10.000000	0.366667	-22.000000	768.166687	1023.000000	1023.000000	2046.000000
45.639999	0.028867	17.060274	2.984107	2.353921	6.380747	5.341499	0.000000	-10.000000	0.383333	-23.000000	760.666687	1023.000000	1023.000000	2046.000000
45.660000	0.029070	17.180370	3.005273	2.326376	6.451085	5.397636	0.000000	-10.000000	0.425000	-23.833334	753.000000	1023.000000	1023.000000	2046.000000
45.680000	0.028640	16.926464	2.866171	2.426695	6.431628	5.201970	0.000000	-10.000000	0.450000	-24.450001	745.000000	1023.000000	1023.000000	2046.000000
45.700001	0.028339	16.748318	2.848633	2.298991	6.268154	5.332541	0.000000	-10.000000	0.483333	-24.983334	737.000000	1023.000000	1023.000000	2046.000000
45.720001	0.028264	16.704237	2.858948	2.244971	6.319289	5.281029	0.000000	-10.000000	0.491667	-25.250000	728.666687	1023.000000	1023.000000	2046.000000
45.740002	0.027569	16.293200	2.773046	2.279698	6.133833	5.106622	0.000000	-10.000000	0.516667	-25.616667	720.333313	1023.000000	1023.000000	2046.000000
45.759998	0.027581	16.300243	2.910528	2.102580	6.092138	5.194996	0.000000	-10.000000	0.533333	-25.983334	711.666687	1023.000000	1023.000000	2046.000000
45.779999	0.027563	16.289936	3.011372	2.118852	6.166251	4.993460	0.000000	-10.000000	0.558333	-26.466667	703.000000	1023.000000	1023.000000	2046.000000
45.799999	0.028078	16.594225	3.278668	2.101967	6.094561	5.119030	0.000000	-10.000000	0.566667	-27.100000	694.000000	1023.000000	1023.000000	2046.000000
45.820000	0.029318	17.327202	3.610401	2.114204	6.296737	5.305861	0.000000	-10.000000	0.591667	-27.750000	685.000000	1023.000000	1023.000000	2046.000000
45.840000	0.029661	17.529665	3.654430	2.453556	6.310062	5.111617	0.000000	-10.000000	0.616667	-28.333334	675.833313	1023.000000	1023.000000	2046.000000
45.860001	0.029504	17.436947	3.696647	2.318244	6.162043	5.260013	0.000000	-10.000000	0.650000	-29.000000	666.333313	1023.000000	1023.000000	2046.000000
45.880001	0.029359	17.351416	3.674727	2.322187	6.127758	5.226745	0.000000	-10.000000	0.675000	-29.683334	656.500000	1023.000000	1023.000000	2046.000000
45.900002	0.027888	16.481785	3.157799	2.495408	5.797272	5.031305	0.000000	-10.000000	0.716667	-30.400000	646.500000	1023.000000	1023.000000	2046.000000
45.919998	0.026797	15.837049	2.829737	2.418110	5.444892	5.144310	0.000000	-10.000000	0.750000	-30.966667	636.500000	1023.000000	1023.000000	2046.000000
45.939999	0.025658	15.163916	2.428093	2.700423	5.147075	4.888324	0.000000	-10.000000	0.766667	-31.150000	626.166687	1023.000000	1023.000000	2046.000000
45.959999	0.024716	14.607322	2.339227	2.819827	4.674545	4.773723	0.000000	-10.000000	0.758333	-31.166666	615.833313	1023.000000	1023.000000	2046.000000
45.980000	0.023501	13.888877	2.319671	2.779733	4.422760	4.366714	0.000000	-10.000000	0.716667	-30.633333	605.500000	1023.000000	1023.000000	2046.000000
46.000000	0.021242	12.554149	1.999723	2.706216	4.007792	3.840418	0.000000	-10.000000	0.691667	-30.233334	592.166687	1023.000000	1023.000000	2046.000000
46.020000	0.018797	11.108830	1.835974	2.214897	3.650211	3.407748	0.000000	-10.000000	0.675000	-29.883333	578.833313	1023.000000	1023.000000	2046.000000
46.040001	0.015373	9.085653	1.398875	1.658845	3.310419	2.717515	0.000000	-10.000000	0.691667	-29.816668	568.833313	1023.000000	1023.000000	2046.000000
46.060001	0.011555	6.829111	0.677151	1.164856	2.856206	2.130897	0.000000	-10.000000	0.700000	-29.950001	562.166687	1023.000000	1023.000000	2046.000000
46.080002	0.008413	4.972354	0.256353	0.613567	2.480457	1.621977	0.000000	-10.000000	0.708333	-30.233334	555.500000	1023.000000	1023.000000	2046.000000
46.099998	0.005283	3.122133	-0.346413	0.375388	2.026878	1.066281	0.000000	-10.000000	0.733333	-30.716667	545.333313	1023.000000	1023.000000	2046.000000
46.119999	0.003123	1.845900	-0.593650	-0.083601	1.655077	0.868074	0.000000	-10.000000	0.758333	-31.300001	535.000000	1023.000000	1023.000000	2046.000000
46.139999	0.001096	0.647686	-1.035001	-0.177999	1.458463	0.402224	0.000000	-10.000000	0.783333	-31.616667	524.500000	1023.000000	1023.000000	2046.000000
46.160000	-0.000757	-0.447329	-1.357803	-0.304360	1.022416	0.192418	0.000000	-10.000000	0.775000	-31.833334	514.000000	1023.000000	1023.000000	2046.000000
46.180000	-0.001950	-1.152294	-1.470882	-0.529084	0.860834	-0.013162	0.000000	-10.000000	0.766667	-31.600000	503.333344	1023.000000	1023.000000	2046.000000
46.200001	-0.003546	-2.095695	-1.833539	-0.482662	0.586145	-0.365638	0.000000	-10.000000	0.750000	-31.233334	492.833344	1023.000000	1023.000000	2046.000000
46.220001	-0.004508	-2.664258	-1.907956	-0.761853	0.346836	-0.341286	0.000000	-10.000000	0.733333	-30.883333	482.500000	1023.000000	1023.000000	2046.000000
46.240002	-0.005333	-3.152048	-2.024343	-0.926458	0.314617	-0.515864	0.000000	-10.000000	0.716667	-30.500000	472.166656	1023.000000	1023.000000	2046.000000
46.259998	-0.006548	-3.870105	-2.281373	-1.133807	0.109282	-0.564207	0.000000	-10.000000	0.683333	-30.316668	461.833344	1023.000000	1023.000000	2046.000000
46.279999	-0.007413	-4.380920	-2.266753	-1.678602	0.013585	-0.449150	0.000000	-10.000000	0.683333	-30.050001	451.500000	1023.000000	1023.000000	2046.000000
46.299999	-0.008135	-4.807487	-2.438069	-1.950327	0.127195	-0.546286	0.000000	-10.000000	0.683333	-30.150000	441.500000	1023.000000	1023.000000	2046.000000
46.320000	-0.008569	-5.064070	-2.388027	-2.152505	0.004682	-0.528221	0.000000	-10.000000	0.683333	-30.216667	431.500000	1023.000000	1023.000000	2046.000000
46.340000	-0.008634	-5.102722	-2.170381	-2.500851	0.047888	-0.479378	0.000000	-10.000000	0.666667	-29.950001	421.500000	1023.000000	1023.000000	2046.000000
46.360001	-0.008923	-5.273615	-2.300941	-2.622957	0.076740	-0.426457	0.000000	-10.000000	0.650000	-29.416668	411.500000	1023.000000	1023.000000	2046.000000
46.380001	-0.009161	-5.413922	-2.324975	-2.891561	0.112680	-0.310065	0.000000	-10.000000	0.650000	-28.833334	401.666656	1023.000000	1023.000000	2046.000000
46.400002	-0.009800	-5.791918	-2.329915	-3.116872	0.051020	-0.396151	0.000000	-10.000000	0.650000	-28.566668	392.000000	1023.000000	1023.000000	2046.000000
46.419998	-0.010635	-6.285299	-2.488157	-3.181764	-0.121541	-0.493838	0.000000	-10.000000	0.650000	-28.500000	382.500000	1023.000000	1023.000000	2046.000000
46.439999	-0.011394	-6.733583	-2.439188	-3.479372	-0.238368	-0.576655	0.000000	-10.000000	0.641667	-28.333334	373.000000	1023.000000	1023.000000	2046.000000
46.459999	-0.011957	-7.066805	-2.547460	-3.447999	-0.373351	-0.697995	0.000000	-10.000000	0.625000	-28.150002	363.666656	1023.000000	1023.000000	2046.000000
46.480000	-0.012763	-7.542796	-2.589744	-3.541966	-0.625894	-0.785191	0.000000	-10.000000	0.608333	-27.800001	354.333344	1023.000000	1023.000000	2046.000000
46.500000	-0.013384	-7.909932	-2.533475	-3.750024	-0.699962	-0.926471	0.000000	-10.000000	0.608333	-27.650000	345.000000	1023.000000	1023.000000	2046.000000
46.520000	-0.014209	-8.397223	-2.668612	-3.747001	-0.948984	-1.032627	0.000000	-10.000000	0.608333	-27.450001	335.666656	1023.000000	1023.000000	2046.000000
46.540001	-0.014718	-8.698082	-2.591893	-3.920319	-1.120952	-1.064917	0.000000	-10.000000	0.591667	-27.316668	326.500000	1023.000000	1023.000000	2046.000000
46.560001	-0.015154	-8.956128	-2.666984	-3.988000	-1.173594	-1.127550	0.000000	-10.000000	0.566667	-27.283333	317.500000	1023.000000	1023.000000	2046.000000
46.580002	-0.015630	-9.237109	-2.724588	-3.963824	-1.399148	-1.149550	0.000000	-10.000000	0.550000	-27.083334	308.333344	1023.000000	1023.000000	2046.000000
46.599998	-0.015839	-9.360792	-2.720009	-4.090318	-1.359361	-1.191105	0.000000	-10.000000	0.550000	-27.033333	299.166656	1023.000000	1023.000000	2046.000000
46.619999	-0.016136	-9.536460	-2.737023	-4.053470	-1.601371	-1.144596	0.000000	-10.000000	0.533333	-26.816668	290.166656	1023.000000	1023.000000	2046.000000
46.639999	-0.016507	-9.755719	-2.807019	-4.059703	-1.699723	-1.189274	0.000000	-10.000000	0.516667	-26.683334	281.333344	1023.000000	1023.000000	2046.000000
46.660000	-0.016745	-9.896209	-2.738186	-4.191910	-1.755048	-1.211065	0.000000	-10.000000	0.491667	-26.266666	272.500000	1023.000000	1023.000000	2046.000000
46.680000	-0.016902	-9.988806	-2.832994	-4.065794	-1.871271	-1.218746	0.000000	-10.000000	0.483333	-25.716667	263.666656	1023.000000	1023.000000	2046.000000
46.700001	-0.017129	-10.123044	-2.826945	-4.092287	-1.975199	-1.228613	0.000000	-10.000000	0.483333	-25.300001	255.000000	1023.000000	1023.000000	2046.000000
46.720001	-0.017237	-10.187102	-2.756409	-4.246725	-1.987798	-1.196171	0.000000	-10.000000	0.475000	-24.800001	246.500000	1023.000000	1023.000000	2046.000000
46.740002	-0.017453	-10.314460	-2.801008	-4.127469	-2.166852	-1.219132	0.000000	-10.000000	0.466667	-24.400000	238.166672	1023.000000	1023.000000	2046.000000
46.759998	-0.017637	-10.423450	-2.804519	-4.197703	-2.181196	-1.240031	0.000000	-10.000000	0.441667	-23.700001	230.000000	1023.000000	1023.000000	2046.000000
46.779999	-0.017768	-10.500773	-2.764614	-4.243461	-2.208976	-1.283722	0.000000	-10.000000	0.425000	-23.233334	222.000000	1023.000000	1023.000000	2046.000000
46.799999	-0.017891	-10.573818	-2.743715	-4.141400	-2.347657	-1.341046	0.000000	-10.000000	0.400000	-22.766666	214.333328	1023.000000	1023.000000	2046.000000
46.820000	-0.017561	-10.378484	-2.451967	-4.321665	-2.305659	-1.299191	0.000000	-10.000000	0.375000	-22.483334	206.666672	1023.000000	1023.000000	2046.000000
46.840000	-0.016842	-9.953811	-2.190033	-4.266787	-2.320494	-1.176497	0.000000	-10.000000	0.358333	-22.200001	199.333328	1023.000000	1023.000000	2046.000000
46.860001	-0.016156	-9.548228	-2.034511	-4.061643	-2.288889	-1.163185	0.000000	-10.000000	0.350000	-21.933334	191.833328	1023.000000	1023.000000	2046.000000
46.880001	-0.015819	-9.349060	-1.838473	-4.088048	-2.288748	-1.133791	0.000000	-10.000000	0.358333	-21.783335	184.500000	1023.000000	1023.000000	2046.000000
46.900002	-0.016353	-9.664460	-1.933375	-4.023485	-2.445346	-1.262254	0.000000	-10.000000	0.350000	-21.566668	177.166672	1023.000000	1023.000000	2046.000000
46.919998	-0.016527	-9.767286	-1.896084	-4.107324	-2.485560	-1.278318	0.000000	-10.000000	0.350000	-21.333334	170.000000	1023.000000	1023.000000	2046.000000
46.939999	-0.017216	-10.174618	-2.078409	-4.036776	-2.645010	-1.414423	0.000000	-10.000000	0.341667	-21.050001	163.000000	1023.000000	1023.000000	2046.000000
46.959999	-0.017593	-10.397262	-2.510979	-3.641835	-2.863778	-1.380669	0.000000	-10.000000	0.350000	-20.833334	156.000000	1023.000000	1023.000000	2046.000000
46.980000	-0.017640	-10.425494	-2.739017	-3.471877	-2.975076	-1.239524	0.000000	-10.000000	0.333333	-20.533333	149.000000	1023.000000	1023.000000	2046.000000
47.000000	-0.018188	-10.749348	-2.824257	-3.280220	-3.339507	-1.305363	0.000000	-10.000000	0.316667	-20.233334	142.166672	1023.000000	1023.000000	2046.000000
47.020000	-0.019340	-11.430190	-3.071536	-3.061985	-3.647151	-1.649519	0.000000	-10.000000	0.275000	-19.533335	135.333328	1023.000000	1023.000000	2046.000000
47.040001	-0.020925	-12.366774	-3.199571	-3.242544	-3.925743	-1.998916	0.000000	-10.000000	0.241667	-18.816668	128.833328	1023.000000	1023.000000	2046.000000
47.060001	-0.023002	-13.594248	-3.304622	-3.554874	-4.307980	-2.426771	0.000000	-10.000000	0.208333	-17.816668	122.500000	1023.000000	1023.000000	2046.000000
47.080002	-0.025616	-15.138888	-3.762890	-3.834152	-4.555250	-2.986596	0.000000	-10.000000	0.200000	-16.950001	116.500000	1023.000000	1023.000000	2046.000000
47.099998	-0.028771	-17.003910	-4.346174	-4.426095	-4.730672	-3.500970	0.000000	-10.000000	0.200000	-16.166668	110.833336	1023.000000	1023.000000	2046.000000
47.119999	-0.031786	-18.785715	-4.791873	-4.848822	-5.234556	-3.910465	0.000000	-10.000000	0.200000	-15.866667	105.500000	1023.000000	1023.000000	2046.000000
47.139999	-0.034225	-20.226915	-5.359470	-4.952337	-5.472261	-4.442847	0.000000	-10.000000	0.200000	-16.183334	100.333336	1023.000000	1023.000000	2046.000000
47.160000	-0.036275	-21.438238	-5.639740	-5.375255	-5.743812	-4.679433	0.000000	-10.000000	0.208333	-16.683334	95.000000	1023.000000	1023.000000	2046.000000
47.180000	-0.037895	-22.396166	-5.924170	-5.389923	-6.109440	-4.972632	0.000000	-10.000000	0.208333	-17.183334	89.333336	1023.000000	1023.000000	2046.000000
47.200001	-0.038939	-23.012714	-6.296562	-5.415807	-6.101605	-5.198740	0.000000	-10.000000	0.208333	-17.216667	83.500000	1023.000000	1023.000000	2046.000000
47.220001	-0.040133	-23.718664	-6.335931	-5.617554	-6.440304	-5.324875	0.000000	-10.000000	0.191667	-17.000000	77.666664	1023.000000	1023.000000	2046.000000
47.240002	-0.040771	-24.095953	-6.563176	-5.456316	-6.581058	-5.495403	0.000000	-10.000000	0.191667	-16.433334	72.000000	1023.000000	1023.000000	2046.000000
47.259998	-0.041417	-24.477608	-6.632494	-5.593718	-6.638628	-5.612768	0.000000	-10.000000	0.191667	-16.000000	66.666664	1023.000000	1023.000000	2046.000000
47.279999	-0.042101	-24.881582	-6.634128	-5.764345	-6.895953	-5.587158	0.000000	-10.000000	0.183333	-15.483334	61.333332	1023.000000	1023.000000	2046.000000
47.299999	-0.042376	-25.044420	-6.855350	-5.858869	-6.726047	-5.604154	0.000000	-10.000000	0.175000	-15.100000	56.166668	1023.000000	1023.000000	2046.000000
47.320000	-0.042934	-25.373859	-6.718148	-6.332545	-6.866457	-5.456710	0.000000	-10.000000	0.166667	-14.866667	51.000000	1023.000000	1023.000000	2046.000000
47.340000	-0.042659	-25.211609	-6.741136	-6.269873	-6.690017	-5.510583	0.000000	-10.000000	0.175000	-14.916667	46.000000	1023.000000	1023.000000	2046.000000
47.360001	-0.042597	-25.174658	-6.545501	-6.518563	-6.601330	-5.509264	0.000000	-10.000000	0.166667	-14.866667	41.000000	1023.000000	1023.000000	2046.000000
47.380001	-0.042355	-25.031540	-6.248721	-6.717738	-6.679239	-5.385841	0.000000	-10.000000	0.141667	-14.216667	36.000000	1023.000000	1023.000000	2046.000000
47.400002	-0.041920	-24.774937	-6.360814	-6.667014	-6.387847	-5.359262	0.000000	-10.000000	0.133333	-13.483334	31.333334	1023.000000	1023.000000	2046.000000
47.419998	-0.042015	-24.830908	-6.200438	-7.062524	-6.367409	-5.200537	0.000000	-10.000000	0.116667	-12.783334	26.833334	1023.000000	1023.000000	2046.000000
47.439999	-0.042264	-24.978041	-6.122066	-7.272161	-6.429978	-5.153836	0.000000	-10.000000	0.100000	-12.566667	22.500000	1023.000000	1023.000000	2046.000000
47.459999	-0.042553	-25.148668	-6.331716	-7.363180	-6.208457	-5.245316	0.000000	-10.000000	0.075000	-12.333334	18.166666	1023.000000	1023.000000	2046.000000
47.480000	-0.043281	-25.578907	-6.082696	-7.659616	-6.536984	-5.299612	0.000000	-10.000000	0.075000	-12.116667	14.000000	1023.000000	1023.000000	2046.000000
47.500000	-0.043386	-25.641043	-6.255916	-7.525838	-6.471805	-5.387483	0.000000	-10.000000	0.091667	-11.766667	10.000000	1023.000000	1023.000000	2046.000000
47.520000	-0.043538	-25.730667	-6.360381	-7.570475	-6.354437	-5.445375	0.000000	-10.000000	0.083333	-11.383333	6.000000	1023.000000	1023.000000	2046.000000
47.540001	-0.044133	-26.082500	-6.104527	-7.765959	-6.706009	-5.506004	0.000000	-10.000000	0.066667	-10.850000	2.500000	1023.000000	1023.000000	2046.000000
47.560001	-0.043991	-25.998583	-6.277985	-7.648221	-6.517908	-5.554469	0.000000	-10.000000	0.050000	-10.383333	-0.833333	1023.000000	1023.000000	2046.000000
47.580002	-0.044264	-26.160095	-6.162650	-7.759731	-6.622845	-5.614870	0.000000	-10.000000	0.050000	-10.033333	-3.833333	1023.000000	1023.000000	2046.000000
47.599998	-0.044435	-26.260881	-5.987651	-7.882753	-6.828405	-5.562072	0.000000	-10.000000	0.050000	-9.816667	-7.166667	1023.000000	1023.000000	2046.000000
47.619999	-0.044126	-26.078529	-6.191978	-7.746672	-6.575460	-5.564419	0.000000	-10.000000	0.050000	-9.683333	-10.333333	1023.000000	1023.000000	2046.000000
47.639999	-0.044440	-26.263973	-5.905072	-7.927665	-6.889217	-5.542018	0.000000	-10.000000	0.050000	-9.316667	-13.666667	1023.000000	1023.000000	2046.000000
47.660000	-0.043831	-25.904261	-5.986457	-7.773513	-6.714929	-5.429362	0.000000	-10.000000	0.050000	-8.983334	-16.833334	1023.000000	1023.000000	2046.000000
47.680000	-0.043510	-25.714443	-5.910679	-7.741922	-6.680544	-5.381299	0.000000	-10.000000	0.050000	-8.483334	-19.833334	1023.000000	1023.000000	2046.000000
47.700001	-0.043492	-25.703897	-5.643388	-7.837329	-6.908819	-5.314361	0.000000	-10.000000	0.050000	-8.083334	-22.666666	1023.000000	1023.000000	2046.000000
47.720001	-0.042726	-25.250904	-5.859418	-7.601683	-6.559165	-5.230639	0.000000	-10.000000	0.050000	-7.616667	-25.333334	1023.000000	1023.000000	2046.000000
47.740002	-0.042806	-25.298342	-5.609061	-7.691069	-6.796028	-5.202184	0.000000	-10.000000	0.033333	-7.183333	-28.000000	1023.000000	1023.000000	2046.000000
47.759998	-0.042405	-25.061323	-5.489321	-7.712040	-6.793048	-5.066913	0.000000	-10.000000	0.025000	-6.766667	-30.333334	1023.000000	1023.000000	2046.000000
47.779999	-0.041711	-24.651299	-5.655491	-7.488749	-6.476656	-5.030404	0.000000	-10.000000	0.016667	-6.433333	-32.500000	1023.000000	1023.000000	2046.000000
47.799999	-0.041867	-24.743532	-5.360888	-7.622672	-6.762126	-4.997846	0.000000	-10.000000	0.016667	-6.150000	-34.500000	1023.000000	1023.000000	2046.000000
47.820000	-0.040966	-24.210958	-5.435204	-7.482562	-6.487111	-4.806082	0.000000	-10.000000	0.008333	-5.950000	-36.500000	1023.000000	1023.000000	2046.000000
47.840000	-0.040976	-24.216761	-5.345392	-7.444711	-6.597130	-4.829526	0.000000	-10.000000	0.008333	-5.800000	-38.500000	1023.000000	1023.000000	2046.000000
47.860001	-0.040573	-23.978497	-5.145010	-7.437076	-6.623691	-4.772719	0.000000	-10.000000	0.008333	-5.700000	-40.500000	1023.000000	1023.000000	2046.000000
47.880001	-0.039922	-23.594156	-5.296361	-7.273340	-6.349455	-4.675000	0.000000	-10.000000	0.008333	-5.616667	-42.500000	1023.000000	1023.000000	2046.000000
47.900002	-0.040138	-23.721510	-5.026666	-7.345626	-6.633043	-4.716174	0.000000	-10.000000	0.000000	-5.516667	-44.500000	1023.000000	1023.000000	2046.000000
47.919998	-0.039414	-23.293945	-5.007185	-7.259630	-6.445786	-4.581344	0.000000	-10.000000	0.000000	-5.383334	-46.500000	1023.000000	1023.000000	2046.000000
47.939999	-0.038953	-23.020937	-5.021176	-7.115867	-6.291355	-4.592540	0.000000	-10.000000	0.008333	-5.216667	-48.333332	1023.000000	1023.000000	2046.000000
47.959999	-0.038766	-22.910669	-4.554311	-7.263823	-6.572733	-4.519803	0.000000	-10.000000	0.008333	-4.950000	-50.000000	1023.000000	1023.000000	2046.000000
47.980000	-0.037398	-22.102350	-4.375875	-7.193577	-6.284029	-4.248870	0.000000	-10.000000	0.000000	-4.600000	-51.666668	1023.000000	1023.000000	2046.000000
48.000000	-0.036968	-21.848375	-4.370453	-6.985891	-6.174138	-4.317894	0.000000	-10.000000	-0.008333	-4.100000	-53.166668	1023.000000	1023.000000	2046.000000
48.020000	-0.037387	-22.095610	-4.029162	-7.061680	-6.563565	-4.441202	0.000000	-10.000000	-0.008333	-3.666667	-54.666668	1023.000000	1023.000000	2046.000000
48.040001	-0.037568	-22.202644	-4.169183	-7.124644	-6.331568	-4.577250	0.000000	-10.000000	0.000000	-3.316667	-55.833332	1023.000000	1023.000000	2046.000000
48.060001	-0.037711	-22.287191	-4.238709	-7.131545	-6.309035	-4.607903	0.000000	-10.000000	0.008333	-2.933333	-57.000000	1023.000000	1023.000000	2046.000000
48.080002	-0.038386	-22.686264	-4.179125	-7.048214	-6.649457	-4.809469	0.000000	-10.000000	0.000000	-2.616667	-58.000000	1023.000000	1023.000000	2046.000000
48.099998	-0.038005	-22.460848	-4.424049	-6.773165	-6.627198	-4.636437	0.000000	-10.000000	0.000000	-2.300000	-58.833332	1023.000000	1023.000000	2046.000000
48.119999	-0.036977	-21.853642	-4.791926	-6.146553	-6.467069	-4.448093	0.000000	-10.000000	-0.008333	-2.116667	-59.500000	1023.000000	1023.000000	2046.000000
48.139999	-0.036964	-21.846016	-4.721453	-5.883799	-6.821763	-4.419001	0.000000	-10.000000	0.000000	-1.666667	-59.833332	1023.000000	1023.000000	2046.000000
48.160000	-0.036929	-21.824842	-4.764894	-5.827577	-6.830676	-4.401696	0.000000	-10.000000	0.000000	-0.283333	-60.000000	1023.000000	1023.000000	2046.000000
48.180000	-0.037971	-22.440895	-5.118143	-5.755126	-6.889294	-4.678332	0.000000	-10.000000	0.000000	0.966667	-60.000000	1023.000000	1023.000000	2046.000000
48.200001	-0.040558	-23.969515	-5.272779	-6.022157	-7.408536	-5.266043	0.000000	-10.000000	-0.008333	2.266667	-60.000000	1023.000000	1023.000000	2046.000000
48.220001	-0.043270	-25.572430	-5.814653	-6.527617	-7.524109	-5.706050	0.000000	-10.000000	-0.016667	2.800000	-60.000000	1023.000000	1023.000000	2046.000000
48.240002	-0.046148	-27.273573	-6.549046	-6.844079	-7.737486	-6.142962	0.000000	-10.000000	-0.016667	3.100000	-60.000000	1023.000000	1023.000000	2046.000000
48.259998	-0.049088	-29.011026	-6.806181	-7.193709	-8.387214	-6.623921	0.000000	-10.000000	-0.008333	1.800000	-60.000000	1023.000000	1023.000000	2046.000000
48.279999	-0.050454	-29.818174	-7.194855	-7.449160	-8.399728	-6.774430	0.000000	-10.000000	0.008333	-0.333333	-60.166668	1023.000000	1023.000000	2046.000000
48.299999	-0.051853	-30.645100	-7.659740	-7.539769	-8.477136	-6.968454	0.000000	-10.000000	0.016667	-2.600000	-60.666668	1023.000000	1023.000000	2046.000000
48.320000	-0.053146	-31.409025	-7.619596	-7.593910	-8.937953	-7.257567	0.000000	-10.000000	0.016667	-4.050000	-61.833332	1023.000000	1023.000000	2046.000000
48.340000	-0.053395	-31.556673	-7.880311	-7.689298	-8.789301	-7.197763	0.000000	-10.000000	0.016667	-4.866667	-63.166668	1023.000000	1023.000000	2046.000000
48.360001	-0.054015	-31.922602	-8.172436	-7.447920	-8.855186	-7.447061	0.000000	-10.000000	0.008333	-5.100000	-64.833336	1023.000000	1023.000000	2046.000000
48.380001	-0.054652	-32.299099	-7.985498	-7.469368	-9.265941	-7.578292	0.000000	-10.000000	0.008333	-4.650000	-66.500000	1023.000000	1023.000000	2046.000000
48.400002	-0.054334	-32.111496	-8.125066	-7.530314	-9.047194	-7.408924	0.000000	-10.000000	0.000000	-3.933333	-68.166664	1023.000000	1023.000000	2046.000000
48.419998	-0.054529	-32.226795	-8.275125	-7.397222	-9.074205	-7.480241	0.000000	-10.000000	0.000000	-3.233333	-69.500000	1023.000000	1023.000000	2046.000000
48.439999	-0.055063	-32.542355	-8.187384	-7.597262	-9.302923	-7.454783	0.000000	-10.000000	0.000000	-2.883333	-70.500000	1023.000000	1023.000000	2046.000000
48.459999	-0.054648	-32.297146	-8.236532	-7.935079	-8.991356	-7.134181	0.000000	-10.000000	0.000000	-3.233333	-71.500000	1023.000000	1023.000000	2046.000000
48.480000	-0.054596	-32.266003	-8.193794	-7.964557	-8.926634	-7.181018	0.000000	-10.000000	0.000000	-4.033333	-72.666664	1023.000000	1023.000000	2046.000000
48.500000	-0.054383	-32.140411	-7.830664	-8.174341	-8.988102	-7.147303	0.000000	-10.000000	0.000000	-4.383333	-74.000000	1023.000000	1023.000000	2046.000000
48.520000	-0.053320	-31.512161	-7.675505	-8.394630	-8.626325	-6.815701	0.000000	-10.000000	0.000000	-3.916667	-75.500000	1023.000000	1023.000000	2046.000000
48.540001	-0.052867	-31.244675	-7.658552	-8.374329	-8.466614	-6.745180	0.000000	-10.000000	0.000000	-2.966667	-76.833336	1023.000000	1023.000000	2046.000000
48.560001	-0.052559	-31.062243	-7.384017	-8.504768	-8.487806	-6.685652	0.000000	-10.000000	0.000000	-2.200000	-77.666664	1023.000000	1023.000000	2046.000000
48.580002	-0.052027	-30.747793	-7.380367	-8.780249	-8.151611	-6.435565	0.000000	-10.000000	0.000000	-1.733333	-78.000000	1023.000000	1023.000000	2046.000000
48.599998	-0.052294	-30.906019	-7.428723	-8.701469	-8.175355	-6.600471	0.000000	-10.000000	-0.008333	-0.683333	-78.000000	1023.000000	1023.000000	2046.000000
48.619999	-0.052316	-30.918840	-7.193525	-8.812653	-8.304976	-6.607686	0.000000	-10.000000	-0.016667	0.800000	-78.000000	1023.000000	1023.000000	2046.000000
48.639999	-0.051625	-30.510429	-7.232205	-8.877578	-7.986118	-6.414528	0.000000	-10.000000	-0.041667	2.866667	-78.000000	1023.000000	1023.000000	2046.000000
48.660000	-0.051682	-30.544125	-7.151988	-8.667979	-8.126636	-6.597522	0.000000	-10.000000	-0.066667	5.050000	-78.000000	1023.000000	1023.000000	2046.000000
48.680000	-0.051108	-30.204950	-6.922910	-8.774741	-8.057458	-6.449841	0.000000	-10.000000	-0.091667	7.516667	-78.000000	1023.000000	1023.000000	2046.000000
48.700001	-0.050269	-29.708830	-6.851248	-8.784725	-7.836015	-6.236843	0.000000	-10.000000	-0.116667	10.000000	-78.000000	1023.000000	1023.000000	2046.000000
48.720001	-0.049940	-29.514513	-6.766870	-8.588997	-7.843837	-6.314809	0.000000	-10.000000	-0.141667	12.300000	-78.000000	1023.000000	1023.000000	2046.000000
48.740002	-0.049136	-29.039639	-6.454311	-8.606523	-7.846714	-6.132091	0.000000	-10.000000	-0.175000	14.016666	-78.000000	1023.000000	1023.000000	2046.000000
48.759998	-0.048021	-28.380188	-6.331055	-8.587087	-7.630060	-5.831987	0.000000	-10.000000	-0.216667	15.566667	-61.000000	1023.000000	1023.000000	2046.000000
48.779999	-0.047044	-27.803223	-6.144118	-8.295898	-7.591199	-5.772008	0.000000	-10.000000	-0.241667	17.250000	-26.666666	1023.000000	1023.000000	2046.000000
48.799999	-0.045812	-27.075075	-5.775393	-8.230033	-7.544496	-5.525154	0.000000	-10.000000	-0.275000	19.033333	9.666667	1023.000000	1023.000000	2046.000000
48.820000	-0.044131	-26.081364	-5.672510	-8.178865	-7.133131	-5.096859	0.000000	-10.000000	-0.300000	20.533333	31.333334	1023.000000	1023.000000	2046.000000
48.840000	-0.043027	-25.429106	-5.442620	-7.816811	-7.104732	-5.064943	0.000000	-10.000000	-0.350000	21.533333	38.000000	1023.000000	1023.000000	2046.000000
48.860001	-0.041367	-24.447657	-5.125008	-7.751497	-6.898983	-4.672169	0.000000	-10.000000	-0.400000	22.433334	45.000000	1023.000000	1023.000000	2046.000000
48.880001	-0.039789	-23.515221	-4.984360	-7.570194	-6.586996	-4.373672	0.000000	-10.000000	-0.433333	23.633333	52.333332	1023.000000	1023.000000	2046.000000
48.900002	-0.038312	-22.642427	-4.684074	-7.208531	-6.476257	-4.273565	0.000000	-10.000000	-0.458333	24.633333	60.000000	1023.000000	1023.000000	2046.000000
48.919998	-0.036475	-21.556984	-4.424242	-7.199264	-6.145263	-3.788215	0.000000	-10.000000	-0.483333	25.750000	68.166664	1023.000000	1023.000000	2046.000000
48.939999	-0.034976	-20.671045	-4.263656	-6.821301	-5.918745	-3.667344	0.000000	-10.000000	-0.516667	26.416668	76.500000	1023.000000	1023.000000	2046.000000
48.959999	-0.033233	-19.640692	-3.928560	-6.612800	-5.711605	-3.387728	0.000000	-10.000000	-0.533333	27.283335	85.166664	1023.000000	1023.000000	2046.000000
48.980000	-0.031423	-18.570780	-3.737330	-6.465273	-5.337657	-3.030519	0.000000	-10.000000	-0.541667	27.833334	94.166664	1023.000000	1023.000000	2046.000000
49.000000	-0.029706	-17.556482	-3.517010	-6.106002	-5.088826	-2.844645	0.000000	-10.000000	-0.558333	28.483334	103.333336	1023.000000	1023.000000	2046.000000
49.020000	-0.028005	-16.550905	-3.162825	-5.948071	-4.866814	-2.573195	0.000000	-10.000000	-0.600000	29.133333	112.833336	1023.000000	1023.000000	2046.000000
49.040001	-0.026178	-15.470931	-2.903400	-5.746938	-4.544408	-2.276185	0.000000	-10.000000	-0.650000	29.916668	122.500000	1023.000000	1023.000000	2046.000000
49.060001	-0.024205	-14.304902	-2.454758	-5.365302	-4.334553	-2.150289	0.000000	-10.000000	-0.691667	30.600000	132.500000	1023.000000	1023.000000	2046.000000
49.080002	-0.022597	-13.354848	-2.102352	-5.273831	-4.133180	-1.845485	0.000000	-10.000000	-0.716667	31.366669	142.500000	1023.000000	1023.000000	2046.000000
49.099998	-0.021327	-12.604516	-1.906067	-4.997487	-3.923269	-1.777694	0.000000	-10.000000	-0.741667	32.066666	152.666672	1023.000000	1023.000000	2046.000000
49.119999	-0.020612	-12.181449	-1.590058	-4.781020	-3.852364	-1.958006	0.000000	-10.000000	-0.783333	32.900002	163.166672	1023.000000	1023.000000	2046.000000
49.139999	-0.020272	-11.980967	-1.485393	-4.860900	-3.690799	-1.943874	0.000000	-10.000000	-0.808333	33.750000	174.000000	1023.000000	1023.000000	2046.000000
49.160000	-0.018738	-11.073943	-1.244590	-4.556836	-3.464608	-1.807909	0.000000	-10.000000	-0.833333	34.600002	185.166672	1023.000000	1023.000000	2046.000000
49.180000	-0.017268	-10.205499	-1.101506	-4.089997	-3.267044	-1.746950	0.000000	-10.000000	-0.825000	34.966667	196.500000	1023.000000	1023.000000	2046.000000
49.200001	-0.015506	-9.164176	-1.130061	-3.651189	-3.060825	-1.322100	0.000000	-10.000000	-0.841667	35.000000	208.166672	1023.000000	1023.000000	2046.000000
49.220001	-0.013267	-7.841060	-1.197114	-2.872289	-2.781107	-0.990551	0.000000	-10.000000	-0.850000	34.799999	220.000000	1023.000000	1023.000000	2046.000000
49.240002	-0.012041	-7.116325	-1.102725	-2.419729	-2.723937	-0.869934	0.000000	-10.000000	-0.891667	35.349998	231.666672	1023.000000	1023.000000	2046.000000
49.259998	-0.011815	-6.982594	-1.144184	-2.275351	-2.667123	-0.895935	0.000000	-10.000000	-0.933333	36.099998	243.333328	1023.000000	1023.000000	2046.000000
49.279999	-0.012858	-7.599042	-1.417094	-2.183133	-2.713894	-1.284921	0.000000	-10.000000	-0.941667	36.849998	255.000000	1023.000000	1023.000000	2046.000000
49.299999	-0.014933	-8.825235	-1.767710	-2.466729	-2.941507	-1.649290	0.000000	-10.000000	-0.916667	37.066666	267.333344	1023.000000	1023.000000	2046.000000
49.320000	-0.016644	-9.836621	-2.217322	-2.801058	-2.972867	-1.845374	0.000000	-10.000000	-0.875000	36.483334	279.666656	1023.000000	1023.000000	2046.000000
49.340000	-0.018017	-10.647922	-2.458718	-2.971343	-3.071134	-2.146728	0.000000	-10.000000	-0.858333	35.716667	292.000000	1023.000000	1023.000000	2046.000000
49.360001	-0.018851	-11.141096	-2.678079	-3.153498	-3.122079	-2.187440	0.000000	-10.000000	-0.850000	35.066666	304.000000	1023.000000	1023.000000	2046.000000
49.380001	-0.018554	-10.965480	-2.800195	-3.036979	-2.885820	-2.242485	0.000000	-10.000000	-0.850000	34.966667	315.833344	1023.000000	1023.000000	2046.000000
49.400002	-0.018328	-10.832083	-2.790213	-2.988396	-2.820621	-2.232853	0.000000	-10.000000	-0.850000	35.066666	327.500000	1023.000000	1023.000000	2046.000000
49.419998	-0.017687	-10.452839	-2.732523	-2.872988	-2.710711	-2.136616	0.000000	-10.000000	-0.850000	34.966667	339.166656	1023.000000	1023.000000	2046.000000
49.439999	-0.016588	-9.803535	-2.685225	-2.604303	-2.445012	-2.068996	0.000000	-10.000000	-0.858333	35.016666	350.833344	1023.000000	1023.000000	2046.000000
49.459999	-0.015774	-9.322249	-2.541883	-2.429572	-2.396738	-1.954058	0.000000	-10.000000	-0.875000	35.316669	362.500000	1023.000000	1023.000000	2046.000000
49.480000	-0.014354	-8.483381	-2.372123	-2.277989	-2.176137	-1.657132	0.000000	-10.000000	-0.900000	35.816669	374.166656	1023.000000	1023.000000	2046.000000
49.500000	-0.012736	-7.527210	-2.198255	-1.912278	-1.847447	-1.569230	0.000000	-10.000000	-0.933333	36.133335	386.000000	1023.000000	1023.000000	2046.000000
49.520000	-0.011381	-6.726106	-1.992063	-1.739719	-1.698455	-1.295870	0.000000	-10.000000	-0.958333	36.633335	398.000000	1023.000000	1023.000000	2046.000000
49.540001	-0.009769	-5.773682	-1.850957	-1.638319	-1.401567	-0.882839	0.000000	-10.000000	-0.966667	37.000000	410.166656	1023.000000	1023.000000	2046.000000
49.560001	-0.007973	-4.711769	-1.688191	-1.511656	-0.938409	-0.573513	0.000000	-10.000000	-0.941667	37.216667	422.500000	1023.000000	1023.000000	2046.000000
49.580002	-0.006865	-4.057489	-1.499621	-1.491343	-0.702427	-0.364099	0.000000	-10.000000	-0.950000	37.250000	435.000000	1023.000000	1023.000000	2046.000000
49.599998	-0.004930	-2.913534	-1.187830	-1.670187	-0.308153	0.252635	0.000000	-10.000000	-0.933333	37.116669	447.500000	1023.000000	1023.000000	2046.000000
49.619999	-0.002789	-1.648407	-0.939243	-1.546345	0.249535	0.587645	0.000000	-10.000000	-0.941667	37.266666	459.833344	1023.000000	1023.000000	2046.000000
49.639999	-0.001272	-0.751520	-0.697735	-1.531269	0.542614	0.934869	0.000000	-10.000000	-0.916667	36.916668	472.333344	1023.000000	1023.000000	2046.000000
49.660000	0.000727	0.429791	-0.450718	-1.484000	0.973909	1.390600	0.000000	-10.000000	-0.925000	37.116669	484.666656	1023.000000	1023.000000	2046.000000
49.680000	0.002403	1.420278	-0.297206	-1.140512	1.420962	1.437035	0.000000	-10.000000	-0.916667	36.966667	497.000000	1023.000000	1023.000000	2046.000000
49.700001	0.003310	1.956440	-0.157661	-1.022510	1.549742	1.586869	0.000000	-10.000000	-0.891667	37.033333	509.333344	1023.000000	1023.000000	2046.000000
49.720001	0.004811	2.843048	0.057708	-0.918882	1.822470	1.881752	0.000000	-10.000000	-0.883333	36.633335	521.666687	1023.000000	1023.000000	2046.000000
49.740002	0.006020	3.557699	0.168819	-0.619726	2.142855	1.865752	0.000000	-10.000000	-0.891667	36.266666	534.000000	1023.000000	1023.000000	2046.000000
49.759998	0.006936	4.099348	0.345651	-0.527077	2.223679	2.057096	0.000000	-10.000000	-0.891667	35.799999	546.000000	1023.000000	1023.000000	2046.000000
49.779999	0.008706	5.145474	0.698885	-0.357287	2.490167	2.313708	0.000000	-10.000000	-0.891667	35.616669	558.000000	1023.000000	1023.000000	2046.000000
49.799999	0.010120	5.980819	0.871385	-0.085160	2.811689	2.382906	0.000000	-10.000000	-0.850000	35.516666	570.000000	1023.000000	1023.000000	2046.000000
49.820000	0.011513	6.804293	1.115317	0.072495	2.918593	2.697888	0.000000	-10.000000	-0.841667	35.233334	582.000000	1023.000000	1023.000000	2046.000000
49.840000	0.013881	8.203673	1.453000	0.282909	3.354241	3.113524	0.000000	-10.000000	-0.816667	34.833332	593.833313	1023.000000	1023.000000	2046.000000
49.860001	0.015455	9.134078	1.629261	0.689440	3.605327	3.210049	0.000000	-10.000000	-0.816667	34.583332	605.500000	1023.000000	1023.000000	2046.000000
49.880001	0.017430	10.301128	1.907440	0.822096	3.824090	3.747502	0.000000	-10.000000	-0.808333	34.583332	617.000000	1023.000000	1023.000000	2046.000000
49.900002	0.019746	11.670107	2.222951	1.128743	4.263620	4.054793	0.000000	-10.000000	-0.783333	34.533333	628.500000	1023.000000	1023.000000	2046.000000
49.919998	0.021440	12.670902	2.432813	1.497848	4.527743	4.212499	0.000000	-10.000000	-0.783333	34.016666	640.166687	1023.000000	1023.000000	2046.000000
49.939999	0.023707	14.010613	2.814256	1.621112	4.784390	4.790854	0.000000	-10.000000	-0.800000	33.783333	651.666687	1023.000000	1023.000000	2046.000000
49.959999	0.025964	15.344754	3.120635	1.950207	5.231748	5.042165	0.000000	-10.000000	-0.791667	33.549999	663.000000	1023.000000	1023.000000	2046.000000
49.980000	0.027496	16.250355	3.350550	2.311954	5.429939	5.157912	0.000000	-10.000000	-0.775000	33.266666	674.166687	1023.000000	1023.000000	2046.000000
50.000000	0.029620	17.505318	3.649895	2.449669	5.727722	5.678032	0.000000	-10.000000	-0.733333	32.883335	685.333313	1023.000000	1023.000000	2046.000000
50.020000	0.031825	18.808605	3.990485	2.653302	6.156272	6.008547	0.000000	-10.000000	-0.716667	32.033333	696.500000	1023.000000	1023.000000	2046.000000
50.040001	0.033215	19.630104	4.210990	3.028080	6.341890	6.049143	0.000000	-10.000000	-0.683333	31.583334	707.166687	1023.000000	1023.000000	2046.000000
50.060001	0.035513	20.988132	4.698442	3.114506	6.610873	6.564312	0.000000	-10.000000	-0.658333	31.000000	717.833313	1023.000000	1023.000000	2046.000000
50.080002	0.037194	21.981424	4.910232	3.397339	6.992213	6.681641	0.000000	-10.000000	-0.641667	30.866667	728.166687	1023.000000	1023.000000	2046.000000
50.099998	0.037987	22.450077	5.129451	3.628144	6.986926	6.705556	0.000000	-10.000000	-0.616667	30.616667	738.500000	1023.000000	1023.000000	2046.000000
50.119999	0.039227	23.183447	5.435087	3.614438	7.249735	6.884187	0.000000	-10.000000	-0.591667	30.400000	748.666687	1023.000000	1023.000000	2046.000000
50.139999	0.039542	23.369394	5.463099	3.747583	7.416203	6.742510	0.000000	-10.000000	-0.566667	29.833334	759.000000	1023.000000	1023.000000	2046.000000
50.160000	0.040956	24.205170	5.714426	3.991279	7.455406	7.044060	0.000000	-10.000000	-0.533333	28.650000	769.166687	1023.000000	1023.000000	2046.000000
50.180000	0.042192	24.935297	5.667478	4.343904	7.739476	7.184439	0.000000	-10.000000	-0.475000	27.016666	779.000000	1023.000000	1023.000000	2046.000000
50.200001	0.041805	24.706654	5.279529	4.799314	7.556214	7.071597	0.000000	-10.000000	-0.416667	25.233334	788.166687	1023.000000	1023.000000	2046.000000
50.220001	0.042033	24.841335	5.270560	4.971819	7.368263	7.230694	0.000000	-10.000000	-0.366667	23.933334	796.833313	1023.000000	1023.000000	2046.000000
50.240002	0.041782	24.693455	5.167750	5.397236	7.289166	6.839303	0.000000	-10.000000	-0.325000	22.900000	805.000000	1023.000000	1023.000000	2046.000000
50.259998	0.041251	24.379324	5.264174	5.419881	6.997955	6.697312	0.000000	-10.000000	-0.291667	21.950001	812.833313	1023.000000	1023.000000	2046.000000
50.279999	0.039836	23.542950	4.991500	5.300991	6.972158	6.278299	0.000000	-10.000000	-0.233333	20.566668	820.333313	1023.000000	1023.000000	2046.000000
50.299999	0.037446	22.130753	4.525544	5.077165	6.658186	5.869858	0.000000	-10.000000	-0.158333	17.733334	827.500000	1023.000000	1023.000000	2046.000000
50.320000	0.035308	20.867075	4.204219	4.579987	6.478488	5.604382	0.000000	-10.000000	-0.075000	14.083334	834.000000	1023.000000	1023.000000	2046.000000
50.340000	0.032700	19.325562	3.652405	4.370612	6.230475	5.072069	0.000000	-10.000000	-0.025000	9.483334	839.333313	1023.000000	1023.000000	2046.000000
50.360001	0.031167	18.419422	3.452962	4.005866	5.969379	4.991215	0.000000	-10.000000	-0.008333	4.483334	843.333313	1023.000000	1023.000000	2046.000000
50.380001	0.029916	17.680079	3.159642	3.848244	5.989329	4.682863	0.000000	-10.000000	0.008333	0.016667	845.666687	1023.000000	1023.000000	2046.000000
50.400002	0.028573	16.886635	2.905465	3.794801	5.724729	4.461639	0.000000	-10.000000	0.025000	-3.533333	846.833313	1023.000000	1023.000000	2046.000000
50.419998	0.027850	16.459532	2.843264	3.532081	5.675472	4.408714	0.000000	-10.000000	0.041667	-5.866667	847.000000	1023.000000	1023.000000	2046.000000
50.439999	0.026850	15.868250	2.586712	3.567266	5.558356	4.155917	0.000000	-10.000000	0.050000	-7.866667	847.000000	1023.000000	1023.000000	2046.000000
50.459999	0.026391	15.597191	2.575398	3.400470	5.398923	4.222399	0.000000	-10.000000	0.050000	-9.466667	847.000000	1023.000000	1023.000000	2046.000000
50.480000	0.025836	15.269334	2.509829	3.348699	5.384119	4.026688	0.000000	-10.000000	0.066667	-10.566667	847.000000	1023.000000	1023.000000	2046.000000
50.500000	0.025589	15.123140	2.479590	3.355595	5.261667	4.026289	0.000000	-10.000000	0.083333	-11.500000	847.000000	1023.000000	1023.000000	2046.000000
50.520000	0.025506	15.074198	2.479077	3.056475	5.389869	4.148777	0.000000	-10.000000	0.108333	-12.366667	839.833313	1023.000000	1023.000000	2046.000000
50.540001	0.025024	14.789453	2.303964	3.014231	5.368155	4.103103	0.000000	-10.000000	0.125000	-13.316667	831.166687	1023.000000	1023.000000	2046.000000
50.560001	0.024837	14.678863	2.297365	2.742496	5.318171	4.320830	0.000000	-10.000000	0.158333	-14.516667	820.833313	1023.000000	1023.000000	2046.000000
50.580002	0.024463	14.457718	2.267745	2.378182	5.451049	4.360743	0.000000	-10.000000	0.183333	-15.500000	816.000000	1023.000000	1023.000000	2046.000000
50.599998	0.024100	14.243001	2.130914	2.200553	5.482876	4.428657	0.000000	-10.000000	0.200000	-16.166668	810.833313	1023.000000	1023.000000	2046.000000
50.619999	0.024188	14.295112	2.238184	1.712969	5.609830	4.734129	0.000000	-10.000000	0.200000	-16.600000	805.500000	1023.000000	1023.000000	2046.000000
50.639999	0.024152	14.274032	2.167242	1.578667	5.752439	4.775684	0.000000	-10.000000	0.200000	-16.916668	800.000000	1023.000000	1023.000000	2046.000000
50.660000	0.023883	14.115005	2.063035	1.536868	5.691265	4.823836	0.000000	-10.000000	0.200000	-17.233334	794.333313	1023.000000	1023.000000	2046.000000
50.680000	0.023624	13.961782	2.049484	1.388722	5.770556	4.753020	0.000000	-10.000000	0.208333	-17.400002	788.500000	1023.000000	1023.000000	2046.000000
50.700001	0.023259	13.746362	1.992385	1.418175	5.748130	4.587672	0.000000	-10.000000	0.225000	-17.883333	782.500000	1023.000000	1023.000000	2046.000000
50.720001	0.022662	13.393399	1.954656	1.436530	5.550328	4.451884	0.000000	-10.000000	0.241667	-18.550001	776.500000	1023.000000	1023.000000	2046.000000
50.740002	0.022247	13.147970	2.011262	1.159858	5.572719	4.404131	0.000000	-10.000000	0.283333	-19.433334	770.333313	1023.000000	1023.000000	2046.000000
50.759998	0.021373	12.631420	1.860859	1.099183	5.446869	4.224509	0.000000	-10.000000	0.316667	-20.350000	764.000000	1023.000000	1023.000000	2046.000000
50.779999	0.020693	12.229496	1.801740	0.994171	5.282287	4.151298	0.000000	-10.000000	0.366667	-21.383333	757.166687	1023.000000	1023.000000	2046.000000
50.799999	0.020214	11.946516	1.867270	0.792014	5.205966	4.081266	0.000000	-10.000000	0.375000	-22.350000	750.166687	1023.000000	1023.000000	2046.000000
50.820000	0.019757	11.676619	1.754687	0.914902	5.048638	3.958392	0.000000	-10.000000	0.400000	-23.316668	742.666687	1023.000000	1023.000000	2046.000000
50.840000	0.019559	11.559450	1.749662	0.841372	4.949573	4.018844	0.000000	-10.000000	0.425000	-24.116667	735.000000	1023.000000	1023.000000	2046.000000
50.860001	0.019446	11.492875	1.814223	0.733411	4.928620	4.016621	0.000000	-10.000000	0.466667	-24.700001	727.000000	1023.000000	1023.000000	2046.000000
50.880001	0.019321	11.418648	1.789934	0.867305	4.752312	4.009096	0.000000	-10.000000	0.500000	-25.200001	718.666687	1023.000000	1023.000000	2046.000000
50.900002	0.019099	11.287382	1.799403	0.784312	4.706698	3.996969	0.000000	-10.000000	0.508333	-25.366667	710.333313	1023.000000	1023.000000	2046.000000
50.919998	0.019028	11.245310	1.756745	0.735154	4.724475	4.028935	0.000000	-10.000000	0.516667	-25.616667	701.666687	1023.000000	1023.000000	2046.000000
50.939999	0.018688	11.044558	1.670958	0.842519	4.533599	3.997482	0.000000	-10.000000	0.525000	-25.783333	693.166687	1023.000000	1023.000000	2046.000000
50.959999	0.018431	10.892682	1.680280	0.668995	4.503191	4.040215	0.000000	-10.000000	0.525000	-26.116667	684.500000	1023.000000	1023.000000	2046.000000
50.980000	0.018062	10.674600	1.599444	0.733609	4.351438	3.990108	0.000000	-10.000000	0.533333	-26.416666	675.833313	1023.000000	1023.000000	2046.000000
51.000000	0.017551	10.372469	1.520614	0.720401	4.224734	3.906720	0.000000	-10.000000	0.533333	-26.600000	667.000000	1023.000000	1023.000000	2046.000000
51.020000	0.017326	10.239656	1.603646	0.542236	4.174210	3.919564	0.000000	-10.000000	0.550000	-26.866667	658.000000	1023.000000	1023.000000	2046.000000
51.040001	0.017201	10.165653	1.623248	0.600792	4.054889	3.886725	0.000000	-10.000000	0.550000	-27.033333	649.000000	1023.000000	1023.000000	2046.000000
51.060001	0.017706	10.464109	1.974788	0.464363	4.129087	3.895871	0.000000	-10.000000	0.566667	-27.333334	640.000000	1023.000000	1023.000000	2046.000000
51.080002	0.018721	11.064032	2.346613	0.572601	4.099748	4.045069	0.000000	-10.000000	0.566667	-27.533333	630.833313	1023.000000	1023.000000	2046.000000
51.099998	0.019336	11.427402	2.435685	0.863730	4.111626	4.016362	0.000000	-10.000000	0.575000	-27.750000	621.666687	1023.000000	1023.000000	2046.000000
51.119999	0.019578	11.570758	2.564648	0.789277	4.172325	4.044508	0.000000	-10.000000	0.591667	-27.866667	612.500000	1023.000000	1023.000000	2046.000000
51.139999	0.019542	11.549406	2.534142	0.832343	4.053123	4.129799	0.000000	-10.000000	0.625000	-27.983334	603.333313	1023.000000	1023.000000	2046.000000
51.160000	0.018446	10.901733	2.193295	0.883147	3.874266	3.951026	0.000000	-10.000000	0.650000	-28.283335	594.000000	1023.000000	1023.000000	2046.000000
51.180000	0.017361	10.260354	1.862680	0.853297	3.556639	3.987738	0.000000	-10.000000	0.650000	-28.566668	584.500000	1023.000000	1023.000000	2046.000000
51.200001	0.016417	9.702312	1.434901	1.220851	3.110783	3.935776	0.000000	-10.000000	0.650000	-28.800001	575.000000	1023.000000	1023.000000	2046.000000
51.220001	0.015485	9.151378	1.292722	1.288018	2.845031	3.725606	0.000000	-10.000000	0.650000	-28.833334	565.333313	1023.000000	1023.000000	2046.000000
51.240002	0.014138	8.355384	1.183101	1.234417	2.451153	3.486712	0.000000	-10.000000	0.633333	-28.516666	555.666687	1023.000000	1023.000000	2046.000000
51.259998	0.012189	7.203646	0.897870	1.267372	2.074914	2.963490	0.000000	-10.000000	0.616667	-28.283335	546.000000	1023.000000	1023.000000	2046.000000
51.279999	0.009781	5.780653	0.771783	0.784172	1.747498	2.477199	0.000000	-10.000000	0.600000	-28.066668	536.666687	1023.000000	1023.000000	2046.000000
51.299999	0.006640	3.924360	0.297998	0.336826	1.382950	1.906586	0.000000	-10.000000	0.600000	-28.066668	527.333313	1023.000000	1023.000000	2046.000000
51.320000	0.002938	1.736620	-0.356430	-0.149451	1.013870	1.228630	0.000000	-10.000000	0.616667	-28.150000	518.000000	1023.000000	1023.000000	2046.000000
51.340000	-0.000438	-0.258584	-0.771621	-0.807021	0.534498	0.785560	0.000000	-10.000000	0.641667	-28.500000	508.666656	1023.000000	1023.000000	2046.000000
51.360001	-0.003405	-2.012510	-1.326139	-1.029411	0.051372	0.291669	0.000000	-10.000000	0.675000	-29.200001	499.166656	1023.000000	1023.000000	2046.000000
51.380001	-0.005952	-3.517415	-1.791287	-1.264642	-0.273194	-0.188292	0.000000	-10.000000	0.691667	-29.933334	489.500000	1023.000000	1023.000000	2046.000000
51.400002	-0.008098	-4.785637	-2.076809	-1.693681	-0.595916	-0.419231	0.000000	-10.000000	0.700000	-30.366667	479.500000	1023.000000	1023.000000	2046.000000
51.419998	-0.009818	-5.802360	-2.418001	-1.768772	-0.952606	-0.662981	0.000000	-10.000000	0.691667	-30.500000	469.333344	1023.000000	1023.000000	2046.000000
51.439999	-0.011333	-6.697972	-2.788871	-1.748731	-1.152460	-1.007910	0.000000	-10.000000	0.691667	-30.316668	459.000000	1023.000000	1023.000000	2046.000000
51.459999	-0.012530	-7.405056	-2.844154	-2.031004	-1.438620	-1.091278	0.000000	-10.000000	0.675000	-30.150000	448.666656	1023.000000	1023.000000	2046.000000
51.480000	-0.013571	-8.020366	-3.010974	-1.995458	-1.764832	-1.249100	0.000000	-10.000000	0.675000	-30.016666	438.500000	1023.000000	1023.000000	2046.000000
51.500000	-0.014513	-8.577001	-3.242103	-2.084966	-1.792884	-1.457047	0.000000	-10.000000	0.658333	-29.783333	428.500000	1023.000000	1023.000000	2046.000000
51.520000	-0.015560	-9.195777	-3.228395	-2.512786	-2.053824	-1.400771	0.000000	-10.000000	0.675000	-29.600000	418.666656	1023.000000	1023.000000	2046.000000
51.540001	-0.016532	-9.770336	-3.581969	-2.718066	-2.038321	-1.431981	0.000000	-10.000000	0.683333	-29.500000	409.000000	1023.000000	1023.000000	2046.000000
51.560001	-0.017187	-10.157761	-3.565097	-3.243774	-1.994993	-1.353896	0.000000	-10.000000	0.700000	-29.800001	399.333344	1023.000000	1023.000000	2046.000000
51.580002	-0.017718	-10.471400	-3.439628	-3.506182	-2.140375	-1.385214	0.000000	-10.000000	0.691667	-29.916668	389.500000	1023.000000	1023.000000	2046.000000
51.599998	-0.017945	-10.605261	-3.469421	-3.555782	-2.072050	-1.508008	0.000000	-10.000000	0.675000	-29.866667	379.500000	1023.000000	1023.000000	2046.000000
51.619999	-0.018107	-10.701163	-3.325712	-3.945891	-2.085817	-1.343743	0.000000	-10.000000	0.658333	-29.566668	369.500000	1023.000000	1023.000000	2046.000000
51.639999	-0.018189	-10.749405	-3.327295	-4.039562	-2.122476	-1.260071	0.000000	-10.000000	0.666667	-29.583334	359.500000	1023.000000	1023.000000	2046.000000
[truncated: 2,222,256 more chars]
