# Supplementary material for: Effect of Electrode Belt and Body Positions on Regional Pulmonary Ventilation- and Perfusion-Related Impedance Changes Measured by Electric Impedance Tomography
Source: PLoS One. 2016 Jun 2;11(6):e0155913. doi: 10.1371/journal.pone.0155913 (PMC4890811; doi:10.1371/journal.pone.0155913)
Supplement: S1 Dataset — (ZIP) [file pone.0155913.s001.zip › Dataset/Fp01-mage-4i.txt]

Patient Name:	Fp1
Registry:	Fp1
Investigator:	 
Diagnosys:	 
Notes:	mage4i              
Sample Rate [Hz]:	50.07
Time Base 	Pixels Mean 	Pixels Sum 	UPPER RIGHT		UPPER LEFT		LOWER RIGHT		LOWER LEFT		QRS	ETCO2	Paw	Flow (L/min)	Volume	Analog1	Analog2	AnalogSum
0.000000	0.030011	17.736563	4.403522	2.004024	8.383696	2.945322	0.000000	-10.000000	-0.583333	29.233334	611.500000	1023.000000	1023.000000	2046.000000
0.020000	0.030725	18.158260	4.981332	1.822513	8.002046	3.352369	0.000000	-10.000000	-0.591667	29.333334	621.500000	1023.000000	1023.000000	2046.000000
0.040000	0.031521	18.628868	4.354419	2.159740	8.833254	3.281455	0.000000	-10.000000	-0.575000	29.483334	631.166687	1023.000000	1023.000000	2046.000000
0.060000	0.033666	19.896626	4.868416	2.528024	9.201717	3.298467	0.000000	-10.000000	-0.558333	29.133333	640.833313	1023.000000	1023.000000	2046.000000
0.080000	0.034883	20.616119	5.919925	2.345481	8.593962	3.756750	0.000000	-10.000000	-0.533333	28.866667	650.500000	1023.000000	1023.000000	2046.000000
0.100000	0.035294	20.858826	5.492065	2.441033	8.975147	3.950579	0.000000	-10.000000	-0.525000	28.433332	660.333313	1023.000000	1023.000000	2046.000000
0.120000	0.037129	21.943428	5.297241	3.019529	9.813980	3.812678	0.000000	-10.000000	-0.508333	28.033333	670.000000	1023.000000	1023.000000	2046.000000
0.140000	0.039280	23.214443	6.342663	3.130829	9.520835	4.220117	0.000000	-10.000000	-0.483333	27.383333	679.333313	1023.000000	1023.000000	2046.000000
0.160000	0.040106	23.702805	6.595246	3.045725	9.322983	4.738850	0.000000	-10.000000	-0.475000	26.583334	688.500000	1023.000000	1023.000000	2046.000000
0.180000	0.041283	24.398232	5.925090	3.577666	10.266526	4.628948	0.000000	-10.000000	-0.450000	25.816668	697.500000	1023.000000	1023.000000	2046.000000
0.200000	0.043713	25.834574	6.647795	3.931373	10.448395	4.807010	0.000000	-10.000000	-0.416667	25.066668	706.333313	1023.000000	1023.000000	2046.000000
0.220000	0.045131	26.672245	7.487171	3.816401	10.018246	5.350427	0.000000	-10.000000	-0.366667	24.183334	714.833313	1023.000000	1023.000000	2046.000000
0.240000	0.045847	27.095352	7.347122	3.841803	10.235523	5.670906	0.000000	-10.000000	-0.316667	23.116667	723.000000	1023.000000	1023.000000	2046.000000
0.260000	0.046868	27.698917	6.857764	4.331136	10.966769	5.543248	0.000000	-10.000000	-0.266667	21.666668	730.833313	1023.000000	1023.000000	2046.000000
0.280000	0.048612	28.729544	7.018486	4.725286	11.396751	5.589021	0.000000	-10.000000	-0.208333	19.950001	738.333313	1023.000000	1023.000000	2046.000000
0.300000	0.050345	29.753923	7.784025	4.828810	11.219531	5.921558	0.000000	-10.000000	-0.150000	17.950001	745.500000	1023.000000	1023.000000	2046.000000
0.320000	0.051153	30.231133	8.286939	4.677055	10.902627	6.364511	0.000000	-10.000000	-0.100000	15.783334	751.833313	1023.000000	1023.000000	2046.000000
0.340000	0.051445	30.404045	7.973032	4.791991	11.191871	6.447151	0.000000	-10.000000	-0.058333	13.283334	757.500000	1023.000000	1023.000000	2046.000000
0.360000	0.052489	31.021044	7.637957	5.272851	11.968414	6.141822	0.000000	-10.000000	-0.025000	10.600000	762.333313	1023.000000	1023.000000	2046.000000
0.380000	0.054546	32.236977	8.670812	5.332800	11.896602	6.336764	0.000000	-10.000000	-0.008333	7.900000	766.333313	1023.000000	1023.000000	2046.000000
0.400000	0.055759	32.953396	9.546877	5.125020	11.475669	6.805828	0.000000	-10.000000	0.000000	5.516667	769.333313	1023.000000	1023.000000	2046.000000
0.420000	0.055881	33.025581	9.210814	5.262857	11.864761	6.687150	0.000000	-10.000000	0.008333	3.200000	771.500000	1023.000000	1023.000000	2046.000000
0.440000	0.056346	33.300671	8.925359	5.622336	12.496277	6.256698	0.000000	-10.000000	0.016667	0.766667	773.000000	1023.000000	1023.000000	2046.000000
0.460000	0.056731	33.527805	9.587443	5.475460	12.135759	6.329144	0.000000	-10.000000	0.025000	-1.266667	773.833313	1023.000000	1023.000000	2046.000000
0.480000	0.056716	33.519318	10.077135	5.189254	11.599035	6.653894	0.000000	-10.000000	0.033333	-3.133333	774.000000	1023.000000	1023.000000	2046.000000
0.500000	0.055878	33.024139	9.271800	5.347986	11.723737	6.680617	0.000000	-10.000000	0.050000	-5.183333	774.000000	1023.000000	1023.000000	2046.000000
0.520000	0.055197	32.621414	8.123950	6.042428	12.126862	6.328176	0.000000	-10.000000	0.058333	-7.583333	774.000000	1023.000000	1023.000000	2046.000000
0.540000	0.055377	32.727913	8.077559	6.642052	11.596141	6.412162	0.000000	-10.000000	0.075000	-9.550000	774.000000	1023.000000	1023.000000	2046.000000
0.560000	0.054906	32.449291	8.368608	6.716034	10.671444	6.693204	0.000000	-10.000000	0.083333	-10.733334	774.000000	1023.000000	1023.000000	2046.000000
0.580000	0.053042	31.347612	7.740486	6.720829	10.558822	6.327475	0.000000	-10.000000	0.100000	-11.350000	774.000000	1023.000000	1023.000000	2046.000000
0.600000	0.050580	29.892496	6.814589	6.763655	10.817513	5.496739	0.000000	-10.000000	0.100000	-11.850000	770.333313	1023.000000	1023.000000	2046.000000
0.620000	0.048372	28.587755	6.605530	6.533015	10.422554	5.026656	0.000000	-10.000000	0.125000	-12.850000	762.000000	1023.000000	1023.000000	2046.000000
0.640000	0.045052	26.625950	6.510353	5.848080	9.417695	4.849822	0.000000	-10.000000	0.175000	-14.616667	752.166687	1023.000000	1023.000000	2046.000000
0.660000	0.041020	24.243101	5.721673	5.161246	8.776829	4.583353	0.000000	-10.000000	0.241667	-16.683334	744.000000	1023.000000	1023.000000	2046.000000
0.680000	0.037310	22.050022	4.348362	4.949237	8.871110	3.881313	0.000000	-10.000000	0.300000	-18.766666	738.500000	1023.000000	1023.000000	2046.000000
0.700000	0.035086	20.735815	3.638509	4.956635	8.875681	3.264989	0.000000	-10.000000	0.341667	-20.366667	732.166687	1023.000000	1023.000000	2046.000000
0.720000	0.033714	19.925070	3.572419	4.780579	8.478100	3.093972	0.000000	-10.000000	0.375000	-21.783333	725.333313	1023.000000	1023.000000	2046.000000
0.740000	0.032269	19.070898	3.722698	4.424070	7.743452	3.180678	0.000000	-10.000000	0.408333	-22.700001	718.166687	1023.000000	1023.000000	2046.000000
0.760000	0.030433	17.985973	3.465165	4.096972	7.247444	3.176393	0.000000	-10.000000	0.433333	-23.533333	710.666687	1023.000000	1023.000000	2046.000000
0.780000	0.028403	16.786379	2.682737	3.974149	7.235062	2.894432	0.000000	-10.000000	0.466667	-24.233334	703.000000	1023.000000	1023.000000	2046.000000
0.800000	0.026702	15.780784	1.933880	4.053009	7.374652	2.419244	0.000000	-10.000000	0.483333	-24.833334	694.666687	1023.000000	1023.000000	2046.000000
0.820000	0.025798	15.246685	1.598586	4.143656	7.445028	2.059416	0.000000	-10.000000	0.500000	-25.250000	686.333313	1023.000000	1023.000000	2046.000000
0.840000	0.025273	14.936233	1.798088	3.997254	7.125491	2.015400	0.000000	-10.000000	0.500000	-25.666668	677.833313	1023.000000	1023.000000	2046.000000
0.860000	0.024809	14.661949	2.254258	3.657039	6.494972	2.255681	0.000000	-10.000000	0.516667	-26.233334	669.333313	1023.000000	1023.000000	2046.000000
0.880000	0.023764	14.044612	2.294832	3.093189	6.145948	2.510643	0.000000	-10.000000	0.533333	-26.733334	660.500000	1023.000000	1023.000000	2046.000000
0.900000	0.022072	13.044564	1.746447	2.717534	6.264382	2.316201	0.000000	-10.000000	0.566667	-27.216667	651.500000	1023.000000	1023.000000	2046.000000
0.920000	0.020522	12.128345	1.168225	2.432979	6.599947	1.927194	0.000000	-10.000000	0.591667	-27.550001	642.500000	1023.000000	1023.000000	2046.000000
0.940000	0.019846	11.729077	1.068895	2.188636	6.717011	1.754534	0.000000	-10.000000	0.625000	-27.700001	633.333313	1023.000000	1023.000000	2046.000000
0.960000	0.019927	11.776802	1.613127	1.766181	6.437072	1.960422	0.000000	-10.000000	0.633333	-27.866667	624.000000	1023.000000	1023.000000	2046.000000
0.980000	0.020056	11.853144	2.154181	1.317950	6.042247	2.338767	0.000000	-10.000000	0.641667	-27.783335	614.666687	1023.000000	1023.000000	2046.000000
1.000000	0.019575	11.568674	2.209715	1.016862	5.840232	2.501865	0.000000	-10.000000	0.633333	-28.050001	605.333313	1023.000000	1023.000000	2046.000000
1.020000	0.018732	11.070835	1.672602	1.021587	6.056829	2.319817	0.000000	-10.000000	0.625000	-27.850000	596.000000	1023.000000	1023.000000	2046.000000
1.040000	0.017997	10.636050	1.230843	1.164821	6.293895	1.946492	0.000000	-10.000000	0.591667	-27.866667	586.666687	1023.000000	1023.000000	2046.000000
1.060000	0.017683	10.450587	1.196953	1.320004	6.273688	1.659943	0.000000	-10.000000	0.583333	-27.666668	577.500000	1023.000000	1023.000000	2046.000000
1.080000	0.017554	10.374287	1.508470	1.339685	5.968863	1.557268	0.000000	-10.000000	0.566667	-27.616667	568.333313	1023.000000	1023.000000	2046.000000
1.100000	0.017127	10.121781	1.937840	1.098633	5.412139	1.673168	0.000000	-10.000000	0.566667	-27.366667	559.166687	1023.000000	1023.000000	2046.000000
1.120000	0.016370	9.674924	2.201143	0.764648	4.885674	1.823458	0.000000	-10.000000	0.550000	-27.133335	550.000000	1023.000000	1023.000000	2046.000000
1.140000	0.015144	8.949963	2.070212	0.489668	4.539101	1.850982	0.000000	-10.000000	0.566667	-27.216667	541.000000	1023.000000	1023.000000	2046.000000
1.160000	0.013727	8.112544	1.532537	0.453430	4.539565	1.587013	0.000000	-10.000000	0.583333	-27.300001	531.833313	1023.000000	1023.000000	2046.000000
1.180000	0.012475	7.372839	0.866223	0.597853	4.765219	1.143544	0.000000	-10.000000	0.600000	-27.416668	522.666687	1023.000000	1023.000000	2046.000000
1.200000	0.011808	6.978419	0.692340	0.672988	4.698239	0.914852	0.000000	-10.000000	0.583333	-27.283333	513.500000	1023.000000	1023.000000	2046.000000
1.220000	0.011574	6.840170	0.975013	0.636745	4.280833	0.947579	0.000000	-10.000000	0.583333	-27.366667	504.500000	1023.000000	1023.000000	2046.000000
1.240000	0.011514	6.804647	1.421754	0.442459	3.663948	1.276486	0.000000	-10.000000	0.583333	-27.400000	495.333344	1023.000000	1023.000000	2046.000000
1.260000	0.010866	6.421738	1.468560	0.178791	3.243106	1.531281	0.000000	-10.000000	0.616667	-27.350000	486.166656	1023.000000	1023.000000	2046.000000
1.280000	0.009519	5.625711	0.856096	0.128167	3.302367	1.339081	0.000000	-10.000000	0.616667	-27.283333	477.000000	1023.000000	1023.000000	2046.000000
1.300000	0.008398	4.963395	0.204861	0.341152	3.606053	0.811327	0.000000	-10.000000	0.600000	-27.083334	468.000000	1023.000000	1023.000000	2046.000000
1.320000	0.008085	4.778095	0.289746	0.455500	3.391283	0.641567	0.000000	-10.000000	0.566667	-27.216667	458.833344	1023.000000	1023.000000	2046.000000
1.340000	0.008008	4.732919	0.808817	0.229342	2.734012	0.960747	0.000000	-10.000000	0.566667	-27.133333	449.666656	1023.000000	1023.000000	2046.000000
1.360000	0.007385	4.364769	0.914641	-0.029833	2.263508	1.216453	0.000000	-10.000000	0.600000	-27.400000	440.500000	1023.000000	1023.000000	2046.000000
1.380000	0.005990	3.539798	0.279337	-0.116802	2.349726	1.027537	0.000000	-10.000000	0.616667	-27.366667	431.500000	1023.000000	1023.000000	2046.000000
1.400000	0.004802	2.838037	-0.394748	0.099743	2.707969	0.425072	0.000000	-10.000000	0.616667	-27.433334	422.500000	1023.000000	1023.000000	2046.000000
1.420000	0.004901	2.896539	-0.026317	0.145115	2.450189	0.327553	0.000000	-10.000000	0.616667	-27.266668	413.333344	1023.000000	1023.000000	2046.000000
1.440000	0.005584	3.299923	0.986733	-0.145774	1.774663	0.684302	0.000000	-10.000000	0.633333	-27.433334	404.166656	1023.000000	1023.000000	2046.000000
1.460000	0.005953	3.518156	1.300912	-0.374515	1.663626	0.928132	0.000000	-10.000000	0.633333	-27.400002	394.833344	1023.000000	1023.000000	2046.000000
1.480000	0.005781	3.416424	0.873979	-0.122998	2.185326	0.480117	0.000000	-10.000000	0.633333	-27.416668	385.666656	1023.000000	1023.000000	2046.000000
1.500000	0.006033	3.565410	0.946699	0.161151	2.272180	0.185381	0.000000	-10.000000	0.616667	-27.316668	376.500000	1023.000000	1023.000000	2046.000000
1.520000	0.006124	3.619075	1.579113	-0.056451	1.608798	0.487615	0.000000	-10.000000	0.616667	-27.266666	367.500000	1023.000000	1023.000000	2046.000000
1.540000	0.005582	3.298693	1.685492	-0.296704	1.057662	0.852243	0.000000	-10.000000	0.583333	-27.200001	358.500000	1023.000000	1023.000000	2046.000000
1.560000	0.003667	2.167382	0.643765	-0.181866	1.033900	0.671582	0.000000	-10.000000	0.566667	-26.916668	349.500000	1023.000000	1023.000000	2046.000000
1.580000	0.001938	1.145412	-0.555348	0.444975	1.092536	0.163250	0.000000	-10.000000	0.566667	-26.766666	340.500000	1023.000000	1023.000000	2046.000000
1.600000	0.001419	0.838550	-0.814333	0.911223	0.633662	0.107998	0.000000	-10.000000	0.558333	-26.633333	331.500000	1023.000000	1023.000000	2046.000000
1.620000	0.001032	0.610123	-0.417592	0.908562	-0.168618	0.287771	0.000000	-10.000000	0.541667	-26.549999	322.500000	1023.000000	1023.000000	2046.000000
1.640000	-0.000273	-0.161476	-0.324950	0.483289	-0.760528	0.440713	0.000000	-10.000000	0.516667	-26.333334	313.666656	1023.000000	1023.000000	2046.000000
1.660000	-0.003070	-1.814561	-1.186817	0.166815	-0.722341	-0.072218	0.000000	-10.000000	0.525000	-25.900000	304.833344	1023.000000	1023.000000	2046.000000
1.680000	-0.005895	-3.484081	-1.892925	0.022699	-0.685387	-0.928468	0.000000	-10.000000	0.525000	-25.550001	296.333344	1023.000000	1023.000000	2046.000000
1.700000	-0.008174	-4.830810	-2.053028	-0.297494	-1.177908	-1.302381	0.000000	-10.000000	0.516667	-25.083334	287.666656	1023.000000	1023.000000	2046.000000
1.720000	-0.010604	-6.267081	-2.150769	-0.854761	-2.006248	-1.255302	0.000000	-10.000000	0.500000	-24.816668	279.333344	1023.000000	1023.000000	2046.000000
1.740000	-0.013713	-8.104543	-2.785663	-1.380596	-2.585029	-1.353255	0.000000	-10.000000	0.516667	-24.666668	271.000000	1023.000000	1023.000000	2046.000000
1.760000	-0.017341	-10.248489	-3.926020	-1.573179	-2.700059	-2.049232	0.000000	-10.000000	0.525000	-24.983334	262.833344	1023.000000	1023.000000	2046.000000
1.780000	-0.020302	-11.998324	-4.858612	-1.598058	-2.734540	-2.807115	0.000000	-10.000000	0.541667	-25.316668	254.500000	1023.000000	1023.000000	2046.000000
1.800000	-0.021944	-12.969160	-5.009195	-1.642213	-3.223358	-3.094395	0.000000	-10.000000	0.541667	-25.550001	246.000000	1023.000000	1023.000000	2046.000000
1.820000	-0.023164	-13.690003	-4.799646	-1.939032	-4.052238	-2.899087	0.000000	-10.000000	0.541667	-25.583334	237.500000	1023.000000	1023.000000	2046.000000
1.840000	-0.024876	-14.701620	-5.100333	-2.198210	-4.504646	-2.898432	0.000000	-10.000000	0.525000	-25.350000	229.000000	1023.000000	1023.000000	2046.000000
1.860000	-0.026973	-15.941308	-5.980321	-2.234262	-4.352594	-3.374130	0.000000	-10.000000	0.508333	-25.000000	220.500000	1023.000000	1023.000000	2046.000000
1.880000	-0.028440	-16.808187	-6.510420	-2.070419	-4.250274	-3.977075	0.000000	-10.000000	0.483333	-24.466667	212.166672	1023.000000	1023.000000	2046.000000
1.900000	-0.029015	-17.147814	-6.204455	-2.192889	-4.737567	-4.012903	0.000000	-10.000000	0.483333	-23.983334	204.000000	1023.000000	1023.000000	2046.000000
1.920000	-0.029590	-17.487427	-5.765802	-2.716662	-5.433539	-3.571425	0.000000	-10.000000	0.466667	-23.516666	196.000000	1023.000000	1023.000000	2046.000000
1.940000	-0.030994	-18.317419	-6.188563	-3.103773	-5.399288	-3.625795	0.000000	-10.000000	0.466667	-23.233334	188.000000	1023.000000	1023.000000	2046.000000
1.960000	-0.032812	-19.391693	-6.977582	-3.376891	-4.841620	-4.195598	0.000000	-10.000000	0.450000	-23.283333	180.333328	1023.000000	1023.000000	2046.000000
1.980000	-0.033573	-19.841887	-6.765068	-3.699514	-4.926191	-4.451113	0.000000	-10.000000	0.458333	-23.366667	172.666672	1023.000000	1023.000000	2046.000000
2.000000	-0.033501	-19.799170	-6.004889	-4.076578	-5.458409	-4.259295	0.000000	-10.000000	0.441667	-23.150000	165.000000	1023.000000	1023.000000	2046.000000
2.020000	-0.033445	-19.765903	-5.577488	-4.469746	-5.738227	-3.980442	0.000000	-10.000000	0.425000	-22.783333	157.166672	1023.000000	1023.000000	2046.000000
2.040000	-0.033995	-20.091169	-5.715230	-4.735218	-5.636318	-4.004405	0.000000	-10.000000	0.383333	-22.283333	149.500000	1023.000000	1023.000000	2046.000000
2.060000	-0.034713	-20.515425	-6.204770	-4.755037	-5.172629	-4.382988	0.000000	-10.000000	0.383333	-21.966667	142.000000	1023.000000	1023.000000	2046.000000
2.080000	-0.034997	-20.683203	-6.201446	-4.753369	-5.079306	-4.649084	0.000000	-10.000000	0.375000	-21.700001	134.666672	1023.000000	1023.000000	2046.000000
2.100000	-0.034894	-20.622379	-5.575089	-4.956676	-5.574981	-4.515632	0.000000	-10.000000	0.375000	-21.450001	127.333336	1023.000000	1023.000000	2046.000000
2.120000	-0.034900	-20.625776	-5.121862	-5.247797	-6.086763	-4.169353	0.000000	-10.000000	0.358333	-21.116667	120.166664	1023.000000	1023.000000	2046.000000
2.140000	-0.035883	-21.206572	-5.428802	-5.393212	-6.117383	-4.267174	0.000000	-10.000000	0.350000	-20.616667	113.166664	1023.000000	1023.000000	2046.000000
2.160000	-0.037608	-22.226145	-6.226610	-5.366414	-5.737636	-4.895484	0.000000	-10.000000	0.350000	-19.983334	106.333336	1023.000000	1023.000000	2046.000000
2.180000	-0.037898	-22.397942	-5.867447	-5.278174	-6.096462	-5.155859	0.000000	-10.000000	0.316667	-19.416666	99.833336	1023.000000	1023.000000	2046.000000
2.200000	-0.037890	-22.393124	-5.318116	-5.580094	-6.715464	-4.779449	0.000000	-10.000000	0.283333	-18.733334	93.166664	1023.000000	1023.000000	2046.000000
2.220000	-0.038701	-22.872211	-5.546784	-5.847429	-6.815449	-4.662549	0.000000	-10.000000	0.250000	-18.233334	86.833336	1023.000000	1023.000000	2046.000000
2.240000	-0.039960	-23.616596	-6.228370	-5.687635	-6.414022	-5.286568	0.000000	-10.000000	0.250000	-17.700001	80.500000	1023.000000	1023.000000	2046.000000
2.260000	-0.040428	-23.892912	-6.154273	-5.656506	-6.510363	-5.571770	0.000000	-10.000000	0.241667	-17.166666	74.833336	1023.000000	1023.000000	2046.000000
2.280000	-0.040053	-23.671085	-5.517068	-5.801941	-7.111142	-5.240934	0.000000	-10.000000	0.225000	-16.616667	69.166664	1023.000000	1023.000000	2046.000000
2.300000	-0.040084	-23.689701	-5.402400	-6.066063	-7.367174	-4.854064	0.000000	-10.000000	0.200000	-15.966667	63.833332	1023.000000	1023.000000	2046.000000
2.320000	-0.041016	-24.240677	-5.993445	-6.015784	-7.019906	-5.211541	0.000000	-10.000000	0.175000	-15.500000	58.333332	1023.000000	1023.000000	2046.000000
2.340000	-0.041517	-24.536619	-6.236255	-5.829710	-6.811910	-5.658744	0.000000	-10.000000	0.166667	-14.800000	53.166668	1023.000000	1023.000000	2046.000000
2.360000	-0.041337	-24.430233	-5.903952	-5.850303	-7.077408	-5.598569	0.000000	-10.000000	0.166667	-14.266666	48.166668	1023.000000	1023.000000	2046.000000
2.380000	-0.040807	-24.116817	-5.347892	-5.988585	-7.565858	-5.214483	0.000000	-10.000000	0.166667	-13.616667	43.500000	1023.000000	1023.000000	2046.000000
2.400000	-0.040851	-24.142725	-5.308084	-6.152905	-7.727862	-4.953874	0.000000	-10.000000	0.150000	-13.150001	38.833332	1023.000000	1023.000000	2046.000000
2.420000	-0.041345	-24.435055	-5.682739	-6.081785	-7.461004	-5.209527	0.000000	-10.000000	0.125000	-12.766667	34.333332	1023.000000	1023.000000	2046.000000
2.440000	-0.041930	-24.780746	-6.100158	-5.913303	-7.106362	-5.660923	0.000000	-10.000000	0.091667	-12.266667	30.000000	1023.000000	1023.000000	2046.000000
2.460000	-0.041797	-24.702047	-5.838426	-5.829792	-7.315103	-5.718728	0.000000	-10.000000	0.075000	-11.933333	26.000000	1023.000000	1023.000000	2046.000000
2.480000	-0.041181	-24.338043	-5.226427	-5.968332	-7.838770	-5.304513	0.000000	-10.000000	0.066667	-11.433333	22.000000	1023.000000	1023.000000	2046.000000
2.500000	-0.041207	-24.353607	-5.312706	-6.090108	-7.866972	-5.083820	0.000000	-10.000000	0.075000	-11.166667	18.166666	1023.000000	1023.000000	2046.000000
2.520000	-0.041857	-24.737259	-5.931470	-5.896385	-7.328283	-5.581121	0.000000	-10.000000	0.075000	-10.716667	14.500000	1023.000000	1023.000000	2046.000000
2.540000	-0.041689	-24.638474	-5.698389	-5.710698	-7.384077	-5.845310	0.000000	-10.000000	0.066667	-10.350000	11.000000	1023.000000	1023.000000	2046.000000
2.560000	-0.040448	-23.904545	-4.805767	-5.808982	-7.800957	-5.488839	0.000000	-10.000000	0.058333	-9.850000	7.500000	1023.000000	1023.000000	2046.000000
2.580000	-0.039139	-23.131376	-4.178310	-5.974665	-7.916430	-5.061972	0.000000	-10.000000	0.050000	-9.366667	4.166667	1023.000000	1023.000000	2046.000000
2.600000	-0.038560	-22.789038	-4.215336	-5.841937	-7.542292	-5.189472	0.000000	-10.000000	0.050000	-8.750000	1.333333	1023.000000	1023.000000	2046.000000
2.620000	-0.038580	-22.800947	-4.407556	-5.703019	-7.125443	-5.564929	0.000000	-10.000000	0.050000	-8.300000	-1.166667	1023.000000	1023.000000	2046.000000
2.640000	-0.038717	-22.881794	-4.221974	-5.691591	-7.226760	-5.741469	0.000000	-10.000000	0.050000	-7.733334	-3.666667	1023.000000	1023.000000	2046.000000
2.660000	-0.038482	-22.743046	-3.844816	-5.747816	-7.537106	-5.613308	0.000000	-10.000000	0.050000	-7.133333	-6.166667	1023.000000	1023.000000	2046.000000
2.680000	-0.038469	-22.735380	-3.728608	-5.846676	-7.905831	-5.254266	0.000000	-10.000000	0.050000	-6.333333	-8.500000	1023.000000	1023.000000	2046.000000
2.700000	-0.038702	-22.873133	-4.215762	-5.574374	-8.046682	-5.036314	0.000000	-10.000000	0.050000	-5.716667	-10.500000	1023.000000	1023.000000	2046.000000
2.720000	-0.038911	-22.996664	-5.037817	-4.957617	-7.930374	-5.070856	0.000000	-10.000000	0.050000	-5.216667	-12.500000	1023.000000	1023.000000	2046.000000
2.740000	-0.039405	-23.288418	-5.590864	-4.566741	-7.742568	-5.388245	0.000000	-10.000000	0.050000	-4.866667	-14.500000	1023.000000	1023.000000	2046.000000
2.760000	-0.039648	-23.431786	-5.713215	-4.398619	-7.750427	-5.569525	0.000000	-10.000000	0.033333	-4.300000	-16.166666	1023.000000	1023.000000	2046.000000
2.780000	-0.040235	-23.778727	-5.385945	-4.635318	-8.209117	-5.548347	0.000000	-10.000000	0.016667	-2.700000	-17.666666	1023.000000	1023.000000	2046.000000
2.800000	-0.041233	-24.368818	-5.279938	-4.959242	-8.664703	-5.464935	0.000000	-10.000000	-0.008333	-1.183333	-18.500000	1023.000000	1023.000000	2046.000000
2.820000	-0.042936	-25.375250	-5.712604	-5.264373	-8.773939	-5.624335	0.000000	-10.000000	-0.008333	0.650000	-19.000000	1023.000000	1023.000000	2046.000000
2.840000	-0.045385	-26.822435	-6.684988	-5.445154	-8.587360	-6.104932	0.000000	-10.000000	-0.008333	1.383333	-19.000000	1023.000000	1023.000000	2046.000000
2.860000	-0.048237	-28.508177	-7.644115	-5.548179	-8.514371	-6.801513	0.000000	-10.000000	0.008333	1.950000	-19.000000	1023.000000	1023.000000	2046.000000
2.880000	-0.050493	-29.841146	-8.085980	-5.721264	-8.831999	-7.201902	0.000000	-10.000000	0.016667	0.900000	-19.000000	1023.000000	1023.000000	2046.000000
2.900000	-0.051650	-30.525175	-7.997633	-5.992804	-9.495346	-7.039392	0.000000	-10.000000	0.033333	-0.533333	-19.000000	1023.000000	1023.000000	2046.000000
2.920000	-0.052350	-30.938576	-8.137722	-6.133545	-9.833317	-6.833991	0.000000	-10.000000	0.033333	-1.950000	-19.166666	1023.000000	1023.000000	2046.000000
2.940000	-0.053370	-31.541752	-8.701866	-6.003104	-9.701819	-7.134962	0.000000	-10.000000	0.025000	-2.450000	-19.666666	1023.000000	1023.000000	2046.000000
2.960000	-0.054508	-32.214439	-9.300936	-5.834847	-9.423447	-7.655208	0.000000	-10.000000	0.008333	-2.083333	-20.333334	1023.000000	1023.000000	2046.000000
2.980000	-0.054798	-32.385635	-9.393294	-5.669544	-9.488985	-7.833812	0.000000	-10.000000	0.000000	-0.883333	-20.833334	1023.000000	1023.000000	2046.000000
3.000000	-0.054432	-32.169342	-8.991610	-5.698669	-9.957951	-7.521111	0.000000	-10.000000	-0.008333	0.950000	-21.000000	1023.000000	1023.000000	2046.000000
3.020000	-0.053925	-31.869738	-8.775773	-5.792290	-10.183569	-7.118105	0.000000	-10.000000	-0.025000	2.916667	-21.000000	1023.000000	1023.000000	2046.000000
3.040000	-0.054165	-32.011700	-9.299238	-5.681120	-9.667815	-7.363525	0.000000	-10.000000	-0.050000	5.016666	-21.000000	1023.000000	1023.000000	2046.000000
3.060000	-0.054206	-32.035603	-9.357268	-5.586394	-9.445951	-7.645992	0.000000	-10.000000	-0.066667	7.050000	-21.000000	1023.000000	1023.000000	2046.000000
3.080000	-0.053219	-31.452623	-8.672646	-5.837073	-9.689918	-7.252986	0.000000	-10.000000	-0.066667	8.600000	-21.000000	1023.000000	1023.000000	2046.000000
3.100000	-0.051982	-30.721176	-8.093138	-6.204458	-9.721096	-6.702486	0.000000	-10.000000	-0.066667	9.650001	-21.000000	1023.000000	1023.000000	2046.000000
3.120000	-0.051385	-30.368631	-8.177992	-6.266411	-9.106775	-6.817452	0.000000	-10.000000	-0.091667	10.850000	-21.000000	1023.000000	1023.000000	2046.000000
3.140000	-0.050789	-30.016169	-8.116183	-6.207916	-8.536177	-7.155892	0.000000	-10.000000	-0.141667	12.400000	-21.000000	1023.000000	1023.000000	2046.000000
3.160000	-0.049377	-29.182045	-7.404580	-6.393753	-8.542696	-6.841018	0.000000	-10.000000	-0.191667	14.200000	-6.666667	1023.000000	1023.000000	2046.000000
3.180000	-0.047369	-27.994793	-6.601735	-6.672699	-8.563847	-6.156512	0.000000	-10.000000	-0.216667	16.300001	12.833333	1023.000000	1023.000000	2046.000000
3.200000	-0.045886	-27.118650	-6.455415	-6.735449	-8.059866	-5.867920	0.000000	-10.000000	-0.225000	17.833334	32.333332	1023.000000	1023.000000	2046.000000
3.220000	-0.045233	-26.732956	-6.649456	-6.561249	-7.310856	-6.211394	0.000000	-10.000000	-0.225000	18.800001	37.500000	1023.000000	1023.000000	2046.000000
3.240000	-0.044026	-26.019217	-6.202168	-6.379818	-7.198560	-6.238671	0.000000	-10.000000	-0.241667	19.166668	39.500000	1023.000000	1023.000000	2046.000000
3.260000	-0.042737	-25.257755	-5.652860	-6.483953	-7.380293	-5.740649	0.000000	-10.000000	-0.275000	19.766666	43.833332	1023.000000	1023.000000	2046.000000
3.280000	-0.041691	-24.639439	-5.398746	-6.605953	-7.303861	-5.330879	0.000000	-10.000000	-0.325000	20.983334	50.333332	1023.000000	1023.000000	2046.000000
3.300000	-0.040852	-24.143356	-5.525270	-6.420626	-6.809783	-5.387677	0.000000	-10.000000	-0.366667	21.933334	57.166668	1023.000000	1023.000000	2046.000000
3.320000	-0.040223	-23.771532	-5.602206	-6.199999	-6.319203	-5.650125	0.000000	-10.000000	-0.400000	23.033333	64.333336	1023.000000	1023.000000	2046.000000
3.340000	-0.039118	-23.118732	-5.251387	-6.072120	-6.201300	-5.593926	0.000000	-10.000000	-0.416667	23.866667	71.666664	1023.000000	1023.000000	2046.000000
3.360000	-0.037256	-22.018187	-4.554920	-5.997265	-6.341951	-5.124051	0.000000	-10.000000	-0.450000	24.883333	79.666664	1023.000000	1023.000000	2046.000000
3.380000	-0.035309	-20.867382	-4.050096	-5.963507	-6.234332	-4.619447	0.000000	-10.000000	-0.483333	25.850000	87.666664	1023.000000	1023.000000	2046.000000
3.400000	-0.033912	-20.042082	-4.144803	-5.701931	-5.545914	-4.649435	0.000000	-10.000000	-0.516667	26.866667	96.333336	1023.000000	1023.000000	2046.000000
3.420000	-0.032545	-19.234131	-4.120723	-5.348776	-4.954987	-4.809645	0.000000	-10.000000	-0.533333	27.733334	105.000000	1023.000000	1023.000000	2046.000000
3.440000	-0.030790	-18.196598	-3.617432	-5.178154	-4.795078	-4.605934	0.000000	-10.000000	-0.550000	28.316668	114.166664	1023.000000	1023.000000	2046.000000
3.460000	-0.028524	-16.857515	-2.889486	-5.129108	-4.907995	-3.930926	0.000000	-10.000000	-0.591667	28.983334	123.500000	1023.000000	1023.000000	2046.000000
3.480000	-0.026457	-15.636199	-2.701850	-4.958654	-4.478539	-3.497155	0.000000	-10.000000	-0.608333	29.683334	133.000000	1023.000000	1023.000000	2046.000000
3.500000	-0.025115	-14.842952	-2.798867	-4.632430	-3.735781	-3.675874	0.000000	-10.000000	-0.625000	30.483334	142.666672	1023.000000	1023.000000	2046.000000
3.520000	-0.023463	-13.866517	-2.594349	-4.345029	-3.277216	-3.649923	0.000000	-10.000000	-0.625000	30.883333	152.666672	1023.000000	1023.000000	2046.000000
3.540000	-0.021115	-12.479116	-1.916620	-4.166583	-3.230230	-3.165683	0.000000	-10.000000	-0.641667	31.183334	163.000000	1023.000000	1023.000000	2046.000000
3.560000	-0.018535	-10.954287	-1.351563	-4.015522	-3.050067	-2.537133	0.000000	-10.000000	-0.666667	31.466667	173.500000	1023.000000	1023.000000	2046.000000
3.580000	-0.016563	-9.788517	-1.310870	-3.742363	-2.400998	-2.334285	0.000000	-10.000000	-0.700000	31.883333	184.000000	1023.000000	1023.000000	2046.000000
3.600000	-0.014965	-8.844254	-1.432334	-3.353742	-1.573753	-2.484426	0.000000	-10.000000	-0.733333	32.450001	194.500000	1023.000000	1023.000000	2046.000000
3.620000	-0.013036	-7.703989	-0.971930	-3.121297	-1.339839	-2.270923	0.000000	-10.000000	-0.766667	33.016666	205.166672	1023.000000	1023.000000	2046.000000
3.640000	-0.010631	-6.283136	-0.289436	-2.987596	-1.347532	-1.658573	0.000000	-10.000000	-0.766667	33.383335	216.000000	1023.000000	1023.000000	2046.000000
3.660000	-0.008468	-5.004506	-0.036504	-2.860421	-0.943000	-1.164581	0.000000	-10.000000	-0.766667	33.416668	227.166672	1023.000000	1023.000000	2046.000000
3.680000	-0.006830	-4.036310	-0.155278	-2.501762	-0.094031	-1.285240	0.000000	-10.000000	-0.766667	33.566666	238.333328	1023.000000	1023.000000	2046.000000
3.700000	-0.004991	-2.949741	0.206975	-2.171170	0.313701	-1.299247	0.000000	-10.000000	-0.783333	34.016666	249.666672	1023.000000	1023.000000	2046.000000
3.720000	-0.002642	-1.561565	0.912550	-1.922299	0.487786	-1.039602	0.000000	-10.000000	-0.800000	34.500000	260.833344	1023.000000	1023.000000	2046.000000
3.740000	-0.000128	-0.075519	1.649538	-1.780722	0.548868	-0.493204	0.000000	-10.000000	-0.825000	34.983334	272.333344	1023.000000	1023.000000	2046.000000
3.760000	0.001855	1.096253	2.160854	-1.651521	0.709439	-0.122519	0.000000	-10.000000	-0.866667	35.433334	283.833344	1023.000000	1023.000000	2046.000000
3.780000	0.003099	1.831727	2.259489	-1.479203	1.307505	-0.256064	0.000000	-10.000000	-0.933333	36.350002	295.666656	1023.000000	1023.000000	2046.000000
3.800000	0.003743	2.212392	2.272981	-1.388688	1.875210	-0.547111	0.000000	-10.000000	-0.975000	37.100002	307.666656	1023.000000	1023.000000	2046.000000
3.820000	0.004774	2.821207	2.581162	-1.297748	2.141851	-0.604058	0.000000	-10.000000	-0.983333	37.600002	319.833344	1023.000000	1023.000000	2046.000000
3.840000	0.006651	3.930676	3.032946	-1.091114	2.175898	-0.187054	0.000000	-10.000000	-0.950000	37.633335	332.333344	1023.000000	1023.000000	2046.000000
3.860000	0.008502	5.024720	3.070940	-0.721760	2.250213	0.425326	0.000000	-10.000000	-0.900000	37.316666	344.833344	1023.000000	1023.000000	2046.000000
3.880000	0.009704	5.734784	2.526061	-0.043673	2.646472	0.605924	0.000000	-10.000000	-0.891667	36.633335	357.500000	1023.000000	1023.000000	2046.000000
3.900000	0.010564	6.243202	1.978179	0.676246	3.164960	0.423817	0.000000	-10.000000	-0.883333	36.283333	369.833344	1023.000000	1023.000000	2046.000000
3.920000	0.011673	6.898871	2.117296	1.180838	3.228261	0.372476	0.000000	-10.000000	-0.908333	36.100002	382.000000	1023.000000	1023.000000	2046.000000
3.940000	0.012111	7.157320	2.459855	1.144696	2.970416	0.582353	0.000000	-10.000000	-0.908333	36.366669	394.000000	1023.000000	1023.000000	2046.000000
3.960000	0.011820	6.985365	2.410722	1.016616	2.866610	0.691417	0.000000	-10.000000	-0.900000	35.883335	406.000000	1023.000000	1023.000000	2046.000000
3.980000	0.010392	6.141462	1.689574	0.918765	3.243027	0.290096	0.000000	-10.000000	-0.850000	35.433334	418.000000	1023.000000	1023.000000	2046.000000
4.000000	0.008691	5.136580	1.074423	0.794356	3.461679	-0.193877	0.000000	-10.000000	-0.775000	34.333332	430.000000	1023.000000	1023.000000	2046.000000
4.020000	0.007771	4.592835	0.977214	0.598308	3.245221	-0.227909	0.000000	-10.000000	-0.716667	33.483334	441.666656	1023.000000	1023.000000	2046.000000
4.040000	0.007906	4.672322	1.079192	0.515964	3.002643	0.074524	0.000000	-10.000000	-0.691667	32.433334	453.000000	1023.000000	1023.000000	2046.000000
4.060000	0.008392	4.959633	0.924774	0.507027	3.215155	0.312677	0.000000	-10.000000	-0.691667	31.983334	463.833344	1023.000000	1023.000000	2046.000000
4.080000	0.008794	5.197338	0.590872	0.744556	3.698820	0.163090	0.000000	-10.000000	-0.683333	31.750000	474.666656	1023.000000	1023.000000	2046.000000
4.100000	0.009115	5.387177	0.362403	0.983599	4.100392	-0.059216	0.000000	-10.000000	-0.675000	31.716667	485.333344	1023.000000	1023.000000	2046.000000
4.120000	0.010051	5.939936	0.674246	1.139664	3.976159	0.149867	0.000000	-10.000000	-0.675000	31.766666	496.000000	1023.000000	1023.000000	2046.000000
4.140000	0.011499	6.795801	1.111125	1.182860	3.848491	0.653325	0.000000	-10.000000	-0.675000	31.600000	506.500000	1023.000000	1023.000000	2046.000000
4.160000	0.012836	7.586306	1.113918	1.405177	4.263725	0.803485	0.000000	-10.000000	-0.675000	31.549999	517.000000	1023.000000	1023.000000	2046.000000
4.180000	0.013657	8.071124	0.864909	1.643718	4.993093	0.569404	0.000000	-10.000000	-0.658333	31.466667	527.666687	1023.000000	1023.000000	2046.000000
4.200000	0.015062	8.901843	1.340387	1.782614	4.955484	0.823358	0.000000	-10.000000	-0.650000	31.500000	538.166687	1023.000000	1023.000000	2046.000000
4.220000	0.016944	10.013844	1.859788	1.663562	4.942912	1.547582	0.000000	-10.000000	-0.616667	31.183334	548.833313	1023.000000	1023.000000	2046.000000
4.240000	0.018101	10.697728	1.605134	1.785570	5.807650	1.499374	0.000000	-10.000000	-0.600000	30.316668	559.166687	1023.000000	1023.000000	2046.000000
4.260000	0.019027	11.244961	2.095841	1.716829	5.919238	1.513053	0.000000	-10.000000	-0.591667	29.650000	569.500000	1023.000000	1023.000000	2046.000000
4.280000	0.021126	12.485304	2.777669	1.474142	5.882302	2.351191	0.000000	-10.000000	-0.583333	29.150000	579.500000	1023.000000	1023.000000	2046.000000
4.300000	0.022719	13.426964	2.756084	1.422571	6.773527	2.474782	0.000000	-10.000000	-0.558333	28.916668	589.333313	1023.000000	1023.000000	2046.000000
4.320000	0.024122	14.256234	3.041702	1.442098	7.326371	2.446063	0.000000	-10.000000	-0.525000	28.333334	599.000000	1023.000000	1023.000000	2046.000000
4.340000	0.026230	15.502006	3.794978	1.392726	7.278806	3.035495	0.000000	-10.000000	-0.508333	27.666668	608.500000	1023.000000	1023.000000	2046.000000
4.360000	0.028434	16.804312	4.148045	1.520929	7.568171	3.567166	0.000000	-10.000000	-0.491667	27.283335	617.833313	1023.000000	1023.000000	2046.000000
4.380000	0.029820	17.623573	4.021493	1.820872	8.330132	3.451076	0.000000	-10.000000	-0.475000	26.916668	627.000000	1023.000000	1023.000000	2046.000000
4.400000	0.030786	18.194260	4.249448	2.053234	8.614977	3.276599	0.000000	-10.000000	-0.458333	26.633333	636.000000	1023.000000	1023.000000	2046.000000
4.420000	0.032038	18.934725	4.772318	2.055014	8.457885	3.649508	0.000000	-10.000000	-0.433333	25.850000	645.000000	1023.000000	1023.000000	2046.000000
4.440000	0.033479	19.785955	5.155148	2.164182	8.422483	4.044141	0.000000	-10.000000	-0.408333	24.750000	653.666687	1023.000000	1023.000000	2046.000000
4.460000	0.034243	20.237711	5.062530	2.250891	8.887464	4.036825	0.000000	-10.000000	-0.358333	23.783335	662.000000	1023.000000	1023.000000	2046.000000
4.480000	0.034698	20.506521	5.033209	2.431495	9.284891	3.756924	0.000000	-10.000000	-0.308333	22.566668	670.000000	1023.000000	1023.000000	2046.000000
4.500000	0.035716	21.108257	5.543143	2.478830	8.971453	4.114832	0.000000	-10.000000	-0.258333	21.583334	677.833313	1023.000000	1023.000000	2046.000000
4.520000	0.037030	21.884508	5.856537	2.526048	8.883811	4.618113	0.000000	-10.000000	-0.216667	19.916668	685.333313	1023.000000	1023.000000	2046.000000
4.540000	0.038042	22.482794	5.693920	2.879381	9.412414	4.497079	0.000000	-10.000000	-0.166667	18.283333	692.333313	1023.000000	1023.000000	2046.000000
4.560000	0.038665	22.850718	5.638720	3.053922	9.766132	4.391945	0.000000	-10.000000	-0.116667	16.483334	698.666687	1023.000000	1023.000000	2046.000000
4.580000	0.039550	23.374317	6.011986	3.121932	9.558201	4.682200	0.000000	-10.000000	-0.091667	14.750000	704.500000	1023.000000	1023.000000	2046.000000
4.600000	0.040806	24.116295	6.401569	3.162968	9.370039	5.181719	0.000000	-10.000000	-0.083333	13.066667	709.833313	1023.000000	1023.000000	2046.000000
4.620000	0.041836	24.725180	6.394910	3.316107	9.659450	5.354714	0.000000	-10.000000	-0.066667	11.383333	714.666687	1023.000000	1023.000000	2046.000000
4.640000	0.042344	25.025274	6.171503	3.553643	10.179606	5.120522	0.000000	-10.000000	-0.033333	9.500000	718.666687	1023.000000	1023.000000	2046.000000
4.660000	0.042991	25.407822	6.364277	3.708725	10.200829	5.133991	0.000000	-10.000000	-0.008333	7.533333	722.166687	1023.000000	1023.000000	2046.000000
4.680000	0.043991	25.998957	6.838705	3.750066	9.840992	5.569195	0.000000	-10.000000	0.000000	5.050000	725.000000	1023.000000	1023.000000	2046.000000
4.700000	0.044815	26.485580	6.781547	3.837944	10.036235	5.829854	0.000000	-10.000000	0.016667	2.600000	727.000000	1023.000000	1023.000000	2046.000000
4.720000	0.044922	26.549095	6.447627	4.010411	10.566466	5.524591	0.000000	-10.000000	0.033333	-0.083333	727.833313	1023.000000	1023.000000	2046.000000
4.740000	0.044990	26.589045	6.593078	4.103970	10.472686	5.419311	0.000000	-10.000000	0.050000	-2.250000	728.000000	1023.000000	1023.000000	2046.000000
4.760000	0.045819	27.079000	7.034752	4.115717	10.109513	5.819017	0.000000	-10.000000	0.050000	-4.383333	728.000000	1023.000000	1023.000000	2046.000000
4.780000	0.046599	27.540054	7.213696	4.136172	10.139544	6.050644	0.000000	-10.000000	0.050000	-6.033333	728.000000	1023.000000	1023.000000	2046.000000
4.800000	0.047172	27.878757	7.210014	4.316840	10.686099	5.665804	0.000000	-10.000000	0.050000	-7.383333	728.000000	1023.000000	1023.000000	2046.000000
4.820000	0.047939	28.331978	7.705597	4.434693	10.613552	5.578135	0.000000	-10.000000	0.058333	-8.000000	728.000000	1023.000000	1023.000000	2046.000000
4.840000	0.048801	28.841452	8.278068	4.341520	10.241915	5.979949	0.000000	-10.000000	0.058333	-8.300000	728.000000	1023.000000	1023.000000	2046.000000
4.860000	0.048859	28.875622	8.246073	4.347812	10.333503	5.948236	0.000000	-10.000000	0.058333	-8.433333	728.000000	1023.000000	1023.000000	2046.000000
4.880000	0.048066	28.407000	7.937001	4.313000	10.620516	5.536484	0.000000	-10.000000	0.058333	-8.766666	728.000000	1023.000000	1023.000000	2046.000000
4.900000	0.047628	28.148230	7.805977	4.377632	10.643719	5.320902	0.000000	-10.000000	0.075000	-9.433333	721.000000	1023.000000	1023.000000	2046.000000
4.920000	0.047292	27.949518	7.703480	4.569325	10.171463	5.505250	0.000000	-10.000000	0.091667	-10.750000	711.666687	1023.000000	1023.000000	2046.000000
4.940000	0.047306	27.957947	7.377508	5.009388	9.680761	5.890290	0.000000	-10.000000	0.100000	-11.850000	702.333313	1023.000000	1023.000000	2046.000000
4.960000	0.047122	27.848934	6.711386	5.619334	9.618653	5.899561	0.000000	-10.000000	0.100000	-12.650001	698.500000	1023.000000	1023.000000	2046.000000
4.980000	0.046583	27.530380	6.327936	6.073745	9.701251	5.427449	0.000000	-10.000000	0.100000	-12.650001	695.500000	1023.000000	1023.000000	2046.000000
5.000000	0.045152	26.684570	6.317656	6.081199	9.283865	5.001850	0.000000	-10.000000	0.100000	-12.450000	691.166687	1023.000000	1023.000000	2046.000000
5.020000	0.043017	25.423277	6.187013	5.686058	8.617188	4.933017	0.000000	-10.000000	0.116667	-12.266666	687.000000	1023.000000	1023.000000	2046.000000
5.040000	0.039919	23.592352	5.478960	5.181514	8.287026	4.644850	0.000000	-10.000000	0.150000	-12.966667	683.000000	1023.000000	1023.000000	2046.000000
5.060000	0.035903	21.218843	4.380208	4.839875	8.288240	3.710520	0.000000	-10.000000	0.200000	-14.266667	678.666687	1023.000000	1023.000000	2046.000000
5.080000	0.032073	18.955046	3.655753	4.365862	7.808733	3.124697	0.000000	-10.000000	0.233333	-15.900001	673.833313	1023.000000	1023.000000	2046.000000
5.100000	0.029520	17.446045	3.394994	3.975331	7.068765	3.006956	0.000000	-10.000000	0.258333	-17.150000	668.500000	1023.000000	1023.000000	2046.000000
5.120000	0.027800	16.429754	3.049956	3.722418	6.617973	3.039406	0.000000	-10.000000	0.275000	-18.316668	662.666687	1023.000000	1023.000000	2046.000000
5.140000	0.025963	15.344289	2.343538	3.646787	6.743907	2.610056	0.000000	-10.000000	0.291667	-19.200001	656.666687	1023.000000	1023.000000	2046.000000
5.160000	0.024087	14.235673	1.879312	3.590872	6.685881	2.079608	0.000000	-10.000000	0.300000	-19.733334	650.166687	1023.000000	1023.000000	2046.000000
5.180000	0.022625	13.371317	1.696633	3.442827	6.206274	2.025583	0.000000	-10.000000	0.300000	-19.950001	643.666687	1023.000000	1023.000000	2046.000000
5.200000	0.021747	12.852545	1.699507	3.269693	5.617322	2.266023	0.000000	-10.000000	0.283333	-20.033333	637.000000	1023.000000	1023.000000	2046.000000
5.220000	0.020760	12.268866	1.285907	3.239268	5.682043	2.061648	0.000000	-10.000000	0.300000	-20.200001	630.333313	1023.000000	1023.000000	2046.000000
5.240000	0.019475	11.509814	0.882445	3.180207	5.880759	1.566403	0.000000	-10.000000	0.316667	-20.466667	623.666687	1023.000000	1023.000000	2046.000000
5.260000	0.018656	11.025712	0.942934	3.041291	5.547091	1.494397	0.000000	-10.000000	0.350000	-20.750000	616.833313	1023.000000	1023.000000	2046.000000
5.280000	0.018247	10.783755	1.143374	2.776141	5.033633	1.830608	0.000000	-10.000000	0.358333	-20.966667	610.000000	1023.000000	1023.000000	2046.000000
5.300000	0.017596	10.399511	0.991425	2.398499	5.076099	1.933487	0.000000	-10.000000	0.375000	-21.333334	603.000000	1023.000000	1023.000000	2046.000000
5.320000	0.016565	9.790165	0.744767	2.056962	5.400798	1.587638	0.000000	-10.000000	0.391667	-21.866667	595.833313	1023.000000	1023.000000	2046.000000
5.340000	0.015523	9.174303	0.783757	1.683711	5.330101	1.376735	0.000000	-10.000000	0.400000	-22.400000	588.500000	1023.000000	1023.000000	2046.000000
5.360000	0.015142	8.949134	1.124734	1.153039	4.889620	1.781741	0.000000	-10.000000	0.391667	-22.633333	581.000000	1023.000000	1023.000000	2046.000000
5.380000	0.015138	8.946486	1.116431	0.809640	5.020239	2.000176	0.000000	-10.000000	0.391667	-22.633333	573.500000	1023.000000	1023.000000	2046.000000
5.400000	0.014628	8.645379	0.930245	0.655915	5.430586	1.628633	0.000000	-10.000000	0.391667	-22.700001	565.833313	1023.000000	1023.000000	2046.000000
5.420000	0.014326	8.466833	1.082390	0.545503	5.278468	1.560473	0.000000	-10.000000	0.400000	-22.950001	558.333313	1023.000000	1023.000000	2046.000000
5.440000	0.014448	8.538694	1.369121	0.421559	4.797985	1.950029	0.000000	-10.000000	0.416667	-23.383333	550.666687	1023.000000	1023.000000	2046.000000
5.460000	0.014147	8.361045	1.187042	0.461113	4.853084	1.859805	0.000000	-10.000000	0.433333	-23.666668	543.000000	1023.000000	1023.000000	2046.000000
5.480000	0.013411	7.925629	1.044520	0.456567	4.986074	1.438468	0.000000	-10.000000	0.466667	-24.100000	535.000000	1023.000000	1023.000000	2046.000000
5.500000	0.012626	7.461677	1.083228	0.424233	4.819757	1.134459	0.000000	-10.000000	0.483333	-24.416668	527.000000	1023.000000	1023.000000	2046.000000
5.520000	0.011937	7.054617	1.286960	0.221076	4.205169	1.341412	0.000000	-10.000000	0.508333	-24.816668	518.666687	1023.000000	1023.000000	2046.000000
5.540000	0.011313	6.685736	1.244754	0.068131	3.916110	1.456741	0.000000	-10.000000	0.508333	-25.100000	510.333344	1023.000000	1023.000000	2046.000000
5.560000	0.009970	5.892465	0.849161	-0.000816	4.077702	0.966419	0.000000	-10.000000	0.516667	-25.533333	501.833344	1023.000000	1023.000000	2046.000000
5.580000	0.008766	5.180426	0.739092	-0.081823	3.851234	0.671923	0.000000	-10.000000	0.516667	-25.900000	493.500000	1023.000000	1023.000000	2046.000000
5.600000	0.008112	4.794398	0.799519	-0.192100	3.323032	0.863948	0.000000	-10.000000	0.525000	-26.133333	484.833344	1023.000000	1023.000000	2046.000000
5.620000	0.007667	4.531382	0.733960	-0.262475	2.984443	1.075454	0.000000	-10.000000	0.533333	-26.366667	476.166656	1023.000000	1023.000000	2046.000000
5.640000	0.007056	4.170341	0.501189	-0.233827	2.979036	0.923943	0.000000	-10.000000	0.541667	-26.516668	467.333344	1023.000000	1023.000000	2046.000000
5.660000	0.006036	3.567472	0.178199	-0.253292	3.110765	0.531801	0.000000	-10.000000	0.550000	-26.866667	458.500000	1023.000000	1023.000000	2046.000000
5.680000	0.005141	3.038285	0.147992	-0.340317	2.766317	0.464293	0.000000	-10.000000	0.550000	-27.033335	449.500000	1023.000000	1023.000000	2046.000000
5.700000	0.004650	2.748223	0.231785	-0.425032	2.265099	0.676371	0.000000	-10.000000	0.550000	-27.283335	440.500000	1023.000000	1023.000000	2046.000000
5.720000	0.004216	2.491706	0.215191	-0.506598	1.938549	0.844565	0.000000	-10.000000	0.566667	-27.250000	431.500000	1023.000000	1023.000000	2046.000000
5.740000	0.003404	2.011677	-0.099079	-0.508031	1.957605	0.661182	0.000000	-10.000000	0.566667	-27.316668	422.500000	1023.000000	1023.000000	2046.000000
5.760000	0.002420	1.430507	-0.342005	-0.533374	2.045585	0.260301	0.000000	-10.000000	0.566667	-27.366667	413.333344	1023.000000	1023.000000	2046.000000
5.780000	0.001541	0.910746	-0.478294	-0.569271	1.863056	0.095254	0.000000	-10.000000	0.550000	-27.533333	404.166656	1023.000000	1023.000000	2046.000000
5.800000	0.000903	0.533612	-0.418744	-0.673560	1.439748	0.186168	0.000000	-10.000000	0.550000	-27.533333	394.833344	1023.000000	1023.000000	2046.000000
5.820000	0.000391	0.230992	-0.371497	-0.759522	1.017016	0.344995	0.000000	-10.000000	0.550000	-27.683332	385.666656	1023.000000	1023.000000	2046.000000
5.840000	0.000033	0.019655	-0.407226	-0.784338	0.822625	0.388594	0.000000	-10.000000	0.550000	-27.766666	376.333344	1023.000000	1023.000000	2046.000000
5.860000	-0.000374	-0.221035	-0.480342	-0.803738	1.036643	0.026402	0.000000	-10.000000	0.550000	-27.833334	367.166656	1023.000000	1023.000000	2046.000000
5.880000	-0.000147	-0.086719	-0.124578	-0.806797	1.125531	-0.280875	0.000000	-10.000000	0.558333	-27.600000	357.833344	1023.000000	1023.000000	2046.000000
5.900000	0.000331	0.195841	0.346016	-0.821308	0.946774	-0.275640	0.000000	-10.000000	0.558333	-27.400002	348.666656	1023.000000	1023.000000	2046.000000
5.920000	0.001041	0.615514	0.755361	-0.792983	0.647819	0.005317	0.000000	-10.000000	0.558333	-27.116667	339.500000	1023.000000	1023.000000	2046.000000
5.940000	0.001173	0.693161	0.881082	-0.804845	0.398896	0.218028	0.000000	-10.000000	0.550000	-27.100000	330.500000	1023.000000	1023.000000	2046.000000
5.960000	0.000580	0.342512	0.599881	-0.750944	0.454858	0.038717	0.000000	-10.000000	0.550000	-26.783333	321.500000	1023.000000	1023.000000	2046.000000
5.980000	-0.000746	-0.440928	0.152207	-0.696933	0.425721	-0.321923	0.000000	-10.000000	0.550000	-26.816668	312.500000	1023.000000	1023.000000	2046.000000
6.000000	-0.002120	-1.252960	-0.344305	-0.477707	-0.025734	-0.405213	0.000000	-10.000000	0.550000	-26.550001	303.500000	1023.000000	1023.000000	2046.000000
6.020000	-0.002610	-1.542751	-0.748043	0.012931	-0.733434	-0.074206	0.000000	-10.000000	0.533333	-26.516666	294.666656	1023.000000	1023.000000	2046.000000
6.040000	-0.003079	-1.819674	-1.014031	0.241123	-1.182166	0.135399	0.000000	-10.000000	0.525000	-26.016666	285.833344	1023.000000	1023.000000	2046.000000
6.060000	-0.004027	-2.379774	-1.353367	0.350134	-1.150345	-0.226196	0.000000	-10.000000	0.491667	-25.483334	277.166656	1023.000000	1023.000000	2046.000000
6.080000	-0.006271	-3.706162	-1.552099	-0.024269	-1.316523	-0.813271	0.000000	-10.000000	0.475000	-24.700001	268.500000	1023.000000	1023.000000	2046.000000
6.100000	-0.008500	-5.023783	-1.713004	-0.381568	-1.690066	-1.239145	0.000000	-10.000000	0.441667	-23.950001	260.166656	1023.000000	1023.000000	2046.000000
6.120000	-0.010816	-6.392308	-1.933320	-0.813367	-2.329443	-1.316179	0.000000	-10.000000	0.408333	-23.200001	252.166672	1023.000000	1023.000000	2046.000000
6.140000	-0.013110	-7.748091	-2.468962	-1.191761	-2.635533	-1.451835	0.000000	-10.000000	0.391667	-22.516666	244.500000	1023.000000	1023.000000	2046.000000
6.160000	-0.016124	-9.529058	-3.365342	-1.484279	-2.611188	-2.068250	0.000000	-10.000000	0.366667	-22.016666	237.166672	1023.000000	1023.000000	2046.000000
6.180000	-0.019431	-11.483927	-4.061182	-1.787928	-2.848843	-2.785974	0.000000	-10.000000	0.375000	-21.900000	229.833328	1023.000000	1023.000000	2046.000000
6.200000	-0.022057	-13.035470	-4.361221	-2.133666	-3.568167	-2.972415	0.000000	-10.000000	0.358333	-21.933334	222.500000	1023.000000	1023.000000	2046.000000
6.220000	-0.023764	-14.044489	-4.705983	-2.269857	-4.120662	-2.947986	0.000000	-10.000000	0.366667	-22.100000	215.166672	1023.000000	1023.000000	2046.000000
6.240000	-0.025390	-15.005260	-5.230508	-2.300016	-4.227964	-3.246771	0.000000	-10.000000	0.358333	-22.050001	207.666672	1023.000000	1023.000000	2046.000000
6.260000	-0.027359	-16.168890	-5.730766	-2.380102	-4.226385	-3.831638	0.000000	-10.000000	0.358333	-21.800001	200.333328	1023.000000	1023.000000	2046.000000
6.280000	-0.028881	-17.068710	-5.871367	-2.527692	-4.615887	-4.053764	0.000000	-10.000000	0.350000	-21.350000	193.000000	1023.000000	1023.000000	2046.000000
6.300000	-0.029779	-17.599319	-5.881114	-2.665193	-5.230937	-3.822076	0.000000	-10.000000	0.341667	-20.783335	186.000000	1023.000000	1023.000000	2046.000000
6.320000	-0.030572	-18.068293	-6.248816	-2.690350	-5.167270	-3.961857	0.000000	-10.000000	0.325000	-20.166668	179.000000	1023.000000	1023.000000	2046.000000
6.340000	-0.031907	-18.857233	-6.504386	-2.826385	-5.036446	-4.490016	0.000000	-10.000000	0.308333	-19.800001	172.166672	1023.000000	1023.000000	2046.000000
6.360000	-0.033042	-19.527775	-6.397755	-3.166802	-5.438118	-4.525099	0.000000	-10.000000	0.283333	-19.650000	165.500000	1023.000000	1023.000000	2046.000000
6.380000	-0.033346	-19.707672	-6.257035	-3.501309	-5.799279	-4.150050	0.000000	-10.000000	0.283333	-19.733334	159.000000	1023.000000	1023.000000	2046.000000
6.400000	-0.033950	-20.064171	-6.344913	-3.867415	-5.613680	-4.238162	0.000000	-10.000000	0.300000	-19.800001	152.500000	1023.000000	1023.000000	2046.000000
6.420000	-0.034893	-20.621531	-6.341707	-4.234536	-5.331328	-4.713960	0.000000	-10.000000	0.300000	-19.616667	146.000000	1023.000000	1023.000000	2046.000000
6.440000	-0.035476	-20.966593	-6.061398	-4.530478	-5.446067	-4.928651	0.000000	-10.000000	0.283333	-19.266668	139.333328	1023.000000	1023.000000	2046.000000
6.460000	-0.035283	-20.852062	-5.788533	-4.723133	-5.672094	-4.668303	0.000000	-10.000000	0.241667	-18.583334	132.833328	1023.000000	1023.000000	2046.000000
6.480000	-0.034917	-20.635696	-5.631085	-4.922065	-5.729137	-4.353411	0.000000	-10.000000	0.233333	-18.033333	126.500000	1023.000000	1023.000000	2046.000000
6.500000	-0.034918	-20.636803	-5.568092	-5.009106	-5.538286	-4.521317	0.000000	-10.000000	0.216667	-17.700001	120.500000	1023.000000	1023.000000	2046.000000
6.520000	-0.035455	-20.954140	-5.549797	-5.217058	-5.350026	-4.837258	0.000000	-10.000000	0.216667	-17.450001	114.500000	1023.000000	1023.000000	2046.000000
6.540000	-0.035873	-21.200996	-5.320498	-5.346577	-5.647642	-4.886281	0.000000	-10.000000	0.208333	-17.183334	108.833336	1023.000000	1023.000000	2046.000000
6.560000	-0.035831	-21.176130	-5.206250	-5.399498	-5.999557	-4.570825	0.000000	-10.000000	0.208333	-16.716667	103.166664	1023.000000	1023.000000	2046.000000
6.580000	-0.036260	-21.429445	-5.407155	-5.397708	-5.887295	-4.737287	0.000000	-10.000000	0.200000	-16.266666	97.666664	1023.000000	1023.000000	2046.000000
6.600000	-0.037324	-22.058466	-5.498375	-5.506814	-5.832103	-5.221173	0.000000	-10.000000	0.191667	-15.716666	92.166664	1023.000000	1023.000000	2046.000000
6.620000	-0.038140	-22.540482	-5.351386	-5.670476	-6.169302	-5.349318	0.000000	-10.000000	0.175000	-15.250000	86.833336	1023.000000	1023.000000	2046.000000
6.640000	-0.038386	-22.686157	-5.300941	-5.754768	-6.551841	-5.078609	0.000000	-10.000000	0.158333	-14.850000	81.833336	1023.000000	1023.000000	2046.000000
6.660000	-0.038474	-22.738031	-5.376025	-5.755826	-6.615407	-4.990774	0.000000	-10.000000	0.150000	-14.450000	76.833336	1023.000000	1023.000000	2046.000000
6.680000	-0.039128	-23.124445	-5.461760	-5.817031	-6.491303	-5.354351	0.000000	-10.000000	0.150000	-14.183333	72.000000	1023.000000	1023.000000	2046.000000
6.700000	-0.039907	-23.584837	-5.432315	-5.942573	-6.591352	-5.618598	0.000000	-10.000000	0.150000	-13.883333	67.166664	1023.000000	1023.000000	2046.000000
6.720000	-0.039989	-23.633585	-5.278032	-6.000534	-6.951987	-5.403032	0.000000	-10.000000	0.150000	-13.700000	62.500000	1023.000000	1023.000000	2046.000000
6.740000	-0.039745	-23.489344	-5.281413	-5.964438	-7.135656	-5.107836	0.000000	-10.000000	0.150000	-13.383333	58.000000	1023.000000	1023.000000	2046.000000
6.760000	-0.040005	-23.643061	-5.479341	-5.931076	-6.871461	-5.361183	0.000000	-10.000000	0.141667	-13.016666	53.500000	1023.000000	1023.000000	2046.000000
6.780000	-0.040686	-24.045485	-5.443439	-6.045116	-6.898550	-5.658380	0.000000	-10.000000	0.125000	-12.533334	49.166668	1023.000000	1023.000000	2046.000000
6.800000	-0.040831	-24.131359	-5.332530	-6.053499	-7.187532	-5.557797	0.000000	-10.000000	0.100000	-12.150001	45.000000	1023.000000	1023.000000	2046.000000
6.820000	-0.040585	-23.985718	-5.295126	-6.015249	-7.397682	-5.277661	0.000000	-10.000000	0.091667	-11.766666	41.000000	1023.000000	1023.000000	2046.000000
6.840000	-0.040417	-23.886648	-5.395282	-5.937968	-7.317041	-5.236356	0.000000	-10.000000	0.091667	-11.483334	37.000000	1023.000000	1023.000000	2046.000000
6.860000	-0.040840	-24.136452	-5.464569	-5.962186	-7.133595	-5.576101	0.000000	-10.000000	0.091667	-11.250000	33.000000	1023.000000	1023.000000	2046.000000
6.880000	-0.041273	-24.392187	-5.358113	-6.050710	-7.291499	-5.691864	0.000000	-10.000000	0.083333	-11.033334	29.333334	1023.000000	1023.000000	2046.000000
6.900000	-0.041076	-24.275829	-5.231716	-5.997283	-7.575195	-5.471633	0.000000	-10.000000	0.075000	-10.816667	25.666666	1023.000000	1023.000000	2046.000000
6.920000	-0.040652	-24.025343	-5.236545	-5.917282	-7.693127	-5.178390	0.000000	-10.000000	0.075000	-10.550000	22.166666	1023.000000	1023.000000	2046.000000
6.940000	-0.040585	-23.985891	-5.383435	-5.809128	-7.450348	-5.342980	0.000000	-10.000000	0.075000	-10.350000	18.500000	1023.000000	1023.000000	2046.000000
6.960000	-0.041084	-24.280678	-5.299629	-5.892859	-7.432740	-5.655451	0.000000	-10.000000	0.066667	-10.016666	15.000000	1023.000000	1023.000000	2046.000000
6.980000	-0.041221	-24.361841	-5.197463	-5.926307	-7.547718	-5.690353	0.000000	-10.000000	0.066667	-9.683333	11.666667	1023.000000	1023.000000	2046.000000
7.000000	-0.040709	-24.058863	-4.919040	-5.914037	-7.845490	-5.380296	0.000000	-10.000000	0.058333	-9.300000	8.500000	1023.000000	1023.000000	2046.000000
7.020000	-0.039575	-23.388964	-4.634187	-5.777677	-7.753158	-5.223941	0.000000	-10.000000	0.058333	-8.900001	5.500000	1023.000000	1023.000000	2046.000000
7.040000	-0.038675	-22.856737	-4.317015	-5.687920	-7.479282	-5.372521	0.000000	-10.000000	0.041667	-8.400000	2.666667	1023.000000	1023.000000	2046.000000
7.060000	-0.038270	-22.617491	-3.952703	-5.747783	-7.367502	-5.549503	0.000000	-10.000000	0.033333	-7.866667	0.166667	1023.000000	1023.000000	2046.000000
7.080000	-0.038229	-22.593449	-3.654710	-5.831436	-7.549672	-5.557631	0.000000	-10.000000	0.033333	-7.366667	-2.166667	1023.000000	1023.000000	2046.000000
7.100000	-0.038163	-22.554367	-3.607037	-5.852777	-7.738593	-5.355961	0.000000	-10.000000	0.041667	-6.833333	-4.333333	1023.000000	1023.000000	2046.000000
7.120000	-0.038052	-22.489025	-3.696374	-5.787273	-7.789557	-5.215821	0.000000	-10.000000	0.050000	-6.216667	-6.833333	1023.000000	1023.000000	2046.000000
7.140000	-0.038413	-22.701954	-4.071350	-5.625671	-7.671938	-5.332995	0.000000	-10.000000	0.041667	-5.766667	-8.833333	1023.000000	1023.000000	2046.000000
7.160000	-0.039148	-23.136648	-4.582716	-5.248662	-7.715605	-5.589668	0.000000	-10.000000	0.025000	-5.416667	-10.833333	1023.000000	1023.000000	2046.000000
7.180000	-0.039242	-23.191998	-4.910823	-4.844444	-7.949768	-5.486963	0.000000	-10.000000	0.016667	-5.133334	-12.500000	1023.000000	1023.000000	2046.000000
7.200000	-0.039156	-23.141182	-5.071921	-4.604422	-8.209013	-5.255827	0.000000	-10.000000	0.008333	-4.816667	-14.333333	1023.000000	1023.000000	2046.000000
7.220000	-0.038989	-23.042480	-5.097331	-4.526243	-8.366279	-5.052627	0.000000	-10.000000	0.016667	-3.800000	-16.000000	1023.000000	1023.000000	2046.000000
7.240000	-0.039935	-23.601515	-5.335593	-4.598440	-8.345696	-5.321785	0.000000	-10.000000	0.008333	-2.383333	-17.166666	1023.000000	1023.000000	2046.000000
7.260000	-0.041992	-24.817327	-5.648996	-4.885703	-8.338396	-5.944232	0.000000	-10.000000	0.008333	-0.616667	-17.833334	1023.000000	1023.000000	2046.000000
7.280000	-0.044617	-26.368366	-6.068534	-5.322860	-8.601546	-6.375426	0.000000	-10.000000	0.000000	0.683333	-18.000000	1023.000000	1023.000000	2046.000000
7.300000	-0.046902	-27.719072	-6.652433	-5.618733	-9.049591	-6.398315	0.000000	-10.000000	0.008333	0.850000	-18.000000	1023.000000	1023.000000	2046.000000
7.320000	-0.048830	-28.858517	-7.374202	-5.743612	-9.268805	-6.471900	0.000000	-10.000000	0.016667	0.283333	-18.000000	1023.000000	1023.000000	2046.000000
7.340000	-0.050898	-30.080832	-7.927353	-5.882251	-9.304516	-6.966712	0.000000	-10.000000	0.033333	-1.116667	-18.000000	1023.000000	1023.000000	2046.000000
7.360000	-0.052911	-31.270636	-8.248437	-6.102165	-9.481833	-7.438200	0.000000	-10.000000	0.025000	-2.450000	-18.333334	1023.000000	1023.000000	2046.000000
7.380000	-0.054252	-32.062916	-8.401520	-6.178297	-9.876419	-7.606678	0.000000	-10.000000	0.025000	-3.816667	-19.166666	1023.000000	1023.000000	2046.000000
7.400000	-0.054705	-32.330502	-8.662226	-6.065173	-10.164368	-7.438735	0.000000	-10.000000	0.016667	-4.616667	-20.333334	1023.000000	1023.000000	2046.000000
7.420000	-0.054853	-32.417908	-9.046615	-5.835072	-10.086637	-7.449587	0.000000	-10.000000	0.016667	-4.683333	-21.833334	1023.000000	1023.000000	2046.000000
7.440000	-0.055433	-32.760860	-9.191677	-5.811089	-9.957467	-7.800627	0.000000	-10.000000	0.008333	-4.133333	-23.333334	1023.000000	1023.000000	2046.000000
7.460000	-0.056187	-33.206478	-9.118399	-5.930485	-10.128418	-8.029177	0.000000	-10.000000	0.000000	-3.333333	-24.833334	1023.000000	1023.000000	2046.000000
7.480000	-0.056408	-33.337299	-9.103644	-5.948697	-10.422534	-7.862422	0.000000	-10.000000	0.000000	-2.466667	-26.000000	1023.000000	1023.000000	2046.000000
7.500000	-0.056045	-33.122837	-9.131997	-5.926295	-10.489654	-7.574890	0.000000	-10.000000	0.008333	-1.833333	-26.666666	1023.000000	1023.000000	2046.000000
7.520000	-0.055651	-32.890003	-9.165303	-5.931693	-10.318337	-7.474672	0.000000	-10.000000	0.008333	-1.716667	-27.000000	1023.000000	1023.000000	2046.000000
7.540000	-0.055708	-32.923374	-9.027290	-6.176342	-10.064103	-7.655639	0.000000	-10.000000	0.008333	-2.016667	-27.000000	1023.000000	1023.000000	2046.000000
7.560000	-0.055827	-32.993858	-8.718613	-6.542039	-9.887910	-7.845295	0.000000	-10.000000	0.000000	-1.866667	-27.333334	1023.000000	1023.000000	2046.000000
7.580000	-0.055739	-32.941769	-8.337341	-6.859086	-9.957850	-7.787490	0.000000	-10.000000	-0.008333	-0.483333	-27.666666	1023.000000	1023.000000	2046.000000
7.600000	-0.054808	-32.391346	-8.024548	-6.962740	-9.950394	-7.453666	0.000000	-10.000000	-0.008333	1.283333	-28.000000	1023.000000	1023.000000	2046.000000
7.620000	-0.053612	-31.684547	-7.835124	-7.073524	-9.714196	-7.061704	0.000000	-10.000000	-0.025000	3.250000	-28.000000	1023.000000	1023.000000	2046.000000
7.640000	-0.052354	-30.941301	-7.650681	-6.993443	-9.279924	-7.017253	0.000000	-10.000000	-0.041667	5.033333	-28.000000	1023.000000	1023.000000	2046.000000
7.660000	-0.051632	-30.514534	-7.322496	-7.138383	-8.919594	-7.134061	0.000000	-10.000000	-0.066667	7.366667	-28.000000	1023.000000	1023.000000	2046.000000
7.680000	-0.051071	-30.183195	-6.977955	-7.259968	-8.790058	-7.155213	0.000000	-10.000000	-0.091667	9.816667	-28.000000	1023.000000	1023.000000	2046.000000
7.700000	-0.050374	-29.770952	-6.726553	-7.304867	-8.798531	-6.941003	0.000000	-10.000000	-0.133333	12.316667	-28.000000	1023.000000	1023.000000	2046.000000
7.720000	-0.049290	-29.130302	-6.598099	-7.199574	-8.729467	-6.603162	0.000000	-10.000000	-0.191667	14.600000	-28.000000	1023.000000	1023.000000	2046.000000
7.740000	-0.047954	-28.340881	-6.534793	-6.929187	-8.426406	-6.450496	0.000000	-10.000000	-0.233333	16.066666	-28.000000	1023.000000	1023.000000	2046.000000
7.760000	-0.046976	-27.762869	-6.376101	-6.781763	-8.045904	-6.559100	0.000000	-10.000000	-0.283333	18.033333	-9.833333	1023.000000	1023.000000	2046.000000
7.780000	-0.046155	-27.277481	-6.093017	-6.805569	-7.770627	-6.608269	0.000000	-10.000000	-0.333333	20.100000	10.500000	1023.000000	1023.000000	2046.000000
7.800000	-0.045499	-26.889732	-5.678826	-6.944379	-7.789315	-6.477211	0.000000	-10.000000	-0.400000	22.566668	33.166668	1023.000000	1023.000000	2046.000000
7.820000	-0.044061	-26.039911	-5.343493	-6.809738	-7.768859	-6.117821	0.000000	-10.000000	-0.441667	23.983334	40.333332	1023.000000	1023.000000	2046.000000
7.840000	-0.042026	-24.837097	-5.221054	-6.430138	-7.410979	-5.774927	0.000000	-10.000000	-0.483333	25.466667	48.000000	1023.000000	1023.000000	2046.000000
7.860000	-0.040237	-23.780275	-5.092404	-6.135917	-6.819133	-5.732821	0.000000	-10.000000	-0.525000	26.650002	56.333332	1023.000000	1023.000000	2046.000000
7.880000	-0.038770	-22.912851	-4.702595	-6.021759	-6.444088	-5.744411	0.000000	-10.000000	-0.566667	27.983334	65.000000	1023.000000	1023.000000	2046.000000
7.900000	-0.037531	-22.180870	-4.212006	-6.083550	-6.329883	-5.555431	0.000000	-10.000000	-0.600000	28.866667	74.166664	1023.000000	1023.000000	2046.000000
7.920000	-0.035723	-21.112368	-3.899705	-5.941205	-6.217737	-5.053720	0.000000	-10.000000	-0.616667	29.983334	83.666664	1023.000000	1023.000000	2046.000000
7.940000	-0.033235	-19.642134	-3.746051	-5.522280	-5.758234	-4.615570	0.000000	-10.000000	-0.633333	30.850000	93.500000	1023.000000	1023.000000	2046.000000
7.960000	-0.030947	-18.289743	-3.524179	-5.122540	-5.003749	-4.639275	0.000000	-10.000000	-0.658333	31.516666	103.666664	1023.000000	1023.000000	2046.000000
7.980000	-0.029547	-17.462286	-2.972696	-5.167598	-4.740033	-4.581958	0.000000	-10.000000	-0.683333	31.933334	114.000000	1023.000000	1023.000000	2046.000000
8.000000	-0.027860	-16.465292	-2.559638	-5.065275	-4.654562	-4.185817	0.000000	-10.000000	-0.708333	32.116669	124.666664	1023.000000	1023.000000	2046.000000
8.020000	-0.025319	-14.963552	-2.491499	-4.656046	-4.229063	-3.586946	0.000000	-10.000000	-0.708333	32.466667	135.333328	1023.000000	1023.000000	2046.000000
8.040000	-0.022859	-13.509578	-2.313520	-4.178644	-3.486301	-3.531113	0.000000	-10.000000	-0.733333	32.650002	146.166672	1023.000000	1023.000000	2046.000000
8.060000	-0.021186	-12.520700	-1.785347	-4.117951	-3.114328	-3.503075	0.000000	-10.000000	-0.741667	32.883335	157.000000	1023.000000	1023.000000	2046.000000
8.080000	-0.019673	-11.627032	-1.324209	-4.110099	-3.051686	-3.141038	0.000000	-10.000000	-0.775000	33.000000	168.000000	1023.000000	1023.000000	2046.000000
8.100000	-0.016932	-10.006692	-1.159399	-3.701719	-2.593422	-2.552152	0.000000	-10.000000	-0.791667	33.466667	179.000000	1023.000000	1023.000000	2046.000000
8.120000	-0.014066	-8.312777	-0.850845	-3.192245	-1.833432	-2.436255	0.000000	-10.000000	-0.825000	34.066669	190.000000	1023.000000	1023.000000	2046.000000
8.140000	-0.012220	-7.221974	-0.170463	-3.154096	-1.398429	-2.498987	0.000000	-10.000000	-0.833333	34.600002	201.333328	1023.000000	1023.000000	2046.000000
8.160000	-0.010785	-6.374193	0.553361	-3.218746	-1.434310	-2.274498	0.000000	-10.000000	-0.858333	35.183334	212.666672	1023.000000	1023.000000	2046.000000
8.180000	-0.008932	-5.278920	0.804103	-3.031798	-1.273957	-1.777268	0.000000	-10.000000	-0.883333	35.566669	224.333328	1023.000000	1023.000000	2046.000000
8.200000	-0.007014	-4.145281	0.946781	-2.699396	-0.597347	-1.795319	0.000000	-10.000000	-0.925000	36.033337	236.000000	1023.000000	1023.000000	2046.000000
8.220000	-0.006083	-3.595074	1.363302	-2.761573	-0.164320	-2.032482	0.000000	-10.000000	-0.941667	36.183334	244.000000	1023.000000	1023.000000	2046.000000
8.240000	-0.005028	-2.971642	1.799587	-2.826071	-0.150422	-1.794737	0.000000	-10.000000	-0.933333	36.466667	256.166656	1023.000000	1023.000000	2046.000000
8.260000	-0.003208	-1.896168	1.674790	-2.307031	0.042101	-1.306028	0.000000	-10.000000	-0.916667	36.650002	268.500000	1023.000000	1023.000000	2046.000000
8.280000	-0.001018	-0.601375	1.156621	-1.387358	0.533318	-0.903957	0.000000	-10.000000	-0.916667	36.650002	284.833344	1023.000000	1023.000000	2046.000000
8.300000	0.000841	0.496850	0.824927	-0.549831	1.119826	-0.898072	0.000000	-10.000000	-0.941667	36.700001	297.000000	1023.000000	1023.000000	2046.000000
8.320000	0.001639	0.968377	1.170682	-0.340270	1.046438	-0.908473	0.000000	-10.000000	-0.983333	36.916668	309.000000	1023.000000	1023.000000	2046.000000
8.340000	0.001919	1.134166	1.357715	-0.341723	0.850880	-0.732706	0.000000	-10.000000	-1.000000	37.533333	321.333344	1023.000000	1023.000000	2046.000000
8.360000	0.001909	1.128058	0.838576	-0.141684	1.109314	-0.678148	0.000000	-10.000000	-0.983333	37.816666	333.833344	1023.000000	1023.000000	2046.000000
8.380000	0.001152	0.680645	0.415102	-0.108772	1.547498	-1.173183	0.000000	-10.000000	-0.925000	37.583336	346.500000	1023.000000	1023.000000	2046.000000
8.400000	-0.000980	-0.579236	0.347352	-0.692860	1.250709	-1.484437	0.000000	-10.000000	-0.883333	36.683334	359.166656	1023.000000	1023.000000	2046.000000
8.420000	-0.002067	-1.221340	0.115777	-0.966058	0.920999	-1.292059	0.000000	-10.000000	-0.858333	35.933334	371.666656	1023.000000	1023.000000	2046.000000
8.440000	-0.001676	-0.990798	-0.535328	-0.651217	1.395871	-1.200124	0.000000	-10.000000	-0.850000	35.299999	383.833344	1023.000000	1023.000000	2046.000000
8.460000	-0.001124	-0.664330	-0.633809	-0.436667	1.857489	-1.451343	0.000000	-10.000000	-0.825000	34.950001	395.500000	1023.000000	1023.000000	2046.000000
8.480000	-0.001496	-0.884128	-0.253892	-0.749097	1.521474	-1.402613	0.000000	-10.000000	-0.816667	34.833336	407.166656	1023.000000	1023.000000	2046.000000
8.500000	-0.000480	-0.283718	-0.537142	-0.500068	1.707399	-0.953907	0.000000	-10.000000	-0.808333	34.666668	418.833344	1023.000000	1023.000000	2046.000000
8.520000	0.001358	0.802516	-0.777050	0.103910	2.498988	-1.023331	0.000000	-10.000000	-0.808333	34.600002	430.500000	1023.000000	1023.000000	2046.000000
8.540000	0.001896	1.120451	-0.093126	0.005450	2.307276	-1.099149	0.000000	-10.000000	-0.808333	34.383335	442.000000	1023.000000	1023.000000	2046.000000
8.560000	0.002939	1.736805	-0.109373	0.072892	2.300552	-0.527265	0.000000	-10.000000	-0.816667	34.383335	449.666656	1023.000000	1023.000000	2046.000000
8.580000	0.005318	3.143122	-0.319961	0.699837	3.200860	-0.437615	0.000000	-10.000000	-0.816667	34.516666	461.166656	1023.000000	1023.000000	2046.000000
8.600000	0.006232	3.683152	0.335571	0.594146	3.231242	-0.477808	0.000000	-10.000000	-0.808333	34.650002	472.666656	1023.000000	1023.000000	2046.000000
8.620000	0.007184	4.245670	0.643547	0.384198	3.125947	0.091978	0.000000	-10.000000	-0.791667	34.566669	488.166656	1023.000000	1023.000000	2046.000000
8.640000	0.009586	5.665400	0.469524	0.840263	3.866304	0.489308	0.000000	-10.000000	-0.758333	34.066669	499.666656	1023.000000	1023.000000	2046.000000
8.660000	0.011364	6.716228	1.008263	0.850728	4.428552	0.428685	0.000000	-10.000000	-0.741667	33.500000	511.166656	1023.000000	1023.000000	2046.000000
8.680000	0.012203	7.211731	1.709528	0.403838	4.334314	0.764051	0.000000	-10.000000	-0.733333	32.933334	522.333313	1023.000000	1023.000000	2046.000000
8.700000	0.014114	8.341222	1.900028	0.294845	4.673626	1.472724	0.000000	-10.000000	-0.733333	32.683334	533.500000	1023.000000	1023.000000	2046.000000
8.720000	0.017042	10.071616	2.011945	0.747335	5.655895	1.656441	0.000000	-10.000000	-0.716667	32.299999	544.500000	1023.000000	1023.000000	2046.000000
8.740000	0.019107	11.291951	2.650748	0.748575	6.133129	1.759499	0.000000	-10.000000	-0.700000	32.066666	555.333313	1023.000000	1023.000000	2046.000000
8.760000	0.020403	12.058083	3.355347	0.529172	6.064371	2.109193	0.000000	-10.000000	-0.691667	31.850000	566.000000	1023.000000	1023.000000	2046.000000
8.780000	0.022358	13.213695	3.400474	0.803735	6.372660	2.636826	0.000000	-10.000000	-0.683333	31.766666	573.000000	1023.000000	1023.000000	2046.000000
8.800000	0.024959	14.750485	3.408724	1.447034	7.196404	2.698323	0.000000	-10.000000	-0.666667	31.483334	583.666687	1023.000000	1023.000000	2046.000000
8.820000	0.025938	15.329155	4.046127	1.389865	7.292750	2.600413	0.000000	-10.000000	-0.658333	31.216667	590.833313	1023.000000	1023.000000	2046.000000
8.840000	0.026542	15.686329	4.473173	1.175887	7.053990	2.983279	0.000000	-10.000000	-0.633333	30.833334	604.833313	1023.000000	1023.000000	2046.000000
8.860000	0.028288	16.718431	4.331696	1.570998	7.463100	3.352637	0.000000	-10.000000	-0.608333	30.583334	615.000000	1023.000000	1023.000000	2046.000000
8.880000	0.030317	17.917332	4.482461	2.027349	8.045863	3.361658	0.000000	-10.000000	-0.583333	30.333334	625.166687	1023.000000	1023.000000	2046.000000
8.900000	0.031367	18.537985	5.067147	2.013813	8.126848	3.330177	0.000000	-10.000000	-0.583333	29.916668	635.500000	1023.000000	1023.000000	2046.000000
8.920000	0.032081	18.960112	5.525582	1.863648	7.843898	3.726983	0.000000	-10.000000	-0.583333	29.683334	645.500000	1023.000000	1023.000000	2046.000000
8.940000	0.033907	20.039270	5.403429	2.261158	8.184923	4.189762	0.000000	-10.000000	-0.583333	29.450001	655.500000	1023.000000	1023.000000	2046.000000
8.960000	0.036341	21.477295	5.366417	2.906550	8.923800	4.280528	0.000000	-10.000000	-0.566667	29.016666	665.166687	1023.000000	1023.000000	2046.000000
8.980000	0.037594	22.218189	5.949205	2.903747	9.002059	4.363179	0.000000	-10.000000	-0.533333	28.433334	674.833313	1023.000000	1023.000000	2046.000000
9.000000	0.038432	22.713257	6.465953	2.761848	8.741014	4.744441	0.000000	-10.000000	-0.491667	27.500000	687.833313	1023.000000	1023.000000	2046.000000
9.020000	0.040144	23.724876	6.342427	3.068184	9.061054	5.253212	0.000000	-10.000000	-0.458333	27.050001	694.166687	1023.000000	1023.000000	2046.000000
9.040000	0.042558	25.151947	6.317023	3.740477	9.776073	5.318374	0.000000	-10.000000	-0.433333	26.000000	703.333313	1023.000000	1023.000000	2046.000000
9.060000	0.044152	26.093807	6.818685	3.906909	10.039705	5.328507	0.000000	-10.000000	-0.391667	24.933334	711.833313	1023.000000	1023.000000	2046.000000
9.080000	0.044765	26.456100	7.404467	3.709855	9.749370	5.592409	0.000000	-10.000000	-0.350000	23.866667	720.333313	1023.000000	1023.000000	2046.000000
9.100000	0.045944	27.152798	7.273891	3.850522	9.917029	6.111355	0.000000	-10.000000	-0.275000	21.983334	728.333313	1023.000000	1023.000000	2046.000000
9.120000	0.048156	28.460199	7.153734	4.552488	10.659512	6.094466	0.000000	-10.000000	-0.208333	19.666668	735.833313	1023.000000	1023.000000	2046.000000
9.140000	0.049557	29.288399	7.716266	4.710064	10.907022	5.955045	0.000000	-10.000000	-0.125000	16.616667	745.333313	1023.000000	1023.000000	2046.000000
9.160000	0.050140	29.632832	8.487072	4.386158	10.554090	6.205509	0.000000	-10.000000	-0.091667	15.083334	749.500000	1023.000000	1023.000000	2046.000000
9.180000	0.051362	30.355198	8.693995	4.463750	10.633652	6.563801	0.000000	-10.000000	-0.050000	12.533334	754.666687	1023.000000	1023.000000	2046.000000
9.200000	0.053249	31.470158	8.628417	4.982351	11.227229	6.632161	0.000000	-10.000000	-0.025000	9.733334	758.833313	1023.000000	1023.000000	2046.000000
9.220000	0.054163	32.010517	8.881573	5.232102	11.604851	6.291993	0.000000	-10.000000	0.008333	5.983334	763.833313	1023.000000	1023.000000	2046.000000
9.240000	0.053422	31.572138	9.442345	4.780746	11.155667	6.193380	0.000000	-10.000000	0.016667	4.050000	765.666687	1023.000000	1023.000000	2046.000000
9.260000	0.052569	31.068533	9.319857	4.464251	10.786099	6.498325	0.000000	-10.000000	0.033333	0.800000	767.000000	1023.000000	1023.000000	2046.000000
9.280000	0.053140	31.405882	8.582279	5.077198	11.162378	6.584026	0.000000	-10.000000	0.041667	-1.500000	767.500000	1023.000000	1023.000000	2046.000000
9.300000	0.053232	31.460196	8.020381	5.744385	11.342416	6.353014	0.000000	-10.000000	0.058333	-5.983334	768.000000	1023.000000	1023.000000	2046.000000
9.320000	0.052202	30.851652	7.917223	5.960299	10.647473	6.326657	0.000000	-10.000000	0.066667	-8.166667	768.000000	1023.000000	1023.000000	2046.000000
9.340000	0.050583	29.894573	7.696569	5.907955	9.832680	6.457369	0.000000	-10.000000	0.083333	-10.600000	768.000000	1023.000000	1023.000000	2046.000000
9.360000	0.050129	29.626337	7.103727	6.404519	9.912075	6.206017	0.000000	-10.000000	0.091667	-11.033334	768.000000	1023.000000	1023.000000	2046.000000
9.380000	0.048773	28.825125	6.728863	6.477778	10.081462	5.537022	0.000000	-10.000000	0.100000	-11.516667	768.000000	1023.000000	1023.000000	2046.000000
9.400000	0.045599	26.948757	6.740611	5.869041	9.318423	5.020682	0.000000	-10.000000	0.116667	-12.033334	764.666687	1023.000000	1023.000000	2046.000000
9.420000	0.041256	24.382118	6.004483	5.103552	8.456565	4.817519	0.000000	-10.000000	0.166667	-14.116667	755.166687	1023.000000	1023.000000	2046.000000
9.440000	0.038279	22.623051	4.673024	5.092624	8.527602	4.329800	0.000000	-10.000000	0.216667	-16.150000	745.666687	1023.000000	1023.000000	2046.000000
9.460000	0.035988	21.269125	4.185566	5.013854	8.455619	3.614088	0.000000	-10.000000	0.275000	-18.450001	737.500000	1023.000000	1023.000000	2046.000000
9.480000	0.032835	19.405209	4.186978	4.281378	7.514766	3.422086	0.000000	-10.000000	0.308333	-19.633333	733.333313	1023.000000	1023.000000	2046.000000
9.500000	0.030410	17.972218	3.604419	3.956958	7.030495	3.380345	0.000000	-10.000000	0.358333	-21.400002	724.333313	1023.000000	1023.000000	2046.000000
9.520000	0.029373	17.359682	2.708113	4.259179	7.267228	3.125163	0.000000	-10.000000	0.400000	-22.866667	714.833313	1023.000000	1023.000000	2046.000000
9.540000	0.028431	16.802729	2.441025	4.367793	7.345182	2.648729	0.000000	-10.000000	0.433333	-23.700001	707.500000	1023.000000	1023.000000	2046.000000
9.560000	0.026149	15.454298	2.623323	3.817661	6.554097	2.459217	0.000000	-10.000000	0.450000	-24.166668	702.333313	1023.000000	1023.000000	2046.000000
9.580000	0.024293	14.357215	2.269088	3.479985	6.018674	2.589468	0.000000	-10.000000	0.466667	-24.433334	697.000000	1023.000000	1023.000000	2046.000000
9.600000	0.023827	14.081777	1.541973	3.788741	6.359510	2.391553	0.000000	-10.000000	0.483333	-24.866667	688.666687	1023.000000	1023.000000	2046.000000
9.620000	0.023498	13.887485	1.560580	3.885605	6.430356	2.010943	0.000000	-10.000000	0.500000	-25.066668	680.333313	1023.000000	1023.000000	2046.000000
9.640000	0.021893	12.938643	1.893849	3.265060	5.797356	1.982378	0.000000	-10.000000	0.508333	-25.266666	671.833313	1023.000000	1023.000000	2046.000000
9.660000	0.020405	12.059151	1.741622	2.698100	5.377100	2.242329	0.000000	-10.000000	0.525000	-25.533335	663.500000	1023.000000	1023.000000	2046.000000
9.680000	0.020026	11.835217	1.126514	2.761962	5.773548	2.173193	0.000000	-10.000000	0.541667	-26.066668	652.000000	1023.000000	1023.000000	2046.000000
9.700000	0.019791	11.696568	1.248257	2.572306	6.011786	1.864218	0.000000	-10.000000	0.550000	-26.550001	643.333313	1023.000000	1023.000000	2046.000000
9.720000	0.018281	10.804231	1.717387	1.703862	5.441677	1.941305	0.000000	-10.000000	0.550000	-26.833334	634.500000	1023.000000	1023.000000	2046.000000
9.740000	0.017142	10.130898	1.689714	1.067442	5.151915	2.221827	0.000000	-10.000000	0.583333	-27.050001	625.500000	1023.000000	1023.000000	2046.000000
9.760000	0.017463	10.320819	1.249841	1.216574	5.578685	2.275718	0.000000	-10.000000	0.616667	-27.266666	616.500000	1023.000000	1023.000000	2046.000000
9.780000	0.018091	10.691696	1.292862	1.443978	5.923218	2.031637	0.000000	-10.000000	0.633333	-27.450001	607.500000	1023.000000	1023.000000	2046.000000
9.800000	0.017370	10.265492	1.757694	1.061342	5.463907	1.982548	0.000000	-10.000000	0.633333	-27.550001	601.500000	1023.000000	1023.000000	2046.000000
9.820000	0.016140	9.538746	1.850919	0.685038	4.814250	2.188539	0.000000	-10.000000	0.616667	-27.683334	592.333313	1023.000000	1023.000000	2046.000000
9.840000	0.016156	9.548183	1.323593	1.000927	5.083322	2.140342	0.000000	-10.000000	0.633333	-27.750000	583.000000	1023.000000	1023.000000	2046.000000
9.860000	0.016423	9.706046	1.305396	1.282465	5.362315	1.755870	0.000000	-10.000000	0.633333	-27.883333	573.666687	1023.000000	1023.000000	2046.000000
9.880000	0.015332	9.061315	1.921781	0.850302	4.645295	1.643936	0.000000	-10.000000	0.650000	-27.916666	564.333313	1023.000000	1023.000000	2046.000000
9.900000	0.013396	7.916889	1.820326	0.339418	3.994416	1.762729	0.000000	-10.000000	0.650000	-28.066668	555.000000	1023.000000	1023.000000	2046.000000
9.920000	0.012686	7.497477	1.274504	0.533310	4.058382	1.631282	0.000000	-10.000000	0.650000	-28.233334	545.666687	1023.000000	1023.000000	2046.000000
9.940000	0.012271	7.252224	0.893107	0.747555	4.317603	1.293959	0.000000	-10.000000	0.650000	-28.549999	536.166687	1023.000000	1023.000000	2046.000000
9.960000	0.011489	6.789912	1.235961	0.556395	3.851105	1.146451	0.000000	-10.000000	0.650000	-28.616667	526.666687	1023.000000	1023.000000	2046.000000
9.980000	0.009741	5.756841	1.387116	0.029132	3.000352	1.340240	0.000000	-10.000000	0.650000	-28.583334	517.000000	1023.000000	1023.000000	2046.000000
10.000000	0.009000	5.319062	0.767070	0.097965	3.015326	1.438700	0.000000	-10.000000	0.650000	-28.516668	507.666656	1023.000000	1023.000000	2046.000000
10.020000	0.008957	5.293506	0.329076	0.493651	3.337227	1.133553	0.000000	-10.000000	0.650000	-28.600000	498.166656	1023.000000	1023.000000	2046.000000
10.040000	0.008546	5.050828	0.607936	0.407826	3.044497	0.990567	0.000000	-10.000000	0.650000	-28.550001	488.666656	1023.000000	1023.000000	2046.000000
10.060000	0.007059	4.171630	0.859254	-0.008268	2.298193	1.022451	0.000000	-10.000000	0.650000	-28.483334	479.000000	1023.000000	1023.000000	2046.000000
10.080000	0.005784	3.418127	0.414801	-0.204960	1.994128	1.214158	0.000000	-10.000000	0.641667	-28.299999	469.500000	1023.000000	1023.000000	2046.000000
10.100000	0.005762	3.405284	-0.257659	0.250735	2.517577	0.894630	0.000000	-10.000000	0.650000	-28.483334	460.000000	1023.000000	1023.000000	2046.000000
10.120000	0.005202	3.074518	0.230615	0.113068	2.054192	0.676644	0.000000	-10.000000	0.650000	-28.383333	450.500000	1023.000000	1023.000000	2046.000000
10.140000	0.003327	1.966374	0.279379	-0.453353	1.281760	0.858587	0.000000	-10.000000	0.658333	-28.816668	441.000000	1023.000000	1023.000000	2046.000000
10.160000	0.002646	1.563837	-0.327860	-0.313213	1.391968	0.812942	0.000000	-10.000000	0.658333	-28.883333	431.333344	1023.000000	1023.000000	2046.000000
10.180000	0.002969	1.754946	-0.413725	0.027308	1.702120	0.439243	0.000000	-10.000000	0.658333	-29.100000	421.833344	1023.000000	1023.000000	2046.000000
10.200000	0.003190	1.885534	0.391159	-0.186541	1.378811	0.302104	0.000000	-10.000000	0.666667	-29.100000	412.166656	1023.000000	1023.000000	2046.000000
10.220000	0.002832	1.673521	1.072052	-0.666027	0.768577	0.498919	0.000000	-10.000000	0.658333	-29.050001	402.500000	1023.000000	1023.000000	2046.000000
10.240000	0.003213	1.898594	0.773822	-0.448788	1.047664	0.525895	0.000000	-10.000000	0.650000	-29.066668	392.666656	1023.000000	1023.000000	2046.000000
10.260000	0.004194	2.478733	0.680481	0.000878	1.515280	0.282095	0.000000	-10.000000	0.641667	-28.900000	383.000000	1023.000000	1023.000000	2046.000000
10.280000	0.003712	2.193913	1.157306	-0.191771	1.054057	0.174321	0.000000	-10.000000	0.641667	-28.500000	373.333344	1023.000000	1023.000000	2046.000000
10.300000	0.001910	1.128633	1.022224	-0.630720	0.293286	0.443843	0.000000	-10.000000	0.641667	-28.283335	363.833344	1023.000000	1023.000000	2046.000000
10.320000	0.000695	0.410579	0.008646	-0.251345	0.198001	0.455276	0.000000	-10.000000	0.625000	-27.966667	354.333344	1023.000000	1023.000000	2046.000000
10.340000	0.000624	0.368806	-0.743545	0.627804	0.350433	0.134114	0.000000	-10.000000	0.608333	-28.000000	345.000000	1023.000000	1023.000000	2046.000000
10.360000	-0.000168	-0.099317	-0.571474	0.760302	-0.360211	0.072065	0.000000	-10.000000	0.583333	-27.766666	335.666656	1023.000000	1023.000000	2046.000000
10.380000	-0.001999	-1.181609	-0.631601	0.407266	-1.161697	0.204423	0.000000	-10.000000	0.558333	-27.400000	326.500000	1023.000000	1023.000000	2046.000000
10.400000	-0.003462	-2.045912	-1.311147	0.417653	-1.099775	-0.052643	0.000000	-10.000000	0.533333	-26.766666	317.500000	1023.000000	1023.000000	2046.000000
10.420000	-0.004730	-2.795212	-1.634584	0.470244	-0.948460	-0.682412	0.000000	-10.000000	0.516667	-25.883333	308.666656	1023.000000	1023.000000	2046.000000
10.440000	-0.007063	-4.174428	-1.386189	-0.152556	-1.604703	-1.030979	0.000000	-10.000000	0.500000	-25.233334	299.833344	1023.000000	1023.000000	2046.000000
10.460000	-0.010558	-6.239648	-1.834982	-0.855474	-2.346432	-1.202760	0.000000	-10.000000	0.475000	-24.600000	291.333344	1023.000000	1023.000000	2046.000000
10.480000	-0.013391	-7.914157	-3.121844	-0.927424	-2.238832	-1.626057	0.000000	-10.000000	0.458333	-24.066668	283.000000	1023.000000	1023.000000	2046.000000
10.500000	-0.015632	-9.238334	-3.884791	-0.882483	-2.185264	-2.285795	0.000000	-10.000000	0.450000	-23.616667	275.000000	1023.000000	1023.000000	2046.000000
10.520000	-0.018363	-10.852327	-3.850988	-1.424173	-2.958487	-2.618679	0.000000	-10.000000	0.450000	-23.616667	267.000000	1023.000000	1023.000000	2046.000000
10.540000	-0.021324	-12.602468	-4.099195	-1.987697	-3.797018	-2.718558	0.000000	-10.000000	0.466667	-24.033335	259.000000	1023.000000	1023.000000	2046.000000
10.560000	-0.023839	-14.088905	-4.931541	-2.086139	-4.055859	-3.015366	0.000000	-10.000000	0.475000	-24.416668	251.000000	1023.000000	1023.000000	2046.000000
10.580000	-0.024900	-14.716099	-5.734486	-1.759530	-3.723341	-3.498742	0.000000	-10.000000	0.475000	-24.716667	243.000000	1023.000000	1023.000000	2046.000000
10.600000	-0.026030	-15.383945	-5.490444	-1.889081	-4.203162	-3.801257	0.000000	-10.000000	0.466667	-24.566668	235.000000	1023.000000	1023.000000	2046.000000
10.620000	-0.028204	-16.668756	-5.445703	-2.478516	-5.025301	-3.719235	0.000000	-10.000000	0.441667	-24.100000	227.000000	1023.000000	1023.000000	2046.000000
10.640000	-0.029434	-17.395617	-6.210162	-2.408003	-4.931159	-3.846292	0.000000	-10.000000	0.425000	-23.350000	219.000000	1023.000000	1023.000000	2046.000000
10.660000	-0.029834	-17.631798	-6.553944	-2.177510	-4.695033	-4.205310	0.000000	-10.000000	0.383333	-22.666668	211.000000	1023.000000	1023.000000	2046.000000
10.680000	-0.030328	-17.923723	-6.184182	-2.399620	-4.945114	-4.394808	0.000000	-10.000000	0.366667	-22.150000	203.333328	1023.000000	1023.000000	2046.000000
10.700000	-0.031858	-18.828335	-5.862115	-3.207981	-5.556108	-4.202130	0.000000	-10.000000	0.350000	-21.683334	195.833328	1023.000000	1023.000000	2046.000000
10.720000	-0.033259	-19.655895	-6.135804	-3.772395	-5.631593	-4.116104	0.000000	-10.000000	0.350000	-21.383333	188.666672	1023.000000	1023.000000	2046.000000
10.740000	-0.033525	-19.813566	-6.565718	-3.717196	-5.052732	-4.477919	0.000000	-10.000000	0.350000	-21.233334	181.500000	1023.000000	1023.000000	2046.000000
10.760000	-0.033161	-19.598194	-6.015050	-3.824271	-5.012140	-4.746733	0.000000	-10.000000	0.341667	-20.916666	174.500000	1023.000000	1023.000000	2046.000000
10.780000	-0.033962	-20.071804	-5.343048	-4.566316	-5.694449	-4.467991	0.000000	-10.000000	0.325000	-20.300001	167.500000	1023.000000	1023.000000	2046.000000
10.800000	-0.034548	-20.418156	-5.850429	-4.694743	-5.479467	-4.393517	0.000000	-10.000000	0.300000	-19.666668	160.666672	1023.000000	1023.000000	2046.000000
10.820000	-0.033729	-19.933773	-5.924649	-4.454518	-4.935289	-4.619318	0.000000	-10.000000	0.291667	-18.950001	154.000000	1023.000000	1023.000000	2046.000000
10.840000	-0.033448	-19.767698	-5.271627	-4.638163	-5.228443	-4.629465	0.000000	-10.000000	0.266667	-18.700001	147.666672	1023.000000	1023.000000	2046.000000
10.860000	-0.034411	-20.336802	-4.900132	-5.173790	-5.835208	-4.427671	0.000000	-10.000000	0.250000	-18.300001	141.500000	1023.000000	1023.000000	2046.000000
10.880000	-0.035343	-20.887621	-5.409511	-5.202418	-5.750523	-4.525169	0.000000	-10.000000	0.225000	-18.083334	135.500000	1023.000000	1023.000000	2046.000000
10.900000	-0.035248	-20.831278	-5.730461	-4.873254	-5.307028	-4.920535	0.000000	-10.000000	0.216667	-17.516666	129.500000	1023.000000	1023.000000	2046.000000
10.920000	-0.035385	-20.912647	-5.140241	-5.088873	-5.725085	-4.958449	0.000000	-10.000000	0.200000	-16.816668	123.500000	1023.000000	1023.000000	2046.000000
10.940000	-0.036633	-21.650280	-4.887698	-5.548285	-6.421760	-4.792538	0.000000	-10.000000	0.191667	-16.200001	117.833336	1023.000000	1023.000000	2046.000000
10.960000	-0.037453	-22.134472	-5.530554	-5.455013	-6.226644	-4.922261	0.000000	-10.000000	0.183333	-15.650000	112.500000	1023.000000	1023.000000	2046.000000
10.980000	-0.037028	-21.883707	-5.619140	-5.129555	-5.878062	-5.256950	0.000000	-10.000000	0.191667	-15.350000	107.333336	1023.000000	1023.000000	2046.000000
11.000000	-0.037417	-22.113298	-4.945658	-5.490428	-6.522777	-5.154435	0.000000	-10.000000	0.183333	-15.000000	102.166664	1023.000000	1023.000000	2046.000000
11.020000	-0.038496	-22.751293	-4.999987	-5.850007	-6.917903	-4.983396	0.000000	-10.000000	0.183333	-14.466667	94.000000	1023.000000	1023.000000	2046.000000
11.040000	-0.038815	-22.939947	-5.585352	-5.611469	-6.587324	-5.155803	0.000000	-10.000000	0.175000	-13.966667	87.666664	1023.000000	1023.000000	2046.000000
11.060000	-0.038194	-22.572487	-5.568552	-5.297223	-6.335646	-5.371066	0.000000	-10.000000	0.175000	-13.600000	83.000000	1023.000000	1023.000000	2046.000000
11.080000	-0.038320	-22.647411	-4.939387	-5.592786	-6.876309	-5.238930	0.000000	-10.000000	0.166667	-13.466667	81.333336	1023.000000	1023.000000	2046.000000
11.100000	-0.039183	-23.157335	-4.918662	-5.927342	-7.289184	-5.022148	0.000000	-10.000000	0.141667	-13.050000	78.333336	1023.000000	1023.000000	2046.000000
11.120000	-0.039606	-23.407272	-5.510237	-5.765611	-7.006006	-5.125420	0.000000	-10.000000	0.116667	-12.633333	74.000000	1023.000000	1023.000000	2046.000000
11.140000	-0.039200	-23.166945	-5.740419	-5.394464	-6.647315	-5.384745	0.000000	-10.000000	0.100000	-12.150001	69.833336	1023.000000	1023.000000	2046.000000
11.160000	-0.038676	-22.857595	-5.280341	-5.362078	-6.809771	-5.405406	0.000000	-10.000000	0.100000	-11.883333	65.666664	1023.000000	1023.000000	2046.000000
11.180000	-0.039184	-23.157789	-4.731643	-5.808628	-7.528553	-5.088966	0.000000	-10.000000	0.091667	-11.566667	61.666668	1023.000000	1023.000000	2046.000000
11.200000	-0.040007	-23.643953	-5.300231	-5.845778	-7.416265	-5.081679	0.000000	-10.000000	0.083333	-11.366667	57.833332	1023.000000	1023.000000	2046.000000
11.220000	-0.039537	-23.366377	-5.707930	-5.385705	-6.910600	-5.362141	0.000000	-10.000000	0.091667	-11.266667	54.000000	1023.000000	1023.000000	2046.000000
11.240000	-0.038908	-22.994577	-5.012225	-5.401517	-7.262917	-5.317918	0.000000	-10.000000	0.083333	-11.133333	49.000000	1023.000000	1023.000000	2046.000000
11.260000	-0.039421	-23.298088	-4.804284	-5.768737	-7.672657	-5.052410	0.000000	-10.000000	0.075000	-11.083333	45.333332	1023.000000	1023.000000	2046.000000
11.280000	-0.039843	-23.547195	-5.246776	-5.655759	-7.525599	-5.119061	0.000000	-10.000000	0.058333	-10.833333	41.666668	1023.000000	1023.000000	2046.000000
11.300000	-0.038994	-23.045424	-5.255942	-5.290021	-7.078109	-5.421351	0.000000	-10.000000	0.075000	-10.666667	39.166668	1023.000000	1023.000000	2046.000000
11.320000	-0.037342	-22.068932	-4.366116	-5.168751	-7.105691	-5.428374	0.000000	-10.000000	0.083333	-10.266666	35.500000	1023.000000	1023.000000	2046.000000
11.340000	-0.036551	-21.601440	-3.521330	-5.439238	-7.507995	-5.132878	0.000000	-10.000000	0.083333	-9.983334	32.166668	1023.000000	1023.000000	2046.000000
11.360000	-0.036471	-21.554623	-3.388036	-5.664051	-7.619281	-4.883255	0.000000	-10.000000	0.075000	-9.566667	28.833334	1023.000000	1023.000000	2046.000000
11.380000	-0.036733	-21.709465	-3.699214	-5.543692	-7.406466	-5.060095	0.000000	-10.000000	0.066667	-9.233334	25.666666	1023.000000	1023.000000	2046.000000
11.400000	-0.036759	-21.724516	-4.037323	-5.279037	-7.015913	-5.392242	0.000000	-10.000000	0.058333	-8.716667	22.500000	1023.000000	1023.000000	2046.000000
11.420000	-0.036430	-21.529892	-3.839653	-5.106399	-7.157356	-5.426482	0.000000	-10.000000	0.050000	-8.050000	19.500000	1023.000000	1023.000000	2046.000000
11.440000	-0.036932	-21.826868	-3.787934	-5.125919	-7.813316	-5.099700	0.000000	-10.000000	0.050000	-7.450000	16.833334	1023.000000	1023.000000	2046.000000
11.460000	-0.037589	-22.214848	-4.472857	-4.780631	-8.148410	-4.812951	0.000000	-10.000000	0.041667	-6.916667	14.333333	1023.000000	1023.000000	2046.000000
11.480000	-0.037720	-22.292236	-5.343104	-4.170568	-7.771523	-5.007041	0.000000	-10.000000	0.041667	-6.516667	12.000000	1023.000000	1023.000000	2046.000000
11.500000	-0.037328	-22.060867	-5.371775	-3.789581	-7.642576	-5.256935	0.000000	-10.000000	0.033333	-6.100000	9.666667	1023.000000	1023.000000	2046.000000
11.520000	-0.037846	-22.366875	-4.855964	-4.116912	-8.150845	-5.243156	0.000000	-10.000000	0.025000	-5.283333	7.500000	1023.000000	1023.000000	2046.000000
11.540000	-0.039963	-23.618404	-4.911470	-4.700665	-8.706985	-5.299285	0.000000	-10.000000	0.016667	-4.200000	5.833333	1023.000000	1023.000000	2046.000000
11.560000	-0.042585	-25.167568	-6.001387	-4.871139	-8.535688	-5.759355	0.000000	-10.000000	0.008333	-2.683333	4.500000	1023.000000	1023.000000	2046.000000
11.580000	-0.044420	-26.251930	-6.835384	-4.822970	-8.258190	-6.335386	0.000000	-10.000000	0.008333	-1.333333	3.666667	1023.000000	1023.000000	2046.000000
11.600000	-0.046212	-27.311460	-6.912615	-5.106397	-8.763852	-6.528597	0.000000	-10.000000	0.000000	-0.400000	3.166667	1023.000000	1023.000000	2046.000000
11.620000	-0.048625	-28.737497	-7.082343	-5.602266	-9.491616	-6.561273	0.000000	-10.000000	0.008333	-0.300000	3.000000	1023.000000	1023.000000	2046.000000
11.640000	-0.050832	-30.041794	-7.695890	-5.881900	-9.750010	-6.713992	0.000000	-10.000000	0.016667	-1.133333	3.000000	1023.000000	1023.000000	2046.000000
11.660000	-0.052180	-30.838215	-8.582026	-5.629383	-9.482910	-7.143894	0.000000	-10.000000	0.025000	-2.383333	2.833333	1023.000000	1023.000000	2046.000000
11.680000	-0.052501	-31.027891	-8.910093	-5.307161	-9.304168	-7.506469	0.000000	-10.000000	0.016667	-3.433333	2.166667	1023.000000	1023.000000	2046.000000
11.700000	-0.052597	-31.084896	-8.543715	-5.356734	-9.720348	-7.464098	0.000000	-10.000000	0.008333	-3.566667	1.166667	1023.000000	1023.000000	2046.000000
11.720000	-0.053189	-31.434816	-8.410983	-5.581386	-10.149216	-7.293231	0.000000	-10.000000	0.000000	-2.316667	0.333333	1023.000000	1023.000000	2046.000000
11.740000	-0.054017	-31.924028	-8.940739	-5.516195	-10.086143	-7.380951	0.000000	-10.000000	0.000000	-0.233333	0.000000	1023.000000	1023.000000	2046.000000
11.760000	-0.054014	-31.922562	-9.481675	-5.151648	-9.581829	-7.707411	0.000000	-10.000000	-0.008333	1.783333	0.000000	1023.000000	1023.000000	2046.000000
11.780000	-0.052957	-31.297861	-9.038312	-4.998109	-9.571428	-7.690012	0.000000	-10.000000	-0.016667	3.583333	0.000000	1023.000000	1023.000000	2046.000000
11.800000	-0.052476	-31.013580	-8.366760	-5.349905	-9.976166	-7.320749	0.000000	-10.000000	-0.025000	5.250000	0.000000	1023.000000	1023.000000	2046.000000
11.820000	-0.052507	-31.031866	-8.239085	-5.875692	-9.959162	-6.957926	0.000000	-10.000000	-0.033333	6.916667	0.000000	1023.000000	1023.000000	2046.000000
11.840000	-0.052232	-30.868919	-8.600679	-5.832348	-9.287244	-7.148649	0.000000	-10.000000	-0.058333	8.050000	0.000000	1023.000000	1023.000000	2046.000000
11.860000	-0.050694	-29.960014	-8.299685	-5.649753	-8.681067	-7.329510	0.000000	-10.000000	-0.091667	9.566667	0.000000	1023.000000	1023.000000	2046.000000
11.880000	-0.048939	-28.922848	-7.272007	-5.903684	-8.758558	-6.988599	0.000000	-10.000000	-0.141667	11.800000	0.000000	1023.000000	1023.000000	2046.000000
11.900000	-0.047904	-28.311226	-6.641357	-6.359150	-8.821222	-6.489497	0.000000	-10.000000	-0.200000	14.550000	0.000000	1023.000000	1023.000000	2046.000000
11.920000	-0.047032	-27.795982	-6.864740	-6.406810	-8.168397	-6.356036	0.000000	-10.000000	-0.266667	17.733334	9.666667	1023.000000	1023.000000	2046.000000
11.940000	-0.045284	-26.762907	-6.761837	-6.109113	-7.421019	-6.470938	0.000000	-10.000000	-0.308333	19.883335	19.333334	1023.000000	1023.000000	2046.000000
11.960000	-0.043208	-25.536156	-6.254045	-5.904106	-6.995241	-6.382764	0.000000	-10.000000	-0.341667	21.566668	31.333334	1023.000000	1023.000000	2046.000000
11.980000	-0.041419	-24.478598	-5.229516	-6.064308	-7.242476	-5.942298	0.000000	-10.000000	-0.375000	22.216667	36.000000	1023.000000	1023.000000	2046.000000
12.000000	-0.040681	-24.042519	-4.967211	-6.248571	-7.221721	-5.605015	0.000000	-10.000000	-0.425000	23.316668	43.333332	1023.000000	1023.000000	2046.000000
12.020000	-0.040028	-23.656290	-5.358771	-6.017995	-6.580121	-5.699403	0.000000	-10.000000	-0.483333	24.900000	51.000000	1023.000000	1023.000000	2046.000000
12.040000	-0.038616	-22.822260	-5.440231	-5.623238	-5.905326	-5.853465	0.000000	-10.000000	-0.533333	26.533333	59.000000	1023.000000	1023.000000	2046.000000
12.060000	-0.036456	-21.545521	-4.649214	-5.486488	-5.816739	-5.593080	0.000000	-10.000000	-0.583333	27.966667	67.500000	1023.000000	1023.000000	2046.000000
12.080000	-0.034898	-20.624744	-3.800210	-5.689449	-6.076258	-5.058828	0.000000	-10.000000	-0.608333	29.183332	76.500000	1023.000000	1023.000000	2046.000000
12.100000	-0.033749	-19.945429	-3.819482	-5.599938	-5.689993	-4.836016	0.000000	-10.000000	-0.641667	30.033333	86.000000	1023.000000	1023.000000	2046.000000
12.120000	-0.032356	-19.122408	-4.128679	-5.132258	-4.849091	-5.012382	0.000000	-10.000000	-0.675000	31.116667	96.000000	1023.000000	1023.000000	2046.000000
12.140000	-0.029884	-17.661535	-3.643824	-4.753490	-4.396200	-4.868021	0.000000	-10.000000	-0.716667	31.950001	106.166664	1023.000000	1023.000000	2046.000000
12.160000	-0.027207	-16.079174	-2.573917	-4.709340	-4.509471	-4.286446	0.000000	-10.000000	-0.750000	32.933334	116.833336	1023.000000	1023.000000	2046.000000
12.180000	-0.025639	-15.152414	-2.249487	-4.776175	-4.374872	-3.751880	0.000000	-10.000000	-0.775000	33.816666	127.500000	1023.000000	1023.000000	2046.000000
12.200000	-0.024264	-14.339996	-2.800431	-4.320608	-3.373017	-3.845940	0.000000	-10.000000	-0.816667	34.316666	138.666672	1023.000000	1023.000000	2046.000000
12.220000	-0.021597	-12.764119	-2.352802	-3.848628	-2.848786	-3.713903	0.000000	-10.000000	-0.850000	35.000000	150.000000	1023.000000	1023.000000	2046.000000
12.240000	-0.018819	-11.121952	-1.328272	-3.785649	-2.903645	-3.104386	0.000000	-10.000000	-0.883333	35.433334	161.500000	1023.000000	1023.000000	2046.000000
12.260000	-0.016912	-9.994703	-0.937488	-3.812214	-2.712332	-2.532669	0.000000	-10.000000	-0.908333	36.116669	173.166672	1023.000000	1023.000000	2046.000000
12.280000	-0.015201	-8.983964	-1.352314	-3.343116	-1.758216	-2.530319	0.000000	-10.000000	-0.933333	36.583336	185.000000	1023.000000	1023.000000	2046.000000
12.300000	-0.012628	-7.462894	-1.112046	-2.783544	-1.050365	-2.516940	0.000000	-10.000000	-0.933333	36.966667	197.333328	1023.000000	1023.000000	2046.000000
12.320000	-0.009610	-5.679739	-0.186989	-2.564940	-0.874812	-2.052998	0.000000	-10.000000	-0.941667	37.266666	209.666672	1023.000000	1023.000000	2046.000000
12.340000	-0.007366	-4.353229	0.495710	-2.607880	-0.868643	-1.372415	0.000000	-10.000000	-0.958333	37.400002	222.166672	1023.000000	1023.000000	2046.000000
12.360000	-0.005784	-3.418076	0.385137	-2.359297	-0.284471	-1.159445	0.000000	-10.000000	-0.991667	37.983334	234.500000	1023.000000	1023.000000	2046.000000
12.380000	-0.004209	-2.487610	-0.028384	-1.835427	0.700370	-1.324169	0.000000	-10.000000	-1.000000	38.000000	247.166672	1023.000000	1023.000000	2046.000000
12.400000	-0.001332	-0.787483	0.754917	-1.432541	0.995326	-1.105185	0.000000	-10.000000	-1.000000	38.283333	259.833344	1023.000000	1023.000000	2046.000000
12.420000	0.001237	0.730815	1.821166	-1.552661	0.816467	-0.354156	0.000000	-10.000000	-1.000000	38.033333	272.500000	1023.000000	1023.000000	2046.000000
12.440000	0.002805	1.657496	1.689716	-1.277576	1.494515	-0.249159	0.000000	-10.000000	-1.008333	38.283333	285.166656	1023.000000	1023.000000	2046.000000
12.460000	0.004807	2.841121	1.751910	-0.738116	2.307901	-0.480573	0.000000	-10.000000	-1.041667	38.383335	298.000000	1023.000000	1023.000000	2046.000000
12.480000	0.007589	4.484991	2.948828	-0.594620	2.225685	-0.094902	0.000000	-10.000000	-1.066667	38.783333	310.833344	1023.000000	1023.000000	2046.000000
12.500000	0.008612	5.089631	3.542133	-0.914387	2.118860	0.343025	0.000000	-10.000000	-1.083333	39.000000	323.666656	1023.000000	1023.000000	2046.000000
12.520000	0.008989	5.312728	2.872789	-0.584192	3.159192	-0.135061	0.000000	-10.000000	-1.058333	39.183334	336.500000	1023.000000	1023.000000	2046.000000
12.540000	0.011274	6.662961	3.797776	-0.364262	3.182978	0.046470	0.000000	-10.000000	-1.050000	39.200001	349.500000	1023.000000	1023.000000	2046.000000
12.560000	0.012564	7.425146	4.108905	-0.454058	3.021770	0.748528	0.000000	-10.000000	-1.016667	39.066666	362.666656	1023.000000	1023.000000	2046.000000
12.580000	0.013038	7.705664	2.876479	0.367515	3.971609	0.490061	0.000000	-10.000000	-1.000000	38.466667	375.833344	1023.000000	1023.000000	2046.000000
12.600000	0.014839	8.769845	3.033655	1.078852	3.912761	0.744577	0.000000	-10.000000	-0.966667	37.700001	388.833344	1023.000000	1023.000000	2046.000000
12.620000	0.016198	9.572785	3.495497	1.283816	3.430408	1.363064	0.000000	-10.000000	-0.950000	37.116669	401.500000	1023.000000	1023.000000	2046.000000
12.640000	0.016380	9.680608	2.990370	1.658560	3.881913	1.149764	0.000000	-10.000000	-0.941667	37.083332	413.833344	1023.000000	1023.000000	2046.000000
12.660000	0.016484	9.742083	2.576907	2.062528	4.502429	0.600218	0.000000	-10.000000	-0.933333	37.250000	426.333344	1023.000000	1023.000000	2046.000000
12.680000	0.016666	9.849544	3.244469	1.835957	3.966818	0.802299	0.000000	-10.000000	-0.900000	37.400002	438.666656	1023.000000	1023.000000	2046.000000
12.700000	0.015172	8.966487	3.013390	1.340088	3.655714	0.957295	0.000000	-10.000000	-0.841667	36.900002	451.333344	1023.000000	1023.000000	2046.000000
12.720000	0.013195	7.798457	1.812569	1.304341	4.239419	0.442128	0.000000	-10.000000	-0.775000	35.716667	463.666656	1023.000000	1023.000000	2046.000000
12.740000	0.012970	7.665548	1.501580	1.468352	4.546923	0.148693	0.000000	-10.000000	-0.733333	34.566666	475.833344	1023.000000	1023.000000	2046.000000
12.760000	0.013599	8.036854	2.276952	1.186716	3.888731	0.684455	0.000000	-10.000000	-0.700000	33.366669	487.500000	1023.000000	1023.000000	2046.000000
12.780000	0.013099	7.741643	1.585771	1.154874	4.223150	0.777848	0.000000	-10.000000	-0.683333	32.616669	498.833344	1023.000000	1023.000000	2046.000000
12.800000	0.013221	7.813472	0.841590	1.651297	5.001207	0.319378	0.000000	-10.000000	-0.658333	31.566668	509.833344	1023.000000	1023.000000	2046.000000
12.820000	0.014981	8.853655	1.691878	1.850413	4.649823	0.661540	0.000000	-10.000000	-0.641667	31.183334	520.500000	1023.000000	1023.000000	2046.000000
12.840000	0.015557	9.194169	1.841429	1.679730	4.507824	1.165187	0.000000	-10.000000	-0.633333	30.683334	531.000000	1023.000000	1023.000000	2046.000000
12.860000	0.015755	9.311056	0.998247	2.199417	5.451501	0.661891	0.000000	-10.000000	-0.633333	30.450001	541.333313	1023.000000	1023.000000	2046.000000
12.880000	0.017748	10.489117	1.720273	2.502793	5.384396	0.881655	0.000000	-10.000000	-0.625000	30.166666	551.500000	1023.000000	1023.000000	2046.000000
12.900000	0.019218	11.357639	2.406348	2.309297	5.105940	1.536055	0.000000	-10.000000	-0.583333	29.916666	561.500000	1023.000000	1023.000000	2046.000000
12.920000	0.019605	11.586327	2.038399	2.300500	5.568389	1.679038	0.000000	-10.000000	-0.558333	29.666666	571.500000	1023.000000	1023.000000	2046.000000
12.940000	0.020465	12.094547	1.680191	2.619687	6.387043	1.407627	0.000000	-10.000000	-0.508333	28.733334	581.500000	1023.000000	1023.000000	2046.000000
12.960000	0.022547	13.325184	2.579376	2.597393	6.285295	1.863120	0.000000	-10.000000	-0.483333	27.799999	591.333313	1023.000000	1023.000000	2046.000000
12.980000	0.023869	14.106540	3.286963	2.113476	6.069597	2.636503	0.000000	-10.000000	-0.433333	26.950001	600.833313	1023.000000	1023.000000	2046.000000
13.000000	0.024380	14.408313	2.662870	2.164578	7.069838	2.511026	0.000000	-10.000000	-0.408333	26.216667	610.000000	1023.000000	1023.000000	2046.000000
13.020000	0.026276	15.529311	3.051962	2.280024	7.615870	2.581454	0.000000	-10.000000	-0.383333	25.483334	618.833313	1023.000000	1023.000000	2046.000000
13.040000	0.028729	16.978849	4.240681	2.010912	7.322421	3.404836	0.000000	-10.000000	-0.366667	24.533333	627.500000	1023.000000	1023.000000	2046.000000
13.060000	0.029761	17.588715	4.087488	1.981021	7.823788	3.696419	0.000000	-10.000000	-0.341667	23.883333	635.833313	1023.000000	1023.000000	2046.000000
13.080000	0.030851	18.232677	3.723917	2.502263	8.681783	3.324715	0.000000	-10.000000	-0.308333	23.016666	644.000000	1023.000000	1023.000000	2046.000000
13.100000	0.032983	19.493071	4.696144	2.643528	8.454225	3.699173	0.000000	-10.000000	-0.266667	22.066668	651.833313	1023.000000	1023.000000	2046.000000
13.120000	0.034088	20.146048	5.289145	2.412868	8.146591	4.297444	0.000000	-10.000000	-0.241667	20.500000	659.333313	1023.000000	1023.000000	2046.000000
13.140000	0.033763	19.953930	4.432444	2.707342	9.017563	3.796581	0.000000	-10.000000	-0.200000	18.716667	666.500000	1023.000000	1023.000000	2046.000000
13.160000	0.034631	20.467024	4.887082	2.858393	8.993222	3.728327	0.000000	-10.000000	-0.150000	16.483334	673.000000	1023.000000	1023.000000	2046.000000
13.180000	0.035530	20.998407	5.781924	2.550566	8.306004	4.359913	0.000000	-10.000000	-0.091667	13.916667	678.833313	1023.000000	1023.000000	2046.000000
13.200000	0.034963	20.663181	5.136355	2.649639	8.760025	4.117162	0.000000	-10.000000	-0.041667	11.116667	683.833313	1023.000000	1023.000000	2046.000000
13.220000	0.035118	20.754663	4.795863	2.991369	9.235919	3.731513	0.000000	-10.000000	-0.016667	7.883334	688.000000	1023.000000	1023.000000	2046.000000
13.240000	0.036155	21.367870	5.747660	2.854448	8.511128	4.254633	0.000000	-10.000000	0.016667	4.183333	691.166687	1023.000000	1023.000000	2046.000000
13.260000	0.035912	21.223705	5.541518	2.744413	8.451861	4.485913	0.000000	-10.000000	0.025000	0.333333	693.000000	1023.000000	1023.000000	2046.000000
13.280000	0.035243	20.828325	4.667127	3.077294	9.136497	3.947408	0.000000	-10.000000	0.041667	-3.066667	693.833313	1023.000000	1023.000000	2046.000000
13.300000	0.036045	21.302868	5.499436	3.051069	8.507085	4.245279	0.000000	-10.000000	0.058333	-6.266667	694.000000	1023.000000	1023.000000	2046.000000
13.320000	0.035881	21.205585	5.656572	2.736288	8.139912	4.672815	0.000000	-10.000000	0.100000	-9.200001	694.000000	1023.000000	1023.000000	2046.000000
13.340000	0.034753	20.538788	4.715528	2.959668	8.776142	4.087449	0.000000	-10.000000	0.133333	-11.916667	694.000000	1023.000000	1023.000000	2046.000000
13.360000	0.034969	20.666416	4.943771	3.121211	8.617745	3.983689	0.000000	-10.000000	0.175000	-13.766667	694.000000	1023.000000	1023.000000	2046.000000
13.380000	0.035341	20.886749	5.586038	2.854532	7.933781	4.512398	0.000000	-10.000000	0.200000	-15.283334	690.333313	1023.000000	1023.000000	2046.000000
13.400000	0.034365	20.309553	4.994355	2.776779	8.086900	4.451519	0.000000	-10.000000	0.233333	-16.833334	681.833313	1023.000000	1023.000000	2046.000000
13.420000	0.033511	19.804867	4.344933	3.102164	8.512855	3.844916	0.000000	-10.000000	0.266667	-18.200001	671.166687	1023.000000	1023.000000	2046.000000
13.440000	0.033811	19.982006	4.917789	3.062589	7.983504	4.018125	0.000000	-10.000000	0.316667	-19.500000	662.000000	1023.000000	1023.000000	2046.000000
13.460000	0.033765	19.955015	5.375782	2.717282	7.384880	4.477072	0.000000	-10.000000	0.358333	-20.500000	655.333313	1023.000000	1023.000000	2046.000000
13.480000	0.032913	19.451517	4.742690	2.858170	7.856001	3.994655	0.000000	-10.000000	0.383333	-21.483334	648.500000	1023.000000	1023.000000	2046.000000
13.500000	0.033215	19.629967	4.952429	3.020617	8.069468	3.587453	0.000000	-10.000000	0.391667	-22.150000	641.333313	1023.000000	1023.000000	2046.000000
13.520000	0.034834	20.586681	6.203018	2.912794	7.418974	4.051895	0.000000	-10.000000	0.408333	-22.683334	634.000000	1023.000000	1023.000000	2046.000000
13.540000	0.035046	20.712372	6.429364	2.753626	7.257727	4.271656	0.000000	-10.000000	0.416667	-23.183334	626.500000	1023.000000	1023.000000	2046.000000
13.560000	0.034017	20.104033	5.583455	2.992339	7.896222	3.632017	0.000000	-10.000000	0.425000	-23.616667	618.833313	1023.000000	1023.000000	2046.000000
13.580000	0.033799	19.975130	5.766410	3.082412	7.612647	3.513661	0.000000	-10.000000	0.450000	-24.200001	611.000000	1023.000000	1023.000000	2046.000000
13.600000	0.033578	19.844440	6.144772	2.883009	6.710723	4.105937	0.000000	-10.000000	0.483333	-24.683334	603.000000	1023.000000	1023.000000	2046.000000
13.620000	0.031956	18.886053	5.105655	3.187568	6.621203	3.971626	0.000000	-10.000000	0.525000	-25.549999	594.666687	1023.000000	1023.000000	2046.000000
13.640000	0.030679	18.131378	4.033440	3.945577	6.692047	3.460315	0.000000	-10.000000	0.541667	-26.016666	586.166687	1023.000000	1023.000000	2046.000000
13.660000	0.030702	18.144869	4.244015	4.373332	5.990656	3.536865	0.000000	-10.000000	0.550000	-26.350000	577.333313	1023.000000	1023.000000	2046.000000
13.680000	0.030614	18.092993	4.771833	4.251963	5.135709	3.933487	0.000000	-10.000000	0.550000	-26.350000	568.666687	1023.000000	1023.000000	2046.000000
13.700000	0.028313	16.732929	3.998797	4.173371	5.203948	3.356812	0.000000	-10.000000	0.550000	-26.333334	559.833313	1023.000000	1023.000000	2046.000000
13.720000	0.025282	14.941669	3.003931	4.091147	5.405134	2.441458	0.000000	-10.000000	0.550000	-26.216667	551.000000	1023.000000	1023.000000	2046.000000
13.740000	0.022523	13.311015	2.880810	3.611901	4.638104	2.180200	0.000000	-10.000000	0.566667	-26.550001	542.166687	1023.000000	1023.000000	2046.000000
13.760000	0.018858	11.145182	2.517950	2.842413	3.681999	2.102819	0.000000	-10.000000	0.600000	-26.966667	533.333313	1023.000000	1023.000000	2046.000000
13.780000	0.014897	8.804309	1.302229	2.517147	3.507060	1.477873	0.000000	-10.000000	0.641667	-27.816668	524.333313	1023.000000	1023.000000	2046.000000
13.800000	0.011380	6.725425	0.167479	2.424112	3.575271	0.558563	0.000000	-10.000000	0.675000	-28.283335	515.000000	1023.000000	1023.000000	2046.000000
13.820000	0.009458	5.589714	0.147645	2.244515	2.851146	0.346407	0.000000	-10.000000	0.691667	-28.983334	505.500000	1023.000000	1023.000000	2046.000000
13.840000	0.007925	4.683857	0.208564	1.852184	2.057435	0.565674	0.000000	-10.000000	0.700000	-29.500000	496.000000	1023.000000	1023.000000	2046.000000
13.860000	0.005534	3.270310	-0.649919	1.729844	1.968157	0.222227	0.000000	-10.000000	0.708333	-30.066668	486.333344	1023.000000	1023.000000	2046.000000
13.880000	0.003326	1.965720	-1.591848	1.877909	2.186711	-0.507052	0.000000	-10.000000	0.725000	-30.383333	476.166656	1023.000000	1023.000000	2046.000000
13.900000	0.002123	1.254719	-1.663006	1.822613	1.771352	-0.676239	0.000000	-10.000000	0.733333	-30.283333	465.833344	1023.000000	1023.000000	2046.000000
13.920000	0.001347	0.796275	-1.277300	1.456165	0.939197	-0.321788	0.000000	-10.000000	0.716667	-30.083334	455.500000	1023.000000	1023.000000	2046.000000
13.940000	-0.000192	-0.113446	-1.715082	1.256811	0.811125	-0.466300	0.000000	-10.000000	0.691667	-29.650000	445.500000	1023.000000	1023.000000	2046.000000
13.960000	-0.002029	-1.199176	-2.515387	1.270663	1.167619	-1.122070	0.000000	-10.000000	0.666667	-29.583334	435.500000	1023.000000	1023.000000	2046.000000
13.980000	-0.002964	-1.751848	-2.484553	1.089692	0.947681	-1.304668	0.000000	-10.000000	0.658333	-29.333334	425.833344	1023.000000	1023.000000	2046.000000
14.000000	-0.003588	-2.120661	-1.913032	0.402021	0.260667	-0.870317	0.000000	-10.000000	0.650000	-29.466667	416.166656	1023.000000	1023.000000	2046.000000
14.020000	-0.004757	-2.811429	-2.002205	-0.248166	0.165952	-0.727009	0.000000	-10.000000	0.650000	-29.333334	406.500000	1023.000000	1023.000000	2046.000000
14.040000	-0.006679	-3.947340	-2.748732	-0.533535	0.684795	-1.349868	0.000000	-10.000000	0.658333	-29.350000	396.500000	1023.000000	1023.000000	2046.000000
14.060000	-0.007126	-4.211201	-2.516562	-0.792046	0.595878	-1.498471	0.000000	-10.000000	0.650000	-29.133333	386.666656	1023.000000	1023.000000	2046.000000
14.080000	-0.006828	-4.035566	-1.756296	-1.323225	-0.046085	-0.909959	0.000000	-10.000000	0.641667	-28.866667	377.000000	1023.000000	1023.000000	2046.000000
14.100000	-0.007592	-4.487018	-2.086604	-1.589988	0.093478	-0.903903	0.000000	-10.000000	0.625000	-28.466667	367.333344	1023.000000	1023.000000	2046.000000
14.120000	-0.008757	-5.175191	-2.653521	-1.536135	0.530362	-1.515898	0.000000	-10.000000	0.633333	-28.166668	357.833344	1023.000000	1023.000000	2046.000000
14.140000	-0.008985	-5.310344	-2.413895	-1.603581	0.251022	-1.543891	0.000000	-10.000000	0.633333	-27.983334	348.333344	1023.000000	1023.000000	2046.000000
14.160000	-0.009061	-5.354914	-1.870034	-1.872827	-0.433342	-1.178710	0.000000	-10.000000	0.625000	-27.750000	339.000000	1023.000000	1023.000000	2046.000000
14.180000	-0.009765	-5.771391	-1.988134	-2.048162	-0.559381	-1.175714	0.000000	-10.000000	0.591667	-27.400000	329.666656	1023.000000	1023.000000	2046.000000
14.200000	-0.011196	-6.617014	-2.656976	-1.923370	-0.192518	-1.844150	0.000000	-10.000000	0.566667	-27.050001	320.500000	1023.000000	1023.000000	2046.000000
14.220000	-0.011858	-7.007965	-2.385792	-1.997108	-0.641528	-1.983537	0.000000	-10.000000	0.550000	-26.716667	311.500000	1023.000000	1023.000000	2046.000000
14.240000	-0.012285	-7.260204	-1.883558	-2.398476	-1.417722	-1.560449	0.000000	-10.000000	0.550000	-26.600000	302.666656	1023.000000	1023.000000	2046.000000
14.260000	-0.013855	-8.188320	-2.517656	-2.519193	-1.265633	-1.885839	0.000000	-10.000000	0.550000	-26.266666	293.833344	1023.000000	1023.000000	2046.000000
14.280000	-0.015227	-8.999332	-3.069617	-2.382453	-1.073530	-2.473733	0.000000	-10.000000	0.533333	-26.133333	285.000000	1023.000000	1023.000000	2046.000000
14.300000	-0.015276	-9.027937	-2.374652	-2.604555	-1.965220	-2.083510	0.000000	-10.000000	0.525000	-25.850000	276.333344	1023.000000	1023.000000	2046.000000
14.320000	-0.016040	-9.479792	-2.464272	-2.877380	-2.263500	-1.874639	0.000000	-10.000000	0.508333	-25.750000	267.666656	1023.000000	1023.000000	2046.000000
14.340000	-0.017366	-10.263010	-3.194383	-2.761751	-1.894953	-2.411923	0.000000	-10.000000	0.508333	-25.516668	259.166656	1023.000000	1023.000000	2046.000000
14.360000	-0.017968	-10.619219	-3.173367	-2.707643	-2.148622	-2.589587	0.000000	-10.000000	0.500000	-25.116667	250.500000	1023.000000	1023.000000	2046.000000
14.380000	-0.017981	-10.626932	-2.552411	-3.034006	-2.959392	-2.081122	0.000000	-10.000000	0.500000	-24.783335	242.166672	1023.000000	1023.000000	2046.000000
14.400000	-0.019022	-11.242259	-3.131955	-3.072980	-2.793538	-2.243787	0.000000	-10.000000	0.491667	-24.400002	234.000000	1023.000000	1023.000000	2046.000000
14.420000	-0.020069	-11.861029	-3.612522	-2.891678	-2.566822	-2.790007	0.000000	-10.000000	0.483333	-24.166668	226.000000	1023.000000	1023.000000	2046.000000
14.440000	-0.020297	-11.995505	-3.198043	-2.979550	-3.136395	-2.681517	0.000000	-10.000000	0.466667	-23.933334	218.000000	1023.000000	1023.000000	2046.000000
14.460000	-0.020295	-11.994449	-2.823945	-3.231220	-3.687836	-2.251447	0.000000	-10.000000	0.458333	-23.683334	210.000000	1023.000000	1023.000000	2046.000000
14.480000	-0.021292	-12.583349	-3.330534	-3.230075	-3.545349	-2.477392	0.000000	-10.000000	0.433333	-23.400002	202.000000	1023.000000	1023.000000	2046.000000
14.500000	-0.022138	-13.083543	-3.763426	-3.048735	-3.302365	-2.969017	0.000000	-10.000000	0.408333	-22.900002	194.000000	1023.000000	1023.000000	2046.000000
14.520000	-0.022372	-13.221968	-3.478384	-3.058835	-3.711124	-2.973624	0.000000	-10.000000	0.391667	-22.400002	186.333328	1023.000000	1023.000000	2046.000000
14.540000	-0.021920	-12.954657	-2.854272	-3.242193	-4.285982	-2.572210	0.000000	-10.000000	0.375000	-21.833334	178.833328	1023.000000	1023.000000	2046.000000
14.560000	-0.021503	-12.708083	-2.646401	-3.284393	-4.225174	-2.552114	0.000000	-10.000000	0.375000	-21.350000	171.666672	1023.000000	1023.000000	2046.000000
14.580000	-0.021365	-12.626574	-2.810880	-3.061773	-3.717137	-3.036783	0.000000	-10.000000	0.358333	-20.866667	164.500000	1023.000000	1023.000000	2046.000000
14.600000	-0.020686	-12.225397	-2.318767	-2.935576	-3.853684	-3.117370	0.000000	-10.000000	0.350000	-20.500000	157.500000	1023.000000	1023.000000	2046.000000
14.620000	-0.019845	-11.728195	-1.627173	-3.061891	-4.383273	-2.655859	0.000000	-10.000000	0.333333	-20.050001	150.666672	1023.000000	1023.000000	2046.000000
14.640000	-0.020186	-11.929691	-1.765779	-3.238327	-4.419277	-2.506308	0.000000	-10.000000	0.308333	-19.583334	144.000000	1023.000000	1023.000000	2046.000000
14.660000	-0.021382	-12.636471	-2.468737	-2.971532	-4.099633	-3.096569	0.000000	-10.000000	0.283333	-18.816668	137.500000	1023.000000	1023.000000	2046.000000
14.680000	-0.022162	-13.097511	-2.727381	-2.700411	-4.503150	-3.166568	0.000000	-10.000000	0.258333	-18.150002	131.166672	1023.000000	1023.000000	2046.000000
14.700000	-0.022243	-13.145413	-2.765041	-2.460434	-5.305714	-2.614224	0.000000	-10.000000	0.233333	-17.633333	125.166664	1023.000000	1023.000000	2046.000000
14.720000	-0.022528	-13.313950	-3.288322	-2.133334	-5.431425	-2.460868	0.000000	-10.000000	0.216667	-17.166668	119.333336	1023.000000	1023.000000	2046.000000
14.740000	-0.023732	-14.025794	-4.082423	-1.755695	-5.026831	-3.160845	0.000000	-10.000000	0.200000	-16.683334	113.500000	1023.000000	1023.000000	2046.000000
14.760000	-0.024508	-14.484181	-3.765915	-1.938407	-5.596318	-3.183541	0.000000	-10.000000	0.191667	-15.733334	107.833336	1023.000000	1023.000000	2046.000000
14.780000	-0.025621	-15.142281	-3.533276	-2.343287	-6.226348	-3.039370	0.000000	-10.000000	0.175000	-14.616667	102.500000	1023.000000	1023.000000	2046.000000
14.800000	-0.028023	-16.561541	-4.219151	-2.602830	-6.131430	-3.608128	0.000000	-10.000000	0.141667	-13.500000	97.666664	1023.000000	1023.000000	2046.000000
14.820000	-0.030803	-18.204735	-5.114505	-2.787421	-5.944481	-4.358327	0.000000	-10.000000	0.108333	-12.483334	93.166664	1023.000000	1023.000000	2046.000000
14.840000	-0.033346	-19.707644	-5.606148	-3.075973	-6.348202	-4.677320	0.000000	-10.000000	0.091667	-11.766666	89.000000	1023.000000	1023.000000	2046.000000
14.860000	-0.035459	-20.956539	-5.693717	-3.533375	-7.145754	-4.583693	0.000000	-10.000000	0.091667	-11.366667	85.000000	1023.000000	1023.000000	2046.000000
14.880000	-0.037845	-22.366240	-6.358448	-3.783421	-7.348101	-4.876270	0.000000	-10.000000	0.100000	-11.750000	81.000000	1023.000000	1023.000000	2046.000000
14.900000	-0.040161	-23.735435	-7.259070	-3.719768	-7.134437	-5.622160	0.000000	-10.000000	0.100000	-12.483334	77.000000	1023.000000	1023.000000	2046.000000
14.920000	-0.041825	-24.718351	-7.533363	-3.737540	-7.465823	-5.981626	0.000000	-10.000000	0.100000	-13.133333	73.000000	1023.000000	1023.000000	2046.000000
14.940000	-0.042380	-25.046410	-7.272264	-3.870763	-8.189702	-5.713680	0.000000	-10.000000	0.108333	-13.366667	68.666664	1023.000000	1023.000000	2046.000000
14.960000	-0.043302	-25.591494	-7.635612	-3.912624	-8.263312	-5.779945	0.000000	-10.000000	0.108333	-13.116667	64.333336	1023.000000	1023.000000	2046.000000
14.980000	-0.044523	-26.312973	-8.184186	-3.827505	-8.070574	-6.230708	0.000000	-10.000000	0.091667	-12.500000	60.000000	1023.000000	1023.000000	2046.000000
15.000000	-0.045321	-26.784828	-8.433989	-3.740163	-8.038446	-6.572230	0.000000	-10.000000	0.083333	-11.600000	56.000000	1023.000000	1023.000000	2046.000000
15.020000	-0.045702	-27.009708	-8.233104	-3.851011	-8.397966	-6.527628	0.000000	-10.000000	0.075000	-10.716667	52.000000	1023.000000	1023.000000	2046.000000
15.040000	-0.045611	-26.956001	-7.880107	-4.111098	-8.791948	-6.172847	0.000000	-10.000000	0.075000	-10.083334	48.333332	1023.000000	1023.000000	2046.000000
15.060000	-0.045970	-27.168308	-7.892977	-4.446026	-8.785762	-6.043543	0.000000	-10.000000	0.058333	-9.783334	44.833332	1023.000000	1023.000000	2046.000000
15.080000	-0.046699	-27.599058	-8.148602	-4.747754	-8.378349	-6.324352	0.000000	-10.000000	0.050000	-10.016666	41.500000	1023.000000	1023.000000	2046.000000
15.100000	-0.047144	-27.862209	-8.120825	-4.988573	-8.126125	-6.626686	0.000000	-10.000000	0.058333	-10.250000	38.166668	1023.000000	1023.000000	2046.000000
15.120000	-0.047410	-28.019485	-7.813170	-5.292185	-8.143129	-6.771001	0.000000	-10.000000	0.058333	-10.150000	34.666668	1023.000000	1023.000000	2046.000000
15.140000	-0.046802	-27.660002	-7.281571	-5.537694	-8.309125	-6.531612	0.000000	-10.000000	0.058333	-9.600000	31.333334	1023.000000	1023.000000	2046.000000
15.160000	-0.046190	-27.298338	-6.847448	-5.899293	-8.466347	-6.085249	0.000000	-10.000000	0.050000	-9.066667	28.000000	1023.000000	1023.000000	2046.000000
15.180000	-0.045880	-27.115355	-6.792068	-6.082860	-8.260748	-5.979679	0.000000	-10.000000	0.058333	-8.950001	25.000000	1023.000000	1023.000000	2046.000000
15.200000	-0.046018	-27.196398	-6.982083	-6.074045	-7.809791	-6.330479	0.000000	-10.000000	0.075000	-9.083334	22.000000	1023.000000	1023.000000	2046.000000
15.220000	-0.046265	-27.342562	-7.028795	-6.087083	-7.634986	-6.591699	0.000000	-10.000000	0.075000	-9.216667	19.000000	1023.000000	1023.000000	2046.000000
15.240000	-0.046348	-27.391891	-6.669441	-6.220006	-7.983858	-6.518585	0.000000	-10.000000	0.066667	-9.150001	16.000000	1023.000000	1023.000000	2046.000000
15.260000	-0.046244	-27.330181	-6.397686	-6.427733	-8.278605	-6.226157	0.000000	-10.000000	0.050000	-8.883333	13.000000	1023.000000	1023.000000	2046.000000
15.280000	-0.046491	-27.476023	-6.429361	-6.492739	-8.324897	-6.229026	0.000000	-10.000000	0.050000	-8.533334	10.000000	1023.000000	1023.000000	2046.000000
15.300000	-0.047068	-27.817308	-6.628037	-6.499269	-8.192932	-6.497070	0.000000	-10.000000	0.058333	-8.200000	7.166667	1023.000000	1023.000000	2046.000000
15.320000	-0.047475	-28.057831	-6.836888	-6.450212	-7.957639	-6.813092	0.000000	-10.000000	0.058333	-7.966667	4.333333	1023.000000	1023.000000	2046.000000
15.340000	-0.047844	-28.275990	-6.701660	-6.537408	-8.152531	-6.884391	0.000000	-10.000000	0.058333	-7.816667	1.833333	1023.000000	1023.000000	2046.000000
15.360000	-0.047564	-28.110027	-6.314622	-6.647120	-8.576643	-6.571640	0.000000	-10.000000	0.058333	-7.666667	-0.500000	1023.000000	1023.000000	2046.000000
15.380000	-0.047275	-27.939461	-6.173323	-6.730842	-8.680967	-6.354328	0.000000	-10.000000	0.058333	-7.416667	-2.666667	1023.000000	1023.000000	2046.000000
15.400000	-0.047558	-28.106596	-6.440945	-6.702466	-8.401006	-6.562179	0.000000	-10.000000	0.058333	-7.100000	-5.000000	1023.000000	1023.000000	2046.000000
15.420000	-0.047876	-28.294914	-6.656375	-6.581623	-8.173120	-6.883796	0.000000	-10.000000	0.050000	-6.733334	-7.333333	1023.000000	1023.000000	2046.000000
15.440000	-0.047797	-28.247854	-6.400189	-6.585794	-8.446837	-6.815033	0.000000	-10.000000	0.050000	-6.400000	-9.500000	1023.000000	1023.000000	2046.000000
15.460000	-0.047265	-27.933777	-6.024349	-6.689136	-8.785946	-6.434346	0.000000	-10.000000	0.041667	-6.016667	-11.500000	1023.000000	1023.000000	2046.000000
15.480000	-0.046995	-27.774338	-5.982261	-6.739048	-8.796651	-6.256378	0.000000	-10.000000	0.033333	-5.633334	-13.500000	1023.000000	1023.000000	2046.000000
15.500000	-0.047098	-27.834875	-6.343560	-6.560806	-8.338206	-6.592302	0.000000	-10.000000	0.025000	-5.266667	-15.500000	1023.000000	1023.000000	2046.000000
15.520000	-0.047147	-27.863993	-6.308136	-6.454077	-8.328159	-6.773620	0.000000	-10.000000	0.025000	-4.933333	-17.500000	1023.000000	1023.000000	2046.000000
15.540000	-0.046621	-27.552753	-5.846719	-6.542892	-8.775138	-6.388005	0.000000	-10.000000	0.025000	-4.616667	-19.166666	1023.000000	1023.000000	2046.000000
15.560000	-0.046060	-27.221548	-5.732662	-6.564610	-8.808378	-6.115897	0.000000	-10.000000	0.025000	-4.316667	-20.666666	1023.000000	1023.000000	2046.000000
15.580000	-0.046197	-27.302671	-6.124951	-6.423258	-8.349300	-6.405161	0.000000	-10.000000	0.033333	-4.016667	-22.000000	1023.000000	1023.000000	2046.000000
15.600000	-0.046298	-27.361927	-6.106240	-6.306817	-8.346180	-6.602689	0.000000	-10.000000	0.041667	-3.766667	-23.333334	1023.000000	1023.000000	2046.000000
15.620000	-0.045872	-27.110445	-5.776226	-6.354184	-8.643365	-6.336669	0.000000	-10.000000	0.041667	-3.500000	-24.666666	1023.000000	1023.000000	2046.000000
15.640000	-0.045158	-26.688650	-5.514212	-6.374111	-8.855997	-5.944331	0.000000	-10.000000	0.033333	-3.250000	-25.833334	1023.000000	1023.000000	2046.000000
15.660000	-0.044757	-26.451115	-5.637118	-6.232281	-8.523292	-6.058424	0.000000	-10.000000	0.016667	-3.000000	-27.000000	1023.000000	1023.000000	2046.000000
15.680000	-0.044322	-26.194090	-5.565884	-6.023114	-8.185892	-6.419200	0.000000	-10.000000	0.008333	-2.683333	-28.000000	1023.000000	1023.000000	2046.000000
15.700000	-0.043330	-25.608084	-5.024496	-6.002270	-8.186694	-6.394624	0.000000	-10.000000	0.008333	-2.250000	-29.000000	1023.000000	1023.000000	2046.000000
15.720000	-0.042111	-24.887470	-4.346094	-5.990685	-8.437650	-6.113043	0.000000	-10.000000	0.025000	-1.783333	-29.666666	1023.000000	1023.000000	2046.000000
15.740000	-0.041014	-24.239384	-3.900013	-6.063448	-8.545495	-5.730427	0.000000	-10.000000	0.025000	-1.383333	-30.000000	1023.000000	1023.000000	2046.000000
15.760000	-0.040793	-24.108742	-3.945741	-6.068847	-8.320801	-5.773351	0.000000	-10.000000	0.016667	-0.816667	-30.000000	1023.000000	1023.000000	2046.000000
15.780000	-0.040969	-24.212824	-4.112298	-6.003424	-8.013657	-6.083445	0.000000	-10.000000	0.008333	-0.366667	-30.000000	1023.000000	1023.000000	2046.000000
15.800000	-0.041155	-24.322592	-4.321672	-5.822560	-7.958572	-6.219789	0.000000	-10.000000	0.008333	0.000000	-30.000000	1023.000000	1023.000000	2046.000000
15.820000	-0.041216	-24.358391	-4.537494	-5.522150	-8.261816	-6.036931	0.000000	-10.000000	0.008333	0.000000	-30.000000	1023.000000	1023.000000	2046.000000
15.840000	-0.040793	-24.108829	-4.768665	-5.099806	-8.630821	-5.609538	0.000000	-10.000000	0.008333	0.000000	-30.000000	1023.000000	1023.000000	2046.000000
15.860000	-0.040248	-23.786819	-4.948174	-4.708733	-8.793224	-5.336688	0.000000	-10.000000	0.008333	0.000000	-30.000000	1023.000000	1023.000000	2046.000000
15.880000	-0.040163	-23.736155	-5.177899	-4.466580	-8.615870	-5.475805	0.000000	-10.000000	0.008333	0.000000	-30.000000	1023.000000	1023.000000	2046.000000
15.900000	-0.041199	-24.348408	-5.576472	-4.538750	-8.358788	-5.874398	0.000000	-10.000000	0.008333	0.733333	-30.000000	1023.000000	1023.000000	2046.000000
15.920000	-0.042969	-25.394924	-5.815971	-4.737174	-8.573896	-6.267883	0.000000	-10.000000	0.008333	1.466667	-30.000000	1023.000000	1023.000000	2046.000000
15.940000	-0.044856	-26.510082	-6.100589	-5.022293	-8.977553	-6.409646	0.000000	-10.000000	0.016667	2.566667	-30.000000	1023.000000	1023.000000	2046.000000
15.960000	-0.047051	-27.807199	-6.576618	-5.402033	-9.395332	-6.433216	0.000000	-10.000000	0.016667	3.033333	-30.000000	1023.000000	1023.000000	2046.000000
15.980000	-0.049597	-29.311752	-7.360464	-5.621401	-9.495875	-6.834013	0.000000	-10.000000	0.016667	3.000000	-30.000000	1023.000000	1023.000000	2046.000000
16.000000	-0.052144	-30.817333	-8.144622	-5.781773	-9.480171	-7.410768	0.000000	-10.000000	0.025000	1.283333	-30.000000	1023.000000	1023.000000	2046.000000
16.020000	-0.053879	-31.842642	-8.500921	-5.839173	-9.740390	-7.762158	0.000000	-10.000000	0.033333	-0.833333	-30.000000	1023.000000	1023.000000	2046.000000
16.040001	-0.054730	-32.345207	-8.546955	-5.878387	-10.223984	-7.695882	0.000000	-10.000000	0.033333	-2.816667	-30.333334	1023.000000	1023.000000	2046.000000
16.059999	-0.055105	-32.567249	-8.701972	-5.817075	-10.426628	-7.621576	0.000000	-10.000000	0.025000	-3.716667	-31.166666	1023.000000	1023.000000	2046.000000
16.080000	-0.055664	-32.897335	-9.048857	-5.693065	-10.360957	-7.794458	0.000000	-10.000000	0.008333	-3.916667	-32.333332	1023.000000	1023.000000	2046.000000
16.100000	-0.056074	-33.139942	-9.394094	-5.516311	-10.124799	-8.104738	0.000000	-10.000000	0.008333	-2.933333	-33.666668	1023.000000	1023.000000	2046.000000
16.120001	-0.056394	-33.329102	-9.542508	-5.402528	-10.062958	-8.321110	0.000000	-10.000000	-0.008333	-0.616667	-34.500000	1023.000000	1023.000000	2046.000000
16.139999	-0.056163	-33.192596	-9.355624	-5.342948	-10.293086	-8.200939	0.000000	-10.000000	-0.016667	1.850000	-35.000000	1023.000000	1023.000000	2046.000000
16.160000	-0.055456	-32.774734	-9.020962	-5.397477	-10.586560	-7.769736	0.000000	-10.000000	-0.025000	4.466667	-35.000000	1023.000000	1023.000000	2046.000000
16.180000	-0.054956	-32.479057	-8.983569	-5.490534	-10.440935	-7.564020	0.000000	-10.000000	-0.041667	6.666667	-35.000000	1023.000000	1023.000000	2046.000000
16.200001	-0.054557	-32.243343	-9.042386	-5.560755	-9.867419	-7.772781	0.000000	-10.000000	-0.050000	8.433333	-35.000000	1023.000000	1023.000000	2046.000000
16.219999	-0.054121	-31.985447	-8.805909	-5.752145	-9.554947	-7.872447	0.000000	-10.000000	-0.066667	9.650001	-35.000000	1023.000000	1023.000000	2046.000000
16.240000	-0.053239	-31.464521	-8.255311	-6.028437	-9.523829	-7.656944	0.000000	-10.000000	-0.091667	11.183333	-35.000000	1023.000000	1023.000000	2046.000000
16.260000	-0.051870	-30.655157	-7.609744	-6.293807	-9.546622	-7.204985	0.000000	-10.000000	-0.141667	13.300000	-35.000000	1023.000000	1023.000000	2046.000000
16.280001	-0.050167	-29.648888	-7.269775	-6.378586	-9.130416	-6.870111	0.000000	-10.000000	-0.200000	15.666667	-25.000000	1023.000000	1023.000000	2046.000000
16.299999	-0.048925	-28.914555	-7.149661	-6.456382	-8.481915	-6.826597	0.000000	-10.000000	-0.233333	17.483334	-4.500000	1023.000000	1023.000000	2046.000000
16.320000	-0.047517	-28.082293	-6.910487	-6.351118	-7.920462	-6.900226	0.000000	-10.000000	-0.266667	18.816668	18.000000	1023.000000	1023.000000	2046.000000
16.340000	-0.046173	-27.288040	-6.475688	-6.352690	-7.788596	-6.671067	0.000000	-10.000000	-0.283333	19.966667	32.666668	1023.000000	1023.000000	2046.000000
16.360001	-0.044728	-26.434021	-5.933652	-6.365009	-7.874921	-6.260438	0.000000	-10.000000	-0.333333	21.050001	39.166668	1023.000000	1023.000000	2046.000000
16.379999	-0.043361	-25.626268	-5.718092	-6.282498	-7.601526	-6.024152	0.000000	-10.000000	-0.375000	22.500000	46.000000	1023.000000	1023.000000	2046.000000
16.400000	-0.042447	-25.086130	-5.699019	-6.168803	-7.083623	-6.134683	0.000000	-10.000000	-0.416667	23.683334	53.333332	1023.000000	1023.000000	2046.000000
16.420000	-0.041585	-24.576797	-5.634719	-6.073678	-6.623182	-6.245218	0.000000	-10.000000	-0.433333	24.883333	61.000000	1023.000000	1023.000000	2046.000000
16.440001	-0.040284	-23.807886	-5.192342	-5.948761	-6.611117	-6.055665	0.000000	-10.000000	-0.450000	25.550001	69.166664	1023.000000	1023.000000	2046.000000
16.459999	-0.038589	-22.806053	-4.653247	-5.888783	-6.696001	-5.568022	0.000000	-10.000000	-0.483333	26.316668	77.500000	1023.000000	1023.000000	2046.000000
16.480000	-0.037054	-21.898705	-4.485492	-5.760485	-6.269497	-5.383232	0.000000	-10.000000	-0.508333	26.866667	86.166664	1023.000000	1023.000000	2046.000000
16.500000	-0.035732	-21.117584	-4.475468	-5.518489	-5.589404	-5.534222	0.000000	-10.000000	-0.533333	27.816668	95.000000	1023.000000	1023.000000	2046.000000
16.520000	-0.034274	-20.256128	-4.082084	-5.383563	-5.416028	-5.374454	0.000000	-10.000000	-0.558333	28.483334	104.166664	1023.000000	1023.000000	2046.000000
16.540001	-0.032230	-19.047726	-3.485053	-5.276991	-5.482123	-4.803560	0.000000	-10.000000	-0.591667	29.566668	113.666664	1023.000000	1023.000000	2046.000000
16.559999	-0.030092	-17.784636	-3.220674	-5.080775	-5.058090	-4.425097	0.000000	-10.000000	-0.641667	30.366667	123.500000	1023.000000	1023.000000	2046.000000
16.580000	-0.028515	-16.852236	-3.242901	-4.818223	-4.258499	-4.532614	0.000000	-10.000000	-0.675000	31.466667	133.500000	1023.000000	1023.000000	2046.000000
16.600000	-0.026756	-15.813018	-2.858420	-4.609472	-4.020008	-4.325118	0.000000	-10.000000	-0.725000	32.166668	143.666672	1023.000000	1023.000000	2046.000000
16.620001	-0.024485	-14.470456	-2.311100	-4.454048	-3.978096	-3.727212	0.000000	-10.000000	-0.766667	33.016666	154.166672	1023.000000	1023.000000	2046.000000
16.639999	-0.022071	-13.043689	-1.957339	-4.211143	-3.596533	-3.278674	0.000000	-10.000000	-0.800000	33.766666	165.000000	1023.000000	1023.000000	2046.000000
16.660000	-0.020098	-11.877673	-1.921333	-3.881832	-2.782285	-3.292222	0.000000	-10.000000	-0.816667	34.433334	176.166672	1023.000000	1023.000000	2046.000000
16.680000	-0.018217	-10.766034	-1.768044	-3.596089	-2.175315	-3.226586	0.000000	-10.000000	-0.825000	35.133335	187.500000	1023.000000	1023.000000	2046.000000
16.700001	-0.016045	-9.482701	-1.261656	-3.340798	-2.023140	-2.857107	0.000000	-10.000000	-0.858333	35.566669	199.166672	1023.000000	1023.000000	2046.000000
16.719999	-0.013787	-8.148386	-0.822667	-3.171548	-1.802475	-2.351696	0.000000	-10.000000	-0.883333	36.016666	211.000000	1023.000000	1023.000000	2046.000000
16.740000	-0.011354	-6.710302	-0.434432	-2.916165	-1.443705	-1.916000	0.000000	-10.000000	-0.908333	36.233334	223.000000	1023.000000	1023.000000	2046.000000
16.760000	-0.009202	-5.438404	-0.239464	-2.604451	-0.766082	-1.828407	0.000000	-10.000000	-0.908333	36.666668	235.000000	1023.000000	1023.000000	2046.000000
16.780001	-0.007000	-4.136936	0.075431	-2.320951	-0.059344	-1.832071	0.000000	-10.000000	-0.916667	36.950001	247.166672	1023.000000	1023.000000	2046.000000
16.799999	-0.004758	-2.812124	0.720541	-2.062259	0.141021	-1.611428	0.000000	-10.000000	-0.933333	37.350002	259.500000	1023.000000	1023.000000	2046.000000
16.820000	-0.002403	-1.419984	1.508158	-1.959604	0.068964	-1.037502	0.000000	-10.000000	-0.966667	37.716667	271.833344	1023.000000	1023.000000	2046.000000
16.840000	-0.000324	-0.191687	1.870692	-1.768909	0.517234	-0.810704	0.000000	-10.000000	-1.008333	38.316666	284.333344	1023.000000	1023.000000	2046.000000
16.860001	0.000682	0.402796	1.936983	-1.642885	1.230928	-1.122230	0.000000	-10.000000	-1.033333	38.833336	297.000000	1023.000000	1023.000000	2046.000000
16.879999	0.001704	1.007130	2.225036	-1.579669	1.504035	-1.142272	0.000000	-10.000000	-1.066667	39.183334	310.000000	1023.000000	1023.000000	2046.000000
16.900000	0.003730	2.204702	2.752435	-1.384043	1.397364	-0.561054	0.000000	-10.000000	-1.058333	39.400002	323.000000	1023.000000	1023.000000	2046.000000
16.920000	0.005442	3.216346	2.502234	-0.895910	1.914611	-0.304588	0.000000	-10.000000	-1.050000	39.433334	336.166656	1023.000000	1023.000000	2046.000000
16.940001	0.006286	3.715014	1.973468	-0.268831	2.418003	-0.407627	0.000000	-10.000000	-1.025000	39.466667	349.333344	1023.000000	1023.000000	2046.000000
16.959999	0.007178	4.242494	1.696795	0.280509	2.517097	-0.251907	0.000000	-10.000000	-1.025000	39.166668	362.500000	1023.000000	1023.000000	2046.000000
16.980000	0.008689	5.134918	1.958187	0.698427	2.268743	0.209561	0.000000	-10.000000	-1.050000	39.033333	375.500000	1023.000000	1023.000000	2046.000000
17.000000	0.009780	5.780201	2.142480	0.908408	2.422214	0.307101	0.000000	-10.000000	-1.075000	39.299999	388.500000	1023.000000	1023.000000	2046.000000
17.020000	0.009332	5.515335	1.811473	0.955580	2.938118	-0.189835	0.000000	-10.000000	-1.075000	39.750000	401.500000	1023.000000	1023.000000	2046.000000
17.040001	0.008234	4.866394	1.481488	0.825598	3.063949	-0.504640	0.000000	-10.000000	-1.025000	39.666668	414.833344	1023.000000	1023.000000	2046.000000
17.059999	0.007337	4.336071	1.432476	0.597002	2.673865	-0.367272	0.000000	-10.000000	-0.975000	39.016666	428.166656	1023.000000	1023.000000	2046.000000
17.080000	0.007053	4.168077	1.198874	0.454896	2.710937	-0.196630	0.000000	-10.000000	-0.933333	38.183334	441.333344	1023.000000	1023.000000	2046.000000
17.100000	0.006677	3.945817	0.670198	0.519808	3.293497	-0.537685	0.000000	-10.000000	-0.916667	37.400002	454.166656	1023.000000	1023.000000	2046.000000
17.120001	0.006805	4.021748	0.593879	0.616680	3.427109	-0.615920	0.000000	-10.000000	-0.891667	36.933334	466.666656	1023.000000	1023.000000	2046.000000
17.139999	0.007775	4.594731	0.776554	0.738717	3.267306	-0.187847	0.000000	-10.000000	-0.891667	36.650002	479.000000	1023.000000	1023.000000	2046.000000
17.160000	0.009000	5.319227	0.809972	0.902578	3.485177	0.121500	0.000000	-10.000000	-0.891667	36.666668	491.333344	1023.000000	1023.000000	2046.000000
17.180000	0.009805	5.794604	0.608180	1.267205	4.155147	-0.235929	0.000000	-10.000000	-0.883333	36.633335	503.666656	1023.000000	1023.000000	2046.000000
17.200001	0.010745	6.350008	0.834386	1.423200	4.200401	-0.107979	0.000000	-10.000000	-0.858333	36.266666	516.000000	1023.000000	1023.000000	2046.000000
17.219999	0.012502	7.388741	1.246399	1.605373	4.071826	0.465143	0.000000	-10.000000	-0.850000	36.116665	528.000000	1023.000000	1023.000000	2046.000000
17.240000	0.014249	8.420936	1.361374	1.891966	4.510838	0.656757	0.000000	-10.000000	-0.850000	35.716667	540.000000	1023.000000	1023.000000	2046.000000
17.260000	0.015561	9.196602	1.364596	2.066228	5.114371	0.651407	0.000000	-10.000000	-0.858333	35.583332	552.000000	1023.000000	1023.000000	2046.000000
17.280001	0.016957	10.021511	1.693466	2.163843	5.396234	0.767969	0.000000	-10.000000	-0.833333	35.466667	564.000000	1023.000000	1023.000000	2046.000000
17.299999	0.019017	11.239068	2.236764	2.220123	5.379986	1.402195	0.000000	-10.000000	-0.825000	35.233334	576.000000	1023.000000	1023.000000	2046.000000
17.320000	0.020838	12.315285	2.561590	2.169534	5.729648	1.854512	0.000000	-10.000000	-0.816667	35.216667	587.833313	1023.000000	1023.000000	2046.000000
17.340000	0.022435	13.258827	2.685781	2.122820	6.556764	1.893463	0.000000	-10.000000	-0.816667	35.050003	599.500000	1023.000000	1023.000000	2046.000000
17.360001	0.024199	14.301598	3.085531	2.052939	7.096902	2.066226	0.000000	-10.000000	-0.800000	34.916668	611.166687	1023.000000	1023.000000	2046.000000
17.379999	0.026438	15.624719	3.616509	2.069472	7.441176	2.497561	0.000000	-10.000000	-0.783333	34.450001	622.833313	1023.000000	1023.000000	2046.000000
17.400000	0.028980	17.127090	4.215681	2.167862	7.637625	3.105922	0.000000	-10.000000	-0.783333	34.116669	634.500000	1023.000000	1023.000000	2046.000000
17.420000	0.031515	18.625324	4.635639	2.372253	8.018947	3.598486	0.000000	-10.000000	-0.783333	34.000000	645.833313	1023.000000	1023.000000	2046.000000
17.440001	0.033505	19.801310	4.759002	2.720205	8.759151	3.562951	0.000000	-10.000000	-0.775000	34.166668	657.166687	1023.000000	1023.000000	2046.000000
17.459999	0.034954	20.657900	5.014802	2.897024	9.216475	3.529600	0.000000	-10.000000	-0.766667	34.066669	668.500000	1023.000000	1023.000000	2046.000000
17.480000	0.036541	21.595798	5.505206	3.029040	9.215277	3.846277	0.000000	-10.000000	-0.750000	33.866669	680.000000	1023.000000	1023.000000	2046.000000
17.500000	0.038256	22.609457	5.879021	3.148347	9.249615	4.332474	0.000000	-10.000000	-0.725000	33.483334	691.333313	1023.000000	1023.000000	2046.000000
17.520000	0.039644	23.429642	6.060331	3.308965	9.594955	4.465391	0.000000	-10.000000	-0.683333	32.849998	702.500000	1023.000000	1023.000000	2046.000000
17.540001	0.040710	24.059679	6.188281	3.501168	10.140873	4.229358	0.000000	-10.000000	-0.650000	32.383335	713.500000	1023.000000	1023.000000	2046.000000
17.559999	0.041746	24.672131	6.511128	3.599077	10.189825	4.372100	0.000000	-10.000000	-0.616667	31.550001	724.500000	1023.000000	1023.000000	2046.000000
17.580000	0.043491	25.703102	6.885573	3.813201	10.140100	4.864229	0.000000	-10.000000	-0.575000	30.766668	735.166687	1023.000000	1023.000000	2046.000000
17.600000	0.045340	26.795856	7.142962	4.082080	10.331029	5.239785	0.000000	-10.000000	-0.508333	29.400000	745.500000	1023.000000	1023.000000	2046.000000
17.620001	0.046750	27.629400	7.173373	4.330240	10.882351	5.243436	0.000000	-10.000000	-0.450000	28.166666	755.500000	1023.000000	1023.000000	2046.000000
17.639999	0.047851	28.279972	7.340060	4.532552	11.214236	5.193125	0.000000	-10.000000	-0.391667	26.533333	765.166687	1023.000000	1023.000000	2046.000000
17.660000	0.049175	29.062550	7.712205	4.648544	11.096520	5.605279	0.000000	-10.000000	-0.358333	24.950001	774.333313	1023.000000	1023.000000	2046.000000
17.680000	0.051083	30.190031	8.062337	4.876031	11.103449	6.148214	0.000000	-10.000000	-0.300000	23.183334	782.833313	1023.000000	1023.000000	2046.000000
17.700001	0.052344	30.935577	8.085744	5.083442	11.605084	6.161307	0.000000	-10.000000	-0.250000	21.566668	790.833313	1023.000000	1023.000000	2046.000000
17.719999	0.053202	31.442602	8.118498	5.240401	12.059590	6.024114	0.000000	-10.000000	-0.191667	19.866667	798.333313	1023.000000	1023.000000	2046.000000
17.740000	0.054147	32.000641	8.431763	5.361239	11.967543	6.240096	0.000000	-10.000000	-0.133333	17.716667	805.166687	1023.000000	1023.000000	2046.000000
17.760000	0.055557	32.833931	8.717898	5.499704	11.890612	6.725718	0.000000	-10.000000	-0.075000	15.216667	811.500000	1023.000000	1023.000000	2046.000000
17.780001	0.056928	33.644436	8.862855	5.771141	12.150627	6.859815	0.000000	-10.000000	-0.025000	12.183333	817.000000	1023.000000	1023.000000	2046.000000
17.799999	0.057837	34.181717	9.125757	5.854036	12.596268	6.605657	0.000000	-10.000000	-0.008333	9.183333	821.666687	1023.000000	1023.000000	2046.000000
17.820000	0.058862	34.787666	9.577712	5.894714	12.754930	6.560312	0.000000	-10.000000	0.008333	5.983334	825.333313	1023.000000	1023.000000	2046.000000
17.840000	0.060038	35.482613	10.070675	5.986453	12.629524	6.795961	0.000000	-10.000000	0.025000	2.350000	827.666687	1023.000000	1023.000000	2046.000000
17.860001	0.060994	36.047558	10.328338	6.074062	12.551978	7.093182	0.000000	-10.000000	0.041667	-0.783333	828.833313	1023.000000	1023.000000	2046.000000
17.879999	0.061056	36.083969	10.273165	6.100812	12.717525	6.992468	0.000000	-10.000000	0.050000	-3.716667	829.000000	1023.000000	1023.000000	2046.000000
17.900000	0.060518	35.766357	10.076392	6.036731	12.997117	6.656116	0.000000	-10.000000	0.075000	-6.316667	829.000000	1023.000000	1023.000000	2046.000000
17.920000	0.059900	35.401009	9.843255	6.185300	12.700666	6.671786	0.000000	-10.000000	0.100000	-9.300000	829.000000	1023.000000	1023.000000	2046.000000
17.940001	0.059473	35.148609	9.411371	6.457543	12.146769	7.132929	0.000000	-10.000000	0.141667	-12.150001	829.000000	1023.000000	1023.000000	2046.000000
17.959999	0.058978	34.856144	8.717533	7.051503	11.879415	7.207692	0.000000	-10.000000	0.166667	-14.083333	829.000000	1023.000000	1023.000000	2046.000000
17.980000	0.058048	34.306396	8.184806	7.516471	11.824875	6.780245	0.000000	-10.000000	0.200000	-15.400001	825.333313	1023.000000	1023.000000	2046.000000
18.000000	0.056618	33.461391	8.109580	7.561768	11.504619	6.285425	0.000000	-10.000000	0.216667	-16.250000	816.666687	1023.000000	1023.000000	2046.000000
18.020000	0.054568	32.249584	7.986771	7.287423	10.816956	6.158435	0.000000	-10.000000	0.233333	-16.666668	806.166687	1023.000000	1023.000000	2046.000000
18.040001	0.052119	30.802612	7.278942	7.018847	10.515864	5.988959	0.000000	-10.000000	0.266667	-17.583334	797.333313	1023.000000	1023.000000	2046.000000
18.059999	0.048051	28.398045	6.403570	6.562243	10.347545	5.084687	0.000000	-10.000000	0.316667	-18.983334	791.500000	1023.000000	1023.000000	2046.000000
18.080000	0.043805	25.888811	5.714077	5.949576	9.740051	4.485106	0.000000	-10.000000	0.375000	-20.900002	785.000000	1023.000000	1023.000000	2046.000000
18.100000	0.040680	24.041672	5.121339	5.591609	9.043543	4.285181	0.000000	-10.000000	0.416667	-22.483334	778.166687	1023.000000	1023.000000	2046.000000
18.120001	0.038721	22.884190	4.525529	5.452050	8.644118	4.262491	0.000000	-10.000000	0.466667	-23.716667	770.666687	1023.000000	1023.000000	2046.000000
18.139999	0.036660	21.666180	3.941578	5.338227	8.647179	3.739196	0.000000	-10.000000	0.508333	-24.850000	762.833313	1023.000000	1023.000000	2046.000000
18.160000	0.034112	20.160089	3.543807	5.094330	8.313738	3.208215	0.000000	-10.000000	0.541667	-25.950001	754.500000	1023.000000	1023.000000	2046.000000
18.180000	0.032276	19.075344	3.257293	4.891436	7.700912	3.225703	0.000000	-10.000000	0.575000	-26.733334	745.833313	1023.000000	1023.000000	2046.000000
18.200001	0.031218	18.449816	2.857331	4.910924	7.366796	3.314765	0.000000	-10.000000	0.616667	-27.550001	736.833313	1023.000000	1023.000000	2046.000000
18.219999	0.029845	17.638311	2.448656	4.853884	7.366116	2.969656	0.000000	-10.000000	0.650000	-27.883333	727.666687	1023.000000	1023.000000	2046.000000
18.240000	0.028061	16.584034	2.246185	4.602782	7.228235	2.506831	0.000000	-10.000000	0.666667	-28.433334	718.333313	1023.000000	1023.000000	2046.000000
18.260000	0.026707	15.783697	2.120664	4.429635	6.851373	2.382025	0.000000	-10.000000	0.666667	-28.799999	709.000000	1023.000000	1023.000000	2046.000000
18.280001	0.025824	15.262232	1.963319	4.191464	6.452952	2.654497	0.000000	-10.000000	0.675000	-29.366667	699.333313	1023.000000	1023.000000	2046.000000
18.299999	0.025110	14.839753	1.778614	3.978891	6.354268	2.727980	0.000000	-10.000000	0.683333	-29.700001	689.500000	1023.000000	1023.000000	2046.000000
18.320000	0.023898	14.123585	1.554350	3.585674	6.571144	2.412416	0.000000	-10.000000	0.700000	-30.116667	679.500000	1023.000000	1023.000000	2046.000000
18.340000	0.022165	13.099523	1.587507	2.972062	6.371613	2.168341	0.000000	-10.000000	0.725000	-30.450001	669.500000	1023.000000	1023.000000	2046.000000
18.360001	0.020983	12.400891	1.605308	2.447554	6.018444	2.329585	0.000000	-10.000000	0.741667	-30.866667	659.333313	1023.000000	1023.000000	2046.000000
18.379999	0.020933	12.371312	1.609374	2.123586	5.973898	2.664454	0.000000	-10.000000	0.766667	-31.000000	649.000000	1023.000000	1023.000000	2046.000000
18.400000	0.020909	12.357119	1.513872	2.004521	6.186199	2.652527	0.000000	-10.000000	0.775000	-31.133333	638.666687	1023.000000	1023.000000	2046.000000
18.420000	0.020381	12.045155	1.521208	1.859756	6.298370	2.365820	0.000000	-10.000000	0.791667	-31.000000	628.333313	1023.000000	1023.000000	2046.000000
18.440001	0.019467	11.505268	1.644203	1.664971	5.983058	2.213036	0.000000	-10.000000	0.791667	-31.116667	618.000000	1023.000000	1023.000000	2046.000000
18.459999	0.019095	11.284991	1.568758	1.610701	5.590376	2.515157	0.000000	-10.000000	0.800000	-31.066668	607.666687	1023.000000	1023.000000	2046.000000
18.480000	0.018943	11.195270	1.349054	1.766282	5.729313	2.350621	0.000000	-10.000000	0.800000	-31.200001	597.166687	1023.000000	1023.000000	2046.000000
18.500000	0.017870	10.561365	1.442319	1.576280	5.646219	1.896546	0.000000	-10.000000	0.808333	-31.183334	586.833313	1023.000000	1023.000000	2046.000000
18.520000	0.016596	9.808475	1.526443	1.311791	5.100265	1.869976	0.000000	-10.000000	0.825000	-31.333334	576.166687	1023.000000	1023.000000	2046.000000
18.540001	0.015845	9.364579	1.280902	1.190619	4.783953	2.109105	0.000000	-10.000000	0.833333	-31.650000	565.833313	1023.000000	1023.000000	2046.000000
18.559999	0.014711	8.693909	0.958213	1.137069	4.913442	1.685184	0.000000	-10.000000	0.841667	-31.966667	555.166687	1023.000000	1023.000000	2046.000000
18.580000	0.012930	7.641408	1.031805	0.817535	4.484375	1.307693	0.000000	-10.000000	0.841667	-32.299999	544.666687	1023.000000	1023.000000	2046.000000
18.600000	0.012027	7.107844	0.969906	0.689157	3.874775	1.574007	0.000000	-10.000000	0.841667	-32.299999	533.833313	1023.000000	1023.000000	2046.000000
18.620001	0.011759	6.949696	0.589807	0.856590	3.922324	1.580974	0.000000	-10.000000	0.833333	-32.166668	523.166687	1023.000000	1023.000000	2046.000000
18.639999	0.010931	6.460362	0.505361	0.802386	3.969630	1.182986	0.000000	-10.000000	0.816667	-31.883333	512.333313	1023.000000	1023.000000	2046.000000
18.660000	0.009618	5.683960	0.631123	0.536078	3.419648	1.097111	0.000000	-10.000000	0.800000	-31.583334	501.833344	1023.000000	1023.000000	2046.000000
18.680000	0.009109	5.383172	0.440830	0.499542	3.040600	1.402201	0.000000	-10.000000	0.791667	-31.500000	491.166656	1023.000000	1023.000000	2046.000000
18.700001	0.008700	5.141699	0.119946	0.658898	3.085346	1.277509	0.000000	-10.000000	0.791667	-31.233334	480.833344	1023.000000	1023.000000	2046.000000
18.719999	0.007879	4.656498	0.127179	0.569975	3.092674	0.866670	0.000000	-10.000000	0.783333	-31.016666	470.166656	1023.000000	1023.000000	2046.000000
18.740000	0.006545	3.868155	0.225064	0.297323	2.527072	0.818696	0.000000	-10.000000	0.766667	-30.616667	459.833344	1023.000000	1023.000000	2046.000000
18.760000	0.006130	3.622627	0.088808	0.276715	2.164739	1.092365	0.000000	-10.000000	0.725000	-30.316668	449.500000	1023.000000	1023.000000	2046.000000
18.780001	0.006358	3.757792	-0.053262	0.449639	2.362358	0.999057	0.000000	-10.000000	0.691667	-29.866667	439.500000	1023.000000	1023.000000	2046.000000
18.799999	0.006318	3.733881	0.392066	0.428034	2.374073	0.539708	0.000000	-10.000000	0.658333	-29.383333	429.500000	1023.000000	1023.000000	2046.000000
18.820000	0.006230	3.682093	1.050215	0.155587	1.996142	0.480148	0.000000	-10.000000	0.650000	-29.033335	419.666656	1023.000000	1023.000000	2046.000000
18.840000	0.007168	4.236435	1.293316	0.263810	1.810778	0.868531	0.000000	-10.000000	0.650000	-28.683334	410.000000	1023.000000	1023.000000	2046.000000
18.860001	0.008065	4.766171	1.228328	0.574982	2.108487	0.854374	0.000000	-10.000000	0.633333	-28.300001	400.500000	1023.000000	1023.000000	2046.000000
18.879999	0.007390	4.367414	1.274562	0.507794	2.098908	0.486150	0.000000	-10.000000	0.616667	-27.916666	391.000000	1023.000000	1023.000000	2046.000000
18.900000	0.005994	3.542742	1.282335	0.322257	1.389373	0.548777	0.000000	-10.000000	0.591667	-27.566668	381.666656	1023.000000	1023.000000	2046.000000
18.920000	0.005142	3.039182	0.605607	0.535387	0.992034	0.906155	0.000000	-10.000000	0.575000	-27.300001	372.500000	1023.000000	1023.000000	2046.000000
18.940001	0.004606	2.722294	-0.212683	1.142330	0.907103	0.885543	0.000000	-10.000000	0.558333	-27.133333	363.500000	1023.000000	1023.000000	2046.000000
18.959999	0.003788	2.238571	-0.497569	1.466886	0.723291	0.545963	0.000000	-10.000000	0.541667	-26.866667	354.500000	1023.000000	1023.000000	2046.000000
18.980000	0.002265	1.338435	-0.415738	1.316047	0.054593	0.383533	0.000000	-10.000000	0.525000	-26.716667	345.500000	1023.000000	1023.000000	2046.000000
19.000000	0.000967	0.571781	-0.602308	1.126000	-0.422151	0.470240	0.000000	-10.000000	0.508333	-26.033333	336.500000	1023.000000	1023.000000	2046.000000
19.020000	-0.000541	-0.319978	-1.093605	1.040848	-0.453446	0.186225	0.000000	-10.000000	0.500000	-25.700001	327.666656	1023.000000	1023.000000	2046.000000
19.040001	-0.002888	-1.706995	-1.281879	0.700391	-0.528939	-0.596568	0.000000	-10.000000	0.491667	-24.883333	319.166656	1023.000000	1023.000000	2046.000000
19.059999	-0.006280	-3.711511	-1.519882	0.013646	-1.240515	-0.964760	0.000000	-10.000000	0.483333	-24.450001	311.000000	1023.000000	1023.000000	2046.000000
19.080000	-0.008855	-5.233248	-2.329796	-0.267346	-1.613799	-1.022307	0.000000	-10.000000	0.466667	-23.866667	303.000000	1023.000000	1023.000000	2046.000000
19.100000	-0.011270	-6.660745	-3.255951	-0.361901	-1.667835	-1.375058	0.000000	-10.000000	0.475000	-23.583334	295.000000	1023.000000	1023.000000	2046.000000
19.120001	-0.013994	-8.270560	-3.678342	-0.617254	-1.862440	-2.112525	0.000000	-10.000000	0.483333	-23.633333	287.000000	1023.000000	1023.000000	2046.000000
19.139999	-0.017139	-10.129408	-3.815580	-1.137957	-2.678763	-2.497108	0.000000	-10.000000	0.491667	-23.716667	279.000000	1023.000000	1023.000000	2046.000000
19.160000	-0.019121	-11.300538	-4.327096	-1.313624	-3.198195	-2.461623	0.000000	-10.000000	0.491667	-24.000000	271.000000	1023.000000	1023.000000	2046.000000
19.180000	-0.020204	-11.940377	-5.094925	-1.054475	-3.063515	-2.727463	0.000000	-10.000000	0.483333	-24.033333	263.000000	1023.000000	1023.000000	2046.000000
19.200001	-0.021439	-12.670671	-5.308868	-1.042715	-3.139153	-3.179936	0.000000	-10.000000	0.475000	-23.750000	255.000000	1023.000000	1023.000000	2046.000000
19.219999	-0.023383	-13.819417	-5.223186	-1.394589	-3.658562	-3.543080	0.000000	-10.000000	0.441667	-23.216667	247.000000	1023.000000	1023.000000	2046.000000
19.240000	-0.024913	-14.723719	-5.350158	-1.708104	-4.190769	-3.474689	0.000000	-10.000000	0.408333	-22.550001	239.333328	1023.000000	1023.000000	2046.000000
19.260000	-0.025549	-15.099625	-5.732534	-1.671049	-4.332562	-3.363478	0.000000	-10.000000	0.383333	-22.066668	231.833328	1023.000000	1023.000000	2046.000000
19.280001	-0.025874	-15.291553	-6.042125	-1.609320	-3.965561	-3.674546	0.000000	-10.000000	0.366667	-21.683334	224.500000	1023.000000	1023.000000	2046.000000
19.299999	-0.027269	-16.116220	-5.725403	-2.166008	-4.211831	-4.012979	0.000000	-10.000000	0.358333	-21.466667	217.166672	1023.000000	1023.000000	2046.000000
19.320000	-0.029042	-17.163691	-5.586144	-3.012022	-4.727749	-3.837775	0.000000	-10.000000	0.350000	-21.383333	210.000000	1023.000000	1023.000000	2046.000000
19.340000	-0.029577	-17.479876	-5.848033	-3.307277	-4.593131	-3.731435	0.000000	-10.000000	0.350000	-21.416666	203.000000	1023.000000	1023.000000	2046.000000
19.360001	-0.029370	-17.357824	-5.835226	-3.271254	-4.198450	-4.052896	0.000000	-10.000000	0.350000	-21.133333	195.833328	1023.000000	1023.000000	2046.000000
19.379999	-0.029952	-17.701672	-5.307056	-3.675266	-4.332837	-4.386513	0.000000	-10.000000	0.341667	-20.833334	188.666672	1023.000000	1023.000000	2046.000000
19.400000	-0.030689	-18.137445	-4.983956	-4.151168	-4.860522	-4.141799	0.000000	-10.000000	0.333333	-20.350000	181.666672	1023.000000	1023.000000	2046.000000
19.420000	-0.030419	-17.977692	-5.222298	-4.186616	-4.732441	-3.836336	0.000000	-10.000000	0.333333	-20.100000	175.000000	1023.000000	1023.000000	2046.000000
19.440001	-0.029840	-17.635471	-5.332310	-3.974994	-4.248829	-4.079337	0.000000	-10.000000	0.341667	-19.900002	168.333328	1023.000000	1023.000000	2046.000000
19.459999	-0.030535	-18.045929	-4.927510	-4.244730	-4.507046	-4.366644	0.000000	-10.000000	0.333333	-19.633333	161.666672	1023.000000	1023.000000	2046.000000
19.480000	-0.031834	-18.813780	-4.695295	-4.687571	-5.113781	-4.317133	0.000000	-10.000000	0.316667	-19.366667	155.000000	1023.000000	1023.000000	2046.000000
19.500000	-0.032384	-19.138836	-5.016894	-4.742792	-5.237297	-4.141854	0.000000	-10.000000	0.283333	-18.883333	148.666672	1023.000000	1023.000000	2046.000000
19.520000	-0.032368	-19.129488	-5.337566	-4.508284	-4.928330	-4.355309	0.000000	-10.000000	0.266667	-18.350000	142.333328	1023.000000	1023.000000	2046.000000
19.540001	-0.032837	-19.406807	-5.104215	-4.542180	-5.016380	-4.744033	0.000000	-10.000000	0.233333	-17.933332	136.333328	1023.000000	1023.000000	2046.000000
19.559999	-0.034049	-20.123077	-4.752224	-4.979636	-5.606155	-4.785061	0.000000	-10.000000	0.233333	-17.549999	130.333328	1023.000000	1023.000000	2046.000000
19.580000	-0.035090	-20.738451	-4.891007	-5.198626	-6.003510	-4.645308	0.000000	-10.000000	0.216667	-17.383333	124.500000	1023.000000	1023.000000	2046.000000
19.600000	-0.034808	-20.571339	-5.373103	-4.904797	-5.681294	-4.612145	0.000000	-10.000000	0.233333	-17.033333	118.500000	1023.000000	1023.000000	2046.000000
19.620001	-0.034739	-20.530935	-5.306934	-4.754451	-5.524790	-4.944760	0.000000	-10.000000	0.216667	-16.700001	112.666664	1023.000000	1023.000000	2046.000000
19.639999	-0.035730	-21.116617	-4.814468	-5.139817	-6.115559	-5.046773	0.000000	-10.000000	0.216667	-16.183334	107.000000	1023.000000	1023.000000	2046.000000
19.660000	-0.036621	-21.642776	-4.863575	-5.418172	-6.552404	-4.808625	0.000000	-10.000000	0.200000	-15.750000	101.666664	1023.000000	1023.000000	2046.000000
19.680000	-0.036527	-21.587553	-5.379224	-5.227439	-6.284520	-4.696370	0.000000	-10.000000	0.200000	-15.300000	96.500000	1023.000000	1023.000000	2046.000000
19.700001	-0.036099	-21.334667	-5.453410	-4.873916	-5.995843	-5.011497	0.000000	-10.000000	0.191667	-14.883334	91.500000	1023.000000	1023.000000	2046.000000
19.719999	-0.036772	-21.732506	-5.040350	-5.146204	-6.358182	-5.187770	0.000000	-10.000000	0.175000	-14.416667	86.500000	1023.000000	1023.000000	2046.000000
19.740000	-0.037758	-22.314711	-4.883584	-5.515454	-6.957839	-4.957833	0.000000	-10.000000	0.166667	-14.000000	81.666664	1023.000000	1023.000000	2046.000000
19.760000	-0.037581	-22.210258	-5.407891	-5.289602	-6.711484	-4.801281	0.000000	-10.000000	0.175000	-13.616667	76.833336	1023.000000	1023.000000	2046.000000
19.780001	-0.037026	-21.882408	-5.544903	-4.966456	-6.360785	-5.010265	0.000000	-10.000000	0.175000	-13.300000	72.333336	1023.000000	1023.000000	2046.000000
19.799999	-0.037139	-21.948881	-5.171586	-5.017094	-6.502041	-5.258161	0.000000	-10.000000	0.150000	-12.983334	67.833336	1023.000000	1023.000000	2046.000000
19.820000	-0.037838	-22.362415	-4.761889	-5.372223	-7.058436	-5.169866	0.000000	-10.000000	0.116667	-12.683333	63.500000	1023.000000	1023.000000	2046.000000
19.840000	-0.037979	-22.445324	-4.841547	-5.491965	-7.244592	-4.867219	0.000000	-10.000000	0.100000	-12.316667	59.166668	1023.000000	1023.000000	2046.000000
19.860001	-0.036372	-21.495640	-4.897247	-5.005463	-6.584426	-5.008503	0.000000	-10.000000	0.100000	-12.000000	55.000000	1023.000000	1023.000000	2046.000000
19.879999	-0.035002	-20.686253	-4.080078	-4.859922	-6.487288	-5.258965	0.000000	-10.000000	0.091667	-11.700000	51.000000	1023.000000	1023.000000	2046.000000
19.900000	-0.034980	-20.673149	-3.330776	-5.239604	-7.044792	-5.057978	0.000000	-10.000000	0.091667	-11.416667	47.000000	1023.000000	1023.000000	2046.000000
19.920000	-0.034864	-20.604895	-3.440084	-5.342833	-7.062983	-4.758995	0.000000	-10.000000	0.083333	-11.066667	43.333332	1023.000000	1023.000000	2046.000000
19.940001	-0.034146	-20.180056	-3.841909	-4.897295	-6.564740	-4.876112	0.000000	-10.000000	0.075000	-10.616667	39.666668	1023.000000	1023.000000	2046.000000
19.959999	-0.033823	-19.989332	-3.721138	-4.695126	-6.443295	-5.129774	0.000000	-10.000000	0.066667	-10.050000	36.333332	1023.000000	1023.000000	2046.000000
19.980000	-0.035212	-20.810293	-3.662109	-4.867507	-7.243747	-5.036930	0.000000	-10.000000	0.058333	-9.466667	32.833332	1023.000000	1023.000000	2046.000000
20.000000	-0.035955	-21.249456	-4.337515	-4.536609	-7.709921	-4.665411	0.000000	-10.000000	0.058333	-8.916667	29.666666	1023.000000	1023.000000	2046.000000
20.020000	-0.035320	-20.873899	-5.200366	-3.777772	-7.326876	-4.568886	0.000000	-10.000000	0.041667	-8.400000	26.500000	1023.000000	1023.000000	2046.000000
20.040001	-0.034905	-20.628649	-5.093305	-3.412297	-7.194554	-4.928493	0.000000	-10.000000	0.041667	-7.850000	23.666666	1023.000000	1023.000000	2046.000000
20.059999	-0.036190	-21.388283	-4.582101	-3.889558	-7.927248	-4.989375	0.000000	-10.000000	0.041667	-6.733334	21.000000	1023.000000	1023.000000	2046.000000
20.080000	-0.037976	-22.443558	-5.111935	-4.205557	-8.129520	-4.996544	0.000000	-10.000000	0.033333	-5.500000	18.833334	1023.000000	1023.000000	2046.000000
20.100000	-0.038770	-22.913319	-5.862520	-3.976744	-7.613390	-5.460665	0.000000	-10.000000	0.025000	-3.966667	17.000000	1023.000000	1023.000000	2046.000000
20.120001	-0.040702	-24.055092	-5.890546	-4.240569	-7.917066	-6.006910	0.000000	-10.000000	0.016667	-2.283333	15.833333	1023.000000	1023.000000	2046.000000
20.139999	-0.044161	-26.099178	-6.237797	-4.996771	-8.782899	-6.081711	0.000000	-10.000000	0.025000	-1.633333	15.166667	1023.000000	1023.000000	2046.000000
20.160000	-0.046464	-27.459965	-7.426440	-5.050416	-8.724887	-6.258222	0.000000	-10.000000	0.033333	-1.966667	14.833333	1023.000000	1023.000000	2046.000000
20.180000	-0.047686	-28.182682	-8.092745	-4.821608	-8.502593	-6.765738	0.000000	-10.000000	0.041667	-3.883333	14.166667	1023.000000	1023.000000	2046.000000
20.200001	-0.048993	-28.955017	-8.009871	-4.960342	-8.842849	-7.141954	0.000000	-10.000000	0.050000	-5.583333	12.833333	1023.000000	1023.000000	2046.000000
20.219999	-0.051120	-30.212034	-7.930756	-5.392537	-9.701637	-7.187104	0.000000	-10.000000	0.058333	-7.000000	10.833333	1023.000000	1023.000000	2046.000000
20.240000	-0.052099	-30.790749	-8.578012	-5.321614	-9.725583	-7.165538	0.000000	-10.000000	0.058333	-7.633334	8.500000	1023.000000	1023.000000	2046.000000
20.260000	-0.052125	-30.805750	-9.230916	-4.917067	-9.248655	-7.409111	0.000000	-10.000000	0.058333	-7.416667	6.000000	1023.000000	1023.000000	2046.000000
20.280001	-0.052182	-30.839701	-9.063479	-4.755487	-9.306142	-7.714592	0.000000	-10.000000	0.041667	-6.683333	3.666667	1023.000000	1023.000000	2046.000000
20.299999	-0.053185	-31.432230	-8.619066	-5.107143	-10.058982	-7.647039	0.000000	-10.000000	0.041667	-5.850000	1.666667	1023.000000	1023.000000	2046.000000
20.320000	-0.054030	-31.931767	-8.965896	-5.318692	-10.204959	-7.442220	0.000000	-10.000000	0.041667	-5.183333	0.000000	1023.000000	1023.000000	2046.000000
20.340000	-0.053467	-31.599112	-9.550569	-4.986403	-9.525855	-7.536284	0.000000	-10.000000	0.050000	-4.850000	-1.500000	1023.000000	1023.000000	2046.000000
20.360001	-0.053103	-31.384102	-9.134524	-5.083876	-9.456518	-7.709183	0.000000	-10.000000	0.050000	-5.033333	-3.000000	1023.000000	1023.000000	2046.000000
20.379999	-0.053816	-31.805485	-8.432155	-5.792183	-9.988665	-7.592483	0.000000	-10.000000	0.050000	-5.633334	-4.666667	1023.000000	1023.000000	2046.000000
20.400000	-0.054437	-32.172245	-8.436238	-6.299912	-10.088492	-7.347603	0.000000	-10.000000	0.050000	-5.916667	-6.500000	1023.000000	1023.000000	2046.000000
20.420000	-0.053688	-31.729641	-8.767643	-6.101979	-9.365948	-7.494071	0.000000	-10.000000	0.050000	-5.466667	-8.500000	1023.000000	1023.000000	2046.000000
20.440001	-0.052644	-31.112732	-8.363831	-6.123733	-8.994970	-7.630198	0.000000	-10.000000	0.050000	-4.650000	-10.333333	1023.000000	1023.000000	2046.000000
20.459999	-0.052708	-31.150337	-7.480341	-6.709211	-9.531362	-7.429424	0.000000	-10.000000	0.041667	-4.133333	-12.000000	1023.000000	1023.000000	2046.000000
20.480000	-0.053012	-31.330191	-7.539706	-7.133038	-9.596965	-7.060483	0.000000	-10.000000	0.041667	-4.166667	-13.333333	1023.000000	1023.000000	2046.000000
20.500000	-0.052169	-30.831852	-7.908940	-6.871180	-8.893711	-7.158020	0.000000	-10.000000	0.041667	-4.433333	-14.833333	1023.000000	1023.000000	2046.000000
20.520000	-0.051259	-30.294149	-7.657303	-6.688611	-8.544648	-7.403588	0.000000	-10.000000	0.050000	-4.666667	-16.166666	1023.000000	1023.000000	2046.000000
20.540001	-0.051557	-30.470387	-7.032030	-7.023747	-9.047019	-7.367591	0.000000	-10.000000	0.050000	-4.600000	-17.833334	1023.000000	1023.000000	2046.000000
20.559999	-0.052423	-30.981899	-6.924890	-7.422184	-9.487099	-7.147727	0.000000	-10.000000	0.050000	-4.300000	-19.333334	1023.000000	1023.000000	2046.000000
20.580000	-0.052633	-31.106188	-7.398368	-7.354014	-9.216350	-7.137456	0.000000	-10.000000	0.033333	-3.900000	-21.000000	1023.000000	1023.000000	2046.000000
20.600000	-0.052098	-30.789953	-7.667099	-7.051383	-8.697643	-7.373827	0.000000	-10.000000	0.033333	-3.583333	-22.333334	1023.000000	1023.000000	2046.000000
20.620001	-0.051704	-30.557289	-7.124499	-7.083908	-8.890209	-7.458672	0.000000	-10.000000	0.025000	-3.366667	-23.500000	1023.000000	1023.000000	2046.000000
20.639999	-0.052448	-30.996717	-6.627149	-7.495554	-9.631915	-7.242098	0.000000	-10.000000	0.033333	-3.300000	-24.500000	1023.000000	1023.000000	2046.000000
20.660000	-0.052768	-31.186003	-7.180834	-7.493472	-9.364833	-7.146864	0.000000	-10.000000	0.025000	-3.266667	-25.500000	1023.000000	1023.000000	2046.000000
20.680000	-0.051916	-30.682343	-7.463083	-7.122068	-8.745041	-7.352150	0.000000	-10.000000	0.016667	-3.166667	-26.666666	1023.000000	1023.000000	2046.000000
20.700001	-0.051403	-30.379261	-6.752726	-7.154964	-9.063194	-7.408377	0.000000	-10.000000	0.008333	-2.883333	-27.833334	1023.000000	1023.000000	2046.000000
20.719999	-0.052168	-30.831350	-6.450833	-7.583943	-9.663093	-7.133482	0.000000	-10.000000	0.008333	-2.550000	-28.833334	1023.000000	1023.000000	2046.000000
20.740000	-0.052117	-30.800955	-7.019334	-7.461676	-9.292464	-7.027482	0.000000	-10.000000	0.016667	-2.216667	-29.500000	1023.000000	1023.000000	2046.000000
20.760000	-0.051144	-30.226229	-7.203550	-7.064320	-8.733783	-7.224576	0.000000	-10.000000	0.033333	-1.983333	-30.000000	1023.000000	1023.000000	2046.000000
20.780001	-0.050474	-29.830271	-6.479222	-7.076247	-9.080373	-7.194429	0.000000	-10.000000	0.041667	-1.766667	-30.500000	1023.000000	1023.000000	2046.000000
20.799999	-0.051186	-30.251146	-6.241679	-7.481156	-9.672088	-6.856222	0.000000	-10.000000	0.033333	-1.633333	-30.833334	1023.000000	1023.000000	2046.000000
20.820000	-0.050828	-30.039242	-6.989398	-7.192249	-8.988791	-6.868805	0.000000	-10.000000	0.025000	-1.550000	-31.000000	1023.000000	1023.000000	2046.000000
20.840000	-0.049461	-29.231348	-6.660856	-6.837429	-8.709644	-7.023419	0.000000	-10.000000	0.016667	-1.433333	-31.000000	1023.000000	1023.000000	2046.000000
20.860001	-0.049367	-29.176153	-5.861910	-7.089534	-9.389789	-6.834919	0.000000	-10.000000	0.016667	-0.916667	-31.000000	1023.000000	1023.000000	2046.000000
20.879999	-0.049724	-29.386728	-6.093947	-7.252885	-9.462285	-6.577612	0.000000	-10.000000	0.008333	-0.400000	-31.000000	1023.000000	1023.000000	2046.000000
20.900000	-0.049084	-29.008848	-6.672054	-6.894830	-8.786131	-6.655833	0.000000	-10.000000	0.000000	0.000000	-31.000000	1023.000000	1023.000000	2046.000000
20.920000	-0.047879	-28.296247	-6.325344	-6.552380	-8.595773	-6.822751	0.000000	-10.000000	0.000000	0.000000	-31.000000	1023.000000	1023.000000	2046.000000
20.940001	-0.047803	-28.251572	-5.577675	-6.850246	-9.234297	-6.589353	0.000000	-10.000000	0.000000	0.633333	-31.000000	1023.000000	1023.000000	2046.000000
20.959999	-0.047936	-28.330418	-5.796030	-6.902458	-9.292801	-6.339129	0.000000	-10.000000	0.000000	1.666667	-31.000000	1023.000000	1023.000000	2046.000000
20.980000	-0.046816	-27.668104	-6.287259	-6.436688	-8.450974	-6.493183	0.000000	-10.000000	-0.016667	3.216667	-31.000000	1023.000000	1023.000000	2046.000000
21.000000	-0.045150	-26.683603	-5.558781	-6.205992	-8.374674	-6.544156	0.000000	-10.000000	-0.025000	4.800000	-31.000000	1023.000000	1023.000000	2046.000000
21.020000	-0.044232	-26.141201	-4.502758	-6.499785	-8.894325	-6.244333	0.000000	-10.000000	-0.033333	6.700000	-31.000000	1023.000000	1023.000000	2046.000000
21.040001	-0.043259	-25.566280	-4.475378	-6.446912	-8.673152	-5.970838	0.000000	-10.000000	-0.050000	8.783334	-31.000000	1023.000000	1023.000000	2046.000000
21.059999	-0.041440	-24.491077	-4.599423	-5.989175	-7.774269	-6.128209	0.000000	-10.000000	-0.083333	10.950001	-31.000000	1023.000000	1023.000000	2046.000000
21.080000	-0.040106	-23.702562	-3.567608	-6.068073	-8.061958	-6.004923	0.000000	-10.000000	-0.141667	13.166667	-31.000000	1023.000000	1023.000000	2046.000000
21.100000	-0.040174	-23.742933	-3.152952	-6.437856	-8.461032	-5.691093	0.000000	-10.000000	-0.200000	15.583333	-22.166666	1023.000000	1023.000000	2046.000000
21.120001	-0.039643	-23.429234	-3.750747	-6.203510	-7.761562	-5.713415	0.000000	-10.000000	-0.266667	17.983334	-4.000000	1023.000000	1023.000000	2046.000000
21.139999	-0.037974	-22.442459	-4.020076	-5.473391	-7.096779	-5.852213	0.000000	-10.000000	-0.316667	20.133333	16.500000	1023.000000	1023.000000	2046.000000
21.160000	-0.036443	-21.538002	-3.626201	-5.038254	-7.378830	-5.494717	0.000000	-10.000000	-0.358333	22.000000	30.500000	1023.000000	1023.000000	2046.000000
21.180000	-0.035463	-20.958662	-3.556220	-4.741504	-7.754678	-4.906260	0.000000	-10.000000	-0.400000	23.433332	37.666668	1023.000000	1023.000000	2046.000000
21.200001	-0.034278	-20.258480	-4.103755	-4.135741	-7.223224	-4.795761	0.000000	-10.000000	-0.475000	25.283333	45.166668	1023.000000	1023.000000	2046.000000
21.219999	-0.032849	-19.414017	-4.393394	-3.659330	-6.451758	-4.909534	0.000000	-10.000000	-0.566667	27.416666	53.333332	1023.000000	1023.000000	2046.000000
21.240000	-0.032331	-19.107527	-4.080357	-3.628946	-6.369910	-5.028314	0.000000	-10.000000	-0.641667	29.766666	62.166668	1023.000000	1023.000000	2046.000000
21.260000	-0.033481	-19.787493	-3.802658	-4.088070	-6.892768	-5.003996	0.000000	-10.000000	-0.716667	31.533333	71.666664	1023.000000	1023.000000	2046.000000
21.280001	-0.035674	-21.083126	-4.655912	-4.490503	-6.825820	-5.110891	0.000000	-10.000000	-0.733333	32.733334	81.833336	1023.000000	1023.000000	2046.000000
21.299999	-0.036918	-21.818617	-5.669183	-4.412525	-6.172527	-5.564381	0.000000	-10.000000	-0.775000	33.233334	92.500000	1023.000000	1023.000000	2046.000000
21.320000	-0.036712	-21.697084	-5.581390	-4.301782	-6.031441	-5.782472	0.000000	-10.000000	-0.766667	33.816666	103.666664	1023.000000	1023.000000	2046.000000
21.340000	-0.036685	-21.680613	-4.930934	-4.562450	-6.594744	-5.592484	0.000000	-10.000000	-0.800000	34.250000	114.833336	1023.000000	1023.000000	2046.000000
21.360001	-0.036971	-21.849922	-5.544624	-4.564829	-6.237222	-5.503247	0.000000	-10.000000	-0.841667	35.133335	126.333336	1023.000000	1023.000000	2046.000000
21.379999	-0.035259	-20.838270	-5.962883	-3.861595	-5.230186	-5.783605	0.000000	-10.000000	-0.916667	36.250000	138.000000	1023.000000	1023.000000	2046.000000
21.400000	-0.033189	-19.614964	-5.125169	-3.637836	-5.263705	-5.588254	0.000000	-10.000000	-0.991667	37.300003	150.000000	1023.000000	1023.000000	2046.000000
21.420000	-0.032324	-19.103746	-4.697989	-3.729888	-5.494697	-5.181171	0.000000	-10.000000	-1.050000	38.600002	162.166672	1023.000000	1023.000000	2046.000000
21.440001	-0.031365	-18.536469	-5.193434	-3.425235	-4.802365	-5.115435	0.000000	-10.000000	-1.091667	39.433334	174.666672	1023.000000	1023.000000	2046.000000
21.459999	-0.029239	-17.280468	-5.303228	-2.810066	-3.903582	-5.263593	0.000000	-10.000000	-1.116667	40.066669	187.666672	1023.000000	1023.000000	2046.000000
21.480000	-0.026899	-15.897371	-4.365717	-2.689942	-3.929989	-4.911723	0.000000	-10.000000	-1.133333	40.450001	201.000000	1023.000000	1023.000000	2046.000000
21.500000	-0.025521	-15.083013	-3.798711	-2.910188	-3.974937	-4.399176	0.000000	-10.000000	-1.125000	40.750000	214.333328	1023.000000	1023.000000	2046.000000
21.520000	-0.024082	-14.232324	-4.138077	-2.777035	-3.064176	-4.253036	0.000000	-10.000000	-1.100000	41.116669	227.833328	1023.000000	1023.000000	2046.000000
21.540001	-0.021333	-12.608088	-3.782527	-2.456291	-2.067972	-4.301300	0.000000	-10.000000	-1.091667	41.083332	241.500000	1023.000000	1023.000000	2046.000000
21.559999	-0.018583	-10.982630	-2.423214	-2.680077	-2.058728	-3.820610	0.000000	-10.000000	-1.108333	41.016666	255.333328	1023.000000	1023.000000	2046.000000
21.580000	-0.017027	-10.062829	-1.859969	-3.073160	-1.830318	-3.299382	0.000000	-10.000000	-1.116667	40.833332	269.000000	1023.000000	1023.000000	2046.000000
21.600000	-0.015363	-9.079795	-2.142504	-3.010898	-0.778210	-3.148183	0.000000	-10.000000	-1.108333	40.683334	282.666656	1023.000000	1023.000000	2046.000000
21.620001	-0.011961	-7.068975	-1.544561	-2.622977	0.142591	-3.044028	0.000000	-10.000000	-1.091667	40.383335	296.166656	1023.000000	1023.000000	2046.000000
21.639999	-0.008946	-5.287109	-0.265479	-2.724229	0.064989	-2.362391	0.000000	-10.000000	-1.091667	40.116669	309.833344	1023.000000	1023.000000	2046.000000
21.660000	-0.007642	-4.516698	-0.219057	-2.752764	0.437108	-1.981985	0.000000	-10.000000	-1.075000	40.100002	323.166656	1023.000000	1023.000000	2046.000000
21.680000	-0.005729	-3.386043	-0.654019	-2.199730	1.630792	-2.163085	0.000000	-10.000000	-1.066667	40.000000	336.666656	1023.000000	1023.000000	2046.000000
21.700001	-0.003023	-1.786378	0.466494	-2.055095	1.570174	-1.767952	0.000000	-10.000000	-1.083333	40.283333	350.000000	1023.000000	1023.000000	2046.000000
21.719999	-0.002060	-1.217326	0.856953	-2.268348	1.470334	-1.276265	0.000000	-10.000000	-1.091667	40.216667	363.333344	1023.000000	1023.000000	2046.000000
21.740000	-0.000976	-0.576753	0.320971	-1.899467	2.340289	-1.338546	0.000000	-10.000000	-1.091667	40.383335	376.833344	1023.000000	1023.000000	2046.000000
21.760000	0.001418	0.837938	0.623511	-1.421498	2.962223	-1.326297	0.000000	-10.000000	-1.066667	39.966667	390.166656	1023.000000	1023.000000	2046.000000
21.780001	0.003677	2.173357	1.806120	-1.483092	2.579763	-0.729434	0.000000	-10.000000	-1.058333	39.966667	403.666656	1023.000000	1023.000000	2046.000000
21.799999	0.004838	2.859087	1.842526	-1.481188	2.837756	-0.340008	0.000000	-10.000000	-1.041667	39.383335	417.000000	1023.000000	1023.000000	2046.000000
21.820000	0.006691	3.954250	1.417626	-0.922316	3.919834	-0.460895	0.000000	-10.000000	-1.025000	39.383335	430.333344	1023.000000	1023.000000	2046.000000
21.840000	0.009706	5.736215	2.393436	-0.595820	4.012820	-0.074222	0.000000	-10.000000	-1.025000	38.916668	443.500000	1023.000000	1023.000000	2046.000000
21.860001	0.011853	7.005092	3.243939	-0.629625	3.862504	0.528274	0.000000	-10.000000	-1.025000	38.966667	456.500000	1023.000000	1023.000000	2046.000000
21.879999	0.013229	7.818527	3.084145	-0.492353	4.344396	0.882340	0.000000	-10.000000	-1.033333	38.633335	469.500000	1023.000000	1023.000000	2046.000000
21.900000	0.014996	8.862773	2.722332	0.054285	5.333369	0.752787	0.000000	-10.000000	-1.016667	38.616669	482.333344	1023.000000	1023.000000	2046.000000
21.920000	0.018002	10.639274	3.602769	0.396198	5.476813	1.163493	0.000000	-10.000000	-0.983333	38.316669	495.166656	1023.000000	1023.000000	2046.000000
21.940001	0.019998	11.818982	4.453436	0.271047	5.232706	1.861793	0.000000	-10.000000	-0.941667	37.850002	508.000000	1023.000000	1023.000000	2046.000000
21.959999	0.021245	12.555974	3.909338	0.637244	6.079369	1.930024	0.000000	-10.000000	-0.908333	36.966667	520.666687	1023.000000	1023.000000	2046.000000
21.980000	0.023528	13.904987	3.903823	1.201546	6.896796	1.902822	0.000000	-10.000000	-0.900000	36.250000	533.333313	1023.000000	1023.000000	2046.000000
22.000000	0.026475	15.646913	4.878721	1.517676	6.938491	2.312025	0.000000	-10.000000	-0.875000	35.650002	545.500000	1023.000000	1023.000000	2046.000000
22.020000	0.028667	16.942400	5.696877	1.444388	6.807052	2.994083	0.000000	-10.000000	-0.833333	35.083332	557.500000	1023.000000	1023.000000	2046.000000
22.040001	0.030108	17.793758	5.449156	1.756843	7.462670	3.125089	0.000000	-10.000000	-0.783333	34.433334	569.166687	1023.000000	1023.000000	2046.000000
22.059999	0.032260	19.065804	5.470381	2.272392	8.362334	2.960696	0.000000	-10.000000	-0.758333	33.950001	580.666687	1023.000000	1023.000000	2046.000000
22.080000	0.035624	21.053682	6.683171	2.621080	8.449575	3.299857	0.000000	-10.000000	-0.758333	33.816666	592.166687	1023.000000	1023.000000	2046.000000
22.100000	0.037570	22.204063	7.627974	2.432153	8.194756	3.949182	0.000000	-10.000000	-0.766667	33.866669	599.666687	1023.000000	1023.000000	2046.000000
22.120001	0.038460	22.729704	7.367640	2.628373	8.883857	3.849835	0.000000	-10.000000	-0.775000	33.850002	611.000000	1023.000000	1023.000000	2046.000000
22.139999	0.039833	23.541250	7.330189	3.052175	9.641593	3.517292	0.000000	-10.000000	-0.775000	33.799999	618.500000	1023.000000	1023.000000	2046.000000
22.160000	0.041733	24.664032	8.202991	3.148818	9.536226	3.775998	0.000000	-10.000000	-0.758333	33.599998	633.666687	1023.000000	1023.000000	2046.000000
22.180000	0.042688	25.228649	8.534913	3.074461	9.210707	4.408568	0.000000	-10.000000	-0.733333	33.533333	645.000000	1023.000000	1023.000000	2046.000000
22.200001	0.042422	25.071417	7.461981	3.537698	9.668675	4.403062	0.000000	-10.000000	-0.700000	33.033333	660.166687	1023.000000	1023.000000	2046.000000
22.219999	0.042642	25.201509	6.753722	4.348566	10.069956	4.029265	0.000000	-10.000000	-0.691667	32.583332	671.333313	1023.000000	1023.000000	2046.000000
22.240000	0.044103	26.065018	7.424923	4.733133	9.520583	4.386377	0.000000	-10.000000	-0.700000	32.200001	682.333313	1023.000000	1023.000000	2046.000000
22.260000	0.045144	26.679882	7.716029	4.901254	9.294554	4.768046	0.000000	-10.000000	-0.725000	32.333336	693.000000	1023.000000	1023.000000	2046.000000
22.280001	0.044954	26.567696	7.041558	5.325870	10.009826	4.190443	0.000000	-10.000000	-0.741667	32.833336	703.666687	1023.000000	1023.000000	2046.000000
22.299999	0.045276	26.758392	7.202900	5.550398	10.113617	3.891477	0.000000	-10.000000	-0.700000	32.666668	714.500000	1023.000000	1023.000000	2046.000000
22.320000	0.045185	26.704565	7.682775	5.238122	9.510798	4.272870	0.000000	-10.000000	-0.641667	32.033333	725.500000	1023.000000	1023.000000	2046.000000
22.340000	0.043298	25.589396	6.827024	4.953768	9.627230	4.181372	0.000000	-10.000000	-0.566667	30.616667	736.333313	1023.000000	1023.000000	2046.000000
22.360001	0.042040	24.845924	5.870184	5.149162	10.266771	3.559806	0.000000	-10.000000	-0.541667	29.716667	743.500000	1023.000000	1023.000000	2046.000000
22.379999	0.042422	25.071695	6.445961	5.086847	9.816825	3.722063	0.000000	-10.000000	-0.508333	28.700001	750.333313	1023.000000	1023.000000	2046.000000
22.400000	0.042438	25.080988	6.617016	4.810567	9.410738	4.242666	0.000000	-10.000000	-0.475000	27.800001	756.833313	1023.000000	1023.000000	2046.000000
22.420000	0.041607	24.589590	5.455729	5.113862	10.281384	3.738616	0.000000	-10.000000	-0.433333	26.750000	766.333313	1023.000000	1023.000000	2046.000000
22.440001	0.042364	25.036865	5.598976	5.434088	10.376792	3.627008	0.000000	-10.000000	-0.416667	25.800001	775.333313	1023.000000	1023.000000	2046.000000
22.459999	0.043607	25.771723	6.486739	5.314404	9.723017	4.247564	0.000000	-10.000000	-0.383333	24.850000	786.833313	1023.000000	1023.000000	2046.000000
22.480000	0.043520	25.720354	5.967473	5.368491	10.034680	4.349710	0.000000	-10.000000	-0.341667	23.566668	798.000000	1023.000000	1023.000000	2046.000000
22.500000	0.043831	25.904396	5.429464	5.868279	10.724314	3.882339	0.000000	-10.000000	-0.291667	22.350000	808.833313	1023.000000	1023.000000	2046.000000
22.520000	0.045591	26.944357	6.443785	5.943029	10.285483	4.272059	0.000000	-10.000000	-0.250000	21.166668	816.500000	1023.000000	1023.000000	2046.000000
22.540001	0.046207	27.308071	6.590574	5.676749	10.108150	4.932598	0.000000	-10.000000	-0.216667	19.666668	823.666687	1023.000000	1023.000000	2046.000000
22.559999	0.045997	27.184443	5.719203	5.897239	10.982857	4.585144	0.000000	-10.000000	-0.158333	17.800001	830.666687	1023.000000	1023.000000	2046.000000
22.580000	0.046957	27.751623	6.059464	6.033273	11.089953	4.568932	0.000000	-10.000000	-0.125000	15.383334	836.833313	1023.000000	1023.000000	2046.000000
22.600000	0.048087	28.419590	7.012582	5.509780	10.550276	5.346952	0.000000	-10.000000	-0.100000	13.766667	840.833313	1023.000000	1023.000000	2046.000000
22.620001	0.048106	28.430765	6.809039	5.055203	10.828501	5.738024	0.000000	-10.000000	-0.075000	12.183333	844.000000	1023.000000	1023.000000	2046.000000
22.639999	0.048172	28.469921	6.233165	5.091022	11.695896	5.449837	0.000000	-10.000000	-0.041667	10.750000	846.833313	1023.000000	1023.000000	2046.000000
22.660000	0.050021	29.562651	7.005754	5.184930	11.688436	5.683532	0.000000	-10.000000	0.000000	7.800000	851.833313	1023.000000	1023.000000	2046.000000
22.680000	0.051303	30.320002	7.736561	4.864952	11.292509	6.425979	0.000000	-10.000000	0.016667	4.500000	855.666687	1023.000000	1023.000000	2046.000000
22.700001	0.051182	30.248785	7.044288	4.985351	11.930151	6.288994	0.000000	-10.000000	0.033333	0.800000	858.333313	1023.000000	1023.000000	2046.000000
22.719999	0.051549	30.465195	6.829849	5.404224	12.420050	5.811072	0.000000	-10.000000	0.041667	-1.950000	858.833313	1023.000000	1023.000000	2046.000000
22.740000	0.052552	31.058010	7.622231	5.391609	11.993016	6.051154	0.000000	-10.000000	0.050000	-3.683333	859.000000	1023.000000	1023.000000	2046.000000
22.760000	0.052690	31.139647	8.038431	5.041974	11.545210	6.514033	0.000000	-10.000000	0.066667	-6.283333	859.000000	1023.000000	1023.000000	2046.000000
22.780001	0.051340	30.341991	7.284197	4.964950	11.901386	6.191457	0.000000	-10.000000	0.091667	-8.866667	859.000000	1023.000000	1023.000000	2046.000000
22.799999	0.050577	29.891012	6.975951	5.151312	12.163625	5.600125	0.000000	-10.000000	0.108333	-11.783334	859.000000	1023.000000	1023.000000	2046.000000
22.820000	0.050978	30.128277	7.830647	4.911883	11.363422	6.022324	0.000000	-10.000000	0.108333	-12.666667	859.000000	1023.000000	1023.000000	2046.000000
22.840000	0.050286	29.718929	7.606271	4.679358	11.203122	6.230178	0.000000	-10.000000	0.116667	-13.300000	859.000000	1023.000000	1023.000000	2046.000000
22.860001	0.049114	29.026112	6.760464	4.901850	11.692634	5.671165	0.000000	-10.000000	0.158333	-14.333334	850.166687	1023.000000	1023.000000	2046.000000
22.879999	0.049127	29.033913	6.868830	5.070391	11.584819	5.509872	0.000000	-10.000000	0.208333	-15.600000	839.666687	1023.000000	1023.000000	2046.000000
22.900000	0.049468	29.235355	7.525847	4.804330	10.864935	6.040241	0.000000	-10.000000	0.241667	-16.566668	829.166687	1023.000000	1023.000000	2046.000000
22.920000	0.049133	29.037663	7.405317	4.644660	10.663068	6.324618	0.000000	-10.000000	0.258333	-17.283335	825.500000	1023.000000	1023.000000	2046.000000
22.940001	0.047934	28.328707	6.526505	4.816614	11.172977	5.812610	0.000000	-10.000000	0.283333	-18.116667	821.500000	1023.000000	1023.000000	2046.000000
22.959999	0.047569	28.113527	6.497934	4.945368	11.110489	5.559735	0.000000	-10.000000	0.325000	-19.433334	813.166687	1023.000000	1023.000000	2046.000000
22.980000	0.047752	28.221500	7.079799	4.761853	10.430387	5.949462	0.000000	-10.000000	0.358333	-20.266666	806.833313	1023.000000	1023.000000	2046.000000
23.000000	0.047557	28.106359	7.174251	4.575650	10.067955	6.288503	0.000000	-10.000000	0.383333	-21.133333	800.166687	1023.000000	1023.000000	2046.000000
23.020000	0.046499	27.481060	6.488889	4.589876	10.317592	6.084703	0.000000	-10.000000	0.400000	-21.883333	793.000000	1023.000000	1023.000000	2046.000000
23.040001	0.045374	26.815868	5.867278	4.779281	10.583445	5.585865	0.000000	-10.000000	0.425000	-22.966667	783.166687	1023.000000	1023.000000	2046.000000
23.059999	0.045284	26.763004	6.332967	4.782182	10.031835	5.616020	0.000000	-10.000000	0.441667	-23.666666	775.666687	1023.000000	1023.000000	2046.000000
23.080000	0.045432	26.850592	6.811790	4.442366	9.414418	6.182016	0.000000	-10.000000	0.483333	-24.516666	767.666687	1023.000000	1023.000000	2046.000000
23.100000	0.044595	26.355476	6.314218	4.379207	9.814127	5.847925	0.000000	-10.000000	0.516667	-25.200001	759.500000	1023.000000	1023.000000	2046.000000
23.120001	0.044575	26.343613	6.414457	4.608343	10.052054	5.268758	0.000000	-10.000000	0.550000	-25.883335	751.333313	1023.000000	1023.000000	2046.000000
23.139999	0.045883	27.116682	7.573194	4.416423	9.360248	5.766817	0.000000	-10.000000	0.558333	-26.250000	745.666687	1023.000000	1023.000000	2046.000000
23.160000	0.045667	26.988937	7.440309	4.268859	9.297851	5.981919	0.000000	-10.000000	0.558333	-26.433334	739.833313	1023.000000	1023.000000	2046.000000
23.180000	0.044363	26.218307	6.680983	4.449766	9.766556	5.321003	0.000000	-10.000000	0.591667	-27.000000	731.000000	1023.000000	1023.000000	2046.000000
23.200001	0.043817	25.895565	6.963577	4.458992	9.210382	5.262614	0.000000	-10.000000	0.625000	-27.700001	721.833313	1023.000000	1023.000000	2046.000000
23.219999	0.043365	25.628918	7.027561	4.329006	8.414509	5.857842	0.000000	-10.000000	0.675000	-28.666666	712.666687	1023.000000	1023.000000	2046.000000
23.240000	0.041282	24.397942	5.786371	4.627706	8.335353	5.648511	0.000000	-10.000000	0.691667	-29.416666	703.166687	1023.000000	1023.000000	2046.000000
23.260000	0.039897	23.578939	4.972157	5.368771	8.184677	5.053334	0.000000	-10.000000	0.700000	-29.833334	693.500000	1023.000000	1023.000000	2046.000000
23.280001	0.040117	23.709181	5.576329	5.570706	7.134549	5.427597	0.000000	-10.000000	0.700000	-30.166666	683.500000	1023.000000	1023.000000	2046.000000
23.299999	0.038901	22.990623	5.211080	5.445039	6.968291	5.366215	0.000000	-10.000000	0.700000	-30.299999	673.500000	1023.000000	1023.000000	2046.000000
23.320000	0.036142	21.359692	4.376567	5.511316	7.139409	4.332400	0.000000	-10.000000	0.691667	-30.083334	663.500000	1023.000000	1023.000000	2046.000000
23.340000	0.034045	20.120865	4.578069	5.048099	6.314052	4.180645	0.000000	-10.000000	0.691667	-29.933334	653.500000	1023.000000	1023.000000	2046.000000
23.360001	0.030568	18.065910	3.929597	4.375842	5.703132	4.057340	0.000000	-10.000000	0.691667	-29.666668	643.500000	1023.000000	1023.000000	2046.000000
23.379999	0.025872	15.290344	2.321594	4.089183	5.890352	2.989215	0.000000	-10.000000	0.733333	-30.033335	633.500000	1023.000000	1023.000000	2046.000000
23.400000	0.022611	13.362909	1.947104	3.840577	5.216679	2.358549	0.000000	-10.000000	0.766667	-30.066668	623.500000	1023.000000	1023.000000	2046.000000
23.420000	0.020603	12.176522	2.021006	3.361327	4.245864	2.548324	0.000000	-10.000000	0.800000	-30.483334	613.333313	1023.000000	1023.000000	2046.000000
23.440001	0.017547	10.370371	0.850010	3.167390	4.397052	1.955919	0.000000	-10.000000	0.808333	-30.766666	603.000000	1023.000000	1023.000000	2046.000000
23.459999	0.015263	9.020247	0.331285	3.246623	4.202134	1.240205	0.000000	-10.000000	0.808333	-31.250000	592.666687	1023.000000	1023.000000	2046.000000
23.480000	0.014229	8.409353	0.643061	2.911861	3.306582	1.547850	0.000000	-10.000000	0.808333	-31.433334	582.166687	1023.000000	1023.000000	2046.000000
23.500000	0.012330	7.287265	-0.123368	2.746468	3.318785	1.345380	0.000000	-10.000000	0.800000	-31.333334	571.833313	1023.000000	1023.000000	2046.000000
23.520000	0.010271	6.070007	-0.851351	2.784943	3.484437	0.651977	0.000000	-10.000000	0.800000	-30.866667	561.333313	1023.000000	1023.000000	2046.000000
23.540001	0.009408	5.559871	-0.462977	2.658976	2.800555	0.563317	0.000000	-10.000000	0.783333	-30.716667	551.000000	1023.000000	1023.000000	2046.000000
23.559999	0.008712	5.148652	-0.395181	2.277384	2.357858	0.908591	0.000000	-10.000000	0.766667	-30.416668	540.666687	1023.000000	1023.000000	2046.000000
23.580000	0.006924	4.091974	-1.246045	2.187311	2.821429	0.329278	0.000000	-10.000000	0.733333	-30.283335	530.500000	1023.000000	1023.000000	2046.000000
23.600000	0.005652	3.340226	-1.188851	1.910738	2.592070	0.026269	0.000000	-10.000000	0.716667	-29.766666	520.500000	1023.000000	1023.000000	2046.000000
23.620001	0.005197	3.071313	-0.661385	1.213449	2.034475	0.484774	0.000000	-10.000000	0.700000	-29.450001	510.500000	1023.000000	1023.000000	2046.000000
23.639999	0.003830	2.263812	-1.055780	0.599556	2.257974	0.462063	0.000000	-10.000000	0.691667	-29.216667	500.666656	1023.000000	1023.000000	2046.000000
23.660000	0.002235	1.320992	-1.493222	0.351996	2.649724	-0.187506	0.000000	-10.000000	0.675000	-29.016666	491.000000	1023.000000	1023.000000	2046.000000
23.680000	0.002336	1.380293	-0.715544	-0.040742	2.073925	0.062654	0.000000	-10.000000	0.658333	-28.616667	481.333344	1023.000000	1023.000000	2046.000000
23.700001	0.002477	1.463923	-0.612486	-0.404707	2.072076	0.409041	0.000000	-10.000000	0.633333	-28.166668	471.833344	1023.000000	1023.000000	2046.000000
23.719999	0.001476	0.872555	-1.207045	-0.432691	2.625702	-0.113412	0.000000	-10.000000	0.633333	-27.650000	462.333344	1023.000000	1023.000000	2046.000000
23.740000	0.001077	0.636413	-0.943941	-0.532207	2.401772	-0.289210	0.000000	-10.000000	0.616667	-27.433334	453.166656	1023.000000	1023.000000	2046.000000
23.760000	0.001230	0.726645	-0.406894	-0.807801	1.847434	0.093906	0.000000	-10.000000	0.600000	-27.166668	444.000000	1023.000000	1023.000000	2046.000000
23.780001	0.000444	0.262355	-0.845943	-0.909438	2.102513	-0.084778	0.000000	-10.000000	0.566667	-26.866667	435.000000	1023.000000	1023.000000	2046.000000
23.799999	-0.000657	-0.388224	-1.077559	-0.817905	2.202808	-0.695568	0.000000	-10.000000	0.541667	-26.316668	426.000000	1023.000000	1023.000000	2046.000000
23.820000	-0.001100	-0.650023	-0.670886	-0.958553	1.648805	-0.669389	0.000000	-10.000000	0.533333	-25.866667	417.166656	1023.000000	1023.000000	2046.000000
23.840000	-0.001366	-0.807355	-0.419357	-1.256564	1.182593	-0.314027	0.000000	-10.000000	0.516667	-25.483334	408.500000	1023.000000	1023.000000	2046.000000
23.860001	-0.002762	-1.632224	-1.017837	-1.301653	1.472464	-0.785199	0.000000	-10.000000	0.508333	-25.233334	400.000000	1023.000000	1023.000000	2046.000000
23.879999	-0.004033	-2.383346	-1.290008	-1.280027	1.462832	-1.276142	0.000000	-10.000000	0.500000	-24.966667	388.833344	1023.000000	1023.000000	2046.000000
23.900000	-0.004637	-2.740629	-1.005224	-1.439947	0.903900	-1.199357	0.000000	-10.000000	0.508333	-24.800001	377.833344	1023.000000	1023.000000	2046.000000
23.920000	-0.004884	-2.886366	-0.763976	-1.676741	0.384675	-0.830324	0.000000	-10.000000	0.516667	-24.733334	369.666656	1023.000000	1023.000000	2046.000000
23.940001	-0.005716	-3.378258	-1.153864	-1.722799	0.479153	-0.980748	0.000000	-10.000000	0.516667	-24.683334	364.166656	1023.000000	1023.000000	2046.000000
23.959999	-0.006782	-4.008234	-1.635317	-1.627055	0.714721	-1.460583	0.000000	-10.000000	0.508333	-24.566668	358.500000	1023.000000	1023.000000	2046.000000
23.980000	-0.007534	-4.452852	-1.557567	-1.676074	0.384548	-1.603759	0.000000	-10.000000	0.508333	-24.366667	350.166656	1023.000000	1023.000000	2046.000000
24.000000	-0.007717	-4.560643	-1.134818	-1.877973	-0.288444	-1.259408	0.000000	-10.000000	0.508333	-24.233334	342.000000	1023.000000	1023.000000	2046.000000
24.020000	-0.008309	-4.910815	-1.447372	-2.022007	-0.271273	-1.170162	0.000000	-10.000000	0.508333	-24.133333	334.000000	1023.000000	1023.000000	2046.000000
24.040001	-0.009412	-5.562702	-1.917008	-1.919990	-0.078920	-1.646785	0.000000	-10.000000	0.500000	-24.066668	326.000000	1023.000000	1023.000000	2046.000000
24.059999	-0.010313	-6.094978	-1.936998	-1.942636	-0.338675	-1.876669	0.000000	-10.000000	0.491667	-23.866667	318.000000	1023.000000	1023.000000	2046.000000
24.080000	-0.010560	-6.240710	-1.542802	-2.123555	-1.003875	-1.570478	0.000000	-10.000000	0.500000	-24.016666	310.000000	1023.000000	1023.000000	2046.000000
24.100000	-0.011025	-6.515784	-1.645508	-2.295089	-1.184938	-1.390249	0.000000	-10.000000	0.500000	-24.299999	302.000000	1023.000000	1023.000000	2046.000000
24.120001	-0.011957	-7.066388	-2.114640	-2.205111	-0.988128	-1.758509	0.000000	-10.000000	0.508333	-24.633333	294.000000	1023.000000	1023.000000	2046.000000
24.139999	-0.013008	-7.687999	-2.275618	-2.168445	-1.068885	-2.175051	0.000000	-10.000000	0.491667	-24.400000	283.000000	1023.000000	1023.000000	2046.000000
24.160000	-0.013083	-7.731828	-1.832327	-2.280534	-1.635741	-1.983225	0.000000	-10.000000	0.483333	-24.083334	274.666656	1023.000000	1023.000000	2046.000000
24.180000	-0.012806	-7.568423	-1.465605	-2.408462	-1.942296	-1.752060	0.000000	-10.000000	0.466667	-23.900002	266.333344	1023.000000	1023.000000	2046.000000
24.200001	-0.012533	-7.406932	-1.390939	-2.377257	-1.662192	-1.976544	0.000000	-10.000000	0.458333	-23.900002	261.000000	1023.000000	1023.000000	2046.000000
24.219999	-0.012090	-7.145133	-1.227844	-2.208858	-1.443330	-2.265101	0.000000	-10.000000	0.441667	-23.633333	253.000000	1023.000000	1023.000000	2046.000000
24.240000	-0.011847	-7.001366	-0.759748	-2.214486	-1.791374	-2.235758	0.000000	-10.000000	0.425000	-23.333334	245.333328	1023.000000	1023.000000	2046.000000
24.260000	-0.011504	-6.798595	-0.380295	-2.330018	-2.223406	-1.864876	0.000000	-10.000000	0.408333	-22.916668	237.666672	1023.000000	1023.000000	2046.000000
24.280001	-0.012114	-7.159460	-0.664641	-2.398005	-2.199343	-1.897471	0.000000	-10.000000	0.400000	-22.683334	230.166672	1023.000000	1023.000000	2046.000000
24.299999	-0.013366	-7.899217	-1.329929	-2.192944	-2.081058	-2.295286	0.000000	-10.000000	0.400000	-22.100000	222.500000	1023.000000	1023.000000	2046.000000
24.320000	-0.014631	-8.646700	-1.663357	-1.912278	-2.703158	-2.367907	0.000000	-10.000000	0.391667	-21.716667	215.166672	1023.000000	1023.000000	2046.000000
24.340000	-0.014681	-8.676368	-1.884540	-1.519327	-3.399187	-1.873314	0.000000	-10.000000	0.375000	-21.250000	207.833328	1023.000000	1023.000000	2046.000000
24.360001	-0.015243	-9.008364	-2.424865	-1.254888	-3.451718	-1.876893	0.000000	-10.000000	0.358333	-21.049999	200.666672	1023.000000	1023.000000	2046.000000
24.379999	-0.016526	-9.766842	-2.885836	-1.088847	-3.338301	-2.453857	0.000000	-10.000000	0.341667	-20.600000	193.500000	1023.000000	1023.000000	2046.000000
24.400000	-0.018015	-10.646950	-2.724379	-1.389583	-3.877962	-2.655025	0.000000	-10.000000	0.308333	-19.683334	184.500000	1023.000000	1023.000000	2046.000000
24.420000	-0.019632	-11.602755	-2.680011	-1.836121	-4.467768	-2.618855	0.000000	-10.000000	0.275000	-18.783333	177.833328	1023.000000	1023.000000	2046.000000
24.440001	-0.021868	-12.923899	-3.295251	-2.132406	-4.422940	-3.073301	0.000000	-10.000000	0.250000	-17.866667	171.500000	1023.000000	1023.000000	2046.000000
24.459999	-0.024779	-14.644335	-4.143552	-2.359455	-4.332127	-3.809202	0.000000	-10.000000	0.250000	-17.150000	167.666672	1023.000000	1023.000000	2046.000000
24.480000	-0.027631	-16.329914	-4.654794	-2.650793	-4.853371	-4.170954	0.000000	-10.000000	0.241667	-16.416668	162.000000	1023.000000	1023.000000	2046.000000
24.500000	-0.029955	-17.703566	-4.889676	-3.064824	-5.603075	-4.145990	0.000000	-10.000000	0.241667	-16.183334	156.666672	1023.000000	1023.000000	2046.000000
24.520000	-0.032322	-19.102600	-5.539161	-3.308480	-5.828631	-4.426329	0.000000	-10.000000	0.233333	-16.500000	151.166672	1023.000000	1023.000000	2046.000000
24.540001	-0.034484	-20.379755	-6.256157	-3.299960	-5.740273	-5.083364	0.000000	-10.000000	0.241667	-17.033335	145.666672	1023.000000	1023.000000	2046.000000
24.559999	-0.036298	-21.452230	-6.578762	-3.379376	-6.041431	-5.452663	0.000000	-10.000000	0.241667	-17.366667	140.000000	1023.000000	1023.000000	2046.000000
24.580000	-0.037347	-22.071903	-6.534908	-3.511770	-6.682311	-5.342915	0.000000	-10.000000	0.233333	-17.500000	134.333328	1023.000000	1023.000000	2046.000000
24.600000	-0.038150	-22.546909	-6.697814	-3.608956	-6.972772	-5.267368	0.000000	-10.000000	0.225000	-17.283333	128.500000	1023.000000	1023.000000	2046.000000
24.620001	-0.039217	-23.177153	-7.221859	-3.539272	-6.693295	-5.722727	0.000000	-10.000000	0.208333	-16.783333	122.500000	1023.000000	1023.000000	2046.000000
24.639999	-0.040314	-23.825623	-7.347286	-3.577426	-6.832214	-6.068695	0.000000	-10.000000	0.208333	-16.033333	116.833336	1023.000000	1023.000000	2046.000000
24.660000	-0.040677	-24.039919	-7.049675	-3.743948	-7.389480	-5.856816	0.000000	-10.000000	0.200000	-15.333334	111.500000	1023.000000	1023.000000	2046.000000
24.680000	-0.041003	-24.232876	-7.070982	-4.007025	-7.511974	-5.642896	0.000000	-10.000000	0.183333	-14.750000	106.500000	1023.000000	1023.000000	2046.000000
24.700001	-0.041836	-24.724802	-7.377421	-4.318683	-7.105340	-5.923358	0.000000	-10.000000	0.183333	-14.516667	101.500000	1023.000000	1023.000000	2046.000000
24.719999	-0.042687	-25.228039	-7.322254	-4.656323	-7.045216	-6.204247	0.000000	-10.000000	0.183333	-14.516667	96.666664	1023.000000	1023.000000	2046.000000
24.740000	-0.042797	-25.292746	-6.802477	-4.999785	-7.439290	-6.051193	0.000000	-10.000000	0.183333	-14.700001	91.833336	1023.000000	1023.000000	2046.000000
24.760000	-0.042579	-25.164421	-6.561354	-5.298134	-7.479021	-5.825911	0.000000	-10.000000	0.183333	-14.516667	87.000000	1023.000000	1023.000000	2046.000000
24.780001	-0.042695	-25.232607	-6.717371	-5.387937	-6.969846	-6.157454	0.000000	-10.000000	0.166667	-13.983334	82.000000	1023.000000	1023.000000	2046.000000
24.799999	-0.042822	-25.307964	-6.514711	-5.580085	-6.926061	-6.287107	0.000000	-10.000000	0.175000	-13.316667	77.333336	1023.000000	1023.000000	2046.000000
24.820000	-0.042362	-25.035965	-6.026536	-5.830050	-7.291840	-5.887537	0.000000	-10.000000	0.166667	-12.966667	73.000000	1023.000000	1023.000000	2046.000000
24.840000	-0.042097	-24.879601	-5.984166	-5.977098	-7.219187	-5.699149	0.000000	-10.000000	0.166667	-12.883333	68.666664	1023.000000	1023.000000	2046.000000
24.860001	-0.042582	-25.165848	-6.263327	-5.917325	-6.823188	-6.162008	0.000000	-10.000000	0.166667	-12.833333	64.333336	1023.000000	1023.000000	2046.000000
24.879999	-0.043338	-25.612953	-6.209089	-6.060667	-6.969923	-6.373274	0.000000	-10.000000	0.141667	-12.633333	60.000000	1023.000000	1023.000000	2046.000000
24.900000	-0.043581	-25.756582	-5.970674	-6.192878	-7.368772	-6.224259	0.000000	-10.000000	0.141667	-12.250000	56.000000	1023.000000	1023.000000	2046.000000
24.920000	-0.043746	-25.853649	-5.835011	-6.322302	-7.655209	-6.041128	0.000000	-10.000000	0.108333	-11.666667	52.000000	1023.000000	1023.000000	2046.000000
24.940001	-0.043963	-25.982349	-5.970981	-6.335779	-7.578181	-6.097409	0.000000	-10.000000	0.100000	-11.133333	48.000000	1023.000000	1023.000000	2046.000000
24.959999	-0.044448	-26.268810	-6.151165	-6.276627	-7.321967	-6.519052	0.000000	-10.000000	0.075000	-10.616667	44.166668	1023.000000	1023.000000	2046.000000
24.980000	-0.044866	-26.515909	-5.987885	-6.335123	-7.570005	-6.622896	0.000000	-10.000000	0.075000	-10.316667	40.500000	1023.000000	1023.000000	2046.000000
25.000000	-0.044610	-26.364555	-5.667307	-6.417350	-8.049313	-6.230586	0.000000	-10.000000	0.075000	-10.100000	37.000000	1023.000000	1023.000000	2046.000000
25.020000	-0.044709	-26.422729	-5.878723	-6.461696	-7.840400	-6.241910	0.000000	-10.000000	0.066667	-9.816667	33.666668	1023.000000	1023.000000	2046.000000
25.040001	-0.045225	-26.728148	-6.053615	-6.422949	-7.578669	-6.672914	0.000000	-10.000000	0.058333	-9.566667	30.333334	1023.000000	1023.000000	2046.000000
25.059999	-0.045194	-26.709942	-5.798186	-6.436264	-7.897350	-6.578142	0.000000	-10.000000	0.050000	-9.150001	27.166666	1023.000000	1023.000000	2046.000000
25.080000	-0.045014	-26.603071	-5.585166	-6.547205	-8.275876	-6.194826	0.000000	-10.000000	0.050000	-8.900001	24.000000	1023.000000	1023.000000	2046.000000
25.100000	-0.045021	-26.607685	-5.780384	-6.543139	-8.088017	-6.196145	0.000000	-10.000000	0.050000	-8.500000	21.166666	1023.000000	1023.000000	2046.000000
25.120001	-0.045419	-26.842360	-5.926332	-6.476869	-7.809947	-6.629210	0.000000	-10.000000	0.050000	-8.266667	18.333334	1023.000000	1023.000000	2046.000000
25.139999	-0.045231	-26.731535	-5.634433	-6.483991	-8.243047	-6.370064	0.000000	-10.000000	0.050000	-8.000000	15.500000	1023.000000	1023.000000	2046.000000
25.160000	-0.044660	-26.393906	-5.485237	-6.510851	-8.381366	-6.016450	0.000000	-10.000000	0.058333	-7.916667	12.833333	1023.000000	1023.000000	2046.000000
25.180000	-0.044784	-26.467604	-5.736858	-6.378130	-7.988519	-6.364096	0.000000	-10.000000	0.066667	-7.816667	10.166667	1023.000000	1023.000000	2046.000000
25.200001	-0.045159	-26.688675	-5.727718	-6.364965	-7.972250	-6.623741	0.000000	-10.000000	0.075000	-7.733334	7.666667	1023.000000	1023.000000	2046.000000
25.219999	-0.044825	-26.491400	-5.452568	-6.396060	-8.397908	-6.244864	0.000000	-10.000000	0.075000	-7.600000	5.000000	1023.000000	1023.000000	2046.000000
25.240000	-0.044458	-26.274693	-5.502231	-6.390465	-8.354033	-6.027965	0.000000	-10.000000	0.066667	-7.566667	2.666667	1023.000000	1023.000000	2046.000000
25.260000	-0.044849	-26.505524	-5.783039	-6.291910	-7.927319	-6.503255	0.000000	-10.000000	0.066667	-7.483333	0.500000	1023.000000	1023.000000	2046.000000
25.280001	-0.044878	-26.522940	-5.560813	-6.267329	-8.262235	-6.432562	0.000000	-10.000000	0.058333	-7.400000	-1.666667	1023.000000	1023.000000	2046.000000
25.299999	-0.044437	-26.262367	-5.347837	-6.296801	-8.560190	-6.057539	0.000000	-10.000000	0.058333	-7.083333	-4.000000	1023.000000	1023.000000	2046.000000
25.320000	-0.044180	-26.110647	-5.456528	-6.209693	-8.346251	-6.098175	0.000000	-10.000000	0.050000	-6.700000	-6.333333	1023.000000	1023.000000	2046.000000
25.340000	-0.044238	-26.144577	-5.481840	-6.135496	-8.054257	-6.472984	0.000000	-10.000000	0.050000	-6.150000	-8.500000	1023.000000	1023.000000	2046.000000
25.360001	-0.043608	-25.772274	-4.965657	-6.132185	-8.303252	-6.371180	0.000000	-10.000000	0.050000	-5.433333	-10.500000	1023.000000	1023.000000	2046.000000
25.379999	-0.042155	-24.913847	-4.415871	-6.070449	-8.461551	-5.965975	0.000000	-10.000000	0.033333	-4.500000	-12.500000	1023.000000	1023.000000	2046.000000
25.400000	-0.041085	-24.281345	-4.185218	-5.957854	-8.152802	-5.985473	0.000000	-10.000000	0.016667	-3.366667	-14.166667	1023.000000	1023.000000	2046.000000
25.420000	-0.040852	-24.143814	-4.055737	-5.939478	-7.858979	-6.289620	0.000000	-10.000000	0.000000	-1.866667	-15.333333	1023.000000	1023.000000	2046.000000
25.440001	-0.040716	-24.062973	-3.738222	-6.011969	-8.034690	-6.278091	0.000000	-10.000000	0.000000	-0.733333	-15.833333	1023.000000	1023.000000	2046.000000
25.459999	-0.040502	-23.936396	-3.563971	-6.106763	-8.307628	-5.958034	0.000000	-10.000000	0.000000	0.616667	-16.000000	1023.000000	1023.000000	2046.000000
25.480000	-0.040076	-23.684805	-3.763085	-5.971000	-8.121294	-5.829425	0.000000	-10.000000	0.000000	1.683333	-16.000000	1023.000000	1023.000000	2046.000000
25.500000	-0.040376	-23.861944	-4.236283	-5.618018	-7.843499	-6.164145	0.000000	-10.000000	-0.008333	3.233333	-16.000000	1023.000000	1023.000000	2046.000000
25.520000	-0.039905	-23.584024	-4.488225	-5.011912	-8.029442	-6.054446	0.000000	-10.000000	-0.025000	4.633333	-16.000000	1023.000000	1023.000000	2046.000000
25.540001	-0.038614	-22.820774	-4.494686	-4.573688	-8.328982	-5.423418	0.000000	-10.000000	-0.058333	6.283334	-16.000000	1023.000000	1023.000000	2046.000000
25.559999	-0.037687	-22.273314	-4.750536	-4.197189	-7.953265	-5.372324	0.000000	-10.000000	-0.075000	8.116667	-16.000000	1023.000000	1023.000000	2046.000000
25.580000	-0.038147	-22.545170	-4.723532	-4.244142	-7.755340	-5.822157	0.000000	-10.000000	-0.108333	10.633334	-16.000000	1023.000000	1023.000000	2046.000000
25.600000	-0.038817	-22.940708	-4.688811	-4.434115	-8.090525	-5.727257	0.000000	-10.000000	-0.141667	13.383333	-16.000000	1023.000000	1023.000000	2046.000000
25.620001	-0.039601	-23.404417	-5.091186	-4.607177	-8.096781	-5.609274	0.000000	-10.000000	-0.208333	16.233334	-16.000000	1023.000000	1023.000000	2046.000000
25.639999	-0.041501	-24.527126	-5.767881	-4.776602	-7.689190	-6.293454	0.000000	-10.000000	-0.275000	19.016666	-0.666667	1023.000000	1023.000000	2046.000000
25.660000	-0.043462	-25.686258	-6.104044	-5.108426	-7.979331	-6.494458	0.000000	-10.000000	-0.325000	20.866667	14.666667	1023.000000	1023.000000	2046.000000
25.680000	-0.044003	-26.005779	-6.323881	-5.169425	-8.297981	-6.214491	0.000000	-10.000000	-0.366667	22.083334	32.500000	1023.000000	1023.000000	2046.000000
25.700001	-0.044508	-26.303993	-6.738163	-5.091171	-7.871675	-6.602983	0.000000	-10.000000	-0.375000	22.483334	37.500000	1023.000000	1023.000000	2046.000000
25.719999	-0.044964	-26.573576	-6.709002	-5.059507	-7.877281	-6.927786	0.000000	-10.000000	-0.400000	23.066668	44.833332	1023.000000	1023.000000	2046.000000
25.740000	-0.044078	-26.049902	-6.711237	-4.874110	-8.050584	-6.413969	0.000000	-10.000000	-0.416667	24.016666	52.333332	1023.000000	1023.000000	2046.000000
25.760000	-0.043303	-25.592279	-6.935099	-4.590543	-7.554469	-6.512169	0.000000	-10.000000	-0.458333	25.100000	60.000000	1023.000000	1023.000000	2046.000000
25.780001	-0.042999	-25.412195	-6.768937	-4.499464	-7.347970	-6.795825	0.000000	-10.000000	-0.508333	26.233334	68.333336	1023.000000	1023.000000	2046.000000
25.799999	-0.041752	-24.675453	-6.531683	-4.370713	-7.537667	-6.235389	0.000000	-10.000000	-0.566667	27.433334	77.000000	1023.000000	1023.000000	2046.000000
25.820000	-0.040150	-23.728777	-6.573983	-4.064706	-7.017293	-6.072794	0.000000	-10.000000	-0.616667	28.600000	86.166664	1023.000000	1023.000000	2046.000000
25.840000	-0.039278	-23.213577	-6.360324	-4.000633	-6.556549	-6.296072	0.000000	-10.000000	-0.650000	29.700001	95.666664	1023.000000	1023.000000	2046.000000
25.860001	-0.037938	-22.421398	-5.967613	-4.026694	-6.538183	-5.888908	0.000000	-10.000000	-0.658333	30.616667	105.500000	1023.000000	1023.000000	2046.000000
25.879999	-0.035953	-21.248341	-5.564344	-4.044648	-6.297314	-5.342035	0.000000	-10.000000	-0.650000	31.016666	115.500000	1023.000000	1023.000000	2046.000000
25.900000	-0.034035	-20.114420	-5.261573	-4.007069	-5.618015	-5.227763	0.000000	-10.000000	-0.641667	31.233334	125.666664	1023.000000	1023.000000	2046.000000
25.920000	-0.032768	-19.366039	-4.785314	-4.218012	-4.990260	-5.372453	0.000000	-10.000000	-0.666667	31.550001	136.000000	1023.000000	1023.000000	2046.000000
25.940001	-0.030820	-18.214382	-4.084789	-4.357648	-4.675419	-5.096525	0.000000	-10.000000	-0.716667	32.300003	146.500000	1023.000000	1023.000000	2046.000000
25.959999	-0.028379	-16.771778	-3.484771	-4.401002	-4.427832	-4.458172	0.000000	-10.000000	-0.750000	33.033333	157.166672	1023.000000	1023.000000	2046.000000
25.980000	-0.025474	-15.055249	-3.117278	-4.255132	-3.674398	-4.008441	0.000000	-10.000000	-0.758333	33.483334	168.000000	1023.000000	1023.000000	2046.000000
26.000000	-0.023365	-13.808761	-2.701988	-4.180865	-2.948411	-3.977497	0.000000	-10.000000	-0.750000	33.616669	179.000000	1023.000000	1023.000000	2046.000000
26.020000	-0.021825	-12.898761	-2.268712	-4.159321	-2.582148	-3.888581	0.000000	-10.000000	-0.750000	33.566669	190.166672	1023.000000	1023.000000	2046.000000
26.040001	-0.020136	-11.900568	-1.857594	-4.034632	-2.550286	-3.458056	0.000000	-10.000000	-0.750000	33.683334	201.333328	1023.000000	1023.000000	2046.000000
26.059999	-0.018213	-10.763958	-1.766550	-3.794477	-2.191527	-3.011403	0.000000	-10.000000	-0.766667	33.966667	212.666672	1023.000000	1023.000000	2046.000000
26.080000	-0.016808	-9.933636	-1.712527	-3.608641	-1.549189	-3.063279	0.000000	-10.000000	-0.783333	34.600002	223.833328	1023.000000	1023.000000	2046.000000
26.100000	-0.016029	-9.472906	-1.293299	-3.628980	-1.362614	-3.188012	0.000000	-10.000000	-0.816667	34.916668	235.333328	1023.000000	1023.000000	2046.000000
26.120001	-0.014485	-8.560514	-0.969599	-3.524041	-1.304592	-2.762282	0.000000	-10.000000	-0.833333	35.083336	247.000000	1023.000000	1023.000000	2046.000000
26.139999	-0.012199	-7.209583	-0.850005	-3.135490	-0.930726	-2.293362	0.000000	-10.000000	-0.850000	35.283337	258.666656	1023.000000	1023.000000	2046.000000
26.160000	-0.010086	-5.960918	-0.596779	-2.819453	-0.274310	-2.270376	0.000000	-10.000000	-0.850000	35.166668	270.333344	1023.000000	1023.000000	2046.000000
26.180000	-0.008716	-5.151011	-0.105113	-2.770448	-0.004950	-2.270500	0.000000	-10.000000	-0.866667	35.366669	282.000000	1023.000000	1023.000000	2046.000000
26.200001	-0.006782	-4.007981	0.321935	-2.609124	0.088181	-1.808973	0.000000	-10.000000	-0.866667	35.583332	294.000000	1023.000000	1023.000000	2046.000000
26.219999	-0.004168	-2.463159	0.478009	-2.225194	0.468531	-1.184505	0.000000	-10.000000	-0.891667	35.950001	306.000000	1023.000000	1023.000000	2046.000000
26.240000	-0.001901	-1.123415	0.610492	-1.826411	1.225120	-1.132615	0.000000	-10.000000	-0.900000	36.216667	318.000000	1023.000000	1023.000000	2046.000000
26.260000	-0.000369	-0.218359	1.070032	-1.751867	1.539367	-1.075891	0.000000	-10.000000	-0.916667	36.266666	330.000000	1023.000000	1023.000000	2046.000000
26.280001	0.001502	0.887522	1.451812	-1.639776	1.610189	-0.534703	0.000000	-10.000000	-0.900000	36.583336	342.000000	1023.000000	1023.000000	2046.000000
26.299999	0.004301	2.542067	1.574294	-1.125747	2.084652	0.008868	0.000000	-10.000000	-0.908333	36.633335	354.000000	1023.000000	1023.000000	2046.000000
26.320000	0.006471	3.824246	1.797202	-0.789370	2.870019	-0.053604	0.000000	-10.000000	-0.891667	36.600002	366.166656	1023.000000	1023.000000	2046.000000
26.340000	0.007920	4.680497	2.347933	-0.786589	2.955398	0.163755	0.000000	-10.000000	-0.891667	36.400002	378.500000	1023.000000	1023.000000	2046.000000
26.360001	0.010304	6.089410	2.603031	-0.475213	3.165087	0.796505	0.000000	-10.000000	-0.875000	36.266666	390.833344	1023.000000	1023.000000	2046.000000
26.379999	0.013125	7.756979	2.661058	0.111031	3.949173	1.035717	0.000000	-10.000000	-0.858333	36.150002	403.000000	1023.000000	1023.000000	2046.000000
26.400000	0.014639	8.651556	3.082256	0.203991	4.411249	0.954060	0.000000	-10.000000	-0.833333	35.883335	415.000000	1023.000000	1023.000000	2046.000000
26.420000	0.015859	9.372692	3.544306	0.158851	4.370216	1.299320	0.000000	-10.000000	-0.800000	35.433334	427.000000	1023.000000	1023.000000	2046.000000
26.440001	0.018282	10.804745	3.602530	0.568305	4.765134	1.868776	0.000000	-10.000000	-0.791667	34.916668	439.000000	1023.000000	1023.000000	2046.000000
26.459999	0.020735	12.254407	3.800941	1.047641	5.556896	1.848930	0.000000	-10.000000	-0.783333	34.633335	450.666656	1023.000000	1023.000000	2046.000000
26.480000	0.022095	13.058257	4.544829	0.968769	5.685649	1.859010	0.000000	-10.000000	-0.775000	34.333336	462.333344	1023.000000	1023.000000	2046.000000
26.500000	0.023907	14.128972	5.136835	1.011205	5.696157	2.284776	0.000000	-10.000000	-0.766667	33.883335	473.666656	1023.000000	1023.000000	2046.000000
26.520000	0.026449	15.631179	5.283174	1.518243	6.154997	2.674766	0.000000	-10.000000	-0.775000	33.683334	485.000000	1023.000000	1023.000000	2046.000000
26.540001	0.028262	16.702997	5.633410	1.779191	6.785305	2.505090	0.000000	-10.000000	-0.758333	33.566666	496.166656	1023.000000	1023.000000	2046.000000
26.559999	0.028495	16.840443	6.357756	1.440451	6.587801	2.454434	0.000000	-10.000000	-0.758333	33.766666	507.500000	1023.000000	1023.000000	2046.000000
26.580000	0.029448	17.403482	6.470742	1.489006	6.620365	2.823370	0.000000	-10.000000	-0.741667	33.666668	518.833313	1023.000000	1023.000000	2046.000000
26.600000	0.031094	18.376455	6.199217	1.930007	7.237696	3.009537	0.000000	-10.000000	-0.716667	33.549999	530.000000	1023.000000	1023.000000	2046.000000
26.620001	0.031806	18.797134	6.186520	2.257135	7.495108	2.858371	0.000000	-10.000000	-0.691667	33.049999	541.166687	1023.000000	1023.000000	2046.000000
26.639999	0.031444	18.583454	6.063961	2.398312	7.056146	3.065037	0.000000	-10.000000	-0.650000	32.283333	552.333313	1023.000000	1023.000000	2046.000000
26.660000	0.031895	18.849924	5.574638	2.930248	6.876361	3.468677	0.000000	-10.000000	-0.625000	31.283335	563.333313	1023.000000	1023.000000	2046.000000
26.680000	0.033109	19.567244	5.142040	3.674647	7.299258	3.451299	0.000000	-10.000000	-0.591667	30.633333	574.000000	1023.000000	1023.000000	2046.000000
26.700001	0.033827	19.991827	5.560168	3.933946	7.456362	3.041352	0.000000	-10.000000	-0.575000	30.216667	584.333313	1023.000000	1023.000000	2046.000000
26.719999	0.033049	19.531925	5.871107	3.648512	7.062312	2.949995	0.000000	-10.000000	-0.583333	29.966667	594.500000	1023.000000	1023.000000	2046.000000
26.740000	0.032342	19.114023	5.428605	3.569339	7.022807	3.093273	0.000000	-10.000000	-0.550000	29.616667	604.500000	1023.000000	1023.000000	2046.000000
26.760000	0.031608	18.680042	4.757163	3.684975	7.304582	2.933323	0.000000	-10.000000	-0.500000	28.433334	614.500000	1023.000000	1023.000000	2046.000000
26.780001	0.030394	17.962957	4.357180	3.607396	7.500018	2.498365	0.000000	-10.000000	-0.416667	26.916666	624.166687	1023.000000	1023.000000	2046.000000
26.799999	0.028928	17.096252	4.332045	3.216467	7.275676	2.272065	0.000000	-10.000000	-0.375000	25.066668	633.333313	1023.000000	1023.000000	2046.000000
26.820000	0.027859	16.464865	4.200653	2.918558	6.944792	2.400863	0.000000	-10.000000	-0.341667	23.866667	641.833313	1023.000000	1023.000000	2046.000000
26.840000	0.028161	16.642927	3.788433	3.145951	7.039163	2.669381	0.000000	-10.000000	-0.325000	22.883333	650.000000	1023.000000	1023.000000	2046.000000
26.860001	0.029104	17.200733	3.402867	3.673765	7.586619	2.537482	0.000000	-10.000000	-0.300000	21.966667	657.833313	1023.000000	1023.000000	2046.000000
26.879999	0.029202	17.258238	3.594712	3.685241	7.684056	2.294229	0.000000	-10.000000	-0.275000	21.150002	665.333313	1023.000000	1023.000000	2046.000000
26.900000	0.028654	16.934641	3.904790	3.369348	7.198366	2.462137	0.000000	-10.000000	-0.258333	20.433334	672.500000	1023.000000	1023.000000	2046.000000
26.920000	0.029402	17.376457	3.614449	3.662694	7.314859	2.784456	0.000000	-10.000000	-0.241667	19.783333	679.500000	1023.000000	1023.000000	2046.000000
26.940001	0.030869	18.243378	3.392598	4.196695	7.979938	2.674145	0.000000	-10.000000	-0.216667	18.633333	686.166687	1023.000000	1023.000000	2046.000000
26.959999	0.030755	18.176085	3.986090	3.938157	7.662116	2.589723	0.000000	-10.000000	-0.166667	17.250000	692.500000	1023.000000	1023.000000	2046.000000
26.980000	0.030596	18.082153	3.957917	3.649415	7.441088	3.033732	0.000000	-10.000000	-0.108333	15.533334	698.500000	1023.000000	1023.000000	2046.000000
27.000000	0.031789	18.787575	3.567657	3.976596	7.947221	3.296101	0.000000	-10.000000	-0.058333	13.283334	704.000000	1023.000000	1023.000000	2046.000000
27.020000	0.032447	19.176413	3.690649	4.051191	8.346111	3.088461	0.000000	-10.000000	-0.025000	10.483334	709.000000	1023.000000	1023.000000	2046.000000
27.040001	0.031725	18.749449	4.219160	3.315881	7.927211	3.287198	0.000000	-10.000000	-0.008333	7.283333	713.000000	1023.000000	1023.000000	2046.000000
27.059999	0.031693	18.730385	4.160414	2.896192	7.877819	3.795961	0.000000	-10.000000	0.008333	3.400000	716.166687	1023.000000	1023.000000	2046.000000
27.080000	0.033103	19.564095	3.809222	3.184970	8.670446	3.899457	0.000000	-10.000000	0.025000	-0.216667	718.000000	1023.000000	1023.000000	2046.000000
27.100000	0.033784	19.966360	4.249454	3.083386	8.885917	3.747603	0.000000	-10.000000	0.041667	-3.583333	718.833313	1023.000000	1023.000000	2046.000000
27.120001	0.033378	19.726114	4.759956	2.641139	8.406059	3.918959	0.000000	-10.000000	0.058333	-6.083333	719.000000	1023.000000	1023.000000	2046.000000
27.139999	0.033655	19.890285	4.504327	2.747397	8.472352	4.166209	0.000000	-10.000000	0.075000	-8.333334	719.000000	1023.000000	1023.000000	2046.000000
27.160000	0.034680	20.495829	4.245541	3.172504	9.042865	4.034920	0.000000	-10.000000	0.091667	-10.200000	719.000000	1023.000000	1023.000000	2046.000000
27.180000	0.034602	20.449492	4.829108	3.021207	8.845890	3.753285	0.000000	-10.000000	0.116667	-11.650001	719.000000	1023.000000	1023.000000	2046.000000
27.200001	0.033198	19.620277	5.019362	2.519262	8.151892	3.929760	0.000000	-10.000000	0.141667	-13.050000	719.000000	1023.000000	1023.000000	2046.000000
27.219999	0.033538	19.820976	4.308171	2.925784	8.818991	3.768030	0.000000	-10.000000	0.183333	-14.583333	711.166687	1023.000000	1023.000000	2046.000000
27.240000	0.032775	19.369837	4.826578	2.695227	8.480898	3.367134	0.000000	-10.000000	0.208333	-16.049999	701.666687	1023.000000	1023.000000	2046.000000
27.260000	0.031019	18.332355	4.891724	2.137074	7.685394	3.618164	0.000000	-10.000000	0.233333	-17.466667	690.166687	1023.000000	1023.000000	2046.000000
27.280001	0.031337	18.519924	4.106724	2.595078	8.288242	3.529879	0.000000	-10.000000	0.275000	-18.600000	684.333313	1023.000000	1023.000000	2046.000000
27.299999	0.031118	18.390858	4.524510	2.585531	8.087859	3.192959	0.000000	-10.000000	0.316667	-19.516668	678.000000	1023.000000	1023.000000	2046.000000
27.320000	0.029543	17.460182	4.713189	2.071137	7.270495	3.405360	0.000000	-10.000000	0.350000	-20.366667	671.333313	1023.000000	1023.000000	2046.000000
27.340000	0.029464	17.413147	4.135259	2.343793	7.433348	3.500747	0.000000	-10.000000	0.358333	-21.150000	664.500000	1023.000000	1023.000000	2046.000000
27.360001	0.029984	17.720472	3.948322	2.743061	7.768280	3.260809	0.000000	-10.000000	0.375000	-21.983334	657.333313	1023.000000	1023.000000	2046.000000
27.379999	0.029267	17.297064	4.296557	2.492159	7.396090	3.112257	0.000000	-10.000000	0.400000	-22.666668	650.166687	1023.000000	1023.000000	2046.000000
27.400000	0.027773	16.413929	4.506033	1.967034	6.650406	3.290457	0.000000	-10.000000	0.441667	-23.450001	642.666687	1023.000000	1023.000000	2046.000000
27.420000	0.027386	16.185057	3.897387	2.142825	6.786334	3.358511	0.000000	-10.000000	0.475000	-24.016666	635.000000	1023.000000	1023.000000	2046.000000
27.440001	0.027670	16.353149	3.613843	2.591319	7.132400	3.015587	0.000000	-10.000000	0.500000	-24.483334	627.000000	1023.000000	1023.000000	2046.000000
27.459999	0.026885	15.888805	3.941898	2.365678	6.748102	2.833127	0.000000	-10.000000	0.508333	-24.950001	618.666687	1023.000000	1023.000000	2046.000000
27.480000	0.025145	14.860956	4.079942	1.831957	5.959518	2.989538	0.000000	-10.000000	0.525000	-25.600000	610.333313	1023.000000	1023.000000	2046.000000
27.500000	0.024581	14.527343	3.332753	2.050764	6.127285	3.016540	0.000000	-10.000000	0.558333	-26.383333	601.666687	1023.000000	1023.000000	2046.000000
27.520000	0.024700	14.597522	3.121476	2.381260	6.470261	2.624525	0.000000	-10.000000	0.600000	-27.166668	593.000000	1023.000000	1023.000000	2046.000000
27.540001	0.023452	13.860313	3.690389	1.920542	5.586582	2.662800	0.000000	-10.000000	0.633333	-27.833334	583.833313	1023.000000	1023.000000	2046.000000
27.559999	0.022207	13.124183	3.320510	1.736542	5.234902	2.832228	0.000000	-10.000000	0.666667	-28.483334	574.666687	1023.000000	1023.000000	2046.000000
27.580000	0.023071	13.634691	3.011050	2.248550	5.923207	2.451884	0.000000	-10.000000	0.683333	-28.816668	565.166687	1023.000000	1023.000000	2046.000000
27.600000	0.023160	13.687705	4.073543	1.941296	5.312902	2.359964	0.000000	-10.000000	0.683333	-29.016666	555.500000	1023.000000	1023.000000	2046.000000
27.620001	0.022961	13.569683	4.423666	1.623820	4.860986	2.661210	0.000000	-10.000000	0.666667	-29.016666	545.666687	1023.000000	1023.000000	2046.000000
27.639999	0.024183	14.292088	4.041529	2.193726	5.593182	2.463652	0.000000	-10.000000	0.650000	-28.966667	536.000000	1023.000000	1023.000000	2046.000000
27.660000	0.024539	14.502635	4.553360	2.258514	5.427968	2.262793	0.000000	-10.000000	0.633333	-28.583334	526.333313	1023.000000	1023.000000	2046.000000
27.680000	0.022900	13.533885	4.837410	1.671775	4.580066	2.444633	0.000000	-10.000000	0.633333	-28.116667	516.833313	1023.000000	1023.000000	2046.000000
27.700001	0.022051	13.032194	3.865884	1.940487	4.717526	2.508297	0.000000	-10.000000	0.616667	-27.650000	507.500000	1023.000000	1023.000000	2046.000000
27.719999	0.021805	12.886923	3.158232	2.644804	4.898029	2.185859	0.000000	-10.000000	0.625000	-27.500000	498.333344	1023.000000	1023.000000	2046.000000
27.740000	0.020774	12.277321	3.270083	2.817807	3.936301	2.253130	0.000000	-10.000000	0.616667	-27.433334	489.166656	1023.000000	1023.000000	2046.000000
27.760000	0.019351	11.436713	2.905229	2.826469	3.213320	2.491695	0.000000	-10.000000	0.600000	-27.183334	480.000000	1023.000000	1023.000000	2046.000000
27.780001	0.019049	11.257799	2.099197	3.386757	3.606762	2.165083	0.000000	-10.000000	0.558333	-26.900000	471.000000	1023.000000	1023.000000	2046.000000
27.799999	0.017968	10.619344	2.194042	3.349524	3.422310	1.653468	0.000000	-10.000000	0.525000	-26.300001	462.000000	1023.000000	1023.000000	2046.000000
27.820000	0.014903	8.807757	2.335088	2.566985	2.474874	1.430810	0.000000	-10.000000	0.525000	-26.016666	453.166656	1023.000000	1023.000000	2046.000000
27.840000	0.011209	6.624390	1.352480	1.983240	2.114691	1.173979	0.000000	-10.000000	0.533333	-25.833334	444.500000	1023.000000	1023.000000	2046.000000
27.860001	0.008123	4.800858	0.028973	1.932720	2.425730	0.413436	0.000000	-10.000000	0.541667	-25.950001	435.833344	1023.000000	1023.000000	2046.000000
27.879999	0.004957	2.929704	-0.180680	1.519656	1.769660	-0.178932	0.000000	-10.000000	0.541667	-26.150002	427.166656	1023.000000	1023.000000	2046.000000
27.900000	0.001145	0.676617	-0.396899	0.737104	0.716947	-0.380535	0.000000	-10.000000	0.575000	-26.533335	418.333344	1023.000000	1023.000000	2046.000000
27.920000	-0.001984	-1.172324	-1.407451	0.434496	0.468304	-0.667674	0.000000	-10.000000	0.608333	-27.166668	409.500000	1023.000000	1023.000000	2046.000000
27.940001	-0.003545	-2.095083	-2.230886	0.681330	0.704641	-1.250168	0.000000	-10.000000	0.650000	-27.666668	400.500000	1023.000000	1023.000000	2046.000000
27.959999	-0.005138	-3.036412	-2.102144	0.463081	0.140115	-1.537464	0.000000	-10.000000	0.666667	-27.916668	391.333344	1023.000000	1023.000000	2046.000000
27.980000	-0.007855	-4.642585	-2.235565	-0.113515	-0.766213	-1.527293	0.000000	-10.000000	0.666667	-27.866667	382.000000	1023.000000	1023.000000	2046.000000
28.000000	-0.009779	-5.779200	-3.305104	-0.065415	-0.636765	-1.771916	0.000000	-10.000000	0.658333	-27.783335	372.666656	1023.000000	1023.000000	2046.000000
28.020000	-0.010412	-6.153425	-3.607721	0.190450	-0.476933	-2.259221	0.000000	-10.000000	0.650000	-27.600000	363.333344	1023.000000	1023.000000	2046.000000
28.040001	-0.011543	-6.821970	-3.206365	-0.173650	-1.109616	-2.332339	0.000000	-10.000000	0.616667	-27.483334	354.166656	1023.000000	1023.000000	2046.000000
28.059999	-0.013618	-8.048386	-3.395601	-0.787337	-1.679169	-2.186279	0.000000	-10.000000	0.583333	-27.100000	345.000000	1023.000000	1023.000000	2046.000000
28.080000	-0.014717	-8.697980	-4.185812	-0.722304	-1.365880	-2.423984	0.000000	-10.000000	0.550000	-26.600000	336.000000	1023.000000	1023.000000	2046.000000
28.100000	-0.015078	-8.911210	-4.128610	-0.865783	-1.204288	-2.712529	0.000000	-10.000000	0.550000	-26.333334	327.000000	1023.000000	1023.000000	2046.000000
28.120001	-0.016334	-9.653335	-3.520745	-1.755977	-1.818222	-2.558391	0.000000	-10.000000	0.550000	-26.283333	318.166656	1023.000000	1023.000000	2046.000000
28.139999	-0.018152	-10.727814	-3.825211	-2.410008	-1.996325	-2.496270	0.000000	-10.000000	0.550000	-26.383333	309.333344	1023.000000	1023.000000	2046.000000
28.160000	-0.018336	-10.836374	-4.224908	-2.257750	-1.467929	-2.885788	0.000000	-10.000000	0.533333	-26.016666	300.666656	1023.000000	1023.000000	2046.000000
28.180000	-0.017877	-10.565573	-3.676216	-2.413598	-1.567154	-2.908604	0.000000	-10.000000	0.508333	-25.566668	291.833344	1023.000000	1023.000000	2046.000000
28.200001	-0.018712	-11.059077	-3.200639	-3.052523	-2.190176	-2.615740	0.000000	-10.000000	0.491667	-25.033335	283.333344	1023.000000	1023.000000	2046.000000
28.219999	-0.019648	-11.612233	-3.744050	-3.241508	-2.036576	-2.590099	0.000000	-10.000000	0.475000	-24.750000	275.000000	1023.000000	1023.000000	2046.000000
28.240000	-0.019171	-11.330011	-3.959021	-2.832355	-1.574957	-2.963679	0.000000	-10.000000	0.483333	-24.400000	267.000000	1023.000000	1023.000000	2046.000000
28.260000	-0.019266	-11.386187	-3.151139	-3.122762	-2.200640	-2.911645	0.000000	-10.000000	0.475000	-24.083334	259.000000	1023.000000	1023.000000	2046.000000
28.280001	-0.020783	-12.282919	-3.200060	-3.597407	-2.707812	-2.777640	0.000000	-10.000000	0.475000	-23.583334	251.000000	1023.000000	1023.000000	2046.000000
28.299999	-0.021595	-12.762444	-3.941233	-3.340044	-2.316978	-3.164189	0.000000	-10.000000	0.450000	-23.183334	243.000000	1023.000000	1023.000000	2046.000000
28.320000	-0.021462	-12.683962	-3.648139	-3.257883	-2.382222	-3.395718	0.000000	-10.000000	0.425000	-22.733334	235.000000	1023.000000	1023.000000	2046.000000
28.340000	-0.022433	-13.257968	-3.031611	-3.752671	-3.263535	-3.210151	0.000000	-10.000000	0.400000	-22.383335	227.333328	1023.000000	1023.000000	2046.000000
28.360001	-0.024164	-14.280727	-3.728907	-3.930557	-3.278805	-3.342458	0.000000	-10.000000	0.383333	-21.983334	219.833328	1023.000000	1023.000000	2046.000000
28.379999	-0.024262	-14.339041	-4.098531	-3.562909	-2.907851	-3.769749	0.000000	-10.000000	0.366667	-21.650002	212.666672	1023.000000	1023.000000	2046.000000
28.400000	-0.024497	-14.477442	-3.333842	-3.850888	-3.642920	-3.649792	0.000000	-10.000000	0.358333	-21.250000	205.333328	1023.000000	1023.000000	2046.000000
28.420000	-0.025958	-15.341033	-3.572490	-4.265211	-4.045090	-3.458242	0.000000	-10.000000	0.350000	-20.983334	198.166672	1023.000000	1023.000000	2046.000000
28.440001	-0.026633	-15.740030	-4.312887	-4.004071	-3.611875	-3.811197	0.000000	-10.000000	0.350000	-20.716667	191.166672	1023.000000	1023.000000	2046.000000
28.459999	-0.026311	-15.549588	-4.001791	-3.821904	-3.726599	-3.999294	0.000000	-10.000000	0.350000	-20.500000	184.333328	1023.000000	1023.000000	2046.000000
28.480000	-0.026711	-15.786409	-3.450026	-4.187690	-4.427397	-3.721296	0.000000	-10.000000	0.350000	-20.066668	177.500000	1023.000000	1023.000000	2046.000000
28.500000	-0.027988	-16.540735	-3.742524	-4.495818	-4.691036	-3.611357	0.000000	-10.000000	0.325000	-19.633333	170.833328	1023.000000	1023.000000	2046.000000
28.520000	-0.028599	-16.901716	-4.437891	-4.194988	-4.332681	-3.936155	0.000000	-10.000000	0.291667	-19.116667	164.166672	1023.000000	1023.000000	2046.000000
28.540001	-0.028298	-16.724403	-4.168322	-4.038977	-4.401639	-4.115465	0.000000	-10.000000	0.258333	-18.800001	157.833328	1023.000000	1023.000000	2046.000000
28.559999	-0.028302	-16.726295	-3.505782	-4.327163	-5.071958	-3.821392	0.000000	-10.000000	0.250000	-18.466667	151.500000	1023.000000	1023.000000	2046.000000
28.580000	-0.029322	-17.329060	-3.853828	-4.508695	-5.201984	-3.764552	0.000000	-10.000000	0.241667	-18.233334	145.500000	1023.000000	1023.000000	2046.000000
28.600000	-0.029901	-17.671402	-4.507163	-4.204303	-4.821725	-4.138210	0.000000	-10.000000	0.225000	-17.933334	139.500000	1023.000000	1023.000000	2046.000000
28.620001	-0.029487	-17.426991	-4.264429	-4.014813	-4.831746	-4.316003	0.000000	-10.000000	0.216667	-17.516666	133.500000	1023.000000	1023.000000	2046.000000
28.639999	-0.029459	-17.410425	-3.644048	-4.322408	-5.440720	-4.003250	0.000000	-10.000000	0.225000	-17.183334	127.500000	1023.000000	1023.000000	2046.000000
28.660000	-0.030295	-17.904243	-3.829132	-4.490249	-5.674658	-3.910204	0.000000	-10.000000	0.225000	-16.816668	121.666664	1023.000000	1023.000000	2046.000000
28.680000	-0.030967	-18.301462	-4.467255	-4.270870	-5.322146	-4.241192	0.000000	-10.000000	0.225000	-16.500000	116.000000	1023.000000	1023.000000	2046.000000
28.700001	-0.030720	-18.155781	-4.532020	-4.014728	-5.140838	-4.468194	0.000000	-10.000000	0.208333	-16.083334	110.666664	1023.000000	1023.000000	2046.000000
28.719999	-0.030292	-17.902777	-4.008652	-4.043461	-5.471373	-4.379291	0.000000	-10.000000	0.200000	-15.633333	105.333336	1023.000000	1023.000000	2046.000000
28.740000	-0.030328	-17.923828	-3.458941	-4.377453	-6.006405	-4.081028	0.000000	-10.000000	0.191667	-15.283333	100.166664	1023.000000	1023.000000	2046.000000
28.760000	-0.030432	-17.985031	-3.328658	-4.505171	-6.055052	-4.096150	0.000000	-10.000000	0.191667	-14.816667	95.000000	1023.000000	1023.000000	2046.000000
28.780001	-0.030155	-17.821770	-3.447880	-4.348618	-5.719131	-4.306141	0.000000	-10.000000	0.183333	-14.400000	90.000000	1023.000000	1023.000000	2046.000000
28.799999	-0.029283	-17.306290	-3.407413	-3.991502	-5.326463	-4.580913	0.000000	-10.000000	0.175000	-13.816667	85.166664	1023.000000	1023.000000	2046.000000
28.820000	-0.028386	-16.776249	-2.594880	-4.083107	-5.692427	-4.405834	0.000000	-10.000000	0.166667	-13.316667	80.500000	1023.000000	1023.000000	2046.000000
28.840000	-0.028910	-17.086002	-2.057938	-4.590332	-6.336864	-4.100868	0.000000	-10.000000	0.150000	-12.833333	76.166664	1023.000000	1023.000000	2046.000000
28.860001	-0.030218	-17.858597	-2.887909	-4.552272	-5.986174	-4.432242	0.000000	-10.000000	0.133333	-12.383333	72.000000	1023.000000	1023.000000	2046.000000
28.879999	-0.030552	-18.056023	-3.439128	-4.113774	-5.668269	-4.834852	0.000000	-10.000000	0.108333	-11.933333	68.000000	1023.000000	1023.000000	2046.000000
28.900000	-0.030366	-17.946518	-3.052333	-3.974180	-6.483307	-4.436699	0.000000	-10.000000	0.108333	-11.616667	64.000000	1023.000000	1023.000000	2046.000000
28.920000	-0.031021	-18.333416	-3.687479	-3.740083	-6.807739	-4.098114	0.000000	-10.000000	0.100000	-11.333333	60.000000	1023.000000	1023.000000	2046.000000
28.940001	-0.031672	-18.718298	-4.709095	-3.158236	-6.354250	-4.496716	0.000000	-10.000000	0.100000	-11.050000	56.000000	1023.000000	1023.000000	2046.000000
28.959999	-0.031319	-18.509369	-4.380882	-2.954182	-6.562117	-4.612188	0.000000	-10.000000	0.083333	-10.283334	52.333332	1023.000000	1023.000000	2046.000000
28.980000	-0.032345	-19.116074	-3.820942	-3.550607	-7.385092	-4.359433	0.000000	-10.000000	0.066667	-9.216667	48.833332	1023.000000	1023.000000	2046.000000
29.000000	-0.035196	-20.800655	-4.839804	-3.855069	-7.272293	-4.833489	0.000000	-10.000000	0.050000	-7.966667	45.833332	1023.000000	1023.000000	2046.000000
29.020000	-0.037213	-21.993044	-5.677948	-3.749946	-6.962280	-5.602871	0.000000	-10.000000	0.050000	-6.683333	42.000000	1023.000000	1023.000000	2046.000000
29.040001	-0.038910	-22.995960	-5.402629	-4.269770	-7.776093	-5.547469	0.000000	-10.000000	0.050000	-5.883333	39.333332	1023.000000	1023.000000	2046.000000
29.059999	-0.042295	-24.996450	-6.313507	-4.866508	-8.131823	-5.684613	0.000000	-10.000000	0.050000	-5.400000	37.500000	1023.000000	1023.000000	2046.000000
29.080000	-0.044947	-26.563929	-7.506490	-4.686904	-7.829792	-6.540742	0.000000	-10.000000	0.050000	-5.816667	36.833332	1023.000000	1023.000000	2046.000000
29.100000	-0.045908	-27.131891	-7.105778	-4.898108	-8.553156	-6.574851	0.000000	-10.000000	0.058333	-6.716667	35.500000	1023.000000	1023.000000	2046.000000
29.120001	-0.047575	-28.116737	-7.312869	-5.260383	-9.072495	-6.470989	0.000000	-10.000000	0.075000	-7.883334	33.166668	1023.000000	1023.000000	2046.000000
29.139999	-0.049395	-29.192530	-8.499393	-4.964215	-8.556264	-7.172657	0.000000	-10.000000	0.083333	-8.583334	30.500000	1023.000000	1023.000000	2046.000000
29.160000	-0.049590	-29.307791	-8.336940	-4.825878	-8.837478	-7.307495	0.000000	-10.000000	0.075000	-8.650001	27.500000	1023.000000	1023.000000	2046.000000
29.180000	-0.049932	-29.509741	-7.771281	-5.184384	-9.610317	-6.943759	0.000000	-10.000000	0.066667	-8.216667	24.666666	1023.000000	1023.000000	2046.000000
29.200001	-0.051391	-30.372366	-8.709414	-5.117053	-9.261851	-7.284048	0.000000	-10.000000	0.058333	-7.633333	22.000000	1023.000000	1023.000000	2046.000000
29.219999	-0.051511	-30.442989	-8.979617	-4.780076	-8.978788	-7.704508	0.000000	-10.000000	0.058333	-6.983333	19.500000	1023.000000	1023.000000	2046.000000
29.240000	-0.050914	-30.090273	-8.010737	-5.142378	-9.779986	-7.157171	0.000000	-10.000000	0.050000	-6.433333	17.000000	1023.000000	1023.000000	2046.000000
29.260000	-0.052101	-30.791708	-8.610720	-5.465892	-9.572592	-7.142505	0.000000	-10.000000	0.050000	-6.133333	14.666667	1023.000000	1023.000000	2046.000000
29.280001	-0.052357	-30.942766	-8.932808	-5.404238	-8.996297	-7.609425	0.000000	-10.000000	0.050000	-6.416667	12.500000	1023.000000	1023.000000	2046.000000
29.299999	-0.051522	-30.449385	-7.980863	-5.788505	-9.382223	-7.297793	0.000000	-10.000000	0.050000	-6.916667	10.500000	1023.000000	1023.000000	2046.000000
29.320000	-0.051547	-30.464088	-7.480745	-6.331592	-9.683842	-6.967910	0.000000	-10.000000	0.050000	-7.083333	8.333333	1023.000000	1023.000000	2046.000000
29.340000	-0.052069	-30.772835	-8.062079	-6.379683	-8.990561	-7.340512	0.000000	-10.000000	0.050000	-6.533333	6.000000	1023.000000	1023.000000	2046.000000
29.360001	-0.051396	-30.375069	-7.793406	-6.327078	-8.721655	-7.532929	0.000000	-10.000000	0.050000	-5.783333	3.666667	1023.000000	1023.000000	2046.000000
29.379999	-0.050179	-29.655874	-6.684910	-6.877874	-9.324288	-6.768803	0.000000	-10.000000	0.050000	-5.316667	1.833333	1023.000000	1023.000000	2046.000000
29.400000	-0.050871	-30.064543	-7.453528	-6.957814	-8.628422	-7.024779	0.000000	-10.000000	0.050000	-5.316667	0.500000	1023.000000	1023.000000	2046.000000
29.420000	-0.050216	-29.677662	-7.250598	-6.742428	-8.394042	-7.290593	0.000000	-10.000000	0.050000	-5.483334	-0.833333	1023.000000	1023.000000	2046.000000
29.440001	-0.049534	-29.274754	-6.308070	-7.154914	-9.122429	-6.689341	0.000000	-10.000000	0.041667	-5.566667	-2.500000	1023.000000	1023.000000	2046.000000
29.459999	-0.050490	-29.839796	-6.972073	-7.203352	-8.733170	-6.931202	0.000000	-10.000000	0.041667	-5.350000	-4.500000	1023.000000	1023.000000	2046.000000
29.480000	-0.050796	-30.020596	-7.239988	-6.941504	-8.416731	-7.422374	0.000000	-10.000000	0.041667	-4.933333	-6.333333	1023.000000	1023.000000	2046.000000
29.500000	-0.049960	-29.526617	-6.315524	-7.124731	-9.061627	-7.024735	0.000000	-10.000000	0.050000	-4.466667	-8.000000	1023.000000	1023.000000	2046.000000
29.520000	-0.050543	-29.870876	-6.515410	-7.420315	-9.115707	-6.819443	0.000000	-10.000000	0.050000	-4.100000	-9.333333	1023.000000	1023.000000	2046.000000
29.540001	-0.051337	-30.340052	-7.301681	-7.130546	-8.457067	-7.450759	0.000000	-10.000000	0.041667	-3.866667	-10.666667	1023.000000	1023.000000	2046.000000
29.559999	-0.050307	-29.731258	-6.509011	-7.051022	-8.896672	-7.274553	0.000000	-10.000000	0.041667	-3.733333	-12.000000	1023.000000	1023.000000	2046.000000
29.580000	-0.049952	-29.521826	-6.069872	-7.441352	-9.295239	-6.715363	0.000000	-10.000000	0.033333	-3.500000	-13.333333	1023.000000	1023.000000	2046.000000
29.600000	-0.050682	-29.952957	-6.863479	-7.257692	-8.645685	-7.186101	0.000000	-10.000000	0.033333	-2.883333	-14.500000	1023.000000	1023.000000	2046.000000
29.620001	-0.050147	-29.637012	-6.678497	-6.988275	-8.595375	-7.374866	0.000000	-10.000000	0.016667	-1.666667	-15.333333	1023.000000	1023.000000	2046.000000
29.639999	-0.048917	-28.910130	-5.735066	-7.257454	-9.243390	-6.674218	0.000000	-10.000000	0.016667	-0.633333	-15.833333	1023.000000	1023.000000	2046.000000
29.660000	-0.049185	-29.068399	-6.230229	-7.264125	-8.886006	-6.688038	0.000000	-10.000000	0.025000	0.583333	-16.000000	1023.000000	1023.000000	2046.000000
29.680000	-0.049246	-29.104324	-6.689686	-6.906594	-8.316194	-7.191850	0.000000	-10.000000	0.025000	1.383333	-16.000000	1023.000000	1023.000000	2046.000000
29.700001	-0.047850	-28.279528	-5.822639	-6.979653	-8.819239	-6.657996	0.000000	-10.000000	0.025000	2.450000	-16.000000	1023.000000	1023.000000	2046.000000
29.719999	-0.047189	-27.888588	-5.524994	-7.154476	-9.004767	-6.204350	0.000000	-10.000000	0.008333	3.116667	-16.000000	1023.000000	1023.000000	2046.000000
29.740000	-0.047532	-28.091263	-6.178726	-6.956820	-8.377979	-6.577737	0.000000	-10.000000	0.008333	3.783333	-16.000000	1023.000000	1023.000000	2046.000000
29.760000	-0.046853	-27.689941	-6.133856	-6.592879	-8.127783	-6.835424	0.000000	-10.000000	-0.008333	4.433333	-16.000000	1023.000000	1023.000000	2046.000000
29.780001	-0.045252	-26.743969	-5.250433	-6.736816	-8.587899	-6.168820	0.000000	-10.000000	-0.016667	5.166667	-16.000000	1023.000000	1023.000000	2046.000000
29.799999	-0.044639	-26.381918	-5.163733	-6.820765	-8.542300	-5.855120	0.000000	-10.000000	-0.041667	6.116667	-16.000000	1023.000000	1023.000000	2046.000000
29.820000	-0.044457	-26.274294	-5.696210	-6.494921	-7.847915	-6.235248	0.000000	-10.000000	-0.058333	7.366667	-16.000000	1023.000000	1023.000000	2046.000000
29.840000	-0.043650	-25.797142	-5.574804	-6.180431	-7.608661	-6.433246	0.000000	-10.000000	-0.066667	8.800000	-16.000000	1023.000000	1023.000000	2046.000000
29.860001	-0.041974	-24.806654	-4.802634	-6.196006	-7.953419	-5.854595	0.000000	-10.000000	-0.075000	10.300000	-16.000000	1023.000000	1023.000000	2046.000000
29.879999	-0.040689	-24.047432	-4.377810	-6.264500	-8.016143	-5.388978	0.000000	-10.000000	-0.091667	11.616667	-9.666667	1023.000000	1023.000000	2046.000000
29.900000	-0.040226	-23.773434	-4.693507	-6.076882	-7.470999	-5.532046	0.000000	-10.000000	-0.133333	13.200000	3.333333	1023.000000	1023.000000	2046.000000
29.920000	-0.039267	-23.206944	-4.803653	-5.709823	-6.864770	-5.828698	0.000000	-10.000000	-0.158333	14.733334	17.833334	1023.000000	1023.000000	2046.000000
29.940001	-0.037069	-21.907633	-3.902952	-5.591787	-6.916645	-5.496250	0.000000	-10.000000	-0.200000	16.600000	27.666666	1023.000000	1023.000000	2046.000000
29.959999	-0.034557	-20.423004	-2.863614	-5.610770	-7.103192	-4.845429	0.000000	-10.000000	-0.241667	18.216667	32.833332	1023.000000	1023.000000	2046.000000
29.980000	-0.033204	-19.623777	-2.671904	-5.510133	-6.695754	-4.745988	0.000000	-10.000000	-0.291667	19.950001	38.666668	1023.000000	1023.000000	2046.000000
30.000000	-0.032489	-19.200951	-2.828893	-5.222852	-5.995116	-5.154089	0.000000	-10.000000	-0.350000	21.383333	45.166668	1023.000000	1023.000000	2046.000000
30.020000	-0.031560	-18.652069	-2.439247	-5.134908	-5.805314	-5.272600	0.000000	-10.000000	-0.400000	23.000000	52.000000	1023.000000	1023.000000	2046.000000
30.040001	-0.029947	-17.698433	-1.598953	-5.291225	-6.061908	-4.746347	0.000000	-10.000000	-0.466667	24.716667	59.333332	1023.000000	1023.000000	2046.000000
30.059999	-0.028467	-16.823982	-1.484825	-5.173244	-5.788867	-4.377046	0.000000	-10.000000	-0.508333	26.400002	67.333336	1023.000000	1023.000000	2046.000000
30.080000	-0.027606	-16.315426	-2.134836	-4.540394	-5.018455	-4.621742	0.000000	-10.000000	-0.566667	27.800001	76.000000	1023.000000	1023.000000	2046.000000
30.100000	-0.025827	-15.263728	-2.402227	-3.663889	-4.627997	-4.569614	0.000000	-10.000000	-0.600000	29.100000	85.166664	1023.000000	1023.000000	2046.000000
30.120001	-0.023135	-13.673028	-1.845034	-3.160568	-4.788609	-3.878816	0.000000	-10.000000	-0.658333	30.299999	94.666664	1023.000000	1023.000000	2046.000000
30.139999	-0.021001	-12.411456	-1.596156	-2.844363	-4.627511	-3.343427	0.000000	-10.000000	-0.700000	31.683332	104.500000	1023.000000	1023.000000	2046.000000
30.160000	-0.021134	-12.490487	-2.220032	-2.638013	-3.910458	-3.721984	0.000000	-10.000000	-0.766667	32.716667	114.833336	1023.000000	1023.000000	2046.000000
30.180000	-0.022081	-13.049698	-2.645034	-2.664740	-3.630547	-4.109378	0.000000	-10.000000	-0.808333	34.099998	125.500000	1023.000000	1023.000000	2046.000000
30.200001	-0.022952	-13.564659	-2.451599	-3.066831	-4.117701	-3.928529	0.000000	-10.000000	-0.841667	35.016666	136.666672	1023.000000	1023.000000	2046.000000
30.219999	-0.024351	-14.391607	-2.820338	-3.485960	-4.188607	-3.896703	0.000000	-10.000000	-0.825000	35.833332	148.166672	1023.000000	1023.000000	2046.000000
30.240000	-0.025941	-15.331095	-3.702804	-3.536102	-3.660956	-4.431232	0.000000	-10.000000	-0.825000	35.683334	160.000000	1023.000000	1023.000000	2046.000000
30.260000	-0.026517	-15.671724	-3.955634	-3.498193	-3.496025	-4.721871	0.000000	-10.000000	-0.825000	35.533337	172.000000	1023.000000	1023.000000	2046.000000
30.280001	-0.025601	-15.129909	-3.477300	-3.536481	-3.797492	-4.318635	0.000000	-10.000000	-0.850000	35.400002	184.000000	1023.000000	1023.000000	2046.000000
30.299999	-0.024514	-14.487896	-3.440459	-3.442275	-3.626402	-3.978761	0.000000	-10.000000	-0.866667	35.850002	196.000000	1023.000000	1023.000000	2046.000000
30.320000	-0.024242	-14.326878	-4.065952	-2.978159	-2.785827	-4.496939	0.000000	-10.000000	-0.900000	36.200001	208.000000	1023.000000	1023.000000	2046.000000
30.340000	-0.022702	-13.416618	-3.631217	-2.685165	-2.794737	-4.305500	0.000000	-10.000000	-0.933333	36.516666	220.000000	1023.000000	1023.000000	2046.000000
30.360001	-0.020770	-12.275154	-3.055605	-2.661484	-2.950827	-3.607238	0.000000	-10.000000	-0.933333	36.916668	232.000000	1023.000000	1023.000000	2046.000000
30.379999	-0.019788	-11.694624	-3.381582	-2.371715	-2.246928	-3.694400	0.000000	-10.000000	-0.916667	37.150002	244.166672	1023.000000	1023.000000	2046.000000
30.400000	-0.018801	-11.111130	-3.520629	-2.002537	-1.627984	-3.959980	0.000000	-10.000000	-0.916667	37.433334	256.500000	1023.000000	1023.000000	2046.000000
30.420000	-0.016572	-9.794243	-2.668067	-1.935652	-1.871933	-3.318590	0.000000	-10.000000	-0.933333	37.549999	268.833344	1023.000000	1023.000000	2046.000000
30.440001	-0.014625	-8.643672	-2.394671	-1.958596	-1.498840	-2.791565	0.000000	-10.000000	-0.941667	37.633335	281.333344	1023.000000	1023.000000	2046.000000
30.459999	-0.013301	-7.860630	-2.592791	-1.737782	-0.486606	-3.043451	0.000000	-10.000000	-0.925000	37.516666	293.833344	1023.000000	1023.000000	2046.000000
30.480000	-0.011432	-6.756081	-1.922535	-1.748047	-0.283456	-2.802043	0.000000	-10.000000	-0.925000	37.000000	306.500000	1023.000000	1023.000000	2046.000000
30.500000	-0.008860	-5.236033	-0.972692	-2.038892	-0.233255	-1.991195	0.000000	-10.000000	-0.916667	37.016666	318.833344	1023.000000	1023.000000	2046.000000
30.520000	-0.007238	-4.277854	-1.099452	-2.016852	0.892367	-2.053917	0.000000	-10.000000	-0.908333	36.883335	331.166656	1023.000000	1023.000000	2046.000000
30.540001	-0.005152	-3.045119	-0.530638	-1.989729	1.367950	-1.892703	0.000000	-10.000000	-0.875000	36.883335	343.500000	1023.000000	1023.000000	2046.000000
30.559999	-0.002209	-1.305553	0.355728	-1.970424	1.501684	-1.192541	0.000000	-10.000000	-0.875000	36.349998	355.833344	1023.000000	1023.000000	2046.000000
30.580000	0.000198	0.117073	0.768703	-1.897872	1.960552	-0.714310	0.000000	-10.000000	-0.883333	36.016666	368.000000	1023.000000	1023.000000	2046.000000
30.600000	0.001763	1.042112	0.608348	-1.574736	2.851814	-0.843313	0.000000	-10.000000	-0.900000	35.983334	380.000000	1023.000000	1023.000000	2046.000000
30.620001	0.003193	1.887052	0.846506	-1.316853	3.189302	-0.831903	0.000000	-10.000000	-0.891667	36.200001	392.000000	1023.000000	1023.000000	2046.000000
30.639999	0.005100	3.014262	1.577171	-1.319029	3.000101	-0.243980	0.000000	-10.000000	-0.908333	36.416668	404.000000	1023.000000	1023.000000	2046.000000
30.660000	0.006960	4.113516	1.911484	-1.189682	3.234384	0.157330	0.000000	-10.000000	-0.908333	36.299999	416.166656	1023.000000	1023.000000	2046.000000
30.680000	0.008106	4.790506	1.747446	-0.919239	3.993107	-0.030808	0.000000	-10.000000	-0.916667	36.400002	428.500000	1023.000000	1023.000000	2046.000000
30.700001	0.009453	5.586945	1.922383	-0.635207	4.336532	-0.036763	0.000000	-10.000000	-0.883333	36.416668	440.833344	1023.000000	1023.000000	2046.000000
30.719999	0.011580	6.843576	2.641121	-0.515061	4.217991	0.499524	0.000000	-10.000000	-0.883333	36.516666	453.000000	1023.000000	1023.000000	2046.000000
30.740000	0.013903	8.216885	3.107663	-0.371932	4.381874	1.099280	0.000000	-10.000000	-0.866667	36.450001	465.000000	1023.000000	1023.000000	2046.000000
30.760000	0.015694	9.275157	3.010059	0.028279	5.163090	1.073729	0.000000	-10.000000	-0.875000	36.299999	477.000000	1023.000000	1023.000000	2046.000000
30.780001	0.017367	10.263656	3.228590	0.353119	5.586728	1.095218	0.000000	-10.000000	-0.875000	36.166668	489.000000	1023.000000	1023.000000	2046.000000
30.799999	0.019699	11.642092	4.001608	0.481396	5.382196	1.776892	0.000000	-10.000000	-0.891667	35.799999	501.000000	1023.000000	1023.000000	2046.000000
30.820000	0.021976	12.988091	4.254947	0.693835	5.756307	2.283002	0.000000	-10.000000	-0.900000	35.916668	513.000000	1023.000000	1023.000000	2046.000000
30.840000	0.023626	13.963187	4.109821	1.156211	6.597634	2.099521	0.000000	-10.000000	-0.875000	35.900002	525.000000	1023.000000	1023.000000	2046.000000
30.860001	0.025571	15.112684	4.554585	1.435359	6.757541	2.365199	0.000000	-10.000000	-0.858333	35.933334	537.000000	1023.000000	1023.000000	2046.000000
30.879999	0.028052	16.578869	5.255236	1.503871	6.677633	3.142129	0.000000	-10.000000	-0.816667	35.366669	549.000000	1023.000000	1023.000000	2046.000000
30.900000	0.030108	17.793873	5.110849	1.927986	7.568733	3.186306	0.000000	-10.000000	-0.791667	34.983334	561.000000	1023.000000	1023.000000	2046.000000
30.920000	0.031982	18.901140	5.280607	2.320656	8.130061	3.169816	0.000000	-10.000000	-0.758333	34.450001	572.833313	1023.000000	1023.000000	2046.000000
30.940001	0.034318	20.281870	6.093207	2.418340	7.950530	3.819792	0.000000	-10.000000	-0.741667	34.049999	584.500000	1023.000000	1023.000000	2046.000000
30.959999	0.036720	21.701729	6.365989	2.685605	8.396855	4.253279	0.000000	-10.000000	-0.741667	33.600002	595.833313	1023.000000	1023.000000	2046.000000
30.980000	0.038314	22.643709	6.328020	3.093003	9.240743	3.981943	0.000000	-10.000000	-0.725000	33.400002	607.166687	1023.000000	1023.000000	2046.000000
31.000000	0.040527	23.951458	7.024188	3.305411	9.286975	4.334885	0.000000	-10.000000	-0.733333	33.283337	618.333313	1023.000000	1023.000000	2046.000000
31.020000	0.043187	25.523233	7.814568	3.402086	9.342629	4.963950	0.000000	-10.000000	-0.725000	33.066669	629.500000	1023.000000	1023.000000	2046.000000
31.040001	0.044760	26.453346	7.774056	3.717497	10.181926	4.779868	0.000000	-10.000000	-0.725000	32.616669	640.500000	1023.000000	1023.000000	2046.000000
31.059999	0.046242	27.329191	8.346071	3.882336	10.287433	4.813350	0.000000	-10.000000	-0.708333	32.350002	651.500000	1023.000000	1023.000000	2046.000000
31.080000	0.047949	28.337856	9.101403	3.819343	10.109752	5.307358	0.000000	-10.000000	-0.691667	32.100002	662.500000	1023.000000	1023.000000	2046.000000
31.100000	0.048743	28.807064	8.921114	3.955857	10.711126	5.218967	0.000000	-10.000000	-0.658333	31.650002	673.333313	1023.000000	1023.000000	2046.000000
31.120001	0.049241	29.101389	8.722811	4.233107	11.148000	4.997471	0.000000	-10.000000	-0.600000	30.900000	684.000000	1023.000000	1023.000000	2046.000000
31.139999	0.049922	29.503719	8.828626	4.491168	10.682720	5.501206	0.000000	-10.000000	-0.525000	29.650000	694.333313	1023.000000	1023.000000	2046.000000
31.160000	0.050087	29.601273	8.490710	4.815077	10.508485	5.787001	0.000000	-10.000000	-0.466667	28.266666	704.500000	1023.000000	1023.000000	2046.000000
31.180000	0.049623	29.327456	7.740828	5.309594	10.858358	5.418676	0.000000	-10.000000	-0.416667	26.666668	714.166687	1023.000000	1023.000000	2046.000000
31.200001	0.049787	29.424067	7.760348	5.705857	10.758895	5.198965	0.000000	-10.000000	-0.375000	25.283335	723.333313	1023.000000	1023.000000	2046.000000
31.219999	0.050483	29.835215	8.277916	5.837908	10.323992	5.395399	0.000000	-10.000000	-0.341667	24.016668	731.833313	1023.000000	1023.000000	2046.000000
31.240000	0.050013	29.557520	8.060215	5.815722	10.363466	5.318117	0.000000	-10.000000	-0.283333	22.500000	740.000000	1023.000000	1023.000000	2046.000000
31.260000	0.048267	28.525988	7.346135	5.763272	10.682898	4.733684	0.000000	-10.000000	-0.208333	20.233334	747.833313	1023.000000	1023.000000	2046.000000
31.280001	0.046272	27.346664	7.059420	5.524344	10.257952	4.504949	0.000000	-10.000000	-0.108333	17.000000	755.000000	1023.000000	1023.000000	2046.000000
31.299999	0.044672	26.401188	6.906184	5.181384	9.680305	4.633316	0.000000	-10.000000	-0.041667	13.150000	761.333313	1023.000000	1023.000000	2046.000000
31.320000	0.043053	25.444269	6.135142	5.042733	9.979182	4.287211	0.000000	-10.000000	-0.008333	8.950000	766.333313	1023.000000	1023.000000	2046.000000
31.340000	0.041475	24.511856	5.718140	5.044886	9.978468	3.770362	0.000000	-10.000000	0.016667	4.233333	770.166687	1023.000000	1023.000000	2046.000000
31.360001	0.040768	24.094177	5.823773	4.884705	9.326097	4.059603	0.000000	-10.000000	0.033333	0.133333	772.166687	1023.000000	1023.000000	2046.000000
31.379999	0.040157	23.732553	5.413012	4.912341	9.379469	4.027732	0.000000	-10.000000	0.050000	-3.316667	773.000000	1023.000000	1023.000000	2046.000000
31.400000	0.038768	22.912008	4.831064	4.981596	9.642423	3.456925	0.000000	-10.000000	0.058333	-5.850000	773.000000	1023.000000	1023.000000	2046.000000
31.420000	0.038277	22.621660	5.053906	4.861454	8.943185	3.763116	0.000000	-10.000000	0.075000	-8.300000	773.000000	1023.000000	1023.000000	2046.000000
31.440001	0.037781	22.328335	4.640267	4.882412	9.104306	3.701350	0.000000	-10.000000	0.100000	-10.333333	773.000000	1023.000000	1023.000000	2046.000000
31.459999	0.036813	21.756512	4.418167	4.956288	9.147592	3.234466	0.000000	-10.000000	0.125000	-11.700000	773.000000	1023.000000	1023.000000	2046.000000
31.480000	0.036620	21.642639	4.657600	4.789714	8.527108	3.668217	0.000000	-10.000000	0.158333	-12.900001	773.000000	1023.000000	1023.000000	2046.000000
31.500000	0.036097	21.333450	4.251735	4.665748	8.813082	3.602885	0.000000	-10.000000	0.191667	-14.183333	765.500000	1023.000000	1023.000000	2046.000000
31.520000	0.035161	20.780432	4.022955	4.483324	8.965632	3.308521	0.000000	-10.000000	0.225000	-15.516667	756.333313	1023.000000	1023.000000	2046.000000
31.540001	0.034666	20.487888	4.346157	4.082334	8.345521	3.713877	0.000000	-10.000000	0.241667	-16.666668	745.166687	1023.000000	1023.000000	2046.000000
31.559999	0.034333	20.290956	4.143902	3.751264	8.566898	3.828892	0.000000	-10.000000	0.258333	-17.533333	739.500000	1023.000000	1023.000000	2046.000000
31.580000	0.033643	19.883272	3.889951	3.482333	8.982002	3.528986	0.000000	-10.000000	0.258333	-18.233334	733.500000	1023.000000	1023.000000	2046.000000
31.600000	0.033689	19.910303	4.281624	3.126960	8.603554	3.898165	0.000000	-10.000000	0.266667	-18.650000	727.500000	1023.000000	1023.000000	2046.000000
31.620001	0.034254	20.243893	4.348089	3.010338	8.619314	4.266152	0.000000	-10.000000	0.258333	-18.783333	721.500000	1023.000000	1023.000000	2046.000000
31.639999	0.033871	20.017525	3.969162	3.022043	9.115133	3.911186	0.000000	-10.000000	0.266667	-18.799999	715.333313	1023.000000	1023.000000	2046.000000
31.660000	0.033754	19.948454	4.212041	3.012559	8.761012	3.962842	0.000000	-10.000000	0.275000	-18.783333	709.000000	1023.000000	1023.000000	2046.000000
31.680000	0.034205	20.214952	4.515188	2.988881	8.362181	4.348703	0.000000	-10.000000	0.291667	-18.950001	702.666687	1023.000000	1023.000000	2046.000000
31.700001	0.033834	19.995802	4.208685	3.032537	8.789617	3.964965	0.000000	-10.000000	0.316667	-19.133333	696.333313	1023.000000	1023.000000	2046.000000
31.719999	0.033043	19.528589	4.298103	2.903151	8.554911	3.772425	0.000000	-10.000000	0.316667	-19.616667	690.000000	1023.000000	1023.000000	2046.000000
31.740000	0.032615	19.275286	4.588127	2.693807	7.920088	4.073264	0.000000	-10.000000	0.333333	-20.150000	683.333313	1023.000000	1023.000000	2046.000000
31.760000	0.031797	18.792059	4.204958	2.612485	8.114503	3.860113	0.000000	-10.000000	0.333333	-20.666666	676.666687	1023.000000	1023.000000	2046.000000
31.780001	0.030676	18.129223	4.047855	2.555438	8.091773	3.434156	0.000000	-10.000000	0.366667	-21.116667	669.833313	1023.000000	1023.000000	2046.000000
31.799999	0.030292	17.902514	4.287209	2.341002	7.380121	3.894181	0.000000	-10.000000	0.383333	-21.466667	662.833313	1023.000000	1023.000000	2046.000000
31.820000	0.030048	17.758295	4.023638	2.368553	7.443790	3.922314	0.000000	-10.000000	0.400000	-21.800001	655.500000	1023.000000	1023.000000	2046.000000
31.840000	0.029202	17.258371	3.771250	2.436143	7.591664	3.459314	0.000000	-10.000000	0.391667	-21.983334	648.166687	1023.000000	1023.000000	2046.000000
31.860001	0.028834	17.040850	3.949306	2.366037	7.098582	3.626925	0.000000	-10.000000	0.391667	-22.033335	640.833313	1023.000000	1023.000000	2046.000000
31.879999	0.028943	17.105436	3.993944	2.321249	6.771743	4.018501	0.000000	-10.000000	0.391667	-22.000000	633.500000	1023.000000	1023.000000	2046.000000
31.900000	0.028428	16.801207	3.671139	2.407028	7.047766	3.675274	0.000000	-10.000000	0.400000	-22.050001	626.166687	1023.000000	1023.000000	2046.000000
31.920000	0.027741	16.395060	3.633178	2.382231	6.913879	3.465772	0.000000	-10.000000	0.400000	-22.116667	618.833313	1023.000000	1023.000000	2046.000000
31.940001	0.027596	16.309240	3.825141	2.317639	6.306177	3.860282	0.000000	-10.000000	0.400000	-22.316668	611.500000	1023.000000	1023.000000	2046.000000
31.959999	0.027538	16.275171	3.615998	2.402235	6.384159	3.872779	0.000000	-10.000000	0.400000	-22.483334	604.000000	1023.000000	1023.000000	2046.000000
31.980000	0.026696	15.777568	3.389590	2.372980	6.563873	3.451125	0.000000	-10.000000	0.400000	-22.833334	596.500000	1023.000000	1023.000000	2046.000000
32.000000	0.026091	15.419795	3.389213	2.367109	6.335746	3.327727	0.000000	-10.000000	0.408333	-23.016666	588.833313	1023.000000	1023.000000	2046.000000
32.020000	0.026079	15.412773	3.656127	2.257643	5.767007	3.731996	0.000000	-10.000000	0.425000	-23.333334	581.000000	1023.000000	1023.000000	2046.000000
32.040001	0.026325	15.557844	3.705726	2.352983	5.990956	3.508179	0.000000	-10.000000	0.433333	-23.483334	573.333313	1023.000000	1023.000000	2046.000000
32.060001	0.026481	15.650495	4.027649	2.276325	6.197777	3.148742	0.000000	-10.000000	0.441667	-23.733334	565.666687	1023.000000	1023.000000	2046.000000
32.080002	0.027321	16.146805	4.651774	2.276764	5.745836	3.472432	0.000000	-10.000000	0.458333	-23.933332	558.000000	1023.000000	1023.000000	2046.000000
32.099998	0.028171	16.648985	4.773654	2.394710	5.821050	3.659570	0.000000	-10.000000	0.491667	-24.299999	550.000000	1023.000000	1023.000000	2046.000000
32.119999	0.027501	16.253372	4.603545	2.390441	6.023273	3.236115	0.000000	-10.000000	0.525000	-24.666666	541.666687	1023.000000	1023.000000	2046.000000
32.139999	0.026594	15.717196	4.474601	2.324559	5.801857	3.116178	0.000000	-10.000000	0.541667	-25.283333	533.333313	1023.000000	1023.000000	2046.000000
32.160000	0.025645	15.156192	4.240630	2.378679	5.058152	3.478732	0.000000	-10.000000	0.550000	-25.950001	524.666687	1023.000000	1023.000000	2046.000000
32.180000	0.024637	14.560613	3.545089	2.752766	4.748612	3.514145	0.000000	-10.000000	0.550000	-26.683334	516.166687	1023.000000	1023.000000	2046.000000
32.200001	0.023066	13.631721	2.777807	3.102526	4.649734	3.101654	0.000000	-10.000000	0.550000	-26.950001	507.333344	1023.000000	1023.000000	2046.000000
32.220001	0.022142	13.086071	2.638764	3.343197	4.113790	2.990320	0.000000	-10.000000	0.550000	-27.050001	498.500000	1023.000000	1023.000000	2046.000000
32.240002	0.021667	12.804918	2.723475	3.427230	3.494281	3.159931	0.000000	-10.000000	0.550000	-26.900000	489.333344	1023.000000	1023.000000	2046.000000
32.259998	0.020167	11.918884	2.378729	3.306872	3.365609	2.867675	0.000000	-10.000000	0.541667	-26.566668	480.333344	1023.000000	1023.000000	2046.000000
32.279999	0.017277	10.210492	1.863791	2.891787	3.365960	2.088954	0.000000	-10.000000	0.533333	-26.283333	471.500000	1023.000000	1023.000000	2046.000000
32.299999	0.013961	8.250721	1.423386	2.387833	2.750242	1.689259	0.000000	-10.000000	0.525000	-26.066668	462.833344	1023.000000	1023.000000	2046.000000
32.320000	0.010772	6.366185	0.683861	1.976455	2.132030	1.573838	0.000000	-10.000000	0.525000	-25.800001	454.000000	1023.000000	1023.000000	2046.000000
32.340000	0.007691	4.545660	-0.122185	1.717289	1.922937	1.027619	0.000000	-10.000000	0.533333	-25.983334	445.333344	1023.000000	1023.000000	2046.000000
32.360001	0.004259	2.517158	-0.696301	1.335566	1.659266	0.218627	0.000000	-10.000000	0.550000	-26.216667	436.666656	1023.000000	1023.000000	2046.000000
32.380001	0.001517	0.896630	-1.002550	0.993448	0.936098	-0.030366	0.000000	-10.000000	0.558333	-27.000000	428.000000	1023.000000	1023.000000	2046.000000
32.400002	-0.000121	-0.071472	-1.482655	0.861237	0.537912	0.012035	0.000000	-10.000000	0.558333	-27.133333	419.000000	1023.000000	1023.000000	2046.000000
32.419998	-0.001904	-1.125418	-2.063588	0.862120	0.557840	-0.481789	0.000000	-10.000000	0.566667	-27.566668	409.833344	1023.000000	1023.000000	2046.000000
32.439999	-0.004103	-2.425014	-2.428071	0.626427	0.398869	-1.022240	0.000000	-10.000000	0.583333	-27.583334	400.666656	1023.000000	1023.000000	2046.000000
32.459999	-0.005967	-3.526402	-2.596749	0.385461	-0.132485	-1.182628	0.000000	-10.000000	0.600000	-27.600000	391.333344	1023.000000	1023.000000	2046.000000
32.480000	-0.007070	-4.178651	-2.759217	0.207388	-0.583016	-1.043806	0.000000	-10.000000	0.575000	-27.133333	382.166656	1023.000000	1023.000000	2046.000000
32.500000	-0.007809	-4.615153	-3.107014	0.243055	-0.671219	-1.079976	0.000000	-10.000000	0.550000	-26.633333	373.000000	1023.000000	1023.000000	2046.000000
32.520000	-0.009121	-5.390460	-3.323956	0.050983	-0.555084	-1.562402	0.000000	-10.000000	0.533333	-26.266666	364.166656	1023.000000	1023.000000	2046.000000
32.540001	-0.010833	-6.402357	-3.287610	-0.419222	-0.855711	-1.839813	0.000000	-10.000000	0.533333	-25.966667	355.500000	1023.000000	1023.000000	2046.000000
32.560001	-0.011921	-7.045145	-3.326628	-0.930224	-1.206753	-1.581540	0.000000	-10.000000	0.525000	-26.183334	346.833344	1023.000000	1023.000000	2046.000000
32.580002	-0.012647	-7.474251	-3.487317	-1.328960	-1.176447	-1.481527	0.000000	-10.000000	0.508333	-26.100000	338.000000	1023.000000	1023.000000	2046.000000
32.599998	-0.013394	-7.915874	-3.518523	-1.640781	-0.899762	-1.856808	0.000000	-10.000000	0.500000	-25.950001	329.166656	1023.000000	1023.000000	2046.000000
32.619999	-0.014466	-8.549515	-3.196548	-2.085730	-1.095575	-2.171662	0.000000	-10.000000	0.500000	-25.316668	320.500000	1023.000000	1023.000000	2046.000000
32.639999	-0.014710	-8.693620	-3.061073	-2.380695	-1.436007	-1.815845	0.000000	-10.000000	0.500000	-24.900000	312.166656	1023.000000	1023.000000	2046.000000
32.660000	-0.014306	-8.454898	-3.232132	-2.317763	-1.246023	-1.658980	0.000000	-10.000000	0.500000	-24.533333	304.000000	1023.000000	1023.000000	2046.000000
32.680000	-0.014703	-8.689472	-3.188318	-2.464932	-1.016264	-2.019958	0.000000	-10.000000	0.500000	-24.316668	296.000000	1023.000000	1023.000000	2046.000000
32.700001	-0.015727	-9.294394	-2.960105	-2.764170	-1.322899	-2.247221	0.000000	-10.000000	0.500000	-24.216667	287.666656	1023.000000	1023.000000	2046.000000
32.720001	-0.016400	-9.692415	-2.969830	-2.933640	-1.794896	-1.994050	0.000000	-10.000000	0.491667	-24.066668	279.333344	1023.000000	1023.000000	2046.000000
32.740002	-0.016389	-9.685862	-3.171903	-2.767100	-1.750613	-1.996245	0.000000	-10.000000	0.475000	-23.866667	271.000000	1023.000000	1023.000000	2046.000000
32.759998	-0.017198	-10.164251	-3.198041	-2.820737	-1.726484	-2.418989	0.000000	-10.000000	0.458333	-23.533335	263.333344	1023.000000	1023.000000	2046.000000
32.779999	-0.018582	-10.981907	-3.012941	-3.170041	-2.124441	-2.674485	0.000000	-10.000000	0.450000	-23.316668	255.666672	1023.000000	1023.000000	2046.000000
32.799999	-0.019597	-11.581730	-2.957201	-3.425737	-2.678447	-2.520344	0.000000	-10.000000	0.433333	-23.100000	248.000000	1023.000000	1023.000000	2046.000000
32.820000	-0.019808	-11.706494	-3.267337	-3.315619	-2.703786	-2.419751	0.000000	-10.000000	0.416667	-22.883333	240.000000	1023.000000	1023.000000	2046.000000
32.840000	-0.020731	-12.252291	-3.423450	-3.376363	-2.579764	-2.872714	0.000000	-10.000000	0.400000	-22.683334	232.333328	1023.000000	1023.000000	2046.000000
32.860001	-0.022155	-13.093474	-3.166890	-3.751787	-3.162487	-3.012311	0.000000	-10.000000	0.400000	-22.583334	224.666672	1023.000000	1023.000000	2046.000000
32.880001	-0.022880	-13.521852	-3.372815	-3.841880	-3.570388	-2.736769	0.000000	-10.000000	0.400000	-22.500000	217.333328	1023.000000	1023.000000	2046.000000
32.900002	-0.022728	-13.432352	-3.725954	-3.590770	-3.302856	-2.812772	0.000000	-10.000000	0.391667	-22.550001	209.666672	1023.000000	1023.000000	2046.000000
32.919998	-0.023662	-13.984231	-3.531585	-3.709344	-3.487894	-3.255408	0.000000	-10.000000	0.391667	-22.433334	202.333328	1023.000000	1023.000000	2046.000000
32.939999	-0.024853	-14.687969	-3.397570	-4.083389	-4.132028	-3.074982	0.000000	-10.000000	0.383333	-22.316668	194.666672	1023.000000	1023.000000	2046.000000
32.959999	-0.024873	-14.699983	-3.801258	-3.901939	-4.107772	-2.889014	0.000000	-10.000000	0.383333	-21.983334	187.333328	1023.000000	1023.000000	2046.000000
32.980000	-0.024944	-14.741969	-3.923807	-3.740667	-3.854387	-3.223108	0.000000	-10.000000	0.366667	-21.783335	179.833328	1023.000000	1023.000000	2046.000000
33.000000	-0.026147	-15.452748	-3.563827	-4.042875	-4.379671	-3.466376	0.000000	-10.000000	0.358333	-21.433334	172.666672	1023.000000	1023.000000	2046.000000
33.020000	-0.026689	-15.772987	-3.732373	-4.174984	-4.745432	-3.120200	0.000000	-10.000000	0.350000	-21.066668	165.500000	1023.000000	1023.000000	2046.000000
33.040001	-0.026376	-15.587935	-4.116644	-3.844519	-4.356747	-3.270026	0.000000	-10.000000	0.350000	-20.666666	158.500000	1023.000000	1023.000000	2046.000000
33.060001	-0.027168	-16.056465	-3.745735	-4.000048	-4.644895	-3.665787	0.000000	-10.000000	0.350000	-20.500000	151.500000	1023.000000	1023.000000	2046.000000
33.080002	-0.028126	-16.622215	-3.568277	-4.315765	-5.265914	-3.472259	0.000000	-10.000000	0.341667	-20.350000	144.666672	1023.000000	1023.000000	2046.000000
33.099998	-0.027265	-16.113537	-3.828114	-3.994211	-4.952153	-3.339059	0.000000	-10.000000	0.341667	-20.183332	137.833328	1023.000000	1023.000000	2046.000000
33.119999	-0.026333	-15.562731	-3.286009	-3.867301	-4.671057	-3.738364	0.000000	-10.000000	0.325000	-19.833334	131.166672	1023.000000	1023.000000	2046.000000
33.139999	-0.026428	-15.619020	-2.466529	-4.200741	-5.311612	-3.640138	0.000000	-10.000000	0.300000	-19.433334	124.500000	1023.000000	1023.000000	2046.000000
33.160000	-0.025625	-15.144227	-2.630350	-4.052894	-5.185207	-3.275776	0.000000	-10.000000	0.266667	-19.000000	118.000000	1023.000000	1023.000000	2046.000000
33.180000	-0.024939	-14.739038	-2.699909	-3.710603	-4.737139	-3.591388	0.000000	-10.000000	0.241667	-18.550001	111.666664	1023.000000	1023.000000	2046.000000
33.200001	-0.026048	-15.394121	-2.226415	-4.054548	-5.350100	-3.763058	0.000000	-10.000000	0.241667	-17.966667	105.500000	1023.000000	1023.000000	2046.000000
33.220001	-0.026988	-15.949944	-2.786842	-4.062473	-5.696699	-3.403931	0.000000	-10.000000	0.241667	-17.433334	99.500000	1023.000000	1023.000000	2046.000000
33.240002	-0.027134	-16.036100	-3.682284	-3.376338	-5.471087	-3.506392	0.000000	-10.000000	0.233333	-16.966667	93.666664	1023.000000	1023.000000	2046.000000
33.259998	-0.027719	-16.381826	-3.777054	-3.049728	-5.846180	-3.708863	0.000000	-10.000000	0.225000	-16.533333	88.000000	1023.000000	1023.000000	2046.000000
33.279999	-0.028967	-17.119635	-3.816226	-3.206852	-6.599001	-3.497554	0.000000	-10.000000	0.208333	-15.933333	82.500000	1023.000000	1023.000000	2046.000000
33.299999	-0.029089	-17.191376	-4.451754	-2.902555	-6.444267	-3.392800	0.000000	-10.000000	0.191667	-15.083334	77.166664	1023.000000	1023.000000	2046.000000
33.320000	-0.029618	-17.504326	-4.591114	-2.820884	-6.146141	-3.946186	0.000000	-10.000000	0.175000	-14.050000	72.000000	1023.000000	1023.000000	2046.000000
33.340000	-0.032030	-18.929588	-4.270191	-3.468632	-6.877582	-4.313184	0.000000	-10.000000	0.125000	-13.033334	67.333336	1023.000000	1023.000000	2046.000000
33.360001	-0.034356	-20.304369	-4.816758	-3.809365	-7.346200	-4.332046	0.000000	-10.000000	0.108333	-11.850000	63.000000	1023.000000	1023.000000	2046.000000
33.380001	-0.035614	-21.047951	-5.847027	-3.689852	-6.772181	-4.738892	0.000000	-10.000000	0.075000	-10.816667	59.166668	1023.000000	1023.000000	2046.000000
33.400002	-0.038296	-22.632990	-5.914609	-4.020350	-7.271144	-5.426887	0.000000	-10.000000	0.091667	-10.150001	55.500000	1023.000000	1023.000000	2046.000000
33.419998	-0.041655	-24.618010	-6.373080	-4.629195	-8.136539	-5.479195	0.000000	-10.000000	0.091667	-10.333334	52.166668	1023.000000	1023.000000	2046.000000
33.439999	-0.043092	-25.467182	-7.459275	-4.457386	-7.831282	-5.719240	0.000000	-10.000000	0.108333	-11.150001	48.666668	1023.000000	1023.000000	2046.000000
33.459999	-0.044338	-26.203709	-7.554309	-4.388755	-7.902202	-6.358443	0.000000	-10.000000	0.116667	-12.000000	45.000000	1023.000000	1023.000000	2046.000000
33.480000	-0.046489	-27.474789	-7.438560	-4.872211	-8.673163	-6.490855	0.000000	-10.000000	0.116667	-12.566667	41.000000	1023.000000	1023.000000	2046.000000
33.500000	-0.047858	-28.284184	-8.138113	-4.918166	-8.839411	-6.388492	0.000000	-10.000000	0.108333	-12.566667	36.666668	1023.000000	1023.000000	2046.000000
33.520000	-0.047792	-28.245083	-8.677812	-4.483205	-8.347781	-6.736285	0.000000	-10.000000	0.100000	-12.333334	32.333332	1023.000000	1023.000000	2046.000000
33.540001	-0.048630	-28.740362	-8.143960	-4.678677	-8.875292	-7.042433	0.000000	-10.000000	0.100000	-11.666667	28.000000	1023.000000	1023.000000	2046.000000
33.560001	-0.050042	-29.574551	-8.286054	-5.038728	-9.405934	-6.843835	0.000000	-10.000000	0.100000	-11.050000	24.333334	1023.000000	1023.000000	2046.000000
33.580002	-0.049791	-29.426414	-8.988998	-4.713620	-8.788335	-6.935462	0.000000	-10.000000	0.091667	-10.350000	20.666666	1023.000000	1023.000000	2046.000000
33.599998	-0.049828	-29.448208	-8.450218	-4.836558	-8.916331	-7.245100	0.000000	-10.000000	0.083333	-10.083334	17.333334	1023.000000	1023.000000	2046.000000
33.619999	-0.051432	-30.396029	-8.162783	-5.665320	-9.613724	-6.954201	0.000000	-10.000000	0.083333	-10.150001	13.833333	1023.000000	1023.000000	2046.000000
33.639999	-0.051000	-30.141090	-8.804261	-5.589828	-8.809634	-6.937365	0.000000	-10.000000	0.083333	-10.516666	10.500000	1023.000000	1023.000000	2046.000000
33.660000	-0.050427	-29.802097	-8.189989	-5.660203	-8.653716	-7.298189	0.000000	-10.000000	0.075000	-10.450000	7.000000	1023.000000	1023.000000	2046.000000
33.680000	-0.051493	-30.432253	-7.504494	-6.363462	-9.456158	-7.108138	0.000000	-10.000000	0.058333	-9.933333	3.666667	1023.000000	1023.000000	2046.000000
33.700001	-0.050697	-29.962183	-8.171008	-6.185596	-8.575323	-7.030255	0.000000	-10.000000	0.058333	-9.116667	0.666667	1023.000000	1023.000000	2046.000000
33.720001	-0.049855	-29.464203	-7.502681	-6.282979	-8.453027	-7.225516	0.000000	-10.000000	0.058333	-8.600000	-2.000000	1023.000000	1023.000000	2046.000000
33.740002	-0.050684	-29.954498	-6.914405	-6.947034	-9.158576	-6.934483	0.000000	-10.000000	0.058333	-8.500000	-4.666667	1023.000000	1023.000000	2046.000000
33.759998	-0.050194	-29.664509	-7.530608	-6.814219	-8.521548	-6.798134	0.000000	-10.000000	0.050000	-8.450001	-7.500000	1023.000000	1023.000000	2046.000000
33.779999	-0.049418	-29.205790	-7.296788	-6.604657	-8.189795	-7.114549	0.000000	-10.000000	0.050000	-8.316668	-10.500000	1023.000000	1023.000000	2046.000000
33.799999	-0.050520	-29.857103	-6.585461	-7.117992	-9.113447	-7.040202	0.000000	-10.000000	0.058333	-7.883334	-13.333333	1023.000000	1023.000000	2046.000000
33.820000	-0.050822	-30.035711	-7.359448	-7.083278	-8.728642	-6.864342	0.000000	-10.000000	0.050000	-7.333333	-16.000000	1023.000000	1023.000000	2046.000000
33.840000	-0.050064	-29.587854	-7.265517	-6.784436	-8.330250	-7.207652	0.000000	-10.000000	0.050000	-6.733333	-18.333334	1023.000000	1023.000000	2046.000000
33.860001	-0.051017	-30.151243	-6.543540	-7.253211	-9.225490	-7.129002	0.000000	-10.000000	0.033333	-6.133333	-20.500000	1023.000000	1023.000000	2046.000000
33.880001	-0.051450	-30.406981	-7.077245	-7.329271	-9.103567	-6.896897	0.000000	-10.000000	0.025000	-5.650000	-22.500000	1023.000000	1023.000000	2046.000000
33.900002	-0.050634	-29.924877	-7.344765	-6.914785	-8.465129	-7.200199	0.000000	-10.000000	0.025000	-5.316667	-24.500000	1023.000000	1023.000000	2046.000000
33.919998	-0.050625	-29.919121	-6.629888	-7.151266	-8.901405	-7.236562	0.000000	-10.000000	0.025000	-5.050000	-26.333334	1023.000000	1023.000000	2046.000000
33.939999	-0.051445	-30.404270	-6.381218	-7.554805	-9.518463	-6.949784	0.000000	-10.000000	0.025000	-4.700000	-28.000000	1023.000000	1023.000000	2046.000000
33.959999	-0.051221	-30.271627	-6.940639	-7.334369	-9.098831	-6.897790	0.000000	-10.000000	0.025000	-4.266666	-29.500000	1023.000000	1023.000000	2046.000000
33.980000	-0.050232	-29.686981	-7.078362	-6.976583	-8.510102	-7.121935	0.000000	-10.000000	0.016667	-3.800000	-31.000000	1023.000000	1023.000000	2046.000000
34.000000	-0.050135	-29.629789	-6.369857	-7.194653	-8.962058	-7.103221	0.000000	-10.000000	0.016667	-3.383333	-32.333332	1023.000000	1023.000000	2046.000000
34.020000	-0.050784	-30.013098	-6.189333	-7.496365	-9.472538	-6.854862	0.000000	-10.000000	0.000000	-3.050000	-33.500000	1023.000000	1023.000000	2046.000000
34.040001	-0.050350	-29.757143	-6.864414	-7.215614	-8.873100	-6.804015	0.000000	-10.000000	0.008333	-2.833333	-34.500000	1023.000000	1023.000000	2046.000000
34.060001	-0.049278	-29.123171	-6.728908	-6.916281	-8.467500	-7.010481	0.000000	-10.000000	0.008333	-2.716667	-35.500000	1023.000000	1023.000000	2046.000000
34.080002	-0.049346	-29.163702	-5.973669	-7.170359	-9.134170	-6.885505	0.000000	-10.000000	0.008333	-2.666667	-36.333332	1023.000000	1023.000000	2046.000000
34.099998	-0.049839	-29.454870	-6.054712	-7.411766	-9.354269	-6.634122	0.000000	-10.000000	0.000000	-2.666667	-37.166668	1023.000000	1023.000000	2046.000000
34.119999	-0.049333	-29.156073	-6.650300	-7.076553	-8.780860	-6.648359	0.000000	-10.000000	0.000000	-2.733333	-38.000000	1023.000000	1023.000000	2046.000000
34.139999	-0.048315	-28.554216	-6.490695	-6.753322	-8.461809	-6.848392	0.000000	-10.000000	0.000000	-2.783333	-39.000000	1023.000000	1023.000000	2046.000000
34.160000	-0.048110	-28.432770	-5.835079	-6.895069	-8.926524	-6.776098	0.000000	-10.000000	0.008333	-2.816667	-40.000000	1023.000000	1023.000000	2046.000000
34.180000	-0.048709	-28.786840	-5.752244	-7.221575	-9.342104	-6.470918	0.000000	-10.000000	0.008333	-2.800000	-41.000000	1023.000000	1023.000000	2046.000000
34.200001	-0.048399	-28.603758	-6.341197	-6.940060	-8.855512	-6.466990	0.000000	-10.000000	0.016667	-2.733333	-42.000000	1023.000000	1023.000000	2046.000000
34.220001	-0.047341	-27.978487	-6.390124	-6.527070	-8.385901	-6.675392	0.000000	-10.000000	0.008333	-2.550000	-43.000000	1023.000000	1023.000000	2046.000000
34.240002	-0.046850	-27.688103	-5.679774	-6.646234	-8.764998	-6.597095	0.000000	-10.000000	0.016667	-2.233333	-43.666668	1023.000000	1023.000000	2046.000000
34.259998	-0.047317	-27.964224	-5.376841	-6.960709	-9.272904	-6.353769	0.000000	-10.000000	0.008333	-1.716667	-44.000000	1023.000000	1023.000000	2046.000000
34.279999	-0.047215	-27.903885	-5.908784	-6.820271	-8.892813	-6.282018	0.000000	-10.000000	0.008333	-0.966667	-44.000000	1023.000000	1023.000000	2046.000000
34.299999	-0.046063	-27.223097	-6.003638	-6.437413	-8.341697	-6.440350	0.000000	-10.000000	0.008333	-0.350000	-44.000000	1023.000000	1023.000000	2046.000000
34.320000	-0.044540	-26.322950	-5.132006	-6.302370	-8.408251	-6.480324	0.000000	-10.000000	0.008333	0.000000	-44.000000	1023.000000	1023.000000	2046.000000
34.340000	-0.044016	-26.013390	-4.285226	-6.600001	-8.891685	-6.236476	0.000000	-10.000000	0.008333	0.566667	-44.000000	1023.000000	1023.000000	2046.000000
34.360001	-0.043909	-25.950489	-4.493160	-6.706875	-8.742270	-6.008184	0.000000	-10.000000	0.000000	1.283333	-44.000000	1023.000000	1023.000000	2046.000000
34.380001	-0.042905	-25.356958	-4.735427	-6.288886	-8.054266	-6.278380	0.000000	-10.000000	0.000000	2.166667	-44.000000	1023.000000	1023.000000	2046.000000
34.400002	-0.042454	-25.090132	-3.952115	-6.369867	-8.374022	-6.394127	0.000000	-10.000000	-0.008333	2.733333	-44.000000	1023.000000	1023.000000	2046.000000
34.419998	-0.043335	-25.611122	-3.704511	-6.864738	-8.971688	-6.070187	0.000000	-10.000000	-0.016667	3.533334	-44.000000	1023.000000	1023.000000	2046.000000
34.439999	-0.043334	-25.610229	-4.670362	-6.515783	-8.303334	-6.120750	0.000000	-10.000000	-0.016667	4.566667	-44.000000	1023.000000	1023.000000	2046.000000
34.459999	-0.042274	-24.983763	-4.837851	-5.817723	-8.065501	-6.262688	0.000000	-10.000000	-0.016667	5.783333	-44.000000	1023.000000	1023.000000	2046.000000
34.480000	-0.041671	-24.627802	-4.477647	-5.595078	-8.750298	-5.804778	0.000000	-10.000000	-0.033333	7.133334	-44.000000	1023.000000	1023.000000	2046.000000
34.500000	-0.041509	-24.531717	-4.794647	-5.365662	-8.880182	-5.491226	0.000000	-10.000000	-0.050000	8.533334	-44.000000	1023.000000	1023.000000	2046.000000
34.520000	-0.040751	-24.083990	-5.440364	-4.792552	-8.213423	-5.637652	0.000000	-10.000000	-0.083333	10.316667	-44.000000	1023.000000	1023.000000	2046.000000
34.540001	-0.040152	-23.729559	-5.259186	-4.628092	-8.042745	-5.799537	0.000000	-10.000000	-0.125000	12.500000	-44.000000	1023.000000	1023.000000	2046.000000
34.560001	-0.040966	-24.211103	-4.775244	-5.027919	-8.604530	-5.803411	0.000000	-10.000000	-0.191667	14.933333	-22.000000	1023.000000	1023.000000	2046.000000
34.580002	-0.043028	-25.429741	-5.382250	-5.424637	-8.796174	-5.826679	0.000000	-10.000000	-0.250000	17.350000	1.500000	1023.000000	1023.000000	2046.000000
34.599998	-0.044819	-26.487843	-6.583487	-5.372271	-8.158998	-6.373087	0.000000	-10.000000	-0.300000	19.616667	27.000000	1023.000000	1023.000000	2046.000000
34.619999	-0.045641	-26.973732	-6.758614	-5.359428	-8.082137	-6.773552	0.000000	-10.000000	-0.341667	21.250000	32.833332	1023.000000	1023.000000	2046.000000
34.639999	-0.046447	-27.450306	-6.368908	-5.698552	-8.638352	-6.744494	0.000000	-10.000000	-0.358333	22.316668	39.666668	1023.000000	1023.000000	2046.000000
34.660000	-0.047469	-28.054089	-6.536363	-5.940692	-8.907478	-6.669556	0.000000	-10.000000	-0.358333	22.633333	47.000000	1023.000000	1023.000000	2046.000000
34.680000	-0.047691	-28.185291	-7.419925	-5.593319	-8.261833	-6.910215	0.000000	-10.000000	-0.341667	22.816668	54.500000	1023.000000	1023.000000	2046.000000
34.700001	-0.046676	-27.585808	-7.551601	-5.114215	-7.763503	-7.156488	0.000000	-10.000000	-0.350000	22.733334	62.166668	1023.000000	1023.000000	2046.000000
34.720001	-0.045819	-27.079184	-6.687006	-5.209714	-8.275089	-6.907373	0.000000	-10.000000	-0.366667	23.000000	69.666664	1023.000000	1023.000000	2046.000000
34.740002	-0.045964	-27.164492	-6.863142	-5.274399	-8.310030	-6.716920	0.000000	-10.000000	-0.391667	23.366667	77.333336	1023.000000	1023.000000	2046.000000
34.759998	-0.045141	-26.678072	-7.513533	-4.783362	-7.437768	-6.943409	0.000000	-10.000000	-0.400000	23.950001	85.000000	1023.000000	1023.000000	2046.000000
34.779999	-0.043264	-25.568756	-6.774557	-4.546607	-7.409262	-6.838329	0.000000	-10.000000	-0.416667	24.450001	93.000000	1023.000000	1023.000000	2046.000000
34.799999	-0.042621	-25.189171	-6.145417	-4.771955	-7.849061	-6.422738	0.000000	-10.000000	-0.425000	24.933334	101.000000	1023.000000	1023.000000	2046.000000
34.820000	-0.042319	-25.010672	-6.776450	-4.729044	-7.171019	-6.334159	0.000000	-10.000000	-0.441667	25.266666	109.333336	1023.000000	1023.000000	2046.000000
34.840000	-0.040280	-23.805620	-6.514270	-4.487297	-6.382449	-6.421605	0.000000	-10.000000	-0.441667	25.283333	117.666664	1023.000000	1023.000000	2046.000000
34.860001	-0.038397	-22.692598	-5.219387	-4.800995	-6.657523	-6.014692	0.000000	-10.000000	-0.466667	25.516666	126.333336	1023.000000	1023.000000	2046.000000
34.880001	-0.037672	-22.264256	-4.977265	-5.176621	-6.414287	-5.696083	0.000000	-10.000000	-0.483333	25.716667	132.000000	1023.000000	1023.000000	2046.000000
34.900002	-0.036398	-21.511433	-5.240665	-5.119186	-5.414965	-5.736616	0.000000	-10.000000	-0.491667	26.250000	140.666672	1023.000000	1023.000000	2046.000000
34.919998	-0.033721	-19.929047	-4.503759	-4.944219	-4.837166	-5.643903	0.000000	-10.000000	-0.491667	26.783335	149.333328	1023.000000	1023.000000	2046.000000
34.939999	-0.031283	-18.488499	-3.321018	-5.252136	-4.943950	-4.971395	0.000000	-10.000000	-0.491667	27.333334	161.000000	1023.000000	1023.000000	2046.000000
34.959999	-0.029907	-17.675282	-3.183075	-5.372834	-4.556170	-4.563202	0.000000	-10.000000	-0.508333	27.716667	170.000000	1023.000000	1023.000000	2046.000000
34.980000	-0.028578	-16.889690	-3.606708	-4.989765	-3.546942	-4.746275	0.000000	-10.000000	-0.541667	28.183334	179.166672	1023.000000	1023.000000	2046.000000
35.000000	-0.026274	-15.527651	-2.926627	-4.655292	-3.254990	-4.690743	0.000000	-10.000000	-0.583333	28.916668	188.333328	1023.000000	1023.000000	2046.000000
35.020000	-0.024674	-14.582184	-2.115389	-4.810430	-3.489913	-4.166452	0.000000	-10.000000	-0.625000	30.100000	201.166672	1023.000000	1023.000000	2046.000000
35.040001	-0.024017	-14.194029	-2.081931	-4.949815	-3.315070	-3.847213	0.000000	-10.000000	-0.641667	30.966667	210.833328	1023.000000	1023.000000	2046.000000
35.060001	-0.023168	-13.692327	-2.656975	-4.570822	-2.405851	-4.058680	0.000000	-10.000000	-0.666667	31.433334	221.166672	1023.000000	1023.000000	2046.000000
35.080002	-0.021022	-12.423783	-2.216858	-4.195363	-1.952888	-4.058676	0.000000	-10.000000	-0.700000	31.733334	228.166672	1023.000000	1023.000000	2046.000000
35.099998	-0.018814	-11.119147	-1.067467	-4.313133	-2.356575	-3.381972	0.000000	-10.000000	-0.733333	32.350002	238.833328	1023.000000	1023.000000	2046.000000
35.119999	-0.017790	-10.513946	-1.184870	-4.258534	-1.978291	-3.092251	0.000000	-10.000000	-0.750000	33.049999	249.333328	1023.000000	1023.000000	2046.000000
35.139999	-0.016145	-9.541568	-1.533018	-3.726486	-0.997910	-3.284153	0.000000	-10.000000	-0.750000	33.633335	260.333344	1023.000000	1023.000000	2046.000000
35.160000	-0.013375	-7.904582	-0.804269	-3.393501	-0.702872	-3.003940	0.000000	-10.000000	-0.750000	33.849998	271.333344	1023.000000	1023.000000	2046.000000
35.180000	-0.010940	-6.465332	0.169139	-3.435817	-0.893533	-2.305120	0.000000	-10.000000	-0.775000	34.383335	282.666656	1023.000000	1023.000000	2046.000000
35.200001	-0.009752	-5.763309	-0.168391	-3.249674	-0.276629	-2.068614	0.000000	-10.000000	-0.808333	34.683334	294.000000	1023.000000	1023.000000	2046.000000
35.220001	-0.007711	-4.557023	-0.371499	-2.641686	0.682874	-2.226712	0.000000	-10.000000	-0.841667	35.150002	305.500000	1023.000000	1023.000000	2046.000000
35.240002	-0.004858	-2.870995	0.750832	-2.515830	0.550688	-1.656686	0.000000	-10.000000	-0.858333	35.433334	317.166656	1023.000000	1023.000000	2046.000000
35.259998	-0.002999	-1.772659	1.196215	-2.570795	0.574614	-0.972693	0.000000	-10.000000	-0.866667	35.783333	329.000000	1023.000000	1023.000000	2046.000000
35.279999	-0.001711	-1.011231	0.541919	-2.107754	1.645121	-1.090518	0.000000	-10.000000	-0.875000	35.666668	341.000000	1023.000000	1023.000000	2046.000000
35.299999	0.000885	0.522915	0.981568	-1.587432	2.172224	-1.043446	0.000000	-10.000000	-0.866667	35.666668	353.000000	1023.000000	1023.000000	2046.000000
35.320000	0.003670	2.169257	2.105547	-1.604767	1.937515	-0.269038	0.000000	-10.000000	-0.866667	35.533333	365.000000	1023.000000	1023.000000	2046.000000
35.340000	0.005185	3.064368	2.093197	-1.495708	2.320582	0.146297	0.000000	-10.000000	-0.858333	35.349998	377.000000	1023.000000	1023.000000	2046.000000
35.360001	0.006570	3.882975	1.534171	-1.012023	3.402261	-0.041434	0.000000	-10.000000	-0.875000	35.450001	388.666656	1023.000000	1023.000000	2046.000000
35.380001	0.009279	5.483592	2.262975	-0.645034	3.668838	0.196813	0.000000	-10.000000	-0.891667	35.500000	400.333344	1023.000000	1023.000000	2046.000000
35.400002	0.011860	7.009534	3.238991	-0.607916	3.448843	0.929616	0.000000	-10.000000	-0.916667	35.950001	408.000000	1023.000000	1023.000000	2046.000000
35.419998	0.013094	7.738690	3.146802	-0.547063	3.851508	1.287444	0.000000	-10.000000	-0.900000	36.050003	420.000000	1023.000000	1023.000000	2046.000000
35.439999	0.014290	8.445582	2.615284	-0.039830	4.832189	1.037940	0.000000	-10.000000	-0.875000	36.316669	432.000000	1023.000000	1023.000000	2046.000000
35.459999	0.016804	9.931338	3.394016	0.323948	5.013985	1.199390	0.000000	-10.000000	-0.841667	36.183334	448.333344	1023.000000	1023.000000	2046.000000
35.480000	0.019240	11.370811	4.428335	0.272661	4.761322	1.908493	0.000000	-10.000000	-0.850000	35.966667	460.666656	1023.000000	1023.000000	2046.000000
35.500000	0.020928	12.368581	4.599334	0.330780	5.170241	2.268226	0.000000	-10.000000	-0.866667	35.500000	472.833344	1023.000000	1023.000000	2046.000000
35.520000	0.022198	13.118902	4.327773	0.790341	6.068940	1.931849	0.000000	-10.000000	-0.875000	35.533333	484.500000	1023.000000	1023.000000	2046.000000
35.540001	0.024325	14.376324	5.095507	1.085531	6.251267	1.944019	0.000000	-10.000000	-0.875000	35.600002	496.166656	1023.000000	1023.000000	2046.000000
35.560001	0.026120	15.436655	6.220662	0.865114	5.835331	2.515549	0.000000	-10.000000	-0.858333	35.700001	508.000000	1023.000000	1023.000000	2046.000000
35.580002	0.026636	15.742088	6.088420	0.743406	6.219299	2.690963	0.000000	-10.000000	-0.850000	35.600002	520.000000	1023.000000	1023.000000	2046.000000
35.599998	0.027012	15.964066	5.558744	1.087113	7.032753	2.285455	0.000000	-10.000000	-0.833333	35.400002	528.000000	1023.000000	1023.000000	2046.000000
35.619999	0.028511	16.850115	5.767315	1.521027	7.186638	2.375135	0.000000	-10.000000	-0.791667	34.750000	539.833313	1023.000000	1023.000000	2046.000000
35.639999	0.029747	17.580299	6.211103	1.732515	6.609605	3.027076	0.000000	-10.000000	-0.758333	33.850002	551.500000	1023.000000	1023.000000	2046.000000
35.660000	0.029568	17.474695	5.630616	1.983618	6.539863	3.320599	0.000000	-10.000000	-0.725000	32.833336	566.833313	1023.000000	1023.000000	2046.000000
35.680000	0.029191	17.251814	4.596023	2.626195	7.171479	2.858116	0.000000	-10.000000	-0.725000	32.383335	578.000000	1023.000000	1023.000000	2046.000000
35.700001	0.030617	18.094727	4.970705	3.198592	7.224364	2.701066	0.000000	-10.000000	-0.716667	32.150002	588.833313	1023.000000	1023.000000	2046.000000
35.720001	0.031960	18.888584	5.931811	3.181688	6.693926	3.081158	0.000000	-10.000000	-0.716667	32.066666	599.666687	1023.000000	1023.000000	2046.000000
35.740002	0.031522	18.629717	5.670370	3.065234	6.736593	3.157519	0.000000	-10.000000	-0.675000	31.666666	610.333313	1023.000000	1023.000000	2046.000000
35.759998	0.029917	17.680775	4.619103	3.167094	7.305550	2.589028	0.000000	-10.000000	-0.625000	30.716667	621.000000	1023.000000	1023.000000	2046.000000
35.779999	0.028744	16.987616	4.262776	3.211106	7.382566	2.131168	0.000000	-10.000000	-0.558333	29.533335	631.333313	1023.000000	1023.000000	2046.000000
35.799999	0.028506	16.847162	4.760272	2.860393	6.717278	2.509219	0.000000	-10.000000	-0.525000	28.216667	641.500000	1023.000000	1023.000000	2046.000000
35.820000	0.027929	16.506197	4.456511	2.631050	6.653364	2.765271	0.000000	-10.000000	-0.500000	27.483334	651.166687	1023.000000	1023.000000	2046.000000
35.840000	0.027192	16.070332	3.422559	2.939975	7.451960	2.255837	0.000000	-10.000000	-0.491667	26.833334	660.500000	1023.000000	1023.000000	2046.000000
35.860001	0.027904	16.491217	3.532890	3.255923	7.603791	2.098614	0.000000	-10.000000	-0.500000	26.783333	669.500000	1023.000000	1023.000000	2046.000000
35.880001	0.029231	17.275402	4.334209	3.143665	7.040900	2.756628	0.000000	-10.000000	-0.508333	26.966667	678.333313	1023.000000	1023.000000	2046.000000
35.900002	0.029707	17.557121	3.926413	3.293891	7.424989	2.911829	0.000000	-10.000000	-0.508333	27.266666	684.166687	1023.000000	1023.000000	2046.000000
35.919998	0.029973	17.714170	3.398582	3.710827	8.151934	2.452828	0.000000	-10.000000	-0.516667	27.650000	693.166687	1023.000000	1023.000000	2046.000000
35.939999	0.031732	18.753490	4.009076	4.015700	8.096253	2.632461	0.000000	-10.000000	-0.516667	27.750000	702.500000	1023.000000	1023.000000	2046.000000
35.959999	0.033400	19.739218	4.775907	3.892684	7.751359	3.319269	0.000000	-10.000000	-0.508333	27.766666	715.000000	1023.000000	1023.000000	2046.000000
35.980000	0.034164	20.190733	4.426388	3.968002	8.271530	3.524813	0.000000	-10.000000	-0.483333	27.266666	724.333313	1023.000000	1023.000000	2046.000000
36.000000	0.034728	20.524267	3.986037	4.288532	9.061022	3.188676	0.000000	-10.000000	-0.441667	26.816668	733.500000	1023.000000	1023.000000	2046.000000
36.020000	0.036399	21.511650	4.691520	4.384975	8.950199	3.484955	0.000000	-10.000000	-0.408333	26.450001	739.500000	1023.000000	1023.000000	2046.000000
36.040001	0.038016	22.467335	5.528062	4.051644	8.638453	4.249177	0.000000	-10.000000	-0.383333	25.666668	745.500000	1023.000000	1023.000000	2046.000000
36.060001	0.038901	22.990717	5.390205	3.833954	9.167673	4.598885	0.000000	-10.000000	-0.366667	24.600000	754.000000	1023.000000	1023.000000	2046.000000
36.080002	0.039650	23.433247	5.057926	3.928643	10.099640	4.347038	0.000000	-10.000000	-0.341667	23.133333	765.166687	1023.000000	1023.000000	2046.000000
36.099998	0.041485	24.517738	5.688260	3.909845	10.318326	4.601306	0.000000	-10.000000	-0.308333	22.183334	775.833313	1023.000000	1023.000000	2046.000000
36.119999	0.043867	25.925659	6.682188	3.756571	10.065846	5.421054	0.000000	-10.000000	-0.300000	21.616667	781.000000	1023.000000	1023.000000	2046.000000
36.139999	0.045050	26.624632	6.498708	3.844423	10.610561	5.670939	0.000000	-10.000000	-0.283333	20.933334	788.166687	1023.000000	1023.000000	2046.000000
36.160000	0.045811	27.074209	6.181448	4.295903	11.347176	5.249682	0.000000	-10.000000	-0.241667	19.983334	795.166687	1023.000000	1023.000000	2046.000000
36.180000	0.047548	28.100859	6.993478	4.491644	11.130234	5.485503	0.000000	-10.000000	-0.200000	19.033333	802.166687	1023.000000	1023.000000	2046.000000
36.200001	0.048809	28.845837	7.588608	4.294901	10.821349	6.140979	0.000000	-10.000000	-0.166667	18.050001	806.666687	1023.000000	1023.000000	2046.000000
36.220001	0.048734	28.801834	7.126219	4.448832	11.388140	5.838643	0.000000	-10.000000	-0.133333	16.933334	810.833313	1023.000000	1023.000000	2046.000000
36.240002	0.048789	28.834234	6.931734	4.673581	11.747035	5.481884	0.000000	-10.000000	-0.091667	14.566667	818.333313	1023.000000	1023.000000	2046.000000
36.259998	0.049783	29.421911	7.575041	4.663675	11.411556	5.771639	0.000000	-10.000000	-0.041667	11.983334	825.000000	1023.000000	1023.000000	2046.000000
36.279999	0.050523	29.858862	8.085920	4.456703	10.993660	6.322579	0.000000	-10.000000	-0.016667	9.966666	829.666687	1023.000000	1023.000000	2046.000000
36.299999	0.050653	29.935883	7.708393	4.558774	11.337493	6.331222	0.000000	-10.000000	0.000000	8.383333	832.333313	1023.000000	1023.000000	2046.000000
36.320000	0.050557	29.879328	7.279362	4.834233	11.822830	5.942903	0.000000	-10.000000	0.008333	5.333333	835.166687	1023.000000	1023.000000	2046.000000
36.340000	0.051214	30.267441	7.619171	4.987980	11.657095	6.003195	0.000000	-10.000000	0.008333	1.466667	838.166687	1023.000000	1023.000000	2046.000000
36.360001	0.052115	30.799843	8.205253	4.860554	11.174049	6.559986	0.000000	-10.000000	0.008333	-1.583333	839.833313	1023.000000	1023.000000	2046.000000
36.380001	0.052295	30.906048	7.955680	4.822369	11.385466	6.742534	0.000000	-10.000000	0.016667	-2.816667	840.000000	1023.000000	1023.000000	2046.000000
36.400002	0.051754	30.586502	7.346186	5.108868	11.936741	6.194707	0.000000	-10.000000	0.041667	-4.900000	840.000000	1023.000000	1023.000000	2046.000000
36.419998	0.052251	30.880440	7.879781	5.121037	11.537511	6.342112	0.000000	-10.000000	0.075000	-7.450000	840.000000	1023.000000	1023.000000	2046.000000
36.439999	0.052865	31.243479	8.249503	4.923199	11.156569	6.914209	0.000000	-10.000000	0.091667	-9.583334	840.000000	1023.000000	1023.000000	2046.000000
36.459999	0.052093	30.786716	7.447601	5.044795	11.777673	6.516648	0.000000	-10.000000	0.100000	-10.550000	840.000000	1023.000000	1023.000000	2046.000000
36.480000	0.051931	30.691057	7.496155	5.208071	11.727199	6.259632	0.000000	-10.000000	0.116667	-11.516666	840.000000	1023.000000	1023.000000	2046.000000
36.500000	0.052375	30.953524	8.089402	4.994302	11.094746	6.775074	0.000000	-10.000000	0.166667	-13.466667	832.000000	1023.000000	1023.000000	2046.000000
36.520000	0.051771	30.596930	7.588772	4.911519	11.349226	6.747412	0.000000	-10.000000	0.216667	-15.333333	822.166687	1023.000000	1023.000000	2046.000000
36.540001	0.050825	30.037792	7.075342	5.086405	11.708232	6.167812	0.000000	-10.000000	0.250000	-16.733334	812.333313	1023.000000	1023.000000	2046.000000
36.560001	0.050974	30.125429	7.608036	5.052944	11.119872	6.344577	0.000000	-10.000000	0.250000	-17.316666	808.833313	1023.000000	1023.000000	2046.000000
36.580002	0.051333	30.337677	7.749984	4.903395	10.927455	6.756844	0.000000	-10.000000	0.250000	-17.833334	805.166687	1023.000000	1023.000000	2046.000000
36.599998	0.050677	29.950270	7.263951	4.930895	11.291631	6.463792	0.000000	-10.000000	0.266667	-18.583334	797.166687	1023.000000	1023.000000	2046.000000
36.619999	0.050415	29.795502	7.297871	5.101884	11.417776	5.977970	0.000000	-10.000000	0.283333	-19.166666	790.833313	1023.000000	1023.000000	2046.000000
36.639999	0.051362	30.355055	8.182122	5.009702	10.898132	6.265099	0.000000	-10.000000	0.316667	-19.450001	784.500000	1023.000000	1023.000000	2046.000000
36.660000	0.051907	30.677334	8.385224	4.838124	10.867188	6.586796	0.000000	-10.000000	0.333333	-19.500000	780.166687	1023.000000	1023.000000	2046.000000
36.680000	0.051068	30.181192	7.883302	4.904847	11.324504	6.068540	0.000000	-10.000000	0.350000	-19.666668	771.500000	1023.000000	1023.000000	2046.000000
36.700001	0.050273	29.711555	8.065850	4.932523	11.029250	5.683932	0.000000	-10.000000	0.350000	-19.783333	764.833313	1023.000000	1023.000000	2046.000000
36.720001	0.049810	29.437521	8.407176	4.528896	10.437807	6.063641	0.000000	-10.000000	0.358333	-20.049999	758.333313	1023.000000	1023.000000	2046.000000
36.740002	0.048792	28.836308	7.795578	4.537811	10.595967	5.906951	0.000000	-10.000000	0.366667	-20.633333	753.833313	1023.000000	1023.000000	2046.000000
36.759998	0.047343	27.979492	6.979955	4.908079	10.710896	5.380561	0.000000	-10.000000	0.408333	-22.083334	744.333313	1023.000000	1023.000000	2046.000000
36.779999	0.046568	27.521547	6.722238	5.306769	10.024340	5.468201	0.000000	-10.000000	0.441667	-23.383333	737.000000	1023.000000	1023.000000	2046.000000
36.799999	0.046633	27.560226	6.683251	5.644633	9.338715	5.893628	0.000000	-10.000000	0.483333	-24.350000	729.333313	1023.000000	1023.000000	2046.000000
36.820000	0.046015	27.194613	6.330733	5.922818	9.299273	5.641790	0.000000	-10.000000	0.491667	-24.433334	724.000000	1023.000000	1023.000000	2046.000000
36.840000	0.043737	25.848604	5.771286	5.885790	9.337242	4.854287	0.000000	-10.000000	0.483333	-24.516666	716.000000	1023.000000	1023.000000	2046.000000
36.860001	0.041454	24.499130	5.816764	5.483923	8.573645	4.624798	0.000000	-10.000000	0.475000	-24.283333	708.000000	1023.000000	1023.000000	2046.000000
36.880001	0.038243	22.601709	5.188916	4.849811	8.069437	4.493545	0.000000	-10.000000	0.475000	-24.333334	700.000000	1023.000000	1023.000000	2046.000000
36.900002	0.033673	19.900856	3.840575	4.485872	8.058948	3.515461	0.000000	-10.000000	0.491667	-24.566668	691.833313	1023.000000	1023.000000	2046.000000
36.919998	0.029481	17.423321	3.074270	4.043556	7.542621	2.762873	0.000000	-10.000000	0.508333	-25.016666	683.500000	1023.000000	1023.000000	2046.000000
36.939999	0.026801	15.839239	2.952273	3.618868	6.613487	2.654611	0.000000	-10.000000	0.525000	-25.550001	675.000000	1023.000000	1023.000000	2046.000000
36.959999	0.024751	14.627840	2.547979	3.277190	6.199507	2.603164	0.000000	-10.000000	0.541667	-26.116667	666.500000	1023.000000	1023.000000	2046.000000
36.980000	0.022356	13.212309	1.706153	3.217263	6.330409	1.958485	0.000000	-10.000000	0.550000	-26.600000	657.833313	1023.000000	1023.000000	2046.000000
37.000000	0.020096	11.876882	1.170226	3.140703	6.110771	1.455182	0.000000	-10.000000	0.566667	-26.950001	646.000000	1023.000000	1023.000000	2046.000000
37.020000	0.018733	11.071310	1.230024	2.973528	5.390387	1.477371	0.000000	-10.000000	0.566667	-27.016666	634.000000	1023.000000	1023.000000	2046.000000
37.040001	0.017525	10.357185	0.907722	2.777954	5.084969	1.586540	0.000000	-10.000000	0.566667	-27.166668	625.000000	1023.000000	1023.000000	2046.000000
37.060001	0.015688	9.271437	0.195334	2.741014	5.338928	0.996160	0.000000	-10.000000	0.550000	-27.183334	618.833313	1023.000000	1023.000000	2046.000000
37.080002	0.014462	8.546777	0.279573	2.619236	4.828023	0.819945	0.000000	-10.000000	0.550000	-27.183334	612.666687	1023.000000	1023.000000	2046.000000
37.099998	0.014126	8.348643	0.503784	2.367217	4.341327	1.136316	0.000000	-10.000000	0.550000	-27.133333	603.500000	1023.000000	1023.000000	2046.000000
37.119999	0.013019	7.693997	-0.038099	2.264091	4.618065	0.849940	0.000000	-10.000000	0.550000	-27.083334	591.500000	1023.000000	1023.000000	2046.000000
37.139999	0.011620	6.867235	-0.255703	1.903397	4.703042	0.516498	0.000000	-10.000000	0.550000	-27.116667	582.500000	1023.000000	1023.000000	2046.000000
37.160000	0.010949	6.470761	0.202309	1.272858	4.093642	0.901952	0.000000	-10.000000	0.550000	-27.283335	573.500000	1023.000000	1023.000000	2046.000000
37.180000	0.010194	6.024806	0.038370	0.820127	4.166112	1.000196	0.000000	-10.000000	0.583333	-27.483334	567.500000	1023.000000	1023.000000	2046.000000
37.200001	0.009063	5.355982	-0.265909	0.576761	4.510011	0.535119	0.000000	-10.000000	0.600000	-27.583334	558.333313	1023.000000	1023.000000	2046.000000
37.220001	0.008645	5.108951	0.126108	0.221017	4.153732	0.608094	0.000000	-10.000000	0.600000	-27.550001	549.166687	1023.000000	1023.000000	2046.000000
37.240002	0.008823	5.214171	0.401796	-0.157383	3.850132	1.119625	0.000000	-10.000000	0.566667	-27.300001	540.000000	1023.000000	1023.000000	2046.000000
37.259998	0.008325	4.920185	0.008645	-0.234578	4.224042	0.922075	0.000000	-10.000000	0.550000	-27.150002	531.000000	1023.000000	1023.000000	2046.000000
37.279999	0.007481	4.421037	-0.022890	-0.225587	4.176944	0.492570	0.000000	-10.000000	0.566667	-27.133335	521.833313	1023.000000	1023.000000	2046.000000
37.299999	0.007409	4.378793	0.376654	-0.363727	3.545240	0.820626	0.000000	-10.000000	0.583333	-27.183334	512.666687	1023.000000	1023.000000	2046.000000
37.320000	0.006899	4.077218	0.210421	-0.454587	3.459662	0.861723	0.000000	-10.000000	0.583333	-27.166668	503.500000	1023.000000	1023.000000	2046.000000
37.340000	0.005791	3.422620	-0.192017	-0.363365	3.682283	0.295720	0.000000	-10.000000	0.583333	-27.033333	494.500000	1023.000000	1023.000000	2046.000000
37.360001	0.004766	2.816598	0.070201	-0.536351	3.036651	0.246097	0.000000	-10.000000	0.566667	-27.016666	485.500000	1023.000000	1023.000000	2046.000000
37.380001	0.004283	2.531268	0.148081	-0.769558	2.556697	0.596048	0.000000	-10.000000	0.566667	-26.866667	476.500000	1023.000000	1023.000000	2046.000000
37.400002	0.002792	1.650197	-0.424020	-0.745099	2.848593	-0.029278	0.000000	-10.000000	0.550000	-27.000000	467.500000	1023.000000	1023.000000	2046.000000
37.419998	0.001669	0.986579	-0.233221	-0.952418	2.171460	0.000758	0.000000	-10.000000	0.550000	-27.183334	455.500000	1023.000000	1023.000000	2046.000000
37.439999	0.001180	0.697263	-0.261419	-1.113401	1.782747	0.289337	0.000000	-10.000000	0.550000	-27.566668	446.500000	1023.000000	1023.000000	2046.000000
37.459999	0.000034	0.020058	-0.850798	-1.012143	2.120870	-0.237871	0.000000	-10.000000	0.566667	-27.733334	437.333344	1023.000000	1023.000000	2046.000000
37.480000	-0.000834	-0.492864	-0.576311	-1.192635	1.441213	-0.165131	0.000000	-10.000000	0.583333	-27.600000	431.166656	1023.000000	1023.000000	2046.000000
37.500000	-0.001173	-0.693462	-0.688231	-1.326230	1.171514	0.149485	0.000000	-10.000000	0.583333	-27.550001	421.833344	1023.000000	1023.000000	2046.000000
37.520000	-0.002517	-1.487334	-1.119182	-1.263400	1.393114	-0.497866	0.000000	-10.000000	0.566667	-27.533335	409.666656	1023.000000	1023.000000	2046.000000
37.540001	-0.003030	-1.791021	-0.782556	-1.460892	0.615767	-0.163341	0.000000	-10.000000	0.550000	-27.683334	400.500000	1023.000000	1023.000000	2046.000000
37.560001	-0.003646	-2.154977	-1.170304	-1.524217	0.742377	-0.202832	0.000000	-10.000000	0.550000	-27.549999	391.333344	1023.000000	1023.000000	2046.000000
37.580002	-0.004903	-2.897853	-1.348282	-1.561787	0.647819	-0.635603	0.000000	-10.000000	0.566667	-27.483334	385.166656	1023.000000	1023.000000	2046.000000
37.599998	-0.005147	-3.041907	-1.007710	-1.668407	-0.120568	-0.245221	0.000000	-10.000000	0.566667	-27.466667	376.000000	1023.000000	1023.000000	2046.000000
37.619999	-0.006086	-3.596543	-1.541253	-1.720197	0.190628	-0.525722	0.000000	-10.000000	0.583333	-27.633333	366.833344	1023.000000	1023.000000	2046.000000
37.639999	-0.007209	-4.260747	-1.506399	-1.735495	-0.154160	-0.864692	0.000000	-10.000000	0.566667	-27.700001	357.666656	1023.000000	1023.000000	2046.000000
37.660000	-0.007472	-4.415689	-1.310525	-1.862598	-0.772928	-0.469637	0.000000	-10.000000	0.583333	-27.600000	348.333344	1023.000000	1023.000000	2046.000000
37.680000	-0.008538	-5.045712	-1.822317	-1.876768	-0.468476	-0.878152	0.000000	-10.000000	0.600000	-27.566668	339.166656	1023.000000	1023.000000	2046.000000
37.700001	-0.009555	-5.646960	-1.817678	-1.940405	-0.757813	-1.131064	0.000000	-10.000000	0.600000	-27.500000	329.833344	1023.000000	1023.000000	2046.000000
37.720001	-0.010028	-5.926297	-1.638976	-2.131283	-1.429985	-0.726053	0.000000	-10.000000	0.600000	-27.500000	320.666656	1023.000000	1023.000000	2046.000000
37.740002	-0.010897	-6.440026	-2.179464	-2.057247	-1.076609	-1.126706	0.000000	-10.000000	0.566667	-27.350000	311.500000	1023.000000	1023.000000	2046.000000
37.759998	-0.011858	-7.008002	-2.095028	-2.062784	-1.453110	-1.397080	0.000000	-10.000000	0.566667	-27.183334	302.500000	1023.000000	1023.000000	2046.000000
37.779999	-0.012194	-7.206645	-1.997906	-2.263358	-2.025242	-0.920139	0.000000	-10.000000	0.550000	-27.050001	293.500000	1023.000000	1023.000000	2046.000000
37.799999	-0.013208	-7.805773	-2.427295	-2.208962	-1.652951	-1.516565	0.000000	-10.000000	0.541667	-26.783335	284.500000	1023.000000	1023.000000	2046.000000
37.820000	-0.013671	-8.079311	-2.014188	-2.310761	-2.285187	-1.469176	0.000000	-10.000000	0.533333	-26.500000	275.500000	1023.000000	1023.000000	2046.000000
37.840000	-0.013255	-7.833826	-1.836730	-2.374982	-2.337392	-1.284721	0.000000	-10.000000	0.525000	-26.166668	266.666656	1023.000000	1023.000000	2046.000000
37.860001	-0.013321	-7.872525	-1.686245	-2.337985	-2.066269	-1.782027	0.000000	-10.000000	0.516667	-25.900000	257.833344	1023.000000	1023.000000	2046.000000
37.880001	-0.013000	-7.683243	-1.119969	-2.349976	-2.639967	-1.573330	0.000000	-10.000000	0.508333	-25.583334	249.166672	1023.000000	1023.000000	2046.000000
37.900002	-0.012903	-7.625567	-1.124479	-2.408725	-2.705199	-1.387164	0.000000	-10.000000	0.500000	-25.200001	240.500000	1023.000000	1023.000000	2046.000000
37.919998	-0.014178	-8.379246	-1.426932	-2.382903	-2.473954	-2.095456	0.000000	-10.000000	0.500000	-24.916666	232.166672	1023.000000	1023.000000	2046.000000
37.939999	-0.014848	-8.775373	-1.186598	-2.549342	-3.199659	-1.839775	0.000000	-10.000000	0.483333	-24.583334	224.000000	1023.000000	1023.000000	2046.000000
37.959999	-0.015764	-9.316774	-1.720074	-2.546701	-3.275546	-1.774453	0.000000	-10.000000	0.466667	-24.333334	215.666672	1023.000000	1023.000000	2046.000000
37.980000	-0.017213	-10.172791	-2.537801	-2.104319	-3.239616	-2.291056	0.000000	-10.000000	0.450000	-23.950001	207.333328	1023.000000	1023.000000	2046.000000
38.000000	-0.017514	-10.350946	-2.777035	-1.711910	-3.932760	-1.929242	0.000000	-10.000000	0.450000	-23.616667	199.333328	1023.000000	1023.000000	2046.000000
38.020000	-0.017914	-10.587289	-3.117035	-1.579435	-4.219840	-1.670980	0.000000	-10.000000	0.433333	-23.183334	191.666672	1023.000000	1023.000000	2046.000000
38.040001	-0.019419	-11.476830	-3.544313	-1.553803	-4.051353	-2.327361	0.000000	-10.000000	0.400000	-22.616667	184.000000	1023.000000	1023.000000	2046.000000
38.060001	-0.021311	-12.594726	-3.420227	-1.977297	-4.824461	-2.372741	0.000000	-10.000000	0.366667	-21.800001	176.333328	1023.000000	1023.000000	2046.000000
38.080002	-0.023246	-13.738551	-3.798605	-2.317762	-5.094894	-2.527291	0.000000	-10.000000	0.350000	-21.033335	169.000000	1023.000000	1023.000000	2046.000000
38.099998	-0.026055	-15.398664	-4.415691	-2.580997	-4.986273	-3.415701	0.000000	-10.000000	0.325000	-20.116667	162.166672	1023.000000	1023.000000	2046.000000
38.119999	-0.028582	-16.892035	-4.736522	-2.927078	-5.671930	-3.556504	0.000000	-10.000000	0.291667	-19.233334	155.333328	1023.000000	1023.000000	2046.000000
38.139999	-0.031046	-18.348349	-5.546605	-3.189524	-5.907858	-3.704362	0.000000	-10.000000	0.250000	-18.416668	148.833328	1023.000000	1023.000000	2046.000000
38.160000	-0.034370	-20.312733	-6.323417	-3.463190	-5.930391	-4.595735	0.000000	-10.000000	0.241667	-18.200001	142.500000	1023.000000	1023.000000	2046.000000
38.180000	-0.036635	-21.651260	-6.470464	-3.747717	-6.787283	-4.645796	0.000000	-10.000000	0.241667	-18.416668	136.500000	1023.000000	1023.000000	2046.000000
38.200001	-0.038237	-22.598141	-7.094172	-3.817090	-6.873703	-4.813177	0.000000	-10.000000	0.250000	-18.650000	130.500000	1023.000000	1023.000000	2046.000000
38.220001	-0.040398	-23.874996	-7.559867	-3.898883	-6.874480	-5.541767	0.000000	-10.000000	0.250000	-18.783335	124.333336	1023.000000	1023.000000	2046.000000
38.240002	-0.041441	-24.491665	-7.579264	-3.994571	-7.551124	-5.366705	0.000000	-10.000000	0.250000	-18.733334	118.000000	1023.000000	1023.000000	2046.000000
38.259998	-0.042373	-25.042696	-7.954896	-4.031939	-7.579794	-5.476068	0.000000	-10.000000	0.241667	-18.450001	111.666664	1023.000000	1023.000000	2046.000000
38.279999	-0.043846	-25.912807	-8.155248	-4.111832	-7.549284	-6.096443	0.000000	-10.000000	0.241667	-18.083334	105.500000	1023.000000	1023.000000	2046.000000
38.299999	-0.044452	-26.271034	-8.039346	-4.237678	-8.099164	-5.894845	0.000000	-10.000000	0.233333	-17.516666	99.500000	1023.000000	1023.000000	2046.000000
38.320000	-0.044808	-26.481632	-8.232085	-4.336745	-8.085987	-5.826815	0.000000	-10.000000	0.225000	-17.133333	93.666664	1023.000000	1023.000000	2046.000000
38.340000	-0.045726	-27.024088	-8.371365	-4.523030	-7.860419	-6.269274	0.000000	-10.000000	0.208333	-16.633333	88.000000	1023.000000	1023.000000	2046.000000
38.360001	-0.046599	-27.539736	-8.196151	-4.913049	-8.093057	-6.337480	0.000000	-10.000000	0.208333	-16.616667	82.500000	1023.000000	1023.000000	2046.000000
38.380001	-0.046527	-27.497635	-7.960215	-5.281061	-8.306523	-5.949835	0.000000	-10.000000	0.225000	-16.783333	77.000000	1023.000000	1023.000000	2046.000000
38.400002	-0.046828	-27.675087	-7.945000	-5.449182	-7.976924	-6.303982	0.000000	-10.000000	0.233333	-17.250000	71.333336	1023.000000	1023.000000	2046.000000
38.419998	-0.047512	-28.079357	-7.644386	-5.767990	-7.956885	-6.710096	0.000000	-10.000000	0.233333	-17.300001	65.500000	1023.000000	1023.000000	2046.000000
38.439999	-0.047506	-28.076141	-7.327067	-6.097213	-8.290836	-6.361025	0.000000	-10.000000	0.233333	-17.216667	59.500000	1023.000000	1023.000000	2046.000000
38.459999	-0.047082	-27.825226	-7.309424	-6.264155	-8.082026	-6.169621	0.000000	-10.000000	0.233333	-16.916668	53.833332	1023.000000	1023.000000	2046.000000
38.480000	-0.047469	-28.053923	-7.147035	-6.486542	-7.807709	-6.612636	0.000000	-10.000000	0.225000	-16.816668	48.166668	1023.000000	1023.000000	2046.000000
38.500000	-0.047726	-28.205868	-6.826169	-6.699809	-8.192849	-6.487041	0.000000	-10.000000	0.208333	-16.483334	42.666668	1023.000000	1023.000000	2046.000000
38.520000	-0.047564	-28.110117	-6.851697	-6.746186	-8.326084	-6.186148	0.000000	-10.000000	0.191667	-16.083334	37.000000	1023.000000	1023.000000	2046.000000
38.540001	-0.048160	-28.462694	-6.991437	-6.808152	-8.079728	-6.583378	0.000000	-10.000000	0.183333	-15.466667	31.666666	1023.000000	1023.000000	2046.000000
38.560001	-0.049160	-29.053839	-6.840348	-7.044419	-8.326344	-6.842728	0.000000	-10.000000	0.166667	-14.716667	26.500000	1023.000000	1023.000000	2046.000000
38.580002	-0.049371	-29.178516	-6.802230	-7.108753	-8.740943	-6.526590	0.000000	-10.000000	0.158333	-14.016667	21.666666	1023.000000	1023.000000	2046.000000
38.599998	-0.049516	-29.264208	-7.005757	-7.058583	-8.582828	-6.617040	0.000000	-10.000000	0.133333	-12.966667	17.000000	1023.000000	1023.000000	2046.000000
38.619999	-0.050309	-29.732466	-6.910411	-7.145063	-8.580412	-7.096579	0.000000	-10.000000	0.100000	-12.183333	12.666667	1023.000000	1023.000000	2046.000000
38.639999	-0.050575	-29.889647	-6.711258	-7.335545	-9.036581	-6.806262	0.000000	-10.000000	0.075000	-11.166667	8.666667	1023.000000	1023.000000	2046.000000
38.660000	-0.050171	-29.650928	-6.948641	-7.183127	-8.833860	-6.685299	0.000000	-10.000000	0.066667	-10.566667	4.833333	1023.000000	1023.000000	2046.000000
38.680000	-0.050900	-30.081957	-6.746260	-7.361554	-8.830751	-7.143392	0.000000	-10.000000	0.058333	-9.850000	1.666667	1023.000000	1023.000000	2046.000000
38.700001	-0.050818	-30.033665	-6.626169	-7.425764	-9.258300	-6.723433	0.000000	-10.000000	0.050000	-9.216666	-1.333333	1023.000000	1023.000000	2046.000000
38.720001	-0.050393	-29.782152	-6.848116	-7.264558	-8.890146	-6.779332	0.000000	-10.000000	0.041667	-8.433333	-4.000000	1023.000000	1023.000000	2046.000000
38.740002	-0.050822	-30.035730	-6.610151	-7.416512	-8.917120	-7.091949	0.000000	-10.000000	0.050000	-7.550000	-6.833333	1023.000000	1023.000000	2046.000000
38.759998	-0.050627	-29.920620	-6.449243	-7.466498	-9.312282	-6.692598	0.000000	-10.000000	0.041667	-6.750000	-9.333333	1023.000000	1023.000000	2046.000000
38.779999	-0.049844	-29.457806	-6.698915	-7.197929	-8.915318	-6.645644	0.000000	-10.000000	0.033333	-6.066667	-11.500000	1023.000000	1023.000000	2046.000000
38.799999	-0.050353	-29.758867	-6.315007	-7.346213	-9.074799	-7.022849	0.000000	-10.000000	0.025000	-5.533333	-13.500000	1023.000000	1023.000000	2046.000000
38.820000	-0.049884	-29.481424	-6.348353	-7.341115	-9.325012	-6.466943	0.000000	-10.000000	0.025000	-5.050000	-15.500000	1023.000000	1023.000000	2046.000000
38.840000	-0.049400	-29.195639	-6.460720	-7.115422	-8.833964	-6.785532	0.000000	-10.000000	0.025000	-4.666667	-17.166666	1023.000000	1023.000000	2046.000000
38.860001	-0.049807	-29.435772	-6.038239	-7.326887	-9.251430	-6.819216	0.000000	-10.000000	0.025000	-4.400000	-18.833334	1023.000000	1023.000000	2046.000000
38.880001	-0.048976	-28.944592	-6.301512	-7.127736	-9.130200	-6.385143	0.000000	-10.000000	0.025000	-4.216667	-20.166666	1023.000000	1023.000000	2046.000000
38.900002	-0.048715	-28.790447	-6.209349	-7.016594	-8.833735	-6.730771	0.000000	-10.000000	0.025000	-4.083333	-21.666666	1023.000000	1023.000000	2046.000000
38.919998	-0.049113	-29.025787	-5.874648	-7.229397	-9.259750	-6.661991	0.000000	-10.000000	0.016667	-3.983333	-23.000000	1023.000000	1023.000000	2046.000000
38.939999	-0.048313	-28.552738	-6.238190	-7.006543	-9.008699	-6.299306	0.000000	-10.000000	0.008333	-3.883333	-24.333334	1023.000000	1023.000000	2046.000000
38.959999	-0.048344	-28.571478	-5.962034	-7.000121	-8.893024	-6.716300	0.000000	-10.000000	0.000000	-3.750000	-25.666666	1023.000000	1023.000000	2046.000000
38.980000	-0.048469	-28.645351	-5.773264	-7.118979	-9.356606	-6.396502	0.000000	-10.000000	0.000000	-3.583333	-27.000000	1023.000000	1023.000000	2046.000000
39.000000	-0.047606	-28.135033	-6.150099	-6.772080	-8.760774	-6.452080	0.000000	-10.000000	0.000000	-3.400000	-28.333334	1023.000000	1023.000000	2046.000000
39.020000	-0.048202	-28.487577	-5.678797	-7.036645	-9.122470	-6.649665	0.000000	-10.000000	0.000000	-3.200000	-29.500000	1023.000000	1023.000000	2046.000000
39.040001	-0.047668	-28.171528	-5.913636	-6.939100	-9.155516	-6.163275	0.000000	-10.000000	0.000000	-2.950000	-30.500000	1023.000000	1023.000000	2046.000000
39.060001	-0.047027	-27.793091	-5.957231	-6.674474	-8.701517	-6.459870	0.000000	-10.000000	0.000000	-2.666667	-31.500000	1023.000000	1023.000000	2046.000000
39.080002	-0.047675	-28.175745	-5.486439	-7.000860	-9.180593	-6.507853	0.000000	-10.000000	0.000000	-2.350000	-32.333332	1023.000000	1023.000000	2046.000000
39.099998	-0.046730	-27.617352	-5.750538	-6.739906	-9.012510	-6.114396	0.000000	-10.000000	0.000000	-2.100000	-33.166668	1023.000000	1023.000000	2046.000000
39.119999	-0.046017	-27.196114	-5.417983	-6.586848	-8.669344	-6.521938	0.000000	-10.000000	0.000000	-1.850000	-33.666668	1023.000000	1023.000000	2046.000000
39.139999	-0.045925	-27.141939	-4.771920	-6.882476	-9.148496	-6.339047	0.000000	-10.000000	0.000000	-1.600000	-34.000000	1023.000000	1023.000000	2046.000000
39.160000	-0.044484	-26.290140	-5.040245	-6.482915	-8.671288	-6.095691	0.000000	-10.000000	0.000000	-0.966667	-34.000000	1023.000000	1023.000000	2046.000000
39.180000	-0.044841	-26.501280	-4.297352	-6.708664	-8.979561	-6.515702	0.000000	-10.000000	0.000000	-0.433333	-34.000000	1023.000000	1023.000000	2046.000000
39.200001	-0.045173	-26.697161	-4.572189	-6.882833	-9.122009	-6.120129	0.000000	-10.000000	0.000000	0.000000	-34.000000	1023.000000	1023.000000	2046.000000
39.220001	-0.045139	-26.677393	-4.617498	-6.759628	-8.682769	-6.617497	0.000000	-10.000000	0.000000	0.000000	-34.000000	1023.000000	1023.000000	2046.000000
39.240002	-0.046386	-27.414196	-4.262347	-7.250427	-9.450423	-6.451000	0.000000	-10.000000	0.000000	0.000000	-34.000000	1023.000000	1023.000000	2046.000000
39.259998	-0.045508	-26.895227	-5.166141	-6.562913	-8.724882	-6.441291	0.000000	-10.000000	0.000000	0.000000	-34.000000	1023.000000	1023.000000	2046.000000
39.279999	-0.046188	-27.297337	-4.940877	-6.467538	-9.346496	-6.542425	0.000000	-10.000000	0.000000	0.000000	-34.000000	1023.000000	1023.000000	2046.000000
39.299999	-0.045401	-26.832024	-5.751887	-5.858898	-9.198298	-6.022942	0.000000	-10.000000	0.000000	0.000000	-34.000000	1023.000000	1023.000000	2046.000000
39.320000	-0.044713	-26.425362	-5.675001	-5.418615	-8.959557	-6.372189	0.000000	-10.000000	0.000000	0.000000	-34.000000	1023.000000	1023.000000	2046.000000
39.340000	-0.045825	-27.082844	-5.474511	-5.850069	-9.611499	-6.146766	0.000000	-10.000000	-0.008333	0.383333	-34.000000	1023.000000	1023.000000	2046.000000
39.360001	-0.046060	-27.221231	-6.279663	-5.577095	-9.133004	-6.231471	0.000000	-10.000000	-0.008333	1.166667	-34.000000	1023.000000	1023.000000	2046.000000
39.380001	-0.048304	-28.547800	-6.195703	-5.985545	-9.499477	-6.867074	0.000000	-10.000000	-0.025000	2.216667	-34.000000	1023.000000	1023.000000	2046.000000
39.400002	-0.051273	-30.302282	-6.827303	-6.525053	-10.059056	-6.890868	0.000000	-10.000000	-0.033333	3.416667	-34.000000	1023.000000	1023.000000	2046.000000
39.419998	-0.052758	-31.180252	-7.995643	-6.336720	-9.614357	-7.233532	0.000000	-10.000000	-0.050000	4.500000	-34.000000	1023.000000	1023.000000	2046.000000
39.439999	-0.055770	-32.960201	-7.937263	-6.922512	-10.325294	-7.775133	0.000000	-10.000000	-0.033333	5.166667	-34.000000	1023.000000	1023.000000	2046.000000
39.459999	-0.057427	-33.939457	-8.627915	-7.075688	-10.691810	-7.544045	0.000000	-10.000000	-0.016667	4.950000	-34.000000	1023.000000	1023.000000	2046.000000
39.480000	-0.057321	-33.876873	-9.086391	-6.632968	-10.149839	-8.007673	0.000000	-10.000000	0.000000	4.416667	-34.000000	1023.000000	1023.000000	2046.000000
39.500000	-0.058694	-34.688023	-8.693360	-7.032854	-10.895683	-8.066127	0.000000	-10.000000	-0.016667	4.400000	-34.000000	1023.000000	1023.000000	2046.000000
39.520000	-0.058093	-34.332809	-9.531667	-6.598238	-10.368264	-7.834642	0.000000	-10.000000	-0.041667	5.483333	-34.000000	1023.000000	1023.000000	2046.000000
39.540001	-0.057624	-34.055897	-9.067394	-6.425109	-10.320332	-8.243062	0.000000	-10.000000	-0.066667	7.566667	-34.000000	1023.000000	1023.000000	2046.000000
39.560001	-0.058095	-34.334225	-9.115442	-6.652427	-10.738838	-7.827516	0.000000	-10.000000	-0.091667	10.150000	-34.000000	1023.000000	1023.000000	2046.000000
39.580002	-0.056545	-33.418118	-9.536272	-5.995383	-9.882380	-8.004084	0.000000	-10.000000	-0.141667	12.783334	-24.500000	1023.000000	1023.000000	2046.000000
39.599998	-0.056618	-33.461098	-8.709963	-6.333006	-10.432876	-7.985252	0.000000	-10.000000	-0.191667	15.266667	-5.166667	1023.000000	1023.000000	2046.000000
39.619999	-0.055571	-32.842728	-9.214276	-6.116771	-9.983390	-7.528289	0.000000	-10.000000	-0.241667	17.283333	16.000000	1023.000000	1023.000000	2046.000000
39.639999	-0.053808	-31.800512	-8.801147	-5.937922	-9.387399	-7.674044	0.000000	-10.000000	-0.258333	18.766666	29.666666	1023.000000	1023.000000	2046.000000
39.660000	-0.053886	-31.846697	-7.973359	-6.644888	-9.855270	-7.373179	0.000000	-10.000000	-0.300000	19.766666	35.833332	1023.000000	1023.000000	2046.000000
39.680000	-0.051731	-30.573101	-8.175138	-6.349387	-8.949512	-7.099063	0.000000	-10.000000	-0.350000	20.983334	42.333332	1023.000000	1023.000000	2046.000000
39.700001	-0.049914	-29.499041	-7.393984	-6.379216	-8.431013	-7.294827	0.000000	-10.000000	-0.408333	22.266668	49.166668	1023.000000	1023.000000	2046.000000
39.720001	-0.049247	-29.104733	-6.569866	-6.994978	-8.732366	-6.807524	0.000000	-10.000000	-0.450000	23.783335	56.333332	1023.000000	1023.000000	2046.000000
39.740002	-0.046740	-27.623186	-6.742129	-6.681198	-7.808468	-6.391390	0.000000	-10.000000	-0.475000	25.016666	64.000000	1023.000000	1023.000000	2046.000000
39.759998	-0.044114	-26.071091	-6.002761	-6.531815	-7.117690	-6.418824	0.000000	-10.000000	-0.500000	26.283333	72.166664	1023.000000	1023.000000	2046.000000
39.779999	-0.043510	-25.714561	-5.293693	-6.971028	-7.516907	-5.932934	0.000000	-10.000000	-0.516667	27.200001	80.666664	1023.000000	1023.000000	2046.000000
39.799999	-0.040941	-24.195906	-5.731112	-6.382966	-6.316159	-5.765668	0.000000	-10.000000	-0.550000	28.016666	89.666664	1023.000000	1023.000000	2046.000000
39.820000	-0.039645	-23.430262	-4.794361	-6.412445	-6.368030	-5.855425	0.000000	-10.000000	-0.575000	28.650000	99.000000	1023.000000	1023.000000	2046.000000
39.840000	-0.039127	-23.124006	-4.712343	-6.601050	-6.481669	-5.328945	0.000000	-10.000000	-0.616667	29.316668	108.500000	1023.000000	1023.000000	2046.000000
39.860001	-0.036586	-21.622486	-4.941418	-5.924458	-5.351845	-5.404766	0.000000	-10.000000	-0.633333	29.983334	118.000000	1023.000000	1023.000000	2046.000000
39.880001	-0.035855	-21.190590	-3.870731	-6.237947	-5.778386	-5.303527	0.000000	-10.000000	-0.641667	30.600000	127.833336	1023.000000	1023.000000	2046.000000
39.900002	-0.034517	-20.399439	-4.119605	-6.055035	-5.402778	-4.822021	0.000000	-10.000000	-0.650000	31.133333	138.000000	1023.000000	1023.000000	2046.000000
39.919998	-0.031731	-18.752876	-4.031253	-5.404135	-4.419310	-4.898179	0.000000	-10.000000	-0.666667	31.550001	148.333328	1023.000000	1023.000000	2046.000000
39.939999	-0.030591	-18.079014	-3.055554	-5.650114	-4.703655	-4.669690	0.000000	-10.000000	-0.708333	32.050003	158.833328	1023.000000	1023.000000	2046.000000
39.959999	-0.029282	-17.305536	-2.943099	-5.632922	-4.615256	-4.114259	0.000000	-10.000000	-0.741667	32.683334	169.333328	1023.000000	1023.000000	2046.000000
39.980000	-0.026218	-15.495033	-3.153637	-4.850588	-3.462139	-4.028669	0.000000	-10.000000	-0.758333	33.350002	180.166672	1023.000000	1023.000000	2046.000000
40.000000	-0.024461	-14.456232	-2.099225	-4.918843	-3.571958	-3.866207	0.000000	-10.000000	-0.758333	33.850002	191.166672	1023.000000	1023.000000	2046.000000
40.020000	-0.023088	-13.644720	-1.942690	-4.947834	-3.504701	-3.249494	0.000000	-10.000000	-0.758333	34.200001	202.500000	1023.000000	1023.000000	2046.000000
40.040001	-0.020002	-11.821084	-2.212799	-4.178810	-2.307657	-3.121818	0.000000	-10.000000	-0.783333	34.500000	213.833328	1023.000000	1023.000000	2046.000000
40.060001	-0.017705	-10.463739	-1.314489	-4.022952	-2.129993	-2.996305	0.000000	-10.000000	-0.816667	35.016666	225.333328	1023.000000	1023.000000	2046.000000
40.080002	-0.016393	-9.688328	-0.773774	-4.193880	-2.299425	-2.421248	0.000000	-10.000000	-0.858333	35.316669	237.000000	1023.000000	1023.000000	2046.000000
40.099998	-0.013596	-8.035105	-1.182865	-3.526729	-1.219162	-2.106348	0.000000	-10.000000	-0.883333	35.833336	248.666672	1023.000000	1023.000000	2046.000000
40.119999	-0.010532	-6.224555	-0.548909	-2.971011	-0.583265	-2.121369	0.000000	-10.000000	-0.908333	35.966667	260.333344	1023.000000	1023.000000	2046.000000
40.139999	-0.009472	-5.597923	0.186606	-3.318805	-0.897888	-1.567836	0.000000	-10.000000	-0.900000	36.283333	272.333344	1023.000000	1023.000000	2046.000000
40.160000	-0.007389	-4.366641	-0.248458	-2.834402	-0.051713	-1.232067	0.000000	-10.000000	-0.908333	36.400002	284.666656	1023.000000	1023.000000	2046.000000
40.180000	-0.004306	-2.544598	0.106997	-2.174482	0.838985	-1.316097	0.000000	-10.000000	-0.908333	36.350002	297.000000	1023.000000	1023.000000	2046.000000
40.200001	-0.003102	-1.833518	1.044786	-2.476454	0.423374	-0.825225	0.000000	-10.000000	-0.933333	36.333336	309.000000	1023.000000	1023.000000	2046.000000
40.220001	-0.001411	-0.833631	0.557781	-2.094062	1.187616	-0.484966	0.000000	-10.000000	-0.941667	36.250000	321.000000	1023.000000	1023.000000	2046.000000
40.240002	0.001591	0.940357	0.937863	-1.489465	2.038468	-0.546508	0.000000	-10.000000	-0.950000	36.400002	333.000000	1023.000000	1023.000000	2046.000000
40.259998	0.002272	1.342625	1.776671	-1.871464	1.524834	-0.087416	0.000000	-10.000000	-0.950000	36.566669	345.000000	1023.000000	1023.000000	2046.000000
40.279999	0.004347	2.569175	1.102820	-1.272596	2.649311	0.089640	0.000000	-10.000000	-0.933333	36.616669	357.166656	1023.000000	1023.000000	2046.000000
40.299999	0.006895	4.074901	2.034216	-1.004020	2.895427	0.149277	0.000000	-10.000000	-0.925000	36.566669	369.500000	1023.000000	1023.000000	2046.000000
40.320000	0.007601	4.492334	2.563302	-1.300004	2.561829	0.667207	0.000000	-10.000000	-0.891667	36.533333	381.833344	1023.000000	1023.000000	2046.000000
40.340000	0.009980	5.898285	2.218052	-0.626435	3.669996	0.636672	0.000000	-10.000000	-0.891667	36.216667	394.000000	1023.000000	1023.000000	2046.000000
40.360001	0.012658	7.480686	3.202974	-0.360189	3.925038	0.712863	0.000000	-10.000000	-0.883333	36.083332	406.000000	1023.000000	1023.000000	2046.000000
40.380001	0.013293	7.855938	3.978320	-0.701790	3.419702	1.159706	0.000000	-10.000000	-0.900000	36.133335	418.000000	1023.000000	1023.000000	2046.000000
40.400002	0.014828	8.763440	3.544197	-0.243450	4.400943	1.061750	0.000000	-10.000000	-0.916667	36.299999	430.000000	1023.000000	1023.000000	2046.000000
40.419998	0.016677	9.856220	4.427336	-0.126465	4.601966	0.953383	0.000000	-10.000000	-0.916667	36.450001	442.000000	1023.000000	1023.000000	2046.000000
40.439999	0.016542	9.776345	4.759810	-0.558081	4.171509	1.403107	0.000000	-10.000000	-0.908333	36.100002	454.333344	1023.000000	1023.000000	2046.000000
40.459999	0.018105	10.700238	3.885171	0.229919	5.280488	1.304661	0.000000	-10.000000	-0.858333	35.416668	466.666656	1023.000000	1023.000000	2046.000000
40.480000	0.019229	11.364344	4.560528	0.498965	4.764091	1.540760	0.000000	-10.000000	-0.816667	34.700001	478.666656	1023.000000	1023.000000	2046.000000
40.500000	0.018593	10.988354	3.750029	0.697767	4.679644	1.860913	0.000000	-10.000000	-0.775000	33.883335	490.333344	1023.000000	1023.000000	2046.000000
40.520000	0.020178	11.925232	3.420330	1.575263	5.293160	1.636479	0.000000	-10.000000	-0.758333	33.766666	501.666656	1023.000000	1023.000000	2046.000000
40.540001	0.020534	12.135624	4.262336	1.483043	4.533044	1.857202	0.000000	-10.000000	-0.750000	33.750000	513.000000	1023.000000	1023.000000	2046.000000
40.560001	0.020899	12.351340	3.498849	1.885219	5.257066	1.710206	0.000000	-10.000000	-0.758333	33.566666	524.166687	1023.000000	1023.000000	2046.000000
40.580002	0.021800	12.883814	3.908620	2.108903	5.418014	1.448277	0.000000	-10.000000	-0.741667	33.416668	535.333313	1023.000000	1023.000000	2046.000000
40.599998	0.019743	11.668147	3.791775	1.498442	4.754271	1.623659	0.000000	-10.000000	-0.716667	32.733334	546.500000	1023.000000	1023.000000	2046.000000
40.619999	0.018970	11.211534	2.654757	1.792764	5.592776	1.171237	0.000000	-10.000000	-0.650000	32.116669	557.500000	1023.000000	1023.000000	2046.000000
40.639999	0.018508	10.938014	3.250268	1.468764	5.049479	1.169503	0.000000	-10.000000	-0.591667	30.900000	568.500000	1023.000000	1023.000000	2046.000000
40.660000	0.017005	10.049762	2.567965	1.130028	4.970206	1.381564	0.000000	-10.000000	-0.550000	29.833334	579.166687	1023.000000	1023.000000	2046.000000
40.680000	0.018062	10.674410	2.076498	1.742556	5.820615	1.034740	0.000000	-10.000000	-0.541667	28.783335	589.333313	1023.000000	1023.000000	2046.000000
40.700001	0.018180	10.744590	2.843879	1.391859	5.122365	1.386487	0.000000	-10.000000	-0.541667	28.133333	599.000000	1023.000000	1023.000000	2046.000000
40.720001	0.018164	10.734680	1.798021	1.713247	5.888474	1.334938	0.000000	-10.000000	-0.525000	27.466667	608.333313	1023.000000	1023.000000	2046.000000
40.740002	0.019979	11.807419	2.447860	2.075693	5.977139	1.306727	0.000000	-10.000000	-0.516667	27.483334	617.666687	1023.000000	1023.000000	2046.000000
40.759998	0.019535	11.545418	2.488986	1.741839	5.606508	1.708085	0.000000	-10.000000	-0.500000	27.416668	626.833313	1023.000000	1023.000000	2046.000000
40.779999	0.020983	12.400972	1.906296	2.415609	6.628000	1.451067	0.000000	-10.000000	-0.491667	27.533333	636.166687	1023.000000	1023.000000	2046.000000
40.799999	0.022373	13.222421	3.164299	2.195916	5.960868	1.901338	0.000000	-10.000000	-0.475000	27.200001	645.333313	1023.000000	1023.000000	2046.000000
40.820000	0.022792	13.470206	2.327670	2.442643	6.739490	1.960403	0.000000	-10.000000	-0.466667	26.983334	654.500000	1023.000000	1023.000000	2046.000000
40.840000	0.025244	14.919378	3.192322	2.629661	6.941260	2.156136	0.000000	-10.000000	-0.450000	26.616667	663.500000	1023.000000	1023.000000	2046.000000
40.860001	0.025222	14.905981	3.300798	2.252321	6.730285	2.622577	0.000000	-10.000000	-0.433333	26.050001	672.333313	1023.000000	1023.000000	2046.000000
40.880001	0.026883	15.887877	2.927370	2.714032	7.800320	2.446155	0.000000	-10.000000	-0.416667	25.283335	681.166687	1023.000000	1023.000000	2046.000000
40.900002	0.028241	16.690710	4.193444	2.169962	7.272003	3.055302	0.000000	-10.000000	-0.400000	24.650000	689.666687	1023.000000	1023.000000	2046.000000
40.919998	0.028785	17.011841	3.544393	2.109524	8.087290	3.270633	0.000000	-10.000000	-0.358333	24.000000	698.000000	1023.000000	1023.000000	2046.000000
40.939999	0.031532	18.635382	4.351751	2.309619	8.547841	3.426171	0.000000	-10.000000	-0.316667	23.049999	706.000000	1023.000000	1023.000000	2046.000000
40.959999	0.032176	19.016226	4.806460	1.899589	8.304880	4.005297	0.000000	-10.000000	-0.300000	22.016666	713.833313	1023.000000	1023.000000	2046.000000
40.980000	0.033925	20.049578	4.291260	2.509908	9.432078	3.816333	0.000000	-10.000000	-0.283333	20.733334	721.500000	1023.000000	1023.000000	2046.000000
41.000000	0.035464	20.958988	5.584156	2.278363	8.720077	4.376392	0.000000	-10.000000	-0.258333	19.366667	728.666687	1023.000000	1023.000000	2046.000000
41.020000	0.035734	21.119081	4.639472	2.728440	9.640726	4.110444	0.000000	-10.000000	-0.158333	15.716666	738.833313	1023.000000	1023.000000	2046.000000
41.040001	0.037644	22.247599	5.872947	2.752852	9.251542	4.370258	0.000000	-10.000000	-0.083333	12.616667	746.500000	1023.000000	1023.000000	2046.000000
41.060001	0.036654	21.662294	5.212565	2.584401	9.450457	4.414872	0.000000	-10.000000	-0.025000	10.100000	752.000000	1023.000000	1023.000000	2046.000000
41.080002	0.037867	22.379337	5.611628	2.875931	9.681932	4.209846	0.000000	-10.000000	-0.016667	9.116667	753.333313	1023.000000	1023.000000	2046.000000
41.099998	0.037276	22.030092	5.992885	2.420215	9.007968	4.609025	0.000000	-10.000000	0.000000	6.766667	755.500000	1023.000000	1023.000000	2046.000000
41.119999	0.037529	22.179367	5.172949	2.990502	9.876649	4.139267	0.000000	-10.000000	0.025000	2.700000	758.166687	1023.000000	1023.000000	2046.000000
41.139999	0.038081	22.505974	6.284209	2.625314	8.933400	4.663050	0.000000	-10.000000	0.050000	-0.916667	759.500000	1023.000000	1023.000000	2046.000000
41.160000	0.037018	21.877630	5.151693	2.813119	9.475710	4.437109	0.000000	-10.000000	0.066667	-4.216667	760.000000	1023.000000	1023.000000	2046.000000
41.180000	0.037993	22.453878	5.643766	3.023363	9.356808	4.429941	0.000000	-10.000000	0.083333	-6.916667	760.000000	1023.000000	1023.000000	2046.000000
41.200001	0.037338	22.066759	5.923492	2.563699	8.674866	4.904702	0.000000	-10.000000	0.091667	-9.683333	760.000000	1023.000000	1023.000000	2046.000000
41.220001	0.036636	21.651756	4.888662	2.926368	9.418350	4.418377	0.000000	-10.000000	0.116667	-12.066667	760.000000	1023.000000	1023.000000	2046.000000
41.240002	0.037290	22.038662	5.817400	2.808450	8.756156	4.656656	0.000000	-10.000000	0.150000	-13.933333	760.000000	1023.000000	1023.000000	2046.000000
41.259998	0.035971	21.258987	5.423259	2.473428	8.504701	4.857599	0.000000	-10.000000	0.208333	-15.933333	752.833313	1023.000000	1023.000000	2046.000000
41.279999	0.035554	21.012465	4.713918	2.916945	9.060863	4.320738	0.000000	-10.000000	0.275000	-17.966667	743.666687	1023.000000	1023.000000	2046.000000
41.299999	0.035588	21.032656	5.654553	2.515100	8.081352	4.781651	0.000000	-10.000000	0.341667	-20.050001	732.333313	1023.000000	1023.000000	2046.000000
41.320000	0.033745	19.943329	4.599219	2.436952	8.336543	4.570614	0.000000	-10.000000	0.400000	-22.033335	725.833313	1023.000000	1023.000000	2046.000000
41.340000	0.033690	19.910564	4.613687	2.720475	8.347381	4.229022	0.000000	-10.000000	0.466667	-23.850000	718.666687	1023.000000	1023.000000	2046.000000
41.360001	0.032982	19.492428	5.165512	2.205337	7.402407	4.719172	0.000000	-10.000000	0.516667	-25.566668	710.666687	1023.000000	1023.000000	2046.000000
41.380001	0.031258	18.473282	3.888361	2.420483	8.005950	4.158487	0.000000	-10.000000	0.566667	-26.916668	702.000000	1023.000000	1023.000000	2046.000000
41.400002	0.031642	18.700363	4.501701	2.486822	7.569321	4.142519	0.000000	-10.000000	0.600000	-27.883333	692.833313	1023.000000	1023.000000	2046.000000
41.419998	0.030582	18.073845	4.689765	2.033417	6.878617	4.472045	0.000000	-10.000000	0.633333	-28.483334	683.666687	1023.000000	1023.000000	2046.000000
41.439999	0.029916	17.680368	3.956241	2.379400	7.535912	3.808816	0.000000	-10.000000	0.641667	-29.083334	674.166687	1023.000000	1023.000000	2046.000000
41.459999	0.031378	18.544590	5.121472	2.343814	7.039405	4.039899	0.000000	-10.000000	0.641667	-29.383333	664.500000	1023.000000	1023.000000	2046.000000
41.480000	0.031407	18.561729	5.626330	2.000684	6.572581	4.362134	0.000000	-10.000000	0.650000	-29.750000	654.500000	1023.000000	1023.000000	2046.000000
41.500000	0.030602	18.085676	4.776597	2.322167	7.207169	3.779743	0.000000	-10.000000	0.675000	-29.900000	644.500000	1023.000000	1023.000000	2046.000000
41.520000	0.031059	18.355974	5.403719	2.334810	6.738154	3.879290	0.000000	-10.000000	0.700000	-30.283333	634.500000	1023.000000	1023.000000	2046.000000
41.540001	0.029975	17.714987	5.505973	1.969836	6.006569	4.232607	0.000000	-10.000000	0.733333	-30.566668	624.500000	1023.000000	1023.000000	2046.000000
41.560001	0.027554	16.284470	3.953123	2.267888	6.323458	3.740001	0.000000	-10.000000	0.758333	-30.950001	614.500000	1023.000000	1023.000000	2046.000000
41.580002	0.026731	15.798203	3.639659	2.723715	5.833158	3.601671	0.000000	-10.000000	0.783333	-31.500000	604.166687	1023.000000	1023.000000	2046.000000
41.599998	0.026010	15.372089	3.874652	2.735544	4.640605	4.121287	0.000000	-10.000000	0.791667	-31.833334	593.666687	1023.000000	1023.000000	2046.000000
41.619999	0.024282	14.350650	2.787037	3.091153	4.749972	3.722487	0.000000	-10.000000	0.800000	-31.850000	583.000000	1023.000000	1023.000000	2046.000000
41.639999	0.023243	13.736657	2.415183	3.455891	4.776812	3.088771	0.000000	-10.000000	0.791667	-31.616667	572.333313	1023.000000	1023.000000	2046.000000
41.660000	0.022142	13.086146	3.030108	3.091618	3.825318	3.139102	0.000000	-10.000000	0.775000	-31.283335	561.833313	1023.000000	1023.000000	2046.000000
41.680000	0.019169	11.328609	2.534144	2.453771	3.335552	3.005141	0.000000	-10.000000	0.758333	-31.266666	551.333313	1023.000000	1023.000000	2046.000000
41.700001	0.014904	8.808066	0.989342	2.232042	3.586466	2.000216	0.000000	-10.000000	0.758333	-31.033333	541.000000	1023.000000	1023.000000	2046.000000
41.720001	0.011762	6.951620	0.544976	1.993212	2.998742	1.414689	0.000000	-10.000000	0.766667	-31.049999	530.666687	1023.000000	1023.000000	2046.000000
41.740002	0.008692	5.136899	0.569056	1.259129	1.861511	1.447202	0.000000	-10.000000	0.783333	-30.833334	520.166687	1023.000000	1023.000000	2046.000000
41.759998	0.004854	2.868752	-0.599702	0.916727	1.689735	0.861992	0.000000	-10.000000	0.783333	-31.250000	509.833344	1023.000000	1023.000000	2046.000000
41.779999	0.001819	1.075196	-1.644579	0.909212	1.781806	0.028757	0.000000	-10.000000	0.791667	-31.566668	499.333344	1023.000000	1023.000000	2046.000000
41.799999	0.000205	0.121385	-1.617813	0.779423	1.188027	-0.228252	0.000000	-10.000000	0.791667	-32.083332	489.000000	1023.000000	1023.000000	2046.000000
41.820000	-0.001345	-0.794631	-1.480741	0.344114	0.355890	-0.013893	0.000000	-10.000000	0.800000	-32.049999	478.333344	1023.000000	1023.000000	2046.000000
41.840000	-0.004101	-2.423863	-2.436000	0.134584	0.290896	-0.413343	0.000000	-10.000000	0.791667	-32.000000	467.500000	1023.000000	1023.000000	2046.000000
41.860001	-0.006216	-3.673364	-3.331234	0.294681	0.514522	-1.151333	0.000000	-10.000000	0.791667	-31.633333	456.833344	1023.000000	1023.000000	2046.000000
41.880001	-0.007064	-4.174731	-2.903182	0.052265	-0.183910	-1.139905	0.000000	-10.000000	0.783333	-31.366667	446.166656	1023.000000	1023.000000	2046.000000
41.900002	-0.008216	-4.855410	-2.794746	-0.418899	-0.785944	-0.855821	0.000000	-10.000000	0.775000	-30.983334	435.833344	1023.000000	1023.000000	2046.000000
41.919998	-0.010217	-6.038544	-3.746540	-0.428128	-0.416811	-1.447066	0.000000	-10.000000	0.750000	-30.549999	425.500000	1023.000000	1023.000000	2046.000000
41.939999	-0.011567	-6.835991	-4.053953	-0.501655	-0.381046	-1.899338	0.000000	-10.000000	0.725000	-30.033333	415.500000	1023.000000	1023.000000	2046.000000
41.959999	-0.011992	-7.087364	-3.240213	-1.272305	-1.199592	-1.375253	0.000000	-10.000000	0.700000	-29.716667	405.500000	1023.000000	1023.000000	2046.000000
41.980000	-0.013975	-8.259103	-3.701665	-1.936550	-1.132463	-1.488425	0.000000	-10.000000	0.683333	-29.766668	395.500000	1023.000000	1023.000000	2046.000000
42.000000	-0.015603	-9.221421	-4.307427	-2.104023	-0.623458	-2.186513	0.000000	-10.000000	0.666667	-29.833334	385.500000	1023.000000	1023.000000	2046.000000
42.020000	-0.015607	-9.223561	-3.549177	-2.537460	-1.155163	-1.981762	0.000000	-10.000000	0.666667	-29.350000	375.500000	1023.000000	1023.000000	2046.000000
42.040001	-0.015734	-9.298521	-3.125679	-3.161071	-1.528213	-1.483559	0.000000	-10.000000	0.650000	-28.833334	365.666656	1023.000000	1023.000000	2046.000000
42.060001	-0.016915	-9.996663	-3.906255	-3.128279	-0.982798	-1.979331	0.000000	-10.000000	0.633333	-28.383333	356.000000	1023.000000	1023.000000	2046.000000
42.080002	-0.017313	-10.232224	-3.923278	-3.102429	-0.934735	-2.271783	0.000000	-10.000000	0.608333	-28.350000	346.500000	1023.000000	1023.000000	2046.000000
42.099998	-0.017038	-10.069471	-3.059515	-3.431585	-1.741356	-1.837015	0.000000	-10.000000	0.600000	-28.000000	337.000000	1023.000000	1023.000000	2046.000000
42.119999	-0.018244	-10.782333	-3.484442	-3.678261	-1.708596	-1.911035	0.000000	-10.000000	0.583333	-27.650000	327.666656	1023.000000	1023.000000	2046.000000
42.139999	-0.019398	-11.464498	-3.948549	-3.428758	-1.416860	-2.670332	0.000000	-10.000000	0.583333	-27.400000	318.500000	1023.000000	1023.000000	2046.000000
42.160000	-0.019121	-11.300479	-3.000348	-3.733895	-2.349429	-2.216806	0.000000	-10.000000	0.566667	-27.200001	309.500000	1023.000000	1023.000000	2046.000000
42.180000	-0.020659	-12.209220	-3.604664	-3.987395	-2.259340	-2.357822	0.000000	-10.000000	0.566667	-26.983334	300.500000	1023.000000	1023.000000	2046.000000
42.200001	-0.022135	-13.081688	-4.027651	-3.847581	-2.131135	-3.075321	0.000000	-10.000000	0.541667	-26.550001	291.500000	1023.000000	1023.000000	2046.000000
42.220001	-0.022201	-13.120765	-3.136801	-4.248403	-3.158971	-2.576589	0.000000	-10.000000	0.533333	-26.483334	282.500000	1023.000000	1023.000000	2046.000000
42.240002	-0.023811	-14.072309	-3.785587	-4.452746	-3.068064	-2.765912	0.000000	-10.000000	0.516667	-26.283333	273.666656	1023.000000	1023.000000	2046.000000
42.259998	-0.025148	-14.862444	-4.289006	-4.264318	-2.887044	-3.422076	0.000000	-10.000000	0.516667	-26.233334	264.833344	1023.000000	1023.000000	2046.000000
42.279999	-0.024976	-14.760930	-3.447120	-4.583697	-3.796584	-2.933529	0.000000	-10.000000	0.508333	-25.800001	256.166656	1023.000000	1023.000000	2046.000000
42.299999	-0.026138	-15.447407	-4.004420	-4.768609	-3.746458	-2.927920	0.000000	-10.000000	0.500000	-25.433334	247.500000	1023.000000	1023.000000	2046.000000
42.320000	-0.027201	-16.075665	-4.441578	-4.502433	-3.547425	-3.584230	0.000000	-10.000000	0.491667	-25.066668	239.166672	1023.000000	1023.000000	2046.000000
42.340000	-0.026915	-15.906569	-3.646727	-4.801659	-4.445371	-3.012811	0.000000	-10.000000	0.491667	-24.816668	230.666672	1023.000000	1023.000000	2046.000000
42.360001	-0.028121	-16.619713	-4.300063	-4.893442	-4.224760	-3.201449	0.000000	-10.000000	0.483333	-24.566668	222.333328	1023.000000	1023.000000	2046.000000
42.380001	-0.029037	-17.160688	-4.623005	-4.636350	-4.113346	-3.787987	0.000000	-10.000000	0.483333	-24.266666	214.000000	1023.000000	1023.000000	2046.000000
42.400002	-0.028732	-16.980646	-3.824948	-4.943654	-4.975145	-3.236900	0.000000	-10.000000	0.466667	-23.850000	206.000000	1023.000000	1023.000000	2046.000000
42.419998	-0.029958	-17.704931	-4.595927	-4.972842	-4.617157	-3.519005	0.000000	-10.000000	0.458333	-23.483334	198.000000	1023.000000	1023.000000	2046.000000
42.439999	-0.030479	-18.013268	-4.593061	-4.757563	-4.725606	-3.937037	0.000000	-10.000000	0.425000	-22.983334	190.166672	1023.000000	1023.000000	2046.000000
42.459999	-0.030280	-17.895603	-4.000452	-5.128481	-5.447497	-3.319173	0.000000	-10.000000	0.400000	-22.716667	182.500000	1023.000000	1023.000000	2046.000000
42.480000	-0.031619	-18.686575	-4.902261	-4.946432	-4.916032	-3.921850	0.000000	-10.000000	0.383333	-22.416668	175.000000	1023.000000	1023.000000	2046.000000
42.500000	-0.031690	-18.728601	-4.491078	-4.835386	-5.354414	-4.047722	0.000000	-10.000000	0.366667	-22.116667	167.500000	1023.000000	1023.000000	2046.000000
42.520000	-0.031649	-18.704540	-4.193625	-5.154149	-5.805558	-3.551209	0.000000	-10.000000	0.358333	-21.716667	160.166672	1023.000000	1023.000000	2046.000000
42.540001	-0.033048	-19.531559	-5.088683	-4.911905	-5.184537	-4.346433	0.000000	-10.000000	0.350000	-21.350000	152.833328	1023.000000	1023.000000	2046.000000
42.560001	-0.032486	-19.199415	-4.250926	-4.984193	-5.953685	-4.010610	0.000000	-10.000000	0.341667	-21.033333	145.666672	1023.000000	1023.000000	2046.000000
42.580002	-0.033141	-19.586361	-4.603149	-5.162086	-5.824335	-3.996792	0.000000	-10.000000	0.341667	-20.600000	138.500000	1023.000000	1023.000000	2046.000000
42.599998	-0.033342	-19.705090	-4.574132	-4.873771	-5.664653	-4.592534	0.000000	-10.000000	0.341667	-20.116667	131.666672	1023.000000	1023.000000	2046.000000
42.619999	-0.031991	-18.906866	-3.490132	-5.238891	-6.294024	-3.883818	0.000000	-10.000000	0.316667	-19.583334	125.000000	1023.000000	1023.000000	2046.000000
42.639999	-0.032343	-19.114908	-4.043489	-4.956659	-5.570317	-4.544443	0.000000	-10.000000	0.275000	-18.933334	118.666664	1023.000000	1023.000000	2046.000000
42.660000	-0.031394	-18.553602	-3.125121	-4.988354	-6.173749	-4.266378	0.000000	-10.000000	0.233333	-18.366667	112.500000	1023.000000	1023.000000	2046.000000
42.680000	-0.031748	-18.763197	-3.250371	-5.236688	-6.147913	-4.128224	0.000000	-10.000000	0.216667	-17.800001	106.500000	1023.000000	1023.000000	2046.000000
42.700001	-0.032812	-19.391865	-3.625708	-5.046780	-5.893665	-4.825712	0.000000	-10.000000	0.208333	-17.383333	100.500000	1023.000000	1023.000000	2046.000000
42.720001	-0.032707	-19.329641	-3.030647	-5.346016	-6.700626	-4.252353	0.000000	-10.000000	0.200000	-16.733334	94.500000	1023.000000	1023.000000	2046.000000
42.740002	-0.034261	-20.248516	-4.383864	-4.925592	-6.149460	-4.789600	0.000000	-10.000000	0.200000	-16.200001	88.833336	1023.000000	1023.000000	2046.000000
42.759998	-0.033964	-20.072697	-4.278695	-4.413377	-6.857309	-4.523317	0.000000	-10.000000	0.183333	-15.716667	83.333336	1023.000000	1023.000000	2046.000000
42.779999	-0.034146	-20.180471	-4.720236	-4.300967	-6.989882	-4.169385	0.000000	-10.000000	0.175000	-15.233334	78.166664	1023.000000	1023.000000	2046.000000
42.799999	-0.035215	-20.812210	-5.278168	-3.930461	-6.756741	-4.846841	0.000000	-10.000000	0.141667	-14.750000	73.000000	1023.000000	1023.000000	2046.000000
42.820000	-0.035445	-20.947851	-4.627720	-4.319833	-7.600091	-4.400207	0.000000	-10.000000	0.116667	-13.666667	68.000000	1023.000000	1023.000000	2046.000000
42.840000	-0.037752	-22.311419	-5.473876	-4.521479	-7.332925	-4.983140	0.000000	-10.000000	0.083333	-12.700000	63.333332	1023.000000	1023.000000	2046.000000
42.860001	-0.040059	-23.674784	-5.763278	-4.649688	-7.589979	-5.671839	0.000000	-10.000000	0.075000	-11.366667	59.000000	1023.000000	1023.000000	2046.000000
42.880001	-0.041655	-24.618151	-5.867427	-5.192482	-8.200923	-5.357318	0.000000	-10.000000	0.066667	-10.183333	55.333332	1023.000000	1023.000000	2046.000000
42.900002	-0.045010	-26.600771	-7.218231	-5.255949	-7.803369	-6.323223	0.000000	-10.000000	0.058333	-9.016666	52.000000	1023.000000	1023.000000	2046.000000
42.919998	-0.047093	-27.832201	-7.151638	-5.604072	-8.721790	-6.354701	0.000000	-10.000000	0.058333	-8.583333	49.000000	1023.000000	1023.000000	2046.000000
42.939999	-0.049268	-29.117247	-7.887066	-5.884158	-8.814986	-6.531037	0.000000	-10.000000	0.075000	-9.066667	46.000000	1023.000000	1023.000000	2046.000000
42.959999	-0.051595	-30.492783	-8.605416	-5.819679	-8.760026	-7.307662	0.000000	-10.000000	0.083333	-9.866667	43.000000	1023.000000	1023.000000	2046.000000
42.980000	-0.052226	-30.865612	-8.257646	-6.111029	-9.574750	-6.922186	0.000000	-10.000000	0.083333	-10.566667	39.666668	1023.000000	1023.000000	2046.000000
43.000000	-0.053767	-31.776293	-9.175216	-5.982545	-9.125477	-7.493056	0.000000	-10.000000	0.066667	-10.833334	36.166668	1023.000000	1023.000000	2046.000000
43.020000	-0.054479	-32.197147	-8.947906	-5.991125	-9.684954	-7.573163	0.000000	-10.000000	0.058333	-10.783334	32.500000	1023.000000	1023.000000	2046.000000
43.040001	-0.054750	-32.357094	-9.017896	-6.136706	-9.867296	-7.335197	0.000000	-10.000000	0.050000	-10.333333	29.000000	1023.000000	1023.000000	2046.000000
43.060001	-0.055942	-33.061928	-9.646482	-5.957493	-9.448491	-8.009462	0.000000	-10.000000	0.050000	-9.616667	25.500000	1023.000000	1023.000000	2046.000000
43.080002	-0.055879	-33.024513	-9.089324	-6.110430	-10.120006	-7.704754	0.000000	-10.000000	0.050000	-9.000000	22.333334	1023.000000	1023.000000	2046.000000
43.099998	-0.056051	-33.126240	-9.321402	-6.263741	-9.920604	-7.620494	0.000000	-10.000000	0.041667	-8.383333	19.333334	1023.000000	1023.000000	2046.000000
43.119999	-0.056836	-33.590237	-9.534997	-6.351633	-9.653811	-8.049795	0.000000	-10.000000	0.041667	-8.183333	16.500000	1023.000000	1023.000000	2046.000000
43.139999	-0.056469	-33.372936	-8.809535	-6.838471	-10.170066	-7.554864	0.000000	-10.000000	0.041667	-8.233334	13.666667	1023.000000	1023.000000	2046.000000
43.160000	-0.056356	-33.306328	-8.824744	-7.055005	-9.807880	-7.618697	0.000000	-10.000000	0.041667	-8.466667	10.833333	1023.000000	1023.000000	2046.000000
43.180000	-0.056563	-33.428471	-8.887312	-7.033070	-9.383539	-8.124549	0.000000	-10.000000	0.033333	-8.100000	8.166667	1023.000000	1023.000000	2046.000000
43.200001	-0.056101	-33.155861	-8.161574	-7.405011	-9.826819	-7.762457	0.000000	-10.000000	0.016667	-7.216667	5.333333	1023.000000	1023.000000	2046.000000
43.220001	-0.055337	-32.703892	-7.920469	-7.595176	-9.696507	-7.491738	0.000000	-10.000000	0.016667	-6.316667	2.833333	1023.000000	1023.000000	2046.000000
43.240002	-0.055307	-32.686428	-8.127814	-7.655349	-9.104342	-7.798923	0.000000	-10.000000	0.008333	-5.883333	0.833333	1023.000000	1023.000000	2046.000000
43.259998	-0.055138	-32.586617	-7.754702	-7.781971	-9.275414	-7.774528	0.000000	-10.000000	0.008333	-5.833333	-0.833333	1023.000000	1023.000000	2046.000000
43.279999	-0.054551	-32.239899	-7.312569	-8.033992	-9.586526	-7.306813	0.000000	-10.000000	0.008333	-5.833333	-2.500000	1023.000000	1023.000000	2046.000000
43.299999	-0.054872	-32.429314	-7.730590	-8.003011	-9.071312	-7.624400	0.000000	-10.000000	0.008333	-5.733334	-4.166667	1023.000000	1023.000000	2046.000000
43.320000	-0.055312	-32.689232	-7.609978	-8.004208	-9.224972	-7.850076	0.000000	-10.000000	0.008333	-5.316667	-5.833333	1023.000000	1023.000000	2046.000000
43.340000	-0.055094	-32.560333	-7.229483	-8.241261	-9.678579	-7.411009	0.000000	-10.000000	0.008333	-4.733334	-7.500000	1023.000000	1023.000000	2046.000000
43.360001	-0.055670	-32.900909	-7.796047	-8.183222	-9.124288	-7.797354	0.000000	-10.000000	0.008333	-4.133333	-9.166667	1023.000000	1023.000000	2046.000000
43.380001	-0.055945	-33.063438	-7.541339	-8.153635	-9.425186	-7.943278	0.000000	-10.000000	0.008333	-3.616667	-10.666667	1023.000000	1023.000000	2046.000000
43.400002	-0.055455	-32.773876	-7.174404	-8.353453	-9.817555	-7.428464	0.000000	-10.000000	-0.008333	-3.250000	-11.833333	1023.000000	1023.000000	2046.000000
43.419998	-0.055619	-32.871037	-7.563268	-8.225010	-9.307207	-7.775553	0.000000	-10.000000	-0.008333	-3.066667	-13.000000	1023.000000	1023.000000	2046.000000
43.439999	-0.055741	-32.942886	-7.396762	-8.178358	-9.436687	-7.931081	0.000000	-10.000000	-0.008333	-3.000000	-14.000000	1023.000000	1023.000000	2046.000000
43.459999	-0.055014	-32.513279	-6.923879	-8.354162	-9.867043	-7.368196	0.000000	-10.000000	0.000000	-2.833333	-15.000000	1023.000000	1023.000000	2046.000000
43.480000	-0.055056	-32.538124	-7.382198	-8.204526	-9.210921	-7.740477	0.000000	-10.000000	0.000000	-2.533333	-16.000000	1023.000000	1023.000000	2046.000000
43.500000	-0.054929	-32.463078	-7.055178	-8.196476	-9.513322	-7.698102	0.000000	-10.000000	0.000000	-2.083333	-16.666666	1023.000000	1023.000000	2046.000000
43.520000	-0.054082	-31.962543	-6.691962	-8.228797	-9.789575	-7.252210	0.000000	-10.000000	0.008333	-1.700000	-17.000000	1023.000000	1023.000000	2046.000000
43.540001	-0.054193	-32.028313	-7.112263	-8.123942	-9.250660	-7.541447	0.000000	-10.000000	0.008333	-1.350000	-17.000000	1023.000000	1023.000000	2046.000000
43.560001	-0.054077	-31.959476	-6.885492	-8.075068	-9.416237	-7.582680	0.000000	-10.000000	0.008333	-1.200000	-17.000000	1023.000000	1023.000000	2046.000000
43.580002	-0.053228	-31.457640	-6.463915	-8.122335	-9.798782	-7.072607	0.000000	-10.000000	0.000000	-1.150000	-17.000000	1023.000000	1023.000000	2046.000000
43.599998	-0.053189	-31.434980	-6.853973	-8.004343	-9.250162	-7.326501	0.000000	-10.000000	0.000000	-1.233333	-17.000000	1023.000000	1023.000000	2046.000000
43.619999	-0.053020	-31.335037	-6.693482	-7.877867	-9.309103	-7.454585	0.000000	-10.000000	0.000000	-1.383333	-17.000000	1023.000000	1023.000000	2046.000000
43.639999	-0.052382	-30.957834	-6.298579	-7.967527	-9.732490	-6.959239	0.000000	-10.000000	0.000000	-1.566667	-17.000000	1023.000000	1023.000000	2046.000000
43.660000	-0.052081	-30.779667	-6.461217	-7.866445	-9.446975	-7.005029	0.000000	-10.000000	0.000000	-1.700000	-17.000000	1023.000000	1023.000000	2046.000000
43.680000	-0.052115	-30.799751	-6.664262	-7.697858	-9.063663	-7.373968	0.000000	-10.000000	0.000000	-1.783333	-17.000000	1023.000000	1023.000000	2046.000000
43.700001	-0.051850	-30.643343	-6.379391	-7.712817	-9.385464	-7.165671	0.000000	-10.000000	0.000000	-1.800000	-17.000000	1023.000000	1023.000000	2046.000000
43.720001	-0.051117	-30.210014	-6.065968	-7.789704	-9.653631	-6.700711	0.000000	-10.000000	0.000000	-1.816667	-17.000000	1023.000000	1023.000000	2046.000000
43.740002	-0.051228	-30.275549	-6.425755	-7.694431	-9.140551	-7.014813	0.000000	-10.000000	0.000000	-1.783333	-17.000000	1023.000000	1023.000000	2046.000000
43.759998	-0.051075	-30.185143	-6.350563	-7.533000	-9.138032	-7.163547	0.000000	-10.000000	0.000000	-1.666667	-17.000000	1023.000000	1023.000000	2046.000000
43.779999	-0.050536	-29.867073	-5.960286	-7.593353	-9.571481	-6.741953	0.000000	-10.000000	0.000000	-1.500000	-17.000000	1023.000000	1023.000000	2046.000000
43.799999	-0.050019	-29.561300	-6.022802	-7.516549	-9.345655	-6.676294	0.000000	-10.000000	0.000000	-1.300000	-17.000000	1023.000000	1023.000000	2046.000000
43.820000	-0.050155	-29.641804	-6.244343	-7.388875	-8.938061	-7.070525	0.000000	-10.000000	0.000000	-1.116667	-17.000000	1023.000000	1023.000000	2046.000000
43.840000	-0.049583	-29.303295	-5.726133	-7.428327	-9.289150	-6.859684	0.000000	-10.000000	0.000000	-0.683333	-17.000000	1023.000000	1023.000000	2046.000000
43.860001	-0.048298	-28.544363	-5.234789	-7.402128	-9.409040	-6.498405	0.000000	-10.000000	0.000000	-0.300000	-17.000000	1023.000000	1023.000000	2046.000000
43.880001	-0.047850	-28.279608	-5.315931	-7.250470	-8.817179	-6.896028	0.000000	-10.000000	0.000000	0.000000	-17.000000	1023.000000	1023.000000	2046.000000
43.900002	-0.047528	-28.089241	-4.860065	-7.334905	-9.104832	-6.789439	0.000000	-10.000000	0.000000	0.000000	-17.000000	1023.000000	1023.000000	2046.000000
43.919998	-0.047096	-27.833969	-4.490187	-7.419401	-9.457348	-6.467034	0.000000	-10.000000	0.000000	0.000000	-17.000000	1023.000000	1023.000000	2046.000000
43.939999	-0.047661	-28.167822	-4.761265	-7.519496	-9.131022	-6.756038	0.000000	-10.000000	0.000000	0.000000	-17.000000	1023.000000	1023.000000	2046.000000
43.959999	-0.048190	-28.480108	-4.844201	-7.538471	-8.979927	-7.117509	0.000000	-10.000000	0.000000	0.000000	-17.000000	1023.000000	1023.000000	2046.000000
43.980000	-0.048111	-28.433508	-4.687587	-7.495966	-9.513082	-6.736874	0.000000	-10.000000	0.000000	0.000000	-17.000000	1023.000000	1023.000000	2046.000000
44.000000	-0.047998	-28.366982	-5.154025	-7.223497	-9.473300	-6.516160	0.000000	-10.000000	0.000000	0.000000	-17.000000	1023.000000	1023.000000	2046.000000
44.020000	-0.048058	-28.402020	-5.856314	-6.592964	-9.115240	-6.837501	0.000000	-10.000000	0.000000	0.000000	-17.000000	1023.000000	1023.000000	2046.000000
44.040001	-0.047538	-28.094902	-5.750248	-6.275961	-9.528138	-6.540554	0.000000	-10.000000	0.000000	0.000000	-17.000000	1023.000000	1023.000000	2046.000000
44.060001	-0.046842	-27.683645	-5.671499	-6.108286	-9.709613	-6.194248	0.000000	-10.000000	0.000000	0.333333	-17.000000	1023.000000	1023.000000	2046.000000
44.080002	-0.048041	-28.392420	-6.168450	-6.197321	-9.357798	-6.668852	0.000000	-10.000000	0.000000	1.066667	-17.000000	1023.000000	1023.000000	2046.000000
44.099998	-0.050053	-29.581375	-6.478427	-6.411895	-9.597165	-7.093887	0.000000	-10.000000	0.000000	1.916667	-17.000000	1023.000000	1023.000000	2046.000000
44.119999	-0.052049	-30.761204	-6.831918	-6.730094	-10.196539	-7.002652	0.000000	-10.000000	-0.016667	2.883333	-17.000000	1023.000000	1023.000000	2046.000000
44.139999	-0.054644	-32.294872	-7.708390	-7.040956	-10.180036	-7.365491	0.000000	-10.000000	-0.025000	3.733333	-17.000000	1023.000000	1023.000000	2046.000000
44.160000	-0.057621	-34.054249	-8.492975	-7.253630	-10.204073	-8.103571	0.000000	-10.000000	-0.025000	4.266667	-17.000000	1023.000000	1023.000000	2046.000000
44.180000	-0.059192	-34.982197	-8.575578	-7.506479	-10.948414	-7.951728	0.000000	-10.000000	-0.008333	3.733333	-17.000000	1023.000000	1023.000000	2046.000000
44.200001	-0.060033	-35.479534	-8.929494	-7.547419	-11.064133	-7.938488	0.000000	-10.000000	0.000000	2.350000	-17.000000	1023.000000	1023.000000	2046.000000
44.220001	-0.061162	-36.147030	-9.459982	-7.482481	-10.747384	-8.457185	0.000000	-10.000000	0.000000	0.966667	-17.000000	1023.000000	1023.000000	2046.000000
44.240002	-0.061719	-36.476101	-9.555414	-7.379017	-10.936264	-8.605407	0.000000	-10.000000	0.000000	0.200000	-17.000000	1023.000000	1023.000000	2046.000000
44.259998	-0.061368	-36.268677	-9.477794	-7.330378	-11.351149	-8.109358	0.000000	-10.000000	0.000000	0.833333	-17.000000	1023.000000	1023.000000	2046.000000
44.279999	-0.061577	-36.392296	-9.835520	-7.188280	-10.889403	-8.479095	0.000000	-10.000000	-0.008333	2.266667	-17.000000	1023.000000	1023.000000	2046.000000
44.299999	-0.061628	-36.422340	-9.796919	-7.059713	-10.928875	-8.636833	0.000000	-10.000000	-0.016667	4.366667	-17.000000	1023.000000	1023.000000	2046.000000
44.320000	-0.060910	-35.997818	-9.509359	-6.987175	-11.326543	-8.174740	0.000000	-10.000000	-0.016667	6.283333	-17.000000	1023.000000	1023.000000	2046.000000
44.340000	-0.060296	-35.634708	-9.676294	-6.878162	-10.897397	-8.182857	0.000000	-10.000000	-0.025000	8.033334	-17.000000	1023.000000	1023.000000	2046.000000
44.360001	-0.060148	-35.547733	-9.612729	-6.944673	-10.587098	-8.403235	0.000000	-10.000000	-0.033333	9.433333	-17.000000	1023.000000	1023.000000	2046.000000
44.380001	-0.059172	-34.970585	-9.066222	-7.106708	-10.818488	-7.979167	0.000000	-10.000000	-0.050000	10.233334	-17.000000	1023.000000	1023.000000	2046.000000
44.400002	-0.057859	-34.194702	-8.731042	-7.273730	-10.559741	-7.630188	0.000000	-10.000000	-0.066667	10.983334	-17.000000	1023.000000	1023.000000	2046.000000
44.419998	-0.056952	-33.658600	-8.521596	-7.384503	-9.958877	-7.793626	0.000000	-10.000000	-0.100000	12.150001	-10.500000	1023.000000	1023.000000	2046.000000
44.439999	-0.055956	-33.069752	-8.139464	-7.501021	-9.574163	-7.855103	0.000000	-10.000000	-0.158333	14.533334	6.333333	1023.000000	1023.000000	2046.000000
44.459999	-0.054435	-32.170853	-7.569498	-7.612260	-9.535693	-7.453401	0.000000	-10.000000	-0.200000	16.533335	23.166666	1023.000000	1023.000000	2046.000000
44.480000	-0.052456	-31.001755	-7.126274	-7.709868	-9.363250	-6.802363	0.000000	-10.000000	-0.225000	17.800001	33.500000	1023.000000	1023.000000	2046.000000
44.500000	-0.050981	-30.129726	-6.977859	-7.676760	-8.629695	-6.845413	0.000000	-10.000000	-0.233333	18.050001	35.500000	1023.000000	1023.000000	2046.000000
44.520000	-0.049919	-29.502327	-6.706016	-7.629145	-8.251192	-6.915975	0.000000	-10.000000	-0.258333	18.700001	39.500000	1023.000000	1023.000000	2046.000000
44.540001	-0.048592	-28.717880	-6.278388	-7.569492	-8.416609	-6.453392	0.000000	-10.000000	-0.275000	19.666668	45.666668	1023.000000	1023.000000	2046.000000
44.560001	-0.047175	-27.880424	-6.176224	-7.453547	-8.108489	-6.142163	0.000000	-10.000000	-0.308333	20.566668	52.166668	1023.000000	1023.000000	2046.000000
44.580002	-0.046519	-27.492968	-6.120906	-7.376890	-7.592448	-6.402724	0.000000	-10.000000	-0.325000	21.116667	59.000000	1023.000000	1023.000000	2046.000000
44.599998	-0.045661	-26.985693	-5.811765	-7.347447	-7.483355	-6.343126	0.000000	-10.000000	-0.366667	21.700001	66.000000	1023.000000	1023.000000	2046.000000
44.619999	-0.044153	-26.094160	-5.369840	-7.259329	-7.582177	-5.882815	0.000000	-10.000000	-0.391667	22.583334	73.000000	1023.000000	1023.000000	2046.000000
44.639999	-0.042440	-25.081976	-5.157951	-7.100195	-7.290380	-5.533449	0.000000	-10.000000	-0.408333	23.616667	80.333336	1023.000000	1023.000000	2046.000000
44.660000	-0.041241	-24.373236	-5.037795	-6.909911	-6.724106	-5.701425	0.000000	-10.000000	-0.425000	24.533333	88.000000	1023.000000	1023.000000	2046.000000
44.680000	-0.039948	-23.609219	-4.697514	-6.753084	-6.415330	-5.743290	0.000000	-10.000000	-0.433333	25.166668	96.000000	1023.000000	1023.000000	2046.000000
44.700001	-0.038036	-22.479382	-4.232725	-6.640639	-6.472188	-5.133828	0.000000	-10.000000	-0.483333	25.750000	104.333336	1023.000000	1023.000000	2046.000000
44.720001	-0.035625	-21.054436	-4.014959	-6.277543	-6.069126	-4.692809	0.000000	-10.000000	-0.525000	26.750000	112.833336	1023.000000	1023.000000	2046.000000
44.740002	-0.034076	-20.138811	-3.835134	-6.068190	-5.403347	-4.832140	0.000000	-10.000000	-0.575000	27.800001	121.666664	1023.000000	1023.000000	2046.000000
44.759998	-0.032591	-19.261333	-3.431605	-6.004635	-5.237700	-4.587393	0.000000	-10.000000	-0.591667	28.700001	130.833328	1023.000000	1023.000000	2046.000000
44.779999	-0.030211	-17.854721	-3.056339	-5.758273	-5.168733	-3.871377	0.000000	-10.000000	-0.616667	29.283335	140.166672	1023.000000	1023.000000	2046.000000
44.799999	-0.027898	-16.487982	-2.903611	-5.392474	-4.513696	-3.678201	0.000000	-10.000000	-0.641667	29.933334	149.833328	1023.000000	1023.000000	2046.000000
44.820000	-0.026326	-15.558897	-2.603652	-5.228902	-3.959082	-3.767262	0.000000	-10.000000	-0.666667	30.800001	159.500000	1023.000000	1023.000000	2046.000000
44.840000	-0.024460	-14.456008	-2.147319	-5.089936	-3.880797	-3.337956	0.000000	-10.000000	-0.675000	31.366667	169.833328	1023.000000	1023.000000	2046.000000
44.860001	-0.021857	-12.917487	-1.882859	-4.709353	-3.595479	-2.729796	0.000000	-10.000000	-0.691667	31.883333	180.166672	1023.000000	1023.000000	2046.000000
44.880001	-0.019542	-11.549098	-1.695896	-4.341948	-2.898846	-2.612408	0.000000	-10.000000	-0.708333	32.299999	190.833328	1023.000000	1023.000000	2046.000000
44.900002	-0.018086	-10.688871	-1.392577	-4.233474	-2.399641	-2.663179	0.000000	-10.000000	-0.725000	32.583332	201.500000	1023.000000	1023.000000	2046.000000
44.919998	-0.016257	-9.608119	-0.991266	-4.098896	-2.275316	-2.242641	0.000000	-10.000000	-0.741667	32.883335	212.500000	1023.000000	1023.000000	2046.000000
44.939999	-0.013797	-8.154156	-0.764865	-3.779372	-2.038527	-1.571392	0.000000	-10.000000	-0.766667	33.033333	223.500000	1023.000000	1023.000000	2046.000000
44.959999	-0.011896	-7.030592	-0.717509	-3.440096	-1.229131	-1.643856	0.000000	-10.000000	-0.775000	33.433334	234.500000	1023.000000	1023.000000	2046.000000
44.980000	-0.010585	-6.255664	-0.333077	-3.350702	-0.914589	-1.657296	0.000000	-10.000000	-0.783333	33.633335	245.500000	1023.000000	1023.000000	2046.000000
45.000000	-0.008815	-5.209507	0.072859	-3.178343	-0.876017	-1.228005	0.000000	-10.000000	-0.775000	33.983334	256.666656	1023.000000	1023.000000	2046.000000
45.020000	-0.006371	-3.765011	0.249163	-2.808605	-0.469311	-0.736257	0.000000	-10.000000	-0.791667	34.033333	267.833344	1023.000000	1023.000000	2046.000000
45.040001	-0.004317	-2.551090	0.500494	-2.534409	0.215564	-0.732739	0.000000	-10.000000	-0.808333	34.133335	279.333344	1023.000000	1023.000000	2046.000000
45.060001	-0.002826	-1.669963	1.073314	-2.482066	0.533440	-0.794651	0.000000	-10.000000	-0.833333	34.299999	290.666656	1023.000000	1023.000000	2046.000000
45.080002	-0.000983	-0.581195	1.648779	-2.349310	0.491221	-0.371885	0.000000	-10.000000	-0.875000	34.916668	302.166656	1023.000000	1023.000000	2046.000000
45.099998	0.001185	0.700591	1.963939	-2.065939	0.768658	0.033934	0.000000	-10.000000	-0.900000	35.733334	313.500000	1023.000000	1023.000000	2046.000000
45.119999	0.002709	1.600918	2.209462	-1.853699	1.360375	-0.115220	0.000000	-10.000000	-0.933333	36.233334	325.166656	1023.000000	1023.000000	2046.000000
45.139999	0.003226	1.906343	2.605039	-1.928022	1.641448	-0.412122	0.000000	-10.000000	-0.925000	36.683334	337.333344	1023.000000	1023.000000	2046.000000
45.160000	0.004191	2.477088	2.956681	-1.959921	1.568752	-0.088424	0.000000	-10.000000	-0.900000	36.633331	349.666656	1023.000000	1023.000000	2046.000000
45.180000	0.006066	3.584836	2.754226	-1.535138	1.907863	0.457884	0.000000	-10.000000	-0.891667	36.549999	362.000000	1023.000000	1023.000000	2046.000000
45.200001	0.007188	4.247844	2.393566	-0.964922	2.408905	0.410294	0.000000	-10.000000	-0.866667	36.099998	374.000000	1023.000000	1023.000000	2046.000000
45.220001	0.007160	4.231643	2.160018	-0.709083	2.435457	0.345251	0.000000	-10.000000	-0.858333	35.716667	386.000000	1023.000000	1023.000000	2046.000000
45.240002	0.007558	4.466561	2.084467	-0.350565	2.173791	0.558867	0.000000	-10.000000	-0.816667	35.266666	398.000000	1023.000000	1023.000000	2046.000000
45.259998	0.009161	5.414294	2.013474	0.169447	2.269356	0.962016	0.000000	-10.000000	-0.825000	34.966667	410.000000	1023.000000	1023.000000	2046.000000
45.279999	0.010255	6.060654	1.974569	0.553008	2.823682	0.709395	0.000000	-10.000000	-0.841667	35.183334	421.666656	1023.000000	1023.000000	2046.000000
45.299999	0.009593	5.669466	2.103903	0.447562	2.887895	0.230107	0.000000	-10.000000	-0.825000	35.516666	433.333344	1023.000000	1023.000000	2046.000000
45.320000	0.008427	4.980623	1.964895	0.144043	2.555905	0.315779	0.000000	-10.000000	-0.783333	35.250000	445.000000	1023.000000	1023.000000	2046.000000
45.340000	0.007830	4.627691	1.323324	0.146239	2.692723	0.465405	0.000000	-10.000000	-0.741667	34.200001	457.000000	1023.000000	1023.000000	2046.000000
45.360001	0.007363	4.351691	0.961845	0.165119	3.097294	0.127433	0.000000	-10.000000	-0.716667	33.016666	468.666656	1023.000000	1023.000000	2046.000000
45.380001	0.006421	3.795049	1.026328	-0.105090	2.977262	-0.103451	0.000000	-10.000000	-0.700000	32.300003	479.833344	1023.000000	1023.000000	2046.000000
45.400002	0.006568	3.881623	0.947237	-0.130555	2.785033	0.279907	0.000000	-10.000000	-0.658333	31.883333	490.666656	1023.000000	1023.000000	2046.000000
45.419998	0.007988	4.720808	0.579067	0.303162	3.394912	0.443667	0.000000	-10.000000	-0.641667	31.566668	501.333344	1023.000000	1023.000000	2046.000000
45.439999	0.008506	5.027289	0.751143	0.417160	3.730092	0.128894	0.000000	-10.000000	-0.633333	31.266666	512.000000	1023.000000	1023.000000	2046.000000
45.459999	0.008840	5.224187	1.052455	0.359435	3.405395	0.406903	0.000000	-10.000000	-0.633333	30.966667	522.333313	1023.000000	1023.000000	2046.000000
45.480000	0.010482	6.194573	0.715030	0.831382	3.913173	0.734988	0.000000	-10.000000	-0.633333	30.883333	532.833313	1023.000000	1023.000000	2046.000000
45.500000	0.011649	6.884662	1.024202	1.007723	4.356835	0.495901	0.000000	-10.000000	-0.616667	30.700001	543.166687	1023.000000	1023.000000	2046.000000
45.520000	0.012301	7.270115	1.529131	0.877928	4.016146	0.846911	0.000000	-10.000000	-0.616667	30.800001	553.500000	1023.000000	1023.000000	2046.000000
45.540001	0.014317	8.461307	1.274931	1.289330	4.599267	1.297778	0.000000	-10.000000	-0.608333	30.833334	563.666687	1023.000000	1023.000000	2046.000000
45.560001	0.015976	9.441854	1.551409	1.450023	5.216184	1.224238	0.000000	-10.000000	-0.600000	30.816668	574.000000	1023.000000	1023.000000	2046.000000
45.580002	0.016596	9.808067	2.237164	1.190254	4.890491	1.490159	0.000000	-10.000000	-0.575000	30.583334	584.333313	1023.000000	1023.000000	2046.000000
45.599998	0.018439	10.897239	2.080328	1.304068	5.381957	2.130887	0.000000	-10.000000	-0.575000	30.000000	594.500000	1023.000000	1023.000000	2046.000000
45.619999	0.020552	12.146126	2.330626	1.485603	6.179205	2.150692	0.000000	-10.000000	-0.583333	29.866667	604.500000	1023.000000	1023.000000	2046.000000
45.639999	0.021481	12.695072	3.139763	1.041490	6.170800	2.343020	0.000000	-10.000000	-0.600000	29.466667	614.500000	1023.000000	1023.000000	2046.000000
45.660000	0.023346	13.797542	3.327067	0.937759	6.420745	3.111970	0.000000	-10.000000	-0.591667	29.450001	624.500000	1023.000000	1023.000000	2046.000000
45.680000	0.026279	15.530606	3.364961	1.462589	7.419193	3.283864	0.000000	-10.000000	-0.575000	29.033333	634.500000	1023.000000	1023.000000	2046.000000
45.700001	0.027755	16.403181	4.194654	1.424631	7.531551	3.252344	0.000000	-10.000000	-0.558333	28.900000	644.166687	1023.000000	1023.000000	2046.000000
45.720001	0.028870	17.062357	4.528048	1.340334	7.413559	3.780416	0.000000	-10.000000	-0.533333	28.550001	653.833313	1023.000000	1023.000000	2046.000000
45.740002	0.031251	18.469118	4.366837	1.932052	8.096408	4.073822	0.000000	-10.000000	-0.508333	28.233334	663.333313	1023.000000	1023.000000	2046.000000
45.759998	0.032975	19.488001	4.832572	2.256859	8.528742	3.869828	0.000000	-10.000000	-0.475000	27.466667	673.000000	1023.000000	1023.000000	2046.000000
45.779999	0.033020	19.514956	5.445859	1.985401	8.075005	4.008691	0.000000	-10.000000	-0.441667	26.466667	682.333313	1023.000000	1023.000000	2046.000000
45.799999	0.034012	20.101004	5.335607	2.089862	8.189055	4.486480	0.000000	-10.000000	-0.400000	24.983334	691.333313	1023.000000	1023.000000	2046.000000
45.820000	0.035790	21.151703	5.228628	2.586205	8.938879	4.397992	0.000000	-10.000000	-0.333333	23.616667	699.833313	1023.000000	1023.000000	2046.000000
45.840000	0.036324	21.467402	5.935386	2.530250	8.752418	4.249349	0.000000	-10.000000	-0.275000	22.000000	708.000000	1023.000000	1023.000000	2046.000000
45.860001	0.036519	21.583004	6.111708	2.343808	8.375577	4.751911	0.000000	-10.000000	-0.216667	20.266666	715.500000	1023.000000	1023.000000	2046.000000
45.880001	0.038351	22.665627	5.677980	2.911976	9.109114	4.966557	0.000000	-10.000000	-0.158333	18.266666	722.666687	1023.000000	1023.000000	2046.000000
45.900002	0.039435	23.305906	6.088471	3.078890	9.341554	4.796991	0.000000	-10.000000	-0.100000	16.000000	729.000000	1023.000000	1023.000000	2046.000000
45.919998	0.039405	23.288557	6.567553	2.810150	8.845845	5.065009	0.000000	-10.000000	-0.050000	13.450000	734.833313	1023.000000	1023.000000	2046.000000
45.939999	0.040145	23.725662	6.261402	2.938416	9.043888	5.481957	0.000000	-10.000000	-0.025000	10.816667	739.666687	1023.000000	1023.000000	2046.000000
45.959999	0.041858	24.738272	6.061164	3.500795	9.811485	5.364827	0.000000	-10.000000	-0.008333	8.133333	743.666687	1023.000000	1023.000000	2046.000000
45.980000	0.042084	24.871355	6.717445	3.313628	9.532065	5.308216	0.000000	-10.000000	0.000000	5.716667	746.833313	1023.000000	1023.000000	2046.000000
46.000000	0.041937	24.784912	6.848319	3.113819	9.116172	5.706603	0.000000	-10.000000	0.016667	2.550000	749.166687	1023.000000	1023.000000	2046.000000
46.020000	0.043248	25.559399	6.298934	3.640762	9.819071	5.800631	0.000000	-10.000000	0.025000	-0.233333	750.500000	1023.000000	1023.000000	2046.000000
46.040001	0.043925	25.959757	6.606800	3.763895	10.026999	5.562063	0.000000	-10.000000	0.041667	-2.866667	751.000000	1023.000000	1023.000000	2046.000000
46.060001	0.043134	25.492031	7.076586	3.395974	9.277677	5.741794	0.000000	-10.000000	0.050000	-5.133333	751.000000	1023.000000	1023.000000	2046.000000
46.080002	0.043392	25.644461	6.452793	3.560870	9.630122	6.000675	0.000000	-10.000000	0.066667	-7.416667	751.000000	1023.000000	1023.000000	2046.000000
46.099998	0.044197	26.120718	6.291379	3.940550	10.158693	5.730096	0.000000	-10.000000	0.083333	-9.533333	751.000000	1023.000000	1023.000000	2046.000000
46.119999	0.043434	25.669216	6.948704	3.595635	9.456319	5.668558	0.000000	-10.000000	0.100000	-11.100000	751.000000	1023.000000	1023.000000	2046.000000
46.139999	0.042943	25.379232	6.668167	3.447449	9.268023	5.995592	0.000000	-10.000000	0.125000	-12.500000	751.000000	1023.000000	1023.000000	2046.000000
46.160000	0.044035	26.024895	6.416902	3.865836	9.927403	5.814755	0.000000	-10.000000	0.158333	-13.916667	744.000000	1023.000000	1023.000000	2046.000000
46.180000	0.044484	26.289854	7.064726	3.833380	9.830428	5.561320	0.000000	-10.000000	0.200000	-15.283334	735.166687	1023.000000	1023.000000	2046.000000
46.200001	0.043633	25.787319	7.688792	3.387551	9.040808	5.670167	0.000000	-10.000000	0.225000	-16.549999	724.666687	1023.000000	1023.000000	2046.000000
46.220001	0.043023	25.426420	7.248141	3.266425	9.065670	5.846183	0.000000	-10.000000	0.266667	-17.933334	719.166687	1023.000000	1023.000000	2046.000000
46.240002	0.042973	25.396820	6.766322	3.610142	9.606796	5.413559	0.000000	-10.000000	0.308333	-19.350000	713.333313	1023.000000	1023.000000	2046.000000
46.259998	0.041934	24.783041	7.219043	3.297509	9.135384	5.131104	0.000000	-10.000000	0.375000	-21.050001	706.833313	1023.000000	1023.000000	2046.000000
46.279999	0.039889	23.574463	6.944916	2.933949	8.368871	5.326726	0.000000	-10.000000	0.425000	-22.716667	699.666687	1023.000000	1023.000000	2046.000000
46.299999	0.038857	22.964396	5.748201	3.401746	8.373343	5.441106	0.000000	-10.000000	0.483333	-24.416668	692.000000	1023.000000	1023.000000	2046.000000
46.320000	0.038467	22.733866	5.143832	4.186965	8.330624	5.072445	0.000000	-10.000000	0.558333	-26.050001	683.833313	1023.000000	1023.000000	2046.000000
46.340000	0.037084	21.916870	5.367933	4.264852	7.334943	4.949142	0.000000	-10.000000	0.616667	-27.366667	675.333313	1023.000000	1023.000000	2046.000000
46.360001	0.035146	20.771511	5.015382	4.072772	6.655688	5.027670	0.000000	-10.000000	0.658333	-28.466667	666.166687	1023.000000	1023.000000	2046.000000
46.380001	0.033619	19.868948	4.178918	4.246813	6.878109	4.565107	0.000000	-10.000000	0.666667	-29.033333	656.500000	1023.000000	1023.000000	2046.000000
46.400002	0.031209	18.444769	3.826366	4.048528	6.710489	3.859385	0.000000	-10.000000	0.700000	-29.816668	646.833313	1023.000000	1023.000000	2046.000000
46.419998	0.026325	15.557816	3.671073	3.088713	5.405453	3.392576	0.000000	-10.000000	0.733333	-30.600000	636.833313	1023.000000	1023.000000	2046.000000
46.439999	0.021805	12.886487	2.218772	2.615993	4.990542	3.061179	0.000000	-10.000000	0.783333	-31.483334	626.833313	1023.000000	1023.000000	2046.000000
46.459999	0.019051	11.259418	1.274127	2.650672	5.070538	2.264080	0.000000	-10.000000	0.816667	-32.333332	616.166687	1023.000000	1023.000000	2046.000000
46.480000	0.015450	9.131223	1.406124	1.968354	3.955109	1.801636	0.000000	-10.000000	0.858333	-32.966667	605.500000	1023.000000	1023.000000	2046.000000
46.500000	0.012069	7.132584	0.642501	1.454195	3.326926	1.708962	0.000000	-10.000000	0.891667	-33.750000	594.333313	1023.000000	1023.000000	2046.000000
46.520000	0.010575	6.249626	-0.461911	1.683306	3.789696	1.238535	0.000000	-10.000000	0.933333	-34.049999	583.166687	1023.000000	1023.000000	2046.000000
46.540001	0.008602	5.083920	-0.264464	1.447685	3.117707	0.782992	0.000000	-10.000000	0.966667	-34.549999	571.666687	1023.000000	1023.000000	2046.000000
46.560001	0.005651	3.339845	-0.455780	0.903096	2.108758	0.783771	0.000000	-10.000000	0.983333	-34.716667	560.333313	1023.000000	1023.000000	2046.000000
46.580002	0.004430	2.618387	-1.689146	1.156968	2.664654	0.485912	0.000000	-10.000000	0.983333	-34.883335	548.666687	1023.000000	1023.000000	2046.000000
46.599998	0.003289	1.943867	-1.449371	1.039311	2.318519	0.035408	0.000000	-10.000000	0.966667	-34.900002	537.000000	1023.000000	1023.000000	2046.000000
46.619999	0.000794	0.469131	-1.363907	0.404391	1.338531	0.090115	0.000000	-10.000000	0.958333	-34.750000	525.333313	1023.000000	1023.000000	2046.000000
46.639999	-0.000385	-0.227649	-2.308280	0.410316	1.662966	0.007349	0.000000	-10.000000	0.950000	-34.600002	513.666687	1023.000000	1023.000000	2046.000000
46.660000	-0.000770	-0.455157	-2.471897	0.450374	1.917043	-0.350677	0.000000	-10.000000	0.950000	-34.133335	502.333344	1023.000000	1023.000000	2046.000000
46.680000	-0.002644	-1.562497	-1.826616	-0.342178	0.966494	-0.360197	0.000000	-10.000000	0.950000	-34.049999	490.833344	1023.000000	1023.000000	2046.000000
46.700001	-0.004637	-2.740306	-2.363721	-1.018117	0.818609	-0.177077	0.000000	-10.000000	0.950000	-33.900002	479.500000	1023.000000	1023.000000	2046.000000
46.720001	-0.005121	-3.026456	-2.954692	-1.088798	1.524871	-0.507837	0.000000	-10.000000	0.941667	-33.866669	468.166656	1023.000000	1023.000000	2046.000000
46.740002	-0.006231	-3.682451	-2.094398	-1.745326	0.777912	-0.620639	0.000000	-10.000000	0.908333	-33.283333	456.833344	1023.000000	1023.000000	2046.000000
46.759998	-0.007707	-4.554796	-2.372178	-2.370552	0.510713	-0.322778	0.000000	-10.000000	0.858333	-32.783333	445.666656	1023.000000	1023.000000	2046.000000
46.779999	-0.007420	-4.385109	-2.928184	-2.175574	1.260262	-0.541614	0.000000	-10.000000	0.800000	-32.266666	434.666656	1023.000000	1023.000000	2046.000000
46.799999	-0.007797	-4.607928	-2.208510	-2.423043	0.728682	-0.705057	0.000000	-10.000000	0.775000	-31.949999	424.000000	1023.000000	1023.000000	2046.000000
46.820000	-0.009459	-5.590410	-2.215957	-2.897948	0.055469	-0.531974	0.000000	-10.000000	0.758333	-31.466667	413.333344	1023.000000	1023.000000	2046.000000
46.840000	-0.009804	-5.793873	-2.972189	-2.621290	0.541551	-0.741944	0.000000	-10.000000	0.758333	-30.883333	402.833344	1023.000000	1023.000000	2046.000000
46.860001	-0.009618	-5.684133	-2.629779	-2.466255	0.502781	-1.090880	0.000000	-10.000000	0.733333	-30.533335	392.500000	1023.000000	1023.000000	2046.000000
46.880001	-0.010849	-6.411687	-1.965176	-2.968118	-0.450740	-1.027653	0.000000	-10.000000	0.725000	-30.133333	382.500000	1023.000000	1023.000000	2046.000000
46.900002	-0.012339	-7.292512	-2.492585	-3.217236	-0.614464	-0.968228	0.000000	-10.000000	0.691667	-29.916666	372.500000	1023.000000	1023.000000	2046.000000
46.919998	-0.012780	-7.553164	-2.965490	-2.959904	-0.235519	-1.392251	0.000000	-10.000000	0.675000	-29.549999	362.500000	1023.000000	1023.000000	2046.000000
46.939999	-0.013666	-8.076603	-2.414120	-3.211609	-0.862844	-1.588030	0.000000	-10.000000	0.650000	-29.416666	352.500000	1023.000000	1023.000000	2046.000000
46.959999	-0.015740	-9.302254	-2.390356	-3.770514	-1.689590	-1.451794	0.000000	-10.000000	0.650000	-29.166666	342.500000	1023.000000	1023.000000	2046.000000
46.980000	-0.016627	-9.826699	-3.271433	-3.606969	-1.322041	-1.626257	0.000000	-10.000000	0.650000	-28.933332	332.833344	1023.000000	1023.000000	2046.000000
47.000000	-0.016567	-9.791258	-3.181240	-3.399257	-1.253947	-1.956814	0.000000	-10.000000	0.650000	-28.549999	323.166656	1023.000000	1023.000000	2046.000000
47.020000	-0.017729	-10.477667	-2.554172	-3.868326	-2.225254	-1.829915	0.000000	-10.000000	0.641667	-28.083334	310.500000	1023.000000	1023.000000	2046.000000
47.040001	-0.019239	-11.370039	-3.094634	-4.084560	-2.447409	-1.743436	0.000000	-10.000000	0.625000	-27.650000	297.833344	1023.000000	1023.000000	2046.000000
47.060001	-0.019284	-11.396629	-3.686553	-3.763913	-1.953429	-1.992736	0.000000	-10.000000	0.608333	-27.400000	288.500000	1023.000000	1023.000000	2046.000000
47.080002	-0.019750	-11.672460	-2.970715	-3.952309	-2.653913	-2.095522	0.000000	-10.000000	0.600000	-27.183334	282.500000	1023.000000	1023.000000	2046.000000
47.099998	-0.021360	-12.623627	-3.000362	-4.333300	-3.372364	-1.917601	0.000000	-10.000000	0.583333	-27.083334	276.500000	1023.000000	1023.000000	2046.000000
47.119999	-0.021906	-12.946249	-3.954262	-4.028986	-2.796532	-2.166469	0.000000	-10.000000	0.558333	-26.766666	267.500000	1023.000000	1023.000000	2046.000000
47.139999	-0.021713	-12.832534	-3.554878	-3.942187	-2.974272	-2.361196	0.000000	-10.000000	0.541667	-26.566668	258.500000	1023.000000	1023.000000	2046.000000
47.160000	-0.023033	-13.612229	-3.080887	-4.412136	-3.960150	-2.159057	0.000000	-10.000000	0.525000	-26.333334	249.666672	1023.000000	1023.000000	2046.000000
47.180000	-0.024157	-14.276659	-3.885668	-4.355105	-3.750415	-2.285470	0.000000	-10.000000	0.525000	-26.000000	240.833328	1023.000000	1023.000000	2046.000000
47.200001	-0.024068	-14.224343	-4.142627	-4.039667	-3.441273	-2.600777	0.000000	-10.000000	0.508333	-25.683334	232.333328	1023.000000	1023.000000	2046.000000
47.220001	-0.024435	-14.441253	-3.404874	-4.267735	-4.177886	-2.590758	0.000000	-10.000000	0.508333	-25.166668	223.666672	1023.000000	1023.000000	2046.000000
47.240002	-0.025960	-15.342506	-3.637709	-4.613438	-4.639830	-2.451529	0.000000	-10.000000	0.508333	-24.850000	215.333328	1023.000000	1023.000000	2046.000000
47.259998	-0.026220	-15.495908	-4.472409	-4.269816	-4.005097	-2.748586	0.000000	-10.000000	0.516667	-24.533335	207.000000	1023.000000	1023.000000	2046.000000
47.279999	-0.026004	-15.368205	-3.849059	-4.252454	-4.390691	-2.876000	0.000000	-10.000000	0.508333	-24.300001	199.000000	1023.000000	1023.000000	2046.000000
47.299999	-0.026933	-15.917388	-3.399038	-4.633263	-5.193050	-2.692037	0.000000	-10.000000	0.483333	-23.866667	191.000000	1023.000000	1023.000000	2046.000000
47.320000	-0.027370	-16.175844	-3.844893	-4.615764	-4.922665	-2.792523	0.000000	-10.000000	0.458333	-23.450001	183.000000	1023.000000	1023.000000	2046.000000
47.340000	-0.026077	-15.411399	-3.630886	-4.224848	-4.438429	-3.117236	0.000000	-10.000000	0.433333	-22.883333	175.000000	1023.000000	1023.000000	2046.000000
47.360001	-0.025281	-14.940782	-2.458735	-4.419606	-5.166692	-2.895748	0.000000	-10.000000	0.400000	-22.400000	167.166672	1023.000000	1023.000000	2046.000000
47.380001	-0.026150	-15.454752	-2.635506	-4.656435	-5.401524	-2.761287	0.000000	-10.000000	0.366667	-21.816668	159.666672	1023.000000	1023.000000	2046.000000
47.400002	-0.026550	-15.691080	-3.351061	-4.355858	-4.810087	-3.174074	0.000000	-10.000000	0.350000	-21.300001	152.333328	1023.000000	1023.000000	2046.000000
47.419998	-0.026253	-15.515416	-2.673434	-4.386370	-5.199988	-3.255623	0.000000	-10.000000	0.350000	-20.616667	145.333328	1023.000000	1023.000000	2046.000000
47.439999	-0.027700	-16.370550	-2.751242	-4.683426	-5.918835	-3.017047	0.000000	-10.000000	0.341667	-20.066668	138.333328	1023.000000	1023.000000	2046.000000
47.459999	-0.029174	-17.241669	-4.077094	-4.227350	-5.751718	-3.185508	0.000000	-10.000000	0.308333	-19.433334	131.833328	1023.000000	1023.000000	2046.000000
47.480000	-0.028595	-16.899851	-4.549088	-3.454185	-5.605793	-3.290785	0.000000	-10.000000	0.275000	-19.016666	125.166664	1023.000000	1023.000000	2046.000000
47.500000	-0.028905	-17.082909	-4.092832	-3.498086	-6.385941	-3.106050	0.000000	-10.000000	0.250000	-18.500000	118.833336	1023.000000	1023.000000	2046.000000
47.520000	-0.030706	-18.147385	-4.438025	-3.812133	-6.819214	-3.078013	0.000000	-10.000000	0.233333	-17.766666	112.500000	1023.000000	1023.000000	2046.000000
47.540001	-0.032462	-19.184748	-5.305372	-3.789003	-6.457315	-3.633057	0.000000	-10.000000	0.216667	-16.950001	106.666664	1023.000000	1023.000000	2046.000000
47.560001	-0.033438	-19.762075	-5.046235	-3.920931	-6.706927	-4.087983	0.000000	-10.000000	0.183333	-15.850000	101.000000	1023.000000	1023.000000	2046.000000
47.580002	-0.035984	-21.266716	-4.920756	-4.600348	-7.651898	-4.093715	0.000000	-10.000000	0.166667	-14.650001	95.833336	1023.000000	1023.000000	2046.000000
47.599998	-0.038929	-23.006863	-6.400241	-4.718703	-7.270133	-4.617785	0.000000	-10.000000	0.150000	-13.666667	90.833336	1023.000000	1023.000000	2046.000000
47.619999	-0.040755	-24.086311	-6.873231	-4.758604	-7.306139	-5.148337	0.000000	-10.000000	0.150000	-13.066667	86.333336	1023.000000	1023.000000	2046.000000
47.639999	-0.043251	-25.561262	-6.645943	-5.356433	-8.353959	-5.204926	0.000000	-10.000000	0.166667	-13.283334	81.833336	1023.000000	1023.000000	2046.000000
47.660000	-0.046296	-27.360662	-7.535494	-5.678578	-8.670785	-5.475805	0.000000	-10.000000	0.175000	-13.633333	77.500000	1023.000000	1023.000000	2046.000000
47.680000	-0.047958	-28.343277	-8.580594	-5.481011	-8.216175	-6.065495	0.000000	-10.000000	0.191667	-14.216667	72.833336	1023.000000	1023.000000	2046.000000
47.700001	-0.048556	-28.696363	-8.192812	-5.521012	-8.738464	-6.244076	0.000000	-10.000000	0.183333	-14.433333	68.166664	1023.000000	1023.000000	2046.000000
47.720001	-0.049988	-29.542654	-8.144933	-5.880098	-9.400236	-6.117388	0.000000	-10.000000	0.183333	-14.433333	63.333332	1023.000000	1023.000000	2046.000000
47.740002	-0.051780	-30.602009	-9.139091	-5.835365	-9.129011	-6.498540	0.000000	-10.000000	0.166667	-13.850000	58.666668	1023.000000	1023.000000	2046.000000
47.759998	-0.051994	-30.728481	-9.374763	-5.586120	-8.897679	-6.869919	0.000000	-10.000000	0.141667	-13.166667	54.000000	1023.000000	1023.000000	2046.000000
47.779999	-0.051874	-30.657732	-8.612578	-5.779327	-9.530635	-6.735192	0.000000	-10.000000	0.116667	-12.400001	49.500000	1023.000000	1023.000000	2046.000000
47.799999	-0.052913	-31.271639	-8.678621	-6.145126	-9.863180	-6.584711	0.000000	-10.000000	0.100000	-11.816667	45.166668	1023.000000	1023.000000	2046.000000
47.820000	-0.053935	-31.875643	-9.373716	-6.203098	-9.501515	-6.797314	0.000000	-10.000000	0.091667	-11.383333	41.333332	1023.000000	1023.000000	2046.000000
47.840000	-0.053854	-31.827868	-9.432026	-6.164375	-9.138058	-7.093410	0.000000	-10.000000	0.091667	-11.266667	37.666668	1023.000000	1023.000000	2046.000000
47.860001	-0.053355	-31.532631	-8.500463	-6.573999	-9.564610	-6.893558	0.000000	-10.000000	0.083333	-11.366667	34.000000	1023.000000	1023.000000	2046.000000
47.880001	-0.053665	-31.716089	-8.110961	-7.094765	-9.844713	-6.665649	0.000000	-10.000000	0.075000	-11.200001	30.000000	1023.000000	1023.000000	2046.000000
47.900002	-0.054257	-32.065758	-8.487740	-7.204109	-9.446312	-6.927599	0.000000	-10.000000	0.066667	-10.500000	26.166666	1023.000000	1023.000000	2046.000000
47.919998	-0.054000	-31.914131	-8.572347	-7.114971	-8.977938	-7.248877	0.000000	-10.000000	0.058333	-9.566667	22.666666	1023.000000	1023.000000	2046.000000
47.939999	-0.052832	-31.223585	-7.680436	-7.350852	-9.201869	-6.990427	0.000000	-10.000000	0.058333	-8.950000	19.500000	1023.000000	1023.000000	2046.000000
47.959999	-0.052811	-31.211491	-7.174446	-7.886522	-9.593406	-6.557117	0.000000	-10.000000	0.050000	-8.733334	16.500000	1023.000000	1023.000000	2046.000000
47.980000	-0.053551	-31.648571	-7.774963	-7.935816	-9.188510	-6.749283	0.000000	-10.000000	0.050000	-8.700000	13.500000	1023.000000	1023.000000	2046.000000
48.000000	-0.053288	-31.493244	-7.877744	-7.689148	-8.794897	-7.131454	0.000000	-10.000000	0.050000	-8.583334	10.666667	1023.000000	1023.000000	2046.000000
48.020000	-0.052881	-31.252470	-6.901840	-8.035419	-9.562152	-6.753058	0.000000	-10.000000	0.050000	-8.233334	7.833333	1023.000000	1023.000000	2046.000000
48.040001	-0.053802	-31.797150	-7.200254	-8.282772	-9.649585	-6.664538	0.000000	-10.000000	0.050000	-7.700000	5.166667	1023.000000	1023.000000	2046.000000
48.060001	-0.054711	-32.334328	-8.020838	-8.065119	-9.066972	-7.181399	0.000000	-10.000000	0.050000	-7.016666	2.666667	1023.000000	1023.000000	2046.000000
48.080002	-0.054042	-31.938864	-7.360688	-7.999401	-9.377192	-7.201582	0.000000	-10.000000	0.041667	-6.416667	0.500000	1023.000000	1023.000000	2046.000000
48.099998	-0.054300	-32.091061	-6.948971	-8.431568	-9.981002	-6.729518	0.000000	-10.000000	0.033333	-5.816667	-1.333333	1023.000000	1023.000000	2046.000000
48.119999	-0.055146	-32.591469	-7.769515	-8.285909	-9.449883	-7.086161	0.000000	-10.000000	0.025000	-5.383334	-3.000000	1023.000000	1023.000000	2046.000000
48.139999	-0.054350	-32.121002	-7.435641	-8.030149	-9.352013	-7.303201	0.000000	-10.000000	0.016667	-4.966667	-4.666667	1023.000000	1023.000000	2046.000000
48.160000	-0.053865	-31.834356	-6.557109	-8.406765	-10.119323	-6.751161	0.000000	-10.000000	0.008333	-4.516667	-6.333333	1023.000000	1023.000000	2046.000000
48.180000	-0.054637	-32.290390	-7.259190	-8.400475	-9.724638	-6.906088	0.000000	-10.000000	0.008333	-3.866667	-8.000000	1023.000000	1023.000000	2046.000000
48.200001	-0.054372	-32.133900	-7.553237	-8.054746	-9.253716	-7.272201	0.000000	-10.000000	0.008333	-3.116667	-9.333333	1023.000000	1023.000000	2046.000000
48.220001	-0.053213	-31.448927	-6.738060	-8.102434	-9.663229	-6.945204	0.000000	-10.000000	0.008333	-2.283333	-10.333333	1023.000000	1023.000000	2046.000000
48.240002	-0.052894	-31.260223	-6.344425	-8.345332	-10.042141	-6.528327	0.000000	-10.000000	0.000000	-1.250000	-10.833333	1023.000000	1023.000000	2046.000000
48.259998	-0.053329	-31.517355	-6.984290	-8.246199	-9.615205	-6.671662	0.000000	-10.000000	0.000000	-0.483333	-11.000000	1023.000000	1023.000000	2046.000000
48.279999	-0.053104	-31.384726	-7.252174	-7.931736	-9.172149	-7.028668	0.000000	-10.000000	0.008333	0.000000	-11.000000	1023.000000	1023.000000	2046.000000
48.299999	-0.051740	-30.578268	-6.394413	-7.901791	-9.591321	-6.690743	0.000000	-10.000000	0.008333	0.000000	-11.000000	1023.000000	1023.000000	2046.000000
48.320000	-0.051495	-30.433270	-6.045833	-8.161213	-9.957527	-6.268697	0.000000	-10.000000	0.008333	0.000000	-11.000000	1023.000000	1023.000000	2046.000000
48.340000	-0.052032	-30.750626	-6.877461	-7.996356	-9.349257	-6.527552	0.000000	-10.000000	0.008333	0.000000	-11.000000	1023.000000	1023.000000	2046.000000
48.360001	-0.051541	-30.460825	-6.922514	-7.642126	-9.069689	-6.826495	0.000000	-10.000000	0.008333	0.000000	-11.000000	1023.000000	1023.000000	2046.000000
48.380001	-0.050348	-29.755531	-6.048368	-7.692463	-9.547564	-6.467137	0.000000	-10.000000	0.008333	0.000000	-11.000000	1023.000000	1023.000000	2046.000000
48.400002	-0.050034	-29.570248	-5.869184	-7.930228	-9.754848	-6.015987	0.000000	-10.000000	0.000000	0.000000	-11.000000	1023.000000	1023.000000	2046.000000
48.419998	-0.050485	-29.836473	-6.525010	-7.745795	-9.297760	-6.267910	0.000000	-10.000000	0.000000	0.000000	-11.000000	1023.000000	1023.000000	2046.000000
48.439999	-0.050117	-29.619278	-6.654452	-7.386239	-8.931884	-6.646704	0.000000	-10.000000	0.000000	0.000000	-11.000000	1023.000000	1023.000000	2046.000000
48.459999	-0.049013	-28.966543	-5.871050	-7.473014	-9.373566	-6.248913	0.000000	-10.000000	0.000000	0.000000	-11.000000	1023.000000	1023.000000	2046.000000
48.480000	-0.048644	-28.748764	-5.571211	-7.694046	-9.662095	-5.821412	0.000000	-10.000000	0.000000	0.000000	-11.000000	1023.000000	1023.000000	2046.000000
48.500000	-0.049173	-29.061327	-6.291270	-7.519171	-9.136697	-6.114189	0.000000	-10.000000	0.000000	0.000000	-11.000000	1023.000000	1023.000000	2046.000000
48.520000	-0.048889	-28.893560	-6.402835	-7.220790	-8.809016	-6.460919	0.000000	-10.000000	0.000000	0.000000	-11.000000	1023.000000	1023.000000	2046.000000
48.540001	-0.047462	-28.050306	-5.479977	-7.207141	-9.201843	-6.161344	0.000000	-10.000000	-0.008333	0.000000	-11.000000	1023.000000	1023.000000	2046.000000
48.560001	-0.046423	-27.435968	-4.755775	-7.451666	-9.512171	-5.716356	0.000000	-10.000000	-0.008333	0.000000	-11.000000	1023.000000	1023.000000	2046.000000
48.580002	-0.046359	-27.398306	-5.143311	-7.359405	-9.030076	-5.865514	0.000000	-10.000000	-0.008333	0.000000	-11.000000	1023.000000	1023.000000	2046.000000
48.599998	-0.045820	-27.079710	-5.200113	-6.994397	-8.564940	-6.320260	0.000000	-10.000000	0.000000	0.000000	-11.000000	1023.000000	1023.000000	2046.000000
48.619999	-0.044821	-26.489477	-4.172712	-7.218112	-9.158646	-5.940007	0.000000	-10.000000	0.000000	0.000000	-11.000000	1023.000000	1023.000000	2046.000000
48.639999	-0.045204	-26.715384	-4.073159	-7.581584	-9.418050	-5.642591	0.000000	-10.000000	0.000000	0.633333	-11.000000	1023.000000	1023.000000	2046.000000
48.660000	-0.046203	-27.305965	-4.922941	-7.404548	-8.761952	-6.216525	0.000000	-10.000000	0.000000	1.433333	-11.000000	1023.000000	1023.000000	2046.000000
48.680000	-0.045733	-27.028143	-4.698450	-7.175323	-8.862011	-6.292359	0.000000	-10.000000	0.000000	2.416667	-11.000000	1023.000000	1023.000000	2046.000000
48.700001	-0.045155	-26.686544	-4.451097	-7.118484	-9.484834	-5.632129	0.000000	-10.000000	0.000000	3.000000	-11.000000	1023.000000	1023.000000	2046.000000
48.720001	-0.045245	-26.739765	-5.368648	-6.627008	-9.215533	-5.528575	0.000000	-10.000000	-0.016667	3.833333	-11.000000	1023.000000	1023.000000	2046.000000
48.740002	-0.045004	-26.597103	-6.094923	-5.898064	-8.625818	-5.978296	0.000000	-10.000000	-0.033333	5.016667	-11.000000	1023.000000	1023.000000	2046.000000
48.759998	-0.043607	-25.771852	-5.281907	-5.715984	-9.114045	-5.659915	0.000000	-10.000000	-0.066667	7.033333	-11.000000	1023.000000	1023.000000	2046.000000
48.779999	-0.043840	-25.909397	-5.105180	-6.110444	-9.475750	-5.218024	0.000000	-10.000000	-0.083333	9.466666	-11.000000	1023.000000	1023.000000	2046.000000
48.799999	-0.046114	-27.253620	-6.292527	-6.137163	-8.910282	-5.913650	0.000000	-10.000000	-0.116667	11.833333	-11.000000	1023.000000	1023.000000	2046.000000
48.820000	-0.047617	-28.141605	-6.662610	-6.133839	-8.916491	-6.428667	0.000000	-10.000000	-0.141667	13.716667	-11.000000	1023.000000	1023.000000	2046.000000
48.840000	-0.048893	-28.895535	-6.410767	-6.619161	-9.664312	-6.201294	0.000000	-10.000000	-0.183333	15.116667	0.333333	1023.000000	1023.000000	2046.000000
48.860001	-0.051309	-30.323874	-7.263831	-7.059749	-9.752427	-6.247866	0.000000	-10.000000	-0.191667	16.083334	12.833333	1023.000000	1023.000000	2046.000000
48.880001	-0.053348	-31.528950	-8.317863	-6.908575	-9.306093	-6.996419	0.000000	-10.000000	-0.183333	16.700001	27.166666	1023.000000	1023.000000	2046.000000
48.900002	-0.053352	-31.530966	-8.013711	-6.822622	-9.633999	-7.060634	0.000000	-10.000000	-0.175000	16.866667	32.000000	1023.000000	1023.000000	2046.000000
48.919998	-0.052780	-31.192804	-7.617169	-6.969795	-10.081192	-6.524648	0.000000	-10.000000	-0.191667	17.466667	37.666668	1023.000000	1023.000000	2046.000000
48.939999	-0.052995	-31.320108	-8.167899	-6.785458	-9.746242	-6.620510	0.000000	-10.000000	-0.258333	18.500000	43.500000	1023.000000	1023.000000	2046.000000
48.959999	-0.052999	-31.322222	-8.649837	-6.396779	-9.198866	-7.076739	0.000000	-10.000000	-0.316667	20.383335	49.500000	1023.000000	1023.000000	2046.000000
48.980000	-0.051952	-30.703419	-8.425205	-6.058226	-9.056940	-7.163049	0.000000	-10.000000	-0.391667	22.450001	56.000000	1023.000000	1023.000000	2046.000000
49.000000	-0.050306	-29.730707	-7.718231	-6.059463	-9.351727	-6.601285	0.000000	-10.000000	-0.425000	23.850000	60.500000	1023.000000	1023.000000	2046.000000
49.020000	-0.048923	-28.913391	-7.418694	-6.096156	-9.314132	-6.084410	0.000000	-10.000000	-0.491667	25.683334	68.333336	1023.000000	1023.000000	2046.000000
49.040001	-0.048350	-28.574957	-7.871598	-5.868400	-8.612994	-6.221966	0.000000	-10.000000	-0.550000	27.400000	76.833336	1023.000000	1023.000000	2046.000000
49.060001	-0.047184	-27.885735	-7.921552	-5.531956	-7.952232	-6.479995	0.000000	-10.000000	-0.625000	29.283333	88.333336	1023.000000	1023.000000	2046.000000
49.080002	-0.044721	-26.430313	-6.799498	-5.634797	-8.063951	-5.932068	0.000000	-10.000000	-0.658333	30.299999	97.833336	1023.000000	1023.000000	2046.000000
49.099998	-0.042679	-25.223276	-6.078531	-5.976119	-7.895845	-5.272780	0.000000	-10.000000	-0.691667	31.116667	107.666664	1023.000000	1023.000000	2046.000000
49.119999	-0.041578	-24.572775	-6.387795	-5.873133	-6.789648	-5.522199	0.000000	-10.000000	-0.733333	32.266670	118.000000	1023.000000	1023.000000	2046.000000
49.139999	-0.039580	-23.391836	-5.907529	-5.717961	-6.163763	-5.602583	0.000000	-10.000000	-0.775000	33.100002	125.000000	1023.000000	1023.000000	2046.000000
49.160000	-0.036513	-21.579374	-4.723881	-5.883154	-6.129929	-4.842410	0.000000	-10.000000	-0.791667	33.783337	136.000000	1023.000000	1023.000000	2046.000000
49.180000	-0.033697	-19.914808	-3.908787	-6.078808	-5.881009	-4.046205	0.000000	-10.000000	-0.783333	33.966667	143.500000	1023.000000	1023.000000	2046.000000
49.200001	-0.031777	-18.780317	-4.078537	-5.861339	-4.861932	-3.978509	0.000000	-10.000000	-0.800000	34.283333	154.666672	1023.000000	1023.000000	2046.000000
49.220001	-0.029815	-17.620413	-4.008540	-5.426528	-3.991349	-4.193996	0.000000	-10.000000	-0.825000	34.716667	166.166672	1023.000000	1023.000000	2046.000000
49.240002	-0.027317	-16.144547	-3.073807	-5.304657	-4.099708	-3.666374	0.000000	-10.000000	-0.866667	35.383335	181.500000	1023.000000	1023.000000	2046.000000
49.259998	-0.025410	-15.017528	-2.529658	-5.365229	-4.067685	-3.054956	0.000000	-10.000000	-0.891667	35.916668	197.166672	1023.000000	1023.000000	2046.000000
49.279999	-0.024432	-14.439500	-2.972901	-5.095174	-3.212857	-3.158568	0.000000	-10.000000	-0.916667	36.150002	205.000000	1023.000000	1023.000000	2046.000000
49.299999	-0.023110	-13.658055	-2.887242	-4.698269	-2.651589	-3.420956	0.000000	-10.000000	-0.925000	36.400002	217.166672	1023.000000	1023.000000	2046.000000
49.320000	-0.020540	-12.138997	-1.871764	-4.589211	-2.884444	-2.793578	0.000000	-10.000000	-0.916667	36.783333	229.500000	1023.000000	1023.000000	2046.000000
49.340000	-0.018475	-10.918843	-1.479343	-4.565608	-2.661604	-2.212289	0.000000	-10.000000	-0.925000	37.100002	245.833328	1023.000000	1023.000000	2046.000000
49.360001	-0.017112	-10.113394	-1.814102	-4.180755	-1.734084	-2.384453	0.000000	-10.000000	-0.925000	37.450001	258.333344	1023.000000	1023.000000	2046.000000
49.380001	-0.015010	-8.871126	-1.446707	-3.721356	-1.239702	-2.463362	0.000000	-10.000000	-0.933333	37.283333	270.666656	1023.000000	1023.000000	2046.000000
49.400002	-0.012087	-7.143263	-0.464204	-3.656268	-1.313892	-1.708899	0.000000	-10.000000	-0.925000	37.183334	279.000000	1023.000000	1023.000000	2046.000000
49.419998	-0.009763	-5.770084	-0.158973	-3.570116	-0.938934	-1.102061	0.000000	-10.000000	-0.933333	37.049999	291.333344	1023.000000	1023.000000	2046.000000
49.439999	-0.008274	-4.889687	-0.577760	-3.120837	0.056708	-1.247798	0.000000	-10.000000	-0.933333	37.400002	304.000000	1023.000000	1023.000000	2046.000000
49.459999	-0.005995	-3.543218	-0.103901	-2.686121	0.417856	-1.171053	0.000000	-10.000000	-0.933333	37.750000	316.666656	1023.000000	1023.000000	2046.000000
49.480000	-0.003083	-1.822206	0.854549	-2.575699	0.339511	-0.440567	0.000000	-10.000000	-0.933333	37.650002	329.333344	1023.000000	1023.000000	2046.000000
49.500000	-0.000827	-0.488979	0.984576	-2.463246	0.856075	0.133616	0.000000	-10.000000	-0.941667	37.450001	337.666656	1023.000000	1023.000000	2046.000000
49.520000	0.000725	0.428308	0.683885	-1.980591	1.837582	-0.112568	0.000000	-10.000000	-0.925000	37.333332	350.000000	1023.000000	1023.000000	2046.000000
49.540001	0.002983	1.762955	1.169710	-1.621224	2.195095	0.019373	0.000000	-10.000000	-0.900000	37.133335	362.333344	1023.000000	1023.000000	2046.000000
49.560001	0.005850	3.457150	2.112989	-1.523846	2.068541	0.799465	0.000000	-10.000000	-0.875000	36.933334	374.666656	1023.000000	1023.000000	2046.000000
49.580002	0.008100	4.786870	2.307212	-1.335845	2.528168	1.287335	0.000000	-10.000000	-0.875000	36.500000	387.000000	1023.000000	1023.000000	2046.000000
49.599998	0.009435	5.575943	2.024412	-0.969473	3.373001	1.148004	0.000000	-10.000000	-0.866667	36.250000	399.166656	1023.000000	1023.000000	2046.000000
49.619999	0.011048	6.529381	2.201293	-0.597665	3.867956	1.057797	0.000000	-10.000000	-0.858333	35.900002	415.166656	1023.000000	1023.000000	2046.000000
49.639999	0.013303	7.861859	2.957862	-0.525075	3.807683	1.621390	0.000000	-10.000000	-0.833333	35.350002	431.166656	1023.000000	1023.000000	2046.000000
49.660000	0.015328	9.058621	3.439029	-0.457383	3.879199	2.197776	0.000000	-10.000000	-0.825000	34.983334	443.000000	1023.000000	1023.000000	2046.000000
49.680000	0.016656	9.843991	3.210833	-0.201607	4.602934	2.231831	0.000000	-10.000000	-0.800000	34.683334	454.833344	1023.000000	1023.000000	2046.000000
49.700001	0.017774	10.504330	3.077214	0.143512	5.301995	1.981609	0.000000	-10.000000	-0.800000	34.616669	466.500000	1023.000000	1023.000000	2046.000000
49.720001	0.019812	11.708653	3.817583	0.334766	5.261975	2.294329	0.000000	-10.000000	-0.791667	34.466667	474.166656	1023.000000	1023.000000	2046.000000
49.740002	0.022289	13.172856	4.745430	0.304149	5.098816	3.024461	0.000000	-10.000000	-0.783333	34.150002	485.666656	1023.000000	1023.000000	2046.000000
49.759998	0.024011	14.190501	4.688916	0.590868	5.944724	2.965994	0.000000	-10.000000	-0.766667	33.850002	497.166656	1023.000000	1023.000000	2046.000000
49.779999	0.025477	15.056659	4.923359	0.945346	6.475430	2.712523	0.000000	-10.000000	-0.758333	33.833332	512.500000	1023.000000	1023.000000	2046.000000
49.799999	0.027586	16.303482	5.953815	0.999227	6.225912	3.124528	0.000000	-10.000000	-0.766667	33.933334	523.833313	1023.000000	1023.000000	2046.000000
49.820000	0.029283	17.306229	6.522582	0.912991	6.314574	3.556082	0.000000	-10.000000	-0.775000	34.133331	531.333313	1023.000000	1023.000000	2046.000000
49.840000	0.029842	17.636700	6.119746	1.091255	7.104364	3.321334	0.000000	-10.000000	-0.775000	34.166668	538.833313	1023.000000	1023.000000	2046.000000
49.860001	0.030635	18.105246	6.157706	1.448789	7.339425	3.159326	0.000000	-10.000000	-0.758333	34.033333	546.500000	1023.000000	1023.000000	2046.000000
49.880001	0.032027	18.928205	6.505023	1.712094	6.890394	3.820695	0.000000	-10.000000	-0.725000	33.783333	558.000000	1023.000000	1023.000000	2046.000000
49.900002	0.032287	19.081907	5.900494	2.038012	7.012162	4.131240	0.000000	-10.000000	-0.700000	32.833336	573.000000	1023.000000	1023.000000	2046.000000
49.919998	0.031599	18.675125	5.096956	2.515748	7.332704	3.729718	0.000000	-10.000000	-0.683333	32.299999	587.666687	1023.000000	1023.000000	2046.000000
49.939999	0.032186	19.021708	5.267420	2.968975	7.145218	3.640094	0.000000	-10.000000	-0.683333	31.883333	598.500000	1023.000000	1023.000000	2046.000000
49.959999	0.034016	20.103300	5.972440	3.212634	6.845147	4.073080	0.000000	-10.000000	-0.675000	31.916666	605.500000	1023.000000	1023.000000	2046.000000
49.980000	0.034376	20.315941	5.729700	3.395683	7.175700	4.014860	0.000000	-10.000000	-0.666667	31.883333	616.166687	1023.000000	1023.000000	2046.000000
50.000000	0.033411	19.746174	5.082539	3.504840	7.671282	3.487513	0.000000	-10.000000	-0.633333	31.316668	630.500000	1023.000000	1023.000000	2046.000000
50.020000	0.032367	19.128918	4.859423	3.452821	7.587039	3.229635	0.000000	-10.000000	-0.600000	30.883333	641.333313	1023.000000	1023.000000	2046.000000
50.040001	0.031668	18.715912	4.957399	3.177385	7.141060	3.440068	0.000000	-10.000000	-0.575000	29.900000	648.500000	1023.000000	1023.000000	2046.000000
50.060001	0.031285	18.489725	4.773362	2.984811	7.087001	3.644552	0.000000	-10.000000	-0.533333	28.450001	658.333313	1023.000000	1023.000000	2046.000000
50.080002	0.030682	18.133291	4.083819	3.099020	7.611344	3.339108	0.000000	-10.000000	-0.491667	27.000000	668.166687	1023.000000	1023.000000	2046.000000
50.099998	0.030381	17.954954	3.802763	3.290316	7.856455	3.005419	0.000000	-10.000000	-0.441667	26.033333	677.666687	1023.000000	1023.000000	2046.000000
50.119999	0.030926	18.277376	4.146550	3.255156	7.517600	3.358070	0.000000	-10.000000	-0.425000	25.483334	683.666687	1023.000000	1023.000000	2046.000000
50.139999	0.031725	18.749252	4.274767	3.285004	7.437749	3.751733	0.000000	-10.000000	-0.383333	24.566668	695.166687	1023.000000	1023.000000	2046.000000
50.160000	0.032106	18.974634	3.929603	3.521938	7.912932	3.610160	0.000000	-10.000000	-0.350000	23.616667	703.500000	1023.000000	1023.000000	2046.000000
50.180000	0.032420	19.160463	3.712264	3.785014	8.351472	3.311714	0.000000	-10.000000	-0.308333	22.900000	711.666687	1023.000000	1023.000000	2046.000000
50.200001	0.033289	19.674084	4.057842	3.936139	8.244760	3.435344	0.000000	-10.000000	-0.291667	22.150000	716.833313	1023.000000	1023.000000	2046.000000
50.220001	0.034602	20.449619	4.616251	3.925460	7.972812	3.935096	0.000000	-10.000000	-0.258333	21.000000	724.500000	1023.000000	1023.000000	2046.000000
50.240002	0.035511	20.986801	4.512223	3.960113	8.314724	4.199741	0.000000	-10.000000	-0.216667	19.183334	733.833313	1023.000000	1023.000000	2046.000000
50.259998	0.035856	21.191025	4.224779	4.076326	8.911697	3.978222	0.000000	-10.000000	-0.158333	17.116667	742.666687	1023.000000	1023.000000	2046.000000
50.279999	0.036311	21.460035	4.467104	3.995509	8.919567	4.077854	0.000000	-10.000000	-0.116667	15.450000	749.000000	1023.000000	1023.000000	2046.000000
50.299999	0.037359	22.079401	5.061327	3.723407	8.615269	4.679399	0.000000	-10.000000	-0.091667	14.483334	752.666687	1023.000000	1023.000000	2046.000000
50.320000	0.038329	22.652454	5.019735	3.571025	9.058977	5.002717	0.000000	-10.000000	-0.075000	13.283334	756.000000	1023.000000	1023.000000	2046.000000
50.340000	0.038787	22.922867	4.825398	3.430121	9.754940	4.912408	0.000000	-10.000000	-0.041667	10.883333	761.833313	1023.000000	1023.000000	2046.000000
50.360001	0.039700	23.462618	5.242264	3.367445	9.787113	5.065795	0.000000	-10.000000	-0.016667	8.800000	766.000000	1023.000000	1023.000000	2046.000000
50.380001	0.041113	24.298061	5.779363	3.194690	9.599676	5.724331	0.000000	-10.000000	0.000000	6.583333	770.166687	1023.000000	1023.000000	2046.000000
50.400002	0.041810	24.709915	5.466578	3.430815	10.233695	5.578825	0.000000	-10.000000	0.000000	4.850000	772.500000	1023.000000	1023.000000	2046.000000
50.419998	0.042134	24.901169	5.548266	3.646599	10.437414	5.268888	0.000000	-10.000000	0.008333	1.966667	775.333313	1023.000000	1023.000000	2046.000000
50.439999	0.042961	25.389854	6.140354	3.623163	10.089135	5.537202	0.000000	-10.000000	0.016667	0.100000	776.500000	1023.000000	1023.000000	2046.000000
50.459999	0.043384	25.639996	6.301504	3.556247	9.997745	5.784500	0.000000	-10.000000	0.033333	-1.600000	777.000000	1023.000000	1023.000000	2046.000000
50.480000	0.042653	25.207758	5.913661	3.520884	10.357669	5.415545	0.000000	-10.000000	0.041667	-2.866667	777.000000	1023.000000	1023.000000	2046.000000
50.500000	0.041914	24.771433	5.848962	3.502228	10.355146	5.065098	0.000000	-10.000000	0.050000	-5.083333	777.000000	1023.000000	1023.000000	2046.000000
50.520000	0.041756	24.677702	6.188076	3.359521	9.899738	5.230366	0.000000	-10.000000	0.050000	-7.166667	777.000000	1023.000000	1023.000000	2046.000000
50.540001	0.041938	24.785580	6.348724	3.261332	9.592135	5.583388	0.000000	-10.000000	0.058333	-8.783333	777.000000	1023.000000	1023.000000	2046.000000
50.560001	0.041785	24.694838	6.047170	3.332961	9.844978	5.469730	0.000000	-10.000000	0.075000	-9.550000	777.000000	1023.000000	1023.000000	2046.000000
50.580002	0.041497	24.524532	5.806830	3.473988	10.091153	5.152562	0.000000	-10.000000	0.091667	-10.133333	777.000000	1023.000000	1023.000000	2046.000000
50.599998	0.041516	24.536203	6.067577	3.495959	9.726567	5.246100	0.000000	-10.000000	0.100000	-10.616667	769.500000	1023.000000	1023.000000	2046.000000
50.619999	0.042133	24.900349	6.368438	3.428924	9.408721	5.694266	0.000000	-10.000000	0.100000	-11.000000	762.000000	1023.000000	1023.000000	2046.000000
50.639999	0.042128	24.897579	6.095288	3.489614	9.690172	5.622505	0.000000	-10.000000	0.108333	-11.533334	752.000000	1023.000000	1023.000000	2046.000000
50.660000	0.041679	24.632574	5.840690	3.612816	9.945810	5.233257	0.000000	-10.000000	0.108333	-12.066667	748.166687	1023.000000	1023.000000	2046.000000
50.680000	0.041804	24.706326	6.205616	3.560784	9.481791	5.458134	0.000000	-10.000000	0.108333	-12.600000	744.333313	1023.000000	1023.000000	2046.000000
50.700001	0.042144	24.906952	6.259532	3.469225	9.350377	5.827817	0.000000	-10.000000	0.108333	-12.983334	741.500000	1023.000000	1023.000000	2046.000000
50.720001	0.041726	24.660349	5.868709	3.665536	9.752028	5.374076	0.000000	-10.000000	0.125000	-13.516666	738.500000	1023.000000	1023.000000	2046.000000
50.740002	0.041346	24.435766	5.989269	3.621417	9.485900	5.339179	0.000000	-10.000000	0.158333	-14.300000	733.833313	1023.000000	1023.000000	2046.000000
50.759998	0.041491	24.521393	6.258183	3.486671	9.053941	5.722599	0.000000	-10.000000	0.183333	-15.150001	729.000000	1023.000000	1023.000000	2046.000000
50.779999	0.040989	24.224642	5.758519	3.566276	9.474539	5.425308	0.000000	-10.000000	0.216667	-15.983334	723.833313	1023.000000	1023.000000	2046.000000
50.799999	0.040372	23.860001	5.721440	3.563204	9.418889	5.156467	0.000000	-10.000000	0.225000	-16.850000	718.666687	1023.000000	1023.000000	2046.000000
50.820000	0.040429	23.893700	6.105505	3.417707	8.818191	5.552296	0.000000	-10.000000	0.241667	-17.633333	713.166687	1023.000000	1023.000000	2046.000000
50.840000	0.040218	23.768837	5.738997	3.425757	9.130820	5.473262	0.000000	-10.000000	0.250000	-18.350000	707.500000	1023.000000	1023.000000	2046.000000
50.860001	0.039726	23.477800	5.673305	3.508373	9.294191	5.001930	0.000000	-10.000000	0.258333	-19.066668	701.166687	1023.000000	1023.000000	2046.000000
50.880001	0.040193	23.754040	6.371669	3.410714	8.771550	5.200106	0.000000	-10.000000	0.275000	-19.700001	694.666687	1023.000000	1023.000000	2046.000000
50.900002	0.041019	24.241955	6.682852	3.329760	8.767232	5.462111	0.000000	-10.000000	0.300000	-20.183334	688.000000	1023.000000	1023.000000	2046.000000
50.919998	0.040957	24.205582	6.546196	3.429703	9.156563	5.073120	0.000000	-10.000000	0.325000	-20.583334	681.333313	1023.000000	1023.000000	2046.000000
50.939999	0.040351	23.847599	6.684047	3.406506	8.985146	4.771901	0.000000	-10.000000	0.341667	-20.983334	674.500000	1023.000000	1023.000000	2046.000000
50.959999	0.039994	23.636456	6.968410	3.199034	8.445998	5.023013	0.000000	-10.000000	0.341667	-21.433334	667.500000	1023.000000	1023.000000	2046.000000
50.980000	0.039403	23.287394	6.643357	3.151091	8.460361	5.032585	0.000000	-10.000000	0.375000	-22.033335	660.333313	1023.000000	1023.000000	2046.000000
51.000000	0.038192	22.571751	5.944430	3.419585	8.660136	4.547599	0.000000	-10.000000	0.400000	-22.633333	653.000000	1023.000000	1023.000000	2046.000000
51.020000	0.037298	22.042843	5.715333	3.709826	7.919215	4.698468	0.000000	-10.000000	0.425000	-23.366667	645.500000	1023.000000	1023.000000	2046.000000
51.040001	0.037342	22.069035	5.477249	4.169563	7.302719	5.119503	0.000000	-10.000000	0.433333	-23.799999	637.833313	1023.000000	1023.000000	2046.000000
51.060001	0.036817	21.758818	4.904999	4.629303	7.505727	4.718789	0.000000	-10.000000	0.441667	-24.066668	630.000000	1023.000000	1023.000000	2046.000000
51.080002	0.035249	20.832115	4.865761	4.644952	7.066788	4.254613	0.000000	-10.000000	0.450000	-23.933334	622.000000	1023.000000	1023.000000	2046.000000
51.099998	0.033391	19.734333	4.858911	4.225120	6.227859	4.422444	0.000000	-10.000000	0.441667	-23.500000	614.000000	1023.000000	1023.000000	2046.000000
51.119999	0.030015	17.738821	3.880485	3.830094	6.147489	3.880752	0.000000	-10.000000	0.458333	-23.633333	606.000000	1023.000000	1023.000000	2046.000000
51.139999	0.025426	15.026610	2.875122	3.392395	5.839830	2.919263	0.000000	-10.000000	0.483333	-24.300001	598.000000	1023.000000	1023.000000	2046.000000
51.160000	0.021347	12.615797	2.374741	2.755029	4.768845	2.717183	0.000000	-10.000000	0.525000	-25.683334	589.666687	1023.000000	1023.000000	2046.000000
51.180000	0.018178	10.743192	1.716238	2.312788	4.137461	2.576705	0.000000	-10.000000	0.575000	-26.966667	581.166687	1023.000000	1023.000000	2046.000000
51.200001	0.015042	8.889849	0.791901	2.095682	4.159834	1.842431	0.000000	-10.000000	0.616667	-28.233334	572.000000	1023.000000	1023.000000	2046.000000
51.220001	0.012222	7.222929	0.401958	1.806099	3.610057	1.404815	0.000000	-10.000000	0.666667	-29.266666	562.833313	1023.000000	1023.000000	2046.000000
51.240002	0.010215	6.037054	0.209288	1.547858	2.820155	1.459752	0.000000	-10.000000	0.700000	-30.000000	553.000000	1023.000000	1023.000000	2046.000000
51.259998	0.008314	4.913611	-0.315405	1.377232	2.502538	1.349246	0.000000	-10.000000	0.725000	-30.583334	543.000000	1023.000000	1023.000000	2046.000000
51.279999	0.006137	3.626965	-1.056043	1.279605	2.591933	0.811470	0.000000	-10.000000	0.758333	-31.083334	532.666687	1023.000000	1023.000000	2046.000000
51.299999	0.004261	2.518329	-1.264345	1.126126	2.175607	0.480940	0.000000	-10.000000	0.758333	-31.299999	522.333313	1023.000000	1023.000000	2046.000000
51.320000	0.003059	1.807959	-1.226956	0.885627	1.481793	0.667495	0.000000	-10.000000	0.766667	-31.299999	512.000000	1023.000000	1023.000000	2046.000000
51.340000	0.002038	1.204474	-1.562702	0.775308	1.393868	0.598001	0.000000	-10.000000	0.750000	-31.133333	501.500000	1023.000000	1023.000000	2046.000000
51.360001	0.000494	0.291712	-2.060233	0.648085	1.612984	0.090876	0.000000	-10.000000	0.750000	-30.933334	491.000000	1023.000000	1023.000000	2046.000000
51.380001	-0.001081	-0.638741	-2.101462	0.259870	1.242131	-0.039279	0.000000	-10.000000	0.750000	-30.616667	480.666656	1023.000000	1023.000000	2046.000000
51.400002	-0.002112	-1.248103	-1.885761	-0.349338	0.665055	0.321940	0.000000	-10.000000	0.750000	-30.533335	470.500000	1023.000000	1023.000000	2046.000000
51.419998	-0.003292	-1.945855	-2.141391	-0.811380	0.715778	0.291139	0.000000	-10.000000	0.758333	-30.633333	460.500000	1023.000000	1023.000000	2046.000000
51.439999	-0.004686	-2.769688	-2.392574	-1.236864	0.961057	-0.101307	0.000000	-10.000000	0.758333	-30.716667	450.166656	1023.000000	1023.000000	2046.000000
51.459999	-0.005577	-3.296141	-2.275498	-1.566131	0.867242	-0.321754	0.000000	-10.000000	0.741667	-30.483334	439.833344	1023.000000	1023.000000	2046.000000
51.480000	-0.005714	-3.376958	-1.898383	-1.884194	0.367398	0.038221	0.000000	-10.000000	0.700000	-30.050001	429.500000	1023.000000	1023.000000	2046.000000
51.500000	-0.005819	-3.439291	-1.975835	-2.098561	0.403509	0.231596	0.000000	-10.000000	0.666667	-29.516666	419.500000	1023.000000	1023.000000	2046.000000
51.520000	-0.006704	-3.961847	-2.248306	-2.142314	0.724301	-0.295529	0.000000	-10.000000	0.650000	-28.933334	409.666656	1023.000000	1023.000000	2046.000000
51.540001	-0.007409	-4.378966	-2.076978	-2.286577	0.366250	-0.381660	0.000000	-10.000000	0.650000	-28.566668	400.000000	1023.000000	1023.000000	2046.000000
51.560001	-0.007788	-4.602794	-1.876398	-2.493017	-0.166144	-0.067234	0.000000	-10.000000	0.641667	-28.216667	390.500000	1023.000000	1023.000000	2046.000000
51.580002	-0.008648	-5.111093	-2.160877	-2.483980	0.040965	-0.507201	0.000000	-10.000000	0.625000	-27.750000	381.166656	1023.000000	1023.000000	2046.000000
51.599998	-0.009835	-5.812742	-2.153296	-2.586562	-0.127217	-0.945667	0.000000	-10.000000	0.608333	-27.383333	372.000000	1023.000000	1023.000000	2046.000000
51.619999	-0.010568	-6.245397	-1.947994	-2.801983	-0.765103	-0.730316	0.000000	-10.000000	0.583333	-27.016666	362.833344	1023.000000	1023.000000	2046.000000
51.639999	-0.011310	-6.684153	-2.045841	-2.928287	-0.995225	-0.714800	0.000000	-10.000000	0.566667	-27.066668	353.833344	1023.000000	1023.000000	2046.000000
51.660000	-0.012750	-7.535274	-2.446298	-2.997483	-0.852257	-1.239236	0.000000	-10.000000	0.550000	-26.833334	344.666656	1023.000000	1023.000000	2046.000000
[truncated: 1,227,598 more chars]
