# Supplementary material for: Effect of Electrode Belt and Body Positions on Regional Pulmonary Ventilation- and Perfusion-Related Impedance Changes Measured by Electric Impedance Tomography
Source: PLoS One. 2016 Jun 2;11(6):e0155913. doi: 10.1371/journal.pone.0155913 (PMC4890811; doi:10.1371/journal.pone.0155913)
Supplement: S1 Dataset — (ZIP) [file pone.0155913.s001.zip › Dataset/Fp01-mage-6i.txt]

Patient Name:	Fp1
Registry:	Fp1
Investigator:	 
Diagnosys:	 
Notes:	mage6i              
Sample Rate [Hz]:	50.07
Time Base 	Pixels Mean 	Pixels Sum 	UPPER RIGHT		UPPER LEFT		LOWER RIGHT		LOWER LEFT		QRS	ETCO2	Paw	Flow (L/min)	Volume	Analog1	Analog2	AnalogSum
0.000000	0.068138	40.269367	9.707580	4.553724	15.059668	10.948398	0.000000	-10.000000	0.108333	-10.433333	756.000000	1023.000000	1023.000000	2046.000000
0.020000	0.067018	39.607441	9.381272	4.526752	14.913129	10.786289	0.000000	-10.000000	0.125000	-12.050000	756.000000	1023.000000	1023.000000	2046.000000
0.040000	0.065806	38.891155	9.066669	4.528501	14.697846	10.598138	0.000000	-10.000000	0.141667	-12.883333	756.000000	1023.000000	1023.000000	2046.000000
0.060000	0.064500	38.119228	8.787246	4.463895	14.423968	10.444118	0.000000	-10.000000	0.166667	-13.866667	752.166687	1023.000000	1023.000000	2046.000000
0.080000	0.063241	37.375648	8.517857	4.378252	14.168983	10.310555	0.000000	-10.000000	0.208333	-15.650001	739.666687	1023.000000	1023.000000	2046.000000
0.100000	0.062078	36.688095	8.224137	4.302814	14.059269	10.101876	0.000000	-10.000000	0.250000	-17.100000	727.166687	1023.000000	1023.000000	2046.000000
0.120000	0.061015	36.060104	8.109389	4.209481	13.763525	9.977708	0.000000	-10.000000	0.275000	-18.050001	718.500000	1023.000000	1023.000000	2046.000000
0.140000	0.060242	35.603180	7.979959	4.039297	13.655768	9.928154	0.000000	-10.000000	0.275000	-18.333334	716.500000	1023.000000	1023.000000	2046.000000
0.160000	0.059378	35.092632	7.882492	3.899432	13.518812	9.791895	0.000000	-10.000000	0.300000	-18.933334	712.333313	1023.000000	1023.000000	2046.000000
0.180000	0.058466	34.553268	7.924486	3.747741	13.313555	9.567486	0.000000	-10.000000	0.341667	-19.700001	706.000000	1023.000000	1023.000000	2046.000000
0.200000	0.057886	34.210838	8.069692	3.619711	13.196910	9.324526	0.000000	-10.000000	0.375000	-20.483334	699.333313	1023.000000	1023.000000	2046.000000
0.220000	0.057499	33.981773	8.351559	3.454288	13.102740	9.073184	0.000000	-10.000000	0.391667	-21.200001	692.500000	1023.000000	1023.000000	2046.000000
0.240000	0.057154	33.777927	8.513985	3.417595	13.016106	8.830241	0.000000	-10.000000	0.391667	-21.950001	685.333313	1023.000000	1023.000000	2046.000000
0.260000	0.056865	33.607082	8.528771	3.429468	12.986033	8.662809	0.000000	-10.000000	0.400000	-22.383333	678.000000	1023.000000	1023.000000	2046.000000
0.280000	0.056017	33.106323	8.382318	3.405832	12.882215	8.435958	0.000000	-10.000000	0.416667	-22.800001	670.500000	1023.000000	1023.000000	2046.000000
0.300000	0.054967	32.485355	8.271271	3.265438	12.726358	8.222288	0.000000	-10.000000	0.450000	-23.150000	662.833313	1023.000000	1023.000000	2046.000000
0.320000	0.053664	31.715694	8.157955	3.089805	12.559704	7.908230	0.000000	-10.000000	0.491667	-23.799999	655.000000	1023.000000	1023.000000	2046.000000
0.340000	0.052360	30.944794	8.001150	2.950702	12.381768	7.611173	0.000000	-10.000000	0.525000	-24.366667	647.000000	1023.000000	1023.000000	2046.000000
0.360000	0.050793	30.018946	7.782877	2.779077	12.207507	7.249485	0.000000	-10.000000	0.541667	-25.133333	639.000000	1023.000000	1023.000000	2046.000000
0.380000	0.049214	29.085299	7.595249	2.621583	11.925834	6.942634	0.000000	-10.000000	0.558333	-25.800001	630.666687	1023.000000	1023.000000	2046.000000
0.400000	0.047519	28.083858	7.330335	2.500352	11.597356	6.655816	0.000000	-10.000000	0.591667	-26.566668	622.166687	1023.000000	1023.000000	2046.000000
0.420000	0.045763	27.046005	7.060455	2.361786	11.240479	6.383285	0.000000	-10.000000	0.625000	-27.166666	613.333313	1023.000000	1023.000000	2046.000000
0.440000	0.044173	26.106501	6.709792	2.267665	10.975945	6.153099	0.000000	-10.000000	0.666667	-27.716667	604.333313	1023.000000	1023.000000	2046.000000
0.460000	0.042602	25.177982	6.406901	2.119117	10.636788	6.015176	0.000000	-10.000000	0.666667	-28.049999	595.000000	1023.000000	1023.000000	2046.000000
0.480000	0.041209	24.354788	6.102391	2.068516	10.360075	5.823806	0.000000	-10.000000	0.675000	-28.233334	585.666687	1023.000000	1023.000000	2046.000000
0.500000	0.039710	23.468506	5.879591	1.951726	9.957043	5.680147	0.000000	-10.000000	0.666667	-28.300001	576.166687	1023.000000	1023.000000	2046.000000
0.520000	0.038266	22.614975	5.546901	1.891278	9.664339	5.512456	0.000000	-10.000000	0.666667	-28.416668	566.833313	1023.000000	1023.000000	2046.000000
0.540000	0.036852	21.779465	5.308236	1.815341	9.292015	5.363873	0.000000	-10.000000	0.666667	-28.450001	557.166687	1023.000000	1023.000000	2046.000000
0.560000	0.035322	20.875158	4.962499	1.766124	8.983505	5.163029	0.000000	-10.000000	0.675000	-28.600000	547.833313	1023.000000	1023.000000	2046.000000
0.580000	0.033775	19.960873	4.696460	1.673012	8.554080	5.037320	0.000000	-10.000000	0.691667	-28.616667	538.166687	1023.000000	1023.000000	2046.000000
0.600000	0.032148	18.999748	4.341909	1.615338	8.201180	4.841321	0.000000	-10.000000	0.700000	-28.850000	528.666687	1023.000000	1023.000000	2046.000000
0.620000	0.030592	18.079802	4.026546	1.551480	7.856894	4.644880	0.000000	-10.000000	0.700000	-28.966667	519.000000	1023.000000	1023.000000	2046.000000
0.640000	0.029013	17.146696	3.797003	1.489395	7.411001	4.449296	0.000000	-10.000000	0.700000	-29.283333	509.333344	1023.000000	1023.000000	2046.000000
0.660000	0.027523	16.265829	3.457627	1.458476	7.133337	4.216390	0.000000	-10.000000	0.708333	-29.483334	499.500000	1023.000000	1023.000000	2046.000000
0.680000	0.025980	15.354088	3.182721	1.366451	6.775600	4.029316	0.000000	-10.000000	0.725000	-29.700001	489.500000	1023.000000	1023.000000	2046.000000
0.700000	0.024489	14.472788	2.922082	1.288345	6.461456	3.800905	0.000000	-10.000000	0.725000	-29.766668	479.500000	1023.000000	1023.000000	2046.000000
0.720000	0.022932	13.552815	2.687770	1.195035	6.071040	3.598970	0.000000	-10.000000	0.716667	-29.883335	469.500000	1023.000000	1023.000000	2046.000000
0.740000	0.021690	12.818679	2.530735	1.138218	5.770612	3.379113	0.000000	-10.000000	0.700000	-29.916668	459.500000	1023.000000	1023.000000	2046.000000
0.760000	0.020657	12.208278	2.458525	1.096783	5.462048	3.190922	0.000000	-10.000000	0.700000	-29.883333	449.500000	1023.000000	1023.000000	2046.000000
0.780000	0.019590	11.577898	2.406823	1.061456	5.139352	2.970268	0.000000	-10.000000	0.700000	-29.700001	439.666656	1023.000000	1023.000000	2046.000000
0.800000	0.018494	10.930122	2.341683	0.949467	4.770987	2.867985	0.000000	-10.000000	0.700000	-29.533333	430.000000	1023.000000	1023.000000	2046.000000
0.820000	0.017068	10.087420	2.200627	0.820699	4.399254	2.666839	0.000000	-10.000000	0.700000	-29.483334	420.333344	1023.000000	1023.000000	2046.000000
0.840000	0.015599	9.218752	2.016882	0.706854	4.014250	2.480766	0.000000	-10.000000	0.700000	-29.283333	410.500000	1023.000000	1023.000000	2046.000000
0.860000	0.013517	7.988751	1.670096	0.504302	3.478868	2.335486	0.000000	-10.000000	0.700000	-29.416668	400.500000	1023.000000	1023.000000	2046.000000
0.880000	0.011844	6.999548	1.101760	0.563192	3.120704	2.213892	0.000000	-10.000000	0.700000	-29.483334	390.500000	1023.000000	1023.000000	2046.000000
0.900000	0.009794	5.788379	0.461101	0.615209	2.647275	2.064794	0.000000	-10.000000	0.708333	-29.716667	380.500000	1023.000000	1023.000000	2046.000000
0.920000	0.007491	4.427338	-0.075748	0.456748	2.215099	1.831239	0.000000	-10.000000	0.708333	-29.650000	370.833344	1023.000000	1023.000000	2046.000000
0.940000	0.005176	3.058750	-0.435692	0.223963	1.780264	1.490214	0.000000	-10.000000	0.708333	-29.666668	361.166656	1023.000000	1023.000000	2046.000000
0.960000	0.002465	1.457023	-0.730276	-0.197147	1.346827	1.037619	0.000000	-10.000000	0.691667	-29.483334	351.500000	1023.000000	1023.000000	2046.000000
0.980000	-0.000287	-0.169704	-1.105847	-0.655554	1.030003	0.561694	0.000000	-10.000000	0.683333	-29.166668	341.500000	1023.000000	1023.000000	2046.000000
1.000000	-0.002993	-1.768967	-1.498151	-1.028669	0.669814	0.088039	0.000000	-10.000000	0.666667	-28.700001	331.666656	1023.000000	1023.000000	2046.000000
1.020000	-0.005458	-3.225800	-1.988858	-1.396351	0.411654	-0.252245	0.000000	-10.000000	0.658333	-28.166666	322.000000	1023.000000	1023.000000	2046.000000
1.040000	-0.007875	-4.653965	-2.512022	-1.739354	0.107745	-0.510334	0.000000	-10.000000	0.650000	-27.916666	312.666656	1023.000000	1023.000000	2046.000000
1.060000	-0.010121	-5.981603	-2.951421	-2.038389	-0.213514	-0.778279	0.000000	-10.000000	0.658333	-27.933334	303.333344	1023.000000	1023.000000	2046.000000
1.080000	-0.012208	-7.214950	-3.345073	-2.295538	-0.545736	-1.028603	0.000000	-10.000000	0.658333	-28.350000	294.000000	1023.000000	1023.000000	2046.000000
1.100000	-0.014114	-8.341316	-3.632846	-2.474152	-0.880188	-1.354131	0.000000	-10.000000	0.666667	-28.633333	284.500000	1023.000000	1023.000000	2046.000000
1.120000	-0.015919	-9.408377	-3.951617	-2.673178	-1.188977	-1.594604	0.000000	-10.000000	0.658333	-28.800001	275.000000	1023.000000	1023.000000	2046.000000
1.140000	-0.017659	-10.436570	-4.253772	-2.849183	-1.477431	-1.856184	0.000000	-10.000000	0.658333	-28.716667	265.333344	1023.000000	1023.000000	2046.000000
1.160000	-0.019205	-11.350126	-4.483126	-3.067467	-1.760972	-2.038561	0.000000	-10.000000	0.658333	-28.383333	255.833328	1023.000000	1023.000000	2046.000000
1.180000	-0.020796	-12.290215	-4.775423	-3.239416	-2.012215	-2.263162	0.000000	-10.000000	0.641667	-27.716667	246.333328	1023.000000	1023.000000	2046.000000
1.200000	-0.022240	-13.143924	-4.934550	-3.381759	-2.319167	-2.508447	0.000000	-10.000000	0.608333	-26.983334	237.166672	1023.000000	1023.000000	2046.000000
1.220000	-0.023388	-13.822547	-5.053110	-3.521091	-2.553827	-2.694519	0.000000	-10.000000	0.566667	-26.316668	228.000000	1023.000000	1023.000000	2046.000000
1.240000	-0.024342	-14.386244	-5.074979	-3.678297	-2.791791	-2.841177	0.000000	-10.000000	0.550000	-25.799999	219.166672	1023.000000	1023.000000	2046.000000
1.260000	-0.025236	-14.914473	-4.995318	-3.873118	-3.040723	-3.005313	0.000000	-10.000000	0.541667	-25.466667	210.500000	1023.000000	1023.000000	2046.000000
1.280000	-0.025924	-15.321141	-4.879154	-4.034728	-3.182323	-3.224936	0.000000	-10.000000	0.541667	-25.283333	202.166672	1023.000000	1023.000000	2046.000000
1.300000	-0.026829	-15.855808	-4.747023	-4.116033	-3.443587	-3.549167	0.000000	-10.000000	0.541667	-25.000000	193.666672	1023.000000	1023.000000	2046.000000
1.320000	-0.027642	-16.336536	-4.691262	-4.147632	-3.617564	-3.880078	0.000000	-10.000000	0.533333	-24.716667	185.333328	1023.000000	1023.000000	2046.000000
1.340000	-0.028305	-16.728537	-4.605948	-4.237104	-3.849278	-4.036205	0.000000	-10.000000	0.516667	-24.133333	177.000000	1023.000000	1023.000000	2046.000000
1.360000	-0.028849	-17.049652	-4.555865	-4.320133	-4.020750	-4.152905	0.000000	-10.000000	0.500000	-23.600000	169.000000	1023.000000	1023.000000	2046.000000
1.380000	-0.029491	-17.429438	-4.476206	-4.469645	-4.270212	-4.213375	0.000000	-10.000000	0.491667	-23.200001	161.000000	1023.000000	1023.000000	2046.000000
1.400000	-0.030066	-17.768776	-4.452535	-4.552243	-4.413244	-4.350754	0.000000	-10.000000	0.466667	-23.000000	153.333328	1023.000000	1023.000000	2046.000000
1.420000	-0.031132	-18.398815	-4.420249	-4.685604	-4.747200	-4.545763	0.000000	-10.000000	0.433333	-22.900000	145.666672	1023.000000	1023.000000	2046.000000
1.440000	-0.032269	-19.071257	-4.465125	-4.858180	-5.027341	-4.720611	0.000000	-10.000000	0.408333	-22.500000	138.166672	1023.000000	1023.000000	2046.000000
1.460000	-0.033662	-19.894291	-4.555965	-5.003444	-5.321303	-5.013577	0.000000	-10.000000	0.400000	-22.133333	130.500000	1023.000000	1023.000000	2046.000000
1.480000	-0.034842	-20.591412	-4.652092	-5.151751	-5.578702	-5.208867	0.000000	-10.000000	0.400000	-21.516666	123.166664	1023.000000	1023.000000	2046.000000
1.500000	-0.035896	-21.214815	-4.804304	-5.254902	-5.774266	-5.381343	0.000000	-10.000000	0.391667	-21.033335	116.000000	1023.000000	1023.000000	2046.000000
1.520000	-0.036914	-21.816336	-4.915973	-5.297060	-6.022797	-5.580505	0.000000	-10.000000	0.375000	-20.600000	109.000000	1023.000000	1023.000000	2046.000000
1.540000	-0.037769	-22.321697	-5.033116	-5.410403	-6.211618	-5.666559	0.000000	-10.000000	0.358333	-20.250000	102.000000	1023.000000	1023.000000	2046.000000
1.560000	-0.038701	-22.872108	-5.232749	-5.465704	-6.360023	-5.813632	0.000000	-10.000000	0.341667	-19.916668	95.166664	1023.000000	1023.000000	2046.000000
1.580000	-0.039480	-23.332844	-5.367244	-5.523588	-6.521631	-5.920382	0.000000	-10.000000	0.325000	-19.233334	88.500000	1023.000000	1023.000000	2046.000000
1.600000	-0.040220	-23.769756	-5.503210	-5.599756	-6.694274	-5.972517	0.000000	-10.000000	0.291667	-18.583334	82.000000	1023.000000	1023.000000	2046.000000
1.620000	-0.040951	-24.201931	-5.640441	-5.642660	-6.879871	-6.038959	0.000000	-10.000000	0.266667	-17.900000	75.666664	1023.000000	1023.000000	2046.000000
1.640000	-0.041643	-24.611052	-5.793174	-5.705176	-7.027535	-6.085165	0.000000	-10.000000	0.241667	-17.233334	69.666664	1023.000000	1023.000000	2046.000000
1.660000	-0.042202	-24.941284	-5.866776	-5.712351	-7.201782	-6.160375	0.000000	-10.000000	0.233333	-16.549999	64.000000	1023.000000	1023.000000	2046.000000
1.680000	-0.042779	-25.282240	-5.976700	-5.724599	-7.357905	-6.223035	0.000000	-10.000000	0.216667	-15.850000	58.666668	1023.000000	1023.000000	2046.000000
1.700000	-0.043271	-25.572880	-6.035838	-5.705762	-7.521263	-6.310019	0.000000	-10.000000	0.208333	-15.266667	53.333332	1023.000000	1023.000000	2046.000000
1.720000	-0.043687	-25.819191	-6.067533	-5.697858	-7.688729	-6.365071	0.000000	-10.000000	0.183333	-14.866667	48.166668	1023.000000	1023.000000	2046.000000
1.740000	-0.044160	-26.098642	-6.091255	-5.715767	-7.850913	-6.440707	0.000000	-10.000000	0.166667	-14.283334	43.166668	1023.000000	1023.000000	2046.000000
1.760000	-0.044517	-26.309694	-6.097169	-5.707356	-8.021297	-6.483871	0.000000	-10.000000	0.166667	-13.700001	38.500000	1023.000000	1023.000000	2046.000000
1.780000	-0.044962	-26.572245	-6.149740	-5.726214	-8.144508	-6.551783	0.000000	-10.000000	0.166667	-13.216667	34.000000	1023.000000	1023.000000	2046.000000
1.800000	-0.045292	-26.767467	-6.119965	-5.732941	-8.331053	-6.583509	0.000000	-10.000000	0.150000	-12.800000	29.500000	1023.000000	1023.000000	2046.000000
1.820000	-0.045652	-26.980419	-6.142418	-5.704371	-8.470951	-6.662679	0.000000	-10.000000	0.125000	-12.516667	25.166666	1023.000000	1023.000000	2046.000000
1.840000	-0.045917	-27.137171	-6.139030	-5.706627	-8.564972	-6.726543	0.000000	-10.000000	0.116667	-11.966667	21.000000	1023.000000	1023.000000	2046.000000
1.860000	-0.046308	-27.368046	-6.093387	-5.715971	-8.758560	-6.800128	0.000000	-10.000000	0.116667	-11.533334	17.000000	1023.000000	1023.000000	2046.000000
1.880000	-0.046547	-27.509510	-6.083481	-5.734184	-8.863051	-6.828794	0.000000	-10.000000	0.108333	-11.066667	13.000000	1023.000000	1023.000000	2046.000000
1.900000	-0.046787	-27.650938	-6.109499	-5.729463	-8.935771	-6.876204	0.000000	-10.000000	0.100000	-10.550000	9.333333	1023.000000	1023.000000	2046.000000
1.920000	-0.047075	-27.821428	-6.119277	-5.728222	-9.061268	-6.912661	0.000000	-10.000000	0.100000	-10.066668	5.833333	1023.000000	1023.000000	2046.000000
1.940000	-0.047185	-27.886211	-6.068016	-5.699811	-9.132557	-6.985827	0.000000	-10.000000	0.083333	-9.450001	2.833333	1023.000000	1023.000000	2046.000000
1.960000	-0.047304	-27.956387	-5.998715	-5.639088	-9.220003	-7.098580	0.000000	-10.000000	0.075000	-8.816667	0.000000	1023.000000	1023.000000	2046.000000
1.980000	-0.047502	-28.073420	-5.927048	-5.658010	-9.368261	-7.120102	0.000000	-10.000000	0.058333	-8.000000	-2.666667	1023.000000	1023.000000	2046.000000
2.000000	-0.048035	-28.388924	-5.950219	-5.730591	-9.486279	-7.221835	0.000000	-10.000000	0.058333	-7.200000	-5.166667	1023.000000	1023.000000	2046.000000
2.020000	-0.048581	-28.711494	-5.927834	-5.864213	-9.604908	-7.314538	0.000000	-10.000000	0.050000	-6.600000	-7.500000	1023.000000	1023.000000	2046.000000
2.040000	-0.049253	-29.108738	-5.966881	-6.009369	-9.693721	-7.438767	0.000000	-10.000000	0.050000	-6.116667	-9.500000	1023.000000	1023.000000	2046.000000
2.060000	-0.049821	-29.444084	-6.125581	-6.161979	-9.713457	-7.443067	0.000000	-10.000000	0.050000	-5.783333	-11.500000	1023.000000	1023.000000	2046.000000
2.080000	-0.049898	-29.489799	-6.374449	-6.028392	-9.628431	-7.458528	0.000000	-10.000000	0.050000	-5.566667	-13.500000	1023.000000	1023.000000	2046.000000
2.100000	-0.050070	-29.591208	-6.746227	-5.835081	-9.586893	-7.423008	0.000000	-10.000000	0.058333	-5.533333	-15.500000	1023.000000	1023.000000	2046.000000
2.120000	-0.050402	-29.787855	-7.067138	-5.790534	-9.569622	-7.360559	0.000000	-10.000000	0.058333	-5.516667	-17.500000	1023.000000	1023.000000	2046.000000
2.140000	-0.050938	-30.104637	-7.296409	-5.813766	-9.541320	-7.453145	0.000000	-10.000000	0.050000	-5.300000	-19.500000	1023.000000	1023.000000	2046.000000
2.160000	-0.051929	-30.690001	-7.406492	-5.958354	-9.632470	-7.692684	0.000000	-10.000000	0.041667	-4.216667	-21.333334	1023.000000	1023.000000	2046.000000
2.180000	-0.053256	-31.474325	-7.582144	-6.248200	-9.742179	-7.901803	0.000000	-10.000000	0.025000	-2.900000	-22.500000	1023.000000	1023.000000	2046.000000
2.200000	-0.054739	-32.350895	-7.822601	-6.435043	-9.864256	-8.228995	0.000000	-10.000000	0.025000	-1.266667	-23.000000	1023.000000	1023.000000	2046.000000
2.220000	-0.056107	-33.159325	-8.090108	-6.646859	-10.019574	-8.402782	0.000000	-10.000000	0.016667	-0.466667	-23.000000	1023.000000	1023.000000	2046.000000
2.240000	-0.057387	-33.915741	-8.388618	-6.897467	-10.155824	-8.473834	0.000000	-10.000000	0.033333	0.000000	-23.000000	1023.000000	1023.000000	2046.000000
2.260000	-0.058220	-34.407761	-8.567578	-7.050634	-10.271647	-8.517900	0.000000	-10.000000	0.041667	-0.683333	-23.000000	1023.000000	1023.000000	2046.000000
2.280000	-0.059012	-34.876373	-8.716705	-7.214942	-10.414598	-8.530128	0.000000	-10.000000	0.050000	-1.716667	-23.166666	1023.000000	1023.000000	2046.000000
2.300000	-0.059466	-35.144436	-8.925282	-7.304407	-10.333521	-8.581227	0.000000	-10.000000	0.050000	-3.383333	-23.666666	1023.000000	1023.000000	2046.000000
2.320000	-0.059923	-35.414658	-9.209654	-7.344524	-10.274293	-8.586187	0.000000	-10.000000	0.050000	-4.666667	-24.833334	1023.000000	1023.000000	2046.000000
2.340000	-0.060375	-35.681641	-9.462358	-7.339675	-10.244483	-8.635123	0.000000	-10.000000	0.050000	-5.483334	-26.500000	1023.000000	1023.000000	2046.000000
2.360000	-0.060918	-36.002785	-9.692704	-7.368751	-10.282952	-8.658380	0.000000	-10.000000	0.050000	-5.400000	-28.500000	1023.000000	1023.000000	2046.000000
2.380000	-0.061302	-36.229389	-9.852433	-7.331397	-10.352981	-8.692578	0.000000	-10.000000	0.050000	-4.733334	-30.333334	1023.000000	1023.000000	2046.000000
2.400000	-0.061573	-36.389793	-9.963063	-7.284875	-10.447317	-8.694538	0.000000	-10.000000	0.041667	-3.950000	-32.000000	1023.000000	1023.000000	2046.000000
2.420000	-0.061659	-36.440449	-9.952787	-7.183275	-10.576839	-8.727549	0.000000	-10.000000	0.033333	-3.166667	-33.333332	1023.000000	1023.000000	2046.000000
2.440000	-0.061570	-36.388096	-9.795461	-7.160058	-10.731602	-8.700974	0.000000	-10.000000	0.025000	-2.566667	-34.333332	1023.000000	1023.000000	2046.000000
2.460000	-0.061341	-36.252438	-9.528764	-7.186928	-10.862950	-8.673795	0.000000	-10.000000	0.033333	-2.400000	-35.166668	1023.000000	1023.000000	2046.000000
2.480000	-0.060899	-35.991291	-9.203211	-7.244252	-10.897139	-8.646690	0.000000	-10.000000	0.041667	-2.783333	-35.833332	1023.000000	1023.000000	2046.000000
2.500000	-0.060469	-35.737419	-8.897822	-7.237764	-10.878190	-8.723641	0.000000	-10.000000	0.033333	-3.366667	-36.833332	1023.000000	1023.000000	2046.000000
2.520000	-0.059860	-35.377392	-8.630952	-7.151081	-10.766180	-8.829180	0.000000	-10.000000	0.025000	-3.350000	-37.833332	1023.000000	1023.000000	2046.000000
2.540000	-0.059228	-35.004005	-8.402560	-7.109548	-10.644394	-8.847505	0.000000	-10.000000	0.008333	-2.816667	-39.000000	1023.000000	1023.000000	2046.000000
2.560000	-0.058889	-34.803448	-8.295623	-7.210148	-10.491389	-8.806288	0.000000	-10.000000	0.016667	-2.166667	-39.666668	1023.000000	1023.000000	2046.000000
2.580000	-0.058508	-34.578434	-8.113882	-7.294307	-10.378533	-8.791712	0.000000	-10.000000	0.025000	-1.916667	-40.333332	1023.000000	1023.000000	2046.000000
2.600000	-0.058209	-34.401592	-7.992889	-7.356018	-10.270327	-8.782358	0.000000	-10.000000	0.033333	-2.000000	-40.666668	1023.000000	1023.000000	2046.000000
2.620000	-0.058234	-34.416264	-7.934395	-7.390225	-10.246210	-8.845435	0.000000	-10.000000	0.025000	-2.116667	-41.333332	1023.000000	1023.000000	2046.000000
2.640000	-0.058407	-34.518723	-7.903229	-7.487387	-10.248345	-8.879761	0.000000	-10.000000	0.025000	-2.150000	-41.833332	1023.000000	1023.000000	2046.000000
2.660000	-0.058735	-34.712498	-7.904994	-7.610867	-10.266974	-8.929661	0.000000	-10.000000	0.025000	-1.983333	-42.500000	1023.000000	1023.000000	2046.000000
2.680000	-0.059039	-34.892250	-7.927810	-7.708265	-10.247348	-9.008826	0.000000	-10.000000	0.025000	-1.683333	-42.833332	1023.000000	1023.000000	2046.000000
2.700000	-0.059208	-34.991741	-7.970802	-7.733075	-10.274049	-9.013815	0.000000	-10.000000	0.016667	-1.183333	-43.000000	1023.000000	1023.000000	2046.000000
2.720000	-0.059368	-35.086224	-8.017656	-7.735343	-10.238115	-9.095110	0.000000	-10.000000	0.025000	-0.616667	-43.000000	1023.000000	1023.000000	2046.000000
2.740000	-0.059279	-35.033852	-8.048476	-7.695280	-10.174675	-9.115420	0.000000	-10.000000	0.025000	-0.166667	-43.000000	1023.000000	1023.000000	2046.000000
2.760000	-0.059354	-35.077999	-8.012745	-7.702517	-10.231218	-9.131517	0.000000	-10.000000	0.016667	0.633333	-43.000000	1023.000000	1023.000000	2046.000000
2.780000	-0.059299	-35.045509	-8.039843	-7.675823	-10.210304	-9.119538	0.000000	-10.000000	0.000000	1.966667	-43.000000	1023.000000	1023.000000	2046.000000
2.800000	-0.059113	-34.935699	-7.947113	-7.638806	-10.271152	-9.078629	0.000000	-10.000000	-0.008333	4.233334	-43.000000	1023.000000	1023.000000	2046.000000
2.820000	-0.058583	-34.622303	-7.781997	-7.514990	-10.287549	-9.037768	0.000000	-10.000000	-0.025000	6.866667	-43.000000	1023.000000	1023.000000	2046.000000
2.840000	-0.058065	-34.316547	-7.564944	-7.530307	-10.296532	-8.924766	0.000000	-10.000000	-0.058333	9.583334	-43.000000	1023.000000	1023.000000	2046.000000
2.860000	-0.057269	-33.846226	-7.300827	-7.457080	-10.267477	-8.820842	0.000000	-10.000000	-0.108333	12.200001	-43.000000	1023.000000	1023.000000	2046.000000
2.880000	-0.056387	-33.324791	-7.084033	-7.392807	-10.169126	-8.678827	0.000000	-10.000000	-0.150000	14.500001	-43.000000	1023.000000	1023.000000	2046.000000
2.900000	-0.055247	-32.651058	-6.839180	-7.316960	-10.011646	-8.483271	0.000000	-10.000000	-0.200000	16.533333	-32.000000	1023.000000	1023.000000	2046.000000
2.920000	-0.054042	-31.939034	-6.581878	-7.217693	-9.810420	-8.329041	0.000000	-10.000000	-0.241667	18.600000	-9.500000	1023.000000	1023.000000	2046.000000
2.940000	-0.052861	-31.241085	-6.459379	-7.133451	-9.513656	-8.134600	0.000000	-10.000000	-0.300000	20.366667	15.166667	1023.000000	1023.000000	2046.000000
2.960000	-0.051429	-30.394524	-6.302393	-7.008515	-9.199307	-7.884308	0.000000	-10.000000	-0.341667	22.133333	31.166666	1023.000000	1023.000000	2046.000000
2.980000	-0.049904	-29.492990	-6.211210	-6.822592	-8.808430	-7.650758	0.000000	-10.000000	-0.366667	23.366667	38.333332	1023.000000	1023.000000	2046.000000
3.000000	-0.048441	-28.628620	-6.003370	-6.637874	-8.578222	-7.409153	0.000000	-10.000000	-0.408333	24.583334	46.000000	1023.000000	1023.000000	2046.000000
3.020000	-0.046861	-27.694981	-5.787673	-6.422497	-8.339123	-7.145688	0.000000	-10.000000	-0.466667	25.750000	54.000000	1023.000000	1023.000000	2046.000000
3.040000	-0.045145	-26.680660	-5.458242	-6.184206	-8.137951	-6.900261	0.000000	-10.000000	-0.516667	26.783333	62.333332	1023.000000	1023.000000	2046.000000
3.060000	-0.043314	-25.598700	-5.063386	-5.975348	-7.912961	-6.647003	0.000000	-10.000000	-0.558333	28.033333	71.000000	1023.000000	1023.000000	2046.000000
3.080000	-0.041452	-24.498314	-4.655890	-5.800320	-7.690469	-6.351635	0.000000	-10.000000	-0.583333	29.033333	80.166664	1023.000000	1023.000000	2046.000000
3.100000	-0.039486	-23.336273	-4.262198	-5.663022	-7.358840	-6.052214	0.000000	-10.000000	-0.608333	30.100000	89.666664	1023.000000	1023.000000	2046.000000
3.120000	-0.037684	-22.271048	-3.921385	-5.516552	-7.047973	-5.785136	0.000000	-10.000000	-0.625000	30.783335	99.500000	1023.000000	1023.000000	2046.000000
3.140000	-0.035836	-21.179329	-3.653534	-5.351017	-6.655800	-5.518978	0.000000	-10.000000	-0.641667	31.450001	109.833336	1023.000000	1023.000000	2046.000000
3.160000	-0.033877	-20.021591	-3.357362	-5.201764	-6.229323	-5.233143	0.000000	-10.000000	-0.675000	31.783333	120.166664	1023.000000	1023.000000	2046.000000
3.180000	-0.031903	-18.854610	-3.196634	-5.041387	-5.689012	-4.927578	0.000000	-10.000000	-0.716667	32.166668	130.833328	1023.000000	1023.000000	2046.000000
3.200000	-0.030023	-17.743547	-2.981545	-4.844797	-5.295890	-4.621316	0.000000	-10.000000	-0.766667	32.833336	141.333328	1023.000000	1023.000000	2046.000000
3.220000	-0.028450	-16.814186	-2.791408	-4.675090	-4.971989	-4.375699	0.000000	-10.000000	-0.808333	33.900002	152.333328	1023.000000	1023.000000	2046.000000
3.240000	-0.027047	-15.984994	-2.386473	-4.559890	-4.860359	-4.178272	0.000000	-10.000000	-0.850000	35.116665	163.500000	1023.000000	1023.000000	2046.000000
3.260000	-0.025584	-15.120201	-1.956442	-4.499487	-4.668598	-3.995673	0.000000	-10.000000	-0.883333	35.750000	175.166672	1023.000000	1023.000000	2046.000000
3.280000	-0.023946	-14.151960	-1.516903	-4.433084	-4.396859	-3.805115	0.000000	-10.000000	-0.925000	36.783333	187.000000	1023.000000	1023.000000	2046.000000
3.300000	-0.021710	-12.830819	-1.093712	-4.244950	-3.930253	-3.561904	0.000000	-10.000000	-0.950000	37.400002	199.000000	1023.000000	1023.000000	2046.000000
3.320000	-0.019525	-11.539236	-0.782078	-4.136163	-3.505485	-3.115510	0.000000	-10.000000	-0.950000	38.000000	211.333328	1023.000000	1023.000000	2046.000000
3.340000	-0.016932	-10.006525	-0.654842	-3.797072	-2.910468	-2.644143	0.000000	-10.000000	-0.933333	37.916668	223.833328	1023.000000	1023.000000	2046.000000
3.360000	-0.014768	-8.727807	-0.660189	-3.487368	-2.389701	-2.190549	0.000000	-10.000000	-0.916667	37.566666	236.500000	1023.000000	1023.000000	2046.000000
3.380000	-0.012991	-7.677544	-0.745058	-3.251173	-1.798600	-1.882714	0.000000	-10.000000	-0.933333	37.416668	249.166672	1023.000000	1023.000000	2046.000000
3.400000	-0.011107	-6.564332	-0.612522	-3.059029	-1.275509	-1.617272	0.000000	-10.000000	-0.983333	37.633331	261.666656	1023.000000	1023.000000	2046.000000
3.420000	-0.009940	-5.874757	-0.600771	-3.040748	-0.811738	-1.421500	0.000000	-10.000000	-1.000000	38.666668	274.166656	1023.000000	1023.000000	2046.000000
3.440000	-0.009225	-5.452005	-0.764341	-3.149293	-0.286512	-1.251860	0.000000	-10.000000	-1.000000	39.100002	286.833344	1023.000000	1023.000000	2046.000000
3.460000	-0.008612	-5.089813	-0.914289	-3.294144	0.136616	-1.017996	0.000000	-10.000000	-0.966667	39.100002	299.833344	1023.000000	1023.000000	2046.000000
3.480000	-0.007703	-4.552691	-1.021284	-3.382496	0.532501	-0.681411	0.000000	-10.000000	-0.950000	38.366669	313.000000	1023.000000	1023.000000	2046.000000
3.500000	-0.006527	-3.857352	-1.062530	-3.385685	0.898809	-0.307946	0.000000	-10.000000	-0.925000	37.783333	326.000000	1023.000000	1023.000000	2046.000000
3.520000	-0.004768	-2.817867	-0.893020	-3.291806	1.228567	0.138392	0.000000	-10.000000	-0.900000	37.150002	342.833344	1023.000000	1023.000000	2046.000000
3.540000	-0.003041	-1.797298	-0.704117	-3.115120	1.531889	0.490050	0.000000	-10.000000	-0.883333	36.716667	355.333344	1023.000000	1023.000000	2046.000000
3.560000	-0.001249	-0.737954	-0.429197	-2.926625	1.763360	0.854509	0.000000	-10.000000	-0.866667	36.716667	367.666656	1023.000000	1023.000000	2046.000000
3.580000	0.000677	0.400396	-0.143945	-2.707291	2.036365	1.215267	0.000000	-10.000000	-0.858333	36.800003	375.833344	1023.000000	1023.000000	2046.000000
3.600000	0.002623	1.550395	0.073461	-2.518712	2.416575	1.579071	0.000000	-10.000000	-0.850000	36.916668	388.166656	1023.000000	1023.000000	2046.000000
3.620000	0.004522	2.672311	0.279288	-2.364688	2.824041	1.933670	0.000000	-10.000000	-0.850000	36.400002	400.500000	1023.000000	1023.000000	2046.000000
3.640000	0.006439	3.805390	0.441141	-2.189869	3.290469	2.263649	0.000000	-10.000000	-0.850000	36.533333	412.833344	1023.000000	1023.000000	2046.000000
3.660000	0.008490	5.017645	0.621392	-2.002301	3.775872	2.622683	0.000000	-10.000000	-0.825000	36.200001	425.000000	1023.000000	1023.000000	2046.000000
3.680000	0.010731	6.342054	0.842257	-1.747941	4.274061	2.973677	0.000000	-10.000000	-0.800000	36.150002	437.000000	1023.000000	1023.000000	2046.000000
3.700000	0.013131	7.760689	1.188799	-1.595603	4.792994	3.374500	0.000000	-10.000000	-0.775000	35.150002	449.000000	1023.000000	1023.000000	2046.000000
3.720000	0.015541	9.184737	1.634344	-1.400857	5.221032	3.730218	0.000000	-10.000000	-0.758333	34.450001	461.000000	1023.000000	1023.000000	2046.000000
3.740000	0.018291	10.809827	2.247048	-1.139264	5.693068	4.008975	0.000000	-10.000000	-0.741667	33.783333	472.666656	1023.000000	1023.000000	2046.000000
3.760000	0.021242	12.553907	2.989011	-0.936622	6.192418	4.309101	0.000000	-10.000000	-0.700000	33.366669	484.000000	1023.000000	1023.000000	2046.000000
3.780000	0.024356	14.394197	3.813849	-0.749850	6.687773	4.642425	0.000000	-10.000000	-0.666667	32.966667	495.166656	1023.000000	1023.000000	2046.000000
3.800000	0.027482	16.241962	4.588602	-0.502183	7.171802	4.983741	0.000000	-10.000000	-0.633333	32.466667	506.333344	1023.000000	1023.000000	2046.000000
3.820000	0.030411	17.972914	5.280455	-0.188129	7.559718	5.320871	0.000000	-10.000000	-0.608333	31.833334	517.333313	1023.000000	1023.000000	2046.000000
3.840000	0.032971	19.485674	5.813629	0.097121	7.970585	5.604340	0.000000	-10.000000	-0.583333	30.916666	528.000000	1023.000000	1023.000000	2046.000000
3.860000	0.035228	20.819914	6.339516	0.265004	8.303834	5.911559	0.000000	-10.000000	-0.541667	30.416666	538.333313	1023.000000	1023.000000	2046.000000
3.880000	0.037024	21.881189	6.719837	0.405972	8.673182	6.082200	0.000000	-10.000000	-0.525000	29.650000	548.500000	1023.000000	1023.000000	2046.000000
3.900000	0.038656	22.845728	7.020310	0.465469	9.020178	6.339770	0.000000	-10.000000	-0.500000	28.950001	558.500000	1023.000000	1023.000000	2046.000000
3.920000	0.040259	23.793045	7.299167	0.649200	9.353971	6.490708	0.000000	-10.000000	-0.483333	27.966667	568.333313	1023.000000	1023.000000	2046.000000
3.940000	0.041680	24.632898	7.523201	0.801004	9.644987	6.663706	0.000000	-10.000000	-0.441667	27.050001	577.833313	1023.000000	1023.000000	2046.000000
3.960000	0.043219	25.542631	7.717917	1.003224	9.981195	6.840294	0.000000	-10.000000	-0.416667	26.266666	587.000000	1023.000000	1023.000000	2046.000000
3.980000	0.044878	26.522913	7.901297	1.226014	10.347136	7.048465	0.000000	-10.000000	-0.391667	25.400000	596.000000	1023.000000	1023.000000	2046.000000
4.000000	0.046405	27.425589	8.110953	1.374454	10.660328	7.279854	0.000000	-10.000000	-0.366667	24.483334	604.666687	1023.000000	1023.000000	2046.000000
4.020000	0.047867	28.289318	8.322724	1.530573	10.909951	7.526071	0.000000	-10.000000	-0.308333	23.416668	613.000000	1023.000000	1023.000000	2046.000000
4.040000	0.049310	29.141977	8.405845	1.744547	11.280663	7.710922	0.000000	-10.000000	-0.241667	21.950001	621.000000	1023.000000	1023.000000	2046.000000
4.060000	0.050554	29.877407	8.500208	1.890840	11.557143	7.929217	0.000000	-10.000000	-0.175000	20.216667	628.666687	1023.000000	1023.000000	2046.000000
4.080000	0.051756	30.587948	8.669550	2.040889	11.745407	8.132101	0.000000	-10.000000	-0.125000	17.983334	635.833313	1023.000000	1023.000000	2046.000000
4.100000	0.052733	31.165276	8.776575	2.229104	11.924380	8.235216	0.000000	-10.000000	-0.066667	15.216667	642.166687	1023.000000	1023.000000	2046.000000
4.120000	0.053527	31.634180	8.835551	2.405823	12.050394	8.342411	0.000000	-10.000000	-0.016667	11.800000	647.833313	1023.000000	1023.000000	2046.000000
4.140000	0.054125	31.988159	8.868625	2.551097	12.159101	8.409339	0.000000	-10.000000	0.033333	7.733334	652.166687	1023.000000	1023.000000	2046.000000
4.160000	0.054425	32.165287	8.847487	2.689955	12.180144	8.447701	0.000000	-10.000000	0.066667	2.833333	655.166687	1023.000000	1023.000000	2046.000000
4.180000	0.054372	32.133972	8.763249	2.785354	12.173821	8.411548	0.000000	-10.000000	0.091667	-1.416667	656.500000	1023.000000	1023.000000	2046.000000
4.200000	0.054100	31.973177	8.739738	2.850826	12.032382	8.350231	0.000000	-10.000000	0.108333	-5.650000	657.000000	1023.000000	1023.000000	2046.000000
4.220000	0.053667	31.717138	8.645272	2.899008	11.919260	8.253598	0.000000	-10.000000	0.125000	-8.800000	657.000000	1023.000000	1023.000000	2046.000000
4.240000	0.053088	31.375172	8.504951	2.926786	11.790221	8.153214	0.000000	-10.000000	0.141667	-11.866667	657.000000	1023.000000	1023.000000	2046.000000
4.260000	0.052377	30.954790	8.403761	2.948031	11.590995	8.012004	0.000000	-10.000000	0.175000	-13.833333	657.000000	1023.000000	1023.000000	2046.000000
4.280000	0.051606	30.498913	8.293880	3.030410	11.358033	7.816587	0.000000	-10.000000	0.208333	-15.216666	653.666687	1023.000000	1023.000000	2046.000000
4.300000	0.050934	30.101952	8.354088	3.052017	11.064749	7.631100	0.000000	-10.000000	0.241667	-16.316666	645.500000	1023.000000	1023.000000	2046.000000
4.320000	0.050213	29.675758	8.338394	3.101825	10.805631	7.429908	0.000000	-10.000000	0.258333	-17.216667	635.333313	1023.000000	1023.000000	2046.000000
4.340000	0.049063	28.996094	8.232868	3.061561	10.469121	7.232543	0.000000	-10.000000	0.266667	-17.916666	626.500000	1023.000000	1023.000000	2046.000000
4.360000	0.047729	28.208105	8.089526	2.952926	10.117052	7.048601	0.000000	-10.000000	0.300000	-18.650000	620.500000	1023.000000	1023.000000	2046.000000
4.380000	0.045993	27.182001	7.838553	2.747060	9.781065	6.815323	0.000000	-10.000000	0.341667	-19.566668	614.333313	1023.000000	1023.000000	2046.000000
4.400000	0.044714	26.426119	7.502333	2.632821	9.617206	6.673760	0.000000	-10.000000	0.391667	-20.700001	607.833313	1023.000000	1023.000000	2046.000000
4.420000	0.043239	25.554159	7.100477	2.541981	9.315670	6.596032	0.000000	-10.000000	0.425000	-22.016666	601.000000	1023.000000	1023.000000	2046.000000
4.440000	0.041719	24.656172	6.458286	2.618050	9.081513	6.498321	0.000000	-10.000000	0.458333	-23.299999	593.666687	1023.000000	1023.000000	2046.000000
4.460000	0.039890	23.574963	5.767344	2.631871	8.750909	6.424839	0.000000	-10.000000	0.483333	-24.333334	586.000000	1023.000000	1023.000000	2046.000000
4.480000	0.037947	22.426643	5.212644	2.618489	8.425170	6.170341	0.000000	-10.000000	0.508333	-24.950001	577.833313	1023.000000	1023.000000	2046.000000
4.500000	0.035995	21.273193	4.829498	2.474286	8.128215	5.841196	0.000000	-10.000000	0.516667	-25.166666	569.500000	1023.000000	1023.000000	2046.000000
4.520000	0.033532	19.817196	4.323316	2.138719	7.904705	5.450458	0.000000	-10.000000	0.533333	-25.150000	561.166687	1023.000000	1023.000000	2046.000000
4.540000	0.030792	18.197866	3.784331	1.667963	7.596616	5.148958	0.000000	-10.000000	0.558333	-25.650000	552.666687	1023.000000	1023.000000	2046.000000
4.560000	0.027679	16.358362	3.111515	1.263258	7.260564	4.723025	0.000000	-10.000000	0.591667	-26.333334	544.166687	1023.000000	1023.000000	2046.000000
4.580000	0.024662	14.575142	2.426796	0.921727	6.923414	4.303205	0.000000	-10.000000	0.641667	-27.466667	535.333313	1023.000000	1023.000000	2046.000000
4.600000	0.021918	12.953697	1.858908	0.622909	6.506964	3.964916	0.000000	-10.000000	0.683333	-28.333334	526.166687	1023.000000	1023.000000	2046.000000
4.620000	0.019846	11.728757	1.431113	0.422508	6.174204	3.700932	0.000000	-10.000000	0.733333	-29.316668	516.500000	1023.000000	1023.000000	2046.000000
4.640000	0.017831	10.537958	1.019727	0.211794	5.845493	3.460944	0.000000	-10.000000	0.766667	-30.100000	506.500000	1023.000000	1023.000000	2046.000000
4.660000	0.016040	9.479613	0.703973	0.057215	5.488042	3.230383	0.000000	-10.000000	0.791667	-30.533333	496.500000	1023.000000	1023.000000	2046.000000
4.680000	0.014402	8.511414	0.361549	-0.073290	5.205317	3.017837	0.000000	-10.000000	0.800000	-30.816668	486.500000	1023.000000	1023.000000	2046.000000
4.700000	0.012916	7.633191	0.169135	-0.185370	4.818620	2.830806	0.000000	-10.000000	0.800000	-30.916666	476.333344	1023.000000	1023.000000	2046.000000
4.720000	0.011466	6.776354	-0.058877	-0.267049	4.492705	2.609575	0.000000	-10.000000	0.800000	-31.016666	466.000000	1023.000000	1023.000000	2046.000000
4.740000	0.010125	5.983717	-0.247813	-0.384501	4.189968	2.426064	0.000000	-10.000000	0.800000	-30.916668	455.666656	1023.000000	1023.000000	2046.000000
4.760000	0.008860	5.236505	-0.450027	-0.525937	3.972177	2.240291	0.000000	-10.000000	0.775000	-30.583334	445.500000	1023.000000	1023.000000	2046.000000
4.780000	0.007789	4.603153	-0.598259	-0.629478	3.757489	2.073401	0.000000	-10.000000	0.775000	-30.250000	435.500000	1023.000000	1023.000000	2046.000000
4.800000	0.006759	3.994751	-0.640274	-0.858936	3.527146	1.966814	0.000000	-10.000000	0.741667	-29.983334	425.500000	1023.000000	1023.000000	2046.000000
4.820000	0.005985	3.537376	-0.568780	-1.028145	3.306055	1.828246	0.000000	-10.000000	0.733333	-30.000000	415.500000	1023.000000	1023.000000	2046.000000
4.840000	0.005040	2.978714	-0.522415	-1.167927	3.101629	1.567426	0.000000	-10.000000	0.700000	-29.950001	405.500000	1023.000000	1023.000000	2046.000000
4.860000	0.004151	2.453503	-0.347522	-1.315895	2.842976	1.273944	0.000000	-10.000000	0.700000	-29.816668	395.500000	1023.000000	1023.000000	2046.000000
4.880000	0.003439	2.032559	-0.162346	-1.392441	2.647173	0.940173	0.000000	-10.000000	0.700000	-29.683332	385.500000	1023.000000	1023.000000	2046.000000
4.900000	0.002752	1.626199	-0.034850	-1.516494	2.480045	0.697498	0.000000	-10.000000	0.700000	-29.433332	375.500000	1023.000000	1023.000000	2046.000000
4.920000	0.002039	1.204912	0.010909	-1.681670	2.340975	0.534697	0.000000	-10.000000	0.700000	-29.250000	365.500000	1023.000000	1023.000000	2046.000000
4.940000	0.001011	0.597240	-0.033891	-1.782758	2.116072	0.297816	0.000000	-10.000000	0.691667	-28.950001	355.666656	1023.000000	1023.000000	2046.000000
4.960000	-0.000247	-0.146042	-0.073400	-1.929408	1.798400	0.058365	0.000000	-10.000000	0.691667	-28.900000	346.000000	1023.000000	1023.000000	2046.000000
4.980000	-0.001847	-1.091311	-0.174208	-2.123307	1.436546	-0.230342	0.000000	-10.000000	0.683333	-28.766666	336.333344	1023.000000	1023.000000	2046.000000
5.000000	-0.003387	-2.001535	-0.306280	-2.243980	1.093735	-0.545009	0.000000	-10.000000	0.683333	-28.866667	326.666656	1023.000000	1023.000000	2046.000000
5.020000	-0.004941	-2.920136	-0.394401	-2.404795	0.662873	-0.783813	0.000000	-10.000000	0.675000	-28.833334	317.000000	1023.000000	1023.000000	2046.000000
5.040000	-0.006434	-3.802598	-0.519443	-2.488946	0.269414	-1.063623	0.000000	-10.000000	0.675000	-28.866667	307.333344	1023.000000	1023.000000	2046.000000
5.060000	-0.008007	-4.732059	-0.742502	-2.610162	-0.067779	-1.311617	0.000000	-10.000000	0.683333	-28.799999	297.833344	1023.000000	1023.000000	2046.000000
5.080000	-0.009585	-5.664840	-0.966076	-2.765700	-0.423546	-1.509518	0.000000	-10.000000	0.683333	-28.799999	288.166656	1023.000000	1023.000000	2046.000000
5.100000	-0.011203	-6.621007	-1.170678	-2.874932	-0.823980	-1.751417	0.000000	-10.000000	0.691667	-28.766666	278.666656	1023.000000	1023.000000	2046.000000
5.120000	-0.012651	-7.476766	-1.344623	-2.978278	-1.186005	-1.967859	0.000000	-10.000000	0.675000	-28.616667	269.000000	1023.000000	1023.000000	2046.000000
5.140000	-0.014097	-8.331142	-1.545805	-3.069999	-1.546746	-2.168592	0.000000	-10.000000	0.666667	-28.433334	259.500000	1023.000000	1023.000000	2046.000000
5.160000	-0.015592	-9.214867	-1.704283	-3.164238	-1.987376	-2.358971	0.000000	-10.000000	0.650000	-28.183334	250.000000	1023.000000	1023.000000	2046.000000
5.180000	-0.017094	-10.102605	-1.920473	-3.241189	-2.372752	-2.568192	0.000000	-10.000000	0.641667	-27.883333	240.500000	1023.000000	1023.000000	2046.000000
5.200000	-0.018526	-10.948966	-2.018689	-3.321987	-2.863181	-2.745109	0.000000	-10.000000	0.608333	-27.366667	231.166672	1023.000000	1023.000000	2046.000000
5.220000	-0.019844	-11.728015	-2.223855	-3.383203	-3.186052	-2.934905	0.000000	-10.000000	0.575000	-26.883333	222.000000	1023.000000	1023.000000	2046.000000
5.240000	-0.021233	-12.548882	-2.342546	-3.448886	-3.632314	-3.125135	0.000000	-10.000000	0.550000	-26.333334	213.000000	1023.000000	1023.000000	2046.000000
5.260000	-0.022458	-13.272616	-2.575529	-3.514701	-3.911607	-3.270779	0.000000	-10.000000	0.541667	-25.950001	204.166672	1023.000000	1023.000000	2046.000000
5.280000	-0.023625	-13.962621	-2.746377	-3.564767	-4.222224	-3.429253	0.000000	-10.000000	0.525000	-25.416666	195.500000	1023.000000	1023.000000	2046.000000
5.300000	-0.024760	-14.633451	-2.951768	-3.604433	-4.494261	-3.582990	0.000000	-10.000000	0.508333	-24.983334	187.166672	1023.000000	1023.000000	2046.000000
5.320000	-0.026014	-15.374526	-3.140219	-3.664990	-4.833319	-3.735997	0.000000	-10.000000	0.508333	-24.466667	179.000000	1023.000000	1023.000000	2046.000000
5.340000	-0.027047	-15.985043	-3.301110	-3.692453	-5.114171	-3.877309	0.000000	-10.000000	0.508333	-24.133333	170.666672	1023.000000	1023.000000	2046.000000
5.360000	-0.028193	-16.662130	-3.463391	-3.757465	-5.419728	-4.021546	0.000000	-10.000000	0.500000	-23.733334	162.666672	1023.000000	1023.000000	2046.000000
5.380000	-0.029081	-17.186577	-3.617710	-3.745774	-5.634797	-4.188297	0.000000	-10.000000	0.466667	-23.333334	154.666672	1023.000000	1023.000000	2046.000000
5.400000	-0.030148	-17.817688	-3.739333	-3.809507	-5.929037	-4.339811	0.000000	-10.000000	0.425000	-22.833334	147.000000	1023.000000	1023.000000	2046.000000
5.420000	-0.031173	-18.423334	-3.884959	-3.882972	-6.176620	-4.478784	0.000000	-10.000000	0.391667	-22.383333	139.333328	1023.000000	1023.000000	2046.000000
5.440000	-0.031994	-18.908266	-4.004501	-3.869398	-6.385685	-4.648682	0.000000	-10.000000	0.366667	-21.833334	131.833328	1023.000000	1023.000000	2046.000000
5.460000	-0.032706	-19.329199	-4.058736	-3.928760	-6.562706	-4.778998	0.000000	-10.000000	0.358333	-21.299999	124.666664	1023.000000	1023.000000	2046.000000
5.480000	-0.033306	-19.683626	-4.064662	-3.939311	-6.760092	-4.919560	0.000000	-10.000000	0.350000	-20.466667	117.500000	1023.000000	1023.000000	2046.000000
5.500000	-0.034075	-20.138491	-4.077496	-4.008818	-7.044446	-5.007730	0.000000	-10.000000	0.350000	-19.700001	110.500000	1023.000000	1023.000000	2046.000000
5.520000	-0.034930	-20.643469	-4.121253	-4.123414	-7.271295	-5.127509	0.000000	-10.000000	0.316667	-18.950001	103.833336	1023.000000	1023.000000	2046.000000
5.540000	-0.036150	-21.364367	-4.206576	-4.340219	-7.546646	-5.270926	0.000000	-10.000000	0.291667	-18.216667	97.500000	1023.000000	1023.000000	2046.000000
5.560000	-0.036957	-21.841576	-4.362583	-4.432885	-7.605429	-5.440679	0.000000	-10.000000	0.258333	-17.433334	91.500000	1023.000000	1023.000000	2046.000000
5.580000	-0.037915	-22.407566	-4.563020	-4.527491	-7.789464	-5.527591	0.000000	-10.000000	0.258333	-16.700001	85.666664	1023.000000	1023.000000	2046.000000
5.600000	-0.038518	-22.764360	-4.897914	-4.405536	-7.911029	-5.549881	0.000000	-10.000000	0.241667	-16.300001	80.000000	1023.000000	1023.000000	2046.000000
5.620000	-0.039389	-23.279037	-5.285243	-4.378891	-8.068620	-5.546283	0.000000	-10.000000	0.225000	-15.816668	74.666664	1023.000000	1023.000000	2046.000000
5.640000	-0.040456	-23.909552	-5.556104	-4.450539	-8.177672	-5.725237	0.000000	-10.000000	0.208333	-15.283334	69.333336	1023.000000	1023.000000	2046.000000
5.660000	-0.041724	-24.658613	-5.721138	-4.652983	-8.325397	-5.959094	0.000000	-10.000000	0.183333	-14.216667	64.166664	1023.000000	1023.000000	2046.000000
5.680000	-0.043486	-25.700291	-5.969479	-4.955826	-8.468292	-6.306694	0.000000	-10.000000	0.150000	-12.983334	59.333332	1023.000000	1023.000000	2046.000000
5.700000	-0.045377	-26.817982	-6.349818	-5.247454	-8.542212	-6.678498	0.000000	-10.000000	0.116667	-11.633333	55.000000	1023.000000	1023.000000	2046.000000
5.720000	-0.047144	-27.862280	-6.760087	-5.571204	-8.645975	-6.885015	0.000000	-10.000000	0.091667	-10.000000	51.166668	1023.000000	1023.000000	2046.000000
5.740000	-0.048566	-28.702333	-7.240498	-5.867115	-8.647455	-6.947264	0.000000	-10.000000	0.083333	-8.816667	47.833332	1023.000000	1023.000000	2046.000000
5.760000	-0.049813	-29.439592	-7.685330	-6.104182	-8.661407	-6.988672	0.000000	-10.000000	0.083333	-7.983334	45.000000	1023.000000	1023.000000	2046.000000
5.780000	-0.050962	-30.118486	-8.052931	-6.322506	-8.714458	-7.028591	0.000000	-10.000000	0.091667	-8.466667	42.333332	1023.000000	1023.000000	2046.000000
5.800000	-0.051911	-30.679184	-8.349129	-6.505020	-8.756514	-7.068522	0.000000	-10.000000	0.108333	-9.350000	39.500000	1023.000000	1023.000000	2046.000000
5.820000	-0.052718	-31.156240	-8.541060	-6.610307	-8.850990	-7.153883	0.000000	-10.000000	0.108333	-10.333333	36.333332	1023.000000	1023.000000	2046.000000
5.840000	-0.053517	-31.628288	-8.802744	-6.659816	-8.903699	-7.262029	0.000000	-10.000000	0.108333	-10.650001	32.833332	1023.000000	1023.000000	2046.000000
5.860000	-0.054229	-32.049622	-8.950120	-6.757373	-9.014814	-7.327312	0.000000	-10.000000	0.100000	-10.350000	29.333334	1023.000000	1023.000000	2046.000000
5.880000	-0.054973	-32.489079	-9.091898	-6.839305	-9.181772	-7.376103	0.000000	-10.000000	0.091667	-9.533334	25.833334	1023.000000	1023.000000	2046.000000
5.900000	-0.055590	-32.853767	-9.220916	-6.859301	-9.309972	-7.463578	0.000000	-10.000000	0.075000	-8.650001	22.666666	1023.000000	1023.000000	2046.000000
5.920000	-0.055877	-33.023010	-9.300146	-6.835531	-9.365473	-7.521860	0.000000	-10.000000	0.058333	-7.750000	19.666666	1023.000000	1023.000000	2046.000000
5.940000	-0.056061	-33.132309	-9.269925	-6.855758	-9.495695	-7.510930	0.000000	-10.000000	0.050000	-7.050000	17.000000	1023.000000	1023.000000	2046.000000
5.960000	-0.056053	-33.127144	-9.161678	-6.874221	-9.610668	-7.480575	0.000000	-10.000000	0.050000	-6.633334	14.666667	1023.000000	1023.000000	2046.000000
5.980000	-0.055800	-32.978092	-8.953199	-6.877070	-9.593140	-7.554683	0.000000	-10.000000	0.058333	-6.716667	12.500000	1023.000000	1023.000000	2046.000000
6.000000	-0.055582	-32.848797	-8.646860	-6.910604	-9.670294	-7.621038	0.000000	-10.000000	0.066667	-7.050000	10.333333	1023.000000	1023.000000	2046.000000
6.020000	-0.055217	-32.633183	-8.359358	-6.793814	-9.684306	-7.795704	0.000000	-10.000000	0.066667	-7.083333	8.000000	1023.000000	1023.000000	2046.000000
6.040000	-0.054963	-32.482876	-8.167706	-6.746875	-9.635550	-7.932745	0.000000	-10.000000	0.058333	-6.666667	5.666667	1023.000000	1023.000000	2046.000000
6.060000	-0.054712	-32.334534	-7.951738	-6.860127	-9.604856	-7.917813	0.000000	-10.000000	0.050000	-6.133333	3.500000	1023.000000	1023.000000	2046.000000
6.080000	-0.054583	-32.258404	-7.761331	-6.980400	-9.580206	-7.936469	0.000000	-10.000000	0.050000	-5.983334	1.666667	1023.000000	1023.000000	2046.000000
6.100000	-0.054376	-32.136497	-7.675701	-7.022768	-9.475162	-7.962867	0.000000	-10.000000	0.058333	-6.150000	0.000000	1023.000000	1023.000000	2046.000000
6.120000	-0.054423	-32.164055	-7.631225	-7.091661	-9.454206	-7.986960	0.000000	-10.000000	0.066667	-6.366667	-1.666667	1023.000000	1023.000000	2046.000000
6.140000	-0.054723	-32.341164	-7.640113	-7.156231	-9.480676	-8.064145	0.000000	-10.000000	0.066667	-6.383334	-3.833333	1023.000000	1023.000000	2046.000000
6.160000	-0.055253	-32.654343	-7.630495	-7.292976	-9.588064	-8.142807	0.000000	-10.000000	0.058333	-6.183333	-6.166667	1023.000000	1023.000000	2046.000000
6.180000	-0.055831	-32.996067	-7.737424	-7.401109	-9.600577	-8.256955	0.000000	-10.000000	0.050000	-5.900000	-8.500000	1023.000000	1023.000000	2046.000000
6.200000	-0.056240	-33.237560	-7.686352	-7.470492	-9.719640	-8.361076	0.000000	-10.000000	0.050000	-5.633333	-10.500000	1023.000000	1023.000000	2046.000000
6.220000	-0.056507	-33.395603	-7.688112	-7.441455	-9.801724	-8.464310	0.000000	-10.000000	0.058333	-5.433333	-12.166667	1023.000000	1023.000000	2046.000000
6.240000	-0.056677	-33.496101	-7.601541	-7.427661	-9.934248	-8.532654	0.000000	-10.000000	0.058333	-5.266667	-13.833333	1023.000000	1023.000000	2046.000000
6.260000	-0.056828	-33.585354	-7.608654	-7.443814	-9.929902	-8.602984	0.000000	-10.000000	0.058333	-5.083333	-15.500000	1023.000000	1023.000000	2046.000000
6.280000	-0.056949	-33.657154	-7.562671	-7.466751	-10.008482	-8.619250	0.000000	-10.000000	0.041667	-4.783333	-17.333334	1023.000000	1023.000000	2046.000000
6.300000	-0.056994	-33.683643	-7.403428	-7.440209	-10.160144	-8.679861	0.000000	-10.000000	0.033333	-4.316667	-19.000000	1023.000000	1023.000000	2046.000000
6.320000	-0.057049	-33.716148	-7.297846	-7.416984	-10.284158	-8.717162	0.000000	-10.000000	0.033333	-3.783333	-20.333334	1023.000000	1023.000000	2046.000000
6.340000	-0.057057	-33.720627	-7.213330	-7.445365	-10.378421	-8.683509	0.000000	-10.000000	0.041667	-3.300000	-21.666666	1023.000000	1023.000000	2046.000000
6.360000	-0.057064	-33.724636	-7.114313	-7.409526	-10.471285	-8.729512	0.000000	-10.000000	0.050000	-2.900000	-22.833334	1023.000000	1023.000000	2046.000000
6.380000	-0.057009	-33.692039	-6.955413	-7.366528	-10.641589	-8.728513	0.000000	-10.000000	0.050000	-2.633333	-23.833334	1023.000000	1023.000000	2046.000000
6.400000	-0.057111	-33.752434	-6.894996	-7.357024	-10.768663	-8.731751	0.000000	-10.000000	0.050000	-2.466667	-24.666666	1023.000000	1023.000000	2046.000000
6.420000	-0.057106	-33.749840	-6.895550	-7.338654	-10.774162	-8.741475	0.000000	-10.000000	0.050000	-2.400000	-25.500000	1023.000000	1023.000000	2046.000000
6.440000	-0.056944	-33.653728	-6.884726	-7.291986	-10.755593	-8.721424	0.000000	-10.000000	0.050000	-2.350000	-26.333334	1023.000000	1023.000000	2046.000000
6.460000	-0.056847	-33.596622	-6.993442	-7.251454	-10.641610	-8.710117	0.000000	-10.000000	0.050000	-2.316667	-27.166666	1023.000000	1023.000000	2046.000000
6.480000	-0.056709	-33.515034	-7.036034	-7.228256	-10.581399	-8.669346	0.000000	-10.000000	0.050000	-2.266667	-27.833334	1023.000000	1023.000000	2046.000000
6.500000	-0.056586	-33.442177	-7.129321	-7.234791	-10.473445	-8.604618	0.000000	-10.000000	0.041667	-2.266667	-28.666666	1023.000000	1023.000000	2046.000000
6.520000	-0.056494	-33.387966	-7.169066	-7.222409	-10.422701	-8.573790	0.000000	-10.000000	0.041667	-2.250000	-29.333334	1023.000000	1023.000000	2046.000000
6.540000	-0.056369	-33.314003	-7.250105	-7.159444	-10.326271	-8.578182	0.000000	-10.000000	0.041667	-2.216667	-30.166666	1023.000000	1023.000000	2046.000000
6.560000	-0.056255	-33.246723	-7.322165	-7.144078	-10.255825	-8.524653	0.000000	-10.000000	0.050000	-2.066667	-31.000000	1023.000000	1023.000000	2046.000000
6.580000	-0.056141	-33.179485	-7.327236	-7.132555	-10.230105	-8.489590	0.000000	-10.000000	0.033333	-1.800000	-31.666666	1023.000000	1023.000000	2046.000000
6.600000	-0.056018	-33.106407	-7.334759	-7.087058	-10.220991	-8.463599	0.000000	-10.000000	0.033333	-1.100000	-32.000000	1023.000000	1023.000000	2046.000000
6.620000	-0.055828	-32.994129	-7.342501	-7.041061	-10.152141	-8.458426	0.000000	-10.000000	0.025000	-0.483333	-32.000000	1023.000000	1023.000000	2046.000000
6.640000	-0.055684	-32.909248	-7.325015	-6.995424	-10.140097	-8.448714	0.000000	-10.000000	0.033333	0.000000	-32.000000	1023.000000	1023.000000	2046.000000
6.660000	-0.055378	-32.728344	-7.244749	-6.893322	-10.141703	-8.448571	0.000000	-10.000000	0.016667	0.750000	-32.000000	1023.000000	1023.000000	2046.000000
6.680000	-0.055279	-32.669643	-7.222342	-6.832989	-10.171858	-8.442454	0.000000	-10.000000	0.008333	2.100000	-32.000000	1023.000000	1023.000000	2046.000000
6.700000	-0.055457	-32.774860	-7.158069	-6.892347	-10.287869	-8.436573	0.000000	-10.000000	-0.016667	4.150000	-32.000000	1023.000000	1023.000000	2046.000000
6.720000	-0.055644	-32.885685	-7.127556	-6.967119	-10.321445	-8.469565	0.000000	-10.000000	-0.016667	6.100000	-32.000000	1023.000000	1023.000000	2046.000000
6.740000	-0.055925	-33.051525	-7.035341	-7.110003	-10.436035	-8.470146	0.000000	-10.000000	-0.033333	8.083334	-32.000000	1023.000000	1023.000000	2046.000000
6.760000	-0.055831	-32.996342	-6.962349	-7.145099	-10.435722	-8.453172	0.000000	-10.000000	-0.050000	10.033334	-32.000000	1023.000000	1023.000000	2046.000000
6.780000	-0.055185	-32.614208	-6.903352	-7.018974	-10.371225	-8.320656	0.000000	-10.000000	-0.091667	11.966667	-32.000000	1023.000000	1023.000000	2046.000000
6.800000	-0.054413	-32.158150	-6.916575	-6.749788	-10.340435	-8.151352	0.000000	-10.000000	-0.141667	13.783334	-32.000000	1023.000000	1023.000000	2046.000000
6.820000	-0.053933	-31.874588	-6.821569	-6.556393	-10.393974	-8.102651	0.000000	-10.000000	-0.191667	15.800000	-14.000000	1023.000000	1023.000000	2046.000000
6.840000	-0.053639	-31.700483	-6.743440	-6.479944	-10.432113	-8.044988	0.000000	-10.000000	-0.258333	17.916668	5.500000	1023.000000	1023.000000	2046.000000
6.860000	-0.053455	-31.591698	-6.817717	-6.493498	-10.214243	-8.066239	0.000000	-10.000000	-0.316667	20.633333	27.166666	1023.000000	1023.000000	2046.000000
6.880000	-0.053748	-31.765221	-7.152327	-6.695525	-9.866235	-8.051135	0.000000	-10.000000	-0.375000	22.516666	33.166668	1023.000000	1023.000000	2046.000000
6.900000	-0.054109	-31.978441	-7.525967	-6.940064	-9.578526	-7.933883	0.000000	-10.000000	-0.416667	24.516666	40.333332	1023.000000	1023.000000	2046.000000
6.920000	-0.054382	-32.139698	-7.959016	-7.142181	-9.212808	-7.825693	0.000000	-10.000000	-0.466667	25.750000	48.166668	1023.000000	1023.000000	2046.000000
6.940000	-0.054405	-32.153622	-8.240675	-7.248390	-8.976382	-7.688174	0.000000	-10.000000	-0.475000	27.100000	56.666668	1023.000000	1023.000000	2046.000000
6.960000	-0.053660	-31.712891	-8.089319	-7.234606	-8.899769	-7.489197	0.000000	-10.000000	-0.475000	27.366667	65.500000	1023.000000	1023.000000	2046.000000
6.980000	-0.052531	-31.045877	-7.746622	-7.126409	-8.959414	-7.213434	0.000000	-10.000000	-0.466667	27.483334	74.666664	1023.000000	1023.000000	2046.000000
7.000000	-0.051353	-30.349445	-7.402297	-7.023413	-8.935351	-6.988384	0.000000	-10.000000	-0.500000	27.900000	83.833336	1023.000000	1023.000000	2046.000000
7.020000	-0.050120	-29.621063	-7.286225	-6.930953	-8.714181	-6.689705	0.000000	-10.000000	-0.533333	28.549999	90.000000	1023.000000	1023.000000	2046.000000
7.040000	-0.048721	-28.794149	-7.294357	-6.797724	-8.319621	-6.382449	0.000000	-10.000000	-0.583333	29.683334	99.500000	1023.000000	1023.000000	2046.000000
7.060000	-0.047390	-28.007666	-7.491366	-6.721519	-7.738087	-6.056694	0.000000	-10.000000	-0.650000	30.933334	109.333336	1023.000000	1023.000000	2046.000000
7.080000	-0.045815	-27.076675	-7.470726	-6.609673	-7.305905	-5.690371	0.000000	-10.000000	-0.741667	32.583336	122.666664	1023.000000	1023.000000	2046.000000
7.100000	-0.043919	-25.956367	-7.307132	-6.390229	-6.921581	-5.337425	0.000000	-10.000000	-0.791667	33.916668	133.166672	1023.000000	1023.000000	2046.000000
7.120000	-0.041811	-24.710052	-6.990405	-6.152728	-6.585132	-4.981790	0.000000	-10.000000	-0.825000	34.816666	144.333328	1023.000000	1023.000000	2046.000000
7.140000	-0.039566	-23.383476	-6.457364	-5.964301	-6.374807	-4.587005	0.000000	-10.000000	-0.850000	35.566666	155.666672	1023.000000	1023.000000	2046.000000
7.160000	-0.037107	-21.930481	-5.731265	-5.701205	-6.185836	-4.312174	0.000000	-10.000000	-0.883333	36.049999	167.333328	1023.000000	1023.000000	2046.000000
7.180000	-0.034470	-20.371893	-4.986802	-5.453133	-5.884693	-4.047265	0.000000	-10.000000	-0.883333	36.433334	179.166672	1023.000000	1023.000000	2046.000000
7.200000	-0.031865	-18.832365	-4.278741	-5.235748	-5.468334	-3.849541	0.000000	-10.000000	-0.866667	36.566669	187.333328	1023.000000	1023.000000	2046.000000
7.220000	-0.029191	-17.251776	-3.705155	-5.052404	-4.899171	-3.595045	0.000000	-10.000000	-0.850000	36.650002	199.666672	1023.000000	1023.000000	2046.000000
7.240000	-0.026352	-15.573945	-3.152130	-4.928945	-4.222861	-3.270009	0.000000	-10.000000	-0.858333	36.583336	211.833328	1023.000000	1023.000000	2046.000000
7.260000	-0.023416	-13.838875	-2.747026	-4.834268	-3.412087	-2.845493	0.000000	-10.000000	-0.841667	36.466667	228.333328	1023.000000	1023.000000	2046.000000
7.280000	-0.020474	-12.100110	-2.278393	-4.719758	-2.660844	-2.441115	0.000000	-10.000000	-0.841667	36.066666	240.666672	1023.000000	1023.000000	2046.000000
7.300000	-0.017668	-10.441568	-1.738416	-4.540979	-2.062649	-2.099524	0.000000	-10.000000	-0.833333	35.766666	253.000000	1023.000000	1023.000000	2046.000000
7.320000	-0.015143	-8.949474	-1.187384	-4.373540	-1.591633	-1.796916	0.000000	-10.000000	-0.850000	35.450001	265.000000	1023.000000	1023.000000	2046.000000
7.340000	-0.012918	-7.634486	-0.653747	-4.278524	-1.240494	-1.461720	0.000000	-10.000000	-0.858333	35.450001	276.666656	1023.000000	1023.000000	2046.000000
7.360000	-0.010719	-6.335189	-0.089360	-4.134647	-0.926979	-1.184204	0.000000	-10.000000	-0.866667	35.466667	284.333344	1023.000000	1023.000000	2046.000000
7.380000	-0.008615	-5.091323	0.427258	-3.927872	-0.694784	-0.895925	0.000000	-10.000000	-0.866667	35.700001	292.000000	1023.000000	1023.000000	2046.000000
7.400000	-0.006363	-3.760472	0.811610	-3.746761	-0.272182	-0.553138	0.000000	-10.000000	-0.858333	35.700001	304.000000	1023.000000	1023.000000	2046.000000
7.420000	-0.003986	-2.355931	1.114443	-3.476429	0.239368	-0.233312	0.000000	-10.000000	-0.866667	35.916668	320.000000	1023.000000	1023.000000	2046.000000
7.440000	-0.001687	-0.996895	1.142942	-3.313088	1.019876	0.153376	0.000000	-10.000000	-0.891667	35.966667	336.000000	1023.000000	1023.000000	2046.000000
7.460000	0.000750	0.442995	1.313214	-3.060296	1.689843	0.500234	0.000000	-10.000000	-0.916667	36.166668	344.000000	1023.000000	1023.000000	2046.000000
7.480000	0.003381	1.998158	1.669906	-2.795574	2.234521	0.889306	0.000000	-10.000000	-0.900000	36.366669	356.000000	1023.000000	1023.000000	2046.000000
7.500000	0.006245	3.691055	2.296395	-2.545561	2.626715	1.313506	0.000000	-10.000000	-0.875000	36.433334	368.000000	1023.000000	1023.000000	2046.000000
7.520000	0.009136	5.399581	3.019991	-2.169342	2.825927	1.723006	0.000000	-10.000000	-0.850000	36.500000	380.000000	1023.000000	1023.000000	2046.000000
7.540000	0.011978	7.079046	3.610149	-1.835349	3.161875	2.142371	0.000000	-10.000000	-0.866667	36.466667	388.333344	1023.000000	1023.000000	2046.000000
7.560000	0.014681	8.676346	3.937171	-1.479074	3.668763	2.549485	0.000000	-10.000000	-0.866667	36.766666	396.666656	1023.000000	1023.000000	2046.000000
7.580000	0.017299	10.223441	4.065454	-1.238964	4.362648	3.034302	0.000000	-10.000000	-0.858333	36.633335	413.000000	1023.000000	1023.000000	2046.000000
7.600000	0.019881	11.749475	4.208474	-0.993241	5.097213	3.437029	0.000000	-10.000000	-0.816667	36.350002	429.000000	1023.000000	1023.000000	2046.000000
7.620000	0.022468	13.278595	4.426533	-0.712965	5.784639	3.780388	0.000000	-10.000000	-0.791667	35.883335	441.000000	1023.000000	1023.000000	2046.000000
7.640000	0.025214	14.901436	4.985726	-0.432528	6.193227	4.155011	0.000000	-10.000000	-0.783333	35.566669	449.000000	1023.000000	1023.000000	2046.000000
7.660000	0.028110	16.612968	5.690372	-0.059657	6.449006	4.533249	0.000000	-10.000000	-0.783333	35.283333	461.000000	1023.000000	1023.000000	2046.000000
7.680000	0.030719	18.155163	6.256616	0.218432	6.701550	4.978565	0.000000	-10.000000	-0.758333	34.599998	476.666656	1023.000000	1023.000000	2046.000000
7.700000	0.033160	19.597645	6.399532	0.498482	7.328314	5.371316	0.000000	-10.000000	-0.733333	34.233334	492.333344	1023.000000	1023.000000	2046.000000
7.720000	0.035242	20.827787	6.363128	0.669651	8.067258	5.727750	0.000000	-10.000000	-0.716667	33.866669	500.000000	1023.000000	1023.000000	2046.000000
7.740000	0.037545	22.188900	6.671499	0.870174	8.591203	6.056024	0.000000	-10.000000	-0.700000	33.433334	511.333344	1023.000000	1023.000000	2046.000000
7.760000	0.039849	23.550699	7.095719	1.144340	9.030651	6.279989	0.000000	-10.000000	-0.675000	32.616669	522.500000	1023.000000	1023.000000	2046.000000
7.780000	0.042100	24.880878	7.675321	1.411752	9.267344	6.526461	0.000000	-10.000000	-0.641667	31.850000	537.000000	1023.000000	1023.000000	2046.000000
7.800000	0.043892	25.939955	8.247885	1.594465	9.320605	6.776999	0.000000	-10.000000	-0.625000	31.333334	547.833313	1023.000000	1023.000000	2046.000000
7.820000	0.045169	26.694647	8.612382	1.690347	9.435905	6.956012	0.000000	-10.000000	-0.600000	31.200001	558.166687	1023.000000	1023.000000	2046.000000
7.840000	0.046520	27.493462	8.930061	1.813935	9.646338	7.103127	0.000000	-10.000000	-0.583333	31.016668	565.166687	1023.000000	1023.000000	2046.000000
7.860000	0.047907	28.313223	9.101954	1.915348	9.944712	7.351209	0.000000	-10.000000	-0.541667	30.816668	572.166687	1023.000000	1023.000000	2046.000000
7.880000	0.048987	28.951365	8.937230	1.990683	10.329284	7.694169	0.000000	-10.000000	-0.475000	29.333334	582.500000	1023.000000	1023.000000	2046.000000
7.900000	0.050015	29.558792	8.649534	2.229751	10.714438	7.965067	0.000000	-10.000000	-0.391667	27.366667	595.833313	1023.000000	1023.000000	2046.000000
7.920000	0.050195	29.665102	8.228962	2.307057	10.960129	8.168954	0.000000	-10.000000	-0.341667	25.633333	605.500000	1023.000000	1023.000000	2046.000000
7.940000	0.050047	29.577847	7.999587	2.326092	11.041116	8.211053	0.000000	-10.000000	-0.308333	24.616667	611.333313	1023.000000	1023.000000	2046.000000
7.960000	0.050249	29.696871	8.097134	2.436100	11.044144	8.119494	0.000000	-10.000000	-0.291667	23.650000	616.833313	1023.000000	1023.000000	2046.000000
7.980000	0.050387	29.778805	8.291112	2.510769	10.999359	7.977564	0.000000	-10.000000	-0.241667	21.533335	627.333313	1023.000000	1023.000000	2046.000000
8.000000	0.049907	29.495071	8.259979	2.422126	10.890171	7.922794	0.000000	-10.000000	-0.208333	19.950001	635.000000	1023.000000	1023.000000	2046.000000
8.020000	0.049010	28.964758	7.943807	2.219562	10.905824	7.895566	0.000000	-10.000000	-0.133333	17.750000	642.166687	1023.000000	1023.000000	2046.000000
8.040000	0.047492	28.067768	7.521581	1.993063	10.817626	7.735498	0.000000	-10.000000	-0.050000	12.783334	647.833313	1023.000000	1023.000000	2046.000000
8.060000	0.045991	27.180716	7.104973	1.781853	10.678293	7.615597	0.000000	-10.000000	0.033333	5.550000	654.166687	1023.000000	1023.000000	2046.000000
8.080000	0.044762	26.454403	6.666600	1.670859	10.588110	7.528835	0.000000	-10.000000	0.075000	-0.633333	658.333313	1023.000000	1023.000000	2046.000000
8.100000	0.043815	25.894712	6.367839	1.634563	10.443377	7.448934	0.000000	-10.000000	0.083333	-3.733333	659.000000	1023.000000	1023.000000	2046.000000
8.120000	0.042913	25.361757	6.057823	1.588883	10.318929	7.396124	0.000000	-10.000000	0.091667	-6.000000	659.000000	1023.000000	1023.000000	2046.000000
8.140000	0.041884	24.753252	5.729381	1.526894	10.179811	7.317166	0.000000	-10.000000	0.116667	-9.016666	659.000000	1023.000000	1023.000000	2046.000000
8.160000	0.040874	24.156744	5.340488	1.557923	10.047263	7.211069	0.000000	-10.000000	0.150000	-11.816667	659.000000	1023.000000	1023.000000	2046.000000
8.180000	0.039829	23.539019	5.042010	1.514545	9.866817	7.115646	0.000000	-10.000000	0.183333	-13.183333	659.000000	1023.000000	1023.000000	2046.000000
8.200000	0.038734	22.891779	4.652035	1.528469	9.747655	6.963621	0.000000	-10.000000	0.200000	-14.116667	659.000000	1023.000000	1023.000000	2046.000000
8.220000	0.037572	22.204842	4.321684	1.499976	9.606989	6.776193	0.000000	-10.000000	0.216667	-14.833333	651.166687	1023.000000	1023.000000	2046.000000
8.240000	0.036636	21.651993	4.140826	1.462664	9.420008	6.628495	0.000000	-10.000000	0.233333	-15.933333	641.666687	1023.000000	1023.000000	2046.000000
8.260000	0.035789	21.151487	4.127078	1.354584	9.135278	6.534547	0.000000	-10.000000	0.266667	-17.033333	630.166687	1023.000000	1023.000000	2046.000000
8.280000	0.034985	20.676203	4.126150	1.268418	8.876586	6.405048	0.000000	-10.000000	0.283333	-18.016666	624.500000	1023.000000	1023.000000	2046.000000
8.300000	0.034260	20.247644	4.288315	1.201785	8.549022	6.208523	0.000000	-10.000000	0.325000	-19.116667	618.500000	1023.000000	1023.000000	2046.000000
8.320000	0.033787	19.968208	4.509902	1.136282	8.324607	5.997417	0.000000	-10.000000	0.350000	-20.000000	612.166687	1023.000000	1023.000000	2046.000000
8.340000	0.033368	19.720226	4.766116	1.033852	8.154436	5.765822	0.000000	-10.000000	0.375000	-20.666666	605.500000	1023.000000	1023.000000	2046.000000
8.360000	0.033222	19.634310	4.928792	1.024370	8.097624	5.583525	0.000000	-10.000000	0.383333	-21.066668	598.500000	1023.000000	1023.000000	2046.000000
8.380000	0.032894	19.440298	4.962904	1.062438	7.973077	5.441879	0.000000	-10.000000	0.391667	-21.383333	591.500000	1023.000000	1023.000000	2046.000000
8.400000	0.032235	19.050890	4.838049	1.062817	7.841392	5.308631	0.000000	-10.000000	0.408333	-21.799999	584.333313	1023.000000	1023.000000	2046.000000
8.420000	0.031053	18.352530	4.659268	0.936206	7.663367	5.093687	0.000000	-10.000000	0.425000	-21.966667	577.166687	1023.000000	1023.000000	2046.000000
8.440000	0.029912	17.678251	4.525022	0.821328	7.497984	4.833918	0.000000	-10.000000	0.433333	-22.383333	569.833313	1023.000000	1023.000000	2046.000000
8.460000	0.028535	16.864285	4.287981	0.669695	7.299872	4.606738	0.000000	-10.000000	0.441667	-22.883333	562.500000	1023.000000	1023.000000	2046.000000
8.480000	0.026978	15.944060	3.982300	0.426071	7.129729	4.405961	0.000000	-10.000000	0.466667	-23.700001	554.833313	1023.000000	1023.000000	2046.000000
8.500000	0.025433	15.030874	3.728953	0.308902	6.898128	4.094893	0.000000	-10.000000	0.508333	-24.550001	547.000000	1023.000000	1023.000000	2046.000000
8.520000	0.023832	14.084606	3.398042	0.192587	6.668913	3.825063	0.000000	-10.000000	0.550000	-25.250000	538.666687	1023.000000	1023.000000	2046.000000
8.540000	0.022206	13.123525	3.063844	0.069948	6.426416	3.563316	0.000000	-10.000000	0.558333	-25.850000	530.166687	1023.000000	1023.000000	2046.000000
8.560000	0.020800	12.292731	2.884116	-0.081783	6.144485	3.345913	0.000000	-10.000000	0.566667	-26.316668	521.500000	1023.000000	1023.000000	2046.000000
8.580000	0.019393	11.461436	2.672750	-0.142541	5.831782	3.099445	0.000000	-10.000000	0.575000	-26.650000	512.833313	1023.000000	1023.000000	2046.000000
8.600000	0.018061	10.673776	2.496217	-0.308697	5.554739	2.931517	0.000000	-10.000000	0.583333	-26.866667	504.000000	1023.000000	1023.000000	2046.000000
8.620000	0.016839	9.951600	2.422926	-0.363957	5.184639	2.707991	0.000000	-10.000000	0.608333	-26.966667	495.000000	1023.000000	1023.000000	2046.000000
8.640000	0.015517	9.170580	2.306925	-0.465081	4.847508	2.481229	0.000000	-10.000000	0.608333	-26.950001	486.000000	1023.000000	1023.000000	2046.000000
8.660000	0.014336	8.472570	2.191768	-0.541292	4.505867	2.316228	0.000000	-10.000000	0.633333	-26.916666	477.000000	1023.000000	1023.000000	2046.000000
8.680000	0.013075	7.727619	2.035580	-0.609318	4.160430	2.140926	0.000000	-10.000000	0.633333	-26.833334	468.000000	1023.000000	1023.000000	2046.000000
8.700000	0.011777	6.960155	1.827232	-0.676170	3.843190	1.965902	0.000000	-10.000000	0.650000	-26.900000	459.000000	1023.000000	1023.000000	2046.000000
8.720000	0.010454	6.178122	1.637305	-0.764052	3.497883	1.806985	0.000000	-10.000000	0.650000	-27.000000	450.000000	1023.000000	1023.000000	2046.000000
8.740000	0.009104	5.380632	1.419351	-0.816850	3.181263	1.596868	0.000000	-10.000000	0.658333	-27.066668	441.000000	1023.000000	1023.000000	2046.000000
8.760000	0.007760	4.586062	1.186038	-0.891570	2.879080	1.412515	0.000000	-10.000000	0.666667	-27.300001	432.000000	1023.000000	1023.000000	2046.000000
8.780000	0.006461	3.818509	1.033331	-0.940958	2.534521	1.191615	0.000000	-10.000000	0.666667	-27.516666	422.833344	1023.000000	1023.000000	2046.000000
8.800000	0.005095	3.010924	0.796647	-1.016681	2.202963	1.027994	0.000000	-10.000000	0.666667	-27.916668	413.666656	1023.000000	1023.000000	2046.000000
8.820000	0.003698	2.185226	0.595279	-1.086037	1.847268	0.828716	0.000000	-10.000000	0.658333	-28.316668	404.333344	1023.000000	1023.000000	2046.000000
8.840000	0.002342	1.383849	0.354646	-1.177255	1.533486	0.672972	0.000000	-10.000000	0.658333	-28.583334	395.000000	1023.000000	1023.000000	2046.000000
8.860000	0.000936	0.553339	0.169204	-1.232620	1.158409	0.458345	0.000000	-10.000000	0.658333	-28.850000	385.333344	1023.000000	1023.000000	2046.000000
8.880000	-0.000473	-0.279462	-0.045128	-1.312025	0.836795	0.240896	0.000000	-10.000000	0.675000	-28.799999	375.666656	1023.000000	1023.000000	2046.000000
8.900000	-0.001850	-1.093581	-0.273011	-1.370511	0.532510	0.017430	0.000000	-10.000000	0.691667	-28.916666	366.000000	1023.000000	1023.000000	2046.000000
8.920000	-0.002962	-1.750755	-0.324579	-1.412728	0.172196	-0.185644	0.000000	-10.000000	0.700000	-28.766666	356.333344	1023.000000	1023.000000	2046.000000
8.940000	-0.003973	-2.348019	-0.393072	-1.484213	-0.112367	-0.358367	0.000000	-10.000000	0.683333	-28.716667	346.833344	1023.000000	1023.000000	2046.000000
8.960000	-0.005129	-3.031295	-0.426083	-1.573354	-0.495292	-0.536565	0.000000	-10.000000	0.666667	-28.516666	337.166656	1023.000000	1023.000000	2046.000000
8.980000	-0.006390	-3.776604	-0.582315	-1.633453	-0.839907	-0.720929	0.000000	-10.000000	0.650000	-28.316668	327.833344	1023.000000	1023.000000	2046.000000
9.000000	-0.008125	-4.801717	-0.874725	-1.891542	-1.212095	-0.823356	0.000000	-10.000000	0.650000	-28.050001	318.333344	1023.000000	1023.000000	2046.000000
9.020000	-0.009644	-5.699603	-1.313494	-2.010109	-1.334089	-1.041911	0.000000	-10.000000	0.650000	-27.883333	309.000000	1023.000000	1023.000000	2046.000000
9.040000	-0.011151	-6.590459	-1.587178	-2.022953	-1.744521	-1.235808	0.000000	-10.000000	0.658333	-27.850000	299.666656	1023.000000	1023.000000	2046.000000
9.060000	-0.012491	-7.381977	-2.167001	-1.899744	-2.013045	-1.302188	0.000000	-10.000000	0.658333	-27.833334	290.333344	1023.000000	1023.000000	2046.000000
9.080000	-0.014241	-8.416727	-2.747359	-1.904981	-2.360560	-1.403826	0.000000	-10.000000	0.658333	-27.666666	281.000000	1023.000000	1023.000000	2046.000000
9.100000	-0.016269	-9.614796	-3.206341	-2.080862	-2.687857	-1.639736	0.000000	-10.000000	0.633333	-27.400000	271.666656	1023.000000	1023.000000	2046.000000
9.120000	-0.018278	-10.802007	-3.363989	-2.306688	-3.081645	-2.049684	0.000000	-10.000000	0.600000	-26.883333	262.500000	1023.000000	1023.000000	2046.000000
9.140000	-0.020641	-12.198609	-3.574735	-2.691960	-3.417428	-2.514486	0.000000	-10.000000	0.558333	-26.150000	253.666672	1023.000000	1023.000000	2046.000000
9.160000	-0.023141	-13.676469	-3.764092	-3.099030	-3.827877	-2.985470	0.000000	-10.000000	0.525000	-25.233334	244.833328	1023.000000	1023.000000	2046.000000
9.180000	-0.025415	-15.020299	-4.062091	-3.416849	-4.141079	-3.400279	0.000000	-10.000000	0.500000	-24.283333	236.333328	1023.000000	1023.000000	2046.000000
9.200000	-0.027527	-16.268639	-4.480288	-3.758288	-4.391295	-3.638767	0.000000	-10.000000	0.483333	-23.533333	228.166672	1023.000000	1023.000000	2046.000000
9.220000	-0.029497	-17.432755	-4.933361	-4.023810	-4.644950	-3.830633	0.000000	-10.000000	0.450000	-22.783333	220.500000	1023.000000	1023.000000	2046.000000
9.240000	-0.031423	-18.570757	-5.438589	-4.315955	-4.812582	-4.003631	0.000000	-10.000000	0.433333	-22.666666	213.000000	1023.000000	1023.000000	2046.000000
9.260000	-0.032929	-19.460915	-5.860134	-4.432785	-4.971858	-4.196137	0.000000	-10.000000	0.425000	-22.700001	205.500000	1023.000000	1023.000000	2046.000000
9.280000	-0.034446	-20.357367	-6.253734	-4.572909	-5.099589	-4.431134	0.000000	-10.000000	0.441667	-23.183334	197.833328	1023.000000	1023.000000	2046.000000
9.300000	-0.035897	-21.215033	-6.572734	-4.751569	-5.282281	-4.608448	0.000000	-10.000000	0.433333	-23.266666	190.000000	1023.000000	1023.000000	2046.000000
9.320000	-0.037249	-22.014015	-6.900111	-4.888508	-5.422108	-4.803289	0.000000	-10.000000	0.425000	-23.183334	182.166672	1023.000000	1023.000000	2046.000000
9.340000	-0.038674	-22.856428	-7.099177	-5.046447	-5.702919	-5.007885	0.000000	-10.000000	0.408333	-22.633333	174.500000	1023.000000	1023.000000	2046.000000
9.360000	-0.039842	-23.546345	-7.245709	-5.210714	-5.916224	-5.173698	0.000000	-10.000000	0.400000	-21.950001	167.000000	1023.000000	1023.000000	2046.000000
9.380000	-0.040793	-24.108580	-7.273126	-5.290921	-6.188151	-5.356381	0.000000	-10.000000	0.375000	-21.200001	159.666672	1023.000000	1023.000000	2046.000000
9.400000	-0.041580	-24.573845	-7.226330	-5.428293	-6.444703	-5.474519	0.000000	-10.000000	0.358333	-20.500000	152.500000	1023.000000	1023.000000	2046.000000
9.420000	-0.042068	-24.862232	-7.029825	-5.564831	-6.714082	-5.553494	0.000000	-10.000000	0.350000	-19.883333	145.666672	1023.000000	1023.000000	2046.000000
9.440000	-0.042412	-25.065376	-6.784176	-5.726747	-6.834699	-5.719755	0.000000	-10.000000	0.350000	-19.450001	139.000000	1023.000000	1023.000000	2046.000000
9.460000	-0.042776	-25.280556	-6.619890	-5.827554	-6.930065	-5.903048	0.000000	-10.000000	0.350000	-19.100000	132.666672	1023.000000	1023.000000	2046.000000
9.480000	-0.043149	-25.501076	-6.445136	-5.895737	-7.049053	-6.111149	0.000000	-10.000000	0.333333	-19.050001	126.166664	1023.000000	1023.000000	2046.000000
9.500000	-0.043497	-25.706730	-6.365422	-5.906264	-7.093499	-6.341545	0.000000	-10.000000	0.300000	-18.616667	119.833336	1023.000000	1023.000000	2046.000000
9.520000	-0.043754	-25.858618	-6.302668	-5.997700	-7.168545	-6.389705	0.000000	-10.000000	0.266667	-18.166668	111.500000	1023.000000	1023.000000	2046.000000
9.540000	-0.043925	-25.959948	-6.298979	-6.106461	-7.146169	-6.408339	0.000000	-10.000000	0.250000	-17.616667	105.500000	1023.000000	1023.000000	2046.000000
9.560000	-0.044189	-26.115498	-6.293700	-6.179761	-7.198103	-6.443934	0.000000	-10.000000	0.250000	-17.316668	99.500000	1023.000000	1023.000000	2046.000000
9.580000	-0.044620	-26.370134	-6.337111	-6.195751	-7.270974	-6.566298	0.000000	-10.000000	0.250000	-17.116667	95.833336	1023.000000	1023.000000	2046.000000
9.600000	-0.045283	-26.762068	-6.415655	-6.270367	-7.431210	-6.644837	0.000000	-10.000000	0.241667	-16.800001	90.166664	1023.000000	1023.000000	2046.000000
9.620000	-0.046226	-27.319462	-6.524220	-6.376127	-7.597022	-6.822093	0.000000	-10.000000	0.225000	-16.416668	84.666664	1023.000000	1023.000000	2046.000000
9.640000	-0.047247	-27.922876	-6.645794	-6.505132	-7.757854	-7.014097	0.000000	-10.000000	0.216667	-15.983334	79.000000	1023.000000	1023.000000	2046.000000
9.660000	-0.048115	-28.435776	-6.666109	-6.595981	-7.992481	-7.181205	0.000000	-10.000000	0.208333	-15.516667	73.666664	1023.000000	1023.000000	2046.000000
9.680000	-0.048691	-28.776489	-6.648519	-6.648972	-8.166739	-7.312260	0.000000	-10.000000	0.208333	-15.033334	68.500000	1023.000000	1023.000000	2046.000000
9.700000	-0.049410	-29.201151	-6.699976	-6.724642	-8.322453	-7.454081	0.000000	-10.000000	0.200000	-14.500000	63.500000	1023.000000	1023.000000	2046.000000
9.720000	-0.049927	-29.506624	-6.714895	-6.762381	-8.504986	-7.524363	0.000000	-10.000000	0.200000	-14.066667	58.666668	1023.000000	1023.000000	2046.000000
9.740000	-0.050417	-29.796391	-6.637728	-6.834549	-8.717782	-7.606330	0.000000	-10.000000	0.191667	-13.616667	54.000000	1023.000000	1023.000000	2046.000000
9.760000	-0.050860	-30.058168	-6.653217	-6.850019	-8.833572	-7.721361	0.000000	-10.000000	0.166667	-13.100000	49.500000	1023.000000	1023.000000	2046.000000
9.780000	-0.051233	-30.278509	-6.626317	-6.874983	-8.978990	-7.798219	0.000000	-10.000000	0.133333	-12.416667	45.166668	1023.000000	1023.000000	2046.000000
9.800000	-0.051564	-30.474300	-6.623742	-6.915571	-9.090441	-7.844545	0.000000	-10.000000	0.108333	-11.766667	41.000000	1023.000000	1023.000000	2046.000000
9.820000	-0.051831	-30.631954	-6.574551	-6.977939	-9.246873	-7.832592	0.000000	-10.000000	0.100000	-11.050000	37.000000	1023.000000	1023.000000	2046.000000
9.840000	-0.052074	-30.775757	-6.565824	-6.998536	-9.341187	-7.870210	0.000000	-10.000000	0.100000	-10.383333	33.333332	1023.000000	1023.000000	2046.000000
9.860000	-0.052277	-30.895708	-6.523266	-7.006214	-9.490874	-7.875355	0.000000	-10.000000	0.100000	-9.750000	29.833334	1023.000000	1023.000000	2046.000000
9.880000	-0.052436	-30.989599	-6.592882	-6.982621	-9.493543	-7.920554	0.000000	-10.000000	0.100000	-9.333333	26.666666	1023.000000	1023.000000	2046.000000
9.900000	-0.052504	-31.029739	-6.552366	-6.974038	-9.570176	-7.933160	0.000000	-10.000000	0.091667	-8.950000	23.500000	1023.000000	1023.000000	2046.000000
9.920000	-0.052609	-31.091871	-6.612896	-6.938550	-9.576190	-7.964234	0.000000	-10.000000	0.075000	-8.633333	20.500000	1023.000000	1023.000000	2046.000000
9.940000	-0.052641	-31.110945	-6.648856	-6.940060	-9.572517	-7.949511	0.000000	-10.000000	0.066667	-8.266666	17.500000	1023.000000	1023.000000	2046.000000
9.960000	-0.052667	-31.125950	-6.741465	-6.892607	-9.554528	-7.937349	0.000000	-10.000000	0.058333	-7.933333	14.666667	1023.000000	1023.000000	2046.000000
9.980000	-0.052771	-31.187952	-6.777259	-6.872824	-9.572661	-7.965209	0.000000	-10.000000	0.075000	-7.583333	12.000000	1023.000000	1023.000000	2046.000000
10.000000	-0.052736	-31.167028	-6.770494	-6.795700	-9.647510	-7.953324	0.000000	-10.000000	0.066667	-7.350000	9.500000	1023.000000	1023.000000	2046.000000
10.020000	-0.052725	-31.160378	-6.879343	-6.732137	-9.580857	-7.968041	0.000000	-10.000000	0.066667	-7.066667	7.000000	1023.000000	1023.000000	2046.000000
10.040000	-0.052883	-31.253792	-7.011895	-6.697755	-9.607233	-7.936908	0.000000	-10.000000	0.050000	-6.866667	4.666667	1023.000000	1023.000000	2046.000000
10.060000	-0.052876	-31.249502	-7.018284	-6.615937	-9.648757	-7.966526	0.000000	-10.000000	0.050000	-6.516667	2.500000	1023.000000	1023.000000	2046.000000
10.080000	-0.052892	-31.259346	-6.934229	-6.562410	-9.785452	-7.977256	0.000000	-10.000000	0.050000	-6.216667	0.833333	1023.000000	1023.000000	2046.000000
10.100000	-0.053018	-31.333715	-6.800858	-6.523803	-9.943373	-8.065681	0.000000	-10.000000	0.058333	-5.766667	-0.833333	1023.000000	1023.000000	2046.000000
10.120000	-0.052974	-31.307756	-6.628473	-6.525987	-10.093615	-8.059682	0.000000	-10.000000	0.058333	-5.400000	-2.500000	1023.000000	1023.000000	2046.000000
10.140000	-0.052997	-31.320971	-6.512503	-6.532790	-10.206583	-8.069095	0.000000	-10.000000	0.058333	-4.983334	-4.500000	1023.000000	1023.000000	2046.000000
10.160000	-0.052933	-31.283115	-6.506785	-6.539386	-10.167865	-8.069078	0.000000	-10.000000	0.050000	-4.633333	-6.166667	1023.000000	1023.000000	2046.000000
10.180000	-0.052788	-31.197447	-6.494281	-6.541438	-10.119293	-8.042436	0.000000	-10.000000	0.058333	-4.216667	-7.833333	1023.000000	1023.000000	2046.000000
10.200000	-0.052741	-31.170174	-6.649972	-6.547666	-9.985925	-7.986611	0.000000	-10.000000	0.058333	-3.850000	-9.166667	1023.000000	1023.000000	2046.000000
10.220000	-0.052706	-31.149309	-6.757981	-6.502802	-9.867314	-8.021214	0.000000	-10.000000	0.058333	-3.533333	-10.500000	1023.000000	1023.000000	2046.000000
10.240000	-0.052836	-31.225922	-6.888061	-6.364576	-9.881550	-8.091735	0.000000	-10.000000	0.050000	-3.250000	-11.666667	1023.000000	1023.000000	2046.000000
10.260000	-0.053350	-31.529861	-6.878374	-6.312536	-10.170890	-8.168062	0.000000	-10.000000	0.050000	-2.883333	-12.833333	1023.000000	1023.000000	2046.000000
10.280000	-0.054020	-31.925980	-6.910976	-6.380375	-10.325156	-8.309471	0.000000	-10.000000	0.050000	-2.466667	-14.000000	1023.000000	1023.000000	2046.000000
10.300000	-0.054827	-32.402966	-6.859607	-6.572335	-10.543748	-8.427277	0.000000	-10.000000	0.050000	-2.066667	-14.666667	1023.000000	1023.000000	2046.000000
10.320000	-0.055691	-32.913227	-6.754661	-6.796569	-10.811795	-8.550200	0.000000	-10.000000	0.050000	-1.883333	-15.000000	1023.000000	1023.000000	2046.000000
10.340000	-0.056297	-33.271797	-6.725192	-7.050373	-10.980468	-8.515765	0.000000	-10.000000	0.041667	-1.716667	-15.000000	1023.000000	1023.000000	2046.000000
10.360000	-0.056016	-33.105175	-6.775761	-6.924648	-10.878674	-8.526094	0.000000	-10.000000	0.041667	-1.750000	-15.000000	1023.000000	1023.000000	2046.000000
10.380000	-0.055828	-32.994244	-6.959708	-6.794091	-10.834252	-8.406193	0.000000	-10.000000	0.041667	-1.933333	-15.166667	1023.000000	1023.000000	2046.000000
10.400000	-0.055996	-33.093372	-7.240872	-6.714155	-10.704178	-8.434167	0.000000	-10.000000	0.050000	-2.216667	-15.500000	1023.000000	1023.000000	2046.000000
10.420000	-0.056251	-33.244488	-7.440269	-6.699565	-10.658355	-8.446298	0.000000	-10.000000	0.050000	-2.283333	-16.166666	1023.000000	1023.000000	2046.000000
10.440000	-0.056746	-33.536644	-7.599601	-6.824154	-10.544851	-8.568039	0.000000	-10.000000	0.033333	-1.200000	-16.666666	1023.000000	1023.000000	2046.000000
10.460000	-0.057920	-34.230728	-7.999422	-7.074913	-10.445519	-8.710875	0.000000	-10.000000	0.025000	0.333333	-17.000000	1023.000000	1023.000000	2046.000000
10.480000	-0.059408	-35.109913	-8.371633	-7.301330	-10.501175	-8.935777	0.000000	-10.000000	0.008333	1.966667	-17.000000	1023.000000	1023.000000	2046.000000
10.500000	-0.060763	-35.910892	-8.788066	-7.461684	-10.589134	-9.072007	0.000000	-10.000000	0.008333	3.216667	-17.000000	1023.000000	1023.000000	2046.000000
10.520000	-0.062011	-36.648510	-9.199577	-7.628629	-10.655386	-9.164919	0.000000	-10.000000	0.000000	4.400000	-17.000000	1023.000000	1023.000000	2046.000000
10.540000	-0.062974	-37.217720	-9.469024	-7.743481	-10.804406	-9.200809	0.000000	-10.000000	0.000000	5.216667	-17.000000	1023.000000	1023.000000	2046.000000
10.560000	-0.063664	-37.625374	-9.616767	-7.852776	-10.956467	-9.199365	0.000000	-10.000000	0.000000	5.150000	-17.000000	1023.000000	1023.000000	2046.000000
10.580000	-0.063827	-37.721996	-9.707507	-7.787550	-10.950664	-9.276276	0.000000	-10.000000	0.008333	4.716667	-17.000000	1023.000000	1023.000000	2046.000000
10.600000	-0.064018	-37.834713	-9.729013	-7.797986	-11.031754	-9.275960	0.000000	-10.000000	0.000000	4.750000	-17.000000	1023.000000	1023.000000	2046.000000
10.620000	-0.064075	-37.868465	-9.744389	-7.833967	-11.070061	-9.220051	0.000000	-10.000000	-0.008333	5.766667	-17.000000	1023.000000	1023.000000	2046.000000
10.640000	-0.063954	-37.796612	-9.751855	-7.836376	-11.037728	-9.170653	0.000000	-10.000000	-0.041667	7.800000	-17.000000	1023.000000	1023.000000	2046.000000
10.660000	-0.063665	-37.625980	-9.751497	-7.807061	-10.975660	-9.091763	0.000000	-10.000000	-0.066667	10.416667	-17.000000	1023.000000	1023.000000	2046.000000
10.680000	-0.063176	-37.337090	-9.739868	-7.749172	-10.861375	-8.986673	0.000000	-10.000000	-0.116667	13.066667	-10.333333	1023.000000	1023.000000	2046.000000
10.700000	-0.062370	-36.860752	-9.809197	-7.668937	-10.596319	-8.786300	0.000000	-10.000000	-0.175000	15.450001	3.500000	1023.000000	1023.000000	2046.000000
10.720000	-0.061508	-36.350941	-9.706466	-7.638753	-10.436226	-8.569495	0.000000	-10.000000	-0.233333	17.616667	19.000000	1023.000000	1023.000000	2046.000000
10.740000	-0.060329	-35.654495	-9.559974	-7.568063	-10.183484	-8.342976	0.000000	-10.000000	-0.275000	19.416668	30.166666	1023.000000	1023.000000	2046.000000
10.760000	-0.058884	-34.800423	-9.235106	-7.472335	-9.915578	-8.177402	0.000000	-10.000000	-0.291667	20.666668	36.333332	1023.000000	1023.000000	2046.000000
10.780000	-0.057291	-33.859146	-8.855796	-7.308299	-9.647409	-8.047641	0.000000	-10.000000	-0.308333	21.600000	43.166668	1023.000000	1023.000000	2046.000000
10.800000	-0.055553	-32.831818	-8.386968	-7.106736	-9.402424	-7.935689	0.000000	-10.000000	-0.333333	22.566668	50.166668	1023.000000	1023.000000	2046.000000
10.820000	-0.053550	-31.648216	-7.885353	-6.921077	-9.126464	-7.715322	0.000000	-10.000000	-0.375000	23.816668	57.500000	1023.000000	1023.000000	2046.000000
10.840000	-0.051635	-30.516087	-7.362689	-6.750424	-8.897573	-7.505402	0.000000	-10.000000	-0.425000	24.916668	65.166664	1023.000000	1023.000000	2046.000000
10.860000	-0.049736	-29.393814	-6.826447	-6.654904	-8.654870	-7.257593	0.000000	-10.000000	-0.458333	26.083334	73.333336	1023.000000	1023.000000	2046.000000
10.880000	-0.047862	-28.286341	-6.293874	-6.598035	-8.363592	-7.030839	0.000000	-10.000000	-0.466667	26.683334	81.833336	1023.000000	1023.000000	2046.000000
10.900000	-0.046198	-27.303137	-5.874910	-6.510801	-8.043669	-6.873756	0.000000	-10.000000	-0.475000	27.316668	90.666664	1023.000000	1023.000000	2046.000000
10.920000	-0.044748	-26.446053	-5.524318	-6.500463	-7.748295	-6.672976	0.000000	-10.000000	-0.483333	27.700001	99.666664	1023.000000	1023.000000	2046.000000
10.940000	-0.043444	-25.675446	-5.244461	-6.496054	-7.457129	-6.477801	0.000000	-10.000000	-0.500000	28.416666	109.000000	1023.000000	1023.000000	2046.000000
10.960000	-0.042017	-24.832092	-5.010590	-6.462887	-7.083699	-6.274916	0.000000	-10.000000	-0.516667	28.900000	118.333336	1023.000000	1023.000000	2046.000000
10.980000	-0.040503	-23.937271	-4.723741	-6.384786	-6.742218	-6.086527	0.000000	-10.000000	-0.541667	29.233334	127.833336	1023.000000	1023.000000	2046.000000
11.000000	-0.038919	-23.000948	-4.453252	-6.249388	-6.431957	-5.866350	0.000000	-10.000000	-0.575000	29.616667	137.500000	1023.000000	1023.000000	2046.000000
11.020000	-0.037184	-21.975498	-4.176984	-6.119226	-6.063222	-5.616066	0.000000	-10.000000	-0.591667	29.950001	147.500000	1023.000000	1023.000000	2046.000000
11.040000	-0.035245	-20.829630	-3.954999	-5.955922	-5.598862	-5.319848	0.000000	-10.000000	-0.600000	30.416668	157.500000	1023.000000	1023.000000	2046.000000
11.060000	-0.033323	-19.694118	-3.685984	-5.806107	-5.183376	-5.018651	0.000000	-10.000000	-0.616667	30.800001	167.500000	1023.000000	1023.000000	2046.000000
11.080000	-0.031254	-18.471397	-3.370738	-5.607312	-4.781997	-4.711351	0.000000	-10.000000	-0.641667	31.350000	177.666672	1023.000000	1023.000000	2046.000000
11.100000	-0.029097	-17.196388	-3.055038	-5.420285	-4.390077	-4.330987	0.000000	-10.000000	-0.675000	31.700001	188.000000	1023.000000	1023.000000	2046.000000
11.120000	-0.026797	-15.837190	-2.698461	-5.191242	-3.978057	-3.969429	0.000000	-10.000000	-0.708333	32.200001	198.666672	1023.000000	1023.000000	2046.000000
11.140000	-0.024472	-14.462913	-2.333462	-4.929893	-3.569407	-3.630150	0.000000	-10.000000	-0.716667	32.650002	209.333328	1023.000000	1023.000000	2046.000000
11.160000	-0.022048	-13.030358	-1.955213	-4.654192	-3.171961	-3.248992	0.000000	-10.000000	-0.725000	33.200001	220.166672	1023.000000	1023.000000	2046.000000
11.180000	-0.019569	-11.565474	-1.608289	-4.372077	-2.710624	-2.874484	0.000000	-10.000000	-0.716667	33.566666	231.000000	1023.000000	1023.000000	2046.000000
11.200000	-0.017138	-10.128267	-1.208527	-4.131707	-2.328191	-2.459842	0.000000	-10.000000	-0.741667	33.599998	242.166672	1023.000000	1023.000000	2046.000000
11.220000	-0.014609	-8.633673	-0.868849	-3.798751	-1.841948	-2.124124	0.000000	-10.000000	-0.741667	33.733334	253.333328	1023.000000	1023.000000	2046.000000
11.240000	-0.012171	-7.193294	-0.532764	-3.542749	-1.376365	-1.741417	0.000000	-10.000000	-0.741667	33.650002	264.666656	1023.000000	1023.000000	2046.000000
11.260000	-0.009794	-5.788527	-0.203138	-3.233611	-0.916821	-1.434958	0.000000	-10.000000	-0.716667	33.833336	275.833344	1023.000000	1023.000000	2046.000000
11.280000	-0.007389	-4.367093	0.118775	-2.970946	-0.471411	-1.043510	0.000000	-10.000000	-0.708333	33.683334	287.166656	1023.000000	1023.000000	2046.000000
11.300000	-0.005092	-3.009654	0.470977	-2.723523	-0.061387	-0.695721	0.000000	-10.000000	-0.700000	33.550003	298.333344	1023.000000	1023.000000	2046.000000
11.320000	-0.002854	-1.686828	0.785455	-2.480194	0.355604	-0.347693	0.000000	-10.000000	-0.700000	33.416668	309.666656	1023.000000	1023.000000	2046.000000
11.340000	-0.000560	-0.330758	1.061385	-2.215512	0.832132	-0.008763	0.000000	-10.000000	-0.700000	33.316669	320.833344	1023.000000	1023.000000	2046.000000
11.360000	0.001651	0.975747	1.432091	-1.964683	1.163095	0.345244	0.000000	-10.000000	-0.691667	33.150002	332.000000	1023.000000	1023.000000	2046.000000
11.380000	0.003841	2.270018	1.742134	-1.739107	1.573950	0.693042	0.000000	-10.000000	-0.691667	33.016666	343.000000	1023.000000	1023.000000	2046.000000
11.400000	0.006129	3.621960	2.042822	-1.465069	2.021384	1.022821	0.000000	-10.000000	-0.675000	32.900002	354.000000	1023.000000	1023.000000	2046.000000
11.420000	0.008352	4.936141	2.384066	-1.214479	2.412043	1.354511	0.000000	-10.000000	-0.683333	32.933334	365.000000	1023.000000	1023.000000	2046.000000
11.440000	0.010556	6.238789	2.733738	-1.001706	2.821348	1.685408	0.000000	-10.000000	-0.683333	32.816666	376.000000	1023.000000	1023.000000	2046.000000
11.460000	0.012670	7.487907	3.014857	-0.750078	3.230230	1.992899	0.000000	-10.000000	-0.666667	32.783333	387.000000	1023.000000	1023.000000	2046.000000
11.480000	0.014767	8.727109	3.388976	-0.544512	3.607925	2.274720	0.000000	-10.000000	-0.666667	32.616669	398.000000	1023.000000	1023.000000	2046.000000
11.500000	0.016734	9.889537	3.677024	-0.352924	3.996342	2.569095	0.000000	-10.000000	-0.658333	32.533333	409.000000	1023.000000	1023.000000	2046.000000
11.520000	0.018153	10.728481	3.903985	-0.218559	4.281482	2.761574	0.000000	-10.000000	-0.683333	32.483334	419.833344	1023.000000	1023.000000	2046.000000
11.540000	0.019186	11.338800	4.250235	-0.247358	4.389596	2.946328	0.000000	-10.000000	-0.683333	32.466667	430.666656	1023.000000	1023.000000	2046.000000
11.560000	0.020497	12.113791	4.522095	-0.122749	4.716656	2.997790	0.000000	-10.000000	-0.683333	32.450001	441.500000	1023.000000	1023.000000	2046.000000
11.580000	0.022061	13.038273	4.807981	-0.140922	5.054214	3.317000	0.000000	-10.000000	-0.675000	32.433334	452.333344	1023.000000	1023.000000	2046.000000
11.600000	0.023483	13.878698	4.957006	-0.074213	5.346265	3.649641	0.000000	-10.000000	-0.650000	32.100002	463.166656	1023.000000	1023.000000	2046.000000
11.620000	0.025474	15.055355	5.013621	0.271963	5.758759	4.011011	0.000000	-10.000000	-0.600000	31.566668	473.833344	1023.000000	1023.000000	2046.000000
11.640000	0.026726	15.794895	4.794972	0.515810	6.126420	4.357693	0.000000	-10.000000	-0.541667	30.533335	484.500000	1023.000000	1023.000000	2046.000000
11.660000	0.027396	16.191154	4.627252	0.640194	6.351719	4.571989	0.000000	-10.000000	-0.508333	29.550001	494.833344	1023.000000	1023.000000	2046.000000
11.680000	0.028193	16.661781	4.622733	0.775795	6.612546	4.650705	0.000000	-10.000000	-0.516667	28.783333	504.833344	1023.000000	1023.000000	2046.000000
11.700000	0.028759	16.996807	4.734455	0.855621	6.773286	4.633444	0.000000	-10.000000	-0.533333	28.733334	514.666687	1023.000000	1023.000000	2046.000000
11.720000	0.029006	17.142649	4.709118	0.726645	6.966266	4.740620	0.000000	-10.000000	-0.533333	28.750000	524.166687	1023.000000	1023.000000	2046.000000
11.740000	0.028990	17.132832	4.561680	0.573468	7.193288	4.804395	0.000000	-10.000000	-0.483333	28.333334	533.833313	1023.000000	1023.000000	2046.000000
11.760000	0.028494	16.839941	4.322172	0.415754	7.280765	4.821252	0.000000	-10.000000	-0.408333	26.616667	543.333313	1023.000000	1023.000000	2046.000000
11.780000	0.028184	16.656958	4.168023	0.273444	7.313550	4.901941	0.000000	-10.000000	-0.316667	24.866667	552.500000	1023.000000	1023.000000	2046.000000
11.800000	0.028448	16.812782	4.035329	0.252305	7.483321	5.041827	0.000000	-10.000000	-0.241667	22.650002	561.000000	1023.000000	1023.000000	2046.000000
11.820000	0.028782	17.010027	3.938625	0.269249	7.587519	5.214634	0.000000	-10.000000	-0.183333	20.733334	568.833313	1023.000000	1023.000000	2046.000000
11.840000	0.029239	17.280201	3.851860	0.361707	7.776148	5.290486	0.000000	-10.000000	-0.125000	18.316668	576.333313	1023.000000	1023.000000	2046.000000
11.860000	0.029692	17.547958	3.802824	0.448249	7.893294	5.403591	0.000000	-10.000000	-0.075000	16.066668	582.833313	1023.000000	1023.000000	2046.000000
11.880000	0.029801	17.612324	3.790285	0.535252	7.823617	5.463170	0.000000	-10.000000	-0.041667	14.000001	588.666687	1023.000000	1023.000000	2046.000000
11.900000	0.029895	17.667767	3.711658	0.652724	7.841220	5.462163	0.000000	-10.000000	-0.016667	11.650001	593.500000	1023.000000	1023.000000	2046.000000
11.920000	0.029914	17.679214	3.619354	0.765389	7.842438	5.452034	0.000000	-10.000000	0.000000	9.266666	597.833313	1023.000000	1023.000000	2046.000000
11.940000	0.029654	17.525534	3.512762	0.850368	7.748526	5.413879	0.000000	-10.000000	0.025000	5.716667	601.333313	1023.000000	1023.000000	2046.000000
11.960000	0.029448	17.403589	3.395757	0.876653	7.680692	5.450487	0.000000	-10.000000	0.050000	1.700000	604.000000	1023.000000	1023.000000	2046.000000
11.980000	0.029109	17.203688	3.259382	0.833724	7.614641	5.495941	0.000000	-10.000000	0.075000	-2.233333	605.500000	1023.000000	1023.000000	2046.000000
12.000000	0.028742	16.986425	3.158442	0.768232	7.578405	5.481346	0.000000	-10.000000	0.100000	-6.050000	606.000000	1023.000000	1023.000000	2046.000000
12.020000	0.028337	16.747196	3.047608	0.719202	7.593128	5.387259	0.000000	-10.000000	0.141667	-9.550000	606.000000	1023.000000	1023.000000	2046.000000
12.040000	0.027985	16.538914	3.123990	0.672866	7.520143	5.221914	0.000000	-10.000000	0.175000	-12.816667	606.000000	1023.000000	1023.000000	2046.000000
12.060000	0.027813	16.437431	3.217245	0.598712	7.567164	5.054311	0.000000	-10.000000	0.216667	-14.833334	606.000000	1023.000000	1023.000000	2046.000000
12.080000	0.027647	16.339144	3.393818	0.500792	7.564199	4.880334	0.000000	-10.000000	0.250000	-16.216667	602.166687	1023.000000	1023.000000	2046.000000
12.100000	0.027475	16.237703	3.429794	0.490272	7.594422	4.723217	0.000000	-10.000000	0.308333	-18.150002	588.666687	1023.000000	1023.000000	2046.000000
12.120000	0.026978	15.943786	3.386040	0.495081	7.522417	4.540248	0.000000	-10.000000	0.350000	-19.700001	575.166687	1023.000000	1023.000000	2046.000000
12.140000	0.026140	15.448474	3.280891	0.475716	7.360904	4.330962	0.000000	-10.000000	0.375000	-20.700001	565.500000	1023.000000	1023.000000	2046.000000
12.160000	0.024981	14.763997	3.131054	0.341488	7.177351	4.114104	0.000000	-10.000000	0.391667	-21.000000	563.333313	1023.000000	1023.000000	2046.000000
12.180000	0.023793	14.061596	3.029158	0.243354	6.934798	3.854285	0.000000	-10.000000	0.416667	-21.666668	558.666687	1023.000000	1023.000000	2046.000000
12.200000	0.022402	13.239440	2.917586	0.157183	6.629870	3.534801	0.000000	-10.000000	0.450000	-22.850000	551.500000	1023.000000	1023.000000	2046.000000
12.220000	0.020853	12.324117	2.883963	-0.028525	6.188864	3.279814	0.000000	-10.000000	0.491667	-23.966667	543.833313	1023.000000	1023.000000	2046.000000
12.240000	0.019277	11.392742	2.802321	-0.118777	5.765393	2.943806	0.000000	-10.000000	0.533333	-25.066668	536.000000	1023.000000	1023.000000	2046.000000
12.260000	0.017589	10.394866	2.665140	-0.230343	5.318176	2.641892	0.000000	-10.000000	0.566667	-25.933334	527.666687	1023.000000	1023.000000	2046.000000
12.280000	0.015936	9.418382	2.453959	-0.412658	4.946415	2.430665	0.000000	-10.000000	0.600000	-26.866667	519.000000	1023.000000	1023.000000	2046.000000
12.300000	0.014337	8.473302	2.177963	-0.502434	4.629579	2.168195	0.000000	-10.000000	0.625000	-27.566668	509.833344	1023.000000	1023.000000	2046.000000
12.320000	0.012740	7.529095	1.964134	-0.652501	4.240398	1.977063	0.000000	-10.000000	0.658333	-28.050001	500.666656	1023.000000	1023.000000	2046.000000
12.340000	0.011290	6.672606	1.615541	-0.788526	4.044325	1.801266	0.000000	-10.000000	0.675000	-28.433334	491.166656	1023.000000	1023.000000	2046.000000
12.360000	0.009761	5.768692	1.263525	-0.952625	3.805715	1.652077	0.000000	-10.000000	0.691667	-28.666668	481.833344	1023.000000	1023.000000	2046.000000
12.380000	0.008307	4.909688	0.894860	-1.097589	3.621162	1.491254	0.000000	-10.000000	0.700000	-28.883333	472.166656	1023.000000	1023.000000	2046.000000
12.400000	0.006863	4.056233	0.555520	-1.245616	3.373588	1.372740	0.000000	-10.000000	0.700000	-29.000000	462.666656	1023.000000	1023.000000	2046.000000
12.420000	0.005560	3.285989	0.276235	-1.259275	3.100180	1.168849	0.000000	-10.000000	0.691667	-29.233334	453.000000	1023.000000	1023.000000	2046.000000
12.440000	0.004160	2.458560	-0.064793	-1.355287	2.836999	1.041641	0.000000	-10.000000	0.691667	-29.450001	443.333344	1023.000000	1023.000000	2046.000000
12.460000	0.002703	1.597570	-0.395401	-1.420217	2.536897	0.876290	0.000000	-10.000000	0.691667	-29.600000	433.500000	1023.000000	1023.000000	2046.000000
12.480000	0.001245	0.735963	-0.651648	-1.486357	2.188032	0.685936	0.000000	-10.000000	0.716667	-29.683334	423.500000	1023.000000	1023.000000	2046.000000
12.500000	-0.000178	-0.104924	-0.914053	-1.508466	1.863384	0.454211	0.000000	-10.000000	0.733333	-29.850000	413.500000	1023.000000	1023.000000	2046.000000
12.520000	-0.001457	-0.861291	-1.122648	-1.629050	1.521424	0.368984	0.000000	-10.000000	0.766667	-30.000000	403.500000	1023.000000	1023.000000	2046.000000
12.540000	-0.002822	-1.667743	-1.256984	-1.601799	1.092943	0.098096	0.000000	-10.000000	0.783333	-30.100000	393.500000	1023.000000	1023.000000	2046.000000
12.560000	-0.004315	-2.550433	-1.337175	-1.673062	0.572134	-0.112331	0.000000	-10.000000	0.800000	-30.166668	383.500000	1023.000000	1023.000000	2046.000000
12.580000	-0.005853	-3.458863	-1.312578	-1.747834	-0.069365	-0.329086	0.000000	-10.000000	0.800000	-30.333334	373.500000	1023.000000	1023.000000	2046.000000
12.600000	-0.007298	-4.313317	-1.392147	-1.799552	-0.564861	-0.556758	0.000000	-10.000000	0.800000	-30.516666	363.500000	1023.000000	1023.000000	2046.000000
12.620000	-0.008792	-5.196323	-1.543364	-1.873566	-0.970367	-0.809027	0.000000	-10.000000	0.800000	-30.683334	353.166656	1023.000000	1023.000000	2046.000000
12.640000	-0.010216	-6.037776	-1.644554	-1.961610	-1.419225	-1.012386	0.000000	-10.000000	0.800000	-30.583334	342.833344	1023.000000	1023.000000	2046.000000
12.660000	-0.011524	-6.810712	-1.786278	-2.069383	-1.751772	-1.203280	0.000000	-10.000000	0.783333	-30.433334	332.500000	1023.000000	1023.000000	2046.000000
12.680000	-0.012658	-7.480587	-1.847483	-2.117596	-2.055982	-1.459527	0.000000	-10.000000	0.766667	-30.283333	322.500000	1023.000000	1023.000000	2046.000000
12.700000	-0.013661	-8.073736	-1.858375	-2.164334	-2.426953	-1.624075	0.000000	-10.000000	0.725000	-29.950001	312.500000	1023.000000	1023.000000	2046.000000
12.720000	-0.014720	-8.699249	-1.948160	-2.265810	-2.748139	-1.737140	0.000000	-10.000000	0.708333	-29.550001	302.500000	1023.000000	1023.000000	2046.000000
12.740000	-0.015960	-9.432321	-2.049078	-2.373250	-3.091460	-1.918532	0.000000	-10.000000	0.675000	-28.916668	292.500000	1023.000000	1023.000000	2046.000000
12.760000	-0.017635	-10.422462	-2.255642	-2.592288	-3.468940	-2.105592	0.000000	-10.000000	0.666667	-28.500000	282.833344	1023.000000	1023.000000	2046.000000
12.780000	-0.019216	-11.356380	-2.450458	-2.829012	-3.844387	-2.232523	0.000000	-10.000000	0.650000	-28.033335	273.333344	1023.000000	1023.000000	2046.000000
12.800000	-0.020124	-11.893296	-2.752795	-2.753629	-4.012566	-2.374306	0.000000	-10.000000	0.650000	-27.683334	264.000000	1023.000000	1023.000000	2046.000000
12.820000	-0.021402	-12.648812	-3.218579	-2.636176	-4.294851	-2.499207	0.000000	-10.000000	0.633333	-27.183334	254.666672	1023.000000	1023.000000	2046.000000
12.840000	-0.022910	-13.540057	-3.689576	-2.682779	-4.587292	-2.580410	0.000000	-10.000000	0.600000	-26.866667	245.666672	1023.000000	1023.000000	2046.000000
12.860000	-0.024665	-14.576891	-4.109670	-2.811932	-4.826309	-2.828979	0.000000	-10.000000	0.566667	-26.616667	236.833328	1023.000000	1023.000000	2046.000000
12.880000	-0.026414	-15.610586	-4.306013	-3.041722	-5.092562	-3.170289	0.000000	-10.000000	0.541667	-26.266666	228.000000	1023.000000	1023.000000	2046.000000
12.900000	-0.028681	-16.950657	-4.586921	-3.390582	-5.382054	-3.591101	0.000000	-10.000000	0.533333	-25.516666	219.166672	1023.000000	1023.000000	2046.000000
12.920000	-0.031000	-18.321045	-4.964262	-3.712864	-5.569948	-4.073971	0.000000	-10.000000	0.508333	-24.516666	210.500000	1023.000000	1023.000000	2046.000000
12.940000	-0.033206	-19.624510	-5.301920	-4.080047	-5.863735	-4.378807	0.000000	-10.000000	0.458333	-23.400000	202.333328	1023.000000	1023.000000	2046.000000
12.960000	-0.035128	-20.760447	-5.821038	-4.373878	-5.960994	-4.604537	0.000000	-10.000000	0.416667	-22.466667	194.500000	1023.000000	1023.000000	2046.000000
12.980000	-0.036982	-21.856375	-6.227173	-4.640742	-6.189298	-4.799160	0.000000	-10.000000	0.391667	-21.616667	187.166672	1023.000000	1023.000000	2046.000000
13.000000	-0.038659	-22.847731	-6.559140	-4.903721	-6.459538	-4.925332	0.000000	-10.000000	0.400000	-21.366667	180.000000	1023.000000	1023.000000	2046.000000
13.020000	-0.040112	-23.706482	-6.898503	-5.051921	-6.632473	-5.123586	0.000000	-10.000000	0.400000	-21.400000	172.833328	1023.000000	1023.000000	2046.000000
13.040000	-0.041411	-24.473675	-7.126775	-5.209852	-6.818521	-5.318527	0.000000	-10.000000	0.400000	-21.583334	165.666672	1023.000000	1023.000000	2046.000000
13.060000	-0.042573	-25.160450	-7.316329	-5.326140	-7.007371	-5.510609	0.000000	-10.000000	0.391667	-21.433332	158.333328	1023.000000	1023.000000	2046.000000
13.080000	-0.043818	-25.896725	-7.486914	-5.477824	-7.251692	-5.680295	0.000000	-10.000000	0.383333	-20.900000	151.166672	1023.000000	1023.000000	2046.000000
13.100000	-0.044881	-26.524879	-7.692784	-5.611308	-7.400952	-5.819836	0.000000	-10.000000	0.366667	-20.166668	144.166672	1023.000000	1023.000000	2046.000000
13.120000	-0.045941	-27.151070	-7.850465	-5.740116	-7.595077	-5.965413	0.000000	-10.000000	0.341667	-19.350000	137.500000	1023.000000	1023.000000	2046.000000
13.140000	-0.046684	-27.590366	-7.974451	-5.808184	-7.716442	-6.091290	0.000000	-10.000000	0.300000	-18.583334	131.000000	1023.000000	1023.000000	2046.000000
13.160000	-0.047272	-27.937691	-8.085222	-5.845772	-7.820565	-6.186131	0.000000	-10.000000	0.266667	-17.983334	124.666664	1023.000000	1023.000000	2046.000000
13.180000	-0.047713	-28.198425	-8.063085	-5.969869	-7.936441	-6.229031	0.000000	-10.000000	0.250000	-17.500000	118.666664	1023.000000	1023.000000	2046.000000
13.200000	-0.047923	-28.322567	-7.976684	-6.078600	-7.911943	-6.355340	0.000000	-10.000000	0.258333	-17.383333	113.000000	1023.000000	1023.000000	2046.000000
13.220000	-0.048194	-28.482370	-7.828171	-6.230504	-7.940295	-6.483400	0.000000	-10.000000	0.258333	-17.333334	107.333336	1023.000000	1023.000000	2046.000000
13.240000	-0.048402	-28.605631	-7.580103	-6.270688	-8.083168	-6.671672	0.000000	-10.000000	0.250000	-17.233334	101.500000	1023.000000	1023.000000	2046.000000
13.260000	-0.048564	-28.701174	-7.481111	-6.310827	-8.086420	-6.822815	0.000000	-10.000000	0.225000	-16.750000	95.666664	1023.000000	1023.000000	2046.000000
13.280000	-0.048635	-28.743082	-7.390142	-6.382523	-8.072572	-6.897845	0.000000	-10.000000	0.208333	-16.200001	90.000000	1023.000000	1023.000000	2046.000000
13.300000	-0.048734	-28.801769	-7.295555	-6.503776	-8.080558	-6.921881	0.000000	-10.000000	0.200000	-15.766666	84.666664	1023.000000	1023.000000	2046.000000
13.320000	-0.048933	-28.919266	-7.198748	-6.601988	-8.134898	-6.983632	0.000000	-10.000000	0.200000	-15.600000	79.333336	1023.000000	1023.000000	2046.000000
13.340000	-0.049337	-29.158218	-7.195947	-6.717973	-8.190642	-7.053656	0.000000	-10.000000	0.200000	-15.383333	74.166664	1023.000000	1023.000000	2046.000000
13.360000	-0.049913	-29.498585	-7.216989	-6.786660	-8.313057	-7.181878	0.000000	-10.000000	0.200000	-15.266666	69.000000	1023.000000	1023.000000	2046.000000
13.380000	-0.050648	-29.932882	-7.293728	-6.962082	-8.401025	-7.276047	0.000000	-10.000000	0.200000	-14.933333	64.000000	1023.000000	1023.000000	2046.000000
13.400000	-0.051523	-30.449980	-7.363709	-7.089979	-8.567444	-7.428847	0.000000	-10.000000	0.191667	-14.466667	59.000000	1023.000000	1023.000000	2046.000000
13.420000	-0.052177	-30.836626	-7.438704	-7.168485	-8.670997	-7.558439	0.000000	-10.000000	0.191667	-13.800000	54.166668	1023.000000	1023.000000	2046.000000
13.440000	-0.052820	-31.216660	-7.475043	-7.232563	-8.817554	-7.691500	0.000000	-10.000000	0.175000	-13.266667	49.500000	1023.000000	1023.000000	2046.000000
13.460000	-0.053416	-31.568607	-7.526453	-7.291606	-8.927957	-7.822593	0.000000	-10.000000	0.150000	-12.816667	45.166668	1023.000000	1023.000000	2046.000000
13.480000	-0.053836	-31.816879	-7.536999	-7.359143	-9.044444	-7.876292	0.000000	-10.000000	0.116667	-12.416667	41.000000	1023.000000	1023.000000	2046.000000
13.500000	-0.054219	-32.043484	-7.545833	-7.357946	-9.140545	-7.999160	0.000000	-10.000000	0.100000	-11.800000	37.000000	1023.000000	1023.000000	2046.000000
13.520000	-0.054510	-32.215244	-7.556249	-7.392273	-9.235805	-8.030917	0.000000	-10.000000	0.100000	-11.150000	33.000000	1023.000000	1023.000000	2046.000000
13.540000	-0.054853	-32.418266	-7.531058	-7.423053	-9.374949	-8.089204	0.000000	-10.000000	0.100000	-10.383333	29.166666	1023.000000	1023.000000	2046.000000
13.560000	-0.055019	-32.516243	-7.499981	-7.445324	-9.460658	-8.110277	0.000000	-10.000000	0.100000	-9.766667	25.500000	1023.000000	1023.000000	2046.000000
13.580000	-0.055162	-32.600880	-7.492821	-7.407240	-9.532696	-8.168121	0.000000	-10.000000	0.091667	-9.066668	22.166666	1023.000000	1023.000000	2046.000000
13.600000	-0.055299	-32.681660	-7.446665	-7.402549	-9.627804	-8.204640	0.000000	-10.000000	0.075000	-8.483334	19.166666	1023.000000	1023.000000	2046.000000
13.620000	-0.055381	-32.729950	-7.395114	-7.395490	-9.718541	-8.220806	0.000000	-10.000000	0.058333	-7.883334	16.333334	1023.000000	1023.000000	2046.000000
13.640000	-0.055400	-32.741238	-7.321155	-7.351232	-9.850307	-8.218543	0.000000	-10.000000	0.050000	-7.316667	13.833333	1023.000000	1023.000000	2046.000000
13.660000	-0.055461	-32.777435	-7.243493	-7.309927	-9.983604	-8.240412	0.000000	-10.000000	0.050000	-6.883333	11.166667	1023.000000	1023.000000	2046.000000
13.680000	-0.055408	-32.745876	-7.136168	-7.253687	-10.082420	-8.273600	0.000000	-10.000000	0.050000	-6.466667	8.833333	1023.000000	1023.000000	2046.000000
13.700000	-0.055425	-32.755894	-6.995199	-7.208276	-10.254709	-8.297710	0.000000	-10.000000	0.050000	-6.200000	6.500000	1023.000000	1023.000000	2046.000000
13.720000	-0.055454	-32.773373	-7.084068	-7.153876	-10.221166	-8.314263	0.000000	-10.000000	0.050000	-5.883333	4.500000	1023.000000	1023.000000	2046.000000
13.740000	-0.055488	-32.793224	-7.118135	-7.152867	-10.213845	-8.308374	0.000000	-10.000000	0.050000	-5.666667	2.500000	1023.000000	1023.000000	2046.000000
13.760000	-0.055437	-32.763466	-7.055859	-7.164750	-10.280153	-8.262702	0.000000	-10.000000	0.050000	-5.466667	0.833333	1023.000000	1023.000000	2046.000000
13.780000	-0.055386	-32.732914	-6.904635	-7.083914	-10.431276	-8.313089	0.000000	-10.000000	0.050000	-5.250000	-0.500000	1023.000000	1023.000000	2046.000000
13.800000	-0.055385	-32.732761	-6.834282	-7.048120	-10.514109	-8.336250	0.000000	-10.000000	0.050000	-5.000000	-1.833333	1023.000000	1023.000000	2046.000000
13.820000	-0.055316	-32.691605	-6.783111	-7.006109	-10.561738	-8.340648	0.000000	-10.000000	0.041667	-4.683333	-3.500000	1023.000000	1023.000000	2046.000000
13.840000	-0.055245	-32.649986	-6.690654	-6.987701	-10.632197	-8.339435	0.000000	-10.000000	0.033333	-4.316667	-5.166667	1023.000000	1023.000000	2046.000000
13.860000	-0.055173	-32.607365	-6.650899	-6.958508	-10.673775	-8.324180	0.000000	-10.000000	0.033333	-3.933333	-6.666667	1023.000000	1023.000000	2046.000000
13.880000	-0.055160	-32.599586	-6.631861	-6.931796	-10.694137	-8.341794	0.000000	-10.000000	0.041667	-3.533333	-7.833333	1023.000000	1023.000000	2046.000000
13.900000	-0.055049	-32.533909	-6.592106	-6.924915	-10.706750	-8.310139	0.000000	-10.000000	0.050000	-3.150000	-9.000000	1023.000000	1023.000000	2046.000000
13.920000	-0.055020	-32.516750	-6.625782	-6.858254	-10.684266	-8.348448	0.000000	-10.000000	0.050000	-2.800000	-10.000000	1023.000000	1023.000000	2046.000000
13.940000	-0.054996	-32.502346	-6.536103	-6.850894	-10.778792	-8.336555	0.000000	-10.000000	0.050000	-2.516667	-11.000000	1023.000000	1023.000000	2046.000000
13.960000	-0.054922	-32.458729	-6.550277	-6.792181	-10.729940	-8.386333	0.000000	-10.000000	0.041667	-2.183333	-12.000000	1023.000000	1023.000000	2046.000000
13.980000	-0.055029	-32.521992	-6.589941	-6.745986	-10.791029	-8.395037	0.000000	-10.000000	0.041667	-1.716667	-12.666667	1023.000000	1023.000000	2046.000000
14.000000	-0.055483	-32.790737	-6.638698	-6.819366	-10.887383	-8.445290	0.000000	-10.000000	0.033333	-0.950000	-13.000000	1023.000000	1023.000000	2046.000000
14.020000	-0.056258	-33.248714	-6.704448	-6.973003	-11.018219	-8.553046	0.000000	-10.000000	0.041667	-0.366667	-13.000000	1023.000000	1023.000000	2046.000000
14.040000	-0.056879	-33.615757	-6.746048	-7.119156	-11.076068	-8.674486	0.000000	-10.000000	0.033333	0.000000	-13.000000	1023.000000	1023.000000	2046.000000
14.060000	-0.057095	-33.743309	-6.774630	-7.159238	-11.090867	-8.718573	0.000000	-10.000000	0.041667	0.000000	-13.000000	1023.000000	1023.000000	2046.000000
14.080000	-0.057602	-34.042542	-6.982303	-7.349535	-11.079012	-8.631693	0.000000	-10.000000	0.041667	0.000000	-13.000000	1023.000000	1023.000000	2046.000000
14.100000	-0.057439	-33.946575	-7.241753	-7.224906	-10.906627	-8.573286	0.000000	-10.000000	0.050000	-0.300000	-13.000000	1023.000000	1023.000000	2046.000000
14.120000	-0.057422	-33.936642	-7.598671	-7.107055	-10.771218	-8.459698	0.000000	-10.000000	0.041667	-0.933333	-13.000000	1023.000000	1023.000000	2046.000000
14.140000	-0.057668	-34.081917	-7.887491	-7.035175	-10.669934	-8.489315	0.000000	-10.000000	0.041667	-1.616667	-13.000000	1023.000000	1023.000000	2046.000000
14.160000	-0.058006	-34.281540	-8.059001	-7.052123	-10.598757	-8.571660	0.000000	-10.000000	0.025000	-1.583333	-13.333333	1023.000000	1023.000000	2046.000000
14.180000	-0.058965	-34.848343	-8.195220	-7.235350	-10.672683	-8.745091	0.000000	-10.000000	0.025000	-0.333333	-13.666667	1023.000000	1023.000000	2046.000000
14.200000	-0.060240	-35.602135	-8.465780	-7.461886	-10.728442	-8.946026	0.000000	-10.000000	0.008333	0.900000	-14.000000	1023.000000	1023.000000	2046.000000
14.220000	-0.061614	-36.413578	-8.704055	-7.601130	-10.896234	-9.212162	0.000000	-10.000000	0.008333	2.033333	-14.000000	1023.000000	1023.000000	2046.000000
14.240000	-0.062888	-37.167088	-8.889789	-7.793404	-11.127882	-9.356014	0.000000	-10.000000	0.008333	2.533333	-14.000000	1023.000000	1023.000000	2046.000000
14.260000	-0.063949	-37.793606	-9.082685	-7.987007	-11.344577	-9.379336	0.000000	-10.000000	0.016667	2.866667	-14.000000	1023.000000	1023.000000	2046.000000
14.280000	-0.064719	-38.248650	-9.241257	-8.107417	-11.499953	-9.400021	0.000000	-10.000000	0.025000	2.250000	-14.000000	1023.000000	1023.000000	2046.000000
14.300000	-0.065245	-38.559582	-9.413838	-8.152887	-11.543416	-9.449440	0.000000	-10.000000	0.033333	1.133333	-14.000000	1023.000000	1023.000000	2046.000000
14.320000	-0.065614	-38.777988	-9.645696	-8.208524	-11.490761	-9.433009	0.000000	-10.000000	0.041667	0.250000	-14.000000	1023.000000	1023.000000	2046.000000
14.340000	-0.065964	-38.984901	-9.893435	-8.232745	-11.408553	-9.450170	0.000000	-10.000000	0.033333	0.000000	-14.000000	1023.000000	1023.000000	2046.000000
14.360000	-0.066334	-39.203159	-10.179285	-8.237730	-11.322819	-9.463325	0.000000	-10.000000	0.016667	0.883333	-14.000000	1023.000000	1023.000000	2046.000000
14.380000	-0.066464	-39.280144	-10.402731	-8.222180	-11.226879	-9.428352	0.000000	-10.000000	-0.008333	2.666667	-14.000000	1023.000000	1023.000000	2046.000000
14.400000	-0.066583	-39.350761	-10.579009	-8.196902	-11.200958	-9.373892	0.000000	-10.000000	-0.033333	5.550000	-14.000000	1023.000000	1023.000000	2046.000000
14.420000	-0.066442	-39.267109	-10.687456	-8.098988	-11.129154	-9.351508	0.000000	-10.000000	-0.058333	8.416667	-14.000000	1023.000000	1023.000000	2046.000000
14.440000	-0.065909	-38.952053	-10.645592	-7.950012	-11.094956	-9.261492	0.000000	-10.000000	-0.100000	11.200000	-14.000000	1023.000000	1023.000000	2046.000000
14.460000	-0.065188	-38.526325	-10.478361	-7.879487	-11.057708	-9.110768	0.000000	-10.000000	-0.133333	13.583333	-14.000000	1023.000000	1023.000000	2046.000000
14.480000	-0.064300	-38.001095	-10.211287	-7.837215	-10.957461	-8.995131	0.000000	-10.000000	-0.150000	15.483334	-14.000000	1023.000000	1023.000000	2046.000000
14.500000	-0.063185	-37.342140	-9.813157	-7.773401	-10.850936	-8.904648	0.000000	-10.000000	-0.166667	17.000000	-1.666667	1023.000000	1023.000000	2046.000000
14.520000	-0.061802	-36.524830	-9.331522	-7.676734	-10.700694	-8.815881	0.000000	-10.000000	-0.200000	18.283333	12.166667	1023.000000	1023.000000	2046.000000
14.540000	-0.060254	-35.610260	-8.779329	-7.527901	-10.553476	-8.749553	0.000000	-10.000000	-0.266667	19.833334	28.000000	1023.000000	1023.000000	2046.000000
14.560000	-0.058625	-34.647209	-8.243691	-7.424135	-10.410850	-8.568534	0.000000	-10.000000	-0.325000	21.383333	33.833332	1023.000000	1023.000000	2046.000000
14.580000	-0.056889	-33.621685	-7.783406	-7.356340	-10.116687	-8.365252	0.000000	-10.000000	-0.350000	22.833334	40.666668	1023.000000	1023.000000	2046.000000
14.600000	-0.055273	-32.666245	-7.330167	-7.361048	-9.880074	-8.094958	0.000000	-10.000000	-0.375000	24.000000	48.166668	1023.000000	1023.000000	2046.000000
14.620000	-0.053700	-31.736561	-7.049731	-7.320111	-9.492174	-7.874545	0.000000	-10.000000	-0.383333	24.633333	56.000000	1023.000000	1023.000000	2046.000000
14.640000	-0.052395	-30.965609	-6.887068	-7.285563	-9.111180	-7.681798	0.000000	-10.000000	-0.416667	25.250000	64.166664	1023.000000	1023.000000	2046.000000
14.660000	-0.051337	-30.339905	-6.806056	-7.263257	-8.722646	-7.547945	0.000000	-10.000000	-0.425000	25.716667	72.500000	1023.000000	1023.000000	2046.000000
14.680000	-0.050234	-29.688164	-6.670322	-7.264995	-8.363681	-7.389165	0.000000	-10.000000	-0.441667	26.433334	81.000000	1023.000000	1023.000000	2046.000000
14.700000	-0.048960	-28.935431	-6.496192	-7.182929	-8.019423	-7.236886	0.000000	-10.000000	-0.441667	26.916668	89.666664	1023.000000	1023.000000	2046.000000
14.720000	-0.047555	-28.105165	-6.288033	-7.086383	-7.682194	-7.048555	0.000000	-10.000000	-0.475000	27.366667	98.500000	1023.000000	1023.000000	2046.000000
14.740000	-0.046079	-27.232428	-6.002173	-6.944685	-7.410782	-6.874788	0.000000	-10.000000	-0.508333	28.033335	107.500000	1023.000000	1023.000000	2046.000000
14.760000	-0.044342	-26.205870	-5.597259	-6.806105	-7.150437	-6.652069	0.000000	-10.000000	-0.550000	28.616667	116.833336	1023.000000	1023.000000	2046.000000
14.780000	-0.042267	-24.979668	-5.027374	-6.603518	-6.938525	-6.410251	0.000000	-10.000000	-0.583333	29.533335	126.333336	1023.000000	1023.000000	2046.000000
14.800000	-0.040289	-23.810867	-4.542549	-6.423141	-6.708369	-6.136809	0.000000	-10.000000	-0.616667	30.300001	136.000000	1023.000000	1023.000000	2046.000000
14.820000	-0.038078	-22.503857	-4.031693	-6.251560	-6.450378	-5.770225	0.000000	-10.000000	-0.641667	31.383333	146.000000	1023.000000	1023.000000	2046.000000
14.840000	-0.035866	-21.196936	-3.699678	-6.051628	-6.017897	-5.427733	0.000000	-10.000000	-0.666667	31.850000	156.333328	1023.000000	1023.000000	2046.000000
14.860000	-0.033673	-19.900774	-3.349120	-5.853889	-5.633202	-5.064564	0.000000	-10.000000	-0.683333	32.316666	167.000000	1023.000000	1023.000000	2046.000000
14.880000	-0.031438	-18.579563	-3.104022	-5.598668	-5.179495	-4.697378	0.000000	-10.000000	-0.700000	32.483334	177.666672	1023.000000	1023.000000	2046.000000
14.900000	-0.029141	-17.222132	-2.951152	-5.317670	-4.607314	-4.345998	0.000000	-10.000000	-0.700000	32.666668	188.500000	1023.000000	1023.000000	2046.000000
14.920000	-0.027064	-15.994668	-2.724775	-5.099909	-4.169209	-4.000774	0.000000	-10.000000	-0.708333	32.766666	199.333328	1023.000000	1023.000000	2046.000000
14.940000	-0.024685	-14.588931	-2.252030	-4.793730	-3.849014	-3.694157	0.000000	-10.000000	-0.708333	32.849998	210.166672	1023.000000	1023.000000	2046.000000
14.960000	-0.022252	-13.151071	-1.743912	-4.543655	-3.525137	-3.338366	0.000000	-10.000000	-0.708333	33.000000	221.000000	1023.000000	1023.000000	2046.000000
14.980000	-0.019824	-11.716097	-1.216555	-4.243711	-3.205633	-3.050198	0.000000	-10.000000	-0.700000	32.916668	232.000000	1023.000000	1023.000000	2046.000000
15.000000	-0.017444	-10.309125	-0.858700	-4.039040	-2.730997	-2.680387	0.000000	-10.000000	-0.683333	32.933334	243.000000	1023.000000	1023.000000	2046.000000
15.020000	-0.015152	-8.954930	-0.584714	-3.754272	-2.238504	-2.377440	0.000000	-10.000000	-0.700000	32.950001	254.000000	1023.000000	1023.000000	2046.000000
15.040000	-0.012913	-7.631680	-0.405752	-3.570576	-1.700055	-1.955296	0.000000	-10.000000	-0.716667	33.133335	265.000000	1023.000000	1023.000000	2046.000000
15.060000	-0.010872	-6.425112	-0.320055	-3.353480	-1.154027	-1.597549	0.000000	-10.000000	-0.741667	32.849998	276.000000	1023.000000	1023.000000	2046.000000
15.080000	-0.008813	-5.208637	-0.077574	-3.128367	-0.710481	-1.292215	0.000000	-10.000000	-0.716667	32.950001	287.000000	1023.000000	1023.000000	2046.000000
15.100000	-0.006660	-3.936058	0.286983	-2.891881	-0.363613	-0.967548	0.000000	-10.000000	-0.691667	32.783333	298.000000	1023.000000	1023.000000	2046.000000
15.120000	-0.004459	-2.635150	0.778873	-2.648962	-0.059566	-0.705495	0.000000	-10.000000	-0.683333	32.866669	309.000000	1023.000000	1023.000000	2046.000000
15.140000	-0.002175	-1.285564	1.301534	-2.416685	0.229482	-0.399895	0.000000	-10.000000	-0.675000	32.333332	320.000000	1023.000000	1023.000000	2046.000000
15.160000	0.000064	0.037815	1.688907	-2.140491	0.605937	-0.116538	0.000000	-10.000000	-0.666667	32.033333	330.833344	1023.000000	1023.000000	2046.000000
15.180000	0.002112	1.248431	1.899697	-1.965208	1.076215	0.237727	0.000000	-10.000000	-0.650000	31.933334	341.666656	1023.000000	1023.000000	2046.000000
15.200000	0.003717	2.196729	1.972236	-1.840048	1.497289	0.567252	0.000000	-10.000000	-0.658333	32.150002	352.333344	1023.000000	1023.000000	2046.000000
15.220000	0.004961	2.931884	2.095222	-1.735430	1.825995	0.746096	0.000000	-10.000000	-0.675000	32.450001	363.166656	1023.000000	1023.000000	2046.000000
15.240000	0.006101	3.605939	2.337081	-1.725005	2.104424	0.889440	0.000000	-10.000000	-0.691667	32.650002	373.833344	1023.000000	1023.000000	2046.000000
15.260000	0.007527	4.448733	2.740295	-1.714443	2.361292	1.061590	0.000000	-10.000000	-0.700000	32.833332	384.666656	1023.000000	1023.000000	2046.000000
15.280000	0.009850	5.821201	3.247018	-1.492905	2.757570	1.309518	0.000000	-10.000000	-0.691667	32.716667	395.500000	1023.000000	1023.000000	2046.000000
15.300000	0.011665	6.894219	3.534881	-1.357406	2.994974	1.721770	0.000000	-10.000000	-0.675000	32.333336	406.500000	1023.000000	1023.000000	2046.000000
15.320000	0.013338	7.882654	3.401704	-1.068777	3.481732	2.067995	0.000000	-10.000000	-0.633333	31.750000	417.500000	1023.000000	1023.000000	2046.000000
15.340000	0.014459	8.545138	3.137216	-0.901348	3.851712	2.457558	0.000000	-10.000000	-0.591667	31.166666	428.166656	1023.000000	1023.000000	2046.000000
15.360000	0.015178	8.970183	2.858985	-0.769679	4.245962	2.634914	0.000000	-10.000000	-0.566667	30.716667	438.833344	1023.000000	1023.000000	2046.000000
15.380000	0.016136	9.536558	2.831237	-0.618981	4.594019	2.730283	0.000000	-10.000000	-0.575000	30.666668	449.166656	1023.000000	1023.000000	2046.000000
15.400000	0.016551	9.781625	2.812896	-0.627114	4.833682	2.762160	0.000000	-10.000000	-0.591667	30.733334	459.500000	1023.000000	1023.000000	2046.000000
15.420000	0.016761	9.905994	2.728541	-0.776094	5.075788	2.877759	0.000000	-10.000000	-0.558333	30.566668	469.500000	1023.000000	1023.000000	2046.000000
15.440000	0.016853	9.960361	2.659694	-0.902971	5.235322	2.968317	0.000000	-10.000000	-0.500000	29.400002	479.500000	1023.000000	1023.000000	2046.000000
15.460000	0.016899	9.987206	2.639163	-1.045921	5.327218	3.066747	0.000000	-10.000000	-0.425000	27.816668	489.500000	1023.000000	1023.000000	2046.000000
15.480000	0.017473	10.326277	2.641661	-1.114755	5.513177	3.286193	0.000000	-10.000000	-0.400000	26.200001	499.166656	1023.000000	1023.000000	2046.000000
15.500000	0.018430	10.892235	2.685884	-1.131622	5.785480	3.552494	0.000000	-10.000000	-0.375000	25.133333	508.333344	1023.000000	1023.000000	2046.000000
15.520000	0.019723	11.656518	2.685048	-1.026893	6.136969	3.861394	0.000000	-10.000000	-0.366667	24.550001	514.166687	1023.000000	1023.000000	2046.000000
15.540000	0.020925	12.366616	2.598452	-0.882319	6.520375	4.130109	0.000000	-10.000000	-0.350000	23.983334	522.333313	1023.000000	1023.000000	2046.000000
15.560000	0.022189	13.113632	2.551843	-0.714733	6.848808	4.427713	0.000000	-10.000000	-0.350000	23.633333	530.333313	1023.000000	1023.000000	2046.000000
15.580000	0.023430	13.847007	2.547891	-0.498030	7.104740	4.692406	0.000000	-10.000000	-0.358333	23.383333	541.000000	1023.000000	1023.000000	2046.000000
15.600000	0.024751	14.627571	2.698540	-0.273283	7.259369	4.942945	0.000000	-10.000000	-0.358333	23.633333	548.666687	1023.000000	1023.000000	2046.000000
15.620000	0.026037	15.388152	2.932086	-0.072905	7.389813	5.139157	0.000000	-10.000000	-0.358333	23.833334	556.333313	1023.000000	1023.000000	2046.000000
15.640000	0.027474	16.237209	3.311234	0.114295	7.437643	5.374038	0.000000	-10.000000	-0.341667	23.633333	564.000000	1023.000000	1023.000000	2046.000000
15.660000	0.028937	17.101549	3.556682	0.264432	7.655868	5.624568	0.000000	-10.000000	-0.316667	23.200001	572.000000	1023.000000	1023.000000	2046.000000
15.680000	0.030506	18.029272	3.780816	0.370629	7.969628	5.908199	0.000000	-10.000000	-0.258333	22.166668	580.000000	1023.000000	1023.000000	2046.000000
15.700000	0.031833	18.813387	3.866120	0.507499	8.308583	6.131183	0.000000	-10.000000	-0.208333	20.916668	587.666687	1023.000000	1023.000000	2046.000000
15.720000	0.033221	19.633760	4.013721	0.659897	8.682521	6.277619	0.000000	-10.000000	-0.158333	19.000000	594.833313	1023.000000	1023.000000	2046.000000
15.740000	0.034762	20.544588	4.461692	0.805478	8.884785	6.392633	0.000000	-10.000000	-0.116667	16.950001	601.333313	1023.000000	1023.000000	2046.000000
15.760000	0.036508	21.576363	5.144664	0.907066	9.033257	6.491375	0.000000	-10.000000	-0.058333	14.466667	607.333313	1023.000000	1023.000000	2046.000000
15.780000	0.038061	22.494293	5.778390	0.996761	9.136821	6.582321	0.000000	-10.000000	-0.016667	11.650001	612.833313	1023.000000	1023.000000	2046.000000
15.800000	0.039319	23.237490	6.183731	1.110457	9.286250	6.657052	0.000000	-10.000000	0.008333	8.550000	617.333313	1023.000000	1023.000000	2046.000000
15.820000	0.040137	23.721014	6.514856	1.180809	9.328491	6.696859	0.000000	-10.000000	0.025000	4.650000	620.833313	1023.000000	1023.000000	2046.000000
15.840000	0.040305	23.820141	6.531147	1.188573	9.470586	6.629835	0.000000	-10.000000	0.050000	0.616667	622.833313	1023.000000	1023.000000	2046.000000
15.860000	0.040138	23.721285	6.434665	1.103021	9.611023	6.572576	0.000000	-10.000000	0.083333	-3.350000	623.833313	1023.000000	1023.000000	2046.000000
15.880000	0.039586	23.395252	6.253624	1.073264	9.635489	6.432875	0.000000	-10.000000	0.108333	-7.083333	624.000000	1023.000000	1023.000000	2046.000000
15.900000	0.038809	22.936127	6.062014	1.049514	9.546972	6.277627	0.000000	-10.000000	0.133333	-10.433333	624.000000	1023.000000	1023.000000	2046.000000
15.920000	0.037839	22.362797	5.942948	1.025385	9.313136	6.081327	0.000000	-10.000000	0.175000	-13.433333	624.000000	1023.000000	1023.000000	2046.000000
15.940000	0.036921	21.820147	5.885094	1.015938	9.027905	5.891208	0.000000	-10.000000	0.225000	-15.366667	624.000000	1023.000000	1023.000000	2046.000000
15.960000	0.035987	21.268345	5.863789	0.965634	8.718511	5.720412	0.000000	-10.000000	0.266667	-16.916668	616.500000	1023.000000	1023.000000	2046.000000
15.980000	0.035017	20.695074	5.764874	0.905111	8.465137	5.559952	0.000000	-10.000000	0.275000	-18.083334	607.000000	1023.000000	1023.000000	2046.000000
16.000000	0.033980	20.082460	5.529647	0.855244	8.313543	5.384027	0.000000	-10.000000	0.308333	-19.133335	595.500000	1023.000000	1023.000000	2046.000000
16.020000	0.032824	19.398802	5.181881	0.793303	8.179486	5.244132	0.000000	-10.000000	0.350000	-19.933334	589.166687	1023.000000	1023.000000	2046.000000
16.040001	0.031695	18.731647	4.819251	0.765801	8.083416	5.063179	0.000000	-10.000000	0.391667	-20.650002	582.500000	1023.000000	1023.000000	2046.000000
16.059999	0.030409	17.971586	4.514049	0.698026	7.801255	4.958256	0.000000	-10.000000	0.400000	-21.433334	575.500000	1023.000000	1023.000000	2046.000000
16.080000	0.029252	17.287907	4.333164	0.716580	7.468065	4.770098	0.000000	-10.000000	0.416667	-22.233334	568.333313	1023.000000	1023.000000	2046.000000
16.100000	0.028158	16.641102	4.153109	0.794879	7.138477	4.554637	0.000000	-10.000000	0.441667	-23.150000	560.833313	1023.000000	1023.000000	2046.000000
16.120001	0.027011	15.963432	4.063469	0.723464	6.772470	4.404029	0.000000	-10.000000	0.483333	-23.933334	553.000000	1023.000000	1023.000000	2046.000000
16.139999	0.025909	15.312049	3.933268	0.683610	6.486637	4.208534	0.000000	-10.000000	0.516667	-24.683334	545.000000	1023.000000	1023.000000	2046.000000
16.160000	0.024666	14.577600	3.613775	0.570864	6.338217	4.054744	0.000000	-10.000000	0.550000	-25.316668	536.833313	1023.000000	1023.000000	2046.000000
16.180000	0.023270	13.752646	3.267798	0.496093	6.149376	3.839380	0.000000	-10.000000	0.566667	-26.033333	528.500000	1023.000000	1023.000000	2046.000000
16.200001	0.021911	12.949447	2.899675	0.398782	5.943791	3.707198	0.000000	-10.000000	0.591667	-26.716667	519.833313	1023.000000	1023.000000	2046.000000
16.219999	0.020551	12.145689	2.513827	0.354597	5.768432	3.508832	0.000000	-10.000000	0.625000	-27.433332	510.833344	1023.000000	1023.000000	2046.000000
16.240000	0.019097	11.286319	2.215693	0.286120	5.432808	3.351698	0.000000	-10.000000	0.666667	-27.799999	501.666656	1023.000000	1023.000000	2046.000000
16.260000	0.017673	10.444869	1.888165	0.251523	5.153883	3.151297	0.000000	-10.000000	0.691667	-28.250000	492.333344	1023.000000	1023.000000	2046.000000
16.280001	0.016150	9.544395	1.703502	0.230110	4.710305	2.900478	0.000000	-10.000000	0.708333	-28.700001	483.000000	1023.000000	1023.000000	2046.000000
16.299999	0.015031	8.883572	1.699040	0.210973	4.279699	2.693859	0.000000	-10.000000	0.716667	-29.216667	473.333344	1023.000000	1023.000000	2046.000000
16.320000	0.014036	8.295119	1.798156	0.172707	3.894097	2.430160	0.000000	-10.000000	0.716667	-29.516666	463.500000	1023.000000	1023.000000	2046.000000
16.340000	0.013162	7.778969	1.869236	0.069206	3.537106	2.303421	0.000000	-10.000000	0.708333	-29.483334	453.500000	1023.000000	1023.000000	2046.000000
16.360001	0.012024	7.106439	1.756646	-0.130912	3.299762	2.180941	0.000000	-10.000000	0.700000	-29.333334	443.833344	1023.000000	1023.000000	2046.000000
16.379999	0.010659	6.299229	1.471768	-0.334588	3.070320	2.091729	0.000000	-10.000000	0.700000	-29.133333	434.166656	1023.000000	1023.000000	2046.000000
16.400000	0.009348	5.524442	1.187430	-0.414503	2.843963	1.907552	0.000000	-10.000000	0.700000	-29.050001	424.500000	1023.000000	1023.000000	2046.000000
16.420000	0.007402	4.374772	0.717292	-0.574587	2.430142	1.801924	0.000000	-10.000000	0.700000	-28.916668	414.833344	1023.000000	1023.000000	2046.000000
16.440001	0.005757	3.402241	0.168187	-0.499881	2.035700	1.698235	0.000000	-10.000000	0.700000	-28.933334	405.166656	1023.000000	1023.000000	2046.000000
16.459999	0.003609	2.133138	-0.436939	-0.505380	1.512216	1.563240	0.000000	-10.000000	0.691667	-29.000000	395.500000	1023.000000	1023.000000	2046.000000
16.480000	0.001539	0.909777	-0.885440	-0.545799	1.010383	1.330632	0.000000	-10.000000	0.683333	-29.000000	385.666656	1023.000000	1023.000000	2046.000000
16.500000	-0.000453	-0.267609	-1.067639	-0.659513	0.501375	0.958169	0.000000	-10.000000	0.666667	-28.683334	376.000000	1023.000000	1023.000000	2046.000000
16.520000	-0.002805	-1.657718	-1.249382	-0.962496	0.006557	0.547602	0.000000	-10.000000	0.658333	-28.050001	366.500000	1023.000000	1023.000000	2046.000000
16.540001	-0.005257	-3.107154	-1.569763	-1.367613	-0.288277	0.118499	0.000000	-10.000000	0.650000	-27.750000	357.166656	1023.000000	1023.000000	2046.000000
16.559999	-0.007775	-4.595065	-2.033936	-1.737756	-0.481410	-0.341963	0.000000	-10.000000	0.650000	-27.283335	347.833344	1023.000000	1023.000000	2046.000000
16.580000	-0.010443	-6.171933	-2.560024	-2.181733	-0.753627	-0.676549	0.000000	-10.000000	0.633333	-27.266666	338.666656	1023.000000	1023.000000	2046.000000
16.600000	-0.012984	-7.673754	-3.185569	-2.546193	-0.938093	-1.003900	0.000000	-10.000000	0.633333	-27.033333	329.500000	1023.000000	1023.000000	2046.000000
16.620001	-0.015181	-8.971877	-3.682582	-2.817159	-1.179313	-1.292823	0.000000	-10.000000	0.633333	-27.350000	320.500000	1023.000000	1023.000000	2046.000000
16.639999	-0.017277	-10.210507	-4.138412	-3.009172	-1.509200	-1.553724	0.000000	-10.000000	0.650000	-27.616667	311.500000	1023.000000	1023.000000	2046.000000
16.660000	-0.019113	-11.296031	-4.478940	-3.174715	-1.856940	-1.785437	0.000000	-10.000000	0.658333	-27.933334	302.333344	1023.000000	1023.000000	2046.000000
16.680000	-0.020729	-12.250627	-4.689744	-3.216506	-2.266055	-2.078321	0.000000	-10.000000	0.658333	-27.966667	293.000000	1023.000000	1023.000000	2046.000000
16.700001	-0.022263	-13.157519	-4.785204	-3.275753	-2.750682	-2.345880	0.000000	-10.000000	0.658333	-27.700001	283.666656	1023.000000	1023.000000	2046.000000
16.719999	-0.023672	-13.990260	-4.958140	-3.419167	-3.050752	-2.562201	0.000000	-10.000000	0.616667	-27.200001	274.333344	1023.000000	1023.000000	2046.000000
16.740000	-0.025011	-14.781725	-5.088531	-3.574828	-3.320779	-2.797586	0.000000	-10.000000	0.583333	-26.533335	265.333344	1023.000000	1023.000000	2046.000000
16.760000	-0.026147	-15.452667	-5.261274	-3.704224	-3.499729	-2.987441	0.000000	-10.000000	0.550000	-25.850000	256.500000	1023.000000	1023.000000	2046.000000
16.780001	-0.027287	-16.126860	-5.417186	-3.909214	-3.681781	-3.118679	0.000000	-10.000000	0.533333	-25.183334	247.833328	1023.000000	1023.000000	2046.000000
16.799999	-0.028003	-16.549688	-5.482224	-4.056261	-3.734875	-3.276329	0.000000	-10.000000	0.516667	-24.550001	239.333328	1023.000000	1023.000000	2046.000000
16.820000	-0.028712	-16.968819	-5.480433	-4.305559	-3.831156	-3.351671	0.000000	-10.000000	0.500000	-24.050001	231.000000	1023.000000	1023.000000	2046.000000
16.840000	-0.029403	-17.377306	-5.419265	-4.499329	-3.908848	-3.549864	0.000000	-10.000000	0.500000	-23.883333	223.000000	1023.000000	1023.000000	2046.000000
16.860001	-0.030172	-17.831671	-5.249812	-4.602812	-4.141821	-3.837227	0.000000	-10.000000	0.475000	-23.633333	215.000000	1023.000000	1023.000000	2046.000000
16.879999	-0.031089	-18.373632	-5.038127	-4.627350	-4.568594	-4.139560	0.000000	-10.000000	0.450000	-23.150000	207.166672	1023.000000	1023.000000	2046.000000
16.900000	-0.031485	-18.607658	-4.817823	-4.555251	-4.894895	-4.339689	0.000000	-10.000000	0.416667	-22.316668	199.500000	1023.000000	1023.000000	2046.000000
16.920000	-0.031801	-18.794426	-4.657372	-4.621780	-5.098751	-4.416523	0.000000	-10.000000	0.408333	-21.750000	192.166672	1023.000000	1023.000000	2046.000000
16.940001	-0.032087	-18.963205	-4.559064	-4.737198	-5.173265	-4.493677	0.000000	-10.000000	0.400000	-21.416668	184.833328	1023.000000	1023.000000	2046.000000
16.959999	-0.032476	-19.193218	-4.654889	-4.891564	-5.059476	-4.587289	0.000000	-10.000000	0.391667	-21.266666	177.666672	1023.000000	1023.000000	2046.000000
16.980000	-0.033449	-19.768555	-4.887528	-5.069875	-5.023514	-4.787638	0.000000	-10.000000	0.383333	-20.950001	170.500000	1023.000000	1023.000000	2046.000000
17.000000	-0.034644	-20.474716	-5.004536	-5.312764	-5.258573	-4.898844	0.000000	-10.000000	0.375000	-20.566668	163.500000	1023.000000	1023.000000	2046.000000
17.020000	-0.036019	-21.287100	-5.129019	-5.451878	-5.621869	-5.084332	0.000000	-10.000000	0.366667	-19.950001	156.666672	1023.000000	1023.000000	2046.000000
17.040001	-0.037141	-21.950367	-5.230090	-5.487953	-5.920632	-5.311693	0.000000	-10.000000	0.341667	-19.350000	150.000000	1023.000000	1023.000000	2046.000000
17.059999	-0.038197	-22.574345	-5.316141	-5.531351	-6.269931	-5.456922	0.000000	-10.000000	0.333333	-18.783333	143.666672	1023.000000	1023.000000	2046.000000
17.080000	-0.039060	-23.084402	-5.344516	-5.542768	-6.582827	-5.614291	0.000000	-10.000000	0.333333	-18.466667	137.500000	1023.000000	1023.000000	2046.000000
17.100000	-0.040016	-23.649746	-5.322482	-5.633807	-6.919019	-5.774437	0.000000	-10.000000	0.316667	-18.050001	131.500000	1023.000000	1023.000000	2046.000000
17.120001	-0.040803	-24.114334	-5.346385	-5.673236	-7.190622	-5.904090	0.000000	-10.000000	0.283333	-17.616667	125.500000	1023.000000	1023.000000	2046.000000
17.139999	-0.041411	-24.473734	-5.440729	-5.720783	-7.280432	-6.031789	0.000000	-10.000000	0.241667	-17.066668	119.500000	1023.000000	1023.000000	2046.000000
17.160000	-0.041928	-24.779669	-5.523421	-5.807697	-7.374203	-6.074347	0.000000	-10.000000	0.241667	-16.483334	113.666664	1023.000000	1023.000000	2046.000000
17.180000	-0.042437	-25.080496	-5.662465	-5.881192	-7.370963	-6.165876	0.000000	-10.000000	0.233333	-15.849999	108.000000	1023.000000	1023.000000	2046.000000
17.200001	-0.043037	-25.435080	-5.777689	-6.011437	-7.441342	-6.204612	0.000000	-10.000000	0.225000	-15.150000	102.666664	1023.000000	1023.000000	2046.000000
17.219999	-0.043482	-25.697985	-5.853745	-6.076593	-7.556177	-6.211470	0.000000	-10.000000	0.208333	-14.533334	97.666664	1023.000000	1023.000000	2046.000000
17.240000	-0.043826	-25.900934	-5.994448	-6.111333	-7.572382	-6.222772	0.000000	-10.000000	0.200000	-14.050000	92.833336	1023.000000	1023.000000	2046.000000
17.260000	-0.044342	-26.206091	-6.049630	-6.111331	-7.763850	-6.281281	0.000000	-10.000000	0.200000	-13.533334	88.166664	1023.000000	1023.000000	2046.000000
17.280001	-0.044772	-26.460047	-6.109190	-6.096217	-7.935154	-6.319485	0.000000	-10.000000	0.183333	-13.016666	83.500000	1023.000000	1023.000000	2046.000000
17.299999	-0.045202	-26.714561	-6.166331	-6.080380	-8.097105	-6.370745	0.000000	-10.000000	0.158333	-12.450000	79.166664	1023.000000	1023.000000	2046.000000
17.320000	-0.045701	-27.009195	-6.133357	-6.014655	-8.392015	-6.469170	0.000000	-10.000000	0.141667	-11.966667	75.000000	1023.000000	1023.000000	2046.000000
17.340000	-0.046096	-27.242853	-6.109715	-6.002892	-8.627476	-6.502772	0.000000	-10.000000	0.133333	-11.600000	71.000000	1023.000000	1023.000000	2046.000000
17.360001	-0.046490	-27.475565	-6.076591	-5.917581	-8.858047	-6.623347	0.000000	-10.000000	0.125000	-11.183333	67.000000	1023.000000	1023.000000	2046.000000
17.379999	-0.046876	-27.703508	-6.079937	-5.924893	-9.014286	-6.684393	0.000000	-10.000000	0.108333	-10.766666	63.333332	1023.000000	1023.000000	2046.000000
17.400000	-0.047062	-27.813652	-6.075819	-5.918331	-9.109579	-6.709922	0.000000	-10.000000	0.100000	-10.483334	59.666668	1023.000000	1023.000000	2046.000000
17.420000	-0.047332	-27.973114	-6.102546	-5.956931	-9.169887	-6.743750	0.000000	-10.000000	0.100000	-10.083334	56.333332	1023.000000	1023.000000	2046.000000
17.440001	-0.047499	-28.071676	-6.172201	-5.970507	-9.171273	-6.757696	0.000000	-10.000000	0.100000	-9.750000	52.833332	1023.000000	1023.000000	2046.000000
17.459999	-0.047661	-28.167370	-6.236069	-5.992373	-9.123921	-6.815007	0.000000	-10.000000	0.100000	-9.216667	49.666668	1023.000000	1023.000000	2046.000000
17.480000	-0.047751	-28.220564	-6.306114	-6.013797	-9.036527	-6.864126	0.000000	-10.000000	0.091667	-8.766666	46.500000	1023.000000	1023.000000	2046.000000
17.500000	-0.047858	-28.283854	-6.360922	-5.989290	-9.008963	-6.924678	0.000000	-10.000000	0.083333	-8.216667	43.666668	1023.000000	1023.000000	2046.000000
17.520000	-0.047824	-28.264112	-6.365234	-5.956040	-8.970600	-6.972239	0.000000	-10.000000	0.075000	-7.583333	41.000000	1023.000000	1023.000000	2046.000000
17.540001	-0.048070	-28.409197	-6.416173	-5.970320	-9.021387	-7.001318	0.000000	-10.000000	0.066667	-6.950000	38.500000	1023.000000	1023.000000	2046.000000
17.559999	-0.048602	-28.723652	-6.443348	-6.056235	-9.173919	-7.050150	0.000000	-10.000000	0.058333	-6.266666	36.000000	1023.000000	1023.000000	2046.000000
17.580000	-0.049145	-29.044878	-6.471124	-6.168336	-9.277820	-7.127598	0.000000	-10.000000	0.050000	-5.733333	33.833332	1023.000000	1023.000000	2046.000000
17.600000	-0.049850	-29.461338	-6.425103	-6.298196	-9.495886	-7.242155	0.000000	-10.000000	0.050000	-5.250000	32.000000	1023.000000	1023.000000	2046.000000
17.620001	-0.050504	-29.848034	-6.432985	-6.396841	-9.768436	-7.249772	0.000000	-10.000000	0.050000	-4.883333	30.333334	1023.000000	1023.000000	2046.000000
17.639999	-0.050713	-29.971424	-6.495913	-6.258189	-9.915181	-7.302142	0.000000	-10.000000	0.050000	-4.733334	28.666666	1023.000000	1023.000000	2046.000000
17.660000	-0.050898	-30.080742	-6.623994	-6.043692	-10.132710	-7.280346	0.000000	-10.000000	0.050000	-4.766667	27.000000	1023.000000	1023.000000	2046.000000
17.680000	-0.051311	-30.324623	-6.819337	-5.984239	-10.198236	-7.322812	0.000000	-10.000000	0.050000	-4.883333	25.333334	1023.000000	1023.000000	2046.000000
17.700001	-0.051814	-30.622355	-7.014009	-6.003784	-10.140446	-7.464115	0.000000	-10.000000	0.050000	-4.700000	23.833334	1023.000000	1023.000000	2046.000000
17.719999	-0.052688	-31.138592	-7.184548	-6.195598	-10.111268	-7.647177	0.000000	-10.000000	0.041667	-3.616667	22.166666	1023.000000	1023.000000	2046.000000
17.740000	-0.053903	-31.856627	-7.499804	-6.460417	-10.010583	-7.885824	0.000000	-10.000000	0.033333	-2.000000	21.000000	1023.000000	1023.000000	2046.000000
17.760000	-0.055310	-32.688213	-7.935399	-6.709054	-9.893549	-8.150210	0.000000	-10.000000	0.033333	-0.583333	20.166666	1023.000000	1023.000000	2046.000000
17.780001	-0.056688	-33.502506	-8.407597	-6.973345	-9.863659	-8.257907	0.000000	-10.000000	0.041667	0.000000	20.000000	1023.000000	1023.000000	2046.000000
17.799999	-0.057841	-34.184261	-8.856779	-7.195974	-9.822227	-8.309279	0.000000	-10.000000	0.050000	0.000000	20.000000	1023.000000	1023.000000	2046.000000
17.820000	-0.058945	-34.836731	-9.166686	-7.342058	-9.967943	-8.360044	0.000000	-10.000000	0.050000	-0.733333	20.000000	1023.000000	1023.000000	2046.000000
17.840000	-0.059699	-35.282318	-9.392397	-7.431615	-10.054385	-8.403920	0.000000	-10.000000	0.058333	-1.950000	20.000000	1023.000000	1023.000000	2046.000000
17.860001	-0.060275	-35.622448	-9.487378	-7.487183	-10.222047	-8.425842	0.000000	-10.000000	0.066667	-3.800000	19.500000	1023.000000	1023.000000	2046.000000
17.879999	-0.060722	-35.886440	-9.548737	-7.459619	-10.405042	-8.473044	0.000000	-10.000000	0.066667	-5.100000	18.333334	1023.000000	1023.000000	2046.000000
17.900000	-0.061269	-36.209850	-9.713984	-7.477816	-10.464852	-8.553200	0.000000	-10.000000	0.058333	-5.833333	16.500000	1023.000000	1023.000000	2046.000000
17.920000	-0.061760	-36.500008	-9.807565	-7.514232	-10.573646	-8.604565	0.000000	-10.000000	0.050000	-5.683333	14.500000	1023.000000	1023.000000	2046.000000
17.940001	-0.062280	-36.807755	-9.803036	-7.522395	-10.825968	-8.656356	0.000000	-10.000000	0.050000	-5.050000	12.666667	1023.000000	1023.000000	2046.000000
17.959999	-0.062639	-37.019821	-9.844559	-7.450036	-11.005898	-8.719327	0.000000	-10.000000	0.050000	-4.250000	11.000000	1023.000000	1023.000000	2046.000000
17.980000	-0.062785	-37.105694	-9.798017	-7.419073	-11.144460	-8.744145	0.000000	-10.000000	0.050000	-3.516667	9.666667	1023.000000	1023.000000	2046.000000
18.000000	-0.062698	-37.054459	-9.766126	-7.353106	-11.193035	-8.742192	0.000000	-10.000000	0.050000	-3.116667	8.500000	1023.000000	1023.000000	2046.000000
18.020000	-0.062545	-36.964283	-9.598223	-7.373083	-11.289720	-8.703259	0.000000	-10.000000	0.050000	-3.166667	7.500000	1023.000000	1023.000000	2046.000000
18.040001	-0.062179	-36.747509	-9.367057	-7.422674	-11.264984	-8.692794	0.000000	-10.000000	0.050000	-3.733333	6.500000	1023.000000	1023.000000	2046.000000
18.059999	-0.061935	-36.603607	-9.145178	-7.392365	-11.264066	-8.801999	0.000000	-10.000000	0.050000	-4.333333	5.166667	1023.000000	1023.000000	2046.000000
18.080000	-0.061470	-36.329018	-8.946762	-7.357141	-11.133810	-8.891303	0.000000	-10.000000	0.050000	-4.333333	3.833333	1023.000000	1023.000000	2046.000000
18.100000	-0.060855	-35.965500	-8.799439	-7.371423	-10.921107	-8.873528	0.000000	-10.000000	0.050000	-3.850000	2.333333	1023.000000	1023.000000	2046.000000
18.120001	-0.060254	-35.610378	-8.811167	-7.426522	-10.545822	-8.826868	0.000000	-10.000000	0.050000	-3.300000	1.166667	1023.000000	1023.000000	2046.000000
18.139999	-0.059818	-35.352345	-8.661964	-7.527381	-10.383241	-8.779757	0.000000	-10.000000	0.050000	-3.266667	0.166667	1023.000000	1023.000000	2046.000000
18.160000	-0.059575	-35.208763	-8.601450	-7.609778	-10.237505	-8.760030	0.000000	-10.000000	0.050000	-3.516667	-0.666667	1023.000000	1023.000000	2046.000000
18.180000	-0.059406	-35.108685	-8.455316	-7.660230	-10.233258	-8.759878	0.000000	-10.000000	0.050000	-3.833333	-1.500000	1023.000000	1023.000000	2046.000000
18.200001	-0.059627	-35.239491	-8.420674	-7.700641	-10.314068	-8.804107	0.000000	-10.000000	0.050000	-3.983333	-2.666667	1023.000000	1023.000000	2046.000000
18.219999	-0.060030	-35.477943	-8.348433	-7.815666	-10.458846	-8.855000	0.000000	-10.000000	0.050000	-3.950000	-4.000000	1023.000000	1023.000000	2046.000000
18.240000	-0.060479	-35.743122	-8.347167	-7.858617	-10.544869	-8.992469	0.000000	-10.000000	0.050000	-3.766667	-5.333333	1023.000000	1023.000000	2046.000000
18.260000	-0.060734	-35.894081	-8.294389	-7.868764	-10.669107	-9.061821	0.000000	-10.000000	0.050000	-3.616667	-6.666667	1023.000000	1023.000000	2046.000000
18.280001	-0.060979	-36.038422	-8.218577	-7.883454	-10.815605	-9.120785	0.000000	-10.000000	0.050000	-3.500000	-7.833333	1023.000000	1023.000000	2046.000000
18.299999	-0.061090	-36.103931	-8.111912	-7.833615	-10.948873	-9.209532	0.000000	-10.000000	0.050000	-3.450000	-9.166667	1023.000000	1023.000000	2046.000000
18.320000	-0.061388	-36.280083	-8.061371	-7.866003	-11.065809	-9.286901	0.000000	-10.000000	0.050000	-3.366667	-10.333333	1023.000000	1023.000000	2046.000000
18.340000	-0.061495	-36.343456	-7.965628	-7.859276	-11.181456	-9.337099	0.000000	-10.000000	0.050000	-3.216667	-11.500000	1023.000000	1023.000000	2046.000000
18.360001	-0.061490	-36.340813	-7.966467	-7.866676	-11.168542	-9.339127	0.000000	-10.000000	0.050000	-3.016667	-12.500000	1023.000000	1023.000000	2046.000000
18.379999	-0.061476	-36.332584	-7.946366	-7.898806	-11.158339	-9.329073	0.000000	-10.000000	0.050000	-2.766667	-13.500000	1023.000000	1023.000000	2046.000000
18.400000	-0.061298	-36.227303	-7.907835	-7.909980	-11.110321	-9.299168	0.000000	-10.000000	0.050000	-2.483333	-14.500000	1023.000000	1023.000000	2046.000000
18.420000	-0.061149	-36.138840	-7.931787	-7.893601	-11.068107	-9.245343	0.000000	-10.000000	0.050000	-2.150000	-15.333333	1023.000000	1023.000000	2046.000000
18.440001	-0.060841	-35.956917	-8.072356	-7.902969	-10.808125	-9.173468	0.000000	-10.000000	0.050000	-1.850000	-15.833333	1023.000000	1023.000000	2046.000000
18.459999	-0.060426	-35.711990	-8.176438	-7.898325	-10.564754	-9.072473	0.000000	-10.000000	0.050000	-1.650000	-16.000000	1023.000000	1023.000000	2046.000000
18.480000	-0.060005	-35.462830	-8.182864	-7.871726	-10.416121	-8.992119	0.000000	-10.000000	0.041667	-1.616667	-16.000000	1023.000000	1023.000000	2046.000000
18.500000	-0.059782	-35.331291	-8.168663	-7.790225	-10.393582	-8.978822	0.000000	-10.000000	0.033333	-1.650000	-16.000000	1023.000000	1023.000000	2046.000000
18.520000	-0.059476	-35.150139	-7.955791	-7.735327	-10.549364	-8.909655	0.000000	-10.000000	0.033333	-1.733333	-16.000000	1023.000000	1023.000000	2046.000000
18.540001	-0.059361	-35.082474	-7.745416	-7.627957	-10.796416	-8.912685	0.000000	-10.000000	0.033333	-1.850000	-16.000000	1023.000000	1023.000000	2046.000000
18.559999	-0.059110	-34.933910	-7.563465	-7.496589	-10.953064	-8.920793	0.000000	-10.000000	0.041667	-1.983333	-16.333334	1023.000000	1023.000000	2046.000000
18.580000	-0.059079	-34.915936	-7.464199	-7.427438	-11.079025	-8.945274	0.000000	-10.000000	0.041667	-2.083333	-16.833334	1023.000000	1023.000000	2046.000000
18.600000	-0.059023	-34.882339	-7.400984	-7.363442	-11.161181	-8.956733	0.000000	-10.000000	0.041667	-2.150000	-17.500000	1023.000000	1023.000000	2046.000000
18.620001	-0.058983	-34.859119	-7.336958	-7.308869	-11.252452	-8.960840	0.000000	-10.000000	0.041667	-2.183333	-18.166666	1023.000000	1023.000000	2046.000000
18.639999	-0.058933	-34.829483	-7.327003	-7.269981	-11.262492	-8.970010	0.000000	-10.000000	0.041667	-2.150000	-19.000000	1023.000000	1023.000000	2046.000000
18.660000	-0.058745	-34.718151	-7.360478	-7.217978	-11.183323	-8.956373	0.000000	-10.000000	0.050000	-2.000000	-19.666666	1023.000000	1023.000000	2046.000000
18.680000	-0.058614	-34.640968	-7.422934	-7.243507	-11.094240	-8.880287	0.000000	-10.000000	0.041667	-1.800000	-20.000000	1023.000000	1023.000000	2046.000000
18.700001	-0.058515	-34.582268	-7.523051	-7.235396	-10.951950	-8.871870	0.000000	-10.000000	0.033333	-1.550000	-20.000000	1023.000000	1023.000000	2046.000000
18.719999	-0.058222	-34.409477	-7.682371	-7.273795	-10.705131	-8.748182	0.000000	-10.000000	0.033333	-0.950000	-20.000000	1023.000000	1023.000000	2046.000000
18.740000	-0.058027	-34.294205	-7.733550	-7.239360	-10.594286	-8.727009	0.000000	-10.000000	0.041667	-0.416667	-20.000000	1023.000000	1023.000000	2046.000000
18.760000	-0.057838	-34.182388	-7.756965	-7.235494	-10.524929	-8.664999	0.000000	-10.000000	0.050000	0.000000	-20.000000	1023.000000	1023.000000	2046.000000
18.780001	-0.057590	-34.035412	-7.717381	-7.161523	-10.514628	-8.641879	0.000000	-10.000000	0.050000	0.000000	-20.000000	1023.000000	1023.000000	2046.000000
18.799999	-0.057625	-34.056278	-7.751961	-7.118001	-10.530143	-8.656172	0.000000	-10.000000	0.041667	0.266667	-20.000000	1023.000000	1023.000000	2046.000000
18.820000	-0.057860	-34.195473	-7.737105	-7.111817	-10.638791	-8.707761	0.000000	-10.000000	0.041667	0.966667	-20.000000	1023.000000	1023.000000	2046.000000
18.840000	-0.058356	-34.488613	-7.772811	-7.233084	-10.697652	-8.785067	0.000000	-10.000000	0.025000	1.916667	-20.000000	1023.000000	1023.000000	2046.000000
18.860001	-0.058777	-34.737404	-7.631977	-7.284914	-10.906986	-8.913528	0.000000	-10.000000	0.025000	2.950000	-20.000000	1023.000000	1023.000000	2046.000000
18.879999	-0.058969	-34.850464	-7.538404	-7.338159	-10.992461	-8.981442	0.000000	-10.000000	0.008333	3.983334	-20.000000	1023.000000	1023.000000	2046.000000
18.900000	-0.059154	-34.960026	-7.544382	-7.434328	-11.068451	-8.912864	0.000000	-10.000000	0.008333	5.166667	-20.000000	1023.000000	1023.000000	2046.000000
18.920000	-0.058833	-34.770416	-7.565266	-7.292196	-11.100263	-8.812693	0.000000	-10.000000	0.000000	6.400000	-20.000000	1023.000000	1023.000000	2046.000000
18.940001	-0.058596	-34.630035	-7.668310	-7.109585	-11.125682	-8.726459	0.000000	-10.000000	-0.008333	7.750000	-20.000000	1023.000000	1023.000000	2046.000000
18.959999	-0.058637	-34.654434	-7.761376	-7.038208	-11.126732	-8.728116	0.000000	-10.000000	-0.041667	9.466667	-20.000000	1023.000000	1023.000000	2046.000000
18.980000	-0.058638	-34.655323	-7.727857	-6.999840	-11.193540	-8.734087	0.000000	-10.000000	-0.091667	11.700000	-20.000000	1023.000000	1023.000000	2046.000000
19.000000	-0.059055	-34.901623	-7.784407	-7.081712	-11.199458	-8.836046	0.000000	-10.000000	-0.166667	14.350000	-13.000000	1023.000000	1023.000000	2046.000000
19.020000	-0.060025	-35.474583	-8.032324	-7.321095	-11.238598	-8.882568	0.000000	-10.000000	-0.225000	17.200001	3.500000	1023.000000	1023.000000	2046.000000
19.040001	-0.060901	-35.992760	-8.390967	-7.505026	-11.141431	-8.955338	0.000000	-10.000000	-0.266667	19.133333	20.000000	1023.000000	1023.000000	2046.000000
19.059999	-0.061837	-36.545425	-8.762603	-7.713596	-11.123441	-8.945786	0.000000	-10.000000	-0.283333	20.350000	31.666666	1023.000000	1023.000000	2046.000000
19.080000	-0.062384	-36.868843	-9.124464	-7.903110	-11.001428	-8.839842	0.000000	-10.000000	-0.291667	20.833334	36.166668	1023.000000	1023.000000	2046.000000
19.100000	-0.062433	-36.898132	-9.428489	-8.034976	-10.782416	-8.652251	0.000000	-10.000000	-0.283333	21.566668	43.000000	1023.000000	1023.000000	2046.000000
19.120001	-0.061881	-36.571774	-9.572453	-8.035652	-10.494771	-8.468896	0.000000	-10.000000	-0.266667	21.800001	50.166668	1023.000000	1023.000000	2046.000000
19.139999	-0.061197	-36.167377	-9.634470	-8.015983	-10.273664	-8.243260	0.000000	-10.000000	-0.283333	22.150002	57.500000	1023.000000	1023.000000	2046.000000
19.160000	-0.060196	-35.575966	-9.640237	-7.927467	-10.003039	-8.005222	0.000000	-10.000000	-0.316667	22.500000	64.833336	1023.000000	1023.000000	2046.000000
19.180000	-0.059099	-34.927769	-9.611242	-7.834002	-9.729801	-7.752723	0.000000	-10.000000	-0.366667	23.500000	72.333336	1023.000000	1023.000000	2046.000000
19.200001	-0.058061	-34.314098	-9.405681	-7.646430	-9.679462	-7.582524	0.000000	-10.000000	-0.383333	24.650002	80.000000	1023.000000	1023.000000	2046.000000
19.219999	-0.056898	-33.626762	-9.096925	-7.462234	-9.698610	-7.368995	0.000000	-10.000000	-0.425000	25.550001	88.000000	1023.000000	1023.000000	2046.000000
19.240000	-0.055651	-32.889828	-8.926102	-7.238402	-9.528616	-7.196706	0.000000	-10.000000	-0.450000	26.366667	96.333336	1023.000000	1023.000000	2046.000000
19.260000	-0.054384	-32.141006	-8.649972	-7.048762	-9.431704	-7.010570	0.000000	-10.000000	-0.466667	26.733334	105.000000	1023.000000	1023.000000	2046.000000
19.280001	-0.052927	-31.280069	-8.276148	-6.865355	-9.323272	-6.815293	0.000000	-10.000000	-0.466667	27.266666	114.000000	1023.000000	1023.000000	2046.000000
19.299999	-0.051125	-30.214960	-7.879406	-6.737448	-9.032140	-6.565966	0.000000	-10.000000	-0.450000	27.466667	123.000000	1023.000000	1023.000000	2046.000000
19.320000	-0.049247	-29.104740	-7.320620	-6.614130	-8.804955	-6.365036	0.000000	-10.000000	-0.450000	27.466667	132.166672	1023.000000	1023.000000	2046.000000
19.340000	-0.047160	-27.871382	-6.770382	-6.444142	-8.449330	-6.207527	0.000000	-10.000000	-0.466667	27.549999	141.333328	1023.000000	1023.000000	2046.000000
19.360001	-0.044834	-26.496834	-6.137877	-6.302646	-8.066859	-5.989452	0.000000	-10.000000	-0.500000	27.866667	150.500000	1023.000000	1023.000000	2046.000000
19.379999	-0.042429	-25.075350	-5.604347	-6.161631	-7.590284	-5.719088	0.000000	-10.000000	-0.516667	28.216667	159.666672	1023.000000	1023.000000	2046.000000
19.400000	-0.040034	-23.659916	-5.148671	-6.039314	-7.081066	-5.390866	0.000000	-10.000000	-0.508333	28.583334	169.000000	1023.000000	1023.000000	2046.000000
19.420000	-0.037672	-22.264385	-4.666075	-5.912898	-6.599966	-5.085448	0.000000	-10.000000	-0.500000	28.516666	178.500000	1023.000000	1023.000000	2046.000000
19.440001	-0.035601	-21.040127	-4.370532	-5.859069	-6.063810	-4.746716	0.000000	-10.000000	-0.500000	28.616667	188.000000	1023.000000	1023.000000	2046.000000
19.459999	-0.033738	-19.939188	-4.280354	-5.742929	-5.385069	-4.530836	0.000000	-10.000000	-0.516667	28.733334	197.500000	1023.000000	1023.000000	2046.000000
19.480000	-0.032026	-18.927198	-4.117372	-5.741364	-4.806233	-4.262228	0.000000	-10.000000	-0.533333	29.183334	207.000000	1023.000000	1023.000000	2046.000000
19.500000	-0.030392	-17.961622	-3.813622	-5.686364	-4.444101	-4.017535	0.000000	-10.000000	-0.550000	29.350000	216.666672	1023.000000	1023.000000	2046.000000
19.520000	-0.028731	-16.980219	-3.481533	-5.571764	-4.145703	-3.781219	0.000000	-10.000000	-0.566667	29.450001	226.500000	1023.000000	1023.000000	2046.000000
19.540001	-0.026946	-15.924874	-3.035789	-5.366676	-3.939063	-3.583347	0.000000	-10.000000	-0.575000	29.383333	236.500000	1023.000000	1023.000000	2046.000000
19.559999	-0.025074	-14.818501	-2.537564	-5.160071	-3.776965	-3.343902	0.000000	-10.000000	-0.591667	29.783333	246.333328	1023.000000	1023.000000	2046.000000
19.580000	-0.023141	-13.676305	-2.060014	-4.875413	-3.578624	-3.162253	0.000000	-10.000000	-0.583333	30.000000	256.166656	1023.000000	1023.000000	2046.000000
19.600000	-0.021146	-12.497571	-1.654820	-4.694438	-3.307844	-2.840469	0.000000	-10.000000	-0.591667	30.416668	266.166656	1023.000000	1023.000000	2046.000000
19.620001	-0.019008	-11.233521	-1.251937	-4.447885	-2.997006	-2.536693	0.000000	-10.000000	-0.591667	30.750000	276.333344	1023.000000	1023.000000	2046.000000
19.639999	-0.016770	-9.911253	-0.951223	-4.215450	-2.562041	-2.182539	0.000000	-10.000000	-0.616667	31.300001	286.500000	1023.000000	1023.000000	2046.000000
19.660000	-0.014540	-8.592926	-0.722764	-4.006100	-2.009401	-1.854661	0.000000	-10.000000	-0.633333	31.783335	296.833344	1023.000000	1023.000000	2046.000000
19.680000	-0.012102	-7.152489	-0.485910	-3.765865	-1.448478	-1.452236	0.000000	-10.000000	-0.650000	32.100002	307.333344	1023.000000	1023.000000	2046.000000
19.700001	-0.009609	-5.678926	-0.199949	-3.549090	-0.887339	-1.042549	0.000000	-10.000000	-0.666667	32.350002	318.000000	1023.000000	1023.000000	2046.000000
19.719999	-0.007058	-4.171455	0.087686	-3.334214	-0.296467	-0.628459	0.000000	-10.000000	-0.683333	32.366669	328.666656	1023.000000	1023.000000	2046.000000
19.740000	-0.004445	-2.626906	0.371654	-3.024344	0.274436	-0.248651	0.000000	-10.000000	-0.700000	32.650002	339.500000	1023.000000	1023.000000	2046.000000
19.760000	-0.001964	-1.160497	0.627016	-2.797910	0.816939	0.193458	0.000000	-10.000000	-0.700000	32.599998	350.333344	1023.000000	1023.000000	2046.000000
19.780001	0.000571	0.337210	0.908114	-2.559062	1.393767	0.594390	0.000000	-10.000000	-0.691667	32.633335	361.166656	1023.000000	1023.000000	2046.000000
19.799999	0.003080	1.820104	1.230327	-2.317940	1.925644	0.982073	0.000000	-10.000000	-0.683333	32.466667	372.000000	1023.000000	1023.000000	2046.000000
19.820000	0.005599	3.308760	1.649215	-2.022327	2.372390	1.309483	0.000000	-10.000000	-0.683333	32.366669	383.000000	1023.000000	1023.000000	2046.000000
19.840000	0.008069	4.768543	2.112629	-1.725949	2.719352	1.662511	0.000000	-10.000000	-0.683333	32.283333	393.833344	1023.000000	1023.000000	2046.000000
19.860001	0.010360	6.122772	2.461914	-1.471960	3.151512	1.981305	0.000000	-10.000000	-0.658333	31.850000	404.666656	1023.000000	1023.000000	2046.000000
19.879999	0.012792	7.559960	2.883801	-1.236001	3.577644	2.334516	0.000000	-10.000000	-0.625000	31.750002	415.166656	1023.000000	1023.000000	2046.000000
19.900000	0.015045	8.891332	3.315197	-0.954880	3.937342	2.593672	0.000000	-10.000000	-0.608333	31.516666	425.833344	1023.000000	1023.000000	2046.000000
19.920000	0.017364	10.261909	3.647249	-0.688736	4.409556	2.893841	0.000000	-10.000000	-0.616667	31.550001	436.333344	1023.000000	1023.000000	2046.000000
19.940001	0.019709	11.648040	4.111001	-0.464802	4.763840	3.238001	0.000000	-10.000000	-0.625000	31.500000	447.000000	1023.000000	1023.000000	2046.000000
19.959999	0.021736	12.845678	4.442779	-0.184512	5.138126	3.449286	0.000000	-10.000000	-0.633333	31.533335	457.500000	1023.000000	1023.000000	2046.000000
19.980000	0.023302	13.771299	4.724476	-0.092996	5.411668	3.728150	0.000000	-10.000000	-0.641667	31.700001	468.000000	1023.000000	1023.000000	2046.000000
20.000000	0.024691	14.592577	5.022018	-0.014539	5.691390	3.893709	0.000000	-10.000000	-0.641667	31.616667	478.500000	1023.000000	1023.000000	2046.000000
20.020000	0.026212	15.491219	5.308059	0.101639	6.046768	4.034753	0.000000	-10.000000	-0.616667	31.650002	489.000000	1023.000000	1023.000000	2046.000000
20.040001	0.027644	16.337719	5.679440	0.126218	6.216122	4.315938	0.000000	-10.000000	-0.591667	31.350000	499.666656	1023.000000	1023.000000	2046.000000
20.059999	0.029157	17.231899	5.841093	0.283687	6.477445	4.629675	0.000000	-10.000000	-0.550000	30.866667	510.166656	1023.000000	1023.000000	2046.000000
20.080000	0.030895	18.259193	5.861922	0.603689	6.800665	4.992918	0.000000	-10.000000	-0.508333	29.799999	520.500000	1023.000000	1023.000000	2046.000000
20.100000	0.031846	18.821096	5.710150	0.826917	6.985594	5.298435	0.000000	-10.000000	-0.483333	28.933334	530.500000	1023.000000	1023.000000	2046.000000
20.120001	0.032390	19.142351	5.564055	0.904324	7.174641	5.499332	0.000000	-10.000000	-0.483333	28.333334	537.166687	1023.000000	1023.000000	2046.000000
20.139999	0.033104	19.564705	5.572229	1.030190	7.382846	5.579440	0.000000	-10.000000	-0.491667	28.116667	546.833313	1023.000000	1023.000000	2046.000000
20.160000	0.033729	19.934000	5.551423	1.109455	7.695928	5.577195	0.000000	-10.000000	-0.475000	28.250000	556.166687	1023.000000	1023.000000	2046.000000
20.180000	0.034011	20.100372	5.437457	1.010152	7.977466	5.675297	0.000000	-10.000000	-0.441667	27.866667	568.666687	1023.000000	1023.000000	2046.000000
20.200001	0.034033	20.113358	5.208334	0.833799	8.234059	5.837165	0.000000	-10.000000	-0.375000	26.883333	578.000000	1023.000000	1023.000000	2046.000000
20.219999	0.033780	19.964100	4.912288	0.670780	8.525264	5.855768	0.000000	-10.000000	-0.316667	25.116667	587.166687	1023.000000	1023.000000	2046.000000
20.240000	0.033669	19.898249	4.715362	0.513911	8.663828	6.005147	0.000000	-10.000000	-0.258333	23.300001	595.833313	1023.000000	1023.000000	2046.000000
20.260000	0.034079	20.140907	4.481594	0.471329	8.967315	6.220669	0.000000	-10.000000	-0.225000	21.650000	603.833313	1023.000000	1023.000000	2046.000000
20.280001	0.034779	20.554520	4.347589	0.469938	9.279015	6.457979	0.000000	-10.000000	-0.200000	20.250000	611.333313	1023.000000	1023.000000	2046.000000
20.299999	0.035652	21.070555	4.242939	0.592669	9.611952	6.622994	0.000000	-10.000000	-0.191667	19.366667	618.500000	1023.000000	1023.000000	2046.000000
20.320000	0.036465	21.551094	4.213155	0.648402	9.845086	6.844451	0.000000	-10.000000	-0.200000	19.016668	625.166687	1023.000000	1023.000000	2046.000000
20.340000	0.037371	22.086542	4.251371	0.783901	10.039593	7.011676	0.000000	-10.000000	-0.191667	18.716667	631.500000	1023.000000	1023.000000	2046.000000
20.360001	0.038240	22.599798	4.332995	0.959474	10.181940	7.125390	0.000000	-10.000000	-0.175000	18.250000	637.833313	1023.000000	1023.000000	2046.000000
20.379999	0.039076	23.093906	4.483794	1.082923	10.266485	7.260703	0.000000	-10.000000	-0.158333	17.783333	644.000000	1023.000000	1023.000000	2046.000000
20.400000	0.039994	23.636183	4.714178	1.252871	10.292529	7.376604	0.000000	-10.000000	-0.125000	16.916666	650.000000	1023.000000	1023.000000	2046.000000
20.420000	0.040926	24.187046	4.895831	1.473166	10.328437	7.489612	0.000000	-10.000000	-0.091667	15.900000	655.666687	1023.000000	1023.000000	2046.000000
20.440001	0.041685	24.636118	5.093629	1.532010	10.348443	7.662036	0.000000	-10.000000	-0.041667	13.866667	661.166687	1023.000000	1023.000000	2046.000000
20.459999	0.042406	25.062229	5.360380	1.573264	10.303822	7.824763	0.000000	-10.000000	-0.016667	11.066667	666.333313	1023.000000	1023.000000	2046.000000
20.480000	0.042944	25.379654	5.603992	1.632533	10.280413	7.862715	0.000000	-10.000000	0.016667	7.283333	670.500000	1023.000000	1023.000000	2046.000000
20.500000	0.043609	25.772629	5.925268	1.682970	10.310138	7.854254	0.000000	-10.000000	0.050000	2.750000	673.666687	1023.000000	1023.000000	2046.000000
20.520000	0.044226	26.137388	6.341295	1.629079	10.380752	7.786264	0.000000	-10.000000	0.075000	-1.000000	675.333313	1023.000000	1023.000000	2046.000000
20.540001	0.044862	26.513519	6.755896	1.571637	10.436982	7.749004	0.000000	-10.000000	0.091667	-4.566667	676.000000	1023.000000	1023.000000	2046.000000
20.559999	0.045270	26.754368	6.864055	1.639864	10.554592	7.695858	0.000000	-10.000000	0.100000	-7.300000	676.000000	1023.000000	1023.000000	2046.000000
20.580000	0.045339	26.795553	6.865211	1.685518	10.594583	7.650243	0.000000	-10.000000	0.125000	-9.950001	676.000000	1023.000000	1023.000000	2046.000000
20.600000	0.045037	26.616697	6.731064	1.634370	10.657720	7.593542	0.000000	-10.000000	0.141667	-11.883333	676.000000	1023.000000	1023.000000	2046.000000
20.620001	0.044360	26.216705	6.618897	1.543714	10.616314	7.437780	0.000000	-10.000000	0.166667	-13.283334	676.000000	1023.000000	1023.000000	2046.000000
20.639999	0.043480	25.696428	6.431234	1.453999	10.582131	7.229064	0.000000	-10.000000	0.200000	-14.766666	668.833313	1023.000000	1023.000000	2046.000000
20.660000	0.042575	25.161671	6.316849	1.351710	10.470022	7.023091	0.000000	-10.000000	0.241667	-16.200001	659.666687	1023.000000	1023.000000	2046.000000
20.680000	0.041464	24.505470	6.130473	1.258460	10.357646	6.758891	0.000000	-10.000000	0.291667	-17.500000	648.500000	1023.000000	1023.000000	2046.000000
20.700001	0.040211	23.764641	5.930109	1.199658	10.156252	6.478624	0.000000	-10.000000	0.333333	-18.666668	642.500000	1023.000000	1023.000000	2046.000000
20.719999	0.039158	23.142441	5.772788	1.184796	9.891312	6.293545	0.000000	-10.000000	0.366667	-19.666668	636.333313	1023.000000	1023.000000	2046.000000
20.740000	0.037911	22.405607	5.530207	1.080874	9.603670	6.190856	0.000000	-10.000000	0.383333	-20.466667	629.833313	1023.000000	1023.000000	2046.000000
20.760000	0.036680	21.678082	5.372327	1.041242	9.309587	5.954926	0.000000	-10.000000	0.391667	-21.150000	623.000000	1023.000000	1023.000000	2046.000000
20.780001	0.035556	21.013702	5.310770	1.026084	8.938735	5.738113	0.000000	-10.000000	0.400000	-21.600000	618.333313	1023.000000	1023.000000	2046.000000
20.799999	0.034531	20.407757	5.286712	0.986803	8.518773	5.615469	0.000000	-10.000000	0.400000	-22.033333	613.666687	1023.000000	1023.000000	2046.000000
20.820000	0.033369	19.721098	5.204051	0.956521	8.135574	5.424953	0.000000	-10.000000	0.416667	-22.616667	606.333313	1023.000000	1023.000000	2046.000000
20.840000	0.032356	19.122183	5.096723	0.914368	7.816067	5.295026	0.000000	-10.000000	0.458333	-23.500000	596.333313	1023.000000	1023.000000	2046.000000
20.860001	0.031176	18.425270	4.826940	0.872671	7.561067	5.164593	0.000000	-10.000000	0.500000	-24.483334	586.000000	1023.000000	1023.000000	2046.000000
20.879999	0.029984	17.720587	4.577120	0.834490	7.320446	4.988531	0.000000	-10.000000	0.525000	-25.016666	580.666687	1023.000000	1023.000000	2046.000000
20.900000	0.028795	17.017607	4.236255	0.798642	7.140475	4.842236	0.000000	-10.000000	0.533333	-25.516666	572.166687	1023.000000	1023.000000	2046.000000
20.920000	0.027479	16.239838	3.842997	0.732438	6.965185	4.699218	0.000000	-10.000000	0.550000	-26.050001	563.500000	1023.000000	1023.000000	2046.000000
20.940001	0.026255	15.516585	3.524447	0.720692	6.787434	4.484011	0.000000	-10.000000	0.583333	-26.700001	551.833313	1023.000000	1023.000000	2046.000000
20.959999	0.024973	14.758807	3.201920	0.624142	6.585486	4.347259	0.000000	-10.000000	0.608333	-27.083334	546.000000	1023.000000	1023.000000	2046.000000
20.980000	0.023736	14.028091	2.957492	0.600168	6.343799	4.126633	0.000000	-10.000000	0.633333	-27.350000	536.833313	1023.000000	1023.000000	2046.000000
21.000000	0.022566	13.336720	2.721344	0.567273	6.086955	3.961148	0.000000	-10.000000	0.650000	-27.500000	527.666687	1023.000000	1023.000000	2046.000000
21.020000	0.021395	12.644627	2.543773	0.552468	5.779080	3.769305	0.000000	-10.000000	0.675000	-27.650000	515.500000	1023.000000	1023.000000	2046.000000
21.040001	0.020302	11.998287	2.393669	0.477812	5.488511	3.638296	0.000000	-10.000000	0.691667	-27.650000	509.500000	1023.000000	1023.000000	2046.000000
21.059999	0.019283	11.396237	2.307650	0.485535	5.187203	3.415849	0.000000	-10.000000	0.700000	-27.799999	503.333344	1023.000000	1023.000000	2046.000000
21.080000	0.018510	10.939411	2.308801	0.433823	4.935254	3.261533	0.000000	-10.000000	0.700000	-27.950001	494.000000	1023.000000	1023.000000	2046.000000
21.100000	0.017820	10.531669	2.378967	0.421560	4.633019	3.098123	0.000000	-10.000000	0.700000	-28.150000	481.500000	1023.000000	1023.000000	2046.000000
21.120001	0.016834	9.949151	2.374252	0.345310	4.275928	2.953661	0.000000	-10.000000	0.700000	-28.200001	472.166656	1023.000000	1023.000000	2046.000000
21.139999	0.015747	9.306674	2.303244	0.252600	3.938816	2.812014	0.000000	-10.000000	0.700000	-28.266666	462.666656	1023.000000	1023.000000	2046.000000
21.160000	0.014134	8.352987	2.162390	0.055272	3.461784	2.673542	0.000000	-10.000000	0.700000	-28.416668	453.166656	1023.000000	1023.000000	2046.000000
21.180000	0.012414	7.336459	1.913575	-0.169367	2.986462	2.605789	0.000000	-10.000000	0.700000	-28.566668	443.666656	1023.000000	1023.000000	2046.000000
21.200001	0.011175	6.604689	1.497832	-0.067476	2.681971	2.492361	0.000000	-10.000000	0.708333	-28.883333	437.333344	1023.000000	1023.000000	2046.000000
21.219999	0.009586	5.665445	0.944343	0.032260	2.256500	2.432341	0.000000	-10.000000	0.716667	-29.200001	427.666656	1023.000000	1023.000000	2046.000000
21.240000	0.007638	4.514328	0.505095	-0.023968	1.742663	2.290539	0.000000	-10.000000	0.725000	-29.516666	418.000000	1023.000000	1023.000000	2046.000000
21.260000	0.005723	3.382222	0.172936	-0.097048	1.288744	2.017590	0.000000	-10.000000	0.725000	-29.650000	408.166656	1023.000000	1023.000000	2046.000000
21.280001	0.003661	2.163799	-0.056591	-0.326840	0.889754	1.657475	0.000000	-10.000000	0.708333	-29.250000	398.333344	1023.000000	1023.000000	2046.000000
21.299999	0.001204	0.711842	-0.425914	-0.697569	0.514512	1.320812	0.000000	-10.000000	0.691667	-28.850000	388.500000	1023.000000	1023.000000	2046.000000
21.320000	-0.001376	-0.813184	-0.852800	-1.049406	0.149851	0.939172	0.000000	-10.000000	0.675000	-28.416668	378.833344	1023.000000	1023.000000	2046.000000
21.340000	-0.003971	-2.346776	-1.402755	-1.369330	-0.151961	0.577271	0.000000	-10.000000	0.683333	-28.266666	372.500000	1023.000000	1023.000000	2046.000000
21.360001	-0.006714	-3.967806	-1.958087	-1.778480	-0.558263	0.327024	0.000000	-10.000000	0.675000	-28.183334	360.000000	1023.000000	1023.000000	2046.000000
21.379999	-0.009181	-5.426249	-2.487037	-2.079423	-0.930048	0.070260	0.000000	-10.000000	0.666667	-28.133333	350.666656	1023.000000	1023.000000	2046.000000
21.400000	-0.011389	-6.730721	-2.934536	-2.310709	-1.274336	-0.211140	0.000000	-10.000000	0.666667	-28.350000	341.333344	1023.000000	1023.000000	2046.000000
21.420000	-0.013450	-7.949095	-3.381220	-2.518830	-1.579798	-0.469247	0.000000	-10.000000	0.683333	-28.600000	331.666656	1023.000000	1023.000000	2046.000000
21.440001	-0.015320	-9.053902	-3.782178	-2.686192	-1.875963	-0.709569	0.000000	-10.000000	0.700000	-28.666666	319.000000	1023.000000	1023.000000	2046.000000
21.459999	-0.017126	-10.121469	-4.160267	-2.844916	-2.117202	-0.999084	0.000000	-10.000000	0.700000	-28.583334	309.500000	1023.000000	1023.000000	2046.000000
21.480000	-0.018872	-11.153425	-4.499897	-3.050505	-2.403837	-1.199185	0.000000	-10.000000	0.691667	-28.333334	303.166656	1023.000000	1023.000000	2046.000000
21.500000	-0.020580	-12.162930	-4.836305	-3.223083	-2.618876	-1.484667	0.000000	-10.000000	0.675000	-27.950001	293.666656	1023.000000	1023.000000	2046.000000
21.520000	-0.022081	-13.049740	-5.063324	-3.381226	-2.912191	-1.692999	0.000000	-10.000000	0.625000	-27.333334	281.166656	1023.000000	1023.000000	2046.000000
21.540001	-0.023446	-13.856835	-5.251602	-3.499768	-3.183849	-1.921617	0.000000	-10.000000	0.583333	-26.783335	272.000000	1023.000000	1023.000000	2046.000000
21.559999	-0.024575	-14.523644	-5.293056	-3.643441	-3.448296	-2.138850	0.000000	-10.000000	0.550000	-26.200001	263.166656	1023.000000	1023.000000	2046.000000
21.580000	-0.025503	-15.072246	-5.273926	-3.789035	-3.666496	-2.342789	0.000000	-10.000000	0.550000	-25.700001	254.500000	1023.000000	1023.000000	2046.000000
21.600000	-0.026280	-15.531517	-5.007205	-4.041323	-3.963541	-2.519448	0.000000	-10.000000	0.550000	-25.200001	245.833328	1023.000000	1023.000000	2046.000000
21.620001	-0.027131	-16.034632	-4.782847	-4.228020	-4.211557	-2.812207	0.000000	-10.000000	0.550000	-25.166668	240.166672	1023.000000	1023.000000	2046.000000
21.639999	-0.027919	-16.500153	-4.574021	-4.273419	-4.439835	-3.212879	0.000000	-10.000000	0.533333	-25.066668	234.500000	1023.000000	1023.000000	2046.000000
21.660000	-0.028598	-16.901701	-4.393013	-4.332402	-4.726573	-3.449713	0.000000	-10.000000	0.508333	-24.500000	223.500000	1023.000000	1023.000000	2046.000000
21.680000	-0.029129	-17.215475	-4.302896	-4.442633	-4.904208	-3.565738	0.000000	-10.000000	0.475000	-23.683334	212.666672	1023.000000	1023.000000	2046.000000
21.700001	-0.029674	-17.537588	-4.254134	-4.523597	-5.053991	-3.705866	0.000000	-10.000000	0.441667	-23.050001	202.166672	1023.000000	1023.000000	2046.000000
21.719999	-0.030312	-17.914574	-4.247102	-4.637088	-5.184121	-3.846263	0.000000	-10.000000	0.416667	-22.883333	197.000000	1023.000000	1023.000000	2046.000000
21.740000	-0.031224	-18.453630	-4.328580	-4.734672	-5.362718	-4.027661	0.000000	-10.000000	0.400000	-22.800001	192.000000	1023.000000	1023.000000	2046.000000
21.760000	-0.032409	-19.153847	-4.519994	-4.898095	-5.537908	-4.197851	0.000000	-10.000000	0.400000	-22.583334	186.833328	1023.000000	1023.000000	2046.000000
21.780001	-0.033811	-19.982544	-4.782221	-5.091771	-5.701025	-4.407527	0.000000	-10.000000	0.400000	-22.050001	176.833328	1023.000000	1023.000000	2046.000000
21.799999	-0.035183	-20.793417	-5.040789	-5.255222	-5.899645	-4.597760	0.000000	-10.000000	0.400000	-21.566668	169.333328	1023.000000	1023.000000	2046.000000
21.820000	-0.036573	-21.614529	-5.328114	-5.359695	-6.089082	-4.837637	0.000000	-10.000000	0.391667	-20.966667	162.166672	1023.000000	1023.000000	2046.000000
21.840000	-0.037798	-22.338623	-5.531690	-5.462095	-6.287950	-5.056889	0.000000	-10.000000	0.375000	-20.650000	157.500000	1023.000000	1023.000000	2046.000000
21.860001	-0.038805	-22.933779	-5.499929	-5.537204	-6.609124	-5.287522	0.000000	-10.000000	0.341667	-19.933334	148.500000	1023.000000	1023.000000	2046.000000
21.879999	-0.039758	-23.496971	-5.450063	-5.677177	-6.923675	-5.446056	0.000000	-10.000000	0.316667	-19.500000	141.833328	1023.000000	1023.000000	2046.000000
21.900000	-0.040563	-23.972729	-5.409038	-5.726375	-7.188764	-5.648552	0.000000	-10.000000	0.283333	-18.883333	135.333328	1023.000000	1023.000000	2046.000000
21.920000	-0.041404	-24.469900	-5.451776	-5.860703	-7.427214	-5.730207	0.000000	-10.000000	0.283333	-18.450001	131.000000	1023.000000	1023.000000	2046.000000
21.940001	-0.042044	-24.847818	-5.459096	-5.914012	-7.627840	-5.846871	0.000000	-10.000000	0.266667	-17.866667	124.666664	1023.000000	1023.000000	2046.000000
21.959999	-0.042653	-25.207811	-5.558424	-5.975345	-7.763128	-5.910914	0.000000	-10.000000	0.258333	-17.166668	118.833336	1023.000000	1023.000000	2046.000000
21.980000	-0.043267	-25.570692	-5.625611	-6.014837	-7.911867	-6.018378	0.000000	-10.000000	0.241667	-16.600000	113.166664	1023.000000	1023.000000	2046.000000
22.000000	-0.043906	-25.948257	-5.773746	-6.067197	-8.031212	-6.076102	0.000000	-10.000000	0.233333	-15.833334	107.833336	1023.000000	1023.000000	2046.000000
22.020000	-0.044347	-26.208847	-5.945179	-6.110953	-8.061440	-6.091275	0.000000	-10.000000	0.225000	-15.266667	102.333336	1023.000000	1023.000000	2046.000000
22.040001	-0.044887	-26.528172	-6.089742	-6.104672	-8.147620	-6.186138	0.000000	-10.000000	0.208333	-14.666667	97.333336	1023.000000	1023.000000	2046.000000
22.059999	-0.045302	-26.773500	-6.157988	-6.122312	-8.277257	-6.215944	0.000000	-10.000000	0.200000	-14.133333	92.333336	1023.000000	1023.000000	2046.000000
22.080000	-0.045850	-27.097513	-6.287173	-6.155341	-8.353775	-6.301223	0.000000	-10.000000	0.200000	-13.516666	87.666664	1023.000000	1023.000000	2046.000000
22.100000	-0.046332	-27.382135	-6.373991	-6.154306	-8.481551	-6.372288	0.000000	-10.000000	0.191667	-12.933333	83.166664	1023.000000	1023.000000	2046.000000
22.120001	-0.046693	-27.595400	-6.422570	-6.143921	-8.598976	-6.429934	0.000000	-10.000000	0.158333	-12.533334	79.000000	1023.000000	1023.000000	2046.000000
22.139999	-0.047039	-27.799877	-6.463737	-6.139585	-8.683827	-6.512728	0.000000	-10.000000	0.133333	-12.166667	74.666664	1023.000000	1023.000000	2046.000000
22.160000	-0.047460	-28.048874	-6.478542	-6.163366	-8.823752	-6.583212	0.000000	-10.000000	0.108333	-11.750000	70.666664	1023.000000	1023.000000	2046.000000
22.180000	-0.047761	-28.226685	-6.393270	-6.148205	-9.008132	-6.677078	0.000000	-10.000000	0.108333	-11.250000	66.666664	1023.000000	1023.000000	2046.000000
22.200001	-0.048042	-28.393011	-6.359272	-6.187955	-9.149148	-6.696635	0.000000	-10.000000	0.100000	-10.866667	63.000000	1023.000000	1023.000000	2046.000000
22.219999	-0.048252	-28.517193	-6.311268	-6.189118	-9.246858	-6.769948	0.000000	-10.000000	0.100000	-10.400001	59.333332	1023.000000	1023.000000	2046.000000
22.240000	-0.048439	-28.627705	-6.258038	-6.210737	-9.339234	-6.819695	0.000000	-10.000000	0.100000	-9.866667	55.833332	1023.000000	1023.000000	2046.000000
22.260000	-0.048640	-28.746391	-6.184019	-6.241822	-9.458163	-6.862387	0.000000	-10.000000	0.100000	-9.283334	52.666668	1023.000000	1023.000000	2046.000000
22.280001	-0.048736	-28.803083	-6.166408	-6.241185	-9.495779	-6.899712	0.000000	-10.000000	0.100000	-8.766667	49.500000	1023.000000	1023.000000	2046.000000
22.299999	-0.048963	-28.937399	-6.173703	-6.272932	-9.542206	-6.948557	0.000000	-10.000000	0.083333	-8.250000	46.500000	1023.000000	1023.000000	2046.000000
22.320000	-0.048980	-28.947218	-6.116363	-6.195272	-9.637402	-6.998181	0.000000	-10.000000	0.075000	-7.650000	43.666668	1023.000000	1023.000000	2046.000000
22.340000	-0.049175	-29.062183	-6.170843	-6.151424	-9.669512	-7.070405	0.000000	-10.000000	0.058333	-7.000000	41.000000	1023.000000	1023.000000	2046.000000
22.360001	-0.049612	-29.320820	-6.223278	-6.201883	-9.766088	-7.129570	0.000000	-10.000000	0.058333	-6.383333	38.666668	1023.000000	1023.000000	2046.000000
22.379999	-0.050450	-29.816141	-6.267794	-6.325896	-9.948575	-7.273877	0.000000	-10.000000	0.050000	-5.783333	36.500000	1023.000000	1023.000000	2046.000000
22.400000	-0.051099	-30.199482	-6.287715	-6.483994	-10.028142	-7.399631	0.000000	-10.000000	0.050000	-5.233334	34.500000	1023.000000	1023.000000	2046.000000
22.420000	-0.051597	-30.493706	-6.390079	-6.604989	-10.033693	-7.464944	0.000000	-10.000000	0.050000	-4.816667	32.833332	1023.000000	1023.000000	2046.000000
22.440001	-0.052225	-30.864717	-6.463804	-6.740235	-10.189185	-7.471494	0.000000	-10.000000	0.050000	-4.433333	31.166666	1023.000000	1023.000000	2046.000000
22.459999	-0.052111	-30.797731	-6.717523	-6.568686	-10.060026	-7.451497	0.000000	-10.000000	0.050000	-4.300000	29.833334	1023.000000	1023.000000	2046.000000
22.480000	-0.052112	-30.798485	-7.007959	-6.370799	-10.025473	-7.394255	0.000000	-10.000000	0.050000	-4.333333	28.166666	1023.000000	1023.000000	2046.000000
22.500000	-0.052477	-31.014029	-7.325501	-6.342507	-9.939984	-7.406035	0.000000	-10.000000	0.050000	-4.466667	26.833334	1023.000000	1023.000000	2046.000000
22.520000	-0.053041	-31.346960	-7.507509	-6.352759	-9.928891	-7.557802	0.000000	-10.000000	0.050000	-4.400000	25.166666	1023.000000	1023.000000	2046.000000
22.540001	-0.054065	-31.952482	-7.683671	-6.549594	-9.961901	-7.757318	0.000000	-10.000000	0.033333	-3.600000	23.833334	1023.000000	1023.000000	2046.000000
22.559999	-0.055556	-32.833820	-7.986374	-6.780126	-10.055117	-8.012203	0.000000	-10.000000	0.025000	-2.116667	22.666666	1023.000000	1023.000000	2046.000000
22.580000	-0.057001	-33.687508	-8.340127	-6.923687	-10.134040	-8.289654	0.000000	-10.000000	0.008333	-0.733333	22.166666	1023.000000	1023.000000	2046.000000
22.600000	-0.058472	-34.556942	-8.650438	-7.187922	-10.330533	-8.388052	0.000000	-10.000000	0.025000	0.550000	22.000000	1023.000000	1023.000000	2046.000000
22.620001	-0.059660	-35.258865	-8.898226	-7.410676	-10.491735	-8.458229	0.000000	-10.000000	0.033333	0.783333	22.000000	1023.000000	1023.000000	2046.000000
22.639999	-0.060655	-35.847164	-9.126564	-7.561428	-10.627564	-8.531608	0.000000	-10.000000	0.050000	0.483333	22.000000	1023.000000	1023.000000	2046.000000
22.660000	-0.061369	-36.269073	-9.271255	-7.708153	-10.738633	-8.551031	0.000000	-10.000000	0.050000	-0.833333	22.000000	1023.000000	1023.000000	2046.000000
22.680000	-0.061847	-36.551502	-9.327222	-7.818192	-10.879241	-8.526846	0.000000	-10.000000	0.050000	-2.183333	21.666666	1023.000000	1023.000000	2046.000000
22.700001	-0.062294	-36.815815	-9.486744	-7.849642	-10.844772	-8.634655	0.000000	-10.000000	0.058333	-3.416667	21.000000	1023.000000	1023.000000	2046.000000
22.719999	-0.062729	-37.073082	-9.574592	-7.930827	-10.908944	-8.658721	0.000000	-10.000000	0.058333	-4.166667	19.833334	1023.000000	1023.000000	2046.000000
22.740000	-0.063093	-37.287868	-9.681607	-7.983148	-10.940470	-8.682643	0.000000	-10.000000	0.058333	-4.266667	18.500000	1023.000000	1023.000000	2046.000000
22.760000	-0.063402	-37.470879	-9.854078	-8.011703	-10.905115	-8.699984	0.000000	-10.000000	0.050000	-3.633333	17.166666	1023.000000	1023.000000	2046.000000
22.780001	-0.063600	-37.587563	-10.011271	-7.973530	-10.933594	-8.669168	0.000000	-10.000000	0.050000	-2.533333	16.000000	1023.000000	1023.000000	2046.000000
22.799999	-0.063559	-37.563507	-10.126969	-7.915185	-10.875239	-8.646113	0.000000	-10.000000	0.041667	-1.316667	15.333333	1023.000000	1023.000000	2046.000000
22.820000	-0.063233	-37.370499	-10.076553	-7.834087	-10.853284	-8.606576	0.000000	-10.000000	0.041667	-0.416667	15.000000	1023.000000	1023.000000	2046.000000
22.840000	-0.062872	-37.157089	-9.959602	-7.865016	-10.837893	-8.494577	0.000000	-10.000000	0.033333	0.566667	15.000000	1023.000000	1023.000000	2046.000000
22.860001	-0.062270	-36.801613	-9.715061	-7.821264	-10.786266	-8.479021	0.000000	-10.000000	0.033333	1.266667	15.000000	1023.000000	1023.000000	2046.000000
22.879999	-0.061640	-36.429527	-9.433291	-7.756593	-10.708755	-8.530889	0.000000	-10.000000	0.016667	2.416667	15.000000	1023.000000	1023.000000	2046.000000
22.900000	-0.060785	-35.923855	-9.064357	-7.609138	-10.679399	-8.570961	0.000000	-10.000000	0.000000	3.900000	15.000000	1023.000000	1023.000000	2046.000000
22.920000	-0.059928	-35.417706	-8.653444	-7.604602	-10.639458	-8.520203	0.000000	-10.000000	-0.033333	6.350000	15.000000	1023.000000	1023.000000	2046.000000
22.940001	-0.058960	-34.845577	-8.328620	-7.652076	-10.457875	-8.407004	0.000000	-10.000000	-0.058333	9.066667	15.000000	1023.000000	1023.000000	2046.000000
22.959999	-0.057975	-34.262978	-7.937718	-7.706895	-10.361150	-8.257214	0.000000	-10.000000	-0.083333	11.500000	15.000000	1023.000000	1023.000000	2046.000000
22.980000	-0.056980	-33.674953	-7.613948	-7.683041	-10.212462	-8.165500	0.000000	-10.000000	-0.100000	13.150001	15.000000	1023.000000	1023.000000	2046.000000
23.000000	-0.056187	-33.206299	-7.391379	-7.702026	-10.041771	-8.071121	0.000000	-10.000000	-0.141667	14.600000	15.000000	1023.000000	1023.000000	2046.000000
23.020000	-0.055495	-32.797558	-7.236646	-7.728473	-9.836874	-7.995566	0.000000	-10.000000	-0.200000	16.900000	21.166666	1023.000000	1023.000000	2046.000000
23.040001	-0.054877	-32.432117	-7.179058	-7.779244	-9.577050	-7.896764	0.000000	-10.000000	-0.250000	18.883333	27.333334	1023.000000	1023.000000	2046.000000
23.059999	-0.054183	-32.022308	-7.103278	-7.731516	-9.395171	-7.792342	0.000000	-10.000000	-0.275000	20.350000	33.500000	1023.000000	1023.000000	2046.000000
23.080000	-0.053250	-31.470877	-7.072811	-7.701625	-9.047619	-7.648821	0.000000	-10.000000	-0.291667	20.716667	35.833332	1023.000000	1023.000000	2046.000000
23.100000	-0.052209	-30.855494	-6.940695	-7.603127	-8.851135	-7.460537	0.000000	-10.000000	-0.325000	21.550001	40.500000	1023.000000	1023.000000	2046.000000
23.120001	-0.050982	-30.130306	-6.787626	-7.461830	-8.547976	-7.332875	0.000000	-10.000000	-0.358333	22.683334	47.666668	1023.000000	1023.000000	2046.000000
23.139999	-0.049624	-29.327671	-6.581299	-7.339455	-8.276394	-7.130523	0.000000	-10.000000	-0.383333	23.650000	55.166668	1023.000000	1023.000000	2046.000000
23.160000	-0.047992	-28.363462	-6.230313	-7.159287	-8.025647	-6.948216	0.000000	-10.000000	-0.416667	24.633333	63.000000	1023.000000	1023.000000	2046.000000
23.180000	-0.046210	-27.310085	-5.813992	-7.017561	-7.759680	-6.718853	0.000000	-10.000000	-0.450000	25.733334	71.000000	1023.000000	1023.000000	2046.000000
23.200001	-0.044370	-26.222822	-5.357834	-6.848826	-7.527564	-6.488597	0.000000	-10.000000	-0.483333	26.883335	79.166664	1023.000000	1023.000000	2046.000000
23.219999	-0.042485	-25.108488	-4.841959	-6.711213	-7.337163	-6.218153	0.000000	-10.000000	-0.508333	27.800001	87.833336	1023.000000	1023.000000	2046.000000
23.240000	-0.040386	-23.867876	-4.401753	-6.593059	-7.012740	-5.860326	0.000000	-10.000000	-0.541667	28.583334	97.000000	1023.000000	1023.000000	2046.000000
23.260000	-0.038107	-22.520948	-4.001328	-6.415443	-6.574386	-5.529792	0.000000	-10.000000	-0.583333	29.450001	106.500000	1023.000000	1023.000000	2046.000000
23.280001	-0.035849	-21.186859	-3.684751	-6.219639	-6.087220	-5.195249	0.000000	-10.000000	-0.591667	30.183332	116.000000	1023.000000	1023.000000	2046.000000
23.299999	-0.033632	-19.876740	-3.521331	-6.013927	-5.512922	-4.828559	0.000000	-10.000000	-0.600000	30.650000	126.000000	1023.000000	1023.000000	2046.000000
23.320000	-0.031363	-18.535686	-3.256936	-5.704788	-5.073917	-4.500046	0.000000	-10.000000	-0.608333	31.016666	136.166672	1023.000000	1023.000000	2046.000000
23.340000	-0.029043	-17.164574	-2.959267	-5.432468	-4.642364	-4.130475	0.000000	-10.000000	-0.633333	31.366667	146.500000	1023.000000	1023.000000	2046.000000
23.360001	-0.026815	-15.847732	-2.615261	-5.124080	-4.279030	-3.829361	0.000000	-10.000000	-0.650000	31.833334	156.833328	1023.000000	1023.000000	2046.000000
23.379999	-0.024642	-14.563696	-2.337895	-4.833906	-3.861080	-3.530815	0.000000	-10.000000	-0.658333	32.016666	167.333328	1023.000000	1023.000000	2046.000000
23.400000	-0.022575	-13.342109	-1.876207	-4.576306	-3.630515	-3.259080	0.000000	-10.000000	-0.675000	32.150002	178.000000	1023.000000	1023.000000	2046.000000
23.420000	-0.020301	-11.997968	-1.400876	-4.377950	-3.298862	-2.920279	0.000000	-10.000000	-0.691667	32.283333	188.666672	1023.000000	1023.000000	2046.000000
23.440001	-0.018069	-10.679070	-1.003717	-4.186907	-2.918510	-2.569936	0.000000	-10.000000	-0.708333	32.616669	199.500000	1023.000000	1023.000000	2046.000000
23.459999	-0.015797	-9.335748	-0.746795	-4.049827	-2.362239	-2.176887	0.000000	-10.000000	-0.733333	33.000000	210.500000	1023.000000	1023.000000	2046.000000
23.480000	-0.013577	-8.024300	-0.578106	-3.884200	-1.767061	-1.794934	0.000000	-10.000000	-0.741667	33.383335	221.500000	1023.000000	1023.000000	2046.000000
23.500000	-0.011257	-6.652785	-0.315190	-3.657823	-1.240736	-1.439035	0.000000	-10.000000	-0.733333	33.633335	232.500000	1023.000000	1023.000000	2046.000000
23.520000	-0.008892	-5.255315	-0.045239	-3.370199	-0.726869	-1.113008	0.000000	-10.000000	-0.725000	33.849998	243.666672	1023.000000	1023.000000	2046.000000
23.540001	-0.006813	-4.026572	0.275091	-3.115232	-0.390577	-0.795853	0.000000	-10.000000	-0.733333	34.150002	254.833328	1023.000000	1023.000000	2046.000000
23.559999	-0.005009	-2.960157	0.522728	-2.943295	-0.033268	-0.506321	0.000000	-10.000000	-0.766667	34.516666	266.166656	1023.000000	1023.000000	2046.000000
23.580000	-0.003608	-2.132549	0.836122	-2.872936	0.213886	-0.309621	0.000000	-10.000000	-0.783333	34.966667	277.500000	1023.000000	1023.000000	2046.000000
23.600000	-0.002238	-1.322649	1.207816	-2.848711	0.453723	-0.135478	0.000000	-10.000000	-0.800000	35.333336	289.166656	1023.000000	1023.000000	2046.000000
23.620001	-0.000614	-0.362701	1.562779	-2.772313	0.769816	0.077017	0.000000	-10.000000	-0.791667	35.583336	301.000000	1023.000000	1023.000000	2046.000000
23.639999	0.001560	0.921922	1.780134	-2.594023	1.318001	0.417809	0.000000	-10.000000	-0.766667	35.383335	313.000000	1023.000000	1023.000000	2046.000000
23.660000	0.003836	2.266937	2.130866	-2.335019	1.598169	0.872921	0.000000	-10.000000	-0.741667	34.966667	324.833344	1023.000000	1023.000000	2046.000000
23.680000	0.005997	3.544493	2.208095	-1.953853	1.998560	1.291691	0.000000	-10.000000	-0.716667	34.116669	336.500000	1023.000000	1023.000000	2046.000000
23.700001	0.007750	4.580209	2.280403	-1.715979	2.305097	1.710689	0.000000	-10.000000	-0.708333	33.866669	347.833344	1023.000000	1023.000000	2046.000000
23.719999	0.009054	5.350651	2.252388	-1.581792	2.740920	1.939135	0.000000	-10.000000	-0.716667	33.700001	359.166656	1023.000000	1023.000000	2046.000000
23.740000	0.010573	6.248731	2.398470	-1.445227	3.162576	2.132912	0.000000	-10.000000	-0.741667	33.933334	370.500000	1023.000000	1023.000000	2046.000000
23.760000	0.011259	6.654202	2.358105	-1.500044	3.564540	2.231601	0.000000	-10.000000	-0.775000	34.266666	381.833344	1023.000000	1023.000000	2046.000000
23.780001	0.011785	6.964843	2.265535	-1.629301	3.895949	2.432661	0.000000	-10.000000	-0.758333	34.416668	393.166656	1023.000000	1023.000000	2046.000000
23.799999	0.012132	7.169968	2.042867	-1.787522	4.323373	2.591249	0.000000	-10.000000	-0.725000	34.366669	404.500000	1023.000000	1023.000000	2046.000000
23.820000	0.012364	7.307230	1.903918	-1.995465	4.583247	2.815529	0.000000	-10.000000	-0.658333	33.616669	416.000000	1023.000000	1023.000000	2046.000000
23.840000	0.013127	7.757975	1.836391	-2.024137	4.838759	3.106962	0.000000	-10.000000	-0.608333	32.583336	427.333344	1023.000000	1023.000000	2046.000000
23.860001	0.014393	8.505999	1.831882	-1.974080	5.207475	3.440722	0.000000	-10.000000	-0.550000	31.266666	438.500000	1023.000000	1023.000000	2046.000000
23.879999	0.015591	9.214051	1.857948	-1.923736	5.511721	3.768118	0.000000	-10.000000	-0.533333	30.350000	449.166656	1023.000000	1023.000000	2046.000000
23.900000	0.016922	10.000646	1.984727	-1.809574	5.784172	4.041321	0.000000	-10.000000	-0.533333	29.583334	459.500000	1023.000000	1023.000000	2046.000000
23.920000	0.018259	10.791102	2.107455	-1.678924	6.015986	4.346584	0.000000	-10.000000	-0.550000	29.450001	469.500000	1023.000000	1023.000000	2046.000000
23.940001	0.019702	11.643939	2.273009	-1.482326	6.230261	4.622996	0.000000	-10.000000	-0.550000	29.266668	479.500000	1023.000000	1023.000000	2046.000000
23.959999	0.021289	12.582019	2.404677	-1.273143	6.578152	4.872333	0.000000	-10.000000	-0.533333	29.416668	489.166656	1023.000000	1023.000000	2046.000000
23.980000	0.022757	13.449117	2.575619	-1.123374	6.850902	5.145971	0.000000	-10.000000	-0.533333	29.300001	498.833344	1023.000000	1023.000000	2046.000000
24.000000	0.024444	14.446639	2.796605	-0.920361	7.105553	5.464843	0.000000	-10.000000	-0.525000	29.133333	508.500000	1023.000000	1023.000000	2046.000000
24.020000	0.026470	15.643490	2.986553	-0.646006	7.528068	5.774875	0.000000	-10.000000	-0.525000	28.716667	518.500000	1023.000000	1023.000000	2046.000000
24.040001	0.028433	16.803816	3.311538	-0.566400	7.920338	6.138340	0.000000	-10.000000	-0.491667	28.300001	528.166687	1023.000000	1023.000000	2046.000000
24.059999	0.030465	18.004774	3.688942	-0.388081	8.308265	6.395648	0.000000	-10.000000	-0.450000	27.583334	537.666687	1023.000000	1023.000000	2046.000000
24.080000	0.032764	19.363556	4.239875	-0.249907	8.699536	6.674051	0.000000	-10.000000	-0.400000	26.833334	546.833313	1023.000000	1023.000000	2046.000000
24.100000	0.035211	20.809898	4.883170	-0.092634	9.169252	6.850110	0.000000	-10.000000	-0.366667	26.166668	556.000000	1023.000000	1023.000000	2046.000000
24.120001	0.037860	22.375208	5.638719	-0.001663	9.637185	7.100966	0.000000	-10.000000	-0.325000	25.400000	564.833313	1023.000000	1023.000000	2046.000000
24.139999	0.040440	23.900209	6.282461	0.196571	10.098726	7.322452	0.000000	-10.000000	-0.316667	24.566668	573.500000	1023.000000	1023.000000	2046.000000
24.160000	0.042854	25.326502	6.807476	0.428134	10.503342	7.587550	0.000000	-10.000000	-0.300000	23.683334	581.833313	1023.000000	1023.000000	2046.000000
24.180000	0.044839	26.500023	7.250207	0.656033	10.795039	7.798743	0.000000	-10.000000	-0.283333	22.850000	590.000000	1023.000000	1023.000000	2046.000000
24.200001	0.046253	27.335749	7.591784	0.808490	11.024877	7.910596	0.000000	-10.000000	-0.241667	21.983334	597.666687	1023.000000	1023.000000	2046.000000
24.219999	0.047423	28.026873	7.954345	0.942505	11.165512	7.964509	0.000000	-10.000000	-0.208333	20.916666	605.166687	1023.000000	1023.000000	2046.000000
24.240000	0.048166	28.466045	8.168633	1.038782	11.296460	7.962170	0.000000	-10.000000	-0.175000	19.633333	612.333313	1023.000000	1023.000000	2046.000000
24.260000	0.048724	28.795820	8.309938	1.145649	11.387465	7.952767	0.000000	-10.000000	-0.116667	17.883333	619.166687	1023.000000	1023.000000	2046.000000
24.280001	0.049125	29.032995	8.362314	1.251258	11.486587	7.932837	0.000000	-10.000000	-0.050000	15.433333	625.500000	1023.000000	1023.000000	2046.000000
24.299999	0.049359	29.171398	8.317393	1.283162	11.626310	7.944532	0.000000	-10.000000	-0.008333	12.566667	631.000000	1023.000000	1023.000000	2046.000000
24.320000	0.049463	29.232515	8.214052	1.304081	11.764266	7.950118	0.000000	-10.000000	0.008333	9.450000	635.833313	1023.000000	1023.000000	2046.000000
24.340000	0.049519	29.265705	8.103507	1.330440	11.847779	7.983978	0.000000	-10.000000	0.025000	5.816667	639.500000	1023.000000	1023.000000	2046.000000
24.360001	0.049337	29.158426	7.951082	1.350014	11.876489	7.980842	0.000000	-10.000000	0.050000	1.666667	642.166687	1023.000000	1023.000000	2046.000000
24.379999	0.049097	29.016119	7.863450	1.459559	11.753107	7.940004	0.000000	-10.000000	0.075000	-1.850000	643.500000	1023.000000	1023.000000	2046.000000
24.400000	0.048623	28.736013	7.847977	1.514095	11.513283	7.860658	0.000000	-10.000000	0.091667	-5.000000	644.000000	1023.000000	1023.000000	2046.000000
24.420000	0.048155	28.459679	7.921310	1.636594	11.209151	7.692623	0.000000	-10.000000	0.108333	-7.516666	644.000000	1023.000000	1023.000000	2046.000000
24.440001	0.047638	28.153887	7.934069	1.675371	10.969031	7.575416	0.000000	-10.000000	0.125000	-10.133333	644.000000	1023.000000	1023.000000	2046.000000
24.459999	0.046986	27.768871	7.873699	1.694945	10.753075	7.447151	0.000000	-10.000000	0.158333	-12.083333	644.000000	1023.000000	1023.000000	2046.000000
24.480000	0.046367	27.402632	7.651795	1.641847	10.773540	7.335450	0.000000	-10.000000	0.191667	-13.750000	644.000000	1023.000000	1023.000000	2046.000000
24.500000	0.045550	26.920158	7.329495	1.522488	10.799033	7.269142	0.000000	-10.000000	0.225000	-15.349999	636.500000	1023.000000	1023.000000	2046.000000
24.520000	0.044556	26.332497	6.987705	1.454032	10.765232	7.125527	0.000000	-10.000000	0.258333	-16.866667	627.000000	1023.000000	1023.000000	2046.000000
24.540001	0.043401	25.649845	6.693577	1.417497	10.569404	6.969368	0.000000	-10.000000	0.291667	-18.233334	615.500000	1023.000000	1023.000000	2046.000000
24.559999	0.042233	24.959988	6.416399	1.422197	10.368133	6.753258	0.000000	-10.000000	0.333333	-19.500000	609.333313	1023.000000	1023.000000	2046.000000
24.580000	0.040960	24.207161	6.171720	1.430804	10.094918	6.509720	0.000000	-10.000000	0.366667	-20.783335	602.833313	1023.000000	1023.000000	2046.000000
24.600000	0.039577	23.389801	6.028158	1.381167	9.697146	6.283329	0.000000	-10.000000	0.391667	-21.750000	596.000000	1023.000000	1023.000000	2046.000000
24.620001	0.038371	22.677475	5.806440	1.436239	9.441399	5.993397	0.000000	-10.000000	0.416667	-22.700001	588.666687	1023.000000	1023.000000	2046.000000
24.639999	0.037137	21.948191	5.771379	1.452614	9.035874	5.688322	0.000000	-10.000000	0.450000	-23.333334	581.000000	1023.000000	1023.000000	2046.000000
24.660000	0.035983	21.266048	5.649790	1.465405	8.740952	5.409901	0.000000	-10.000000	0.491667	-24.016666	573.000000	1023.000000	1023.000000	2046.000000
24.680000	0.034617	20.458881	5.543533	1.350227	8.312532	5.252589	0.000000	-10.000000	0.525000	-24.566668	565.000000	1023.000000	1023.000000	2046.000000
24.700001	0.033122	19.575207	5.342139	1.293729	7.932473	5.006866	0.000000	-10.000000	0.541667	-25.216667	557.000000	1023.000000	1023.000000	2046.000000
24.719999	0.031235	18.460131	5.027422	1.072212	7.527812	4.832686	0.000000	-10.000000	0.550000	-25.766666	548.666687	1023.000000	1023.000000	2046.000000
24.740000	0.029238	17.279497	4.622010	0.831890	7.091831	4.733765	0.000000	-10.000000	0.566667	-26.166666	540.166687	1023.000000	1023.000000	2046.000000
24.760000	0.027589	16.305212	4.213630	0.849611	6.657809	4.584162	0.000000	-10.000000	0.575000	-26.466667	531.333313	1023.000000	1023.000000	2046.000000
24.780001	0.025670	15.171252	3.581002	0.954915	6.224748	4.410587	0.000000	-10.000000	0.608333	-26.966667	522.500000	1023.000000	1023.000000	2046.000000
24.799999	0.023490	13.882646	2.953321	0.878843	5.799338	4.251143	0.000000	-10.000000	0.625000	-27.416666	513.500000	1023.000000	1023.000000	2046.000000
24.820000	0.021627	12.781262	2.547613	0.782656	5.441870	4.009125	0.000000	-10.000000	0.650000	-27.766666	504.333344	1023.000000	1023.000000	2046.000000
24.840000	0.019537	11.546623	2.230288	0.535145	5.101799	3.679392	0.000000	-10.000000	0.633333	-27.750000	495.166656	1023.000000	1023.000000	2046.000000
24.860001	0.017094	10.102450	1.858418	0.077714	4.752988	3.413330	0.000000	-10.000000	0.616667	-27.283333	485.833344	1023.000000	1023.000000	2046.000000
24.879999	0.014736	8.709143	1.264314	-0.321565	4.669966	3.096428	0.000000	-10.000000	0.591667	-27.050001	476.833344	1023.000000	1023.000000	2046.000000
24.900000	0.011971	7.075150	0.708064	-0.714047	4.345760	2.735373	0.000000	-10.000000	0.608333	-26.700001	467.666656	1023.000000	1023.000000	2046.000000
24.920000	0.009291	5.490703	0.024942	-1.078073	4.144423	2.399411	0.000000	-10.000000	0.625000	-26.816668	458.833344	1023.000000	1023.000000	2046.000000
24.940001	0.006906	4.081680	-0.553310	-1.384078	3.890545	2.128524	0.000000	-10.000000	0.650000	-26.933334	449.833344	1023.000000	1023.000000	2046.000000
24.959999	0.004537	2.681147	-1.056095	-1.601963	3.501414	1.837791	0.000000	-10.000000	0.658333	-27.300001	440.833344	1023.000000	1023.000000	2046.000000
24.980000	0.002541	1.501669	-1.399052	-1.811387	3.062090	1.650017	0.000000	-10.000000	0.666667	-27.966667	431.666656	1023.000000	1023.000000	2046.000000
25.000000	0.000712	0.420726	-1.660527	-1.904194	2.645126	1.340321	0.000000	-10.000000	0.675000	-28.500000	422.166656	1023.000000	1023.000000	2046.000000
25.020000	-0.001022	-0.603940	-1.859008	-2.027366	2.175374	1.107060	0.000000	-10.000000	0.675000	-28.933334	412.833344	1023.000000	1023.000000	2046.000000
25.040001	-0.002505	-1.480328	-2.058520	-2.136683	1.823318	0.891557	0.000000	-10.000000	0.675000	-29.066668	403.166656	1023.000000	1023.000000	2046.000000
25.059999	-0.004061	-2.399852	-2.202094	-2.254987	1.375657	0.681572	0.000000	-10.000000	0.675000	-28.950001	393.500000	1023.000000	1023.000000	2046.000000
25.080000	-0.005604	-3.311783	-2.346836	-2.442600	0.969531	0.508123	0.000000	-10.000000	0.666667	-28.650002	383.833344	1023.000000	1023.000000	2046.000000
25.100000	-0.006852	-4.049772	-2.469486	-2.576851	0.649010	0.347556	0.000000	-10.000000	0.658333	-28.116667	374.333344	1023.000000	1023.000000	2046.000000
25.120001	-0.007968	-4.709131	-2.553043	-2.711026	0.360035	0.194903	0.000000	-10.000000	0.633333	-27.416668	365.000000	1023.000000	1023.000000	2046.000000
25.139999	-0.008710	-5.147632	-2.632358	-2.846372	0.233539	0.097558	0.000000	-10.000000	0.633333	-26.916668	355.833344	1023.000000	1023.000000	2046.000000
25.160000	-0.009467	-5.594747	-2.621759	-3.100145	0.108577	0.018580	0.000000	-10.000000	0.600000	-26.566668	346.833344	1023.000000	1023.000000	2046.000000
25.180000	-0.010275	-6.072795	-2.563631	-3.294342	-0.005537	-0.209285	0.000000	-10.000000	0.600000	-26.416668	338.000000	1023.000000	1023.000000	2046.000000
25.200001	-0.010904	-6.444541	-2.480543	-3.405625	-0.103583	-0.454790	0.000000	-10.000000	0.566667	-26.133333	329.000000	1023.000000	1023.000000	2046.000000
25.219999	-0.011412	-6.744255	-2.378850	-3.455026	-0.239392	-0.670988	0.000000	-10.000000	0.558333	-25.683334	320.333344	1023.000000	1023.000000	2046.000000
25.240000	-0.011853	-7.005397	-2.332705	-3.554165	-0.386535	-0.731993	0.000000	-10.000000	0.525000	-25.016666	311.666656	1023.000000	1023.000000	2046.000000
25.260000	-0.012349	-7.297999	-2.319668	-3.626345	-0.516520	-0.835467	0.000000	-10.000000	0.516667	-24.600000	303.333344	1023.000000	1023.000000	2046.000000
25.280001	-0.013117	-7.752064	-2.336516	-3.718310	-0.731401	-0.965837	0.000000	-10.000000	0.516667	-24.416668	295.000000	1023.000000	1023.000000	2046.000000
25.299999	-0.014034	-8.294357	-2.449932	-3.800351	-0.875029	-1.169045	0.000000	-10.000000	0.516667	-24.366667	287.000000	1023.000000	1023.000000	2046.000000
25.320000	-0.015291	-9.036704	-2.496365	-3.966508	-1.261547	-1.312284	0.000000	-10.000000	0.508333	-24.350000	279.000000	1023.000000	1023.000000	2046.000000
25.340000	-0.016814	-9.937208	-2.664088	-4.131682	-1.557265	-1.584173	0.000000	-10.000000	0.508333	-24.183334	271.000000	1023.000000	1023.000000	2046.000000
25.360001	-0.018206	-10.759582	-2.827189	-4.235000	-1.857035	-1.840358	0.000000	-10.000000	0.508333	-24.250000	263.000000	1023.000000	1023.000000	2046.000000
25.379999	-0.019505	-11.527704	-2.946610	-4.304492	-2.203098	-2.073504	0.000000	-10.000000	0.508333	-24.233334	254.833328	1023.000000	1023.000000	2046.000000
25.400000	-0.020877	-12.338478	-3.029195	-4.405468	-2.621696	-2.282120	0.000000	-10.000000	0.500000	-24.300001	246.500000	1023.000000	1023.000000	2046.000000
25.420000	-0.022185	-13.111447	-3.172552	-4.449191	-2.978567	-2.511137	0.000000	-10.000000	0.500000	-24.333334	238.166672	1023.000000	1023.000000	2046.000000
25.440001	-0.023415	-13.838390	-3.296143	-4.493360	-3.301533	-2.747354	0.000000	-10.000000	0.500000	-24.366667	230.000000	1023.000000	1023.000000	2046.000000
25.459999	-0.024632	-14.557662	-3.417406	-4.598363	-3.660040	-2.881854	0.000000	-10.000000	0.500000	-24.200001	222.000000	1023.000000	1023.000000	2046.000000
25.480000	-0.025741	-15.213177	-3.532847	-4.689726	-3.976024	-3.014580	0.000000	-10.000000	0.500000	-23.950001	214.000000	1023.000000	1023.000000	2046.000000
25.500000	-0.026826	-15.854363	-3.625347	-4.807679	-4.295500	-3.125838	0.000000	-10.000000	0.483333	-23.633333	206.000000	1023.000000	1023.000000	2046.000000
25.520000	-0.027880	-16.476854	-3.773076	-4.837423	-4.550407	-3.315947	0.000000	-10.000000	0.458333	-23.366667	198.000000	1023.000000	1023.000000	2046.000000
25.540001	-0.028884	-17.070461	-3.826379	-4.911921	-4.903396	-3.428766	0.000000	-10.000000	0.433333	-22.983334	190.333328	1023.000000	1023.000000	2046.000000
25.559999	-0.029923	-17.684263	-3.868142	-4.945169	-5.286827	-3.584125	0.000000	-10.000000	0.416667	-22.583334	182.666672	1023.000000	1023.000000	2046.000000
25.580000	-0.030801	-18.203495	-3.896200	-4.986382	-5.601734	-3.719178	0.000000	-10.000000	0.408333	-22.166668	175.333328	1023.000000	1023.000000	2046.000000
25.600000	-0.031772	-18.777027	-3.931497	-4.978189	-5.974005	-3.893337	0.000000	-10.000000	0.400000	-21.733334	167.833328	1023.000000	1023.000000	2046.000000
25.620001	-0.032668	-19.306744	-4.015096	-5.032648	-6.232845	-4.026155	0.000000	-10.000000	0.383333	-21.200001	160.666672	1023.000000	1023.000000	2046.000000
25.639999	-0.033482	-19.788109	-4.184151	-5.043592	-6.353144	-4.207222	0.000000	-10.000000	0.375000	-20.850000	153.500000	1023.000000	1023.000000	2046.000000
25.660000	-0.034267	-20.251940	-4.317601	-5.129914	-6.545775	-4.258648	0.000000	-10.000000	0.358333	-20.516666	146.500000	1023.000000	1023.000000	2046.000000
25.680000	-0.035014	-20.693146	-4.516967	-5.155162	-6.638414	-4.382602	0.000000	-10.000000	0.358333	-20.183334	139.500000	1023.000000	1023.000000	2046.000000
25.700001	-0.035752	-21.129210	-4.761632	-5.226719	-6.681211	-4.459646	0.000000	-10.000000	0.333333	-19.683334	132.833328	1023.000000	1023.000000	2046.000000
25.719999	-0.036376	-21.498072	-5.024567	-5.266985	-6.640554	-4.565966	0.000000	-10.000000	0.300000	-19.266666	126.166664	1023.000000	1023.000000	2046.000000
25.740000	-0.037097	-21.924057	-5.134625	-5.331373	-6.818700	-4.639359	0.000000	-10.000000	0.283333	-18.783333	119.833336	1023.000000	1023.000000	2046.000000
25.760000	-0.037720	-22.292379	-5.275010	-5.367253	-6.913589	-4.736526	0.000000	-10.000000	0.266667	-18.383333	113.500000	1023.000000	1023.000000	2046.000000
25.780001	-0.038282	-22.624514	-5.353190	-5.358222	-7.062170	-4.850932	0.000000	-10.000000	0.266667	-17.833334	107.500000	1023.000000	1023.000000	2046.000000
25.799999	-0.038878	-22.977057	-5.477673	-5.401538	-7.167966	-4.929880	0.000000	-10.000000	0.250000	-17.516668	101.500000	1023.000000	1023.000000	2046.000000
25.820000	-0.039309	-23.231661	-5.524528	-5.398948	-7.309401	-4.998785	0.000000	-10.000000	0.250000	-17.116667	95.500000	1023.000000	1023.000000	2046.000000
25.840000	-0.039744	-23.488976	-5.594399	-5.368083	-7.424605	-5.101889	0.000000	-10.000000	0.233333	-16.733334	89.833336	1023.000000	1023.000000	2046.000000
25.860001	-0.040121	-23.711765	-5.547383	-5.336861	-7.654072	-5.173449	0.000000	-10.000000	0.216667	-16.216667	84.166664	1023.000000	1023.000000	2046.000000
25.879999	-0.040402	-23.877327	-5.510678	-5.292303	-7.801299	-5.273047	0.000000	-10.000000	0.200000	-15.766666	78.833336	1023.000000	1023.000000	2046.000000
25.900000	-0.040881	-24.160669	-5.427654	-5.236028	-8.088423	-5.408564	0.000000	-10.000000	0.200000	-15.250000	73.500000	1023.000000	1023.000000	2046.000000
25.920000	-0.041714	-24.652742	-5.433487	-5.281080	-8.363720	-5.574455	0.000000	-10.000000	0.200000	-14.800000	68.500000	1023.000000	1023.000000	2046.000000
25.940001	-0.042676	-25.221592	-5.465458	-5.422555	-8.589524	-5.744054	0.000000	-10.000000	0.200000	-14.233334	63.666668	1023.000000	1023.000000	2046.000000
25.959999	-0.043893	-25.940863	-5.498350	-5.660894	-8.867466	-5.914152	0.000000	-10.000000	0.191667	-13.866667	58.833332	1023.000000	1023.000000	2046.000000
25.980000	-0.044756	-26.450956	-5.653034	-5.798489	-8.931165	-6.068270	0.000000	-10.000000	0.175000	-13.366667	54.333332	1023.000000	1023.000000	2046.000000
26.000000	-0.045375	-26.816725	-5.592130	-5.813653	-9.222038	-6.188903	0.000000	-10.000000	0.166667	-13.016667	49.666668	1023.000000	1023.000000	2046.000000
26.020000	-0.045809	-27.073339	-5.797261	-5.689454	-9.389668	-6.196957	0.000000	-10.000000	0.158333	-12.750000	45.333332	1023.000000	1023.000000	2046.000000
26.040001	-0.046374	-27.407274	-6.096954	-5.594050	-9.447742	-6.268528	0.000000	-10.000000	0.150000	-12.600000	41.000000	1023.000000	1023.000000	2046.000000
26.059999	-0.047331	-27.972639	-6.332769	-5.703333	-9.532056	-6.404482	0.000000	-10.000000	0.133333	-12.350000	37.000000	1023.000000	1023.000000	2046.000000
26.080000	-0.048383	-28.594484	-6.489341	-5.829816	-9.610282	-6.665045	0.000000	-10.000000	0.116667	-11.800000	33.000000	1023.000000	1023.000000	2046.000000
26.100000	-0.050147	-29.636753	-6.760972	-6.159558	-9.729881	-6.986342	0.000000	-10.000000	0.108333	-10.783334	29.000000	1023.000000	1023.000000	2046.000000
26.120001	-0.051974	-30.716516	-7.091227	-6.433120	-9.872231	-7.319940	0.000000	-10.000000	0.083333	-9.800000	25.333334	1023.000000	1023.000000	2046.000000
26.139999	-0.053532	-31.637226	-7.429048	-6.617596	-9.977571	-7.613010	0.000000	-10.000000	0.066667	-8.600000	22.000000	1023.000000	1023.000000	2046.000000
26.160000	-0.055163	-32.601166	-7.818753	-6.927726	-10.154141	-7.700545	0.000000	-10.000000	0.058333	-7.766667	19.166666	1023.000000	1023.000000	2046.000000
26.180000	-0.056413	-33.339882	-8.213661	-7.150619	-10.212704	-7.762897	0.000000	-10.000000	0.066667	-7.183333	16.500000	1023.000000	1023.000000	2046.000000
26.200001	-0.057601	-34.042339	-8.487423	-7.352914	-10.343246	-7.858756	0.000000	-10.000000	0.083333	-7.483334	14.000000	1023.000000	1023.000000	2046.000000
26.219999	-0.058529	-34.590385	-8.703376	-7.457487	-10.464897	-7.964627	0.000000	-10.000000	0.091667	-8.450001	11.333333	1023.000000	1023.000000	2046.000000
26.240000	-0.059389	-35.098785	-8.932876	-7.592103	-10.541328	-8.032477	0.000000	-10.000000	0.100000	-9.500000	8.500000	1023.000000	1023.000000	2046.000000
26.260000	-0.060105	-35.522038	-9.139848	-7.662178	-10.566850	-8.153161	0.000000	-10.000000	0.100000	-10.100000	5.333333	1023.000000	1023.000000	2046.000000
26.280001	-0.060894	-35.988541	-9.322218	-7.795488	-10.645360	-8.225476	0.000000	-10.000000	0.100000	-10.050000	2.333333	1023.000000	1023.000000	2046.000000
26.299999	-0.061585	-36.396671	-9.480571	-7.857443	-10.740364	-8.318295	0.000000	-10.000000	0.100000	-9.483334	-0.666667	1023.000000	1023.000000	2046.000000
26.320000	-0.062072	-36.684448	-9.550942	-7.882666	-10.883574	-8.367267	0.000000	-10.000000	0.091667	-8.700001	-3.500000	1023.000000	1023.000000	2046.000000
26.340000	-0.062359	-36.854160	-9.613420	-7.845459	-10.968733	-8.426547	0.000000	-10.000000	0.075000	-7.783334	-6.500000	1023.000000	1023.000000	2046.000000
26.360001	-0.062459	-36.913490	-9.553246	-7.811564	-11.068434	-8.480247	0.000000	-10.000000	0.058333	-7.033333	-9.166667	1023.000000	1023.000000	2046.000000
26.379999	-0.062279	-36.806690	-9.415638	-7.819539	-11.140573	-8.430942	0.000000	-10.000000	0.050000	-6.466667	-11.500000	1023.000000	1023.000000	2046.000000
26.400000	-0.061981	-36.630615	-9.175076	-7.834511	-11.166258	-8.454770	0.000000	-10.000000	0.050000	-6.416667	-13.500000	1023.000000	1023.000000	2046.000000
26.420000	-0.061665	-36.443825	-8.887112	-7.878074	-11.187819	-8.490820	0.000000	-10.000000	0.066667	-6.683333	-15.666667	1023.000000	1023.000000	2046.000000
26.440001	-0.061402	-36.288830	-8.615033	-7.758917	-11.211723	-8.703156	0.000000	-10.000000	0.066667	-6.966667	-18.000000	1023.000000	1023.000000	2046.000000
26.459999	-0.060986	-36.042934	-8.405545	-7.743967	-11.137281	-8.756140	0.000000	-10.000000	0.066667	-6.650000	-20.333334	1023.000000	1023.000000	2046.000000
26.480000	-0.060733	-35.893330	-8.209611	-7.773754	-11.108361	-8.801606	0.000000	-10.000000	0.050000	-6.000000	-22.500000	1023.000000	1023.000000	2046.000000
26.500000	-0.060424	-35.710697	-8.010368	-7.880597	-11.064821	-8.754910	0.000000	-10.000000	0.050000	-5.466667	-24.500000	1023.000000	1023.000000	2046.000000
26.520000	-0.060245	-35.604740	-7.860386	-7.894404	-11.007787	-8.842163	0.000000	-10.000000	0.050000	-5.416667	-26.500000	1023.000000	1023.000000	2046.000000
26.540001	-0.060093	-35.514690	-7.719280	-7.949111	-11.011378	-8.834922	0.000000	-10.000000	0.050000	-5.633333	-28.500000	1023.000000	1023.000000	2046.000000
26.559999	-0.060379	-35.684086	-7.737262	-8.020296	-11.014929	-8.911599	0.000000	-10.000000	0.050000	-5.783333	-30.500000	1023.000000	1023.000000	2046.000000
26.580000	-0.060855	-35.965164	-7.793626	-8.150939	-11.025894	-8.994702	0.000000	-10.000000	0.050000	-5.700000	-32.166668	1023.000000	1023.000000	2046.000000
26.600000	-0.061396	-36.285191	-7.859446	-8.295301	-11.066087	-9.064358	0.000000	-10.000000	0.058333	-5.450000	-33.833332	1023.000000	1023.000000	2046.000000
26.620001	-0.061729	-36.482002	-7.928468	-8.332177	-11.032742	-9.188617	0.000000	-10.000000	0.058333	-5.150000	-35.500000	1023.000000	1023.000000	2046.000000
26.639999	-0.062156	-36.734486	-7.957317	-8.407839	-11.110925	-9.258404	0.000000	-10.000000	0.058333	-4.933333	-37.500000	1023.000000	1023.000000	2046.000000
26.660000	-0.062217	-36.770309	-7.897969	-8.438487	-11.150697	-9.283154	0.000000	-10.000000	0.050000	-4.766667	-39.166668	1023.000000	1023.000000	2046.000000
26.680000	-0.062336	-36.840408	-7.889541	-8.395637	-11.179657	-9.375573	0.000000	-10.000000	0.050000	-4.683333	-40.833332	1023.000000	1023.000000	2046.000000
26.700001	-0.062403	-36.880207	-7.897273	-8.409708	-11.158489	-9.414737	0.000000	-10.000000	0.050000	-4.533333	-42.333332	1023.000000	1023.000000	2046.000000
26.719999	-0.062396	-36.875954	-7.790847	-8.419755	-11.241269	-9.424084	0.000000	-10.000000	0.050000	-4.250000	-44.000000	1023.000000	1023.000000	2046.000000
26.740000	-0.062372	-36.861801	-7.783501	-8.418736	-11.228345	-9.431218	0.000000	-10.000000	0.041667	-3.850000	-45.333332	1023.000000	1023.000000	2046.000000
26.760000	-0.062368	-36.859585	-7.720199	-8.409748	-11.303571	-9.426066	0.000000	-10.000000	0.041667	-3.433333	-46.666668	1023.000000	1023.000000	2046.000000
26.780001	-0.062302	-36.820625	-7.767529	-8.475221	-11.237628	-9.340248	0.000000	-10.000000	0.041667	-3.066667	-47.833332	1023.000000	1023.000000	2046.000000
26.799999	-0.062119	-36.712444	-7.728867	-8.455873	-11.224989	-9.302716	0.000000	-10.000000	0.050000	-2.766667	-49.000000	1023.000000	1023.000000	2046.000000
26.820000	-0.062126	-36.716240	-7.714347	-8.431380	-11.258470	-9.312044	0.000000	-10.000000	0.050000	-2.616667	-49.833332	1023.000000	1023.000000	2046.000000
26.840000	-0.062074	-36.685940	-7.677481	-8.365645	-11.333148	-9.309666	0.000000	-10.000000	0.050000	-2.800000	-50.666668	1023.000000	1023.000000	2046.000000
26.860001	-0.061981	-36.630531	-7.658967	-8.380534	-11.329663	-9.261367	0.000000	-10.000000	0.050000	-3.333333	-51.500000	1023.000000	1023.000000	2046.000000
26.879999	-0.061919	-36.594158	-7.696168	-8.359921	-11.319474	-9.218595	0.000000	-10.000000	0.050000	-4.200000	-52.666668	1023.000000	1023.000000	2046.000000
26.900000	-0.061733	-36.484367	-7.620988	-8.324764	-11.336961	-9.201653	0.000000	-10.000000	0.050000	-4.900000	-54.000000	1023.000000	1023.000000	2046.000000
26.920000	-0.061658	-36.439873	-7.672600	-8.313976	-11.273887	-9.179410	0.000000	-10.000000	0.050000	-5.100000	-55.666668	1023.000000	1023.000000	2046.000000
26.940001	-0.061630	-36.423267	-7.749751	-8.265537	-11.228168	-9.179813	0.000000	-10.000000	0.050000	-4.683333	-57.333332	1023.000000	1023.000000	2046.000000
26.959999	-0.061442	-36.312511	-7.711553	-8.250459	-11.222914	-9.127585	0.000000	-10.000000	0.050000	-4.050000	-59.000000	1023.000000	1023.000000	2046.000000
26.980000	-0.061362	-36.265053	-7.750702	-8.186028	-11.194026	-9.134297	0.000000	-10.000000	0.050000	-3.583333	-60.333332	1023.000000	1023.000000	2046.000000
27.000000	-0.061345	-36.255116	-7.756416	-8.192851	-11.193805	-9.112044	0.000000	-10.000000	0.050000	-3.383333	-61.500000	1023.000000	1023.000000	2046.000000
27.020000	-0.061194	-36.165497	-7.824718	-8.143282	-11.108628	-9.088869	0.000000	-10.000000	0.050000	-3.283334	-62.666668	1023.000000	1023.000000	2046.000000
27.040001	-0.061034	-36.070816	-7.910954	-8.087086	-11.014812	-9.057963	0.000000	-10.000000	0.050000	-3.050000	-63.833332	1023.000000	1023.000000	2046.000000
27.059999	-0.060844	-35.958992	-7.949131	-8.098777	-10.917721	-8.993364	0.000000	-10.000000	0.041667	-2.516667	-65.000000	1023.000000	1023.000000	2046.000000
27.080000	-0.060679	-35.861053	-7.905477	-8.043514	-10.939246	-8.972816	0.000000	-10.000000	0.033333	-1.633333	-65.666664	1023.000000	1023.000000	2046.000000
27.100000	-0.060393	-35.692287	-7.829566	-7.955063	-10.941825	-8.965834	0.000000	-10.000000	0.025000	-0.750000	-66.000000	1023.000000	1023.000000	2046.000000
27.120001	-0.060174	-35.562965	-7.755750	-7.905041	-10.935963	-8.966212	0.000000	-10.000000	0.025000	-0.166667	-66.000000	1023.000000	1023.000000	2046.000000
27.139999	-0.059877	-35.387115	-7.579681	-7.810507	-11.014957	-8.981968	0.000000	-10.000000	0.025000	0.000000	-66.000000	1023.000000	1023.000000	2046.000000
27.160000	-0.059930	-35.418819	-7.396410	-7.686769	-11.257627	-9.078011	0.000000	-10.000000	0.025000	0.783333	-66.000000	1023.000000	1023.000000	2046.000000
27.180000	-0.060234	-35.598351	-7.337128	-7.705474	-11.429296	-9.126453	0.000000	-10.000000	0.016667	2.033333	-66.000000	1023.000000	1023.000000	2046.000000
27.200001	-0.060796	-35.930183	-7.107752	-7.828329	-11.761063	-9.233041	0.000000	-10.000000	0.008333	3.650000	-66.000000	1023.000000	1023.000000	2046.000000
27.219999	-0.061280	-36.216427	-7.100643	-7.940019	-11.844520	-9.331245	0.000000	-10.000000	-0.008333	4.866667	-66.000000	1023.000000	1023.000000	2046.000000
27.240000	-0.061326	-36.243816	-7.070931	-8.027120	-11.803635	-9.342130	0.000000	-10.000000	-0.008333	6.133333	-66.000000	1023.000000	1023.000000	2046.000000
27.260000	-0.061437	-36.309414	-7.240870	-8.147305	-11.700068	-9.221170	0.000000	-10.000000	-0.016667	7.533333	-66.000000	1023.000000	1023.000000	2046.000000
27.280001	-0.060995	-36.047787	-7.487814	-7.971941	-11.463780	-9.124252	0.000000	-10.000000	-0.025000	8.866667	-66.000000	1023.000000	1023.000000	2046.000000
27.299999	-0.060575	-35.800041	-7.753289	-7.850577	-11.277872	-8.918304	0.000000	-10.000000	-0.050000	10.050000	-66.000000	1023.000000	1023.000000	2046.000000
27.320000	-0.060419	-35.707359	-8.040389	-7.829923	-11.025510	-8.811538	0.000000	-10.000000	-0.075000	11.383333	-66.000000	1023.000000	1023.000000	2046.000000
27.340000	-0.060239	-35.601067	-8.156196	-7.825242	-10.826103	-8.793526	0.000000	-10.000000	-0.133333	13.300000	-51.166668	1023.000000	1023.000000	2046.000000
27.360001	-0.060569	-35.796169	-8.396520	-7.945604	-10.630025	-8.824021	0.000000	-10.000000	-0.191667	16.000000	-21.000000	1023.000000	1023.000000	2046.000000
27.379999	-0.061082	-36.099319	-8.586903	-8.136324	-10.549720	-8.826373	0.000000	-10.000000	-0.266667	18.550001	11.166667	1023.000000	1023.000000	2046.000000
27.400000	-0.061568	-36.386673	-8.815518	-8.226153	-10.470712	-8.874289	0.000000	-10.000000	-0.325000	20.866667	30.833334	1023.000000	1023.000000	2046.000000
27.420000	-0.062202	-36.761322	-9.034083	-8.370357	-10.487332	-8.869551	0.000000	-10.000000	-0.358333	22.483334	37.500000	1023.000000	1023.000000	2046.000000
27.440001	-0.062384	-36.868752	-9.101870	-8.478500	-10.511459	-8.776924	0.000000	-10.000000	-0.366667	23.400002	44.666668	1023.000000	1023.000000	2046.000000
27.459999	-0.062273	-36.803085	-9.197747	-8.469274	-10.459352	-8.676712	0.000000	-10.000000	-0.350000	23.683334	52.166668	1023.000000	1023.000000	2046.000000
27.480000	-0.061687	-36.457115	-9.207882	-8.477497	-10.298335	-8.473402	0.000000	-10.000000	-0.350000	23.533335	60.000000	1023.000000	1023.000000	2046.000000
27.500000	-0.060936	-36.013065	-9.217554	-8.432076	-10.065446	-8.297988	0.000000	-10.000000	-0.366667	24.033335	70.666664	1023.000000	1023.000000	2046.000000
27.520000	-0.060153	-35.550705	-9.141813	-8.377354	-9.915379	-8.116159	0.000000	-10.000000	-0.391667	24.633333	81.333336	1023.000000	1023.000000	2046.000000
27.540001	-0.059255	-35.019661	-9.165538	-8.286024	-9.643838	-7.924260	0.000000	-10.000000	-0.416667	25.216667	89.333336	1023.000000	1023.000000	2046.000000
27.559999	-0.058234	-34.416496	-9.032829	-8.151900	-9.478336	-7.753431	0.000000	-10.000000	-0.425000	25.783333	94.833336	1023.000000	1023.000000	2046.000000
27.580000	-0.057205	-33.808098	-8.915319	-8.037533	-9.323610	-7.531636	0.000000	-10.000000	-0.450000	26.166666	100.500000	1023.000000	1023.000000	2046.000000
27.600000	-0.056050	-33.125328	-8.716849	-7.840540	-9.182502	-7.385437	0.000000	-10.000000	-0.466667	26.883333	109.166664	1023.000000	1023.000000	2046.000000
27.620001	-0.054593	-32.264538	-8.422590	-7.666557	-9.063680	-7.111710	0.000000	-10.000000	-0.491667	27.299999	118.000000	1023.000000	1023.000000	2046.000000
27.639999	-0.052985	-31.314304	-8.129287	-7.511403	-8.818019	-6.855597	0.000000	-10.000000	-0.491667	27.866667	127.166664	1023.000000	1023.000000	2046.000000
27.660000	-0.051034	-30.160816	-7.607303	-7.414392	-8.588434	-6.550688	0.000000	-10.000000	-0.500000	28.116667	136.333328	1023.000000	1023.000000	2046.000000
27.680000	-0.048968	-28.940014	-7.088458	-7.231774	-8.233437	-6.386346	0.000000	-10.000000	-0.500000	28.316668	145.666672	1023.000000	1023.000000	2046.000000
27.700001	-0.046786	-27.650492	-6.482862	-7.057219	-7.898262	-6.212148	0.000000	-10.000000	-0.516667	28.483334	155.000000	1023.000000	1023.000000	2046.000000
27.719999	-0.044448	-26.268534	-5.870161	-6.883181	-7.535055	-5.980137	0.000000	-10.000000	-0.541667	28.783333	164.500000	1023.000000	1023.000000	2046.000000
27.740000	-0.041974	-24.806717	-5.313361	-6.739573	-7.075087	-5.678696	0.000000	-10.000000	-0.566667	29.116667	174.000000	1023.000000	1023.000000	2046.000000
27.760000	-0.039651	-23.433640	-4.773836	-6.646450	-6.648775	-5.364579	0.000000	-10.000000	-0.575000	29.283333	183.666672	1023.000000	1023.000000	2046.000000
27.780001	-0.037299	-22.043575	-4.293886	-6.500966	-6.146307	-5.102418	0.000000	-10.000000	-0.566667	29.516666	193.500000	1023.000000	1023.000000	2046.000000
27.799999	-0.035222	-20.816364	-3.866099	-6.385184	-5.714136	-4.850945	0.000000	-10.000000	-0.566667	29.450001	203.500000	1023.000000	1023.000000	2046.000000
27.820000	-0.033487	-19.790850	-3.511257	-6.261073	-5.358184	-4.660336	0.000000	-10.000000	-0.566667	29.583334	213.333328	1023.000000	1023.000000	2046.000000
27.840000	-0.031954	-18.884565	-3.237711	-6.258362	-4.999346	-4.389146	0.000000	-10.000000	-0.583333	29.533335	223.000000	1023.000000	1023.000000	2046.000000
27.860001	-0.030626	-18.099756	-3.047236	-6.207152	-4.651920	-4.193448	0.000000	-10.000000	-0.575000	29.500000	232.666672	1023.000000	1023.000000	2046.000000
27.879999	-0.029067	-17.178835	-2.854669	-6.100898	-4.241918	-3.981349	0.000000	-10.000000	-0.575000	29.550001	242.500000	1023.000000	1023.000000	2046.000000
27.900000	-0.027405	-16.196537	-2.671835	-5.988239	-3.815059	-3.721404	0.000000	-10.000000	-0.575000	29.450001	252.500000	1023.000000	1023.000000	2046.000000
27.920000	-0.025730	-15.206491	-2.508353	-5.860134	-3.379903	-3.458101	0.000000	-10.000000	-0.600000	29.650000	262.500000	1023.000000	1023.000000	2046.000000
27.940001	-0.023807	-14.069690	-2.244928	-5.660594	-2.968794	-3.195374	0.000000	-10.000000	-0.600000	29.866667	272.500000	1023.000000	1023.000000	2046.000000
27.959999	-0.021752	-12.855586	-1.950812	-5.458758	-2.545129	-2.900887	0.000000	-10.000000	-0.591667	30.383333	282.500000	1023.000000	1023.000000	2046.000000
27.980000	-0.019707	-11.647031	-1.693240	-5.207540	-2.130095	-2.616155	0.000000	-10.000000	-0.583333	30.716667	292.500000	1023.000000	1023.000000	2046.000000
28.000000	-0.017540	-10.366058	-1.388269	-5.036611	-1.707736	-2.233442	0.000000	-10.000000	-0.591667	30.850000	302.500000	1023.000000	1023.000000	2046.000000
28.020000	-0.015372	-9.084587	-1.059641	-4.799841	-1.322265	-1.902840	0.000000	-10.000000	-0.608333	30.766668	312.666656	1023.000000	1023.000000	2046.000000
28.040001	-0.012995	-7.679860	-0.634593	-4.531565	-0.942950	-1.570752	0.000000	-10.000000	-0.616667	31.033335	323.000000	1023.000000	1023.000000	2046.000000
28.059999	-0.010560	-6.240697	-0.158861	-4.273167	-0.612178	-1.196492	0.000000	-10.000000	-0.625000	31.183334	333.333344	1023.000000	1023.000000	2046.000000
28.080000	-0.008078	-4.774032	0.338481	-3.990015	-0.305038	-0.817460	0.000000	-10.000000	-0.616667	31.500000	343.833344	1023.000000	1023.000000	2046.000000
28.100000	-0.005740	-3.392326	0.701461	-3.681793	0.086031	-0.498024	0.000000	-10.000000	-0.608333	31.299999	354.166656	1023.000000	1023.000000	2046.000000
28.120001	-0.003407	-2.013405	1.123920	-3.441578	0.440231	-0.135979	0.000000	-10.000000	-0.591667	31.133333	364.833344	1023.000000	1023.000000	2046.000000
28.139999	-0.001158	-0.684122	1.540443	-3.207509	0.742243	0.240701	0.000000	-10.000000	-0.583333	30.866667	375.166656	1023.000000	1023.000000	2046.000000
28.160000	0.000976	0.576526	1.919139	-2.958389	1.092419	0.523358	0.000000	-10.000000	-0.558333	30.550001	385.500000	1023.000000	1023.000000	2046.000000
28.180000	0.003155	1.864571	2.254447	-2.713856	1.466224	0.857756	0.000000	-10.000000	-0.541667	30.083334	395.500000	1023.000000	1023.000000	2046.000000
28.200001	0.005298	3.131205	2.565303	-2.515949	1.910849	1.171003	0.000000	-10.000000	-0.533333	29.483334	405.500000	1023.000000	1023.000000	2046.000000
28.219999	0.007402	4.374696	2.765919	-2.292641	2.388282	1.513135	0.000000	-10.000000	-0.541667	29.066668	415.500000	1023.000000	1023.000000	2046.000000
28.240000	0.009371	5.537999	2.948017	-2.102338	2.848289	1.844031	0.000000	-10.000000	-0.541667	28.950001	425.500000	1023.000000	1023.000000	2046.000000
28.260000	0.011459	6.772478	3.162009	-1.864465	3.347889	2.127044	0.000000	-10.000000	-0.541667	28.883333	435.166656	1023.000000	1023.000000	2046.000000
28.280001	0.013425	7.934409	3.402593	-1.665191	3.758177	2.438829	0.000000	-10.000000	-0.525000	28.800001	444.833344	1023.000000	1023.000000	2046.000000
28.299999	0.015490	9.154807	3.614611	-1.441383	4.269106	2.712472	0.000000	-10.000000	-0.516667	28.450001	454.500000	1023.000000	1023.000000	2046.000000
28.320000	0.017091	10.100758	3.789624	-1.260874	4.580123	2.991884	0.000000	-10.000000	-0.508333	28.366667	464.166656	1023.000000	1023.000000	2046.000000
28.340000	0.018382	10.863686	4.001882	-1.170050	4.829887	3.201967	0.000000	-10.000000	-0.525000	28.366667	473.666656	1023.000000	1023.000000	2046.000000
28.360001	0.019442	11.490060	4.222163	-1.135248	5.049122	3.354023	0.000000	-10.000000	-0.525000	28.616667	483.000000	1023.000000	1023.000000	2046.000000
28.379999	0.020455	12.088916	4.397209	-1.096088	5.305520	3.482275	0.000000	-10.000000	-0.525000	28.500000	492.500000	1023.000000	1023.000000	2046.000000
28.400000	0.022326	13.194377	4.737350	-0.910796	5.646340	3.721483	0.000000	-10.000000	-0.491667	28.150000	502.000000	1023.000000	1023.000000	2046.000000
28.420000	0.023685	13.997866	4.852692	-0.749915	5.860916	4.034173	0.000000	-10.000000	-0.466667	27.366667	511.500000	1023.000000	1023.000000	2046.000000
28.440001	0.025113	14.841953	4.876398	-0.457591	6.099548	4.323599	0.000000	-10.000000	-0.425000	26.483334	520.833313	1023.000000	1023.000000	2046.000000
28.459999	0.025878	15.293634	4.737019	-0.272163	6.249075	4.579703	0.000000	-10.000000	-0.408333	25.433334	529.833313	1023.000000	1023.000000	2046.000000
28.480000	0.026298	15.542012	4.683661	-0.225528	6.355792	4.728087	0.000000	-10.000000	-0.400000	24.850000	538.500000	1023.000000	1023.000000	2046.000000
28.500000	0.027034	15.977241	4.825666	-0.080285	6.529178	4.702682	0.000000	-10.000000	-0.400000	24.483334	546.833313	1023.000000	1023.000000	2046.000000
28.520000	0.027284	16.124956	4.850571	-0.103074	6.684425	4.693034	0.000000	-10.000000	-0.400000	24.600000	555.000000	1023.000000	1023.000000	2046.000000
28.540001	0.027395	16.190231	4.759540	-0.242525	6.895880	4.777337	0.000000	-10.000000	-0.375000	24.316668	563.166687	1023.000000	1023.000000	2046.000000
28.559999	0.027161	16.052158	4.546445	-0.408836	7.068773	4.845777	0.000000	-10.000000	-0.316667	23.333334	571.500000	1023.000000	1023.000000	2046.000000
28.580000	0.026654	15.752407	4.288838	-0.609054	7.201850	4.870773	0.000000	-10.000000	-0.250000	21.466667	579.500000	1023.000000	1023.000000	2046.000000
28.600000	0.026537	15.683511	4.048779	-0.725576	7.362128	4.998180	0.000000	-10.000000	-0.191667	19.566668	587.000000	1023.000000	1023.000000	2046.000000
28.620001	0.026819	15.850022	3.869882	-0.784540	7.569966	5.194715	0.000000	-10.000000	-0.150000	17.683334	593.833313	1023.000000	1023.000000	2046.000000
28.639999	0.027327	16.150305	3.695765	-0.747092	7.829259	5.372373	0.000000	-10.000000	-0.116667	16.550001	600.000000	1023.000000	1023.000000	2046.000000
28.660000	0.027821	16.442007	3.581592	-0.726030	8.015091	5.571353	0.000000	-10.000000	-0.116667	15.500000	605.666687	1023.000000	1023.000000	2046.000000
28.680000	0.028416	16.793993	3.569399	-0.620240	8.154457	5.690377	0.000000	-10.000000	-0.116667	15.083334	610.833313	1023.000000	1023.000000	2046.000000
28.700001	0.028921	17.092030	3.483366	-0.510224	8.315186	5.803704	0.000000	-10.000000	-0.116667	14.350000	616.000000	1023.000000	1023.000000	2046.000000
28.719999	0.029450	17.404907	3.469958	-0.375722	8.428263	5.882408	0.000000	-10.000000	-0.083333	13.433333	621.000000	1023.000000	1023.000000	2046.000000
28.740000	0.029762	17.589218	3.473279	-0.267145	8.446429	5.936654	0.000000	-10.000000	-0.058333	12.016667	625.666687	1023.000000	1023.000000	2046.000000
28.760000	0.030127	17.804880	3.504968	-0.109133	8.432862	5.976184	0.000000	-10.000000	-0.016667	10.183333	630.000000	1023.000000	1023.000000	2046.000000
28.780001	0.030582	18.073666	3.594000	0.021337	8.384564	6.073764	0.000000	-10.000000	0.008333	7.650000	633.666687	1023.000000	1023.000000	2046.000000
28.799999	0.030824	18.216700	3.605183	0.021240	8.396564	6.193713	0.000000	-10.000000	0.041667	3.666667	636.833313	1023.000000	1023.000000	2046.000000
28.820000	0.030969	18.302891	3.687487	0.013473	8.365432	6.236498	0.000000	-10.000000	0.058333	-0.533333	638.833313	1023.000000	1023.000000	2046.000000
28.840000	0.031124	18.394085	3.848427	0.046916	8.340467	6.158274	0.000000	-10.000000	0.083333	-4.850000	639.833313	1023.000000	1023.000000	2046.000000
28.860001	0.031407	18.561352	4.169635	0.062643	8.273117	6.055956	0.000000	-10.000000	0.100000	-8.150000	640.000000	1023.000000	1023.000000	2046.000000
28.879999	0.031757	18.768427	4.582825	0.007103	8.232463	5.946036	0.000000	-10.000000	0.125000	-11.066667	640.000000	1023.000000	1023.000000	2046.000000
28.900000	0.032287	19.081783	5.000115	0.005105	8.185902	5.890660	0.000000	-10.000000	0.158333	-13.133333	640.000000	1023.000000	1023.000000	2046.000000
28.920000	0.032570	19.248718	5.233051	0.129297	8.123611	5.762758	0.000000	-10.000000	0.183333	-14.550000	640.000000	1023.000000	1023.000000	2046.000000
28.940001	0.032636	19.287809	5.375966	0.154641	8.030874	5.726328	0.000000	-10.000000	0.216667	-15.650000	632.166687	1023.000000	1023.000000	2046.000000
28.959999	0.032270	19.071444	5.334063	0.111160	7.955967	5.670253	0.000000	-10.000000	0.233333	-16.600000	622.333313	1023.000000	1023.000000	2046.000000
28.980000	0.031629	18.692886	5.318250	0.031806	7.811656	5.531174	0.000000	-10.000000	0.266667	-17.483334	610.500000	1023.000000	1023.000000	2046.000000
29.000000	0.030912	18.269186	5.249685	-0.040870	7.679636	5.380734	0.000000	-10.000000	0.300000	-18.500000	604.500000	1023.000000	1023.000000	2046.000000
29.020000	0.030172	17.831358	5.111425	-0.153679	7.592292	5.281320	0.000000	-10.000000	0.350000	-19.716667	598.333313	1023.000000	1023.000000	2046.000000
29.040001	0.029146	17.225119	4.931961	-0.212434	7.417677	5.087915	0.000000	-10.000000	0.383333	-20.983334	591.833313	1023.000000	1023.000000	2046.000000
29.059999	0.028162	16.644030	4.762183	-0.259436	7.207428	4.933856	0.000000	-10.000000	0.408333	-22.066668	585.000000	1023.000000	1023.000000	2046.000000
29.080000	0.027144	16.042028	4.524817	-0.325242	7.009481	4.832972	0.000000	-10.000000	0.433333	-23.083334	577.666687	1023.000000	1023.000000	2046.000000
29.100000	0.026061	15.402210	4.267119	-0.354135	6.804485	4.684741	0.000000	-10.000000	0.466667	-23.900000	570.000000	1023.000000	1023.000000	2046.000000
29.120001	0.024920	14.727918	3.937616	-0.416308	6.660016	4.546595	0.000000	-10.000000	0.508333	-24.616667	562.000000	1023.000000	1023.000000	2046.000000
29.139999	0.023824	14.080078	3.723394	-0.472023	6.385124	4.443583	0.000000	-10.000000	0.533333	-25.116667	553.666687	1023.000000	1023.000000	2046.000000
29.160000	0.022682	13.404824	3.512473	-0.507090	6.096418	4.303023	0.000000	-10.000000	0.566667	-25.700001	545.333313	1023.000000	1023.000000	2046.000000
29.180000	0.021553	12.737619	3.320221	-0.536145	5.826793	4.126750	0.000000	-10.000000	0.583333	-26.350000	536.666687	1023.000000	1023.000000	2046.000000
29.200001	0.020420	12.068505	3.207165	-0.590157	5.457829	3.993668	0.000000	-10.000000	0.616667	-26.850000	528.000000	1023.000000	1023.000000	2046.000000
29.219999	0.019373	11.449614	3.102350	-0.597998	5.098504	3.846758	0.000000	-10.000000	0.633333	-27.316668	519.000000	1023.000000	1023.000000	2046.000000
29.240000	0.018317	10.825494	3.063320	-0.597706	4.728644	3.631235	0.000000	-10.000000	0.658333	-27.600000	509.833344	1023.000000	1023.000000	2046.000000
29.260000	0.017153	10.137713	2.907938	-0.622040	4.380539	3.471277	0.000000	-10.000000	0.666667	-27.933332	500.666656	1023.000000	1023.000000	2046.000000
29.280001	0.015877	9.383172	2.642848	-0.686684	4.095819	3.331190	0.000000	-10.000000	0.683333	-28.049999	491.333344	1023.000000	1023.000000	2046.000000
29.299999	0.014541	8.593717	2.275695	-0.744978	3.850108	3.212891	0.000000	-10.000000	0.691667	-28.200001	482.000000	1023.000000	1023.000000	2046.000000
29.320000	0.013191	7.795630	1.880172	-0.774354	3.655997	3.033816	0.000000	-10.000000	0.691667	-28.433334	472.500000	1023.000000	1023.000000	2046.000000
29.340000	0.011665	6.894240	1.490588	-0.852606	3.364589	2.891669	0.000000	-10.000000	0.691667	-28.900000	463.000000	1023.000000	1023.000000	2046.000000
29.360001	0.010200	6.028102	1.161998	-0.885967	3.052955	2.699116	0.000000	-10.000000	0.700000	-29.283333	453.333344	1023.000000	1023.000000	2046.000000
29.379999	0.008744	5.167491	0.931734	-0.948249	2.741876	2.442131	0.000000	-10.000000	0.725000	-29.583334	443.500000	1023.000000	1023.000000	2046.000000
29.400000	0.007747	4.578575	1.002234	-0.964725	2.319775	2.221291	0.000000	-10.000000	0.725000	-29.566668	433.500000	1023.000000	1023.000000	2046.000000
29.420000	0.006754	3.991705	1.140122	-1.015773	1.859412	2.007944	0.000000	-10.000000	0.716667	-29.733334	423.666656	1023.000000	1023.000000	2046.000000
29.440001	0.005638	3.332018	1.233372	-1.137093	1.377951	1.857789	0.000000	-10.000000	0.700000	-29.566668	413.833344	1023.000000	1023.000000	2046.000000
29.459999	0.004201	2.482630	1.093657	-1.291599	1.013127	1.667446	0.000000	-10.000000	0.700000	-29.650000	404.166656	1023.000000	1023.000000	2046.000000
29.480000	0.002987	1.765591	0.840508	-1.357855	0.752831	1.530108	0.000000	-10.000000	0.700000	-29.466667	394.333344	1023.000000	1023.000000	2046.000000
29.500000	0.000823	0.486462	0.226765	-1.532019	0.390561	1.401155	0.000000	-10.000000	0.700000	-29.450001	384.500000	1023.000000	1023.000000	2046.000000
29.520000	-0.000964	-0.569626	-0.404580	-1.479959	0.008904	1.306009	0.000000	-10.000000	0.700000	-29.450001	374.500000	1023.000000	1023.000000	2046.000000
29.540001	-0.003272	-1.933778	-1.159850	-1.527843	-0.433047	1.186962	0.000000	-10.000000	0.700000	-29.416668	364.500000	1023.000000	1023.000000	2046.000000
29.559999	-0.005567	-3.290315	-1.680039	-1.633564	-0.888283	0.911571	0.000000	-10.000000	0.700000	-29.466667	354.666656	1023.000000	1023.000000	2046.000000
29.580000	-0.007632	-4.510284	-1.890614	-1.767623	-1.419195	0.567147	0.000000	-10.000000	0.691667	-29.166668	345.000000	1023.000000	1023.000000	2046.000000
29.600000	-0.010062	-5.946696	-2.089757	-2.082293	-1.878223	0.103576	0.000000	-10.000000	0.675000	-28.633333	335.333344	1023.000000	1023.000000	2046.000000
29.620001	-0.012567	-7.427270	-2.317920	-2.452528	-2.302264	-0.354557	0.000000	-10.000000	0.658333	-28.066668	325.833344	1023.000000	1023.000000	2046.000000
29.639999	-0.015004	-8.867131	-2.681477	-2.765463	-2.592491	-0.827701	0.000000	-10.000000	0.616667	-27.433332	316.333344	1023.000000	1023.000000	2046.000000
29.660000	-0.017545	-10.369128	-3.218687	-3.137047	-2.842450	-1.170945	0.000000	-10.000000	0.591667	-26.933332	307.166656	1023.000000	1023.000000	2046.000000
29.680000	-0.020007	-11.824310	-3.759567	-3.464972	-3.129603	-1.470169	0.000000	-10.000000	0.558333	-26.516666	298.166656	1023.000000	1023.000000	2046.000000
29.700001	-0.022244	-13.146385	-4.249380	-3.740363	-3.391228	-1.765414	0.000000	-10.000000	0.558333	-26.383333	289.333344	1023.000000	1023.000000	2046.000000
29.719999	-0.024290	-14.355416	-4.659335	-3.980547	-3.672887	-2.042647	0.000000	-10.000000	0.558333	-26.466667	280.666656	1023.000000	1023.000000	2046.000000
29.740000	-0.026064	-15.403731	-5.087993	-4.123807	-3.845448	-2.346483	0.000000	-10.000000	0.558333	-26.616667	271.833344	1023.000000	1023.000000	2046.000000
29.760000	-0.027675	-16.356003	-5.484758	-4.257091	-4.006797	-2.607358	0.000000	-10.000000	0.558333	-26.500000	263.000000	1023.000000	1023.000000	2046.000000
29.780001	-0.029410	-17.381306	-5.834996	-4.452663	-4.215746	-2.877900	0.000000	-10.000000	0.550000	-26.049999	254.000000	1023.000000	1023.000000	2046.000000
29.799999	-0.030920	-18.273693	-6.056036	-4.614122	-4.486027	-3.117509	0.000000	-10.000000	0.533333	-25.266666	245.333328	1023.000000	1023.000000	2046.000000
29.820000	-0.032367	-19.128859	-6.228479	-4.795081	-4.763617	-3.341681	0.000000	-10.000000	0.516667	-24.500000	237.000000	1023.000000	1023.000000	2046.000000
29.840000	-0.033606	-19.860878	-6.355623	-4.941392	-5.002544	-3.561320	0.000000	-10.000000	0.483333	-23.800001	229.000000	1023.000000	1023.000000	2046.000000
29.860001	-0.034711	-20.514267	-6.335961	-5.035316	-5.342010	-3.800981	0.000000	-10.000000	0.450000	-23.133333	221.000000	1023.000000	1023.000000	2046.000000
29.879999	-0.035495	-20.977783	-6.262823	-5.177893	-5.571266	-3.965801	0.000000	-10.000000	0.408333	-22.433334	213.166672	1023.000000	1023.000000	2046.000000
29.900000	-0.036212	-21.401474	-6.046591	-5.396205	-5.817515	-4.141162	0.000000	-10.000000	0.383333	-21.799999	205.500000	1023.000000	1023.000000	2046.000000
29.920000	-0.036885	-21.799055	-5.853626	-5.614647	-5.971061	-4.359721	0.000000	-10.000000	0.375000	-21.283333	198.166672	1023.000000	1023.000000	2046.000000
29.940001	-0.037428	-22.119843	-5.612091	-5.719906	-6.110612	-4.677233	0.000000	-10.000000	0.366667	-20.733334	191.000000	1023.000000	1023.000000	2046.000000
29.959999	-0.037892	-22.393980	-5.452654	-5.789652	-6.231410	-4.920263	0.000000	-10.000000	0.358333	-19.833334	184.166672	1023.000000	1023.000000	2046.000000
29.980000	-0.038145	-22.543661	-5.403545	-5.838963	-6.250671	-5.050481	0.000000	-10.000000	0.316667	-18.766666	177.666672	1023.000000	1023.000000	2046.000000
30.000000	-0.038324	-22.649286	-5.362651	-5.917654	-6.278984	-5.089998	0.000000	-10.000000	0.283333	-17.833334	171.500000	1023.000000	1023.000000	2046.000000
30.020000	-0.038633	-22.831852	-5.360429	-6.001432	-6.319887	-5.150105	0.000000	-10.000000	0.241667	-17.350000	165.500000	1023.000000	1023.000000	2046.000000
30.040001	-0.039171	-23.150236	-5.454948	-6.061636	-6.358459	-5.275192	0.000000	-10.000000	0.241667	-16.900000	159.500000	1023.000000	1023.000000	2046.000000
30.059999	-0.040038	-23.662258	-5.590914	-6.153266	-6.510285	-5.407794	0.000000	-10.000000	0.241667	-16.383333	153.833328	1023.000000	1023.000000	2046.000000
30.080000	-0.040963	-24.209400	-5.669122	-6.284715	-6.696514	-5.559049	0.000000	-10.000000	0.233333	-15.883333	148.333328	1023.000000	1023.000000	2046.000000
30.100000	-0.041980	-24.810314	-5.693456	-6.438027	-6.929941	-5.748890	0.000000	-10.000000	0.216667	-15.333333	143.166672	1023.000000	1023.000000	2046.000000
30.120001	-0.042972	-25.396349	-5.687986	-6.560598	-7.182617	-5.965149	0.000000	-10.000000	0.200000	-14.933333	138.000000	1023.000000	1023.000000	2046.000000
30.139999	-0.043661	-25.803379	-5.559479	-6.672840	-7.479149	-6.091911	0.000000	-10.000000	0.200000	-14.483334	133.000000	1023.000000	1023.000000	2046.000000
30.160000	-0.044261	-26.158360	-5.552326	-6.730391	-7.645308	-6.230335	0.000000	-10.000000	0.200000	-14.083334	128.000000	1023.000000	1023.000000	2046.000000
30.180000	-0.044790	-26.470745	-5.725581	-6.815915	-7.611196	-6.318054	0.000000	-10.000000	0.191667	-13.700001	123.333336	1023.000000	1023.000000	2046.000000
30.200001	-0.045447	-26.859266	-5.899547	-6.872951	-7.683482	-6.403286	0.000000	-10.000000	0.175000	-13.333334	118.666664	1023.000000	1023.000000	2046.000000
30.219999	-0.046092	-27.240297	-6.090830	-6.872928	-7.773291	-6.503248	0.000000	-10.000000	0.158333	-12.883333	114.333336	1023.000000	1023.000000	2046.000000
30.240000	-0.046744	-27.625902	-6.143428	-6.925259	-7.996695	-6.560521	0.000000	-10.000000	0.133333	-12.383333	110.000000	1023.000000	1023.000000	2046.000000
30.260000	-0.047192	-27.890392	-6.016746	-6.950098	-8.278164	-6.645385	0.000000	-10.000000	0.116667	-11.800000	106.000000	1023.000000	1023.000000	2046.000000
30.280001	-0.047514	-28.080664	-5.865366	-6.992328	-8.522240	-6.700730	0.000000	-10.000000	0.100000	-11.316667	102.000000	1023.000000	1023.000000	2046.000000
30.299999	-0.047666	-28.170525	-5.821332	-7.052965	-8.572005	-6.724223	0.000000	-10.000000	0.100000	-10.816667	98.166664	1023.000000	1023.000000	2046.000000
30.320000	-0.048092	-28.422647	-5.966449	-7.050245	-8.595436	-6.810516	0.000000	-10.000000	0.100000	-10.366667	94.500000	1023.000000	1023.000000	2046.000000
30.340000	-0.048270	-28.527370	-6.092420	-7.051041	-8.586865	-6.797043	0.000000	-10.000000	0.091667	-9.983334	91.166664	1023.000000	1023.000000	2046.000000
30.360001	-0.048641	-28.746946	-6.300871	-7.000277	-8.597529	-6.848269	0.000000	-10.000000	0.091667	-9.616667	87.833336	1023.000000	1023.000000	2046.000000
30.379999	-0.048935	-28.920736	-6.418653	-6.986329	-8.678201	-6.837554	0.000000	-10.000000	0.091667	-9.350000	84.666664	1023.000000	1023.000000	2046.000000
30.400000	-0.049223	-29.090696	-6.419487	-6.924789	-8.869714	-6.876707	0.000000	-10.000000	0.091667	-9.200001	81.500000	1023.000000	1023.000000	2046.000000
30.420000	-0.049390	-29.189316	-6.398731	-6.863927	-8.988403	-6.938255	0.000000	-10.000000	0.083333	-9.033334	78.333336	1023.000000	1023.000000	2046.000000
30.440001	-0.049459	-29.230236	-6.314295	-6.836420	-9.136767	-6.942753	0.000000	-10.000000	0.083333	-8.900001	75.333336	1023.000000	1023.000000	2046.000000
30.459999	-0.049753	-29.403923	-6.271707	-6.873136	-9.280301	-6.978780	0.000000	-10.000000	0.083333	-8.650001	72.333336	1023.000000	1023.000000	2046.000000
30.480000	-0.049983	-29.539721	-6.237657	-6.878793	-9.387839	-7.035431	0.000000	-10.000000	0.083333	-8.466667	69.500000	1023.000000	1023.000000	2046.000000
30.500000	-0.049983	-29.540094	-6.239639	-6.877409	-9.374339	-7.048707	0.000000	-10.000000	0.075000	-8.150001	66.500000	1023.000000	1023.000000	2046.000000
30.520000	-0.050198	-29.667242	-6.247942	-6.844986	-9.435084	-7.139228	0.000000	-10.000000	0.066667	-7.883333	63.833332	1023.000000	1023.000000	2046.000000
30.540001	-0.050163	-29.646347	-6.263776	-6.798519	-9.411074	-7.172978	0.000000	-10.000000	0.058333	-7.500000	61.166668	1023.000000	1023.000000	2046.000000
30.559999	-0.050239	-29.691422	-6.322315	-6.754954	-9.410969	-7.203183	0.000000	-10.000000	0.050000	-7.016666	58.833332	1023.000000	1023.000000	2046.000000
30.580000	-0.050381	-29.775221	-6.381627	-6.735578	-9.437719	-7.220297	0.000000	-10.000000	0.050000	-6.366667	56.500000	1023.000000	1023.000000	2046.000000
30.600000	-0.050821	-30.035263	-6.456380	-6.761209	-9.517472	-7.300201	0.000000	-10.000000	0.050000	-5.700000	54.500000	1023.000000	1023.000000	2046.000000
30.620001	-0.051467	-30.416908	-6.509994	-6.882374	-9.698997	-7.325542	0.000000	-10.000000	0.050000	-5.200000	52.500000	1023.000000	1023.000000	2046.000000
30.639999	-0.051741	-30.579220	-6.494810	-6.876713	-9.778321	-7.429376	0.000000	-10.000000	0.050000	-4.800000	50.500000	1023.000000	1023.000000	2046.000000
30.660000	-0.052176	-30.836161	-6.538958	-6.940469	-9.937640	-7.419096	0.000000	-10.000000	0.050000	-4.616667	48.833332	1023.000000	1023.000000	2046.000000
30.680000	-0.052197	-30.848511	-6.655386	-6.793685	-9.996732	-7.402708	0.000000	-10.000000	0.050000	-4.650000	47.166668	1023.000000	1023.000000	2046.000000
30.700001	-0.052413	-30.975996	-6.790985	-6.678817	-10.137132	-7.369062	0.000000	-10.000000	0.050000	-4.750000	45.833332	1023.000000	1023.000000	2046.000000
30.719999	-0.052900	-31.263941	-6.950012	-6.711470	-10.190371	-7.412088	0.000000	-10.000000	0.041667	-4.716667	44.166668	1023.000000	1023.000000	2046.000000
30.740000	-0.053391	-31.554192	-7.069060	-6.791674	-10.143189	-7.550269	0.000000	-10.000000	0.033333	-4.100000	42.666668	1023.000000	1023.000000	2046.000000
30.760000	-0.054407	-32.154800	-7.175655	-7.014649	-10.179420	-7.785075	0.000000	-10.000000	0.016667	-2.516667	41.166668	1023.000000	1023.000000	2046.000000
30.780001	-0.055679	-32.906124	-7.520486	-7.251049	-10.081774	-8.052815	0.000000	-10.000000	0.016667	-1.033333	40.333332	1023.000000	1023.000000	2046.000000
30.799999	-0.057030	-33.704929	-7.988603	-7.459388	-10.009586	-8.247354	0.000000	-10.000000	0.025000	0.000000	40.000000	1023.000000	1023.000000	2046.000000
30.820000	-0.058383	-34.504578	-8.451451	-7.663800	-10.042768	-8.346558	0.000000	-10.000000	0.033333	0.000000	40.000000	1023.000000	1023.000000	2046.000000
30.840000	-0.059737	-35.304741	-8.887981	-7.817022	-10.160616	-8.439121	0.000000	-10.000000	0.033333	-0.333333	40.000000	1023.000000	1023.000000	2046.000000
30.860001	-0.060733	-35.893211	-9.168020	-7.928730	-10.328948	-8.467511	0.000000	-10.000000	0.041667	-1.216667	40.000000	1023.000000	1023.000000	2046.000000
30.879999	-0.061501	-36.346977	-9.287951	-8.022485	-10.531615	-8.504927	0.000000	-10.000000	0.058333	-2.666667	39.666668	1023.000000	1023.000000	2046.000000
30.900000	-0.061963	-36.619949	-9.381700	-8.008142	-10.637448	-8.592658	0.000000	-10.000000	0.066667	-4.233334	38.833332	1023.000000	1023.000000	2046.000000
30.920000	-0.062508	-36.942116	-9.417518	-8.078983	-10.807386	-8.638227	0.000000	-10.000000	0.066667	-5.300000	37.333332	1023.000000	1023.000000	2046.000000
30.940001	-0.062964	-37.211864	-9.507101	-8.138649	-10.858896	-8.707219	0.000000	-10.000000	0.058333	-5.633333	35.500000	1023.000000	1023.000000	2046.000000
30.959999	-0.063317	-37.420082	-9.590187	-8.209883	-10.887827	-8.732186	0.000000	-10.000000	0.058333	-5.216667	33.500000	1023.000000	1023.000000	2046.000000
30.980000	-0.063684	-37.637356	-9.733762	-8.236299	-10.875045	-8.792251	0.000000	-10.000000	0.050000	-4.450000	31.833334	1023.000000	1023.000000	2046.000000
31.000000	-0.063887	-37.756981	-9.784585	-8.277233	-10.934985	-8.760177	0.000000	-10.000000	0.041667	-3.650000	30.333334	1023.000000	1023.000000	2046.000000
31.020000	-0.063928	-37.781593	-9.903671	-8.219001	-10.889000	-8.769921	0.000000	-10.000000	0.033333	-2.983333	29.166666	1023.000000	1023.000000	2046.000000
31.040001	-0.063688	-37.639336	-9.846502	-8.215530	-10.853771	-8.723533	0.000000	-10.000000	0.033333	-2.733333	28.166666	1023.000000	1023.000000	2046.000000
31.059999	-0.063459	-37.504288	-9.802756	-8.269098	-10.758317	-8.674119	0.000000	-10.000000	0.041667	-2.966667	27.333334	1023.000000	1023.000000	2046.000000
31.080000	-0.063128	-37.308681	-9.610539	-8.227664	-10.771111	-8.699370	0.000000	-10.000000	0.050000	-3.616667	26.500000	1023.000000	1023.000000	2046.000000
31.100000	-0.062761	-37.091705	-9.368871	-8.111744	-10.797016	-8.814074	0.000000	-10.000000	0.041667	-3.916667	25.166666	1023.000000	1023.000000	2046.000000
31.120001	-0.062269	-36.801018	-9.035464	-7.963246	-10.923803	-8.878505	0.000000	-10.000000	0.041667	-3.633333	23.833334	1023.000000	1023.000000	2046.000000
31.139999	-0.061679	-36.452145	-8.682647	-7.918921	-10.974792	-8.875786	0.000000	-10.000000	0.041667	-3.066667	22.500000	1023.000000	1023.000000	2046.000000
31.160000	-0.061262	-36.205757	-8.433386	-7.977741	-10.942690	-8.851940	0.000000	-10.000000	0.041667	-2.800000	21.500000	1023.000000	1023.000000	2046.000000
31.180000	-0.060895	-35.989201	-8.168509	-8.059824	-10.893525	-8.867341	0.000000	-10.000000	0.041667	-2.983333	20.500000	1023.000000	1023.000000	2046.000000
31.200001	-0.060601	-35.814968	-8.046053	-8.083483	-10.794102	-8.891330	0.000000	-10.000000	0.041667	-3.300000	19.500000	1023.000000	1023.000000	2046.000000
31.219999	-0.060697	-35.871880	-8.021968	-8.188935	-10.714491	-8.946486	0.000000	-10.000000	0.050000	-3.516667	18.500000	1023.000000	1023.000000	2046.000000
31.240000	-0.060902	-35.993038	-8.058828	-8.353135	-10.628728	-8.952348	0.000000	-10.000000	0.041667	-3.500000	17.333334	1023.000000	1023.000000	2046.000000
31.260000	-0.061311	-36.234730	-8.160275	-8.501083	-10.565006	-9.008367	0.000000	-10.000000	0.041667	-3.350000	16.166666	1023.000000	1023.000000	2046.000000
31.280001	-0.061652	-36.436462	-8.197258	-8.559570	-10.589282	-9.090351	0.000000	-10.000000	0.033333	-3.183333	15.000000	1023.000000	1023.000000	2046.000000
31.299999	-0.061831	-36.542278	-8.295377	-8.575287	-10.521883	-9.149731	0.000000	-10.000000	0.041667	-3.066667	14.000000	1023.000000	1023.000000	2046.000000
31.320000	-0.062035	-36.662758	-8.342571	-8.602342	-10.546801	-9.171046	0.000000	-10.000000	0.033333	-2.983333	13.000000	1023.000000	1023.000000	2046.000000
31.340000	-0.062077	-36.687603	-8.322071	-8.562499	-10.603825	-9.199207	0.000000	-10.000000	0.041667	-2.900000	12.000000	1023.000000	1023.000000	2046.000000
31.360001	-0.062214	-36.768627	-8.339856	-8.571261	-10.632888	-9.224624	0.000000	-10.000000	0.033333	-2.733333	11.000000	1023.000000	1023.000000	2046.000000
31.379999	-0.062105	-36.703846	-8.272009	-8.521852	-10.710060	-9.199924	0.000000	-10.000000	0.025000	-2.416667	10.000000	1023.000000	1023.000000	2046.000000
31.400000	-0.062082	-36.690315	-8.188947	-8.483276	-10.787939	-9.230154	0.000000	-10.000000	0.025000	-2.050000	9.333333	1023.000000	1023.000000	2046.000000
31.420000	-0.061942	-36.607788	-8.090692	-8.438428	-10.874413	-9.204256	0.000000	-10.000000	0.025000	-1.650000	9.000000	1023.000000	1023.000000	2046.000000
31.440001	-0.061687	-36.457104	-7.941483	-8.378869	-10.966800	-9.169953	0.000000	-10.000000	0.033333	-1.350000	9.000000	1023.000000	1023.000000	2046.000000
31.459999	-0.061568	-36.386448	-7.826942	-8.332051	-11.037409	-9.190046	0.000000	-10.000000	0.025000	-0.783333	9.000000	1023.000000	1023.000000	2046.000000
31.480000	-0.061324	-36.242577	-7.686432	-8.294388	-11.117808	-9.143948	0.000000	-10.000000	0.025000	-0.366667	9.000000	1023.000000	1023.000000	2046.000000
31.500000	-0.060960	-36.027382	-7.634362	-8.240904	-11.058732	-9.093384	0.000000	-10.000000	0.016667	0.000000	9.000000	1023.000000	1023.000000	2046.000000
31.520000	-0.060829	-35.949970	-7.629992	-8.185575	-11.036716	-9.097690	0.000000	-10.000000	0.016667	0.000000	9.000000	1023.000000	1023.000000	2046.000000
31.540001	-0.060533	-35.774754	-7.543859	-8.176676	-11.053418	-9.000799	0.000000	-10.000000	0.016667	0.000000	9.000000	1023.000000	1023.000000	2046.000000
31.559999	-0.060259	-35.613075	-7.553574	-8.163611	-10.921323	-8.974566	0.000000	-10.000000	0.016667	0.000000	9.000000	1023.000000	1023.000000	2046.000000
31.580000	-0.060023	-35.473743	-7.527788	-8.153303	-10.879638	-8.913013	0.000000	-10.000000	0.025000	0.000000	9.000000	1023.000000	1023.000000	2046.000000
31.600000	-0.059801	-35.342316	-7.550976	-8.088661	-10.781755	-8.920924	0.000000	-10.000000	0.025000	0.000000	9.000000	1023.000000	1023.000000	2046.000000
31.620001	-0.059542	-35.189350	-7.609451	-8.070541	-10.637280	-8.872077	0.000000	-10.000000	0.033333	0.000000	9.000000	1023.000000	1023.000000	2046.000000
31.639999	-0.059416	-35.114788	-7.649544	-8.039306	-10.577940	-8.847998	0.000000	-10.000000	0.025000	0.000000	9.000000	1023.000000	1023.000000	2046.000000
31.660000	-0.059198	-34.985794	-7.693381	-8.012674	-10.497559	-8.782179	0.000000	-10.000000	0.016667	0.000000	9.000000	1023.000000	1023.000000	2046.000000
31.680000	-0.059097	-34.926228	-7.663120	-7.937712	-10.552248	-8.773145	0.000000	-10.000000	0.008333	0.000000	9.000000	1023.000000	1023.000000	2046.000000
31.700001	-0.058885	-34.800953	-7.590953	-7.817688	-10.603805	-8.788509	0.000000	-10.000000	0.008333	0.000000	9.000000	1023.000000	1023.000000	2046.000000
31.719999	-0.058669	-34.673630	-7.558330	-7.738105	-10.589901	-8.787295	0.000000	-10.000000	0.008333	0.000000	9.000000	1023.000000	1023.000000	2046.000000
31.740000	-0.058719	-34.703133	-7.472521	-7.663466	-10.778048	-8.789098	0.000000	-10.000000	0.008333	0.000000	9.000000	1023.000000	1023.000000	2046.000000
31.760000	-0.059026	-34.884628	-7.400592	-7.708931	-10.959111	-8.815994	0.000000	-10.000000	0.016667	0.666667	9.000000	1023.000000	1023.000000	2046.000000
31.780001	-0.059302	-35.047688	-7.286197	-7.688328	-11.140754	-8.932409	0.000000	-10.000000	0.016667	1.550000	9.000000	1023.000000	1023.000000	2046.000000
31.799999	-0.059719	-35.294167	-7.208742	-7.828019	-11.312796	-8.944611	0.000000	-10.000000	0.016667	2.633333	9.000000	1023.000000	1023.000000	2046.000000
31.820000	-0.059826	-35.357426	-7.186018	-7.889986	-11.336564	-8.944858	0.000000	-10.000000	0.008333	3.233333	9.000000	1023.000000	1023.000000	2046.000000
31.840000	-0.059656	-35.256935	-7.267767	-7.831266	-11.275904	-8.881998	0.000000	-10.000000	0.008333	3.700000	9.000000	1023.000000	1023.000000	2046.000000
31.860001	-0.059480	-35.152855	-7.503794	-7.696873	-11.127055	-8.825134	0.000000	-10.000000	-0.008333	4.216667	9.000000	1023.000000	1023.000000	2046.000000
31.879999	-0.059522	-35.177250	-7.823051	-7.704865	-10.927310	-8.722025	0.000000	-10.000000	-0.025000	4.933333	9.000000	1023.000000	1023.000000	2046.000000
31.900000	-0.059494	-35.160740	-8.068398	-7.665309	-10.679312	-8.747724	0.000000	-10.000000	-0.033333	6.133334	9.000000	1023.000000	1023.000000	2046.000000
31.920000	-0.059774	-35.326382	-8.269068	-7.786929	-10.485022	-8.785365	0.000000	-10.000000	-0.050000	8.050000	9.000000	1023.000000	1023.000000	2046.000000
31.940001	-0.060764	-35.911392	-8.503571	-8.006240	-10.550636	-8.850945	0.000000	-10.000000	-0.075000	10.016666	9.000000	1023.000000	1023.000000	2046.000000
31.959999	-0.061698	-36.463524	-8.735244	-8.106190	-10.672544	-8.949548	0.000000	-10.000000	-0.116667	11.766667	9.000000	1023.000000	1023.000000	2046.000000
31.980000	-0.062792	-37.110184	-9.030700	-8.210269	-10.783777	-9.085439	0.000000	-10.000000	-0.133333	13.116667	11.500000	1023.000000	1023.000000	2046.000000
32.000000	-0.063573	-37.571869	-9.196314	-8.341536	-10.962010	-9.072008	0.000000	-10.000000	-0.141667	14.183333	16.833334	1023.000000	1023.000000	2046.000000
32.020000	-0.064120	-37.894695	-9.302673	-8.490588	-11.119585	-8.981848	0.000000	-10.000000	-0.150000	15.066667	23.833334	1023.000000	1023.000000	2046.000000
32.040001	-0.063889	-37.758236	-9.410093	-8.447426	-11.004232	-8.896484	0.000000	-10.000000	-0.150000	15.450000	30.000000	1023.000000	1023.000000	2046.000000
32.060001	-0.063411	-37.475620	-9.469378	-8.510249	-10.775171	-8.720821	0.000000	-10.000000	-0.166667	16.016666	35.166668	1023.000000	1023.000000	2046.000000
32.080002	-0.062692	-37.050888	-9.511426	-8.484970	-10.495701	-8.558790	0.000000	-10.000000	-0.183333	16.916666	40.333332	1023.000000	1023.000000	2046.000000
32.099998	-0.061837	-36.545902	-9.636109	-8.444690	-10.090895	-8.374210	0.000000	-10.000000	-0.225000	18.133333	45.833332	1023.000000	1023.000000	2046.000000
32.119999	-0.061059	-36.085667	-9.686137	-8.381451	-9.835892	-8.182189	0.000000	-10.000000	-0.275000	19.433332	51.666668	1023.000000	1023.000000	2046.000000
32.139999	-0.060297	-35.635796	-9.642502	-8.285970	-9.712115	-7.995209	0.000000	-10.000000	-0.325000	20.766666	58.000000	1023.000000	1023.000000	2046.000000
32.160000	-0.059285	-35.037594	-9.509857	-8.094997	-9.638126	-7.794613	0.000000	-10.000000	-0.366667	22.333334	64.833336	1023.000000	1023.000000	2046.000000
32.180000	-0.058221	-34.408886	-9.298017	-7.873804	-9.641154	-7.595911	0.000000	-10.000000	-0.391667	23.433334	72.166664	1023.000000	1023.000000	2046.000000
32.200001	-0.056821	-33.580921	-8.910008	-7.663131	-9.622754	-7.385026	0.000000	-10.000000	-0.416667	24.416668	80.000000	1023.000000	1023.000000	2046.000000
32.220001	-0.055203	-32.624737	-8.469155	-7.534879	-9.456877	-7.163826	0.000000	-10.000000	-0.433333	24.883333	88.000000	1023.000000	1023.000000	2046.000000
32.240002	-0.053300	-31.500111	-8.003178	-7.431752	-9.092253	-6.972930	0.000000	-10.000000	-0.458333	25.333334	96.000000	1023.000000	1023.000000	2046.000000
32.259998	-0.051070	-30.182598	-7.561131	-7.277579	-8.507374	-6.836514	0.000000	-10.000000	-0.475000	25.800001	104.333336	1023.000000	1023.000000	2046.000000
32.279999	-0.048776	-28.826914	-7.084200	-7.173033	-7.936290	-6.633390	0.000000	-10.000000	-0.500000	26.483334	112.833336	1023.000000	1023.000000	2046.000000
32.299999	-0.046435	-27.443245	-6.642159	-7.081846	-7.374431	-6.344809	0.000000	-10.000000	-0.516667	27.383333	121.666664	1023.000000	1023.000000	2046.000000
32.320000	-0.044098	-26.061735	-6.069156	-7.000287	-6.993758	-5.998534	0.000000	-10.000000	-0.516667	27.933334	130.500000	1023.000000	1023.000000	2046.000000
32.340000	-0.041847	-24.731501	-5.463526	-6.822869	-6.758594	-5.686512	0.000000	-10.000000	-0.525000	28.116667	139.666672	1023.000000	1023.000000	2046.000000
32.360001	-0.039742	-23.487501	-4.959058	-6.646755	-6.461190	-5.420498	0.000000	-10.000000	-0.533333	28.150000	149.000000	1023.000000	1023.000000	2046.000000
32.380001	-0.037939	-22.421974	-4.464210	-6.466914	-6.238631	-5.252220	0.000000	-10.000000	-0.550000	28.466667	158.333328	1023.000000	1023.000000	2046.000000
32.400002	-0.036444	-21.538115	-4.100554	-6.398165	-5.973404	-5.065990	0.000000	-10.000000	-0.558333	28.866667	167.833328	1023.000000	1023.000000	2046.000000
32.419998	-0.034893	-20.621811	-3.745666	-6.345545	-5.684829	-4.845770	0.000000	-10.000000	-0.575000	29.233334	177.500000	1023.000000	1023.000000	2046.000000
32.439999	-0.033386	-19.731197	-3.447961	-6.268044	-5.375535	-4.639657	0.000000	-10.000000	-0.591667	29.433334	187.166672	1023.000000	1023.000000	2046.000000
32.459999	-0.031648	-18.704151	-3.283097	-6.143021	-4.841876	-4.436156	0.000000	-10.000000	-0.591667	29.383333	196.833328	1023.000000	1023.000000	2046.000000
32.480000	-0.029753	-17.584183	-3.122406	-6.003989	-4.280252	-4.177536	0.000000	-10.000000	-0.591667	29.500000	206.500000	1023.000000	1023.000000	2046.000000
32.500000	-0.027789	-16.423191	-2.959168	-5.886383	-3.693688	-3.883953	0.000000	-10.000000	-0.591667	29.466667	216.500000	1023.000000	1023.000000	2046.000000
32.520000	-0.025844	-15.274061	-2.595223	-5.681829	-3.418918	-3.578092	0.000000	-10.000000	-0.600000	29.566668	226.500000	1023.000000	1023.000000	2046.000000
32.540001	-0.024023	-14.197345	-2.168583	-5.424361	-3.292655	-3.311745	0.000000	-10.000000	-0.616667	29.750000	236.500000	1023.000000	1023.000000	2046.000000
32.560001	-0.021966	-12.982199	-1.654216	-5.162652	-3.200431	-2.964899	0.000000	-10.000000	-0.616667	30.133333	246.500000	1023.000000	1023.000000	2046.000000
32.580002	-0.019860	-11.737039	-1.228508	-4.921354	-2.943689	-2.643488	0.000000	-10.000000	-0.625000	30.600000	256.500000	1023.000000	1023.000000	2046.000000
32.599998	-0.017495	-10.339320	-0.918861	-4.696865	-2.445024	-2.278571	0.000000	-10.000000	-0.616667	30.933334	266.500000	1023.000000	1023.000000	2046.000000
32.619999	-0.014965	-8.844593	-0.595195	-4.445355	-1.888755	-1.915288	0.000000	-10.000000	-0.633333	31.133333	276.666656	1023.000000	1023.000000	2046.000000
32.639999	-0.012416	-7.338027	-0.450012	-4.214838	-1.126246	-1.546930	0.000000	-10.000000	-0.633333	31.400000	287.000000	1023.000000	1023.000000	2046.000000
32.660000	-0.009819	-5.803051	-0.195950	-3.999045	-0.498269	-1.109787	0.000000	-10.000000	-0.633333	31.466667	297.500000	1023.000000	1023.000000	2046.000000
32.680000	-0.007367	-4.354087	0.088190	-3.749003	0.037543	-0.730817	0.000000	-10.000000	-0.625000	31.500000	308.000000	1023.000000	1023.000000	2046.000000
32.700001	-0.005073	-2.997913	0.475807	-3.504483	0.358310	-0.327547	0.000000	-10.000000	-0.633333	31.450001	318.500000	1023.000000	1023.000000	2046.000000
32.720001	-0.002801	-1.655607	0.975486	-3.239204	0.597357	0.010753	0.000000	-10.000000	-0.641667	31.333334	329.000000	1023.000000	1023.000000	2046.000000
32.740002	-0.000718	-0.424283	1.447994	-2.954256	0.742408	0.339571	0.000000	-10.000000	-0.650000	31.283333	339.333344	1023.000000	1023.000000	2046.000000
32.759998	0.001451	0.857815	1.837699	-2.692880	1.080676	0.632320	0.000000	-10.000000	-0.641667	31.450001	349.833344	1023.000000	1023.000000	2046.000000
32.779999	0.003673	2.170953	2.179287	-2.494859	1.515208	0.971316	0.000000	-10.000000	-0.641667	31.549999	360.166656	1023.000000	1023.000000	2046.000000
32.799999	0.005999	3.545225	2.458149	-2.269749	2.069763	1.287063	0.000000	-10.000000	-0.641667	31.533333	370.833344	1023.000000	1023.000000	2046.000000
32.820000	0.008328	4.921642	2.683924	-2.042167	2.721688	1.558197	0.000000	-10.000000	-0.650000	31.400000	381.166656	1023.000000	1023.000000	2046.000000
32.840000	0.010238	6.050892	2.874858	-1.911874	3.230058	1.857850	0.000000	-10.000000	-0.666667	31.733334	391.833344	1023.000000	1023.000000	2046.000000
32.860001	0.012016	7.101335	3.078317	-1.782543	3.703078	2.102482	0.000000	-10.000000	-0.683333	32.066666	402.333344	1023.000000	1023.000000	2046.000000
32.880001	0.013479	7.965888	3.335113	-1.743876	4.074983	2.299668	0.000000	-10.000000	-0.700000	32.466667	413.000000	1023.000000	1023.000000	2046.000000
32.900002	0.014946	8.832806	3.700354	-1.703004	4.299511	2.535944	0.000000	-10.000000	-0.700000	32.283333	423.666656	1023.000000	1023.000000	2046.000000
32.919998	0.016938	10.010515	4.095970	-1.447008	4.555292	2.806262	0.000000	-10.000000	-0.683333	32.183334	434.500000	1023.000000	1023.000000	2046.000000
32.939999	0.018537	10.955533	4.273008	-1.249230	4.774847	3.156909	0.000000	-10.000000	-0.641667	31.566668	445.333344	1023.000000	1023.000000	2046.000000
32.959999	0.019921	11.773600	4.263308	-0.924198	4.973772	3.460717	0.000000	-10.000000	-0.608333	31.116667	456.000000	1023.000000	1023.000000	2046.000000
32.980000	0.020698	12.232233	4.148554	-0.745397	5.091409	3.737667	0.000000	-10.000000	-0.591667	30.833334	466.333344	1023.000000	1023.000000	2046.000000
33.000000	0.021629	12.783016	4.011209	-0.661453	5.525663	3.907596	0.000000	-10.000000	-0.616667	30.783335	476.666656	1023.000000	1023.000000	2046.000000
33.020000	0.022874	13.518414	4.041788	-0.504439	5.970661	4.010404	0.000000	-10.000000	-0.633333	31.033335	487.000000	1023.000000	1023.000000	2046.000000
33.040001	0.023829	14.082775	3.890064	-0.502319	6.566133	4.128898	0.000000	-10.000000	-0.650000	31.033335	497.333344	1023.000000	1023.000000	2046.000000
33.060001	0.024436	14.441942	3.734663	-0.692752	6.997441	4.402590	0.000000	-10.000000	-0.625000	31.300001	507.666656	1023.000000	1023.000000	2046.000000
33.080002	0.024740	14.621149	3.572537	-0.828966	7.338994	4.538584	0.000000	-10.000000	-0.566667	30.683334	518.000000	1023.000000	1023.000000	2046.000000
33.099998	0.024899	14.715415	3.505821	-0.963673	7.492064	4.681203	0.000000	-10.000000	-0.516667	29.583334	528.333313	1023.000000	1023.000000	2046.000000
33.119999	0.025179	14.881020	3.585303	-1.020464	7.435320	4.880860	0.000000	-10.000000	-0.483333	28.083334	538.500000	1023.000000	1023.000000	2046.000000
33.139999	0.026035	15.386831	3.781674	-0.911464	7.455445	5.061176	0.000000	-10.000000	-0.475000	27.533333	548.166687	1023.000000	1023.000000	2046.000000
33.160000	0.027241	16.099327	3.934193	-0.829188	7.667437	5.326886	0.000000	-10.000000	-0.458333	26.983334	557.500000	1023.000000	1023.000000	2046.000000
33.180000	0.028450	16.814035	4.020592	-0.772337	7.956416	5.609366	0.000000	-10.000000	-0.450000	26.966667	566.500000	1023.000000	1023.000000	2046.000000
33.200001	0.029974	17.714476	4.053570	-0.624197	8.394605	5.890497	0.000000	-10.000000	-0.466667	26.816668	575.500000	1023.000000	1023.000000	2046.000000
33.220001	0.031568	18.656752	4.031324	-0.487885	8.928122	6.185192	0.000000	-10.000000	-0.483333	27.333334	584.500000	1023.000000	1023.000000	2046.000000
33.240002	0.033339	19.703138	4.004910	-0.332055	9.495734	6.534549	0.000000	-10.000000	-0.508333	27.683334	593.500000	1023.000000	1023.000000	2046.000000
33.259998	0.035007	20.689365	4.161192	-0.108604	9.819114	6.817662	0.000000	-10.000000	-0.525000	28.066668	602.666687	1023.000000	1023.000000	2046.000000
33.279999	0.036811	21.755407	4.417498	0.207977	10.050833	7.079101	0.000000	-10.000000	-0.533333	28.183334	612.000000	1023.000000	1023.000000	2046.000000
33.299999	0.038746	22.898861	4.780516	0.446230	10.248507	7.423607	0.000000	-10.000000	-0.541667	28.300001	621.333313	1023.000000	1023.000000	2046.000000
33.320000	0.040610	24.000397	5.355237	0.670531	10.242303	7.732326	0.000000	-10.000000	-0.533333	28.233334	630.833313	1023.000000	1023.000000	2046.000000
33.340000	0.042355	25.031527	5.882434	0.812089	10.295673	8.041329	0.000000	-10.000000	-0.525000	28.200001	640.166687	1023.000000	1023.000000	2046.000000
33.360001	0.044416	26.249681	6.400805	0.933383	10.602019	8.313473	0.000000	-10.000000	-0.508333	28.033335	649.666687	1023.000000	1023.000000	2046.000000
33.380001	0.047032	27.796190	7.019641	1.047662	11.156217	8.572672	0.000000	-10.000000	-0.483333	27.766668	659.000000	1023.000000	1023.000000	2046.000000
33.400002	0.049914	29.499435	7.626189	1.148438	11.852936	8.871874	0.000000	-10.000000	-0.458333	27.216667	668.333313	1023.000000	1023.000000	2046.000000
33.419998	0.053070	31.364494	8.091455	1.327434	12.674630	9.270975	0.000000	-10.000000	-0.425000	26.650000	677.500000	1023.000000	1023.000000	2046.000000
33.439999	0.055913	33.044346	8.649899	1.604375	13.170266	9.619805	0.000000	-10.000000	-0.425000	26.316668	686.500000	1023.000000	1023.000000	2046.000000
33.459999	0.058056	34.311199	9.363861	1.879125	13.212113	9.856100	0.000000	-10.000000	-0.416667	26.050001	695.333313	1023.000000	1023.000000	2046.000000
33.480000	0.059702	35.284088	9.965702	2.110718	13.114627	10.093041	0.000000	-10.000000	-0.416667	25.583334	704.166687	1023.000000	1023.000000	2046.000000
33.500000	0.061150	36.139935	10.190261	2.276466	13.435245	10.237965	0.000000	-10.000000	-0.391667	25.050001	712.666687	1023.000000	1023.000000	2046.000000
33.520000	0.062629	37.014023	10.260180	2.377975	13.897446	10.478421	0.000000	-10.000000	-0.366667	24.433334	721.333313	1023.000000	1023.000000	2046.000000
33.540001	0.063953	37.796448	10.163737	2.422724	14.501865	10.708122	0.000000	-10.000000	-0.333333	23.733334	729.666687	1023.000000	1023.000000	2046.000000
33.560001	0.065463	38.688782	10.291653	2.572061	14.897337	10.927731	0.000000	-10.000000	-0.275000	22.600000	737.833313	1023.000000	1023.000000	2046.000000
33.580002	0.066788	39.471661	10.612180	2.845590	14.956744	11.057146	0.000000	-10.000000	-0.250000	21.233334	745.500000	1023.000000	1023.000000	2046.000000
33.599998	0.067979	40.175602	11.023633	3.143443	14.865966	11.142560	0.000000	-10.000000	-0.208333	19.850000	752.666687	1023.000000	1023.000000	2046.000000
33.619999	0.068913	40.727570	11.386278	3.385485	14.686027	11.269779	0.000000	-10.000000	-0.183333	18.366667	759.666687	1023.000000	1023.000000	2046.000000
33.639999	0.070024	41.384243	11.550008	3.571545	14.827821	11.434868	0.000000	-10.000000	-0.125000	17.183334	766.000000	1023.000000	1023.000000	2046.000000
33.660000	0.071316	42.148014	11.545279	3.681457	15.268641	11.652638	0.000000	-10.000000	-0.083333	15.666667	772.000000	1023.000000	1023.000000	2046.000000
33.680000	0.072565	42.886013	11.519904	3.776592	15.730186	11.859332	0.000000	-10.000000	-0.058333	14.166667	777.333313	1023.000000	1023.000000	2046.000000
33.700001	0.073586	43.489220	11.518399	3.854694	16.078093	12.038033	0.000000	-10.000000	-0.033333	12.050000	782.333313	1023.000000	1023.000000	2046.000000
33.720001	0.074775	44.191856	11.654073	4.047700	16.320971	12.169114	0.000000	-10.000000	-0.016667	9.833334	786.666687	1023.000000	1023.000000	2046.000000
33.740002	0.075466	44.600616	11.848603	4.215363	16.303604	12.233048	0.000000	-10.000000	0.016667	7.200000	790.333313	1023.000000	1023.000000	2046.000000
33.759998	0.075907	44.860924	12.148845	4.428382	16.085009	12.198688	0.000000	-10.000000	0.033333	3.866667	793.166687	1023.000000	1023.000000	2046.000000
33.779999	0.076143	45.000565	12.379702	4.549546	15.890698	12.180619	0.000000	-10.000000	0.058333	0.550000	795.000000	1023.000000	1023.000000	2046.000000
33.799999	0.076279	45.080677	12.487566	4.686031	15.762761	12.144320	0.000000	-10.000000	0.058333	-2.166667	795.833313	1023.000000	1023.000000	2046.000000
33.820000	0.076334	45.113201	12.431350	4.688528	15.875783	12.117543	0.000000	-10.000000	0.058333	-4.116667	796.000000	1023.000000	1023.000000	2046.000000
33.840000	0.076514	45.219540	12.280190	4.697884	16.135017	12.106446	0.000000	-10.000000	0.066667	-5.816667	796.000000	1023.000000	1023.000000	2046.000000
33.860001	0.076721	45.342033	12.092717	4.703753	16.428286	12.117278	0.000000	-10.000000	0.083333	-7.466667	796.000000	1023.000000	1023.000000	2046.000000
33.880001	0.076840	45.412571	11.951267	4.698646	16.688980	12.073679	0.000000	-10.000000	0.091667	-8.483334	796.000000	1023.000000	1023.000000	2046.000000
33.900002	0.076759	45.364513	11.923432	4.703873	16.712067	12.025141	0.000000	-10.000000	0.091667	-9.066668	796.000000	1023.000000	1023.000000	2046.000000
33.919998	0.076232	45.052830	11.928260	4.663922	16.545942	11.914705	0.000000	-10.000000	0.091667	-9.366667	796.000000	1023.000000	1023.000000	2046.000000
33.939999	0.075422	44.574196	11.984458	4.644456	16.239485	11.705798	0.000000	-10.000000	0.100000	-9.683333	792.666687	1023.000000	1023.000000	2046.000000
33.959999	0.074282	43.900410	12.036035	4.493892	15.810601	11.559882	0.000000	-10.000000	0.100000	-10.250000	785.000000	1023.000000	1023.000000	2046.000000
33.980000	0.073022	43.156223	12.038864	4.362653	15.354038	11.400670	0.000000	-10.000000	0.116667	-11.250000	776.333313	1023.000000	1023.000000	2046.000000
34.000000	0.072458	42.822838	11.785341	4.567437	15.227923	11.242135	0.000000	-10.000000	0.133333	-12.600000	769.500000	1023.000000	1023.000000	2046.000000
34.020000	0.071662	42.352242	11.119493	4.682028	15.266486	11.284236	0.000000	-10.000000	0.166667	-13.850000	765.333313	1023.000000	1023.000000	2046.000000
34.040001	0.070652	41.755253	10.307569	4.662121	15.392943	11.392620	0.000000	-10.000000	0.183333	-14.350000	760.666687	1023.000000	1023.000000	2046.000000
34.060001	0.069836	41.272972	9.772356	4.693911	15.507891	11.298815	0.000000	-10.000000	0.183333	-14.033334	755.833313	1023.000000	1023.000000	2046.000000
34.080002	0.068328	40.381668	9.526028	4.575777	15.263371	11.016491	0.000000	-10.000000	0.150000	-12.983334	751.333313	1023.000000	1023.000000	2046.000000
34.099998	0.066158	39.099094	9.151760	4.295756	14.893381	10.758198	0.000000	-10.000000	0.133333	-12.450000	747.000000	1023.000000	1023.000000	2046.000000
34.119999	0.063650	37.617062	8.719646	4.045102	14.503237	10.349079	0.000000	-10.000000	0.166667	-13.083333	742.833313	1023.000000	1023.000000	2046.000000
34.139999	0.060586	35.806225	8.276099	3.744596	13.937939	9.847591	0.000000	-10.000000	0.216667	-14.866667	738.333313	1023.000000	1023.000000	2046.000000
34.160000	0.057467	33.963009	7.698772	3.414782	13.450848	9.398607	0.000000	-10.000000	0.275000	-17.066668	733.166687	1023.000000	1023.000000	2046.000000
34.180000	0.054773	32.370777	7.134863	3.068588	13.089152	9.078173	0.000000	-10.000000	0.308333	-18.633335	727.500000	1023.000000	1023.000000	2046.000000
34.200001	0.052686	31.137611	6.591707	2.790832	12.926023	8.829051	0.000000	-10.000000	0.350000	-19.933334	721.166687	1023.000000	1023.000000	2046.000000
34.220001	0.050770	30.004929	5.999869	2.545820	12.823936	8.635303	0.000000	-10.000000	0.375000	-20.633333	714.666687	1023.000000	1023.000000	2046.000000
34.240002	0.049173	29.061142	5.419888	2.336759	12.821898	8.482596	0.000000	-10.000000	0.391667	-21.083334	710.166687	1023.000000	1023.000000	2046.000000
34.259998	0.047686	28.182585	4.996762	2.161035	12.698531	8.326259	0.000000	-10.000000	0.391667	-21.049999	703.166687	1023.000000	1023.000000	2046.000000
34.279999	0.046303	27.365143	4.642264	2.014842	12.540223	8.167813	0.000000	-10.000000	0.391667	-21.116667	696.000000	1023.000000	1023.000000	2046.000000
34.299999	0.044914	26.544029	4.418875	1.885997	12.242000	7.997157	0.000000	-10.000000	0.383333	-21.066668	686.500000	1023.000000	1023.000000	2046.000000
34.320000	0.043696	25.824577	4.410569	1.803152	11.805204	7.805652	0.000000	-10.000000	0.383333	-21.116667	681.833313	1023.000000	1023.000000	2046.000000
34.340000	0.042437	25.080490	4.404986	1.773986	11.324011	7.577506	0.000000	-10.000000	0.383333	-21.166666	674.833313	1023.000000	1023.000000	2046.000000
34.360001	0.041436	24.488937	4.448275	1.766499	10.908789	7.365374	0.000000	-10.000000	0.391667	-21.233334	667.833313	1023.000000	1023.000000	2046.000000
34.380001	0.040493	23.931257	4.540255	1.632943	10.527288	7.230772	0.000000	-10.000000	0.408333	-21.666668	658.333313	1023.000000	1023.000000	2046.000000
34.400002	0.039544	23.370497	4.657325	1.418418	10.210514	7.084239	0.000000	-10.000000	0.416667	-22.166668	651.166687	1023.000000	1023.000000	2046.000000
34.419998	0.038569	22.794376	4.784004	1.276986	9.941009	6.792378	0.000000	-10.000000	0.425000	-22.766666	646.333313	1023.000000	1023.000000	2046.000000
34.439999	0.037787	22.332336	4.881139	1.092619	9.803387	6.555190	0.000000	-10.000000	0.433333	-23.100000	638.833313	1023.000000	1023.000000	2046.000000
34.459999	0.037344	22.070412	4.863379	1.001550	9.874166	6.331317	0.000000	-10.000000	0.441667	-23.283335	631.166687	1023.000000	1023.000000	2046.000000
34.480000	0.036973	21.851013	4.704203	0.895814	10.013512	6.237484	0.000000	-10.000000	0.458333	-23.616667	620.833313	1023.000000	1023.000000	2046.000000
34.500000	0.036525	21.586113	4.530983	0.845907	10.072130	6.137094	0.000000	-10.000000	0.475000	-23.983334	613.000000	1023.000000	1023.000000	2046.000000
34.520000	0.035877	21.203163	4.396089	0.751864	9.993393	6.061818	0.000000	-10.000000	0.491667	-24.333334	605.000000	1023.000000	1023.000000	2046.000000
34.540001	0.034808	20.571474	4.426141	0.690840	9.646148	5.808346	0.000000	-10.000000	0.500000	-24.533333	599.666687	1023.000000	1023.000000	2046.000000
34.560001	0.033509	19.804068	4.470564	0.652235	9.202676	5.478593	0.000000	-10.000000	0.500000	-24.766666	591.333313	1023.000000	1023.000000	2046.000000
34.580002	0.032044	18.938078	4.582237	0.601762	8.645868	5.108209	0.000000	-10.000000	0.500000	-24.933334	585.666687	1023.000000	1023.000000	2046.000000
34.599998	0.030479	18.013002	4.499171	0.506905	8.226239	4.780686	0.000000	-10.000000	0.508333	-25.183334	574.500000	1023.000000	1023.000000	2046.000000
34.619999	0.028782	17.010418	4.222375	0.423150	7.925595	4.439298	0.000000	-10.000000	0.533333	-25.383333	566.166687	1023.000000	1023.000000	2046.000000
34.639999	0.027145	16.042421	3.712546	0.222043	7.904861	4.202971	0.000000	-10.000000	0.550000	-25.866667	555.000000	1023.000000	1023.000000	2046.000000
34.660000	0.025570	15.111777	3.199048	-0.012609	7.872156	4.053183	0.000000	-10.000000	0.558333	-26.350000	546.333313	1023.000000	1023.000000	2046.000000
34.680000	0.024115	14.251829	2.915085	-0.140117	7.656427	3.820434	0.000000	-10.000000	0.550000	-26.716667	540.500000	1023.000000	1023.000000	2046.000000
34.700001	0.022853	13.506100	2.698183	-0.306139	7.389412	3.724643	0.000000	-10.000000	0.583333	-27.083334	531.500000	1023.000000	1023.000000	2046.000000
34.720001	0.021496	12.704251	2.680881	-0.370740	6.911711	3.482400	0.000000	-10.000000	0.616667	-27.366667	525.500000	1023.000000	1023.000000	2046.000000
34.740002	0.020108	11.884112	2.622391	-0.404677	6.432693	3.233705	0.000000	-10.000000	0.650000	-27.916666	513.333313	1023.000000	1023.000000	2046.000000
34.759998	0.018654	11.024379	2.587105	-0.491878	5.906384	3.022768	0.000000	-10.000000	0.650000	-28.350000	504.000000	1023.000000	1023.000000	2046.000000
34.779999	0.017229	10.182094	2.494299	-0.538125	5.461985	2.763935	0.000000	-10.000000	0.658333	-28.816668	491.333344	1023.000000	1023.000000	2046.000000
34.799999	0.015698	9.277258	2.358443	-0.619134	4.973827	2.564121	0.000000	-10.000000	0.666667	-29.016668	484.833344	1023.000000	1023.000000	2046.000000
34.820000	0.014036	8.295214	2.047278	-0.705848	4.636426	2.317357	0.000000	-10.000000	0.683333	-29.183334	478.500000	1023.000000	1023.000000	2046.000000
34.840000	0.012438	7.350893	1.567733	-0.824525	4.463134	2.144549	0.000000	-10.000000	0.691667	-29.333334	472.166656	1023.000000	1023.000000	2046.000000
34.860001	0.010828	6.399528	1.071792	-0.923733	4.334250	1.917219	0.000000	-10.000000	0.733333	-29.683334	459.166656	1023.000000	1023.000000	2046.000000
34.880001	0.009247	5.464911	0.650551	-1.063504	4.108342	1.769521	0.000000	-10.000000	0.766667	-29.900000	449.166656	1023.000000	1023.000000	2046.000000
34.900002	0.007739	4.573993	0.289918	-1.158879	3.846309	1.596645	0.000000	-10.000000	0.766667	-30.050001	439.166656	1023.000000	1023.000000	2046.000000
34.919998	0.006225	3.679045	0.064851	-1.220128	3.452607	1.381715	0.000000	-10.000000	0.766667	-30.066668	432.500000	1023.000000	1023.000000	2046.000000
34.939999	0.004824	2.851245	-0.110297	-1.255993	3.004827	1.212708	0.000000	-10.000000	0.766667	-30.250000	419.166656	1023.000000	1023.000000	2046.000000
34.959999	0.003424	2.023641	-0.230593	-1.257772	2.541551	0.970455	0.000000	-10.000000	0.800000	-30.483334	409.166656	1023.000000	1023.000000	2046.000000
34.980000	0.002195	1.297311	-0.170981	-1.283876	1.955633	0.796534	0.000000	-10.000000	0.800000	-30.616667	395.500000	1023.000000	1023.000000	2046.000000
35.000000	0.001204	0.711648	0.013717	-1.209714	1.350384	0.557261	0.000000	-10.000000	0.800000	-30.583334	388.500000	1023.000000	1023.000000	2046.000000
35.020000	0.000031	0.018176	0.067928	-1.229705	0.769861	0.410092	0.000000	-10.000000	0.800000	-30.400002	378.166656	1023.000000	1023.000000	2046.000000
35.040001	-0.001223	-0.722667	-0.059621	-1.297797	0.329903	0.304849	0.000000	-10.000000	0.783333	-30.283335	371.500000	1023.000000	1023.000000	2046.000000
35.060001	-0.002721	-1.608209	-0.555271	-1.413369	0.212195	0.148236	0.000000	-10.000000	0.750000	-30.033335	358.166656	1023.000000	1023.000000	2046.000000
35.080002	-0.004235	-2.502976	-1.025288	-1.586434	0.082402	0.026344	0.000000	-10.000000	0.716667	-29.950001	344.833344	1023.000000	1023.000000	2046.000000
35.099998	-0.006119	-3.616496	-1.513122	-1.807326	-0.316742	0.020694	0.000000	-10.000000	0.700000	-29.833334	334.833344	1023.000000	1023.000000	2046.000000
35.119999	-0.007427	-4.389582	-1.983310	-1.657810	-0.638020	-0.110442	0.000000	-10.000000	0.716667	-29.916668	328.166656	1023.000000	1023.000000	2046.000000
35.139999	-0.008887	-5.252497	-2.394673	-1.534402	-1.167367	-0.156056	0.000000	-10.000000	0.716667	-29.750000	321.500000	1023.000000	1023.000000	2046.000000
35.160000	-0.010686	-6.315278	-2.658293	-1.558466	-1.771358	-0.327160	0.000000	-10.000000	0.708333	-29.600000	311.500000	1023.000000	1023.000000	2046.000000
35.180000	-0.012776	-7.550549	-2.831064	-1.749344	-2.351421	-0.618720	0.000000	-10.000000	0.675000	-28.933334	298.500000	1023.000000	1023.000000	2046.000000
35.200001	-0.015087	-8.916564	-2.988106	-2.045426	-2.842834	-1.040198	0.000000	-10.000000	0.658333	-28.416668	285.666656	1023.000000	1023.000000	2046.000000
35.220001	-0.017562	-10.379016	-3.317199	-2.428689	-3.158047	-1.475080	0.000000	-10.000000	0.650000	-27.883335	276.166656	1023.000000	1023.000000	2046.000000
35.240002	-0.019935	-11.781594	-3.686569	-2.749778	-3.414180	-1.931068	0.000000	-10.000000	0.633333	-27.600000	269.833344	1023.000000	1023.000000	2046.000000
35.259998	-0.022189	-13.113640	-4.233351	-3.066666	-3.559681	-2.253942	0.000000	-10.000000	0.600000	-27.150002	263.666656	1023.000000	1023.000000	2046.000000
35.279999	-0.024327	-14.377158	-4.874564	-3.423367	-3.645584	-2.433643	0.000000	-10.000000	0.566667	-26.483334	251.666672	1023.000000	1023.000000	2046.000000
35.299999	-0.026319	-15.554298	-5.491015	-3.722857	-3.694740	-2.645685	0.000000	-10.000000	0.550000	-26.016668	242.833328	1023.000000	1023.000000	2046.000000
35.320000	-0.028058	-16.582560	-5.973687	-3.928381	-3.828746	-2.851746	0.000000	-10.000000	0.541667	-26.016668	234.166672	1023.000000	1023.000000	2046.000000
35.340000	-0.029637	-17.515755	-6.267519	-4.061737	-4.100865	-3.085634	0.000000	-10.000000	0.541667	-26.166668	228.500000	1023.000000	1023.000000	2046.000000
35.360001	-0.031035	-18.341526	-6.457394	-4.204906	-4.355264	-3.323961	0.000000	-10.000000	0.541667	-26.216667	219.833328	1023.000000	1023.000000	2046.000000
35.380001	-0.032281	-19.078131	-6.395899	-4.291129	-4.821404	-3.569700	0.000000	-10.000000	0.541667	-25.950001	211.000000	1023.000000	1023.000000	2046.000000
35.400002	-0.033652	-19.888157	-6.366758	-4.399030	-5.309744	-3.812624	0.000000	-10.000000	0.525000	-25.466667	202.333328	1023.000000	1023.000000	2046.000000
35.419998	-0.034949	-20.654570	-6.428939	-4.547785	-5.661344	-4.016501	0.000000	-10.000000	0.500000	-24.733334	193.666672	1023.000000	1023.000000	2046.000000
35.439999	-0.036060	-21.311201	-6.607232	-4.638937	-5.838927	-4.226104	0.000000	-10.000000	0.458333	-23.816668	185.500000	1023.000000	1023.000000	2046.000000
35.459999	-0.037119	-21.937105	-6.896700	-4.773448	-5.917918	-4.349039	0.000000	-10.000000	0.425000	-23.066668	177.500000	1023.000000	1023.000000	2046.000000
35.480000	-0.037837	-22.361504	-7.082062	-4.871405	-5.904929	-4.503107	0.000000	-10.000000	0.391667	-22.350000	170.000000	1023.000000	1023.000000	2046.000000
35.500000	-0.038452	-22.725285	-7.184363	-5.089711	-5.842238	-4.608973	0.000000	-10.000000	0.383333	-21.783335	162.500000	1023.000000	1023.000000	2046.000000
35.520000	-0.038959	-23.024490	-6.993689	-5.292425	-5.945514	-4.792863	0.000000	-10.000000	0.366667	-21.183334	155.166672	1023.000000	1023.000000	2046.000000
35.540001	-0.039336	-23.247416	-6.655275	-5.355608	-6.159583	-5.076951	0.000000	-10.000000	0.358333	-20.766666	148.000000	1023.000000	1023.000000	2046.000000
35.560001	-0.039678	-23.449902	-6.222678	-5.394917	-6.494690	-5.337616	0.000000	-10.000000	0.341667	-20.316668	141.166672	1023.000000	1023.000000	2046.000000
35.580002	-0.040070	-23.681387	-5.871603	-5.436175	-6.839030	-5.534578	0.000000	-10.000000	0.308333	-19.533333	134.333328	1023.000000	1023.000000	2046.000000
35.599998	-0.040279	-23.805166	-5.710792	-5.559946	-6.986871	-5.547558	0.000000	-10.000000	0.291667	-18.883333	127.833336	1023.000000	1023.000000	2046.000000
35.619999	-0.040733	-24.073181	-5.796446	-5.661227	-7.003282	-5.612225	0.000000	-10.000000	0.266667	-18.283333	121.500000	1023.000000	1023.000000	2046.000000
35.639999	-0.041300	-24.408279	-6.041055	-5.816268	-6.862373	-5.688583	0.000000	-10.000000	0.266667	-18.033333	115.500000	1023.000000	1023.000000	2046.000000
35.660000	-0.041877	-24.749084	-6.179575	-5.949083	-6.794015	-5.826411	0.000000	-10.000000	0.258333	-17.750000	109.500000	1023.000000	1023.000000	2046.000000
35.680000	-0.042652	-25.207232	-6.129417	-6.121304	-6.979938	-5.976573	0.000000	-10.000000	0.258333	-17.316668	103.500000	1023.000000	1023.000000	2046.000000
35.700001	-0.043516	-25.718117	-5.913984	-6.238670	-7.431703	-6.133759	0.000000	-10.000000	0.250000	-16.783335	97.666664	1023.000000	1023.000000	2046.000000
35.720001	-0.044517	-26.309553	-5.851348	-6.348813	-7.801713	-6.307679	0.000000	-10.000000	0.233333	-16.250000	92.000000	1023.000000	1023.000000	2046.000000
35.740002	-0.045400	-26.831245	-5.953483	-6.441381	-7.988319	-6.448064	0.000000	-10.000000	0.216667	-15.566667	86.666664	1023.000000	1023.000000	2046.000000
35.759998	-0.046181	-27.292912	-6.179914	-6.554446	-8.019994	-6.538557	0.000000	-10.000000	0.208333	-15.100000	81.500000	1023.000000	1023.000000	2046.000000
35.779999	-0.046917	-27.727716	-6.480404	-6.688235	-7.943695	-6.615382	0.000000	-10.000000	0.200000	-14.316667	76.500000	1023.000000	1023.000000	2046.000000
35.799999	-0.047558	-28.106674	-6.698479	-6.735794	-7.901237	-6.771163	0.000000	-10.000000	0.200000	-13.816667	71.666664	1023.000000	1023.000000	2046.000000
35.820000	-0.048009	-28.373466	-6.734259	-6.795498	-8.002762	-6.840947	0.000000	-10.000000	0.175000	-13.150001	67.000000	1023.000000	1023.000000	2046.000000
35.840000	-0.048425	-28.619343	-6.707302	-6.841409	-8.176053	-6.894579	0.000000	-10.000000	0.141667	-12.500000	62.500000	1023.000000	1023.000000	2046.000000
35.860001	-0.048705	-28.784924	-6.586782	-6.823898	-8.377455	-6.996789	0.000000	-10.000000	0.116667	-11.766667	58.166668	1023.000000	1023.000000	2046.000000
35.880001	-0.048909	-28.905191	-6.376375	-6.826944	-8.686253	-7.015619	0.000000	-10.000000	0.108333	-10.966667	54.333332	1023.000000	1023.000000	2046.000000
35.900002	-0.049084	-29.008688	-6.211534	-6.832154	-8.975276	-6.989724	0.000000	-10.000000	0.108333	-10.266666	50.666668	1023.000000	1023.000000	2046.000000
35.919998	-0.049403	-29.197247	-6.278620	-6.818994	-9.056059	-7.043574	0.000000	-10.000000	0.100000	-9.566667	47.333332	1023.000000	1023.000000	2046.000000
35.939999	-0.049786	-29.423687	-6.592312	-6.832371	-8.968037	-7.030967	0.000000	-10.000000	0.091667	-9.033334	44.000000	1023.000000	1023.000000	2046.000000
35.959999	-0.050164	-29.647097	-6.878781	-6.863237	-8.820513	-7.084566	0.000000	-10.000000	0.091667	-8.500000	41.000000	1023.000000	1023.000000	2046.000000
35.980000	-0.050303	-29.728954	-6.916689	-6.873692	-8.810390	-7.128184	0.000000	-10.000000	0.091667	-8.033334	38.166668	1023.000000	1023.000000	2046.000000
36.000000	-0.050219	-29.679134	-6.725060	-6.857248	-8.993014	-7.103812	0.000000	-10.000000	0.083333	-7.550000	35.500000	1023.000000	1023.000000	2046.000000
36.020000	-0.050139	-29.632343	-6.449934	-6.782253	-9.268686	-7.131471	0.000000	-10.000000	0.066667	-7.316667	33.000000	1023.000000	1023.000000	2046.000000
36.040001	-0.050164	-29.647068	-6.338877	-6.703024	-9.451164	-7.154002	0.000000	-10.000000	0.050000	-7.066667	30.666666	1023.000000	1023.000000	2046.000000
36.060001	-0.050258	-29.702768	-6.353859	-6.667530	-9.525569	-7.155810	0.000000	-10.000000	0.050000	-6.833333	28.166666	1023.000000	1023.000000	2046.000000
36.080002	-0.050466	-29.825270	-6.497701	-6.686062	-9.498437	-7.143069	0.000000	-10.000000	0.058333	-6.533333	25.833334	1023.000000	1023.000000	2046.000000
36.099998	-0.050644	-29.930735	-6.679681	-6.688482	-9.435721	-7.126850	0.000000	-10.000000	0.058333	-6.283333	23.500000	1023.000000	1023.000000	2046.000000
36.119999	-0.050797	-30.020863	-6.823757	-6.681928	-9.353987	-7.161192	0.000000	-10.000000	0.058333	-6.016667	21.500000	1023.000000	1023.000000	2046.000000
36.139999	-0.050877	-30.068207	-6.903533	-6.661500	-9.312582	-7.190591	0.000000	-10.000000	0.050000	-5.716667	19.500000	1023.000000	1023.000000	2046.000000
36.160000	-0.050924	-30.095886	-6.937582	-6.641488	-9.286568	-7.230248	0.000000	-10.000000	0.050000	-5.433333	17.500000	1023.000000	1023.000000	2046.000000
36.180000	-0.050920	-30.093439	-6.872769	-6.610941	-9.357348	-7.252380	0.000000	-10.000000	0.050000	-5.133334	15.833333	1023.000000	1023.000000	2046.000000
36.200001	-0.050744	-29.989649	-6.634955	-6.538884	-9.530023	-7.285788	0.000000	-10.000000	0.050000	-4.766667	14.166667	1023.000000	1023.000000	2046.000000
36.220001	-0.050627	-29.920425	-6.468559	-6.503248	-9.665013	-7.283606	0.000000	-10.000000	0.050000	-4.366667	12.666667	1023.000000	1023.000000	2046.000000
36.240002	-0.050540	-29.868919	-6.379124	-6.392992	-9.741704	-7.355100	0.000000	-10.000000	0.050000	-3.933333	11.000000	1023.000000	1023.000000	2046.000000
36.259998	-0.050567	-29.885212	-6.272494	-6.352957	-9.884555	-7.375206	0.000000	-10.000000	0.050000	-3.500000	9.666667	1023.000000	1023.000000	2046.000000
36.279999	-0.050998	-30.139837	-6.305833	-6.410245	-10.017073	-7.406686	0.000000	-10.000000	0.041667	-2.983333	8.500000	1023.000000	1023.000000	2046.000000
36.299999	-0.051640	-30.519236	-6.320201	-6.500210	-10.187873	-7.510953	0.000000	-10.000000	0.041667	-2.416667	7.666667	1023.000000	1023.000000	2046.000000
36.320000	-0.052201	-30.850517	-6.332214	-6.661412	-10.279719	-7.577172	0.000000	-10.000000	0.041667	-1.983333	7.166667	1023.000000	1023.000000	2046.000000
36.340000	-0.052719	-31.157013	-6.538622	-6.762631	-10.214573	-7.641187	0.000000	-10.000000	0.050000	-1.666667	7.000000	1023.000000	1023.000000	2046.000000
36.360001	-0.053433	-31.578957	-6.845117	-6.900894	-10.189937	-7.643010	0.000000	-10.000000	0.050000	-1.533333	7.000000	1023.000000	1023.000000	2046.000000
36.380001	-0.053223	-31.455086	-7.067083	-6.722967	-10.066857	-7.598177	0.000000	-10.000000	0.058333	-1.650000	7.000000	1023.000000	1023.000000	2046.000000
36.400002	-0.053287	-31.492636	-7.406282	-6.573789	-9.972970	-7.539595	0.000000	-10.000000	0.050000	-1.966667	6.833333	1023.000000	1023.000000	2046.000000
36.419998	-0.053518	-31.629345	-7.612024	-6.512771	-9.922746	-7.581805	0.000000	-10.000000	0.033333	-2.350000	6.333333	1023.000000	1023.000000	2046.000000
36.439999	-0.053956	-31.888004	-7.687322	-6.565383	-9.963443	-7.671856	0.000000	-10.000000	0.016667	-2.383333	5.500000	1023.000000	1023.000000	2046.000000
36.459999	-0.054826	-32.401997	-7.729591	-6.749698	-10.029909	-7.892799	0.000000	-10.000000	0.025000	-1.583333	4.666667	1023.000000	1023.000000	2046.000000
36.480000	-0.056139	-33.177895	-7.925834	-6.944934	-10.158467	-8.148662	0.000000	-10.000000	0.041667	-0.266667	4.166667	1023.000000	1023.000000	2046.000000
36.500000	-0.057478	-33.969646	-8.154314	-7.176098	-10.316929	-8.322304	0.000000	-10.000000	0.041667	1.100000	4.000000	1023.000000	1023.000000	2046.000000
36.520000	-0.058701	-34.692127	-8.455717	-7.358510	-10.428951	-8.448948	0.000000	-10.000000	0.033333	2.016667	4.000000	1023.000000	1023.000000	2046.000000
36.540001	-0.059819	-35.352982	-8.735317	-7.548413	-10.593954	-8.475298	0.000000	-10.000000	0.025000	2.366667	4.000000	1023.000000	1023.000000	2046.000000
36.560001	-0.060691	-35.868469	-8.969647	-7.635736	-10.749337	-8.513749	0.000000	-10.000000	0.041667	1.733333	4.000000	1023.000000	1023.000000	2046.000000
36.580002	-0.061293	-36.224014	-9.270997	-7.694975	-10.750902	-8.507140	0.000000	-10.000000	0.050000	0.050000	4.000000	1023.000000	1023.000000	2046.000000
36.599998	-0.061737	-36.486382	-9.607746	-7.733343	-10.652055	-8.493237	0.000000	-10.000000	0.066667	-1.800000	3.833333	1023.000000	1023.000000	2046.000000
36.619999	-0.062309	-36.824417	-9.926322	-7.799773	-10.589483	-8.508840	0.000000	-10.000000	0.058333	-3.216667	3.333333	1023.000000	1023.000000	2046.000000
36.639999	-0.062691	-37.050507	-10.171098	-7.770854	-10.540746	-8.567807	0.000000	-10.000000	0.058333	-4.000000	2.500000	1023.000000	1023.000000	2046.000000
36.660000	-0.063217	-37.361500	-10.343840	-7.824849	-10.586030	-8.606783	0.000000	-10.000000	0.041667	-4.283333	1.333333	1023.000000	1023.000000	2046.000000
36.680000	-0.063403	-37.470943	-10.381145	-7.762568	-10.677248	-8.649981	0.000000	-10.000000	0.041667	-3.933333	0.333333	1023.000000	1023.000000	2046.000000
36.700001	-0.063518	-37.538887	-10.374307	-7.702615	-10.799678	-8.662290	0.000000	-10.000000	0.041667	-3.200000	-0.833333	1023.000000	1023.000000	2046.000000
36.720001	-0.063429	-37.486443	-10.323017	-7.615624	-10.863931	-8.683870	0.000000	-10.000000	0.050000	-2.466667	-1.500000	1023.000000	1023.000000	2046.000000
36.740002	-0.063084	-37.282692	-10.051074	-7.549816	-11.014777	-8.667026	0.000000	-10.000000	0.050000	-1.883333	-2.000000	1023.000000	1023.000000	2046.000000
36.759998	-0.062645	-37.023258	-9.678056	-7.590229	-11.150967	-8.604006	0.000000	-10.000000	0.050000	-1.800000	-2.000000	1023.000000	1023.000000	2046.000000
36.779999	-0.062256	-36.793480	-9.417842	-7.601088	-11.164090	-8.610460	0.000000	-10.000000	0.050000	-2.266667	-2.166667	1023.000000	1023.000000	2046.000000
36.799999	-0.061730	-36.482403	-9.182918	-7.524293	-11.087087	-8.688106	0.000000	-10.000000	0.050000	-2.966667	-2.833333	1023.000000	1023.000000	2046.000000
36.820000	-0.061269	-36.210125	-9.073123	-7.470004	-10.968588	-8.698410	0.000000	-10.000000	0.050000	-3.083333	-4.000000	1023.000000	1023.000000	2046.000000
36.840000	-0.060800	-35.932907	-8.953569	-7.538986	-10.822051	-8.618302	0.000000	-10.000000	0.050000	-2.600000	-5.166667	1023.000000	1023.000000	2046.000000
36.860001	-0.060352	-35.668011	-8.849152	-7.541149	-10.676099	-8.601611	0.000000	-10.000000	0.050000	-1.983333	-5.833333	1023.000000	1023.000000	2046.000000
36.880001	-0.060009	-35.465080	-8.719279	-7.596388	-10.568179	-8.581233	0.000000	-10.000000	0.050000	-1.800000	-6.000000	1023.000000	1023.000000	2046.000000
36.900002	-0.059888	-35.393887	-8.633148	-7.667424	-10.488512	-8.604803	0.000000	-10.000000	0.050000	-2.083333	-6.166667	1023.000000	1023.000000	2046.000000
36.919998	-0.059896	-35.398537	-8.604572	-7.702094	-10.416934	-8.674938	0.000000	-10.000000	0.050000	-2.450000	-6.666667	1023.000000	1023.000000	2046.000000
36.939999	-0.060135	-35.539585	-8.516330	-7.806889	-10.497702	-8.718663	0.000000	-10.000000	0.050000	-2.716667	-7.500000	1023.000000	1023.000000	2046.000000
36.959999	-0.060475	-35.740475	-8.532973	-7.936272	-10.508292	-8.762938	0.000000	-10.000000	0.050000	-2.733333	-8.333333	1023.000000	1023.000000	2046.000000
36.980000	-0.060737	-35.895344	-8.445228	-7.976532	-10.584274	-8.889310	0.000000	-10.000000	0.050000	-2.633333	-9.166667	1023.000000	1023.000000	2046.000000
37.000000	-0.060769	-35.914211	-8.367233	-7.968935	-10.624266	-8.953775	0.000000	-10.000000	0.050000	-2.483333	-10.000000	1023.000000	1023.000000	2046.000000
37.020000	-0.060855	-35.965076	-8.281881	-8.020281	-10.689844	-8.973072	0.000000	-10.000000	0.050000	-2.400000	-11.000000	1023.000000	1023.000000	2046.000000
37.040001	-0.060886	-35.983425	-8.122566	-8.019544	-10.819176	-9.022141	0.000000	-10.000000	0.041667	-2.350000	-11.833333	1023.000000	1023.000000	2046.000000
37.060001	-0.060799	-35.932056	-8.017085	-8.046076	-10.828294	-9.040604	0.000000	-10.000000	0.041667	-2.266667	-12.666667	1023.000000	1023.000000	2046.000000
37.080002	-0.060725	-35.888565	-7.957098	-8.056642	-10.865556	-9.009272	0.000000	-10.000000	0.033333	-2.016667	-13.333333	1023.000000	1023.000000	2046.000000
37.099998	-0.060550	-35.784763	-7.889923	-8.030511	-10.883465	-8.980863	0.000000	-10.000000	0.033333	-1.666667	-13.833333	1023.000000	1023.000000	2046.000000
37.119999	-0.060416	-35.706116	-7.876715	-8.068130	-10.832413	-8.928858	0.000000	-10.000000	0.025000	-0.966667	-14.000000	1023.000000	1023.000000	2046.000000
37.139999	-0.060180	-35.566116	-7.889539	-7.998534	-10.775195	-8.902846	0.000000	-10.000000	0.033333	-0.433333	-14.000000	1023.000000	1023.000000	2046.000000
37.160000	-0.059998	-35.458725	-7.873598	-7.978146	-10.747350	-8.859632	0.000000	-10.000000	0.041667	0.000000	-14.000000	1023.000000	1023.000000	2046.000000
37.180000	-0.059723	-35.296040	-7.938608	-7.917442	-10.664738	-8.775251	0.000000	-10.000000	0.050000	0.000000	-14.000000	1023.000000	1023.000000	2046.000000
37.200001	-0.059559	-35.199539	-7.947622	-7.886149	-10.659773	-8.705995	0.000000	-10.000000	0.041667	0.000000	-14.000000	1023.000000	1023.000000	2046.000000
37.220001	-0.059318	-35.056744	-7.936472	-7.805860	-10.642381	-8.672030	0.000000	-10.000000	0.033333	0.000000	-14.000000	1023.000000	1023.000000	2046.000000
37.240002	-0.059064	-34.907051	-7.932667	-7.720203	-10.604480	-8.649701	0.000000	-10.000000	0.033333	0.000000	-14.000000	1023.000000	1023.000000	2046.000000
37.259998	-0.058881	-34.798729	-7.938476	-7.713981	-10.577204	-8.569068	0.000000	-10.000000	0.041667	0.000000	-14.000000	1023.000000	1023.000000	2046.000000
37.279999	-0.058622	-34.645664	-7.913145	-7.577193	-10.554175	-8.601151	0.000000	-10.000000	0.050000	0.000000	-14.000000	1023.000000	1023.000000	2046.000000
37.299999	-0.058507	-34.577484	-7.900335	-7.576204	-10.560480	-8.540466	0.000000	-10.000000	0.050000	0.000000	-14.000000	1023.000000	1023.000000	2046.000000
37.320000	-0.058337	-34.477310	-7.844803	-7.500840	-10.571494	-8.560174	0.000000	-10.000000	0.050000	0.000000	-14.000000	1023.000000	1023.000000	2046.000000
37.340000	-0.058222	-34.409100	-7.720865	-7.491159	-10.614544	-8.582532	0.000000	-10.000000	0.041667	0.000000	-14.000000	1023.000000	1023.000000	2046.000000
37.360001	-0.057975	-34.262989	-7.515869	-7.440943	-10.738057	-8.568122	0.000000	-10.000000	0.033333	0.000000	-14.000000	1023.000000	1023.000000	2046.000000
37.380001	-0.057832	-34.178608	-7.421633	-7.419480	-10.783117	-8.554377	0.000000	-10.000000	0.025000	0.000000	-14.000000	1023.000000	1023.000000	2046.000000
37.400002	-0.057685	-34.091782	-7.280622	-7.405363	-10.870022	-8.535774	0.000000	-10.000000	0.033333	0.000000	-14.000000	1023.000000	1023.000000	2046.000000
37.419998	-0.057389	-33.916866	-7.195203	-7.349730	-10.850810	-8.521126	0.000000	-10.000000	0.033333	0.000000	-14.000000	1023.000000	1023.000000	2046.000000
37.439999	-0.057167	-33.785980	-7.159825	-7.294039	-10.827017	-8.505101	0.000000	-10.000000	0.033333	0.000000	-14.000000	1023.000000	1023.000000	2046.000000
37.459999	-0.056893	-33.623596	-7.133783	-7.226126	-10.791722	-8.471965	0.000000	-10.000000	0.033333	0.000000	-14.000000	1023.000000	1023.000000	2046.000000
37.480000	-0.056975	-33.672112	-7.191550	-7.156504	-10.838065	-8.485991	0.000000	-10.000000	0.041667	0.000000	-14.000000	1023.000000	1023.000000	2046.000000
37.500000	-0.057326	-33.879818	-7.244309	-7.250667	-10.889174	-8.495669	0.000000	-10.000000	0.033333	0.566667	-14.000000	1023.000000	1023.000000	2046.000000
37.520000	-0.057627	-34.057308	-7.293332	-7.281049	-10.911115	-8.571814	0.000000	-10.000000	0.033333	1.300000	-14.000000	1023.000000	1023.000000	2046.000000
37.540001	-0.058200	-34.395985	-7.358655	-7.475985	-11.016727	-8.544615	0.000000	-10.000000	0.025000	2.133333	-14.000000	1023.000000	1023.000000	2046.000000
37.560001	-0.058607	-34.636963	-7.489730	-7.592645	-11.000324	-8.554266	0.000000	-10.000000	0.033333	2.550000	-14.000000	1023.000000	1023.000000	2046.000000
37.580002	-0.058192	-34.391216	-7.614804	-7.385246	-10.866693	-8.524475	0.000000	-10.000000	0.016667	2.850000	-14.000000	1023.000000	1023.000000	2046.000000
37.599998	-0.057949	-34.247803	-7.850830	-7.215508	-10.777396	-8.404067	0.000000	-10.000000	0.016667	3.116667	-14.000000	1023.000000	1023.000000	2046.000000
37.619999	-0.057982	-34.267559	-8.059620	-7.111112	-10.741928	-8.354900	0.000000	-10.000000	0.008333	3.533334	-14.000000	1023.000000	1023.000000	2046.000000
37.639999	-0.058157	-34.370731	-8.162905	-7.131661	-10.752236	-8.323931	0.000000	-10.000000	0.008333	4.383333	-14.000000	1023.000000	1023.000000	2046.000000
37.660000	-0.058401	-34.514790	-8.213638	-7.141842	-10.726260	-8.433051	0.000000	-10.000000	-0.008333	5.983334	-14.000000	1023.000000	1023.000000	2046.000000
37.680000	-0.059168	-34.968399	-8.427340	-7.320957	-10.703001	-8.517101	0.000000	-10.000000	-0.041667	8.300000	-14.000000	1023.000000	1023.000000	2046.000000
37.700001	-0.060091	-35.513573	-8.649741	-7.518755	-10.711841	-8.633237	0.000000	-10.000000	-0.075000	10.566667	-14.000000	1023.000000	1023.000000	2046.000000
37.720001	-0.060885	-35.982941	-8.920334	-7.664024	-10.702502	-8.696078	0.000000	-10.000000	-0.125000	12.733334	-14.000000	1023.000000	1023.000000	2046.000000
37.740002	-0.061865	-36.562351	-9.133437	-7.857778	-10.868049	-8.703088	0.000000	-10.000000	-0.158333	14.383333	-7.500000	1023.000000	1023.000000	2046.000000
37.759998	-0.062255	-36.792515	-9.359476	-7.956330	-10.852837	-8.623873	0.000000	-10.000000	-0.175000	15.816667	9.333333	1023.000000	1023.000000	2046.000000
37.779999	-0.062221	-36.772598	-9.440620	-7.932277	-10.857795	-8.541904	0.000000	-10.000000	-0.166667	16.533333	26.166666	1023.000000	1023.000000	2046.000000
37.799999	-0.061761	-36.500664	-9.464647	-7.918091	-10.761217	-8.356709	0.000000	-10.000000	-0.150000	16.750000	36.500000	1023.000000	1023.000000	2046.000000
37.820000	-0.061209	-36.174698	-9.427848	-7.856459	-10.684228	-8.206161	0.000000	-10.000000	-0.175000	17.049999	38.500000	1023.000000	1023.000000	2046.000000
37.840000	-0.060667	-35.853973	-9.478295	-7.821705	-10.504731	-8.049241	0.000000	-10.000000	-0.216667	18.066668	42.333332	1023.000000	1023.000000	2046.000000
37.860001	-0.059948	-35.429268	-9.470467	-7.744048	-10.372941	-7.841813	0.000000	-10.000000	-0.266667	19.616667	48.333332	1023.000000	1023.000000	2046.000000
37.880001	-0.059239	-35.010273	-9.484865	-7.635248	-10.239327	-7.650835	0.000000	-10.000000	-0.300000	21.250000	54.500000	1023.000000	1023.000000	2046.000000
37.900002	-0.058286	-34.446869	-9.474407	-7.446384	-10.054442	-7.471636	0.000000	-10.000000	-0.333333	22.600000	61.333332	1023.000000	1023.000000	2046.000000
37.919998	-0.057175	-33.790657	-9.508631	-7.279721	-9.808290	-7.194017	0.000000	-10.000000	-0.366667	23.616667	68.500000	1023.000000	1023.000000	2046.000000
37.939999	-0.055783	-32.968021	-9.374392	-7.065301	-9.547987	-6.980341	0.000000	-10.000000	-0.391667	24.466667	76.166664	1023.000000	1023.000000	2046.000000
37.959999	-0.054234	-32.052185	-9.128370	-6.983096	-9.291222	-6.649498	0.000000	-10.000000	-0.408333	25.033335	84.166664	1023.000000	1023.000000	2046.000000
37.980000	-0.052500	-31.027315	-8.764657	-6.827599	-8.989735	-6.445325	0.000000	-10.000000	-0.425000	25.400002	92.500000	1023.000000	1023.000000	2046.000000
38.000000	-0.050611	-29.911024	-8.293742	-6.677536	-8.675024	-6.264723	0.000000	-10.000000	-0.450000	25.700001	101.000000	1023.000000	1023.000000	2046.000000
38.020000	-0.048435	-28.625277	-7.666841	-6.504941	-8.369835	-6.083661	0.000000	-10.000000	-0.483333	26.400000	109.500000	1023.000000	1023.000000	2046.000000
38.040001	-0.046047	-27.213896	-7.040869	-6.394077	-8.004903	-5.774046	0.000000	-10.000000	-0.516667	27.316668	118.166664	1023.000000	1023.000000	2046.000000
38.060001	-0.043558	-25.743023	-6.360572	-6.264919	-7.609275	-5.508256	0.000000	-10.000000	-0.541667	28.216667	127.166664	1023.000000	1023.000000	2046.000000
38.080002	-0.041196	-24.347046	-5.676219	-6.191392	-7.302676	-5.176757	0.000000	-10.000000	-0.558333	28.716667	136.500000	1023.000000	1023.000000	2046.000000
38.099998	-0.038962	-23.026358	-5.103996	-6.125337	-6.897833	-4.899191	0.000000	-10.000000	-0.566667	29.166666	146.000000	1023.000000	1023.000000	2046.000000
38.119999	-0.036899	-21.807060	-4.641246	-6.019505	-6.509185	-4.637125	0.000000	-10.000000	-0.583333	29.516666	155.666672	1023.000000	1023.000000	2046.000000
38.139999	-0.035027	-20.701109	-4.261272	-5.979099	-6.092371	-4.368366	0.000000	-10.000000	-0.600000	30.016666	165.500000	1023.000000	1023.000000	2046.000000
38.160000	-0.033295	-19.677271	-4.008667	-5.930355	-5.619132	-4.119117	0.000000	-10.000000	-0.616667	30.416666	175.500000	1023.000000	1023.000000	2046.000000
38.180000	-0.031495	-18.613762	-3.724980	-5.831062	-5.181624	-3.876095	0.000000	-10.000000	-0.641667	31.183332	185.500000	1023.000000	1023.000000	2046.000000
38.200001	-0.029601	-17.493967	-3.540500	-5.705950	-4.692300	-3.555217	0.000000	-10.000000	-0.650000	31.533333	195.833328	1023.000000	1023.000000	2046.000000
38.220001	-0.027556	-16.285519	-3.241822	-5.489642	-4.272307	-3.281747	0.000000	-10.000000	-0.691667	32.166668	206.333328	1023.000000	1023.000000	2046.000000
38.240002	-0.025463	-15.048569	-3.001224	-5.269866	-3.799433	-2.978047	0.000000	-10.000000	-0.716667	32.700001	217.000000	1023.000000	1023.000000	2046.000000
38.259998	-0.023106	-13.655354	-2.639642	-5.018150	-3.396915	-2.600646	0.000000	-10.000000	-0.733333	33.299999	227.666672	1023.000000	1023.000000	2046.000000
38.279999	-0.020886	-12.343650	-2.306998	-4.782970	-2.956545	-2.297136	0.000000	-10.000000	-0.741667	34.000000	238.666672	1023.000000	1023.000000	2046.000000
38.299999	-0.018307	-10.819338	-1.824805	-4.506448	-2.546182	-1.941902	0.000000	-10.000000	-0.741667	34.233334	249.833328	1023.000000	1023.000000	2046.000000
38.320000	-0.015840	-9.361545	-1.321086	-4.311300	-2.201821	-1.527338	0.000000	-10.000000	-0.775000	34.766670	261.333344	1023.000000	1023.000000	2046.000000
38.340000	-0.013082	-7.731576	-0.793992	-4.043041	-1.742561	-1.151982	0.000000	-10.000000	-0.800000	34.933334	272.666656	1023.000000	1023.000000	2046.000000
38.360001	-0.010417	-6.156557	-0.292822	-3.842600	-1.332332	-0.688802	0.000000	-10.000000	-0.833333	35.150002	284.333344	1023.000000	1023.000000	2046.000000
38.380001	-0.007614	-4.500142	0.259231	-3.553551	-0.909000	-0.296822	0.000000	-10.000000	-0.858333	35.316669	296.000000	1023.000000	1023.000000	2046.000000
38.400002	-0.004871	-2.878660	0.707473	-3.322795	-0.406865	0.143527	0.000000	-10.000000	-0.850000	35.666668	308.000000	1023.000000	1023.000000	2046.000000
38.419998	-0.002210	-1.306329	1.105664	-3.104573	0.122127	0.570454	0.000000	-10.000000	-0.833333	36.100002	320.000000	1023.000000	1023.000000	2046.000000
38.439999	0.000575	0.340036	1.439388	-2.794984	0.739519	0.956113	0.000000	-10.000000	-0.808333	36.333332	332.000000	1023.000000	1023.000000	2046.000000
38.459999	0.003255	1.923647	1.785425	-2.533669	1.335661	1.336231	0.000000	-10.000000	-0.825000	36.366665	344.000000	1023.000000	1023.000000	2046.000000
38.480000	0.005896	3.484441	2.078264	-2.283157	1.946496	1.742838	0.000000	-10.000000	-0.833333	36.349998	356.000000	1023.000000	1023.000000	2046.000000
38.500000	0.008404	4.966736	2.385457	-2.039437	2.485459	2.135257	0.000000	-10.000000	-0.850000	36.133335	368.000000	1023.000000	1023.000000	2046.000000
38.520000	0.011110	6.566140	2.683876	-1.713491	3.116018	2.479737	0.000000	-10.000000	-0.841667	36.000000	380.000000	1023.000000	1023.000000	2046.000000
38.540001	0.013793	8.151692	3.063191	-1.416052	3.640973	2.863581	0.000000	-10.000000	-0.833333	35.983334	392.000000	1023.000000	1023.000000	2046.000000
38.560001	0.016386	9.684255	3.411896	-1.121237	4.190110	3.203486	0.000000	-10.000000	-0.833333	36.166668	404.000000	1023.000000	1023.000000	2046.000000
38.580002	0.018778	11.097954	3.714588	-0.855382	4.721142	3.517606	0.000000	-10.000000	-0.816667	36.200001	416.000000	1023.000000	1023.000000	2046.000000
38.599998	0.020671	12.216695	4.002226	-0.693517	5.127649	3.780336	0.000000	-10.000000	-0.833333	36.166668	428.166656	1023.000000	1023.000000	2046.000000
38.619999	0.022398	13.236962	4.293918	-0.562933	5.495229	4.010748	0.000000	-10.000000	-0.833333	36.166668	440.500000	1023.000000	1023.000000	2046.000000
38.639999	0.024228	14.318513	4.586108	-0.429077	5.925409	4.236073	0.000000	-10.000000	-0.866667	36.233334	452.833344	1023.000000	1023.000000	2046.000000
38.660000	0.026079	15.412500	4.875239	-0.329355	6.315909	4.550706	0.000000	-10.000000	-0.858333	36.433334	465.000000	1023.000000	1023.000000	2046.000000
38.680000	0.028027	16.563694	5.030239	-0.160015	6.725539	4.967931	0.000000	-10.000000	-0.841667	36.383335	477.000000	1023.000000	1023.000000	2046.000000
38.700001	0.030058	17.764450	5.110086	0.198820	7.122981	5.332563	0.000000	-10.000000	-0.800000	35.849998	489.000000	1023.000000	1023.000000	2046.000000
38.720001	0.031397	18.555649	4.967604	0.418092	7.495981	5.673971	0.000000	-10.000000	-0.775000	35.250000	501.000000	1023.000000	1023.000000	2046.000000
38.740002	0.032172	19.013649	4.966515	0.491925	7.661458	5.893751	0.000000	-10.000000	-0.758333	34.666668	512.833313	1023.000000	1023.000000	2046.000000
38.759998	0.033155	19.594620	5.143045	0.613026	7.865431	5.973118	0.000000	-10.000000	-0.758333	34.466667	524.500000	1023.000000	1023.000000	2046.000000
38.779999	0.034267	20.251875	5.394488	0.720786	8.132926	6.003675	0.000000	-10.000000	-0.758333	34.433334	536.000000	1023.000000	1023.000000	2046.000000
38.799999	0.035082	20.733408	5.525373	0.690846	8.382874	6.134314	0.000000	-10.000000	-0.758333	34.616669	547.500000	1023.000000	1023.000000	2046.000000
38.820000	0.035617	21.049810	5.511798	0.553139	8.658432	6.326441	0.000000	-10.000000	-0.733333	34.549999	559.166687	1023.000000	1023.000000	2046.000000
38.840000	0.035845	21.184441	5.402072	0.359041	8.954865	6.468463	0.000000	-10.000000	-0.666667	33.750000	570.666687	1023.000000	1023.000000	2046.000000
38.860001	0.036363	21.490734	5.342565	0.250561	9.271890	6.625719	0.000000	-10.000000	-0.608333	32.500000	582.166687	1023.000000	1023.000000	2046.000000
38.880001	0.037346	22.071285	5.327315	0.222932	9.633062	6.887977	0.000000	-10.000000	-0.541667	31.100000	593.000000	1023.000000	1023.000000	2046.000000
38.900002	0.038787	22.923212	5.381768	0.307758	10.017665	7.216021	0.000000	-10.000000	-0.541667	30.116667	603.833313	1023.000000	1023.000000	2046.000000
38.919998	0.040418	23.886845	5.468925	0.451546	10.445334	7.521039	0.000000	-10.000000	-0.541667	29.616667	613.833313	1023.000000	1023.000000	2046.000000
38.939999	0.042035	24.842693	5.546433	0.675626	10.860137	7.760497	0.000000	-10.000000	-0.575000	29.533335	623.833313	1023.000000	1023.000000	2046.000000
38.959999	0.043719	25.838163	5.600149	0.936713	11.299984	8.001319	0.000000	-10.000000	-0.600000	29.750000	633.500000	1023.000000	1023.000000	2046.000000
38.980000	0.045436	26.852768	5.746274	1.250390	11.648964	8.207139	0.000000	-10.000000	-0.600000	30.150002	643.500000	1023.000000	1023.000000	2046.000000
39.000000	0.047019	27.788452	5.922619	1.517086	11.914236	8.434510	0.000000	-10.000000	-0.591667	30.316668	653.500000	1023.000000	1023.000000	2046.000000
39.020000	0.048808	28.845285	6.183142	1.787983	12.191846	8.682314	0.000000	-10.000000	-0.566667	30.233334	663.500000	1023.000000	1023.000000	2046.000000
39.040001	0.050605	29.907543	6.483085	2.092133	12.462045	8.870280	0.000000	-10.000000	-0.550000	29.700001	673.500000	1023.000000	1023.000000	2046.000000
39.060001	0.052482	31.016644	6.904270	2.245304	12.661935	9.205135	0.000000	-10.000000	-0.525000	29.183334	683.500000	1023.000000	1023.000000	2046.000000
39.080002	0.054246	32.059502	7.291521	2.363244	12.978084	9.426652	0.000000	-10.000000	-0.466667	28.283333	693.500000	1023.000000	1023.000000	2046.000000
39.099998	0.056143	33.180428	7.849402	2.480173	13.199849	9.651003	0.000000	-10.000000	-0.408333	27.083334	703.166687	1023.000000	1023.000000	2046.000000
39.119999	0.058330	34.473297	8.504764	2.603460	13.580248	9.784823	0.000000	-10.000000	-0.333333	25.766666	712.500000	1023.000000	1023.000000	2046.000000
39.139999	0.060753	35.905121	9.290008	2.608028	14.004600	10.002485	0.000000	-10.000000	-0.291667	24.216667	721.333313	1023.000000	1023.000000	2046.000000
39.160000	0.063179	37.339012	9.913095	2.719050	14.491866	10.215000	0.000000	-10.000000	-0.233333	22.466667	729.833313	1023.000000	1023.000000	2046.000000
39.180000	0.065149	38.502914	10.223850	2.878091	14.996593	10.404380	0.000000	-10.000000	-0.191667	20.300001	737.666687	1023.000000	1023.000000	2046.000000
39.200001	0.066741	39.443726	10.451098	3.042472	15.367001	10.583153	0.000000	-10.000000	-0.133333	17.966667	744.833313	1023.000000	1023.000000	2046.000000
39.220001	0.067513	39.900372	10.525767	3.149946	15.615571	10.609086	0.000000	-10.000000	-0.075000	15.466667	751.166687	1023.000000	1023.000000	2046.000000
39.240002	0.067963	40.165997	10.634509	3.216192	15.727614	10.587681	0.000000	-10.000000	-0.025000	12.233334	756.833313	1023.000000	1023.000000	2046.000000
39.259998	0.067864	40.107746	10.738651	3.195792	15.663890	10.509411	0.000000	-10.000000	0.016667	8.450001	761.500000	1023.000000	1023.000000	2046.000000
39.279999	0.067395	39.830307	10.783206	3.196381	15.526181	10.324540	0.000000	-10.000000	0.041667	2.950000	765.000000	1023.000000	1023.000000	2046.000000
39.299999	0.066805	39.481716	10.738196	3.231331	15.389391	10.122800	0.000000	-10.000000	0.066667	-1.783333	767.000000	1023.000000	1023.000000	2046.000000
39.320000	0.065837	38.909721	10.630957	3.162240	15.149065	9.967463	0.000000	-10.000000	0.100000	-7.033333	767.833313	1023.000000	1023.000000	2046.000000
39.340000	0.064770	38.279343	10.441422	3.093634	14.910063	9.834225	0.000000	-10.000000	0.158333	-10.783334	768.000000	1023.000000	1023.000000	2046.000000
39.360001	0.063764	37.684402	10.097614	3.032080	14.825930	9.728779	0.000000	-10.000000	0.208333	-14.500000	768.000000	1023.000000	1023.000000	2046.000000
39.380001	0.062624	37.010937	9.659266	2.995399	14.762099	9.594172	0.000000	-10.000000	0.275000	-17.000000	768.000000	1023.000000	1023.000000	2046.000000
39.400002	0.061418	36.297928	9.289968	2.964220	14.572983	9.470757	0.000000	-10.000000	0.325000	-19.033333	759.833313	1023.000000	1023.000000	2046.000000
39.419998	0.060183	35.568287	8.998745	2.956118	14.275441	9.337982	0.000000	-10.000000	0.391667	-20.750000	749.500000	1023.000000	1023.000000	2046.000000
39.439999	0.058863	34.787815	8.695130	2.974275	14.003064	9.115346	0.000000	-10.000000	0.416667	-22.250000	736.500000	1023.000000	1023.000000	2046.000000
39.459999	0.057563	34.019951	8.459181	3.002092	13.686634	8.872044	0.000000	-10.000000	0.458333	-23.450001	729.333313	1023.000000	1023.000000	2046.000000
39.480000	0.056146	33.182259	8.217102	2.985052	13.328338	8.651768	0.000000	-10.000000	0.508333	-24.633333	721.333313	1023.000000	1023.000000	2046.000000
39.500000	0.054663	32.305916	7.942165	2.973113	13.000321	8.390318	0.000000	-10.000000	0.608333	-26.500000	707.166687	1023.000000	1023.000000	2046.000000
39.520000	0.053244	31.466969	7.737509	2.954953	12.668371	8.106134	0.000000	-10.000000	0.675000	-28.033335	695.333313	1023.000000	1023.000000	2046.000000
39.540001	0.051578	30.482544	7.496547	2.835510	12.276227	7.874260	0.000000	-10.000000	0.725000	-29.200001	686.500000	1023.000000	1023.000000	2046.000000
39.560001	0.050132	29.628130	7.272755	2.765965	11.970190	7.619220	0.000000	-10.000000	0.741667	-29.400002	683.166687	1023.000000	1023.000000	2046.000000
39.580002	0.048540	28.686985	6.990984	2.654746	11.672215	7.369041	0.000000	-10.000000	0.750000	-29.916668	676.500000	1023.000000	1023.000000	2046.000000
39.599998	0.047099	27.835447	6.698489	2.573473	11.413206	7.150280	0.000000	-10.000000	0.775000	-30.483334	666.500000	1023.000000	1023.000000	2046.000000
39.619999	0.045694	27.004875	6.341422	2.542421	11.273338	6.847692	0.000000	-10.000000	0.791667	-31.166666	656.166687	1023.000000	1023.000000	2046.000000
39.639999	0.044293	26.177050	6.077724	2.421433	11.053286	6.624608	0.000000	-10.000000	0.816667	-31.666666	645.833313	1023.000000	1023.000000	2046.000000
39.660000	0.043093	25.468252	5.846655	2.381400	10.855045	6.385151	0.000000	-10.000000	0.850000	-32.200001	635.166687	1023.000000	1023.000000	2046.000000
39.680000	0.041857	24.737530	5.682318	2.362112	10.555103	6.137997	0.000000	-10.000000	0.866667	-32.616669	624.500000	1023.000000	1023.000000	2046.000000
39.700001	0.040342	23.842327	5.493076	2.301899	10.121855	5.925497	0.000000	-10.000000	0.908333	-33.100002	613.500000	1023.000000	1023.000000	2046.000000
39.720001	0.038660	22.847809	5.213416	2.183121	9.732597	5.718675	0.000000	-10.000000	0.941667	-33.716667	602.500000	1023.000000	1023.000000	2046.000000
39.740002	0.036985	21.858208	4.903856	2.154929	9.311923	5.487500	0.000000	-10.000000	0.975000	-34.466667	591.333313	1023.000000	1023.000000	2046.000000
39.759998	0.034752	20.538216	4.518129	1.994909	8.656413	5.368763	0.000000	-10.000000	1.008333	-34.966667	579.833313	1023.000000	1023.000000	2046.000000
39.779999	0.032672	19.309277	3.925663	2.125769	8.094755	5.163090	0.000000	-10.000000	1.025000	-35.400002	568.000000	1023.000000	1023.000000	2046.000000
39.799999	0.030150	17.818848	3.384920	2.032654	7.434161	4.967113	0.000000	-10.000000	1.050000	-35.616669	556.166687	1023.000000	1023.000000	2046.000000
39.820000	0.027726	16.385986	2.868227	1.903323	6.963603	4.650834	0.000000	-10.000000	1.066667	-35.799999	544.333313	1023.000000	1023.000000	2046.000000
39.840000	0.025485	15.061752	2.607114	1.627308	6.541875	4.285455	0.000000	-10.000000	1.050000	-35.633335	532.666687	1023.000000	1023.000000	2046.000000
39.860001	0.022755	13.448206	2.194467	1.107408	6.248516	3.897815	0.000000	-10.000000	1.033333	-35.400002	520.833313	1023.000000	1023.000000	2046.000000
39.880001	0.019997	11.818426	1.660644	0.573117	6.035916	3.548749	0.000000	-10.000000	1.000000	-35.183334	509.000000	1023.000000	1023.000000	2046.000000
39.900002	0.017161	10.142429	1.150228	0.144083	5.694737	3.153381	0.000000	-10.000000	0.983333	-35.200001	497.000000	1023.000000	1023.000000	2046.000000
39.919998	0.014320	8.462830	0.467466	-0.209039	5.419838	2.784564	0.000000	-10.000000	0.983333	-35.100002	485.333344	1023.000000	1023.000000	2046.000000
39.939999	0.011609	6.860836	-0.073322	-0.526037	4.990468	2.469727	0.000000	-10.000000	0.975000	-35.166668	473.666656	1023.000000	1023.000000	2046.000000
39.959999	0.009126	5.393282	-0.564238	-0.754109	4.575894	2.135735	0.000000	-10.000000	0.991667	-35.283333	462.000000	1023.000000	1023.000000	2046.000000
39.980000	0.006742	3.984536	-0.930078	-0.914484	4.061026	1.768071	0.000000	-10.000000	1.008333	-35.466667	450.000000	1023.000000	1023.000000	2046.000000
40.000000	0.004559	2.694300	-1.192551	-1.078793	3.525784	1.439861	0.000000	-10.000000	1.016667	-35.566666	438.000000	1023.000000	1023.000000	2046.000000
40.020000	0.002404	1.420722	-1.407829	-1.193758	2.968364	1.053945	0.000000	-10.000000	1.016667	-35.450001	426.166656	1023.000000	1023.000000	2046.000000
40.040001	0.000490	0.289430	-1.624083	-1.389151	2.538120	0.764545	0.000000	-10.000000	0.983333	-35.416668	414.500000	1023.000000	1023.000000	2046.000000
40.060001	-0.001362	-0.804792	-1.877216	-1.634556	2.170665	0.536316	0.000000	-10.000000	0.983333	-34.983334	402.833344	1023.000000	1023.000000	2046.000000
40.080002	-0.003047	-1.800698	-2.251827	-1.897671	2.018567	0.330233	0.000000	-10.000000	0.975000	-34.583332	391.166656	1023.000000	1023.000000	2046.000000
40.099998	-0.004727	-2.793504	-2.570546	-2.105803	1.782156	0.100690	0.000000	-10.000000	0.975000	-33.866665	379.500000	1023.000000	1023.000000	2046.000000
40.119999	-0.006198	-3.663311	-2.766365	-2.274982	1.477815	-0.099779	0.000000	-10.000000	0.958333	-33.466667	368.166656	1023.000000	1023.000000	2046.000000
40.139999	-0.007434	-4.393218	-2.899515	-2.402901	1.210305	-0.301106	0.000000	-10.000000	0.933333	-33.033333	357.000000	1023.000000	1023.000000	2046.000000
40.160000	-0.008562	-5.060400	-2.853862	-2.625041	0.902110	-0.483607	0.000000	-10.000000	0.916667	-32.916668	346.000000	1023.000000	1023.000000	2046.000000
40.180000	-0.009741	-5.757056	-2.793851	-2.758783	0.570010	-0.774432	0.000000	-10.000000	0.883333	-32.650002	335.000000	1023.000000	1023.000000	2046.000000
40.200001	-0.011098	-6.559035	-2.626120	-2.867039	0.099456	-1.165333	0.000000	-10.000000	0.866667	-32.466667	324.166656	1023.000000	1023.000000	2046.000000
40.220001	-0.012243	-7.235529	-2.471975	-2.842003	-0.396724	-1.524827	0.000000	-10.000000	0.833333	-31.983334	313.333344	1023.000000	1023.000000	2046.000000
40.240002	-0.013183	-7.790953	-2.409947	-2.860839	-0.762304	-1.757863	0.000000	-10.000000	0.816667	-31.533335	302.666656	1023.000000	1023.000000	2046.000000
40.259998	-0.014188	-8.384907	-2.350569	-2.995871	-1.142976	-1.895491	0.000000	-10.000000	0.800000	-31.050001	292.000000	1023.000000	1023.000000	2046.000000
40.279999	-0.015304	-9.044518	-2.385596	-3.114272	-1.467051	-2.077599	0.000000	-10.000000	0.800000	-30.550001	281.666656	1023.000000	1023.000000	2046.000000
40.299999	-0.016614	-9.818767	-2.454911	-3.285493	-1.836923	-2.241439	0.000000	-10.000000	0.766667	-30.066668	271.500000	1023.000000	1023.000000	2046.000000
40.320000	-0.018178	-10.743403	-2.652078	-3.472915	-2.150859	-2.467553	0.000000	-10.000000	0.733333	-29.583334	261.500000	1023.000000	1023.000000	2046.000000
40.340000	-0.019959	-11.795760	-2.892996	-3.695736	-2.483480	-2.723548	0.000000	-10.000000	0.691667	-29.150000	251.500000	1023.000000	1023.000000	2046.000000
40.360001	-0.021674	-12.809315	-3.094284	-3.841249	-2.862095	-3.011686	0.000000	-10.000000	0.683333	-28.683334	241.833328	1023.000000	1023.000000	2046.000000
40.380001	-0.023188	-13.704385	-3.298445	-3.973126	-3.200277	-3.232536	0.000000	-10.000000	0.650000	-28.133333	232.333328	1023.000000	1023.000000	2046.000000
40.400002	-0.024742	-14.622603	-3.474813	-4.091413	-3.582342	-3.474034	0.000000	-10.000000	0.625000	-27.600000	223.000000	1023.000000	1023.000000	2046.000000
40.419998	-0.026150	-15.454560	-3.727589	-4.272634	-3.859188	-3.595150	0.000000	-10.000000	0.591667	-27.000000	213.666672	1023.000000	1023.000000	2046.000000
40.439999	-0.027589	-16.305073	-4.000934	-4.410852	-4.083675	-3.809611	0.000000	-10.000000	0.575000	-26.583334	204.666672	1023.000000	1023.000000	2046.000000
40.459999	-0.028920	-17.091677	-4.229486	-4.596117	-4.368734	-3.897339	0.000000	-10.000000	0.550000	-26.000000	195.833328	1023.000000	1023.000000	2046.000000
40.480000	-0.030115	-17.797964	-4.510142	-4.680128	-4.533613	-4.074080	0.000000	-10.000000	0.525000	-25.383333	187.333328	1023.000000	1023.000000	2046.000000
40.500000	-0.031207	-18.443172	-4.698441	-4.775935	-4.792757	-4.176040	0.000000	-10.000000	0.508333	-24.583334	178.666672	1023.000000	1023.000000	2046.000000
40.520000	-0.032235	-19.050913	-4.855078	-4.824731	-5.060344	-4.310760	0.000000	-10.000000	0.500000	-23.866667	170.333328	1023.000000	1023.000000	2046.000000
40.540001	-0.033265	-19.659388	-4.988595	-4.851337	-5.347577	-4.471879	0.000000	-10.000000	0.466667	-23.150002	162.333328	1023.000000	1023.000000	2046.000000
40.560001	-0.034112	-20.160259	-5.034727	-4.861270	-5.681357	-4.582906	0.000000	-10.000000	0.433333	-22.383333	154.666672	1023.000000	1023.000000	2046.000000
40.580002	-0.034890	-20.620098	-5.121895	-4.868655	-5.912426	-4.717122	0.000000	-10.000000	0.391667	-21.633333	147.333328	1023.000000	1023.000000	2046.000000
40.599998	-0.035635	-21.060186	-5.199036	-4.891400	-6.156589	-4.813161	0.000000	-10.000000	0.383333	-20.966667	140.000000	1023.000000	1023.000000	2046.000000
40.619999	-0.036404	-21.514713	-5.316714	-4.912606	-6.350256	-4.935137	0.000000	-10.000000	0.366667	-20.316668	133.166672	1023.000000	1023.000000	2046.000000
40.639999	-0.037119	-21.937344	-5.432055	-4.913235	-6.525060	-5.066994	0.000000	-10.000000	0.358333	-19.616667	126.333336	1023.000000	1023.000000	2046.000000
40.660000	-0.037787	-22.332390	-5.475833	-4.944558	-6.749076	-5.162923	0.000000	-10.000000	0.333333	-19.000000	119.833336	1023.000000	1023.000000	2046.000000
40.680000	-0.038394	-22.690750	-5.540959	-4.965689	-6.936482	-5.247621	0.000000	-10.000000	0.308333	-18.266666	113.500000	1023.000000	1023.000000	2046.000000
40.700001	-0.039083	-23.098057	-5.617313	-4.970119	-7.130264	-5.380362	0.000000	-10.000000	0.275000	-17.766666	107.500000	1023.000000	1023.000000	2046.000000
40.720001	-0.039445	-23.312056	-5.707473	-4.992584	-7.191509	-5.420490	0.000000	-10.000000	0.258333	-17.083334	101.500000	1023.000000	1023.000000	2046.000000
40.740002	-0.040107	-23.703356	-5.791680	-5.037570	-7.319387	-5.554719	0.000000	-10.000000	0.241667	-16.700001	95.666664	1023.000000	1023.000000	2046.000000
40.759998	-0.040599	-23.994011	-5.880942	-5.045437	-7.428348	-5.639285	0.000000	-10.000000	0.233333	-16.100000	90.000000	1023.000000	1023.000000	2046.000000
40.779999	-0.040993	-24.226589	-5.881631	-5.125589	-7.546517	-5.672852	0.000000	-10.000000	0.216667	-15.633333	84.666664	1023.000000	1023.000000	2046.000000
40.799999	-0.041342	-24.433151	-5.852536	-5.066548	-7.659590	-5.854477	0.000000	-10.000000	0.208333	-14.950000	79.500000	1023.000000	1023.000000	2046.000000
40.820000	-0.041598	-24.584183	-5.872071	-5.075878	-7.723680	-5.912555	0.000000	-10.000000	0.200000	-14.216667	74.500000	1023.000000	1023.000000	2046.000000
40.840000	-0.042082	-24.870350	-5.827205	-5.156191	-7.943182	-5.943771	0.000000	-10.000000	0.175000	-13.400001	69.666664	1023.000000	1023.000000	2046.000000
40.860001	-0.042829	-25.311911	-5.855744	-5.274980	-8.111447	-6.069739	0.000000	-10.000000	0.141667	-12.533334	65.166664	1023.000000	1023.000000	2046.000000
40.880001	-0.043739	-25.849682	-5.897918	-5.442901	-8.312054	-6.196810	0.000000	-10.000000	0.108333	-11.766666	61.000000	1023.000000	1023.000000	2046.000000
40.900002	-0.044365	-26.219938	-5.949074	-5.536380	-8.411504	-6.322980	0.000000	-10.000000	0.091667	-10.983334	57.000000	1023.000000	1023.000000	2046.000000
40.919998	-0.045116	-26.663725	-6.053672	-5.683969	-8.597631	-6.328453	0.000000	-10.000000	0.091667	-10.283334	53.333332	1023.000000	1023.000000	2046.000000
40.939999	-0.045303	-26.773863	-6.336979	-5.465714	-8.578404	-6.392764	0.000000	-10.000000	0.091667	-9.733334	50.000000	1023.000000	1023.000000	2046.000000
40.959999	-0.045552	-26.921429	-6.618479	-5.376339	-8.591060	-6.335551	0.000000	-10.000000	0.091667	-9.300000	46.833332	1023.000000	1023.000000	2046.000000
40.980000	-0.046295	-27.360550	-6.840867	-5.416368	-8.698687	-6.404628	0.000000	-10.000000	0.083333	-8.866667	43.666668	1023.000000	1023.000000	2046.000000
41.000000	-0.047076	-27.822079	-6.978106	-5.485687	-8.757061	-6.601223	0.000000	-10.000000	0.066667	-8.216667	40.500000	1023.000000	1023.000000	2046.000000
41.020000	-0.048385	-28.595572	-7.125483	-5.689018	-8.855003	-6.926068	0.000000	-10.000000	0.058333	-7.100000	37.833332	1023.000000	1023.000000	2046.000000
41.040001	-0.050026	-29.565638	-7.347507	-5.943550	-9.003782	-7.270799	0.000000	-10.000000	0.050000	-5.916667	35.500000	1023.000000	1023.000000	2046.000000
41.060001	-0.051481	-30.425217	-7.594747	-6.127392	-9.153740	-7.549338	0.000000	-10.000000	0.033333	-4.433333	33.666668	1023.000000	1023.000000	2046.000000
41.080002	-0.052878	-31.250853	-7.938617	-6.350926	-9.276877	-7.684430	0.000000	-10.000000	0.033333	-3.316667	32.166668	1023.000000	1023.000000	2046.000000
41.099998	-0.054057	-31.947559	-8.191615	-6.544209	-9.459602	-7.752135	0.000000	-10.000000	0.033333	-2.666667	31.166666	1023.000000	1023.000000	2046.000000
41.119999	-0.055132	-32.583271	-8.435572	-6.733353	-9.605294	-7.809052	0.000000	-10.000000	0.050000	-3.083333	30.333334	1023.000000	1023.000000	2046.000000
41.139999	-0.056073	-33.138859	-8.568348	-6.875494	-9.839825	-7.855191	0.000000	-10.000000	0.050000	-4.366667	29.333334	1023.000000	1023.000000	2046.000000
41.160000	-0.056764	-33.547791	-8.748603	-6.893658	-9.932944	-7.972583	0.000000	-10.000000	0.058333	-5.833333	27.833334	1023.000000	1023.000000	2046.000000
41.180000	-0.057395	-33.920303	-8.863581	-6.935687	-10.061169	-8.059865	0.000000	-10.000000	0.058333	-6.866667	25.833334	1023.000000	1023.000000	2046.000000
41.200001	-0.058043	-34.303684	-8.998975	-7.006294	-10.185618	-8.112796	0.000000	-10.000000	0.058333	-7.083333	23.666666	1023.000000	1023.000000	2046.000000
41.220001	-0.058707	-34.695839	-9.170847	-7.042473	-10.280116	-8.202404	0.000000	-10.000000	0.050000	-6.583333	21.166666	1023.000000	1023.000000	2046.000000
41.240002	-0.059025	-34.883541	-9.272552	-7.035946	-10.347662	-8.227382	0.000000	-10.000000	0.050000	-5.766667	19.000000	1023.000000	1023.000000	2046.000000
41.259998	-0.059359	-35.081429	-9.413783	-7.048422	-10.388188	-8.231035	0.000000	-10.000000	0.041667	-4.933333	17.000000	1023.000000	1023.000000	2046.000000
41.279999	-0.059457	-35.139172	-9.376323	-7.015398	-10.504897	-8.242554	0.000000	-10.000000	0.041667	-4.183333	15.500000	1023.000000	1023.000000	2046.000000
41.299999	-0.059302	-35.047657	-9.305444	-7.031693	-10.511326	-8.199195	0.000000	-10.000000	0.041667	-3.650000	14.000000	1023.000000	1023.000000	2046.000000
41.320000	-0.059021	-34.881561	-9.098061	-7.078020	-10.529340	-8.176143	0.000000	-10.000000	0.050000	-3.566667	12.666667	1023.000000	1023.000000	2046.000000
41.340000	-0.058737	-34.713303	-8.884260	-7.107421	-10.455859	-8.265763	0.000000	-10.000000	0.050000	-4.016667	11.500000	1023.000000	1023.000000	2046.000000
41.360001	-0.058425	-34.529449	-8.733857	-7.109632	-10.329386	-8.356574	0.000000	-10.000000	0.041667	-4.416667	10.166667	1023.000000	1023.000000	2046.000000
41.380001	-0.057956	-34.252010	-8.521995	-7.113000	-10.242624	-8.374392	0.000000	-10.000000	0.033333	-4.250000	8.833333	1023.000000	1023.000000	2046.000000
41.400002	-0.057650	-34.071312	-8.497850	-7.193550	-10.010258	-8.369652	0.000000	-10.000000	0.025000	-3.666667	7.333333	1023.000000	1023.000000	2046.000000
41.419998	-0.057083	-33.735882	-8.324407	-7.285018	-9.844025	-8.282433	0.000000	-10.000000	0.025000	-3.250000	6.166667	1023.000000	1023.000000	2046.000000
41.439999	-0.056763	-33.546867	-8.179224	-7.324037	-9.770195	-8.273412	0.000000	-10.000000	0.016667	-3.283333	5.000000	1023.000000	1023.000000	2046.000000
41.459999	-0.056601	-33.451248	-8.040661	-7.368424	-9.757527	-8.284636	0.000000	-10.000000	0.025000	-3.616667	3.833333	1023.000000	1023.000000	2046.000000
41.480000	-0.056656	-33.483410	-8.029970	-7.424579	-9.720680	-8.308182	0.000000	-10.000000	0.025000	-3.916667	2.666667	1023.000000	1023.000000	2046.000000
41.500000	-0.056974	-33.671558	-8.039921	-7.522808	-9.731614	-8.377218	0.000000	-10.000000	0.041667	-4.033333	1.333333	1023.000000	1023.000000	2046.000000
41.520000	-0.057341	-33.888309	-7.927218	-7.578032	-9.904404	-8.478656	0.000000	-10.000000	0.041667	-3.916667	0.333333	1023.000000	1023.000000	2046.000000
41.540001	-0.057669	-34.082279	-7.823555	-7.584070	-10.079558	-8.595098	0.000000	-10.000000	0.041667	-3.666667	-0.666667	1023.000000	1023.000000	2046.000000
41.560001	-0.057807	-34.164093	-7.769207	-7.569028	-10.152349	-8.673510	0.000000	-10.000000	0.033333	-3.483333	-1.666667	1023.000000	1023.000000	2046.000000
41.580002	-0.058128	-34.353775	-7.622863	-7.564714	-10.396749	-8.769448	0.000000	-10.000000	0.033333	-3.350000	-2.833333	1023.000000	1023.000000	2046.000000
41.599998	-0.058308	-34.459919	-7.606552	-7.550478	-10.452428	-8.850463	0.000000	-10.000000	0.033333	-3.250000	-4.000000	1023.000000	1023.000000	2046.000000
41.619999	-0.058259	-34.431355	-7.599341	-7.589940	-10.408000	-8.834073	0.000000	-10.000000	0.025000	-3.100000	-5.000000	1023.000000	1023.000000	2046.000000
41.639999	-0.058329	-34.472588	-7.564943	-7.575715	-10.471494	-8.860437	0.000000	-10.000000	0.016667	-2.816667	-6.000000	1023.000000	1023.000000	2046.000000
41.660000	-0.058317	-34.465611	-7.483882	-7.579530	-10.546885	-8.855311	0.000000	-10.000000	0.008333	-2.450000	-7.000000	1023.000000	1023.000000	2046.000000
41.680000	-0.058269	-34.437149	-7.407595	-7.542569	-10.635106	-8.851880	0.000000	-10.000000	0.016667	-1.983333	-7.666667	1023.000000	1023.000000	2046.000000
41.700001	-0.058115	-34.346241	-7.340512	-7.553231	-10.660892	-8.791605	0.000000	-10.000000	0.008333	-1.550000	-8.000000	1023.000000	1023.000000	2046.000000
41.720001	-0.057982	-34.267384	-7.281089	-7.484663	-10.700946	-8.800687	0.000000	-10.000000	0.025000	-0.883333	-8.000000	1023.000000	1023.000000	2046.000000
41.740002	-0.057955	-34.251606	-7.258025	-7.479629	-10.724612	-8.789341	0.000000	-10.000000	0.025000	-0.383333	-8.000000	1023.000000	1023.000000	2046.000000
41.759998	-0.057797	-34.157734	-7.245457	-7.464937	-10.718435	-8.728905	0.000000	-10.000000	0.033333	0.000000	-8.000000	1023.000000	1023.000000	2046.000000
41.779999	-0.057624	-34.055870	-7.207681	-7.418442	-10.718042	-8.711706	0.000000	-10.000000	0.025000	0.000000	-8.000000	1023.000000	1023.000000	2046.000000
41.799999	-0.057528	-33.999130	-7.270833	-7.401633	-10.654816	-8.671848	0.000000	-10.000000	0.025000	0.000000	-8.000000	1023.000000	1023.000000	2046.000000
41.820000	-0.057317	-33.874454	-7.307530	-7.378111	-10.605453	-8.583358	0.000000	-10.000000	0.025000	0.000000	-8.000000	1023.000000	1023.000000	2046.000000
41.840000	-0.057163	-33.783379	-7.282405	-7.316735	-10.603007	-8.581231	0.000000	-10.000000	0.025000	0.000000	-8.000000	1023.000000	1023.000000	2046.000000
41.860001	-0.057020	-33.698772	-7.275786	-7.287416	-10.602167	-8.533403	0.000000	-10.000000	0.033333	0.000000	-8.000000	1023.000000	1023.000000	2046.000000
41.880001	-0.056822	-33.581562	-7.294574	-7.240588	-10.529250	-8.517150	0.000000	-10.000000	0.025000	0.000000	-8.000000	1023.000000	1023.000000	2046.000000
41.900002	-0.056744	-33.535587	-7.326759	-7.234944	-10.504533	-8.469354	0.000000	-10.000000	0.033333	0.000000	-8.000000	1023.000000	1023.000000	2046.000000
41.919998	-0.056503	-33.393349	-7.252408	-7.176021	-10.508250	-8.456670	0.000000	-10.000000	0.033333	0.000000	-8.000000	1023.000000	1023.000000	2046.000000
41.939999	-0.056327	-33.289032	-7.170514	-7.101490	-10.567116	-8.449911	0.000000	-10.000000	0.041667	0.000000	-8.000000	1023.000000	1023.000000	2046.000000
41.959999	-0.056114	-33.163464	-7.045250	-7.025730	-10.650012	-8.442471	0.000000	-10.000000	0.041667	0.000000	-8.000000	1023.000000	1023.000000	2046.000000
41.980000	-0.055840	-33.001232	-6.912952	-6.900430	-10.701868	-8.485982	0.000000	-10.000000	0.025000	0.000000	-8.000000	1023.000000	1023.000000	2046.000000
42.000000	-0.055761	-32.954784	-6.844602	-6.813729	-10.770229	-8.526225	0.000000	-10.000000	0.025000	0.000000	-8.000000	1023.000000	1023.000000	2046.000000
42.020000	-0.055905	-33.040081	-6.811947	-6.840886	-10.854611	-8.532638	0.000000	-10.000000	0.016667	0.000000	-8.000000	1023.000000	1023.000000	2046.000000
42.040001	-0.056196	-33.211773	-6.790164	-6.896973	-10.942841	-8.581796	0.000000	-10.000000	0.016667	0.000000	-8.000000	1023.000000	1023.000000	2046.000000
42.060001	-0.056769	-33.550365	-6.766222	-7.060862	-11.086576	-8.636703	0.000000	-10.000000	0.016667	0.000000	-8.000000	1023.000000	1023.000000	2046.000000
42.080002	-0.056839	-33.591988	-6.894460	-7.129781	-10.936078	-8.631669	0.000000	-10.000000	0.016667	0.000000	-8.000000	1023.000000	1023.000000	2046.000000
42.099998	-0.056778	-33.556000	-6.812530	-7.119147	-11.058644	-8.565679	0.000000	-10.000000	0.025000	0.000000	-8.000000	1023.000000	1023.000000	2046.000000
42.119999	-0.056691	-33.504410	-7.034848	-6.944903	-11.004902	-8.519756	0.000000	-10.000000	0.025000	0.000000	-8.000000	1023.000000	1023.000000	2046.000000
42.139999	-0.056852	-33.599411	-7.249991	-6.884420	-11.001035	-8.463966	0.000000	-10.000000	0.016667	0.000000	-8.000000	1023.000000	1023.000000	2046.000000
42.160000	-0.057112	-33.753147	-7.451485	-6.874612	-10.946631	-8.480419	0.000000	-10.000000	0.008333	0.000000	-8.000000	1023.000000	1023.000000	2046.000000
42.180000	-0.057556	-34.015419	-7.566791	-6.930678	-10.923327	-8.594624	0.000000	-10.000000	0.000000	0.333333	-8.000000	1023.000000	1023.000000	2046.000000
42.200001	-0.058703	-34.693707	-7.770402	-7.152999	-10.987439	-8.782866	0.000000	-10.000000	0.000000	1.100000	-8.000000	1023.000000	1023.000000	2046.000000
42.220001	-0.059972	-35.443546	-8.041297	-7.368526	-11.057473	-8.976251	0.000000	-10.000000	0.000000	2.016667	-8.000000	1023.000000	1023.000000	2046.000000
42.240002	-0.061296	-36.225887	-8.408880	-7.530293	-11.125729	-9.160984	0.000000	-10.000000	0.000000	2.850000	-8.000000	1023.000000	1023.000000	2046.000000
42.259998	-0.062648	-37.024872	-8.819287	-7.725896	-11.212735	-9.266954	0.000000	-10.000000	0.000000	3.200000	-8.000000	1023.000000	1023.000000	2046.000000
42.279999	-0.063760	-37.682209	-9.140706	-7.942252	-11.307775	-9.291476	0.000000	-10.000000	0.000000	2.650000	-8.000000	1023.000000	1023.000000	2046.000000
42.299999	-0.064460	-38.095894	-9.408500	-8.012691	-11.357006	-9.317696	0.000000	-10.000000	0.016667	1.133333	-8.000000	1023.000000	1023.000000	2046.000000
42.320000	-0.064768	-38.277992	-9.618698	-8.002757	-11.356670	-9.299868	0.000000	-10.000000	0.033333	-0.783333	-8.166667	1023.000000	1023.000000	2046.000000
42.340000	-0.065061	-38.451279	-9.709073	-8.036995	-11.393424	-9.311785	0.000000	-10.000000	0.050000	-2.166667	-8.666667	1023.000000	1023.000000	2046.000000
42.360001	-0.065377	-38.637680	-9.891802	-8.041609	-11.373878	-9.330394	0.000000	-10.000000	0.041667	-2.916667	-9.500000	1023.000000	1023.000000	2046.000000
42.380001	-0.065717	-38.838917	-10.053196	-8.043141	-11.388695	-9.353884	0.000000	-10.000000	0.033333	-2.900000	-10.500000	1023.000000	1023.000000	2046.000000
42.400002	-0.066069	-39.046753	-10.301517	-8.042285	-11.344557	-9.358394	0.000000	-10.000000	0.016667	-1.883333	-11.333333	1023.000000	1023.000000	2046.000000
42.419998	-0.066278	-39.170578	-10.502960	-8.094343	-11.281582	-9.291695	0.000000	-10.000000	0.008333	-0.066667	-11.833333	1023.000000	1023.000000	2046.000000
42.439999	-0.066222	-39.137127	-10.606873	-8.036354	-11.229066	-9.264836	0.000000	-10.000000	0.000000	1.866667	-12.000000	1023.000000	1023.000000	2046.000000
42.459999	-0.065977	-38.992527	-10.710879	-8.009394	-11.101917	-9.170336	0.000000	-10.000000	-0.016667	3.816667	-12.000000	1023.000000	1023.000000	2046.000000
42.480000	-0.065342	-38.617123	-10.657891	-8.071825	-10.926597	-8.960809	0.000000	-10.000000	-0.016667	5.650000	-12.000000	1023.000000	1023.000000	2046.000000
42.500000	-0.064545	-38.146103	-10.409584	-8.027436	-10.834469	-8.874614	0.000000	-10.000000	-0.033333	7.300000	-12.000000	1023.000000	1023.000000	2046.000000
42.520000	-0.063620	-37.599140	-10.037333	-7.988266	-10.753426	-8.820114	0.000000	-10.000000	-0.033333	8.616667	-12.000000	1023.000000	1023.000000	2046.000000
42.540001	-0.062430	-36.895920	-9.560479	-7.808945	-10.701088	-8.825405	0.000000	-10.000000	-0.066667	10.233334	-12.000000	1023.000000	1023.000000	2046.000000
42.560001	-0.061118	-36.120907	-9.103631	-7.667872	-10.612593	-8.736811	0.000000	-10.000000	-0.100000	12.200000	-12.000000	1023.000000	1023.000000	2046.000000
42.580002	-0.059860	-35.377537	-8.668713	-7.578411	-10.531894	-8.598518	0.000000	-10.000000	-0.141667	14.066667	-6.333333	1023.000000	1023.000000	2046.000000
42.599998	-0.058662	-34.669300	-8.242075	-7.532692	-10.425397	-8.469134	0.000000	-10.000000	-0.158333	15.666667	5.500000	1023.000000	1023.000000	2046.000000
42.619999	-0.057581	-34.030609	-7.846037	-7.479216	-10.331403	-8.373955	0.000000	-10.000000	-0.175000	16.916668	19.000000	1023.000000	1023.000000	2046.000000
42.639999	-0.056749	-33.538578	-7.495265	-7.448151	-10.285706	-8.309457	0.000000	-10.000000	-0.191667	18.016668	28.833334	1023.000000	1023.000000	2046.000000
42.660000	-0.055964	-33.074863	-7.225810	-7.466175	-10.163093	-8.219785	0.000000	-10.000000	-0.225000	18.733334	34.500000	1023.000000	1023.000000	2046.000000
42.680000	-0.055320	-32.694073	-7.100799	-7.511423	-9.979264	-8.102587	0.000000	-10.000000	-0.241667	19.533335	40.833332	1023.000000	1023.000000	2046.000000
42.700001	-0.054555	-32.241993	-7.025322	-7.540406	-9.671758	-8.004507	0.000000	-10.000000	-0.266667	20.416668	47.333332	1023.000000	1023.000000	2046.000000
42.720001	-0.053493	-31.614592	-6.960335	-7.509068	-9.341967	-7.803223	0.000000	-10.000000	-0.291667	20.933334	54.166668	1023.000000	1023.000000	2046.000000
42.740002	-0.052476	-31.013247	-6.831886	-7.452899	-9.061944	-7.666517	0.000000	-10.000000	-0.333333	21.750000	61.000000	1023.000000	1023.000000	2046.000000
42.759998	-0.051416	-30.386892	-6.751856	-7.378901	-8.730282	-7.525853	0.000000	-10.000000	-0.350000	22.483334	68.000000	1023.000000	1023.000000	2046.000000
42.779999	-0.050084	-29.599714	-6.608565	-7.308750	-8.354321	-7.328078	0.000000	-10.000000	-0.375000	23.483334	75.333336	1023.000000	1023.000000	2046.000000
42.799999	-0.048647	-28.750097	-6.430856	-7.220372	-8.004395	-7.094474	0.000000	-10.000000	-0.391667	24.266666	83.000000	1023.000000	1023.000000	2046.000000
42.820000	-0.046936	-27.739286	-6.194469	-7.090314	-7.626489	-6.828013	0.000000	-10.000000	-0.433333	25.049999	91.000000	1023.000000	1023.000000	2046.000000
42.840000	-0.045140	-26.677954	-5.963203	-6.906785	-7.219750	-6.588216	0.000000	-10.000000	-0.475000	26.116667	99.333336	1023.000000	1023.000000	2046.000000
42.860001	-0.043210	-25.537355	-5.602582	-6.798015	-6.921791	-6.214968	0.000000	-10.000000	-0.500000	27.116667	107.833336	1023.000000	1023.000000	2046.000000
42.880001	-0.041091	-24.284807	-5.165135	-6.554398	-6.616765	-5.948510	0.000000	-10.000000	-0.533333	28.016666	116.833336	1023.000000	1023.000000	2046.000000
42.900002	-0.038939	-23.012926	-4.690098	-6.328021	-6.344948	-5.649860	0.000000	-10.000000	-0.541667	28.800001	126.000000	1023.000000	1023.000000	2046.000000
42.919998	-0.036751	-21.719788	-4.151382	-6.031594	-6.162694	-5.374117	0.000000	-10.000000	-0.575000	29.383333	135.666672	1023.000000	1023.000000	2046.000000
42.939999	-0.034667	-20.488213	-3.668141	-5.752508	-5.950417	-5.117148	0.000000	-10.000000	-0.583333	30.016666	145.166672	1023.000000	1023.000000	2046.000000
42.959999	-0.032533	-19.227285	-3.166312	-5.511388	-5.725533	-4.824050	0.000000	-10.000000	-0.608333	30.583334	155.166672	1023.000000	1023.000000	2046.000000
42.980000	-0.030428	-17.982973	-2.774481	-5.249592	-5.403569	-4.555332	0.000000	-10.000000	-0.616667	30.933334	165.166672	1023.000000	1023.000000	2046.000000
43.000000	-0.028335	-16.745844	-2.421328	-5.042583	-5.024426	-4.257506	0.000000	-10.000000	-0.633333	31.350000	175.500000	1023.000000	1023.000000	2046.000000
43.020000	-0.026241	-15.508602	-2.186500	-4.855048	-4.535417	-3.931637	0.000000	-10.000000	-0.641667	31.583334	185.833328	1023.000000	1023.000000	2046.000000
43.040001	-0.024246	-14.329301	-2.005119	-4.673011	-4.040246	-3.610925	0.000000	-10.000000	-0.658333	31.883333	196.333328	1023.000000	1023.000000	2046.000000
43.060001	-0.022172	-13.103603	-1.853554	-4.536532	-3.462113	-3.251404	0.000000	-10.000000	-0.658333	31.816668	207.000000	1023.000000	1023.000000	2046.000000
43.080002	-0.020067	-11.859628	-1.664471	-4.362096	-2.939305	-2.893755	0.000000	-10.000000	-0.675000	31.850000	217.666672	1023.000000	1023.000000	2046.000000
43.099998	-0.017890	-10.572927	-1.493330	-4.145677	-2.358621	-2.575298	0.000000	-10.000000	-0.666667	31.866667	228.166672	1023.000000	1023.000000	2046.000000
43.119999	-0.015826	-9.353134	-1.241773	-3.897382	-1.889755	-2.324225	0.000000	-10.000000	-0.683333	32.066666	238.833328	1023.000000	1023.000000	2046.000000
43.139999	-0.013819	-8.167089	-0.945262	-3.725291	-1.483706	-2.012830	0.000000	-10.000000	-0.691667	32.350002	249.333328	1023.000000	1023.000000	2046.000000
43.160000	-0.012288	-7.261976	-0.569746	-3.583632	-1.225935	-1.882662	0.000000	-10.000000	-0.741667	32.766666	260.166656	1023.000000	1023.000000	2046.000000
43.180000	-0.010760	-6.359403	-0.048296	-3.526526	-1.035041	-1.749540	0.000000	-10.000000	-0.775000	33.516666	271.000000	1023.000000	1023.000000	2046.000000
43.200001	-0.009070	-5.360435	0.481731	-3.445117	-0.828206	-1.568842	0.000000	-10.000000	-0.800000	34.100002	282.000000	1023.000000	1023.000000	2046.000000
43.220001	-0.006968	-4.118280	0.806452	-3.293695	-0.375236	-1.255801	0.000000	-10.000000	-0.808333	34.866669	293.333344	1023.000000	1023.000000	2046.000000
43.240002	-0.004640	-2.741993	1.236517	-3.057321	-0.114962	-0.806226	0.000000	-10.000000	-0.783333	34.866669	305.000000	1023.000000	1023.000000	2046.000000
43.259998	-0.002419	-1.429439	1.289054	-2.686547	0.394041	-0.425987	0.000000	-10.000000	-0.775000	34.733334	316.666656	1023.000000	1023.000000	2046.000000
43.279999	-0.000715	-0.422656	1.215696	-2.459285	0.823541	-0.002608	0.000000	-10.000000	-0.766667	34.616669	328.333344	1023.000000	1023.000000	2046.000000
43.299999	0.000779	0.460170	1.282950	-2.236972	1.204346	0.209847	0.000000	-10.000000	-0.808333	34.866669	339.666656	1023.000000	1023.000000	2046.000000
43.320000	0.002284	1.349772	1.371742	-2.080540	1.711310	0.347261	0.000000	-10.000000	-0.850000	35.516666	351.333344	1023.000000	1023.000000	2046.000000
43.340000	0.003030	1.790865	1.277593	-2.145852	2.197840	0.461284	0.000000	-10.000000	-0.900000	36.066669	363.000000	1023.000000	1023.000000	2046.000000
43.360001	0.003815	2.254452	1.176898	-2.242778	2.664737	0.655595	0.000000	-10.000000	-0.891667	36.683334	375.000000	1023.000000	1023.000000	2046.000000
43.380001	0.004346	2.568508	0.917662	-2.402622	3.185551	0.867918	0.000000	-10.000000	-0.850000	36.633335	387.166656	1023.000000	1023.000000	2046.000000
43.400002	0.005103	3.015885	0.813607	-2.528303	3.584547	1.146034	0.000000	-10.000000	-0.783333	36.183334	399.500000	1023.000000	1023.000000	2046.000000
43.419998	0.006310	3.729141	0.780142	-2.581501	4.020460	1.510040	0.000000	-10.000000	-0.750000	35.366665	411.833344	1023.000000	1023.000000	2046.000000
43.439999	0.008046	4.755365	0.840758	-2.549778	4.517256	1.947130	0.000000	-10.000000	-0.750000	34.866665	423.666656	1023.000000	1023.000000	2046.000000
43.459999	0.009857	5.825457	0.968814	-2.453979	4.959751	2.350871	0.000000	-10.000000	-0.766667	34.500000	435.333344	1023.000000	1023.000000	2046.000000
43.480000	0.011777	6.960246	1.116711	-2.294396	5.408871	2.729059	0.000000	-10.000000	-0.808333	34.600002	446.666656	1023.000000	1023.000000	2046.000000
43.500000	0.013667	8.077479	1.261467	-2.113214	5.849476	3.079751	0.000000	-10.000000	-0.833333	35.150002	458.333344	1023.000000	1023.000000	2046.000000
43.520000	0.015618	9.230415	1.476281	-1.907780	6.235140	3.426775	0.000000	-10.000000	-0.866667	35.716667	470.000000	1023.000000	1023.000000	2046.000000
43.540001	0.017597	10.399688	1.701492	-1.687288	6.597247	3.788237	0.000000	-10.000000	-0.850000	36.216667	482.000000	1023.000000	1023.000000	2046.000000
43.560001	0.019779	11.689228	2.036530	-1.396812	6.915771	4.133739	0.000000	-10.000000	-0.858333	36.383335	494.000000	1023.000000	1023.000000	2046.000000
43.580002	0.022099	13.060368	2.366105	-1.116123	7.285825	4.524559	0.000000	-10.000000	-0.858333	36.666668	506.000000	1023.000000	1023.000000	2046.000000
43.599998	0.024528	14.496308	2.720111	-0.850388	7.731751	4.894835	0.000000	-10.000000	-0.883333	37.100002	518.000000	1023.000000	1023.000000	2046.000000
43.619999	0.027042	15.981835	3.164844	-0.685680	8.173872	5.328800	0.000000	-10.000000	-0.875000	37.000000	530.333313	1023.000000	1023.000000	2046.000000
43.639999	0.029755	17.585032	3.710814	-0.417825	8.670648	5.621395	0.000000	-10.000000	-0.875000	36.783333	542.666687	1023.000000	1023.000000	2046.000000
43.660000	0.032895	19.441097	4.443196	-0.137139	9.187469	5.947570	0.000000	-10.000000	-0.883333	36.166668	555.000000	1023.000000	1023.000000	2046.000000
43.680000	0.036160	21.370781	5.312624	0.045060	9.725323	6.287776	0.000000	-10.000000	-0.875000	36.133331	567.000000	1023.000000	1023.000000	2046.000000
43.700001	0.039660	23.439297	6.184416	0.279809	10.358763	6.616310	0.000000	-10.000000	-0.833333	35.966667	579.000000	1023.000000	1023.000000	2046.000000
43.720001	0.043088	25.464943	7.011709	0.549942	10.908273	6.995020	0.000000	-10.000000	-0.808333	35.599998	591.000000	1023.000000	1023.000000	2046.000000
43.740002	0.046257	27.337965	7.723407	0.880674	11.389431	7.344452	0.000000	-10.000000	-0.783333	34.966667	603.000000	1023.000000	1023.000000	2046.000000
43.759998	0.048997	28.957146	8.276127	1.137084	11.834139	7.709795	0.000000	-10.000000	-0.783333	34.483334	615.000000	1023.000000	1023.000000	2046.000000
43.779999	0.051353	30.349518	8.798531	1.330392	12.223392	7.997203	0.000000	-10.000000	-0.750000	34.183334	626.666687	1023.000000	1023.000000	2046.000000
43.799999	0.053499	31.617794	9.352326	1.508239	12.476647	8.280581	0.000000	-10.000000	-0.725000	34.016666	638.166687	1023.000000	1023.000000	2046.000000
43.820000	0.055427	32.757343	9.828117	1.725255	12.708135	8.495836	0.000000	-10.000000	-0.683333	33.483334	649.500000	1023.000000	1023.000000	2046.000000
43.840000	0.057360	33.899597	10.140615	1.923996	13.085114	8.749874	0.000000	-10.000000	-0.666667	32.833336	660.833313	1023.000000	1023.000000	2046.000000
43.860001	0.059304	35.048531	10.441626	2.169290	13.447595	8.990021	0.000000	-10.000000	-0.650000	32.049999	671.833313	1023.000000	1023.000000	2046.000000
43.880001	0.061297	36.226719	10.678715	2.410682	13.862655	9.274667	0.000000	-10.000000	-0.633333	31.583334	682.666687	1023.000000	1023.000000	2046.000000
43.900002	0.063216	37.360783	10.942999	2.659439	14.194468	9.563876	0.000000	-10.000000	-0.600000	31.183334	693.166687	1023.000000	1023.000000	2046.000000
43.919998	0.065328	38.609032	11.176072	2.889933	14.657473	9.885553	0.000000	-10.000000	-0.550000	30.483334	703.833313	1023.000000	1023.000000	2046.000000
43.939999	0.067287	39.766640	11.510362	3.107485	14.964522	10.184271	0.000000	-10.000000	-0.516667	29.366667	714.166687	1023.000000	1023.000000	2046.000000
43.959999	0.069447	41.043015	11.835156	3.353945	15.358892	10.495019	0.000000	-10.000000	-0.475000	28.166668	724.166687	1023.000000	1023.000000	2046.000000
43.980000	0.071608	42.320492	12.170248	3.595895	15.733810	10.820539	0.000000	-10.000000	-0.458333	27.316668	733.666687	1023.000000	1023.000000	2046.000000
44.000000	0.073627	43.513489	12.449731	3.824337	16.087549	11.151870	0.000000	-10.000000	-0.416667	26.333334	742.833313	1023.000000	1023.000000	2046.000000
44.020000	0.075656	44.712814	12.685164	4.055534	16.504105	11.468012	0.000000	-10.000000	-0.383333	25.416668	752.000000	1023.000000	1023.000000	2046.000000
44.040001	0.077748	45.949215	12.945760	4.359651	16.854057	11.789744	0.000000	-10.000000	-0.333333	24.016668	760.666687	1023.000000	1023.000000	2046.000000
44.060001	0.079549	47.013687	13.181484	4.578080	17.151421	12.102701	0.000000	-10.000000	-0.283333	22.566668	769.000000	1023.000000	1023.000000	2046.000000
44.080002	0.081205	47.991879	13.337981	4.831525	17.507221	12.315150	0.000000	-10.000000	-0.225000	20.800001	776.666687	1023.000000	1023.000000	2046.000000
44.099998	0.082662	48.853195	13.505833	5.044953	17.757948	12.544460	0.000000	-10.000000	-0.158333	18.766666	783.833313	1023.000000	1023.000000	2046.000000
44.119999	0.083974	49.628540	13.633777	5.223684	18.033337	12.737744	0.000000	-10.000000	-0.100000	16.216667	790.333313	1023.000000	1023.000000	2046.000000
44.139999	0.085127	50.310043	13.867728	5.412872	18.173168	12.856273	0.000000	-10.000000	-0.050000	13.433333	796.333313	1023.000000	1023.000000	2046.000000
44.160000	0.086227	50.959869	14.038249	5.567559	18.384312	12.969749	0.000000	-10.000000	-0.025000	10.850000	801.333313	1023.000000	1023.000000	2046.000000
44.180000	0.086973	51.401268	14.209168	5.680717	18.500044	13.011336	0.000000	-10.000000	-0.008333	8.816668	805.500000	1023.000000	1023.000000	2046.000000
44.200001	0.087158	51.510262	14.262246	5.736944	18.540037	12.971034	0.000000	-10.000000	0.000000	7.116667	808.666687	1023.000000	1023.000000	2046.000000
44.220001	0.086913	51.365570	14.289164	5.672866	18.507652	12.895889	0.000000	-10.000000	0.000000	5.483334	811.333313	1023.000000	1023.000000	2046.000000
44.240002	0.086425	51.077305	14.266437	5.572873	18.446436	12.791558	0.000000	-10.000000	0.016667	3.566667	813.333313	1023.000000	1023.000000	2046.000000
44.259998	0.086380	51.050331	14.231063	5.575453	18.453447	12.790368	0.000000	-10.000000	0.033333	0.883333	814.833313	1023.000000	1023.000000	2046.000000
44.279999	0.086099	50.884666	14.169971	5.535982	18.273447	12.905269	0.000000	-10.000000	0.050000	-1.933333	815.666687	1023.000000	1023.000000	2046.000000
44.299999	0.085751	50.678650	13.794866	5.780590	18.208126	12.895069	0.000000	-10.000000	0.066667	-5.050000	816.000000	1023.000000	1023.000000	2046.000000
44.320000	0.084731	50.076019	13.297653	5.870184	17.957699	12.950482	0.000000	-10.000000	0.083333	-7.500000	816.000000	1023.000000	1023.000000	2046.000000
44.340000	0.083183	49.161331	12.811131	5.837832	17.731716	12.780651	0.000000	-10.000000	0.083333	-9.183333	816.000000	1023.000000	1023.000000	2046.000000
44.360001	0.081600	48.225765	12.573653	5.749266	17.446957	12.455891	0.000000	-10.000000	0.066667	-9.283334	816.000000	1023.000000	1023.000000	2046.000000
44.380001	0.079570	47.025826	12.163582	5.521862	17.210985	12.129396	0.000000	-10.000000	0.058333	-8.816667	816.000000	1023.000000	1023.000000	2046.000000
44.400002	0.077315	45.692966	11.602003	5.220318	16.996227	11.874418	0.000000	-10.000000	0.075000	-9.216666	816.000000	1023.000000	1023.000000	2046.000000
44.419998	0.074839	44.229919	11.001746	4.967274	16.742048	11.518852	0.000000	-10.000000	0.108333	-10.933333	812.333313	1023.000000	1023.000000	2046.000000
44.439999	0.072372	42.772007	10.350012	4.664948	16.504930	11.252118	0.000000	-10.000000	0.150000	-13.150001	804.000000	1023.000000	1023.000000	2046.000000
44.459999	0.070297	41.545341	9.886717	4.380249	16.211285	11.067093	0.000000	-10.000000	0.200000	-15.033334	793.833313	1023.000000	1023.000000	2046.000000
44.480000	0.068694	40.598026	9.401933	4.284894	16.058956	10.852242	0.000000	-10.000000	0.225000	-16.133333	785.666687	1023.000000	1023.000000	2046.000000
44.500000	0.067333	39.793690	9.011620	4.118914	15.841052	10.822106	0.000000	-10.000000	0.225000	-16.450001	780.166687	1023.000000	1023.000000	2046.000000
44.520000	0.066075	39.050240	8.652909	4.020017	15.653432	10.723881	0.000000	-10.000000	0.208333	-16.066668	774.833313	1023.000000	1023.000000	2046.000000
44.540001	0.065040	38.438560	8.387005	3.999767	15.409530	10.642258	0.000000	-10.000000	0.191667	-15.166667	769.333313	1023.000000	1023.000000	2046.000000
44.560001	0.064027	37.839962	8.112576	3.933747	15.245666	10.547975	0.000000	-10.000000	0.183333	-14.400000	764.333313	1023.000000	1023.000000	2046.000000
44.580002	0.062977	37.219173	7.858550	3.821512	15.016026	10.523085	0.000000	-10.000000	0.183333	-13.750000	759.500000	1023.000000	1023.000000	2046.000000
44.599998	0.062029	36.658855	7.615127	3.749868	14.843144	10.450717	0.000000	-10.000000	0.191667	-13.466667	754.833313	1023.000000	1023.000000	2046.000000
44.619999	0.061147	36.138123	7.355197	3.738216	14.718794	10.325915	0.000000	-10.000000	0.191667	-13.366667	750.333313	1023.000000	1023.000000	2046.000000
44.639999	0.060450	35.726074	7.170576	3.623626	14.625269	10.306603	0.000000	-10.000000	0.183333	-13.333333	745.833313	1023.000000	1023.000000	2046.000000
44.660000	0.059962	35.437790	7.150507	3.460713	14.506569	10.319999	0.000000	-10.000000	0.191667	-13.566667	741.500000	1023.000000	1023.000000	2046.000000
44.680000	0.059509	35.169655	7.220226	3.361627	14.359194	10.228607	0.000000	-10.000000	0.200000	-14.216667	736.833313	1023.000000	1023.000000	2046.000000
44.700001	0.059199	34.986408	7.395436	3.247005	14.254384	10.089583	0.000000	-10.000000	0.216667	-15.033334	732.000000	1023.000000	1023.000000	2046.000000
44.720001	0.059039	34.891857	7.729335	3.096910	14.175697	9.889915	0.000000	-10.000000	0.225000	-15.700001	727.000000	1023.000000	1023.000000	2046.000000
44.740002	0.059227	35.002972	8.118254	2.987455	14.148405	9.748857	0.000000	-10.000000	0.233333	-16.016666	721.833313	1023.000000	1023.000000	2046.000000
44.759998	0.059398	35.104511	8.441085	2.991058	14.091937	9.580431	0.000000	-10.000000	0.233333	-16.400002	716.500000	1023.000000	1023.000000	2046.000000
44.779999	0.059362	35.082684	8.552714	3.047515	14.038123	9.444330	0.000000	-10.000000	0.225000	-16.566668	711.000000	1023.000000	1023.000000	2046.000000
44.799999	0.058966	34.849018	8.606598	2.998400	13.935651	9.308370	0.000000	-10.000000	0.225000	-16.750000	705.500000	1023.000000	1023.000000	2046.000000
44.820000	0.058143	34.362495	8.646889	2.874045	13.751470	9.090094	0.000000	-10.000000	0.241667	-16.983334	700.000000	1023.000000	1023.000000	2046.000000
44.840000	0.057079	33.733852	8.613351	2.758701	13.538924	8.822878	0.000000	-10.000000	0.258333	-17.483334	694.333313	1023.000000	1023.000000	2046.000000
44.860001	0.056031	33.114246	8.587704	2.627063	13.329466	8.570014	0.000000	-10.000000	0.283333	-18.200001	688.500000	1023.000000	1023.000000	2046.000000
44.880001	0.054753	32.358921	8.459448	2.535500	13.103717	8.260255	0.000000	-10.000000	0.308333	-19.100000	682.333313	1023.000000	1023.000000	2046.000000
44.900002	0.053378	31.546684	8.239716	2.460772	12.896891	7.949306	0.000000	-10.000000	0.333333	-20.050001	676.000000	1023.000000	1023.000000	2046.000000
44.919998	0.051963	30.709948	8.037168	2.353632	12.579860	7.739287	0.000000	-10.000000	0.366667	-20.950001	669.333313	1023.000000	1023.000000	2046.000000
44.939999	0.050568	29.885782	7.811760	2.243143	12.295046	7.535833	0.000000	-10.000000	0.383333	-21.600000	662.333313	1023.000000	1023.000000	2046.000000
44.959999	0.049183	29.067299	7.581147	2.181684	11.969867	7.334601	0.000000	-10.000000	0.400000	-22.250000	655.166687	1023.000000	1023.000000	2046.000000
44.980000	0.047790	28.243845	7.316989	2.103584	11.662765	7.160507	0.000000	-10.000000	0.400000	-22.716667	647.666687	1023.000000	1023.000000	2046.000000
45.000000	0.046390	27.416437	7.041661	2.041682	11.361576	6.971519	0.000000	-10.000000	0.400000	-23.166666	640.000000	1023.000000	1023.000000	2046.000000
45.020000	0.045054	26.626734	6.798009	1.965027	11.057268	6.806428	0.000000	-10.000000	0.408333	-23.533333	632.000000	1023.000000	1023.000000	2046.000000
45.040001	0.043620	25.779184	6.523638	1.904676	10.736872	6.613998	0.000000	-10.000000	0.441667	-24.016666	624.000000	1023.000000	1023.000000	2046.000000
45.060001	0.042155	24.913465	6.229197	1.834703	10.424735	6.424830	0.000000	-10.000000	0.483333	-24.650000	616.000000	1023.000000	1023.000000	2046.000000
45.080002	0.040766	24.092945	5.954468	1.794014	10.095538	6.248926	0.000000	-10.000000	0.525000	-25.283333	608.000000	1023.000000	1023.000000	2046.000000
45.099998	0.039231	23.185776	5.641750	1.806668	9.761242	5.976117	0.000000	-10.000000	0.550000	-25.866667	599.666687	1023.000000	1023.000000	2046.000000
45.119999	0.037657	22.255102	5.350721	1.757417	9.395785	5.751180	0.000000	-10.000000	0.566667	-26.466667	591.166687	1023.000000	1023.000000	2046.000000
45.139999	0.036077	21.321772	5.011300	1.725671	9.058771	5.526031	0.000000	-10.000000	0.600000	-27.216667	582.333313	1023.000000	1023.000000	2046.000000
45.160000	0.034344	20.297104	4.653010	1.657474	8.698252	5.288367	0.000000	-10.000000	0.625000	-27.800001	573.333313	1023.000000	1023.000000	2046.000000
45.180000	0.032681	19.314672	4.310377	1.588992	8.350967	5.064336	0.000000	-10.000000	0.666667	-28.566668	564.000000	1023.000000	1023.000000	2046.000000
45.200001	0.031086	18.371685	4.023872	1.540336	8.002281	4.805196	0.000000	-10.000000	0.675000	-29.066668	554.333313	1023.000000	1023.000000	2046.000000
45.220001	0.029643	17.519039	3.834954	1.451789	7.663179	4.569117	0.000000	-10.000000	0.691667	-29.866667	544.500000	1023.000000	1023.000000	2046.000000
45.240002	0.028386	16.775927	3.726182	1.387693	7.319411	4.342641	0.000000	-10.000000	0.708333	-30.083334	534.500000	1023.000000	1023.000000	2046.000000
45.259998	0.027332	16.153412	3.664483	1.317842	6.994773	4.176313	0.000000	-10.000000	0.716667	-30.400000	524.500000	1023.000000	1023.000000	2046.000000
45.279999	0.026031	15.384315	3.541357	1.193215	6.631773	4.017971	0.000000	-10.000000	0.733333	-30.383333	514.500000	1023.000000	1023.000000	2046.000000
45.299999	0.024348	14.389791	3.280841	1.003531	6.278342	3.827078	0.000000	-10.000000	0.741667	-30.700001	504.500000	1023.000000	1023.000000	2046.000000
45.320000	0.022932	13.552964	2.949549	0.952865	6.011683	3.638867	0.000000	-10.000000	0.766667	-30.750000	494.166656	1023.000000	1023.000000	2046.000000
45.340000	0.020770	12.275215	2.559525	0.746409	5.399739	3.569543	0.000000	-10.000000	0.783333	-30.933334	483.833344	1023.000000	1023.000000	2046.000000
45.360001	0.018797	11.108747	1.933018	0.814241	4.937509	3.423981	0.000000	-10.000000	0.791667	-30.866667	473.500000	1023.000000	1023.000000	2046.000000
45.380001	0.016632	9.829663	1.277527	0.819616	4.502454	3.230066	0.000000	-10.000000	0.791667	-30.783333	463.166656	1023.000000	1023.000000	2046.000000
45.400002	0.014177	8.378322	0.798509	0.630743	4.009368	2.939701	0.000000	-10.000000	0.775000	-30.566668	452.833344	1023.000000	1023.000000	2046.000000
45.419998	0.011753	6.946064	0.528303	0.359566	3.542611	2.515584	0.000000	-10.000000	0.741667	-30.183334	442.500000	1023.000000	1023.000000	2046.000000
45.439999	0.008955	5.292522	0.157323	-0.099926	3.128552	2.106573	0.000000	-10.000000	0.716667	-29.816668	432.500000	1023.000000	1023.000000	2046.000000
45.459999	0.006189	3.657783	-0.196776	-0.515199	2.731382	1.638376	0.000000	-10.000000	0.700000	-29.516666	422.500000	1023.000000	1023.000000	2046.000000
45.480000	0.003438	2.031689	-0.649276	-0.920915	2.373975	1.227906	0.000000	-10.000000	0.691667	-29.200001	412.666656	1023.000000	1023.000000	2046.000000
45.500000	0.000802	0.474045	-1.144015	-1.252209	2.000443	0.869826	0.000000	-10.000000	0.691667	-29.033335	399.666656	1023.000000	1023.000000	2046.000000
45.520000	-0.001688	-0.997311	-1.659281	-1.581156	1.627149	0.615977	0.000000	-10.000000	0.691667	-28.833334	390.000000	1023.000000	1023.000000	2046.000000
45.540001	-0.004034	-2.384095	-2.161875	-1.826647	1.302403	0.302025	0.000000	-10.000000	0.700000	-29.083334	380.500000	1023.000000	1023.000000	2046.000000
45.560001	-0.006264	-3.702230	-2.646905	-2.043486	0.977292	0.010868	0.000000	-10.000000	0.700000	-29.466667	374.166656	1023.000000	1023.000000	2046.000000
45.580002	-0.008275	-4.890595	-2.977092	-2.262829	0.590786	-0.241460	0.000000	-10.000000	0.700000	-29.766666	364.500000	1023.000000	1023.000000	2046.000000
45.599998	-0.010176	-6.013854	-3.373942	-2.396489	0.312981	-0.556404	0.000000	-10.000000	0.700000	-29.816668	354.500000	1023.000000	1023.000000	2046.000000
45.619999	-0.011913	-7.040556	-3.634885	-2.590899	-0.016124	-0.798649	0.000000	-10.000000	0.691667	-29.583334	344.500000	1023.000000	1023.000000	2046.000000
45.639999	-0.013630	-8.055425	-3.822484	-2.816431	-0.396410	-1.020100	0.000000	-10.000000	0.675000	-29.216667	334.500000	1023.000000	1023.000000	2046.000000
45.660000	-0.015183	-8.973043	-4.035652	-2.975951	-0.706819	-1.254621	0.000000	-10.000000	0.658333	-28.733334	324.666656	1023.000000	1023.000000	2046.000000
45.680000	-0.016754	-9.901823	-4.280159	-3.129661	-1.035008	-1.456996	0.000000	-10.000000	0.650000	-28.299999	315.000000	1023.000000	1023.000000	2046.000000
45.700001	-0.018010	-10.643751	-4.384901	-3.296570	-1.311691	-1.650589	0.000000	-10.000000	0.641667	-27.933334	305.666656	1023.000000	1023.000000	2046.000000
45.720001	-0.019054	-11.260800	-4.343135	-3.473907	-1.627117	-1.816642	0.000000	-10.000000	0.633333	-27.650000	296.333344	1023.000000	1023.000000	2046.000000
45.740002	-0.019876	-11.746810	-4.186549	-3.679825	-1.885287	-1.995150	0.000000	-10.000000	0.616667	-27.450001	287.166656	1023.000000	1023.000000	2046.000000
45.759998	-0.020915	-12.360780	-4.051779	-3.882231	-2.125159	-2.301611	0.000000	-10.000000	0.591667	-27.183332	278.000000	1023.000000	1023.000000	2046.000000
45.779999	-0.021799	-12.883275	-3.882309	-3.929177	-2.388273	-2.683515	0.000000	-10.000000	0.566667	-26.816668	269.000000	1023.000000	1023.000000	2046.000000
45.799999	-0.022614	-13.365087	-3.771022	-4.012507	-2.617067	-2.964490	0.000000	-10.000000	0.550000	-26.216667	260.000000	1023.000000	1023.000000	2046.000000
45.820000	-0.023296	-13.767881	-3.740718	-4.151324	-2.799055	-3.076784	0.000000	-10.000000	0.541667	-25.766666	251.166672	1023.000000	1023.000000	2046.000000
45.840000	-0.023778	-14.052508	-3.693919	-4.276644	-2.943339	-3.138606	0.000000	-10.000000	0.525000	-25.483334	242.500000	1023.000000	1023.000000	2046.000000
45.860001	-0.024511	-14.486128	-3.713516	-4.379931	-3.097484	-3.295196	0.000000	-10.000000	0.516667	-25.266666	234.000000	1023.000000	1023.000000	2046.000000
45.880001	-0.025389	-15.005036	-3.793880	-4.503618	-3.266692	-3.440847	0.000000	-10.000000	0.508333	-25.033335	225.500000	1023.000000	1023.000000	2046.000000
45.900002	-0.026696	-15.777378	-4.005820	-4.671638	-3.455155	-3.644764	0.000000	-10.000000	0.508333	-24.700001	217.166672	1023.000000	1023.000000	2046.000000
45.919998	-0.028148	-16.635666	-4.110657	-4.876700	-3.777647	-3.870662	0.000000	-10.000000	0.491667	-24.350000	209.000000	1023.000000	1023.000000	2046.000000
45.939999	-0.029548	-17.462988	-4.300105	-5.015721	-4.004711	-4.142451	0.000000	-10.000000	0.483333	-23.900000	201.000000	1023.000000	1023.000000	2046.000000
45.959999	-0.030785	-18.193689	-4.435744	-5.084453	-4.279320	-4.394173	0.000000	-10.000000	0.450000	-23.383333	193.000000	1023.000000	1023.000000	2046.000000
45.980000	-0.031983	-18.901899	-4.607729	-5.227076	-4.547319	-4.519776	0.000000	-10.000000	0.425000	-22.966667	185.166672	1023.000000	1023.000000	2046.000000
46.000000	-0.033121	-19.574736	-4.763258	-5.296337	-4.802932	-4.712208	0.000000	-10.000000	0.400000	-22.616667	177.500000	1023.000000	1023.000000	2046.000000
46.020000	-0.034159	-20.188093	-4.879448	-5.383348	-5.076370	-4.848927	0.000000	-10.000000	0.391667	-22.166668	170.000000	1023.000000	1023.000000	2046.000000
46.040001	-0.035109	-20.749708	-4.979064	-5.439354	-5.347490	-4.983800	0.000000	-10.000000	0.383333	-21.633335	162.500000	1023.000000	1023.000000	2046.000000
46.060001	-0.036086	-21.326967	-5.170875	-5.524446	-5.537662	-5.093986	0.000000	-10.000000	0.366667	-20.950001	155.166672	1023.000000	1023.000000	2046.000000
46.080002	-0.036925	-21.822824	-5.296918	-5.594286	-5.756164	-5.175458	0.000000	-10.000000	0.350000	-20.250000	148.166672	1023.000000	1023.000000	2046.000000
46.099998	-0.037767	-22.320551	-5.419161	-5.645729	-5.961524	-5.294137	0.000000	-10.000000	0.341667	-19.566668	141.500000	1023.000000	1023.000000	2046.000000
46.119999	-0.038459	-22.729378	-5.539872	-5.653841	-6.147235	-5.388431	0.000000	-10.000000	0.325000	-18.833334	135.000000	1023.000000	1023.000000	2046.000000
46.139999	-0.039107	-23.112444	-5.677681	-5.680083	-6.315102	-5.439577	0.000000	-10.000000	0.300000	-18.250000	128.666672	1023.000000	1023.000000	2046.000000
46.160000	-0.039790	-23.515720	-5.793675	-5.720202	-6.509541	-5.492302	0.000000	-10.000000	0.266667	-17.650002	122.500000	1023.000000	1023.000000	2046.000000
46.180000	-0.040411	-23.882860	-5.907605	-5.698850	-6.667815	-5.608590	0.000000	-10.000000	0.241667	-17.116667	116.500000	1023.000000	1023.000000	2046.000000
46.200001	-0.040986	-24.222580	-5.951541	-5.755282	-6.905673	-5.610085	0.000000	-10.000000	0.225000	-16.616667	110.833336	1023.000000	1023.000000	2046.000000
46.220001	-0.041400	-24.467543	-6.029095	-5.698722	-7.034317	-5.705410	0.000000	-10.000000	0.225000	-16.116667	105.333336	1023.000000	1023.000000	2046.000000
46.240002	-0.041877	-24.749054	-6.087693	-5.724986	-7.159290	-5.777085	0.000000	-10.000000	0.216667	-15.716667	100.000000	1023.000000	1023.000000	2046.000000
46.259998	-0.042214	-24.948765	-6.172671	-5.710122	-7.245120	-5.820852	0.000000	-10.000000	0.216667	-15.200000	94.666664	1023.000000	1023.000000	2046.000000
46.279999	-0.042711	-25.241966	-6.221829	-5.714581	-7.394719	-5.910836	0.000000	-10.000000	0.191667	-14.700000	89.666664	1023.000000	1023.000000	2046.000000
46.299999	-0.043075	-25.457087	-6.247588	-5.742469	-7.524161	-5.942869	0.000000	-10.000000	0.183333	-14.150001	84.833336	1023.000000	1023.000000	2046.000000
46.320000	-0.043358	-25.624781	-6.298384	-5.707574	-7.605299	-6.013525	0.000000	-10.000000	0.175000	-13.666667	80.166664	1023.000000	1023.000000	2046.000000
46.340000	-0.043787	-25.878353	-6.304594	-5.717004	-7.746804	-6.109952	0.000000	-10.000000	0.150000	-13.116667	75.500000	1023.000000	1023.000000	2046.000000
46.360001	-0.044138	-26.085531	-6.355271	-5.726974	-7.836907	-6.166379	0.000000	-10.000000	0.125000	-12.600000	71.166664	1023.000000	1023.000000	2046.000000
46.380001	-0.044399	-26.239685	-6.353209	-5.763477	-7.948149	-6.174851	0.000000	-10.000000	0.100000	-11.933333	67.000000	1023.000000	1023.000000	2046.000000
46.400002	-0.044679	-26.405455	-6.390102	-5.718072	-8.007284	-6.289998	0.000000	-10.000000	0.100000	-11.416667	63.000000	1023.000000	1023.000000	2046.000000
46.419998	-0.044888	-26.528517	-6.391033	-5.733670	-8.114518	-6.289296	0.000000	-10.000000	0.100000	-10.766666	59.166668	1023.000000	1023.000000	2046.000000
46.439999	-0.045171	-26.696184	-6.398630	-5.721104	-8.210487	-6.365962	0.000000	-10.000000	0.091667	-10.266666	55.500000	1023.000000	1023.000000	2046.000000
46.459999	-0.045244	-26.739101	-6.367941	-5.695048	-8.259018	-6.417094	0.000000	-10.000000	0.083333	-9.550000	52.166668	1023.000000	1023.000000	2046.000000
46.480000	-0.045567	-26.930010	-6.399306	-5.651440	-8.362106	-6.517158	0.000000	-10.000000	0.075000	-8.900001	49.000000	1023.000000	1023.000000	2046.000000
46.500000	-0.045949	-27.155958	-6.391432	-5.692883	-8.524203	-6.547440	0.000000	-10.000000	0.066667	-8.183333	46.000000	1023.000000	1023.000000	2046.000000
46.520000	-0.046711	-27.606493	-6.439612	-5.813820	-8.700245	-6.652817	0.000000	-10.000000	0.066667	-7.483334	43.166668	1023.000000	1023.000000	2046.000000
46.540001	-0.047523	-28.086172	-6.438457	-5.891199	-8.885947	-6.870570	0.000000	-10.000000	0.058333	-6.933333	40.666668	1023.000000	1023.000000	2046.000000
46.560001	-0.048246	-28.513634	-6.398212	-6.075719	-9.086370	-6.953333	0.000000	-10.000000	0.058333	-6.433333	38.500000	1023.000000	1023.000000	2046.000000
46.580002	-0.048973	-28.943100	-6.468372	-6.239407	-9.264171	-6.971152	0.000000	-10.000000	0.058333	-6.200000	36.500000	1023.000000	1023.000000	2046.000000
46.599998	-0.048963	-28.937054	-6.562551	-6.074017	-9.271300	-7.029185	0.000000	-10.000000	0.058333	-6.133334	34.500000	1023.000000	1023.000000	2046.000000
46.619999	-0.049188	-29.070238	-6.800261	-5.985125	-9.350430	-6.934420	0.000000	-10.000000	0.058333	-6.233334	32.166668	1023.000000	1023.000000	2046.000000
46.639999	-0.049456	-29.228479	-7.015290	-5.925527	-9.343413	-6.944249	0.000000	-10.000000	0.050000	-6.266667	29.833334	1023.000000	1023.000000	2046.000000
46.660000	-0.050000	-29.550074	-7.183851	-5.986348	-9.341034	-7.038841	0.000000	-10.000000	0.050000	-5.800000	27.500000	1023.000000	1023.000000	2046.000000
46.680000	-0.050956	-30.114922	-7.288719	-6.163122	-9.382851	-7.280231	0.000000	-10.000000	0.041667	-4.600000	25.666666	1023.000000	1023.000000	2046.000000
46.700001	-0.052456	-31.001793	-7.474416	-6.445892	-9.525767	-7.555718	0.000000	-10.000000	0.025000	-3.200000	24.166666	1023.000000	1023.000000	2046.000000
46.720001	-0.053909	-31.860470	-7.750343	-6.667635	-9.604369	-7.838122	0.000000	-10.000000	0.008333	-1.566667	23.333334	1023.000000	1023.000000	2046.000000
46.740002	-0.055180	-32.611671	-8.030532	-6.893046	-9.724115	-7.963978	0.000000	-10.000000	0.008333	-0.650000	23.000000	1023.000000	1023.000000	2046.000000
46.759998	-0.056477	-33.377792	-8.357909	-7.192004	-9.860915	-7.966962	0.000000	-10.000000	0.016667	-0.300000	23.000000	1023.000000	1023.000000	2046.000000
46.779999	-0.057398	-33.922291	-8.628625	-7.340239	-9.896276	-8.057150	0.000000	-10.000000	0.033333	-1.100000	23.000000	1023.000000	1023.000000	2046.000000
46.799999	-0.058237	-34.418217	-8.879113	-7.503208	-9.931712	-8.104183	0.000000	-10.000000	0.041667	-2.400000	22.666666	1023.000000	1023.000000	2046.000000
46.820000	-0.058784	-34.741627	-9.057751	-7.564740	-9.986988	-8.132150	0.000000	-10.000000	0.050000	-3.950000	21.833334	1023.000000	1023.000000	2046.000000
46.840000	-0.059229	-35.004612	-9.241982	-7.611449	-9.987241	-8.163941	0.000000	-10.000000	0.050000	-5.083333	20.333334	1023.000000	1023.000000	2046.000000
46.860001	-0.059838	-35.364445	-9.448213	-7.691442	-9.990860	-8.233929	0.000000	-10.000000	0.050000	-5.516667	18.500000	1023.000000	1023.000000	2046.000000
46.880001	-0.060288	-35.630451	-9.577241	-7.716197	-10.069257	-8.267756	0.000000	-10.000000	0.041667	-5.100000	16.833334	1023.000000	1023.000000	2046.000000
46.900002	-0.060659	-35.849682	-9.775644	-7.755795	-10.068604	-8.249639	0.000000	-10.000000	0.033333	-4.333333	15.166667	1023.000000	1023.000000	2046.000000
46.919998	-0.060934	-36.012203	-9.895624	-7.719819	-10.092542	-8.304220	0.000000	-10.000000	0.025000	-3.500000	13.833333	1023.000000	1023.000000	2046.000000
46.939999	-0.060985	-36.042004	-9.888502	-7.675315	-10.188650	-8.289534	0.000000	-10.000000	0.016667	-2.783333	12.500000	1023.000000	1023.000000	2046.000000
46.959999	-0.060813	-35.940578	-9.836404	-7.636831	-10.218160	-8.249182	0.000000	-10.000000	0.025000	-2.383333	11.666667	1023.000000	1023.000000	2046.000000
46.980000	-0.060471	-35.738194	-9.622285	-7.705091	-10.253707	-8.157110	0.000000	-10.000000	0.033333	-2.516667	10.833333	1023.000000	1023.000000	2046.000000
47.000000	-0.059983	-35.450245	-9.384171	-7.666943	-10.206180	-8.192948	0.000000	-10.000000	0.050000	-3.016667	10.000000	1023.000000	1023.000000	2046.000000
47.020000	-0.059570	-35.205673	-9.099627	-7.634334	-10.185387	-8.286326	0.000000	-10.000000	0.041667	-3.316667	8.833333	1023.000000	1023.000000	2046.000000
47.040001	-0.059057	-34.902622	-8.895006	-7.554790	-10.104806	-8.348022	0.000000	-10.000000	0.041667	-2.916667	7.833333	1023.000000	1023.000000	2046.000000
47.060001	-0.058556	-34.606800	-8.692931	-7.553328	-10.042429	-8.318112	0.000000	-10.000000	0.041667	-2.183333	7.166667	1023.000000	1023.000000	2046.000000
47.080002	-0.058086	-34.328876	-8.502098	-7.587320	-9.960024	-8.279432	0.000000	-10.000000	0.050000	-1.700000	7.000000	1023.000000	1023.000000	2046.000000
47.099998	-0.057696	-34.098156	-8.284779	-7.619315	-9.895389	-8.298674	0.000000	-10.000000	0.041667	-1.833333	6.833333	1023.000000	1023.000000	2046.000000
47.119999	-0.057441	-33.947449	-8.203105	-7.647719	-9.787283	-8.309341	0.000000	-10.000000	0.033333	-2.266667	6.166667	1023.000000	1023.000000	2046.000000
47.139999	-0.057376	-33.909210	-8.122000	-7.668466	-9.786490	-8.332253	0.000000	-10.000000	0.025000	-2.650000	5.333333	1023.000000	1023.000000	2046.000000
47.160000	-0.057653	-34.073215	-8.165410	-7.802466	-9.767085	-8.338256	0.000000	-10.000000	0.033333	-2.800000	4.333333	1023.000000	1023.000000	2046.000000
47.180000	-0.058004	-34.280159	-8.175730	-7.924479	-9.762011	-8.417942	0.000000	-10.000000	0.033333	-2.783333	3.500000	1023.000000	1023.000000	2046.000000
47.200001	-0.058348	-34.483879	-8.235948	-7.998222	-9.763231	-8.486478	0.000000	-10.000000	0.033333	-2.650000	2.500000	1023.000000	1023.000000	2046.000000
47.220001	-0.058562	-34.609859	-8.203815	-8.051703	-9.846058	-8.508283	0.000000	-10.000000	0.025000	-2.566667	1.500000	1023.000000	1023.000000	2046.000000
47.240002	-0.058596	-34.630367	-8.188997	-7.984612	-9.845856	-8.610902	0.000000	-10.000000	0.033333	-2.500000	0.666667	1023.000000	1023.000000	2046.000000
47.259998	-0.058697	-34.690002	-8.156144	-7.993537	-9.902298	-8.638022	0.000000	-10.000000	0.033333	-2.516667	0.166667	1023.000000	1023.000000	2046.000000
47.279999	-0.058727	-34.707813	-8.149185	-7.957015	-9.929375	-8.672239	0.000000	-10.000000	0.033333	-2.450000	-0.333333	1023.000000	1023.000000	2046.000000
47.299999	-0.058734	-34.712032	-8.120878	-7.996161	-9.942466	-8.652527	0.000000	-10.000000	0.025000	-2.283333	-0.833333	1023.000000	1023.000000	2046.000000
47.320000	-0.058596	-34.630230	-8.035814	-7.946353	-10.009933	-8.638128	0.000000	-10.000000	0.033333	-2.000000	-1.500000	1023.000000	1023.000000	2046.000000
47.340000	-0.058542	-34.598362	-7.981988	-7.931269	-10.044305	-8.640800	0.000000	-10.000000	0.033333	-1.700000	-1.833333	1023.000000	1023.000000	2046.000000
47.360001	-0.058415	-34.523270	-7.867815	-7.898456	-10.129057	-8.627940	0.000000	-10.000000	0.033333	-1.400000	-2.000000	1023.000000	1023.000000	2046.000000
47.380001	-0.058316	-34.464512	-7.818186	-7.882904	-10.151310	-8.612112	0.000000	-10.000000	0.025000	-0.833333	-2.000000	1023.000000	1023.000000	2046.000000
47.400002	-0.058141	-34.361313	-7.715893	-7.835571	-10.234690	-8.575160	0.000000	-10.000000	0.033333	-0.366667	-2.000000	1023.000000	1023.000000	2046.000000
47.419998	-0.058032	-34.296940	-7.639798	-7.788405	-10.322351	-8.546387	0.000000	-10.000000	0.033333	0.000000	-2.000000	1023.000000	1023.000000	2046.000000
47.439999	-0.057830	-34.177250	-7.530893	-7.744047	-10.384519	-8.517790	0.000000	-10.000000	0.033333	0.000000	-2.000000	1023.000000	1023.000000	2046.000000
47.459999	-0.057624	-34.055515	-7.456809	-7.720963	-10.404119	-8.473623	0.000000	-10.000000	0.033333	-0.266667	-2.000000	1023.000000	1023.000000	2046.000000
47.480000	-0.057436	-33.944775	-7.422806	-7.656858	-10.418333	-8.446777	0.000000	-10.000000	0.025000	-0.866667	-2.000000	1023.000000	1023.000000	2046.000000
47.500000	-0.057261	-33.841354	-7.366762	-7.614715	-10.416153	-8.443727	0.000000	-10.000000	0.025000	-1.600000	-2.166667	1023.000000	1023.000000	2046.000000
47.520000	-0.057147	-33.773659	-7.315048	-7.623290	-10.439531	-8.395789	0.000000	-10.000000	0.025000	-2.166667	-2.666667	1023.000000	1023.000000	2046.000000
47.540001	-0.056933	-33.647209	-7.316357	-7.581756	-10.379590	-8.369507	0.000000	-10.000000	0.041667	-2.483333	-3.333333	1023.000000	1023.000000	2046.000000
47.560001	-0.056788	-33.561817	-7.354719	-7.541346	-10.297906	-8.367845	0.000000	-10.000000	0.041667	-2.700000	-4.166667	1023.000000	1023.000000	2046.000000
47.580002	-0.056660	-33.486340	-7.378932	-7.557175	-10.230987	-8.319244	0.000000	-10.000000	0.033333	-2.850000	-5.000000	1023.000000	1023.000000	2046.000000
47.599998	-0.056544	-33.417294	-7.435081	-7.602017	-10.125509	-8.254688	0.000000	-10.000000	0.033333	-2.916667	-6.000000	1023.000000	1023.000000	2046.000000
47.619999	-0.056482	-33.380772	-7.462263	-7.539788	-10.104568	-8.274151	0.000000	-10.000000	0.041667	-2.950000	-7.000000	1023.000000	1023.000000	2046.000000
47.639999	-0.056393	-33.328289	-7.476263	-7.497365	-10.122611	-8.232052	0.000000	-10.000000	0.050000	-2.916667	-8.000000	1023.000000	1023.000000	2046.000000
47.660000	-0.056405	-33.335129	-7.488150	-7.467581	-10.138804	-8.240595	0.000000	-10.000000	0.041667	-2.833333	-9.000000	1023.000000	1023.000000	2046.000000
47.680000	-0.056316	-33.282982	-7.492812	-7.377020	-10.157187	-8.255964	0.000000	-10.000000	0.041667	-2.583333	-10.000000	1023.000000	1023.000000	2046.000000
47.700001	-0.056243	-33.239536	-7.414235	-7.289027	-10.267982	-8.268290	0.000000	-10.000000	0.041667	-2.166667	-11.000000	1023.000000	1023.000000	2046.000000
47.720001	-0.056541	-33.415535	-7.422328	-7.219721	-10.466565	-8.306921	0.000000	-10.000000	0.041667	-1.266667	-11.666667	1023.000000	1023.000000	2046.000000
47.740002	-0.057102	-33.747314	-7.367589	-7.297677	-10.716687	-8.365362	0.000000	-10.000000	0.033333	-0.533333	-12.000000	1023.000000	1023.000000	2046.000000
47.759998	-0.057569	-34.023304	-7.290564	-7.321476	-10.891351	-8.519914	0.000000	-10.000000	0.033333	0.000000	-12.000000	1023.000000	1023.000000	2046.000000
47.779999	-0.058110	-34.343204	-7.172952	-7.467387	-11.102510	-8.600355	0.000000	-10.000000	0.033333	0.000000	-12.000000	1023.000000	1023.000000	2046.000000
47.799999	-0.058355	-34.487934	-7.176094	-7.607475	-11.148529	-8.555839	0.000000	-10.000000	0.041667	0.000000	-12.000000	1023.000000	1023.000000	2046.000000
47.820000	-0.058243	-34.421490	-7.263660	-7.554237	-11.079351	-8.524240	0.000000	-10.000000	0.041667	-0.283333	-12.000000	1023.000000	1023.000000	2046.000000
47.840000	-0.058091	-34.331726	-7.490882	-7.421196	-10.960257	-8.459392	0.000000	-10.000000	0.041667	-0.816667	-12.000000	1023.000000	1023.000000	2046.000000
47.860001	-0.058304	-34.457500	-7.735925	-7.397803	-10.902028	-8.421745	0.000000	-10.000000	0.041667	-1.283333	-12.000000	1023.000000	1023.000000	2046.000000
47.880001	-0.058480	-34.561527	-7.916025	-7.368223	-10.776137	-8.501143	0.000000	-10.000000	0.025000	-1.000000	-12.000000	1023.000000	1023.000000	2046.000000
47.900002	-0.059094	-34.924522	-8.112524	-7.547434	-10.668061	-8.596504	0.000000	-10.000000	0.016667	-0.466667	-12.000000	1023.000000	1023.000000	2046.000000
47.919998	-0.060214	-35.586666	-8.389312	-7.799183	-10.623679	-8.774492	0.000000	-10.000000	0.000000	0.933333	-12.000000	1023.000000	1023.000000	2046.000000
47.939999	-0.061501	-36.347019	-8.783757	-8.031044	-10.595548	-8.936667	0.000000	-10.000000	0.000000	2.250000	-12.000000	1023.000000	1023.000000	2046.000000
47.959999	-0.062919	-37.184929	-9.197470	-8.196058	-10.664586	-9.126815	0.000000	-10.000000	0.000000	3.900000	-12.000000	1023.000000	1023.000000	2046.000000
47.980000	-0.064205	-37.945156	-9.605026	-8.389457	-10.747868	-9.202806	0.000000	-10.000000	0.008333	4.583333	-12.000000	1023.000000	1023.000000	2046.000000
48.000000	-0.065125	-38.488670	-9.922596	-8.515781	-10.837609	-9.212685	0.000000	-10.000000	0.016667	4.883333	-12.000000	1023.000000	1023.000000	2046.000000
48.020000	-0.065596	-38.767323	-10.172882	-8.541621	-10.877591	-9.175229	0.000000	-10.000000	0.025000	4.300000	-12.000000	1023.000000	1023.000000	2046.000000
48.040001	-0.065857	-38.921757	-10.286413	-8.534876	-10.961052	-9.139417	0.000000	-10.000000	0.016667	3.683333	-12.000000	1023.000000	1023.000000	2046.000000
48.060001	-0.065972	-38.989655	-10.360641	-8.477228	-11.029849	-9.121936	0.000000	-10.000000	0.008333	3.400000	-12.000000	1023.000000	1023.000000	2046.000000
48.080002	-0.066150	-39.094849	-10.430300	-8.446111	-11.115049	-9.103389	0.000000	-10.000000	-0.016667	4.216667	-12.000000	1023.000000	1023.000000	2046.000000
48.099998	-0.066241	-39.148609	-10.405415	-8.376312	-11.273997	-9.092886	0.000000	-10.000000	-0.016667	5.766667	-12.000000	1023.000000	1023.000000	2046.000000
48.119999	-0.066229	-39.141411	-10.409157	-8.298052	-11.371871	-9.062330	0.000000	-10.000000	-0.016667	6.983334	-12.000000	1023.000000	1023.000000	2046.000000
48.139999	-0.065941	-38.970917	-10.415733	-8.230968	-11.294729	-9.029486	0.000000	-10.000000	-0.016667	8.233334	-12.000000	1023.000000	1023.000000	2046.000000
48.160000	-0.065513	-38.718018	-10.441913	-8.178089	-11.156817	-8.941198	0.000000	-10.000000	-0.041667	9.633333	-6.166667	1023.000000	1023.000000	2046.000000
48.180000	-0.064807	-38.301014	-10.412484	-8.107634	-10.968664	-8.812233	0.000000	-10.000000	-0.091667	11.850000	9.833333	1023.000000	1023.000000	2046.000000
48.200001	-0.063960	-37.800297	-10.268610	-8.137110	-10.745535	-8.649041	0.000000	-10.000000	-0.125000	13.483334	25.833334	1023.000000	1023.000000	2046.000000
48.220001	-0.062928	-37.190735	-10.024993	-8.113128	-10.520571	-8.532043	0.000000	-10.000000	-0.150000	14.300000	36.000000	1023.000000	1023.000000	2046.000000
48.240002	-0.061834	-36.543808	-9.768451	-8.037916	-10.249292	-8.488150	0.000000	-10.000000	-0.150000	14.300000	36.000000	1023.000000	1023.000000	2046.000000
48.259998	-0.060584	-35.805092	-9.396273	-7.931639	-10.084528	-8.392654	0.000000	-10.000000	-0.150000	14.716667	37.666668	1023.000000	1023.000000	2046.000000
48.279999	-0.059265	-35.025532	-8.983734	-7.824498	-9.997406	-8.219893	0.000000	-10.000000	-0.166667	15.316667	41.000000	1023.000000	1023.000000	2046.000000
48.299999	-0.057958	-34.253159	-8.540802	-7.720579	-9.907255	-8.084523	0.000000	-10.000000	-0.183333	15.916667	44.333332	1023.000000	1023.000000	2046.000000
48.320000	-0.056701	-33.510338	-8.058304	-7.620124	-9.866179	-7.965730	0.000000	-10.000000	-0.183333	16.483334	47.833332	1023.000000	1023.000000	2046.000000
48.340000	-0.055583	-32.849545	-7.693143	-7.524380	-9.734297	-7.897727	0.000000	-10.000000	-0.166667	16.866667	51.333332	1023.000000	1023.000000	2046.000000
48.360001	-0.054507	-32.213699	-7.388482	-7.512250	-9.576985	-7.735983	0.000000	-10.000000	-0.166667	17.533333	56.833332	1023.000000	1023.000000	2046.000000
48.380001	-0.053553	-31.649853	-7.182871	-7.546825	-9.335552	-7.584604	0.000000	-10.000000	-0.200000	18.100000	62.500000	1023.000000	1023.000000	2046.000000
48.400002	-0.052595	-31.083620	-7.002722	-7.546229	-9.055153	-7.479516	0.000000	-10.000000	-0.233333	19.150000	68.500000	1023.000000	1023.000000	2046.000000
48.419998	-0.051456	-30.410378	-6.822950	-7.529192	-8.736885	-7.321349	0.000000	-10.000000	-0.275000	20.266666	77.000000	1023.000000	1023.000000	2046.000000
48.439999	-0.050157	-29.642736	-6.686009	-7.466334	-8.318569	-7.171824	0.000000	-10.000000	-0.300000	21.433334	85.833336	1023.000000	1023.000000	2046.000000
48.459999	-0.048727	-28.797901	-6.480956	-7.404109	-7.940573	-6.972264	0.000000	-10.000000	-0.333333	22.350000	95.000000	1023.000000	1023.000000	2046.000000
48.480000	-0.047115	-27.844711	-6.268387	-7.291549	-7.542258	-6.742518	0.000000	-10.000000	-0.341667	22.916666	99.666664	1023.000000	1023.000000	2046.000000
48.500000	-0.045297	-26.770641	-5.954831	-7.161657	-7.216404	-6.437749	0.000000	-10.000000	-0.383333	23.933332	107.333336	1023.000000	1023.000000	2046.000000
48.520000	-0.043384	-25.640097	-5.630959	-6.990746	-6.864506	-6.153886	0.000000	-10.000000	-0.425000	25.266666	115.500000	1023.000000	1023.000000	2046.000000
48.540001	-0.041353	-24.439478	-5.274504	-6.755470	-6.510315	-5.899189	0.000000	-10.000000	-0.466667	26.600000	123.666664	1023.000000	1023.000000	2046.000000
48.560001	-0.039318	-23.236702	-4.899752	-6.552004	-6.231418	-5.553529	0.000000	-10.000000	-0.483333	27.483334	129.333328	1023.000000	1023.000000	2046.000000
48.580002	-0.037302	-22.045311	-4.476348	-6.340785	-5.992960	-5.235218	0.000000	-10.000000	-0.525000	28.283333	138.500000	1023.000000	1023.000000	2046.000000
48.599998	-0.035102	-20.745005	-4.064256	-6.093321	-5.701592	-4.885835	0.000000	-10.000000	-0.575000	29.450001	150.833328	1023.000000	1023.000000	2046.000000
48.619999	-0.032861	-19.421064	-3.581301	-5.805934	-5.490900	-4.542930	0.000000	-10.000000	-0.616667	30.433334	163.666672	1023.000000	1023.000000	2046.000000
48.639999	-0.030671	-18.126671	-3.090884	-5.495396	-5.282378	-4.258013	0.000000	-10.000000	-0.625000	30.950001	170.166672	1023.000000	1023.000000	2046.000000
48.660000	-0.028362	-16.761847	-2.688433	-5.191852	-4.940637	-3.940923	0.000000	-10.000000	-0.633333	31.116667	180.500000	1023.000000	1023.000000	2046.000000
48.680000	-0.026051	-15.396292	-2.296864	-4.930351	-4.569516	-3.599560	0.000000	-10.000000	-0.641667	31.133333	187.500000	1023.000000	1023.000000	2046.000000
48.700001	-0.023675	-13.991983	-2.014989	-4.688901	-4.035057	-3.253036	0.000000	-10.000000	-0.666667	31.633333	198.166672	1023.000000	1023.000000	2046.000000
48.720001	-0.021267	-12.568973	-1.819787	-4.501599	-3.379727	-2.867860	0.000000	-10.000000	-0.700000	32.250000	208.833328	1023.000000	1023.000000	2046.000000
48.740002	-0.018878	-11.157160	-1.620039	-4.267392	-2.747422	-2.522308	0.000000	-10.000000	-0.733333	32.916668	223.166672	1023.000000	1023.000000	2046.000000
48.759998	-0.016541	-9.775920	-1.396881	-4.101719	-2.140833	-2.136488	0.000000	-10.000000	-0.750000	33.100002	233.833328	1023.000000	1023.000000	2046.000000
48.779999	-0.014274	-8.436153	-1.127042	-3.915694	-1.637227	-1.756190	0.000000	-10.000000	-0.741667	33.316669	241.166672	1023.000000	1023.000000	2046.000000
48.799999	-0.011991	-7.086826	-0.801055	-3.675885	-1.157757	-1.452130	0.000000	-10.000000	-0.733333	33.283333	248.666672	1023.000000	1023.000000	2046.000000
48.820000	-0.009664	-5.711687	-0.373691	-3.432228	-0.838468	-1.067301	0.000000	-10.000000	-0.741667	33.383335	259.833344	1023.000000	1023.000000	2046.000000
48.840000	-0.007529	-4.449343	0.104190	-3.182232	-0.562732	-0.808569	0.000000	-10.000000	-0.750000	33.549999	271.000000	1023.000000	1023.000000	2046.000000
48.860001	-0.005512	-3.257828	0.596398	-2.890401	-0.405375	-0.558451	0.000000	-10.000000	-0.758333	33.933334	282.000000	1023.000000	1023.000000	2046.000000
48.880001	-0.003766	-2.225743	0.962012	-2.692795	-0.168827	-0.326132	0.000000	-10.000000	-0.766667	34.466667	293.333344	1023.000000	1023.000000	2046.000000
48.900002	-0.002183	-1.290044	1.314971	-2.672467	0.194360	-0.126908	0.000000	-10.000000	-0.800000	34.950001	304.666656	1023.000000	1023.000000	2046.000000
48.919998	-0.000559	-0.330522	1.615675	-2.696239	0.651176	0.098867	0.000000	-10.000000	-0.850000	35.483334	316.333344	1023.000000	1023.000000	2046.000000
48.939999	0.001346	0.795693	1.817240	-2.652035	1.298596	0.331892	0.000000	-10.000000	-0.866667	36.183334	328.000000	1023.000000	1023.000000	2046.000000
48.959999	0.003761	2.222865	1.864017	-2.532741	2.177190	0.714399	0.000000	-10.000000	-0.858333	36.600002	340.000000	1023.000000	1023.000000	2046.000000
48.980000	0.006089	3.598380	2.036466	-2.263292	2.676547	1.148659	0.000000	-10.000000	-0.825000	36.633335	352.166656	1023.000000	1023.000000	2046.000000
49.000000	0.007975	4.713145	2.016703	-1.942809	3.082688	1.556563	0.000000	-10.000000	-0.783333	35.950001	364.500000	1023.000000	1023.000000	2046.000000
49.020000	0.009466	5.594434	1.955191	-1.626435	3.379768	1.885909	0.000000	-10.000000	-0.775000	35.416668	376.500000	1023.000000	1023.000000	2046.000000
49.040001	0.010624	6.278754	2.095111	-1.440331	3.549746	2.074229	0.000000	-10.000000	-0.775000	34.983334	388.333344	1023.000000	1023.000000	2046.000000
49.060001	0.011974	7.076548	2.392522	-1.181195	3.748265	2.116955	0.000000	-10.000000	-0.816667	35.216667	400.000000	1023.000000	1023.000000	2046.000000
49.080002	0.012792	7.559927	2.484248	-1.238628	4.008839	2.305468	0.000000	-10.000000	-0.841667	35.733334	412.000000	1023.000000	1023.000000	2046.000000
49.099998	0.013585	8.029006	2.469586	-1.319935	4.425978	2.453377	0.000000	-10.000000	-0.833333	36.366665	424.000000	1023.000000	1023.000000	2046.000000
49.119999	0.014097	8.331303	2.331756	-1.470037	4.819804	2.649780	0.000000	-10.000000	-0.791667	36.200001	436.000000	1023.000000	1023.000000	2046.000000
49.139999	0.014828	8.763532	2.132019	-1.594095	5.326014	2.899594	0.000000	-10.000000	-0.741667	35.200001	448.000000	1023.000000	1023.000000	2046.000000
49.160000	0.016059	9.490891	2.063329	-1.659458	5.800258	3.286763	0.000000	-10.000000	-0.708333	34.283333	459.833344	1023.000000	1023.000000	2046.000000
49.180000	0.017620	10.413385	2.018852	-1.654544	6.366903	3.682173	0.000000	-10.000000	-0.691667	33.366665	471.500000	1023.000000	1023.000000	2046.000000
49.200001	0.019302	11.407531	2.122869	-1.565865	6.784634	4.065893	0.000000	-10.000000	-0.683333	33.083332	482.666656	1023.000000	1023.000000	2046.000000
49.220001	0.021032	12.429773	2.258479	-1.405083	7.170596	4.405782	0.000000	-10.000000	-0.691667	32.799999	493.666656	1023.000000	1023.000000	2046.000000
49.240002	0.022792	13.470198	2.424289	-1.233172	7.541869	4.737212	0.000000	-10.000000	-0.708333	32.866669	504.500000	1023.000000	1023.000000	2046.000000
49.259998	0.024568	14.519925	2.619826	-1.009648	7.862911	5.046836	0.000000	-10.000000	-0.716667	33.066666	515.500000	1023.000000	1023.000000	2046.000000
49.279999	0.026323	15.557187	2.804988	-0.820878	8.180192	5.392885	0.000000	-10.000000	-0.725000	33.349998	526.500000	1023.000000	1023.000000	2046.000000
49.299999	0.028257	16.700121	3.078503	-0.579929	8.469974	5.731575	0.000000	-10.000000	-0.725000	33.549999	537.666687	1023.000000	1023.000000	2046.000000
49.320000	0.030588	18.077419	3.401979	-0.282536	8.844651	6.113324	0.000000	-10.000000	-0.741667	33.466667	548.833313	1023.000000	1023.000000	2046.000000
49.340000	0.032935	19.464516	3.800532	0.012916	9.138864	6.512204	0.000000	-10.000000	-0.766667	33.700001	560.000000	1023.000000	1023.000000	2046.000000
49.360001	0.035550	21.010263	4.323948	0.234962	9.500469	6.950884	0.000000	-10.000000	-0.791667	34.133335	571.166687	1023.000000	1023.000000	2046.000000
49.380001	0.038217	22.586258	5.009448	0.507819	9.781815	7.287178	0.000000	-10.000000	-0.800000	34.483334	582.500000	1023.000000	1023.000000	2046.000000
49.400002	0.041283	24.398060	5.795063	0.796259	10.163976	7.642762	0.000000	-10.000000	-0.800000	34.600002	594.000000	1023.000000	1023.000000	2046.000000
49.419998	0.044662	26.395176	6.700082	1.043385	10.689845	7.961864	0.000000	-10.000000	-0.808333	34.833336	605.500000	1023.000000	1023.000000	2046.000000
49.439999	0.048130	28.444868	7.672534	1.248899	11.166706	8.356729	0.000000	-10.000000	-0.808333	35.133335	617.166687	1023.000000	1023.000000	2046.000000
49.459999	0.051444	30.403484	8.420507	1.532358	11.715601	8.735019	0.000000	-10.000000	-0.791667	35.150002	629.000000	1023.000000	1023.000000	2046.000000
49.480000	0.054469	32.191250	8.988033	1.796088	12.269439	9.137692	0.000000	-10.000000	-0.758333	34.750000	640.666687	1023.000000	1023.000000	2046.000000
49.500000	0.057011	33.693333	9.497841	2.017160	12.690773	9.487557	0.000000	-10.000000	-0.733333	34.000000	652.333313	1023.000000	1023.000000	2046.000000
49.520000	0.058962	34.846657	9.895418	2.205770	13.039359	9.706112	0.000000	-10.000000	-0.691667	33.233334	663.666687	1023.000000	1023.000000	2046.000000
49.540001	0.060634	35.834618	10.280600	2.380707	13.224737	9.948575	0.000000	-10.000000	-0.650000	32.250000	675.000000	1023.000000	1023.000000	2046.000000
49.560001	0.062055	36.674557	10.490359	2.558152	13.528988	10.097058	0.000000	-10.000000	-0.600000	31.549999	685.833313	1023.000000	1023.000000	2046.000000
49.580002	0.063409	37.474873	10.681703	2.729488	13.785872	10.277810	0.000000	-10.000000	-0.550000	30.333334	696.500000	1023.000000	1023.000000	2046.000000
49.599998	0.064769	38.278748	10.837925	2.916049	14.053969	10.470805	0.000000	-10.000000	-0.491667	29.433332	706.833313	1023.000000	1023.000000	2046.000000
49.619999	0.066109	39.070465	10.937701	3.172418	14.355302	10.605043	0.000000	-10.000000	-0.408333	27.516666	716.833313	1023.000000	1023.000000	2046.000000
49.639999	0.067280	39.762745	10.958528	3.322271	14.650986	10.830959	0.000000	-10.000000	-0.341667	25.433332	726.333313	1023.000000	1023.000000	2046.000000
49.660000	0.068469	40.465206	10.977539	3.476688	14.979108	11.031872	0.000000	-10.000000	-0.266667	22.783333	735.166687	1023.000000	1023.000000	2046.000000
49.680000	0.069561	41.110477	10.908285	3.585760	15.331725	11.284707	0.000000	-10.000000	-0.200000	20.166668	743.166687	1023.000000	1023.000000	2046.000000
49.700001	0.070723	41.797569	10.982156	3.697676	15.649998	11.467737	0.000000	-10.000000	-0.133333	17.583334	750.333313	1023.000000	1023.000000	2046.000000
49.720001	0.071619	42.327091	11.143206	3.862090	15.755544	11.566251	0.000000	-10.000000	-0.075000	14.600000	756.666687	1023.000000	1023.000000	2046.000000
49.740002	0.072384	42.779163	11.345432	3.989473	15.791241	11.653020	0.000000	-10.000000	-0.033333	11.633334	762.166687	1023.000000	1023.000000	2046.000000
49.759998	0.072913	43.091698	11.452648	4.082099	15.857653	11.699297	0.000000	-10.000000	-0.008333	8.416667	766.500000	1023.000000	1023.000000	2046.000000
49.779999	0.073296	43.318127	11.551283	4.217397	15.889212	11.660233	0.000000	-10.000000	0.025000	4.666667	769.833313	1023.000000	1023.000000	2046.000000
49.799999	0.073348	43.348736	11.589084	4.315332	15.848768	11.595551	0.000000	-10.000000	0.041667	0.816667	771.833313	1023.000000	1023.000000	2046.000000
49.820000	0.073257	43.295052	11.617665	4.392266	15.752376	11.532744	0.000000	-10.000000	0.066667	-2.583333	772.833313	1023.000000	1023.000000	2046.000000
49.840000	0.073004	43.145329	11.591736	4.437764	15.666917	11.448910	0.000000	-10.000000	0.075000	-5.583333	773.000000	1023.000000	1023.000000	2046.000000
49.860001	0.072508	42.852169	11.608575	4.465559	15.457381	11.320653	0.000000	-10.000000	0.091667	-8.116667	773.000000	1023.000000	1023.000000	2046.000000
49.880001	0.072032	42.570866	11.622813	4.486149	15.277962	11.183942	0.000000	-10.000000	0.108333	-10.516667	773.000000	1023.000000	1023.000000	2046.000000
49.900002	0.071617	42.325535	11.613638	4.505860	15.165025	11.041014	0.000000	-10.000000	0.125000	-11.966667	773.000000	1023.000000	1023.000000	2046.000000
49.919998	0.071097	42.018532	11.558839	4.529915	15.088916	10.840861	0.000000	-10.000000	0.133333	-12.983334	773.000000	1023.000000	1023.000000	2046.000000
49.939999	0.070648	41.752773	11.460325	4.526720	15.059896	10.705834	0.000000	-10.000000	0.158333	-13.816667	764.166687	1023.000000	1023.000000	2046.000000
49.959999	0.069755	41.225090	11.343888	4.470558	14.843782	10.566860	0.000000	-10.000000	0.175000	-14.366667	755.333313	1023.000000	1023.000000	2046.000000
49.980000	0.068546	40.510651	11.107999	4.359205	14.683878	10.359569	0.000000	-10.000000	0.208333	-14.616667	744.833313	1023.000000	1023.000000	2046.000000
50.000000	0.066971	39.580040	10.705291	4.110915	14.558613	10.205222	0.000000	-10.000000	0.216667	-14.816667	741.500000	1023.000000	1023.000000	2046.000000
50.020000	0.065483	38.700638	10.246665	3.951551	14.370439	10.131981	0.000000	-10.000000	0.225000	-15.216667	736.500000	1023.000000	1023.000000	2046.000000
50.040001	0.064359	38.036430	9.712469	3.998080	14.260119	10.065762	0.000000	-10.000000	0.241667	-16.200001	731.500000	1023.000000	1023.000000	2046.000000
50.060001	0.063114	37.300243	9.021239	4.133993	14.091707	10.053304	0.000000	-10.000000	0.266667	-17.500000	726.166687	1023.000000	1023.000000	2046.000000
50.080002	0.061266	36.208481	8.280210	4.152402	13.781412	9.994458	0.000000	-10.000000	0.308333	-18.799999	720.333313	1023.000000	1023.000000	2046.000000
50.099998	0.059554	35.196430	7.734252	4.148114	13.507449	9.806616	0.000000	-10.000000	0.316667	-19.733334	714.000000	1023.000000	1023.000000	2046.000000
50.119999	0.057386	33.915237	7.306529	3.963707	13.176596	9.468405	0.000000	-10.000000	0.333333	-20.016666	707.333313	1023.000000	1023.000000	2046.000000
50.139999	0.054748	32.356129	6.766017	3.602399	12.848744	9.138968	0.000000	-10.000000	0.333333	-19.816668	700.666687	1023.000000	1023.000000	2046.000000
50.160000	0.052050	30.761671	6.124969	3.237748	12.609182	8.789773	0.000000	-10.000000	0.358333	-19.716667	694.000000	1023.000000	1023.000000	2046.000000
50.180000	0.048988	28.951872	5.469570	2.842799	12.231452	8.408051	0.000000	-10.000000	0.366667	-20.299999	687.500000	1023.000000	1023.000000	2046.000000
50.200001	0.045909	27.132425	4.907167	2.520753	11.745390	7.959116	0.000000	-10.000000	0.383333	-21.400000	680.666687	1023.000000	1023.000000	2046.000000
50.220001	0.043258	25.565630	4.392385	2.268327	11.298244	7.606674	0.000000	-10.000000	0.416667	-22.666668	673.500000	1023.000000	1023.000000	2046.000000
50.240002	0.040983	24.220970	3.999043	2.035874	10.867650	7.318402	0.000000	-10.000000	0.450000	-23.583334	665.833313	1023.000000	1023.000000	2046.000000
50.259998	0.038922	23.002819	3.554087	1.814121	10.565014	7.069597	0.000000	-10.000000	0.500000	-24.466667	658.000000	1023.000000	1023.000000	2046.000000
50.279999	0.036996	21.864756	3.148544	1.611803	10.279119	6.825289	0.000000	-10.000000	0.508333	-24.916666	649.833313	1023.000000	1023.000000	2046.000000
50.299999	0.035231	20.821459	2.843588	1.454471	9.972708	6.550693	0.000000	-10.000000	0.533333	-25.416666	641.500000	1023.000000	1023.000000	2046.000000
50.320000	0.033557	19.832241	2.572990	1.284995	9.653496	6.320760	0.000000	-10.000000	0.525000	-25.566668	633.000000	1023.000000	1023.000000	2046.000000
50.340000	0.031833	18.813414	2.350589	1.107232	9.286542	6.069049	0.000000	-10.000000	0.541667	-25.816668	624.500000	1023.000000	1023.000000	2046.000000
50.360001	0.030254	17.880033	2.113039	0.954189	9.019269	5.793537	0.000000	-10.000000	0.541667	-25.816668	615.833313	1023.000000	1023.000000	2046.000000
50.380001	0.028774	17.005178	1.920197	0.835243	8.720044	5.529696	0.000000	-10.000000	0.541667	-26.066668	607.166687	1023.000000	1023.000000	2046.000000
50.400002	0.027582	16.300928	1.865865	0.716328	8.390547	5.328188	0.000000	-10.000000	0.541667	-26.066668	598.500000	1023.000000	1023.000000	2046.000000
50.419998	0.026628	15.736977	1.892823	0.592487	8.107277	5.144389	0.000000	-10.000000	0.541667	-26.116667	589.833313	1023.000000	1023.000000	2046.000000
50.439999	0.025881	15.295599	1.934167	0.465677	7.905356	4.990399	0.000000	-10.000000	0.558333	-26.200001	581.166687	1023.000000	1023.000000	2046.000000
50.459999	0.024984	14.765669	2.198931	0.284961	7.579739	4.702039	0.000000	-10.000000	0.558333	-26.416668	572.333313	1023.000000	1023.000000	2046.000000
50.480000	0.024282	14.350443	2.446372	0.188050	7.305947	4.410073	0.000000	-10.000000	0.558333	-26.383335	563.666687	1023.000000	1023.000000	2046.000000
50.500000	0.023739	14.029783	2.651092	0.093058	7.131277	4.154356	0.000000	-10.000000	0.541667	-25.950001	554.833313	1023.000000	1023.000000	2046.000000
50.520000	0.023191	13.706101	2.789625	0.052210	6.885199	3.979067	0.000000	-10.000000	0.525000	-25.566668	546.166687	1023.000000	1023.000000	2046.000000
50.540001	0.022570	13.339076	2.827021	-0.011091	6.703002	3.820144	0.000000	-10.000000	0.508333	-25.233334	537.500000	1023.000000	1023.000000	2046.000000
50.560001	0.021884	12.933360	2.795441	-0.033722	6.545861	3.625780	0.000000	-10.000000	0.500000	-25.066668	529.166687	1023.000000	1023.000000	2046.000000
50.580002	0.020583	12.164675	2.625216	-0.178616	6.338228	3.379848	0.000000	-10.000000	0.500000	-24.750000	520.833313	1023.000000	1023.000000	2046.000000
50.599998	0.019157	11.322028	2.461573	-0.317863	6.068727	3.109592	0.000000	-10.000000	0.508333	-24.466667	512.500000	1023.000000	1023.000000	2046.000000
50.619999	0.017825	10.534823	2.290553	-0.447621	5.856333	2.835559	0.000000	-10.000000	0.508333	-24.300001	504.166656	1023.000000	1023.000000	2046.000000
50.639999	0.016446	9.719836	2.110054	-0.565363	5.602044	2.573100	0.000000	-10.000000	0.508333	-24.333334	496.000000	1023.000000	1023.000000	2046.000000
50.660000	0.014881	8.794847	1.874133	-0.714015	5.335391	2.299337	0.000000	-10.000000	0.500000	-24.333334	488.000000	1023.000000	1023.000000	2046.000000
50.680000	0.013282	7.849944	1.545291	-0.857581	5.106213	2.056022	0.000000	-10.000000	0.500000	-24.433334	480.000000	1023.000000	1023.000000	2046.000000
50.700001	0.011772	6.957083	1.182427	-1.018902	4.928194	1.865365	0.000000	-10.000000	0.500000	-24.550001	472.000000	1023.000000	1023.000000	2046.000000
50.720001	0.010288	6.080279	0.898367	-1.181294	4.696078	1.667128	0.000000	-10.000000	0.508333	-24.933334	463.666656	1023.000000	1023.000000	2046.000000
50.740002	0.008918	5.270735	0.554340	-1.328415	4.520744	1.524065	0.000000	-10.000000	0.525000	-25.316668	455.333344	1023.000000	1023.000000	2046.000000
50.759998	0.007633	4.511323	0.203178	-1.492727	4.380921	1.419951	0.000000	-10.000000	0.525000	-25.416668	446.666656	1023.000000	1023.000000	2046.000000
50.779999	0.006444	3.808593	-0.014272	-1.560328	4.128676	1.254515	0.000000	-10.000000	0.533333	-25.316668	438.333344	1023.000000	1023.000000	2046.000000
50.799999	0.005214	3.081361	-0.198055	-1.654217	3.810974	1.122658	0.000000	-10.000000	0.533333	-25.216667	429.833344	1023.000000	1023.000000	2046.000000
50.820000	0.004132	2.442129	-0.349335	-1.728739	3.506055	1.014148	0.000000	-10.000000	0.550000	-25.250000	421.500000	1023.000000	1023.000000	2046.000000
50.840000	0.002967	1.753577	-0.461672	-1.729003	3.111290	0.832962	0.000000	-10.000000	0.533333	-25.316668	413.166656	1023.000000	1023.000000	2046.000000
50.860001	0.001822	1.076921	-0.574556	-1.779189	2.726087	0.704579	0.000000	-10.000000	0.525000	-25.200001	404.666656	1023.000000	1023.000000	2046.000000
50.880001	0.000510	0.301207	-0.768583	-1.824897	2.328826	0.565861	0.000000	-10.000000	0.516667	-25.166668	396.333344	1023.000000	1023.000000	2046.000000
50.900002	-0.000728	-0.430445	-0.859961	-1.833184	1.908456	0.354244	0.000000	-10.000000	0.525000	-25.216667	387.833344	1023.000000	1023.000000	2046.000000
50.919998	-0.002026	-1.197382	-0.999585	-1.873436	1.472284	0.203355	0.000000	-10.000000	0.533333	-25.483334	379.500000	1023.000000	1023.000000	2046.000000
50.939999	-0.003285	-1.941587	-1.055528	-1.888404	1.007646	-0.005301	0.000000	-10.000000	0.541667	-25.716667	370.833344	1023.000000	1023.000000	2046.000000
50.959999	-0.004609	-2.723900	-1.136073	-1.927567	0.518334	-0.178594	0.000000	-10.000000	0.550000	-26.033333	362.166656	1023.000000	1023.000000	2046.000000
50.980000	-0.006005	-3.548781	-1.267407	-1.953066	0.048625	-0.376934	0.000000	-10.000000	0.558333	-26.116667	353.500000	1023.000000	1023.000000	2046.000000
51.000000	-0.007366	-4.353293	-1.413803	-1.998525	-0.367673	-0.573292	0.000000	-10.000000	0.558333	-26.350000	344.833344	1023.000000	1023.000000	2046.000000
51.020000	-0.008504	-5.025846	-1.450246	-2.035810	-0.781749	-0.758042	0.000000	-10.000000	0.566667	-26.466667	336.000000	1023.000000	1023.000000	2046.000000
51.040001	-0.009512	-5.621579	-1.504649	-2.084475	-1.088192	-0.944262	0.000000	-10.000000	0.558333	-26.666668	327.166656	1023.000000	1023.000000	2046.000000
51.060001	-0.010553	-6.236702	-1.631070	-2.122625	-1.360198	-1.122810	0.000000	-10.000000	0.558333	-26.616667	318.333344	1023.000000	1023.000000	2046.000000
51.080002	-0.011736	-6.936209	-1.851663	-2.288485	-1.611074	-1.184986	0.000000	-10.000000	0.558333	-26.483334	309.500000	1023.000000	1023.000000	2046.000000
51.099998	-0.013154	-7.774253	-2.216453	-2.427179	-1.754499	-1.376121	0.000000	-10.000000	0.558333	-26.533335	300.666656	1023.000000	1023.000000	2046.000000
51.119999	-0.014465	-8.548555	-2.534374	-2.616062	-1.905880	-1.492240	0.000000	-10.000000	0.558333	-26.583334	291.833344	1023.000000	1023.000000	2046.000000
51.139999	-0.015982	-9.445119	-2.921052	-2.745879	-2.158876	-1.619311	0.000000	-10.000000	0.558333	-26.650000	283.000000	1023.000000	1023.000000	2046.000000
51.160000	-0.017071	-10.089239	-3.412706	-2.631802	-2.334921	-1.709810	0.000000	-10.000000	0.566667	-26.566668	274.000000	1023.000000	1023.000000	2046.000000
51.180000	-0.018418	-10.884757	-3.891239	-2.551436	-2.658616	-1.783467	0.000000	-10.000000	0.566667	-26.483334	265.000000	1023.000000	1023.000000	2046.000000
51.200001	-0.020139	-11.902102	-4.232253	-2.681705	-3.034002	-1.954143	0.000000	-10.000000	0.558333	-26.316668	256.166656	1023.000000	1023.000000	2046.000000
51.220001	-0.021911	-12.949118	-4.406016	-2.850971	-3.421432	-2.270699	0.000000	-10.000000	0.550000	-25.966667	247.500000	1023.000000	1023.000000	2046.000000
51.240002	-0.023990	-14.177869	-4.541056	-3.173198	-3.792687	-2.670928	0.000000	-10.000000	0.550000	-25.400000	238.833328	1023.000000	1023.000000	2046.000000
51.259998	-0.026270	-15.525848	-4.727883	-3.491780	-4.161897	-3.144288	0.000000	-10.000000	0.533333	-24.800001	230.333328	1023.000000	1023.000000	2046.000000
51.279999	-0.028456	-16.817554	-4.970274	-3.775111	-4.483615	-3.588554	0.000000	-10.000000	0.508333	-24.100000	222.000000	1023.000000	1023.000000	2046.000000
51.299999	-0.030550	-18.054844	-5.271189	-4.055996	-4.869134	-3.858524	0.000000	-10.000000	0.458333	-23.400002	214.000000	1023.000000	1023.000000	2046.000000
51.320000	-0.032497	-19.205666	-5.676322	-4.361721	-5.124755	-4.042868	0.000000	-10.000000	0.425000	-22.700001	206.166672	1023.000000	1023.000000	2046.000000
51.340000	-0.034237	-20.234318	-6.058615	-4.588462	-5.331309	-4.255931	0.000000	-10.000000	0.400000	-22.333334	198.500000	1023.000000	1023.000000	2046.000000
51.360001	-0.035990	-21.269886	-6.428245	-4.795315	-5.592745	-4.453581	0.000000	-10.000000	0.408333	-22.416668	191.166672	1023.000000	1023.000000	2046.000000
51.380001	-0.037388	-22.096441	-6.751523	-4.918404	-5.770399	-4.656116	0.000000	-10.000000	0.425000	-22.733334	183.666672	1023.000000	1023.000000	2046.000000
51.400002	-0.038767	-22.911018	-7.143246	-5.026746	-5.838239	-4.902787	0.000000	-10.000000	0.425000	-22.983334	176.000000	1023.000000	1023.000000	2046.000000
51.419998	-0.040170	-23.740349	-7.510085	-5.274467	-5.959736	-4.996062	0.000000	-10.000000	0.416667	-22.916668	168.333328	1023.000000	1023.000000	2046.000000
51.439999	-0.041343	-24.433525	-7.810356	-5.399291	-6.000895	-5.222984	0.000000	-10.000000	0.391667	-22.483334	160.666672	1023.000000	1023.000000	2046.000000
[truncated: 1,190,716 more chars]
