# Supplementary material for: Effect of Electrode Belt and Body Positions on Regional Pulmonary Ventilation- and Perfusion-Related Impedance Changes Measured by Electric Impedance Tomography
Source: PLoS One. 2016 Jun 2;11(6):e0155913. doi: 10.1371/journal.pone.0155913 (PMC4890811; doi:10.1371/journal.pone.0155913)
Supplement: S1 Dataset — (ZIP) [file pone.0155913.s001.zip › Dataset/Fp01-righ-2i.txt]

Patient Name:	Fp1
Registry:	Fp1
Investigator:	 
Diagnosys:	 
Notes:	h�ger2i             
Sample Rate [Hz]:	50.08
Time Base 	Pixels Mean 	Pixels Sum 	UPPER RIGHT		UPPER LEFT		LOWER RIGHT		LOWER LEFT		QRS	ETCO2	Paw	Flow (L/min)	Volume	Analog1	Analog2	AnalogSum
0.000000	0.033158	19.596302	9.192518	2.181503	7.034653	1.187628	0.000000	-10.000000	-0.608333	29.683334	672.333313	1023.000000	1023.000000	2046.000000
0.020000	0.034192	20.207565	9.444380	2.196914	7.351005	1.215267	0.000000	-10.000000	-0.550000	28.483334	682.500000	1023.000000	1023.000000	2046.000000
0.040000	0.035199	20.802547	9.689403	2.041996	7.574957	1.496192	0.000000	-10.000000	-0.483333	26.966667	692.166687	1023.000000	1023.000000	2046.000000
0.060000	0.035941	21.241365	9.807720	1.813951	7.739121	1.880575	0.000000	-10.000000	-0.408333	25.250000	701.333313	1023.000000	1023.000000	2046.000000
0.080000	0.036402	21.513748	9.788948	1.626126	7.893646	2.205028	0.000000	-10.000000	-0.358333	23.316668	709.833313	1023.000000	1023.000000	2046.000000
0.100000	0.036714	21.698107	9.755700	1.656657	8.021520	2.264230	0.000000	-10.000000	-0.316667	21.566668	718.000000	1023.000000	1023.000000	2046.000000
0.120000	0.036823	21.762512	9.747421	1.762511	8.187774	2.064806	0.000000	-10.000000	-0.275000	19.833334	725.500000	1023.000000	1023.000000	2046.000000
0.140000	0.037024	21.881233	9.858593	1.724802	8.322906	1.974933	0.000000	-10.000000	-0.216667	17.933334	732.666687	1023.000000	1023.000000	2046.000000
0.160000	0.037180	21.973410	10.001702	1.532292	8.253547	2.185869	0.000000	-10.000000	-0.133333	15.633333	739.000000	1023.000000	1023.000000	2046.000000
0.180000	0.037561	22.198437	10.139061	1.326567	8.192891	2.539918	0.000000	-10.000000	-0.075000	12.483334	744.833313	1023.000000	1023.000000	2046.000000
0.200000	0.037864	22.377783	10.071003	1.362515	8.253274	2.690991	0.000000	-10.000000	-0.025000	8.966667	749.500000	1023.000000	1023.000000	2046.000000
0.220000	0.037873	22.382868	10.018627	1.543773	8.348346	2.472122	0.000000	-10.000000	-0.008333	4.216667	753.000000	1023.000000	1023.000000	2046.000000
0.240000	0.037938	22.421293	10.027534	1.679358	8.485027	2.229375	0.000000	-10.000000	-0.008333	0.183333	755.000000	1023.000000	1023.000000	2046.000000
0.260000	0.038020	22.470064	10.157825	1.669333	8.428326	2.214580	0.000000	-10.000000	-0.008333	-3.266667	755.833313	1023.000000	1023.000000	2046.000000
0.280000	0.038567	22.793152	10.386824	1.557249	8.330702	2.518378	0.000000	-10.000000	0.000000	-5.766666	756.000000	1023.000000	1023.000000	2046.000000
0.300000	0.039069	23.089529	10.441493	1.502295	8.315774	2.829968	0.000000	-10.000000	0.025000	-8.233334	756.000000	1023.000000	1023.000000	2046.000000
0.320000	0.039191	23.161644	10.415689	1.630011	8.265539	2.850405	0.000000	-10.000000	0.050000	-10.483334	756.000000	1023.000000	1023.000000	2046.000000
0.340000	0.039287	23.218744	10.292727	1.900077	8.308191	2.717751	0.000000	-10.000000	0.066667	-12.033334	756.000000	1023.000000	1023.000000	2046.000000
0.360000	0.039101	23.108620	10.178201	2.154678	8.308802	2.466940	0.000000	-10.000000	0.091667	-13.450001	756.000000	1023.000000	1023.000000	2046.000000
0.380000	0.038779	22.918148	10.136430	2.238532	8.139362	2.403823	0.000000	-10.000000	0.125000	-14.800000	748.333313	1023.000000	1023.000000	2046.000000
0.400000	0.038869	22.971777	10.154287	2.171665	7.925136	2.720688	0.000000	-10.000000	0.158333	-16.000000	738.833313	1023.000000	1023.000000	2046.000000
0.420000	0.038885	22.980820	10.054298	2.163001	7.786278	2.977242	0.000000	-10.000000	0.183333	-17.133333	727.333313	1023.000000	1023.000000	2046.000000
0.440000	0.038632	22.831419	9.822629	2.364955	7.666334	2.977499	0.000000	-10.000000	0.208333	-18.150000	721.500000	1023.000000	1023.000000	2046.000000
0.460000	0.038032	22.476881	9.535981	2.701827	7.644586	2.594486	0.000000	-10.000000	0.241667	-19.350000	715.500000	1023.000000	1023.000000	2046.000000
0.480000	0.037414	22.111835	9.469575	2.732169	7.431364	2.478727	0.000000	-10.000000	0.291667	-20.433334	709.166687	1023.000000	1023.000000	2046.000000
0.500000	0.037231	22.003704	9.431249	2.694582	7.204744	2.673130	0.000000	-10.000000	0.325000	-21.483334	702.333313	1023.000000	1023.000000	2046.000000
0.520000	0.037000	21.866945	9.265033	2.638047	7.015051	2.948816	0.000000	-10.000000	0.350000	-22.316668	695.166687	1023.000000	1023.000000	2046.000000
0.540000	0.036585	21.621954	8.998232	2.744356	6.896865	2.982501	0.000000	-10.000000	0.375000	-23.133333	687.666687	1023.000000	1023.000000	2046.000000
0.560000	0.035830	21.175806	8.765783	2.932226	6.720468	2.757328	0.000000	-10.000000	0.416667	-23.950001	680.000000	1023.000000	1023.000000	2046.000000
0.580000	0.035387	20.913586	8.668667	3.100434	6.647732	2.496752	0.000000	-10.000000	0.458333	-24.700001	672.000000	1023.000000	1023.000000	2046.000000
0.600000	0.034985	20.676413	8.783146	3.083246	6.440964	2.369057	0.000000	-10.000000	0.483333	-25.250000	663.666687	1023.000000	1023.000000	2046.000000
0.620000	0.034954	20.658094	8.838366	2.991205	6.317543	2.510982	0.000000	-10.000000	0.483333	-25.483334	655.333313	1023.000000	1023.000000	2046.000000
0.640000	0.034996	20.682856	8.923339	2.859528	6.163533	2.736454	0.000000	-10.000000	0.491667	-25.733334	646.666687	1023.000000	1023.000000	2046.000000
0.660000	0.034961	20.662138	8.949236	2.852625	6.098215	2.762063	0.000000	-10.000000	0.491667	-26.033333	638.166687	1023.000000	1023.000000	2046.000000
0.680000	0.034435	20.351156	8.854383	2.831792	5.958320	2.706661	0.000000	-10.000000	0.508333	-26.616667	629.333313	1023.000000	1023.000000	2046.000000
0.700000	0.033389	19.732777	8.428824	3.155031	5.742427	2.406494	0.000000	-10.000000	0.525000	-27.233334	620.500000	1023.000000	1023.000000	2046.000000
0.720000	0.031917	18.863098	7.866039	3.514060	5.261291	2.221708	0.000000	-10.000000	0.558333	-27.816668	611.500000	1023.000000	1023.000000	2046.000000
0.740000	0.031360	18.533819	7.499876	3.929342	4.733666	2.370934	0.000000	-10.000000	0.583333	-28.350000	602.166687	1023.000000	1023.000000	2046.000000
0.760000	0.030889	18.255693	7.342250	4.149064	4.273925	2.490454	0.000000	-10.000000	0.616667	-28.850000	592.833313	1023.000000	1023.000000	2046.000000
0.780000	0.030279	17.894602	7.247986	4.210733	3.923028	2.512855	0.000000	-10.000000	0.633333	-29.133333	583.166687	1023.000000	1023.000000	2046.000000
0.800000	0.029159	17.232874	7.050808	4.251419	3.662252	2.268396	0.000000	-10.000000	0.666667	-29.383333	573.500000	1023.000000	1023.000000	2046.000000
0.820000	0.026871	15.880876	6.602614	4.279830	3.296393	1.702038	0.000000	-10.000000	0.675000	-29.800001	563.500000	1023.000000	1023.000000	2046.000000
0.840000	0.023735	14.027192	6.086813	4.026294	2.766536	1.147547	0.000000	-10.000000	0.708333	-30.383333	553.500000	1023.000000	1023.000000	2046.000000
0.860000	0.020788	12.285932	5.584443	3.532016	2.170439	0.999033	0.000000	-10.000000	0.708333	-30.716667	543.500000	1023.000000	1023.000000	2046.000000
0.880000	0.018498	10.932150	5.151764	3.082253	1.718315	0.979818	0.000000	-10.000000	0.733333	-30.750000	533.333313	1023.000000	1023.000000	2046.000000
0.900000	0.016522	9.764443	4.623105	2.808086	1.526000	0.807253	0.000000	-10.000000	0.733333	-30.933334	523.000000	1023.000000	1023.000000	2046.000000
0.920000	0.014647	8.656348	4.157183	2.759774	1.315485	0.423906	0.000000	-10.000000	0.750000	-31.400000	512.666687	1023.000000	1023.000000	2046.000000
0.940000	0.012774	7.549418	3.641730	2.831039	1.156388	-0.079739	0.000000	-10.000000	0.758333	-31.633333	502.166656	1023.000000	1023.000000	2046.000000
0.960000	0.011045	6.527338	3.345471	2.724643	0.859031	-0.401807	0.000000	-10.000000	0.758333	-31.650000	491.666656	1023.000000	1023.000000	2046.000000
0.980000	0.009905	5.853890	3.180300	2.409662	0.560528	-0.296600	0.000000	-10.000000	0.758333	-31.500000	481.000000	1023.000000	1023.000000	2046.000000
1.000000	0.009119	5.389132	2.971431	2.132082	0.447489	-0.161871	0.000000	-10.000000	0.750000	-31.366667	470.500000	1023.000000	1023.000000	2046.000000
1.020000	0.008070	4.769341	2.677166	2.029862	0.361558	-0.299245	0.000000	-10.000000	0.750000	-31.300001	460.000000	1023.000000	1023.000000	2046.000000
1.040000	0.006667	3.940364	2.286076	2.135393	0.301716	-0.782822	0.000000	-10.000000	0.733333	-31.116667	449.666656	1023.000000	1023.000000	2046.000000
1.060000	0.005189	3.066520	2.024349	2.001558	0.127104	-1.086491	0.000000	-10.000000	0.733333	-31.250000	439.166656	1023.000000	1023.000000	2046.000000
1.080000	0.004168	2.463166	1.904124	1.609464	-0.100376	-0.950045	0.000000	-10.000000	0.741667	-31.283333	428.833344	1023.000000	1023.000000	2046.000000
1.100000	0.003816	2.255302	1.836821	1.217177	-0.097366	-0.701330	0.000000	-10.000000	0.775000	-31.533333	418.333344	1023.000000	1023.000000	2046.000000
1.120000	0.003709	2.192216	1.618155	1.298277	-0.104551	-0.619666	0.000000	-10.000000	0.791667	-31.766666	408.000000	1023.000000	1023.000000	2046.000000
1.140000	0.002918	1.724798	1.188499	1.610405	-0.072243	-1.001864	0.000000	-10.000000	0.800000	-32.000000	397.333344	1023.000000	1023.000000	2046.000000
1.160000	0.002127	1.257219	0.972427	1.506237	-0.248140	-0.973304	0.000000	-10.000000	0.800000	-32.283333	386.666656	1023.000000	1023.000000	2046.000000
1.180000	0.002215	1.308787	0.923903	1.243926	-0.358175	-0.500867	0.000000	-10.000000	0.791667	-32.116669	375.833344	1023.000000	1023.000000	2046.000000
1.200000	0.002097	1.239600	0.685924	1.266680	-0.370463	-0.342541	0.000000	-10.000000	0.783333	-31.900002	365.166656	1023.000000	1023.000000	2046.000000
1.220000	0.001252	0.739766	0.303489	1.442162	-0.428309	-0.577576	0.000000	-10.000000	0.766667	-31.483334	354.500000	1023.000000	1023.000000	2046.000000
1.240000	-0.000128	-0.075586	-0.123692	1.507032	-0.588846	-0.870080	0.000000	-10.000000	0.758333	-31.216667	344.000000	1023.000000	1023.000000	2046.000000
1.260000	-0.001455	-0.860027	-0.402259	1.304513	-0.805465	-0.956816	0.000000	-10.000000	0.750000	-31.100000	333.666656	1023.000000	1023.000000	2046.000000
1.280000	-0.002080	-1.229057	-0.491694	0.903063	-1.060594	-0.579833	0.000000	-10.000000	0.725000	-30.850000	323.166656	1023.000000	1023.000000	2046.000000
1.300000	-0.002795	-1.651659	-0.751600	0.735314	-1.198945	-0.436428	0.000000	-10.000000	0.691667	-30.550001	312.833344	1023.000000	1023.000000	2046.000000
1.320000	-0.004101	-2.423948	-1.222960	0.911420	-1.348875	-0.763533	0.000000	-10.000000	0.658333	-30.150000	302.500000	1023.000000	1023.000000	2046.000000
1.340000	-0.005581	-3.298286	-1.679189	0.925722	-1.492536	-1.052283	0.000000	-10.000000	0.650000	-29.650000	292.500000	1023.000000	1023.000000	2046.000000
1.360000	-0.006378	-3.769222	-1.793433	0.643183	-1.770201	-0.848770	0.000000	-10.000000	0.641667	-29.366667	282.500000	1023.000000	1023.000000	2046.000000
1.380000	-0.006466	-3.821288	-1.835610	0.439119	-1.870043	-0.554753	0.000000	-10.000000	0.641667	-28.866667	272.833344	1023.000000	1023.000000	2046.000000
1.400000	-0.007090	-4.190302	-2.074355	0.547069	-1.990346	-0.672671	0.000000	-10.000000	0.625000	-28.549999	263.166656	1023.000000	1023.000000	2046.000000
1.420000	-0.007941	-4.692978	-2.406349	0.712865	-2.000259	-0.999235	0.000000	-10.000000	0.600000	-28.066668	253.833328	1023.000000	1023.000000	2046.000000
1.440000	-0.008582	-5.071821	-2.558609	0.631433	-2.095935	-1.048710	0.000000	-10.000000	0.550000	-27.666666	244.333328	1023.000000	1023.000000	2046.000000
1.460000	-0.008720	-5.153318	-2.461434	0.405874	-2.293278	-0.804481	0.000000	-10.000000	0.516667	-27.150000	235.166672	1023.000000	1023.000000	2046.000000
1.480000	-0.008570	-5.065115	-2.403205	0.251943	-2.332835	-0.581019	0.000000	-10.000000	0.491667	-26.650000	226.000000	1023.000000	1023.000000	2046.000000
1.500000	-0.008825	-5.215393	-2.614358	0.428623	-2.274730	-0.754928	0.000000	-10.000000	0.475000	-26.116667	217.166672	1023.000000	1023.000000	2046.000000
1.520000	-0.009404	-5.557833	-2.833311	0.643370	-2.300921	-1.066971	0.000000	-10.000000	0.458333	-25.516668	208.500000	1023.000000	1023.000000	2046.000000
1.540000	-0.010084	-5.959832	-2.951118	0.667638	-2.423143	-1.253209	0.000000	-10.000000	0.450000	-24.816668	200.000000	1023.000000	1023.000000	2046.000000
1.560000	-0.010154	-6.001268	-2.910404	0.509209	-2.546029	-1.054043	0.000000	-10.000000	0.433333	-24.400002	191.500000	1023.000000	1023.000000	2046.000000
1.580000	-0.009934	-5.870886	-2.843408	0.360490	-2.571930	-0.816038	0.000000	-10.000000	0.400000	-23.933334	183.166672	1023.000000	1023.000000	2046.000000
1.600000	-0.009942	-5.875908	-2.875774	0.404085	-2.549379	-0.854841	0.000000	-10.000000	0.375000	-23.450001	175.166672	1023.000000	1023.000000	2046.000000
1.620000	-0.010382	-6.135807	-3.132566	0.669359	-2.545561	-1.127040	0.000000	-10.000000	0.358333	-22.716667	167.500000	1023.000000	1023.000000	2046.000000
1.640000	-0.011060	-6.536680	-3.281905	0.729553	-2.619883	-1.364445	0.000000	-10.000000	0.350000	-22.250000	160.000000	1023.000000	1023.000000	2046.000000
1.660000	-0.011069	-6.541595	-3.254592	0.620528	-2.691314	-1.216218	0.000000	-10.000000	0.325000	-21.800001	152.500000	1023.000000	1023.000000	2046.000000
1.680000	-0.010681	-6.312486	-3.109839	0.434327	-2.704151	-0.932823	0.000000	-10.000000	0.308333	-21.100000	145.166672	1023.000000	1023.000000	2046.000000
1.700000	-0.010738	-6.346114	-3.102904	0.419102	-2.711487	-0.950825	0.000000	-10.000000	0.283333	-20.383333	138.166672	1023.000000	1023.000000	2046.000000
1.720000	-0.011128	-6.576788	-3.316644	0.661671	-2.641946	-1.279869	0.000000	-10.000000	0.250000	-19.750000	131.333328	1023.000000	1023.000000	2046.000000
1.740000	-0.011680	-6.903121	-3.525848	0.782011	-2.656486	-1.502798	0.000000	-10.000000	0.216667	-19.299999	124.833336	1023.000000	1023.000000	2046.000000
1.760000	-0.011764	-6.952795	-3.435345	0.614591	-2.777279	-1.354762	0.000000	-10.000000	0.200000	-18.766666	118.500000	1023.000000	1023.000000	2046.000000
1.780000	-0.011462	-6.773832	-3.264367	0.449834	-2.842476	-1.116822	0.000000	-10.000000	0.200000	-18.049999	112.500000	1023.000000	1023.000000	2046.000000
1.800000	-0.011261	-6.655122	-3.210282	0.394068	-2.759211	-1.079698	0.000000	-10.000000	0.183333	-17.533333	106.500000	1023.000000	1023.000000	2046.000000
1.820000	-0.011328	-6.694885	-3.192982	0.448910	-2.652475	-1.298338	0.000000	-10.000000	0.166667	-16.883333	100.500000	1023.000000	1023.000000	2046.000000
1.840000	-0.011628	-6.872283	-3.224810	0.558952	-2.648621	-1.557804	0.000000	-10.000000	0.150000	-16.050001	94.666664	1023.000000	1023.000000	2046.000000
1.860000	-0.012267	-7.249720	-3.336266	0.542755	-2.709065	-1.747144	0.000000	-10.000000	0.133333	-15.050000	89.166664	1023.000000	1023.000000	2046.000000
1.880000	-0.012530	-7.404969	-3.197367	0.261354	-2.842456	-1.626501	0.000000	-10.000000	0.100000	-13.933333	84.166664	1023.000000	1023.000000	2046.000000
1.900000	-0.012509	-7.392925	-2.933473	-0.073337	-2.824051	-1.562064	0.000000	-10.000000	0.066667	-13.066667	79.500000	1023.000000	1023.000000	2046.000000
1.920000	-0.012802	-7.565923	-2.813292	-0.368019	-2.728591	-1.656021	0.000000	-10.000000	0.050000	-12.250000	75.166664	1023.000000	1023.000000	2046.000000
1.940000	-0.013095	-7.739398	-2.845576	-0.312497	-2.686039	-1.895285	0.000000	-10.000000	0.050000	-11.783334	71.000000	1023.000000	1023.000000	2046.000000
1.960000	-0.013560	-8.013760	-3.186521	0.015971	-2.651108	-2.192101	0.000000	-10.000000	0.050000	-11.583334	67.000000	1023.000000	1023.000000	2046.000000
1.980000	-0.013440	-7.942843	-3.407313	0.417828	-2.825004	-2.128354	0.000000	-10.000000	0.050000	-11.550000	64.333336	1023.000000	1023.000000	2046.000000
2.000000	-0.013288	-7.853039	-3.455706	0.732291	-3.162718	-1.966906	0.000000	-10.000000	0.050000	-11.450000	60.666668	1023.000000	1023.000000	2046.000000
2.020000	-0.013080	-7.730278	-3.320800	0.887664	-3.437253	-1.859889	0.000000	-10.000000	0.041667	-11.150001	57.000000	1023.000000	1023.000000	2046.000000
2.040000	-0.013468	-7.959512	-3.294622	0.816406	-3.560585	-1.920712	0.000000	-10.000000	0.033333	-10.616667	52.000000	1023.000000	1023.000000	2046.000000
2.060000	-0.014803	-8.748777	-3.492444	0.710040	-3.675060	-2.291313	0.000000	-10.000000	0.016667	-10.000000	48.333332	1023.000000	1023.000000	2046.000000
2.080000	-0.017197	-10.163470	-3.905644	0.559296	-4.003062	-2.814061	0.000000	-10.000000	0.000000	-8.950000	45.000000	1023.000000	1023.000000	2046.000000
2.100000	-0.019929	-11.778085	-4.439333	0.207303	-4.323169	-3.222885	0.000000	-10.000000	-0.008333	-7.733334	42.166668	1023.000000	1023.000000	2046.000000
2.120000	-0.022135	-13.081658	-4.726026	-0.330905	-4.664457	-3.360271	0.000000	-10.000000	-0.008333	-6.700000	40.333332	1023.000000	1023.000000	2046.000000
2.140000	-0.023479	-13.875994	-4.843006	-0.799855	-4.810665	-3.422468	0.000000	-10.000000	0.000000	-6.616667	38.000000	1023.000000	1023.000000	2046.000000
2.160000	-0.024459	-14.455221	-4.980854	-1.131889	-4.801011	-3.541467	0.000000	-10.000000	0.000000	-7.283333	35.666668	1023.000000	1023.000000	2046.000000
2.180000	-0.025419	-15.022730	-5.156810	-1.238515	-4.817353	-3.810052	0.000000	-10.000000	0.016667	-8.100000	32.333332	1023.000000	1023.000000	2046.000000
2.200000	-0.026353	-15.574569	-5.449592	-1.210854	-4.779132	-4.134991	0.000000	-10.000000	0.025000	-8.733334	29.666666	1023.000000	1023.000000	2046.000000
2.220000	-0.027187	-16.067326	-5.712846	-1.145410	-4.867172	-4.341898	0.000000	-10.000000	0.033333	-9.016667	27.833334	1023.000000	1023.000000	2046.000000
2.240000	-0.027818	-16.440289	-5.783098	-1.278968	-5.010632	-4.367590	0.000000	-10.000000	0.016667	-8.783334	25.000000	1023.000000	1023.000000	2046.000000
2.260000	-0.027990	-16.542164	-5.718920	-1.510243	-5.070021	-4.242980	0.000000	-10.000000	0.008333	-8.166667	22.166666	1023.000000	1023.000000	2046.000000
2.280000	-0.027935	-16.509335	-5.614208	-1.720198	-4.990405	-4.184524	0.000000	-10.000000	0.000000	-7.483334	18.333334	1023.000000	1023.000000	2046.000000
2.300000	-0.028190	-16.660471	-5.618486	-1.881124	-4.880642	-4.280220	0.000000	-10.000000	0.000000	-7.166667	16.500000	1023.000000	1023.000000	2046.000000
2.320000	-0.028768	-17.001762	-5.813895	-1.906065	-4.796994	-4.484807	0.000000	-10.000000	0.000000	-7.116667	14.000000	1023.000000	1023.000000	2046.000000
2.340000	-0.029017	-17.149048	-5.994751	-1.864725	-4.738421	-4.551150	0.000000	-10.000000	0.008333	-7.383333	11.666667	1023.000000	1023.000000	2046.000000
2.360000	-0.028745	-16.988102	-5.989177	-1.876645	-4.722783	-4.399497	0.000000	-10.000000	0.008333	-7.933333	8.500000	1023.000000	1023.000000	2046.000000
2.380000	-0.028329	-16.742378	-5.928092	-1.910879	-4.701849	-4.201558	0.000000	-10.000000	0.008333	-8.533333	5.833333	1023.000000	1023.000000	2046.000000
2.400000	-0.027699	-16.369900	-5.851625	-2.018836	-4.478751	-4.020688	0.000000	-10.000000	0.000000	-8.883333	4.000000	1023.000000	1023.000000	2046.000000
2.420000	-0.027216	-16.084368	-5.758535	-2.073199	-4.292719	-3.959915	0.000000	-10.000000	0.000000	-8.416666	1.500000	1023.000000	1023.000000	2046.000000
2.440000	-0.027060	-15.992260	-5.846784	-1.979975	-4.196124	-3.969377	0.000000	-10.000000	0.000000	-7.716667	-1.000000	1023.000000	1023.000000	2046.000000
2.460000	-0.027161	-16.052324	-6.047369	-1.806027	-4.193303	-4.005624	0.000000	-10.000000	0.000000	-7.166667	-4.166667	1023.000000	1023.000000	2046.000000
2.480000	-0.027488	-16.245367	-6.243229	-1.769988	-4.259853	-3.972296	0.000000	-10.000000	0.000000	-7.133333	-6.666667	1023.000000	1023.000000	2046.000000
2.500000	-0.027945	-16.515432	-6.309230	-1.978727	-4.360879	-3.866596	0.000000	-10.000000	0.000000	-7.333333	-9.000000	1023.000000	1023.000000	2046.000000
2.520000	-0.028007	-16.552046	-6.312746	-2.198465	-4.344462	-3.696373	0.000000	-10.000000	0.000000	-7.383334	-10.666667	1023.000000	1023.000000	2046.000000
2.540000	-0.028355	-16.757545	-6.352421	-2.377903	-4.310708	-3.716514	0.000000	-10.000000	-0.008333	-7.033334	-13.166667	1023.000000	1023.000000	2046.000000
2.560000	-0.028874	-17.064503	-6.481181	-2.452169	-4.340483	-3.790669	0.000000	-10.000000	-0.008333	-6.400000	-15.500000	1023.000000	1023.000000	2046.000000
2.580000	-0.029344	-17.342525	-6.737363	-2.335877	-4.431972	-3.837313	0.000000	-10.000000	-0.016667	-5.650000	-18.500000	1023.000000	1023.000000	2046.000000
2.600000	-0.029686	-17.544275	-6.959002	-2.224215	-4.532574	-3.828484	0.000000	-10.000000	-0.016667	-5.316667	-19.833334	1023.000000	1023.000000	2046.000000
2.620000	-0.029718	-17.563349	-6.936367	-2.331763	-4.572632	-3.722587	0.000000	-10.000000	-0.016667	-5.116667	-21.000000	1023.000000	1023.000000	2046.000000
2.640000	-0.029377	-17.361736	-6.803823	-2.459057	-4.460866	-3.637991	0.000000	-10.000000	-0.016667	-5.050000	-22.666666	1023.000000	1023.000000	2046.000000
2.660000	-0.029159	-17.233204	-6.705907	-2.510626	-4.388743	-3.627927	0.000000	-10.000000	-0.008333	-4.916667	-24.833334	1023.000000	1023.000000	2046.000000
2.680000	-0.029088	-17.191267	-6.704930	-2.362655	-4.444755	-3.678926	0.000000	-10.000000	-0.008333	-4.866667	-26.500000	1023.000000	1023.000000	2046.000000
2.700000	-0.028815	-17.029928	-6.791656	-2.165655	-4.454860	-3.617759	0.000000	-10.000000	-0.008333	-4.600000	-27.500000	1023.000000	1023.000000	2046.000000
2.720000	-0.028638	-16.925335	-6.784651	-2.088862	-4.463570	-3.588252	0.000000	-10.000000	-0.016667	-4.266667	-28.500000	1023.000000	1023.000000	2046.000000
2.740000	-0.028119	-16.618349	-6.562313	-2.187926	-4.377964	-3.490146	0.000000	-10.000000	-0.025000	-3.566667	-30.333334	1023.000000	1023.000000	2046.000000
2.760000	-0.027659	-16.346462	-6.406929	-2.242763	-4.239118	-3.457654	0.000000	-10.000000	-0.025000	-3.066667	-31.666666	1023.000000	1023.000000	2046.000000
2.780000	-0.027308	-16.139284	-6.308924	-2.179626	-4.233358	-3.417376	0.000000	-10.000000	-0.033333	-2.433333	-33.000000	1023.000000	1023.000000	2046.000000
2.800000	-0.027002	-15.958220	-6.361736	-1.917588	-4.213563	-3.465332	0.000000	-10.000000	-0.041667	-2.166667	-33.500000	1023.000000	1023.000000	2046.000000
2.820000	-0.026750	-15.809000	-6.417940	-1.701227	-4.286813	-3.403020	0.000000	-10.000000	-0.041667	-1.800000	-34.000000	1023.000000	1023.000000	2046.000000
2.840000	-0.026434	-15.622581	-6.346819	-1.642713	-4.259432	-3.373618	0.000000	-10.000000	-0.033333	-1.733333	-34.000000	1023.000000	1023.000000	2046.000000
2.860000	-0.025977	-15.352144	-6.220413	-1.686053	-4.143362	-3.302317	0.000000	-10.000000	-0.033333	-1.633333	-34.000000	1023.000000	1023.000000	2046.000000
2.880000	-0.025508	-15.075131	-5.996183	-1.778859	-4.027143	-3.272947	0.000000	-10.000000	-0.025000	-1.616667	-34.000000	1023.000000	1023.000000	2046.000000
2.900000	-0.025249	-14.921958	-5.940491	-1.748590	-4.024195	-3.208682	0.000000	-10.000000	-0.016667	-1.566667	-34.000000	1023.000000	1023.000000	2046.000000
2.920000	-0.024950	-14.745634	-5.975456	-1.509969	-4.047815	-3.212395	0.000000	-10.000000	-0.016667	-1.533333	-34.000000	1023.000000	1023.000000	2046.000000
2.940000	-0.024649	-14.567287	-5.999653	-1.305531	-4.074207	-3.187896	0.000000	-10.000000	-0.033333	-1.483333	-34.000000	1023.000000	1023.000000	2046.000000
2.960000	-0.024346	-14.388548	-5.992234	-1.241956	-4.015874	-3.138484	0.000000	-10.000000	-0.041667	-1.350000	-34.000000	1023.000000	1023.000000	2046.000000
2.980000	-0.023985	-14.175050	-5.859375	-1.235622	-3.968978	-3.111074	0.000000	-10.000000	-0.033333	-1.233333	-34.000000	1023.000000	1023.000000	2046.000000
3.000000	-0.023557	-13.922090	-5.693919	-1.355423	-3.816178	-3.056570	0.000000	-10.000000	-0.025000	-1.116667	-34.000000	1023.000000	1023.000000	2046.000000
3.020000	-0.023229	-13.728226	-5.548895	-1.395252	-3.746516	-3.037563	0.000000	-10.000000	-0.033333	-0.733333	-34.000000	1023.000000	1023.000000	2046.000000
3.040000	-0.022888	-13.526767	-5.451742	-1.333434	-3.713134	-3.028456	0.000000	-10.000000	-0.033333	-0.350000	-34.000000	1023.000000	1023.000000	2046.000000
3.060000	-0.022624	-13.371012	-5.440650	-1.198065	-3.679125	-3.053172	0.000000	-10.000000	-0.033333	0.000000	-34.000000	1023.000000	1023.000000	2046.000000
3.080000	-0.022364	-13.217367	-5.415837	-1.040693	-3.726351	-3.034486	0.000000	-10.000000	-0.033333	0.000000	-34.000000	1023.000000	1023.000000	2046.000000
3.100000	-0.021978	-12.988814	-5.444417	-0.889724	-3.657442	-2.997231	0.000000	-10.000000	-0.041667	0.000000	-34.000000	1023.000000	1023.000000	2046.000000
3.120000	-0.021651	-12.795525	-5.377194	-0.825543	-3.617944	-2.974844	0.000000	-10.000000	-0.050000	0.000000	-34.000000	1023.000000	1023.000000	2046.000000
3.140000	-0.021250	-12.558628	-5.221778	-0.794704	-3.581450	-2.960695	0.000000	-10.000000	-0.050000	0.000000	-34.000000	1023.000000	1023.000000	2046.000000
3.160000	-0.021123	-12.483624	-5.157822	-0.845567	-3.576512	-2.903724	0.000000	-10.000000	-0.050000	0.000000	-34.000000	1023.000000	1023.000000	2046.000000
3.180000	-0.021213	-12.536950	-5.125396	-0.953839	-3.605839	-2.851877	0.000000	-10.000000	-0.050000	0.266667	-34.000000	1023.000000	1023.000000	2046.000000
3.200000	-0.021474	-12.691005	-4.952642	-1.119066	-3.682504	-2.936794	0.000000	-10.000000	-0.050000	0.966667	-34.000000	1023.000000	1023.000000	2046.000000
3.220000	-0.021543	-12.732063	-4.787421	-1.294608	-3.558039	-3.091995	0.000000	-10.000000	-0.050000	1.866667	-34.000000	1023.000000	1023.000000	2046.000000
3.240000	-0.021840	-12.907478	-4.548287	-1.605065	-3.625890	-3.128237	0.000000	-10.000000	-0.050000	2.600000	-34.000000	1023.000000	1023.000000	2046.000000
3.260000	-0.021578	-12.752479	-4.457638	-1.580834	-3.562692	-3.151315	0.000000	-10.000000	-0.050000	2.800000	-34.000000	1023.000000	1023.000000	2046.000000
3.280000	-0.021357	-12.621905	-4.570276	-1.221144	-3.611721	-3.218763	0.000000	-10.000000	-0.050000	2.216667	-34.000000	1023.000000	1023.000000	2046.000000
3.300000	-0.020707	-12.238011	-4.745999	-0.590426	-3.776098	-3.125488	0.000000	-10.000000	-0.041667	1.216667	-34.000000	1023.000000	1023.000000	2046.000000
3.320000	-0.020160	-11.914742	-4.862563	0.013457	-3.920856	-3.144779	0.000000	-10.000000	-0.041667	0.316667	-34.000000	1023.000000	1023.000000	2046.000000
3.340000	-0.020082	-11.868709	-4.864884	0.291775	-4.175545	-3.120055	0.000000	-10.000000	-0.041667	0.000000	-34.000000	1023.000000	1023.000000	2046.000000
3.360000	-0.020625	-12.189114	-4.939790	0.254892	-4.289289	-3.214926	0.000000	-10.000000	-0.050000	0.700000	-34.000000	1023.000000	1023.000000	2046.000000
3.380000	-0.021924	-12.957381	-5.007739	-0.055711	-4.490436	-3.403496	0.000000	-10.000000	-0.050000	1.783333	-34.000000	1023.000000	1023.000000	2046.000000
3.400000	-0.023878	-14.112096	-5.152918	-0.525660	-4.763408	-3.670110	0.000000	-10.000000	-0.066667	3.483333	-34.000000	1023.000000	1023.000000	2046.000000
3.420000	-0.025907	-15.310990	-5.369244	-0.969428	-5.059170	-3.913148	0.000000	-10.000000	-0.083333	5.600000	-34.000000	1023.000000	1023.000000	2046.000000
3.440000	-0.027409	-16.198780	-5.641823	-1.224988	-5.232325	-4.099644	0.000000	-10.000000	-0.100000	7.933333	-34.000000	1023.000000	1023.000000	2046.000000
3.460000	-0.028401	-16.785196	-5.986043	-1.252898	-5.378225	-4.168029	0.000000	-10.000000	-0.100000	9.783334	-34.000000	1023.000000	1023.000000	2046.000000
3.480000	-0.028944	-17.106125	-6.289102	-1.253697	-5.262146	-4.301179	0.000000	-10.000000	-0.100000	10.583334	-34.000000	1023.000000	1023.000000	2046.000000
3.500000	-0.029315	-17.325335	-6.314118	-1.365073	-5.179826	-4.466316	0.000000	-10.000000	-0.116667	10.933333	-34.000000	1023.000000	1023.000000	2046.000000
3.520000	-0.029546	-17.461781	-6.223312	-1.590743	-5.096979	-4.550746	0.000000	-10.000000	-0.125000	11.483334	-34.000000	1023.000000	1023.000000	2046.000000
3.540000	-0.029600	-17.493549	-6.090563	-1.781136	-5.105673	-4.516177	0.000000	-10.000000	-0.150000	12.500000	-15.000000	1023.000000	1023.000000	2046.000000
3.560000	-0.029286	-17.307735	-6.022605	-1.711315	-5.180546	-4.393270	0.000000	-10.000000	-0.175000	13.866667	5.166667	1023.000000	1023.000000	2046.000000
3.580000	-0.028685	-16.952570	-6.109568	-1.477360	-5.104480	-4.261162	0.000000	-10.000000	-0.216667	15.600000	27.000000	1023.000000	1023.000000	2046.000000
3.600000	-0.028271	-16.708006	-6.120752	-1.396762	-4.824501	-4.365992	0.000000	-10.000000	-0.266667	17.283333	31.500000	1023.000000	1023.000000	2046.000000
3.620000	-0.027925	-16.503857	-5.921671	-1.624003	-4.585148	-4.373035	0.000000	-10.000000	-0.300000	18.800001	37.000000	1023.000000	1023.000000	2046.000000
3.640000	-0.027422	-16.206648	-5.577499	-1.942353	-4.328591	-4.358206	0.000000	-10.000000	-0.341667	20.066668	43.000000	1023.000000	1023.000000	2046.000000
3.660000	-0.026448	-15.631037	-5.332557	-2.025609	-4.148417	-4.124454	0.000000	-10.000000	-0.366667	21.183334	49.666668	1023.000000	1023.000000	2046.000000
3.680000	-0.024996	-14.772383	-5.116790	-1.797630	-3.964360	-3.893603	0.000000	-10.000000	-0.400000	22.116667	56.666668	1023.000000	1023.000000	2046.000000
3.700000	-0.023533	-13.908139	-5.131775	-1.456874	-3.699095	-3.620395	0.000000	-10.000000	-0.425000	23.000000	63.833332	1023.000000	1023.000000	2046.000000
3.720000	-0.022403	-13.240265	-4.979471	-1.371242	-3.339112	-3.550440	0.000000	-10.000000	-0.441667	23.716667	71.333336	1023.000000	1023.000000	2046.000000
3.740000	-0.021193	-12.525131	-4.669281	-1.446402	-2.926589	-3.482859	0.000000	-10.000000	-0.483333	24.700001	79.000000	1023.000000	1023.000000	2046.000000
3.760000	-0.020190	-11.932557	-4.307536	-1.640876	-2.655782	-3.328364	0.000000	-10.000000	-0.508333	25.466667	87.166664	1023.000000	1023.000000	2046.000000
3.780000	-0.019252	-11.377888	-4.070745	-1.688581	-2.549668	-3.068893	0.000000	-10.000000	-0.533333	26.516666	95.500000	1023.000000	1023.000000	2046.000000
3.800000	-0.018303	-10.816900	-4.024983	-1.570145	-2.409634	-2.812138	0.000000	-10.000000	-0.533333	27.200001	104.166664	1023.000000	1023.000000	2046.000000
3.820000	-0.017440	-10.307197	-4.053802	-1.383093	-2.225833	-2.644468	0.000000	-10.000000	-0.541667	27.816668	113.166664	1023.000000	1023.000000	2046.000000
3.840000	-0.016836	-9.949953	-4.016405	-1.383609	-1.958737	-2.591202	0.000000	-10.000000	-0.566667	28.066668	122.333336	1023.000000	1023.000000	2046.000000
3.860000	-0.016454	-9.724449	-3.811302	-1.566588	-1.722957	-2.623603	0.000000	-10.000000	-0.625000	29.083334	138.166672	1023.000000	1023.000000	2046.000000
3.880000	-0.015895	-9.393910	-3.436003	-1.826469	-1.605340	-2.526098	0.000000	-10.000000	-0.683333	29.983334	150.833328	1023.000000	1023.000000	2046.000000
3.900000	-0.014960	-8.841132	-3.166546	-1.916031	-1.523433	-2.235122	0.000000	-10.000000	-0.725000	30.800001	160.500000	1023.000000	1023.000000	2046.000000
3.920000	-0.013837	-8.177441	-2.939934	-1.777949	-1.458714	-2.000844	0.000000	-10.000000	-0.716667	30.983334	163.833328	1023.000000	1023.000000	2046.000000
3.940000	-0.012462	-7.364808	-2.865503	-1.470093	-1.214085	-1.815128	0.000000	-10.000000	-0.733333	31.200001	170.666672	1023.000000	1023.000000	2046.000000
3.960000	-0.011158	-6.594526	-2.662500	-1.277547	-0.836899	-1.817580	0.000000	-10.000000	-0.741667	31.550001	181.000000	1023.000000	1023.000000	2046.000000
3.980000	-0.010113	-5.976725	-2.341146	-1.318889	-0.469569	-1.847121	0.000000	-10.000000	-0.775000	32.066666	191.500000	1023.000000	1023.000000	2046.000000
4.000000	-0.008889	-5.253439	-1.723996	-1.482753	-0.301826	-1.744864	0.000000	-10.000000	-0.783333	32.783333	202.000000	1023.000000	1023.000000	2046.000000
4.020000	-0.007351	-4.344487	-1.186325	-1.517487	-0.116467	-1.524208	0.000000	-10.000000	-0.808333	33.466667	212.833328	1023.000000	1023.000000	2046.000000
4.040000	-0.005675	-3.353775	-0.783803	-1.370186	-0.054247	-1.145538	0.000000	-10.000000	-0.808333	33.966667	223.833328	1023.000000	1023.000000	2046.000000
4.060000	-0.003809	-2.251132	-0.591111	-0.955273	0.275314	-0.980062	0.000000	-10.000000	-0.816667	34.283333	235.166672	1023.000000	1023.000000	2046.000000
4.080000	-0.002349	-1.388330	-0.419207	-0.699042	0.711602	-0.981683	0.000000	-10.000000	-0.833333	34.916668	246.500000	1023.000000	1023.000000	2046.000000
4.100000	-0.000957	-0.565594	0.009651	-0.653961	1.076077	-0.997361	0.000000	-10.000000	-0.858333	34.966667	258.166656	1023.000000	1023.000000	2046.000000
4.120000	0.000379	0.224144	0.528927	-0.697018	1.311807	-0.919571	0.000000	-10.000000	-0.875000	35.200001	269.833344	1023.000000	1023.000000	2046.000000
4.140000	0.001924	1.136845	1.141592	-0.779016	1.514717	-0.740447	0.000000	-10.000000	-0.875000	35.166668	281.500000	1023.000000	1023.000000	2046.000000
4.160000	0.003715	2.195657	1.651135	-0.710067	1.642198	-0.387610	0.000000	-10.000000	-0.883333	35.366669	293.166656	1023.000000	1023.000000	2046.000000
4.180000	0.005525	3.265305	1.927484	-0.413015	1.861219	-0.110384	0.000000	-10.000000	-0.891667	35.233334	305.000000	1023.000000	1023.000000	2046.000000
4.200000	0.007253	4.286580	2.076153	-0.051194	2.233785	0.027836	0.000000	-10.000000	-0.900000	35.016666	316.833344	1023.000000	1023.000000	2046.000000
4.220000	0.008547	5.051033	2.289070	0.180839	2.652857	-0.071732	0.000000	-10.000000	-0.900000	35.016666	328.500000	1023.000000	1023.000000	2046.000000
4.240000	0.009781	5.780712	2.735188	0.179000	2.958664	-0.092140	0.000000	-10.000000	-0.908333	35.216667	340.166656	1023.000000	1023.000000	2046.000000
4.260000	0.011208	6.624067	3.371050	0.052739	3.178325	0.021952	0.000000	-10.000000	-0.908333	35.250000	352.000000	1023.000000	1023.000000	2046.000000
4.280000	0.012844	7.590575	3.936150	0.026645	3.255662	0.372117	0.000000	-10.000000	-0.916667	35.250000	363.666656	1023.000000	1023.000000	2046.000000
4.300000	0.014699	8.687373	4.227775	0.295780	3.502148	0.661670	0.000000	-10.000000	-0.908333	35.116669	375.333344	1023.000000	1023.000000	2046.000000
4.320000	0.016393	9.688116	4.351744	0.629233	3.868427	0.838713	0.000000	-10.000000	-0.925000	35.166668	387.000000	1023.000000	1023.000000	2046.000000
4.340000	0.017763	10.498136	4.564732	0.883576	4.274553	0.775275	0.000000	-10.000000	-0.941667	35.416668	398.833344	1023.000000	1023.000000	2046.000000
4.360000	0.018818	11.121149	4.951453	0.905872	4.584366	0.679458	0.000000	-10.000000	-0.958333	35.883335	410.500000	1023.000000	1023.000000	2046.000000
4.380000	0.020192	11.933211	5.591943	0.790959	4.785595	0.764714	0.000000	-10.000000	-0.958333	36.299999	422.333344	1023.000000	1023.000000	2046.000000
4.400000	0.021839	12.906816	6.315372	0.698091	4.857677	1.035675	0.000000	-10.000000	-0.950000	36.333332	434.500000	1023.000000	1023.000000	2046.000000
4.420000	0.023444	13.855394	6.570341	0.920662	4.896073	1.468318	0.000000	-10.000000	-0.950000	36.266666	446.833344	1023.000000	1023.000000	2046.000000
4.440000	0.024182	14.291739	6.449784	1.297811	5.069046	1.475099	0.000000	-10.000000	-0.950000	36.133335	459.000000	1023.000000	1023.000000	2046.000000
4.460000	0.024455	14.452750	6.617271	1.320826	5.303545	1.211109	0.000000	-10.000000	-0.958333	36.366669	471.000000	1023.000000	1023.000000	2046.000000
4.480000	0.025108	14.838540	7.248755	1.026422	5.523842	1.039521	0.000000	-10.000000	-0.958333	36.483334	483.000000	1023.000000	1023.000000	2046.000000
4.500000	0.026319	15.554465	8.098596	0.623576	5.478324	1.353970	0.000000	-10.000000	-0.950000	36.633335	495.000000	1023.000000	1023.000000	2046.000000
4.520000	0.028441	16.808601	8.521938	0.832498	5.719429	1.734735	0.000000	-10.000000	-0.916667	36.300003	507.166656	1023.000000	1023.000000	2046.000000
4.540000	0.029954	17.702616	8.460542	1.451446	5.936525	1.854102	0.000000	-10.000000	-0.875000	35.800003	519.500000	1023.000000	1023.000000	2046.000000
4.560000	0.031326	18.513735	8.171785	2.316916	6.084539	1.940494	0.000000	-10.000000	-0.833333	35.016666	531.500000	1023.000000	1023.000000	2046.000000
4.580000	0.031945	18.879570	8.199084	2.875044	6.022515	1.782927	0.000000	-10.000000	-0.800000	34.383335	543.333313	1023.000000	1023.000000	2046.000000
4.600000	0.032402	19.149742	8.651077	2.926393	5.894645	1.677626	0.000000	-10.000000	-0.800000	34.016666	554.666687	1023.000000	1023.000000	2046.000000
4.620000	0.032683	19.315701	9.176966	2.741397	5.793861	1.603476	0.000000	-10.000000	-0.808333	34.216667	566.166687	1023.000000	1023.000000	2046.000000
4.640000	0.032435	19.169359	9.383677	2.428066	5.619015	1.738602	0.000000	-10.000000	-0.808333	34.366669	577.500000	1023.000000	1023.000000	2046.000000
4.660000	0.031658	18.709980	9.206423	2.274940	5.408468	1.820148	0.000000	-10.000000	-0.766667	33.716667	589.166687	1023.000000	1023.000000	2046.000000
4.680000	0.030786	18.194294	8.657885	2.406043	5.521610	1.608756	0.000000	-10.000000	-0.716667	32.416668	600.500000	1023.000000	1023.000000	2046.000000
4.700000	0.029709	17.558317	8.249570	2.389493	5.689424	1.229830	0.000000	-10.000000	-0.658333	31.100000	611.666687	1023.000000	1023.000000	2046.000000
4.720000	0.029143	17.223310	8.269415	2.287667	5.686111	0.980116	0.000000	-10.000000	-0.641667	30.283335	622.166687	1023.000000	1023.000000	2046.000000
4.740000	0.029289	17.309980	8.530997	2.144447	5.641660	0.992875	0.000000	-10.000000	-0.616667	29.850000	632.500000	1023.000000	1023.000000	2046.000000
4.760000	0.029808	17.616701	8.767747	2.047826	5.610092	1.191036	0.000000	-10.000000	-0.616667	29.500000	642.500000	1023.000000	1023.000000	2046.000000
4.780000	0.030684	18.134197	8.903965	2.165985	5.650544	1.413704	0.000000	-10.000000	-0.608333	29.383333	652.500000	1023.000000	1023.000000	2046.000000
4.800000	0.031574	18.660412	8.895579	2.386233	5.843121	1.535478	0.000000	-10.000000	-0.625000	29.400000	662.166687	1023.000000	1023.000000	2046.000000
4.820000	0.032255	19.062542	8.802835	2.672263	6.098916	1.488528	0.000000	-10.000000	-0.625000	29.383333	671.833313	1023.000000	1023.000000	2046.000000
4.840000	0.032673	19.309855	8.851897	2.764858	6.428339	1.264761	0.000000	-10.000000	-0.616667	29.366667	681.500000	1023.000000	1023.000000	2046.000000
4.860000	0.032968	19.484056	9.131214	2.681208	6.549706	1.121929	0.000000	-10.000000	-0.575000	28.783335	691.500000	1023.000000	1023.000000	2046.000000
4.880000	0.033606	19.860971	9.667561	2.439917	6.617558	1.135935	0.000000	-10.000000	-0.533333	27.933334	701.333313	1023.000000	1023.000000	2046.000000
4.900000	0.034541	20.413889	10.020800	2.275834	6.722230	1.395025	0.000000	-10.000000	-0.491667	26.833334	710.833313	1023.000000	1023.000000	2046.000000
4.920000	0.035759	21.133282	10.192222	2.253156	6.905111	1.782792	0.000000	-10.000000	-0.441667	25.483334	720.000000	1023.000000	1023.000000	2046.000000
4.940000	0.036802	21.749916	9.969111	2.605383	7.250265	1.925157	0.000000	-10.000000	-0.375000	23.833334	728.666687	1023.000000	1023.000000	2046.000000
4.960000	0.037456	22.136261	9.878154	2.875942	7.628313	1.753852	0.000000	-10.000000	-0.300000	21.400000	737.000000	1023.000000	1023.000000	2046.000000
4.980000	0.037882	22.387970	10.081506	2.793702	7.831960	1.680802	0.000000	-10.000000	-0.233333	18.966667	744.500000	1023.000000	1023.000000	2046.000000
5.000000	0.038438	22.716669	10.421727	2.583172	7.954513	1.757256	0.000000	-10.000000	-0.166667	16.650000	751.333313	1023.000000	1023.000000	2046.000000
5.020000	0.039102	23.109140	10.631129	2.307231	8.003477	2.167304	0.000000	-10.000000	-0.108333	14.166667	757.166687	1023.000000	1023.000000	2046.000000
5.040000	0.039414	23.293533	10.448068	2.224451	8.105586	2.515429	0.000000	-10.000000	-0.058333	11.300000	762.333313	1023.000000	1023.000000	2046.000000
5.060000	0.039442	23.310127	10.067412	2.354536	8.304677	2.583502	0.000000	-10.000000	-0.033333	7.883334	766.500000	1023.000000	1023.000000	2046.000000
5.080000	0.039088	23.100716	9.775589	2.426576	8.435279	2.463273	0.000000	-10.000000	-0.008333	3.833333	769.833313	1023.000000	1023.000000	2046.000000
5.100000	0.038464	22.732222	9.660749	2.326754	8.471733	2.272985	0.000000	-10.000000	0.000000	0.233333	771.833313	1023.000000	1023.000000	2046.000000
5.120000	0.037762	22.317177	9.732007	2.083126	8.334177	2.167866	0.000000	-10.000000	0.016667	-2.816667	772.833313	1023.000000	1023.000000	2046.000000
5.140000	0.037389	22.096615	9.936502	1.734564	8.204743	2.220805	0.000000	-10.000000	0.033333	-5.216667	773.000000	1023.000000	1023.000000	2046.000000
5.160000	0.037401	22.103876	9.974476	1.559083	8.059462	2.510855	0.000000	-10.000000	0.058333	-7.983334	773.000000	1023.000000	1023.000000	2046.000000
5.180000	0.037391	22.097898	9.741345	1.637458	7.946331	2.772765	0.000000	-10.000000	0.075000	-10.900001	773.000000	1023.000000	1023.000000	2046.000000
5.200000	0.037008	21.871567	9.273836	1.965510	7.974415	2.657806	0.000000	-10.000000	0.116667	-13.216667	773.000000	1023.000000	1023.000000	2046.000000
5.220000	0.036298	21.451838	9.115096	2.064943	8.013000	2.258799	0.000000	-10.000000	0.150000	-14.966667	769.500000	1023.000000	1023.000000	2046.000000
5.240000	0.035810	21.163813	9.349796	1.901335	7.753503	2.159177	0.000000	-10.000000	0.183333	-16.333334	761.333313	1023.000000	1023.000000	2046.000000
5.260000	0.035964	21.254974	9.601056	1.739529	7.605963	2.308426	0.000000	-10.000000	0.191667	-17.483334	751.166687	1023.000000	1023.000000	2046.000000
5.280000	0.036311	21.459854	9.553419	1.737838	7.395794	2.772803	0.000000	-10.000000	0.216667	-18.683334	742.500000	1023.000000	1023.000000	2046.000000
5.300000	0.036382	21.501806	9.083752	2.150840	7.377509	2.889705	0.000000	-10.000000	0.241667	-19.800001	736.166687	1023.000000	1023.000000	2046.000000
5.320000	0.035690	21.092690	8.704342	2.503302	7.317849	2.567197	0.000000	-10.000000	0.283333	-20.800001	729.500000	1023.000000	1023.000000	2046.000000
5.340000	0.034837	20.588835	8.756586	2.482065	7.145363	2.204821	0.000000	-10.000000	0.316667	-21.583334	722.500000	1023.000000	1023.000000	2046.000000
5.360000	0.034828	20.583292	9.005431	2.209162	6.949244	2.419456	0.000000	-10.000000	0.341667	-22.216667	715.333313	1023.000000	1023.000000	2046.000000
5.380000	0.034958	20.659922	8.782792	2.339052	6.645522	2.892556	0.000000	-10.000000	0.358333	-22.833334	707.833313	1023.000000	1023.000000	2046.000000
5.400000	0.034549	20.418285	8.145156	2.831672	6.556305	2.885153	0.000000	-10.000000	0.383333	-23.366667	700.166687	1023.000000	1023.000000	2046.000000
5.420000	0.033537	19.820251	7.895148	3.046791	6.438269	2.440043	0.000000	-10.000000	0.425000	-24.050001	692.333313	1023.000000	1023.000000	2046.000000
5.440000	0.032758	19.360079	8.000413	2.950117	6.165187	2.244363	0.000000	-10.000000	0.458333	-24.783333	684.333313	1023.000000	1023.000000	2046.000000
5.460000	0.032477	19.193813	8.158089	2.728411	5.902467	2.404846	0.000000	-10.000000	0.483333	-25.500000	676.166687	1023.000000	1023.000000	2046.000000
5.480000	0.032448	19.176863	7.934086	2.736385	5.665053	2.841338	0.000000	-10.000000	0.508333	-26.083334	667.666687	1023.000000	1023.000000	2046.000000
5.500000	0.031932	18.871670	7.385999	3.053109	5.502235	2.930325	0.000000	-10.000000	0.533333	-26.500000	659.000000	1023.000000	1023.000000	2046.000000
5.520000	0.030892	18.257051	6.897180	3.357703	5.343615	2.658554	0.000000	-10.000000	0.550000	-27.000000	650.000000	1023.000000	1023.000000	2046.000000
5.540000	0.029760	17.588449	6.851713	3.387555	5.116343	2.232837	0.000000	-10.000000	0.566667	-27.583334	641.000000	1023.000000	1023.000000	2046.000000
5.560000	0.029367	17.355713	7.174861	3.084502	4.874136	2.222214	0.000000	-10.000000	0.591667	-28.050001	631.833313	1023.000000	1023.000000	2046.000000
5.580000	0.029836	17.632982	7.353026	2.894322	4.849564	2.536070	0.000000	-10.000000	0.625000	-28.500000	622.500000	1023.000000	1023.000000	2046.000000
5.600000	0.030020	17.741743	7.160918	2.986435	4.756007	2.838382	0.000000	-10.000000	0.625000	-28.433334	613.000000	1023.000000	1023.000000	2046.000000
5.620000	0.029598	17.492544	6.805409	3.293655	4.727734	2.665746	0.000000	-10.000000	0.616667	-28.400000	603.500000	1023.000000	1023.000000	2046.000000
5.640000	0.028791	17.015343	6.846343	3.368829	4.682547	2.117624	0.000000	-10.000000	0.583333	-27.800001	594.000000	1023.000000	1023.000000	2046.000000
5.660000	0.028052	16.578461	7.215818	2.967527	4.521741	1.873375	0.000000	-10.000000	0.566667	-27.600000	584.666687	1023.000000	1023.000000	2046.000000
5.680000	0.028140	16.630802	7.344589	2.737518	4.348429	2.200267	0.000000	-10.000000	0.550000	-27.400000	575.500000	1023.000000	1023.000000	2046.000000
5.700000	0.027468	16.233824	6.676367	3.031450	3.933411	2.592597	0.000000	-10.000000	0.533333	-27.616667	566.333313	1023.000000	1023.000000	2046.000000
5.720000	0.026546	15.688556	5.810792	3.876327	3.587541	2.413895	0.000000	-10.000000	0.550000	-27.850000	557.166687	1023.000000	1023.000000	2046.000000
5.740000	0.025404	15.013801	5.497625	4.381478	3.236366	1.898331	0.000000	-10.000000	0.566667	-27.900000	547.833313	1023.000000	1023.000000	2046.000000
5.760000	0.024397	14.418683	5.698880	4.380204	2.826365	1.513235	0.000000	-10.000000	0.600000	-28.000000	538.666687	1023.000000	1023.000000	2046.000000
5.780000	0.024094	14.239645	5.885603	3.994467	2.521825	1.837750	0.000000	-10.000000	0.608333	-27.883333	529.333313	1023.000000	1023.000000	2046.000000
5.800000	0.022661	13.392580	5.336628	4.030371	2.099185	1.926397	0.000000	-10.000000	0.616667	-28.150002	520.000000	1023.000000	1023.000000	2046.000000
5.820000	0.019485	11.515554	4.568224	4.048224	1.590444	1.308663	0.000000	-10.000000	0.616667	-28.400002	510.500000	1023.000000	1023.000000	2046.000000
5.840000	0.015948	9.425517	4.167853	3.602977	1.163531	0.491156	0.000000	-10.000000	0.616667	-28.850000	501.000000	1023.000000	1023.000000	2046.000000
5.860000	0.013773	8.139613	4.044735	2.859379	0.850761	0.384738	0.000000	-10.000000	0.625000	-29.033335	491.333344	1023.000000	1023.000000	2046.000000
5.880000	0.011913	7.040552	3.342728	2.618557	0.448803	0.630464	0.000000	-10.000000	0.633333	-29.116667	481.666656	1023.000000	1023.000000	2046.000000
5.900000	0.009641	5.697884	2.510875	2.830426	0.159292	0.197291	0.000000	-10.000000	0.641667	-29.216667	472.000000	1023.000000	1023.000000	2046.000000
5.920000	0.007500	4.432329	2.255525	2.679587	-0.005930	-0.496853	0.000000	-10.000000	0.641667	-29.250000	462.333344	1023.000000	1023.000000	2046.000000
5.940000	0.006508	3.846019	2.444394	2.163460	-0.147825	-0.614010	0.000000	-10.000000	0.633333	-29.183334	452.500000	1023.000000	1023.000000	2046.000000
5.960000	0.005916	3.496293	2.080640	1.960883	-0.326634	-0.218596	0.000000	-10.000000	0.616667	-29.033335	442.666656	1023.000000	1023.000000	2046.000000
5.980000	0.004331	2.559385	1.366400	2.315128	-0.622704	-0.499439	0.000000	-10.000000	0.608333	-28.950001	433.000000	1023.000000	1023.000000	2046.000000
6.000000	0.002833	1.674257	1.346041	2.097993	-0.591147	-1.178631	0.000000	-10.000000	0.608333	-28.866667	423.333344	1023.000000	1023.000000	2046.000000
6.020000	0.002361	1.395386	1.564179	1.547506	-0.623716	-1.092582	0.000000	-10.000000	0.608333	-28.633333	413.833344	1023.000000	1023.000000	2046.000000
6.040000	0.001812	1.071119	1.157049	1.420939	-0.830322	-0.676547	0.000000	-10.000000	0.608333	-28.583334	404.166656	1023.000000	1023.000000	2046.000000
6.060000	0.000234	0.138181	0.569812	1.605001	-0.996177	-1.040455	0.000000	-10.000000	0.616667	-28.566668	394.666656	1023.000000	1023.000000	2046.000000
6.080000	-0.000784	-0.463612	0.625158	1.310316	-0.866071	-1.533015	0.000000	-10.000000	0.633333	-28.650002	385.000000	1023.000000	1023.000000	2046.000000
6.100000	-0.000442	-0.261372	0.866235	0.863309	-0.792683	-1.198233	0.000000	-10.000000	0.641667	-28.716667	375.500000	1023.000000	1023.000000	2046.000000
6.120000	-0.000460	-0.272079	0.407983	1.007787	-0.928184	-0.759665	0.000000	-10.000000	0.650000	-28.783333	366.000000	1023.000000	1023.000000	2046.000000
6.140000	-0.001570	-0.927607	-0.161554	1.395544	-1.102653	-1.058944	0.000000	-10.000000	0.650000	-28.983334	356.333344	1023.000000	1023.000000	2046.000000
6.160000	-0.001818	-1.074647	-0.024228	1.175784	-0.846861	-1.379342	0.000000	-10.000000	0.650000	-28.783333	346.666656	1023.000000	1023.000000	2046.000000
6.180000	-0.001392	-0.822614	-0.003605	0.857038	-0.894995	-0.781052	0.000000	-10.000000	0.633333	-28.483334	337.000000	1023.000000	1023.000000	2046.000000
6.200000	-0.002158	-1.275270	-0.681589	1.246681	-1.228396	-0.611966	0.000000	-10.000000	0.616667	-28.016666	327.666656	1023.000000	1023.000000	2046.000000
6.220000	-0.003460	-2.045009	-0.906460	1.280949	-1.229799	-1.189699	0.000000	-10.000000	0.600000	-27.716667	318.333344	1023.000000	1023.000000	2046.000000
6.240000	-0.003846	-2.273064	-0.753356	0.769941	-1.124889	-1.164759	0.000000	-10.000000	0.575000	-27.416668	309.000000	1023.000000	1023.000000	2046.000000
6.260000	-0.004460	-2.635652	-1.196636	0.617397	-1.418363	-0.638050	0.000000	-10.000000	0.541667	-26.983334	299.666656	1023.000000	1023.000000	2046.000000
6.280000	-0.006114	-3.613581	-1.828454	0.856485	-1.734742	-0.906871	0.000000	-10.000000	0.508333	-26.500000	290.666656	1023.000000	1023.000000	2046.000000
6.300000	-0.007238	-4.277781	-1.831078	0.646209	-1.736657	-1.356254	0.000000	-10.000000	0.500000	-26.016666	281.833344	1023.000000	1023.000000	2046.000000
6.320000	-0.007438	-4.395721	-1.786366	0.181544	-1.740008	-1.050891	0.000000	-10.000000	0.491667	-25.550001	273.333344	1023.000000	1023.000000	2046.000000
6.340000	-0.008133	-4.806520	-2.308840	0.275092	-2.110178	-0.662595	0.000000	-10.000000	0.475000	-25.233334	264.666656	1023.000000	1023.000000	2046.000000
6.360000	-0.009532	-5.633276	-2.784162	0.581326	-2.308015	-1.122424	0.000000	-10.000000	0.458333	-24.916668	256.333344	1023.000000	1023.000000	2046.000000
6.380000	-0.009925	-5.865739	-2.614945	0.330924	-2.181571	-1.400146	0.000000	-10.000000	0.458333	-24.733334	248.000000	1023.000000	1023.000000	2046.000000
6.400000	-0.009659	-5.708324	-2.516329	0.012660	-2.166284	-1.038371	0.000000	-10.000000	0.458333	-24.433334	239.833328	1023.000000	1023.000000	2046.000000
6.420000	-0.009949	-5.880129	-2.831260	0.084034	-2.397965	-0.734938	0.000000	-10.000000	0.441667	-24.066668	231.500000	1023.000000	1023.000000	2046.000000
6.440000	-0.010930	-6.459820	-3.244162	0.482429	-2.534227	-1.163860	0.000000	-10.000000	0.416667	-23.666668	223.500000	1023.000000	1023.000000	2046.000000
6.460000	-0.011024	-6.515140	-2.967863	0.311644	-2.396821	-1.462101	0.000000	-10.000000	0.383333	-23.216667	215.666672	1023.000000	1023.000000	2046.000000
6.480000	-0.010458	-6.180411	-2.763687	-0.001754	-2.314154	-1.100816	0.000000	-10.000000	0.366667	-22.916668	208.000000	1023.000000	1023.000000	2046.000000
6.500000	-0.010893	-6.437625	-3.172520	0.202572	-2.643053	-0.824625	0.000000	-10.000000	0.341667	-22.450001	200.166672	1023.000000	1023.000000	2046.000000
6.520000	-0.011664	-6.893550	-3.391242	0.539640	-2.660328	-1.381620	0.000000	-10.000000	0.325000	-21.800001	192.666672	1023.000000	1023.000000	2046.000000
6.540000	-0.011259	-6.654056	-3.008711	0.201938	-2.439056	-1.408227	0.000000	-10.000000	0.308333	-21.233334	185.500000	1023.000000	1023.000000	2046.000000
6.560000	-0.011023	-6.514685	-3.049434	0.049321	-2.541023	-0.973549	0.000000	-10.000000	0.300000	-20.766666	178.500000	1023.000000	1023.000000	2046.000000
6.580000	-0.011542	-6.821283	-3.467982	0.393858	-2.769730	-0.977429	0.000000	-10.000000	0.300000	-20.516666	171.500000	1023.000000	1023.000000	2046.000000
6.600000	-0.012137	-7.173072	-3.557942	0.634065	-2.738704	-1.510491	0.000000	-10.000000	0.283333	-20.016666	164.500000	1023.000000	1023.000000	2046.000000
6.620000	-0.011821	-6.986351	-3.216405	0.394808	-2.600889	-1.563865	0.000000	-10.000000	0.250000	-19.400000	157.833328	1023.000000	1023.000000	2046.000000
6.640000	-0.011502	-6.797944	-3.199603	0.175096	-2.650475	-1.122962	0.000000	-10.000000	0.216667	-18.966667	151.333328	1023.000000	1023.000000	2046.000000
6.660000	-0.012104	-7.153666	-3.632878	0.561170	-2.939286	-1.142672	0.000000	-10.000000	0.200000	-18.583334	145.000000	1023.000000	1023.000000	2046.000000
6.680000	-0.012461	-7.364341	-3.628090	0.685462	-2.798642	-1.623071	0.000000	-10.000000	0.200000	-18.400000	138.666672	1023.000000	1023.000000	2046.000000
6.700000	-0.011971	-7.074765	-3.306700	0.397939	-2.617660	-1.548345	0.000000	-10.000000	0.200000	-17.916666	132.500000	1023.000000	1023.000000	2046.000000
6.720000	-0.011839	-6.996568	-3.340715	0.236835	-2.675159	-1.217530	0.000000	-10.000000	0.200000	-17.533333	126.500000	1023.000000	1023.000000	2046.000000
6.740000	-0.012434	-7.348509	-3.754157	0.582929	-2.956844	-1.220437	0.000000	-10.000000	0.191667	-16.983334	120.666664	1023.000000	1023.000000	2046.000000
6.760000	-0.012593	-7.442608	-3.644166	0.699445	-2.744557	-1.753330	0.000000	-10.000000	0.175000	-16.666668	115.000000	1023.000000	1023.000000	2046.000000
6.780000	-0.011994	-7.088273	-3.255090	0.342692	-2.557906	-1.617969	0.000000	-10.000000	0.158333	-16.000000	109.500000	1023.000000	1023.000000	2046.000000
6.800000	-0.011983	-7.082031	-3.428540	0.296442	-2.714622	-1.235310	0.000000	-10.000000	0.141667	-15.400001	104.166664	1023.000000	1023.000000	2046.000000
6.820000	-0.012611	-7.453273	-3.759398	0.666834	-2.871254	-1.489456	0.000000	-10.000000	0.125000	-14.300000	99.000000	1023.000000	1023.000000	2046.000000
6.840000	-0.012502	-7.388556	-3.511042	0.634320	-2.650278	-1.861557	0.000000	-10.000000	0.091667	-13.500000	94.333336	1023.000000	1023.000000	2046.000000
6.860000	-0.011816	-6.983488	-3.142651	0.310052	-2.513564	-1.637325	0.000000	-10.000000	0.066667	-12.516667	89.833336	1023.000000	1023.000000	2046.000000
6.880000	-0.012027	-7.107965	-3.316383	0.305570	-2.760217	-1.336936	0.000000	-10.000000	0.050000	-11.850000	85.833336	1023.000000	1023.000000	2046.000000
6.900000	-0.012793	-7.560563	-3.507950	0.537624	-2.812882	-1.777356	0.000000	-10.000000	0.033333	-10.933333	81.833336	1023.000000	1023.000000	2046.000000
6.920000	-0.012708	-7.510217	-3.163396	0.198922	-2.570823	-1.974919	0.000000	-10.000000	0.016667	-10.166667	78.166664	1023.000000	1023.000000	2046.000000
6.940000	-0.013054	-7.714903	-3.096156	-0.145067	-2.776847	-1.696832	0.000000	-10.000000	0.000000	-9.300000	74.666664	1023.000000	1023.000000	2046.000000
6.960000	-0.014281	-8.440155	-3.383862	-0.030775	-3.006960	-2.018559	0.000000	-10.000000	0.000000	-8.733334	71.500000	1023.000000	1023.000000	2046.000000
6.980000	-0.014167	-8.372697	-2.960324	-0.252222	-2.747279	-2.412872	0.000000	-10.000000	0.008333	-8.300000	68.500000	1023.000000	1023.000000	2046.000000
7.000000	-0.013682	-8.086233	-2.849006	-0.509058	-2.615916	-2.112253	0.000000	-10.000000	0.016667	-8.266666	65.666664	1023.000000	1023.000000	2046.000000
7.020000	-0.013783	-8.145477	-3.322492	0.007529	-2.888597	-1.941918	0.000000	-10.000000	0.016667	-8.516666	62.833332	1023.000000	1023.000000	2046.000000
7.040000	-0.014022	-8.287030	-3.629395	0.760312	-3.141310	-2.276637	0.000000	-10.000000	0.016667	-8.816667	60.000000	1023.000000	1023.000000	2046.000000
7.060000	-0.013713	-8.104507	-3.362850	1.013775	-3.211073	-2.544359	0.000000	-10.000000	0.016667	-8.866667	57.000000	1023.000000	1023.000000	2046.000000
7.080000	-0.013542	-8.003399	-3.143486	0.759977	-3.272113	-2.347777	0.000000	-10.000000	0.016667	-8.500000	54.166668	1023.000000	1023.000000	2046.000000
7.100000	-0.014783	-8.736455	-3.494290	0.640662	-3.657995	-2.224832	0.000000	-10.000000	0.008333	-7.816667	51.333332	1023.000000	1023.000000	2046.000000
7.120000	-0.017173	-10.149189	-3.999588	0.690450	-4.145355	-2.694696	0.000000	-10.000000	0.000000	-7.250000	48.833332	1023.000000	1023.000000	2046.000000
7.140000	-0.019395	-11.462483	-4.166499	0.280077	-4.206449	-3.369612	0.000000	-10.000000	0.000000	-6.416667	46.333332	1023.000000	1023.000000	2046.000000
7.160000	-0.021237	-12.551326	-4.291172	-0.472406	-4.306564	-3.481184	0.000000	-10.000000	0.000000	-5.633333	44.333332	1023.000000	1023.000000	2046.000000
7.180000	-0.023250	-13.741022	-4.824277	-0.859481	-4.611384	-3.445880	0.000000	-10.000000	0.008333	-5.050000	42.333332	1023.000000	1023.000000	2046.000000
7.200000	-0.025056	-14.807943	-5.325140	-0.797729	-4.836544	-3.848530	0.000000	-10.000000	0.008333	-5.316667	40.500000	1023.000000	1023.000000	2046.000000
7.220000	-0.025955	-15.339689	-5.401162	-0.893856	-4.658754	-4.385918	0.000000	-10.000000	0.008333	-6.250000	38.500000	1023.000000	1023.000000	2046.000000
7.240000	-0.026101	-15.425514	-5.225923	-1.327219	-4.600824	-4.271548	0.000000	-10.000000	0.008333	-7.350000	36.500000	1023.000000	1023.000000	2046.000000
7.260000	-0.026984	-15.947430	-5.560018	-1.474178	-4.817805	-4.095429	0.000000	-10.000000	0.016667	-8.233334	34.166668	1023.000000	1023.000000	2046.000000
7.280000	-0.027965	-16.527533	-5.936725	-1.237087	-5.010189	-4.343533	0.000000	-10.000000	0.033333	-8.716667	31.500000	1023.000000	1023.000000	2046.000000
7.300000	-0.028388	-16.777508	-5.907840	-1.272209	-4.871282	-4.726175	0.000000	-10.000000	0.041667	-8.833334	28.500000	1023.000000	1023.000000	2046.000000
7.320000	-0.028401	-16.785040	-5.699939	-1.580934	-4.725104	-4.779063	0.000000	-10.000000	0.041667	-8.833334	25.500000	1023.000000	1023.000000	2046.000000
7.340000	-0.028545	-16.870354	-5.660330	-1.905461	-4.702254	-4.602309	0.000000	-10.000000	0.025000	-8.866667	22.500000	1023.000000	1023.000000	2046.000000
7.360000	-0.029315	-17.325140	-5.987501	-1.976620	-4.885378	-4.475641	0.000000	-10.000000	0.008333	-8.916667	19.500000	1023.000000	1023.000000	2046.000000
7.380000	-0.029983	-17.720072	-6.238559	-1.856727	-4.813019	-4.811766	0.000000	-10.000000	0.016667	-9.116667	16.500000	1023.000000	1023.000000	2046.000000
7.400000	-0.029194	-17.253500	-5.983191	-1.981340	-4.416298	-4.872670	0.000000	-10.000000	0.025000	-9.466667	13.500000	1023.000000	1023.000000	2046.000000
7.420000	-0.028580	-16.890505	-5.826561	-2.259842	-4.300043	-4.504058	0.000000	-10.000000	0.041667	-10.066667	10.333333	1023.000000	1023.000000	2046.000000
7.440000	-0.028604	-16.904997	-6.093389	-2.163019	-4.434322	-4.214267	0.000000	-10.000000	0.041667	-10.500000	7.000000	1023.000000	1023.000000	2046.000000
7.460000	-0.028653	-16.933643	-6.306299	-1.873079	-4.371700	-4.382565	0.000000	-10.000000	0.050000	-10.600000	3.666667	1023.000000	1023.000000	2046.000000
7.480000	-0.028119	-16.618179	-6.124422	-1.851861	-4.148335	-4.493561	0.000000	-10.000000	0.041667	-10.200000	0.500000	1023.000000	1023.000000	2046.000000
7.500000	-0.027732	-16.389536	-6.004354	-2.057247	-3.928661	-4.399273	0.000000	-10.000000	0.033333	-9.850000	-2.666667	1023.000000	1023.000000	2046.000000
7.520000	-0.027991	-16.542467	-6.131090	-2.257805	-4.047430	-4.106143	0.000000	-10.000000	0.033333	-9.533334	-5.833333	1023.000000	1023.000000	2046.000000
7.540000	-0.028738	-16.984373	-6.515696	-2.158213	-4.287314	-4.023150	0.000000	-10.000000	0.033333	-9.583334	-9.000000	1023.000000	1023.000000	2046.000000
7.560000	-0.029327	-17.332457	-6.722823	-2.053644	-4.207012	-4.348979	0.000000	-10.000000	0.033333	-9.683333	-12.166667	1023.000000	1023.000000	2046.000000
7.580000	-0.029378	-17.362307	-6.571550	-2.362747	-4.031416	-4.396593	0.000000	-10.000000	0.025000	-9.700000	-15.333333	1023.000000	1023.000000	2046.000000
7.600000	-0.029669	-17.534143	-6.559717	-2.684697	-4.135950	-4.153780	0.000000	-10.000000	0.016667	-9.433333	-18.666666	1023.000000	1023.000000	2046.000000
7.620000	-0.030449	-17.995440	-6.879392	-2.747888	-4.373836	-3.994324	0.000000	-10.000000	0.008333	-9.033334	-21.833334	1023.000000	1023.000000	2046.000000
7.640000	-0.031022	-18.334187	-7.188284	-2.533929	-4.507650	-4.104323	0.000000	-10.000000	0.008333	-8.566667	-24.833334	1023.000000	1023.000000	2046.000000
7.660000	-0.031035	-18.341852	-7.128194	-2.434979	-4.338572	-4.440108	0.000000	-10.000000	0.008333	-8.233334	-27.666666	1023.000000	1023.000000	2046.000000
7.680000	-0.030686	-18.135159	-6.885301	-2.681601	-4.216115	-4.352141	0.000000	-10.000000	0.008333	-7.966667	-30.333334	1023.000000	1023.000000	2046.000000
7.700000	-0.030747	-18.171608	-6.944991	-2.849459	-4.350107	-4.027050	0.000000	-10.000000	0.000000	-7.933333	-33.000000	1023.000000	1023.000000	2046.000000
7.720000	-0.030964	-18.299868	-7.163261	-2.617249	-4.500007	-4.019350	0.000000	-10.000000	0.000000	-7.900000	-35.666668	1023.000000	1023.000000	2046.000000
7.740000	-0.030863	-18.239779	-7.146789	-2.408144	-4.394562	-4.290284	0.000000	-10.000000	0.000000	-7.666667	-38.333332	1023.000000	1023.000000	2046.000000
7.760000	-0.030356	-17.940172	-6.867208	-2.511987	-4.193758	-4.367220	0.000000	-10.000000	0.000000	-7.333333	-41.000000	1023.000000	1023.000000	2046.000000
7.780000	-0.029879	-17.658680	-6.746007	-2.695125	-4.090141	-4.127407	0.000000	-10.000000	0.000000	-6.866667	-43.333332	1023.000000	1023.000000	2046.000000
7.800000	-0.030057	-17.763706	-6.887347	-2.600253	-4.364291	-3.911816	0.000000	-10.000000	0.000000	-6.450000	-45.500000	1023.000000	1023.000000	2046.000000
7.820000	-0.029957	-17.704569	-6.947849	-2.270039	-4.317596	-4.169084	0.000000	-10.000000	0.000000	-6.050000	-47.500000	1023.000000	1023.000000	2046.000000
7.840000	-0.029275	-17.301525	-6.637352	-2.322666	-4.068368	-4.273140	0.000000	-10.000000	-0.008333	-5.733334	-49.500000	1023.000000	1023.000000	2046.000000
7.860000	-0.028854	-17.052509	-6.525506	-2.517007	-4.022493	-3.987505	0.000000	-10.000000	-0.016667	-5.483334	-51.500000	1023.000000	1023.000000	2046.000000
7.880000	-0.028918	-17.090601	-6.683962	-2.317709	-4.250804	-3.838125	0.000000	-10.000000	-0.016667	-5.200000	-53.500000	1023.000000	1023.000000	2046.000000
7.900000	-0.028734	-16.981800	-6.697186	-2.023402	-4.133415	-4.127797	0.000000	-10.000000	-0.016667	-4.933333	-55.500000	1023.000000	1023.000000	2046.000000
7.920000	-0.028274	-16.709743	-6.458110	-2.059407	-3.936231	-4.255995	0.000000	-10.000000	-0.008333	-4.700000	-57.166668	1023.000000	1023.000000	2046.000000
7.940000	-0.027752	-16.401411	-6.286193	-2.220256	-3.875022	-4.019938	0.000000	-10.000000	-0.016667	-4.516667	-58.833332	1023.000000	1023.000000	2046.000000
7.960000	-0.027586	-16.303164	-6.349328	-2.214751	-3.996379	-3.742707	0.000000	-10.000000	-0.008333	-4.333333	-60.166668	1023.000000	1023.000000	2046.000000
7.980000	-0.027624	-16.325731	-6.533680	-1.905774	-4.069096	-3.817182	0.000000	-10.000000	-0.016667	-4.083333	-61.666668	1023.000000	1023.000000	2046.000000
8.000000	-0.027226	-16.090290	-6.385138	-1.757566	-3.771662	-4.175923	0.000000	-10.000000	-0.016667	-3.800000	-63.000000	1023.000000	1023.000000	2046.000000
8.020000	-0.026697	-15.777732	-6.105762	-1.905801	-3.725293	-4.040875	0.000000	-10.000000	-0.033333	-3.533333	-64.333336	1023.000000	1023.000000	2046.000000
8.040000	-0.026611	-15.726864	-6.128159	-2.017009	-3.798150	-3.783545	0.000000	-10.000000	-0.041667	-3.300000	-65.500000	1023.000000	1023.000000	2046.000000
8.060000	-0.026474	-15.646019	-6.226411	-1.787289	-3.880484	-3.751835	0.000000	-10.000000	-0.041667	-3.083333	-66.500000	1023.000000	1023.000000	2046.000000
8.080000	-0.026248	-15.512312	-6.186715	-1.552044	-3.739574	-4.033980	0.000000	-10.000000	-0.041667	-2.850000	-67.500000	1023.000000	1023.000000	2046.000000
8.100000	-0.025732	-15.207405	-5.942169	-1.647479	-3.569386	-4.048371	0.000000	-10.000000	-0.033333	-2.550000	-68.500000	1023.000000	1023.000000	2046.000000
8.120000	-0.025332	-14.970922	-5.773255	-1.800437	-3.569900	-3.827330	0.000000	-10.000000	-0.041667	-2.216667	-69.333336	1023.000000	1023.000000	2046.000000
8.140000	-0.025258	-14.927579	-5.867032	-1.757684	-3.667283	-3.635581	0.000000	-10.000000	-0.041667	-1.866667	-69.833336	1023.000000	1023.000000	2046.000000
8.160000	-0.025168	-14.874125	-5.918832	-1.482107	-3.735613	-3.737574	0.000000	-10.000000	-0.033333	-1.533333	-70.000000	1023.000000	1023.000000	2046.000000
8.180000	-0.024771	-14.639418	-5.745662	-1.405259	-3.473044	-4.015453	0.000000	-10.000000	-0.033333	-0.916667	-70.000000	1023.000000	1023.000000	2046.000000
8.200000	-0.024166	-14.282197	-5.394609	-1.627155	-3.396432	-3.864000	0.000000	-10.000000	-0.033333	-0.400000	-70.000000	1023.000000	1023.000000	2046.000000
8.220000	-0.024323	-14.374822	-5.510794	-1.659488	-3.608895	-3.595644	0.000000	-10.000000	-0.050000	0.000000	-70.000000	1023.000000	1023.000000	2046.000000
8.240000	-0.024545	-14.505817	-5.659497	-1.434409	-3.613029	-3.798883	0.000000	-10.000000	-0.050000	0.000000	-70.000000	1023.000000	1023.000000	2046.000000
8.260000	-0.024630	-14.556199	-5.431446	-1.515953	-3.532260	-4.076540	0.000000	-10.000000	-0.050000	0.533333	-70.000000	1023.000000	1023.000000	2046.000000
8.280000	-0.024693	-14.593448	-5.183479	-1.832993	-3.517817	-4.059158	0.000000	-10.000000	-0.041667	1.216667	-70.000000	1023.000000	1023.000000	2046.000000
8.300000	-0.025026	-14.790610	-5.056247	-2.220382	-3.667264	-3.846718	0.000000	-10.000000	-0.033333	1.866667	-70.000000	1023.000000	1023.000000	2046.000000
8.320000	-0.024891	-14.710689	-5.166029	-1.987380	-3.682292	-3.874989	0.000000	-10.000000	-0.033333	1.616667	-70.000000	1023.000000	1023.000000	2046.000000
8.340000	-0.024643	-14.564216	-5.262671	-1.550611	-3.593669	-4.157264	0.000000	-10.000000	-0.041667	0.933333	-70.000000	1023.000000	1023.000000	2046.000000
8.360000	-0.024090	-14.237355	-5.265222	-1.165904	-3.648738	-4.157492	0.000000	-10.000000	-0.050000	0.283333	-70.000000	1023.000000	1023.000000	2046.000000
8.380000	-0.023723	-14.020096	-5.259269	-0.916932	-3.905975	-3.937919	0.000000	-10.000000	-0.041667	-0.266667	-70.000000	1023.000000	1023.000000	2046.000000
8.400000	-0.023669	-13.988145	-5.308217	-0.613051	-4.223186	-3.843691	0.000000	-10.000000	-0.041667	-0.783333	-70.000000	1023.000000	1023.000000	2046.000000
8.420000	-0.024418	-14.430923	-5.505735	-0.478769	-4.389236	-4.057182	0.000000	-10.000000	-0.041667	-0.783333	-70.000000	1023.000000	1023.000000	2046.000000
8.440000	-0.025664	-15.167508	-5.575991	-0.635200	-4.459947	-4.496371	0.000000	-10.000000	-0.050000	-0.516667	-70.000000	1023.000000	1023.000000	2046.000000
8.460000	-0.027657	-16.345188	-5.743861	-1.136962	-4.744631	-4.719736	0.000000	-10.000000	-0.050000	0.366667	-70.000000	1023.000000	1023.000000	2046.000000
8.480000	-0.029918	-17.681421	-6.118986	-1.686510	-5.158011	-4.717913	0.000000	-10.000000	-0.050000	1.250000	-70.000000	1023.000000	1023.000000	2046.000000
8.500000	-0.031670	-18.717100	-6.514435	-1.933256	-5.332590	-4.936819	0.000000	-10.000000	-0.041667	2.200000	-70.000000	1023.000000	1023.000000	2046.000000
8.520000	-0.033000	-19.502771	-6.850562	-1.993810	-5.347608	-5.310791	0.000000	-10.000000	-0.033333	2.383333	-70.000000	1023.000000	1023.000000	2046.000000
8.540000	-0.033933	-20.054159	-6.945271	-2.163660	-5.281799	-5.663429	0.000000	-10.000000	-0.025000	1.200000	-70.000000	1023.000000	1023.000000	2046.000000
8.560000	-0.034601	-20.449017	-6.932765	-2.404908	-5.362108	-5.749235	0.000000	-10.000000	-0.016667	-0.400000	-70.000000	1023.000000	1023.000000	2046.000000
8.580000	-0.035109	-20.749388	-7.116201	-2.599203	-5.435110	-5.598875	0.000000	-10.000000	-0.016667	-1.666667	-70.166664	1023.000000	1023.000000	2046.000000
8.600000	-0.035534	-21.000452	-7.296175	-2.561609	-5.607644	-5.535023	0.000000	-10.000000	-0.025000	-2.150000	-70.666664	1023.000000	1023.000000	2046.000000
8.620000	-0.035893	-21.213060	-7.427258	-2.417931	-5.477034	-5.890837	0.000000	-10.000000	-0.041667	-2.150000	-71.333336	1023.000000	1023.000000	2046.000000
8.640000	-0.036163	-21.372255	-7.280645	-2.571746	-5.420009	-6.099854	0.000000	-10.000000	-0.041667	-1.916667	-71.833336	1023.000000	1023.000000	2046.000000
8.660000	-0.036291	-21.447750	-7.276937	-2.875896	-5.433985	-5.860933	0.000000	-10.000000	-0.041667	-1.133333	-72.000000	1023.000000	1023.000000	2046.000000
8.680000	-0.036375	-21.497860	-7.352206	-3.004554	-5.449118	-5.691982	0.000000	-10.000000	-0.041667	-0.483333	-72.000000	1023.000000	1023.000000	2046.000000
8.700000	-0.036519	-21.582655	-7.469295	-2.939590	-5.401921	-5.771849	0.000000	-10.000000	-0.033333	-0.300000	-72.000000	1023.000000	1023.000000	2046.000000
8.720000	-0.036448	-21.540960	-7.453047	-2.901109	-5.196150	-5.990653	0.000000	-10.000000	-0.016667	-1.100000	-72.000000	1023.000000	1023.000000	2046.000000
8.740000	-0.035946	-21.244207	-7.303125	-3.016936	-5.047184	-5.876962	0.000000	-10.000000	0.000000	-2.316667	-72.500000	1023.000000	1023.000000	2046.000000
8.760000	-0.035427	-20.937597	-7.280102	-3.119033	-4.993323	-5.545140	0.000000	-10.000000	0.000000	-3.433333	-73.333336	1023.000000	1023.000000	2046.000000
8.780000	-0.034820	-20.578503	-7.371446	-2.959811	-4.975712	-5.271535	0.000000	-10.000000	-0.008333	-3.783333	-74.666664	1023.000000	1023.000000	2046.000000
8.800000	-0.034316	-20.280746	-7.357090	-2.704896	-4.727438	-5.491323	0.000000	-10.000000	-0.025000	-3.066667	-75.833336	1023.000000	1023.000000	2046.000000
8.820000	-0.034112	-20.159920	-7.280583	-2.731666	-4.642011	-5.505661	0.000000	-10.000000	-0.041667	-1.650000	-76.666664	1023.000000	1023.000000	2046.000000
8.840000	-0.033779	-19.963112	-7.321356	-2.910933	-4.542347	-5.188475	0.000000	-10.000000	-0.050000	0.150000	-77.000000	1023.000000	1023.000000	2046.000000
8.860000	-0.033629	-19.874920	-7.441987	-2.938669	-4.590069	-4.904195	0.000000	-10.000000	-0.050000	1.666667	-77.000000	1023.000000	1023.000000	2046.000000
8.880000	-0.033671	-19.899284	-7.572344	-2.748923	-4.583526	-4.994492	0.000000	-10.000000	-0.058333	3.216667	-77.000000	1023.000000	1023.000000	2046.000000
8.900000	-0.033873	-20.018770	-7.535417	-2.774957	-4.450059	-5.258337	0.000000	-10.000000	-0.075000	4.700000	-77.000000	1023.000000	1023.000000	2046.000000
8.920000	-0.033820	-19.987787	-7.451428	-3.058305	-4.464055	-5.014000	0.000000	-10.000000	-0.108333	6.483334	-77.000000	1023.000000	1023.000000	2046.000000
8.940000	-0.033601	-19.857998	-7.481444	-3.178545	-4.523519	-4.674491	0.000000	-10.000000	-0.116667	8.216667	-77.000000	1023.000000	1023.000000	2046.000000
8.960000	-0.033259	-19.655836	-7.577685	-2.904765	-4.540960	-4.632426	0.000000	-10.000000	-0.133333	9.866667	-77.000000	1023.000000	1023.000000	2046.000000
8.980000	-0.033124	-19.576473	-7.524127	-2.765792	-4.414856	-4.871697	0.000000	-10.000000	-0.133333	11.150001	-77.000000	1023.000000	1023.000000	2046.000000
9.000000	-0.032781	-19.373585	-7.339100	-2.862451	-4.344365	-4.827669	0.000000	-10.000000	-0.166667	12.316667	-77.000000	1023.000000	1023.000000	2046.000000
9.020000	-0.031974	-18.896641	-7.205847	-3.021164	-4.283039	-4.386592	0.000000	-10.000000	-0.200000	13.650001	-42.833332	1023.000000	1023.000000	2046.000000
9.040000	-0.031053	-18.352192	-7.117878	-2.782201	-4.257453	-4.194660	0.000000	-10.000000	-0.233333	14.683333	-8.666667	1023.000000	1023.000000	2046.000000
9.060000	-0.030506	-18.029196	-6.999988	-2.495509	-4.027706	-4.505992	0.000000	-10.000000	-0.258333	15.900001	27.166666	1023.000000	1023.000000	2046.000000
9.080000	-0.029913	-17.678848	-6.728323	-2.604612	-3.945460	-4.400452	0.000000	-10.000000	-0.266667	16.900000	30.833334	1023.000000	1023.000000	2046.000000
9.100000	-0.028673	-16.945728	-6.474549	-2.672681	-3.825404	-3.973093	0.000000	-10.000000	-0.283333	17.983334	36.333332	1023.000000	1023.000000	2046.000000
9.120000	-0.027471	-16.235397	-6.293507	-2.471880	-3.733137	-3.736874	0.000000	-10.000000	-0.308333	19.016666	42.333332	1023.000000	1023.000000	2046.000000
9.140000	-0.026643	-15.745923	-6.201900	-2.124704	-3.500032	-3.919286	0.000000	-10.000000	-0.333333	19.700001	48.333332	1023.000000	1023.000000	2046.000000
9.160000	-0.025920	-15.318943	-5.935200	-2.084249	-3.312745	-3.986749	0.000000	-10.000000	-0.366667	20.683334	54.833332	1023.000000	1023.000000	2046.000000
9.180000	-0.024645	-14.565358	-5.582764	-2.172274	-3.177710	-3.632610	0.000000	-10.000000	-0.400000	21.550001	61.500000	1023.000000	1023.000000	2046.000000
9.200000	-0.023257	-13.744739	-5.327598	-2.077084	-3.095375	-3.244681	0.000000	-10.000000	-0.441667	22.500000	68.666664	1023.000000	1023.000000	2046.000000
9.220000	-0.022093	-13.056808	-5.202082	-1.695648	-2.840413	-3.318666	0.000000	-10.000000	-0.458333	23.450001	76.000000	1023.000000	1023.000000	2046.000000
9.240000	-0.021257	-12.562916	-4.972631	-1.489857	-2.544780	-3.555648	0.000000	-10.000000	-0.475000	24.233334	83.500000	1023.000000	1023.000000	2046.000000
9.260000	-0.020025	-11.834806	-4.561522	-1.587053	-2.390872	-3.295358	0.000000	-10.000000	-0.500000	25.116667	91.500000	1023.000000	1023.000000	2046.000000
9.280000	-0.018434	-10.894383	-4.231393	-1.593250	-2.231425	-2.838315	0.000000	-10.000000	-0.541667	25.983334	99.666664	1023.000000	1023.000000	2046.000000
9.300000	-0.016998	-10.045933	-4.018517	-1.291107	-2.028566	-2.707744	0.000000	-10.000000	-0.583333	26.733334	108.333336	1023.000000	1023.000000	2046.000000
9.320000	-0.016066	-9.494973	-3.787463	-1.004256	-1.728145	-2.975109	0.000000	-10.000000	-0.608333	27.616667	117.000000	1023.000000	1023.000000	2046.000000
9.340000	-0.015040	-8.888537	-3.425834	-1.062448	-1.469527	-2.930727	0.000000	-10.000000	-0.625000	28.283335	126.166664	1023.000000	1023.000000	2046.000000
9.360000	-0.013378	-7.906140	-2.968630	-1.158777	-1.356151	-2.422582	0.000000	-10.000000	-0.633333	28.783335	135.500000	1023.000000	1023.000000	2046.000000
9.380000	-0.011899	-7.032479	-2.729217	-0.943180	-1.182228	-2.177854	0.000000	-10.000000	-0.641667	29.166668	145.000000	1023.000000	1023.000000	2046.000000
9.400000	-0.010752	-6.354635	-2.489256	-0.669663	-0.872897	-2.322819	0.000000	-10.000000	-0.675000	29.600000	154.666672	1023.000000	1023.000000	2046.000000
9.420000	-0.009897	-5.848918	-2.229029	-0.570641	-0.560801	-2.488447	0.000000	-10.000000	-0.716667	30.250000	164.500000	1023.000000	1023.000000	2046.000000
9.440000	-0.008389	-4.958076	-1.665603	-0.755082	-0.438220	-2.099171	0.000000	-10.000000	-0.750000	31.050001	174.500000	1023.000000	1023.000000	2046.000000
9.460000	-0.006530	-3.859372	-1.209807	-0.698811	-0.297779	-1.652975	0.000000	-10.000000	-0.775000	31.716667	184.666672	1023.000000	1023.000000	2046.000000
9.480000	-0.005480	-3.238716	-1.005513	-0.361693	-0.134033	-1.737477	0.000000	-10.000000	-0.783333	32.433334	195.166672	1023.000000	1023.000000	2046.000000
9.500000	-0.005135	-3.034987	-0.809335	-0.246137	0.095705	-2.075220	0.000000	-10.000000	-0.825000	32.983334	206.000000	1023.000000	1023.000000	2046.000000
9.520000	-0.004327	-2.557308	-0.341712	-0.556275	0.140800	-1.800121	0.000000	-10.000000	-0.841667	33.583336	217.000000	1023.000000	1023.000000	2046.000000
9.540000	-0.002904	-1.715974	0.166037	-0.715889	0.205942	-1.372065	0.000000	-10.000000	-0.875000	34.166668	228.000000	1023.000000	1023.000000	2046.000000
9.560000	-0.002220	-1.312266	0.433455	-0.523457	0.459905	-1.682168	0.000000	-10.000000	-0.866667	34.383335	239.333328	1023.000000	1023.000000	2046.000000
9.580000	-0.001169	-0.690665	0.912887	-0.576725	0.891076	-1.917903	0.000000	-10.000000	-0.875000	34.783333	250.666672	1023.000000	1023.000000	2046.000000
9.600000	0.000634	0.374986	1.312265	-0.569121	1.098288	-1.466447	0.000000	-10.000000	-0.850000	34.850002	262.333344	1023.000000	1023.000000	2046.000000
9.620000	0.002611	1.543213	1.434485	0.103639	1.095474	-1.090386	0.000000	-10.000000	-0.850000	34.733334	273.833344	1023.000000	1023.000000	2046.000000
9.640000	0.003525	2.083017	1.404559	0.905479	1.257104	-1.484125	0.000000	-10.000000	-0.850000	34.549999	285.500000	1023.000000	1023.000000	2046.000000
9.660000	0.004518	2.670168	1.842425	1.033759	1.117542	-1.323558	0.000000	-10.000000	-0.875000	34.533333	297.000000	1023.000000	1023.000000	2046.000000
9.680000	0.005605	3.312439	2.267653	0.952753	1.043397	-0.951364	0.000000	-10.000000	-0.908333	35.166668	308.500000	1023.000000	1023.000000	2046.000000
9.700000	0.005325	3.146811	2.197117	1.127075	0.977136	-1.154518	0.000000	-10.000000	-0.916667	35.816666	320.166656	1023.000000	1023.000000	2046.000000
9.720000	0.003875	2.289926	2.114163	0.933821	0.999866	-1.757924	0.000000	-10.000000	-0.916667	36.116669	332.000000	1023.000000	1023.000000	2046.000000
9.740000	0.003250	1.920701	2.236269	0.407481	0.923958	-1.647007	0.000000	-10.000000	-0.900000	35.866669	344.000000	1023.000000	1023.000000	2046.000000
9.760000	0.003090	1.826356	2.193418	0.193496	0.906327	-1.466885	0.000000	-10.000000	-0.891667	35.383335	356.000000	1023.000000	1023.000000	2046.000000
9.780000	0.002644	1.562636	1.900148	0.456464	1.145005	-1.938981	0.000000	-10.000000	-0.891667	35.250000	368.000000	1023.000000	1023.000000	2046.000000
9.800000	0.002511	1.484097	1.988886	0.361276	1.259262	-2.125326	0.000000	-10.000000	-0.891667	35.400002	379.833344	1023.000000	1023.000000	2046.000000
9.820000	0.003717	2.196482	2.363978	0.155663	1.346668	-1.669827	0.000000	-10.000000	-0.883333	35.400002	391.500000	1023.000000	1023.000000	2046.000000
9.840000	0.004390	2.594341	2.343552	0.496387	1.416186	-1.661785	0.000000	-10.000000	-0.891667	35.450001	403.166656	1023.000000	1023.000000	2046.000000
9.860000	0.004585	2.709516	2.412974	0.653115	1.737975	-2.094548	0.000000	-10.000000	-0.925000	35.783333	419.000000	1023.000000	1023.000000	2046.000000
9.880000	0.006056	3.579232	2.922442	0.461157	1.852204	-1.656571	0.000000	-10.000000	-0.958333	36.299999	435.000000	1023.000000	1023.000000	2046.000000
9.900000	0.007521	4.444993	3.172035	0.662501	1.995342	-1.384886	0.000000	-10.000000	-0.966667	36.750000	447.000000	1023.000000	1023.000000	2046.000000
9.920000	0.007912	4.675789	3.195129	0.974806	2.332188	-1.826334	0.000000	-10.000000	-0.941667	36.900002	455.000000	1023.000000	1023.000000	2046.000000
9.940000	0.009052	5.349998	3.639465	0.714361	2.661906	-1.665734	0.000000	-10.000000	-0.916667	36.850002	463.333344	1023.000000	1023.000000	2046.000000
9.960000	0.010764	6.361310	4.064999	0.624832	2.791943	-1.120464	0.000000	-10.000000	-0.900000	36.666668	475.666656	1023.000000	1023.000000	2046.000000
9.980000	0.011503	6.798148	4.034174	0.956843	3.196961	-1.389830	0.000000	-10.000000	-0.883333	36.266666	488.000000	1023.000000	1023.000000	2046.000000
10.000000	0.012561	7.423341	4.425492	0.799194	3.494866	-1.296211	0.000000	-10.000000	-0.866667	35.766666	500.000000	1023.000000	1023.000000	2046.000000
10.020000	0.014882	8.795094	4.946864	0.774195	3.675791	-0.601756	0.000000	-10.000000	-0.833333	35.116669	512.000000	1023.000000	1023.000000	2046.000000
10.040000	0.015858	9.371798	4.905722	1.217447	3.983126	-0.734497	0.000000	-10.000000	-0.808333	34.616669	524.000000	1023.000000	1023.000000	2046.000000
10.060000	0.017041	10.071297	5.340388	0.985202	4.428071	-0.682364	0.000000	-10.000000	-0.775000	34.366669	535.666687	1023.000000	1023.000000	2046.000000
10.080000	0.018804	11.112891	5.609721	0.945798	4.581797	-0.024424	0.000000	-10.000000	-0.741667	33.750000	547.333313	1023.000000	1023.000000	2046.000000
10.100000	0.018921	11.182340	5.374663	1.180315	4.974924	-0.347563	0.000000	-10.000000	-0.700000	33.116669	558.500000	1023.000000	1023.000000	2046.000000
10.120000	0.019746	11.670180	5.753600	0.787297	5.136114	-0.006831	0.000000	-10.000000	-0.675000	32.066666	569.666687	1023.000000	1023.000000	2046.000000
10.140000	0.020997	12.409149	5.985928	0.672129	5.276160	0.474932	0.000000	-10.000000	-0.666667	31.366667	580.500000	1023.000000	1023.000000	2046.000000
10.160000	0.021219	12.540624	5.853637	0.942558	5.491184	0.253245	0.000000	-10.000000	-0.675000	30.716667	591.166687	1023.000000	1023.000000	2046.000000
10.180000	0.021507	12.710368	6.036418	0.751982	5.708675	0.213292	0.000000	-10.000000	-0.675000	30.433334	601.500000	1023.000000	1023.000000	2046.000000
10.200000	0.022825	13.489289	6.495039	0.465762	5.753557	0.774932	0.000000	-10.000000	-0.666667	30.216667	611.500000	1023.000000	1023.000000	2046.000000
10.220000	0.023815	14.074832	6.641119	0.570666	5.875565	0.987481	0.000000	-10.000000	-0.641667	29.983334	621.500000	1023.000000	1023.000000	2046.000000
10.240000	0.024087	14.235332	6.591642	0.871793	6.124397	0.647499	0.000000	-10.000000	-0.625000	29.450001	631.500000	1023.000000	1023.000000	2046.000000
10.260000	0.025072	14.817495	7.021944	0.734794	6.268350	0.792408	0.000000	-10.000000	-0.608333	29.033335	641.500000	1023.000000	1023.000000	2046.000000
10.280000	0.026845	15.865466	7.585517	0.540302	6.425496	1.314151	0.000000	-10.000000	-0.600000	28.533335	651.500000	1023.000000	1023.000000	2046.000000
10.300000	0.028118	16.617746	7.799718	0.829772	6.581166	1.407089	0.000000	-10.000000	-0.591667	28.483334	661.166687	1023.000000	1023.000000	2046.000000
10.320000	0.028892	17.075045	7.925765	1.136317	6.897782	1.115182	0.000000	-10.000000	-0.575000	28.299999	670.833313	1023.000000	1023.000000	2046.000000
10.340000	0.030363	17.944511	8.508038	1.004136	7.087128	1.345209	0.000000	-10.000000	-0.558333	28.299999	680.166687	1023.000000	1023.000000	2046.000000
10.360000	0.032376	19.134466	9.071969	0.962134	7.254586	1.845777	0.000000	-10.000000	-0.550000	28.083334	689.666687	1023.000000	1023.000000	2046.000000
10.380000	0.033544	19.824348	9.124755	1.421847	7.482361	1.795385	0.000000	-10.000000	-0.541667	27.633333	699.000000	1023.000000	1023.000000	2046.000000
10.400000	0.034199	20.211529	9.467970	1.535418	7.666610	1.541530	0.000000	-10.000000	-0.541667	26.966667	708.333313	1023.000000	1023.000000	2046.000000
10.420000	0.036239	21.417336	10.083636	1.343264	7.865158	2.125278	0.000000	-10.000000	-0.516667	26.166668	717.500000	1023.000000	1023.000000	2046.000000
10.440000	0.037519	22.173521	10.206577	1.647848	8.055636	2.263460	0.000000	-10.000000	-0.483333	25.533333	726.333313	1023.000000	1023.000000	2046.000000
10.460000	0.037961	22.434923	10.201203	2.043889	8.251208	1.938622	0.000000	-10.000000	-0.408333	24.483334	734.833313	1023.000000	1023.000000	2046.000000
10.480000	0.038986	23.040638	10.614652	1.941293	8.354841	2.129852	0.000000	-10.000000	-0.333333	22.950001	743.166687	1023.000000	1023.000000	2046.000000
10.500000	0.040646	24.021683	11.006262	1.899955	8.491134	2.624332	0.000000	-10.000000	-0.266667	20.866667	751.166687	1023.000000	1023.000000	2046.000000
10.520000	0.041161	24.325975	10.849349	2.386327	8.612875	2.477424	0.000000	-10.000000	-0.200000	18.633333	758.666687	1023.000000	1023.000000	2046.000000
10.540000	0.041302	24.409292	10.956749	2.468605	8.759372	2.224567	0.000000	-10.000000	-0.150000	16.033333	765.333313	1023.000000	1023.000000	2046.000000
10.560000	0.042630	25.194147	11.370018	2.265819	8.800430	2.757880	0.000000	-10.000000	-0.100000	13.500000	771.000000	1023.000000	1023.000000	2046.000000
10.580000	0.042894	25.350227	11.132777	2.690023	8.815194	2.712234	0.000000	-10.000000	-0.058333	10.083333	775.833313	1023.000000	1023.000000	2046.000000
10.600000	0.042630	25.194471	11.133014	2.805808	8.858691	2.396958	0.000000	-10.000000	-0.025000	6.216667	779.833313	1023.000000	1023.000000	2046.000000
10.620000	0.043562	25.745079	11.524495	2.576188	8.865060	2.779336	0.000000	-10.000000	0.000000	1.650000	782.500000	1023.000000	1023.000000	2046.000000
10.640000	0.043998	26.002989	11.531423	2.848986	8.810524	2.812055	0.000000	-10.000000	0.008333	-2.000000	783.833313	1023.000000	1023.000000	2046.000000
10.660000	0.043682	25.816162	11.461472	3.022061	8.896562	2.436068	0.000000	-10.000000	0.025000	-5.350000	784.000000	1023.000000	1023.000000	2046.000000
10.680000	0.044306	26.184704	11.824358	2.708280	8.885062	2.767003	0.000000	-10.000000	0.050000	-8.033333	784.000000	1023.000000	1023.000000	2046.000000
10.700000	0.044295	26.178343	11.674522	2.918828	8.743446	2.841545	0.000000	-10.000000	0.066667	-10.650000	784.000000	1023.000000	1023.000000	2046.000000
10.720000	0.043501	25.709311	11.489012	3.072671	8.773437	2.374191	0.000000	-10.000000	0.083333	-12.616667	784.000000	1023.000000	1023.000000	2046.000000
10.740000	0.044005	26.006741	11.897917	2.712087	8.654359	2.742379	0.000000	-10.000000	0.116667	-14.250000	784.000000	1023.000000	1023.000000	2046.000000
10.760000	0.043561	25.744532	11.459317	3.130118	8.308689	2.846408	0.000000	-10.000000	0.166667	-16.000000	776.333313	1023.000000	1023.000000	2046.000000
10.780000	0.042027	24.837915	10.709518	3.719950	7.894042	2.514405	0.000000	-10.000000	0.200000	-17.650002	766.666687	1023.000000	1023.000000	2046.000000
10.800000	0.042006	24.825447	10.672114	3.968249	7.481482	2.703604	0.000000	-10.000000	0.225000	-19.000000	754.833313	1023.000000	1023.000000	2046.000000
10.820000	0.041662	24.622398	10.524478	4.349175	6.968266	2.780479	0.000000	-10.000000	0.225000	-19.633333	748.500000	1023.000000	1023.000000	2046.000000
10.840000	0.040361	23.853235	10.114123	4.798608	6.644061	2.296443	0.000000	-10.000000	0.241667	-19.950001	742.000000	1023.000000	1023.000000	2046.000000
10.860000	0.039218	23.177576	10.230218	4.380775	6.337446	2.229138	0.000000	-10.000000	0.258333	-20.166668	735.333313	1023.000000	1023.000000	2046.000000
10.880000	0.037419	22.114391	9.929059	4.106240	5.841273	2.237820	0.000000	-10.000000	0.300000	-21.050001	728.666687	1023.000000	1023.000000	2046.000000
10.900000	0.034080	20.141212	9.036248	4.241140	5.297526	1.566297	0.000000	-10.000000	0.333333	-22.133333	721.500000	1023.000000	1023.000000	2046.000000
10.920000	0.031204	18.441326	8.513556	3.817860	4.898216	1.211695	0.000000	-10.000000	0.366667	-23.216667	714.166687	1023.000000	1023.000000	2046.000000
10.940000	0.029423	17.389051	8.303352	3.357628	4.523716	1.204354	0.000000	-10.000000	0.383333	-23.966667	706.333313	1023.000000	1023.000000	2046.000000
10.960000	0.027470	16.234716	7.595323	3.467906	4.186638	0.984849	0.000000	-10.000000	0.425000	-24.366667	698.333313	1023.000000	1023.000000	2046.000000
10.980000	0.025309	14.957515	7.056830	3.478118	3.915156	0.507410	0.000000	-10.000000	0.458333	-24.883333	690.166687	1023.000000	1023.000000	2046.000000
11.000000	0.024407	14.424598	7.056952	3.106361	3.770056	0.491228	0.000000	-10.000000	0.491667	-25.100000	682.000000	1023.000000	1023.000000	2046.000000
11.020000	0.023272	13.754025	6.665713	3.128402	3.487925	0.471985	0.000000	-10.000000	0.483333	-25.366667	673.666687	1023.000000	1023.000000	2046.000000
11.040000	0.021701	12.825547	6.178191	3.238303	3.341483	0.067569	0.000000	-10.000000	0.475000	-25.283333	665.333313	1023.000000	1023.000000	2046.000000
11.060000	0.021084	12.460861	6.338616	2.814479	3.279908	0.027859	0.000000	-10.000000	0.466667	-25.116667	656.666687	1023.000000	1023.000000	2046.000000
11.080000	0.020369	12.037807	6.125607	2.706119	3.110326	0.095754	0.000000	-10.000000	0.466667	-24.950001	648.333313	1023.000000	1023.000000	2046.000000
11.100000	0.018929	11.187031	5.618751	2.831359	2.993197	-0.256277	0.000000	-10.000000	0.458333	-24.966667	640.000000	1023.000000	1023.000000	2046.000000
11.120000	0.018084	10.687377	5.626221	2.408136	2.998223	-0.345203	0.000000	-10.000000	0.458333	-25.350000	631.666687	1023.000000	1023.000000	2046.000000
11.140000	0.017737	10.482388	5.591376	2.131525	2.975422	-0.215935	0.000000	-10.000000	0.483333	-25.583334	623.333313	1023.000000	1023.000000	2046.000000
11.160000	0.016789	9.922155	5.120446	2.258393	2.878168	-0.334851	0.000000	-10.000000	0.500000	-26.050001	614.666687	1023.000000	1023.000000	2046.000000
11.180000	0.016136	9.536260	4.919825	2.162701	2.859713	-0.405980	0.000000	-10.000000	0.525000	-26.550001	606.000000	1023.000000	1023.000000	2046.000000
11.200000	0.016338	9.655732	5.013778	1.965806	2.856230	-0.180082	0.000000	-10.000000	0.516667	-27.016666	597.000000	1023.000000	1023.000000	2046.000000
11.220000	0.015949	9.425880	4.661841	2.085577	2.715705	-0.037242	0.000000	-10.000000	0.516667	-27.166666	588.000000	1023.000000	1023.000000	2046.000000
11.240000	0.015308	9.047172	4.131567	2.308835	2.747514	-0.140744	0.000000	-10.000000	0.500000	-26.866667	579.000000	1023.000000	1023.000000	2046.000000
11.260000	0.014873	8.789896	4.093935	2.117909	2.632134	-0.054083	0.000000	-10.000000	0.500000	-26.733334	570.000000	1023.000000	1023.000000	2046.000000
11.280000	0.014658	8.663038	3.989899	1.879917	2.626256	0.166967	0.000000	-10.000000	0.483333	-26.350000	561.000000	1023.000000	1023.000000	2046.000000
11.300000	0.013467	7.958783	3.405791	2.017541	2.415365	0.120086	0.000000	-10.000000	0.466667	-26.000000	552.166687	1023.000000	1023.000000	2046.000000
11.320000	0.012175	7.195134	2.997880	1.965935	2.297076	-0.065758	0.000000	-10.000000	0.450000	-25.483334	543.500000	1023.000000	1023.000000	2046.000000
11.340000	0.011676	6.900771	3.075206	1.527395	2.219426	0.078744	0.000000	-10.000000	0.450000	-25.216667	535.166687	1023.000000	1023.000000	2046.000000
11.360000	0.010728	6.340012	2.698041	1.497567	1.937536	0.206868	0.000000	-10.000000	0.450000	-25.066668	526.666687	1023.000000	1023.000000	2046.000000
11.380000	0.009527	5.630330	2.176387	1.623136	1.768144	0.062663	0.000000	-10.000000	0.458333	-24.983334	518.333313	1023.000000	1023.000000	2046.000000
11.400000	0.009089	5.371343	2.280958	1.287403	1.728545	0.074436	0.000000	-10.000000	0.466667	-24.900000	510.000000	1023.000000	1023.000000	2046.000000
11.420000	0.008306	4.908608	1.938726	1.327491	1.399111	0.243280	0.000000	-10.000000	0.475000	-24.933334	501.666656	1023.000000	1023.000000	2046.000000
11.440000	0.007343	4.339542	1.509645	1.503092	1.230397	0.096409	0.000000	-10.000000	0.475000	-24.950001	493.333344	1023.000000	1023.000000	2046.000000
11.460000	0.007166	4.235033	1.653748	1.224419	1.283039	0.073826	0.000000	-10.000000	0.475000	-25.116667	485.000000	1023.000000	1023.000000	2046.000000
11.480000	0.006666	3.939792	1.389881	1.281223	1.028507	0.240181	0.000000	-10.000000	0.475000	-25.233334	476.666656	1023.000000	1023.000000	2046.000000
11.500000	0.006085	3.596434	1.132254	1.500021	0.886809	0.077350	0.000000	-10.000000	0.466667	-25.233334	468.333344	1023.000000	1023.000000	2046.000000
11.520000	0.006101	3.605890	1.351679	1.229581	0.923731	0.100898	0.000000	-10.000000	0.458333	-24.983334	459.666656	1023.000000	1023.000000	2046.000000
11.540000	0.005755	3.401309	1.141231	1.319811	0.733433	0.206834	0.000000	-10.000000	0.450000	-24.633333	451.333344	1023.000000	1023.000000	2046.000000
11.560000	0.005262	3.109615	0.856908	1.591668	0.534772	0.126267	0.000000	-10.000000	0.450000	-24.483334	443.000000	1023.000000	1023.000000	2046.000000
11.580000	0.005099	3.013239	0.982350	1.417015	0.565857	0.048016	0.000000	-10.000000	0.441667	-24.316668	435.000000	1023.000000	1023.000000	2046.000000
11.600000	0.005017	2.964764	0.948430	1.322323	0.500198	0.193813	0.000000	-10.000000	0.425000	-24.183334	427.000000	1023.000000	1023.000000	2046.000000
11.620000	0.004384	2.590649	0.564318	1.676183	0.208611	0.141536	0.000000	-10.000000	0.425000	-23.900000	419.000000	1023.000000	1023.000000	2046.000000
11.640000	0.004162	2.459832	0.583321	1.643849	0.218577	0.014084	0.000000	-10.000000	0.400000	-23.766666	411.000000	1023.000000	1023.000000	2046.000000
11.660000	0.004151	2.453290	0.702839	1.438164	0.217766	0.094520	0.000000	-10.000000	0.400000	-23.500000	403.000000	1023.000000	1023.000000	2046.000000
11.680000	0.003691	2.181488	0.448315	1.592597	-0.032788	0.173364	0.000000	-10.000000	0.366667	-23.383333	395.000000	1023.000000	1023.000000	2046.000000
11.700000	0.003239	1.914385	0.174963	1.819049	-0.156879	0.077252	0.000000	-10.000000	0.366667	-23.216667	387.166656	1023.000000	1023.000000	2046.000000
11.720000	0.002956	1.746963	0.232278	1.686332	-0.174423	0.002776	0.000000	-10.000000	0.350000	-23.250000	379.500000	1023.000000	1023.000000	2046.000000
11.740000	0.002801	1.655632	0.283115	1.550688	-0.181367	0.003197	0.000000	-10.000000	0.350000	-23.250000	371.833344	1023.000000	1023.000000	2046.000000
11.760000	0.002335	1.379746	-0.006669	1.718402	-0.425590	0.093603	0.000000	-10.000000	0.350000	-23.233334	364.000000	1023.000000	1023.000000	2046.000000
11.780000	0.001850	1.093611	-0.240926	1.908557	-0.543665	-0.030354	0.000000	-10.000000	0.383333	-23.250000	356.166656	1023.000000	1023.000000	2046.000000
11.800000	0.001597	0.944051	-0.172726	1.752938	-0.548001	-0.088160	0.000000	-10.000000	0.383333	-23.283333	348.500000	1023.000000	1023.000000	2046.000000
11.820000	0.001349	0.797468	-0.072867	1.576057	-0.576805	-0.128917	0.000000	-10.000000	0.400000	-23.333334	340.833344	1023.000000	1023.000000	2046.000000
11.840000	0.001108	0.655017	-0.100449	1.613838	-0.812852	-0.045520	0.000000	-10.000000	0.366667	-23.250000	333.000000	1023.000000	1023.000000	2046.000000
11.860000	0.000923	0.545580	-0.264210	1.802359	-0.843812	-0.148757	0.000000	-10.000000	0.366667	-22.833334	325.166656	1023.000000	1023.000000	2046.000000
11.880000	0.000667	0.394391	-0.164869	1.603699	-0.782085	-0.262353	0.000000	-10.000000	0.350000	-22.383333	317.500000	1023.000000	1023.000000	2046.000000
11.900000	0.000413	0.244142	0.097644	1.316598	-0.784023	-0.386078	0.000000	-10.000000	0.350000	-21.850000	310.166656	1023.000000	1023.000000	2046.000000
11.920000	-0.000221	-0.130727	0.103928	1.112211	-0.947238	-0.399628	0.000000	-10.000000	0.333333	-21.383333	302.833344	1023.000000	1023.000000	2046.000000
11.940000	-0.000664	-0.392632	-0.061558	1.219699	-1.114404	-0.436369	0.000000	-10.000000	0.325000	-21.133333	295.666656	1023.000000	1023.000000	2046.000000
11.960000	-0.001182	-0.698493	-0.173601	1.211006	-1.105523	-0.630375	0.000000	-10.000000	0.316667	-21.049999	288.500000	1023.000000	1023.000000	2046.000000
11.980000	-0.001438	-0.850071	-0.308516	1.238866	-1.100246	-0.680176	0.000000	-10.000000	0.316667	-21.233334	281.500000	1023.000000	1023.000000	2046.000000
12.000000	-0.001691	-0.999331	-0.634569	1.711619	-1.465635	-0.610747	0.000000	-10.000000	0.316667	-21.200001	274.500000	1023.000000	1023.000000	2046.000000
12.020000	-0.002115	-1.250263	-0.970952	2.369724	-2.003798	-0.645236	0.000000	-10.000000	0.308333	-21.216667	267.500000	1023.000000	1023.000000	2046.000000
12.040000	-0.002692	-1.591135	-1.080455	2.550109	-2.180118	-0.880672	0.000000	-10.000000	0.308333	-21.033335	260.333344	1023.000000	1023.000000	2046.000000
12.060000	-0.003650	-2.157327	-1.001344	2.181701	-2.234076	-1.103608	0.000000	-10.000000	0.300000	-20.733334	253.333328	1023.000000	1023.000000	2046.000000
12.080000	-0.005389	-3.184868	-1.139724	1.826576	-2.588000	-1.283720	0.000000	-10.000000	0.283333	-20.316668	246.333328	1023.000000	1023.000000	2046.000000
12.100000	-0.007903	-4.670902	-1.711828	1.678083	-3.158418	-1.478738	0.000000	-10.000000	0.250000	-19.816668	239.500000	1023.000000	1023.000000	2046.000000
12.120000	-0.010617	-6.274625	-2.299805	1.380730	-3.399165	-1.956385	0.000000	-10.000000	0.216667	-19.083334	232.833328	1023.000000	1023.000000	2046.000000
12.140000	-0.012992	-7.678284	-2.573539	0.763325	-3.417547	-2.450523	0.000000	-10.000000	0.200000	-18.433334	226.500000	1023.000000	1023.000000	2046.000000
12.160000	-0.014721	-8.700089	-2.802453	0.295037	-3.649329	-2.543343	0.000000	-10.000000	0.208333	-18.100000	220.500000	1023.000000	1023.000000	2046.000000
12.180000	-0.016031	-9.474138	-3.208272	0.365780	-4.031020	-2.600627	0.000000	-10.000000	0.216667	-18.350000	214.500000	1023.000000	1023.000000	2046.000000
12.200000	-0.017263	-10.202402	-3.483166	0.246171	-3.956581	-3.008826	0.000000	-10.000000	0.216667	-18.616667	208.333328	1023.000000	1023.000000	2046.000000
12.220000	-0.018015	-10.646926	-3.498740	-0.123660	-3.774316	-3.250210	0.000000	-10.000000	0.216667	-18.733334	202.000000	1023.000000	1023.000000	2046.000000
12.240000	-0.018859	-11.145379	-3.652974	-0.231590	-4.137074	-3.123742	0.000000	-10.000000	0.208333	-18.633333	195.666672	1023.000000	1023.000000	2046.000000
12.260000	-0.019564	-11.562079	-3.970534	-0.075865	-4.287051	-3.228629	0.000000	-10.000000	0.200000	-18.316668	189.500000	1023.000000	1023.000000	2046.000000
12.280000	-0.020181	-11.926970	-4.012702	-0.327228	-4.057482	-3.529558	0.000000	-10.000000	0.191667	-17.916666	183.500000	1023.000000	1023.000000	2046.000000
12.300000	-0.020714	-12.242012	-3.912114	-0.671241	-3.977489	-3.681169	0.000000	-10.000000	0.191667	-17.316668	177.500000	1023.000000	1023.000000	2046.000000
12.320000	-0.021308	-12.593293	-4.005898	-0.799099	-4.256320	-3.531976	0.000000	-10.000000	0.191667	-16.916666	171.666672	1023.000000	1023.000000	2046.000000
12.340000	-0.021754	-12.856492	-4.347017	-0.687138	-4.276321	-3.546016	0.000000	-10.000000	0.183333	-16.700001	166.000000	1023.000000	1023.000000	2046.000000
12.360000	-0.022169	-13.101640	-4.381092	-0.940566	-3.934770	-3.845213	0.000000	-10.000000	0.183333	-16.750000	160.333328	1023.000000	1023.000000	2046.000000
12.380000	-0.021869	-12.924725	-4.267150	-1.184983	-3.839372	-3.633219	0.000000	-10.000000	0.191667	-16.900000	154.833328	1023.000000	1023.000000	2046.000000
12.400000	-0.021762	-12.861169	-4.473392	-0.914000	-4.132110	-3.341666	0.000000	-10.000000	0.191667	-16.916668	149.166672	1023.000000	1023.000000	2046.000000
12.420000	-0.021698	-12.823733	-4.698893	-0.849250	-3.774347	-3.501244	0.000000	-10.000000	0.166667	-16.666668	143.500000	1023.000000	1023.000000	2046.000000
12.440000	-0.021565	-12.744946	-4.519389	-1.119455	-3.543872	-3.562229	0.000000	-10.000000	0.150000	-16.050001	137.833328	1023.000000	1023.000000	2046.000000
12.460000	-0.021552	-12.737228	-4.584706	-1.072634	-3.820156	-3.259732	0.000000	-10.000000	0.141667	-15.433333	132.500000	1023.000000	1023.000000	2046.000000
12.480000	-0.021728	-12.841475	-4.952661	-0.857827	-3.842532	-3.188455	0.000000	-10.000000	0.150000	-15.000000	127.500000	1023.000000	1023.000000	2046.000000
12.500000	-0.022365	-13.217734	-5.074201	-1.101704	-3.544570	-3.497260	0.000000	-10.000000	0.150000	-14.783333	122.500000	1023.000000	1023.000000	2046.000000
12.520000	-0.022934	-13.554007	-5.052933	-1.408363	-3.683530	-3.409181	0.000000	-10.000000	0.150000	-14.600000	117.500000	1023.000000	1023.000000	2046.000000
12.540000	-0.023454	-13.861294	-5.325648	-1.346430	-4.054399	-3.134816	0.000000	-10.000000	0.133333	-14.350000	112.500000	1023.000000	1023.000000	2046.000000
12.560000	-0.024093	-14.239182	-5.671590	-1.311990	-3.965153	-3.290450	0.000000	-10.000000	0.100000	-13.850000	107.666664	1023.000000	1023.000000	2046.000000
12.580000	-0.024845	-14.683219	-5.755664	-1.624751	-3.814583	-3.488221	0.000000	-10.000000	0.066667	-13.233334	103.000000	1023.000000	1023.000000	2046.000000
12.600000	-0.025312	-14.959570	-5.711829	-1.885579	-3.945689	-3.416473	0.000000	-10.000000	0.058333	-12.650000	98.500000	1023.000000	1023.000000	2046.000000
12.620000	-0.025581	-15.118590	-5.850384	-1.767848	-4.308784	-3.191573	0.000000	-10.000000	0.058333	-12.200000	94.166664	1023.000000	1023.000000	2046.000000
12.640000	-0.025651	-15.159714	-6.130649	-1.534419	-4.226946	-3.267700	0.000000	-10.000000	0.058333	-11.950000	90.000000	1023.000000	1023.000000	2046.000000
12.660000	-0.025916	-15.316515	-6.141712	-1.693615	-3.977226	-3.503962	0.000000	-10.000000	0.050000	-11.666667	86.000000	1023.000000	1023.000000	2046.000000
12.680000	-0.025916	-15.316567	-5.926108	-1.943787	-3.975722	-3.470951	0.000000	-10.000000	0.041667	-11.400001	82.166664	1023.000000	1023.000000	2046.000000
12.700000	-0.025721	-15.201293	-5.888034	-1.883399	-4.275055	-3.154805	0.000000	-10.000000	0.041667	-10.933333	78.500000	1023.000000	1023.000000	2046.000000
12.720000	-0.025465	-15.050077	-6.095179	-1.563681	-4.245910	-3.145308	0.000000	-10.000000	0.033333	-10.466667	75.000000	1023.000000	1023.000000	2046.000000
12.740000	-0.025538	-15.092752	-6.131495	-1.630600	-3.920860	-3.409798	0.000000	-10.000000	0.041667	-9.966667	71.500000	1023.000000	1023.000000	2046.000000
12.760000	-0.025453	-15.042606	-5.863093	-1.863296	-3.875923	-3.440295	0.000000	-10.000000	0.033333	-9.483334	68.166664	1023.000000	1023.000000	2046.000000
12.780000	-0.025134	-14.854336	-5.751634	-1.821406	-4.181560	-3.099737	0.000000	-10.000000	0.033333	-9.000000	65.000000	1023.000000	1023.000000	2046.000000
12.800000	-0.024725	-14.612499	-5.954497	-1.444391	-4.125954	-3.087657	0.000000	-10.000000	0.025000	-8.550000	62.000000	1023.000000	1023.000000	2046.000000
12.820000	-0.024744	-14.623498	-5.974817	-1.455501	-3.778956	-3.414224	0.000000	-10.000000	0.025000	-8.066667	59.166668	1023.000000	1023.000000	2046.000000
12.840000	-0.024596	-14.536047	-5.654776	-1.680892	-3.792558	-3.407821	0.000000	-10.000000	0.016667	-7.650000	56.333332	1023.000000	1023.000000	2046.000000
12.860000	-0.024105	-14.246214	-5.595863	-1.493889	-4.170969	-2.985494	0.000000	-10.000000	0.000000	-7.166667	53.833332	1023.000000	1023.000000	2046.000000
12.880000	-0.023740	-14.030282	-5.816531	-1.200266	-3.868651	-3.144834	0.000000	-10.000000	-0.008333	-6.800000	51.333332	1023.000000	1023.000000	2046.000000
12.900000	-0.024021	-14.196635	-5.668447	-1.382343	-3.675056	-3.470788	0.000000	-10.000000	-0.008333	-6.333333	49.000000	1023.000000	1023.000000	2046.000000
12.920000	-0.023668	-13.987647	-5.361701	-1.476377	-3.929340	-3.220230	0.000000	-10.000000	0.000000	-6.016667	46.666668	1023.000000	1023.000000	2046.000000
12.940000	-0.023044	-13.619121	-5.514312	-1.167077	-4.032826	-2.904905	0.000000	-10.000000	0.000000	-5.733334	44.500000	1023.000000	1023.000000	2046.000000
12.960000	-0.022863	-13.512232	-5.617702	-1.060678	-3.662511	-3.171340	0.000000	-10.000000	0.000000	-5.533333	42.833332	1023.000000	1023.000000	2046.000000
12.980000	-0.022866	-13.513953	-5.372586	-1.270043	-3.529379	-3.341945	0.000000	-10.000000	0.000000	-5.200000	41.166668	1023.000000	1023.000000	2046.000000
13.000000	-0.022537	-13.319530	-5.183387	-1.270975	-3.893494	-2.971674	0.000000	-10.000000	0.000000	-4.900000	39.500000	1023.000000	1023.000000	2046.000000
13.020000	-0.022047	-13.029863	-5.425447	-0.912059	-3.758622	-2.933735	0.000000	-10.000000	-0.008333	-4.516667	37.833332	1023.000000	1023.000000	2046.000000
13.040000	-0.022128	-13.077924	-5.322737	-1.052495	-3.379827	-3.322865	0.000000	-10.000000	-0.008333	-4.133333	36.166668	1023.000000	1023.000000	2046.000000
13.060000	-0.021932	-12.961623	-4.990633	-1.213784	-3.662309	-3.094897	0.000000	-10.000000	-0.008333	-3.683333	34.833332	1023.000000	1023.000000	2046.000000
13.080000	-0.021313	-12.595798	-5.182306	-0.822719	-3.736925	-2.853847	0.000000	-10.000000	-0.008333	-3.366667	33.500000	1023.000000	1023.000000	2046.000000
13.100000	-0.021449	-12.676486	-5.228100	-0.834868	-3.319074	-3.294444	0.000000	-10.000000	-0.016667	-3.116667	32.500000	1023.000000	1023.000000	2046.000000
13.120000	-0.021198	-12.528219	-4.830366	-1.136080	-3.409327	-3.152446	0.000000	-10.000000	-0.016667	-2.933333	31.500000	1023.000000	1023.000000	2046.000000
13.140000	-0.020563	-12.152919	-4.907456	-0.801718	-3.677939	-2.765805	0.000000	-10.000000	-0.025000	-2.700000	30.500000	1023.000000	1023.000000	2046.000000
13.160000	-0.020550	-12.144967	-4.918802	-0.786734	-3.188684	-3.250746	0.000000	-10.000000	-0.016667	-2.366667	29.500000	1023.000000	1023.000000	2046.000000
13.180000	-0.020612	-12.181408	-4.553862	-1.091472	-3.335608	-3.200466	0.000000	-10.000000	-0.025000	-1.616667	28.666666	1023.000000	1023.000000	2046.000000
13.200000	-0.020594	-12.170800	-4.656807	-0.955220	-3.754769	-2.804003	0.000000	-10.000000	-0.025000	-0.800000	28.166666	1023.000000	1023.000000	2046.000000
13.220000	-0.020997	-12.409250	-4.837425	-0.924622	-3.354541	-3.292662	0.000000	-10.000000	-0.033333	-0.166667	28.000000	1023.000000	1023.000000	2046.000000
13.240000	-0.021672	-12.808267	-4.435030	-1.407957	-3.419336	-3.545944	0.000000	-10.000000	-0.033333	0.000000	28.000000	1023.000000	1023.000000	2046.000000
13.260000	-0.021282	-12.577518	-4.391100	-1.370517	-3.771912	-3.043989	0.000000	-10.000000	-0.025000	0.000000	28.000000	1023.000000	1023.000000	2046.000000
13.280000	-0.021603	-12.767574	-4.469358	-1.375625	-3.238152	-3.684441	0.000000	-10.000000	-0.025000	-0.283333	28.000000	1023.000000	1023.000000	2046.000000
13.300000	-0.021222	-12.542358	-4.297627	-1.265603	-3.649250	-3.329878	0.000000	-10.000000	-0.016667	-0.916667	28.000000	1023.000000	1023.000000	2046.000000
13.320000	-0.020494	-12.111919	-4.784835	-0.390007	-3.731312	-3.205765	0.000000	-10.000000	-0.016667	-1.583333	28.000000	1023.000000	1023.000000	2046.000000
13.340000	-0.020662	-12.211079	-4.739182	-0.136573	-3.646157	-3.689167	0.000000	-10.000000	-0.025000	-2.150000	27.833334	1023.000000	1023.000000	2046.000000
13.360000	-0.020743	-12.259027	-4.394120	-0.224567	-4.208766	-3.431574	0.000000	-10.000000	-0.033333	-2.116667	27.500000	1023.000000	1023.000000	2046.000000
13.380000	-0.020899	-12.351481	-4.751851	0.072818	-4.381793	-3.290657	0.000000	-10.000000	-0.033333	-1.450000	27.166666	1023.000000	1023.000000	2046.000000
13.400000	-0.022960	-13.569517	-5.022756	-0.237344	-4.244493	-4.064924	0.000000	-10.000000	-0.033333	-0.600000	27.000000	1023.000000	1023.000000	2046.000000
13.420000	-0.025069	-14.815621	-4.963359	-0.875243	-4.894508	-4.082510	0.000000	-10.000000	-0.041667	0.916667	27.000000	1023.000000	1023.000000	2046.000000
13.440000	-0.026690	-15.773584	-5.573082	-0.932332	-5.243051	-4.025118	0.000000	-10.000000	-0.050000	2.133333	27.000000	1023.000000	1023.000000	2046.000000
13.460000	-0.028896	-17.077698	-6.021784	-1.279466	-4.961603	-4.814846	0.000000	-10.000000	-0.050000	3.300000	27.000000	1023.000000	1023.000000	2046.000000
13.480000	-0.030169	-17.829664	-5.866435	-1.794693	-5.236485	-4.932051	0.000000	-10.000000	-0.050000	2.800000	27.000000	1023.000000	1023.000000	2046.000000
13.500000	-0.030473	-18.009655	-6.118090	-1.733149	-5.568517	-4.589899	0.000000	-10.000000	-0.033333	1.266667	27.000000	1023.000000	1023.000000	2046.000000
13.520000	-0.031242	-18.463875	-6.550054	-1.607331	-5.225379	-5.081110	0.000000	-10.000000	-0.025000	-0.550000	27.000000	1023.000000	1023.000000	2046.000000
13.540000	-0.032156	-19.004433	-6.355835	-1.993363	-5.237265	-5.417970	0.000000	-10.000000	-0.008333	-1.650000	26.833334	1023.000000	1023.000000	2046.000000
13.560000	-0.032157	-19.004961	-6.339366	-2.069686	-5.678440	-4.917469	0.000000	-10.000000	-0.016667	-1.966667	26.166666	1023.000000	1023.000000	2046.000000
13.580000	-0.032294	-19.085691	-6.750104	-1.778624	-5.404052	-5.152912	0.000000	-10.000000	-0.025000	-1.900000	25.500000	1023.000000	1023.000000	2046.000000
13.600000	-0.032963	-19.481142	-6.589245	-2.126870	-5.207091	-5.557937	0.000000	-10.000000	-0.033333	-1.683333	25.000000	1023.000000	1023.000000	2046.000000
13.620000	-0.032878	-19.430603	-6.345458	-2.345078	-5.573385	-5.166683	0.000000	-10.000000	-0.033333	-1.500000	25.000000	1023.000000	1023.000000	2046.000000
13.640000	-0.032623	-19.280407	-6.761322	-2.065201	-5.389489	-5.064394	0.000000	-10.000000	-0.025000	-1.466667	25.000000	1023.000000	1023.000000	2046.000000
13.660000	-0.033370	-19.721920	-6.763582	-2.307474	-5.029686	-5.621178	0.000000	-10.000000	-0.016667	-1.700000	25.000000	1023.000000	1023.000000	2046.000000
13.680000	-0.032922	-19.456718	-6.345056	-2.667049	-5.255695	-5.188918	0.000000	-10.000000	-0.008333	-2.233333	25.000000	1023.000000	1023.000000	2046.000000
13.700000	-0.031876	-18.838602	-6.658622	-2.225702	-5.173119	-4.781159	0.000000	-10.000000	0.000000	-2.850000	24.666666	1023.000000	1023.000000	2046.000000
13.720000	-0.032034	-18.931841	-6.770732	-2.208056	-4.696847	-5.256206	0.000000	-10.000000	-0.016667	-3.050000	24.000000	1023.000000	1023.000000	2046.000000
13.740000	-0.031502	-18.617393	-6.322661	-2.521876	-4.861187	-4.911668	0.000000	-10.000000	-0.033333	-2.066667	23.000000	1023.000000	1023.000000	2046.000000
13.760000	-0.030252	-17.879091	-6.580315	-2.113790	-4.791653	-4.393334	0.000000	-10.000000	-0.050000	-0.150000	22.333334	1023.000000	1023.000000	2046.000000
13.780000	-0.030392	-17.961632	-6.738632	-2.013003	-4.329914	-4.880082	0.000000	-10.000000	-0.058333	2.000000	22.000000	1023.000000	1023.000000	2046.000000
13.800000	-0.030098	-17.788088	-6.329767	-2.350109	-4.516073	-4.592139	0.000000	-10.000000	-0.066667	3.850000	22.000000	1023.000000	1023.000000	2046.000000
13.820000	-0.029545	-17.461082	-6.749526	-1.992811	-4.603050	-4.115695	0.000000	-10.000000	-0.075000	5.250000	22.000000	1023.000000	1023.000000	2046.000000
13.840000	-0.030143	-17.814802	-6.875596	-2.049874	-4.204534	-4.684799	0.000000	-10.000000	-0.083333	6.350000	22.000000	1023.000000	1023.000000	2046.000000
13.860000	-0.029973	-17.713791	-6.503158	-2.434666	-4.385343	-4.390625	0.000000	-10.000000	-0.100000	7.216667	22.000000	1023.000000	1023.000000	2046.000000
13.880000	-0.029471	-17.417643	-6.816707	-2.187025	-4.578999	-3.834912	0.000000	-10.000000	-0.100000	8.283334	22.000000	1023.000000	1023.000000	2046.000000
13.900000	-0.030084	-17.779737	-6.977645	-2.189451	-4.181261	-4.431380	0.000000	-10.000000	-0.108333	9.516667	22.000000	1023.000000	1023.000000	2046.000000
13.920000	-0.029805	-17.614819	-6.527652	-2.510526	-4.446012	-4.130628	0.000000	-10.000000	-0.108333	10.650001	22.000000	1023.000000	1023.000000	2046.000000
13.940000	-0.028896	-17.077333	-6.768407	-2.179440	-4.512806	-3.616680	0.000000	-10.000000	-0.133333	11.533334	22.000000	1023.000000	1023.000000	2046.000000
13.960000	-0.028976	-17.124811	-6.923883	-2.003574	-4.088970	-4.108384	0.000000	-10.000000	-0.141667	12.416667	22.333334	1023.000000	1023.000000	2046.000000
13.980000	-0.028553	-16.874578	-6.378930	-2.332914	-4.128851	-4.033883	0.000000	-10.000000	-0.158333	13.250000	24.333334	1023.000000	1023.000000	2046.000000
14.000000	-0.027100	-16.016037	-6.396555	-2.023013	-4.306903	-3.289565	0.000000	-10.000000	-0.183333	14.116667	27.666666	1023.000000	1023.000000	2046.000000
14.020000	-0.026983	-15.946872	-6.520907	-1.820954	-3.783142	-3.821868	0.000000	-10.000000	-0.216667	14.916667	32.333332	1023.000000	1023.000000	2046.000000
14.040000	-0.026203	-15.486065	-5.855081	-2.125479	-3.861292	-3.644213	0.000000	-10.000000	-0.250000	15.866667	37.166668	1023.000000	1023.000000	2046.000000
14.060000	-0.024651	-14.568757	-5.826088	-1.821941	-3.935575	-2.985153	0.000000	-10.000000	-0.258333	16.833334	42.333332	1023.000000	1023.000000	2046.000000
14.080000	-0.024116	-14.252644	-5.965298	-1.486729	-3.440681	-3.359936	0.000000	-10.000000	-0.275000	17.566668	47.833332	1023.000000	1023.000000	2046.000000
14.100000	-0.023544	-13.914375	-5.338748	-1.743440	-3.356152	-3.476035	0.000000	-10.000000	-0.300000	18.383333	53.500000	1023.000000	1023.000000	2046.000000
14.120000	-0.021894	-12.939109	-5.018869	-1.670733	-3.517297	-2.732210	0.000000	-10.000000	-0.333333	18.950001	59.500000	1023.000000	1023.000000	2046.000000
14.140000	-0.020923	-12.365754	-5.259716	-1.148206	-3.093580	-2.864252	0.000000	-10.000000	-0.358333	20.083334	65.833336	1023.000000	1023.000000	2046.000000
14.160000	-0.020566	-12.154558	-4.798389	-1.270525	-2.815763	-3.269881	0.000000	-10.000000	-0.375000	20.900000	72.333336	1023.000000	1023.000000	2046.000000
14.180000	-0.018872	-11.153429	-4.245693	-1.394832	-3.011499	-2.501405	0.000000	-10.000000	-0.400000	21.900000	79.166664	1023.000000	1023.000000	2046.000000
14.200000	-0.017484	-10.332804	-4.488043	-0.774927	-2.656029	-2.413804	0.000000	-10.000000	-0.416667	22.583334	86.166664	1023.000000	1023.000000	2046.000000
14.220000	-0.017152	-10.137061	-4.147079	-0.825877	-2.226830	-2.937276	0.000000	-10.000000	-0.433333	23.433334	93.500000	1023.000000	1023.000000	2046.000000
14.240000	-0.015491	-9.155055	-3.420401	-1.041126	-2.328763	-2.364764	0.000000	-10.000000	-0.441667	24.116667	101.166664	1023.000000	1023.000000	2046.000000
14.260000	-0.013844	-8.181947	-3.576315	-0.520434	-2.161288	-1.923911	0.000000	-10.000000	-0.475000	24.816668	109.166664	1023.000000	1023.000000	2046.000000
14.280000	-0.013471	-7.961519	-3.275111	-0.514906	-1.627439	-2.544064	0.000000	-10.000000	-0.508333	25.483334	117.500000	1023.000000	1023.000000	2046.000000
14.300000	-0.011712	-6.922022	-2.529845	-0.762410	-1.684021	-1.945745	0.000000	-10.000000	-0.558333	26.266666	126.000000	1023.000000	1023.000000	2046.000000
14.320000	-0.010124	-5.983368	-2.724429	-0.217530	-1.356208	-1.685202	0.000000	-10.000000	-0.591667	27.366667	134.666672	1023.000000	1023.000000	2046.000000
14.340000	-0.009635	-5.694251	-2.331581	-0.236012	-0.915620	-2.211038	0.000000	-10.000000	-0.625000	28.250000	143.500000	1023.000000	1023.000000	2046.000000
14.360000	-0.007953	-4.700160	-1.522122	-0.476024	-0.910479	-1.791535	0.000000	-10.000000	-0.658333	29.416666	152.833328	1023.000000	1023.000000	2046.000000
14.380000	-0.006071	-3.587749	-1.478584	-0.145668	-0.774320	-1.189178	0.000000	-10.000000	-0.700000	30.216667	162.500000	1023.000000	1023.000000	2046.000000
14.400000	-0.005382	-3.180512	-1.452600	0.133900	-0.191916	-1.669895	0.000000	-10.000000	-0.725000	31.049999	172.500000	1023.000000	1023.000000	2046.000000
14.420000	-0.004348	-2.569662	-0.685923	-0.114686	-0.048260	-1.720793	0.000000	-10.000000	-0.758333	31.816668	182.666672	1023.000000	1023.000000	2046.000000
14.440000	-0.002248	-1.328491	-0.062075	-0.189869	0.014855	-1.091403	0.000000	-10.000000	-0.783333	32.450001	193.000000	1023.000000	1023.000000	2046.000000
14.460000	-0.000779	-0.460621	-0.105737	0.222952	0.325450	-0.903286	0.000000	-10.000000	-0.850000	33.350002	203.666672	1023.000000	1023.000000	2046.000000
14.480000	-0.000414	-0.244457	0.097893	0.342291	0.699060	-1.383701	0.000000	-10.000000	-0.883333	34.383335	214.666672	1023.000000	1023.000000	2046.000000
14.500000	0.000098	0.057822	0.782573	0.015939	0.699651	-1.440341	0.000000	-10.000000	-0.925000	35.366669	226.166672	1023.000000	1023.000000	2046.000000
14.520000	0.001598	0.944559	1.373887	-0.214290	0.655877	-0.870915	0.000000	-10.000000	-0.950000	36.250000	238.000000	1023.000000	1023.000000	2046.000000
14.540000	0.002640	1.560169	1.296435	0.067384	1.052716	-0.856368	0.000000	-10.000000	-0.966667	36.733334	250.000000	1023.000000	1023.000000	2046.000000
14.560000	0.002997	1.771273	1.884039	-0.180352	1.509663	-1.442077	0.000000	-10.000000	-0.975000	37.250000	262.000000	1023.000000	1023.000000	2046.000000
14.580000	0.005086	3.005995	2.807061	-0.426529	1.622313	-0.996850	0.000000	-10.000000	-0.958333	37.383335	274.166656	1023.000000	1023.000000	2046.000000
14.600000	0.007220	4.267220	2.686545	0.272320	1.765650	-0.457295	0.000000	-10.000000	-0.958333	37.166668	286.500000	1023.000000	1023.000000	2046.000000
14.620000	0.008222	4.859050	2.697611	1.048766	2.128049	-1.015376	0.000000	-10.000000	-0.966667	36.916668	299.000000	1023.000000	1023.000000	2046.000000
14.640000	0.009727	5.748786	3.459896	1.129677	2.042544	-0.883331	0.000000	-10.000000	-0.983333	37.100002	311.500000	1023.000000	1023.000000	2046.000000
14.660000	0.011324	6.692485	3.607185	1.470523	1.785389	-0.170612	0.000000	-10.000000	-1.008333	37.316666	323.833344	1023.000000	1023.000000	2046.000000
14.680000	0.010826	6.397971	3.371985	1.737872	2.031924	-0.743811	0.000000	-10.000000	-1.008333	37.783333	336.333344	1023.000000	1023.000000	2046.000000
14.700000	0.009937	5.872552	3.880016	1.211982	1.938782	-1.158228	0.000000	-10.000000	-1.000000	37.266666	348.666656	1023.000000	1023.000000	2046.000000
14.720000	0.009606	5.676883	3.917642	0.800808	1.607031	-0.648597	0.000000	-10.000000	-0.991667	37.200001	361.333344	1023.000000	1023.000000	2046.000000
14.740000	0.008550	5.052947	3.216248	1.046748	1.786362	-0.996411	0.000000	-10.000000	-0.966667	36.633335	373.666656	1023.000000	1023.000000	2046.000000
14.760000	0.007421	4.386038	3.402213	0.661087	1.979753	-1.657014	0.000000	-10.000000	-0.958333	36.600002	386.000000	1023.000000	1023.000000	2046.000000
14.780000	0.008263	4.883234	3.695299	0.406485	1.927481	-1.146032	0.000000	-10.000000	-0.925000	36.233334	398.000000	1023.000000	1023.000000	2046.000000
14.800000	0.008920	5.271709	3.314109	0.812869	2.126028	-0.981297	0.000000	-10.000000	-0.916667	35.716667	410.000000	1023.000000	1023.000000	2046.000000
14.820000	0.008715	5.150612	3.323840	0.997044	2.428672	-1.598944	0.000000	-10.000000	-0.900000	35.516666	422.000000	1023.000000	1023.000000	2046.000000
14.840000	0.009582	5.662881	4.011087	0.759511	2.453965	-1.561682	0.000000	-10.000000	-0.908333	35.450001	434.000000	1023.000000	1023.000000	2046.000000
14.860000	0.011228	6.636001	4.172014	0.787630	2.508546	-0.832189	0.000000	-10.000000	-0.908333	36.016666	446.000000	1023.000000	1023.000000	2046.000000
14.880000	0.011841	6.998266	3.895803	1.281237	2.885175	-1.063949	0.000000	-10.000000	-0.908333	36.299999	458.000000	1023.000000	1023.000000	2046.000000
14.900000	0.012220	7.222234	4.451942	1.171937	3.134150	-1.535794	0.000000	-10.000000	-0.900000	36.283333	470.000000	1023.000000	1023.000000	2046.000000
14.920000	0.014133	8.352373	5.074875	0.892965	3.191199	-0.806665	0.000000	-10.000000	-0.891667	35.950001	482.000000	1023.000000	1023.000000	2046.000000
14.940000	0.015062	8.901631	4.744068	1.352523	3.525187	-0.720147	0.000000	-10.000000	-0.875000	35.450001	494.000000	1023.000000	1023.000000	2046.000000
14.960000	0.015417	9.111718	5.258703	1.206866	3.919488	-1.273338	0.000000	-10.000000	-0.850000	35.133335	506.000000	1023.000000	1023.000000	2046.000000
14.980000	0.017326	10.239751	5.911687	0.868672	4.080164	-0.620772	0.000000	-10.000000	-0.816667	34.466667	518.000000	1023.000000	1023.000000	2046.000000
15.000000	0.018861	11.147064	5.641490	1.331758	4.370039	-0.196223	0.000000	-10.000000	-0.775000	33.799999	529.666687	1023.000000	1023.000000	2046.000000
15.020000	0.019603	11.585359	6.055013	1.461662	4.827944	-0.759260	0.000000	-10.000000	-0.733333	32.733334	541.000000	1023.000000	1023.000000	2046.000000
15.040000	0.021592	12.760758	6.809320	1.069284	5.011649	-0.129494	0.000000	-10.000000	-0.691667	31.850000	552.000000	1023.000000	1023.000000	2046.000000
15.060000	0.022834	13.494753	6.446375	1.432094	5.289074	0.327210	0.000000	-10.000000	-0.641667	31.083334	562.833313	1023.000000	1023.000000	2046.000000
15.080000	0.022971	13.575826	6.623461	1.386405	5.778567	-0.212608	0.000000	-10.000000	-0.600000	30.483334	573.333313	1023.000000	1023.000000	2046.000000
15.100000	0.024224	14.316386	7.194352	0.892539	5.977108	0.252387	0.000000	-10.000000	-0.558333	29.516666	583.500000	1023.000000	1023.000000	2046.000000
15.120000	0.025078	14.821012	6.901715	1.032178	6.036806	0.850312	0.000000	-10.000000	-0.550000	28.683334	593.500000	1023.000000	1023.000000	2046.000000
15.140000	0.025019	14.786205	6.881476	1.173278	6.402465	0.328986	0.000000	-10.000000	-0.541667	28.116667	603.166687	1023.000000	1023.000000	2046.000000
15.160000	0.025985	15.357067	7.644242	0.685241	6.529117	0.498467	0.000000	-10.000000	-0.550000	28.066668	612.833313	1023.000000	1023.000000	2046.000000
15.180000	0.027082	16.005518	7.663752	0.608487	6.501832	1.231446	0.000000	-10.000000	-0.550000	28.016668	622.166687	1023.000000	1023.000000	2046.000000
15.200000	0.027197	16.073694	7.399635	0.983855	6.713386	0.976818	0.000000	-10.000000	-0.541667	27.766668	631.666687	1023.000000	1023.000000	2046.000000
15.220000	0.027691	16.365507	7.969476	0.810061	6.911409	0.674561	0.000000	-10.000000	-0.533333	27.666668	640.833313	1023.000000	1023.000000	2046.000000
15.240000	0.029305	17.319546	8.587397	0.507628	7.071021	1.153500	0.000000	-10.000000	-0.516667	27.483334	650.166687	1023.000000	1023.000000	2046.000000
15.260000	0.030613	18.092100	8.540655	0.679120	7.195312	1.677013	0.000000	-10.000000	-0.508333	27.350000	659.333313	1023.000000	1023.000000	2046.000000
15.280000	0.031053	18.352364	8.563002	1.058237	7.468089	1.263037	0.000000	-10.000000	-0.500000	27.033333	668.500000	1023.000000	1023.000000	2046.000000
15.300000	0.032257	19.064104	9.368299	0.897297	7.670197	1.128312	0.000000	-10.000000	-0.491667	26.850000	677.500000	1023.000000	1023.000000	2046.000000
15.320000	0.034369	20.312099	9.898658	0.717937	7.833277	1.862228	0.000000	-10.000000	-0.458333	26.450001	686.500000	1023.000000	1023.000000	2046.000000
15.340000	0.035316	20.871574	9.669208	1.253241	7.951478	1.997647	0.000000	-10.000000	-0.433333	25.783335	695.333313	1023.000000	1023.000000	2046.000000
15.360000	0.036028	21.292477	10.191151	1.374013	8.258707	1.468607	0.000000	-10.000000	-0.383333	24.533335	704.166687	1023.000000	1023.000000	2046.000000
15.380000	0.037958	22.433165	10.808478	1.105199	8.433288	2.086200	0.000000	-10.000000	-0.341667	23.050001	712.666687	1023.000000	1023.000000	2046.000000
15.400000	0.038671	22.854519	10.499008	1.611482	8.440757	2.303273	0.000000	-10.000000	-0.275000	20.933334	720.666687	1023.000000	1023.000000	2046.000000
15.420000	0.039011	23.055437	10.786335	1.824410	8.675930	1.768762	0.000000	-10.000000	-0.216667	18.566668	727.833313	1023.000000	1023.000000	2046.000000
15.440000	0.040483	23.925240	11.377678	1.567167	8.797803	2.182590	0.000000	-10.000000	-0.150000	15.766667	734.333313	1023.000000	1023.000000	2046.000000
15.460000	0.041220	24.360983	11.107421	1.885853	8.696487	2.671223	0.000000	-10.000000	-0.083333	12.550000	740.166687	1023.000000	1023.000000	2046.000000
15.480000	0.040989	24.224375	10.983726	2.326535	8.823963	2.090151	0.000000	-10.000000	-0.033333	8.966667	745.000000	1023.000000	1023.000000	2046.000000
15.500000	0.041724	24.658747	11.499062	2.115205	8.936526	2.107954	0.000000	-10.000000	-0.008333	4.233334	748.666687	1023.000000	1023.000000	2046.000000
15.520000	0.042514	25.125660	11.515557	2.035533	8.837700	2.736870	0.000000	-10.000000	0.008333	0.183333	750.833313	1023.000000	1023.000000	2046.000000
15.540000	0.042102	24.882313	10.946012	2.558946	8.768180	2.609175	0.000000	-10.000000	0.008333	-3.550000	751.833313	1023.000000	1023.000000	2046.000000
15.560000	0.041747	24.672224	11.151930	2.572374	8.846492	2.101427	0.000000	-10.000000	0.025000	-6.416667	752.000000	1023.000000	1023.000000	2046.000000
15.580000	0.042381	25.047054	11.427661	2.254005	8.710005	2.655384	0.000000	-10.000000	0.033333	-9.316667	752.000000	1023.000000	1023.000000	2046.000000
15.600000	0.041998	24.820955	10.880629	2.655597	8.506950	2.777779	0.000000	-10.000000	0.058333	-11.766666	752.000000	1023.000000	1023.000000	2046.000000
15.620000	0.041580	24.573812	11.020047	2.868177	8.534777	2.150811	0.000000	-10.000000	0.066667	-12.883333	752.000000	1023.000000	1023.000000	2046.000000
15.640000	0.042512	25.124563	11.648559	2.527082	8.639194	2.309729	0.000000	-10.000000	0.100000	-13.733334	748.333313	1023.000000	1023.000000	2046.000000
15.660000	0.042780	25.282730	11.400456	2.603691	8.459352	2.819230	0.000000	-10.000000	0.125000	-14.200000	740.000000	1023.000000	1023.000000	2046.000000
15.680000	0.042107	24.885122	11.199155	3.001581	8.426184	2.258202	0.000000	-10.000000	0.158333	-14.816667	730.000000	1023.000000	1023.000000	2046.000000
15.700000	0.042570	25.158934	11.775176	2.622979	8.553727	2.207051	0.000000	-10.000000	0.166667	-15.350000	721.833313	1023.000000	1023.000000	2046.000000
15.720000	0.042586	25.168564	11.479027	2.739804	8.174376	2.775357	0.000000	-10.000000	0.175000	-15.850000	718.333313	1023.000000	1023.000000	2046.000000
15.740000	0.041440	24.490923	11.089177	3.217711	7.996508	2.187528	0.000000	-10.000000	0.191667	-16.950001	712.833313	1023.000000	1023.000000	2046.000000
15.760000	0.041142	24.315063	11.065675	3.175457	7.702519	2.371413	0.000000	-10.000000	0.208333	-17.916668	707.166687	1023.000000	1023.000000	2046.000000
15.780000	0.040673	24.037523	10.301874	3.830583	7.085870	2.819195	0.000000	-10.000000	0.225000	-18.933334	699.333313	1023.000000	1023.000000	2046.000000
15.800000	0.039409	23.290953	9.987648	4.467970	6.743507	2.091828	0.000000	-10.000000	0.233333	-19.100000	693.000000	1023.000000	1023.000000	2046.000000
15.820000	0.039370	23.267958	10.450028	4.220547	6.578755	2.018628	0.000000	-10.000000	0.233333	-19.100000	686.666687	1023.000000	1023.000000	2046.000000
15.840000	0.038252	22.606966	10.010344	4.222757	5.992907	2.380958	0.000000	-10.000000	0.233333	-19.050001	682.500000	1023.000000	1023.000000	2046.000000
15.860000	0.035485	20.971718	9.453091	4.351141	5.598990	1.568496	0.000000	-10.000000	0.258333	-19.850000	676.166687	1023.000000	1023.000000	2046.000000
15.880000	0.033338	19.702942	9.412343	3.681463	5.314952	1.294184	0.000000	-10.000000	0.283333	-20.600000	669.333313	1023.000000	1023.000000	2046.000000
15.900000	0.030768	18.183697	8.644162	3.369991	4.662210	1.507332	0.000000	-10.000000	0.316667	-21.466667	660.166687	1023.000000	1023.000000	2046.000000
15.920000	0.027785	16.420752	7.741800	3.587009	4.292954	0.798988	0.000000	-10.000000	0.325000	-21.733334	653.000000	1023.000000	1023.000000	2046.000000
15.940000	0.026436	15.623515	7.771018	3.173530	4.269808	0.409160	0.000000	-10.000000	0.341667	-22.000000	648.333313	1023.000000	1023.000000	2046.000000
15.960000	0.024988	14.768056	7.151827	2.996324	3.831183	0.788721	0.000000	-10.000000	0.358333	-22.383333	641.000000	1023.000000	1023.000000	2046.000000
15.980000	0.023056	13.626199	6.703703	3.247184	3.572796	0.102514	0.000000	-10.000000	0.358333	-22.549999	633.500000	1023.000000	1023.000000	2046.000000
16.000000	0.022540	13.321229	6.829998	2.819202	3.699760	-0.027731	0.000000	-10.000000	0.366667	-22.783333	623.500000	1023.000000	1023.000000	2046.000000
16.020000	0.021501	12.707071	6.392290	2.719299	3.244435	0.351048	0.000000	-10.000000	0.366667	-22.716667	615.833313	1023.000000	1023.000000	2046.000000
16.040001	0.019880	11.748961	5.961205	2.986131	3.097999	-0.296373	0.000000	-10.000000	0.375000	-22.900000	608.333313	1023.000000	1023.000000	2046.000000
16.059999	0.019673	11.626656	6.248802	2.461671	3.281709	-0.365525	0.000000	-10.000000	0.375000	-23.016666	603.333313	1023.000000	1023.000000	2046.000000
16.080000	0.018621	11.005121	5.703296	2.395593	2.946968	-0.040736	0.000000	-10.000000	0.383333	-23.433334	595.666687	1023.000000	1023.000000	2046.000000
16.100000	0.017151	10.136114	5.459076	2.515032	2.914900	-0.752894	0.000000	-10.000000	0.408333	-23.816668	587.666687	1023.000000	1023.000000	2046.000000
16.120001	0.017211	10.171909	5.719705	1.887819	3.064690	-0.500305	0.000000	-10.000000	0.441667	-24.366667	577.000000	1023.000000	1023.000000	2046.000000
16.139999	0.016272	9.616870	5.128745	1.916570	2.789860	-0.218304	0.000000	-10.000000	0.466667	-24.683334	571.666687	1023.000000	1023.000000	2046.000000
16.160000	0.015508	9.165323	4.939930	2.163348	2.840185	-0.778139	0.000000	-10.000000	0.491667	-25.350000	563.333313	1023.000000	1023.000000	2046.000000
16.180000	0.016006	9.459478	5.128315	1.827481	3.003050	-0.499368	0.000000	-10.000000	0.500000	-25.816668	554.666687	1023.000000	1023.000000	2046.000000
16.200001	0.015417	9.111541	4.578008	1.885941	2.662484	-0.014892	0.000000	-10.000000	0.508333	-26.366667	543.166687	1023.000000	1023.000000	2046.000000
16.219999	0.014703	8.689637	4.290275	2.190999	2.707187	-0.498825	0.000000	-10.000000	0.500000	-26.416666	537.333313	1023.000000	1023.000000	2046.000000
16.240000	0.014937	8.828046	4.476439	1.811513	2.877428	-0.337335	0.000000	-10.000000	0.500000	-26.166666	531.666687	1023.000000	1023.000000	2046.000000
16.260000	0.013984	8.264515	3.834533	1.816076	2.493326	0.120580	0.000000	-10.000000	0.491667	-25.966667	525.833313	1023.000000	1023.000000	2046.000000
16.280001	0.012594	7.442767	3.435292	1.980047	2.482586	-0.455158	0.000000	-10.000000	0.483333	-25.700001	514.333313	1023.000000	1023.000000	2046.000000
16.299999	0.012355	7.301595	3.549937	1.456732	2.531867	-0.236941	0.000000	-10.000000	0.466667	-25.700001	502.666656	1023.000000	1023.000000	2046.000000
16.320000	0.010972	6.484485	2.900893	1.426131	2.046507	0.110953	0.000000	-10.000000	0.458333	-25.666668	491.333344	1023.000000	1023.000000	2046.000000
16.340000	0.009617	5.683558	2.613743	1.585613	1.880950	-0.396748	0.000000	-10.000000	0.466667	-25.650000	482.666656	1023.000000	1023.000000	2046.000000
16.360001	0.009445	5.582088	2.676274	1.203365	2.000524	-0.298075	0.000000	-10.000000	0.483333	-25.700001	477.000000	1023.000000	1023.000000	2046.000000
16.379999	0.008436	4.985429	2.242626	1.087968	1.514635	0.140200	0.000000	-10.000000	0.500000	-25.683332	471.166656	1023.000000	1023.000000	2046.000000
16.400000	0.007145	4.222611	1.814662	1.415525	1.329781	-0.337357	0.000000	-10.000000	0.508333	-25.733334	465.500000	1023.000000	1023.000000	2046.000000
16.420000	0.006981	4.125495	2.012210	1.025463	1.388062	-0.300239	0.000000	-10.000000	0.508333	-25.966667	454.000000	1023.000000	1023.000000	2046.000000
16.440001	0.006227	3.679881	1.568108	1.008207	0.988525	0.115042	0.000000	-10.000000	0.508333	-26.166668	445.333344	1023.000000	1023.000000	2046.000000
16.459999	0.005407	3.195496	1.287049	1.356067	0.917050	-0.364669	0.000000	-10.000000	0.500000	-26.250000	436.666656	1023.000000	1023.000000	2046.000000
16.480000	0.005629	3.326924	1.542831	1.065819	1.026357	-0.308084	0.000000	-10.000000	0.500000	-26.216667	430.833344	1023.000000	1023.000000	2046.000000
16.500000	0.005203	3.074891	1.315009	0.970068	0.683026	0.106788	0.000000	-10.000000	0.500000	-26.083334	422.166656	1023.000000	1023.000000	2046.000000
16.520000	0.004305	2.544492	0.935970	1.390842	0.471771	-0.254091	0.000000	-10.000000	0.500000	-26.050001	413.333344	1023.000000	1023.000000	2046.000000
16.540001	0.004349	2.569976	1.143074	1.281171	0.595070	-0.449338	0.000000	-10.000000	0.491667	-25.833334	401.833344	1023.000000	1023.000000	2046.000000
16.559999	0.004373	2.584186	1.098063	1.045487	0.491520	-0.050884	0.000000	-10.000000	0.483333	-25.716667	393.166656	1023.000000	1023.000000	2046.000000
16.580000	0.003403	2.011242	0.670551	1.348100	0.029809	-0.037219	0.000000	-10.000000	0.483333	-25.616667	384.666656	1023.000000	1023.000000	2046.000000
16.600000	0.003011	1.779662	0.590049	1.542693	0.188637	-0.541716	0.000000	-10.000000	0.491667	-25.650000	378.833344	1023.000000	1023.000000	2046.000000
16.620001	0.003317	1.960179	0.746676	1.261148	0.207742	-0.255387	0.000000	-10.000000	0.483333	-25.666666	370.333344	1023.000000	1023.000000	2046.000000
16.639999	0.002520	1.489082	0.332576	1.377173	-0.242135	0.021468	0.000000	-10.000000	0.475000	-25.583334	361.666656	1023.000000	1023.000000	2046.000000
16.660000	0.001949	1.151983	0.240431	1.669700	-0.250640	-0.507506	0.000000	-10.000000	0.475000	-25.466667	353.333344	1023.000000	1023.000000	2046.000000
16.680000	0.002202	1.301347	0.401890	1.359792	-0.146061	-0.314274	0.000000	-10.000000	0.483333	-25.433334	344.666656	1023.000000	1023.000000	2046.000000
16.700001	0.001393	0.823343	-0.054350	1.534370	-0.570169	-0.086507	0.000000	-10.000000	0.491667	-25.383333	336.333344	1023.000000	1023.000000	2046.000000
16.719999	0.000955	0.564662	-0.054687	1.687156	-0.534778	-0.533029	0.000000	-10.000000	0.483333	-25.283335	327.666656	1023.000000	1023.000000	2046.000000
16.740000	0.001061	0.626931	0.013598	1.384280	-0.527367	-0.243579	0.000000	-10.000000	0.483333	-25.300001	319.333344	1023.000000	1023.000000	2046.000000
16.760000	0.000011	0.006330	-0.397894	1.675435	-1.017821	-0.253391	0.000000	-10.000000	0.466667	-25.150002	310.833344	1023.000000	1023.000000	2046.000000
16.780001	0.000031	0.018402	-0.262036	1.662056	-0.744496	-0.637122	0.000000	-10.000000	0.458333	-25.116667	302.500000	1023.000000	1023.000000	2046.000000
16.799999	-0.000302	-0.178205	-0.349439	1.406334	-1.037595	-0.197504	0.000000	-10.000000	0.450000	-24.783335	294.166656	1023.000000	1023.000000	2046.000000
16.820000	-0.001111	-0.656777	-0.717828	1.739380	-1.189623	-0.488707	0.000000	-10.000000	0.450000	-24.650000	286.000000	1023.000000	1023.000000	2046.000000
16.840000	-0.000882	-0.521122	-0.480952	1.518771	-0.943376	-0.615565	0.000000	-10.000000	0.450000	-24.433334	277.666656	1023.000000	1023.000000	2046.000000
16.860001	-0.001400	-0.827156	-0.617236	1.427217	-1.366914	-0.270223	0.000000	-10.000000	0.450000	-24.250000	269.333344	1023.000000	1023.000000	2046.000000
16.879999	-0.001625	-0.960482	-0.567691	1.666399	-1.239005	-0.820185	0.000000	-10.000000	0.433333	-24.050001	261.000000	1023.000000	1023.000000	2046.000000
16.900000	-0.001594	-0.941874	-0.425832	1.259662	-1.129388	-0.646316	0.000000	-10.000000	0.400000	-23.633335	253.000000	1023.000000	1023.000000	2046.000000
16.920000	-0.002594	-1.533136	-0.647531	1.293351	-1.603733	-0.575223	0.000000	-10.000000	0.358333	-23.100000	245.333328	1023.000000	1023.000000	2046.000000
16.940001	-0.002958	-1.747943	-0.504646	1.245366	-1.293641	-1.195022	0.000000	-10.000000	0.325000	-22.483334	237.666672	1023.000000	1023.000000	2046.000000
16.959999	-0.003474	-2.052989	-0.396482	0.683795	-1.478129	-0.862173	0.000000	-10.000000	0.308333	-21.916668	230.333328	1023.000000	1023.000000	2046.000000
16.980000	-0.004010	-2.369637	-0.655301	1.005547	-1.583930	-1.135953	0.000000	-10.000000	0.316667	-21.650000	222.833328	1023.000000	1023.000000	2046.000000
17.000000	-0.004103	-2.424962	-0.648167	1.037804	-1.416488	-1.398112	0.000000	-10.000000	0.333333	-21.466667	215.666672	1023.000000	1023.000000	2046.000000
17.020000	-0.004518	-2.669897	-1.100070	1.340862	-1.916401	-0.994288	0.000000	-10.000000	0.341667	-21.466667	208.500000	1023.000000	1023.000000	2046.000000
17.040001	-0.005033	-2.974419	-1.399012	2.034326	-2.138817	-1.470915	0.000000	-10.000000	0.333333	-21.316668	201.333328	1023.000000	1023.000000	2046.000000
17.059999	-0.004933	-2.915515	-1.248632	2.019824	-2.244969	-1.441737	0.000000	-10.000000	0.316667	-21.183334	194.166672	1023.000000	1023.000000	2046.000000
17.080000	-0.006275	-3.708390	-1.587466	2.020109	-2.812465	-1.328569	0.000000	-10.000000	0.308333	-20.850000	187.000000	1023.000000	1023.000000	2046.000000
17.100000	-0.007754	-4.582483	-1.757090	2.007240	-2.835770	-1.996863	0.000000	-10.000000	0.308333	-20.416666	180.166672	1023.000000	1023.000000	2046.000000
17.120001	-0.009741	-5.756935	-1.897887	1.335659	-3.138719	-2.055987	0.000000	-10.000000	0.275000	-19.983334	173.333328	1023.000000	1023.000000	2046.000000
17.139999	-0.012885	-7.614995	-2.623633	1.081285	-3.772296	-2.300351	0.000000	-10.000000	0.241667	-19.233334	166.666672	1023.000000	1023.000000	2046.000000
17.160000	-0.015207	-8.987350	-2.966342	0.726798	-3.699952	-3.047853	0.000000	-10.000000	0.200000	-18.400000	160.166672	1023.000000	1023.000000	2046.000000
17.180000	-0.016872	-9.971477	-3.156489	0.101280	-3.943943	-2.972324	0.000000	-10.000000	0.200000	-17.566668	154.166672	1023.000000	1023.000000	2046.000000
17.200001	-0.018768	-11.092059	-3.684561	0.059854	-4.302541	-3.164811	0.000000	-10.000000	0.200000	-17.433334	148.333328	1023.000000	1023.000000	2046.000000
17.219999	-0.019735	-11.663486	-3.819032	-0.026626	-4.074992	-3.742836	0.000000	-10.000000	0.208333	-17.566668	142.500000	1023.000000	1023.000000	2046.000000
17.240000	-0.020407	-12.060735	-3.825810	-0.452627	-4.181858	-3.600440	0.000000	-10.000000	0.208333	-17.716667	136.500000	1023.000000	1023.000000	2046.000000
17.260000	-0.021628	-12.782384	-4.210171	-0.427652	-4.524969	-3.619592	0.000000	-10.000000	0.208333	-17.716667	130.500000	1023.000000	1023.000000	2046.000000
17.280001	-0.022185	-13.111275	-4.272883	-0.447044	-4.354448	-4.036899	0.000000	-10.000000	0.191667	-17.416666	124.500000	1023.000000	1023.000000	2046.000000
17.299999	-0.022659	-13.391324	-4.214324	-0.858775	-4.387518	-3.930707	0.000000	-10.000000	0.183333	-17.133333	118.833336	1023.000000	1023.000000	2046.000000
17.320000	-0.023436	-13.850530	-4.532852	-0.839968	-4.613093	-3.864617	0.000000	-10.000000	0.166667	-16.500000	113.166664	1023.000000	1023.000000	2046.000000
17.340000	-0.023924	-14.139167	-4.561058	-0.860683	-4.367078	-4.350348	0.000000	-10.000000	0.158333	-16.216667	107.833336	1023.000000	1023.000000	2046.000000
17.360001	-0.024459	-14.455142	-4.548720	-1.329395	-4.371176	-4.205851	0.000000	-10.000000	0.158333	-15.883334	102.333336	1023.000000	1023.000000	2046.000000
17.379999	-0.024949	-14.744968	-4.865901	-1.338488	-4.513460	-4.027119	0.000000	-10.000000	0.158333	-15.916667	97.000000	1023.000000	1023.000000	2046.000000
17.400000	-0.024653	-14.569985	-4.825560	-1.258283	-4.174111	-4.312032	0.000000	-10.000000	0.166667	-15.833334	91.666664	1023.000000	1023.000000	2046.000000
17.420000	-0.024366	-14.400263	-4.730189	-1.539218	-4.125566	-4.005291	0.000000	-10.000000	0.158333	-16.016666	86.333336	1023.000000	1023.000000	2046.000000
17.440001	-0.024534	-14.499724	-4.993309	-1.430298	-4.270492	-3.805626	0.000000	-10.000000	0.158333	-16.116667	81.000000	1023.000000	1023.000000	2046.000000
17.459999	-0.024266	-14.340931	-4.998963	-1.282713	-3.977403	-4.081851	0.000000	-10.000000	0.158333	-15.966667	75.500000	1023.000000	1023.000000	2046.000000
17.480000	-0.024153	-14.274229	-4.941166	-1.558230	-3.886871	-3.887962	0.000000	-10.000000	0.158333	-15.433333	70.166664	1023.000000	1023.000000	2046.000000
17.500000	-0.024404	-14.422606	-5.258085	-1.476065	-4.068662	-3.619795	0.000000	-10.000000	0.158333	-14.783334	65.000000	1023.000000	1023.000000	2046.000000
17.520000	-0.024750	-14.627525	-5.356844	-1.421716	-3.830430	-4.018535	0.000000	-10.000000	0.116667	-14.333333	60.000000	1023.000000	1023.000000	2046.000000
17.540001	-0.025327	-14.968532	-5.402443	-1.826820	-3.992547	-3.746722	0.000000	-10.000000	0.116667	-14.083333	55.166668	1023.000000	1023.000000	2046.000000
17.559999	-0.025911	-15.313485	-5.734554	-1.696564	-4.179213	-3.703154	0.000000	-10.000000	0.100000	-14.016666	50.500000	1023.000000	1023.000000	2046.000000
17.580000	-0.026562	-15.698346	-5.725775	-1.915068	-4.060823	-3.996680	0.000000	-10.000000	0.100000	-13.716667	45.833332	1023.000000	1023.000000	2046.000000
17.600000	-0.027115	-16.024889	-5.907475	-2.218112	-4.286332	-3.612970	0.000000	-10.000000	0.066667	-13.183333	41.333332	1023.000000	1023.000000	2046.000000
17.620001	-0.027566	-16.291534	-6.223047	-1.992707	-4.286570	-3.789211	0.000000	-10.000000	0.050000	-12.316667	37.000000	1023.000000	1023.000000	2046.000000
17.639999	-0.027868	-16.470011	-6.123435	-2.134618	-4.215582	-3.996375	0.000000	-10.000000	0.050000	-11.616667	33.000000	1023.000000	1023.000000	2046.000000
17.660000	-0.027968	-16.529043	-6.211281	-2.283204	-4.404379	-3.630180	0.000000	-10.000000	0.041667	-11.000000	29.000000	1023.000000	1023.000000	2046.000000
17.680000	-0.028009	-16.553114	-6.336427	-2.026371	-4.371792	-3.818524	0.000000	-10.000000	0.033333	-10.600000	25.333334	1023.000000	1023.000000	2046.000000
17.700001	-0.028071	-16.589952	-6.148308	-2.215803	-4.295379	-3.930463	0.000000	-10.000000	0.033333	-10.216667	21.666666	1023.000000	1023.000000	2046.000000
17.719999	-0.027857	-16.463421	-6.172695	-2.257747	-4.482709	-3.550270	0.000000	-10.000000	0.033333	-9.833334	18.333334	1023.000000	1023.000000	2046.000000
17.740000	-0.027669	-16.352495	-6.209856	-1.950998	-4.280089	-3.911552	0.000000	-10.000000	0.025000	-9.316667	15.000000	1023.000000	1023.000000	2046.000000
17.760000	-0.027543	-16.277769	-6.072295	-2.287391	-4.280755	-3.637330	0.000000	-10.000000	0.008333	-8.783334	12.000000	1023.000000	1023.000000	2046.000000
17.780001	-0.027243	-16.100431	-6.159577	-2.044976	-4.388476	-3.507402	0.000000	-10.000000	0.000000	-8.166667	9.000000	1023.000000	1023.000000	2046.000000
17.799999	-0.027185	-16.066088	-6.033748	-1.917056	-4.160849	-3.954435	0.000000	-10.000000	0.000000	-7.600000	6.166667	1023.000000	1023.000000	2046.000000
17.820000	-0.026834	-15.858826	-5.937319	-2.104739	-4.257045	-3.559722	0.000000	-10.000000	0.000000	-7.016667	3.666667	1023.000000	1023.000000	2046.000000
17.840000	-0.026515	-15.670553	-6.033685	-1.829966	-4.269527	-3.537374	0.000000	-10.000000	0.000000	-6.516667	1.666667	1023.000000	1023.000000	2046.000000
17.860001	-0.026378	-15.589469	-5.882873	-1.785111	-4.059311	-3.862173	0.000000	-10.000000	0.000000	-6.116667	0.000000	1023.000000	1023.000000	2046.000000
17.879999	-0.025920	-15.318798	-5.806125	-1.958352	-4.202710	-3.351611	0.000000	-10.000000	0.000000	-5.733334	-1.666667	1023.000000	1023.000000	2046.000000
17.900000	-0.025723	-15.202079	-5.860625	-1.577768	-4.100139	-3.663547	0.000000	-10.000000	-0.008333	-5.450000	-3.500000	1023.000000	1023.000000	2046.000000
17.920000	-0.025553	-15.101767	-5.662256	-1.790819	-4.010143	-3.638550	0.000000	-10.000000	-0.016667	-5.183333	-5.500000	1023.000000	1023.000000	2046.000000
17.940001	-0.025075	-14.819404	-5.707283	-1.633048	-4.168168	-3.310905	0.000000	-10.000000	-0.016667	-5.066667	-7.500000	1023.000000	1023.000000	2046.000000
17.959999	-0.025004	-14.777089	-5.664306	-1.452804	-3.908820	-3.751159	0.000000	-10.000000	-0.008333	-4.916667	-9.166667	1023.000000	1023.000000	2046.000000
17.980000	-0.024535	-14.499958	-5.518880	-1.703967	-3.946781	-3.330329	0.000000	-10.000000	-0.008333	-4.783333	-10.833333	1023.000000	1023.000000	2046.000000
18.000000	-0.024252	-14.332920	-5.567316	-1.350925	-4.028784	-3.385895	0.000000	-10.000000	-0.008333	-4.600000	-12.333333	1023.000000	1023.000000	2046.000000
18.020000	-0.024254	-14.334318	-5.429452	-1.385977	-3.804863	-3.714026	0.000000	-10.000000	-0.016667	-4.450000	-14.000000	1023.000000	1023.000000	2046.000000
18.040001	-0.023793	-14.061909	-5.311824	-1.594437	-3.930248	-3.225400	0.000000	-10.000000	-0.016667	-4.266667	-15.500000	1023.000000	1023.000000	2046.000000
18.059999	-0.023524	-13.902433	-5.413036	-1.199136	-3.862422	-3.427839	0.000000	-10.000000	-0.033333	-4.033333	-17.000000	1023.000000	1023.000000	2046.000000
18.080000	-0.023583	-13.937332	-5.247960	-1.325223	-3.709948	-3.654201	0.000000	-10.000000	-0.033333	-3.750000	-18.333334	1023.000000	1023.000000	2046.000000
18.100000	-0.023013	-13.600717	-5.141761	-1.484877	-3.821654	-3.152424	0.000000	-10.000000	-0.033333	-3.483333	-19.500000	1023.000000	1023.000000	2046.000000
18.120001	-0.022868	-13.515236	-5.235318	-1.133648	-3.694331	-3.451939	0.000000	-10.000000	-0.025000	-3.233333	-20.666666	1023.000000	1023.000000	2046.000000
18.139999	-0.022963	-13.571173	-5.100605	-1.245184	-3.587523	-3.637861	0.000000	-10.000000	-0.033333	-3.050000	-21.833334	1023.000000	1023.000000	2046.000000
18.160000	-0.022365	-13.217618	-5.034388	-1.322405	-3.685229	-3.175596	0.000000	-10.000000	-0.025000	-2.883333	-23.000000	1023.000000	1023.000000	2046.000000
18.180000	-0.022349	-13.208202	-5.081805	-0.995921	-3.588887	-3.541589	0.000000	-10.000000	-0.016667	-2.816667	-24.000000	1023.000000	1023.000000	2046.000000
18.200001	-0.022118	-13.071814	-4.777646	-1.217764	-3.521830	-3.554574	0.000000	-10.000000	-0.016667	-2.733333	-24.833334	1023.000000	1023.000000	2046.000000
18.219999	-0.021702	-12.825724	-4.750541	-1.277226	-3.612276	-3.185681	0.000000	-10.000000	-0.033333	-2.633333	-25.666666	1023.000000	1023.000000	2046.000000
18.240000	-0.022256	-13.153461	-4.911929	-1.042581	-3.591045	-3.607907	0.000000	-10.000000	-0.041667	-2.350000	-26.500000	1023.000000	1023.000000	2046.000000
18.260000	-0.022788	-13.467470	-4.765468	-1.448996	-3.683326	-3.569680	0.000000	-10.000000	-0.033333	-1.800000	-27.333334	1023.000000	1023.000000	2046.000000
18.280001	-0.022722	-13.428579	-4.703729	-1.546526	-3.801239	-3.377087	0.000000	-10.000000	-0.033333	-0.983333	-27.833334	1023.000000	1023.000000	2046.000000
18.299999	-0.023355	-13.802557	-4.677600	-1.560288	-3.680077	-3.884593	0.000000	-10.000000	-0.041667	-0.333333	-28.000000	1023.000000	1023.000000	2046.000000
18.320000	-0.023330	-13.787942	-4.422751	-1.874821	-3.678279	-3.812092	0.000000	-10.000000	-0.050000	0.000000	-28.000000	1023.000000	1023.000000	2046.000000
18.340000	-0.022862	-13.511700	-4.534619	-1.712892	-3.766996	-3.497193	0.000000	-10.000000	-0.041667	-0.333333	-28.000000	1023.000000	1023.000000	2046.000000
18.360001	-0.022933	-13.553415	-4.806779	-0.985151	-3.761935	-3.999550	0.000000	-10.000000	-0.041667	-1.083333	-28.000000	1023.000000	1023.000000	2046.000000
18.379999	-0.022550	-13.327281	-4.746782	-0.794134	-3.898954	-3.887410	0.000000	-10.000000	-0.033333	-1.983333	-28.333334	1023.000000	1023.000000	2046.000000
18.400000	-0.021981	-12.990769	-4.656343	-0.560711	-4.231060	-3.542655	0.000000	-10.000000	-0.041667	-2.716667	-28.833334	1023.000000	1023.000000	2046.000000
18.420000	-0.022792	-13.470281	-4.846856	-0.239299	-4.292044	-4.092081	0.000000	-10.000000	-0.041667	-2.933333	-29.666666	1023.000000	1023.000000	2046.000000
18.440001	-0.023958	-14.158979	-4.849579	-0.740609	-4.496477	-4.072314	0.000000	-10.000000	-0.033333	-2.816667	-30.500000	1023.000000	1023.000000	2046.000000
18.459999	-0.025608	-15.134581	-5.164129	-0.931424	-4.916784	-4.122244	0.000000	-10.000000	-0.033333	-2.450000	-31.500000	1023.000000	1023.000000	2046.000000
18.480000	-0.028382	-16.773613	-5.610893	-1.181733	-5.101859	-4.879128	0.000000	-10.000000	-0.033333	-1.483333	-32.333332	1023.000000	1023.000000	2046.000000
18.500000	-0.030091	-17.783712	-5.731403	-1.845463	-5.318282	-4.888565	0.000000	-10.000000	-0.050000	-0.700000	-32.833332	1023.000000	1023.000000	2046.000000
18.520000	-0.031288	-18.491175	-6.100033	-1.978323	-5.491395	-4.921425	0.000000	-10.000000	-0.050000	0.000000	-33.000000	1023.000000	1023.000000	2046.000000
18.540001	-0.032998	-19.502007	-6.388709	-2.092310	-5.410590	-5.610398	0.000000	-10.000000	-0.033333	-0.350000	-33.000000	1023.000000	1023.000000	2046.000000
18.559999	-0.033243	-19.646843	-6.348521	-2.533235	-5.522657	-5.242429	0.000000	-10.000000	-0.025000	-1.200000	-33.000000	1023.000000	1023.000000	2046.000000
18.580000	-0.033955	-20.067522	-6.656466	-2.262443	-5.609047	-5.539565	0.000000	-10.000000	-0.016667	-2.433333	-33.333332	1023.000000	1023.000000	2046.000000
18.600000	-0.034829	-20.583847	-6.679879	-2.518343	-5.564513	-5.821113	0.000000	-10.000000	-0.025000	-3.700000	-34.166668	1023.000000	1023.000000	2046.000000
18.620001	-0.034658	-20.482635	-6.619249	-2.694000	-5.744345	-5.425041	0.000000	-10.000000	-0.025000	-4.483334	-35.333332	1023.000000	1023.000000	2046.000000
18.639999	-0.035434	-20.941263	-6.894770	-2.443473	-5.636878	-5.966143	0.000000	-10.000000	-0.025000	-4.683333	-36.833332	1023.000000	1023.000000	2046.000000
18.660000	-0.035478	-20.967318	-6.722350	-2.888668	-5.591058	-5.765242	0.000000	-10.000000	-0.033333	-4.316667	-38.333332	1023.000000	1023.000000	2046.000000
18.680000	-0.035393	-20.917107	-6.825759	-2.823249	-5.659239	-5.608858	0.000000	-10.000000	-0.041667	-3.850000	-39.833332	1023.000000	1023.000000	2046.000000
18.700001	-0.036405	-21.515377	-7.016549	-2.834645	-5.466195	-6.197988	0.000000	-10.000000	-0.050000	-3.616667	-41.166668	1023.000000	1023.000000	2046.000000
18.719999	-0.035889	-21.210348	-6.826397	-3.279650	-5.429740	-5.674561	0.000000	-10.000000	-0.041667	-3.683333	-42.333332	1023.000000	1023.000000	2046.000000
18.740000	-0.035456	-20.954689	-7.001658	-3.010740	-5.312047	-5.630244	0.000000	-10.000000	-0.025000	-4.116667	-43.666668	1023.000000	1023.000000	2046.000000
18.760000	-0.035529	-20.997839	-6.944558	-3.004644	-5.131006	-5.917631	0.000000	-10.000000	-0.016667	-4.916667	-45.000000	1023.000000	1023.000000	2046.000000
18.780001	-0.034353	-20.302671	-6.773434	-3.197934	-5.102121	-5.229183	0.000000	-10.000000	-0.016667	-5.633333	-46.666668	1023.000000	1023.000000	2046.000000
18.799999	-0.034500	-20.389606	-7.016461	-2.825894	-4.941459	-5.605793	0.000000	-10.000000	-0.025000	-5.716667	-48.500000	1023.000000	1023.000000	2046.000000
18.820000	-0.033945	-20.061682	-6.755398	-3.126961	-4.875053	-5.304270	0.000000	-10.000000	-0.033333	-4.900000	-50.500000	1023.000000	1023.000000	2046.000000
18.840000	-0.033464	-19.777210	-6.955414	-2.911119	-4.826966	-5.083712	0.000000	-10.000000	-0.025000	-3.816667	-52.166668	1023.000000	1023.000000	2046.000000
18.860001	-0.034101	-20.153774	-7.114483	-2.917463	-4.644586	-5.477242	0.000000	-10.000000	-0.033333	-2.983333	-53.500000	1023.000000	1023.000000	2046.000000
18.879999	-0.033625	-19.872383	-6.970233	-3.240462	-4.778310	-4.883378	0.000000	-10.000000	-0.025000	-2.750000	-54.500000	1023.000000	1023.000000	2046.000000
18.900000	-0.034242	-20.236916	-7.337235	-2.961581	-4.739748	-5.198349	0.000000	-10.000000	-0.041667	-2.733333	-55.500000	1023.000000	1023.000000	2046.000000
18.920000	-0.034584	-20.439339	-7.214799	-3.260570	-4.745799	-5.218172	0.000000	-10.000000	-0.033333	-2.600000	-56.333332	1023.000000	1023.000000	2046.000000
18.940001	-0.034387	-20.322464	-7.277411	-3.308862	-4.921607	-4.814584	0.000000	-10.000000	-0.041667	-1.833333	-57.166668	1023.000000	1023.000000	2046.000000
18.959999	-0.035173	-20.787022	-7.589298	-3.102786	-4.816223	-5.278715	0.000000	-10.000000	-0.041667	-0.900000	-57.666668	1023.000000	1023.000000	2046.000000
18.980000	-0.034642	-20.473705	-7.321006	-3.458020	-4.900003	-4.794676	0.000000	-10.000000	-0.050000	-0.183333	-58.000000	1023.000000	1023.000000	2046.000000
19.000000	-0.034496	-20.387232	-7.531251	-3.122305	-4.931304	-4.802371	0.000000	-10.000000	-0.050000	0.750000	-58.000000	1023.000000	1023.000000	2046.000000
19.020000	-0.034800	-20.567047	-7.556493	-3.092673	-4.800025	-5.117856	0.000000	-10.000000	-0.058333	1.933333	-58.000000	1023.000000	1023.000000	2046.000000
19.040001	-0.033776	-19.961475	-7.185480	-3.335058	-4.871225	-4.569712	0.000000	-10.000000	-0.075000	3.616667	-58.000000	1023.000000	1023.000000	2046.000000
19.059999	-0.033118	-19.572678	-7.214182	-3.038681	-4.788434	-4.531382	0.000000	-10.000000	-0.091667	5.166667	-58.000000	1023.000000	1023.000000	2046.000000
19.080000	-0.033176	-19.607119	-7.304828	-2.782676	-4.658309	-4.861306	0.000000	-10.000000	-0.108333	6.916667	-58.000000	1023.000000	1023.000000	2046.000000
19.100000	-0.032206	-19.033859	-6.924601	-2.982148	-4.668797	-4.458313	0.000000	-10.000000	-0.108333	8.766666	-58.000000	1023.000000	1023.000000	2046.000000
19.120001	-0.030938	-18.284567	-6.747954	-2.881271	-4.562643	-4.092699	0.000000	-10.000000	-0.125000	10.650001	-58.000000	1023.000000	1023.000000	2046.000000
19.139999	-0.030795	-18.199793	-6.828623	-2.462452	-4.420881	-4.487837	0.000000	-10.000000	-0.150000	12.233334	-58.000000	1023.000000	1023.000000	2046.000000
19.160000	-0.029884	-17.661148	-6.473619	-2.575963	-4.399217	-4.212350	0.000000	-10.000000	-0.191667	13.800000	-44.666668	1023.000000	1023.000000	2046.000000
19.180000	-0.028426	-16.799589	-6.156862	-2.576889	-4.324306	-3.741533	0.000000	-10.000000	-0.225000	15.583333	-15.833333	1023.000000	1023.000000	2046.000000
19.200001	-0.028016	-16.557526	-6.276855	-2.067919	-4.133819	-4.078931	0.000000	-10.000000	-0.241667	17.033333	13.000000	1023.000000	1023.000000	2046.000000
19.219999	-0.027209	-16.080729	-5.937142	-2.163312	-4.032874	-3.947401	0.000000	-10.000000	-0.258333	18.033333	30.500000	1023.000000	1023.000000	2046.000000
19.240000	-0.025554	-15.102327	-5.574745	-2.175980	-3.899029	-3.452574	0.000000	-10.000000	-0.275000	18.566668	34.500000	1023.000000	1023.000000	2046.000000
19.260000	-0.025220	-14.905242	-5.715966	-1.677849	-3.716495	-3.794932	0.000000	-10.000000	-0.300000	19.450001	40.500000	1023.000000	1023.000000	2046.000000
19.280001	-0.024108	-14.247999	-5.233165	-1.856302	-3.646588	-3.511944	0.000000	-10.000000	-0.333333	20.366667	46.833332	1023.000000	1023.000000	2046.000000
19.299999	-0.022547	-13.325305	-4.978829	-1.744483	-3.472510	-3.129483	0.000000	-10.000000	-0.375000	21.166668	53.500000	1023.000000	1023.000000	2046.000000
19.320000	-0.022226	-13.135331	-5.032309	-1.365483	-3.259548	-3.477992	0.000000	-10.000000	-0.416667	21.783333	60.500000	1023.000000	1023.000000	2046.000000
19.340000	-0.020752	-12.264294	-4.461761	-1.576072	-3.153303	-3.073158	0.000000	-10.000000	-0.441667	22.700001	67.666664	1023.000000	1023.000000	2046.000000
19.360001	-0.019412	-11.472754	-4.293804	-1.362292	-2.986466	-2.830191	0.000000	-10.000000	-0.458333	23.650000	75.166664	1023.000000	1023.000000	2046.000000
19.379999	-0.018949	-11.199038	-4.223279	-1.084431	-2.740174	-3.151154	0.000000	-10.000000	-0.475000	24.600000	83.000000	1023.000000	1023.000000	2046.000000
19.400000	-0.017224	-10.179249	-3.668239	-1.314522	-2.517896	-2.678592	0.000000	-10.000000	-0.516667	25.433334	91.000000	1023.000000	1023.000000	2046.000000
19.420000	-0.015860	-9.373302	-3.472194	-1.050567	-2.331752	-2.518788	0.000000	-10.000000	-0.575000	26.516666	99.166664	1023.000000	1023.000000	2046.000000
19.440001	-0.015317	-9.052633	-3.381843	-0.785345	-2.122958	-2.762487	0.000000	-10.000000	-0.616667	27.600000	107.666664	1023.000000	1023.000000	2046.000000
19.459999	-0.013613	-8.045576	-2.779785	-1.009353	-1.926442	-2.329996	0.000000	-10.000000	-0.641667	28.683334	116.833336	1023.000000	1023.000000	2046.000000
19.480000	-0.012064	-7.129870	-2.505139	-0.844053	-1.675943	-2.104734	0.000000	-10.000000	-0.666667	29.333334	126.166664	1023.000000	1023.000000	2046.000000
19.500000	-0.011555	-6.829285	-2.355058	-0.541612	-1.476303	-2.456311	0.000000	-10.000000	-0.708333	30.233334	135.833328	1023.000000	1023.000000	2046.000000
19.520000	-0.010180	-6.016409	-1.742941	-0.855113	-1.413471	-2.004884	0.000000	-10.000000	-0.750000	31.050001	145.666672	1023.000000	1023.000000	2046.000000
19.540001	-0.009253	-5.468528	-1.587943	-0.777039	-1.337906	-1.765639	0.000000	-10.000000	-0.783333	31.983334	156.000000	1023.000000	1023.000000	2046.000000
19.559999	-0.009269	-5.478150	-1.480868	-0.596893	-1.182200	-2.218189	0.000000	-10.000000	-0.816667	32.900002	166.666672	1023.000000	1023.000000	2046.000000
19.580000	-0.008105	-4.790165	-0.817460	-1.037774	-0.995645	-1.939286	0.000000	-10.000000	-0.841667	33.799999	177.500000	1023.000000	1023.000000	2046.000000
19.600000	-0.006678	-3.946468	-0.238519	-1.254920	-0.809629	-1.643401	0.000000	-10.000000	-0.858333	34.549999	188.666672	1023.000000	1023.000000	2046.000000
19.620001	-0.005708	-3.373535	-0.194919	-0.794476	-0.492593	-1.891546	0.000000	-10.000000	-0.875000	34.866669	200.166672	1023.000000	1023.000000	2046.000000
19.639999	-0.004427	-2.616598	0.059485	-0.535215	-0.284575	-1.856294	0.000000	-10.000000	-0.883333	34.966667	211.666672	1023.000000	1023.000000	2046.000000
19.660000	-0.002009	-1.187183	0.492899	-0.201654	-0.167460	-1.310969	0.000000	-10.000000	-0.891667	34.900002	223.333328	1023.000000	1023.000000	2046.000000
19.680000	-0.000439	-0.259347	0.743256	0.295743	-0.111825	-1.186520	0.000000	-10.000000	-0.891667	35.016666	234.833328	1023.000000	1023.000000	2046.000000
19.700001	0.000095	0.056036	0.748416	0.892638	-0.111309	-1.473709	0.000000	-10.000000	-0.916667	35.283333	246.500000	1023.000000	1023.000000	2046.000000
19.719999	-0.000010	-0.006039	0.957640	0.802194	-0.165655	-1.600218	0.000000	-10.000000	-0.966667	36.233334	258.166656	1023.000000	1023.000000	2046.000000
19.740000	-0.000135	-0.080041	1.254253	0.362611	-0.312386	-1.384519	0.000000	-10.000000	-0.975000	37.049999	270.000000	1023.000000	1023.000000	2046.000000
19.760000	-0.000600	-0.354555	1.298357	0.065503	-0.329133	-1.389282	0.000000	-10.000000	-0.966667	37.283333	282.333344	1023.000000	1023.000000	2046.000000
19.780001	-0.001965	-1.161290	0.890447	0.153529	-0.326630	-1.878636	0.000000	-10.000000	-0.925000	36.983334	294.666656	1023.000000	1023.000000	2046.000000
19.799999	-0.002674	-1.580616	0.856384	-0.154611	-0.270411	-2.011978	0.000000	-10.000000	-0.925000	36.733334	307.166656	1023.000000	1023.000000	2046.000000
19.820000	-0.002028	-1.198386	1.120143	-0.500206	-0.070006	-1.748316	0.000000	-10.000000	-0.950000	36.633335	319.500000	1023.000000	1023.000000	2046.000000
19.840000	-0.001596	-0.943321	1.034400	-0.233371	0.133068	-1.877418	0.000000	-10.000000	-0.958333	36.666668	331.833344	1023.000000	1023.000000	2046.000000
19.860001	-0.001435	-0.848151	0.992731	0.026377	0.291266	-2.158525	0.000000	-10.000000	-0.966667	36.583336	344.000000	1023.000000	1023.000000	2046.000000
19.879999	-0.000450	-0.266004	1.400471	-0.160542	0.443931	-1.949864	0.000000	-10.000000	-0.975000	36.966667	356.166656	1023.000000	1023.000000	2046.000000
19.900000	0.001098	0.648790	1.759147	-0.150590	0.645509	-1.605276	0.000000	-10.000000	-1.008333	37.500000	368.500000	1023.000000	1023.000000	2046.000000
19.920000	0.001602	0.946687	1.683864	0.327104	0.853681	-1.917962	0.000000	-10.000000	-1.041667	38.233334	381.000000	1023.000000	1023.000000	2046.000000
19.940001	0.002753	1.627201	2.166031	0.151701	1.109975	-1.800506	0.000000	-10.000000	-1.050000	38.616669	393.666656	1023.000000	1023.000000	2046.000000
19.959999	0.004533	2.679232	2.644249	0.038107	1.385836	-1.388959	0.000000	-10.000000	-1.058333	38.816666	406.333344	1023.000000	1023.000000	2046.000000
19.980000	0.005343	3.158005	2.635068	0.454040	1.676303	-1.607405	0.000000	-10.000000	-1.033333	39.049999	419.166656	1023.000000	1023.000000	2046.000000
20.000000	0.005997	3.544516	2.897203	0.400790	1.941922	-1.695399	0.000000	-10.000000	-1.016667	38.883335	432.166656	1023.000000	1023.000000	2046.000000
20.020000	0.007926	4.684108	3.469363	0.097453	2.312257	-1.194966	0.000000	-10.000000	-0.975000	38.799999	445.333344	1023.000000	1023.000000	2046.000000
20.040001	0.009811	5.798228	3.813672	0.265651	2.678712	-0.959808	0.000000	-10.000000	-0.958333	38.016666	458.333344	1023.000000	1023.000000	2046.000000
20.059999	0.010975	6.486373	3.892329	0.700334	2.988137	-1.094427	0.000000	-10.000000	-0.941667	37.633335	471.166656	1023.000000	1023.000000	2046.000000
20.080000	0.012377	7.314815	4.348996	0.499527	3.284132	-0.817840	0.000000	-10.000000	-0.925000	37.116669	483.666656	1023.000000	1023.000000	2046.000000
20.100000	0.014365	8.489962	4.861455	0.274518	3.754027	-0.400039	0.000000	-10.000000	-0.916667	36.783333	496.166656	1023.000000	1023.000000	2046.000000
20.120001	0.015364	9.080063	4.828941	0.500459	4.105632	-0.354970	0.000000	-10.000000	-0.900000	36.266666	508.500000	1023.000000	1023.000000	2046.000000
20.139999	0.015618	9.230372	4.857270	0.472318	4.343936	-0.443151	0.000000	-10.000000	-0.875000	35.533333	520.833313	1023.000000	1023.000000	2046.000000
20.160000	0.016690	9.863712	5.264436	0.077245	4.543522	-0.021491	0.000000	-10.000000	-0.850000	34.966667	532.833313	1023.000000	1023.000000	2046.000000
20.180000	0.017756	10.493999	5.512343	0.001981	4.763508	0.216166	0.000000	-10.000000	-0.808333	34.466667	544.500000	1023.000000	1023.000000	2046.000000
20.200001	0.018085	10.687948	5.426710	0.210790	4.944700	0.105748	0.000000	-10.000000	-0.800000	34.049999	556.000000	1023.000000	1023.000000	2046.000000
20.219999	0.018778	11.097739	5.785785	-0.021635	5.092571	0.241017	0.000000	-10.000000	-0.791667	33.783333	567.500000	1023.000000	1023.000000	2046.000000
20.240000	0.020255	11.970468	6.285847	-0.228842	5.307856	0.605606	0.000000	-10.000000	-0.783333	33.666668	578.833313	1023.000000	1023.000000	2046.000000
20.260000	0.020971	12.394016	6.363649	0.001084	5.441611	0.587672	0.000000	-10.000000	-0.766667	33.466667	590.166687	1023.000000	1023.000000	2046.000000
20.280001	0.021603	12.767487	6.572244	0.113315	5.636314	0.445614	0.000000	-10.000000	-0.750000	33.016666	601.333313	1023.000000	1023.000000	2046.000000
20.299999	0.023362	13.806730	7.234354	-0.138656	5.843384	0.867648	0.000000	-10.000000	-0.741667	32.733334	612.500000	1023.000000	1023.000000	2046.000000
20.320000	0.024813	14.664262	7.565587	0.058047	6.077286	0.963342	0.000000	-10.000000	-0.725000	32.283333	623.333313	1023.000000	1023.000000	2046.000000
20.340000	0.025767	15.228214	7.692927	0.360716	6.339759	0.834812	0.000000	-10.000000	-0.691667	31.800001	634.166687	1023.000000	1023.000000	2046.000000
20.360001	0.027288	16.126966	8.298612	0.238284	6.486927	1.103143	0.000000	-10.000000	-0.666667	31.233334	644.833313	1023.000000	1023.000000	2046.000000
20.379999	0.029286	17.308146	8.827415	0.241530	6.830330	1.408870	0.000000	-10.000000	-0.633333	30.533333	655.333313	1023.000000	1023.000000	2046.000000
20.400000	0.030495	18.022602	8.975410	0.687335	6.974713	1.385145	0.000000	-10.000000	-0.625000	29.950001	665.500000	1023.000000	1023.000000	2046.000000
20.420000	0.031540	18.640024	9.252646	0.855049	7.176731	1.355596	0.000000	-10.000000	-0.608333	29.233334	675.500000	1023.000000	1023.000000	2046.000000
20.440001	0.033370	19.721924	9.855650	0.762379	7.403924	1.699971	0.000000	-10.000000	-0.600000	28.783333	685.500000	1023.000000	1023.000000	2046.000000
20.459999	0.034734	20.528091	10.125087	0.909230	7.634983	1.858791	0.000000	-10.000000	-0.558333	28.016666	695.333313	1023.000000	1023.000000	2046.000000
20.480000	0.035501	20.980988	10.137535	1.338789	7.754027	1.750638	0.000000	-10.000000	-0.500000	27.033333	704.833313	1023.000000	1023.000000	2046.000000
20.500000	0.036390	21.506609	10.407458	1.391858	7.875496	1.831797	0.000000	-10.000000	-0.441667	25.700001	714.000000	1023.000000	1023.000000	2046.000000
20.520000	0.037899	22.398556	10.814671	1.327079	8.111302	2.145504	0.000000	-10.000000	-0.383333	24.100000	722.666687	1023.000000	1023.000000	2046.000000
20.540001	0.038890	22.983938	10.956395	1.524083	8.287013	2.216447	0.000000	-10.000000	-0.316667	22.166666	731.000000	1023.000000	1023.000000	2046.000000
20.559999	0.039155	23.140625	10.816240	1.944770	8.311065	2.068549	0.000000	-10.000000	-0.241667	19.866667	738.666687	1023.000000	1023.000000	2046.000000
20.580000	0.040041	23.664497	11.182857	1.808010	8.420750	2.252883	0.000000	-10.000000	-0.166667	17.433334	745.833313	1023.000000	1023.000000	2046.000000
20.600000	0.040978	24.217852	11.398222	1.813671	8.607599	2.398360	0.000000	-10.000000	-0.116667	14.466667	752.166687	1023.000000	1023.000000	2046.000000
20.620001	0.041057	24.264481	11.150787	2.220085	8.580658	2.312951	0.000000	-10.000000	-0.066667	11.133333	757.500000	1023.000000	1023.000000	2046.000000
20.639999	0.041117	24.299866	11.156452	2.292377	8.578911	2.272126	0.000000	-10.000000	-0.033333	7.433333	761.833313	1023.000000	1023.000000	2046.000000
20.660000	0.041832	24.722605	11.475691	2.112239	8.654532	2.480143	0.000000	-10.000000	-0.008333	3.033333	765.000000	1023.000000	1023.000000	2046.000000
20.680000	0.041929	24.779922	11.380852	2.348400	8.580395	2.470276	0.000000	-10.000000	0.000000	-0.583333	767.000000	1023.000000	1023.000000	2046.000000
20.700001	0.042088	24.874214	11.494741	2.486070	8.573277	2.320127	0.000000	-10.000000	0.000000	-3.683333	767.833313	1023.000000	1023.000000	2046.000000
20.719999	0.042902	25.354877	11.880970	2.263803	8.728849	2.481254	0.000000	-10.000000	0.000000	-5.616667	768.000000	1023.000000	1023.000000	2046.000000
20.740000	0.042757	25.269350	11.752637	2.415968	8.601770	2.498974	0.000000	-10.000000	0.016667	-7.350000	768.000000	1023.000000	1023.000000	2046.000000
20.760000	0.042414	25.066648	11.600946	2.616436	8.488277	2.360989	0.000000	-10.000000	0.033333	-8.483334	768.000000	1023.000000	1023.000000	2046.000000
20.780001	0.042581	25.165342	11.914802	2.367876	8.487465	2.395201	0.000000	-10.000000	0.050000	-9.083333	768.000000	1023.000000	1023.000000	2046.000000
20.799999	0.042815	25.303652	12.003092	2.357141	8.430659	2.512761	0.000000	-10.000000	0.050000	-9.916667	768.000000	1023.000000	1023.000000	2046.000000
20.820000	0.042146	24.908268	11.466014	2.883749	8.127876	2.430628	0.000000	-10.000000	0.066667	-11.116667	764.500000	1023.000000	1023.000000	2046.000000
20.840000	0.041633	24.605310	11.158309	3.201685	7.769762	2.475555	0.000000	-10.000000	0.091667	-12.650001	756.500000	1023.000000	1023.000000	2046.000000
20.860001	0.041565	24.565107	11.007283	3.552502	7.506675	2.498647	0.000000	-10.000000	0.125000	-13.933333	747.000000	1023.000000	1023.000000	2046.000000
20.879999	0.040746	24.080858	10.623581	4.086685	7.024489	2.346103	0.000000	-10.000000	0.141667	-14.616667	739.333313	1023.000000	1023.000000	2046.000000
20.900000	0.039922	23.593960	10.604964	4.147171	6.750078	2.091747	0.000000	-10.000000	0.150000	-14.750000	734.500000	1023.000000	1023.000000	2046.000000
20.920000	0.039007	23.053164	10.698734	3.748763	6.564871	2.040796	0.000000	-10.000000	0.158333	-14.766666	729.500000	1023.000000	1023.000000	2046.000000
20.940001	0.036494	21.568182	10.007131	3.838682	5.996453	1.725917	0.000000	-10.000000	0.175000	-15.466666	724.500000	1023.000000	1023.000000	2046.000000
20.959999	0.033797	19.973898	9.584822	3.492903	5.537009	1.359164	0.000000	-10.000000	0.191667	-16.633333	719.333313	1023.000000	1023.000000	2046.000000
20.980000	0.031564	18.654146	9.215032	3.015450	5.293466	1.130199	0.000000	-10.000000	0.208333	-17.900000	713.666687	1023.000000	1023.000000	2046.000000
21.000000	0.029216	17.266541	8.435253	3.084809	4.850760	0.895717	0.000000	-10.000000	0.216667	-18.766666	707.666687	1023.000000	1023.000000	2046.000000
21.020000	0.027403	16.195156	8.007025	3.002858	4.556288	0.628985	0.000000	-10.000000	0.233333	-19.216667	701.500000	1023.000000	1023.000000	2046.000000
21.040001	0.026270	15.525663	7.890451	2.669932	4.447732	0.517547	0.000000	-10.000000	0.241667	-19.500000	695.166687	1023.000000	1023.000000	2046.000000
21.059999	0.024970	14.757063	7.538394	2.670422	4.220741	0.327506	0.000000	-10.000000	0.250000	-19.733334	688.666687	1023.000000	1023.000000	2046.000000
21.080000	0.023905	14.127698	7.095407	2.848038	3.976344	0.207909	0.000000	-10.000000	0.250000	-19.783335	682.000000	1023.000000	1023.000000	2046.000000
21.100000	0.023150	13.681418	7.082987	2.567373	3.918036	0.113021	0.000000	-10.000000	0.250000	-19.866667	675.333313	1023.000000	1023.000000	2046.000000
21.120001	0.022386	13.230196	7.037088	2.323801	3.890228	-0.020920	0.000000	-10.000000	0.250000	-19.816668	668.833313	1023.000000	1023.000000	2046.000000
21.139999	0.021375	12.632695	6.678103	2.415035	3.696160	-0.156603	0.000000	-10.000000	0.250000	-19.983334	662.166687	1023.000000	1023.000000	2046.000000
21.160000	0.020542	12.140346	6.508339	2.329870	3.594597	-0.292460	0.000000	-10.000000	0.275000	-20.283333	655.666687	1023.000000	1023.000000	2046.000000
21.180000	0.020021	11.832315	6.531740	1.987906	3.633940	-0.321272	0.000000	-10.000000	0.291667	-20.683334	648.833313	1023.000000	1023.000000	2046.000000
21.200001	0.019274	11.390985	6.379841	1.716832	3.659630	-0.365318	0.000000	-10.000000	0.316667	-21.200001	642.000000	1023.000000	1023.000000	2046.000000
21.219999	0.018636	11.013992	6.027215	1.833957	3.549841	-0.397022	0.000000	-10.000000	0.333333	-21.716667	634.833313	1023.000000	1023.000000	2046.000000
21.240000	0.018306	10.818746	5.816365	1.868688	3.516887	-0.383195	0.000000	-10.000000	0.358333	-22.483334	627.500000	1023.000000	1023.000000	2046.000000
21.260000	0.018362	10.851936	5.826966	1.685352	3.619119	-0.279500	0.000000	-10.000000	0.391667	-23.233334	619.833313	1023.000000	1023.000000	2046.000000
21.280001	0.018050	10.667737	5.676670	1.601642	3.599910	-0.210485	0.000000	-10.000000	0.383333	-23.850000	612.000000	1023.000000	1023.000000	2046.000000
21.299999	0.017610	10.407785	5.253093	1.846816	3.388135	-0.080259	0.000000	-10.000000	0.391667	-24.100000	604.000000	1023.000000	1023.000000	2046.000000
21.320000	0.017093	10.101703	5.019828	1.759199	3.420447	-0.097771	0.000000	-10.000000	0.400000	-24.216667	596.000000	1023.000000	1023.000000	2046.000000
21.340000	0.016422	9.705124	4.904951	1.392935	3.486571	-0.079333	0.000000	-10.000000	0.433333	-24.250000	588.000000	1023.000000	1023.000000	2046.000000
21.360001	0.015346	9.069284	4.495252	1.370683	3.241774	-0.038424	0.000000	-10.000000	0.450000	-24.366667	580.000000	1023.000000	1023.000000	2046.000000
21.379999	0.014273	8.435063	4.065590	1.409245	2.932201	0.028028	0.000000	-10.000000	0.450000	-24.516666	572.000000	1023.000000	1023.000000	2046.000000
21.400000	0.013350	7.889915	3.877356	1.153550	2.862718	-0.003709	0.000000	-10.000000	0.450000	-24.716667	563.833313	1023.000000	1023.000000	2046.000000
21.420000	0.012526	7.402826	3.762212	0.854522	2.764258	0.021834	0.000000	-10.000000	0.450000	-24.850000	555.500000	1023.000000	1023.000000	2046.000000
21.440001	0.011509	6.801934	3.400762	0.949617	2.395227	0.056328	0.000000	-10.000000	0.450000	-24.966667	547.166687	1023.000000	1023.000000	2046.000000
21.459999	0.010663	6.302093	3.027036	1.073172	2.195398	0.006487	0.000000	-10.000000	0.458333	-25.133333	538.833313	1023.000000	1023.000000	2046.000000
21.480000	0.009942	5.875474	2.992628	0.802017	2.128857	-0.048028	0.000000	-10.000000	0.475000	-25.350000	530.500000	1023.000000	1023.000000	2046.000000
21.500000	0.009321	5.508852	2.867494	0.661546	2.005503	-0.025691	0.000000	-10.000000	0.491667	-25.633333	522.000000	1023.000000	1023.000000	2046.000000
21.520000	0.008824	5.215239	2.469553	1.002466	1.670534	0.072685	0.000000	-10.000000	0.500000	-25.850000	513.500000	1023.000000	1023.000000	2046.000000
21.540001	0.008318	4.916183	2.354656	1.005215	1.590630	-0.034318	0.000000	-10.000000	0.500000	-26.166666	504.833344	1023.000000	1023.000000	2046.000000
21.559999	0.008061	4.763984	2.409701	0.819225	1.666942	-0.131884	0.000000	-10.000000	0.500000	-26.433334	496.166656	1023.000000	1023.000000	2046.000000
21.580000	0.007669	4.532432	2.333299	0.785290	1.469943	-0.056100	0.000000	-10.000000	0.500000	-26.716667	487.333344	1023.000000	1023.000000	2046.000000
21.600000	0.007355	4.346731	2.070563	1.110995	1.142829	0.022345	0.000000	-10.000000	0.500000	-26.816668	478.500000	1023.000000	1023.000000	2046.000000
21.620001	0.006966	4.116849	1.886338	1.240034	1.037661	-0.047184	0.000000	-10.000000	0.508333	-26.883333	469.500000	1023.000000	1023.000000	2046.000000
21.639999	0.006595	3.897540	1.859967	1.090081	1.094592	-0.147099	0.000000	-10.000000	0.508333	-26.866667	460.500000	1023.000000	1023.000000	2046.000000
21.660000	0.006176	3.649838	1.839205	1.000416	0.926672	-0.116455	0.000000	-10.000000	0.516667	-26.916668	451.500000	1023.000000	1023.000000	2046.000000
21.680000	0.005788	3.420743	1.512428	1.334499	0.626146	-0.052330	0.000000	-10.000000	0.525000	-26.983334	442.500000	1023.000000	1023.000000	2046.000000
21.700001	0.005324	3.146561	1.296392	1.451771	0.564846	-0.166447	0.000000	-10.000000	0.533333	-27.233334	433.500000	1023.000000	1023.000000	2046.000000
21.719999	0.004872	2.879425	1.343067	1.260667	0.588687	-0.312997	0.000000	-10.000000	0.525000	-27.350000	424.500000	1023.000000	1023.000000	2046.000000
21.740000	0.004441	2.624363	1.263181	1.230676	0.373317	-0.242811	0.000000	-10.000000	0.516667	-27.533335	415.333344	1023.000000	1023.000000	2046.000000
21.760000	0.004118	2.433981	0.936484	1.540843	0.106082	-0.149428	0.000000	-10.000000	0.541667	-27.650000	406.000000	1023.000000	1023.000000	2046.000000
21.780001	0.003577	2.114033	0.705523	1.616003	0.067898	-0.275392	0.000000	-10.000000	0.575000	-27.700001	396.666656	1023.000000	1023.000000	2046.000000
21.799999	0.003144	1.857883	0.803938	1.342757	0.133792	-0.422604	0.000000	-10.000000	0.600000	-27.716667	387.500000	1023.000000	1023.000000	2046.000000
21.820000	0.002580	1.524820	0.710310	1.282826	-0.131661	-0.336655	0.000000	-10.000000	0.600000	-27.650002	378.333344	1023.000000	1023.000000	2046.000000
21.840000	0.002235	1.321121	0.395018	1.600999	-0.422695	-0.252202	0.000000	-10.000000	0.583333	-27.650002	369.166656	1023.000000	1023.000000	2046.000000
21.860001	0.001685	0.995913	0.209245	1.655115	-0.445972	-0.422477	0.000000	-10.000000	0.583333	-27.750000	359.833344	1023.000000	1023.000000	2046.000000
21.879999	0.001206	0.712614	0.238078	1.395720	-0.327374	-0.593810	0.000000	-10.000000	0.550000	-27.716667	347.500000	1023.000000	1023.000000	2046.000000
21.900000	0.000686	0.405220	0.140158	1.349045	-0.598253	-0.485729	0.000000	-10.000000	0.533333	-27.766666	338.166656	1023.000000	1023.000000	2046.000000
21.920000	0.000400	0.236232	-0.054050	1.591411	-0.835420	-0.465710	0.000000	-10.000000	0.500000	-27.433334	329.000000	1023.000000	1023.000000	2046.000000
21.940001	0.000166	0.098315	-0.074870	1.616922	-0.861344	-0.582393	0.000000	-10.000000	0.500000	-27.383333	323.000000	1023.000000	1023.000000	2046.000000
21.959999	-0.000228	-0.135021	0.002065	1.332399	-0.681415	-0.788070	0.000000	-10.000000	0.500000	-26.816668	314.000000	1023.000000	1023.000000	2046.000000
21.980000	-0.000778	-0.459641	0.129211	1.062981	-0.882134	-0.769700	0.000000	-10.000000	0.491667	-26.383333	305.000000	1023.000000	1023.000000	2046.000000
22.000000	-0.001220	-0.721183	-0.000312	1.220960	-1.140393	-0.801439	0.000000	-10.000000	0.475000	-25.583334	296.166656	1023.000000	1023.000000	2046.000000
22.020000	-0.002009	-1.187345	-0.178684	1.157528	-1.165352	-1.000837	0.000000	-10.000000	0.458333	-25.166668	287.500000	1023.000000	1023.000000	2046.000000
22.040001	-0.002570	-1.519069	-0.093255	0.847484	-1.087091	-1.186207	0.000000	-10.000000	0.450000	-24.666668	279.166656	1023.000000	1023.000000	2046.000000
22.059999	-0.003041	-1.797080	-0.129665	0.682828	-1.068288	-1.281955	0.000000	-10.000000	0.450000	-24.416668	271.000000	1023.000000	1023.000000	2046.000000
22.080000	-0.003335	-1.970806	-0.471622	1.133754	-1.460819	-1.172119	0.000000	-10.000000	0.450000	-24.450001	263.000000	1023.000000	1023.000000	2046.000000
22.100000	-0.003525	-2.083400	-0.953484	1.843773	-1.796362	-1.177327	0.000000	-10.000000	0.450000	-24.383333	254.666672	1023.000000	1023.000000	2046.000000
22.120001	-0.004124	-2.437174	-1.150614	2.129832	-1.983617	-1.432776	0.000000	-10.000000	0.450000	-24.333334	246.333328	1023.000000	1023.000000	2046.000000
22.139999	-0.004958	-2.930172	-1.053045	1.904894	-2.167504	-1.614516	0.000000	-10.000000	0.416667	-23.799999	238.000000	1023.000000	1023.000000	2046.000000
22.160000	-0.006132	-3.623790	-1.078099	1.647336	-2.554360	-1.638667	0.000000	-10.000000	0.383333	-23.350000	230.166672	1023.000000	1023.000000	2046.000000
22.180000	-0.008109	-4.792592	-1.478736	1.602277	-3.062341	-1.853793	0.000000	-10.000000	0.350000	-23.100000	222.500000	1023.000000	1023.000000	2046.000000
22.200001	-0.010822	-6.395878	-2.109515	1.318308	-3.290160	-2.314510	0.000000	-10.000000	0.333333	-22.400000	214.833328	1023.000000	1023.000000	2046.000000
22.219999	-0.013653	-8.069023	-2.555526	0.720210	-3.463376	-2.770332	0.000000	-10.000000	0.316667	-21.483334	207.333328	1023.000000	1023.000000	2046.000000
22.240000	-0.015976	-9.441818	-2.762268	0.091705	-3.658736	-3.112519	0.000000	-10.000000	0.300000	-20.433334	200.166672	1023.000000	1023.000000	2046.000000
22.260000	-0.017601	-10.402319	-3.049493	-0.168719	-4.000314	-3.183793	0.000000	-10.000000	0.300000	-20.116667	193.333328	1023.000000	1023.000000	2046.000000
22.280001	-0.018812	-11.117604	-3.546159	-0.077812	-4.179924	-3.313708	0.000000	-10.000000	0.283333	-20.416666	186.666672	1023.000000	1023.000000	2046.000000
22.299999	-0.020116	-11.888515	-3.832999	-0.264955	-4.087188	-3.703373	0.000000	-10.000000	0.283333	-20.466667	179.833328	1023.000000	1023.000000	2046.000000
22.320000	-0.021139	-12.493134	-3.815684	-0.667388	-4.049615	-3.960447	0.000000	-10.000000	0.283333	-20.416666	173.000000	1023.000000	1023.000000	2046.000000
22.340000	-0.021924	-12.956809	-3.900710	-0.813944	-4.353168	-3.888986	0.000000	-10.000000	0.300000	-20.150000	166.166672	1023.000000	1023.000000	2046.000000
22.360001	-0.022454	-13.270364	-4.292756	-0.650312	-4.431210	-3.896086	0.000000	-10.000000	0.283333	-19.783335	159.333328	1023.000000	1023.000000	2046.000000
22.379999	-0.023322	-13.783318	-4.493766	-0.793346	-4.227861	-4.268344	0.000000	-10.000000	0.250000	-19.533335	152.833328	1023.000000	1023.000000	2046.000000
22.400000	-0.024114	-14.251161	-4.342891	-1.271853	-4.194880	-4.441536	0.000000	-10.000000	0.216667	-19.100000	146.166672	1023.000000	1023.000000	2046.000000
22.420000	-0.024518	-14.490089	-4.414155	-1.433601	-4.475264	-4.167070	0.000000	-10.000000	0.200000	-18.866667	139.833328	1023.000000	1023.000000	2046.000000
22.440001	-0.025042	-14.799725	-4.829324	-1.338106	-4.368757	-4.263538	0.000000	-10.000000	0.200000	-18.633333	133.500000	1023.000000	1023.000000	2046.000000
22.459999	-0.025379	-14.998825	-4.859502	-1.640587	-4.013665	-4.485071	0.000000	-10.000000	0.200000	-18.533333	127.500000	1023.000000	1023.000000	2046.000000
22.480000	-0.025255	-14.925464	-4.672440	-1.868342	-4.134271	-4.250412	0.000000	-10.000000	0.200000	-18.516666	121.333336	1023.000000	1023.000000	2046.000000
22.500000	-0.024814	-14.664890	-4.976206	-1.550198	-4.192380	-3.946106	0.000000	-10.000000	0.200000	-18.566668	115.000000	1023.000000	1023.000000	2046.000000
22.520000	-0.025048	-14.803286	-5.183605	-1.551414	-3.916070	-4.152197	0.000000	-10.000000	0.191667	-18.316668	108.666664	1023.000000	1023.000000	2046.000000
22.540001	-0.025120	-14.846059	-4.972935	-1.875585	-3.760756	-4.236782	0.000000	-10.000000	0.183333	-17.866667	102.500000	1023.000000	1023.000000	2046.000000
22.559999	-0.025032	-14.794019	-5.039184	-1.833356	-4.078372	-3.843106	0.000000	-10.000000	0.175000	-17.050001	96.666664	1023.000000	1023.000000	2046.000000
22.580000	-0.025224	-14.907640	-5.488040	-1.598134	-3.920322	-3.901145	0.000000	-10.000000	0.166667	-16.583334	91.000000	1023.000000	1023.000000	2046.000000
22.600000	-0.026242	-15.509255	-5.630308	-1.899299	-3.768602	-4.211046	0.000000	-10.000000	0.158333	-16.050001	85.500000	1023.000000	1023.000000	2046.000000
22.620001	-0.026907	-15.902161	-5.477819	-2.325275	-4.015525	-4.083541	0.000000	-10.000000	0.141667	-15.883333	80.000000	1023.000000	1023.000000	2046.000000
22.639999	-0.027221	-16.087563	-5.818583	-2.134270	-4.318255	-3.816453	0.000000	-10.000000	0.141667	-15.500000	74.666664	1023.000000	1023.000000	2046.000000
22.660000	-0.027994	-16.544191	-6.219440	-2.114477	-4.162925	-4.047349	0.000000	-10.000000	0.141667	-15.066667	69.500000	1023.000000	1023.000000	2046.000000
22.680000	-0.028896	-17.077799	-6.146604	-2.521030	-4.126144	-4.284020	0.000000	-10.000000	0.116667	-14.433333	64.500000	1023.000000	1023.000000	2046.000000
22.700001	-0.029220	-17.268871	-6.062041	-2.748499	-4.411160	-4.047171	0.000000	-10.000000	0.083333	-13.650001	59.666668	1023.000000	1023.000000	2046.000000
22.719999	-0.029124	-17.212477	-6.430159	-2.407410	-4.535213	-3.839695	0.000000	-10.000000	0.066667	-13.200000	55.166668	1023.000000	1023.000000	2046.000000
22.740000	-0.029676	-17.538486	-6.572142	-2.415948	-4.325002	-4.225394	0.000000	-10.000000	0.066667	-12.716667	50.833332	1023.000000	1023.000000	2046.000000
22.760000	-0.029809	-17.617262	-6.300743	-2.740709	-4.275681	-4.300130	0.000000	-10.000000	0.066667	-12.533334	46.500000	1023.000000	1023.000000	2046.000000
22.780001	-0.029432	-17.394388	-6.323021	-2.629142	-4.538082	-3.904143	0.000000	-10.000000	0.050000	-12.133333	42.166668	1023.000000	1023.000000	2046.000000
22.799999	-0.029350	-17.345922	-6.609064	-2.337464	-4.420300	-3.979095	0.000000	-10.000000	0.050000	-11.683333	38.000000	1023.000000	1023.000000	2046.000000
22.820000	-0.029701	-17.553183	-6.419444	-2.570173	-4.207131	-4.356435	0.000000	-10.000000	0.041667	-11.150000	34.166668	1023.000000	1023.000000	2046.000000
22.840000	-0.029348	-17.344519	-6.142145	-2.788517	-4.344611	-4.069245	0.000000	-10.000000	0.025000	-10.483334	30.500000	1023.000000	1023.000000	2046.000000
22.860001	-0.028844	-17.046850	-6.263437	-2.426843	-4.555538	-3.801033	0.000000	-10.000000	0.008333	-9.933333	27.166666	1023.000000	1023.000000	2046.000000
22.879999	-0.028707	-16.965971	-6.456958	-2.190320	-4.278077	-4.040616	0.000000	-10.000000	0.000000	-9.400001	23.833334	1023.000000	1023.000000	2046.000000
22.900000	-0.028857	-17.054293	-6.276636	-2.392833	-4.117937	-4.266886	0.000000	-10.000000	0.000000	-8.916667	20.666666	1023.000000	1023.000000	2046.000000
22.920000	-0.028643	-16.928028	-5.965631	-2.627396	-4.220244	-4.114758	0.000000	-10.000000	0.000000	-8.616667	17.500000	1023.000000	1023.000000	2046.000000
22.940001	-0.028028	-16.564791	-5.953867	-2.400255	-4.409431	-3.801238	0.000000	-10.000000	0.000000	-8.250000	14.666667	1023.000000	1023.000000	2046.000000
22.959999	-0.027754	-16.402559	-6.267899	-1.997476	-4.233746	-3.903437	0.000000	-10.000000	0.000000	-7.966667	12.000000	1023.000000	1023.000000	2046.000000
22.980000	-0.027814	-16.438183	-6.252856	-2.041868	-4.026548	-4.116912	0.000000	-10.000000	0.000000	-7.533333	9.333333	1023.000000	1023.000000	2046.000000
23.000000	-0.027746	-16.397926	-5.898026	-2.328356	-3.981355	-4.190190	0.000000	-10.000000	0.000000	-7.066667	6.833333	1023.000000	1023.000000	2046.000000
23.020000	-0.027256	-16.108185	-5.689665	-2.334758	-4.287658	-3.796104	0.000000	-10.000000	-0.008333	-6.766667	4.500000	1023.000000	1023.000000	2046.000000
23.040001	-0.026680	-15.767708	-5.981165	-1.919414	-4.223840	-3.643288	0.000000	-10.000000	-0.008333	-6.400000	2.500000	1023.000000	1023.000000	2046.000000
23.059999	-0.026888	-15.890853	-6.092555	-1.809118	-3.938511	-4.050670	0.000000	-10.000000	-0.016667	-6.166667	0.500000	1023.000000	1023.000000	2046.000000
23.080000	-0.026927	-15.913979	-5.726531	-2.131579	-3.916998	-4.138870	0.000000	-10.000000	-0.016667	-5.783333	-1.500000	1023.000000	1023.000000	2046.000000
23.100000	-0.026426	-15.617954	-5.509739	-2.182240	-4.159591	-3.766384	0.000000	-10.000000	-0.033333	-5.483334	-3.166667	1023.000000	1023.000000	2046.000000
23.120001	-0.025799	-15.247113	-5.809326	-1.739772	-4.102996	-3.595019	0.000000	-10.000000	-0.033333	-5.133333	-4.833333	1023.000000	1023.000000	2046.000000
23.139999	-0.026076	-15.410821	-5.888822	-1.699857	-3.773546	-4.048597	0.000000	-10.000000	-0.033333	-4.800000	-6.500000	1023.000000	1023.000000	2046.000000
23.160000	-0.026035	-15.386598	-5.414976	-2.052251	-3.802508	-4.116864	0.000000	-10.000000	-0.025000	-4.433333	-8.166667	1023.000000	1023.000000	2046.000000
23.180000	-0.025321	-14.964634	-5.339323	-1.952119	-3.950849	-3.722342	0.000000	-10.000000	-0.033333	-4.083333	-9.666667	1023.000000	1023.000000	2046.000000
23.200001	-0.024844	-14.682758	-5.661622	-1.576613	-3.793291	-3.651233	0.000000	-10.000000	-0.041667	-3.750000	-11.000000	1023.000000	1023.000000	2046.000000
23.219999	-0.025183	-14.883198	-5.629487	-1.574386	-3.619361	-4.059963	0.000000	-10.000000	-0.041667	-3.433333	-12.333333	1023.000000	1023.000000	2046.000000
23.240000	-0.025022	-14.787765	-5.163256	-1.934256	-3.646927	-4.043326	0.000000	-10.000000	-0.025000	-3.133333	-13.500000	1023.000000	1023.000000	2046.000000
23.260000	-0.024273	-14.345503	-4.999084	-1.818283	-3.841449	-3.686687	0.000000	-10.000000	-0.025000	-2.750000	-14.500000	1023.000000	1023.000000	2046.000000
23.280001	-0.024069	-14.224955	-5.374192	-1.491094	-3.684433	-3.675236	0.000000	-10.000000	-0.033333	-2.000000	-15.333333	1023.000000	1023.000000	2046.000000
23.299999	-0.025018	-14.785539	-5.294030	-1.717089	-3.617922	-4.156498	0.000000	-10.000000	-0.050000	-1.033333	-15.833333	1023.000000	1023.000000	2046.000000
23.320000	-0.025336	-14.973368	-4.954418	-2.120471	-3.804327	-4.094152	0.000000	-10.000000	-0.050000	-0.283333	-16.000000	1023.000000	1023.000000	2046.000000
23.340000	-0.025030	-14.792563	-5.034845	-2.021210	-4.008819	-3.727689	0.000000	-10.000000	-0.041667	0.000000	-16.000000	1023.000000	1023.000000	2046.000000
23.360001	-0.025722	-15.201512	-5.190426	-2.024368	-3.796512	-4.190206	0.000000	-10.000000	-0.033333	0.000000	-16.000000	1023.000000	1023.000000	2046.000000
23.379999	-0.025972	-15.349666	-4.727473	-2.405462	-3.705809	-4.510922	0.000000	-10.000000	-0.025000	0.000000	-16.000000	1023.000000	1023.000000	2046.000000
23.400000	-0.025325	-14.967055	-4.724533	-2.246555	-3.935193	-4.060774	0.000000	-10.000000	-0.025000	-0.633333	-16.000000	1023.000000	1023.000000	2046.000000
23.420000	-0.024499	-14.478901	-5.191982	-1.382759	-3.999121	-3.905038	0.000000	-10.000000	-0.033333	-1.283333	-16.000000	1023.000000	1023.000000	2046.000000
23.440001	-0.024734	-14.617825	-5.339581	-0.901446	-3.961356	-4.415442	0.000000	-10.000000	-0.033333	-2.066667	-16.333334	1023.000000	1023.000000	2046.000000
23.459999	-0.024793	-14.652790	-4.874557	-1.069534	-4.234884	-4.473814	0.000000	-10.000000	-0.041667	-2.283333	-17.000000	1023.000000	1023.000000	2046.000000
23.480000	-0.024816	-14.666253	-4.920258	-1.053664	-4.619314	-4.073018	0.000000	-10.000000	-0.041667	-2.216667	-17.666666	1023.000000	1023.000000	2046.000000
23.500000	-0.025906	-15.310574	-5.482605	-0.847320	-4.681135	-4.299514	0.000000	-10.000000	-0.041667	-1.983333	-18.000000	1023.000000	1023.000000	2046.000000
23.520000	-0.028544	-16.869476	-5.786704	-1.229396	-4.864854	-4.988521	0.000000	-10.000000	-0.041667	-0.816667	-18.000000	1023.000000	1023.000000	2046.000000
23.540001	-0.030949	-18.290974	-5.802344	-1.948495	-5.191238	-5.348897	0.000000	-10.000000	-0.041667	0.433333	-18.000000	1023.000000	1023.000000	2046.000000
23.559999	-0.032535	-19.228292	-5.962070	-2.459816	-5.549578	-5.256828	0.000000	-10.000000	-0.058333	1.633333	-18.000000	1023.000000	1023.000000	2046.000000
23.580000	-0.033457	-19.772821	-6.426481	-2.465370	-5.694461	-5.186510	0.000000	-10.000000	-0.058333	1.550000	-18.000000	1023.000000	1023.000000	2046.000000
23.600000	-0.034614	-20.457081	-6.950041	-2.354875	-5.533641	-5.618524	0.000000	-10.000000	-0.058333	0.266667	-18.000000	1023.000000	1023.000000	2046.000000
23.620001	-0.035859	-21.192760	-6.904301	-2.707785	-5.470230	-6.110445	0.000000	-10.000000	-0.050000	-1.166667	-18.166666	1023.000000	1023.000000	2046.000000
23.639999	-0.036145	-21.361639	-6.683352	-3.025249	-5.633693	-6.019345	0.000000	-10.000000	-0.050000	-2.350000	-18.666666	1023.000000	1023.000000	2046.000000
23.660000	-0.036126	-21.350756	-6.946620	-2.903455	-5.871867	-5.628813	0.000000	-10.000000	-0.050000	-2.766667	-19.500000	1023.000000	1023.000000	2046.000000
23.680000	-0.036725	-21.704481	-7.385054	-2.616306	-5.704455	-5.998666	0.000000	-10.000000	-0.050000	-2.850000	-20.500000	1023.000000	1023.000000	2046.000000
23.700001	-0.037559	-22.197350	-7.282001	-2.940121	-5.554643	-6.420584	0.000000	-10.000000	-0.050000	-2.400000	-21.333334	1023.000000	1023.000000	2046.000000
23.719999	-0.037446	-22.130512	-6.923602	-3.340128	-5.638687	-6.228095	0.000000	-10.000000	-0.050000	-1.533333	-21.833334	1023.000000	1023.000000	2046.000000
23.740000	-0.036938	-21.830654	-7.021420	-3.291287	-5.778555	-5.739391	0.000000	-10.000000	-0.050000	-0.666667	-22.000000	1023.000000	1023.000000	2046.000000
23.760000	-0.037086	-21.917650	-7.456322	-3.037099	-5.537270	-5.886958	0.000000	-10.000000	-0.050000	-0.166667	-22.000000	1023.000000	1023.000000	2046.000000
23.780001	-0.037474	-22.147091	-7.484144	-3.179117	-5.277154	-6.206674	0.000000	-10.000000	-0.058333	0.266667	-22.000000	1023.000000	1023.000000	2046.000000
23.799999	-0.036828	-21.765545	-7.075817	-3.419888	-5.142949	-6.126891	0.000000	-10.000000	-0.058333	1.033333	-22.000000	1023.000000	1023.000000	2046.000000
23.820000	-0.035685	-21.089746	-6.792588	-3.500158	-5.184425	-5.612575	0.000000	-10.000000	-0.075000	2.483333	-22.000000	1023.000000	1023.000000	2046.000000
23.840000	-0.034539	-20.412550	-6.872032	-3.247461	-5.091216	-5.201842	0.000000	-10.000000	-0.100000	4.733334	-22.000000	1023.000000	1023.000000	2046.000000
23.860001	-0.033750	-19.946468	-7.178605	-2.812892	-4.760945	-5.194026	0.000000	-10.000000	-0.158333	7.666667	-22.000000	1023.000000	1023.000000	2046.000000
23.879999	-0.033582	-19.846897	-7.030981	-2.829114	-4.508589	-5.478214	0.000000	-10.000000	-0.191667	10.800000	-22.000000	1023.000000	1023.000000	2046.000000
23.900000	-0.032951	-19.474030	-6.625576	-3.131127	-4.432608	-5.284719	0.000000	-10.000000	-0.225000	13.550000	-22.000000	1023.000000	1023.000000	2046.000000
23.920000	-0.032022	-18.925106	-6.495551	-3.193205	-4.498645	-4.737705	0.000000	-10.000000	-0.250000	15.500000	-22.000000	1023.000000	1023.000000	2046.000000
23.940001	-0.031313	-18.505972	-6.766506	-2.889171	-4.352830	-4.497465	0.000000	-10.000000	-0.291667	17.083334	-14.166667	1023.000000	1023.000000	2046.000000
23.959999	-0.031229	-18.456568	-6.956547	-2.710400	-4.037745	-4.751875	0.000000	-10.000000	-0.325000	18.550001	2.000000	1023.000000	1023.000000	2046.000000
23.980000	-0.031433	-18.576857	-6.654620	-2.994512	-3.961107	-4.966618	0.000000	-10.000000	-0.366667	20.016666	20.333334	1023.000000	1023.000000	2046.000000
24.000000	-0.030721	-18.155827	-6.242859	-3.277554	-4.054604	-4.580811	0.000000	-10.000000	-0.416667	21.700001	33.166668	1023.000000	1023.000000	2046.000000
24.020000	-0.029502	-17.435802	-6.187121	-3.142686	-4.096260	-4.009736	0.000000	-10.000000	-0.458333	23.066668	40.000000	1023.000000	1023.000000	2046.000000
24.040001	-0.028785	-17.012184	-6.430269	-2.697739	-3.851445	-4.032732	0.000000	-10.000000	-0.491667	24.400002	47.333332	1023.000000	1023.000000	2046.000000
24.059999	-0.028534	-16.863607	-6.215045	-2.714347	-3.540038	-4.394177	0.000000	-10.000000	-0.508333	25.450001	55.333332	1023.000000	1023.000000	2046.000000
24.080000	-0.027558	-16.286715	-5.615284	-2.998410	-3.445286	-4.227736	0.000000	-10.000000	-0.550000	26.316668	63.833332	1023.000000	1023.000000	2046.000000
24.100000	-0.025971	-15.348985	-5.235988	-3.001942	-3.455237	-3.655818	0.000000	-10.000000	-0.575000	26.916666	72.666664	1023.000000	1023.000000	2046.000000
24.120001	-0.024462	-14.457257	-5.197104	-2.669314	-3.211572	-3.379267	0.000000	-10.000000	-0.616667	27.283333	81.500000	1023.000000	1023.000000	2046.000000
24.139999	-0.023460	-13.865136	-5.256884	-2.331019	-2.818547	-3.458686	0.000000	-10.000000	-0.616667	27.833334	90.500000	1023.000000	1023.000000	2046.000000
24.160000	-0.022741	-13.439717	-4.924886	-2.272527	-2.551464	-3.690840	0.000000	-10.000000	-0.641667	28.483334	99.666664	1023.000000	1023.000000	2046.000000
24.180000	-0.021500	-12.706293	-4.220827	-2.453478	-2.423137	-3.608852	0.000000	-10.000000	-0.641667	29.200001	109.000000	1023.000000	1023.000000	2046.000000
24.200001	-0.019544	-11.550312	-3.708181	-2.477198	-2.335319	-3.029614	0.000000	-10.000000	-0.675000	29.650000	118.666664	1023.000000	1023.000000	2046.000000
24.219999	-0.017805	-10.522796	-3.683768	-2.057585	-2.180871	-2.600570	0.000000	-10.000000	-0.700000	30.133333	128.500000	1023.000000	1023.000000	2046.000000
24.240000	-0.016763	-9.906960	-3.658948	-1.672603	-1.692696	-2.882712	0.000000	-10.000000	-0.741667	30.550001	138.500000	1023.000000	1023.000000	2046.000000
24.260000	-0.015833	-9.357263	-3.105211	-1.742354	-1.449492	-3.060205	0.000000	-10.000000	-0.758333	31.366669	148.500000	1023.000000	1023.000000	2046.000000
24.280001	-0.014013	-8.281938	-2.330581	-1.957522	-1.302749	-2.691085	0.000000	-10.000000	-0.783333	32.100002	158.833328	1023.000000	1023.000000	2046.000000
24.299999	-0.011963	-7.070222	-1.922198	-1.829679	-1.180143	-2.138202	0.000000	-10.000000	-0.808333	32.950001	169.333328	1023.000000	1023.000000	2046.000000
24.320000	-0.010300	-6.087389	-1.884149	-1.401754	-0.875856	-1.925630	0.000000	-10.000000	-0.850000	33.583332	180.166672	1023.000000	1023.000000	2046.000000
24.340000	-0.009175	-5.422229	-1.819727	-1.036566	-0.406974	-2.158962	0.000000	-10.000000	-0.875000	34.116669	191.166672	1023.000000	1023.000000	2046.000000
24.360001	-0.008144	-4.813356	-1.221267	-1.148655	-0.145389	-2.298044	0.000000	-10.000000	-0.891667	34.583336	202.500000	1023.000000	1023.000000	2046.000000
24.379999	-0.006291	-3.717916	-0.465596	-1.336935	0.038763	-1.954149	0.000000	-10.000000	-0.908333	35.100002	214.166672	1023.000000	1023.000000	2046.000000
24.400000	-0.004277	-2.527780	-0.048252	-1.229241	0.189832	-1.440118	0.000000	-10.000000	-0.941667	35.799999	226.000000	1023.000000	1023.000000	2046.000000
24.420000	-0.002435	-1.438935	-0.011420	-0.813404	0.575802	-1.189914	0.000000	-10.000000	-0.958333	36.233334	237.833328	1023.000000	1023.000000	2046.000000
24.440001	-0.001389	-0.820625	0.116996	-0.525956	0.988982	-1.400647	0.000000	-10.000000	-0.975000	36.299999	249.833328	1023.000000	1023.000000	2046.000000
24.459999	-0.000331	-0.195754	0.659839	-0.531503	1.288222	-1.612311	0.000000	-10.000000	-0.983333	36.433334	261.833344	1023.000000	1023.000000	2046.000000
24.480000	0.001330	0.785759	1.449386	-0.717351	1.425971	-1.372246	0.000000	-10.000000	-1.008333	36.733334	274.000000	1023.000000	1023.000000	2046.000000
24.500000	0.003447	2.037270	1.942289	-0.743826	1.642399	-0.803592	0.000000	-10.000000	-1.008333	37.100002	286.000000	1023.000000	1023.000000	2046.000000
24.520000	0.005243	3.098404	2.081287	-0.371599	1.884782	-0.496065	0.000000	-10.000000	-1.016667	37.500000	298.333344	1023.000000	1023.000000	2046.000000
24.540001	0.006085	3.596257	2.143480	-0.013458	2.212451	-0.746217	0.000000	-10.000000	-1.008333	37.483334	310.666656	1023.000000	1023.000000	2046.000000
24.559999	0.006394	3.778655	2.527329	-0.087478	2.352356	-1.013553	0.000000	-10.000000	-1.041667	37.833332	323.333344	1023.000000	1023.000000	2046.000000
24.580000	0.007403	4.375232	3.240353	-0.441583	2.390439	-0.813977	0.000000	-10.000000	-1.058333	37.966667	335.833344	1023.000000	1023.000000	2046.000000
24.600000	0.008858	5.235003	3.729948	-0.603100	2.410989	-0.302833	0.000000	-10.000000	-1.108333	38.500000	348.500000	1023.000000	1023.000000	2046.000000
24.620001	0.009841	5.816078	3.718328	-0.338006	2.728250	-0.292494	0.000000	-10.000000	-1.125000	38.983334	361.166656	1023.000000	1023.000000	2046.000000
24.639999	0.010861	6.418585	4.173717	-0.222706	3.147673	-0.680100	0.000000	-10.000000	-1.125000	39.366669	374.166656	1023.000000	1023.000000	2046.000000
24.660000	0.012342	7.294321	4.876493	-0.224968	3.369060	-0.726264	0.000000	-10.000000	-1.091667	39.483334	387.333344	1023.000000	1023.000000	2046.000000
24.680000	0.014643	8.653844	5.321282	0.081103	3.546514	-0.295055	0.000000	-10.000000	-1.075000	38.950001	400.500000	1023.000000	1023.000000	2046.000000
24.700001	0.016722	9.882880	5.301666	0.812190	3.491136	0.277888	0.000000	-10.000000	-1.091667	38.733334	413.500000	1023.000000	1023.000000	2046.000000
24.719999	0.017568	10.382396	5.141975	1.592970	3.489692	0.157760	0.000000	-10.000000	-1.116667	38.733334	426.500000	1023.000000	1023.000000	2046.000000
24.740000	0.017566	10.381520	5.527880	1.656497	3.560177	-0.363034	0.000000	-10.000000	-1.133333	39.299999	439.500000	1023.000000	1023.000000	2046.000000
24.760000	0.017609	10.407121	6.167091	1.124380	3.472893	-0.357244	0.000000	-10.000000	-1.108333	39.583332	452.500000	1023.000000	1023.000000	2046.000000
24.780001	0.017580	10.389764	6.133953	0.863113	3.336407	0.056290	0.000000	-10.000000	-1.100000	39.433334	465.666656	1023.000000	1023.000000	2046.000000
24.799999	0.016578	9.797359	5.531173	0.991313	3.354586	-0.079714	0.000000	-10.000000	-1.083333	39.233334	478.833344	1023.000000	1023.000000	2046.000000
24.820000	0.015245	9.010084	5.232260	0.978015	3.530329	-0.730520	0.000000	-10.000000	-1.058333	38.433334	492.000000	1023.000000	1023.000000	2046.000000
24.840000	0.014968	8.846204	5.649547	0.588102	3.560277	-0.951722	0.000000	-10.000000	-1.033333	38.200001	505.000000	1023.000000	1023.000000	2046.000000
24.860001	0.015985	9.446990	5.827995	0.389660	3.639227	-0.409892	0.000000	-10.000000	-1.008333	37.366669	517.666687	1023.000000	1023.000000	2046.000000
24.879999	0.016607	9.814921	5.512415	0.779457	3.721291	-0.198242	0.000000	-10.000000	-1.025000	37.266670	530.333313	1023.000000	1023.000000	2046.000000
24.900000	0.016628	9.827127	5.420018	1.175491	3.927984	-0.696366	0.000000	-10.000000	-1.025000	37.016670	542.666687	1023.000000	1023.000000	2046.000000
24.920000	0.017283	10.213980	6.020799	0.989364	4.110430	-0.906614	0.000000	-10.000000	-1.058333	37.500000	555.166687	1023.000000	1023.000000	2046.000000
24.940001	0.018883	11.159857	6.537922	0.773757	4.235609	-0.387431	0.000000	-10.000000	-1.058333	37.833336	567.500000	1023.000000	1023.000000	2046.000000
24.959999	0.020218	11.948991	6.465372	1.046608	4.386593	0.050417	0.000000	-10.000000	-1.058333	37.850002	580.166687	1023.000000	1023.000000	2046.000000
24.980000	0.020680	12.221917	6.396324	1.463220	4.675387	-0.313014	0.000000	-10.000000	-1.025000	37.633335	592.666687	1023.000000	1023.000000	2046.000000
25.000000	0.021372	12.630991	7.045070	1.280185	4.958022	-0.652285	0.000000	-10.000000	-1.000000	37.416668	605.333313	1023.000000	1023.000000	2046.000000
25.020000	0.023128	13.668484	7.633356	0.962120	5.200237	-0.127229	0.000000	-10.000000	-0.975000	37.116669	617.666687	1023.000000	1023.000000	2046.000000
25.040001	0.024557	14.513166	7.507927	1.214292	5.398026	0.392921	0.000000	-10.000000	-0.950000	36.549999	630.333313	1023.000000	1023.000000	2046.000000
25.059999	0.025173	14.877125	7.508420	1.508900	5.751315	0.108491	0.000000	-10.000000	-0.900000	35.616669	642.666687	1023.000000	1023.000000	2046.000000
25.080000	0.026241	15.508179	8.077037	1.458885	6.060982	-0.088725	0.000000	-10.000000	-0.841667	34.483334	654.833313	1023.000000	1023.000000	2046.000000
25.100000	0.028285	16.716406	8.744184	1.199215	6.336798	0.436207	0.000000	-10.000000	-0.775000	33.233334	666.500000	1023.000000	1023.000000	2046.000000
25.120001	0.030012	17.737270	8.842306	1.222417	6.642412	1.030134	0.000000	-10.000000	-0.725000	31.866669	677.666687	1023.000000	1023.000000	2046.000000
25.139999	0.030685	18.134830	8.555051	1.514179	6.917205	1.148395	0.000000	-10.000000	-0.666667	30.833334	688.666687	1023.000000	1023.000000	2046.000000
25.160000	0.030833	18.222235	8.537065	1.612588	7.244075	0.828507	0.000000	-10.000000	-0.608333	29.716667	699.166687	1023.000000	1023.000000	2046.000000
25.180000	0.031349	18.527176	9.020415	1.184116	7.515686	0.806959	0.000000	-10.000000	-0.533333	28.266666	709.333313	1023.000000	1023.000000	2046.000000
25.200001	0.032505	19.210384	9.338662	0.840433	7.615453	1.415835	0.000000	-10.000000	-0.491667	26.650000	718.833313	1023.000000	1023.000000	2046.000000
25.219999	0.033204	19.623539	9.155224	0.944686	7.702147	1.821481	0.000000	-10.000000	-0.450000	25.183334	728.000000	1023.000000	1023.000000	2046.000000
25.240000	0.033009	19.508144	8.918034	1.232702	7.684494	1.672915	0.000000	-10.000000	-0.416667	24.116667	736.666687	1023.000000	1023.000000	2046.000000
25.260000	0.032927	19.459579	9.191318	1.153516	7.867830	1.246915	0.000000	-10.000000	-0.350000	22.733334	745.000000	1023.000000	1023.000000	2046.000000
25.280001	0.033813	19.983765	9.776173	0.754676	7.967487	1.485429	0.000000	-10.000000	-0.283333	20.816668	752.666687	1023.000000	1023.000000	2046.000000
25.299999	0.034634	20.468687	9.785706	0.687794	7.975835	2.019352	0.000000	-10.000000	-0.208333	18.049999	759.833313	1023.000000	1023.000000	2046.000000
25.320000	0.035000	20.685213	9.516588	1.059473	7.988864	2.120287	0.000000	-10.000000	-0.141667	14.916667	766.333313	1023.000000	1023.000000	2046.000000
25.340000	0.034857	20.600294	9.466825	1.374383	8.056348	1.702737	0.000000	-10.000000	-0.075000	11.166667	772.000000	1023.000000	1023.000000	2046.000000
25.360001	0.035197	20.801323	9.823389	1.338153	8.093386	1.546395	0.000000	-10.000000	-0.033333	6.866667	776.500000	1023.000000	1023.000000	2046.000000
25.379999	0.036000	21.275894	10.279513	1.104203	8.134905	1.757274	0.000000	-10.000000	-0.008333	1.866667	779.333313	1023.000000	1023.000000	2046.000000
25.400000	0.036885	21.798964	10.305608	1.103489	8.157540	2.232327	0.000000	-10.000000	0.008333	-2.400000	780.666687	1023.000000	1023.000000	2046.000000
25.420000	0.037033	21.886669	9.941032	1.539314	7.994736	2.411587	0.000000	-10.000000	0.025000	-6.400000	781.000000	1023.000000	1023.000000	2046.000000
25.440001	0.036453	21.543497	9.747740	1.913194	7.943559	1.939004	0.000000	-10.000000	0.050000	-9.466667	781.000000	1023.000000	1023.000000	2046.000000
25.459999	0.036356	21.486116	9.987268	1.835246	7.955489	1.708112	0.000000	-10.000000	0.083333	-12.383333	781.000000	1023.000000	1023.000000	2046.000000
25.480000	0.036981	21.855728	10.244225	1.602880	7.919755	2.088869	0.000000	-10.000000	0.116667	-14.166667	781.000000	1023.000000	1023.000000	2046.000000
25.500000	0.037062	21.903934	9.838532	1.872489	7.665935	2.526978	0.000000	-10.000000	0.158333	-15.550000	777.333313	1023.000000	1023.000000	2046.000000
25.520000	0.036255	21.426611	9.376163	2.380714	7.485825	2.183910	0.000000	-10.000000	0.175000	-16.666668	768.666687	1023.000000	1023.000000	2046.000000
25.540001	0.035739	21.121452	9.470391	2.345592	7.485868	1.819601	0.000000	-10.000000	0.200000	-17.533333	758.166687	1023.000000	1023.000000	2046.000000
25.559999	0.036087	21.327669	9.737766	2.144220	7.417870	2.027814	0.000000	-10.000000	0.200000	-18.233334	749.333313	1023.000000	1023.000000	2046.000000
25.580000	0.036203	21.396065	9.480146	2.194406	7.228097	2.493416	0.000000	-10.000000	0.225000	-18.799999	743.166687	1023.000000	1023.000000	2046.000000
25.600000	0.035486	20.972475	8.960756	2.686900	6.922035	2.402783	0.000000	-10.000000	0.250000	-19.616667	736.833313	1023.000000	1023.000000	2046.000000
25.620001	0.034472	20.373234	8.794793	2.878425	6.833764	1.866252	0.000000	-10.000000	0.283333	-20.250000	730.166687	1023.000000	1023.000000	2046.000000
25.639999	0.034412	20.337738	9.066671	2.646286	6.782999	1.841781	0.000000	-10.000000	0.300000	-20.950001	723.500000	1023.000000	1023.000000	2046.000000
25.660000	0.034893	20.621553	9.150106	2.440233	6.721517	2.309699	0.000000	-10.000000	0.308333	-21.299999	716.500000	1023.000000	1023.000000	2046.000000
25.680000	0.035029	20.702217	9.026775	2.622068	6.567947	2.485427	0.000000	-10.000000	0.325000	-21.500000	709.333313	1023.000000	1023.000000	2046.000000
25.700001	0.034416	20.339951	8.811500	2.949620	6.395295	2.183536	0.000000	-10.000000	0.341667	-21.600000	702.166687	1023.000000	1023.000000	2046.000000
25.719999	0.033969	20.075699	8.933453	3.015977	6.389008	1.737262	0.000000	-10.000000	0.341667	-21.616667	695.000000	1023.000000	1023.000000	2046.000000
25.740000	0.034345	20.298080	9.378887	2.718053	6.491354	1.709788	0.000000	-10.000000	0.333333	-21.700001	687.833313	1023.000000	1023.000000	2046.000000
25.760000	0.034527	20.405453	9.479644	2.415809	6.379529	2.130471	0.000000	-10.000000	0.333333	-21.650000	680.500000	1023.000000	1023.000000	2046.000000
25.780001	0.033860	20.011282	8.941403	2.781355	5.929244	2.359280	0.000000	-10.000000	0.350000	-21.833334	673.166687	1023.000000	1023.000000	2046.000000
25.799999	0.032150	19.000509	8.249909	3.357207	5.579498	1.813894	0.000000	-10.000000	0.358333	-22.383333	665.833313	1023.000000	1023.000000	2046.000000
25.820000	0.031800	18.793762	8.168863	3.574369	5.332906	1.717623	0.000000	-10.000000	0.358333	-22.983334	658.500000	1023.000000	1023.000000	2046.000000
25.840000	0.031992	18.907026	8.130506	3.670738	5.050578	2.055204	0.000000	-10.000000	0.383333	-23.583334	650.833313	1023.000000	1023.000000	2046.000000
25.860001	0.031175	18.424604	7.731729	4.056426	4.473842	2.162608	0.000000	-10.000000	0.416667	-23.850000	643.000000	1023.000000	1023.000000	2046.000000
25.879999	0.029504	17.436768	7.361239	4.371543	4.047238	1.656748	0.000000	-10.000000	0.458333	-24.216667	635.000000	1023.000000	1023.000000	2046.000000
25.900000	0.027626	16.327194	7.226407	4.157392	3.830851	1.112546	0.000000	-10.000000	0.475000	-24.700001	627.000000	1023.000000	1023.000000	2046.000000
25.920000	0.025416	15.020625	7.039917	3.631905	3.439978	0.908826	0.000000	-10.000000	0.483333	-25.566668	618.666687	1023.000000	1023.000000	2046.000000
25.940001	0.023033	13.612247	6.511973	3.087638	2.977714	1.034924	0.000000	-10.000000	0.500000	-26.416666	610.166687	1023.000000	1023.000000	2046.000000
25.959999	0.020077	11.865452	5.614458	3.061886	2.374369	0.814739	0.000000	-10.000000	0.500000	-27.166666	601.333313	1023.000000	1023.000000	2046.000000
25.980000	0.017099	10.105277	4.822055	3.184416	1.970421	0.128385	0.000000	-10.000000	0.533333	-27.600000	592.333313	1023.000000	1023.000000	2046.000000
26.000000	0.015398	9.100332	4.727725	2.847150	1.915755	-0.390298	0.000000	-10.000000	0.558333	-28.100000	583.000000	1023.000000	1023.000000	2046.000000
26.020000	0.014577	8.615028	4.633144	2.328108	1.787867	-0.134091	0.000000	-10.000000	0.591667	-28.333334	573.500000	1023.000000	1023.000000	2046.000000
26.040001	0.012927	7.639580	3.963718	2.418472	1.319741	-0.062350	0.000000	-10.000000	0.600000	-28.466667	564.000000	1023.000000	1023.000000	2046.000000
26.059999	0.011047	6.529036	3.411869	2.670936	1.146467	-0.700237	0.000000	-10.000000	0.600000	-28.400000	554.666687	1023.000000	1023.000000	2046.000000
26.080000	0.010191	6.022841	3.569986	2.266307	1.195812	-1.009264	0.000000	-10.000000	0.583333	-28.283333	545.166687	1023.000000	1023.000000	2046.000000
26.100000	0.009826	5.807175	3.499682	1.855932	1.091806	-0.640245	0.000000	-10.000000	0.583333	-28.033333	535.833313	1023.000000	1023.000000	2046.000000
26.120001	0.008381	4.953249	2.886838	2.011131	0.725595	-0.670315	0.000000	-10.000000	0.566667	-27.800001	526.333313	1023.000000	1023.000000	2046.000000
26.139999	0.006967	4.117675	2.645010	2.041406	0.717458	-1.286199	0.000000	-10.000000	0.550000	-27.533335	517.166687	1023.000000	1023.000000	2046.000000
26.160000	0.006693	3.955474	2.861227	1.556375	0.913285	-1.375413	0.000000	-10.000000	0.525000	-27.516668	507.833344	1023.000000	1023.000000	2046.000000
26.180000	0.006378	3.769678	2.663283	1.182124	0.862613	-0.938343	0.000000	-10.000000	0.525000	-27.483334	498.666656	1023.000000	1023.000000	2046.000000
26.200001	0.005395	3.188300	2.137336	1.474433	0.575565	-0.999033	0.000000	-10.000000	0.550000	-27.750000	489.500000	1023.000000	1023.000000	2046.000000
26.219999	0.004988	2.948064	2.043990	1.603981	0.673609	-1.373517	0.000000	-10.000000	0.575000	-27.933334	480.333344	1023.000000	1023.000000	2046.000000
26.240000	0.005401	3.191817	2.202857	1.256452	0.920629	-1.188121	0.000000	-10.000000	0.575000	-27.933334	471.000000	1023.000000	1023.000000	2046.000000
26.260000	0.005221	3.085890	1.909394	1.137131	0.739593	-0.700228	0.000000	-10.000000	0.566667	-27.800001	461.666656	1023.000000	1023.000000	2046.000000
26.280001	0.004363	2.578793	1.369094	1.426401	0.476468	-0.693169	0.000000	-10.000000	0.533333	-27.466667	452.333344	1023.000000	1023.000000	2046.000000
26.299999	0.003306	1.953907	0.998190	1.615318	0.436501	-1.096102	0.000000	-10.000000	0.516667	-27.216667	443.166656	1023.000000	1023.000000	2046.000000
26.320000	0.002868	1.695078	1.033847	1.329208	0.546697	-1.214673	0.000000	-10.000000	0.500000	-26.866667	434.000000	1023.000000	1023.000000	2046.000000
26.340000	0.002379	1.405801	0.902315	0.867718	0.412524	-0.776756	0.000000	-10.000000	0.483333	-26.716667	425.000000	1023.000000	1023.000000	2046.000000
26.360001	0.001045	0.617779	0.370158	0.849972	-0.024961	-0.577390	0.000000	-10.000000	0.483333	-26.333334	416.000000	1023.000000	1023.000000	2046.000000
26.379999	-0.000444	-0.262549	-0.091396	1.066939	-0.194646	-1.043446	0.000000	-10.000000	0.475000	-25.900000	407.333344	1023.000000	1023.000000	2046.000000
26.400000	-0.000970	-0.573282	-0.050188	0.776788	-0.122369	-1.177513	0.000000	-10.000000	0.475000	-25.400000	398.666656	1023.000000	1023.000000	2046.000000
26.420000	-0.001427	-0.843064	-0.137345	0.422734	-0.265688	-0.862765	0.000000	-10.000000	0.466667	-25.266666	390.333344	1023.000000	1023.000000	2046.000000
26.440001	-0.002486	-1.469010	-0.612940	0.506601	-0.719459	-0.643212	0.000000	-10.000000	0.458333	-25.233334	381.666656	1023.000000	1023.000000	2046.000000
26.459999	-0.003748	-2.215239	-1.064207	0.798953	-0.880256	-1.069729	0.000000	-10.000000	0.458333	-25.150000	373.333344	1023.000000	1023.000000	2046.000000
26.480000	-0.003942	-2.330014	-0.920683	0.602885	-0.767010	-1.245206	0.000000	-10.000000	0.450000	-25.133333	365.000000	1023.000000	1023.000000	2046.000000
26.500000	-0.003807	-2.249681	-0.824206	0.269216	-0.798241	-0.896449	0.000000	-10.000000	0.450000	-25.033333	356.666656	1023.000000	1023.000000	2046.000000
26.520000	-0.004449	-2.629404	-1.210010	0.405651	-1.168879	-0.656166	0.000000	-10.000000	0.450000	-25.166668	348.333344	1023.000000	1023.000000	2046.000000
26.540001	-0.005371	-3.174262	-1.510570	0.725902	-1.283994	-1.105599	0.000000	-10.000000	0.450000	-24.900002	339.833344	1023.000000	1023.000000	2046.000000
26.559999	-0.004974	-2.939591	-1.180701	0.490601	-1.040201	-1.209290	0.000000	-10.000000	0.450000	-24.700001	331.500000	1023.000000	1023.000000	2046.000000
26.580000	-0.005137	-3.035764	-1.309701	0.311744	-1.268122	-0.769685	0.000000	-10.000000	0.450000	-24.366667	323.166656	1023.000000	1023.000000	2046.000000
26.600000	-0.005889	-3.480346	-1.736689	0.688539	-1.604232	-0.827964	0.000000	-10.000000	0.450000	-24.183334	315.000000	1023.000000	1023.000000	2046.000000
26.620001	-0.006330	-3.740877	-1.715230	0.818708	-1.526398	-1.317957	0.000000	-10.000000	0.416667	-24.000000	307.000000	1023.000000	1023.000000	2046.000000
26.639999	-0.005857	-3.461362	-1.442479	0.528985	-1.395998	-1.151870	0.000000	-10.000000	0.400000	-23.800001	299.000000	1023.000000	1023.000000	2046.000000
26.660000	-0.006219	-3.675495	-1.689529	0.458981	-1.656482	-0.788465	0.000000	-10.000000	0.400000	-23.666668	291.000000	1023.000000	1023.000000	2046.000000
26.680000	-0.006995	-4.134182	-2.055245	0.875505	-1.961723	-0.992720	0.000000	-10.000000	0.400000	-23.616667	283.000000	1023.000000	1023.000000	2046.000000
26.700001	-0.007150	-4.225677	-1.979370	0.932859	-1.792403	-1.386763	0.000000	-10.000000	0.383333	-23.433332	275.000000	1023.000000	1023.000000	2046.000000
26.719999	-0.006808	-4.023426	-1.743242	0.654781	-1.688645	-1.246321	0.000000	-10.000000	0.350000	-23.283333	267.333344	1023.000000	1023.000000	2046.000000
26.740000	-0.007111	-4.202374	-1.972747	0.553032	-1.904427	-0.878233	0.000000	-10.000000	0.350000	-22.933334	259.666656	1023.000000	1023.000000	2046.000000
26.760000	-0.007737	-4.572577	-2.340492	0.919765	-2.166837	-0.985013	0.000000	-10.000000	0.350000	-22.816668	252.166672	1023.000000	1023.000000	2046.000000
26.780001	-0.008241	-4.870389	-2.356483	1.028756	-2.119542	-1.423121	0.000000	-10.000000	0.350000	-22.500000	244.500000	1023.000000	1023.000000	2046.000000
26.799999	-0.007915	-4.677505	-2.122856	0.789599	-1.955406	-1.388842	0.000000	-10.000000	0.350000	-22.383333	237.000000	1023.000000	1023.000000	2046.000000
26.820000	-0.008015	-4.736612	-2.194574	0.562274	-2.013552	-1.090760	0.000000	-10.000000	0.341667	-22.050001	229.500000	1023.000000	1023.000000	2046.000000
26.840000	-0.008725	-5.156428	-2.506854	0.768268	-2.368366	-1.049475	0.000000	-10.000000	0.333333	-21.950001	222.166672	1023.000000	1023.000000	2046.000000
26.860001	-0.008980	-5.307314	-2.472844	0.992372	-2.336921	-1.489921	0.000000	-10.000000	0.316667	-21.583334	214.833328	1023.000000	1023.000000	2046.000000
26.879999	-0.008767	-5.181233	-2.135599	0.757155	-2.111068	-1.691720	0.000000	-10.000000	0.308333	-21.200001	207.666672	1023.000000	1023.000000	2046.000000
26.900000	-0.008553	-5.054880	-1.977731	0.382770	-2.049654	-1.410266	0.000000	-10.000000	0.266667	-20.516666	200.500000	1023.000000	1023.000000	2046.000000
26.920000	-0.009294	-5.493051	-2.226658	0.481757	-2.413119	-1.335031	0.000000	-10.000000	0.233333	-19.816668	193.666672	1023.000000	1023.000000	2046.000000
26.940001	-0.010061	-5.945761	-2.173527	0.542622	-2.318264	-1.996592	0.000000	-10.000000	0.208333	-19.116667	187.000000	1023.000000	1023.000000	2046.000000
26.959999	-0.009757	-5.766175	-1.687460	0.006714	-2.135754	-1.949676	0.000000	-10.000000	0.208333	-18.566668	180.666672	1023.000000	1023.000000	2046.000000
26.980000	-0.009924	-5.864960	-1.887665	-0.100563	-2.218985	-1.657747	0.000000	-10.000000	0.208333	-18.383333	174.500000	1023.000000	1023.000000	2046.000000
27.000000	-0.010718	-6.334198	-2.464801	0.559033	-2.626090	-1.802340	0.000000	-10.000000	0.200000	-18.316668	168.500000	1023.000000	1023.000000	2046.000000
27.020000	-0.010705	-6.326896	-2.535638	1.041954	-2.568975	-2.264237	0.000000	-10.000000	0.200000	-18.266666	162.333328	1023.000000	1023.000000	2046.000000
27.040001	-0.010477	-6.191972	-2.467282	1.070286	-2.747075	-2.047901	0.000000	-10.000000	0.200000	-18.050001	156.000000	1023.000000	1023.000000	2046.000000
27.059999	-0.011322	-6.691149	-2.774837	1.325350	-3.295308	-1.946355	0.000000	-10.000000	0.191667	-17.733334	150.000000	1023.000000	1023.000000	2046.000000
27.080000	-0.012677	-7.492058	-3.012968	1.440218	-3.497531	-2.421778	0.000000	-10.000000	0.183333	-17.299999	144.166672	1023.000000	1023.000000	2046.000000
27.100000	-0.014099	-8.332721	-2.975811	1.016131	-3.496492	-2.876550	0.000000	-10.000000	0.166667	-16.733334	138.500000	1023.000000	1023.000000	2046.000000
27.120001	-0.016129	-9.532077	-3.257403	0.354715	-3.785161	-2.844227	0.000000	-10.000000	0.158333	-15.833333	132.833328	1023.000000	1023.000000	2046.000000
27.139999	-0.019187	-11.339581	-3.918120	0.045609	-4.438146	-3.028924	0.000000	-10.000000	0.150000	-14.950000	127.500000	1023.000000	1023.000000	2046.000000
27.160000	-0.021575	-12.750960	-4.396701	-0.097983	-4.531788	-3.724488	0.000000	-10.000000	0.150000	-14.233334	122.500000	1023.000000	1023.000000	2046.000000
27.180000	-0.022749	-13.444481	-4.392300	-0.629553	-4.406676	-4.015952	0.000000	-10.000000	0.150000	-14.150000	117.666664	1023.000000	1023.000000	2046.000000
27.200001	-0.023844	-14.091902	-4.618911	-1.027340	-4.564393	-3.881259	0.000000	-10.000000	0.150000	-14.400000	112.833336	1023.000000	1023.000000	2046.000000
27.219999	-0.025351	-14.982449	-5.111130	-0.899634	-4.938805	-4.032881	0.000000	-10.000000	0.150000	-14.666667	108.000000	1023.000000	1023.000000	2046.000000
27.240000	-0.026093	-15.421042	-5.153377	-0.924774	-4.768681	-4.574211	0.000000	-10.000000	0.150000	-14.816667	103.000000	1023.000000	1023.000000	2046.000000
27.260000	-0.026331	-15.561678	-5.046444	-1.326934	-4.662976	-4.525323	0.000000	-10.000000	0.133333	-14.666667	98.166664	1023.000000	1023.000000	2046.000000
27.280001	-0.027304	-16.136566	-5.394476	-1.438653	-5.021810	-4.281626	0.000000	-10.000000	0.100000	-14.316667	93.333336	1023.000000	1023.000000	2046.000000
27.299999	-0.028116	-16.616573	-5.614820	-1.266154	-5.015187	-4.720412	0.000000	-10.000000	0.083333	-13.766666	88.666664	1023.000000	1023.000000	2046.000000
27.320000	-0.028178	-16.653122	-5.420974	-1.552314	-4.724092	-4.955742	0.000000	-10.000000	0.066667	-13.316667	84.000000	1023.000000	1023.000000	2046.000000
27.340000	-0.028383	-16.774605	-5.385757	-1.985684	-4.714393	-4.688770	0.000000	-10.000000	0.083333	-13.066667	79.500000	1023.000000	1023.000000	2046.000000
27.360001	-0.029279	-17.303801	-5.744107	-1.974064	-4.982734	-4.602895	0.000000	-10.000000	0.083333	-12.966666	75.166664	1023.000000	1023.000000	2046.000000
27.379999	-0.029377	-17.361645	-5.844900	-1.859438	-4.747416	-4.909893	0.000000	-10.000000	0.116667	-13.016666	70.833336	1023.000000	1023.000000	2046.000000
27.400000	-0.028548	-16.871691	-5.572306	-2.077650	-4.384963	-4.836773	0.000000	-10.000000	0.116667	-13.333333	66.500000	1023.000000	1023.000000	2046.000000
27.420000	-0.028399	-16.783844	-5.625849	-2.270056	-4.461632	-4.426307	0.000000	-10.000000	0.100000	-13.450000	62.000000	1023.000000	1023.000000	2046.000000
27.440001	-0.028562	-16.879927	-5.887908	-2.062091	-4.636569	-4.293359	0.000000	-10.000000	0.066667	-13.333333	57.500000	1023.000000	1023.000000	2046.000000
27.459999	-0.028566	-16.882757	-5.995464	-1.823455	-4.467210	-4.596628	0.000000	-10.000000	0.050000	-12.650001	53.166668	1023.000000	1023.000000	2046.000000
27.480000	-0.028103	-16.609079	-5.865698	-1.962554	-4.138264	-4.642562	0.000000	-10.000000	0.050000	-12.066667	49.000000	1023.000000	1023.000000	2046.000000
27.500000	-0.027962	-16.525412	-5.842093	-2.264942	-4.122643	-4.295733	0.000000	-10.000000	0.050000	-11.716667	45.000000	1023.000000	1023.000000	2046.000000
27.520000	-0.028864	-17.058569	-6.184803	-2.301864	-4.431906	-4.139997	0.000000	-10.000000	0.050000	-11.633333	41.000000	1023.000000	1023.000000	2046.000000
27.540001	-0.029693	-17.548723	-6.548884	-2.116704	-4.540529	-4.342606	0.000000	-10.000000	0.050000	-11.683333	37.000000	1023.000000	1023.000000	2046.000000
27.559999	-0.029917	-17.681030	-6.519683	-2.272317	-4.283441	-4.605588	0.000000	-10.000000	0.041667	-11.516666	33.000000	1023.000000	1023.000000	2046.000000
27.580000	-0.030088	-17.781715	-6.448958	-2.652092	-4.292391	-4.388273	0.000000	-10.000000	0.041667	-11.116667	29.166666	1023.000000	1023.000000	2046.000000
27.600000	-0.031134	-18.400068	-6.825721	-2.685222	-4.711657	-4.177467	0.000000	-10.000000	0.025000	-10.516666	25.500000	1023.000000	1023.000000	2046.000000
27.620001	-0.031498	-18.615292	-6.992720	-2.474905	-4.631037	-4.516628	0.000000	-10.000000	0.016667	-9.883333	22.000000	1023.000000	1023.000000	2046.000000
27.639999	-0.031168	-18.420334	-6.806253	-2.702162	-4.375243	-4.536675	0.000000	-10.000000	0.000000	-9.433333	18.666666	1023.000000	1023.000000	2046.000000
27.660000	-0.031466	-18.596247	-6.887794	-2.893132	-4.661183	-4.154137	0.000000	-10.000000	0.008333	-9.116667	15.500000	1023.000000	1023.000000	2046.000000
27.680000	-0.031808	-18.798607	-7.135590	-2.576959	-4.779706	-4.306351	0.000000	-10.000000	0.008333	-8.916667	12.500000	1023.000000	1023.000000	2046.000000
27.700001	-0.031353	-18.529411	-6.896776	-2.569785	-4.482554	-4.580297	0.000000	-10.000000	0.008333	-8.600000	9.500000	1023.000000	1023.000000	2046.000000
27.719999	-0.030902	-18.263142	-6.706103	-2.828121	-4.449045	-4.279873	0.000000	-10.000000	0.000000	-8.183333	6.500000	1023.000000	1023.000000	2046.000000
27.740000	-0.031157	-18.413645	-6.911592	-2.751541	-4.662527	-4.087986	0.000000	-10.000000	0.000000	-7.683334	3.833333	1023.000000	1023.000000	2046.000000
27.760000	-0.031082	-18.369438	-6.979247	-2.440188	-4.610457	-4.339546	0.000000	-10.000000	0.000000	-7.150000	1.500000	1023.000000	1023.000000	2046.000000
27.780001	-0.030366	-17.946335	-6.700040	-2.471246	-4.291820	-4.483228	0.000000	-10.000000	-0.008333	-6.616667	-0.500000	1023.000000	1023.000000	2046.000000
27.799999	-0.030079	-17.776661	-6.531966	-2.696487	-4.410491	-4.137718	0.000000	-10.000000	-0.008333	-6.066667	-2.500000	1023.000000	1023.000000	2046.000000
27.820000	-0.030140	-17.812515	-6.711552	-2.452952	-4.627059	-4.020953	0.000000	-10.000000	-0.008333	-5.666667	-4.500000	1023.000000	1023.000000	2046.000000
27.840000	-0.029763	-17.589886	-6.623609	-2.218121	-4.406281	-4.341876	0.000000	-10.000000	-0.008333	-5.333333	-6.500000	1023.000000	1023.000000	2046.000000
27.860001	-0.029055	-17.171329	-6.285918	-2.356966	-4.233273	-4.295173	0.000000	-10.000000	-0.016667	-5.066667	-8.833333	1023.000000	1023.000000	2046.000000
27.879999	-0.028938	-17.102623	-6.309681	-2.466998	-4.395062	-3.930882	0.000000	-10.000000	-0.025000	-4.866667	-10.500000	1023.000000	1023.000000	2046.000000
27.900000	-0.028960	-17.115242	-6.517272	-2.119662	-4.456407	-4.021901	0.000000	-10.000000	-0.025000	-4.633333	-12.000000	1023.000000	1023.000000	2046.000000
27.920000	-0.028502	-16.844683	-6.355298	-1.997845	-4.174770	-4.316771	0.000000	-10.000000	-0.025000	-4.416667	-13.000000	1023.000000	1023.000000	2046.000000
27.940001	-0.027836	-16.450813	-6.069763	-2.197136	-4.060211	-4.123702	0.000000	-10.000000	-0.016667	-4.150000	-14.500000	1023.000000	1023.000000	2046.000000
27.959999	-0.027818	-16.440220	-6.122242	-2.199015	-4.257758	-3.861204	0.000000	-10.000000	-0.008333	-3.983333	-16.000000	1023.000000	1023.000000	2046.000000
27.980000	-0.027806	-16.433378	-6.309287	-1.845151	-4.271838	-4.007103	0.000000	-10.000000	-0.008333	-3.866667	-17.333334	1023.000000	1023.000000	2046.000000
28.000000	-0.027285	-16.125507	-6.041430	-1.857683	-4.015026	-4.211368	0.000000	-10.000000	-0.016667	-3.733333	-18.666666	1023.000000	1023.000000	2046.000000
28.020000	-0.026754	-15.811353	-5.816906	-2.052488	-3.939376	-4.002582	0.000000	-10.000000	-0.033333	-3.550000	-19.833334	1023.000000	1023.000000	2046.000000
28.040001	-0.026877	-15.884321	-5.972612	-1.988651	-4.148777	-3.774282	0.000000	-10.000000	-0.025000	-3.366667	-21.000000	1023.000000	1023.000000	2046.000000
28.059999	-0.026641	-15.744881	-5.982674	-1.663268	-4.060838	-4.038101	0.000000	-10.000000	-0.033333	-3.150000	-22.000000	1023.000000	1023.000000	2046.000000
28.080000	-0.025967	-15.346545	-5.602234	-1.734412	-3.806729	-4.203170	0.000000	-10.000000	-0.016667	-2.816667	-23.000000	1023.000000	1023.000000	2046.000000
28.100000	-0.025438	-15.033744	-5.336177	-1.990193	-3.764030	-3.943343	0.000000	-10.000000	-0.033333	-2.033333	-24.000000	1023.000000	1023.000000	2046.000000
28.120001	-0.025734	-15.208766	-5.460440	-1.999031	-3.985800	-3.763495	0.000000	-10.000000	-0.033333	-1.066667	-24.666666	1023.000000	1023.000000	2046.000000
28.139999	-0.025882	-15.296051	-5.541399	-1.756459	-3.948106	-4.050087	0.000000	-10.000000	-0.041667	-0.283333	-25.000000	1023.000000	1023.000000	2046.000000
28.160000	-0.025715	-15.197574	-5.157288	-1.922974	-3.754797	-4.362514	0.000000	-10.000000	-0.033333	0.000000	-25.000000	1023.000000	1023.000000	2046.000000
28.180000	-0.025828	-15.264144	-4.942012	-2.404090	-3.736142	-4.181901	0.000000	-10.000000	-0.033333	0.000000	-25.000000	1023.000000	1023.000000	2046.000000
28.200001	-0.025846	-15.275104	-4.982109	-2.356033	-3.919947	-4.017015	0.000000	-10.000000	-0.033333	0.000000	-25.000000	1023.000000	1023.000000	2046.000000
28.219999	-0.025714	-15.197139	-5.129685	-1.890228	-3.847019	-4.330206	0.000000	-10.000000	-0.033333	-0.550000	-25.000000	1023.000000	1023.000000	2046.000000
28.240000	-0.025016	-14.784352	-5.054123	-1.604337	-3.776961	-4.348930	0.000000	-10.000000	-0.025000	-1.083333	-25.000000	1023.000000	1023.000000	2046.000000
28.260000	-0.024976	-14.760721	-5.239374	-1.272709	-4.196929	-4.051708	0.000000	-10.000000	-0.016667	-1.783333	-25.000000	1023.000000	1023.000000	2046.000000
28.280001	-0.024863	-14.694201	-5.352070	-0.673974	-4.416765	-4.251391	0.000000	-10.000000	-0.016667	-1.833333	-25.166666	1023.000000	1023.000000	2046.000000
28.299999	-0.025154	-14.866255	-5.158730	-0.866355	-4.339520	-4.501650	0.000000	-10.000000	-0.025000	-1.666667	-25.500000	1023.000000	1023.000000	2046.000000
28.320000	-0.026569	-15.702072	-5.386649	-1.235813	-4.771032	-4.308578	0.000000	-10.000000	-0.041667	-1.216667	-25.833334	1023.000000	1023.000000	2046.000000
28.340000	-0.028526	-16.858950	-5.778312	-1.254948	-5.110432	-4.715257	0.000000	-10.000000	-0.050000	0.033333	-26.000000	1023.000000	1023.000000	2046.000000
28.360001	-0.030556	-18.058348	-5.862807	-1.830981	-5.159992	-5.204567	0.000000	-10.000000	-0.050000	1.183333	-26.000000	1023.000000	1023.000000	2046.000000
28.379999	-0.032506	-19.210936	-6.280739	-2.319308	-5.545883	-5.065005	0.000000	-10.000000	-0.050000	2.333333	-26.000000	1023.000000	1023.000000	2046.000000
28.400000	-0.033867	-20.015301	-6.684402	-2.280181	-5.641180	-5.409538	0.000000	-10.000000	-0.033333	1.983333	-26.000000	1023.000000	1023.000000	2046.000000
28.420000	-0.034611	-20.455158	-6.637484	-2.510023	-5.512923	-5.794727	0.000000	-10.000000	-0.025000	0.883333	-26.000000	1023.000000	1023.000000	2046.000000
28.440001	-0.035231	-20.821701	-6.725056	-2.849748	-5.578269	-5.668628	0.000000	-10.000000	-0.025000	-0.700000	-26.000000	1023.000000	1023.000000	2046.000000
28.459999	-0.035865	-21.196268	-6.917263	-2.880708	-5.830953	-5.567344	0.000000	-10.000000	-0.033333	-1.833333	-26.333334	1023.000000	1023.000000	2046.000000
28.480000	-0.036357	-21.486858	-7.149451	-2.676335	-5.795627	-5.865446	0.000000	-10.000000	-0.041667	-2.500000	-26.833334	1023.000000	1023.000000	2046.000000
28.500000	-0.036634	-21.650763	-7.017696	-2.823430	-5.673673	-6.135963	0.000000	-10.000000	-0.041667	-2.766667	-27.666666	1023.000000	1023.000000	2046.000000
28.520000	-0.036756	-21.722754	-6.966627	-3.103571	-5.603692	-6.048864	0.000000	-10.000000	-0.041667	-2.766667	-28.500000	1023.000000	1023.000000	2046.000000
28.540001	-0.037115	-21.934862	-7.115188	-3.228927	-5.782350	-5.808398	0.000000	-10.000000	-0.033333	-2.650000	-29.500000	1023.000000	1023.000000	2046.000000
28.559999	-0.037330	-22.061987	-7.303953	-3.029600	-5.693806	-6.034629	0.000000	-10.000000	-0.016667	-2.666667	-30.500000	1023.000000	1023.000000	2046.000000
28.580000	-0.037437	-22.125397	-7.194561	-3.173159	-5.460491	-6.297185	0.000000	-10.000000	-0.016667	-2.983333	-31.500000	1023.000000	1023.000000	2046.000000
28.600000	-0.037218	-21.995831	-7.068976	-3.465148	-5.338870	-6.122836	0.000000	-10.000000	-0.008333	-3.600000	-32.500000	1023.000000	1023.000000	2046.000000
28.620001	-0.036776	-21.734903	-7.094129	-3.563678	-5.370600	-5.706496	0.000000	-10.000000	-0.008333	-4.533334	-33.500000	1023.000000	1023.000000	2046.000000
28.639999	-0.036467	-21.551832	-7.218291	-3.225061	-5.385145	-5.723334	0.000000	-10.000000	-0.008333	-5.283334	-34.833332	1023.000000	1023.000000	2046.000000
28.660000	-0.036027	-21.291815	-7.237152	-3.065452	-5.089111	-5.900099	0.000000	-10.000000	-0.016667	-5.283334	-36.500000	1023.000000	1023.000000	2046.000000
28.680000	-0.035521	-20.992905	-7.057319	-3.169087	-4.916689	-5.849810	0.000000	-10.000000	-0.033333	-4.433333	-38.500000	1023.000000	1023.000000	2046.000000
28.700001	-0.035052	-20.715704	-7.049314	-3.318972	-4.843597	-5.503820	0.000000	-10.000000	-0.033333	-3.250000	-40.000000	1023.000000	1023.000000	2046.000000
28.719999	-0.034996	-20.682848	-7.240083	-3.186139	-4.961324	-5.295303	0.000000	-10.000000	-0.033333	-2.300000	-40.833332	1023.000000	1023.000000	2046.000000
28.740000	-0.035115	-20.753099	-7.422824	-2.983736	-4.852777	-5.493762	0.000000	-10.000000	-0.025000	-1.483333	-41.000000	1023.000000	1023.000000	2046.000000
28.760000	-0.035223	-20.816553	-7.328246	-3.150712	-4.684453	-5.653142	0.000000	-10.000000	-0.033333	-0.766667	-41.000000	1023.000000	1023.000000	2046.000000
28.780001	-0.035304	-20.864655	-7.353248	-3.453246	-4.775276	-5.282884	0.000000	-10.000000	-0.041667	0.116667	-41.000000	1023.000000	1023.000000	2046.000000
28.799999	-0.035398	-20.920397	-7.515202	-3.385978	-4.982234	-5.036983	0.000000	-10.000000	-0.058333	1.400000	-41.000000	1023.000000	1023.000000	2046.000000
28.820000	-0.035600	-21.039413	-7.639903	-3.170118	-4.928288	-5.301104	0.000000	-10.000000	-0.066667	3.233333	-41.000000	1023.000000	1023.000000	2046.000000
28.840000	-0.035508	-20.985416	-7.532169	-3.320048	-4.786539	-5.346662	0.000000	-10.000000	-0.083333	5.433333	-41.000000	1023.000000	1023.000000	2046.000000
28.860001	-0.035239	-20.826532	-7.548127	-3.473009	-4.853125	-4.952271	0.000000	-10.000000	-0.091667	7.400000	-41.000000	1023.000000	1023.000000	2046.000000
28.879999	-0.034911	-20.632381	-7.636565	-3.215206	-4.975307	-4.805303	0.000000	-10.000000	-0.091667	8.916667	-41.000000	1023.000000	1023.000000	2046.000000
28.900000	-0.034420	-20.342300	-7.524400	-2.973716	-4.764897	-5.079287	0.000000	-10.000000	-0.091667	10.016666	-41.000000	1023.000000	1023.000000	2046.000000
28.920000	-0.033830	-19.993494	-7.280221	-3.136389	-4.618307	-4.958579	0.000000	-10.000000	-0.108333	10.866667	-41.000000	1023.000000	1023.000000	2046.000000
28.940001	-0.033178	-19.608229	-7.190596	-3.184506	-4.702681	-4.530446	0.000000	-10.000000	-0.141667	11.933333	-41.000000	1023.000000	1023.000000	2046.000000
28.959999	-0.032505	-19.210661	-7.201523	-2.846949	-4.709815	-4.452374	0.000000	-10.000000	-0.175000	13.216667	-19.666666	1023.000000	1023.000000	2046.000000
28.980000	-0.031633	-18.695257	-6.961404	-2.657756	-4.371505	-4.704592	0.000000	-10.000000	-0.216667	14.583333	2.666667	1023.000000	1023.000000	2046.000000
29.000000	-0.030730	-18.161581	-6.651757	-2.741291	-4.275598	-4.492934	0.000000	-10.000000	-0.250000	15.933333	26.833334	1023.000000	1023.000000	2046.000000
29.020000	-0.029810	-17.617668	-6.512096	-2.708752	-4.346554	-4.050266	0.000000	-10.000000	-0.275000	17.100000	31.333334	1023.000000	1023.000000	2046.000000
29.040001	-0.028878	-17.067013	-6.449965	-2.316325	-4.207102	-4.093620	0.000000	-10.000000	-0.291667	18.283335	36.833332	1023.000000	1023.000000	2046.000000
29.059999	-0.027901	-16.489435	-6.148522	-2.152575	-3.921289	-4.267048	0.000000	-10.000000	-0.316667	19.450001	42.666668	1023.000000	1023.000000	2046.000000
29.080000	-0.026764	-15.817744	-5.831649	-2.268068	-3.798428	-3.919599	0.000000	-10.000000	-0.358333	20.466667	49.000000	1023.000000	1023.000000	2046.000000
29.100000	-0.025684	-15.179254	-5.749770	-2.121798	-3.774237	-3.533448	0.000000	-10.000000	-0.391667	21.566668	55.666668	1023.000000	1023.000000	2046.000000
29.120001	-0.024726	-14.612926	-5.586377	-1.732501	-3.601550	-3.692498	0.000000	-10.000000	-0.425000	22.300001	62.666668	1023.000000	1023.000000	2046.000000
29.139999	-0.023684	-13.997366	-5.223327	-1.687517	-3.284960	-3.801563	0.000000	-10.000000	-0.441667	22.850000	67.500000	1023.000000	1023.000000	2046.000000
29.160000	-0.022456	-13.271461	-4.932315	-1.822527	-3.152592	-3.364028	0.000000	-10.000000	-0.466667	23.799999	75.166664	1023.000000	1023.000000	2046.000000
29.180000	-0.021206	-12.532554	-4.766424	-1.551755	-3.119299	-3.095075	0.000000	-10.000000	-0.500000	24.850000	83.166664	1023.000000	1023.000000	2046.000000
29.200001	-0.020096	-11.876615	-4.559593	-1.264314	-2.752434	-3.300273	0.000000	-10.000000	-0.541667	26.216667	94.000000	1023.000000	1023.000000	2046.000000
29.219999	-0.018902	-11.171219	-4.109945	-1.296304	-2.517607	-3.247363	0.000000	-10.000000	-0.583333	27.350000	102.666664	1023.000000	1023.000000	2046.000000
29.240000	-0.017671	-10.443688	-3.809720	-1.397417	-2.427812	-2.808740	0.000000	-10.000000	-0.616667	28.483334	111.500000	1023.000000	1023.000000	2046.000000
29.260000	-0.016318	-9.643879	-3.609643	-1.102676	-2.312904	-2.618656	0.000000	-10.000000	-0.658333	29.583334	120.833336	1023.000000	1023.000000	2046.000000
29.280001	-0.015044	-8.891126	-3.277719	-0.867868	-1.843212	-2.902326	0.000000	-10.000000	-0.691667	30.200001	130.500000	1023.000000	1023.000000	2046.000000
29.299999	-0.013760	-8.132314	-2.819229	-1.024776	-1.613964	-2.674346	0.000000	-10.000000	-0.716667	30.566666	137.166672	1023.000000	1023.000000	2046.000000
29.320000	-0.012268	-7.250489	-2.465961	-1.021401	-1.525041	-2.238085	0.000000	-10.000000	-0.750000	31.300001	147.333328	1023.000000	1023.000000	2046.000000
29.340000	-0.010961	-6.478229	-2.151047	-0.697380	-1.291852	-2.337949	0.000000	-10.000000	-0.775000	31.950001	154.166672	1023.000000	1023.000000	2046.000000
29.360001	-0.010044	-5.935865	-1.774508	-0.670151	-1.010373	-2.480833	0.000000	-10.000000	-0.825000	32.800003	164.666672	1023.000000	1023.000000	2046.000000
29.379999	-0.009177	-5.423862	-1.378496	-0.935889	-0.916866	-2.192611	0.000000	-10.000000	-0.866667	33.800003	175.666672	1023.000000	1023.000000	2046.000000
29.400000	-0.008188	-4.839139	-1.005215	-1.038619	-0.885647	-1.909657	0.000000	-10.000000	-0.933333	35.183334	190.666672	1023.000000	1023.000000	2046.000000
29.420000	-0.007364	-4.352271	-0.730042	-0.886882	-0.605364	-2.129983	0.000000	-10.000000	-0.975000	36.366669	202.000000	1023.000000	1023.000000	2046.000000
29.440001	-0.006114	-3.613322	-0.109428	-0.960260	-0.231003	-2.312631	0.000000	-10.000000	-1.000000	36.500000	210.000000	1023.000000	1023.000000	2046.000000
29.459999	-0.004620	-2.730282	0.320379	-0.996535	0.042879	-2.097006	0.000000	-10.000000	-0.983333	36.583332	222.000000	1023.000000	1023.000000	2046.000000
29.480000	-0.002736	-1.616854	0.493870	-0.577668	0.115512	-1.648569	0.000000	-10.000000	-0.975000	36.816666	238.333328	1023.000000	1023.000000	2046.000000
29.500000	-0.000821	-0.485162	0.598110	0.283071	0.330884	-1.697226	0.000000	-10.000000	-0.983333	37.566666	254.666672	1023.000000	1023.000000	2046.000000
29.520000	0.000187	0.110590	1.007721	0.647425	0.371895	-1.916451	0.000000	-10.000000	-1.008333	37.983334	263.000000	1023.000000	1023.000000	2046.000000
29.540001	0.001016	0.600479	1.392795	0.548694	0.324462	-1.665472	0.000000	-10.000000	-1.058333	38.333332	271.166656	1023.000000	1023.000000	2046.000000
29.559999	0.001149	0.679095	1.490635	0.438924	0.189479	-1.439944	0.000000	-10.000000	-1.083333	38.866669	279.666656	1023.000000	1023.000000	2046.000000
29.580000	0.000430	0.254281	1.424626	0.479086	0.167663	-1.817093	0.000000	-10.000000	-1.108333	39.166668	297.000000	1023.000000	1023.000000	2046.000000
29.600000	-0.000705	-0.416739	1.461133	0.147181	0.264231	-2.289284	0.000000	-10.000000	-1.100000	39.383335	310.166656	1023.000000	1023.000000	2046.000000
29.620001	-0.001245	-0.735715	1.466301	-0.329852	0.241671	-2.113835	0.000000	-10.000000	-1.091667	38.916668	327.833344	1023.000000	1023.000000	2046.000000
29.639999	-0.001215	-0.717992	1.346062	-0.409343	0.301886	-1.956597	0.000000	-10.000000	-1.075000	39.000000	340.833344	1023.000000	1023.000000	2046.000000
29.660000	-0.001015	-0.599886	1.307746	-0.141393	0.522228	-2.288467	0.000000	-10.000000	-1.058333	39.083336	353.833344	1023.000000	1023.000000	2046.000000
29.680000	-0.000526	-0.311129	1.482618	-0.085019	0.790018	-2.498745	0.000000	-10.000000	-1.050000	39.033333	362.500000	1023.000000	1023.000000	2046.000000
29.700001	0.000308	0.182181	1.779975	-0.228669	0.929456	-2.298580	0.000000	-10.000000	-1.066667	39.100002	375.500000	1023.000000	1023.000000	2046.000000
29.719999	0.001392	0.822532	1.992877	-0.245329	0.985630	-1.910647	0.000000	-10.000000	-1.083333	39.166668	388.500000	1023.000000	1023.000000	2046.000000
29.740000	0.002604	1.539142	2.119620	0.104206	1.240259	-1.924944	0.000000	-10.000000	-1.091667	39.683334	401.333344	1023.000000	1023.000000	2046.000000
29.760000	0.003602	2.128561	2.402572	0.325978	1.592672	-2.192661	0.000000	-10.000000	-1.100000	39.683334	410.166656	1023.000000	1023.000000	2046.000000
29.780001	0.004700	2.777703	2.804458	0.253311	1.852796	-2.132863	0.000000	-10.000000	-1.091667	39.916668	427.833344	1023.000000	1023.000000	2046.000000
29.799999	0.006046	3.573380	3.138483	0.090382	2.100693	-1.756177	0.000000	-10.000000	-1.091667	40.066666	441.166656	1023.000000	1023.000000	2046.000000
29.820000	0.007497	4.430750	3.419415	0.249128	2.292830	-1.530621	0.000000	-10.000000	-1.083333	39.933334	454.500000	1023.000000	1023.000000	2046.000000
29.840000	0.008497	5.021912	3.640060	0.468942	2.673775	-1.760865	0.000000	-10.000000	-1.083333	40.016666	463.333344	1023.000000	1023.000000	2046.000000
29.860001	0.009831	5.810364	4.048809	0.350085	3.121845	-1.710375	0.000000	-10.000000	-1.066667	39.716667	476.666656	1023.000000	1023.000000	2046.000000
29.879999	0.011831	6.992344	4.467603	0.294364	3.383803	-1.153427	0.000000	-10.000000	-1.016667	39.383335	490.000000	1023.000000	1023.000000	2046.000000
29.900000	0.013537	8.000162	4.783876	0.389759	3.607544	-0.781018	0.000000	-10.000000	-0.966667	38.400002	507.500000	1023.000000	1023.000000	2046.000000
29.920000	0.014862	8.783427	4.958591	0.648342	4.065857	-0.889363	0.000000	-10.000000	-0.916667	37.216667	524.666687	1023.000000	1023.000000	2046.000000
29.940001	0.015833	9.357516	5.231976	0.585921	4.473151	-0.933532	0.000000	-10.000000	-0.891667	36.433334	537.333313	1023.000000	1023.000000	2046.000000
29.959999	0.016950	10.017473	5.488047	0.251675	4.821047	-0.543296	0.000000	-10.000000	-0.866667	35.983334	545.666687	1023.000000	1023.000000	2046.000000
29.980000	0.018056	10.671339	5.692965	0.091800	4.930480	-0.043905	0.000000	-10.000000	-0.841667	35.600002	553.833313	1023.000000	1023.000000	2046.000000
30.000000	0.018972	11.212420	5.725254	0.286843	5.202977	-0.002654	0.000000	-10.000000	-0.808333	34.916668	569.666687	1023.000000	1023.000000	2046.000000
30.020000	0.019333	11.425717	5.936996	0.305588	5.496864	-0.313730	0.000000	-10.000000	-0.783333	34.099998	581.333313	1023.000000	1023.000000	2046.000000
30.040001	0.020130	11.896958	6.284386	-0.089393	5.610466	0.091499	0.000000	-10.000000	-0.775000	33.883331	593.000000	1023.000000	1023.000000	2046.000000
30.059999	0.021220	12.540946	6.530775	-0.094336	5.565601	0.538906	0.000000	-10.000000	-0.766667	33.933334	600.666687	1023.000000	1023.000000	2046.000000
30.080000	0.021925	12.957862	6.616080	0.147807	5.826933	0.367042	0.000000	-10.000000	-0.758333	33.833332	612.166687	1023.000000	1023.000000	2046.000000
30.100000	0.022589	13.350130	6.947568	0.121021	6.106338	0.175204	0.000000	-10.000000	-0.733333	33.283333	627.166687	1023.000000	1023.000000	2046.000000
30.120001	0.023966	14.163644	7.402378	-0.101445	6.231761	0.630950	0.000000	-10.000000	-0.716667	32.766666	638.500000	1023.000000	1023.000000	2046.000000
30.139999	0.025584	15.119970	7.789962	-0.062682	6.369043	1.023647	0.000000	-10.000000	-0.683333	32.000000	649.500000	1023.000000	1023.000000	2046.000000
30.160000	0.026790	15.832893	8.023549	0.328224	6.643874	0.837247	0.000000	-10.000000	-0.658333	31.583334	656.666687	1023.000000	1023.000000	2046.000000
30.180000	0.027866	16.468571	8.422191	0.457127	6.957514	0.631739	0.000000	-10.000000	-0.641667	31.100000	667.166687	1023.000000	1023.000000	2046.000000
30.200001	0.029485	17.425579	8.913640	0.318752	7.149806	1.043381	0.000000	-10.000000	-0.625000	30.833334	677.833313	1023.000000	1023.000000	2046.000000
30.219999	0.031346	18.525530	9.337116	0.458529	7.242586	1.487299	0.000000	-10.000000	-0.616667	30.216667	688.166687	1023.000000	1023.000000	2046.000000
30.240000	0.032522	19.220428	9.528316	0.867468	7.517694	1.306951	0.000000	-10.000000	-0.600000	29.533333	698.500000	1023.000000	1023.000000	2046.000000
30.260000	0.033608	19.862589	9.916246	0.937852	7.837835	1.170655	0.000000	-10.000000	-0.591667	29.166668	708.333313	1023.000000	1023.000000	2046.000000
30.280001	0.035249	20.832335	10.367256	0.824688	7.933029	1.707362	0.000000	-10.000000	-0.566667	28.783333	718.000000	1023.000000	1023.000000	2046.000000
30.299999	0.036808	21.753479	10.604607	1.128166	8.057419	1.963287	0.000000	-10.000000	-0.533333	28.350000	727.666687	1023.000000	1023.000000	2046.000000
30.320000	0.037619	22.233028	10.701479	1.556576	8.407022	1.567950	0.000000	-10.000000	-0.491667	27.466667	737.166687	1023.000000	1023.000000	2046.000000
30.340000	0.038701	22.872217	11.057974	1.464653	8.617805	1.731784	0.000000	-10.000000	-0.441667	26.366667	746.500000	1023.000000	1023.000000	2046.000000
30.360001	0.040072	23.682686	11.390641	1.460946	8.549257	2.281841	0.000000	-10.000000	-0.383333	24.783333	755.333313	1023.000000	1023.000000	2046.000000
30.379999	0.040773	24.096661	11.353403	1.923766	8.717852	2.101640	0.000000	-10.000000	-0.308333	22.800001	763.833313	1023.000000	1023.000000	2046.000000
30.400000	0.041164	24.328054	11.512304	1.996467	8.948170	1.871114	0.000000	-10.000000	-0.241667	20.583334	771.833313	1023.000000	1023.000000	2046.000000
30.420000	0.042219	24.951361	11.821782	1.834868	8.955835	2.338876	0.000000	-10.000000	-0.175000	18.233334	779.333313	1023.000000	1023.000000	2046.000000
30.440001	0.043026	25.428476	11.810477	2.124394	8.968517	2.525087	0.000000	-10.000000	-0.116667	15.350000	785.833313	1023.000000	1023.000000	2046.000000
30.459999	0.043047	25.440903	11.818151	2.411177	9.184590	2.026984	0.000000	-10.000000	-0.075000	12.250000	791.333313	1023.000000	1023.000000	2046.000000
30.480000	0.043836	25.906952	12.260151	2.200067	9.194906	2.251829	0.000000	-10.000000	-0.033333	8.900001	795.833313	1023.000000	1023.000000	2046.000000
30.500000	0.044982	26.584234	12.569463	2.164541	9.177334	2.672896	0.000000	-10.000000	-0.025000	5.800000	799.500000	1023.000000	1023.000000	2046.000000
30.520000	0.045216	26.722580	12.432704	2.565674	9.327820	2.396381	0.000000	-10.000000	-0.008333	2.566667	802.166687	1023.000000	1023.000000	2046.000000
30.540001	0.044904	26.538122	12.531943	2.542037	9.342999	2.121141	0.000000	-10.000000	-0.008333	-0.250000	803.500000	1023.000000	1023.000000	2046.000000
30.559999	0.045257	26.746941	12.757751	2.324658	9.276902	2.387629	0.000000	-10.000000	0.008333	-2.416667	804.000000	1023.000000	1023.000000	2046.000000
30.580000	0.045803	27.069578	12.922243	2.312018	9.112399	2.722918	0.000000	-10.000000	0.025000	-4.316667	804.000000	1023.000000	1023.000000	2046.000000
30.600000	0.045571	26.932339	12.607837	2.777917	9.145517	2.401068	0.000000	-10.000000	0.041667	-6.483333	804.000000	1023.000000	1023.000000	2046.000000
30.620001	0.044526	26.314680	12.193954	3.063627	8.838975	2.218124	0.000000	-10.000000	0.058333	-9.000000	804.000000	1023.000000	1023.000000	2046.000000
30.639999	0.044620	26.370153	11.991494	3.323103	8.331958	2.723598	0.000000	-10.000000	0.066667	-11.050000	804.000000	1023.000000	1023.000000	2046.000000
30.660000	0.044324	26.195702	11.692078	3.948486	7.956419	2.598719	0.000000	-10.000000	0.066667	-12.216667	804.000000	1023.000000	1023.000000	2046.000000
30.680000	0.043277	25.576763	11.559943	4.236724	7.784068	1.996027	0.000000	-10.000000	0.058333	-12.616667	800.500000	1023.000000	1023.000000	2046.000000
30.700001	0.042206	24.943798	11.595213	3.910042	7.483697	1.954845	0.000000	-10.000000	0.050000	-12.533334	792.500000	1023.000000	1023.000000	2046.000000
30.719999	0.040761	24.089479	11.331748	3.587518	7.045794	2.124419	0.000000	-10.000000	0.058333	-12.483334	783.166687	1023.000000	1023.000000	2046.000000
30.740000	0.038086	22.508718	10.661629	3.589917	6.614368	1.642806	0.000000	-10.000000	0.100000	-13.383333	775.833313	1023.000000	1023.000000	2046.000000
30.760000	0.035127	20.760330	10.089316	3.352597	6.305438	1.012980	0.000000	-10.000000	0.150000	-14.650001	771.333313	1023.000000	1023.000000	2046.000000
30.780001	0.033040	19.526632	9.682270	2.955719	5.958564	0.930080	0.000000	-10.000000	0.183333	-16.116667	766.500000	1023.000000	1023.000000	2046.000000
30.799999	0.031700	18.734499	9.305452	2.732450	5.589759	1.106837	0.000000	-10.000000	0.191667	-16.766666	761.166687	1023.000000	1023.000000	2046.000000
30.820000	0.030280	17.895540	8.778617	2.955259	5.474540	0.687123	0.000000	-10.000000	0.191667	-17.066668	755.500000	1023.000000	1023.000000	2046.000000
30.840000	0.028595	16.899561	8.431245	2.937796	5.346491	0.184029	0.000000	-10.000000	0.200000	-17.183334	749.666687	1023.000000	1023.000000	2046.000000
30.860001	0.027804	16.432091	8.372095	2.583325	5.153305	0.323366	0.000000	-10.000000	0.191667	-17.050001	744.000000	1023.000000	1023.000000	2046.000000
30.879999	0.027521	16.264801	8.254107	2.495575	4.976914	0.538204	0.000000	-10.000000	0.183333	-16.900000	738.333313	1023.000000	1023.000000	2046.000000
30.900000	0.026559	15.696604	7.881934	2.716545	4.978368	0.119757	0.000000	-10.000000	0.166667	-16.583334	732.666687	1023.000000	1023.000000	2046.000000
30.920000	0.025387	15.003536	7.768521	2.483449	4.958149	-0.206583	0.000000	-10.000000	0.166667	-16.549999	727.000000	1023.000000	1023.000000	2046.000000
30.940001	0.025072	14.817656	7.834410	2.112195	4.839174	0.031877	0.000000	-10.000000	0.166667	-16.383333	721.500000	1023.000000	1023.000000	2046.000000
30.959999	0.024954	14.747759	7.696894	2.101219	4.840943	0.108703	0.000000	-10.000000	0.175000	-16.400000	716.000000	1023.000000	1023.000000	2046.000000
30.980000	0.023946	14.152075	7.362349	2.261652	4.927937	-0.399862	0.000000	-10.000000	0.175000	-16.333334	710.666687	1023.000000	1023.000000	2046.000000
31.000000	0.023375	13.814506	7.364010	1.863178	4.963820	-0.376503	0.000000	-10.000000	0.183333	-16.466667	705.166687	1023.000000	1023.000000	2046.000000
31.020000	0.023776	14.051533	7.413686	1.623841	4.917741	0.096265	0.000000	-10.000000	0.191667	-16.783335	699.833313	1023.000000	1023.000000	2046.000000
31.040001	0.023840	14.089296	7.100726	1.982316	4.925898	0.080356	0.000000	-10.000000	0.200000	-17.333334	694.166687	1023.000000	1023.000000	2046.000000
31.059999	0.023139	13.675265	6.833627	2.112856	5.061442	-0.332660	0.000000	-10.000000	0.208333	-17.916668	688.500000	1023.000000	1023.000000	2046.000000
31.080000	0.023140	13.675928	6.901357	1.779101	5.044323	-0.048852	0.000000	-10.000000	0.216667	-18.183334	682.500000	1023.000000	1023.000000	2046.000000
31.100000	0.023341	13.794719	6.785124	1.625878	4.959543	0.424173	0.000000	-10.000000	0.225000	-18.200001	676.500000	1023.000000	1023.000000	2046.000000
31.120001	0.022483	13.287547	6.312473	1.836691	4.945750	0.192633	0.000000	-10.000000	0.225000	-18.233334	670.500000	1023.000000	1023.000000	2046.000000
31.139999	0.021075	12.455261	5.982971	1.695345	4.901108	-0.124163	0.000000	-10.000000	0.233333	-18.500000	664.166687	1023.000000	1023.000000	2046.000000
31.160000	0.020544	12.141768	5.983596	1.261869	4.692459	0.203844	0.000000	-10.000000	0.241667	-18.750000	657.833313	1023.000000	1023.000000	2046.000000
31.180000	0.020403	12.058104	5.894607	1.057375	4.530097	0.576024	0.000000	-10.000000	0.233333	-18.850000	651.500000	1023.000000	1023.000000	2046.000000
31.200001	0.019349	11.435524	5.424520	1.288562	4.432112	0.290330	0.000000	-10.000000	0.216667	-18.800001	645.333313	1023.000000	1023.000000	2046.000000
31.219999	0.018092	10.692164	5.153163	1.221706	4.391809	-0.074514	0.000000	-10.000000	0.208333	-18.733334	639.000000	1023.000000	1023.000000	2046.000000
31.240000	0.017879	10.566605	5.216957	0.807603	4.168464	0.373580	0.000000	-10.000000	0.225000	-18.766668	632.666687	1023.000000	1023.000000	2046.000000
31.260000	0.017601	10.402034	5.052448	0.870338	3.917981	0.561266	0.000000	-10.000000	0.241667	-18.866667	626.500000	1023.000000	1023.000000	2046.000000
31.280001	0.016708	9.874539	4.634420	1.167634	3.981256	0.091229	0.000000	-10.000000	0.241667	-19.000000	620.166687	1023.000000	1023.000000	2046.000000
31.299999	0.016057	9.489573	4.650295	0.981049	3.827732	0.030497	0.000000	-10.000000	0.225000	-19.133333	613.833313	1023.000000	1023.000000	2046.000000
31.320000	0.016492	9.747025	4.792105	0.754573	3.628198	0.572147	0.000000	-10.000000	0.216667	-19.100000	607.333313	1023.000000	1023.000000	2046.000000
31.340000	0.016478	9.738613	4.632586	1.041643	3.489225	0.575159	0.000000	-10.000000	0.225000	-19.100000	601.000000	1023.000000	1023.000000	2046.000000
31.360001	0.015677	9.265124	4.391786	1.285595	3.490201	0.097542	0.000000	-10.000000	0.233333	-18.916666	594.666687	1023.000000	1023.000000	2046.000000
31.379999	0.015718	9.289470	4.534334	1.056766	3.388985	0.309385	0.000000	-10.000000	0.233333	-18.766666	588.500000	1023.000000	1023.000000	2046.000000
31.400000	0.016156	9.548384	4.564608	1.044180	3.212567	0.727029	0.000000	-10.000000	0.225000	-18.600000	582.166687	1023.000000	1023.000000	2046.000000
31.420000	0.015743	9.304393	4.293061	1.451308	3.118309	0.441715	0.000000	-10.000000	0.225000	-18.566668	575.833313	1023.000000	1023.000000	2046.000000
31.440001	0.015070	8.906185	4.124764	1.544641	3.133486	0.103295	0.000000	-10.000000	0.216667	-18.500000	569.500000	1023.000000	1023.000000	2046.000000
31.459999	0.015519	9.172001	4.321363	1.311138	2.955437	0.584062	0.000000	-10.000000	0.208333	-18.316668	563.500000	1023.000000	1023.000000	2046.000000
31.480000	0.015773	9.321617	4.256640	1.478492	2.772656	0.813829	0.000000	-10.000000	0.200000	-18.200001	557.500000	1023.000000	1023.000000	2046.000000
31.500000	0.014998	8.863857	3.902005	1.847423	2.780826	0.333604	0.000000	-10.000000	0.208333	-18.016668	551.500000	1023.000000	1023.000000	2046.000000
31.520000	0.014687	8.680291	3.963768	1.670322	2.719664	0.326537	0.000000	-10.000000	0.208333	-17.983334	545.500000	1023.000000	1023.000000	2046.000000
31.540001	0.015214	8.991469	4.100668	1.570741	2.532909	0.787151	0.000000	-10.000000	0.208333	-17.766668	539.500000	1023.000000	1023.000000	2046.000000
31.559999	0.014858	8.780857	3.785321	1.933398	2.410546	0.651592	0.000000	-10.000000	0.191667	-17.733334	533.500000	1023.000000	1023.000000	2046.000000
31.580000	0.013986	8.265575	3.595509	1.976619	2.463976	0.229471	0.000000	-10.000000	0.191667	-17.683334	527.500000	1023.000000	1023.000000	2046.000000
31.600000	0.014309	8.456869	3.802766	1.694870	2.296447	0.662786	0.000000	-10.000000	0.208333	-17.866667	521.500000	1023.000000	1023.000000	2046.000000
31.620001	0.014255	8.424724	3.619038	1.958455	2.123918	0.723312	0.000000	-10.000000	0.233333	-18.033335	515.500000	1023.000000	1023.000000	2046.000000
31.639999	0.013202	7.802478	3.242897	2.139005	2.164845	0.255731	0.000000	-10.000000	0.241667	-18.383333	509.500000	1023.000000	1023.000000	2046.000000
31.660000	0.013285	7.851711	3.460984	1.831356	2.013919	0.545453	0.000000	-10.000000	0.233333	-18.466667	503.500000	1023.000000	1023.000000	2046.000000
31.680000	0.013698	8.095642	3.637385	1.860379	1.853101	0.744776	0.000000	-10.000000	0.225000	-18.716667	497.333344	1023.000000	1023.000000	2046.000000
31.700001	0.013237	7.823315	3.385045	2.141690	1.993688	0.302892	0.000000	-10.000000	0.233333	-18.850000	491.000000	1023.000000	1023.000000	2046.000000
31.719999	0.012584	7.436990	3.420163	1.945964	1.889965	0.180898	0.000000	-10.000000	0.233333	-18.933334	484.666656	1023.000000	1023.000000	2046.000000
31.740000	0.012880	7.612332	3.691440	1.650577	1.753708	0.516606	0.000000	-10.000000	0.233333	-18.900000	478.333344	1023.000000	1023.000000	2046.000000
31.760000	0.012502	7.388481	3.574398	1.745569	1.701782	0.366731	0.000000	-10.000000	0.216667	-18.600000	472.000000	1023.000000	1023.000000	2046.000000
31.780001	0.011447	6.765048	3.389784	1.778823	1.708161	-0.111721	0.000000	-10.000000	0.216667	-18.733334	465.666656	1023.000000	1023.000000	2046.000000
31.799999	0.011169	6.601073	3.450577	1.573216	1.599900	-0.022620	0.000000	-10.000000	0.225000	-18.900000	459.500000	1023.000000	1023.000000	2046.000000
31.820000	0.011235	6.639679	3.278917	1.751539	1.302828	0.306395	0.000000	-10.000000	0.258333	-19.533333	453.166656	1023.000000	1023.000000	2046.000000
31.840000	0.010711	6.330340	2.677071	2.567464	1.018171	0.067634	0.000000	-10.000000	0.275000	-20.033333	446.666656	1023.000000	1023.000000	2046.000000
31.860001	0.009823	5.805127	2.445827	2.882711	0.756595	-0.280006	0.000000	-10.000000	0.300000	-20.500000	439.833344	1023.000000	1023.000000	2046.000000
31.879999	0.009774	5.776145	2.655624	2.781354	0.334504	0.004663	0.000000	-10.000000	0.300000	-20.516666	433.166656	1023.000000	1023.000000	2046.000000
31.900000	0.008977	5.305170	2.495406	2.811233	0.025012	-0.026481	0.000000	-10.000000	0.308333	-20.600000	426.333344	1023.000000	1023.000000	2046.000000
31.920000	0.006604	3.902989	1.923533	2.815714	-0.150515	-0.685743	0.000000	-10.000000	0.308333	-20.633333	419.500000	1023.000000	1023.000000	2046.000000
31.940001	0.003579	2.115335	1.566253	2.349239	-0.665393	-1.134764	0.000000	-10.000000	0.308333	-20.700001	412.500000	1023.000000	1023.000000	2046.000000
31.959999	0.001316	0.777780	1.284091	1.668996	-1.070163	-1.105145	0.000000	-10.000000	0.308333	-20.483334	405.500000	1023.000000	1023.000000	2046.000000
31.980000	-0.000813	-0.480277	0.812906	1.361829	-1.424480	-1.230533	0.000000	-10.000000	0.300000	-20.250000	398.666656	1023.000000	1023.000000	2046.000000
32.000000	-0.003325	-1.965340	0.057210	1.472948	-1.519570	-1.975927	0.000000	-10.000000	0.308333	-20.233334	392.000000	1023.000000	1023.000000	2046.000000
32.020000	-0.004897	-2.894369	-0.143035	1.109260	-1.656769	-2.203825	0.000000	-10.000000	0.325000	-20.533333	385.333344	1023.000000	1023.000000	2046.000000
32.040001	-0.005593	-3.305460	-0.125962	0.713703	-1.885935	-2.007266	0.000000	-10.000000	0.341667	-20.950001	378.500000	1023.000000	1023.000000	2046.000000
32.060001	-0.006367	-3.763075	-0.417582	0.739103	-2.010184	-2.074411	0.000000	-10.000000	0.350000	-21.216667	371.500000	1023.000000	1023.000000	2046.000000
32.080002	-0.007670	-4.532870	-0.856455	0.925321	-1.999991	-2.601745	0.000000	-10.000000	0.341667	-21.166666	364.333344	1023.000000	1023.000000	2046.000000
32.099998	-0.008847	-5.228623	-1.032087	0.749449	-2.088596	-2.857388	0.000000	-10.000000	0.333333	-21.000000	357.166656	1023.000000	1023.000000	2046.000000
32.119999	-0.009082	-5.367360	-0.890143	0.337499	-2.245919	-2.568797	0.000000	-10.000000	0.325000	-20.716667	350.166656	1023.000000	1023.000000	2046.000000
32.139999	-0.009307	-5.500180	-0.929505	0.174118	-2.256908	-2.487884	0.000000	-10.000000	0.316667	-20.666666	343.333344	1023.000000	1023.000000	2046.000000
32.160000	-0.010483	-6.195636	-1.372096	0.389836	-2.262953	-2.950424	0.000000	-10.000000	0.316667	-20.500000	336.500000	1023.000000	1023.000000	2046.000000
32.180000	-0.011660	-6.890879	-1.538847	0.098825	-2.249485	-3.201371	0.000000	-10.000000	0.308333	-20.600000	329.500000	1023.000000	1023.000000	2046.000000
32.200001	-0.011348	-6.706578	-1.374304	-0.306241	-2.258411	-2.767621	0.000000	-10.000000	0.325000	-20.883333	322.666656	1023.000000	1023.000000	2046.000000
32.220001	-0.010947	-6.469564	-1.494872	-0.188834	-2.200267	-2.585592	0.000000	-10.000000	0.333333	-21.400002	315.666656	1023.000000	1023.000000	2046.000000
32.240002	-0.011545	-6.823151	-1.953167	0.107030	-2.112594	-2.864419	0.000000	-10.000000	0.350000	-21.900002	308.500000	1023.000000	1023.000000	2046.000000
32.259998	-0.012032	-7.110732	-2.048653	-0.047337	-2.104896	-2.909847	0.000000	-10.000000	0.350000	-22.200001	301.166656	1023.000000	1023.000000	2046.000000
32.279999	-0.011511	-6.802845	-1.837891	-0.321798	-2.110583	-2.532573	0.000000	-10.000000	0.341667	-22.183334	293.833344	1023.000000	1023.000000	2046.000000
32.299999	-0.011630	-6.873460	-2.111601	-0.145867	-2.159946	-2.456047	0.000000	-10.000000	0.341667	-21.866667	286.500000	1023.000000	1023.000000	2046.000000
32.320000	-0.012692	-7.501114	-2.600525	0.007147	-2.149540	-2.758196	0.000000	-10.000000	0.341667	-21.283333	279.166656	1023.000000	1023.000000	2046.000000
32.340000	-0.013596	-8.035234	-2.671400	-0.300602	-2.310616	-2.752615	0.000000	-10.000000	0.350000	-21.083334	272.000000	1023.000000	1023.000000	2046.000000
32.360001	-0.013825	-8.170845	-2.686538	-0.656344	-2.417979	-2.409983	0.000000	-10.000000	0.333333	-20.983334	265.000000	1023.000000	1023.000000	2046.000000
32.380001	-0.014621	-8.640984	-3.079629	-0.554690	-2.538966	-2.467699	0.000000	-10.000000	0.316667	-21.066668	258.000000	1023.000000	1023.000000	2046.000000
32.400002	-0.016268	-9.614678	-3.571663	-0.512242	-2.598608	-2.932165	0.000000	-10.000000	0.300000	-20.716667	251.000000	1023.000000	1023.000000	2046.000000
32.419998	-0.016903	-9.989968	-3.530464	-0.968073	-2.781830	-2.709601	0.000000	-10.000000	0.300000	-20.333334	244.000000	1023.000000	1023.000000	2046.000000
32.439999	-0.017056	-10.079947	-3.608877	-1.124059	-2.933280	-2.413732	0.000000	-10.000000	0.300000	-19.816668	237.166672	1023.000000	1023.000000	2046.000000
32.459999	-0.017875	-10.563958	-4.069762	-0.816456	-2.997156	-2.680585	0.000000	-10.000000	0.283333	-19.533333	230.500000	1023.000000	1023.000000	2046.000000
32.480000	-0.018763	-11.089213	-4.254510	-0.805323	-3.045986	-2.983395	0.000000	-10.000000	0.266667	-19.316666	224.000000	1023.000000	1023.000000	2046.000000
32.500000	-0.018579	-10.979939	-4.026727	-1.107908	-3.099613	-2.745691	0.000000	-10.000000	0.241667	-19.233334	217.666672	1023.000000	1023.000000	2046.000000
32.520000	-0.018300	-10.815412	-4.007739	-1.140743	-3.193767	-2.473163	0.000000	-10.000000	0.233333	-19.133333	211.166672	1023.000000	1023.000000	2046.000000
32.540001	-0.018724	-11.066147	-4.331497	-0.816471	-3.184628	-2.733551	0.000000	-10.000000	0.216667	-18.966667	204.833328	1023.000000	1023.000000	2046.000000
32.560001	-0.019384	-11.455689	-4.433135	-0.805759	-3.179328	-3.037467	0.000000	-10.000000	0.208333	-18.716667	198.500000	1023.000000	1023.000000	2046.000000
32.580002	-0.018922	-11.183127	-4.167314	-1.075317	-3.239708	-2.700788	0.000000	-10.000000	0.208333	-18.450001	192.333328	1023.000000	1023.000000	2046.000000
32.599998	-0.018500	-10.933590	-4.142859	-1.090507	-3.234178	-2.466045	0.000000	-10.000000	0.208333	-18.116667	186.000000	1023.000000	1023.000000	2046.000000
32.619999	-0.018932	-11.188651	-4.459137	-0.735500	-3.242649	-2.751364	0.000000	-10.000000	0.208333	-17.700001	179.833328	1023.000000	1023.000000	2046.000000
32.639999	-0.019353	-11.437702	-4.504192	-0.685770	-3.280694	-2.967046	0.000000	-10.000000	0.200000	-17.066666	174.000000	1023.000000	1023.000000	2046.000000
32.660000	-0.018984	-11.219534	-4.274429	-0.929446	-3.285464	-2.730195	0.000000	-10.000000	0.191667	-16.683332	168.333328	1023.000000	1023.000000	2046.000000
32.680000	-0.018457	-10.908049	-4.177978	-0.959682	-3.298041	-2.472348	0.000000	-10.000000	0.183333	-16.200001	162.833328	1023.000000	1023.000000	2046.000000
32.700001	-0.018779	-11.098109	-4.444572	-0.613817	-3.340248	-2.699473	0.000000	-10.000000	0.166667	-15.866667	157.333328	1023.000000	1023.000000	2046.000000
32.720001	-0.019255	-11.379670	-4.593248	-0.519589	-3.294545	-2.972289	0.000000	-10.000000	0.158333	-15.266666	152.166672	1023.000000	1023.000000	2046.000000
32.740002	-0.019042	-11.253734	-4.378200	-0.702016	-3.368142	-2.805375	0.000000	-10.000000	0.150000	-14.933333	147.000000	1023.000000	1023.000000	2046.000000
32.759998	-0.018380	-10.862469	-4.174428	-0.869707	-3.348113	-2.470220	0.000000	-10.000000	0.150000	-14.550000	142.000000	1023.000000	1023.000000	2046.000000
32.779999	-0.018360	-10.850760	-4.305369	-0.603282	-3.367765	-2.574344	0.000000	-10.000000	0.150000	-14.300000	137.000000	1023.000000	1023.000000	2046.000000
32.799999	-0.018915	-11.178474	-4.593019	-0.368180	-3.318130	-2.899145	0.000000	-10.000000	0.116667	-14.000000	132.166672	1023.000000	1023.000000	2046.000000
32.820000	-0.019067	-11.268463	-4.488963	-0.547961	-3.303406	-2.928133	0.000000	-10.000000	0.083333	-13.666667	127.500000	1023.000000	1023.000000	2046.000000
32.840000	-0.018368	-10.855601	-4.181130	-0.746481	-3.300358	-2.627633	0.000000	-10.000000	0.050000	-13.300000	123.166664	1023.000000	1023.000000	2046.000000
32.860001	-0.018205	-10.759162	-4.283826	-0.571425	-3.332312	-2.571599	0.000000	-10.000000	0.050000	-12.900001	118.666664	1023.000000	1023.000000	2046.000000
32.880001	-0.018874	-11.154650	-4.572839	-0.306942	-3.237089	-3.037780	0.000000	-10.000000	0.050000	-12.483334	114.333336	1023.000000	1023.000000	2046.000000
32.900002	-0.018545	-10.960173	-4.287740	-0.572590	-3.220484	-2.879358	0.000000	-10.000000	0.041667	-12.100000	110.000000	1023.000000	1023.000000	2046.000000
32.919998	-0.018002	-10.639290	-4.111917	-0.699550	-3.197726	-2.630098	0.000000	-10.000000	0.041667	-11.633333	106.000000	1023.000000	1023.000000	2046.000000
32.939999	-0.018075	-10.682389	-4.222745	-0.476689	-3.211877	-2.771078	0.000000	-10.000000	0.041667	-11.150000	102.166664	1023.000000	1023.000000	2046.000000
32.959999	-0.018503	-10.935199	-4.433599	-0.257338	-3.168262	-3.076001	0.000000	-10.000000	0.041667	-10.666667	98.500000	1023.000000	1023.000000	2046.000000
32.980000	-0.018608	-10.997255	-4.313371	-0.360114	-3.151277	-3.172494	0.000000	-10.000000	0.033333	-10.166667	95.000000	1023.000000	1023.000000	2046.000000
33.000000	-0.018047	-10.665504	-3.934646	-0.685868	-3.204890	-2.840101	0.000000	-10.000000	0.016667	-9.666667	91.500000	1023.000000	1023.000000	2046.000000
33.020000	-0.018119	-10.708183	-3.936729	-0.782873	-3.263446	-2.725135	0.000000	-10.000000	0.016667	-9.016666	88.166664	1023.000000	1023.000000	2046.000000
33.040001	-0.018894	-11.166126	-4.176579	-0.602812	-3.335973	-3.050763	0.000000	-10.000000	0.008333	-8.183333	85.166664	1023.000000	1023.000000	2046.000000
33.060001	-0.019855	-11.734156	-4.233663	-0.724458	-3.347235	-3.428800	0.000000	-10.000000	0.016667	-7.300000	82.500000	1023.000000	1023.000000	2046.000000
33.080002	-0.020035	-11.840628	-3.846517	-1.268230	-3.415609	-3.310272	0.000000	-10.000000	0.008333	-6.466667	80.000000	1023.000000	1023.000000	2046.000000
33.099998	-0.019506	-11.527929	-3.650182	-1.391276	-3.316581	-3.169891	0.000000	-10.000000	0.008333	-6.050000	77.666664	1023.000000	1023.000000	2046.000000
33.119999	-0.020022	-11.832883	-4.152425	-0.865926	-3.359730	-3.454801	0.000000	-10.000000	0.000000	-6.066667	75.500000	1023.000000	1023.000000	2046.000000
33.139999	-0.019893	-11.756955	-4.213639	-0.568639	-3.384310	-3.590367	0.000000	-10.000000	0.000000	-6.400000	73.500000	1023.000000	1023.000000	2046.000000
33.160000	-0.018968	-11.210088	-3.976589	-0.398737	-3.576058	-3.258704	0.000000	-10.000000	0.000000	-6.616667	71.500000	1023.000000	1023.000000	2046.000000
33.180000	-0.019168	-11.328512	-4.199079	0.116047	-3.860451	-3.385029	0.000000	-10.000000	0.000000	-6.700000	69.500000	1023.000000	1023.000000	2046.000000
33.200001	-0.020265	-11.976585	-4.458212	0.179626	-3.970079	-3.727919	0.000000	-10.000000	0.000000	-6.450000	67.333336	1023.000000	1023.000000	2046.000000
33.220001	-0.020968	-12.392101	-4.234648	-0.334297	-4.132917	-3.690239	0.000000	-10.000000	0.000000	-6.116667	65.000000	1023.000000	1023.000000	2046.000000
33.240002	-0.022987	-13.585098	-4.640376	-0.574159	-4.494235	-3.876329	0.000000	-10.000000	0.000000	-5.533333	63.000000	1023.000000	1023.000000	2046.000000
33.259998	-0.026037	-15.387789	-5.353030	-0.778869	-4.777730	-4.478160	0.000000	-10.000000	-0.016667	-4.350000	61.166668	1023.000000	1023.000000	2046.000000
33.279999	-0.028013	-16.555809	-5.430132	-1.421946	-5.004384	-4.699348	0.000000	-10.000000	-0.025000	-3.300000	59.833332	1023.000000	1023.000000	2046.000000
33.299999	-0.029018	-17.149755	-5.487856	-1.902637	-5.049943	-4.709320	0.000000	-10.000000	-0.025000	-2.666667	58.500000	1023.000000	1023.000000	2046.000000
33.320000	-0.030399	-17.965769	-6.014732	-1.791400	-5.137366	-5.022271	0.000000	-10.000000	-0.008333	-3.250000	57.500000	1023.000000	1023.000000	2046.000000
33.340000	-0.031732	-18.753691	-6.278064	-1.901076	-5.175994	-5.398556	0.000000	-10.000000	0.000000	-4.316667	56.500000	1023.000000	1023.000000	2046.000000
33.360001	-0.031986	-18.903549	-6.092387	-2.300769	-5.196640	-5.313754	0.000000	-10.000000	0.000000	-5.466667	55.166668	1023.000000	1023.000000	2046.000000
33.380001	-0.032222	-19.043474	-6.241737	-2.349142	-5.232418	-5.220177	0.000000	-10.000000	0.000000	-6.283333	53.500000	1023.000000	1023.000000	2046.000000
33.400002	-0.033076	-19.548080	-6.630851	-2.161993	-5.237532	-5.517704	0.000000	-10.000000	0.000000	-6.550000	51.166668	1023.000000	1023.000000	2046.000000
33.419998	-0.033651	-19.887611	-6.545454	-2.432262	-5.270469	-5.639427	0.000000	-10.000000	0.000000	-6.333333	48.833332	1023.000000	1023.000000	2046.000000
33.439999	-0.033299	-19.679935	-6.357322	-2.733395	-5.155343	-5.433876	0.000000	-10.000000	0.000000	-5.866667	46.500000	1023.000000	1023.000000	2046.000000
33.459999	-0.033767	-19.956509	-6.659769	-2.580089	-5.177260	-5.539392	0.000000	-10.000000	-0.008333	-5.433333	44.666668	1023.000000	1023.000000	2046.000000
33.480000	-0.034513	-20.397167	-6.824522	-2.696503	-5.121262	-5.754881	0.000000	-10.000000	-0.008333	-5.266667	43.000000	1023.000000	1023.000000	2046.000000
33.500000	-0.033976	-20.079960	-6.539693	-3.052530	-4.984823	-5.502914	0.000000	-10.000000	-0.008333	-5.383333	41.333332	1023.000000	1023.000000	2046.000000
33.520000	-0.033301	-19.680956	-6.558512	-3.024222	-4.857508	-5.240714	0.000000	-10.000000	0.000000	-5.850000	39.500000	1023.000000	1023.000000	2046.000000
33.540001	-0.033381	-19.727934	-6.862534	-2.660903	-4.855907	-5.348590	0.000000	-10.000000	0.000000	-6.516667	37.500000	1023.000000	1023.000000	2046.000000
33.560001	-0.033018	-19.513885	-6.672307	-2.857594	-4.672575	-5.311409	0.000000	-10.000000	0.000000	-7.000000	35.333332	1023.000000	1023.000000	2046.000000
33.580002	-0.032060	-18.947231	-6.432311	-3.006394	-4.494593	-5.013932	0.000000	-10.000000	0.000000	-6.716667	33.000000	1023.000000	1023.000000	2046.000000
33.599998	-0.032014	-18.920351	-6.736017	-2.707750	-4.480948	-4.995635	0.000000	-10.000000	-0.008333	-5.850000	30.666666	1023.000000	1023.000000	2046.000000
33.619999	-0.032376	-19.134489	-6.908746	-2.697072	-4.413425	-5.115246	0.000000	-10.000000	-0.008333	-4.966667	28.666666	1023.000000	1023.000000	2046.000000
33.639999	-0.032098	-18.969683	-6.694591	-3.016652	-4.338437	-4.920003	0.000000	-10.000000	-0.008333	-4.666667	27.000000	1023.000000	1023.000000	2046.000000
33.660000	-0.032380	-19.136421	-6.896287	-3.044074	-4.408927	-4.787132	0.000000	-10.000000	0.000000	-4.850000	25.333334	1023.000000	1023.000000	2046.000000
33.680000	-0.033175	-19.606440	-7.280853	-2.853540	-4.501055	-4.970991	0.000000	-10.000000	-0.008333	-5.100000	23.833334	1023.000000	1023.000000	2046.000000
33.700001	-0.033466	-19.778399	-7.156974	-3.164802	-4.511541	-4.945081	0.000000	-10.000000	-0.016667	-4.983334	22.166666	1023.000000	1023.000000	2046.000000
33.720001	-0.033335	-19.701279	-7.046817	-3.366544	-4.508184	-4.779734	0.000000	-10.000000	-0.033333	-4.316667	20.666666	1023.000000	1023.000000	2046.000000
33.740002	-0.033950	-20.064384	-7.490517	-3.068573	-4.707014	-4.798281	0.000000	-10.000000	-0.033333	-3.350000	19.166666	1023.000000	1023.000000	2046.000000
33.759998	-0.034133	-20.172373	-7.417902	-3.183829	-4.643471	-4.927171	0.000000	-10.000000	-0.025000	-2.500000	18.000000	1023.000000	1023.000000	2046.000000
33.779999	-0.033515	-19.807161	-7.190139	-3.378283	-4.582917	-4.655824	0.000000	-10.000000	-0.025000	-1.883333	17.333334	1023.000000	1023.000000	2046.000000
33.799999	-0.033571	-19.840300	-7.450530	-3.046768	-4.697843	-4.645159	0.000000	-10.000000	-0.033333	-1.516667	17.000000	1023.000000	1023.000000	2046.000000
33.820000	-0.033643	-19.882872	-7.426534	-3.016602	-4.618665	-4.821072	0.000000	-10.000000	-0.033333	-0.883333	17.000000	1023.000000	1023.000000	2046.000000
33.840000	-0.032795	-19.381990	-7.064407	-3.224442	-4.524699	-4.568443	0.000000	-10.000000	-0.025000	-0.400000	17.000000	1023.000000	1023.000000	2046.000000
33.860001	-0.032411	-19.154850	-7.130244	-2.992878	-4.555735	-4.475993	0.000000	-10.000000	-0.025000	0.000000	17.000000	1023.000000	1023.000000	2046.000000
33.880001	-0.032365	-19.127872	-7.317905	-2.721088	-4.505673	-4.583205	0.000000	-10.000000	-0.033333	0.000000	17.000000	1023.000000	1023.000000	2046.000000
33.900002	-0.031907	-18.857073	-6.985436	-2.896035	-4.508534	-4.467066	0.000000	-10.000000	-0.033333	0.000000	17.000000	1023.000000	1023.000000	2046.000000
33.919998	-0.030984	-18.311506	-6.760771	-2.912801	-4.337119	-4.300815	0.000000	-10.000000	-0.033333	0.000000	17.000000	1023.000000	1023.000000	2046.000000
33.939999	-0.030788	-18.195465	-6.942195	-2.484309	-4.411096	-4.357864	0.000000	-10.000000	-0.041667	0.000000	17.000000	1023.000000	1023.000000	2046.000000
33.959999	-0.030515	-18.034466	-6.873082	-2.411981	-4.352535	-4.396867	0.000000	-10.000000	-0.050000	0.283333	17.000000	1023.000000	1023.000000	2046.000000
33.980000	-0.029631	-17.511667	-6.470506	-2.574219	-4.187391	-4.279551	0.000000	-10.000000	-0.041667	0.800000	17.000000	1023.000000	1023.000000	2046.000000
34.000000	-0.029153	-17.229488	-6.511292	-2.350255	-4.266528	-4.101414	0.000000	-10.000000	-0.041667	1.350000	17.000000	1023.000000	1023.000000	2046.000000
34.020000	-0.029009	-17.144457	-6.676043	-2.005401	-4.252498	-4.210515	0.000000	-10.000000	-0.041667	1.700000	17.000000	1023.000000	1023.000000	2046.000000
34.040001	-0.028358	-16.759569	-6.275511	-2.213892	-4.136461	-4.133705	0.000000	-10.000000	-0.050000	2.016667	17.000000	1023.000000	1023.000000	2046.000000
34.060001	-0.027542	-16.277143	-6.166403	-2.148117	-4.031709	-3.930914	0.000000	-10.000000	-0.050000	2.616667	17.000000	1023.000000	1023.000000	2046.000000
34.080002	-0.027448	-16.221794	-6.417944	-1.751202	-4.116847	-3.935802	0.000000	-10.000000	-0.058333	3.616667	17.000000	1023.000000	1023.000000	2046.000000
34.099998	-0.026978	-15.943866	-6.155460	-1.831520	-3.954095	-4.002791	0.000000	-10.000000	-0.075000	4.966667	17.000000	1023.000000	1023.000000	2046.000000
34.119999	-0.025878	-15.294009	-5.780090	-1.947024	-3.805381	-3.761514	0.000000	-10.000000	-0.100000	6.616667	17.000000	1023.000000	1023.000000	2046.000000
34.139999	-0.025338	-14.975039	-5.823403	-1.666818	-3.783668	-3.701150	0.000000	-10.000000	-0.116667	8.416667	17.000000	1023.000000	1023.000000	2046.000000
34.160000	-0.024905	-14.719086	-5.845684	-1.393469	-3.729521	-3.750412	0.000000	-10.000000	-0.141667	10.283334	17.000000	1023.000000	1023.000000	2046.000000
34.180000	-0.024111	-14.249559	-5.510510	-1.504921	-3.584113	-3.650015	0.000000	-10.000000	-0.175000	12.300000	17.000000	1023.000000	1023.000000	2046.000000
34.200001	-0.022859	-13.509449	-5.126516	-1.574669	-3.318415	-3.489848	0.000000	-10.000000	-0.216667	14.383334	17.833334	1023.000000	1023.000000	2046.000000
34.220001	-0.022098	-13.059875	-5.145770	-1.229563	-3.288741	-3.395802	0.000000	-10.000000	-0.275000	17.049999	22.000000	1023.000000	1023.000000	2046.000000
34.240002	-0.021570	-12.747718	-5.055885	-1.031629	-3.219585	-3.440619	0.000000	-10.000000	-0.316667	18.950001	26.166666	1023.000000	1023.000000	2046.000000
34.259998	-0.020271	-11.980005	-4.485805	-1.247958	-2.886343	-3.359898	0.000000	-10.000000	-0.358333	20.433332	31.666666	1023.000000	1023.000000	2046.000000
34.279999	-0.019141	-11.312557	-4.145869	-1.215441	-2.790218	-3.161030	0.000000	-10.000000	-0.383333	21.216667	36.166668	1023.000000	1023.000000	2046.000000
34.299999	-0.018655	-11.025245	-4.265670	-0.845982	-2.802253	-3.111340	0.000000	-10.000000	-0.425000	22.366667	43.000000	1023.000000	1023.000000	2046.000000
34.320000	-0.018179	-10.743838	-3.844103	-1.114709	-2.621840	-3.163186	0.000000	-10.000000	-0.458333	23.533333	50.333332	1023.000000	1023.000000	2046.000000
34.340000	-0.017393	-10.279513	-3.401678	-1.298203	-2.550555	-3.029076	0.000000	-10.000000	-0.475000	24.466667	58.000000	1023.000000	1023.000000	2046.000000
34.360001	-0.017138	-10.128719	-3.402410	-1.117371	-2.523051	-3.085887	0.000000	-10.000000	-0.500000	25.333334	66.000000	1023.000000	1023.000000	2046.000000
34.380001	-0.016644	-9.836792	-3.015905	-1.326775	-2.319477	-3.174634	0.000000	-10.000000	-0.525000	26.116667	74.333336	1023.000000	1023.000000	2046.000000
34.400002	-0.015165	-8.962311	-2.491782	-1.484055	-1.895325	-3.091149	0.000000	-10.000000	-0.550000	26.683334	82.833336	1023.000000	1023.000000	2046.000000
34.419998	-0.013893	-8.210758	-2.473327	-0.991933	-1.876355	-2.869143	0.000000	-10.000000	-0.558333	26.900000	91.666664	1023.000000	1023.000000	2046.000000
34.439999	-0.012696	-7.503484	-2.546148	-0.217347	-1.892096	-2.847894	0.000000	-10.000000	-0.566667	27.150000	100.500000	1023.000000	1023.000000	2046.000000
34.459999	-0.011422	-6.750466	-2.074757	-0.039691	-1.820248	-2.815770	0.000000	-10.000000	-0.600000	27.616667	109.500000	1023.000000	1023.000000	2046.000000
34.480000	-0.010356	-6.120656	-1.630842	-0.006438	-1.793026	-2.690350	0.000000	-10.000000	-0.641667	28.866667	118.666664	1023.000000	1023.000000	2046.000000
34.500000	-0.010477	-6.191699	-1.801750	0.217800	-1.912844	-2.694905	0.000000	-10.000000	-0.708333	30.250000	128.000000	1023.000000	1023.000000	2046.000000
34.520000	-0.011270	-6.660556	-1.822924	-0.011679	-1.885798	-2.940155	0.000000	-10.000000	-0.741667	31.633333	138.000000	1023.000000	1023.000000	2046.000000
34.540001	-0.011986	-7.083735	-1.586820	-0.594752	-1.827791	-3.074372	0.000000	-10.000000	-0.783333	32.583332	148.333328	1023.000000	1023.000000	2046.000000
34.560001	-0.012874	-7.608296	-1.731230	-0.793677	-1.913168	-3.170221	0.000000	-10.000000	-0.800000	33.283333	159.166672	1023.000000	1023.000000	2046.000000
34.580002	-0.013454	-7.951110	-2.055081	-0.758942	-1.773841	-3.363246	0.000000	-10.000000	-0.841667	34.166668	170.000000	1023.000000	1023.000000	2046.000000
34.599998	-0.013406	-7.923237	-1.862694	-1.021806	-1.553904	-3.484833	0.000000	-10.000000	-0.866667	34.800003	181.333328	1023.000000	1023.000000	2046.000000
34.619999	-0.012681	-7.494687	-1.536581	-1.221407	-1.282713	-3.453985	0.000000	-10.000000	-0.900000	35.616669	192.833328	1023.000000	1023.000000	2046.000000
34.639999	-0.012172	-7.193637	-1.457345	-1.139348	-1.174943	-3.422001	0.000000	-10.000000	-0.933333	36.133335	204.500000	1023.000000	1023.000000	2046.000000
34.660000	-0.011551	-6.826557	-1.580978	-0.780734	-1.009628	-3.455217	0.000000	-10.000000	-0.975000	36.583332	216.500000	1023.000000	1023.000000	2046.000000
34.680000	-0.010608	-6.269460	-1.176966	-0.900345	-0.740377	-3.451771	0.000000	-10.000000	-1.008333	37.200001	228.666672	1023.000000	1023.000000	2046.000000
34.700001	-0.009114	-5.386528	-0.671580	-1.004460	-0.377550	-3.332937	0.000000	-10.000000	-1.050000	37.916668	241.166672	1023.000000	1023.000000	2046.000000
34.720001	-0.008092	-4.782351	-0.501445	-0.840097	-0.244403	-3.196406	0.000000	-10.000000	-1.066667	38.966667	253.500000	1023.000000	1023.000000	2046.000000
34.740002	-0.007030	-4.154510	-0.395733	-0.556096	-0.061771	-3.140910	0.000000	-10.000000	-1.075000	39.366669	266.333344	1023.000000	1023.000000	2046.000000
34.759998	-0.005745	-3.395412	0.135176	-0.781642	0.435617	-3.184563	0.000000	-10.000000	-1.075000	39.300003	279.333344	1023.000000	1023.000000	2046.000000
34.779999	-0.004432	-2.619432	0.496129	-0.914975	0.762917	-2.963502	0.000000	-10.000000	-1.091667	39.116669	292.500000	1023.000000	1023.000000	2046.000000
34.799999	-0.002958	-1.748363	0.572448	-0.619437	0.985311	-2.686685	0.000000	-10.000000	-1.083333	39.183334	305.500000	1023.000000	1023.000000	2046.000000
34.820000	-0.001190	-0.703543	1.050503	-0.511464	1.378411	-2.620993	0.000000	-10.000000	-1.050000	39.083332	318.666656	1023.000000	1023.000000	2046.000000
34.840000	0.000765	0.452185	1.694750	-0.676053	1.877694	-2.444206	0.000000	-10.000000	-1.025000	38.916668	331.833344	1023.000000	1023.000000	2046.000000
34.860001	0.002215	1.309120	1.929119	-0.609077	2.101450	-2.112372	0.000000	-10.000000	-1.050000	38.450001	344.833344	1023.000000	1023.000000	2046.000000
34.880001	0.003512	2.075789	1.984803	-0.440004	2.459526	-1.928536	0.000000	-10.000000	-1.066667	38.466667	357.666656	1023.000000	1023.000000	2046.000000
34.900002	0.004561	2.695723	2.297501	-0.606907	2.844377	-1.839247	0.000000	-10.000000	-1.058333	38.366669	370.500000	1023.000000	1023.000000	2046.000000
34.919998	0.005729	3.386030	2.668397	-0.843473	3.319866	-1.758760	0.000000	-10.000000	-1.025000	38.216667	383.333344	1023.000000	1023.000000	2046.000000
34.939999	0.006615	3.909204	2.833366	-0.871873	3.394740	-1.447029	0.000000	-10.000000	-1.000000	37.966667	396.166656	1023.000000	1023.000000	2046.000000
34.959999	0.007334	4.334223	2.842743	-0.696803	3.457216	-1.268933	0.000000	-10.000000	-0.991667	37.400002	408.833344	1023.000000	1023.000000	2046.000000
34.980000	0.008054	4.760114	3.181431	-0.911951	3.709462	-1.218828	0.000000	-10.000000	-0.991667	37.216667	421.500000	1023.000000	1023.000000	2046.000000
35.000000	0.008922	5.272657	3.582470	-1.176959	4.032647	-1.165500	0.000000	-10.000000	-0.991667	36.766666	433.833344	1023.000000	1023.000000	2046.000000
35.020000	0.009823	5.805365	3.770818	-1.143537	4.076499	-0.898415	0.000000	-10.000000	-0.983333	36.583336	446.166656	1023.000000	1023.000000	2046.000000
35.040001	0.010802	6.383709	3.910418	-0.930141	4.183685	-0.780253	0.000000	-10.000000	-0.958333	36.233334	458.500000	1023.000000	1023.000000	2046.000000
35.060001	0.012074	7.135478	4.258667	-0.796087	4.410639	-0.737742	0.000000	-10.000000	-0.941667	36.200001	470.833344	1023.000000	1023.000000	2046.000000
35.080002	0.013571	8.020672	4.889290	-0.986921	4.826686	-0.708384	0.000000	-10.000000	-0.916667	35.866669	483.000000	1023.000000	1023.000000	2046.000000
35.099998	0.015073	8.907922	5.361691	-1.033712	5.025874	-0.445931	0.000000	-10.000000	-0.908333	35.633335	495.000000	1023.000000	1023.000000	2046.000000
35.119999	0.016587	9.802878	5.564968	-0.610792	5.035359	-0.186656	0.000000	-10.000000	-0.900000	35.299999	506.666656	1023.000000	1023.000000	2046.000000
35.139999	0.018094	10.693325	5.951410	-0.425927	5.365498	-0.197656	0.000000	-10.000000	-0.883333	35.183334	518.333313	1023.000000	1023.000000	2046.000000
35.160000	0.019887	11.752969	6.633836	-0.538310	5.823023	-0.165581	0.000000	-10.000000	-0.866667	35.033333	530.000000	1023.000000	1023.000000	2046.000000
35.180000	0.021655	12.798357	7.120023	-0.492152	6.037078	0.133408	0.000000	-10.000000	-0.850000	34.716667	542.000000	1023.000000	1023.000000	2046.000000
35.200001	0.023297	13.768482	7.351215	-0.042200	6.073708	0.385758	0.000000	-10.000000	-0.850000	34.500000	553.666687	1023.000000	1023.000000	2046.000000
35.220001	0.024785	14.648093	7.702874	0.176883	6.405570	0.362767	0.000000	-10.000000	-0.841667	34.333332	565.166687	1023.000000	1023.000000	2046.000000
35.240002	0.026536	15.682533	8.262827	0.073013	6.889540	0.457153	0.000000	-10.000000	-0.825000	34.383335	576.500000	1023.000000	1023.000000	2046.000000
35.259998	0.028079	16.594782	8.636100	0.215629	6.991678	0.751373	0.000000	-10.000000	-0.800000	34.183334	588.000000	1023.000000	1023.000000	2046.000000
35.279999	0.029521	17.446924	8.810479	0.688133	6.996015	0.952298	0.000000	-10.000000	-0.800000	33.683334	599.500000	1023.000000	1023.000000	2046.000000
35.299999	0.030896	18.259775	9.226446	0.780621	7.402590	0.850118	0.000000	-10.000000	-0.783333	33.383335	610.833313	1023.000000	1023.000000	2046.000000
35.320000	0.032566	19.246325	9.746025	0.697314	7.844686	0.958300	0.000000	-10.000000	-0.783333	32.883335	622.000000	1023.000000	1023.000000	2046.000000
35.340000	0.034049	20.122908	10.103941	0.794277	7.946889	1.277801	0.000000	-10.000000	-0.750000	32.733334	633.000000	1023.000000	1023.000000	2046.000000
35.360001	0.035472	20.964151	10.253595	1.249542	8.011000	1.450014	0.000000	-10.000000	-0.733333	31.950001	644.000000	1023.000000	1023.000000	2046.000000
35.380001	0.036766	21.728477	10.613029	1.357393	8.389451	1.368605	0.000000	-10.000000	-0.708333	31.683334	654.833313	1023.000000	1023.000000	2046.000000
35.400002	0.038213	22.584181	11.128372	1.288703	8.777918	1.389187	0.000000	-10.000000	-0.683333	31.250000	665.500000	1023.000000	1023.000000	2046.000000
35.419998	0.039606	23.407265	11.530574	1.355298	8.825948	1.695446	0.000000	-10.000000	-0.650000	30.983334	676.000000	1023.000000	1023.000000	2046.000000
35.439999	0.041186	24.340874	11.836792	1.706106	8.929440	1.868535	0.000000	-10.000000	-0.633333	30.300001	686.333313	1023.000000	1023.000000	2046.000000
35.459999	0.042482	25.106579	12.163148	1.879658	9.225245	1.838527	0.000000	-10.000000	-0.633333	29.733334	696.500000	1023.000000	1023.000000	2046.000000
35.480000	0.043338	25.612711	12.527750	1.760821	9.444868	1.879271	0.000000	-10.000000	-0.658333	29.433334	706.500000	1023.000000	1023.000000	2046.000000
35.500000	0.043973	25.987951	12.809628	1.687866	9.406026	2.084433	0.000000	-10.000000	-0.658333	29.683334	716.500000	1023.000000	1023.000000	2046.000000
35.520000	0.044813	26.484205	13.020232	2.012946	9.307373	2.143655	0.000000	-10.000000	-0.641667	29.533335	726.500000	1023.000000	1023.000000	2046.000000
35.540001	0.045828	27.084137	13.399577	1.989974	9.640785	2.053801	0.000000	-10.000000	-0.591667	29.000000	736.500000	1023.000000	1023.000000	2046.000000
35.560001	0.047232	27.914087	13.825262	1.991167	10.061720	2.035937	0.000000	-10.000000	-0.516667	27.483334	746.166687	1023.000000	1023.000000	2046.000000
35.580002	0.047726	28.205902	13.703564	2.321136	9.890474	2.290729	0.000000	-10.000000	-0.425000	25.549999	755.500000	1023.000000	1023.000000	2046.000000
35.599998	0.048004	28.370279	13.320159	3.132678	9.372224	2.545219	0.000000	-10.000000	-0.325000	23.100000	764.333313	1023.000000	1023.000000	2046.000000
35.619999	0.048223	28.499733	13.236869	3.671130	9.243843	2.347892	0.000000	-10.000000	-0.258333	20.900000	772.500000	1023.000000	1023.000000	2046.000000
35.639999	0.048307	28.549673	13.500345	3.652496	9.291645	2.105187	0.000000	-10.000000	-0.208333	18.583334	779.833313	1023.000000	1023.000000	2046.000000
35.660000	0.047944	28.334898	13.704919	3.479569	9.041492	2.108918	0.000000	-10.000000	-0.158333	16.383333	786.333313	1023.000000	1023.000000	2046.000000
35.680000	0.046937	27.740036	13.396747	3.579694	8.585305	2.178290	0.000000	-10.000000	-0.091667	13.400001	792.166687	1023.000000	1023.000000	2046.000000
35.700001	0.044921	26.548399	12.969472	3.415569	8.487329	1.676030	0.000000	-10.000000	-0.033333	8.133333	797.166687	1023.000000	1023.000000	2046.000000
35.720001	0.042769	25.276665	12.662040	2.941681	8.368908	1.304036	0.000000	-10.000000	-0.008333	2.200000	801.000000	1023.000000	1023.000000	2046.000000
35.740002	0.040930	24.189421	12.134219	2.859668	7.823505	1.372028	0.000000	-10.000000	0.008333	-3.266667	803.166687	1023.000000	1023.000000	2046.000000
35.759998	0.039485	23.335339	11.491356	3.078388	7.601315	1.164280	0.000000	-10.000000	0.025000	-6.900001	804.000000	1023.000000	1023.000000	2046.000000
35.779999	0.038113	22.524658	11.240707	2.844543	7.689507	0.749900	0.000000	-10.000000	0.050000	-9.516666	804.000000	1023.000000	1023.000000	2046.000000
35.799999	0.037127	21.942083	11.133371	2.573232	7.469091	0.766390	0.000000	-10.000000	0.066667	-11.733334	804.000000	1023.000000	1023.000000	2046.000000
35.820000	0.036298	21.452372	10.717444	2.844723	7.114089	0.776115	0.000000	-10.000000	0.075000	-12.800000	804.000000	1023.000000	1023.000000	2046.000000
35.840000	0.035511	20.987164	10.389422	2.891530	7.116168	0.590043	0.000000	-10.000000	0.091667	-13.833334	800.333313	1023.000000	1023.000000	2046.000000
35.860001	0.034690	20.501511	10.362309	2.641832	7.203182	0.294188	0.000000	-10.000000	0.116667	-14.750000	791.833313	1023.000000	1023.000000	2046.000000
35.880001	0.034041	20.118467	10.338053	2.352172	7.154353	0.273889	0.000000	-10.000000	0.158333	-15.700001	781.666687	1023.000000	1023.000000	2046.000000
35.900002	0.033442	19.764000	10.170825	2.436377	6.729708	0.427090	0.000000	-10.000000	0.183333	-16.816668	773.166687	1023.000000	1023.000000	2046.000000
35.919998	0.032787	19.377254	9.846397	2.519416	6.803620	0.207821	0.000000	-10.000000	0.200000	-17.816668	767.500000	1023.000000	1023.000000	2046.000000
35.939999	0.032194	19.026403	9.751205	2.263798	7.018238	-0.006837	0.000000	-10.000000	0.216667	-18.750000	761.500000	1023.000000	1023.000000	2046.000000
35.959999	0.031728	18.751352	9.819594	1.922639	6.968131	0.040988	0.000000	-10.000000	0.241667	-19.466667	755.333313	1023.000000	1023.000000	2046.000000
35.980000	0.031317	18.508627	9.575760	1.997130	6.655419	0.280318	0.000000	-10.000000	0.291667	-20.300001	749.000000	1023.000000	1023.000000	2046.000000
36.000000	0.031326	18.513550	9.207509	2.313060	6.669446	0.323535	0.000000	-10.000000	0.325000	-21.383333	742.166687	1023.000000	1023.000000	2046.000000
36.020000	0.030922	18.274677	9.003627	2.286846	6.783911	0.200293	0.000000	-10.000000	0.350000	-22.000000	735.166687	1023.000000	1023.000000	2046.000000
36.040001	0.030618	18.095387	8.945006	2.066331	6.916899	0.167150	0.000000	-10.000000	0.350000	-22.466667	727.666687	1023.000000	1023.000000	2046.000000
36.060001	0.030097	17.787090	8.782905	1.907328	6.778255	0.318602	0.000000	-10.000000	0.358333	-22.400000	720.333313	1023.000000	1023.000000	2046.000000
36.080002	0.029498	17.433077	8.354039	2.005562	6.453330	0.620146	0.000000	-10.000000	0.358333	-22.600000	712.666687	1023.000000	1023.000000	2046.000000
36.099998	0.028620	16.914383	7.947918	2.050078	6.430027	0.486360	0.000000	-10.000000	0.358333	-22.750000	705.333313	1023.000000	1023.000000	2046.000000
36.119999	0.027596	16.309511	7.782270	1.697467	6.528393	0.301380	0.000000	-10.000000	0.358333	-22.900000	697.666687	1023.000000	1023.000000	2046.000000
36.139999	0.026696	15.777571	7.687718	1.429600	6.169053	0.491201	0.000000	-10.000000	0.366667	-23.150000	690.000000	1023.000000	1023.000000	2046.000000
36.160000	0.025939	15.330235	7.223687	1.576293	5.796312	0.733943	0.000000	-10.000000	0.375000	-23.033333	682.000000	1023.000000	1023.000000	2046.000000
36.180000	0.024949	14.745150	6.852551	1.585411	5.847432	0.459756	0.000000	-10.000000	0.391667	-23.450001	674.333313	1023.000000	1023.000000	2046.000000
36.200001	0.023958	14.158993	6.790132	1.274516	5.765989	0.328356	0.000000	-10.000000	0.416667	-23.666666	666.666687	1023.000000	1023.000000	2046.000000
36.220001	0.023175	13.696635	6.647167	1.138214	5.366163	0.545091	0.000000	-10.000000	0.450000	-24.333334	659.000000	1023.000000	1023.000000	2046.000000
36.240002	0.022698	13.414594	6.337388	1.369471	5.025988	0.681748	0.000000	-10.000000	0.466667	-24.816668	650.666687	1023.000000	1023.000000	2046.000000
36.259998	0.022176	13.106281	5.988472	1.568546	5.001646	0.547617	0.000000	-10.000000	0.483333	-25.266666	642.333313	1023.000000	1023.000000	2046.000000
36.279999	0.021435	12.667929	5.918154	1.404943	5.007297	0.337534	0.000000	-10.000000	0.491667	-25.850000	633.833313	1023.000000	1023.000000	2046.000000
36.299999	0.021146	12.497190	5.975424	1.290265	4.831493	0.400009	0.000000	-10.000000	0.500000	-26.316668	625.333313	1023.000000	1023.000000	2046.000000
36.320000	0.021003	12.412967	5.906090	1.380830	4.409609	0.716437	0.000000	-10.000000	0.500000	-26.816668	616.500000	1023.000000	1023.000000	2046.000000
36.340000	0.020926	12.367478	5.616593	1.753057	4.275810	0.722018	0.000000	-10.000000	0.500000	-26.950001	607.500000	1023.000000	1023.000000	2046.000000
36.360001	0.020416	12.065804	5.428373	1.798941	4.401501	0.436990	0.000000	-10.000000	0.500000	-26.933334	598.500000	1023.000000	1023.000000	2046.000000
36.380001	0.020100	11.879330	5.505690	1.648916	4.351913	0.372811	0.000000	-10.000000	0.491667	-26.750000	589.500000	1023.000000	1023.000000	2046.000000
36.400002	0.019777	11.688245	5.489897	1.640955	4.003261	0.554133	0.000000	-10.000000	0.491667	-26.383333	580.666687	1023.000000	1023.000000	2046.000000
36.419998	0.019713	11.650251	5.322318	1.861915	3.750376	0.715642	0.000000	-10.000000	0.483333	-26.100000	571.833313	1023.000000	1023.000000	2046.000000
36.439999	0.019540	11.547981	4.991299	2.162342	3.787958	0.606382	0.000000	-10.000000	0.483333	-25.750000	563.166687	1023.000000	1023.000000	2046.000000
36.459999	0.019041	11.253053	4.809730	2.227638	3.817156	0.398530	0.000000	-10.000000	0.466667	-25.583334	554.500000	1023.000000	1023.000000	2046.000000
36.480000	0.018532	10.952691	4.795914	2.062574	3.811383	0.282821	0.000000	-10.000000	0.458333	-25.350000	546.000000	1023.000000	1023.000000	2046.000000
36.500000	0.018199	10.755445	4.837652	1.985998	3.574043	0.357753	0.000000	-10.000000	0.450000	-25.383333	537.500000	1023.000000	1023.000000	2046.000000
36.520000	0.017951	10.609231	4.750638	2.028014	3.184184	0.646396	0.000000	-10.000000	0.458333	-25.483334	529.000000	1023.000000	1023.000000	2046.000000
36.540001	0.017691	10.455446	4.495230	2.288533	3.027914	0.643769	0.000000	-10.000000	0.458333	-25.483334	520.500000	1023.000000	1023.000000	2046.000000
36.560001	0.017604	10.403850	4.397765	2.357777	3.253666	0.394642	0.000000	-10.000000	0.458333	-25.400000	512.000000	1023.000000	1023.000000	2046.000000
36.580002	0.017297	10.222581	4.563834	2.128235	3.395325	0.135188	0.000000	-10.000000	0.450000	-25.166666	503.500000	1023.000000	1023.000000	2046.000000
36.599998	0.017237	10.187046	4.799141	1.877773	3.256383	0.253749	0.000000	-10.000000	0.450000	-25.000000	495.166656	1023.000000	1023.000000	2046.000000
36.619999	0.017214	10.173555	4.858142	2.015587	2.829949	0.469878	0.000000	-10.000000	0.425000	-24.600000	486.833344	1023.000000	1023.000000	2046.000000
36.639999	0.016853	9.960077	4.574706	2.150698	3.030711	0.203963	0.000000	-10.000000	0.425000	-24.416668	478.500000	1023.000000	1023.000000	2046.000000
36.660000	0.016235	9.594699	4.639291	1.852555	3.195560	-0.092708	0.000000	-10.000000	0.425000	-24.133333	470.166656	1023.000000	1023.000000	2046.000000
36.680000	0.015541	9.184463	4.617308	1.735689	2.912112	-0.080646	0.000000	-10.000000	0.450000	-24.333334	462.000000	1023.000000	1023.000000	2046.000000
36.700001	0.015005	8.867724	4.231050	2.131876	2.285652	0.219147	0.000000	-10.000000	0.450000	-24.283333	454.000000	1023.000000	1023.000000	2046.000000
36.720001	0.014778	8.734043	3.593188	2.902315	2.074831	0.163709	0.000000	-10.000000	0.450000	-24.516666	446.000000	1023.000000	1023.000000	2046.000000
36.740002	0.013906	8.218241	3.403601	3.131695	1.907886	-0.224941	0.000000	-10.000000	0.450000	-24.383333	438.000000	1023.000000	1023.000000	2046.000000
36.759998	0.013030	7.700517	3.552300	2.965055	1.588593	-0.405431	0.000000	-10.000000	0.450000	-24.133333	430.000000	1023.000000	1023.000000	2046.000000
36.779999	0.012131	7.169356	3.501771	2.885932	1.003904	-0.222252	0.000000	-10.000000	0.433333	-23.683334	422.000000	1023.000000	1023.000000	2046.000000
36.799999	0.010341	6.111269	2.955674	2.904398	0.710820	-0.459623	0.000000	-10.000000	0.416667	-23.550001	414.000000	1023.000000	1023.000000	2046.000000
36.820000	0.007341	4.338234	2.416691	2.525459	0.579503	-1.183419	0.000000	-10.000000	0.383333	-23.516666	406.000000	1023.000000	1023.000000	2046.000000
36.840000	0.004391	2.595186	2.132791	1.842516	0.160413	-1.540534	0.000000	-10.000000	0.366667	-23.550001	398.000000	1023.000000	1023.000000	2046.000000
36.860001	0.002211	1.306614	1.720532	1.511928	-0.508783	-1.417063	0.000000	-10.000000	0.366667	-23.350000	390.000000	1023.000000	1023.000000	2046.000000
36.880001	0.000408	0.241271	1.008709	1.583526	-0.602913	-1.748051	0.000000	-10.000000	0.383333	-23.366667	382.333344	1023.000000	1023.000000	2046.000000
36.900002	-0.001487	-0.878993	0.574966	1.310678	-0.491229	-2.273408	0.000000	-10.000000	0.416667	-23.600000	374.666656	1023.000000	1023.000000	2046.000000
36.919998	-0.002835	-1.675264	0.608247	0.923509	-0.704504	-2.502515	0.000000	-10.000000	0.433333	-23.800001	367.000000	1023.000000	1023.000000	2046.000000
36.939999	-0.003732	-2.205472	0.499396	0.782495	-1.211341	-2.276021	0.000000	-10.000000	0.433333	-23.800001	359.000000	1023.000000	1023.000000	2046.000000
36.959999	-0.004342	-2.565913	0.075299	0.987155	-1.330851	-2.297516	0.000000	-10.000000	0.416667	-23.600000	351.000000	1023.000000	1023.000000	2046.000000
36.980000	-0.005499	-3.250195	-0.248418	0.923618	-1.158108	-2.767287	0.000000	-10.000000	0.400000	-23.400000	343.000000	1023.000000	1023.000000	2046.000000
37.000000	-0.006501	-3.841892	-0.205679	0.511584	-1.114124	-3.033674	0.000000	-10.000000	0.383333	-23.150000	335.000000	1023.000000	1023.000000	2046.000000
37.020000	-0.007045	-4.163858	-0.174319	0.334761	-1.573730	-2.750569	0.000000	-10.000000	0.375000	-22.799999	327.333344	1023.000000	1023.000000	2046.000000
37.040001	-0.007603	-4.493139	-0.593154	0.490066	-1.636857	-2.753194	0.000000	-10.000000	0.358333	-22.766666	319.666656	1023.000000	1023.000000	2046.000000
37.060001	-0.008637	-5.104574	-0.906502	0.244724	-1.327538	-3.115258	0.000000	-10.000000	0.375000	-22.866667	312.166656	1023.000000	1023.000000	2046.000000
37.080002	-0.009202	-5.438111	-0.779891	-0.079956	-1.424445	-3.153819	0.000000	-10.000000	0.375000	-23.350000	304.500000	1023.000000	1023.000000	2046.000000
37.099998	-0.009082	-5.367591	-0.738081	-0.157244	-1.728747	-2.743519	0.000000	-10.000000	0.400000	-23.683334	296.833344	1023.000000	1023.000000	2046.000000
37.119999	-0.008910	-5.265765	-1.142522	0.167956	-1.771002	-2.520197	0.000000	-10.000000	0.400000	-24.200001	289.000000	1023.000000	1023.000000	2046.000000
37.139999	-0.009358	-5.530620	-1.534962	0.179024	-1.366390	-2.808292	0.000000	-10.000000	0.408333	-24.200001	281.000000	1023.000000	1023.000000	2046.000000
37.160000	-0.009807	-5.795840	-1.412966	-0.092028	-1.387403	-2.903443	0.000000	-10.000000	0.383333	-24.133333	273.000000	1023.000000	1023.000000	2046.000000
37.180000	-0.009912	-5.857813	-1.439807	-0.111249	-1.857650	-2.449107	0.000000	-10.000000	0.366667	-23.750000	265.000000	1023.000000	1023.000000	2046.000000
37.200001	-0.010390	-6.140282	-1.993791	0.135534	-1.925367	-2.356658	0.000000	-10.000000	0.383333	-23.566668	257.000000	1023.000000	1023.000000	2046.000000
37.220001	-0.011549	-6.825755	-2.388360	-0.024126	-1.621686	-2.791583	0.000000	-10.000000	0.383333	-23.383333	249.000000	1023.000000	1023.000000	2046.000000
37.240002	-0.012713	-7.513532	-2.290519	-0.473128	-1.984854	-2.765031	0.000000	-10.000000	0.383333	-23.366667	241.000000	1023.000000	1023.000000	2046.000000
37.259998	-0.013218	-7.812002	-2.597452	-0.467631	-2.426108	-2.320811	0.000000	-10.000000	0.350000	-23.200001	233.166672	1023.000000	1023.000000	2046.000000
37.279999	-0.014297	-8.449525	-3.214084	-0.323632	-2.316815	-2.594994	0.000000	-10.000000	0.350000	-22.900000	225.500000	1023.000000	1023.000000	2046.000000
37.299999	-0.015630	-9.237127	-3.259306	-0.699222	-2.334276	-2.944323	0.000000	-10.000000	0.350000	-22.550001	217.833328	1023.000000	1023.000000	2046.000000
37.320000	-0.016167	-9.554685	-3.261088	-0.868394	-2.817975	-2.607228	0.000000	-10.000000	0.350000	-22.250000	210.333328	1023.000000	1023.000000	2046.000000
37.340000	-0.016344	-9.659336	-3.759830	-0.530814	-2.905452	-2.463241	0.000000	-10.000000	0.350000	-22.016666	202.833328	1023.000000	1023.000000	2046.000000
37.360001	-0.017265	-10.203699	-3.868693	-0.731139	-2.622419	-2.981447	0.000000	-10.000000	0.350000	-21.850000	195.500000	1023.000000	1023.000000	2046.000000
37.380001	-0.017449	-10.312261	-3.676648	-0.952260	-3.010597	-2.672755	0.000000	-10.000000	0.341667	-21.733334	188.166672	1023.000000	1023.000000	2046.000000
37.400002	-0.017301	-10.224924	-4.070920	-0.595412	-3.138497	-2.420096	0.000000	-10.000000	0.333333	-21.683334	180.833328	1023.000000	1023.000000	2046.000000
37.419998	-0.017946	-10.606002	-4.140673	-0.711846	-2.816620	-2.936863	0.000000	-10.000000	0.316667	-21.383333	173.666672	1023.000000	1023.000000	2046.000000
37.439999	-0.018062	-10.674366	-3.846554	-0.989620	-3.099400	-2.738793	0.000000	-10.000000	0.308333	-21.016666	166.500000	1023.000000	1023.000000	2046.000000
37.459999	-0.017714	-10.468937	-4.135129	-0.624681	-3.329928	-2.379199	0.000000	-10.000000	0.300000	-20.366667	159.500000	1023.000000	1023.000000	2046.000000
37.480000	-0.018230	-10.773751	-4.310147	-0.600859	-2.921550	-2.941195	0.000000	-10.000000	0.300000	-20.000000	152.666672	1023.000000	1023.000000	2046.000000
37.500000	-0.018516	-10.943069	-3.992664	-0.887421	-3.169382	-2.893600	0.000000	-10.000000	0.266667	-19.583334	146.000000	1023.000000	1023.000000	2046.000000
37.520000	-0.017962	-10.615719	-4.164565	-0.627812	-3.420640	-2.402702	0.000000	-10.000000	0.233333	-19.050001	139.666672	1023.000000	1023.000000	2046.000000
37.540001	-0.018307	-10.819557	-4.442673	-0.460470	-3.125909	-2.790505	0.000000	-10.000000	0.191667	-18.416668	133.166672	1023.000000	1023.000000	2046.000000
37.560001	-0.018719	-11.063204	-4.248807	-0.704087	-3.060023	-3.050287	0.000000	-10.000000	0.183333	-17.850000	127.000000	1023.000000	1023.000000	2046.000000
37.580002	-0.018336	-10.836796	-4.095509	-0.716171	-3.461635	-2.563481	0.000000	-10.000000	0.183333	-17.516666	121.000000	1023.000000	1023.000000	2046.000000
37.599998	-0.018091	-10.691730	-4.470206	-0.319154	-3.338475	-2.563895	0.000000	-10.000000	0.175000	-17.000000	115.333336	1023.000000	1023.000000	2046.000000
37.619999	-0.018734	-11.071526	-4.487678	-0.419394	-3.067625	-3.096828	0.000000	-10.000000	0.183333	-16.516666	109.666664	1023.000000	1023.000000	2046.000000
37.639999	-0.018661	-11.028772	-4.112288	-0.707423	-3.384472	-2.824589	0.000000	-10.000000	0.166667	-15.916667	104.000000	1023.000000	1023.000000	2046.000000
37.660000	-0.018160	-10.732765	-4.375489	-0.396263	-3.547641	-2.413372	0.000000	-10.000000	0.166667	-15.450001	98.666664	1023.000000	1023.000000	2046.000000
37.680000	-0.018572	-10.975928	-4.586340	-0.300870	-3.171945	-2.916773	0.000000	-10.000000	0.150000	-14.983334	93.500000	1023.000000	1023.000000	2046.000000
37.700001	-0.018771	-11.093889	-4.263062	-0.560407	-3.177027	-3.093393	0.000000	-10.000000	0.150000	-14.650001	88.500000	1023.000000	1023.000000	2046.000000
37.720001	-0.018284	-10.805724	-4.232944	-0.464708	-3.591016	-2.517057	0.000000	-10.000000	0.150000	-14.266667	83.666664	1023.000000	1023.000000	2046.000000
37.740002	-0.018284	-10.806116	-4.609457	-0.153101	-3.227057	-2.816501	0.000000	-10.000000	0.150000	-13.916667	78.833336	1023.000000	1023.000000	2046.000000
37.759998	-0.018710	-11.057443	-4.321030	-0.486072	-3.071645	-3.178696	0.000000	-10.000000	0.116667	-13.400001	74.333336	1023.000000	1023.000000	2046.000000
37.779999	-0.018181	-10.744927	-3.907847	-0.636142	-3.482265	-2.718673	0.000000	-10.000000	0.083333	-12.950000	69.666664	1023.000000	1023.000000	2046.000000
37.799999	-0.017865	-10.557981	-4.241741	-0.306869	-3.355055	-2.654316	0.000000	-10.000000	0.050000	-12.283334	65.333336	1023.000000	1023.000000	2046.000000
37.820000	-0.018769	-11.092434	-4.222847	-0.509584	-3.076167	-3.283836	0.000000	-10.000000	0.050000	-11.666667	61.000000	1023.000000	1023.000000	2046.000000
37.840000	-0.018979	-11.216634	-3.749440	-0.952550	-3.352206	-3.162437	0.000000	-10.000000	0.050000	-10.766667	57.333332	1023.000000	1023.000000	2046.000000
37.860001	-0.018846	-11.138029	-3.868502	-0.840823	-3.540550	-2.888153	0.000000	-10.000000	0.041667	-10.050000	53.833332	1023.000000	1023.000000	2046.000000
37.880001	-0.019280	-11.394314	-3.998572	-0.915687	-3.158525	-3.321529	0.000000	-10.000000	0.033333	-9.283334	50.500000	1023.000000	1023.000000	2046.000000
37.900002	-0.019827	-11.718011	-3.844811	-1.141502	-3.093262	-3.638437	0.000000	-10.000000	0.033333	-9.066667	47.333332	1023.000000	1023.000000	2046.000000
37.919998	-0.019505	-11.527645	-3.696148	-1.013319	-3.457692	-3.360485	0.000000	-10.000000	0.033333	-9.083334	44.166668	1023.000000	1023.000000	2046.000000
37.939999	-0.018658	-11.026656	-4.044210	-0.313269	-3.719923	-2.949253	0.000000	-10.000000	0.025000	-9.216667	41.166668	1023.000000	1023.000000	2046.000000
37.959999	-0.018939	-11.193191	-4.445116	0.278317	-3.548353	-3.478039	0.000000	-10.000000	0.008333	-9.183333	38.000000	1023.000000	1023.000000	2046.000000
37.980000	-0.019692	-11.637678	-4.249446	0.121249	-3.768470	-3.741011	0.000000	-10.000000	0.008333	-8.700000	35.000000	1023.000000	1023.000000	2046.000000
38.000000	-0.020209	-11.943476	-4.007813	-0.156555	-4.267917	-3.511191	0.000000	-10.000000	0.008333	-8.183333	32.166668	1023.000000	1023.000000	2046.000000
38.020000	-0.021275	-12.573557	-4.378605	-0.138088	-4.625862	-3.431002	0.000000	-10.000000	0.008333	-7.583333	29.333334	1023.000000	1023.000000	2046.000000
38.040001	-0.023729	-14.024015	-4.994332	-0.381846	-4.572137	-4.075700	0.000000	-10.000000	-0.008333	-6.500000	26.833334	1023.000000	1023.000000	2046.000000
38.060001	-0.026730	-15.797188	-5.211688	-1.042488	-4.769502	-4.773510	0.000000	-10.000000	-0.016667	-5.316667	24.500000	1023.000000	1023.000000	2046.000000
38.080002	-0.028243	-16.691425	-5.241083	-1.632658	-5.291746	-4.525939	0.000000	-10.000000	-0.016667	-4.300000	22.833334	1023.000000	1023.000000	2046.000000
38.099998	-0.029300	-17.316097	-5.781460	-1.588474	-5.427205	-4.518958	0.000000	-10.000000	-0.008333	-4.433333	21.333334	1023.000000	1023.000000	2046.000000
38.119999	-0.030782	-18.192114	-6.242096	-1.616650	-5.113948	-5.219419	0.000000	-10.000000	0.000000	-5.283334	20.000000	1023.000000	1023.000000	2046.000000
38.139999	-0.031784	-18.784277	-6.068774	-2.059805	-5.160495	-5.495203	0.000000	-10.000000	0.000000	-6.266667	18.333334	1023.000000	1023.000000	2046.000000
38.160000	-0.032041	-18.936449	-5.960749	-2.245206	-5.593278	-5.137216	0.000000	-10.000000	0.000000	-7.016667	16.166666	1023.000000	1023.000000	2046.000000
38.180000	-0.032264	-19.067940	-6.383397	-2.073610	-5.592067	-5.018866	0.000000	-10.000000	0.000000	-7.216667	13.833333	1023.000000	1023.000000	2046.000000
38.200001	-0.033056	-19.535929	-6.699153	-2.018461	-5.235201	-5.583114	0.000000	-10.000000	0.000000	-6.983334	11.166667	1023.000000	1023.000000	2046.000000
38.220001	-0.033658	-19.891817	-6.466650	-2.402149	-5.251022	-5.771996	0.000000	-10.000000	0.000000	-6.416667	8.833333	1023.000000	1023.000000	2046.000000
38.240002	-0.033509	-19.803919	-6.161289	-2.649969	-5.569801	-5.422859	0.000000	-10.000000	0.000000	-5.933333	6.500000	1023.000000	1023.000000	2046.000000
38.259998	-0.033392	-19.734871	-6.393880	-2.572054	-5.628366	-5.140570	0.000000	-10.000000	0.000000	-5.716667	4.500000	1023.000000	1023.000000	2046.000000
38.279999	-0.033788	-19.968496	-6.862125	-2.438944	-5.103146	-5.564281	0.000000	-10.000000	0.000000	-5.833333	2.500000	1023.000000	1023.000000	2046.000000
38.299999	-0.034077	-20.139460	-6.661433	-2.705646	-5.010956	-5.761425	0.000000	-10.000000	0.008333	-6.183333	0.833333	1023.000000	1023.000000	2046.000000
38.320000	-0.033312	-19.687201	-6.236626	-2.875026	-5.195253	-5.380295	0.000000	-10.000000	0.016667	-6.750000	-0.833333	1023.000000	1023.000000	2046.000000
38.340000	-0.032415	-19.157393	-6.395097	-2.664280	-5.244403	-4.853611	0.000000	-10.000000	0.016667	-7.166667	-2.500000	1023.000000	1023.000000	2046.000000
38.360001	-0.032224	-19.044418	-6.790881	-2.355246	-4.813246	-5.085046	0.000000	-10.000000	0.008333	-7.083333	-4.833333	1023.000000	1023.000000	2046.000000
38.380001	-0.032401	-19.148798	-6.560042	-2.574562	-4.645440	-5.368753	0.000000	-10.000000	0.000000	-6.450000	-7.166667	1023.000000	1023.000000	2046.000000
38.400002	-0.031790	-18.787840	-6.278981	-2.766803	-4.880882	-4.861175	0.000000	-10.000000	0.000000	-5.733334	-9.500000	1023.000000	1023.000000	2046.000000
38.419998	-0.031446	-18.584698	-6.689415	-2.485621	-4.859237	-4.550425	0.000000	-10.000000	0.000000	-5.383333	-11.333333	1023.000000	1023.000000	2046.000000
38.439999	-0.032204	-19.032297	-7.099344	-2.419236	-4.525391	-4.988328	0.000000	-10.000000	0.000000	-5.450000	-13.000000	1023.000000	1023.000000	2046.000000
38.459999	-0.032859	-19.419584	-6.889614	-2.798830	-4.569783	-5.161357	0.000000	-10.000000	0.000000	-5.683333	-14.666667	1023.000000	1023.000000	2046.000000
38.480000	-0.032778	-19.371696	-6.689371	-3.037706	-4.996804	-4.647815	0.000000	-10.000000	0.000000	-5.733334	-16.500000	1023.000000	1023.000000	2046.000000
38.500000	-0.032831	-19.403278	-7.163206	-2.787847	-4.997790	-4.454435	0.000000	-10.000000	0.000000	-5.416667	-18.500000	1023.000000	1023.000000	2046.000000
38.520000	-0.033800	-19.976082	-7.516586	-2.741175	-4.709470	-5.008851	0.000000	-10.000000	0.000000	-4.883333	-20.500000	1023.000000	1023.000000	2046.000000
38.540001	-0.034170	-20.194355	-7.152845	-3.140898	-4.885204	-5.015408	0.000000	-10.000000	0.000000	-4.316667	-22.166666	1023.000000	1023.000000	2046.000000
38.560001	-0.033578	-19.844309	-7.110552	-3.126569	-5.182852	-4.424336	0.000000	-10.000000	0.000000	-3.900000	-23.666666	1023.000000	1023.000000	2046.000000
38.580002	-0.033470	-19.780949	-7.616004	-2.739755	-4.915370	-4.509820	0.000000	-10.000000	0.000000	-3.683333	-25.000000	1023.000000	1023.000000	2046.000000
38.599998	-0.034043	-20.119184	-7.545202	-2.817378	-4.720239	-5.036366	0.000000	-10.000000	-0.016667	-3.616667	-26.333334	1023.000000	1023.000000	2046.000000
38.619999	-0.033642	-19.882366	-7.069963	-3.070871	-4.989634	-4.751898	0.000000	-10.000000	-0.025000	-3.533334	-27.500000	1023.000000	1023.000000	2046.000000
38.639999	-0.032867	-19.424543	-6.996132	-3.028863	-5.127537	-4.272011	0.000000	-10.000000	-0.025000	-3.300000	-28.666666	1023.000000	1023.000000	2046.000000
38.660000	-0.032423	-19.161930	-7.316822	-2.664761	-4.922365	-4.257982	0.000000	-10.000000	-0.025000	-2.900000	-29.833334	1023.000000	1023.000000	2046.000000
38.680000	-0.032487	-19.199919	-7.475681	-2.467940	-4.599841	-4.656456	0.000000	-10.000000	-0.016667	-2.333333	-30.666666	1023.000000	1023.000000	2046.000000
38.700001	-0.032505	-19.210550	-7.083241	-2.652114	-4.664740	-4.810456	0.000000	-10.000000	-0.016667	-1.733333	-31.000000	1023.000000	1023.000000	2046.000000
38.720001	-0.031750	-18.764288	-6.662999	-2.800506	-4.851282	-4.449500	0.000000	-10.000000	-0.008333	-0.933333	-31.000000	1023.000000	1023.000000	2046.000000
38.740002	-0.030744	-18.169411	-6.746060	-2.580414	-4.866500	-3.976437	0.000000	-10.000000	-0.016667	-0.383333	-31.000000	1023.000000	1023.000000	2046.000000
38.759998	-0.030526	-18.040728	-7.081717	-2.199469	-4.559494	-4.200049	0.000000	-10.000000	-0.033333	0.000000	-31.000000	1023.000000	1023.000000	2046.000000
38.779999	-0.030592	-18.079609	-7.082355	-2.103414	-4.364638	-4.529201	0.000000	-10.000000	-0.033333	0.000000	-31.000000	1023.000000	1023.000000	2046.000000
38.799999	-0.030595	-18.081896	-6.775194	-2.162508	-4.502719	-4.641475	0.000000	-10.000000	-0.033333	0.000000	-31.000000	1023.000000	1023.000000	2046.000000
38.820000	-0.029829	-17.629063	-6.323269	-2.304929	-4.629769	-4.371096	0.000000	-10.000000	-0.025000	0.000000	-31.000000	1023.000000	1023.000000	2046.000000
38.840000	-0.028874	-17.064445	-6.237739	-2.287437	-4.639873	-3.899396	0.000000	-10.000000	-0.025000	0.000000	-31.000000	1023.000000	1023.000000	2046.000000
38.860001	-0.028274	-16.710058	-6.547332	-1.911320	-4.432638	-3.818768	0.000000	-10.000000	-0.025000	0.000000	-31.000000	1023.000000	1023.000000	2046.000000
38.880001	-0.028462	-16.821081	-6.750690	-1.658957	-4.202514	-4.208920	0.000000	-10.000000	-0.016667	0.000000	-31.000000	1023.000000	1023.000000	2046.000000
38.900002	-0.028700	-16.961508	-6.481819	-1.784236	-4.252510	-4.442944	0.000000	-10.000000	-0.016667	0.000000	-31.000000	1023.000000	1023.000000	2046.000000
38.919998	-0.028166	-16.646387	-6.095209	-1.920534	-4.367838	-4.262805	0.000000	-10.000000	-0.016667	0.000000	-31.000000	1023.000000	1023.000000	2046.000000
38.939999	-0.027454	-16.225487	-5.887022	-1.998636	-4.386375	-3.953452	0.000000	-10.000000	-0.025000	0.000000	-31.000000	1023.000000	1023.000000	2046.000000
38.959999	-0.026677	-15.765924	-5.988441	-1.795951	-4.352631	-3.628900	0.000000	-10.000000	-0.033333	0.000000	-31.000000	1023.000000	1023.000000	2046.000000
38.980000	-0.026389	-15.596152	-6.312179	-1.467392	-4.058568	-3.758013	0.000000	-10.000000	-0.033333	0.000000	-31.000000	1023.000000	1023.000000	2046.000000
39.000000	-0.026655	-15.753178	-6.227760	-1.380699	-3.958198	-4.186520	0.000000	-10.000000	-0.033333	0.000000	-31.000000	1023.000000	1023.000000	2046.000000
39.020000	-0.026449	-15.631276	-5.759094	-1.578032	-3.958001	-4.336150	0.000000	-10.000000	-0.025000	0.000000	-31.000000	1023.000000	1023.000000	2046.000000
39.040001	-0.025841	-15.272049	-5.309700	-1.821144	-4.113454	-4.027751	0.000000	-10.000000	-0.033333	0.300000	-31.000000	1023.000000	1023.000000	2046.000000
39.060001	-0.025291	-14.946700	-5.290628	-1.792571	-4.211126	-3.652374	0.000000	-10.000000	-0.033333	1.150000	-31.000000	1023.000000	1023.000000	2046.000000
39.080002	-0.025084	-14.824767	-5.475523	-1.589944	-4.047921	-3.711379	0.000000	-10.000000	-0.041667	2.233333	-31.000000	1023.000000	1023.000000	2046.000000
39.099998	-0.025685	-15.179868	-5.579507	-1.575719	-3.830399	-4.194243	0.000000	-10.000000	-0.041667	3.050000	-31.000000	1023.000000	1023.000000	2046.000000
39.119999	-0.025893	-15.302763	-5.128150	-1.874989	-3.816536	-4.483087	0.000000	-10.000000	-0.041667	3.100000	-31.000000	1023.000000	1023.000000	2046.000000
39.139999	-0.025531	-15.088561	-4.802025	-1.969439	-4.030434	-4.286663	0.000000	-10.000000	-0.033333	2.283333	-31.000000	1023.000000	1023.000000	2046.000000
39.160000	-0.024413	-14.428217	-5.087120	-1.517736	-4.153543	-3.669819	0.000000	-10.000000	-0.025000	1.166667	-31.000000	1023.000000	1023.000000	2046.000000
39.180000	-0.024103	-14.244707	-5.579733	-0.652098	-4.154997	-3.857879	0.000000	-10.000000	-0.025000	0.266667	-31.000000	1023.000000	1023.000000	2046.000000
39.200001	-0.024735	-14.618532	-5.605485	-0.286309	-4.295278	-4.431460	0.000000	-10.000000	-0.016667	0.000000	-31.000000	1023.000000	1023.000000	2046.000000
39.220001	-0.024988	-14.768194	-5.164335	-0.517233	-4.626216	-4.460411	0.000000	-10.000000	-0.016667	0.000000	-31.000000	1023.000000	1023.000000	2046.000000
39.240002	-0.025234	-14.913206	-5.030137	-0.828274	-4.908567	-4.146228	0.000000	-10.000000	-0.016667	0.000000	-31.000000	1023.000000	1023.000000	2046.000000
39.259998	-0.026521	-15.673687	-5.487449	-0.907136	-5.133374	-4.145728	0.000000	-10.000000	-0.033333	0.316667	-31.000000	1023.000000	1023.000000	2046.000000
39.279999	-0.028918	-17.090370	-6.193580	-1.016509	-5.260971	-4.619310	0.000000	-10.000000	-0.041667	1.183333	-31.000000	1023.000000	1023.000000	2046.000000
39.299999	-0.031535	-18.637392	-6.548545	-1.367603	-5.389046	-5.332199	0.000000	-10.000000	-0.050000	2.216667	-31.000000	1023.000000	1023.000000	2046.000000
39.320000	-0.033197	-19.619568	-6.541242	-1.823106	-5.584317	-5.670903	0.000000	-10.000000	-0.041667	2.666667	-31.000000	1023.000000	1023.000000	2046.000000
39.340000	-0.033766	-19.955881	-6.394680	-2.260032	-5.757050	-5.544119	0.000000	-10.000000	-0.025000	1.533333	-31.000000	1023.000000	1023.000000	2046.000000
39.360001	-0.033925	-20.049379	-6.644546	-2.316435	-5.824943	-5.263455	0.000000	-10.000000	-0.008333	-0.166667	-31.000000	1023.000000	1023.000000	2046.000000
39.380001	-0.034673	-20.491835	-7.169114	-2.079238	-5.775126	-5.468356	0.000000	-10.000000	0.000000	-1.733333	-31.166666	1023.000000	1023.000000	2046.000000
39.400002	-0.035859	-21.192425	-7.401337	-2.059711	-5.707512	-6.023865	0.000000	-10.000000	0.000000	-2.416667	-31.833334	1023.000000	1023.000000	2046.000000
39.419998	-0.036568	-21.611834	-7.205780	-2.357654	-5.776317	-6.272083	0.000000	-10.000000	0.000000	-2.716667	-32.666668	1023.000000	1023.000000	2046.000000
39.439999	-0.036137	-21.356699	-6.862318	-2.681182	-5.899510	-5.913689	0.000000	-10.000000	-0.016667	-2.716667	-33.666668	1023.000000	1023.000000	2046.000000
39.459999	-0.035781	-21.146767	-7.020497	-2.675062	-5.947553	-5.503654	0.000000	-10.000000	-0.025000	-2.366667	-34.333332	1023.000000	1023.000000	2046.000000
39.480000	-0.036144	-21.361258	-7.460810	-2.423291	-5.716568	-5.760590	0.000000	-10.000000	-0.033333	-1.966667	-34.833332	1023.000000	1023.000000	2046.000000
39.500000	-0.037033	-21.886690	-7.560660	-2.508347	-5.603692	-6.213992	0.000000	-10.000000	-0.025000	-1.800000	-35.000000	1023.000000	1023.000000	2046.000000
39.520000	-0.037053	-21.898348	-7.212076	-2.853711	-5.574184	-6.258377	0.000000	-10.000000	-0.025000	-1.933333	-35.166668	1023.000000	1023.000000	2046.000000
39.540001	-0.035966	-21.255619	-6.891462	-3.061746	-5.596994	-5.705418	0.000000	-10.000000	-0.016667	-2.383333	-35.666668	1023.000000	1023.000000	2046.000000
39.560001	-0.034961	-20.662123	-7.044232	-2.907355	-5.452569	-5.257968	0.000000	-10.000000	-0.016667	-2.700000	-36.500000	1023.000000	1023.000000	2046.000000
39.580002	-0.034625	-20.463205	-7.387251	-2.621536	-5.234400	-5.220018	0.000000	-10.000000	-0.025000	-2.216667	-37.333332	1023.000000	1023.000000	2046.000000
39.599998	-0.034691	-20.502367	-7.562362	-2.423388	-5.026524	-5.490094	0.000000	-10.000000	-0.041667	-0.416667	-37.833332	1023.000000	1023.000000	2046.000000
39.619999	-0.034479	-20.377338	-7.435542	-2.399132	-4.941804	-5.600860	0.000000	-10.000000	-0.050000	1.833333	-38.000000	1023.000000	1023.000000	2046.000000
39.639999	-0.033971	-20.076914	-7.138442	-2.521191	-5.047061	-5.370220	0.000000	-10.000000	-0.066667	4.100000	-38.000000	1023.000000	1023.000000	2046.000000
39.660000	-0.033324	-19.694628	-6.925069	-2.709349	-5.025371	-5.034839	0.000000	-10.000000	-0.083333	5.816667	-38.000000	1023.000000	1023.000000	2046.000000
39.680000	-0.032885	-19.434820	-7.039581	-2.775330	-4.947257	-4.672652	0.000000	-10.000000	-0.100000	7.316667	-38.000000	1023.000000	1023.000000	2046.000000
39.700001	-0.032685	-19.316626	-7.272204	-2.678512	-4.856029	-4.509881	0.000000	-10.000000	-0.100000	8.550000	-38.000000	1023.000000	1023.000000	2046.000000
39.720001	-0.033026	-19.518518	-7.576862	-2.520525	-4.785354	-4.635777	0.000000	-10.000000	-0.116667	9.850000	-38.000000	1023.000000	1023.000000	2046.000000
39.740002	-0.033651	-19.887810	-7.595647	-2.506185	-4.777887	-5.008090	0.000000	-10.000000	-0.133333	11.316667	-38.000000	1023.000000	1023.000000	2046.000000
39.759998	-0.033350	-19.709784	-7.191362	-2.759437	-4.840297	-4.918687	0.000000	-10.000000	-0.166667	12.816667	-38.000000	1023.000000	1023.000000	2046.000000
39.779999	-0.032261	-19.066525	-6.950161	-2.932728	-4.873707	-4.309928	0.000000	-10.000000	-0.191667	14.183333	-17.333334	1023.000000	1023.000000	2046.000000
39.799999	-0.031661	-18.711792	-7.216041	-2.622571	-4.816721	-4.056460	0.000000	-10.000000	-0.225000	15.350000	4.500000	1023.000000	1023.000000	2046.000000
39.820000	-0.031605	-18.678282	-7.442976	-2.303912	-4.524785	-4.406608	0.000000	-10.000000	-0.250000	16.233334	28.166666	1023.000000	1023.000000	2046.000000
39.840000	-0.031204	-18.441368	-6.908324	-2.434949	-4.474380	-4.623715	0.000000	-10.000000	-0.283333	17.000000	33.000000	1023.000000	1023.000000	2046.000000
39.860001	-0.029607	-17.497963	-6.335171	-2.645002	-4.406811	-4.110980	0.000000	-10.000000	-0.316667	18.400000	40.666668	1023.000000	1023.000000	2046.000000
39.880001	-0.028391	-16.779144	-6.468176	-2.380615	-4.363950	-3.566403	0.000000	-10.000000	-0.341667	19.600000	46.500000	1023.000000	1023.000000	2046.000000
39.900002	-0.028038	-16.570271	-6.595954	-1.953026	-4.072196	-3.949096	0.000000	-10.000000	-0.366667	20.783333	52.833332	1023.000000	1023.000000	2046.000000
39.919998	-0.027325	-16.149002	-6.091729	-2.022503	-3.927183	-4.107588	0.000000	-10.000000	-0.383333	21.133333	57.500000	1023.000000	1023.000000	2046.000000
39.939999	-0.025591	-15.124143	-5.428151	-2.217741	-3.782342	-3.695910	0.000000	-10.000000	-0.425000	21.983334	64.500000	1023.000000	1023.000000	2046.000000
39.959999	-0.023958	-14.159070	-5.324461	-2.047454	-3.620904	-3.166250	0.000000	-10.000000	-0.441667	23.100000	71.666664	1023.000000	1023.000000	2046.000000
39.980000	-0.023189	-13.704482	-5.535087	-1.583957	-3.411765	-3.173673	0.000000	-10.000000	-0.466667	24.150002	79.166664	1023.000000	1023.000000	2046.000000
40.000000	-0.022698	-13.414781	-5.248407	-1.425967	-3.110736	-3.629670	0.000000	-10.000000	-0.475000	24.983334	87.000000	1023.000000	1023.000000	2046.000000
40.020000	-0.021116	-12.479726	-4.467141	-1.619291	-2.967147	-3.426147	0.000000	-10.000000	-0.500000	25.566668	95.166664	1023.000000	1023.000000	2046.000000
40.040001	-0.019330	-11.424190	-4.215916	-1.598602	-2.878293	-2.731379	0.000000	-10.000000	-0.525000	26.116667	103.500000	1023.000000	1023.000000	2046.000000
40.060001	-0.018330	-10.833308	-4.445913	-1.069452	-2.607601	-2.710341	0.000000	-10.000000	-0.541667	26.466667	112.166664	1023.000000	1023.000000	2046.000000
40.080002	-0.017766	-10.499628	-4.053801	-0.941243	-2.383380	-3.121204	0.000000	-10.000000	-0.566667	26.883333	121.000000	1023.000000	1023.000000	2046.000000
40.099998	-0.016132	-9.534254	-3.268480	-1.152415	-2.174786	-2.938573	0.000000	-10.000000	-0.566667	27.483334	130.000000	1023.000000	1023.000000	2046.000000
40.119999	-0.014266	-8.431330	-3.029326	-1.130289	-2.035873	-2.235842	0.000000	-10.000000	-0.583333	28.100000	139.166672	1023.000000	1023.000000	2046.000000
40.139999	-0.013325	-7.875041	-3.253690	-0.615390	-1.796654	-2.209307	0.000000	-10.000000	-0.583333	28.383333	148.333328	1023.000000	1023.000000	2046.000000
40.160000	-0.012744	-7.531545	-2.899019	-0.466078	-1.568621	-2.597827	0.000000	-10.000000	-0.600000	28.583334	157.833328	1023.000000	1023.000000	2046.000000
40.180000	-0.011250	-6.648747	-2.163366	-0.653933	-1.304052	-2.527397	0.000000	-10.000000	-0.616667	28.900000	167.166672	1023.000000	1023.000000	2046.000000
40.200001	-0.009231	-5.455249	-1.722741	-0.744884	-1.096872	-1.890751	0.000000	-10.000000	-0.641667	29.250000	176.833328	1023.000000	1023.000000	2046.000000
40.220001	-0.007909	-4.674440	-1.679265	-0.375944	-0.946391	-1.672840	0.000000	-10.000000	-0.683333	30.116667	186.500000	1023.000000	1023.000000	2046.000000
40.240002	-0.007346	-4.341299	-1.475123	-0.115594	-0.665782	-2.084799	0.000000	-10.000000	-0.716667	30.966667	196.500000	1023.000000	1023.000000	2046.000000
40.259998	-0.006417	-3.792509	-0.750500	-0.338803	-0.519704	-2.183502	0.000000	-10.000000	-0.758333	31.950001	206.666672	1023.000000	1023.000000	2046.000000
40.279999	-0.004792	-2.832113	-0.153403	-0.662570	-0.397527	-1.618613	0.000000	-10.000000	-0.800000	32.633335	217.166672	1023.000000	1023.000000	2046.000000
40.299999	-0.003797	-2.243793	-0.154440	-0.471281	-0.212716	-1.405355	0.000000	-10.000000	-0.841667	33.500000	228.000000	1023.000000	1023.000000	2046.000000
40.320000	-0.003540	-2.092042	0.093677	-0.384685	-0.008729	-1.792305	0.000000	-10.000000	-0.850000	34.350002	239.000000	1023.000000	1023.000000	2046.000000
40.340000	-0.002156	-1.274023	0.851271	-0.453647	0.337264	-2.008910	0.000000	-10.000000	-0.850000	34.983334	250.333328	1023.000000	1023.000000	2046.000000
40.360001	0.000079	0.046456	1.412573	-0.467323	0.615384	-1.514179	0.000000	-10.000000	-0.841667	35.150002	261.833344	1023.000000	1023.000000	2046.000000
40.380001	0.001907	1.127207	1.280537	0.244639	0.618959	-1.016928	0.000000	-10.000000	-0.866667	35.166668	273.500000	1023.000000	1023.000000	2046.000000
40.400002	0.002639	1.559361	1.151296	1.115167	0.591336	-1.298438	0.000000	-10.000000	-0.908333	35.116669	285.166656	1023.000000	1023.000000	2046.000000
40.419998	0.003428	2.026114	1.811038	1.232143	0.656868	-1.673934	0.000000	-10.000000	-0.966667	35.816669	297.000000	1023.000000	1023.000000	2046.000000
40.439999	0.004659	2.753179	2.335679	0.868975	0.665544	-1.117019	0.000000	-10.000000	-0.991667	36.583336	309.000000	1023.000000	1023.000000	2046.000000
40.459999	0.004089	2.416480	1.978687	1.009559	0.454806	-1.026572	0.000000	-10.000000	-0.975000	37.383335	321.000000	1023.000000	1023.000000	2046.000000
40.480000	0.002365	1.397987	1.809889	0.978328	0.403570	-1.793800	0.000000	-10.000000	-0.950000	37.016666	333.333344	1023.000000	1023.000000	2046.000000
40.500000	0.001850	1.093597	2.231001	0.432423	0.484907	-2.054734	0.000000	-10.000000	-0.933333	36.883331	345.666656	1023.000000	1023.000000	2046.000000
40.520000	0.002086	1.232550	2.252071	0.047641	0.586912	-1.654074	0.000000	-10.000000	-0.941667	36.416668	358.000000	1023.000000	1023.000000	2046.000000
40.540001	0.001847	1.091656	1.748546	0.296768	0.612907	-1.566566	0.000000	-10.000000	-0.925000	36.616669	370.000000	1023.000000	1023.000000	2046.000000
40.560001	0.001422	0.840654	1.769652	0.519236	0.777235	-2.225469	0.000000	-10.000000	-0.916667	36.216667	382.333344	1023.000000	1023.000000	2046.000000
40.580002	0.002560	1.512882	2.369242	0.219319	1.054814	-2.130494	0.000000	-10.000000	-0.916667	36.283337	394.666656	1023.000000	1023.000000	2046.000000
40.599998	0.003870	2.287449	2.489401	0.222319	1.133043	-1.557314	0.000000	-10.000000	-0.941667	36.166668	407.000000	1023.000000	1023.000000	2046.000000
40.619999	0.004237	2.503934	2.218500	0.735429	1.205377	-1.655372	0.000000	-10.000000	-0.983333	36.533333	419.000000	1023.000000	1023.000000	2046.000000
40.639999	0.004832	2.855909	2.656893	0.808914	1.584484	-2.194381	0.000000	-10.000000	-1.000000	37.150002	431.000000	1023.000000	1023.000000	2046.000000
40.660000	0.006784	4.009115	3.370843	0.480454	1.911490	-1.753673	0.000000	-10.000000	-0.991667	37.483334	443.166656	1023.000000	1023.000000	2046.000000
40.680000	0.008011	4.734681	3.358189	0.623757	1.992352	-1.239617	0.000000	-10.000000	-0.966667	37.683334	455.500000	1023.000000	1023.000000	2046.000000
40.700001	0.008240	4.869574	3.336859	1.042815	2.214680	-1.724780	0.000000	-10.000000	-0.950000	37.433334	468.166656	1023.000000	1023.000000	2046.000000
40.720001	0.009640	5.697132	4.031835	0.751608	2.725337	-1.811647	0.000000	-10.000000	-0.950000	37.116669	480.666656	1023.000000	1023.000000	2046.000000
40.740002	0.011711	6.921480	4.512593	0.478177	3.062245	-1.131535	0.000000	-10.000000	-0.950000	36.900002	493.166656	1023.000000	1023.000000	2046.000000
40.759998	0.012927	7.639837	4.361088	0.932237	3.228401	-0.881890	0.000000	-10.000000	-0.925000	36.366669	505.500000	1023.000000	1023.000000	2046.000000
40.779999	0.013926	8.230284	4.745500	1.123024	3.632404	-1.270643	0.000000	-10.000000	-0.916667	36.350002	517.833313	1023.000000	1023.000000	2046.000000
40.799999	0.016133	9.534459	5.556207	0.795696	4.118864	-0.936306	0.000000	-10.000000	-0.883333	35.950001	530.000000	1023.000000	1023.000000	2046.000000
40.820000	0.017822	10.532668	5.596455	0.758147	4.359751	-0.181686	0.000000	-10.000000	-0.883333	35.783333	542.000000	1023.000000	1023.000000	2046.000000
40.840000	0.018032	10.657182	5.423140	1.099123	4.672705	-0.537786	0.000000	-10.000000	-0.858333	35.283333	554.000000	1023.000000	1023.000000	2046.000000
40.860001	0.019160	11.323517	6.070971	0.688685	5.072309	-0.508447	0.000000	-10.000000	-0.833333	34.883335	565.833313	1023.000000	1023.000000	2046.000000
40.880001	0.020651	12.204819	6.318967	0.379833	5.299881	0.206138	0.000000	-10.000000	-0.791667	34.416668	577.500000	1023.000000	1023.000000	2046.000000
40.900002	0.020960	12.387141	6.122416	0.641346	5.306133	0.317246	0.000000	-10.000000	-0.766667	34.133335	589.000000	1023.000000	1023.000000	2046.000000
40.919998	0.021076	12.455677	6.272091	0.691431	5.567074	-0.074918	0.000000	-10.000000	-0.766667	33.750000	600.500000	1023.000000	1023.000000	2046.000000
40.939999	0.022254	13.152387	6.866428	0.369712	5.846910	0.069337	0.000000	-10.000000	-0.775000	33.583336	611.833313	1023.000000	1023.000000	2046.000000
40.959999	0.023786	14.057401	7.200359	0.125436	6.019020	0.712586	0.000000	-10.000000	-0.750000	33.216667	623.000000	1023.000000	1023.000000	2046.000000
40.980000	0.024383	14.410360	7.137710	0.348997	5.988288	0.935366	0.000000	-10.000000	-0.741667	32.866669	634.166687	1023.000000	1023.000000	2046.000000
41.000000	0.024853	14.688058	7.304575	0.639909	6.216887	0.526687	0.000000	-10.000000	-0.725000	32.600002	645.166687	1023.000000	1023.000000	2046.000000
41.020000	0.026220	15.495827	7.916854	0.536086	6.536753	0.506133	0.000000	-10.000000	-0.708333	31.850000	656.166687	1023.000000	1023.000000	2046.000000
41.040001	0.028356	16.758642	8.606031	0.301992	6.797184	1.053436	0.000000	-10.000000	-0.683333	31.533335	666.833313	1023.000000	1023.000000	2046.000000
41.060001	0.029715	17.561333	8.762780	0.421800	6.867069	1.509683	0.000000	-10.000000	-0.658333	31.066668	677.333313	1023.000000	1023.000000	2046.000000
41.080002	0.030525	18.040359	8.787437	0.914643	7.046042	1.292237	0.000000	-10.000000	-0.658333	31.216667	687.833313	1023.000000	1023.000000	2046.000000
41.099998	0.032003	18.913485	9.481437	0.978766	7.418655	1.034627	0.000000	-10.000000	-0.641667	30.750000	698.166687	1023.000000	1023.000000	2046.000000
41.119999	0.034344	20.297047	10.207769	0.811670	7.755920	1.521688	0.000000	-10.000000	-0.658333	30.383333	708.500000	1023.000000	1023.000000	2046.000000
41.139999	0.035726	21.114185	10.321957	1.019696	7.780100	1.992432	0.000000	-10.000000	-0.650000	30.150000	718.500000	1023.000000	1023.000000	2046.000000
41.160000	0.036458	21.546972	10.415866	1.542793	7.998725	1.589589	0.000000	-10.000000	-0.658333	30.083334	728.833313	1023.000000	1023.000000	2046.000000
41.180000	0.038252	22.607105	11.133378	1.498649	8.445461	1.529617	0.000000	-10.000000	-0.625000	30.050001	739.166687	1023.000000	1023.000000	2046.000000
41.200001	0.040316	23.826754	11.632848	1.352170	8.629652	2.212085	0.000000	-10.000000	-0.608333	29.466667	749.500000	1023.000000	1023.000000	2046.000000
41.220001	0.041031	24.249128	11.502675	1.853997	8.613845	2.278612	0.000000	-10.000000	-0.583333	28.950001	759.166687	1023.000000	1023.000000	2046.000000
41.240002	0.042152	24.911865	11.939693	2.092754	9.004378	1.875039	0.000000	-10.000000	-0.558333	28.350000	768.833313	1023.000000	1023.000000	2046.000000
41.259998	0.044262	26.158924	12.704220	1.899373	9.345875	2.209457	0.000000	-10.000000	-0.525000	27.766666	778.166687	1023.000000	1023.000000	2046.000000
41.279999	0.045503	26.892385	12.789711	1.993360	9.375613	2.733701	0.000000	-10.000000	-0.475000	26.866667	787.666687	1023.000000	1023.000000	2046.000000
41.299999	0.045958	27.160957	12.730776	2.484503	9.487878	2.457800	0.000000	-10.000000	-0.441667	25.750000	796.833313	1023.000000	1023.000000	2046.000000
41.320000	0.047557	28.106468	13.486008	2.538521	9.849005	2.232934	0.000000	-10.000000	-0.400000	24.600000	805.666687	1023.000000	1023.000000	2046.000000
41.340000	0.049804	29.434059	14.273877	2.303243	10.191665	2.665273	0.000000	-10.000000	-0.366667	23.750000	814.000000	1023.000000	1023.000000	2046.000000
41.360001	0.050686	29.955534	14.213286	2.533966	10.177989	3.030292	0.000000	-10.000000	-0.333333	22.566668	822.000000	1023.000000	1023.000000	2046.000000
41.380001	0.050758	29.998081	14.229183	2.890661	10.246648	2.631589	0.000000	-10.000000	-0.316667	21.383333	829.833313	1023.000000	1023.000000	2046.000000
41.400002	0.051763	30.591736	14.884616	2.714688	10.551173	2.441259	0.000000	-10.000000	-0.283333	20.033333	837.333313	1023.000000	1023.000000	2046.000000
41.419998	0.053198	31.439798	15.370042	2.421858	10.711006	2.936892	0.000000	-10.000000	-0.233333	18.766666	844.166687	1023.000000	1023.000000	2046.000000
41.439999	0.053713	31.744434	15.131077	2.868124	10.533604	3.211630	0.000000	-10.000000	-0.166667	17.150000	850.500000	1023.000000	1023.000000	2046.000000
41.459999	0.053341	31.524363	14.918065	3.457362	10.455404	2.693530	0.000000	-10.000000	-0.116667	14.766667	856.500000	1023.000000	1023.000000	2046.000000
41.480000	0.054192	32.027733	15.045591	3.640022	10.357172	2.984947	0.000000	-10.000000	-0.075000	11.833333	862.000000	1023.000000	1023.000000	2046.000000
41.500000	0.054182	32.021553	14.649858	4.132713	9.852053	3.386930	0.000000	-10.000000	-0.058333	9.383333	866.500000	1023.000000	1023.000000	2046.000000
41.520000	0.053561	31.654684	14.530066	4.671394	9.626204	2.827020	0.000000	-10.000000	-0.033333	7.400000	870.000000	1023.000000	1023.000000	2046.000000
41.540001	0.053563	31.655584	14.997266	4.418484	9.693576	2.546257	0.000000	-10.000000	-0.025000	5.766667	872.833313	1023.000000	1023.000000	2046.000000
41.560001	0.052653	31.118202	14.819300	4.000155	9.412968	2.885780	0.000000	-10.000000	0.000000	2.366667	875.000000	1023.000000	1023.000000	2046.000000
41.580002	0.049824	29.446018	13.955926	4.179638	8.880289	2.430165	0.000000	-10.000000	0.016667	-1.250000	876.333313	1023.000000	1023.000000	2046.000000
41.599998	0.047440	28.036983	13.661500	3.891703	8.709003	1.774777	0.000000	-10.000000	0.033333	-5.600000	876.833313	1023.000000	1023.000000	2046.000000
41.619999	0.046150	27.274645	13.382609	3.428234	8.553271	1.910530	0.000000	-10.000000	0.041667	-8.483334	877.000000	1023.000000	1023.000000	2046.000000
41.639999	0.044267	26.162037	12.577194	3.511234	8.110775	1.962834	0.000000	-10.000000	0.041667	-10.666667	877.000000	1023.000000	1023.000000	2046.000000
41.660000	0.042575	25.161858	12.126537	3.765286	7.982988	1.287046	0.000000	-10.000000	0.058333	-11.600000	877.000000	1023.000000	1023.000000	2046.000000
41.680000	0.042016	24.831329	12.248479	3.442935	7.955095	1.184821	0.000000	-10.000000	0.066667	-11.966667	877.000000	1023.000000	1023.000000	2046.000000
41.700001	0.041363	24.445629	11.986503	3.166815	7.802970	1.489341	0.000000	-10.000000	0.075000	-12.133333	870.000000	1023.000000	1023.000000	2046.000000
41.720001	0.039966	23.620092	11.374137	3.461451	7.475880	1.308624	0.000000	-10.000000	0.083333	-12.483334	861.666687	1023.000000	1023.000000	2046.000000
41.740002	0.039137	23.130102	11.409567	3.432759	7.564988	0.722788	0.000000	-10.000000	0.083333	-12.866667	851.833313	1023.000000	1023.000000	2046.000000
41.759998	0.039178	23.154457	11.569988	3.002609	7.657255	0.924606	0.000000	-10.000000	0.116667	-13.800000	847.500000	1023.000000	1023.000000	2046.000000
41.779999	0.038340	22.658865	11.199286	2.911759	7.344512	1.203309	0.000000	-10.000000	0.133333	-14.616667	842.833313	1023.000000	1023.000000	2046.000000
41.799999	0.037175	21.970154	10.871532	3.173588	7.290265	0.634768	0.000000	-10.000000	0.166667	-15.566668	837.833313	1023.000000	1023.000000	2046.000000
41.820000	0.037114	21.934427	11.060721	2.851055	7.538432	0.484219	0.000000	-10.000000	0.166667	-16.200001	832.666687	1023.000000	1023.000000	2046.000000
41.840000	0.037042	21.891594	11.030525	2.453482	7.523131	0.884456	0.000000	-10.000000	0.183333	-16.916668	827.166687	1023.000000	1023.000000	2046.000000
41.860001	0.036504	21.573881	10.598863	2.624250	7.311086	1.039683	0.000000	-10.000000	0.200000	-17.633333	821.500000	1023.000000	1023.000000	2046.000000
41.880001	0.036044	21.301758	10.351686	2.921293	7.374082	0.654698	0.000000	-10.000000	0.216667	-18.100000	815.500000	1023.000000	1023.000000	2046.000000
41.900002	0.036374	21.496880	10.500400	2.765921	7.582929	0.647630	0.000000	-10.000000	0.216667	-18.150002	809.500000	1023.000000	1023.000000	2046.000000
41.919998	0.036710	21.695589	10.511402	2.497119	7.606744	1.080324	0.000000	-10.000000	0.208333	-17.866667	803.500000	1023.000000	1023.000000	2046.000000
41.939999	0.036020	21.287760	9.996673	2.493302	7.458953	1.338832	0.000000	-10.000000	0.200000	-17.516666	797.500000	1023.000000	1023.000000	2046.000000
41.959999	0.034941	20.650217	9.586330	2.703846	7.470190	0.889850	0.000000	-10.000000	0.200000	-17.316668	791.666687	1023.000000	1023.000000	2046.000000
41.980000	0.034896	20.623590	9.744059	2.304305	7.610285	0.964942	0.000000	-10.000000	0.200000	-17.166666	786.000000	1023.000000	1023.000000	2046.000000
42.000000	0.034128	20.169613	9.386578	2.004437	7.309714	1.468884	0.000000	-10.000000	0.200000	-17.183334	780.333313	1023.000000	1023.000000	2046.000000
42.020000	0.032876	19.429960	8.886792	2.230388	7.133990	1.178789	0.000000	-10.000000	0.200000	-17.283333	774.500000	1023.000000	1023.000000	2046.000000
42.040001	0.032271	19.072189	8.917730	2.059169	7.171550	0.923740	0.000000	-10.000000	0.208333	-17.616667	768.500000	1023.000000	1023.000000	2046.000000
42.060001	0.032050	18.941669	8.911989	1.683783	7.099065	1.246832	0.000000	-10.000000	0.216667	-18.133333	762.500000	1023.000000	1023.000000	2046.000000
42.080002	0.031284	18.489016	8.544641	1.624820	6.757812	1.561743	0.000000	-10.000000	0.233333	-18.816668	756.500000	1023.000000	1023.000000	2046.000000
42.099998	0.030170	17.830456	8.126128	1.902877	6.564160	1.237291	0.000000	-10.000000	0.241667	-19.250000	750.333313	1023.000000	1023.000000	2046.000000
42.119999	0.029991	17.724867	8.195504	1.846217	6.685274	0.997873	0.000000	-10.000000	0.250000	-19.616667	744.000000	1023.000000	1023.000000	2046.000000
42.139999	0.030218	17.858997	8.331774	1.608454	6.640522	1.278249	0.000000	-10.000000	0.250000	-19.633333	737.500000	1023.000000	1023.000000	2046.000000
42.160000	0.030074	17.773876	8.183814	1.532104	6.471531	1.586428	0.000000	-10.000000	0.241667	-19.600000	731.000000	1023.000000	1023.000000	2046.000000
42.180000	0.029400	17.375252	7.889229	1.807011	6.153651	1.525361	0.000000	-10.000000	0.241667	-19.450001	724.500000	1023.000000	1023.000000	2046.000000
42.200001	0.029146	17.225519	7.850166	2.049998	6.241612	1.083743	0.000000	-10.000000	0.233333	-19.233334	718.000000	1023.000000	1023.000000	2046.000000
42.220001	0.029723	17.566315	8.103477	1.850137	6.371982	1.240720	0.000000	-10.000000	0.225000	-19.083334	711.666687	1023.000000	1023.000000	2046.000000
42.240002	0.029581	17.482418	7.992992	1.792435	6.070242	1.626748	0.000000	-10.000000	0.216667	-18.733334	705.166687	1023.000000	1023.000000	2046.000000
42.259998	0.029012	17.146385	7.677201	2.183155	5.823908	1.462122	0.000000	-10.000000	0.216667	-18.600000	698.833313	1023.000000	1023.000000	2046.000000
42.279999	0.029091	17.193056	7.711065	2.302938	6.025256	1.153796	0.000000	-10.000000	0.233333	-18.366667	692.500000	1023.000000	1023.000000	2046.000000
42.299999	0.029473	17.418736	7.891117	2.087054	5.974598	1.465966	0.000000	-10.000000	0.225000	-18.350000	686.500000	1023.000000	1023.000000	2046.000000
42.320000	0.028941	17.104233	7.583493	2.237084	5.578354	1.705301	0.000000	-10.000000	0.233333	-18.300001	680.500000	1023.000000	1023.000000	2046.000000
42.340000	0.028446	16.811832	7.335789	2.598135	5.550216	1.327692	0.000000	-10.000000	0.233333	-18.633333	674.333313	1023.000000	1023.000000	2046.000000
42.360001	0.028793	17.016649	7.542674	2.510224	5.695310	1.268441	0.000000	-10.000000	0.250000	-19.016666	668.000000	1023.000000	1023.000000	2046.000000
42.380001	0.028603	16.904566	7.469738	2.360114	5.414158	1.660556	0.000000	-10.000000	0.250000	-19.416668	661.666687	1023.000000	1023.000000	2046.000000
42.400002	0.027860	16.465218	7.103508	2.671809	5.091902	1.597999	0.000000	-10.000000	0.250000	-19.633333	655.166687	1023.000000	1023.000000	2046.000000
42.419998	0.027928	16.505356	7.302834	2.792125	5.280500	1.129896	0.000000	-10.000000	0.250000	-19.733334	648.666687	1023.000000	1023.000000	2046.000000
42.439999	0.028701	16.962154	7.708973	2.522779	5.364920	1.365484	0.000000	-10.000000	0.250000	-19.650000	642.000000	1023.000000	1023.000000	2046.000000
42.459999	0.028598	16.901657	7.667837	2.392284	5.125437	1.716100	0.000000	-10.000000	0.241667	-19.333334	635.500000	1023.000000	1023.000000	2046.000000
42.480000	0.028215	16.675093	7.541215	2.641959	5.030912	1.461005	0.000000	-10.000000	0.241667	-19.000000	629.000000	1023.000000	1023.000000	2046.000000
42.500000	0.028122	16.620075	7.711811	2.673979	5.239417	0.994869	0.000000	-10.000000	0.241667	-18.799999	624.666687	1023.000000	1023.000000	2046.000000
42.520000	0.028381	16.773153	8.069530	2.344101	5.235126	1.124395	0.000000	-10.000000	0.241667	-18.866667	618.333313	1023.000000	1023.000000	2046.000000
42.540001	0.027969	16.529692	7.775342	2.322498	4.913288	1.518565	0.000000	-10.000000	0.241667	-19.150000	612.000000	1023.000000	1023.000000	2046.000000
42.560001	0.026730	15.797170	7.093318	2.887026	4.428365	1.388461	0.000000	-10.000000	0.241667	-19.550001	603.500000	1023.000000	1023.000000	2046.000000
42.580002	0.026528	15.677786	6.799222	3.506210	4.382960	0.989394	0.000000	-10.000000	0.250000	-20.000000	597.000000	1023.000000	1023.000000	2046.000000
42.599998	0.026590	15.714894	6.934136	3.630385	4.034456	1.115917	0.000000	-10.000000	0.250000	-20.166668	590.333313	1023.000000	1023.000000	2046.000000
42.619999	0.025778	15.234616	6.805651	3.684466	3.470568	1.273932	0.000000	-10.000000	0.241667	-19.900000	583.666687	1023.000000	1023.000000	2046.000000
42.639999	0.024600	14.538745	6.491107	3.891441	3.233583	0.922613	0.000000	-10.000000	0.241667	-19.816668	577.000000	1023.000000	1023.000000	2046.000000
42.660000	0.022916	13.543407	6.389734	3.692632	3.093629	0.367412	0.000000	-10.000000	0.241667	-19.850000	572.666687	1023.000000	1023.000000	2046.000000
42.680000	0.020732	12.252773	6.150425	3.159658	2.667440	0.275251	0.000000	-10.000000	0.266667	-20.050001	566.000000	1023.000000	1023.000000	2046.000000
42.700001	0.017704	10.463283	5.434829	2.745305	2.111761	0.171388	0.000000	-10.000000	0.283333	-20.066668	559.333313	1023.000000	1023.000000	2046.000000
42.720001	0.015026	8.880463	4.670277	2.703621	1.790337	-0.283773	0.000000	-10.000000	0.300000	-20.083334	552.666687	1023.000000	1023.000000	2046.000000
42.740002	0.013086	7.733737	4.266080	2.611094	1.670708	-0.814145	0.000000	-10.000000	0.308333	-20.350000	545.833313	1023.000000	1023.000000	2046.000000
42.759998	0.011845	7.000354	4.146836	2.301485	1.555419	-1.003387	0.000000	-10.000000	0.316667	-20.600000	539.000000	1023.000000	1023.000000	2046.000000
42.779999	0.010805	6.386032	3.946203	1.982913	1.352438	-0.895523	0.000000	-10.000000	0.316667	-20.900000	529.833313	1023.000000	1023.000000	2046.000000
42.799999	0.009541	5.638894	3.479775	1.998335	1.048366	-0.887583	0.000000	-10.000000	0.325000	-20.983334	523.000000	1023.000000	1023.000000	2046.000000
42.820000	0.008344	4.931026	3.180938	2.103658	0.985932	-1.339503	0.000000	-10.000000	0.333333	-20.916668	518.333313	1023.000000	1023.000000	2046.000000
42.840000	0.007738	4.572871	3.165504	1.953792	1.059022	-1.605448	0.000000	-10.000000	0.333333	-20.783335	511.333344	1023.000000	1023.000000	2046.000000
42.860001	0.007212	4.262054	3.226188	1.592766	0.909592	-1.466491	0.000000	-10.000000	0.316667	-20.633333	504.333344	1023.000000	1023.000000	2046.000000
42.880001	0.006357	3.756872	2.970423	1.358989	0.744163	-1.316702	0.000000	-10.000000	0.300000	-20.483334	497.333344	1023.000000	1023.000000	2046.000000
42.900002	0.005411	3.197760	2.568096	1.499575	0.676185	-1.546096	0.000000	-10.000000	0.316667	-20.566668	490.500000	1023.000000	1023.000000	2046.000000
42.919998	0.004681	2.766260	2.474375	1.395268	0.823008	-1.926391	0.000000	-10.000000	0.333333	-20.900000	483.500000	1023.000000	1023.000000	2046.000000
42.939999	0.004605	2.721573	2.533365	1.125760	0.898230	-1.835782	0.000000	-10.000000	0.350000	-21.466667	474.166656	1023.000000	1023.000000	2046.000000
42.959999	0.004922	2.909091	2.597933	0.998648	0.880149	-1.567638	0.000000	-10.000000	0.350000	-21.816668	469.333344	1023.000000	1023.000000	2046.000000
42.980000	0.004688	2.770404	2.293763	1.011659	0.748583	-1.283602	0.000000	-10.000000	0.358333	-22.250000	464.666656	1023.000000	1023.000000	2046.000000
43.000000	0.004368	2.581628	1.920732	1.244471	0.769809	-1.353384	0.000000	-10.000000	0.358333	-22.300001	457.333344	1023.000000	1023.000000	2046.000000
43.020000	0.004166	2.462396	1.822233	1.345547	0.877149	-1.582534	0.000000	-10.000000	0.358333	-22.350000	450.000000	1023.000000	1023.000000	2046.000000
43.040001	0.004009	2.369328	1.799070	1.210866	0.865232	-1.505840	0.000000	-10.000000	0.358333	-22.016666	440.000000	1023.000000	1023.000000	2046.000000
43.060001	0.003559	2.103112	1.633517	0.979144	0.726994	-1.236543	0.000000	-10.000000	0.358333	-22.083334	432.500000	1023.000000	1023.000000	2046.000000
43.080002	0.002439	1.441442	1.199399	0.870902	0.452991	-1.081850	0.000000	-10.000000	0.358333	-21.966667	422.500000	1023.000000	1023.000000	2046.000000
43.099998	0.001449	0.856088	0.801259	0.947537	0.327809	-1.220517	0.000000	-10.000000	0.350000	-22.033333	417.500000	1023.000000	1023.000000	2046.000000
43.119999	0.000439	0.259636	0.595452	0.906684	0.320122	-1.562623	0.000000	-10.000000	0.350000	-21.733334	410.166656	1023.000000	1023.000000	2046.000000
43.139999	-0.000314	-0.185448	0.500413	0.541798	0.121798	-1.349458	0.000000	-10.000000	0.350000	-21.550001	402.833344	1023.000000	1023.000000	2046.000000
43.160000	-0.001259	-0.743925	0.170856	0.348366	-0.197283	-1.065865	0.000000	-10.000000	0.350000	-21.383333	393.166656	1023.000000	1023.000000	2046.000000
43.180000	-0.002127	-1.256847	-0.266509	0.508857	-0.377018	-1.122176	0.000000	-10.000000	0.350000	-21.333334	388.333344	1023.000000	1023.000000	2046.000000
43.200001	-0.002905	-1.716934	-0.492834	0.652438	-0.380111	-1.496427	0.000000	-10.000000	0.350000	-21.383333	381.333344	1023.000000	1023.000000	2046.000000
43.220001	-0.003264	-1.928912	-0.479920	0.523039	-0.458532	-1.513499	0.000000	-10.000000	0.350000	-21.416668	376.666656	1023.000000	1023.000000	2046.000000
43.240002	-0.003363	-1.987354	-0.479790	0.310715	-0.575488	-1.242790	0.000000	-10.000000	0.350000	-21.433334	369.500000	1023.000000	1023.000000	2046.000000
43.259998	-0.003900	-2.305135	-0.793713	0.390170	-0.805280	-1.096313	0.000000	-10.000000	0.350000	-21.633333	364.666656	1023.000000	1023.000000	2046.000000
43.279999	-0.004268	-2.522522	-0.992696	0.653116	-0.864577	-1.318366	0.000000	-10.000000	0.350000	-21.650000	357.333344	1023.000000	1023.000000	2046.000000
43.299999	-0.004493	-2.655241	-0.949236	0.652265	-0.841067	-1.517202	0.000000	-10.000000	0.358333	-21.800001	350.166656	1023.000000	1023.000000	2046.000000
43.320000	-0.004531	-2.677810	-0.902307	0.474649	-0.951403	-1.298749	0.000000	-10.000000	0.350000	-21.750000	343.000000	1023.000000	1023.000000	2046.000000
43.340000	-0.004887	-2.888001	-1.074029	0.447413	-1.213892	-1.047492	0.000000	-10.000000	0.350000	-21.850000	335.833344	1023.000000	1023.000000	2046.000000
43.360001	-0.005207	-3.077237	-1.296019	0.700854	-1.332344	-1.149727	0.000000	-10.000000	0.333333	-21.783333	328.500000	1023.000000	1023.000000	2046.000000
43.380001	-0.005563	-3.287573	-1.440475	0.906254	-1.290409	-1.462942	0.000000	-10.000000	0.341667	-21.666668	321.166656	1023.000000	1023.000000	2046.000000
43.400002	-0.005836	-3.448885	-1.405627	0.901220	-1.365849	-1.578629	0.000000	-10.000000	0.341667	-21.316668	311.500000	1023.000000	1023.000000	2046.000000
43.419998	-0.005806	-3.431623	-1.374939	0.802164	-1.443534	-1.415314	0.000000	-10.000000	0.350000	-21.016666	302.000000	1023.000000	1023.000000	2046.000000
43.439999	-0.005781	-3.416540	-1.378170	0.732516	-1.576687	-1.194199	0.000000	-10.000000	0.350000	-20.750000	294.833344	1023.000000	1023.000000	2046.000000
43.459999	-0.006127	-3.620817	-1.553045	0.734446	-1.724507	-1.077711	0.000000	-10.000000	0.350000	-20.500000	290.333344	1023.000000	1023.000000	2046.000000
43.480000	-0.006375	-3.767367	-1.768709	0.954205	-1.800338	-1.152525	0.000000	-10.000000	0.333333	-20.333334	285.833344	1023.000000	1023.000000	2046.000000
43.500000	-0.006710	-3.965316	-1.896305	1.174916	-1.723238	-1.520689	0.000000	-10.000000	0.316667	-20.033333	276.833344	1023.000000	1023.000000	2046.000000
43.520000	-0.006928	-4.094606	-1.830821	1.093223	-1.768416	-1.588591	0.000000	-10.000000	0.300000	-19.983334	270.000000	1023.000000	1023.000000	2046.000000
43.540001	-0.006835	-4.039531	-1.772623	0.932063	-1.899489	-1.299482	0.000000	-10.000000	0.283333	-19.800001	263.333344	1023.000000	1023.000000	2046.000000
43.560001	-0.007116	-4.205269	-1.884948	0.870172	-2.075463	-1.115030	0.000000	-10.000000	0.291667	-19.800001	259.000000	1023.000000	1023.000000	2046.000000
43.580002	-0.007334	-4.334305	-2.115555	1.108676	-2.066440	-1.260986	0.000000	-10.000000	0.275000	-19.616667	250.333328	1023.000000	1023.000000	2046.000000
43.599998	-0.007633	-4.511052	-2.157647	1.217577	-2.028601	-1.542381	0.000000	-10.000000	0.275000	-19.483334	243.833328	1023.000000	1023.000000	2046.000000
43.619999	-0.007813	-4.617446	-2.134453	1.175390	-2.011460	-1.646923	0.000000	-10.000000	0.250000	-19.216667	237.333328	1023.000000	1023.000000	2046.000000
43.639999	-0.007745	-4.577412	-2.073935	1.015455	-2.093140	-1.425792	0.000000	-10.000000	0.250000	-19.116667	233.000000	1023.000000	1023.000000	2046.000000
43.660000	-0.007903	-4.670911	-2.109150	0.899680	-2.235829	-1.225612	0.000000	-10.000000	0.250000	-18.900000	226.666672	1023.000000	1023.000000	2046.000000
43.680000	-0.007945	-4.695486	-2.108507	1.064307	-2.236235	-1.415051	0.000000	-10.000000	0.233333	-18.600000	220.500000	1023.000000	1023.000000	2046.000000
43.700001	-0.008318	-4.916003	-2.160330	1.147395	-2.094960	-1.808108	0.000000	-10.000000	0.216667	-18.033333	214.500000	1023.000000	1023.000000	2046.000000
43.720001	-0.008763	-5.178989	-2.038586	0.933943	-2.160098	-1.914248	0.000000	-10.000000	0.200000	-17.483334	208.500000	1023.000000	1023.000000	2046.000000
43.740002	-0.009060	-5.354466	-1.877973	0.603247	-2.317952	-1.761788	0.000000	-10.000000	0.191667	-16.816668	202.500000	1023.000000	1023.000000	2046.000000
43.759998	-0.009632	-5.692294	-1.914148	0.366029	-2.444070	-1.700105	0.000000	-10.000000	0.175000	-16.333334	196.666672	1023.000000	1023.000000	2046.000000
43.779999	-0.009960	-5.886499	-1.947260	0.394060	-2.426081	-1.907218	0.000000	-10.000000	0.158333	-15.733334	191.166672	1023.000000	1023.000000	2046.000000
43.799999	-0.010240	-6.051854	-2.093334	0.606184	-2.243330	-2.321374	0.000000	-10.000000	0.158333	-15.616667	185.833328	1023.000000	1023.000000	2046.000000
43.820000	-0.010121	-5.981249	-2.180250	0.869697	-2.391370	-2.279325	0.000000	-10.000000	0.166667	-15.500000	180.666672	1023.000000	1023.000000	2046.000000
43.840000	-0.010045	-5.936508	-2.286103	1.097797	-2.752211	-1.995991	0.000000	-10.000000	0.166667	-15.650001	175.500000	1023.000000	1023.000000	2046.000000
43.860001	-0.010144	-5.994835	-2.475961	1.553783	-3.094138	-1.978519	0.000000	-10.000000	0.158333	-15.500000	170.333328	1023.000000	1023.000000	2046.000000
43.880001	-0.010875	-6.427328	-2.634025	1.813170	-3.179077	-2.427396	0.000000	-10.000000	0.150000	-15.316667	165.166672	1023.000000	1023.000000	2046.000000
43.900002	-0.012155	-7.183566	-2.647552	1.524568	-3.417199	-2.643384	0.000000	-10.000000	0.150000	-14.883333	160.000000	1023.000000	1023.000000	2046.000000
43.919998	-0.014005	-8.276748	-2.871461	1.038283	-3.806356	-2.637214	0.000000	-10.000000	0.150000	-14.550000	155.000000	1023.000000	1023.000000	2046.000000
43.939999	-0.016549	-9.780551	-3.402358	0.708949	-4.175367	-2.911776	0.000000	-10.000000	0.125000	-13.766667	150.166672	1023.000000	1023.000000	2046.000000
43.959999	-0.019106	-11.291578	-3.879940	0.444263	-4.283566	-3.572335	0.000000	-10.000000	0.091667	-12.866667	145.500000	1023.000000	1023.000000	2046.000000
43.980000	-0.021113	-12.477709	-4.074686	-0.032190	-4.478379	-3.892454	0.000000	-10.000000	0.058333	-11.883334	141.166672	1023.000000	1023.000000	2046.000000
44.000000	-0.022375	-13.223443	-4.299934	-0.486931	-4.665591	-3.770988	0.000000	-10.000000	0.058333	-11.700001	137.000000	1023.000000	1023.000000	2046.000000
44.020000	-0.023527	-13.904550	-4.609302	-0.596310	-4.772173	-3.926765	0.000000	-10.000000	0.066667	-12.050000	133.000000	1023.000000	1023.000000	2046.000000
44.040001	-0.024398	-14.419166	-4.903212	-0.439950	-4.714315	-4.361689	0.000000	-10.000000	0.075000	-12.550000	129.000000	1023.000000	1023.000000	2046.000000
44.060001	-0.025349	-14.981091	-4.985145	-0.605372	-4.719276	-4.671298	0.000000	-10.000000	0.083333	-12.916667	125.000000	1023.000000	1023.000000	2046.000000
44.080002	-0.025787	-15.240208	-4.947260	-0.929444	-4.913686	-4.449816	0.000000	-10.000000	0.091667	-12.933333	120.833336	1023.000000	1023.000000	2046.000000
44.099998	-0.026355	-15.575674	-5.076426	-1.131015	-4.995944	-4.372289	0.000000	-10.000000	0.083333	-12.783334	116.500000	1023.000000	1023.000000	2046.000000
44.119999	-0.026653	-15.752066	-5.286117	-1.015902	-4.932916	-4.517132	0.000000	-10.000000	0.066667	-12.350000	112.166664	1023.000000	1023.000000	2046.000000
44.139999	-0.027321	-16.146982	-5.340091	-1.031574	-4.789468	-4.985849	0.000000	-10.000000	0.050000	-12.016666	108.000000	1023.000000	1023.000000	2046.000000
44.160000	-0.027833	-16.449249	-5.293140	-1.411500	-4.845953	-4.898655	0.000000	-10.000000	0.058333	-11.700000	104.000000	1023.000000	1023.000000	2046.000000
44.180000	-0.027784	-16.420111	-5.337427	-1.672204	-4.853844	-4.556635	0.000000	-10.000000	0.066667	-11.683333	100.000000	1023.000000	1023.000000	2046.000000
44.200001	-0.027364	-16.172152	-5.506930	-1.450635	-4.673538	-4.541049	0.000000	-10.000000	0.075000	-11.716667	96.000000	1023.000000	1023.000000	2046.000000
44.220001	-0.027421	-16.205528	-5.564302	-1.352474	-4.467396	-4.821355	0.000000	-10.000000	0.066667	-12.133333	92.000000	1023.000000	1023.000000	2046.000000
44.240002	-0.027140	-16.039516	-5.418962	-1.592717	-4.480004	-4.547833	0.000000	-10.000000	0.066667	-12.400001	88.000000	1023.000000	1023.000000	2046.000000
44.259998	-0.026686	-15.771677	-5.458631	-1.650874	-4.476053	-4.186119	0.000000	-10.000000	0.066667	-12.350000	84.000000	1023.000000	1023.000000	2046.000000
44.279999	-0.026519	-15.672981	-5.646271	-1.410402	-4.314823	-4.301485	0.000000	-10.000000	0.066667	-11.816667	80.000000	1023.000000	1023.000000	2046.000000
44.299999	-0.026936	-15.919398	-5.717058	-1.377516	-4.235326	-4.589499	0.000000	-10.000000	0.050000	-11.150001	76.000000	1023.000000	1023.000000	2046.000000
44.320000	-0.027135	-16.036524	-5.725303	-1.704037	-4.283372	-4.323812	0.000000	-10.000000	0.041667	-10.850000	72.333336	1023.000000	1023.000000	2046.000000
44.340000	-0.027411	-16.199835	-5.923913	-1.786156	-4.426346	-4.063420	0.000000	-10.000000	0.041667	-10.766667	68.666664	1023.000000	1023.000000	2046.000000
44.360001	-0.028003	-16.549488	-6.200215	-1.603830	-4.329554	-4.415889	0.000000	-10.000000	0.050000	-10.800000	65.166664	1023.000000	1023.000000	2046.000000
44.380001	-0.028779	-17.008394	-6.246755	-1.916598	-4.412623	-4.432418	0.000000	-10.000000	0.050000	-10.633333	61.500000	1023.000000	1023.000000	2046.000000
44.400002	-0.029006	-17.142763	-6.325252	-2.195462	-4.570481	-4.051569	0.000000	-10.000000	0.041667	-10.150000	58.000000	1023.000000	1023.000000	2046.000000
44.419998	-0.029530	-17.452158	-6.623467	-1.944946	-4.581422	-4.302322	0.000000	-10.000000	0.025000	-9.583333	54.500000	1023.000000	1023.000000	2046.000000
44.439999	-0.030119	-17.800114	-6.697199	-2.011097	-4.530540	-4.561278	0.000000	-10.000000	0.016667	-8.833333	51.333332	1023.000000	1023.000000	2046.000000
44.459999	-0.029943	-17.696520	-6.622725	-2.265725	-4.674195	-4.133877	0.000000	-10.000000	0.008333	-8.300000	48.333332	1023.000000	1023.000000	2046.000000
44.480000	-0.029727	-17.568480	-6.774776	-2.056733	-4.635722	-4.101248	0.000000	-10.000000	0.016667	-7.866667	45.666668	1023.000000	1023.000000	2046.000000
44.500000	-0.030108	-17.794010	-6.795947	-1.911378	-4.537964	-4.548720	0.000000	-10.000000	0.008333	-7.716667	43.000000	1023.000000	1023.000000	2046.000000
44.520000	-0.029655	-17.526258	-6.589085	-2.151577	-4.607084	-4.178511	0.000000	-10.000000	0.016667	-7.466667	40.333332	1023.000000	1023.000000	2046.000000
44.540001	-0.029250	-17.286900	-6.574627	-2.141401	-4.670476	-3.900396	0.000000	-10.000000	0.008333	-7.100000	37.833332	1023.000000	1023.000000	2046.000000
44.560001	-0.029179	-17.244738	-6.669481	-1.811915	-4.564142	-4.199198	0.000000	-10.000000	0.008333	-6.516666	35.500000	1023.000000	1023.000000	2046.000000
44.580002	-0.029178	-17.244068	-6.535749	-1.886585	-4.502630	-4.319104	0.000000	-10.000000	0.000000	-5.883333	33.500000	1023.000000	1023.000000	2046.000000
44.599998	-0.028548	-16.871771	-6.386517	-2.066756	-4.524567	-3.893933	0.000000	-10.000000	-0.008333	-5.233334	31.500000	1023.000000	1023.000000	2046.000000
44.619999	-0.028036	-16.569208	-6.388197	-1.809297	-4.534772	-3.836942	0.000000	-10.000000	-0.008333	-4.733334	29.500000	1023.000000	1023.000000	2046.000000
44.639999	-0.028157	-16.640600	-6.402471	-1.582101	-4.400052	-4.255977	0.000000	-10.000000	-0.008333	-4.383333	27.833334	1023.000000	1023.000000	2046.000000
44.660000	-0.027863	-16.467314	-6.222299	-1.769035	-4.433647	-4.042334	0.000000	-10.000000	-0.008333	-4.116667	26.333334	1023.000000	1023.000000	2046.000000
44.680000	-0.027120	-16.027809	-6.119513	-1.793717	-4.435962	-3.678618	0.000000	-10.000000	-0.008333	-3.866667	25.000000	1023.000000	1023.000000	2046.000000
44.700001	-0.026847	-15.866643	-6.224508	-1.393877	-4.348220	-3.900038	0.000000	-10.000000	-0.008333	-3.616667	23.666666	1023.000000	1023.000000	2046.000000
44.720001	-0.027072	-15.999725	-6.215963	-1.329051	-4.247307	-4.207404	0.000000	-10.000000	0.000000	-3.450000	22.500000	1023.000000	1023.000000	2046.000000
44.740002	-0.026468	-15.642298	-5.956486	-1.547820	-4.310344	-3.827647	0.000000	-10.000000	0.000000	-3.333333	21.333334	1023.000000	1023.000000	2046.000000
44.759998	-0.025818	-15.258580	-5.918130	-1.476793	-4.311790	-3.551867	0.000000	-10.000000	0.000000	-3.266667	20.166666	1023.000000	1023.000000	2046.000000
44.779999	-0.025823	-15.261321	-6.003967	-1.124148	-4.175898	-3.957307	0.000000	-10.000000	-0.016667	-3.166667	19.000000	1023.000000	1023.000000	2046.000000
44.799999	-0.025874	-15.291779	-5.898577	-1.149729	-4.182101	-4.061371	0.000000	-10.000000	-0.016667	-3.050000	18.000000	1023.000000	1023.000000	2046.000000
44.820000	-0.025137	-14.856124	-5.690127	-1.346690	-4.166884	-3.652424	0.000000	-10.000000	-0.025000	-2.850000	17.000000	1023.000000	1023.000000	2046.000000
44.840000	-0.024658	-14.573145	-5.635615	-1.219939	-4.163699	-3.553892	0.000000	-10.000000	-0.008333	-2.633333	16.000000	1023.000000	1023.000000	2046.000000
44.860001	-0.024740	-14.621324	-5.766098	-0.901363	-4.033684	-3.920178	0.000000	-10.000000	-0.008333	-2.366667	15.000000	1023.000000	1023.000000	2046.000000
44.880001	-0.024658	-14.572935	-5.629597	-0.970379	-4.025069	-3.947890	0.000000	-10.000000	-0.008333	-2.033333	14.333333	1023.000000	1023.000000	2046.000000
44.900002	-0.024041	-14.208051	-5.448582	-1.168571	-4.020584	-3.570314	0.000000	-10.000000	-0.016667	-1.600000	14.000000	1023.000000	1023.000000	2046.000000
44.919998	-0.023472	-13.872051	-5.395467	-1.070272	-4.007400	-3.398913	0.000000	-10.000000	-0.016667	-0.900000	14.000000	1023.000000	1023.000000	2046.000000
44.939999	-0.023580	-13.935863	-5.506987	-0.758906	-3.861913	-3.808058	0.000000	-10.000000	-0.016667	-0.366667	14.000000	1023.000000	1023.000000	2046.000000
44.959999	-0.023617	-13.957551	-5.409306	-0.818566	-3.791308	-3.938371	0.000000	-10.000000	-0.016667	0.000000	14.000000	1023.000000	1023.000000	2046.000000
44.980000	-0.022689	-13.408916	-5.040109	-1.058314	-3.853717	-3.456776	0.000000	-10.000000	-0.033333	0.000000	14.000000	1023.000000	1023.000000	2046.000000
45.000000	-0.022358	-13.213452	-5.046521	-0.863512	-3.825156	-3.478263	0.000000	-10.000000	-0.041667	0.000000	14.000000	1023.000000	1023.000000	2046.000000
45.020000	-0.023115	-13.660965	-5.180511	-0.724254	-3.815435	-3.940765	0.000000	-10.000000	-0.033333	0.000000	14.000000	1023.000000	1023.000000	2046.000000
45.040001	-0.023211	-13.717613	-4.952064	-1.076938	-3.931121	-3.757490	0.000000	-10.000000	-0.025000	0.000000	14.000000	1023.000000	1023.000000	2046.000000
45.060001	-0.022937	-13.555608	-4.736104	-1.270927	-4.017817	-3.530760	0.000000	-10.000000	-0.025000	0.616667	14.000000	1023.000000	1023.000000	2046.000000
45.080002	-0.023511	-13.895061	-4.843298	-1.162398	-3.886582	-4.002783	0.000000	-10.000000	-0.041667	1.283333	14.000000	1023.000000	1023.000000	2046.000000
45.099998	-0.023584	-13.937976	-4.700779	-1.286521	-3.857347	-4.093329	0.000000	-10.000000	-0.033333	1.850000	14.000000	1023.000000	1023.000000	2046.000000
45.119999	-0.022891	-13.528600	-4.621522	-1.291919	-3.887638	-3.727521	0.000000	-10.000000	-0.025000	1.233333	14.000000	1023.000000	1023.000000	2046.000000
45.139999	-0.022219	-13.131210	-4.818319	-0.630667	-4.034887	-3.647337	0.000000	-10.000000	-0.016667	0.566667	14.000000	1023.000000	1023.000000	2046.000000
45.160000	-0.022438	-13.261044	-5.029407	0.071825	-4.091883	-4.211578	0.000000	-10.000000	-0.016667	0.000000	14.000000	1023.000000	1023.000000	2046.000000
45.180000	-0.022122	-13.074345	-4.759289	0.022377	-4.401707	-3.935725	0.000000	-10.000000	-0.008333	0.000000	14.000000	1023.000000	1023.000000	2046.000000
45.200001	-0.022153	-13.092703	-4.723094	-0.063964	-4.583564	-3.722080	0.000000	-10.000000	-0.008333	0.000000	14.000000	1023.000000	1023.000000	2046.000000
45.220001	-0.023588	-13.940788	-5.089515	0.109369	-4.676864	-4.283778	0.000000	-10.000000	-0.016667	0.000000	14.000000	1023.000000	1023.000000	2046.000000
45.240002	-0.025859	-15.282455	-5.314183	-0.320690	-4.972257	-4.675325	0.000000	-10.000000	-0.025000	0.350000	14.000000	1023.000000	1023.000000	2046.000000
45.259998	-0.027445	-16.220205	-5.452393	-0.950145	-5.333704	-4.483963	0.000000	-10.000000	-0.033333	1.533333	14.000000	1023.000000	1023.000000	2046.000000
45.279999	-0.029255	-17.289648	-5.916874	-1.009543	-5.441947	-4.921284	0.000000	-10.000000	-0.041667	3.116667	14.000000	1023.000000	1023.000000	2046.000000
45.299999	-0.031039	-18.343981	-6.245634	-1.206838	-5.467099	-5.424411	0.000000	-10.000000	-0.050000	4.500000	14.000000	1023.000000	1023.000000	2046.000000
45.320000	-0.031521	-18.628872	-6.199102	-1.632042	-5.565077	-5.232650	0.000000	-10.000000	-0.050000	4.950000	14.000000	1023.000000	1023.000000	2046.000000
45.340000	-0.031706	-18.738283	-6.297958	-1.719009	-5.619456	-5.101860	0.000000	-10.000000	-0.050000	4.900000	14.000000	1023.000000	1023.000000	2046.000000
45.360001	-0.032539	-19.230600	-6.628927	-1.449132	-5.570138	-5.582403	0.000000	-10.000000	-0.050000	5.066667	14.000000	1023.000000	1023.000000	2046.000000
45.380001	-0.032824	-19.399078	-6.508207	-1.756617	-5.611300	-5.522954	0.000000	-10.000000	-0.066667	5.933333	14.000000	1023.000000	1023.000000	2046.000000
45.400002	-0.032235	-19.051064	-6.402043	-1.899286	-5.611092	-5.138643	0.000000	-10.000000	-0.083333	7.633333	14.000000	1023.000000	1023.000000	2046.000000
45.419998	-0.032376	-19.133932	-6.641737	-1.566998	-5.430953	-5.494243	0.000000	-10.000000	-0.116667	9.616667	14.000000	1023.000000	1023.000000	2046.000000
45.439999	-0.032288	-19.082451	-6.391952	-1.807475	-5.380242	-5.502780	0.000000	-10.000000	-0.150000	11.650001	14.000000	1023.000000	1023.000000	2046.000000
45.459999	-0.031428	-18.574026	-6.162134	-2.052994	-5.328631	-5.030268	0.000000	-10.000000	-0.200000	14.416667	21.666666	1023.000000	1023.000000	2046.000000
45.480000	-0.031532	-18.635225	-6.369183	-1.762546	-5.134079	-5.369418	0.000000	-10.000000	-0.233333	16.533333	29.333334	1023.000000	1023.000000	2046.000000
45.500000	-0.030944	-18.287865	-6.139674	-2.023552	-4.871912	-5.252726	0.000000	-10.000000	-0.250000	18.000000	37.000000	1023.000000	1023.000000	2046.000000
45.520000	-0.029106	-17.201677	-5.823381	-2.021840	-4.700304	-4.656152	0.000000	-10.000000	-0.250000	18.000000	37.000000	1023.000000	1023.000000	2046.000000
45.540001	-0.028672	-16.944983	-5.912039	-1.576243	-4.443052	-5.013648	0.000000	-10.000000	-0.266667	18.166666	38.833332	1023.000000	1023.000000	2046.000000
45.560001	-0.027233	-16.094744	-5.446458	-1.888446	-4.196317	-4.563521	0.000000	-10.000000	-0.291667	18.683334	42.666668	1023.000000	1023.000000	2046.000000
45.580002	-0.025661	-15.165507	-5.343813	-1.670250	-3.963298	-4.188147	0.000000	-10.000000	-0.333333	19.900000	48.833332	1023.000000	1023.000000	2046.000000
45.599998	-0.025379	-14.998785	-5.334175	-1.506671	-3.605083	-4.552856	0.000000	-10.000000	-0.383333	21.333334	55.333332	1023.000000	1023.000000	2046.000000
45.619999	-0.023840	-14.089688	-4.913680	-1.834448	-3.442903	-3.898658	0.000000	-10.000000	-0.425000	22.533333	62.333332	1023.000000	1023.000000	2046.000000
45.639999	-0.023092	-13.647590	-4.977050	-1.567288	-3.205905	-3.897347	0.000000	-10.000000	-0.458333	23.533333	69.500000	1023.000000	1023.000000	2046.000000
45.660000	-0.023041	-13.617230	-4.998730	-1.536474	-2.951550	-4.130477	0.000000	-10.000000	-0.483333	24.583334	77.166664	1023.000000	1023.000000	2046.000000
45.680000	-0.021901	-12.943577	-4.545025	-1.910777	-2.837788	-3.649987	0.000000	-10.000000	-0.533333	25.700001	85.333336	1023.000000	1023.000000	2046.000000
45.700001	-0.021013	-12.418734	-4.371887	-1.948835	-2.714939	-3.383072	0.000000	-10.000000	-0.591667	26.800001	93.833336	1023.000000	1023.000000	2046.000000
45.720001	-0.020955	-12.384507	-4.475319	-1.700704	-2.497012	-3.711473	0.000000	-10.000000	-0.633333	27.816668	102.666664	1023.000000	1023.000000	2046.000000
45.740002	-0.019985	-11.811137	-4.073836	-1.982442	-2.312472	-3.442387	0.000000	-10.000000	-0.666667	29.016666	111.666664	1023.000000	1023.000000	2046.000000
45.759998	-0.018411	-10.880798	-3.745213	-2.040749	-2.104279	-2.990557	0.000000	-10.000000	-0.691667	30.133333	121.000000	1023.000000	1023.000000	2046.000000
45.779999	-0.017719	-10.472169	-3.736904	-1.635086	-1.824316	-3.275863	0.000000	-10.000000	-0.708333	31.116667	131.000000	1023.000000	1023.000000	2046.000000
45.799999	-0.016895	-9.984762	-3.340222	-1.739536	-1.645341	-3.259664	0.000000	-10.000000	-0.725000	32.000000	141.166672	1023.000000	1023.000000	2046.000000
45.820000	-0.014718	-8.698332	-2.773969	-1.890208	-1.367229	-2.666926	0.000000	-10.000000	-0.750000	32.433334	151.833328	1023.000000	1023.000000	2046.000000
45.840000	-0.013828	-8.172273	-2.723716	-1.451359	-1.125221	-2.871977	0.000000	-10.000000	-0.808333	32.883335	162.500000	1023.000000	1023.000000	2046.000000
45.860001	-0.012411	-7.334785	-2.121557	-1.659970	-0.857937	-2.695320	0.000000	-10.000000	-0.841667	33.333336	177.333328	1023.000000	1023.000000	2046.000000
45.880001	-0.010228	-6.044671	-1.632347	-1.610086	-0.628454	-2.173784	0.000000	-10.000000	-0.858333	34.166668	192.166672	1023.000000	1023.000000	2046.000000
45.900002	-0.009383	-5.545436	-1.545067	-1.177350	-0.291605	-2.531415	0.000000	-10.000000	-0.850000	34.766670	203.333328	1023.000000	1023.000000	2046.000000
45.919998	-0.007736	-4.571748	-0.928792	-1.357052	-0.073169	-2.212735	0.000000	-10.000000	-0.875000	35.166668	211.000000	1023.000000	1023.000000	2046.000000
45.939999	-0.005514	-3.258783	-0.425885	-1.281814	0.249818	-1.800903	0.000000	-10.000000	-0.900000	35.299999	218.833328	1023.000000	1023.000000	2046.000000
45.959999	-0.004467	-2.640232	-0.317312	-0.796865	0.548290	-2.074345	0.000000	-10.000000	-0.916667	35.666668	230.500000	1023.000000	1023.000000	2046.000000
45.980000	-0.002987	-1.765092	0.251090	-0.900613	0.786998	-1.902568	0.000000	-10.000000	-0.925000	36.016666	242.166672	1023.000000	1023.000000	2046.000000
46.000000	-0.000770	-0.455321	0.784688	-0.942761	1.062768	-1.360017	0.000000	-10.000000	-0.933333	36.316669	254.000000	1023.000000	1023.000000	2046.000000
46.020000	0.000416	0.245629	0.872309	-0.435410	1.340060	-1.531330	0.000000	-10.000000	-0.941667	36.333336	266.166656	1023.000000	1023.000000	2046.000000
46.040001	0.001557	0.920019	1.309536	-0.480753	1.649623	-1.558387	0.000000	-10.000000	-0.925000	36.083336	278.500000	1023.000000	1023.000000	2046.000000
46.060001	0.003776	2.231816	1.946036	-0.575692	1.841949	-0.980478	0.000000	-10.000000	-0.908333	35.916668	290.833344	1023.000000	1023.000000	2046.000000
46.080002	0.005291	3.127232	2.129914	-0.166911	2.160076	-0.995848	0.000000	-10.000000	-0.908333	35.916668	303.000000	1023.000000	1023.000000	2046.000000
46.099998	0.006146	3.632164	2.348564	0.070404	2.459405	-1.246208	0.000000	-10.000000	-0.908333	36.133335	315.000000	1023.000000	1023.000000	2046.000000
46.119999	0.008018	4.738784	2.974123	-0.125065	2.671398	-0.781671	0.000000	-10.000000	-0.925000	36.316666	327.000000	1023.000000	1023.000000	2046.000000
46.139999	0.010001	5.910873	3.428328	-0.097515	2.929872	-0.349811	0.000000	-10.000000	-0.908333	36.299999	339.000000	1023.000000	1023.000000	2046.000000
46.160000	0.011166	6.598890	3.560616	0.321618	3.264580	-0.547923	0.000000	-10.000000	-0.925000	36.250000	351.000000	1023.000000	1023.000000	2046.000000
46.180000	0.012094	7.147812	3.831509	0.498154	3.549630	-0.731481	0.000000	-10.000000	-0.916667	36.116669	363.000000	1023.000000	1023.000000	2046.000000
46.200001	0.013895	8.212093	4.471217	0.339625	3.664563	-0.263311	0.000000	-10.000000	-0.925000	36.066666	375.000000	1023.000000	1023.000000	2046.000000
46.220001	0.015935	9.417669	5.077868	0.311667	3.964398	0.063737	0.000000	-10.000000	-0.916667	35.950001	387.000000	1023.000000	1023.000000	2046.000000
46.240002	0.017128	10.122925	5.311257	0.640854	4.173946	-0.003132	0.000000	-10.000000	-0.925000	35.983334	399.000000	1023.000000	1023.000000	2046.000000
46.259998	0.017335	10.244769	5.368007	0.893869	4.258408	-0.275516	0.000000	-10.000000	-0.958333	36.133335	411.000000	1023.000000	1023.000000	2046.000000
46.279999	0.018086	10.688783	5.756206	0.647885	4.290378	-0.005685	0.000000	-10.000000	-0.983333	36.716667	423.000000	1023.000000	1023.000000	2046.000000
46.299999	0.019504	11.526753	6.364294	0.390287	4.438314	0.333859	0.000000	-10.000000	-1.000000	37.000000	435.166656	1023.000000	1023.000000	2046.000000
46.320000	0.020561	12.151685	6.760491	0.454287	4.665642	0.271265	0.000000	-10.000000	-0.991667	37.516666	447.500000	1023.000000	1023.000000	2046.000000
46.340000	0.021621	12.777715	7.011903	0.759950	5.008913	-0.003051	0.000000	-10.000000	-0.958333	37.183334	460.000000	1023.000000	1023.000000	2046.000000
46.360001	0.022889	13.527404	7.255899	0.924444	5.200027	0.147033	0.000000	-10.000000	-0.916667	36.916668	472.500000	1023.000000	1023.000000	2046.000000
46.380001	0.024995	14.771847	7.591068	1.272920	5.207308	0.700550	0.000000	-10.000000	-0.875000	35.933334	484.833344	1023.000000	1023.000000	2046.000000
46.400002	0.026427	15.618125	7.601191	1.984868	5.170595	0.861471	0.000000	-10.000000	-0.858333	35.383335	497.000000	1023.000000	1023.000000	2046.000000
46.419998	0.026787	15.830984	7.598608	2.593494	5.168400	0.470482	0.000000	-10.000000	-0.850000	35.100002	509.000000	1023.000000	1023.000000	2046.000000
46.439999	0.026853	15.870125	7.900625	2.577334	5.047010	0.345155	0.000000	-10.000000	-0.858333	35.166668	520.666687	1023.000000	1023.000000	2046.000000
46.459999	0.027119	16.027046	8.258357	2.216642	4.929251	0.622796	0.000000	-10.000000	-0.858333	35.383335	532.333313	1023.000000	1023.000000	2046.000000
46.480000	0.026574	15.705530	8.309277	1.897670	4.819079	0.679504	0.000000	-10.000000	-0.816667	34.916668	544.000000	1023.000000	1023.000000	2046.000000
46.500000	0.025253	14.924554	7.907633	1.983740	4.824929	0.208253	0.000000	-10.000000	-0.750000	33.916668	555.833313	1023.000000	1023.000000	2046.000000
46.520000	0.023973	14.168046	7.479127	1.952863	4.931595	-0.195540	0.000000	-10.000000	-0.700000	32.816666	567.333313	1023.000000	1023.000000	2046.000000
46.540001	0.023625	13.962635	7.489755	1.702663	4.872221	-0.102004	0.000000	-10.000000	-0.691667	32.066666	578.500000	1023.000000	1023.000000	2046.000000
46.560001	0.024361	14.397608	7.667258	1.544243	4.953801	0.232306	0.000000	-10.000000	-0.683333	31.833334	589.333313	1023.000000	1023.000000	2046.000000
46.580002	0.024668	14.578850	7.669354	1.720855	5.080804	0.107837	0.000000	-10.000000	-0.666667	31.316668	600.000000	1023.000000	1023.000000	2046.000000
46.599998	0.024956	14.749126	7.609914	2.064283	5.217155	-0.142225	0.000000	-10.000000	-0.650000	31.233334	610.500000	1023.000000	1023.000000	2046.000000
46.619999	0.025216	14.902886	7.678124	2.147233	5.355403	-0.277874	0.000000	-10.000000	-0.658333	31.183334	621.000000	1023.000000	1023.000000	2046.000000
46.639999	0.026440	15.626070	8.133203	1.964369	5.445734	0.082764	0.000000	-10.000000	-0.666667	31.483334	631.333313	1023.000000	1023.000000	2046.000000
46.660000	0.027645	16.338169	8.444314	1.865735	5.671554	0.356565	0.000000	-10.000000	-0.666667	31.283335	641.833313	1023.000000	1023.000000	2046.000000
46.680000	0.028004	16.550270	8.408314	2.263673	5.864864	0.013419	0.000000	-10.000000	-0.650000	30.900002	652.166687	1023.000000	1023.000000	2046.000000
46.700001	0.028514	16.852005	8.581552	2.213490	6.093478	-0.036515	0.000000	-10.000000	-0.625000	30.650002	662.500000	1023.000000	1023.000000	2046.000000
46.720001	0.029925	17.685654	9.137552	1.931038	6.273001	0.344063	0.000000	-10.000000	-0.608333	30.383335	672.833313	1023.000000	1023.000000	2046.000000
46.740002	0.031120	18.392044	9.321877	1.991809	6.560652	0.517706	0.000000	-10.000000	-0.600000	29.983334	683.166687	1023.000000	1023.000000	2046.000000
46.759998	0.031688	18.727612	9.219477	2.258618	6.905921	0.343595	0.000000	-10.000000	-0.575000	29.150002	693.500000	1023.000000	1023.000000	2046.000000
46.779999	0.032883	19.433598	9.640759	2.136904	7.041965	0.613970	0.000000	-10.000000	-0.541667	28.133333	703.166687	1023.000000	1023.000000	2046.000000
46.799999	0.034685	20.498997	10.053850	1.988095	7.338055	1.118997	0.000000	-10.000000	-0.500000	27.433334	712.666687	1023.000000	1023.000000	2046.000000
46.820000	0.035541	21.004852	9.974751	2.283006	7.710343	1.036751	0.000000	-10.000000	-0.458333	26.400000	721.833313	1023.000000	1023.000000	2046.000000
46.840000	0.035641	21.064089	9.912104	2.313137	7.920679	0.918170	0.000000	-10.000000	-0.433333	25.450001	731.000000	1023.000000	1023.000000	2046.000000
46.860001	0.036651	21.660841	10.277172	1.850264	8.080512	1.452893	0.000000	-10.000000	-0.391667	24.166666	739.666687	1023.000000	1023.000000	2046.000000
46.880001	0.037155	21.958405	10.311742	1.753849	8.249451	1.643363	0.000000	-10.000000	-0.341667	22.733334	748.000000	1023.000000	1023.000000	2046.000000
46.900002	0.037142	21.950888	10.048347	2.015172	8.483053	1.404317	0.000000	-10.000000	-0.291667	21.283333	755.833313	1023.000000	1023.000000	2046.000000
46.919998	0.037073	21.909872	10.148746	1.854350	8.484052	1.422724	0.000000	-10.000000	-0.241667	19.266666	763.166687	1023.000000	1023.000000	2046.000000
46.939999	0.037905	22.401766	10.517483	1.487121	8.558743	1.838420	0.000000	-10.000000	-0.191667	17.183334	770.000000	1023.000000	1023.000000	2046.000000
46.959999	0.038082	22.506567	10.424911	1.622896	8.586981	1.871778	0.000000	-10.000000	-0.125000	14.400001	776.000000	1023.000000	1023.000000	2046.000000
46.980000	0.037501	22.162918	10.241951	1.772925	8.573307	1.574734	0.000000	-10.000000	-0.058333	11.183333	781.333313	1023.000000	1023.000000	2046.000000
47.000000	0.038119	22.528236	10.593076	1.450556	8.588907	1.895696	0.000000	-10.000000	-0.025000	7.266667	785.500000	1023.000000	1023.000000	2046.000000
47.020000	0.038418	22.705225	10.625902	1.459978	8.649918	1.969426	0.000000	-10.000000	0.000000	2.600000	788.666687	1023.000000	1023.000000	2046.000000
47.040001	0.038109	22.522554	10.369977	1.822554	8.604580	1.725445	0.000000	-10.000000	0.000000	-1.133333	790.333313	1023.000000	1023.000000	2046.000000
47.060001	0.038231	22.594234	10.606309	1.619833	8.601062	1.767030	0.000000	-10.000000	0.008333	-4.400000	791.000000	1023.000000	1023.000000	2046.000000
47.080002	0.039140	23.131578	10.872811	1.498942	8.641509	2.118316	0.000000	-10.000000	0.025000	-6.783333	791.000000	1023.000000	1023.000000	2046.000000
47.099998	0.039101	23.108561	10.619347	1.904837	8.627789	1.956588	0.000000	-10.000000	0.041667	-9.200000	791.000000	1023.000000	1023.000000	2046.000000
47.119999	0.038648	22.840765	10.529800	2.056501	8.502978	1.751486	0.000000	-10.000000	0.058333	-10.966666	791.000000	1023.000000	1023.000000	2046.000000
47.139999	0.039197	23.165401	10.781249	1.877114	8.428120	2.078919	0.000000	-10.000000	0.075000	-12.100000	791.000000	1023.000000	1023.000000	2046.000000
47.160000	0.039512	23.351728	10.722574	1.999335	8.440628	2.189191	0.000000	-10.000000	0.091667	-13.083333	787.500000	1023.000000	1023.000000	2046.000000
47.180000	0.039069	23.089607	10.391854	2.428899	8.303525	1.965328	0.000000	-10.000000	0.116667	-13.883333	779.166687	1023.000000	1023.000000	2046.000000
47.200001	0.038639	22.835678	10.362767	2.416109	8.169735	1.887066	0.000000	-10.000000	0.133333	-14.500000	769.333313	1023.000000	1023.000000	2046.000000
47.220001	0.039256	23.200405	10.558163	2.218911	8.179319	2.244013	0.000000	-10.000000	0.158333	-15.050000	761.333313	1023.000000	1023.000000	2046.000000
47.240002	0.039115	23.116985	10.295370	2.582591	8.058540	2.180484	0.000000	-10.000000	0.158333	-15.516666	756.333313	1023.000000	1023.000000	2046.000000
47.259998	0.038401	22.694696	10.024533	2.801793	7.941920	1.926449	0.000000	-10.000000	0.166667	-15.883334	751.000000	1023.000000	1023.000000	2046.000000
47.279999	0.038489	22.746885	10.176937	2.590631	7.834198	2.145118	0.000000	-10.000000	0.166667	-16.083334	745.666687	1023.000000	1023.000000	2046.000000
47.299999	0.038766	22.910898	10.202299	2.587713	7.738117	2.382770	0.000000	-10.000000	0.175000	-16.300001	740.333313	1023.000000	1023.000000	2046.000000
47.320000	0.038286	22.626921	9.838236	2.993864	7.672914	2.121907	0.000000	-10.000000	0.175000	-16.450001	735.000000	1023.000000	1023.000000	2046.000000
47.340000	0.037608	22.226526	9.705396	3.071406	7.454179	1.995545	0.000000	-10.000000	0.183333	-16.650000	729.500000	1023.000000	1023.000000	2046.000000
47.360001	0.038016	22.467295	10.040726	2.860490	7.419028	2.147050	0.000000	-10.000000	0.175000	-16.666668	724.000000	1023.000000	1023.000000	2046.000000
47.380001	0.038686	22.863230	10.252771	2.810163	7.464179	2.336117	0.000000	-10.000000	0.183333	-16.716667	718.333313	1023.000000	1023.000000	2046.000000
47.400002	0.038487	22.745754	10.118711	3.128168	7.489422	2.009454	0.000000	-10.000000	0.183333	-16.583334	712.833313	1023.000000	1023.000000	2046.000000
47.419998	0.038141	22.541166	10.130149	3.062752	7.370441	1.977825	0.000000	-10.000000	0.183333	-16.433332	707.166687	1023.000000	1023.000000	2046.000000
47.439999	0.038718	22.882376	10.515402	2.816172	7.405090	2.145711	0.000000	-10.000000	0.175000	-16.216667	701.833313	1023.000000	1023.000000	2046.000000
47.459999	0.038664	22.850395	10.583858	2.791876	7.237245	2.237417	0.000000	-10.000000	0.175000	-16.333334	696.333313	1023.000000	1023.000000	2046.000000
47.480000	0.037797	22.337814	10.121853	3.220077	7.035578	1.960306	0.000000	-10.000000	0.191667	-16.816668	691.000000	1023.000000	1023.000000	2046.000000
47.500000	0.036808	21.753643	9.801637	3.325825	6.643150	1.983031	0.000000	-10.000000	0.208333	-17.666668	685.333313	1023.000000	1023.000000	2046.000000
47.520000	0.037034	21.887087	9.635932	3.660499	6.293189	2.297467	0.000000	-10.000000	0.216667	-18.583334	679.500000	1023.000000	1023.000000	2046.000000
47.540001	0.036379	21.500153	9.198346	4.353121	5.880474	2.068211	0.000000	-10.000000	0.233333	-19.300001	673.166687	1023.000000	1023.000000	2046.000000
47.560001	0.035345	20.889023	8.978886	4.604012	5.590375	1.715751	0.000000	-10.000000	0.241667	-19.800001	666.666687	1023.000000	1023.000000	2046.000000
47.580002	0.034807	20.571230	9.199032	4.241270	5.296920	1.834009	0.000000	-10.000000	0.250000	-19.866667	660.000000	1023.000000	1023.000000	2046.000000
47.599998	0.033150	19.591398	8.896347	4.160225	4.864067	1.670758	0.000000	-10.000000	0.258333	-20.016668	653.333313	1023.000000	1023.000000	2046.000000
47.619999	0.029957	17.704447	8.041146	4.226504	4.369821	1.066974	0.000000	-10.000000	0.283333	-20.500000	646.666687	1023.000000	1023.000000	2046.000000
47.639999	0.027041	15.981417	7.597639	3.716814	3.888921	0.778043	0.000000	-10.000000	0.316667	-21.183334	639.833313	1023.000000	1023.000000	2046.000000
47.660000	0.025136	14.855421	7.281932	3.232010	3.583398	0.758081	0.000000	-10.000000	0.341667	-21.733334	632.833313	1023.000000	1023.000000	2046.000000
47.680000	0.023048	13.621139	6.649868	3.222848	3.346278	0.402144	0.000000	-10.000000	0.350000	-22.000000	625.500000	1023.000000	1023.000000	2046.000000
47.700001	0.020993	12.407117	5.984351	3.323988	3.098087	0.000691	0.000000	-10.000000	0.350000	-22.216667	618.166687	1023.000000	1023.000000	2046.000000
47.720001	0.019641	11.608081	5.878260	2.967061	2.822984	-0.060224	0.000000	-10.000000	0.350000	-22.316668	610.666687	1023.000000	1023.000000	2046.000000
47.740002	0.019040	11.252750	5.804217	2.757218	2.673599	0.017716	0.000000	-10.000000	0.350000	-22.266666	603.333313	1023.000000	1023.000000	2046.000000
47.759998	0.018074	10.681616	5.519228	2.780900	2.590135	-0.208647	0.000000	-10.000000	0.350000	-22.016666	595.833313	1023.000000	1023.000000	2046.000000
47.779999	0.016636	9.831698	5.017269	2.948160	2.442532	-0.576262	0.000000	-10.000000	0.341667	-21.750000	588.500000	1023.000000	1023.000000	2046.000000
47.799999	0.015675	9.263652	4.910103	2.664335	2.350053	-0.660840	0.000000	-10.000000	0.341667	-21.616667	581.166687	1023.000000	1023.000000	2046.000000
47.820000	0.015388	9.094494	5.064099	2.243935	2.315094	-0.528634	0.000000	-10.000000	0.341667	-21.666668	574.000000	1023.000000	1023.000000	2046.000000
47.840000	0.014423	8.524098	4.723442	2.304652	2.189582	-0.693577	0.000000	-10.000000	0.350000	-21.866667	566.833313	1023.000000	1023.000000	2046.000000
47.860001	0.013216	7.810837	4.322006	2.278586	2.193602	-0.983358	0.000000	-10.000000	0.350000	-22.133335	559.500000	1023.000000	1023.000000	2046.000000
47.880001	0.012891	7.618426	4.394610	1.901780	2.143070	-0.821033	0.000000	-10.000000	0.366667	-22.500000	552.166687	1023.000000	1023.000000	2046.000000
47.900002	0.013275	7.845570	4.467978	1.733221	2.288693	-0.644323	0.000000	-10.000000	0.383333	-23.116667	544.666687	1023.000000	1023.000000	2046.000000
47.919998	0.012978	7.669706	4.107643	2.014986	2.213379	-0.666301	0.000000	-10.000000	0.400000	-23.533333	537.000000	1023.000000	1023.000000	2046.000000
47.939999	0.012275	7.254382	3.734170	2.115772	2.188125	-0.783685	0.000000	-10.000000	0.391667	-23.883333	529.000000	1023.000000	1023.000000	2046.000000
47.959999	0.012437	7.350350	3.877697	1.827681	2.182381	-0.537409	0.000000	-10.000000	0.383333	-23.716667	521.000000	1023.000000	1023.000000	2046.000000
47.980000	0.012319	7.280783	3.668017	1.842344	2.200675	-0.430252	0.000000	-10.000000	0.375000	-23.583334	513.000000	1023.000000	1023.000000	2046.000000
48.000000	0.011181	6.608042	3.096543	2.096345	2.029240	-0.614087	0.000000	-10.000000	0.383333	-23.416666	505.000000	1023.000000	1023.000000	2046.000000
48.020000	0.010328	6.103815	3.021489	1.714577	1.909476	-0.541727	0.000000	-10.000000	0.375000	-23.616667	497.333344	1023.000000	1023.000000	2046.000000
48.040001	0.009793	5.787853	2.872269	1.416596	1.886839	-0.387851	0.000000	-10.000000	0.375000	-23.716667	489.666656	1023.000000	1023.000000	2046.000000
48.060001	0.008565	5.062031	2.316546	1.605062	1.689592	-0.549169	0.000000	-10.000000	0.366667	-23.850000	482.000000	1023.000000	1023.000000	2046.000000
48.080002	0.007264	4.293080	2.014479	1.452126	1.437374	-0.610898	0.000000	-10.000000	0.375000	-23.783335	474.000000	1023.000000	1023.000000	2046.000000
48.099998	0.006851	4.049142	2.063733	1.094395	1.338298	-0.447284	0.000000	-10.000000	0.383333	-23.650002	466.000000	1023.000000	1023.000000	2046.000000
48.119999	0.006035	3.566552	1.762203	1.064626	1.191688	-0.451964	0.000000	-10.000000	0.383333	-23.600000	458.000000	1023.000000	1023.000000	2046.000000
48.139999	0.005014	2.963360	1.240894	1.332201	1.020153	-0.629888	0.000000	-10.000000	0.383333	-23.516668	450.000000	1023.000000	1023.000000	2046.000000
48.160000	0.004164	2.460693	1.102167	1.228501	0.747630	-0.617605	0.000000	-10.000000	0.383333	-23.550001	442.000000	1023.000000	1023.000000	2046.000000
48.180000	0.004126	2.438429	1.227564	0.945299	0.655880	-0.390314	0.000000	-10.000000	0.400000	-23.666668	434.000000	1023.000000	1023.000000	2046.000000
48.200001	0.003942	2.329697	1.085933	0.989776	0.659583	-0.405594	0.000000	-10.000000	0.408333	-23.750000	426.000000	1023.000000	1023.000000	2046.000000
48.220001	0.003231	1.909658	0.701612	1.291444	0.494833	-0.578231	0.000000	-10.000000	0.408333	-23.883335	418.000000	1023.000000	1023.000000	2046.000000
48.240002	0.002758	1.629960	0.632284	1.273102	0.337842	-0.613268	0.000000	-10.000000	0.416667	-23.833334	410.000000	1023.000000	1023.000000	2046.000000
48.259998	0.002913	1.721789	0.780560	1.067568	0.296449	-0.422788	0.000000	-10.000000	0.433333	-23.816668	402.000000	1023.000000	1023.000000	2046.000000
48.279999	0.002659	1.571400	0.688229	1.123950	0.226691	-0.467470	0.000000	-10.000000	0.416667	-23.700001	394.166656	1023.000000	1023.000000	2046.000000
48.299999	0.002145	1.267742	0.335250	1.467253	0.082648	-0.617409	0.000000	-10.000000	0.400000	-23.583334	386.500000	1023.000000	1023.000000	2046.000000
48.320000	0.001674	0.989510	0.286859	1.445045	-0.099657	-0.642737	0.000000	-10.000000	0.366667	-23.400002	378.833344	1023.000000	1023.000000	2046.000000
48.340000	0.001848	1.092050	0.473663	1.252975	-0.116277	-0.518311	0.000000	-10.000000	0.375000	-23.250000	371.000000	1023.000000	1023.000000	2046.000000
48.360001	0.001617	0.955720	0.301430	1.348087	-0.147687	-0.546109	0.000000	-10.000000	0.366667	-23.033333	363.000000	1023.000000	1023.000000	2046.000000
48.380001	0.001046	0.617893	-0.038846	1.679236	-0.352853	-0.669644	0.000000	-10.000000	0.375000	-23.000000	355.333344	1023.000000	1023.000000	2046.000000
48.400002	0.000573	0.338896	-0.076882	1.615304	-0.496825	-0.702702	0.000000	-10.000000	0.366667	-23.000000	347.666656	1023.000000	1023.000000	2046.000000
48.419998	0.000684	0.404398	0.083680	1.409888	-0.518649	-0.570521	0.000000	-10.000000	0.358333	-22.933334	340.000000	1023.000000	1023.000000	2046.000000
48.439999	0.000508	0.300030	-0.041806	1.463461	-0.546686	-0.574939	0.000000	-10.000000	0.350000	-22.883333	332.333344	1023.000000	1023.000000	2046.000000
48.459999	-0.000022	-0.012870	-0.340175	1.743276	-0.714392	-0.701579	0.000000	-10.000000	0.350000	-22.783335	324.666656	1023.000000	1023.000000	2046.000000
48.480000	-0.000540	-0.318968	-0.458705	1.749572	-0.844370	-0.765465	0.000000	-10.000000	0.358333	-22.866667	317.166656	1023.000000	1023.000000	2046.000000
48.500000	-0.000661	-0.390664	-0.347077	1.560508	-0.931368	-0.672728	0.000000	-10.000000	0.366667	-22.766666	309.500000	1023.000000	1023.000000	2046.000000
48.520000	-0.000748	-0.441995	-0.381097	1.502877	-0.853643	-0.710132	0.000000	-10.000000	0.375000	-22.800001	301.833344	1023.000000	1023.000000	2046.000000
48.540001	-0.001281	-0.756882	-0.721583	1.814740	-1.043589	-0.806451	0.000000	-10.000000	0.375000	-22.783333	294.333344	1023.000000	1023.000000	2046.000000
48.560001	-0.001881	-1.111601	-0.788960	1.785216	-1.186827	-0.921030	0.000000	-10.000000	0.366667	-22.833334	286.666656	1023.000000	1023.000000	2046.000000
48.580002	-0.001693	-1.000389	-0.496400	1.530075	-1.171626	-0.862438	0.000000	-10.000000	0.366667	-22.733334	279.000000	1023.000000	1023.000000	2046.000000
48.599998	-0.001634	-0.965587	-0.449065	1.455100	-1.082835	-0.888786	0.000000	-10.000000	0.358333	-22.533335	271.333344	1023.000000	1023.000000	2046.000000
48.619999	-0.002166	-1.279902	-0.670417	1.634638	-1.230251	-1.013872	0.000000	-10.000000	0.358333	-22.016666	263.833344	1023.000000	1023.000000	2046.000000
48.639999	-0.002932	-1.732944	-0.643942	1.516288	-1.410877	-1.194413	0.000000	-10.000000	0.333333	-21.633333	256.666656	1023.000000	1023.000000	2046.000000
48.660000	-0.003194	-1.887805	-0.457497	1.148386	-1.343356	-1.235338	0.000000	-10.000000	0.316667	-21.066668	249.333328	1023.000000	1023.000000	2046.000000
48.680000	-0.003656	-2.160495	-0.266568	0.796681	-1.397252	-1.293357	0.000000	-10.000000	0.300000	-20.783333	242.333328	1023.000000	1023.000000	2046.000000
48.700001	-0.004090	-2.417437	-0.540591	1.094732	-1.530723	-1.440855	0.000000	-10.000000	0.316667	-20.683334	235.333328	1023.000000	1023.000000	2046.000000
48.720001	-0.004787	-2.829288	-0.892756	1.320567	-1.644417	-1.612682	0.000000	-10.000000	0.325000	-20.800001	228.500000	1023.000000	1023.000000	2046.000000
48.740002	-0.004562	-2.696284	-0.962441	1.543778	-1.752759	-1.524862	0.000000	-10.000000	0.333333	-21.133333	221.500000	1023.000000	1023.000000	2046.000000
48.759998	-0.004738	-2.799869	-1.131786	1.875191	-2.059399	-1.483874	0.000000	-10.000000	0.325000	-21.100000	214.500000	1023.000000	1023.000000	2046.000000
48.779999	-0.005342	-3.157007	-1.399254	2.382527	-2.376584	-1.763697	0.000000	-10.000000	0.325000	-21.066668	207.500000	1023.000000	1023.000000	2046.000000
48.799999	-0.006492	-3.836844	-1.587381	2.390326	-2.699861	-1.939928	0.000000	-10.000000	0.325000	-20.733334	200.500000	1023.000000	1023.000000	2046.000000
48.820000	-0.007965	-4.707567	-1.626058	1.981289	-3.012500	-2.050298	0.000000	-10.000000	0.316667	-20.549999	193.500000	1023.000000	1023.000000	2046.000000
48.840000	-0.010129	-5.986031	-1.827262	1.456509	-3.273881	-2.341397	0.000000	-10.000000	0.283333	-20.049999	186.500000	1023.000000	1023.000000	2046.000000
48.860001	-0.012861	-7.600937	-2.322149	1.024818	-3.562449	-2.741158	0.000000	-10.000000	0.250000	-19.350000	179.833328	1023.000000	1023.000000	2046.000000
48.880001	-0.015305	-9.045241	-2.879565	0.758561	-3.808337	-3.115900	0.000000	-10.000000	0.216667	-18.550001	173.500000	1023.000000	1023.000000	2046.000000
48.900002	-0.017478	-10.329367	-3.376598	0.597989	-4.077486	-3.473271	0.000000	-10.000000	0.208333	-18.050001	167.500000	1023.000000	1023.000000	2046.000000
48.919998	-0.018989	-11.222631	-3.637062	0.285005	-4.204376	-3.666199	0.000000	-10.000000	0.208333	-18.100000	161.500000	1023.000000	1023.000000	2046.000000
48.939999	-0.019836	-11.723247	-3.680731	-0.085575	-4.274049	-3.682892	0.000000	-10.000000	0.216667	-18.200001	155.333328	1023.000000	1023.000000	2046.000000
48.959999	-0.020664	-12.212158	-3.792055	-0.292806	-4.298504	-3.828793	0.000000	-10.000000	0.216667	-18.350000	149.000000	1023.000000	1023.000000	2046.000000
48.980000	-0.021609	-12.770636	-4.034879	-0.330176	-4.399306	-4.006274	0.000000	-10.000000	0.208333	-18.333334	142.666672	1023.000000	1023.000000	2046.000000
49.000000	-0.022577	-13.343210	-4.381938	-0.238912	-4.483702	-4.238657	0.000000	-10.000000	0.208333	-18.300001	136.500000	1023.000000	1023.000000	2046.000000
49.020000	-0.023336	-13.791430	-4.476071	-0.441756	-4.531694	-4.341909	0.000000	-10.000000	0.208333	-18.000000	130.500000	1023.000000	1023.000000	2046.000000
49.040001	-0.023582	-13.936778	-4.363837	-0.795794	-4.475607	-4.301541	0.000000	-10.000000	0.200000	-17.600000	124.500000	1023.000000	1023.000000	2046.000000
49.060001	-0.024070	-14.225270	-4.413998	-1.000885	-4.400395	-4.409992	0.000000	-10.000000	0.191667	-17.100000	118.666664	1023.000000	1023.000000	2046.000000
49.080002	-0.024818	-14.667184	-4.681808	-1.025903	-4.415391	-4.544082	0.000000	-10.000000	0.191667	-16.916668	113.000000	1023.000000	1023.000000	2046.000000
49.099998	-0.025234	-14.913351	-4.958326	-1.027560	-4.388062	-4.539402	0.000000	-10.000000	0.200000	-16.816668	107.333336	1023.000000	1023.000000	2046.000000
49.119999	-0.025032	-14.794139	-4.903598	-1.160616	-4.380429	-4.349496	0.000000	-10.000000	0.200000	-17.066668	101.833336	1023.000000	1023.000000	2046.000000
49.139999	-0.024660	-14.573843	-4.821535	-1.349655	-4.172977	-4.229675	0.000000	-10.000000	0.200000	-17.250000	96.166664	1023.000000	1023.000000	2046.000000
49.160000	-0.024602	-14.539867	-4.904844	-1.306143	-4.071487	-4.257393	0.000000	-10.000000	0.191667	-17.150000	90.500000	1023.000000	1023.000000	2046.000000
49.180000	-0.024650	-14.568349	-5.127061	-1.072582	-4.162032	-4.206674	0.000000	-10.000000	0.175000	-16.666666	84.666664	1023.000000	1023.000000	2046.000000
49.200001	-0.024756	-14.630969	-5.229113	-1.093270	-4.105461	-4.203125	0.000000	-10.000000	0.158333	-15.916667	79.000000	1023.000000	1023.000000	2046.000000
49.220001	-0.024754	-14.629714	-5.155948	-1.349506	-4.066031	-4.058229	0.000000	-10.000000	0.150000	-15.466667	73.666664	1023.000000	1023.000000	2046.000000
49.240002	-0.025137	-14.856039	-5.266400	-1.530633	-3.989640	-4.069366	0.000000	-10.000000	0.158333	-15.133333	68.500000	1023.000000	1023.000000	2046.000000
49.259998	-0.025942	-15.332001	-5.559558	-1.520455	-4.109999	-4.141989	0.000000	-10.000000	0.158333	-15.066667	63.500000	1023.000000	1023.000000	2046.000000
49.279999	-0.026711	-15.786355	-5.916898	-1.465569	-4.173897	-4.229991	0.000000	-10.000000	0.150000	-14.850000	58.500000	1023.000000	1023.000000	2046.000000
49.299999	-0.027475	-16.237444	-6.106093	-1.641238	-4.305456	-4.184657	0.000000	-10.000000	0.108333	-14.433333	53.500000	1023.000000	1023.000000	2046.000000
49.320000	-0.028020	-16.559927	-6.095647	-1.881010	-4.431144	-4.152125	0.000000	-10.000000	0.075000	-13.766666	48.666668	1023.000000	1023.000000	2046.000000
49.340000	-0.028260	-16.701410	-6.108406	-2.091029	-4.394997	-4.106980	0.000000	-10.000000	0.050000	-13.100000	44.166668	1023.000000	1023.000000	2046.000000
49.360001	-0.028635	-16.923370	-6.245821	-2.073957	-4.416423	-4.187169	0.000000	-10.000000	0.050000	-12.616667	39.666668	1023.000000	1023.000000	2046.000000
49.380001	-0.028977	-17.125664	-6.530676	-1.826587	-4.525628	-4.242774	0.000000	-10.000000	0.050000	-12.333334	35.333332	1023.000000	1023.000000	2046.000000
49.400002	-0.029143	-17.223417	-6.598875	-1.860465	-4.525107	-4.238969	0.000000	-10.000000	0.050000	-12.033334	31.000000	1023.000000	1023.000000	2046.000000
49.419998	-0.028941	-17.104424	-6.414649	-2.070017	-4.490192	-4.129566	0.000000	-10.000000	0.050000	-11.750000	27.000000	1023.000000	1023.000000	2046.000000
49.439999	-0.028726	-16.977055	-6.337929	-2.147015	-4.316164	-4.175947	0.000000	-10.000000	0.050000	-11.350000	23.166666	1023.000000	1023.000000	2046.000000
49.459999	-0.028742	-16.986429	-6.406869	-1.967213	-4.455485	-4.156861	0.000000	-10.000000	0.050000	-10.916667	19.500000	1023.000000	1023.000000	2046.000000
49.480000	-0.028731	-16.979824	-6.543298	-1.790941	-4.492908	-4.152677	0.000000	-10.000000	0.041667	-10.400001	16.000000	1023.000000	1023.000000	2046.000000
49.500000	-0.028559	-16.878365	-6.355262	-1.904458	-4.484602	-4.134041	0.000000	-10.000000	0.033333	-9.816668	12.500000	1023.000000	1023.000000	2046.000000
49.520000	-0.028108	-16.612011	-6.144938	-2.063852	-4.344870	-4.058350	0.000000	-10.000000	0.016667	-9.316668	9.166667	1023.000000	1023.000000	2046.000000
49.540001	-0.027937	-16.510977	-6.151763	-1.932045	-4.318635	-4.108534	0.000000	-10.000000	0.008333	-8.850000	6.000000	1023.000000	1023.000000	2046.000000
49.560001	-0.027769	-16.411551	-6.304884	-1.629364	-4.369905	-4.107399	0.000000	-10.000000	0.008333	-8.483334	3.166667	1023.000000	1023.000000	2046.000000
49.580002	-0.027693	-16.366741	-6.261913	-1.629802	-4.386599	-4.088427	0.000000	-10.000000	0.008333	-8.083334	0.666667	1023.000000	1023.000000	2046.000000
49.599998	-0.027265	-16.113676	-6.003480	-1.800627	-4.303617	-4.005953	0.000000	-10.000000	0.008333	-7.666667	-1.833333	1023.000000	1023.000000	2046.000000
49.619999	-0.026986	-15.948519	-5.905637	-1.800118	-4.170112	-4.072652	0.000000	-10.000000	0.000000	-7.316667	-4.166667	1023.000000	1023.000000	2046.000000
49.639999	-0.026896	-15.895677	-6.057901	-1.551769	-4.252773	-4.033234	0.000000	-10.000000	0.000000	-7.000000	-6.666667	1023.000000	1023.000000	2046.000000
49.660000	-0.026803	-15.840721	-6.144112	-1.392368	-4.265792	-4.038448	0.000000	-10.000000	0.000000	-6.766667	-9.000000	1023.000000	1023.000000	2046.000000
49.680000	-0.026554	-15.693618	-6.012809	-1.457272	-4.244328	-3.979209	0.000000	-10.000000	0.000000	-6.483334	-11.333333	1023.000000	1023.000000	2046.000000
49.700001	-0.026171	-15.467178	-5.800472	-1.600900	-4.086947	-3.978859	0.000000	-10.000000	0.000000	-6.266667	-13.500000	1023.000000	1023.000000	2046.000000
49.720001	-0.026010	-15.371861	-5.747518	-1.596050	-4.057833	-3.970459	0.000000	-10.000000	0.000000	-5.966667	-15.500000	1023.000000	1023.000000	2046.000000
49.740002	-0.025871	-15.289939	-5.859282	-1.331866	-4.111241	-3.987549	0.000000	-10.000000	0.000000	-5.716667	-17.500000	1023.000000	1023.000000	2046.000000
49.759998	-0.025740	-15.212166	-5.892453	-1.200198	-4.129521	-3.989995	0.000000	-10.000000	-0.008333	-5.383333	-19.500000	1023.000000	1023.000000	2046.000000
49.779999	-0.025496	-15.068419	-5.716146	-1.316702	-4.083601	-3.951970	0.000000	-10.000000	-0.016667	-5.066667	-21.333334	1023.000000	1023.000000	2046.000000
49.799999	-0.025037	-14.797129	-5.454418	-1.490847	-3.881986	-3.969878	0.000000	-10.000000	-0.016667	-4.716667	-23.000000	1023.000000	1023.000000	2046.000000
49.820000	-0.024748	-14.625953	-5.326586	-1.373441	-3.913138	-4.012787	0.000000	-10.000000	-0.016667	-4.283333	-24.500000	1023.000000	1023.000000	2046.000000
49.840000	-0.024567	-14.519340	-5.366361	-1.198676	-3.985021	-3.969281	0.000000	-10.000000	-0.025000	-3.683333	-26.000000	1023.000000	1023.000000	2046.000000
49.860001	-0.024699	-14.596897	-5.358376	-1.226536	-3.969187	-4.042798	0.000000	-10.000000	-0.041667	-2.800000	-27.166666	1023.000000	1023.000000	2046.000000
49.880001	-0.024668	-14.578868	-5.066973	-1.537486	-3.833394	-4.141015	0.000000	-10.000000	-0.041667	-1.716667	-27.833334	1023.000000	1023.000000	2046.000000
49.900002	-0.024769	-14.638508	-4.939902	-1.714114	-3.784442	-4.200050	0.000000	-10.000000	-0.041667	-0.750000	-28.000000	1023.000000	1023.000000	2046.000000
49.919998	-0.025080	-14.822322	-4.961968	-1.683284	-3.972974	-4.204095	0.000000	-10.000000	-0.041667	-0.183333	-28.000000	1023.000000	1023.000000	2046.000000
49.939999	-0.024950	-14.745246	-4.844667	-1.641270	-3.961121	-4.298188	0.000000	-10.000000	-0.041667	0.000000	-28.000000	1023.000000	1023.000000	2046.000000
49.959999	-0.024546	-14.506795	-4.797739	-1.652127	-3.763109	-4.293820	0.000000	-10.000000	-0.041667	-0.266667	-28.000000	1023.000000	1023.000000	2046.000000
49.980000	-0.024150	-14.272712	-4.901679	-1.195570	-3.979413	-4.196051	0.000000	-10.000000	-0.033333	-0.733333	-28.000000	1023.000000	1023.000000	2046.000000
50.000000	-0.023915	-14.133791	-5.149798	-0.438049	-4.304429	-4.241515	0.000000	-10.000000	-0.033333	-1.250000	-28.000000	1023.000000	1023.000000	2046.000000
50.020000	-0.023879	-14.112588	-5.105339	-0.220898	-4.471460	-4.314890	0.000000	-10.000000	-0.033333	-1.483333	-28.000000	1023.000000	1023.000000	2046.000000
50.040001	-0.024247	-14.329721	-4.968143	-0.496159	-4.426622	-4.438797	0.000000	-10.000000	-0.041667	-1.016667	-28.000000	1023.000000	1023.000000	2046.000000
50.060001	-0.025411	-15.017735	-5.070715	-0.681012	-4.704532	-4.561476	0.000000	-10.000000	-0.050000	-0.500000	-28.000000	1023.000000	1023.000000	2046.000000
50.080002	-0.027386	-16.184937	-5.532542	-0.717803	-5.193460	-4.741132	0.000000	-10.000000	-0.050000	0.850000	-28.000000	1023.000000	1023.000000	2046.000000
50.099998	-0.029608	-17.498207	-5.824517	-1.144181	-5.424710	-5.104800	0.000000	-10.000000	-0.058333	2.350000	-28.000000	1023.000000	1023.000000	2046.000000
50.119999	-0.031139	-18.403183	-5.946575	-1.708431	-5.384159	-5.364017	0.000000	-10.000000	-0.066667	4.316667	-28.000000	1023.000000	1023.000000	2046.000000
50.139999	-0.032365	-19.127762	-6.161693	-1.992321	-5.451466	-5.522283	0.000000	-10.000000	-0.083333	5.500000	-28.000000	1023.000000	1023.000000	2046.000000
50.160000	-0.033026	-19.518085	-6.461445	-1.923157	-5.578495	-5.554989	0.000000	-10.000000	-0.075000	5.933333	-28.000000	1023.000000	1023.000000	2046.000000
50.180000	-0.033678	-19.903849	-6.668999	-1.883280	-5.679846	-5.671723	0.000000	-10.000000	-0.083333	6.033333	-28.000000	1023.000000	1023.000000	2046.000000
50.200001	-0.033819	-19.986910	-6.572995	-2.147005	-5.476313	-5.790596	0.000000	-10.000000	-0.091667	6.616667	-28.000000	1023.000000	1023.000000	2046.000000
50.220001	-0.033894	-20.031607	-6.497573	-2.301566	-5.475231	-5.757236	0.000000	-10.000000	-0.116667	8.016666	-28.000000	1023.000000	1023.000000	2046.000000
50.240002	-0.033753	-19.947935	-6.637515	-2.070420	-5.568398	-5.671603	0.000000	-10.000000	-0.141667	10.100000	-28.000000	1023.000000	1023.000000	2046.000000
50.259998	-0.033503	-19.800449	-6.657809	-1.965338	-5.481093	-5.696210	0.000000	-10.000000	-0.175000	12.466666	-28.000000	1023.000000	1023.000000	2046.000000
50.279999	-0.033285	-19.671209	-6.438013	-2.190613	-5.343367	-5.699217	0.000000	-10.000000	-0.233333	14.783334	-10.666667	1023.000000	1023.000000	2046.000000
50.299999	-0.032784	-19.375389	-6.195818	-2.412599	-5.095879	-5.671093	0.000000	-10.000000	-0.283333	16.799999	7.833333	1023.000000	1023.000000	2046.000000
50.320000	-0.032309	-19.094496	-6.187640	-2.343776	-5.018915	-5.544166	0.000000	-10.000000	-0.308333	18.266666	28.333334	1023.000000	1023.000000	2046.000000
50.340000	-0.031493	-18.612141	-6.237331	-2.145009	-4.899029	-5.330771	0.000000	-10.000000	-0.308333	19.216667	33.833332	1023.000000	1023.000000	2046.000000
50.360001	-0.030261	-17.884159	-5.997900	-2.156260	-4.519491	-5.210508	0.000000	-10.000000	-0.316667	19.683334	40.166668	1023.000000	1023.000000	2046.000000
50.380001	-0.028945	-17.106525	-5.596599	-2.285568	-4.173491	-5.050869	0.000000	-10.000000	-0.341667	20.166668	46.833332	1023.000000	1023.000000	2046.000000
50.400002	-0.027704	-16.373074	-5.414091	-2.135317	-4.058803	-4.764863	0.000000	-10.000000	-0.391667	21.050001	53.333332	1023.000000	1023.000000	2046.000000
50.419998	-0.026458	-15.636647	-5.433166	-1.775275	-3.865244	-4.562963	0.000000	-10.000000	-0.425000	22.400002	60.166668	1023.000000	1023.000000	2046.000000
50.439999	-0.025490	-15.064834	-5.259714	-1.794514	-3.541073	-4.469532	0.000000	-10.000000	-0.458333	23.666668	67.333336	1023.000000	1023.000000	2046.000000
50.459999	-0.024540	-14.503219	-5.005289	-1.964383	-3.182512	-4.351035	0.000000	-10.000000	-0.475000	24.866667	75.000000	1023.000000	1023.000000	2046.000000
50.480000	-0.023933	-14.144596	-4.798561	-2.016949	-3.144499	-4.184587	0.000000	-10.000000	-0.500000	25.500000	83.166664	1023.000000	1023.000000	2046.000000
50.500000	-0.023279	-13.757859	-4.891616	-1.767612	-3.134638	-3.963993	0.000000	-10.000000	-0.541667	26.283335	91.500000	1023.000000	1023.000000	2046.000000
50.520000	-0.022689	-13.409286	-4.778196	-1.849955	-2.884458	-3.896677	0.000000	-10.000000	-0.575000	26.766666	100.166664	1023.000000	1023.000000	2046.000000
50.540001	-0.021925	-12.957925	-4.461533	-2.153545	-2.510037	-3.832810	0.000000	-10.000000	-0.616667	27.766666	109.166664	1023.000000	1023.000000	2046.000000
50.560001	-0.021450	-12.676660	-4.269628	-2.187282	-2.581957	-3.637794	0.000000	-10.000000	-0.633333	28.666666	118.333336	1023.000000	1023.000000	2046.000000
50.580002	-0.020604	-12.176824	-4.306478	-1.896189	-2.566869	-3.407288	0.000000	-10.000000	-0.658333	29.500000	127.833336	1023.000000	1023.000000	2046.000000
50.599998	-0.019706	-11.646233	-4.174819	-1.789298	-2.293964	-3.388151	0.000000	-10.000000	-0.675000	29.950001	137.500000	1023.000000	1023.000000	2046.000000
50.619999	-0.018453	-10.905823	-3.734519	-1.956644	-1.933480	-3.281179	0.000000	-10.000000	-0.700000	30.216667	147.500000	1023.000000	1023.000000	2046.000000
50.639999	-0.017295	-10.221265	-3.321904	-2.036991	-1.719496	-3.142875	0.000000	-10.000000	-0.741667	30.716667	157.500000	1023.000000	1023.000000	2046.000000
50.660000	-0.016005	-9.458937	-3.098926	-1.716350	-1.723827	-2.919833	0.000000	-10.000000	-0.766667	31.433334	167.500000	1023.000000	1023.000000	2046.000000
50.680000	-0.014536	-8.590573	-2.850586	-1.492986	-1.424651	-2.822351	0.000000	-10.000000	-0.800000	32.266666	177.833328	1023.000000	1023.000000	2046.000000
50.700001	-0.013026	-7.698398	-2.381454	-1.566639	-1.057598	-2.692707	0.000000	-10.000000	-0.808333	32.866669	188.500000	1023.000000	1023.000000	2046.000000
50.720001	-0.011500	-6.796423	-1.806009	-1.647975	-0.757411	-2.585028	0.000000	-10.000000	-0.841667	33.566666	199.500000	1023.000000	1023.000000	2046.000000
50.740002	-0.009962	-5.887815	-1.399362	-1.475722	-0.612835	-2.399897	0.000000	-10.000000	-0.850000	34.049999	210.666672	1023.000000	1023.000000	2046.000000
50.759998	-0.008374	-4.948934	-1.202057	-1.118304	-0.407450	-2.221123	0.000000	-10.000000	-0.866667	34.683334	221.833328	1023.000000	1023.000000	2046.000000
50.779999	-0.006808	-4.023441	-0.859953	-0.956438	-0.076654	-2.130396	0.000000	-10.000000	-0.875000	34.900002	233.333328	1023.000000	1023.000000	2046.000000
50.799999	-0.005166	-3.053202	-0.257258	-1.046366	0.296734	-2.046312	0.000000	-10.000000	-0.891667	35.166668	245.000000	1023.000000	1023.000000	2046.000000
50.820000	-0.003602	-2.128782	0.240548	-1.046957	0.579828	-1.902201	0.000000	-10.000000	-0.916667	35.400002	256.666656	1023.000000	1023.000000	2046.000000
50.840000	-0.002038	-1.204525	0.600406	-0.828166	0.741984	-1.718750	0.000000	-10.000000	-0.933333	35.983334	268.333344	1023.000000	1023.000000	2046.000000
50.860001	-0.000300	-0.177277	0.795623	-0.463924	0.975716	-1.484692	0.000000	-10.000000	-0.958333	36.516666	280.000000	1023.000000	1023.000000	2046.000000
50.880001	0.001257	0.742786	1.150486	-0.352129	1.404332	-1.459903	0.000000	-10.000000	-0.950000	36.950001	292.333344	1023.000000	1023.000000	2046.000000
50.900002	0.002914	1.722410	1.744326	-0.463451	1.740573	-1.299038	0.000000	-10.000000	-0.941667	37.049999	304.666656	1023.000000	1023.000000	2046.000000
50.919998	0.004435	2.620999	2.207750	-0.457388	1.991355	-1.120717	0.000000	-10.000000	-0.933333	37.200001	317.000000	1023.000000	1023.000000	2046.000000
50.939999	0.005964	3.524593	2.568780	-0.189372	2.157315	-1.012129	0.000000	-10.000000	-0.941667	37.066666	329.333344	1023.000000	1023.000000	2046.000000
50.959999	0.007697	4.548864	2.824024	0.142555	2.412440	-0.830155	0.000000	-10.000000	-0.950000	37.116665	341.666656	1023.000000	1023.000000	2046.000000
50.980000	0.009346	5.523265	3.148553	0.304659	2.767779	-0.697725	0.000000	-10.000000	-0.958333	36.816666	354.166656	1023.000000	1023.000000	2046.000000
51.000000	0.010910	6.447889	3.727708	0.222759	3.100829	-0.603406	0.000000	-10.000000	-1.000000	36.950001	366.500000	1023.000000	1023.000000	2046.000000
51.020000	0.012523	7.400952	4.408332	0.096907	3.437677	-0.541964	0.000000	-10.000000	-1.025000	37.050003	378.833344	1023.000000	1023.000000	2046.000000
51.040001	0.013759	8.131325	4.815146	0.240328	3.484730	-0.408880	0.000000	-10.000000	-1.050000	37.933334	391.166656	1023.000000	1023.000000	2046.000000
51.060001	0.014907	8.810199	4.933637	0.486921	3.537212	-0.147571	0.000000	-10.000000	-1.050000	38.366669	403.666656	1023.000000	1023.000000	2046.000000
51.080002	0.015738	9.301391	5.218873	0.565985	3.733228	-0.216696	0.000000	-10.000000	-1.075000	38.783333	416.500000	1023.000000	1023.000000	2046.000000
51.099998	0.016664	9.848422	5.754601	0.335109	4.072947	-0.314234	0.000000	-10.000000	-1.083333	38.766666	429.333344	1023.000000	1023.000000	2046.000000
51.119999	0.017921	10.591083	6.481422	0.011931	4.345549	-0.247820	0.000000	-10.000000	-1.050000	38.916668	442.166656	1023.000000	1023.000000	2046.000000
51.139999	0.019588	11.576410	6.884572	0.203372	4.537601	-0.049135	0.000000	-10.000000	-1.008333	38.266666	455.000000	1023.000000	1023.000000	2046.000000
51.160000	0.021271	12.571418	6.813532	0.928291	4.663982	0.165613	0.000000	-10.000000	-0.966667	37.600002	468.000000	1023.000000	1023.000000	2046.000000
51.180000	0.022887	13.526493	6.785123	1.691854	4.748270	0.301245	0.000000	-10.000000	-0.958333	36.983334	480.666656	1023.000000	1023.000000	2046.000000
51.200001	0.023900	14.125183	7.061846	2.057668	4.709240	0.296429	0.000000	-10.000000	-0.958333	37.150002	493.166656	1023.000000	1023.000000	2046.000000
51.220001	0.024712	14.605018	7.574890	2.021376	4.761123	0.247629	0.000000	-10.000000	-0.983333	37.366669	505.500000	1023.000000	1023.000000	2046.000000
51.240002	0.024860	14.692055	7.888607	1.922552	4.638275	0.242622	0.000000	-10.000000	-0.991667	37.683334	518.000000	1023.000000	1023.000000	2046.000000
51.259998	0.024485	14.470366	7.745536	2.034435	4.410916	0.279479	0.000000	-10.000000	-0.966667	37.683334	530.500000	1023.000000	1023.000000	2046.000000
51.279999	0.023391	13.824172	7.544439	1.850308	4.396319	0.033105	0.000000	-10.000000	-0.900000	36.900002	543.166687	1023.000000	1023.000000	2046.000000
51.299999	0.022408	13.243091	7.508842	1.406829	4.637986	-0.310566	0.000000	-10.000000	-0.850000	35.733334	555.666687	1023.000000	1023.000000	2046.000000
51.320000	0.021904	12.944981	7.414690	1.217119	4.562574	-0.249402	0.000000	-10.000000	-0.825000	34.616665	567.833313	1023.000000	1023.000000	2046.000000
51.340000	0.022064	13.039664	7.177731	1.553998	4.481463	-0.173527	0.000000	-10.000000	-0.808333	34.233334	579.500000	1023.000000	1023.000000	2046.000000
51.360001	0.022337	13.201239	7.116309	1.653529	4.690178	-0.258777	0.000000	-10.000000	-0.800000	34.066666	590.833313	1023.000000	1023.000000	2046.000000
51.380001	0.022723	13.429440	7.332686	1.571888	4.929128	-0.404262	0.000000	-10.000000	-0.791667	33.850002	602.166687	1023.000000	1023.000000	2046.000000
51.400002	0.023416	13.839026	7.625534	1.485892	5.035612	-0.308011	0.000000	-10.000000	-0.800000	33.966667	613.500000	1023.000000	1023.000000	2046.000000
51.419998	0.024294	14.357914	7.842904	1.617955	5.055365	-0.158310	0.000000	-10.000000	-0.800000	33.916668	624.833313	1023.000000	1023.000000	2046.000000
51.439999	0.025395	15.008262	7.872853	1.961095	5.172976	0.001338	0.000000	-10.000000	-0.791667	34.049999	636.166687	1023.000000	1023.000000	2046.000000
51.459999	0.026253	15.515251	8.080596	2.047385	5.515040	-0.127770	0.000000	-10.000000	-0.775000	33.750000	647.500000	1023.000000	1023.000000	2046.000000
51.480000	0.027246	16.102612	8.517960	1.838748	5.845092	-0.099187	0.000000	-10.000000	-0.775000	33.683334	658.833313	1023.000000	1023.000000	2046.000000
51.500000	0.028221	16.678391	8.900215	1.742927	6.130184	-0.094935	0.000000	-10.000000	-0.775000	33.400002	670.166687	1023.000000	1023.000000	2046.000000
51.520000	0.029347	17.343901	9.177330	1.821242	6.186767	0.158562	0.000000	-10.000000	-0.775000	33.049999	681.333313	1023.000000	1023.000000	2046.000000
51.540001	0.030825	18.217701	9.256332	2.106363	6.460291	0.394714	0.000000	-10.000000	-0.725000	32.099998	692.500000	1023.000000	1023.000000	2046.000000
51.560001	0.031968	18.893366	9.415449	2.191487	6.942338	0.344092	0.000000	-10.000000	-0.675000	31.033333	703.333313	1023.000000	1023.000000	2046.000000
51.580002	0.033386	19.731314	9.935255	1.978332	7.378130	0.439596	0.000000	-10.000000	-0.633333	30.100000	714.000000	1023.000000	1023.000000	2046.000000
51.599998	0.034538	20.411686	10.273231	1.911728	7.461481	0.765247	0.000000	-10.000000	-0.616667	29.300001	724.333313	1023.000000	1023.000000	2046.000000
51.619999	0.035795	21.154886	10.250800	2.173146	7.684985	1.045956	0.000000	-10.000000	-0.575000	28.483334	734.166687	1023.000000	1023.000000	2046.000000
51.639999	0.036454	21.544456	10.232629	2.157321	8.077955	1.076553	0.000000	-10.000000	-0.516667	27.433334	743.666687	1023.000000	1023.000000	2046.000000
51.660000	0.036707	21.694075	10.393174	1.760275	8.439020	1.101606	0.000000	-10.000000	-0.450000	26.016668	752.833313	1023.000000	1023.000000	2046.000000
[truncated: 1,219,430 more chars]
