# Supplementary material for: Effect of Electrode Belt and Body Positions on Regional Pulmonary Ventilation- and Perfusion-Related Impedance Changes Measured by Electric Impedance Tomography
Source: PLoS One. 2016 Jun 2;11(6):e0155913. doi: 10.1371/journal.pone.0155913 (PMC4890811; doi:10.1371/journal.pone.0155913)
Supplement: S1 Dataset — (ZIP) [file pone.0155913.s001.zip › Dataset/Fp01-righ-4i.txt]

Patient Name:	Fp1
Registry:	Fp1
Investigator:	 
Diagnosys:	 
Notes:	h�ger4i             
Sample Rate [Hz]:	50.06
Time Base 	Pixels Mean 	Pixels Sum 	UPPER RIGHT		UPPER LEFT		LOWER RIGHT		LOWER LEFT		QRS	ETCO2	Paw	Flow (L/min)	Volume	Analog1	Analog2	AnalogSum
0.000000	-0.030248	-17.876310	-9.766097	1.376376	-6.093151	-3.393439	0.000000	-10.000000	0.158333	-14.700001	173.500000	1023.000000	1023.000000	2046.000000
0.020000	-0.033012	-19.510103	-10.367225	1.098683	-5.837433	-4.404129	0.000000	-10.000000	0.116667	-13.666667	168.666672	1023.000000	1023.000000	2046.000000
0.040000	-0.035465	-20.959654	-11.211057	1.254121	-6.005362	-4.997356	0.000000	-10.000000	0.083333	-12.433333	164.166672	1023.000000	1023.000000	2046.000000
0.060000	-0.037143	-21.951714	-11.580778	1.200241	-6.587800	-4.983376	0.000000	-10.000000	0.050000	-11.366667	160.000000	1023.000000	1023.000000	2046.000000
0.080000	-0.038116	-22.526804	-11.325856	0.495660	-7.144258	-4.552351	0.000000	-10.000000	0.058333	-10.900001	156.166672	1023.000000	1023.000000	2046.000000
0.100000	-0.039271	-23.209446	-11.283812	-0.164454	-7.081614	-4.679566	0.000000	-10.000000	0.075000	-11.200001	152.500000	1023.000000	1023.000000	2046.000000
0.120000	-0.040878	-24.158625	-11.735540	-0.357918	-6.628998	-5.436168	0.000000	-10.000000	0.083333	-11.666667	148.833328	1023.000000	1023.000000	2046.000000
0.140000	-0.042049	-24.850899	-12.470029	0.157392	-6.512329	-6.025933	0.000000	-10.000000	0.091667	-12.166667	145.000000	1023.000000	1023.000000	2046.000000
0.160000	-0.042505	-25.120241	-12.760392	0.522229	-6.993619	-5.888457	0.000000	-10.000000	0.075000	-12.200000	141.000000	1023.000000	1023.000000	2046.000000
0.180000	-0.042263	-24.977493	-12.410573	0.125704	-7.440439	-5.252186	0.000000	-10.000000	0.066667	-11.950000	137.000000	1023.000000	1023.000000	2046.000000
0.200000	-0.042599	-25.175777	-12.077184	-0.550470	-7.302243	-5.245882	0.000000	-10.000000	0.050000	-11.400000	133.000000	1023.000000	1023.000000	2046.000000
0.220000	-0.043712	-25.833591	-12.429301	-0.661167	-6.772436	-5.970688	0.000000	-10.000000	0.050000	-10.800000	129.000000	1023.000000	1023.000000	2046.000000
0.240000	-0.044523	-26.312920	-13.048949	-0.119666	-6.678864	-6.465441	0.000000	-10.000000	0.050000	-10.383333	125.333336	1023.000000	1023.000000	2046.000000
0.260000	-0.044248	-26.150360	-12.990212	0.028740	-7.178865	-6.010022	0.000000	-10.000000	0.050000	-10.150001	121.833336	1023.000000	1023.000000	2046.000000
0.280000	-0.043609	-25.772760	-12.372429	-0.497270	-7.436365	-5.466697	0.000000	-10.000000	0.050000	-10.233334	118.500000	1023.000000	1023.000000	2046.000000
0.300000	-0.042971	-25.395811	-11.971249	-0.925177	-7.085108	-5.414278	0.000000	-10.000000	0.058333	-10.500000	115.000000	1023.000000	1023.000000	2046.000000
0.320000	-0.043327	-25.606266	-12.251622	-0.950391	-6.530316	-5.873937	0.000000	-10.000000	0.058333	-10.833334	110.166664	1023.000000	1023.000000	2046.000000
0.340000	-0.043352	-25.621277	-12.777996	-0.226171	-6.436039	-6.181070	0.000000	-10.000000	0.058333	-10.666667	105.333336	1023.000000	1023.000000	2046.000000
0.360000	-0.042604	-25.178770	-12.634612	0.037393	-6.932725	-5.648825	0.000000	-10.000000	0.050000	-10.283334	101.666664	1023.000000	1023.000000	2046.000000
0.380000	-0.041778	-24.690817	-12.034555	-0.514419	-7.108245	-5.033596	0.000000	-10.000000	0.050000	-9.750000	99.333336	1023.000000	1023.000000	2046.000000
0.400000	-0.042290	-24.993137	-12.052581	-0.936785	-6.610205	-5.393566	0.000000	-10.000000	0.041667	-9.600000	97.166664	1023.000000	1023.000000	2046.000000
0.420000	-0.043005	-25.416208	-12.569073	-0.552380	-6.228700	-6.066055	0.000000	-10.000000	0.041667	-9.683333	94.000000	1023.000000	1023.000000	2046.000000
0.440000	-0.043563	-25.745720	-13.073153	-0.075300	-6.473186	-6.124081	0.000000	-10.000000	0.041667	-9.900001	90.833336	1023.000000	1023.000000	2046.000000
0.460000	-0.043658	-25.801861	-12.973457	-0.174282	-7.076190	-5.577931	0.000000	-10.000000	0.050000	-10.100000	87.500000	1023.000000	1023.000000	2046.000000
0.480000	-0.043853	-25.916895	-12.468589	-1.016180	-7.302570	-5.129556	0.000000	-10.000000	0.041667	-9.883333	84.000000	1023.000000	1023.000000	2046.000000
0.500000	-0.045074	-26.638445	-12.667868	-1.460240	-6.835841	-5.674497	0.000000	-10.000000	0.041667	-9.316667	80.666664	1023.000000	1023.000000	2046.000000
0.520000	-0.046068	-27.225960	-13.258893	-0.995654	-6.691070	-6.280343	0.000000	-10.000000	0.025000	-8.466667	77.500000	1023.000000	1023.000000	2046.000000
0.540000	-0.046309	-27.368631	-13.654674	-0.489725	-7.124515	-6.099717	0.000000	-10.000000	0.016667	-7.650000	74.833336	1023.000000	1023.000000	2046.000000
0.560000	-0.045741	-27.033096	-13.111227	-0.900538	-7.643053	-5.378279	0.000000	-10.000000	0.000000	-7.116667	72.166664	1023.000000	1023.000000	2046.000000
0.580000	-0.045838	-27.089972	-12.801496	-1.558156	-7.211980	-5.518341	0.000000	-10.000000	0.000000	-6.866667	69.833336	1023.000000	1023.000000	2046.000000
0.600000	-0.046202	-27.305138	-13.108268	-1.216187	-6.795203	-6.185481	0.000000	-10.000000	0.000000	-6.766667	67.500000	1023.000000	1023.000000	2046.000000
0.620000	-0.046364	-27.401093	-13.596885	-0.567486	-6.998928	-6.237794	0.000000	-10.000000	0.000000	-6.616667	65.333336	1023.000000	1023.000000	2046.000000
0.640000	-0.045500	-26.890749	-13.129173	-0.693611	-7.558019	-5.509944	0.000000	-10.000000	0.000000	-6.316667	63.000000	1023.000000	1023.000000	2046.000000
0.660000	-0.045143	-26.679487	-12.583836	-1.413030	-7.392448	-5.290174	0.000000	-10.000000	0.000000	-5.833333	60.666668	1023.000000	1023.000000	2046.000000
0.680000	-0.045610	-26.955753	-12.827750	-1.333786	-6.737194	-6.057024	0.000000	-10.000000	0.000000	-5.300000	58.833332	1023.000000	1023.000000	2046.000000
0.700000	-0.045652	-26.980190	-13.338407	-0.545867	-6.882572	-6.213345	0.000000	-10.000000	-0.008333	-4.766667	57.166668	1023.000000	1023.000000	2046.000000
0.720000	-0.044846	-26.504091	-13.112226	-0.460388	-7.369810	-5.561667	0.000000	-10.000000	-0.008333	-4.283333	55.666668	1023.000000	1023.000000	2046.000000
0.740000	-0.044078	-26.050201	-12.497046	-0.913908	-7.515395	-5.123853	0.000000	-10.000000	-0.008333	-3.833333	54.000000	1023.000000	1023.000000	2046.000000
0.760000	-0.044057	-26.037708	-12.280605	-1.266929	-7.120400	-5.369774	0.000000	-10.000000	-0.008333	-3.450000	52.666668	1023.000000	1023.000000	2046.000000
0.780000	-0.044189	-26.115980	-12.546541	-0.985828	-6.637547	-5.946064	0.000000	-10.000000	-0.008333	-3.166667	51.500000	1023.000000	1023.000000	2046.000000
0.800000	-0.044302	-26.182316	-12.957470	-0.415306	-6.674232	-6.135307	0.000000	-10.000000	-0.016667	-2.983333	50.500000	1023.000000	1023.000000	2046.000000
0.820000	-0.043784	-25.876308	-12.930861	-0.149733	-7.091218	-5.704497	0.000000	-10.000000	-0.008333	-2.916667	49.500000	1023.000000	1023.000000	2046.000000
0.840000	-0.042846	-25.321835	-12.265272	-0.587888	-7.402120	-5.066556	0.000000	-10.000000	-0.008333	-2.900000	48.500000	1023.000000	1023.000000	2046.000000
0.860000	-0.042629	-25.193705	-12.015821	-0.985807	-6.979871	-5.212205	0.000000	-10.000000	0.000000	-2.950000	47.500000	1023.000000	1023.000000	2046.000000
0.880000	-0.042938	-25.376368	-12.138637	-0.947996	-6.560164	-5.729571	0.000000	-10.000000	0.000000	-3.033333	46.500000	1023.000000	1023.000000	2046.000000
0.900000	-0.042821	-25.307314	-12.524741	-0.315033	-6.452257	-6.015283	0.000000	-10.000000	0.008333	-3.116667	45.500000	1023.000000	1023.000000	2046.000000
0.920000	-0.042701	-25.236084	-12.686064	0.022558	-6.772919	-5.799660	0.000000	-10.000000	0.008333	-3.200000	44.500000	1023.000000	1023.000000	2046.000000
0.940000	-0.041918	-24.773512	-12.312141	-0.092091	-7.124192	-5.245088	0.000000	-10.000000	0.008333	-3.233333	43.500000	1023.000000	1023.000000	2046.000000
0.960000	-0.041281	-24.396784	-11.738698	-0.604856	-7.020493	-5.032737	0.000000	-10.000000	0.000000	-3.200000	42.500000	1023.000000	1023.000000	2046.000000
0.980000	-0.041563	-24.563776	-11.696844	-0.872285	-6.555202	-5.439446	0.000000	-10.000000	0.000000	-3.083333	41.333332	1023.000000	1023.000000	2046.000000
1.000000	-0.041563	-24.563652	-11.913271	-0.555334	-6.216414	-5.878633	0.000000	-10.000000	0.000000	-2.883333	40.333332	1023.000000	1023.000000	2046.000000
1.020000	-0.041625	-24.600460	-12.237886	-0.016588	-6.301424	-6.044561	0.000000	-10.000000	0.000000	-2.616667	39.333332	1023.000000	1023.000000	2046.000000
1.040000	-0.041308	-24.412834	-12.260632	0.225007	-6.580218	-5.796991	0.000000	-10.000000	-0.008333	-2.183333	38.666668	1023.000000	1023.000000	2046.000000
1.060000	-0.040916	-24.181116	-11.896154	-0.024238	-7.003066	-5.257659	0.000000	-10.000000	-0.016667	-1.300000	38.166668	1023.000000	1023.000000	2046.000000
1.080000	-0.040813	-24.120358	-11.384782	-0.585939	-6.987432	-5.162205	0.000000	-10.000000	-0.033333	-0.533333	38.000000	1023.000000	1023.000000	2046.000000
1.100000	-0.041612	-24.592415	-11.325033	-1.025939	-6.492079	-5.749363	0.000000	-10.000000	-0.033333	0.000000	38.000000	1023.000000	1023.000000	2046.000000
1.120000	-0.042262	-24.976681	-11.504766	-0.887380	-6.258872	-6.325663	0.000000	-10.000000	-0.025000	0.000000	38.000000	1023.000000	1023.000000	2046.000000
1.140000	-0.042365	-25.037939	-11.733329	-0.566414	-6.326348	-6.411849	0.000000	-10.000000	-0.008333	0.000000	38.000000	1023.000000	1023.000000	2046.000000
1.160000	-0.042072	-24.864384	-11.793309	-0.301302	-6.796746	-5.973027	0.000000	-10.000000	0.000000	-0.300000	38.000000	1023.000000	1023.000000	2046.000000
1.180000	-0.041109	-24.295292	-11.502403	-0.274607	-7.126686	-5.391596	0.000000	-10.000000	0.000000	-0.866667	38.000000	1023.000000	1023.000000	2046.000000
1.200000	-0.040791	-24.107485	-11.397635	-0.203839	-7.050829	-5.455183	0.000000	-10.000000	-0.008333	-1.466667	38.000000	1023.000000	1023.000000	2046.000000
1.220000	-0.040958	-24.206093	-11.441376	-0.118727	-6.789922	-5.856068	0.000000	-10.000000	-0.008333	-1.950000	37.833332	1023.000000	1023.000000	2046.000000
1.240000	-0.041601	-24.586382	-11.846513	0.184197	-6.562805	-6.361261	0.000000	-10.000000	-0.016667	-1.633333	37.500000	1023.000000	1023.000000	2046.000000
1.260000	-0.042873	-25.337881	-12.388807	0.461009	-6.885829	-6.524252	0.000000	-10.000000	-0.008333	-1.033333	37.166668	1023.000000	1023.000000	2046.000000
1.280000	-0.044037	-26.026043	-12.565255	0.335535	-7.608199	-6.188125	0.000000	-10.000000	-0.025000	-0.250000	37.000000	1023.000000	1023.000000	2046.000000
1.300000	-0.045478	-26.877506	-12.249853	-0.548458	-8.033288	-6.045906	0.000000	-10.000000	-0.025000	0.800000	37.000000	1023.000000	1023.000000	2046.000000
1.320000	-0.047312	-27.961504	-12.336819	-1.253024	-7.841037	-6.530624	0.000000	-10.000000	-0.033333	1.666667	37.000000	1023.000000	1023.000000	2046.000000
1.340000	-0.048887	-28.892311	-12.761709	-1.432124	-7.532570	-7.165908	0.000000	-10.000000	-0.016667	2.250000	37.000000	1023.000000	1023.000000	2046.000000
1.360000	-0.050028	-29.566828	-13.415189	-1.000650	-7.512610	-7.638380	0.000000	-10.000000	-0.008333	1.100000	37.000000	1023.000000	1023.000000	2046.000000
1.380000	-0.050648	-29.933203	-13.849878	-0.690234	-7.866368	-7.526723	0.000000	-10.000000	0.000000	-0.550000	36.833332	1023.000000	1023.000000	2046.000000
1.400000	-0.050580	-29.893026	-13.740819	-0.768800	-8.348993	-7.034413	0.000000	-10.000000	0.000000	-2.066667	36.333332	1023.000000	1023.000000	2046.000000
1.420000	-0.050512	-29.852400	-13.352653	-1.262649	-8.370599	-6.866499	0.000000	-10.000000	0.000000	-2.866667	35.500000	1023.000000	1023.000000	2046.000000
1.440000	-0.051306	-30.321732	-13.446468	-1.601080	-7.886430	-7.387753	0.000000	-10.000000	0.000000	-3.183333	34.500000	1023.000000	1023.000000	2046.000000
1.460000	-0.051949	-30.702007	-13.913612	-1.274847	-7.571058	-7.942491	0.000000	-10.000000	0.000000	-3.100000	33.500000	1023.000000	1023.000000	2046.000000
1.480000	-0.052248	-30.878586	-14.315596	-0.818320	-7.857224	-7.887447	0.000000	-10.000000	-0.008333	-2.683333	32.500000	1023.000000	1023.000000	2046.000000
1.500000	-0.052116	-30.800474	-14.208136	-0.874626	-8.315751	-7.401960	0.000000	-10.000000	-0.016667	-2.300000	31.666666	1023.000000	1023.000000	2046.000000
1.520000	-0.051678	-30.541941	-13.659355	-1.462781	-8.356642	-7.063163	0.000000	-10.000000	-0.016667	-2.266667	30.833334	1023.000000	1023.000000	2046.000000
1.540000	-0.052056	-30.765055	-13.509208	-2.033047	-7.780596	-7.442204	0.000000	-10.000000	-0.008333	-2.616667	30.000000	1023.000000	1023.000000	2046.000000
1.560000	-0.051895	-30.669992	-13.754954	-1.652387	-7.366419	-7.896232	0.000000	-10.000000	0.000000	-3.483333	29.000000	1023.000000	1023.000000	2046.000000
1.580000	-0.051612	-30.502769	-14.128877	-0.958279	-7.671113	-7.744500	0.000000	-10.000000	0.000000	-4.716667	27.833334	1023.000000	1023.000000	2046.000000
1.600000	-0.050623	-29.918280	-13.928479	-0.882622	-8.059752	-7.047427	0.000000	-10.000000	0.000000	-5.666667	26.333334	1023.000000	1023.000000	2046.000000
1.620000	-0.049692	-29.368162	-13.377988	-1.373737	-7.974555	-6.641881	0.000000	-10.000000	0.000000	-5.733334	24.500000	1023.000000	1023.000000	2046.000000
1.640000	-0.049687	-29.364838	-13.273154	-1.699020	-7.420814	-6.971849	0.000000	-10.000000	0.000000	-4.983334	22.500000	1023.000000	1023.000000	2046.000000
1.660000	-0.049773	-29.416025	-13.599880	-1.370640	-6.984517	-7.460989	0.000000	-10.000000	-0.008333	-4.083333	20.833334	1023.000000	1023.000000	2046.000000
1.680000	-0.050017	-29.560062	-14.089631	-0.808447	-7.242926	-7.419059	0.000000	-10.000000	-0.016667	-3.633333	19.333334	1023.000000	1023.000000	2046.000000
1.700000	-0.049881	-29.479914	-14.091527	-0.738417	-7.734077	-6.915893	0.000000	-10.000000	-0.016667	-3.716667	18.166666	1023.000000	1023.000000	2046.000000
1.720000	-0.049708	-29.377649	-13.572003	-1.398673	-7.934186	-6.472786	0.000000	-10.000000	-0.016667	-3.950000	16.833334	1023.000000	1023.000000	2046.000000
1.740000	-0.050415	-29.795073	-13.461418	-2.006055	-7.395462	-6.932138	0.000000	-10.000000	-0.008333	-3.950000	15.666667	1023.000000	1023.000000	2046.000000
1.760000	-0.051384	-30.367861	-13.941044	-1.677991	-7.199908	-7.548918	0.000000	-10.000000	-0.008333	-3.466667	14.333333	1023.000000	1023.000000	2046.000000
1.780000	-0.051769	-30.595533	-14.400554	-1.296211	-7.584205	-7.314563	0.000000	-10.000000	0.000000	-2.783333	13.166667	1023.000000	1023.000000	2046.000000
1.800000	-0.051366	-30.357502	-14.252327	-1.297583	-8.169945	-6.637647	0.000000	-10.000000	0.000000	-1.950000	12.333333	1023.000000	1023.000000	2046.000000
1.820000	-0.051078	-30.187281	-13.762911	-1.888151	-8.078357	-6.457862	0.000000	-10.000000	-0.016667	-1.050000	12.000000	1023.000000	1023.000000	2046.000000
1.840000	-0.051419	-30.388847	-13.655775	-2.205482	-7.577694	-6.949897	0.000000	-10.000000	-0.025000	-0.366667	12.000000	1023.000000	1023.000000	2046.000000
1.860000	-0.051580	-30.483871	-14.005321	-1.781947	-7.281799	-7.414805	0.000000	-10.000000	-0.033333	0.333333	12.000000	1023.000000	1023.000000	2046.000000
1.880000	-0.051191	-30.253628	-14.285592	-1.235626	-7.575280	-7.157129	0.000000	-10.000000	-0.033333	1.483333	12.000000	1023.000000	1023.000000	2046.000000
1.900000	-0.050240	-29.691858	-13.946752	-1.236319	-8.034170	-6.474616	0.000000	-10.000000	-0.050000	3.383333	12.000000	1023.000000	1023.000000	2046.000000
1.920000	-0.049443	-29.220993	-13.347960	-1.783650	-7.888730	-6.200654	0.000000	-10.000000	-0.075000	5.816667	12.000000	1023.000000	1023.000000	2046.000000
1.940000	-0.049159	-29.053137	-13.172485	-2.035057	-7.175798	-6.669798	0.000000	-10.000000	-0.091667	8.183333	12.000000	1023.000000	1023.000000	2046.000000
1.960000	-0.048941	-28.924091	-13.533831	-1.391913	-6.984271	-7.014076	0.000000	-10.000000	-0.116667	10.466667	12.000000	1023.000000	1023.000000	2046.000000
1.980000	-0.048021	-28.380669	-13.526979	-0.963292	-7.442684	-6.447712	0.000000	-10.000000	-0.158333	12.533334	12.000000	1023.000000	1023.000000	2046.000000
2.000000	-0.046591	-27.535307	-12.777401	-1.349339	-7.585210	-5.823358	0.000000	-10.000000	-0.208333	14.366667	12.000000	1023.000000	1023.000000	2046.000000
2.020000	-0.045901	-27.127464	-12.342706	-1.859345	-6.720230	-6.205184	0.000000	-10.000000	-0.241667	16.033335	15.333333	1023.000000	1023.000000	2046.000000
2.040000	-0.045209	-26.718594	-12.538424	-1.296690	-6.289423	-6.594055	0.000000	-10.000000	-0.283333	18.233334	24.333334	1023.000000	1023.000000	2046.000000
2.060000	-0.044272	-26.164667	-12.659833	-0.760998	-6.521259	-6.222577	0.000000	-10.000000	-0.316667	19.916668	33.333332	1023.000000	1023.000000	2046.000000
2.080000	-0.042730	-25.253525	-12.121203	-0.894618	-6.780169	-5.457536	0.000000	-10.000000	-0.350000	21.100000	39.000000	1023.000000	1023.000000	2046.000000
2.100000	-0.041368	-24.448542	-11.387001	-1.499186	-6.123627	-5.438726	0.000000	-10.000000	-0.366667	21.366667	41.166668	1023.000000	1023.000000	2046.000000
2.120000	-0.040682	-24.043129	-11.339782	-1.289362	-5.352911	-6.061073	0.000000	-10.000000	-0.400000	22.100000	45.833332	1023.000000	1023.000000	2046.000000
2.140000	-0.039685	-23.453783	-11.566531	-0.552266	-5.589039	-5.745946	0.000000	-10.000000	-0.433333	22.833334	52.833332	1023.000000	1023.000000	2046.000000
2.160000	-0.037845	-22.366581	-10.937387	-0.653686	-5.839868	-4.935641	0.000000	-10.000000	-0.441667	23.550001	60.333332	1023.000000	1023.000000	2046.000000
2.180000	-0.036584	-21.621304	-10.240370	-1.235978	-5.200531	-4.944425	0.000000	-10.000000	-0.433333	23.916668	68.000000	1023.000000	1023.000000	2046.000000
2.200000	-0.035839	-21.180994	-10.124254	-1.216418	-4.431148	-5.409175	0.000000	-10.000000	-0.433333	24.716667	76.000000	1023.000000	1023.000000	2046.000000
2.220000	-0.034833	-20.586271	-10.356959	-0.415283	-4.378667	-5.435362	0.000000	-10.000000	-0.458333	25.266666	84.166664	1023.000000	1023.000000	2046.000000
2.240000	-0.033295	-19.677227	-10.023829	-0.260496	-4.744481	-4.648421	0.000000	-10.000000	-0.491667	26.100000	92.500000	1023.000000	1023.000000	2046.000000
2.260000	-0.031591	-18.670544	-9.140860	-0.727521	-4.533288	-4.268877	0.000000	-10.000000	-0.525000	26.566668	101.166664	1023.000000	1023.000000	2046.000000
2.280000	-0.031095	-18.377073	-8.769143	-1.146653	-3.862095	-4.599182	0.000000	-10.000000	-0.550000	27.183334	110.000000	1023.000000	1023.000000	2046.000000
2.300000	-0.030635	-18.105288	-8.803329	-0.868653	-3.432299	-5.001006	0.000000	-10.000000	-0.575000	27.850000	119.000000	1023.000000	1023.000000	2046.000000
2.320000	-0.030144	-17.814936	-8.948854	-0.394172	-3.538120	-4.933790	0.000000	-10.000000	-0.591667	28.650000	128.166672	1023.000000	1023.000000	2046.000000
2.340000	-0.029146	-17.225473	-8.523708	-0.432843	-3.907935	-4.360985	0.000000	-10.000000	-0.616667	29.366667	137.666672	1023.000000	1023.000000	2046.000000
2.360000	-0.027930	-16.506887	-7.587931	-1.162362	-3.827659	-3.928935	0.000000	-10.000000	-0.633333	29.700001	147.500000	1023.000000	1023.000000	2046.000000
2.380000	-0.026761	-15.815895	-6.957287	-1.643113	-3.002954	-4.212542	0.000000	-10.000000	-0.650000	29.733334	157.500000	1023.000000	1023.000000	2046.000000
2.400000	-0.026029	-15.383317	-7.019027	-1.290354	-2.370694	-4.703242	0.000000	-10.000000	-0.650000	29.750000	167.333328	1023.000000	1023.000000	2046.000000
2.420000	-0.024511	-14.486088	-7.378140	-0.127424	-2.493207	-4.487317	0.000000	-10.000000	-0.658333	29.866667	177.000000	1023.000000	1023.000000	2046.000000
2.440000	-0.022744	-13.441996	-7.252078	0.474513	-3.043176	-3.621255	0.000000	-10.000000	-0.666667	30.233334	186.666672	1023.000000	1023.000000	2046.000000
2.460000	-0.021685	-12.816114	-6.597106	0.003753	-2.844194	-3.378567	0.000000	-10.000000	-0.691667	30.983334	196.666672	1023.000000	1023.000000	2046.000000
2.480000	-0.021908	-12.947766	-6.478397	-0.281516	-2.085237	-4.102617	0.000000	-10.000000	-0.716667	31.516666	207.000000	1023.000000	1023.000000	2046.000000
2.500000	-0.022353	-13.210411	-6.881452	0.157947	-2.152727	-4.334179	0.000000	-10.000000	-0.758333	32.099998	217.666672	1023.000000	1023.000000	2046.000000
2.520000	-0.022619	-13.367595	-6.887110	0.101536	-2.780389	-3.801632	0.000000	-10.000000	-0.783333	32.450001	228.333328	1023.000000	1023.000000	2046.000000
2.540000	-0.022816	-13.484459	-6.397946	-0.794103	-2.646383	-3.646027	0.000000	-10.000000	-0.800000	33.016666	239.166672	1023.000000	1023.000000	2046.000000
2.560000	-0.023586	-13.939592	-6.464458	-1.275823	-1.750864	-4.448447	0.000000	-10.000000	-0.791667	33.416668	250.000000	1023.000000	1023.000000	2046.000000
2.580000	-0.023697	-14.004781	-6.930170	-0.767950	-1.518376	-4.788285	0.000000	-10.000000	-0.791667	33.566666	261.000000	1023.000000	1023.000000	2046.000000
2.600000	-0.022909	-13.539138	-7.079401	-0.329573	-1.943401	-4.186762	0.000000	-10.000000	-0.800000	33.750000	272.166656	1023.000000	1023.000000	2046.000000
2.620000	-0.021579	-12.753263	-6.551716	-0.616328	-1.868620	-3.716598	0.000000	-10.000000	-0.825000	34.066669	283.333344	1023.000000	1023.000000	2046.000000
2.640000	-0.021216	-12.538737	-6.238322	-1.053955	-1.006912	-4.239548	0.000000	-10.000000	-0.858333	34.533337	294.666656	1023.000000	1023.000000	2046.000000
2.660000	-0.020704	-12.236258	-6.520103	-0.546294	-0.477065	-4.692795	0.000000	-10.000000	-0.891667	35.033337	306.166656	1023.000000	1023.000000	2046.000000
2.680000	-0.019716	-11.652188	-6.726431	0.083860	-0.633117	-4.376500	0.000000	-10.000000	-0.925000	35.533337	317.833344	1023.000000	1023.000000	2046.000000
2.700000	-0.018222	-10.769317	-6.280372	0.014538	-0.964755	-3.538728	0.000000	-10.000000	-0.950000	36.100002	329.500000	1023.000000	1023.000000	2046.000000
2.720000	-0.017047	-10.074666	-5.595796	-0.524290	-0.377137	-3.577444	0.000000	-10.000000	-0.933333	36.350002	341.500000	1023.000000	1023.000000	2046.000000
2.740000	-0.016471	-9.734073	-5.483829	-0.601960	0.550267	-4.198551	0.000000	-10.000000	-0.933333	36.616669	353.666656	1023.000000	1023.000000	2046.000000
2.760000	-0.015502	-9.161700	-5.635518	-0.046007	0.778958	-4.259133	0.000000	-10.000000	-0.916667	36.816669	366.000000	1023.000000	1023.000000	2046.000000
2.780000	-0.013866	-8.194663	-5.339588	0.191768	0.579563	-3.626406	0.000000	-10.000000	-0.941667	36.816669	378.000000	1023.000000	1023.000000	2046.000000
2.800000	-0.011529	-6.813384	-4.450941	-0.102646	0.575188	-2.834984	0.000000	-10.000000	-0.950000	36.616669	390.333344	1023.000000	1023.000000	2046.000000
2.820000	-0.009682	-5.721922	-3.797232	-0.372501	1.282609	-2.834799	0.000000	-10.000000	-0.941667	36.366669	402.666656	1023.000000	1023.000000	2046.000000
2.840000	-0.008238	-4.868876	-3.336936	-0.474564	2.153203	-3.210578	0.000000	-10.000000	-0.933333	36.283333	415.000000	1023.000000	1023.000000	2046.000000
2.860000	-0.006549	-3.870366	-3.241740	0.035062	2.678859	-3.342547	0.000000	-10.000000	-0.908333	36.150002	427.000000	1023.000000	1023.000000	2046.000000
2.880000	-0.004720	-2.789394	-3.098320	0.488223	2.592493	-2.771790	0.000000	-10.000000	-0.900000	35.833336	439.000000	1023.000000	1023.000000	2046.000000
2.900000	-0.002936	-1.735180	-2.549088	0.438569	2.457484	-2.082146	0.000000	-10.000000	-0.875000	35.366669	451.000000	1023.000000	1023.000000	2046.000000
2.920000	-0.001316	-0.777638	-1.735842	-0.074885	2.644024	-1.610936	0.000000	-10.000000	-0.841667	34.883335	463.000000	1023.000000	1023.000000	2046.000000
2.940000	-0.000476	-0.281321	-1.076772	-0.673559	3.250169	-1.781159	0.000000	-10.000000	-0.825000	34.433334	474.666656	1023.000000	1023.000000	2046.000000
2.960000	0.000014	0.008469	-0.820222	-0.869164	3.920845	-2.222990	0.000000	-10.000000	-0.808333	34.250000	486.166656	1023.000000	1023.000000	2046.000000
2.980000	0.000537	0.317458	-0.972659	-0.406469	3.905223	-2.208637	0.000000	-10.000000	-0.808333	34.233334	497.500000	1023.000000	1023.000000	2046.000000
3.000000	0.001706	1.008504	-0.794301	-0.269206	3.519686	-1.447675	0.000000	-10.000000	-0.808333	34.500000	509.000000	1023.000000	1023.000000	2046.000000
3.020000	0.003178	1.878444	0.045769	-0.655994	3.387674	-0.899004	0.000000	-10.000000	-0.808333	34.350002	520.500000	1023.000000	1023.000000	2046.000000
3.040000	0.004354	2.573225	0.792313	-1.198926	3.921046	-0.941207	0.000000	-10.000000	-0.816667	34.116669	532.000000	1023.000000	1023.000000	2046.000000
3.060000	0.005214	3.081208	1.188591	-1.397552	4.710492	-1.420323	0.000000	-10.000000	-0.800000	33.799999	543.500000	1023.000000	1023.000000	2046.000000
3.080000	0.006228	3.680804	1.334913	-1.105495	5.162160	-1.710774	0.000000	-10.000000	-0.808333	33.783333	554.833313	1023.000000	1023.000000	2046.000000
3.100000	0.007767	4.590125	1.497221	-0.670628	5.053417	-1.289885	0.000000	-10.000000	-0.816667	33.766666	566.166687	1023.000000	1023.000000	2046.000000
3.120000	0.009891	5.845724	2.040694	-0.435329	4.825542	-0.585184	0.000000	-10.000000	-0.825000	34.000000	577.333313	1023.000000	1023.000000	2046.000000
3.140000	0.011809	6.979167	2.911881	-0.766939	4.920168	-0.085945	0.000000	-10.000000	-0.816667	34.033333	588.666687	1023.000000	1023.000000	2046.000000
3.160000	0.013500	7.978765	3.681880	-1.118671	5.731748	-0.316191	0.000000	-10.000000	-0.816667	33.783333	600.000000	1023.000000	1023.000000	2046.000000
3.180000	0.014630	8.646256	4.045877	-1.057489	6.476240	-0.818372	0.000000	-10.000000	-0.833333	33.616669	611.333313	1023.000000	1023.000000	2046.000000
3.200000	0.016286	9.624804	4.154833	-0.487049	6.692689	-0.735669	0.000000	-10.000000	-0.850000	33.616669	622.666687	1023.000000	1023.000000	2046.000000
3.220000	0.018251	10.786605	4.462725	-0.036860	6.401822	-0.041082	0.000000	-10.000000	-0.841667	34.100002	633.833313	1023.000000	1023.000000	2046.000000
3.240000	0.020401	12.057283	5.239448	-0.140396	6.349831	0.608400	0.000000	-10.000000	-0.825000	33.983334	645.166687	1023.000000	1023.000000	2046.000000
3.260000	0.022247	13.148116	6.066525	-0.514941	6.858844	0.737687	0.000000	-10.000000	-0.841667	33.966667	656.500000	1023.000000	1023.000000	2046.000000
3.280000	0.023570	13.929633	6.630440	-0.695100	7.722158	0.272135	0.000000	-10.000000	-0.858333	34.083336	667.833313	1023.000000	1023.000000	2046.000000
3.300000	0.024974	14.759863	6.889119	-0.479041	8.300882	0.048902	0.000000	-10.000000	-0.875000	34.350002	679.166687	1023.000000	1023.000000	2046.000000
3.320000	0.026509	15.666551	7.046627	-0.050838	8.538421	0.132342	0.000000	-10.000000	-0.858333	34.766666	690.500000	1023.000000	1023.000000	2046.000000
3.340000	0.028295	16.722195	7.364045	0.303898	8.544545	0.509706	0.000000	-10.000000	-0.850000	34.766666	702.166687	1023.000000	1023.000000	2046.000000
3.360000	0.030474	18.010326	8.043517	0.437118	8.344695	1.184997	0.000000	-10.000000	-0.850000	34.950001	713.666687	1023.000000	1023.000000	2046.000000
3.380000	0.032758	19.359924	9.045724	0.088588	8.639925	1.585688	0.000000	-10.000000	-0.866667	34.933334	725.333313	1023.000000	1023.000000	2046.000000
3.400000	0.034408	20.335295	9.898996	-0.262884	9.490233	1.208949	0.000000	-10.000000	-0.891667	35.083336	737.000000	1023.000000	1023.000000	2046.000000
3.420000	0.035333	20.881533	10.059143	-0.051453	10.157749	0.716093	0.000000	-10.000000	-0.950000	35.483334	748.666687	1023.000000	1023.000000	2046.000000
3.440000	0.036148	21.363232	10.012815	0.446040	10.105180	0.799197	0.000000	-10.000000	-0.975000	36.183334	760.333313	1023.000000	1023.000000	2046.000000
3.460000	0.037339	22.067575	10.406380	0.491365	9.759690	1.410140	0.000000	-10.000000	-0.983333	36.850002	772.166687	1023.000000	1023.000000	2046.000000
3.480000	0.039211	23.173756	11.353779	0.146036	9.756584	1.917356	0.000000	-10.000000	-0.933333	36.633335	784.500000	1023.000000	1023.000000	2046.000000
3.500000	0.040849	24.141790	12.138099	-0.272092	10.473488	1.802297	0.000000	-10.000000	-0.900000	36.033333	796.833313	1023.000000	1023.000000	2046.000000
3.520000	0.041509	24.531797	12.277582	-0.224778	11.047527	1.431465	0.000000	-10.000000	-0.858333	35.116669	809.000000	1023.000000	1023.000000	2046.000000
3.540000	0.041768	24.684807	11.785155	0.516315	11.219072	1.164265	0.000000	-10.000000	-0.816667	34.383335	820.833313	1023.000000	1023.000000	2046.000000
3.560000	0.042637	25.198322	11.488298	1.436442	10.949778	1.323803	0.000000	-10.000000	-0.800000	33.850002	832.500000	1023.000000	1023.000000	2046.000000
3.580000	0.043873	25.928732	11.608584	1.986641	10.648626	1.684880	0.000000	-10.000000	-0.816667	33.549999	843.833313	1023.000000	1023.000000	2046.000000
3.600000	0.045015	26.604050	12.247912	1.836185	10.388944	2.131009	0.000000	-10.000000	-0.850000	34.066669	855.000000	1023.000000	1023.000000	2046.000000
3.620000	0.045623	26.963228	12.893461	1.305299	10.599539	2.164930	0.000000	-10.000000	-0.850000	34.333336	866.333313	1023.000000	1023.000000	2046.000000
3.640000	0.045091	26.649071	13.142327	0.724802	11.031824	1.750118	0.000000	-10.000000	-0.808333	34.233334	877.666687	1023.000000	1023.000000	2046.000000
3.660000	0.043926	25.960125	12.865829	0.586640	11.442681	1.064974	0.000000	-10.000000	-0.750000	33.133335	889.166687	1023.000000	1023.000000	2046.000000
3.680000	0.043180	25.519213	12.303373	0.929004	11.569214	0.717622	0.000000	-10.000000	-0.683333	31.666668	900.333313	1023.000000	1023.000000	2046.000000
3.700000	0.042708	25.240499	11.638172	1.456413	11.298577	0.847337	0.000000	-10.000000	-0.658333	30.600000	911.166687	1023.000000	1023.000000	2046.000000
3.720000	0.043102	25.473377	11.381038	1.818174	10.883666	1.390499	0.000000	-10.000000	-0.633333	29.616667	921.500000	1023.000000	1023.000000	2046.000000
3.740000	0.043714	25.834707	11.595280	1.778920	10.719366	1.741142	0.000000	-10.000000	-0.608333	29.016666	931.500000	1023.000000	1023.000000	2046.000000
3.760000	0.043985	25.995275	11.841073	1.446592	11.162217	1.545393	0.000000	-10.000000	-0.541667	27.883333	941.333313	1023.000000	1023.000000	2046.000000
3.780000	0.043711	25.833351	11.717693	1.409662	11.808784	0.897210	0.000000	-10.000000	-0.491667	26.816668	951.000000	1023.000000	1023.000000	2046.000000
3.800000	0.043587	25.760088	11.392174	1.737340	11.960704	0.669871	0.000000	-10.000000	-0.433333	25.450001	960.166687	1023.000000	1023.000000	2046.000000
3.820000	0.043963	25.982136	11.091307	2.258206	11.596210	1.036414	0.000000	-10.000000	-0.383333	24.066668	968.833313	1023.000000	1023.000000	2046.000000
3.840000	0.044878	26.523046	11.347777	2.307840	11.190656	1.676772	0.000000	-10.000000	-0.308333	22.233334	977.000000	1023.000000	1023.000000	2046.000000
3.860000	0.045390	26.825502	11.726946	1.872839	11.462746	1.762972	0.000000	-10.000000	-0.241667	19.900000	984.833313	1023.000000	1023.000000	2046.000000
3.880000	0.045306	26.776106	11.946261	1.535701	12.027460	1.266684	0.000000	-10.000000	-0.166667	16.866667	992.000000	1023.000000	1023.000000	2046.000000
3.900000	0.045527	26.906170	11.814932	1.764258	12.513483	0.813497	0.000000	-10.000000	-0.100000	13.416667	998.166687	1023.000000	1023.000000	2046.000000
3.920000	0.045518	26.901163	11.525188	2.073296	12.461348	0.841331	0.000000	-10.000000	-0.041667	9.283334	1003.166687	1023.000000	1023.000000	2046.000000
3.940000	0.046004	27.188484	11.372676	2.443366	12.106152	1.266290	0.000000	-10.000000	-0.008333	3.883333	1007.000000	1023.000000	1023.000000	2046.000000
3.960000	0.046954	27.749796	11.599350	2.541435	11.716441	1.892570	0.000000	-10.000000	0.008333	-0.600000	1009.166687	1023.000000	1023.000000	2046.000000
3.980000	0.047748	28.219269	11.979846	2.187346	11.872731	2.179344	0.000000	-10.000000	0.025000	-4.700000	1010.000000	1023.000000	1023.000000	2046.000000
4.000000	0.047752	28.221142	12.175136	1.831357	12.484542	1.730109	0.000000	-10.000000	0.050000	-7.466667	1010.000000	1023.000000	1023.000000	2046.000000
4.020000	0.047285	27.945429	11.978195	1.861879	12.868108	1.237246	0.000000	-10.000000	0.075000	-10.633333	1010.000000	1023.000000	1023.000000	2046.000000
4.040000	0.046617	27.550684	11.562200	2.051145	12.610371	1.326968	0.000000	-10.000000	0.100000	-12.933333	1010.000000	1023.000000	1023.000000	2046.000000
4.060000	0.046207	27.308517	11.333795	2.151780	12.102261	1.720681	0.000000	-10.000000	0.141667	-14.316667	1010.000000	1023.000000	1023.000000	2046.000000
4.080000	0.045763	27.045839	11.225202	2.050959	11.562367	2.207313	0.000000	-10.000000	0.175000	-15.516666	1002.500000	1023.000000	1023.000000	2046.000000
4.100000	0.045169	26.694761	11.267298	1.653802	11.255579	2.518083	0.000000	-10.000000	0.200000	-16.466667	993.333313	1023.000000	1023.000000	2046.000000
4.120000	0.044493	26.295294	11.334039	1.298358	11.312259	2.350639	0.000000	-10.000000	0.208333	-17.433334	982.166687	1023.000000	1023.000000	2046.000000
4.140000	0.043146	25.499058	11.259990	0.878026	11.608952	1.752090	0.000000	-10.000000	0.225000	-18.216667	976.500000	1023.000000	1023.000000	2046.000000
4.160000	0.042031	24.840487	10.880536	0.974129	11.733077	1.252744	0.000000	-10.000000	0.258333	-18.966667	970.166687	1023.000000	1023.000000	2046.000000
4.180000	0.041307	24.412443	10.475753	1.250311	11.424206	1.262174	0.000000	-10.000000	0.266667	-19.700001	963.833313	1023.000000	1023.000000	2046.000000
4.200000	0.040852	24.143639	10.184464	1.421314	10.906545	1.631315	0.000000	-10.000000	0.266667	-20.049999	957.166687	1023.000000	1023.000000	2046.000000
4.220000	0.040897	24.170282	10.153467	1.522051	10.447989	2.046775	0.000000	-10.000000	0.266667	-20.433332	950.500000	1023.000000	1023.000000	2046.000000
4.240000	0.041169	24.330671	10.329541	1.433674	10.149237	2.418221	0.000000	-10.000000	0.283333	-20.450001	943.666687	1023.000000	1023.000000	2046.000000
4.260000	0.041115	24.299234	10.503215	1.196312	10.240731	2.358976	0.000000	-10.000000	0.300000	-20.616667	936.833313	1023.000000	1023.000000	2046.000000
4.280000	0.040468	23.916868	10.490609	0.956379	10.505954	1.963927	0.000000	-10.000000	0.300000	-20.500000	930.000000	1023.000000	1023.000000	2046.000000
4.300000	0.040166	23.737833	10.241379	1.182772	10.787149	1.526532	0.000000	-10.000000	0.300000	-20.600000	923.166687	1023.000000	1023.000000	2046.000000
4.320000	0.039459	23.320517	9.848856	1.421597	10.682457	1.367606	0.000000	-10.000000	0.300000	-20.583334	916.333313	1023.000000	1023.000000	2046.000000
4.340000	0.039308	23.231190	9.476448	1.893474	10.278255	1.583011	0.000000	-10.000000	0.308333	-20.816668	909.500000	1023.000000	1023.000000	2046.000000
4.360000	0.039247	23.194889	9.237863	2.192487	9.765284	1.999256	0.000000	-10.000000	0.316667	-21.033333	902.500000	1023.000000	1023.000000	2046.000000
4.380000	0.039456	23.318699	9.165807	2.381990	9.368952	2.401950	0.000000	-10.000000	0.333333	-21.350000	895.333313	1023.000000	1023.000000	2046.000000
4.400000	0.039423	23.299246	9.264509	2.246690	9.186082	2.601965	0.000000	-10.000000	0.341667	-21.700001	888.166687	1023.000000	1023.000000	2046.000000
4.420000	0.039048	23.077122	9.187735	2.066905	9.358284	2.464199	0.000000	-10.000000	0.350000	-22.033333	881.000000	1023.000000	1023.000000	2046.000000
4.440000	0.038284	22.625858	9.061548	1.995724	9.664989	1.903597	0.000000	-10.000000	0.350000	-22.383333	873.666687	1023.000000	1023.000000	2046.000000
4.460000	0.038142	22.541655	9.098595	2.046922	9.785741	1.610396	0.000000	-10.000000	0.350000	-22.583334	866.333313	1023.000000	1023.000000	2046.000000
4.480000	0.037871	22.381729	8.956768	2.220136	9.761883	1.442942	0.000000	-10.000000	0.350000	-22.650000	858.666687	1023.000000	1023.000000	2046.000000
4.500000	0.037849	22.368767	8.713976	2.550039	9.623870	1.480882	0.000000	-10.000000	0.350000	-22.633333	851.166687	1023.000000	1023.000000	2046.000000
4.520000	0.037896	22.396299	8.614492	2.794479	9.259570	1.727757	0.000000	-10.000000	0.350000	-22.683334	843.500000	1023.000000	1023.000000	2046.000000
4.540000	0.037776	22.325579	8.590423	2.804657	8.890175	2.040324	0.000000	-10.000000	0.366667	-22.733334	835.833313	1023.000000	1023.000000	2046.000000
4.560000	0.037506	22.166319	8.530888	2.743021	8.540192	2.352218	0.000000	-10.000000	0.391667	-23.150000	828.333313	1023.000000	1023.000000	2046.000000
4.580000	0.036669	21.671556	8.214912	2.878847	8.104051	2.473747	0.000000	-10.000000	0.433333	-23.666668	820.666687	1023.000000	1023.000000	2046.000000
4.600000	0.035856	21.191149	7.802894	3.115392	7.906312	2.366551	0.000000	-10.000000	0.458333	-24.400002	813.000000	1023.000000	1023.000000	2046.000000
4.620000	0.035016	20.694172	7.410433	3.365365	8.049959	1.868415	0.000000	-10.000000	0.483333	-24.800001	804.666687	1023.000000	1023.000000	2046.000000
4.640000	0.033856	20.008696	7.089510	3.716228	7.967647	1.235312	0.000000	-10.000000	0.475000	-24.850000	796.333313	1023.000000	1023.000000	2046.000000
4.660000	0.032759	19.360559	6.747562	3.989460	7.562125	1.061413	0.000000	-10.000000	0.466667	-24.550001	788.000000	1023.000000	1023.000000	2046.000000
4.680000	0.031738	18.757093	6.447473	4.074505	6.942454	1.292662	0.000000	-10.000000	0.458333	-24.400002	780.000000	1023.000000	1023.000000	2046.000000
4.700000	0.029973	17.714134	6.083778	3.923480	6.210158	1.496718	0.000000	-10.000000	0.466667	-24.450001	771.833313	1023.000000	1023.000000	2046.000000
4.720000	0.027857	16.463360	5.780112	3.485631	5.741165	1.456452	0.000000	-10.000000	0.466667	-24.500000	763.500000	1023.000000	1023.000000	2046.000000
4.740000	0.025320	14.964190	5.346034	2.981338	5.751170	0.885649	0.000000	-10.000000	0.458333	-24.200001	755.166687	1023.000000	1023.000000	2046.000000
4.760000	0.022654	13.388714	4.767046	2.679005	6.006104	-0.063442	0.000000	-10.000000	0.433333	-23.766666	747.000000	1023.000000	1023.000000	2046.000000
4.780000	0.020621	12.187243	4.031294	2.934614	5.663330	-0.441995	0.000000	-10.000000	0.416667	-23.600000	739.000000	1023.000000	1023.000000	2046.000000
4.800000	0.019181	11.335705	3.350442	3.202515	4.994531	-0.211784	0.000000	-10.000000	0.416667	-23.700001	731.333313	1023.000000	1023.000000	2046.000000
4.820000	0.018368	10.855745	2.945417	3.341106	4.380342	0.188881	0.000000	-10.000000	0.416667	-23.916668	723.666687	1023.000000	1023.000000	2046.000000
4.840000	0.017423	10.296734	2.777343	3.102406	4.283694	0.133292	0.000000	-10.000000	0.441667	-24.016666	715.666687	1023.000000	1023.000000	2046.000000
4.860000	0.016011	9.462606	2.511938	2.761248	4.705111	-0.515691	0.000000	-10.000000	0.441667	-24.116667	707.333313	1023.000000	1023.000000	2046.000000
4.880000	0.014467	8.550056	2.191381	2.680286	4.822332	-1.143943	0.000000	-10.000000	0.458333	-24.299999	699.000000	1023.000000	1023.000000	2046.000000
4.900000	0.013115	7.750704	1.666485	2.740539	4.586810	-1.243130	0.000000	-10.000000	0.458333	-24.566668	691.000000	1023.000000	1023.000000	2046.000000
4.920000	0.012278	7.256370	1.255873	2.967110	3.931324	-0.897938	0.000000	-10.000000	0.466667	-24.833334	683.000000	1023.000000	1023.000000	2046.000000
4.940000	0.011854	7.005820	1.186468	2.716124	3.492114	-0.388886	0.000000	-10.000000	0.483333	-25.216667	674.833313	1023.000000	1023.000000	2046.000000
4.960000	0.011163	6.597041	1.270661	2.243715	3.731596	-0.648931	0.000000	-10.000000	0.491667	-25.633335	666.500000	1023.000000	1023.000000	2046.000000
4.980000	0.010532	6.224683	1.310441	1.929152	4.095341	-1.110250	0.000000	-10.000000	0.500000	-25.966667	660.833313	1023.000000	1023.000000	2046.000000
5.000000	0.010018	5.920593	1.120151	2.021465	4.226086	-1.447109	0.000000	-10.000000	0.508333	-26.416668	652.166687	1023.000000	1023.000000	2046.000000
5.020000	0.009472	5.598037	0.620019	2.344511	3.850830	-1.217322	0.000000	-10.000000	0.525000	-26.783333	643.166687	1023.000000	1023.000000	2046.000000
5.040000	0.009617	5.683760	0.372422	2.626640	3.367687	-0.682988	0.000000	-10.000000	0.541667	-27.016666	631.166687	1023.000000	1023.000000	2046.000000
5.060000	0.009868	5.832093	0.360242	2.576680	3.053957	-0.158787	0.000000	-10.000000	0.541667	-26.783333	622.000000	1023.000000	1023.000000	2046.000000
5.080000	0.009570	5.655606	0.338668	2.272610	3.375135	-0.330806	0.000000	-10.000000	0.525000	-26.733334	613.166687	1023.000000	1023.000000	2046.000000
5.100000	0.008404	4.966987	0.140361	2.073087	3.716803	-0.963263	0.000000	-10.000000	0.508333	-26.716667	604.333313	1023.000000	1023.000000	2046.000000
5.120000	0.006942	4.102766	-0.294196	2.161176	3.431220	-1.195434	0.000000	-10.000000	0.500000	-26.883333	595.500000	1023.000000	1023.000000	2046.000000
5.140000	0.005916	3.496274	-0.792946	2.423641	2.774553	-0.908974	0.000000	-10.000000	0.500000	-26.783335	586.500000	1023.000000	1023.000000	2046.000000
5.160000	0.004940	2.919818	-1.138101	2.365270	2.134495	-0.441847	0.000000	-10.000000	0.500000	-26.666668	577.500000	1023.000000	1023.000000	2046.000000
5.180000	0.004033	2.383753	-1.315824	2.158863	1.747748	-0.207034	0.000000	-10.000000	0.500000	-26.366667	568.666687	1023.000000	1023.000000	2046.000000
5.200000	0.002950	1.743652	-1.520399	1.807455	1.857702	-0.401106	0.000000	-10.000000	0.491667	-26.050001	559.833313	1023.000000	1023.000000	2046.000000
5.220000	0.001619	0.956999	-1.742357	1.604185	2.038425	-0.943254	0.000000	-10.000000	0.483333	-25.816668	551.166687	1023.000000	1023.000000	2046.000000
5.240000	0.000327	0.192998	-2.065341	1.641530	1.952920	-1.336110	0.000000	-10.000000	0.483333	-25.716667	542.500000	1023.000000	1023.000000	2046.000000
5.260000	-0.000634	-0.374968	-2.444361	1.850474	1.464657	-1.245737	0.000000	-10.000000	0.491667	-25.700001	533.833313	1023.000000	1023.000000	2046.000000
5.280000	-0.000880	-0.520112	-2.714938	2.106489	0.992434	-0.904097	0.000000	-10.000000	0.500000	-25.716667	525.333313	1023.000000	1023.000000	2046.000000
5.300000	-0.001139	-0.672903	-2.873187	2.134231	0.497432	-0.431379	0.000000	-10.000000	0.500000	-25.700001	519.666687	1023.000000	1023.000000	2046.000000
5.320000	-0.001253	-0.740276	-2.893599	1.996741	0.476821	-0.320240	0.000000	-10.000000	0.500000	-25.583334	511.166656	1023.000000	1023.000000	2046.000000
5.340000	-0.001837	-1.085906	-2.869711	1.739723	0.660757	-0.616676	0.000000	-10.000000	0.500000	-25.516666	502.500000	1023.000000	1023.000000	2046.000000
5.360000	-0.002606	-1.540042	-3.051023	1.766172	0.904831	-1.160022	0.000000	-10.000000	0.491667	-25.533333	491.000000	1023.000000	1023.000000	2046.000000
5.380000	-0.003431	-2.027518	-3.359557	1.993161	0.641539	-1.302661	0.000000	-10.000000	0.491667	-25.549999	482.500000	1023.000000	1023.000000	2046.000000
5.400000	-0.003996	-2.361748	-3.703355	2.291854	0.075707	-1.025954	0.000000	-10.000000	0.483333	-25.533333	474.000000	1023.000000	1023.000000	2046.000000
5.420000	-0.004218	-2.492725	-3.899584	2.458458	-0.497946	-0.553653	0.000000	-10.000000	0.483333	-25.433334	468.333344	1023.000000	1023.000000	2046.000000
5.440000	-0.004168	-2.463040	-3.970597	2.493948	-0.692465	-0.293926	0.000000	-10.000000	0.483333	-25.383333	459.833344	1023.000000	1023.000000	2046.000000
5.460000	-0.004476	-2.645580	-3.935463	2.292967	-0.493456	-0.509628	0.000000	-10.000000	0.475000	-25.250000	451.333344	1023.000000	1023.000000	2046.000000
5.480000	-0.005236	-3.094660	-4.042014	2.145775	-0.269360	-0.929062	0.000000	-10.000000	0.466667	-25.100000	440.166656	1023.000000	1023.000000	2046.000000
5.500000	-0.005911	-3.493455	-4.209530	2.253206	-0.238087	-1.299045	0.000000	-10.000000	0.450000	-25.000000	431.833344	1023.000000	1023.000000	2046.000000
5.520000	-0.006818	-4.029316	-4.516940	2.420993	-0.633044	-1.300325	0.000000	-10.000000	0.450000	-24.966667	426.333344	1023.000000	1023.000000	2046.000000
5.540000	-0.007193	-4.251084	-4.863831	2.789204	-1.188402	-0.988055	0.000000	-10.000000	0.450000	-24.983334	418.000000	1023.000000	1023.000000	2046.000000
5.560000	-0.007372	-4.356736	-5.002405	2.825756	-1.658315	-0.521773	0.000000	-10.000000	0.450000	-25.016668	412.500000	1023.000000	1023.000000	2046.000000
5.580000	-0.007503	-4.433999	-5.012572	2.600692	-1.532487	-0.489631	0.000000	-10.000000	0.450000	-24.850000	404.166656	1023.000000	1023.000000	2046.000000
5.600000	-0.008088	-4.780020	-5.010765	2.380552	-1.044544	-1.105263	0.000000	-10.000000	0.450000	-24.700001	398.500000	1023.000000	1023.000000	2046.000000
5.620000	-0.009232	-5.456220	-5.241680	2.508483	-1.212077	-1.510945	0.000000	-10.000000	0.450000	-24.500000	387.500000	1023.000000	1023.000000	2046.000000
5.640000	-0.009783	-5.781606	-5.587127	2.825940	-1.862716	-1.157703	0.000000	-10.000000	0.450000	-24.500000	379.333344	1023.000000	1023.000000	2046.000000
5.660000	-0.009855	-5.824231	-5.680387	2.883197	-2.381503	-0.645537	0.000000	-10.000000	0.450000	-24.383333	368.666656	1023.000000	1023.000000	2046.000000
5.680000	-0.009798	-5.790601	-5.593732	2.618832	-2.019878	-0.795823	0.000000	-10.000000	0.450000	-24.316668	363.333344	1023.000000	1023.000000	2046.000000
5.700000	-0.010410	-6.152104	-5.434513	2.469179	-1.578727	-1.608043	0.000000	-10.000000	0.441667	-24.150000	355.166656	1023.000000	1023.000000	2046.000000
5.720000	-0.011703	-6.916700	-5.698330	2.563624	-2.129323	-1.652670	0.000000	-10.000000	0.416667	-23.666668	347.166656	1023.000000	1023.000000	2046.000000
5.740000	-0.012384	-7.318832	-5.878778	2.603005	-2.750829	-1.292230	0.000000	-10.000000	0.383333	-23.116667	336.500000	1023.000000	1023.000000	2046.000000
5.760000	-0.012859	-7.599692	-5.845029	2.241538	-2.853309	-1.142892	0.000000	-10.000000	0.358333	-22.666668	328.666656	1023.000000	1023.000000	2046.000000
5.780000	-0.013410	-7.925019	-5.709040	1.773817	-2.319669	-1.670127	0.000000	-10.000000	0.350000	-22.533333	323.500000	1023.000000	1023.000000	2046.000000
5.800000	-0.014158	-8.367537	-5.799638	1.799854	-2.172944	-2.194810	0.000000	-10.000000	0.358333	-22.566668	318.500000	1023.000000	1023.000000	2046.000000
5.820000	-0.014915	-8.814507	-6.203271	2.226123	-2.591060	-2.246298	0.000000	-10.000000	0.358333	-22.650000	308.500000	1023.000000	1023.000000	2046.000000
5.840000	-0.015247	-9.011036	-6.774589	2.971565	-3.325880	-1.882132	0.000000	-10.000000	0.358333	-22.800001	301.000000	1023.000000	1023.000000	2046.000000
5.860000	-0.015457	-9.135070	-7.107513	3.275373	-3.883951	-1.418978	0.000000	-10.000000	0.358333	-22.783333	293.333344	1023.000000	1023.000000	2046.000000
5.880000	-0.015991	-9.450519	-7.153373	3.090035	-3.591772	-1.795408	0.000000	-10.000000	0.366667	-22.683334	288.333344	1023.000000	1023.000000	2046.000000
5.900000	-0.017444	-10.309483	-7.124586	2.752340	-3.409619	-2.527619	0.000000	-10.000000	0.358333	-22.433334	278.333344	1023.000000	1023.000000	2046.000000
5.920000	-0.019840	-11.725343	-7.455008	2.552676	-4.029470	-2.793542	0.000000	-10.000000	0.341667	-22.250000	271.000000	1023.000000	1023.000000	2046.000000
5.940000	-0.022056	-13.035103	-7.984522	2.394395	-4.811438	-2.633538	0.000000	-10.000000	0.316667	-21.850000	263.666656	1023.000000	1023.000000	2046.000000
5.960000	-0.024381	-14.409266	-8.479459	1.966759	-5.280840	-2.615727	0.000000	-10.000000	0.283333	-21.016666	258.833344	1023.000000	1023.000000	2046.000000
5.980000	-0.026211	-15.490851	-8.809489	1.411636	-5.073551	-3.019447	0.000000	-10.000000	0.258333	-20.266666	249.666672	1023.000000	1023.000000	2046.000000
6.000000	-0.027778	-16.416561	-8.973309	1.100707	-4.745172	-3.798789	0.000000	-10.000000	0.241667	-19.750000	240.666672	1023.000000	1023.000000	2046.000000
6.020000	-0.029568	-17.474895	-9.343266	1.014843	-4.922610	-4.223863	0.000000	-10.000000	0.250000	-19.816668	234.166672	1023.000000	1023.000000	2046.000000
6.040000	-0.031019	-18.332420	-9.851566	1.215202	-5.752174	-3.943881	0.000000	-10.000000	0.250000	-19.950001	229.833328	1023.000000	1023.000000	2046.000000
6.060000	-0.031729	-18.752043	-10.224957	1.120295	-5.993646	-3.653734	0.000000	-10.000000	0.241667	-19.850000	223.000000	1023.000000	1023.000000	2046.000000
6.080000	-0.032221	-19.042341	-10.275750	0.819997	-5.541857	-4.044731	0.000000	-10.000000	0.225000	-19.483334	214.166672	1023.000000	1023.000000	2046.000000
6.100000	-0.033119	-19.573442	-10.286089	0.725321	-5.275912	-4.736762	0.000000	-10.000000	0.208333	-18.966667	207.500000	1023.000000	1023.000000	2046.000000
6.120000	-0.034478	-20.376682	-10.642445	0.744657	-5.847004	-4.631890	0.000000	-10.000000	0.208333	-18.566668	203.500000	1023.000000	1023.000000	2046.000000
6.140000	-0.034927	-20.642035	-10.916039	0.773767	-6.362269	-4.137494	0.000000	-10.000000	0.208333	-18.183334	199.333328	1023.000000	1023.000000	2046.000000
6.160000	-0.035048	-20.713560	-10.993069	0.485439	-5.980039	-4.225893	0.000000	-10.000000	0.208333	-17.750000	193.333328	1023.000000	1023.000000	2046.000000
6.180000	-0.035351	-20.892174	-10.754901	0.157861	-5.494727	-4.800408	0.000000	-10.000000	0.208333	-17.550001	187.333328	1023.000000	1023.000000	2046.000000
6.200000	-0.035665	-21.078262	-10.670468	0.117268	-5.499514	-5.025549	0.000000	-10.000000	0.208333	-17.666666	179.500000	1023.000000	1023.000000	2046.000000
6.220000	-0.035870	-21.198952	-10.885427	0.358862	-6.069749	-4.602637	0.000000	-10.000000	0.208333	-17.833334	173.500000	1023.000000	1023.000000	2046.000000
6.240000	-0.035508	-20.985052	-11.027187	0.369258	-6.300657	-4.026465	0.000000	-10.000000	0.200000	-18.049999	167.500000	1023.000000	1023.000000	2046.000000
6.260000	-0.034991	-20.679407	-10.987006	0.256806	-5.780747	-4.168460	0.000000	-10.000000	0.200000	-18.150000	163.500000	1023.000000	1023.000000	2046.000000
6.280000	-0.034741	-20.531649	-10.774491	0.170767	-5.283128	-4.644797	0.000000	-10.000000	0.200000	-17.750000	155.500000	1023.000000	1023.000000	2046.000000
6.300000	-0.035324	-20.876719	-10.793283	0.232664	-5.571878	-4.744223	0.000000	-10.000000	0.200000	-17.200001	149.500000	1023.000000	1023.000000	2046.000000
6.320000	-0.036058	-21.310566	-11.182659	0.415830	-6.138076	-4.405662	0.000000	-10.000000	0.200000	-16.633333	139.833328	1023.000000	1023.000000	2046.000000
6.340000	-0.036284	-21.444128	-11.424025	0.338019	-6.347538	-4.010585	0.000000	-10.000000	0.200000	-16.566668	134.166672	1023.000000	1023.000000	2046.000000
6.360000	-0.036478	-21.558485	-11.486952	0.033406	-5.809923	-4.295017	0.000000	-10.000000	0.200000	-16.500000	128.500000	1023.000000	1023.000000	2046.000000
6.380000	-0.037301	-22.044960	-11.350702	-0.099166	-5.655586	-4.939506	0.000000	-10.000000	0.200000	-16.416666	126.833336	1023.000000	1023.000000	2046.000000
6.400000	-0.038833	-22.950541	-11.704736	-0.140200	-6.254273	-4.851331	0.000000	-10.000000	0.183333	-16.200001	123.166664	1023.000000	1023.000000	2046.000000
6.420000	-0.039793	-23.517605	-12.071555	-0.122228	-6.932158	-4.391664	0.000000	-10.000000	0.166667	-15.616667	117.833336	1023.000000	1023.000000	2046.000000
6.440000	-0.039898	-23.579462	-12.182842	-0.301434	-6.852911	-4.242275	0.000000	-10.000000	0.150000	-14.933333	112.500000	1023.000000	1023.000000	2046.000000
6.460000	-0.039976	-23.625902	-12.125913	-0.491503	-6.244792	-4.763694	0.000000	-10.000000	0.150000	-14.216666	107.666664	1023.000000	1023.000000	2046.000000
6.480000	-0.040408	-23.880920	-11.976871	-0.463054	-6.235895	-5.205101	0.000000	-10.000000	0.150000	-13.833333	102.833336	1023.000000	1023.000000	2046.000000
6.500000	-0.041245	-24.375574	-12.192732	-0.355250	-6.880877	-4.946714	0.000000	-10.000000	0.150000	-13.466667	98.333336	1023.000000	1023.000000	2046.000000
6.520000	-0.041249	-24.377953	-12.356862	-0.402552	-7.247231	-4.371308	0.000000	-10.000000	0.133333	-13.316667	93.666664	1023.000000	1023.000000	2046.000000
6.540000	-0.040658	-24.029016	-12.292926	-0.509375	-6.597825	-4.628891	0.000000	-10.000000	0.108333	-12.866667	88.000000	1023.000000	1023.000000	2046.000000
6.560000	-0.040370	-23.858786	-11.976776	-0.519607	-6.218533	-5.143871	0.000000	-10.000000	0.083333	-12.583333	83.666664	1023.000000	1023.000000	2046.000000
6.580000	-0.040972	-24.214449	-11.986244	-0.444417	-6.628873	-5.154914	0.000000	-10.000000	0.083333	-12.050000	79.666664	1023.000000	1023.000000	2046.000000
6.600000	-0.041235	-24.369799	-12.243343	-0.306291	-7.216688	-4.603477	0.000000	-10.000000	0.075000	-11.683333	77.000000	1023.000000	1023.000000	2046.000000
6.620000	-0.040747	-24.081615	-12.234694	-0.420758	-6.968862	-4.457302	0.000000	-10.000000	0.066667	-11.250000	73.000000	1023.000000	1023.000000	2046.000000
6.640000	-0.040094	-23.695784	-12.026110	-0.440537	-6.262430	-4.966708	0.000000	-10.000000	0.050000	-10.850000	69.000000	1023.000000	1023.000000	2046.000000
6.660000	-0.040406	-23.879944	-11.800667	-0.420479	-6.445800	-5.212997	0.000000	-10.000000	0.050000	-10.433333	65.333336	1023.000000	1023.000000	2046.000000
6.680000	-0.040978	-24.218151	-12.041786	-0.280405	-7.174148	-4.721812	0.000000	-10.000000	0.050000	-9.900001	61.833332	1023.000000	1023.000000	2046.000000
6.700000	-0.040492	-23.930538	-12.157302	-0.256552	-7.057773	-4.458910	0.000000	-10.000000	0.050000	-9.416667	58.666668	1023.000000	1023.000000	2046.000000
6.720000	-0.039886	-23.572384	-11.983382	-0.354396	-6.344949	-4.889656	0.000000	-10.000000	0.050000	-9.000000	55.500000	1023.000000	1023.000000	2046.000000
6.740000	-0.039649	-23.432415	-11.619242	-0.257534	-6.327496	-5.228143	0.000000	-10.000000	0.041667	-8.633333	52.500000	1023.000000	1023.000000	2046.000000
6.760000	-0.040327	-23.833443	-11.847705	-0.185858	-6.885040	-4.914840	0.000000	-10.000000	0.041667	-8.266666	49.500000	1023.000000	1023.000000	2046.000000
6.780000	-0.040322	-23.830042	-12.036743	-0.144651	-7.144617	-4.504031	0.000000	-10.000000	0.033333	-7.916667	46.666668	1023.000000	1023.000000	2046.000000
6.800000	-0.039540	-23.368296	-11.975391	-0.185011	-6.510246	-4.697648	0.000000	-10.000000	0.033333	-7.566667	44.000000	1023.000000	1023.000000	2046.000000
6.820000	-0.038994	-23.045351	-11.603391	-0.164536	-6.097966	-5.179460	0.000000	-10.000000	0.016667	-7.166667	41.500000	1023.000000	1023.000000	2046.000000
6.840000	-0.039510	-23.350554	-11.521482	-0.172152	-6.527586	-5.129333	0.000000	-10.000000	0.008333	-6.766667	39.000000	1023.000000	1023.000000	2046.000000
6.860000	-0.039991	-23.634802	-11.743546	-0.117198	-7.022783	-4.751274	0.000000	-10.000000	0.008333	-6.366667	36.666668	1023.000000	1023.000000	2046.000000
6.880000	-0.039398	-23.284452	-11.838408	-0.092967	-6.848016	-4.505062	0.000000	-10.000000	0.008333	-6.083333	34.500000	1023.000000	1023.000000	2046.000000
6.900000	-0.038774	-22.915541	-11.664867	-0.172217	-6.176323	-4.902133	0.000000	-10.000000	0.008333	-5.816667	32.500000	1023.000000	1023.000000	2046.000000
6.920000	-0.038486	-22.745083	-11.327634	-0.140648	-5.985523	-5.291278	0.000000	-10.000000	0.000000	-5.583333	30.500000	1023.000000	1023.000000	2046.000000
6.940000	-0.038781	-22.919430	-11.299725	-0.074409	-6.369339	-5.175958	0.000000	-10.000000	0.000000	-5.300000	28.666666	1023.000000	1023.000000	2046.000000
6.960000	-0.039221	-23.179548	-11.431912	-0.037912	-6.764265	-4.945460	0.000000	-10.000000	0.000000	-5.000000	27.000000	1023.000000	1023.000000	2046.000000
6.980000	-0.038930	-23.007858	-11.487347	-0.052923	-6.870266	-4.597322	0.000000	-10.000000	0.000000	-4.666667	25.333334	1023.000000	1023.000000	2046.000000
7.000000	-0.038366	-22.674414	-11.509034	-0.019820	-6.297812	-4.847746	0.000000	-10.000000	0.000000	-4.200000	23.833334	1023.000000	1023.000000	2046.000000
7.020000	-0.038415	-22.703440	-11.258040	-0.086749	-6.007100	-5.351550	0.000000	-10.000000	0.000000	-3.516667	22.333334	1023.000000	1023.000000	2046.000000
7.040000	-0.039589	-23.397354	-11.202371	-0.221663	-6.514565	-5.458755	0.000000	-10.000000	0.000000	-2.716667	21.166666	1023.000000	1023.000000	2046.000000
7.060000	-0.040844	-24.138666	-11.317914	-0.504965	-7.124578	-5.191209	0.000000	-10.000000	-0.008333	-1.966667	20.333334	1023.000000	1023.000000	2046.000000
7.080000	-0.041025	-24.246014	-11.428961	-0.701868	-6.966137	-5.149048	0.000000	-10.000000	-0.016667	-1.483333	20.000000	1023.000000	1023.000000	2046.000000
7.100000	-0.040208	-23.762934	-11.146944	-0.831519	-6.326973	-5.457497	0.000000	-10.000000	-0.016667	-1.350000	20.000000	1023.000000	1023.000000	2046.000000
7.120000	-0.039891	-23.575304	-10.982228	-0.668851	-6.079878	-5.844347	0.000000	-10.000000	-0.016667	-1.700000	20.000000	1023.000000	1023.000000	2046.000000
7.140000	-0.040001	-23.640427	-11.096525	-0.227934	-6.580153	-5.735813	0.000000	-10.000000	-0.008333	-2.466667	19.666666	1023.000000	1023.000000	2046.000000
7.160000	-0.040417	-23.886490	-11.508591	0.196689	-7.230762	-5.343825	0.000000	-10.000000	-0.008333	-3.283333	19.000000	1023.000000	1023.000000	2046.000000
7.180000	-0.040228	-23.774845	-11.696606	0.408771	-7.329095	-5.157915	0.000000	-10.000000	0.000000	-3.850000	17.833334	1023.000000	1023.000000	2046.000000
7.200000	-0.040085	-23.690172	-11.682520	0.284522	-6.832008	-5.460166	0.000000	-10.000000	-0.008333	-3.800000	16.500000	1023.000000	1023.000000	2046.000000
7.220000	-0.040885	-24.162899	-11.587261	0.052137	-6.627051	-6.000724	0.000000	-10.000000	-0.008333	-3.266667	15.166667	1023.000000	1023.000000	2046.000000
7.240000	-0.043174	-25.515892	-11.746497	-0.331195	-7.149682	-6.288518	0.000000	-10.000000	-0.025000	-2.616667	14.000000	1023.000000	1023.000000	2046.000000
7.260000	-0.045652	-26.980164	-12.148877	-0.638344	-7.879421	-6.313522	0.000000	-10.000000	-0.025000	-0.983333	13.333333	1023.000000	1023.000000	2046.000000
7.280000	-0.047537	-28.094582	-12.627917	-0.996830	-8.336456	-6.133379	0.000000	-10.000000	-0.033333	0.266667	13.000000	1023.000000	1023.000000	2046.000000
7.300000	-0.048290	-28.539135	-13.039408	-1.218063	-7.847935	-6.433730	0.000000	-10.000000	-0.016667	1.166667	13.000000	1023.000000	1023.000000	2046.000000
7.320000	-0.048453	-28.635561	-12.951034	-1.260912	-7.415456	-7.008159	0.000000	-10.000000	-0.008333	0.366667	13.000000	1023.000000	1023.000000	2046.000000
7.340000	-0.049251	-29.107349	-12.924523	-1.331079	-7.620787	-7.230960	0.000000	-10.000000	0.000000	-0.883333	13.000000	1023.000000	1023.000000	2046.000000
7.360000	-0.050505	-29.848320	-13.230762	-1.316152	-8.280734	-7.020673	0.000000	-10.000000	0.000000	-2.083333	12.666667	1023.000000	1023.000000	2046.000000
7.380000	-0.051080	-30.188486	-13.633535	-1.353718	-8.494539	-6.706694	0.000000	-10.000000	0.000000	-3.100000	12.000000	1023.000000	1023.000000	2046.000000
7.400000	-0.050769	-30.004278	-13.843714	-1.309761	-7.858894	-6.991910	0.000000	-10.000000	0.000000	-3.583333	10.833333	1023.000000	1023.000000	2046.000000
7.420000	-0.050364	-29.765390	-13.529059	-1.327423	-7.494778	-7.414132	0.000000	-10.000000	-0.008333	-3.566667	9.666667	1023.000000	1023.000000	2046.000000
7.440000	-0.051408	-30.382259	-13.496178	-1.445763	-8.032640	-7.407678	0.000000	-10.000000	-0.008333	-3.100000	8.500000	1023.000000	1023.000000	2046.000000
7.460000	-0.052184	-30.841026	-13.775578	-1.553199	-8.493368	-7.018881	0.000000	-10.000000	-0.008333	-2.650000	7.500000	1023.000000	1023.000000	2046.000000
7.480000	-0.051937	-30.694925	-14.040858	-1.578275	-8.103867	-6.971925	0.000000	-10.000000	0.000000	-2.583333	6.500000	1023.000000	1023.000000	2046.000000
7.500000	-0.050809	-30.028000	-13.663909	-1.598311	-7.346443	-7.419338	0.000000	-10.000000	0.000000	-2.816667	5.500000	1023.000000	1023.000000	2046.000000
7.520000	-0.050667	-29.943926	-13.296207	-1.593548	-7.614644	-7.439527	0.000000	-10.000000	0.000000	-3.366667	4.500000	1023.000000	1023.000000	2046.000000
7.540000	-0.050945	-30.108383	-13.446791	-1.585582	-8.108115	-6.967896	0.000000	-10.000000	0.000000	-4.250000	3.500000	1023.000000	1023.000000	2046.000000
7.560000	-0.050695	-29.960609	-13.772165	-1.585528	-8.077631	-6.525283	0.000000	-10.000000	0.008333	-5.133333	2.166667	1023.000000	1023.000000	2046.000000
7.580000	-0.049251	-29.107243	-13.645995	-1.391783	-7.327225	-6.742239	0.000000	-10.000000	0.008333	-5.333333	0.833333	1023.000000	1023.000000	2046.000000
7.600000	-0.048369	-28.585875	-13.318575	-1.256891	-6.920324	-7.090085	0.000000	-10.000000	0.000000	-4.483334	-0.666667	1023.000000	1023.000000	2046.000000
7.620000	-0.048735	-28.802633	-13.180791	-1.337982	-7.351382	-6.932477	0.000000	-10.000000	-0.016667	-3.050000	-1.833333	1023.000000	1023.000000	2046.000000
7.640000	-0.049464	-29.233118	-13.418843	-1.390327	-7.899662	-6.524285	0.000000	-10.000000	-0.016667	-1.483333	-2.666667	1023.000000	1023.000000	2046.000000
7.660000	-0.049517	-29.264463	-13.627204	-1.461750	-7.928760	-6.246749	0.000000	-10.000000	-0.016667	-0.516667	-3.000000	1023.000000	1023.000000	2046.000000
7.680000	-0.048959	-28.934538	-13.675801	-1.450235	-7.409440	-6.399063	0.000000	-10.000000	-0.016667	0.366667	-3.000000	1023.000000	1023.000000	2046.000000
7.700000	-0.048430	-28.621983	-13.437025	-1.482835	-6.931318	-6.770804	0.000000	-10.000000	-0.033333	1.666667	-3.000000	1023.000000	1023.000000	2046.000000
7.720000	-0.049036	-28.980221	-13.267040	-1.682807	-7.305454	-6.724921	0.000000	-10.000000	-0.066667	4.116667	-3.000000	1023.000000	1023.000000	2046.000000
7.740000	-0.049699	-29.371946	-13.375446	-1.826553	-7.841165	-6.328782	0.000000	-10.000000	-0.100000	7.300000	-3.000000	1023.000000	1023.000000	2046.000000
7.760000	-0.049785	-29.422773	-13.656160	-1.883522	-7.897040	-5.986051	0.000000	-10.000000	-0.133333	10.283334	-3.000000	1023.000000	1023.000000	2046.000000
7.780000	-0.048275	-28.530376	-13.523254	-1.705769	-7.085476	-6.215877	0.000000	-10.000000	-0.158333	12.866667	-3.000000	1023.000000	1023.000000	2046.000000
7.800000	-0.046886	-27.709383	-13.034637	-1.576446	-6.602260	-6.496039	0.000000	-10.000000	-0.191667	14.583334	-3.000000	1023.000000	1023.000000	2046.000000
7.820000	-0.046827	-27.674593	-12.700268	-1.667690	-7.058633	-6.248001	0.000000	-10.000000	-0.233333	15.983334	1.333333	1023.000000	1023.000000	2046.000000
7.840000	-0.046737	-27.621759	-12.805952	-1.765038	-7.394402	-5.656367	0.000000	-10.000000	-0.258333	17.316668	12.500000	1023.000000	1023.000000	2046.000000
7.860000	-0.045254	-26.744818	-12.800676	-1.647792	-6.712817	-5.583532	0.000000	-10.000000	-0.275000	18.416668	23.666666	1023.000000	1023.000000	2046.000000
7.880000	-0.043410	-25.655481	-12.399742	-1.449117	-5.933407	-5.873215	0.000000	-10.000000	-0.291667	19.633333	32.500000	1023.000000	1023.000000	2046.000000
7.900000	-0.042205	-24.943184	-11.791144	-1.425387	-5.885952	-5.840700	0.000000	-10.000000	-0.325000	20.566668	36.833332	1023.000000	1023.000000	2046.000000
7.920000	-0.041970	-24.804342	-11.585228	-1.462940	-6.349952	-5.406221	0.000000	-10.000000	-0.383333	21.716667	43.500000	1023.000000	1023.000000	2046.000000
7.940000	-0.041131	-24.308430	-11.574732	-1.473495	-6.377915	-4.882288	0.000000	-10.000000	-0.416667	22.716667	50.666668	1023.000000	1023.000000	2046.000000
7.960000	-0.039506	-23.348211	-11.550097	-1.299192	-5.603904	-4.895019	0.000000	-10.000000	-0.433333	23.416668	58.166668	1023.000000	1023.000000	2046.000000
7.980000	-0.037295	-22.041353	-10.935851	-1.057824	-4.904077	-5.143603	0.000000	-10.000000	-0.433333	24.116667	66.000000	1023.000000	1023.000000	2046.000000
8.000000	-0.036315	-21.462059	-10.410988	-1.007132	-5.007368	-5.036571	0.000000	-10.000000	-0.450000	24.650000	74.000000	1023.000000	1023.000000	2046.000000
8.020000	-0.036000	-21.275759	-10.265128	-1.100849	-5.396433	-4.513348	0.000000	-10.000000	-0.475000	25.016666	82.000000	1023.000000	1023.000000	2046.000000
8.040000	-0.035017	-20.695147	-10.403626	-1.037390	-5.172985	-4.081145	0.000000	-10.000000	-0.483333	25.283335	90.333336	1023.000000	1023.000000	2046.000000
8.060000	-0.032835	-19.405590	-10.113544	-0.775357	-4.224059	-4.292631	0.000000	-10.000000	-0.491667	25.350000	98.666664	1023.000000	1023.000000	2046.000000
8.080000	-0.031049	-18.350096	-9.461167	-0.577198	-3.845309	-4.466420	0.000000	-10.000000	-0.491667	25.650000	107.166664	1023.000000	1023.000000	2046.000000
8.100000	-0.030655	-18.117046	-9.124999	-0.617270	-4.258185	-4.116592	0.000000	-10.000000	-0.508333	25.916666	115.500000	1023.000000	1023.000000	2046.000000
8.120000	-0.030280	-17.895639	-9.197857	-0.686777	-4.495975	-3.515030	0.000000	-10.000000	-0.516667	26.266666	124.166664	1023.000000	1023.000000	2046.000000
8.140000	-0.028670	-16.944235	-9.275876	-0.498696	-3.680793	-3.488870	0.000000	-10.000000	-0.533333	26.583334	132.833328	1023.000000	1023.000000	2046.000000
8.160000	-0.026402	-15.603837	-8.533204	-0.201050	-3.015273	-3.854310	0.000000	-10.000000	-0.525000	26.900002	141.666672	1023.000000	1023.000000	2046.000000
8.180000	-0.025974	-15.350619	-8.180206	-0.291988	-3.308872	-3.569552	0.000000	-10.000000	-0.533333	26.850000	150.500000	1023.000000	1023.000000	2046.000000
8.200000	-0.025791	-15.242632	-8.162903	-0.362886	-3.711531	-3.005312	0.000000	-10.000000	-0.525000	26.883333	162.500000	1023.000000	1023.000000	2046.000000
8.220000	-0.024479	-14.466991	-8.232892	-0.223543	-3.100622	-2.909934	0.000000	-10.000000	-0.533333	26.833334	171.500000	1023.000000	1023.000000	2046.000000
8.240000	-0.021894	-12.939561	-7.572870	0.147700	-2.209224	-3.305166	0.000000	-10.000000	-0.533333	27.150002	180.500000	1023.000000	1023.000000	2046.000000
8.260000	-0.021425	-12.662400	-7.048342	0.062330	-2.597273	-3.079116	0.000000	-10.000000	-0.558333	27.216667	186.500000	1023.000000	1023.000000	2046.000000
8.280000	-0.022013	-13.009429	-7.209888	-0.112542	-3.099125	-2.587875	0.000000	-10.000000	-0.591667	27.483334	195.500000	1023.000000	1023.000000	2046.000000
8.300000	-0.020994	-12.407342	-7.298046	-0.070064	-2.515774	-2.523459	0.000000	-10.000000	-0.616667	27.966667	204.666672	1023.000000	1023.000000	2046.000000
8.320000	-0.019123	-11.301882	-6.523672	0.084458	-1.840306	-3.022361	0.000000	-10.000000	-0.633333	28.816668	214.000000	1023.000000	1023.000000	2046.000000
8.340000	-0.019499	-11.523878	-5.964579	-0.333819	-2.325882	-2.899598	0.000000	-10.000000	-0.650000	29.550001	223.666672	1023.000000	1023.000000	2046.000000
8.360000	-0.019445	-11.491828	-5.853031	-0.675382	-2.561362	-2.402054	0.000000	-10.000000	-0.675000	30.150002	233.500000	1023.000000	1023.000000	2046.000000
8.380000	-0.017297	-10.222469	-5.672224	-0.515190	-1.584903	-2.450152	0.000000	-10.000000	-0.658333	30.333334	243.500000	1023.000000	1023.000000	2046.000000
8.400000	-0.014856	-8.779894	-5.211201	0.105368	-0.968236	-2.705825	0.000000	-10.000000	-0.666667	30.383333	253.500000	1023.000000	1023.000000	2046.000000
8.420000	-0.013351	-7.890681	-4.833154	0.591482	-1.251026	-2.397984	0.000000	-10.000000	-0.650000	30.350000	263.500000	1023.000000	1023.000000	2046.000000
8.440000	-0.013589	-8.031330	-5.030007	0.728021	-1.842427	-1.886916	0.000000	-10.000000	-0.675000	30.500000	273.500000	1023.000000	1023.000000	2046.000000
8.460000	-0.012796	-7.562632	-5.217237	0.940560	-1.527232	-1.758724	0.000000	-10.000000	-0.683333	30.816668	283.500000	1023.000000	1023.000000	2046.000000
8.480000	-0.011562	-6.833095	-4.952849	1.084181	-0.838799	-2.125628	0.000000	-10.000000	-0.708333	31.383333	293.833344	1023.000000	1023.000000	2046.000000
8.500000	-0.011830	-6.991477	-4.515548	0.842188	-0.982657	-2.335460	0.000000	-10.000000	-0.708333	31.716667	304.166656	1023.000000	1023.000000	2046.000000
8.520000	-0.013820	-8.167363	-4.621489	0.375070	-1.691914	-2.229031	0.000000	-10.000000	-0.691667	31.783335	314.833344	1023.000000	1023.000000	2046.000000
8.540000	-0.015367	-9.081802	-5.112335	-0.048560	-1.903399	-2.017508	0.000000	-10.000000	-0.675000	31.583334	325.333344	1023.000000	1023.000000	2046.000000
8.560000	-0.015056	-8.897957	-5.464744	0.031504	-1.242602	-2.222114	0.000000	-10.000000	-0.666667	31.216667	336.000000	1023.000000	1023.000000	2046.000000
8.580000	-0.013679	-8.084057	-5.215891	0.286252	-0.544102	-2.610317	0.000000	-10.000000	-0.658333	31.083334	346.333344	1023.000000	1023.000000	2046.000000
8.600000	-0.013560	-8.014046	-4.953746	0.343163	-0.705776	-2.697688	0.000000	-10.000000	-0.650000	30.900002	356.833344	1023.000000	1023.000000	2046.000000
8.620000	-0.014408	-8.514918	-5.119025	0.178712	-1.311556	-2.263050	0.000000	-10.000000	-0.666667	31.100000	367.166656	1023.000000	1023.000000	2046.000000
8.640000	-0.013895	-8.211917	-5.508543	0.324796	-0.940799	-2.087370	0.000000	-10.000000	-0.675000	31.166668	377.666656	1023.000000	1023.000000	2046.000000
8.660000	-0.012085	-7.142234	-5.403515	0.768303	-0.165684	-2.341337	0.000000	-10.000000	-0.691667	31.433334	388.000000	1023.000000	1023.000000	2046.000000
8.680000	-0.010740	-6.347627	-4.921507	0.953260	0.188687	-2.568068	0.000000	-10.000000	-0.691667	31.533333	398.500000	1023.000000	1023.000000	2046.000000
8.700000	-0.010604	-6.267115	-4.700849	0.829976	-0.054998	-2.341245	0.000000	-10.000000	-0.700000	31.666668	409.000000	1023.000000	1023.000000	2046.000000
8.720000	-0.010617	-6.274711	-4.664338	0.642646	-0.282444	-1.970574	0.000000	-10.000000	-0.700000	31.666668	419.500000	1023.000000	1023.000000	2046.000000
8.740000	-0.009858	-5.826344	-4.670531	0.622311	-0.067286	-1.710838	0.000000	-10.000000	-0.691667	31.583334	430.000000	1023.000000	1023.000000	2046.000000
8.760000	-0.008129	-4.804479	-4.540071	0.925846	0.700865	-1.891120	0.000000	-10.000000	-0.683333	31.633333	440.666656	1023.000000	1023.000000	2046.000000
8.780000	-0.005879	-3.474512	-3.921386	1.104750	1.472426	-2.130303	0.000000	-10.000000	-0.658333	31.250000	451.166656	1023.000000	1023.000000	2046.000000
8.800000	-0.004323	-2.554648	-3.256500	1.132336	1.555452	-1.985935	0.000000	-10.000000	-0.633333	30.800001	461.833344	1023.000000	1023.000000	2046.000000
8.820000	-0.003742	-2.211722	-2.981330	1.010563	1.288645	-1.529600	0.000000	-10.000000	-0.616667	29.933334	472.166656	1023.000000	1023.000000	2046.000000
8.840000	-0.002769	-1.636541	-2.834407	0.953722	1.237307	-0.993162	0.000000	-10.000000	-0.616667	29.466667	482.333344	1023.000000	1023.000000	2046.000000
8.860000	-0.001001	-0.591843	-2.655366	1.135367	1.819844	-0.891688	0.000000	-10.000000	-0.616667	29.200001	492.000000	1023.000000	1023.000000	2046.000000
8.880000	0.001155	0.682880	-2.299434	1.346896	2.620382	-0.984965	0.000000	-10.000000	-0.591667	29.066668	501.666656	1023.000000	1023.000000	2046.000000
8.900000	0.002790	1.649063	-1.850860	1.447280	3.172659	-1.120016	0.000000	-10.000000	-0.558333	28.616667	511.500000	1023.000000	1023.000000	2046.000000
8.920000	0.003542	2.093401	-1.314032	1.278379	3.104395	-0.975341	0.000000	-10.000000	-0.508333	27.716667	521.166687	1023.000000	1023.000000	2046.000000
8.940000	0.003247	1.919197	-1.060335	0.840210	2.658914	-0.519592	0.000000	-10.000000	-0.483333	26.850000	530.666687	1023.000000	1023.000000	2046.000000
8.960000	0.003043	1.798646	-1.092012	0.483505	2.487961	-0.080808	0.000000	-10.000000	-0.475000	26.100000	539.666687	1023.000000	1023.000000	2046.000000
8.980000	0.003990	2.358304	-1.082049	0.545348	3.053497	-0.158493	0.000000	-10.000000	-0.491667	26.000000	548.500000	1023.000000	1023.000000	2046.000000
9.000000	0.005652	3.340498	-0.764406	0.755288	3.742464	-0.392847	0.000000	-10.000000	-0.500000	25.916668	557.166687	1023.000000	1023.000000	2046.000000
9.020000	0.006546	3.868423	-0.158192	0.656935	3.744492	-0.374812	0.000000	-10.000000	-0.500000	25.933334	565.833313	1023.000000	1023.000000	2046.000000
9.040000	0.006507	3.845791	0.184119	0.398648	3.275960	-0.012936	0.000000	-10.000000	-0.500000	25.700001	574.500000	1023.000000	1023.000000	2046.000000
9.060000	0.006623	3.914139	0.133583	0.174003	3.220436	0.386116	0.000000	-10.000000	-0.508333	25.850000	583.166687	1023.000000	1023.000000	2046.000000
9.080000	0.008375	4.949640	0.328219	0.333221	3.985732	0.302468	0.000000	-10.000000	-0.533333	26.216667	591.833313	1023.000000	1023.000000	2046.000000
9.100000	0.010899	6.441258	1.027343	0.600834	4.733391	0.079690	0.000000	-10.000000	-0.558333	27.083334	600.500000	1023.000000	1023.000000	2046.000000
9.120000	0.012223	7.223922	1.779698	0.517839	4.676662	0.249723	0.000000	-10.000000	-0.591667	27.816668	609.333313	1023.000000	1023.000000	2046.000000
9.140000	0.012502	7.388954	2.108325	0.272629	4.348917	0.659083	0.000000	-10.000000	-0.608333	28.550001	618.333313	1023.000000	1023.000000	2046.000000
9.160000	0.013340	7.883652	2.257005	0.166943	4.413748	1.045956	0.000000	-10.000000	-0.633333	29.066668	627.833313	1023.000000	1023.000000	2046.000000
9.180000	0.015420	9.113127	2.467023	0.419416	5.141442	1.085245	0.000000	-10.000000	-0.650000	29.516666	637.500000	1023.000000	1023.000000	2046.000000
9.200000	0.017734	10.480510	3.050997	0.720679	5.794351	0.914483	0.000000	-10.000000	-0.675000	29.983334	647.500000	1023.000000	1023.000000	2046.000000
9.220000	0.019964	11.798546	3.736345	0.941433	6.205851	0.914917	0.000000	-10.000000	-0.658333	30.150000	657.500000	1023.000000	1023.000000	2046.000000
9.240000	0.021236	12.550542	4.390042	0.868773	6.164295	1.127432	0.000000	-10.000000	-0.666667	30.433334	667.500000	1023.000000	1023.000000	2046.000000
9.260000	0.021661	12.801520	4.671190	0.679307	5.841840	1.609183	0.000000	-10.000000	-0.658333	30.300001	677.500000	1023.000000	1023.000000	2046.000000
9.280000	0.022635	13.377423	4.729059	0.642101	6.055160	1.951103	0.000000	-10.000000	-0.683333	30.183334	687.500000	1023.000000	1023.000000	2046.000000
9.300000	0.025335	14.972960	5.075838	1.061679	7.125849	1.709593	0.000000	-10.000000	-0.666667	30.050001	697.500000	1023.000000	1023.000000	2046.000000
9.320000	0.027946	16.516222	5.963483	1.341972	7.640333	1.570435	0.000000	-10.000000	-0.641667	30.166668	707.500000	1023.000000	1023.000000	2046.000000
9.340000	0.028929	17.096966	6.565285	1.231169	7.408165	1.892347	0.000000	-10.000000	-0.616667	30.366667	717.500000	1023.000000	1023.000000	2046.000000
9.360000	0.029309	17.321787	6.797140	0.970670	7.244514	2.309464	0.000000	-10.000000	-0.616667	30.316666	727.666687	1023.000000	1023.000000	2046.000000
9.380000	0.030639	18.107769	6.974038	0.987703	7.604860	2.541168	0.000000	-10.000000	-0.633333	30.283333	738.000000	1023.000000	1023.000000	2046.000000
9.400000	0.032984	19.493563	7.366564	1.356207	8.410431	2.360361	0.000000	-10.000000	-0.650000	30.116667	748.333313	1023.000000	1023.000000	2046.000000
9.420000	0.035413	20.928839	8.059468	1.595365	9.059336	2.214670	0.000000	-10.000000	-0.675000	30.350000	758.500000	1023.000000	1023.000000	2046.000000
9.440000	0.037465	22.141903	8.811144	1.731010	9.399908	2.199841	0.000000	-10.000000	-0.708333	30.733334	768.500000	1023.000000	1023.000000	2046.000000
9.460000	0.038335	22.656282	9.329724	1.576676	9.313251	2.436632	0.000000	-10.000000	-0.741667	31.616667	778.500000	1023.000000	1023.000000	2046.000000
9.480000	0.038692	22.866722	9.587681	1.465119	9.177762	2.636159	0.000000	-10.000000	-0.766667	32.333332	788.833313	1023.000000	1023.000000	2046.000000
9.500000	0.038837	22.952478	9.979273	1.122883	9.039395	2.810927	0.000000	-10.000000	-0.783333	32.966667	799.500000	1023.000000	1023.000000	2046.000000
9.520000	0.039312	23.233437	10.439797	0.862460	8.994057	2.937123	0.000000	-10.000000	-0.791667	33.216667	810.500000	1023.000000	1023.000000	2046.000000
9.540000	0.040749	24.082788	10.801571	0.848958	9.390036	3.042223	0.000000	-10.000000	-0.775000	33.100002	821.500000	1023.000000	1023.000000	2046.000000
9.560000	0.042692	25.230946	11.085646	1.108951	10.003394	3.032954	0.000000	-10.000000	-0.733333	32.799999	832.500000	1023.000000	1023.000000	2046.000000
9.580000	0.044155	26.095888	11.024709	1.747108	10.387375	2.936697	0.000000	-10.000000	-0.683333	32.066666	843.500000	1023.000000	1023.000000	2046.000000
9.600000	0.045773	27.051819	11.050093	2.541942	10.559135	2.900648	0.000000	-10.000000	-0.633333	31.233334	854.333313	1023.000000	1023.000000	2046.000000
9.620000	0.046706	27.603418	11.327661	2.906875	10.439947	2.928935	0.000000	-10.000000	-0.608333	30.283333	865.000000	1023.000000	1023.000000	2046.000000
9.640000	0.046912	27.724894	11.719527	2.850531	10.163148	2.991687	0.000000	-10.000000	-0.600000	29.516666	875.333313	1023.000000	1023.000000	2046.000000
9.660000	0.046107	27.249157	11.895829	2.379388	9.776449	3.197489	0.000000	-10.000000	-0.600000	29.283335	885.333313	1023.000000	1023.000000	2046.000000
9.680000	0.045268	26.753220	11.830163	2.020968	9.616564	3.285524	0.000000	-10.000000	-0.583333	28.866667	895.000000	1023.000000	1023.000000	2046.000000
9.700000	0.044293	26.177162	11.462906	1.903514	9.690007	3.120734	0.000000	-10.000000	-0.533333	28.166668	904.666687	1023.000000	1023.000000	2046.000000
9.720000	0.043876	25.930943	11.021739	2.057736	10.047658	2.803809	0.000000	-10.000000	-0.466667	26.966667	914.166687	1023.000000	1023.000000	2046.000000
9.740000	0.043971	25.987020	10.736737	2.324839	10.502174	2.423270	0.000000	-10.000000	-0.425000	25.700001	923.333313	1023.000000	1023.000000	2046.000000
9.760000	0.044263	26.159607	10.680397	2.574165	10.697265	2.207780	0.000000	-10.000000	-0.416667	24.833334	932.166687	1023.000000	1023.000000	2046.000000
9.780000	0.044133	26.082521	10.665738	2.613527	10.572279	2.230977	0.000000	-10.000000	-0.425000	24.333334	940.666687	1023.000000	1023.000000	2046.000000
9.800000	0.044053	26.035057	10.730342	2.610358	10.285905	2.408454	0.000000	-10.000000	-0.416667	24.150000	949.000000	1023.000000	1023.000000	2046.000000
9.820000	0.043570	25.750109	10.595236	2.493400	10.002796	2.658677	0.000000	-10.000000	-0.416667	24.100000	957.000000	1023.000000	1023.000000	2046.000000
9.840000	0.043697	25.824686	10.469930	2.488120	10.139060	2.727576	0.000000	-10.000000	-0.408333	23.850000	965.000000	1023.000000	1023.000000	2046.000000
9.860000	0.044210	26.128334	10.226749	2.657565	10.672480	2.571540	0.000000	-10.000000	-0.408333	23.733334	973.000000	1023.000000	1023.000000	2046.000000
9.880000	0.045338	26.794706	10.398461	2.825104	11.340216	2.230925	0.000000	-10.000000	-0.383333	23.366667	981.000000	1023.000000	1023.000000	2046.000000
9.900000	0.046803	27.660580	10.964025	3.031193	11.643844	2.021517	0.000000	-10.000000	-0.366667	22.866667	989.000000	1023.000000	1023.000000	2046.000000
9.920000	0.047244	27.920935	11.393634	2.840618	11.496570	2.190114	0.000000	-10.000000	-0.333333	22.116667	996.666687	1023.000000	1023.000000	2046.000000
9.940000	0.046721	27.612202	11.429008	2.453176	11.144297	2.585720	0.000000	-10.000000	-0.300000	21.133333	1004.166687	1023.000000	1023.000000	2046.000000
9.960000	0.046968	27.758030	11.315755	2.319366	11.342282	2.780629	0.000000	-10.000000	-0.258333	20.066666	1011.333313	1023.000000	1023.000000	2046.000000
9.980000	0.048439	28.627337	11.327701	2.667413	12.135063	2.497161	0.000000	-10.000000	-0.200000	18.233334	1018.166687	1023.000000	1023.000000	2046.000000
10.000000	0.050507	29.849442	11.869308	3.042192	12.642523	2.295420	0.000000	-10.000000	-0.158333	16.250000	1024.500000	1023.000000	1023.000000	2046.000000
10.020000	0.051812	30.620815	12.415312	3.021987	12.691193	2.492324	0.000000	-10.000000	-0.116667	14.016666	1030.166626	1023.000000	1023.000000	2046.000000
10.040000	0.052127	30.806988	12.704456	2.763561	12.488809	2.850163	0.000000	-10.000000	-0.100000	12.416667	1035.333374	1023.000000	1023.000000	2046.000000
10.060000	0.052092	30.786230	12.806903	2.435065	12.277146	3.267117	0.000000	-10.000000	-0.058333	10.500000	1039.833374	1023.000000	1023.000000	2046.000000
10.080000	0.052238	30.872616	12.574159	2.377728	12.626137	3.294592	0.000000	-10.000000	-0.025000	8.533334	1043.666626	1023.000000	1023.000000	2046.000000
10.100000	0.052937	31.285784	12.648059	2.440912	13.115668	3.081143	0.000000	-10.000000	-0.008333	6.266667	1046.833374	1023.000000	1023.000000	2046.000000
10.120000	0.053815	31.804399	12.941915	2.514275	13.453948	2.894261	0.000000	-10.000000	-0.016667	4.400000	1049.333374	1023.000000	1023.000000	2046.000000
10.140000	0.053919	31.866278	13.172266	2.362753	13.469295	2.861964	0.000000	-10.000000	-0.016667	2.300000	1051.166626	1023.000000	1023.000000	2046.000000
10.160000	0.053435	31.579805	13.449853	2.029672	13.060271	3.040009	0.000000	-10.000000	-0.008333	0.233333	1052.333374	1023.000000	1023.000000	2046.000000
10.180000	0.052402	30.969662	13.504960	1.572573	12.589091	3.303037	0.000000	-10.000000	0.000000	-1.600000	1052.833374	1023.000000	1023.000000	2046.000000
10.200000	0.051344	30.344137	13.277535	1.231022	12.367820	3.467760	0.000000	-10.000000	0.000000	-3.250000	1053.000000	1023.000000	1023.000000	2046.000000
10.220000	0.050932	30.100546	12.991443	1.215700	12.602000	3.291403	0.000000	-10.000000	0.008333	-5.083333	1053.000000	1023.000000	1023.000000	2046.000000
10.240000	0.051349	30.346985	12.887394	1.428070	13.102195	2.929326	0.000000	-10.000000	0.025000	-7.116667	1053.000000	1023.000000	1023.000000	2046.000000
10.260000	0.052103	30.792606	13.185784	1.584957	13.256249	2.765616	0.000000	-10.000000	0.041667	-8.883333	1053.000000	1023.000000	1023.000000	2046.000000
10.280000	0.052304	30.911583	13.454217	1.537968	13.010444	2.908954	0.000000	-10.000000	0.058333	-10.083333	1053.000000	1023.000000	1023.000000	2046.000000
10.300000	0.052000	30.732031	13.610413	1.336453	12.508613	3.276554	0.000000	-10.000000	0.075000	-10.933333	1053.000000	1023.000000	1023.000000	2046.000000
10.320000	0.051041	30.165098	13.371214	1.081856	12.104239	3.607790	0.000000	-10.000000	0.091667	-11.750000	1049.500000	1023.000000	1023.000000	2046.000000
10.340000	0.050961	30.117918	13.019063	1.285943	12.293485	3.519427	0.000000	-10.000000	0.100000	-12.483334	1041.500000	1023.000000	1023.000000	2046.000000
10.360000	0.051686	30.546349	12.833628	1.688733	12.775274	3.248715	0.000000	-10.000000	0.091667	-13.050000	1032.000000	1023.000000	1023.000000	2046.000000
10.380000	0.052663	31.123875	12.980682	2.118567	12.932937	3.091689	0.000000	-10.000000	0.091667	-13.133333	1024.500000	1023.000000	1023.000000	2046.000000
10.400000	0.053008	31.327957	13.239279	2.199733	12.658637	3.230309	0.000000	-10.000000	0.091667	-13.150000	1020.166687	1023.000000	1023.000000	2046.000000
10.420000	0.052447	30.996187	13.299717	2.093257	12.052216	3.550998	0.000000	-10.000000	0.091667	-13.266666	1015.666687	1023.000000	1023.000000	2046.000000
10.440000	0.051356	30.351358	12.894459	1.890209	11.673899	3.892793	0.000000	-10.000000	0.091667	-13.616667	1011.166687	1023.000000	1023.000000	2046.000000
10.460000	0.050943	30.107306	12.343307	2.111095	11.932089	3.720814	0.000000	-10.000000	0.100000	-14.050000	1006.500000	1023.000000	1023.000000	2046.000000
10.480000	0.051450	30.407005	12.100548	2.520971	12.411099	3.374388	0.000000	-10.000000	0.141667	-14.566667	1001.833313	1023.000000	1023.000000	2046.000000
10.500000	0.052176	30.836306	12.383495	2.849265	12.389186	3.214358	0.000000	-10.000000	0.175000	-15.166667	997.000000	1023.000000	1023.000000	2046.000000
10.520000	0.051995	30.728891	12.563468	2.821963	11.994467	3.348992	0.000000	-10.000000	0.191667	-15.833334	991.833313	1023.000000	1023.000000	2046.000000
10.540000	0.051665	30.533974	12.693787	2.643559	11.519018	3.677611	0.000000	-10.000000	0.191667	-16.500000	986.666687	1023.000000	1023.000000	2046.000000
10.560000	0.051075	30.185499	12.586613	2.429523	11.318539	3.850826	0.000000	-10.000000	0.183333	-16.916668	981.166687	1023.000000	1023.000000	2046.000000
10.580000	0.050584	29.895340	12.275281	2.384330	11.396382	3.839346	0.000000	-10.000000	0.191667	-17.250000	975.500000	1023.000000	1023.000000	2046.000000
10.600000	0.050719	29.975090	12.001277	2.717118	11.862526	3.394168	0.000000	-10.000000	0.200000	-17.366667	969.500000	1023.000000	1023.000000	2046.000000
10.620000	0.051643	30.520824	12.247763	3.061768	12.118074	3.093220	0.000000	-10.000000	0.208333	-17.766666	963.833313	1023.000000	1023.000000	2046.000000
10.640000	0.051760	30.589920	12.595299	3.004816	11.862028	3.127777	0.000000	-10.000000	0.225000	-18.116667	958.000000	1023.000000	1023.000000	2046.000000
10.660000	0.050623	29.918299	12.400779	2.841680	11.088400	3.587440	0.000000	-10.000000	0.233333	-18.850000	952.000000	1023.000000	1023.000000	2046.000000
10.680000	0.048797	28.839113	11.584088	2.987284	10.370131	3.897610	0.000000	-10.000000	0.283333	-19.733334	945.500000	1023.000000	1023.000000	2046.000000
10.700000	0.047772	28.233160	10.710296	3.544633	10.083968	3.894262	0.000000	-10.000000	0.316667	-20.633333	938.833313	1023.000000	1023.000000	2046.000000
10.720000	0.047384	28.003754	10.176091	4.191001	10.178173	3.458488	0.000000	-10.000000	0.350000	-21.350000	932.000000	1023.000000	1023.000000	2046.000000
10.740000	0.047394	28.009607	10.081360	4.636803	10.271954	3.019491	0.000000	-10.000000	0.350000	-21.650002	925.000000	1023.000000	1023.000000	2046.000000
10.760000	0.046942	27.742514	10.210005	4.697484	9.996679	2.838346	0.000000	-10.000000	0.350000	-21.733334	917.833313	1023.000000	1023.000000	2046.000000
10.780000	0.045033	26.614799	10.012153	4.410655	9.372643	2.819348	0.000000	-10.000000	0.375000	-22.250000	910.500000	1023.000000	1023.000000	2046.000000
10.800000	0.041918	24.773550	9.381349	4.050498	8.608834	2.732871	0.000000	-10.000000	0.425000	-23.150000	902.833313	1023.000000	1023.000000	2046.000000
10.820000	0.038811	22.937496	8.756565	3.662048	7.848677	2.670206	0.000000	-10.000000	0.475000	-24.283333	895.000000	1023.000000	1023.000000	2046.000000
10.840000	0.035763	21.135729	7.897882	3.372518	7.367814	2.497515	0.000000	-10.000000	0.500000	-24.983334	887.000000	1023.000000	1023.000000	2046.000000
10.860000	0.033731	19.934811	7.022521	3.526291	7.252849	2.133149	0.000000	-10.000000	0.500000	-25.433334	878.833313	1023.000000	1023.000000	2046.000000
10.880000	0.031977	18.898165	6.311581	3.626933	7.199526	1.760124	0.000000	-10.000000	0.508333	-25.983334	870.500000	1023.000000	1023.000000	2046.000000
10.900000	0.030683	18.133877	5.770945	3.785358	7.193762	1.383812	0.000000	-10.000000	0.525000	-26.466667	861.833313	1023.000000	1023.000000	2046.000000
10.920000	0.029904	17.673098	5.399964	4.076859	7.177721	1.018554	0.000000	-10.000000	0.541667	-26.900000	853.000000	1023.000000	1023.000000	2046.000000
10.940000	0.029241	17.281454	5.354569	4.145331	6.859948	0.921607	0.000000	-10.000000	0.541667	-26.983334	844.000000	1023.000000	1023.000000	2046.000000
10.960000	0.027884	16.479174	5.207580	3.923274	6.323691	1.024629	0.000000	-10.000000	0.541667	-27.033333	835.000000	1023.000000	1023.000000	2046.000000
10.980000	0.025918	15.317586	4.922309	3.472363	5.708488	1.214427	0.000000	-10.000000	0.533333	-27.133333	826.000000	1023.000000	1023.000000	2046.000000
11.000000	0.023915	14.133673	4.256162	3.085118	5.574358	1.218034	0.000000	-10.000000	0.541667	-27.500000	816.833313	1023.000000	1023.000000	2046.000000
11.020000	0.022824	13.488812	3.563614	3.205266	5.938777	0.781154	0.000000	-10.000000	0.558333	-27.783335	807.666687	1023.000000	1023.000000	2046.000000
11.040000	0.022403	13.240025	3.406072	3.307708	6.178554	0.347692	0.000000	-10.000000	0.566667	-27.916668	798.333313	1023.000000	1023.000000	2046.000000
11.060000	0.022582	13.346154	3.613808	3.377800	6.118868	0.235679	0.000000	-10.000000	0.583333	-28.083334	789.000000	1023.000000	1023.000000	2046.000000
11.080000	0.022492	13.293021	3.889871	3.243317	5.727971	0.431863	0.000000	-10.000000	0.591667	-28.333334	779.666687	1023.000000	1023.000000	2046.000000
11.100000	0.021795	12.881029	3.758699	3.058152	5.196831	0.867347	0.000000	-10.000000	0.625000	-28.850000	770.166687	1023.000000	1023.000000	2046.000000
11.120000	0.020411	12.063098	3.141075	2.780607	4.930218	1.211197	0.000000	-10.000000	0.641667	-28.900000	760.666687	1023.000000	1023.000000	2046.000000
11.140000	0.019931	11.779078	2.451385	3.030945	5.403523	0.893226	0.000000	-10.000000	0.641667	-28.900000	751.000000	1023.000000	1023.000000	2046.000000
11.160000	0.020138	11.901343	2.325736	3.326759	5.610264	0.638585	0.000000	-10.000000	0.633333	-28.666668	741.333313	1023.000000	1023.000000	2046.000000
11.180000	0.020363	12.034538	2.384350	3.661588	5.445458	0.543142	0.000000	-10.000000	0.616667	-28.616667	731.833313	1023.000000	1023.000000	2046.000000
11.200000	0.019433	11.484881	2.383847	3.425449	4.789684	0.885901	0.000000	-10.000000	0.616667	-28.616667	722.166687	1023.000000	1023.000000	2046.000000
11.220000	0.017584	10.392244	2.030130	2.994278	4.115068	1.252768	0.000000	-10.000000	0.625000	-28.733334	712.833313	1023.000000	1023.000000	2046.000000
11.240000	0.015243	9.008579	1.062028	2.738881	4.032093	1.175577	0.000000	-10.000000	0.625000	-28.833334	703.166687	1023.000000	1023.000000	2046.000000
11.260000	0.014339	8.474189	0.572211	2.946412	4.226159	0.729407	0.000000	-10.000000	0.625000	-28.816668	693.500000	1023.000000	1023.000000	2046.000000
11.280000	0.014025	8.288738	0.433924	3.250899	4.120604	0.483311	0.000000	-10.000000	0.616667	-28.766666	683.833313	1023.000000	1023.000000	2046.000000
11.300000	0.013485	7.969841	0.501679	3.273831	3.521223	0.673109	0.000000	-10.000000	0.633333	-28.750000	674.166687	1023.000000	1023.000000	2046.000000
11.320000	0.011894	7.029223	0.254661	2.949809	2.705026	1.119727	0.000000	-10.000000	0.625000	-28.750000	664.666687	1023.000000	1023.000000	2046.000000
11.340000	0.010002	5.911465	-0.343852	2.656044	2.333912	1.265360	0.000000	-10.000000	0.633333	-28.916666	655.000000	1023.000000	1023.000000	2046.000000
11.360000	0.008848	5.229041	-0.983400	2.795964	2.462971	0.953506	0.000000	-10.000000	0.633333	-29.216667	645.333313	1023.000000	1023.000000	2046.000000
11.380000	0.008543	5.048744	-1.338896	3.182394	2.666051	0.539196	0.000000	-10.000000	0.658333	-29.716667	635.500000	1023.000000	1023.000000	2046.000000
11.400000	0.008763	5.179055	-1.300253	3.496796	2.495099	0.487413	0.000000	-10.000000	0.675000	-30.116667	625.500000	1023.000000	1023.000000	2046.000000
11.420000	0.008391	4.959030	-1.245832	3.507202	2.018862	0.678797	0.000000	-10.000000	0.691667	-30.299999	615.500000	1023.000000	1023.000000	2046.000000
11.440000	0.007812	4.617088	-1.240633	3.425392	1.441154	0.991176	0.000000	-10.000000	0.683333	-30.516666	605.500000	1023.000000	1023.000000	2046.000000
11.460000	0.006545	3.867897	-1.478808	3.207045	0.897427	1.242233	0.000000	-10.000000	0.675000	-30.300001	595.500000	1023.000000	1023.000000	2046.000000
11.480000	0.005329	3.149678	-1.882947	3.088351	0.620044	1.324230	0.000000	-10.000000	0.666667	-30.416668	585.500000	1023.000000	1023.000000	2046.000000
11.500000	0.004471	2.642104	-2.339110	3.188105	0.605945	1.187164	0.000000	-10.000000	0.666667	-30.100000	575.333313	1023.000000	1023.000000	2046.000000
11.520000	0.003722	2.199841	-2.810696	3.383355	0.742253	0.884928	0.000000	-10.000000	0.666667	-30.150000	565.166687	1023.000000	1023.000000	2046.000000
11.540000	0.003282	1.939434	-3.152640	3.626848	0.807719	0.657506	0.000000	-10.000000	0.658333	-30.016666	554.833313	1023.000000	1023.000000	2046.000000
11.560000	0.003255	1.923479	-3.251948	3.844911	0.758944	0.571573	0.000000	-10.000000	0.658333	-29.983334	544.666687	1023.000000	1023.000000	2046.000000
11.580000	0.003283	1.940342	-3.213112	4.093105	0.539135	0.521214	0.000000	-10.000000	0.641667	-29.783333	534.666687	1023.000000	1023.000000	2046.000000
11.600000	0.003189	1.884852	-3.041206	4.176676	0.084961	0.664421	0.000000	-10.000000	0.633333	-29.466667	525.000000	1023.000000	1023.000000	2046.000000
11.620000	0.002649	1.565277	-3.110785	4.106411	-0.372255	0.941907	0.000000	-10.000000	0.616667	-29.316668	515.333313	1023.000000	1023.000000	2046.000000
11.640000	0.001492	0.881980	-3.258365	3.834992	-0.846594	1.151946	0.000000	-10.000000	0.616667	-29.166668	505.500000	1023.000000	1023.000000	2046.000000
11.660000	0.000314	0.185797	-3.677433	3.707974	-1.023072	1.178328	0.000000	-10.000000	0.616667	-29.133335	495.666656	1023.000000	1023.000000	2046.000000
11.680000	-0.000810	-0.478970	-4.171009	3.646284	-0.961279	1.007034	0.000000	-10.000000	0.625000	-29.033335	486.000000	1023.000000	1023.000000	2046.000000
11.700000	-0.001598	-0.944560	-4.700684	3.835137	-0.684576	0.605562	0.000000	-10.000000	0.633333	-28.983334	476.333344	1023.000000	1023.000000	2046.000000
11.720000	-0.001605	-0.948345	-4.798914	4.136734	-0.573470	0.287305	0.000000	-10.000000	0.633333	-28.816668	466.666656	1023.000000	1023.000000	2046.000000
11.740000	-0.001306	-0.772052	-4.535825	4.321105	-0.703931	0.146598	0.000000	-10.000000	0.633333	-28.583334	457.000000	1023.000000	1023.000000	2046.000000
11.760000	-0.001227	-0.725426	-4.285337	4.321958	-0.982459	0.220412	0.000000	-10.000000	0.616667	-28.316668	447.500000	1023.000000	1023.000000	2046.000000
11.780000	-0.001642	-0.970250	-4.158574	4.128371	-1.327319	0.387272	0.000000	-10.000000	0.591667	-27.883333	438.000000	1023.000000	1023.000000	2046.000000
11.800000	-0.002385	-1.409354	-4.027375	3.850235	-1.664715	0.432501	0.000000	-10.000000	0.550000	-27.416666	428.666656	1023.000000	1023.000000	2046.000000
11.820000	-0.003551	-2.098854	-4.049890	3.500825	-1.944068	0.394278	0.000000	-10.000000	0.525000	-26.833334	419.500000	1023.000000	1023.000000	2046.000000
11.840000	-0.004562	-2.696238	-4.128143	3.138877	-2.045629	0.338657	0.000000	-10.000000	0.508333	-26.433334	410.666656	1023.000000	1023.000000	2046.000000
11.860000	-0.005371	-3.174150	-4.372147	3.039001	-2.098142	0.257139	0.000000	-10.000000	0.508333	-26.033335	401.833344	1023.000000	1023.000000	2046.000000
11.880000	-0.006437	-3.804447	-5.020931	3.268067	-2.144303	0.092720	0.000000	-10.000000	0.500000	-25.866667	393.166656	1023.000000	1023.000000	2046.000000
11.900000	-0.007047	-4.164675	-5.689145	3.835433	-2.039606	-0.271357	0.000000	-10.000000	0.500000	-25.816668	384.500000	1023.000000	1023.000000	2046.000000
11.920000	-0.007736	-4.572211	-6.138459	4.299354	-2.227910	-0.505196	0.000000	-10.000000	0.500000	-25.816668	375.833344	1023.000000	1023.000000	2046.000000
11.940000	-0.008271	-4.887986	-6.429362	4.633083	-2.340569	-0.751139	0.000000	-10.000000	0.500000	-25.716667	367.166656	1023.000000	1023.000000	2046.000000
11.960000	-0.009044	-5.345139	-6.484060	4.612773	-2.517498	-0.956355	0.000000	-10.000000	0.491667	-25.316668	358.500000	1023.000000	1023.000000	2046.000000
11.980000	-0.010417	-6.156300	-6.423634	4.332508	-2.953107	-1.112066	0.000000	-10.000000	0.483333	-25.000000	350.166656	1023.000000	1023.000000	2046.000000
12.000000	-0.012270	-7.251810	-6.476717	3.959698	-3.496148	-1.238642	0.000000	-10.000000	0.441667	-24.300001	341.833344	1023.000000	1023.000000	2046.000000
12.020000	-0.014781	-8.735458	-6.777751	3.420563	-4.150088	-1.228182	0.000000	-10.000000	0.400000	-23.550001	333.833344	1023.000000	1023.000000	2046.000000
12.040000	-0.017600	-10.401885	-7.188841	2.806317	-4.707624	-1.311738	0.000000	-10.000000	0.358333	-22.550001	325.833344	1023.000000	1023.000000	2046.000000
12.060000	-0.020255	-11.970526	-7.905805	2.294126	-4.843294	-1.515553	0.000000	-10.000000	0.350000	-22.000000	318.333344	1023.000000	1023.000000	2046.000000
12.080000	-0.022305	-13.182188	-8.755528	2.193686	-4.512504	-2.107842	0.000000	-10.000000	0.350000	-22.016666	310.833344	1023.000000	1023.000000	2046.000000
12.100000	-0.023189	-13.704857	-9.181483	2.465003	-4.266293	-2.722083	0.000000	-10.000000	0.350000	-22.133333	303.500000	1023.000000	1023.000000	2046.000000
12.120000	-0.023472	-13.871961	-9.218336	2.623155	-4.346990	-2.929789	0.000000	-10.000000	0.358333	-22.266666	296.166656	1023.000000	1023.000000	2046.000000
12.140000	-0.023994	-14.180609	-9.196855	2.629174	-4.695150	-2.917778	0.000000	-10.000000	0.350000	-22.033335	288.666656	1023.000000	1023.000000	2046.000000
12.160000	-0.024594	-14.534998	-9.084853	2.501408	-5.146194	-2.805358	0.000000	-10.000000	0.350000	-21.766668	281.333344	1023.000000	1023.000000	2046.000000
12.180000	-0.025536	-15.091538	-9.096877	2.111103	-5.543719	-2.562045	0.000000	-10.000000	0.333333	-21.416668	274.000000	1023.000000	1023.000000	2046.000000
12.200000	-0.026796	-15.836383	-9.361720	1.712174	-5.661536	-2.525301	0.000000	-10.000000	0.325000	-21.033333	267.000000	1023.000000	1023.000000	2046.000000
12.220000	-0.028272	-16.709017	-9.849154	1.447733	-5.469666	-2.837929	0.000000	-10.000000	0.325000	-20.883333	260.000000	1023.000000	1023.000000	2046.000000
12.240000	-0.029197	-17.255445	-10.352295	1.420831	-4.941150	-3.382831	0.000000	-10.000000	0.333333	-20.900000	253.000000	1023.000000	1023.000000	2046.000000
12.260000	-0.028783	-17.010735	-10.327405	1.680184	-4.679352	-3.684162	0.000000	-10.000000	0.350000	-21.083334	246.000000	1023.000000	1023.000000	2046.000000
12.280000	-0.027671	-16.353592	-9.905543	1.937519	-4.812010	-3.573558	0.000000	-10.000000	0.350000	-21.333334	239.000000	1023.000000	1023.000000	2046.000000
12.300000	-0.026968	-15.937886	-9.494259	1.915222	-5.200993	-3.157856	0.000000	-10.000000	0.350000	-21.366667	231.833328	1023.000000	1023.000000	2046.000000
12.320000	-0.027168	-16.056528	-9.428038	1.661302	-5.570439	-2.719353	0.000000	-10.000000	0.341667	-21.083334	222.333328	1023.000000	1023.000000	2046.000000
12.340000	-0.028078	-16.594212	-9.701942	1.234266	-5.618619	-2.507917	0.000000	-10.000000	0.325000	-20.533335	212.833328	1023.000000	1023.000000	2046.000000
12.360000	-0.029112	-17.205242	-10.414045	1.281045	-5.094434	-2.977807	0.000000	-10.000000	0.308333	-20.083334	205.833328	1023.000000	1023.000000	2046.000000
12.380000	-0.029494	-17.431049	-10.776099	1.544195	-4.720529	-3.478615	0.000000	-10.000000	0.300000	-19.716667	201.333328	1023.000000	1023.000000	2046.000000
12.400000	-0.029026	-17.154268	-10.573764	1.883753	-4.816148	-3.648110	0.000000	-10.000000	0.283333	-19.550001	197.000000	1023.000000	1023.000000	2046.000000
12.420000	-0.029008	-17.143946	-10.243066	1.729796	-5.409611	-3.221064	0.000000	-10.000000	0.250000	-19.383333	190.500000	1023.000000	1023.000000	2046.000000
12.440000	-0.029940	-17.694534	-10.220985	1.329325	-5.974860	-2.828014	0.000000	-10.000000	0.225000	-19.250000	184.000000	1023.000000	1023.000000	2046.000000
12.460000	-0.031803	-18.795795	-10.641108	0.798353	-6.147461	-2.805581	0.000000	-10.000000	0.216667	-18.883333	177.666672	1023.000000	1023.000000	2046.000000
12.480000	-0.033648	-19.885836	-11.494663	0.657737	-5.722266	-3.326644	0.000000	-10.000000	0.216667	-18.133333	171.500000	1023.000000	1023.000000	2046.000000
12.500000	-0.034152	-20.183619	-11.745950	0.940004	-5.534584	-3.843088	0.000000	-10.000000	0.208333	-17.566668	165.500000	1023.000000	1023.000000	2046.000000
12.520000	-0.033728	-19.933437	-11.581129	1.237822	-5.697994	-3.892137	0.000000	-10.000000	0.200000	-16.916666	159.500000	1023.000000	1023.000000	2046.000000
12.540000	-0.033251	-19.651514	-11.122488	1.174753	-6.251623	-3.452155	0.000000	-10.000000	0.191667	-16.633333	153.666672	1023.000000	1023.000000	2046.000000
12.560000	-0.034085	-20.144190	-11.044912	0.648500	-6.723606	-3.024173	0.000000	-10.000000	0.183333	-16.283333	148.000000	1023.000000	1023.000000	2046.000000
12.580000	-0.035156	-20.777031	-11.500534	0.430675	-6.500815	-3.206356	0.000000	-10.000000	0.166667	-16.133333	142.666672	1023.000000	1023.000000	2046.000000
12.600000	-0.035916	-21.226480	-12.023849	0.496439	-5.968055	-3.731015	0.000000	-10.000000	0.166667	-15.933333	137.333328	1023.000000	1023.000000	2046.000000
12.620000	-0.035373	-20.905521	-12.035019	0.921730	-5.721246	-4.070986	0.000000	-10.000000	0.158333	-15.533334	132.000000	1023.000000	1023.000000	2046.000000
12.640000	-0.034364	-20.308832	-11.541482	1.144236	-5.987700	-3.923887	0.000000	-10.000000	0.158333	-15.150001	126.666664	1023.000000	1023.000000	2046.000000
12.660000	-0.033880	-20.022884	-11.043469	1.008553	-6.542132	-3.445836	0.000000	-10.000000	0.150000	-14.466667	121.666664	1023.000000	1023.000000	2046.000000
12.680000	-0.034280	-20.259682	-10.942369	0.635180	-6.862370	-3.090121	0.000000	-10.000000	0.133333	-14.033334	116.833336	1023.000000	1023.000000	2046.000000
12.700000	-0.035350	-20.891981	-11.449159	0.369692	-6.595773	-3.216741	0.000000	-10.000000	0.100000	-13.366667	112.333336	1023.000000	1023.000000	2046.000000
12.720000	-0.035951	-21.247019	-11.871288	0.486562	-6.123371	-3.738922	0.000000	-10.000000	0.066667	-13.000000	107.666664	1023.000000	1023.000000	2046.000000
12.740000	-0.035281	-20.851120	-11.911232	0.998705	-5.817558	-4.121035	0.000000	-10.000000	0.050000	-12.400001	103.333336	1023.000000	1023.000000	2046.000000
12.760000	-0.034166	-20.191914	-11.386685	1.241962	-6.183596	-3.863595	0.000000	-10.000000	0.050000	-12.000000	99.000000	1023.000000	1023.000000	2046.000000
12.780000	-0.033722	-19.929968	-10.875637	0.988891	-6.752437	-3.290784	0.000000	-10.000000	0.050000	-11.500000	95.000000	1023.000000	1023.000000	2046.000000
12.800000	-0.034805	-20.569780	-11.119060	0.489928	-6.810409	-3.130240	0.000000	-10.000000	0.050000	-11.266667	91.166664	1023.000000	1023.000000	2046.000000
12.820000	-0.035836	-21.178869	-11.867154	0.504284	-6.125345	-3.690655	0.000000	-10.000000	0.050000	-10.950001	87.500000	1023.000000	1023.000000	2046.000000
12.840000	-0.035273	-20.846621	-11.884233	0.994442	-5.798857	-4.157973	0.000000	-10.000000	0.050000	-10.650001	83.833336	1023.000000	1023.000000	2046.000000
12.860000	-0.033982	-20.083593	-11.293192	1.319043	-6.154399	-3.955046	0.000000	-10.000000	0.050000	-10.283334	80.333336	1023.000000	1023.000000	2046.000000
12.880000	-0.033567	-19.838190	-10.818133	1.077157	-6.696791	-3.400423	0.000000	-10.000000	0.050000	-9.966666	76.833336	1023.000000	1023.000000	2046.000000
12.900000	-0.034179	-20.199511	-10.850560	0.608794	-6.833310	-3.124433	0.000000	-10.000000	0.041667	-9.666667	73.666664	1023.000000	1023.000000	2046.000000
12.920000	-0.035089	-20.737698	-11.401454	0.529575	-6.334982	-3.530836	0.000000	-10.000000	0.033333	-9.400000	70.333336	1023.000000	1023.000000	2046.000000
12.940000	-0.035362	-20.898930	-11.779978	0.873565	-5.794189	-4.198328	0.000000	-10.000000	0.025000	-9.100000	67.166664	1023.000000	1023.000000	2046.000000
12.960000	-0.034243	-20.237886	-11.419184	1.351955	-5.873462	-4.297196	0.000000	-10.000000	0.025000	-8.800000	64.000000	1023.000000	1023.000000	2046.000000
12.980000	-0.033118	-19.572641	-10.636563	1.259437	-6.457854	-3.737660	0.000000	-10.000000	0.016667	-8.366667	61.166668	1023.000000	1023.000000	2046.000000
13.000000	-0.033410	-19.745136	-10.449839	0.797302	-6.772551	-3.320050	0.000000	-10.000000	0.008333	-7.750000	58.333332	1023.000000	1023.000000	2046.000000
13.020000	-0.034637	-20.470516	-10.797948	0.443167	-6.606199	-3.509535	0.000000	-10.000000	0.000000	-6.950000	55.833332	1023.000000	1023.000000	2046.000000
13.040000	-0.035737	-21.120831	-11.257899	0.378693	-6.120193	-4.121432	0.000000	-10.000000	0.000000	-6.083333	53.500000	1023.000000	1023.000000	2046.000000
13.060000	-0.036225	-21.409260	-11.362293	0.477456	-5.772866	-4.751557	0.000000	-10.000000	0.000000	-5.166667	51.500000	1023.000000	1023.000000	2046.000000
13.080000	-0.035419	-20.932524	-10.807581	0.629166	-5.919576	-4.834534	0.000000	-10.000000	0.000000	-4.550000	49.833332	1023.000000	1023.000000	2046.000000
13.100000	-0.034536	-20.410557	-10.120662	0.390779	-6.439066	-4.241608	0.000000	-10.000000	0.000000	-4.183333	48.166668	1023.000000	1023.000000	2046.000000
13.120000	-0.035119	-20.755402	-10.161572	0.066194	-6.858332	-3.801692	0.000000	-10.000000	0.000000	-4.500000	46.833332	1023.000000	1023.000000	2046.000000
13.140000	-0.035949	-21.245857	-11.166301	0.464788	-6.283425	-4.260919	0.000000	-10.000000	0.000000	-4.950000	45.166668	1023.000000	1023.000000	2046.000000
13.160000	-0.035904	-21.219292	-11.630241	1.278590	-5.930123	-4.937517	0.000000	-10.000000	0.000000	-5.416667	43.500000	1023.000000	1023.000000	2046.000000
13.180000	-0.034594	-20.445269	-11.046893	1.823549	-6.451612	-4.770312	0.000000	-10.000000	-0.008333	-5.516667	41.500000	1023.000000	1023.000000	2046.000000
13.200000	-0.034784	-20.557421	-10.604164	1.405241	-7.191630	-4.166867	0.000000	-10.000000	-0.008333	-5.050000	39.833332	1023.000000	1023.000000	2046.000000
13.220000	-0.037191	-21.980179	-10.990570	0.534103	-7.371479	-4.152233	0.000000	-10.000000	-0.008333	-4.483334	38.166668	1023.000000	1023.000000	2046.000000
13.240000	-0.040115	-23.707792	-12.021618	0.320040	-6.870478	-5.135736	0.000000	-10.000000	-0.016667	-3.316667	36.833332	1023.000000	1023.000000	2046.000000
13.260000	-0.041625	-24.600079	-12.391635	0.448255	-6.812398	-5.844300	0.000000	-10.000000	-0.016667	-1.950000	35.666668	1023.000000	1023.000000	2046.000000
13.280000	-0.042128	-24.897484	-12.080060	0.383919	-7.434673	-5.766670	0.000000	-10.000000	-0.016667	-0.650000	35.166668	1023.000000	1023.000000	2046.000000
13.300000	-0.042949	-25.382980	-11.881333	-0.115416	-8.076532	-5.309699	0.000000	-10.000000	0.000000	-0.333333	35.000000	1023.000000	1023.000000	2046.000000
13.320000	-0.044358	-26.215643	-12.088151	-0.629194	-8.234448	-5.263848	0.000000	-10.000000	0.000000	-1.383333	35.000000	1023.000000	1023.000000	2046.000000
13.340000	-0.046112	-27.252264	-12.913788	-0.895701	-7.702341	-5.740433	0.000000	-10.000000	0.000000	-2.916667	34.500000	1023.000000	1023.000000	2046.000000
13.360000	-0.046927	-27.733831	-13.515441	-0.550118	-7.269940	-6.398332	0.000000	-10.000000	0.000000	-4.400000	33.666668	1023.000000	1023.000000	2046.000000
13.380000	-0.046810	-27.664669	-13.590755	-0.167808	-7.276419	-6.629688	0.000000	-10.000000	0.000000	-5.083333	32.166668	1023.000000	1023.000000	2046.000000
13.400000	-0.046139	-27.268309	-13.214910	0.004028	-7.693344	-6.364082	0.000000	-10.000000	0.000000	-5.016667	30.500000	1023.000000	1023.000000	2046.000000
13.420000	-0.045885	-27.117935	-12.670803	-0.345818	-8.285533	-5.815781	0.000000	-10.000000	0.000000	-4.383333	28.666666	1023.000000	1023.000000	2046.000000
13.440000	-0.046883	-27.708122	-12.867321	-0.922505	-8.266881	-5.651416	0.000000	-10.000000	0.000000	-3.650000	27.166666	1023.000000	1023.000000	2046.000000
13.460000	-0.048027	-28.383722	-13.357559	-1.151345	-7.822944	-6.051874	0.000000	-10.000000	-0.008333	-3.166667	26.000000	1023.000000	1023.000000	2046.000000
13.480000	-0.048679	-28.769173	-13.787687	-1.065182	-7.316742	-6.599560	0.000000	-10.000000	-0.008333	-3.033333	25.000000	1023.000000	1023.000000	2046.000000
13.500000	-0.048087	-28.419125	-13.789038	-0.644068	-7.096631	-6.889388	0.000000	-10.000000	0.000000	-3.266667	24.000000	1023.000000	1023.000000	2046.000000
13.520000	-0.046218	-27.314972	-13.104499	-0.316165	-7.444008	-6.450301	0.000000	-10.000000	0.016667	-3.966667	22.833334	1023.000000	1023.000000	2046.000000
13.540000	-0.045082	-26.643206	-12.585499	-0.417769	-7.814608	-5.825329	0.000000	-10.000000	0.016667	-4.866667	21.333334	1023.000000	1023.000000	2046.000000
13.560000	-0.044890	-26.530209	-12.386229	-0.810129	-8.036338	-5.297514	0.000000	-10.000000	0.008333	-5.516667	19.500000	1023.000000	1023.000000	2046.000000
13.580000	-0.045226	-26.728403	-12.710138	-0.988252	-7.616179	-5.413834	0.000000	-10.000000	0.000000	-5.333333	17.666666	1023.000000	1023.000000	2046.000000
13.600000	-0.045868	-27.108219	-13.289146	-0.937551	-7.027133	-5.854388	0.000000	-10.000000	0.000000	-4.683333	16.000000	1023.000000	1023.000000	2046.000000
13.620000	-0.045937	-27.148928	-13.662893	-0.507178	-6.668693	-6.310163	0.000000	-10.000000	0.000000	-4.116667	14.666667	1023.000000	1023.000000	2046.000000
13.640000	-0.045163	-26.691219	-13.459723	-0.144319	-6.799871	-6.287306	0.000000	-10.000000	0.000000	-4.150000	13.166667	1023.000000	1023.000000	2046.000000
13.660000	-0.044364	-26.219086	-12.969827	-0.155712	-7.238065	-5.855482	0.000000	-10.000000	0.008333	-4.616667	11.833333	1023.000000	1023.000000	2046.000000
13.680000	-0.044358	-26.215584	-12.572183	-0.586051	-7.820036	-5.237314	0.000000	-10.000000	0.008333	-5.016667	10.166667	1023.000000	1023.000000	2046.000000
13.700000	-0.045473	-26.874697	-12.708012	-1.080601	-7.955836	-5.130248	0.000000	-10.000000	0.008333	-4.883334	8.500000	1023.000000	1023.000000	2046.000000
13.720000	-0.046651	-27.570997	-13.250735	-1.282941	-7.584955	-5.452365	0.000000	-10.000000	0.000000	-4.100000	6.833333	1023.000000	1023.000000	2046.000000
13.740000	-0.047911	-28.315168	-13.871714	-1.254846	-7.203281	-5.985329	0.000000	-10.000000	-0.008333	-3.083333	5.500000	1023.000000	1023.000000	2046.000000
13.760000	-0.047867	-28.289387	-14.092877	-0.884359	-7.020597	-6.291553	0.000000	-10.000000	-0.016667	-1.933333	4.666667	1023.000000	1023.000000	2046.000000
13.780000	-0.047385	-28.004761	-13.990963	-0.640969	-7.094638	-6.278191	0.000000	-10.000000	-0.016667	-0.950000	4.166667	1023.000000	1023.000000	2046.000000
13.800000	-0.046188	-27.297285	-13.517255	-0.403002	-7.434442	-5.942586	0.000000	-10.000000	-0.016667	-0.250000	4.000000	1023.000000	1023.000000	2046.000000
13.820000	-0.045401	-26.831953	-12.970140	-0.614768	-7.896432	-5.350613	0.000000	-10.000000	-0.025000	0.800000	4.000000	1023.000000	1023.000000	2046.000000
13.840000	-0.045147	-26.682016	-12.697731	-0.924929	-8.080262	-4.979093	0.000000	-10.000000	-0.041667	2.300000	4.000000	1023.000000	1023.000000	2046.000000
13.860000	-0.045386	-26.823080	-12.874701	-1.206329	-7.754940	-4.987110	0.000000	-10.000000	-0.066667	4.716667	4.000000	1023.000000	1023.000000	2046.000000
13.880000	-0.045626	-26.964760	-13.251525	-1.185257	-7.161124	-5.366853	0.000000	-10.000000	-0.083333	7.233333	4.000000	1023.000000	1023.000000	2046.000000
13.900000	-0.045325	-26.787212	-13.407325	-1.013946	-6.765054	-5.600886	0.000000	-10.000000	-0.116667	9.800000	4.000000	1023.000000	1023.000000	2046.000000
13.920000	-0.044292	-26.176676	-13.348794	-0.601909	-6.480822	-5.745152	0.000000	-10.000000	-0.150000	12.166667	4.000000	1023.000000	1023.000000	2046.000000
13.940000	-0.043175	-25.516138	-13.123779	-0.356075	-6.452164	-5.584119	0.000000	-10.000000	-0.191667	14.083333	4.000000	1023.000000	1023.000000	2046.000000
13.960000	-0.041474	-24.511295	-12.515170	-0.143465	-6.638847	-5.213813	0.000000	-10.000000	-0.225000	15.716667	7.166667	1023.000000	1023.000000	2046.000000
13.980000	-0.039914	-23.589148	-11.851521	-0.170015	-6.928154	-4.639457	0.000000	-10.000000	-0.233333	16.883333	14.000000	1023.000000	1023.000000	2046.000000
14.000000	-0.038863	-22.968327	-11.384703	-0.397631	-7.055724	-4.130269	0.000000	-10.000000	-0.250000	17.833334	22.833334	1023.000000	1023.000000	2046.000000
14.020000	-0.038404	-22.696524	-11.294762	-0.711931	-6.759980	-3.929852	0.000000	-10.000000	-0.266667	18.616667	30.500000	1023.000000	1023.000000	2046.000000
14.040000	-0.038621	-22.824717	-11.745129	-0.679081	-6.004662	-4.395845	0.000000	-10.000000	-0.300000	19.600000	36.500000	1023.000000	1023.000000	2046.000000
14.060000	-0.037727	-22.296564	-11.794912	-0.374919	-5.414710	-4.712022	0.000000	-10.000000	-0.316667	20.266668	42.833332	1023.000000	1023.000000	2046.000000
14.080000	-0.036233	-21.413876	-11.628101	0.209806	-5.225581	-4.769998	0.000000	-10.000000	-0.341667	21.116667	49.500000	1023.000000	1023.000000	2046.000000
14.100000	-0.033944	-20.060823	-10.845895	0.452264	-5.471166	-4.196025	0.000000	-10.000000	-0.366667	21.683334	56.500000	1023.000000	1023.000000	2046.000000
14.120000	-0.032288	-19.081919	-10.049913	0.177596	-5.823785	-3.385815	0.000000	-10.000000	-0.408333	22.533333	63.666668	1023.000000	1023.000000	2046.000000
14.140000	-0.031754	-18.766825	-9.915168	-0.176970	-5.556613	-3.118074	0.000000	-10.000000	-0.416667	22.950001	71.166664	1023.000000	1023.000000	2046.000000
14.160000	-0.031731	-18.752926	-10.131783	-0.307755	-4.852397	-3.460989	0.000000	-10.000000	-0.425000	23.400000	78.666664	1023.000000	1023.000000	2046.000000
14.180000	-0.031080	-18.368057	-10.339040	0.047132	-4.160726	-3.915424	0.000000	-10.000000	-0.425000	23.866667	86.333336	1023.000000	1023.000000	2046.000000
14.200000	-0.029509	-17.439655	-10.006389	0.521518	-3.900162	-4.054623	0.000000	-10.000000	-0.450000	24.616667	94.000000	1023.000000	1023.000000	2046.000000
14.220000	-0.027556	-16.285866	-9.329430	0.832160	-4.177764	-3.610832	0.000000	-10.000000	-0.483333	25.433334	102.333336	1023.000000	1023.000000	2046.000000
14.240000	-0.026146	-15.452076	-8.592052	0.557562	-4.536177	-2.881410	0.000000	-10.000000	-0.508333	26.100000	110.666664	1023.000000	1023.000000	2046.000000
14.260000	-0.025463	-15.048511	-8.037815	0.190761	-4.637250	-2.564207	0.000000	-10.000000	-0.558333	26.816668	119.333336	1023.000000	1023.000000	2046.000000
14.280000	-0.025212	-14.900388	-7.658299	-0.291606	-4.427619	-2.522864	0.000000	-10.000000	-0.566667	27.416666	128.000000	1023.000000	1023.000000	2046.000000
14.300000	-0.025054	-14.806989	-7.653062	-0.560350	-3.717858	-2.875718	0.000000	-10.000000	-0.600000	27.850000	137.166672	1023.000000	1023.000000	2046.000000
14.320000	-0.024651	-14.568951	-7.729219	-0.541431	-3.081825	-3.216475	0.000000	-10.000000	-0.575000	28.250000	146.333328	1023.000000	1023.000000	2046.000000
14.340000	-0.023438	-13.852136	-7.917694	0.210960	-2.691946	-3.453456	0.000000	-10.000000	-0.583333	28.300001	155.833328	1023.000000	1023.000000	2046.000000
14.360000	-0.021334	-12.608324	-7.767713	1.101704	-2.684965	-3.257349	0.000000	-10.000000	-0.575000	28.533333	165.166672	1023.000000	1023.000000	2046.000000
14.380000	-0.019389	-11.459165	-7.300745	1.595266	-2.962955	-2.790730	0.000000	-10.000000	-0.591667	28.450001	174.833328	1023.000000	1023.000000	2046.000000
14.400000	-0.017997	-10.636274	-6.614028	1.565162	-3.390392	-2.197016	0.000000	-10.000000	-0.625000	28.966667	184.166672	1023.000000	1023.000000	2046.000000
14.420000	-0.017927	-10.594686	-6.249496	1.013629	-3.550088	-1.808731	0.000000	-10.000000	-0.650000	29.883333	193.833328	1023.000000	1023.000000	2046.000000
14.440000	-0.019302	-11.407553	-6.597556	0.477000	-3.178944	-2.108054	0.000000	-10.000000	-0.683333	30.566668	203.500000	1023.000000	1023.000000	2046.000000
14.460000	-0.021033	-12.430373	-7.181951	0.219903	-2.647691	-2.820635	0.000000	-10.000000	-0.691667	31.066668	213.666672	1023.000000	1023.000000	2046.000000
14.480000	-0.021682	-12.814337	-7.562306	0.482477	-2.309443	-3.425065	0.000000	-10.000000	-0.683333	31.000000	224.000000	1023.000000	1023.000000	2046.000000
14.500000	-0.021447	-12.675422	-7.519897	0.588742	-2.398861	-3.345407	0.000000	-10.000000	-0.683333	31.250000	234.333328	1023.000000	1023.000000	2046.000000
14.520000	-0.020702	-12.235176	-7.192925	0.587912	-2.567420	-3.062743	0.000000	-10.000000	-0.683333	31.216667	244.833328	1023.000000	1023.000000	2046.000000
14.540000	-0.019496	-11.522151	-6.691918	0.479414	-2.779381	-2.530267	0.000000	-10.000000	-0.708333	31.450001	255.166672	1023.000000	1023.000000	2046.000000
14.560000	-0.018893	-11.165476	-6.455652	0.298926	-2.753852	-2.254898	0.000000	-10.000000	-0.725000	31.683334	265.666656	1023.000000	1023.000000	2046.000000
14.580000	-0.019043	-11.254640	-6.748665	0.067347	-2.212360	-2.360961	0.000000	-10.000000	-0.758333	32.316669	276.000000	1023.000000	1023.000000	2046.000000
14.600000	-0.019301	-11.407003	-7.252640	0.265738	-1.426272	-2.993829	0.000000	-10.000000	-0.800000	32.883335	286.666656	1023.000000	1023.000000	2046.000000
14.620000	-0.018502	-10.934900	-7.420331	0.839714	-0.952994	-3.401290	0.000000	-10.000000	-0.841667	33.700001	297.666656	1023.000000	1023.000000	2046.000000
14.640000	-0.017019	-10.058372	-7.089418	1.156397	-0.893036	-3.232315	0.000000	-10.000000	-0.858333	34.266666	308.833344	1023.000000	1023.000000	2046.000000
14.660000	-0.014915	-8.814672	-6.262582	1.191012	-1.129885	-2.613217	0.000000	-10.000000	-0.866667	34.766666	320.333344	1023.000000	1023.000000	2046.000000
14.680000	-0.013542	-8.003428	-5.561083	0.797089	-1.267401	-1.972034	0.000000	-10.000000	-0.858333	34.966667	331.666656	1023.000000	1023.000000	2046.000000
14.700000	-0.012755	-7.538043	-5.322514	0.370326	-0.757305	-1.828550	0.000000	-10.000000	-0.875000	35.133335	343.333344	1023.000000	1023.000000	2046.000000
14.720000	-0.012398	-7.327356	-5.423586	0.236373	0.104179	-2.244323	0.000000	-10.000000	-0.866667	35.216667	355.000000	1023.000000	1023.000000	2046.000000
14.740000	-0.010909	-6.447125	-5.392686	0.742471	0.866093	-2.663003	0.000000	-10.000000	-0.866667	35.049999	367.000000	1023.000000	1023.000000	2046.000000
14.760000	-0.008840	-5.224504	-5.041281	1.212861	1.203600	-2.599685	0.000000	-10.000000	-0.850000	34.983334	378.666656	1023.000000	1023.000000	2046.000000
14.780000	-0.006286	-3.715222	-4.341078	1.480258	1.251998	-2.106400	0.000000	-10.000000	-0.841667	34.750000	390.333344	1023.000000	1023.000000	2046.000000
14.800000	-0.003873	-2.288931	-3.525238	1.445636	1.268615	-1.477944	0.000000	-10.000000	-0.825000	34.816669	401.833344	1023.000000	1023.000000	2046.000000
14.820000	-0.001920	-1.134769	-2.714210	1.207579	1.285346	-0.913484	0.000000	-10.000000	-0.808333	34.600002	413.500000	1023.000000	1023.000000	2046.000000
14.840000	-0.000652	-0.385500	-2.197408	0.780152	1.531596	-0.499841	0.000000	-10.000000	-0.791667	34.333336	425.166656	1023.000000	1023.000000	2046.000000
14.860000	-0.000360	-0.212611	-2.157471	0.389901	2.163287	-0.608328	0.000000	-10.000000	-0.775000	33.799999	436.666656	1023.000000	1023.000000	2046.000000
14.880000	-0.000404	-0.238691	-2.348523	0.403227	2.861940	-1.155335	0.000000	-10.000000	-0.783333	33.250000	448.000000	1023.000000	1023.000000	2046.000000
14.900000	0.000412	0.243386	-2.257777	0.714932	3.181873	-1.395641	0.000000	-10.000000	-0.800000	33.033333	459.000000	1023.000000	1023.000000	2046.000000
14.920000	0.001936	1.144293	-1.802596	0.903189	3.071680	-1.027980	0.000000	-10.000000	-0.825000	33.283333	470.000000	1023.000000	1023.000000	2046.000000
14.940000	0.003556	2.101538	-1.009887	0.670770	2.699494	-0.258838	0.000000	-10.000000	-0.816667	33.650002	481.166656	1023.000000	1023.000000	2046.000000
14.960000	0.004632	2.737372	-0.292345	0.182467	2.566118	0.281132	0.000000	-10.000000	-0.808333	33.816666	492.500000	1023.000000	1023.000000	2046.000000
14.980000	0.005067	2.994560	-0.101776	-0.208341	3.080516	0.224161	0.000000	-10.000000	-0.800000	33.650002	503.833344	1023.000000	1023.000000	2046.000000
15.000000	0.005593	3.305715	-0.128594	-0.245826	3.805918	-0.125783	0.000000	-10.000000	-0.783333	33.466667	515.000000	1023.000000	1023.000000	2046.000000
15.020000	0.006567	3.881136	-0.056544	0.091701	4.363197	-0.517218	0.000000	-10.000000	-0.766667	33.416668	526.166687	1023.000000	1023.000000	2046.000000
15.040000	0.008470	5.005924	0.350944	0.553121	4.554784	-0.452925	0.000000	-10.000000	-0.741667	33.333336	537.333313	1023.000000	1023.000000	2046.000000
15.060000	0.010805	6.385983	1.182264	0.674366	4.342183	0.187170	0.000000	-10.000000	-0.766667	33.233334	548.500000	1023.000000	1023.000000	2046.000000
15.080000	0.013038	7.705738	2.128251	0.505331	4.250857	0.821299	0.000000	-10.000000	-0.783333	33.216667	559.500000	1023.000000	1023.000000	2046.000000
15.100000	0.014752	8.718303	2.859491	0.224530	4.384047	1.250235	0.000000	-10.000000	-0.808333	33.216667	570.666687	1023.000000	1023.000000	2046.000000
15.120000	0.015925	9.411839	3.161872	0.037570	4.892787	1.319608	0.000000	-10.000000	-0.791667	33.166668	581.833313	1023.000000	1023.000000	2046.000000
15.140000	0.016605	9.813651	3.217348	0.017773	5.626596	0.951934	0.000000	-10.000000	-0.775000	33.033333	593.000000	1023.000000	1023.000000	2046.000000
15.160000	0.017957	10.612505	3.218936	0.493382	6.320827	0.579361	0.000000	-10.000000	-0.758333	32.716667	604.000000	1023.000000	1023.000000	2046.000000
15.180000	0.020024	11.834357	3.647459	1.085605	6.516317	0.584975	0.000000	-10.000000	-0.750000	32.616669	615.000000	1023.000000	1023.000000	2046.000000
15.200000	0.022557	13.331003	4.497205	1.315258	6.244166	1.274374	0.000000	-10.000000	-0.733333	32.366669	625.833313	1023.000000	1023.000000	2046.000000
15.220000	0.024648	14.566689	5.395756	0.996065	6.151796	2.023072	0.000000	-10.000000	-0.708333	32.066666	636.666687	1023.000000	1023.000000	2046.000000
15.240000	0.026041	15.390368	5.882144	0.691030	6.526158	2.291036	0.000000	-10.000000	-0.691667	31.750000	647.333313	1023.000000	1023.000000	2046.000000
15.260000	0.026495	15.658353	5.863330	0.603085	7.300766	1.891172	0.000000	-10.000000	-0.683333	31.566666	658.000000	1023.000000	1023.000000	2046.000000
15.280000	0.027520	16.264364	5.882131	0.980541	7.966015	1.435677	0.000000	-10.000000	-0.683333	31.583334	668.666687	1023.000000	1023.000000	2046.000000
15.300000	0.029225	17.271893	6.208008	1.514875	8.245287	1.303723	0.000000	-10.000000	-0.666667	31.283333	679.166687	1023.000000	1023.000000	2046.000000
15.320000	0.031732	18.753389	7.032863	1.811084	8.204053	1.705388	0.000000	-10.000000	-0.658333	31.066668	689.833313	1023.000000	1023.000000	2046.000000
15.340000	0.033804	19.978287	7.858955	1.702884	8.033390	2.383058	0.000000	-10.000000	-0.650000	30.583334	700.166687	1023.000000	1023.000000	2046.000000
15.360000	0.034948	20.654091	8.501904	1.344060	7.928817	2.879311	0.000000	-10.000000	-0.650000	30.816668	710.500000	1023.000000	1023.000000	2046.000000
15.380000	0.034931	20.644028	8.639553	0.913803	8.372860	2.717811	0.000000	-10.000000	-0.650000	30.516666	720.500000	1023.000000	1023.000000	2046.000000
15.400000	0.035278	20.849039	8.813247	0.816380	8.933620	2.285791	0.000000	-10.000000	-0.633333	30.516666	730.833313	1023.000000	1023.000000	2046.000000
15.420000	0.036279	21.440779	9.000873	1.006921	9.549667	1.883316	0.000000	-10.000000	-0.616667	29.516666	741.166687	1023.000000	1023.000000	2046.000000
15.440000	0.037622	22.234529	8.956193	1.660724	9.781792	1.835820	0.000000	-10.000000	-0.566667	28.900000	751.333313	1023.000000	1023.000000	2046.000000
15.460000	0.038699	22.871090	8.940340	2.331366	9.437840	2.161546	0.000000	-10.000000	-0.541667	27.766666	761.000000	1023.000000	1023.000000	2046.000000
15.480000	0.040375	23.861397	9.177002	2.936312	8.910846	2.837236	0.000000	-10.000000	-0.516667	26.900000	770.333313	1023.000000	1023.000000	2046.000000
15.500000	0.041404	24.469809	9.629425	2.927929	8.544320	3.368135	0.000000	-10.000000	-0.516667	26.216667	779.333313	1023.000000	1023.000000	2046.000000
15.520000	0.041747	24.672672	9.979053	2.675720	8.790891	3.227010	0.000000	-10.000000	-0.508333	26.133333	788.166687	1023.000000	1023.000000	2046.000000
15.540000	0.041153	24.321680	10.013008	2.342934	9.127958	2.837780	0.000000	-10.000000	-0.466667	26.000000	797.000000	1023.000000	1023.000000	2046.000000
15.560000	0.040105	23.702230	9.664155	2.260204	9.531343	2.246530	0.000000	-10.000000	-0.425000	25.300001	805.833313	1023.000000	1023.000000	2046.000000
15.580000	0.038910	22.995695	9.150614	2.498227	9.612443	1.734411	0.000000	-10.000000	-0.350000	23.866667	814.500000	1023.000000	1023.000000	2046.000000
15.600000	0.038520	22.765301	8.888864	2.825890	9.335777	1.714769	0.000000	-10.000000	-0.316667	21.950001	822.666687	1023.000000	1023.000000	2046.000000
15.620000	0.038512	22.760792	8.898852	2.896474	8.838873	2.126592	0.000000	-10.000000	-0.275000	20.266668	830.333313	1023.000000	1023.000000	2046.000000
15.640000	0.038515	22.762310	8.970906	2.690789	8.538080	2.562536	0.000000	-10.000000	-0.250000	18.966667	837.166687	1023.000000	1023.000000	2046.000000
15.660000	0.038037	22.479681	8.838101	2.536210	8.586928	2.518442	0.000000	-10.000000	-0.200000	17.833334	843.833313	1023.000000	1023.000000	2046.000000
15.680000	0.037401	22.103865	8.423797	2.593482	8.892495	2.194092	0.000000	-10.000000	-0.158333	16.166668	849.833313	1023.000000	1023.000000	2046.000000
15.700000	0.036608	21.635334	7.934202	2.691284	9.264862	1.744987	0.000000	-10.000000	-0.133333	14.516667	855.666687	1023.000000	1023.000000	2046.000000
15.720000	0.036093	21.330898	7.475334	3.027388	9.564341	1.263836	0.000000	-10.000000	-0.116667	12.766666	860.666687	1023.000000	1023.000000	2046.000000
15.740000	0.035904	21.219177	7.199608	3.315377	9.581991	1.122202	0.000000	-10.000000	-0.091667	11.066667	865.333313	1023.000000	1023.000000	2046.000000
15.760000	0.036076	21.320719	7.269128	3.502574	9.355956	1.193061	0.000000	-10.000000	-0.050000	8.783333	869.333313	1023.000000	1023.000000	2046.000000
15.780000	0.036914	21.816151	7.668900	3.460342	9.002978	1.683929	0.000000	-10.000000	-0.025000	6.183333	872.666687	1023.000000	1023.000000	2046.000000
15.800000	0.037309	22.049860	8.151965	3.000641	8.769252	2.128003	0.000000	-10.000000	-0.008333	2.816667	875.166687	1023.000000	1023.000000	2046.000000
15.820000	0.036906	21.811670	8.096226	2.533477	9.099558	2.082410	0.000000	-10.000000	-0.008333	-0.350000	876.500000	1023.000000	1023.000000	2046.000000
15.840000	0.036208	21.398928	7.823434	2.427432	9.627429	1.520633	0.000000	-10.000000	0.008333	-3.200000	877.000000	1023.000000	1023.000000	2046.000000
15.860000	0.035970	21.258522	7.478811	2.722763	9.932426	1.124521	0.000000	-10.000000	0.025000	-5.766667	877.000000	1023.000000	1023.000000	2046.000000
15.880000	0.036387	21.504421	7.374039	3.167313	9.916081	1.046988	0.000000	-10.000000	0.041667	-8.016667	877.000000	1023.000000	1023.000000	2046.000000
15.900000	0.037085	21.916967	7.482144	3.387995	9.749856	1.296972	0.000000	-10.000000	0.058333	-9.750000	877.000000	1023.000000	1023.000000	2046.000000
15.920000	0.038073	22.501059	7.744896	3.422049	9.526736	1.807377	0.000000	-10.000000	0.066667	-10.483334	877.000000	1023.000000	1023.000000	2046.000000
15.940000	0.038724	22.885885	8.193291	3.022112	9.250831	2.419651	0.000000	-10.000000	0.083333	-11.200000	877.000000	1023.000000	1023.000000	2046.000000
15.960000	0.038389	22.687716	8.257213	2.531366	9.357964	2.541173	0.000000	-10.000000	0.091667	-12.200000	873.333313	1023.000000	1023.000000	2046.000000
15.980000	0.037088	21.918749	7.809289	2.288585	9.694677	2.126198	0.000000	-10.000000	0.108333	-13.400001	865.000000	1023.000000	1023.000000	2046.000000
16.000000	0.035889	21.210318	7.206193	2.598287	9.945098	1.460739	0.000000	-10.000000	0.125000	-14.333334	855.000000	1023.000000	1023.000000	2046.000000
16.020000	0.035242	20.827787	6.953879	2.783236	9.642923	1.447750	0.000000	-10.000000	0.158333	-14.966667	847.000000	1023.000000	1023.000000	2046.000000
16.040001	0.035182	20.792662	7.067091	2.761027	9.017152	1.947391	0.000000	-10.000000	0.183333	-15.466667	842.000000	1023.000000	1023.000000	2046.000000
16.059999	0.034959	20.660950	7.299391	2.320968	8.513507	2.527083	0.000000	-10.000000	0.200000	-16.133333	836.833313	1023.000000	1023.000000	2046.000000
16.080000	0.034220	20.223949	7.318377	1.884825	8.443158	2.577590	0.000000	-10.000000	0.208333	-16.866667	831.500000	1023.000000	1023.000000	2046.000000
16.100000	0.032912	19.451103	6.919664	1.694068	8.657616	2.179756	0.000000	-10.000000	0.208333	-17.500000	826.000000	1023.000000	1023.000000	2046.000000
16.120001	0.031976	18.897741	6.471882	1.914761	8.900916	1.610182	0.000000	-10.000000	0.208333	-18.150002	820.333313	1023.000000	1023.000000	2046.000000
16.139999	0.031510	18.622316	6.078574	2.432057	8.772240	1.339446	0.000000	-10.000000	0.200000	-18.583334	814.166687	1023.000000	1023.000000	2046.000000
16.160000	0.031799	18.793457	6.150712	2.656247	8.248196	1.738303	0.000000	-10.000000	0.200000	-18.950001	807.833313	1023.000000	1023.000000	2046.000000
16.180000	0.032205	19.033228	6.564474	2.327147	7.714833	2.426774	0.000000	-10.000000	0.200000	-19.016666	801.500000	1023.000000	1023.000000	2046.000000
16.200001	0.031841	18.818089	6.573120	1.948958	7.842240	2.453771	0.000000	-10.000000	0.216667	-19.083334	795.166687	1023.000000	1023.000000	2046.000000
16.219999	0.030763	18.180948	6.176661	1.939589	8.194933	1.869765	0.000000	-10.000000	0.216667	-19.016666	788.833313	1023.000000	1023.000000	2046.000000
16.240000	0.030408	17.970968	5.661079	2.606933	8.264817	1.438138	0.000000	-10.000000	0.216667	-18.966667	782.333313	1023.000000	1023.000000	2046.000000
16.260000	0.030632	18.103224	5.568351	3.061876	7.765233	1.707764	0.000000	-10.000000	0.200000	-18.933334	776.000000	1023.000000	1023.000000	2046.000000
16.280001	0.031029	18.338203	5.886233	2.897875	7.142035	2.412060	0.000000	-10.000000	0.216667	-18.883333	769.666687	1023.000000	1023.000000	2046.000000
16.299999	0.030832	18.221994	5.996466	2.468454	7.090395	2.666680	0.000000	-10.000000	0.225000	-18.916668	763.500000	1023.000000	1023.000000	2046.000000
16.320000	0.029899	17.670040	5.598022	2.412948	7.508969	2.150103	0.000000	-10.000000	0.241667	-19.033335	757.166687	1023.000000	1023.000000	2046.000000
16.340000	0.029255	17.289804	5.027173	3.060720	7.642984	1.558927	0.000000	-10.000000	0.241667	-19.200001	750.833313	1023.000000	1023.000000	2046.000000
16.360001	0.029154	17.229824	4.808991	3.554393	7.221217	1.645223	0.000000	-10.000000	0.250000	-19.500000	744.166687	1023.000000	1023.000000	2046.000000
16.379999	0.029850	17.641247	5.227351	3.477386	6.620906	2.315604	0.000000	-10.000000	0.250000	-19.833334	737.833313	1023.000000	1023.000000	2046.000000
16.400000	0.030189	17.841984	5.600230	3.052206	6.562791	2.626757	0.000000	-10.000000	0.250000	-20.166668	731.166687	1023.000000	1023.000000	2046.000000
16.420000	0.029477	17.421198	5.464214	2.725043	7.005105	2.226835	0.000000	-10.000000	0.275000	-20.466667	724.500000	1023.000000	1023.000000	2046.000000
16.440001	0.029149	17.226837	5.172309	3.055645	7.301360	1.697522	0.000000	-10.000000	0.300000	-20.650000	717.500000	1023.000000	1023.000000	2046.000000
16.459999	0.028395	16.781263	4.878789	3.346210	7.193855	1.362408	0.000000	-10.000000	0.325000	-20.950001	710.500000	1023.000000	1023.000000	2046.000000
16.480000	0.028157	16.641005	4.797852	3.625987	6.595480	1.621686	0.000000	-10.000000	0.333333	-21.316668	703.500000	1023.000000	1023.000000	2046.000000
16.500000	0.027791	16.424673	4.787691	3.443689	5.787592	2.405701	0.000000	-10.000000	0.350000	-22.033335	696.333313	1023.000000	1023.000000	2046.000000
16.520000	0.026863	15.876206	4.425909	3.390370	5.386740	2.673187	0.000000	-10.000000	0.366667	-23.000000	689.166687	1023.000000	1023.000000	2046.000000
16.540001	0.025924	15.320970	3.719966	3.891896	5.483603	2.225505	0.000000	-10.000000	0.400000	-23.816668	681.666687	1023.000000	1023.000000	2046.000000
16.559999	0.024723	14.611085	3.131531	4.526721	5.352897	1.599937	0.000000	-10.000000	0.425000	-24.300001	673.833313	1023.000000	1023.000000	2046.000000
16.580000	0.023777	14.052387	2.685128	5.079260	4.936100	1.351899	0.000000	-10.000000	0.450000	-24.416668	665.500000	1023.000000	1023.000000	2046.000000
16.600000	0.023053	13.624424	2.694371	5.058206	4.262014	1.609833	0.000000	-10.000000	0.450000	-24.516666	657.166687	1023.000000	1023.000000	2046.000000
16.620001	0.021811	12.890234	2.663954	4.718604	3.655207	1.852469	0.000000	-10.000000	0.466667	-24.900000	649.000000	1023.000000	1023.000000	2046.000000
16.639999	0.019597	11.581571	2.399196	4.255501	3.081098	1.845775	0.000000	-10.000000	0.475000	-25.366667	640.833313	1023.000000	1023.000000	2046.000000
16.660000	0.016934	10.007940	1.982675	3.751796	2.692145	1.581324	0.000000	-10.000000	0.491667	-25.799999	632.500000	1023.000000	1023.000000	2046.000000
16.680000	0.014158	8.367668	1.277379	3.375519	2.594605	1.120166	0.000000	-10.000000	0.491667	-26.100000	623.833313	1023.000000	1023.000000	2046.000000
16.700001	0.011859	7.008630	0.582943	3.337472	2.620554	0.467660	0.000000	-10.000000	0.500000	-26.250000	615.000000	1023.000000	1023.000000	2046.000000
16.719999	0.009876	5.837005	-0.179759	3.599078	2.513169	-0.095482	0.000000	-10.000000	0.508333	-26.633335	606.166687	1023.000000	1023.000000	2046.000000
16.740000	0.008421	4.976804	-0.776755	3.869304	2.229507	-0.345253	0.000000	-10.000000	0.516667	-26.816668	597.333313	1023.000000	1023.000000	2046.000000
16.760000	0.007231	4.273635	-1.233621	4.114297	1.774173	-0.381215	0.000000	-10.000000	0.516667	-26.916668	588.500000	1023.000000	1023.000000	2046.000000
16.780001	0.006468	3.822613	-1.511817	4.170781	1.339657	-0.176008	0.000000	-10.000000	0.516667	-26.683334	579.500000	1023.000000	1023.000000	2046.000000
16.799999	0.005813	3.435197	-1.523169	3.963208	0.907963	0.087196	0.000000	-10.000000	0.516667	-26.416668	570.666687	1023.000000	1023.000000	2046.000000
16.820000	0.004915	2.904710	-1.450830	3.438215	0.685933	0.231392	0.000000	-10.000000	0.516667	-26.333334	561.833313	1023.000000	1023.000000	2046.000000
16.840000	0.003586	2.119142	-1.664952	3.030032	0.785036	-0.030975	0.000000	-10.000000	0.508333	-26.333334	553.000000	1023.000000	1023.000000	2046.000000
16.860001	0.002269	1.341180	-2.002568	2.797694	0.947300	-0.401247	0.000000	-10.000000	0.500000	-26.400000	544.166687	1023.000000	1023.000000	2046.000000
16.879999	0.000958	0.565906	-2.388115	2.751045	1.060410	-0.857433	0.000000	-10.000000	0.508333	-26.583334	535.333313	1023.000000	1023.000000	2046.000000
16.900000	0.000105	0.061825	-2.788700	2.874876	1.126952	-1.151302	0.000000	-10.000000	0.525000	-26.883333	526.500000	1023.000000	1023.000000	2046.000000
16.920000	-0.000090	-0.052935	-3.049085	3.165969	0.862912	-1.032731	0.000000	-10.000000	0.541667	-27.299999	517.500000	1023.000000	1023.000000	2046.000000
16.940001	-0.000150	-0.088773	-3.236837	3.367729	0.465657	-0.685322	0.000000	-10.000000	0.550000	-27.616667	508.333344	1023.000000	1023.000000	2046.000000
16.959999	0.000007	0.003896	-3.168680	3.203843	0.017745	-0.049012	0.000000	-10.000000	0.550000	-27.800001	499.000000	1023.000000	1023.000000	2046.000000
16.980000	0.000175	0.103533	-3.000355	2.887460	-0.020328	0.236756	0.000000	-10.000000	0.550000	-27.683334	489.666656	1023.000000	1023.000000	2046.000000
17.000000	-0.000466	-0.275604	-3.176232	2.680316	0.093956	0.126357	0.000000	-10.000000	0.550000	-27.600000	480.500000	1023.000000	1023.000000	2046.000000
17.020000	-0.001617	-0.955931	-3.707385	2.696724	0.315373	-0.260643	0.000000	-10.000000	0.550000	-27.433334	471.333344	1023.000000	1023.000000	2046.000000
17.040001	-0.003142	-1.856679	-4.379396	2.948239	0.291861	-0.717383	0.000000	-10.000000	0.550000	-27.533335	462.166656	1023.000000	1023.000000	2046.000000
17.059999	-0.004392	-2.595886	-4.938036	3.253488	-0.110365	-0.800973	0.000000	-10.000000	0.550000	-27.450001	453.000000	1023.000000	1023.000000	2046.000000
17.080000	-0.005443	-3.216745	-5.322341	3.387295	-0.625836	-0.655864	0.000000	-10.000000	0.550000	-27.466667	443.833344	1023.000000	1023.000000	2046.000000
17.100000	-0.006359	-3.758447	-5.461278	3.193750	-1.181938	-0.308981	0.000000	-10.000000	0.550000	-27.300001	434.666656	1023.000000	1023.000000	2046.000000
17.120001	-0.007138	-4.218341	-5.520317	3.037954	-1.652741	-0.083238	0.000000	-10.000000	0.541667	-27.183334	425.500000	1023.000000	1023.000000	2046.000000
17.139999	-0.007836	-4.631281	-5.521329	2.717096	-1.966841	0.139793	0.000000	-10.000000	0.533333	-27.100000	416.500000	1023.000000	1023.000000	2046.000000
17.160000	-0.008880	-5.247811	-5.691388	2.423955	-1.988118	0.007739	0.000000	-10.000000	0.525000	-27.016666	407.500000	1023.000000	1023.000000	2046.000000
17.180000	-0.009903	-5.852413	-5.905737	2.309551	-2.021895	-0.234332	0.000000	-10.000000	0.525000	-26.950001	398.500000	1023.000000	1023.000000	2046.000000
17.200001	-0.010575	-6.250093	-6.131867	2.361389	-2.054625	-0.424991	0.000000	-10.000000	0.525000	-26.966667	389.500000	1023.000000	1023.000000	2046.000000
17.219999	-0.011339	-6.701550	-6.382918	2.397231	-2.111478	-0.604385	0.000000	-10.000000	0.525000	-26.966667	380.500000	1023.000000	1023.000000	2046.000000
17.240000	-0.012145	-7.177977	-6.759408	2.642791	-2.147954	-0.913406	0.000000	-10.000000	0.516667	-26.966667	371.500000	1023.000000	1023.000000	2046.000000
17.260000	-0.012761	-7.541885	-7.141928	3.015014	-2.371836	-1.043135	0.000000	-10.000000	0.500000	-26.733334	362.500000	1023.000000	1023.000000	2046.000000
17.280001	-0.013171	-7.784111	-7.451933	3.298798	-2.822572	-0.808404	0.000000	-10.000000	0.491667	-26.600000	353.500000	1023.000000	1023.000000	2046.000000
17.299999	-0.013321	-7.872938	-7.496935	3.288604	-3.222966	-0.441641	0.000000	-10.000000	0.491667	-26.233334	344.666656	1023.000000	1023.000000	2046.000000
17.320000	-0.013396	-7.916868	-7.200828	2.928838	-3.577306	-0.067573	0.000000	-10.000000	0.500000	-25.983334	335.833344	1023.000000	1023.000000	2046.000000
17.340000	-0.013610	-8.043250	-7.059663	2.560397	-3.446399	-0.097584	0.000000	-10.000000	0.483333	-25.433334	327.166656	1023.000000	1023.000000	2046.000000
17.360001	-0.014317	-8.461074	-7.229610	2.500729	-3.202920	-0.529273	0.000000	-10.000000	0.466667	-25.100000	318.500000	1023.000000	1023.000000	2046.000000
17.379999	-0.015092	-8.919538	-7.592035	2.800641	-3.120145	-1.007999	0.000000	-10.000000	0.450000	-24.633333	310.166656	1023.000000	1023.000000	2046.000000
17.400000	-0.015725	-9.293603	-8.033287	3.270367	-3.340149	-1.190534	0.000000	-10.000000	0.450000	-24.500000	302.000000	1023.000000	1023.000000	2046.000000
17.420000	-0.015980	-9.444425	-8.242916	3.477576	-3.803560	-0.875525	0.000000	-10.000000	0.433333	-24.233334	294.000000	1023.000000	1023.000000	2046.000000
17.440001	-0.015804	-9.340398	-8.088308	3.359369	-4.190622	-0.420836	0.000000	-10.000000	0.416667	-24.033333	286.000000	1023.000000	1023.000000	2046.000000
17.459999	-0.015904	-9.399253	-7.903944	3.155869	-4.383883	-0.267294	0.000000	-10.000000	0.416667	-23.750000	278.000000	1023.000000	1023.000000	2046.000000
17.480000	-0.016224	-9.588660	-7.784821	2.801902	-4.317036	-0.288706	0.000000	-10.000000	0.433333	-23.583334	270.000000	1023.000000	1023.000000	2046.000000
17.500000	-0.016990	-10.040971	-7.867139	2.553293	-4.107272	-0.619853	0.000000	-10.000000	0.450000	-23.516666	262.000000	1023.000000	1023.000000	2046.000000
17.520000	-0.017554	-10.374458	-8.093224	2.634825	-3.948405	-0.967654	0.000000	-10.000000	0.433333	-23.433332	254.000000	1023.000000	1023.000000	2046.000000
17.540001	-0.018229	-10.773569	-8.409347	2.834490	-3.879329	-1.319383	0.000000	-10.000000	0.416667	-23.350000	246.166672	1023.000000	1023.000000	2046.000000
17.559999	-0.018614	-11.000965	-8.564136	3.055175	-4.013404	-1.478601	0.000000	-10.000000	0.383333	-22.983334	238.500000	1023.000000	1023.000000	2046.000000
17.580000	-0.018932	-11.188867	-8.778997	3.328748	-4.237491	-1.501127	0.000000	-10.000000	0.358333	-22.483334	230.833328	1023.000000	1023.000000	2046.000000
17.600000	-0.018894	-11.166651	-8.666940	3.317274	-4.657370	-1.159615	0.000000	-10.000000	0.325000	-21.933332	223.333328	1023.000000	1023.000000	2046.000000
17.620001	-0.019049	-11.258048	-8.305025	2.861218	-4.947431	-0.866809	0.000000	-10.000000	0.316667	-21.516666	216.000000	1023.000000	1023.000000	2046.000000
17.639999	-0.019610	-11.589300	-7.974485	2.194307	-4.768412	-1.040710	0.000000	-10.000000	0.308333	-20.966667	208.833328	1023.000000	1023.000000	2046.000000
17.660000	-0.020374	-12.041132	-7.904801	1.774464	-4.375468	-1.535327	0.000000	-10.000000	0.316667	-20.600000	201.833328	1023.000000	1023.000000	2046.000000
17.680000	-0.021170	-12.511577	-8.147578	1.755885	-4.176139	-1.943745	0.000000	-10.000000	0.316667	-20.299999	194.833328	1023.000000	1023.000000	2046.000000
17.700001	-0.021579	-12.752917	-8.660739	2.392596	-4.309746	-2.175028	0.000000	-10.000000	0.316667	-20.383333	188.166672	1023.000000	1023.000000	2046.000000
17.719999	-0.021842	-12.908355	-9.196836	3.179685	-4.709422	-2.181780	0.000000	-10.000000	0.291667	-20.250000	181.333328	1023.000000	1023.000000	2046.000000
17.740000	-0.021757	-12.858669	-9.449691	3.793364	-5.339844	-1.862499	0.000000	-10.000000	0.283333	-20.133333	174.500000	1023.000000	1023.000000	2046.000000
17.760000	-0.021901	-12.943698	-9.121827	3.409485	-5.802916	-1.428440	0.000000	-10.000000	0.275000	-19.733334	167.833328	1023.000000	1023.000000	2046.000000
17.780001	-0.023081	-13.640902	-9.082346	2.724147	-5.644673	-1.638029	0.000000	-10.000000	0.266667	-19.233334	161.166672	1023.000000	1023.000000	2046.000000
17.799999	-0.024961	-14.752238	-9.276201	2.289584	-5.424862	-2.340759	0.000000	-10.000000	0.233333	-18.666668	154.833328	1023.000000	1023.000000	2046.000000
17.820000	-0.027238	-16.097551	-9.797360	2.271383	-5.488949	-3.082626	0.000000	-10.000000	0.208333	-17.783333	148.500000	1023.000000	1023.000000	2046.000000
17.840000	-0.029823	-17.625229	-10.489799	2.251077	-5.941452	-3.445056	0.000000	-10.000000	0.191667	-16.783333	142.666672	1023.000000	1023.000000	2046.000000
17.860001	-0.031739	-18.757723	-10.961240	2.111065	-6.481188	-3.426361	0.000000	-10.000000	0.183333	-15.816667	137.000000	1023.000000	1023.000000	2046.000000
17.879999	-0.033057	-19.536734	-11.015478	1.633146	-6.991582	-3.162819	0.000000	-10.000000	0.175000	-15.533334	131.666672	1023.000000	1023.000000	2046.000000
17.900000	-0.033901	-20.035496	-10.965702	1.111927	-7.039480	-3.142239	0.000000	-10.000000	0.175000	-15.850000	126.500000	1023.000000	1023.000000	2046.000000
17.920000	-0.035156	-20.776976	-11.039308	0.607862	-6.820355	-3.525175	0.000000	-10.000000	0.175000	-16.216667	121.166664	1023.000000	1023.000000	2046.000000
17.940001	-0.036324	-21.467196	-11.367774	0.550882	-6.564849	-4.085454	0.000000	-10.000000	0.175000	-16.366667	115.833336	1023.000000	1023.000000	2046.000000
17.959999	-0.037394	-22.099997	-11.895166	0.878902	-6.477015	-4.606717	0.000000	-10.000000	0.166667	-16.216667	110.333336	1023.000000	1023.000000	2046.000000
17.980000	-0.038235	-22.596699	-12.325543	1.223280	-6.845433	-4.649002	0.000000	-10.000000	0.158333	-15.800000	105.000000	1023.000000	1023.000000	2046.000000
18.000000	-0.038364	-22.673370	-12.371154	1.150258	-7.297112	-4.155362	0.000000	-10.000000	0.150000	-15.283334	99.666664	1023.000000	1023.000000	2046.000000
18.020000	-0.038619	-22.823656	-12.009757	0.470551	-7.391017	-3.893433	0.000000	-10.000000	0.150000	-14.616667	94.500000	1023.000000	1023.000000	2046.000000
18.040001	-0.039159	-23.142826	-11.852336	-0.033865	-6.968260	-4.288365	0.000000	-10.000000	0.150000	-14.100000	89.666664	1023.000000	1023.000000	2046.000000
18.059999	-0.039800	-23.521778	-12.048843	0.079700	-6.598679	-4.953955	0.000000	-10.000000	0.133333	-13.683333	84.833336	1023.000000	1023.000000	2046.000000
18.080000	-0.039975	-23.625195	-12.463977	0.592501	-6.737798	-5.015920	0.000000	-10.000000	0.133333	-13.666667	80.333336	1023.000000	1023.000000	2046.000000
18.100000	-0.039369	-23.267111	-12.378988	0.682009	-7.165662	-4.404469	0.000000	-10.000000	0.133333	-13.950000	75.666664	1023.000000	1023.000000	2046.000000
18.120001	-0.038547	-22.781048	-11.922033	0.283621	-7.230869	-3.911766	0.000000	-10.000000	0.150000	-14.350000	71.166664	1023.000000	1023.000000	2046.000000
18.139999	-0.038314	-22.643831	-11.642863	-0.107452	-6.810534	-4.082982	0.000000	-10.000000	0.133333	-14.233334	66.333336	1023.000000	1023.000000	2046.000000
18.160000	-0.038468	-22.734861	-11.721410	-0.073636	-6.392439	-4.547378	0.000000	-10.000000	0.133333	-13.666667	61.666668	1023.000000	1023.000000	2046.000000
18.180000	-0.038706	-22.875198	-12.110136	0.367142	-6.293758	-4.838445	0.000000	-10.000000	0.116667	-12.950000	57.166668	1023.000000	1023.000000	2046.000000
18.200001	-0.038943	-23.015575	-12.542255	0.806448	-6.734826	-4.544941	0.000000	-10.000000	0.108333	-12.616667	52.666668	1023.000000	1023.000000	2046.000000
18.219999	-0.038793	-22.926378	-12.308676	0.563079	-7.145535	-4.035245	0.000000	-10.000000	0.083333	-12.600000	48.333332	1023.000000	1023.000000	2046.000000
18.240000	-0.038972	-23.032400	-11.998081	-0.077267	-6.945264	-4.011788	0.000000	-10.000000	0.066667	-12.600000	44.000000	1023.000000	1023.000000	2046.000000
18.260000	-0.039961	-23.616940	-12.148118	-0.354486	-6.542434	-4.571902	0.000000	-10.000000	0.058333	-12.500000	40.000000	1023.000000	1023.000000	2046.000000
18.280001	-0.041228	-24.365625	-12.661796	-0.098898	-6.592204	-5.012728	0.000000	-10.000000	0.050000	-12.033334	36.000000	1023.000000	1023.000000	2046.000000
18.299999	-0.041894	-24.759066	-13.095976	0.269378	-7.111475	-4.820994	0.000000	-10.000000	0.050000	-11.366667	32.000000	1023.000000	1023.000000	2046.000000
18.320000	-0.042035	-24.842533	-12.995388	0.043793	-7.679601	-4.211338	0.000000	-10.000000	0.050000	-10.700000	28.166666	1023.000000	1023.000000	2046.000000
18.340000	-0.042039	-24.844856	-12.649137	-0.600160	-7.420323	-4.175237	0.000000	-10.000000	0.050000	-10.316667	24.500000	1023.000000	1023.000000	2046.000000
18.360001	-0.042688	-25.228384	-12.706280	-0.752252	-6.921659	-4.848193	0.000000	-10.000000	0.050000	-10.116667	21.000000	1023.000000	1023.000000	2046.000000
18.379999	-0.043229	-25.548277	-13.193067	-0.201770	-6.965389	-5.188052	0.000000	-10.000000	0.050000	-10.033334	17.500000	1023.000000	1023.000000	2046.000000
18.400000	-0.043248	-25.559395	-13.361010	0.120029	-7.451567	-4.866847	0.000000	-10.000000	0.041667	-9.966667	14.166667	1023.000000	1023.000000	2046.000000
18.420000	-0.042625	-25.191343	-12.989269	-0.141357	-7.783967	-4.276750	0.000000	-10.000000	0.041667	-9.800000	10.833333	1023.000000	1023.000000	2046.000000
18.440001	-0.042292	-24.994307	-12.581950	-0.676265	-7.454120	-4.281971	0.000000	-10.000000	0.041667	-9.450000	7.666667	1023.000000	1023.000000	2046.000000
18.459999	-0.042524	-25.131737	-12.479772	-0.846988	-7.203759	-4.601218	0.000000	-10.000000	0.041667	-8.983334	4.500000	1023.000000	1023.000000	2046.000000
18.480000	-0.042711	-25.242189	-12.614789	-0.739919	-6.911760	-4.975721	0.000000	-10.000000	0.041667	-8.533334	1.833333	1023.000000	1023.000000	2046.000000
18.500000	-0.042757	-25.269512	-12.874489	-0.336374	-6.839546	-5.219105	0.000000	-10.000000	0.025000	-8.000000	-0.833333	1023.000000	1023.000000	2046.000000
18.520000	-0.042732	-25.254848	-13.089274	0.020113	-7.105594	-5.080093	0.000000	-10.000000	0.016667	-7.500000	-3.166667	1023.000000	1023.000000	2046.000000
18.540001	-0.042262	-24.976562	-13.088076	0.248756	-7.420897	-4.716346	0.000000	-10.000000	0.000000	-6.950000	-5.833333	1023.000000	1023.000000	2046.000000
18.559999	-0.041802	-24.705206	-12.848166	0.143298	-7.678774	-4.321565	0.000000	-10.000000	0.000000	-6.450000	-8.166667	1023.000000	1023.000000	2046.000000
18.580000	-0.041327	-24.424513	-12.462369	-0.206535	-7.680817	-4.074791	0.000000	-10.000000	0.000000	-5.733334	-10.500000	1023.000000	1023.000000	2046.000000
18.600000	-0.041195	-24.346146	-12.245675	-0.518257	-7.270413	-4.311800	0.000000	-10.000000	0.000000	-5.066667	-12.166667	1023.000000	1023.000000	2046.000000
18.620001	-0.041146	-24.317076	-12.164515	-0.535341	-6.822537	-4.794682	0.000000	-10.000000	0.000000	-4.483334	-13.833333	1023.000000	1023.000000	2046.000000
18.639999	-0.041369	-24.449118	-12.423622	-0.168879	-6.693848	-5.162770	0.000000	-10.000000	0.000000	-4.166667	-15.166667	1023.000000	1023.000000	2046.000000
18.660000	-0.041337	-24.429901	-12.672169	0.214564	-6.942431	-5.029866	0.000000	-10.000000	0.000000	-3.933333	-16.666666	1023.000000	1023.000000	2046.000000
18.680000	-0.040764	-24.091339	-12.703435	0.451543	-7.177916	-4.661531	0.000000	-10.000000	0.000000	-3.750000	-18.000000	1023.000000	1023.000000	2046.000000
18.700001	-0.040208	-23.763121	-12.450287	0.399642	-7.482733	-4.229744	0.000000	-10.000000	0.000000	-3.616667	-19.333334	1023.000000	1023.000000	2046.000000
18.719999	-0.039663	-23.441069	-12.033866	0.082097	-7.433052	-4.056248	0.000000	-10.000000	0.000000	-3.566667	-20.166666	1023.000000	1023.000000	2046.000000
18.740000	-0.039642	-23.428495	-11.757435	-0.310189	-7.122201	-4.238670	0.000000	-10.000000	0.000000	-3.466667	-21.333334	1023.000000	1023.000000	2046.000000
18.760000	-0.039635	-23.424299	-11.749525	-0.347105	-6.687413	-4.640256	0.000000	-10.000000	-0.008333	-3.250000	-22.500000	1023.000000	1023.000000	2046.000000
18.780001	-0.039729	-23.479979	-11.853862	-0.208705	-6.445673	-4.971740	0.000000	-10.000000	-0.008333	-2.883333	-24.000000	1023.000000	1023.000000	2046.000000
18.799999	-0.039666	-23.442657	-12.086084	0.163334	-6.388726	-5.131181	0.000000	-10.000000	-0.008333	-2.516667	-25.000000	1023.000000	1023.000000	2046.000000
18.820000	-0.039659	-23.438234	-12.238441	0.487490	-6.670521	-5.016762	0.000000	-10.000000	0.000000	-2.283333	-25.666666	1023.000000	1023.000000	2046.000000
18.840000	-0.039039	-23.071806	-12.186937	0.701846	-6.910165	-4.676549	0.000000	-10.000000	-0.016667	-1.650000	-26.333334	1023.000000	1023.000000	2046.000000
18.860001	-0.038722	-22.884911	-11.897777	0.543712	-7.321018	-4.209827	0.000000	-10.000000	-0.033333	-0.916667	-26.666666	1023.000000	1023.000000	2046.000000
18.879999	-0.038828	-22.947199	-11.494397	0.040223	-7.304864	-4.188160	0.000000	-10.000000	-0.050000	-0.183333	-27.000000	1023.000000	1023.000000	2046.000000
18.900000	-0.039343	-23.251865	-11.335072	-0.406678	-6.861763	-4.648355	0.000000	-10.000000	-0.050000	0.000000	-27.000000	1023.000000	1023.000000	2046.000000
18.920000	-0.039984	-23.630817	-11.355290	-0.490903	-6.450108	-5.334516	0.000000	-10.000000	-0.041667	0.000000	-27.000000	1023.000000	1023.000000	2046.000000
18.940001	-0.040320	-23.829353	-11.631896	-0.152232	-6.548561	-5.496664	0.000000	-10.000000	-0.025000	0.000000	-27.000000	1023.000000	1023.000000	2046.000000
18.959999	-0.040058	-23.674267	-11.715173	0.089843	-7.047856	-5.001081	0.000000	-10.000000	-0.008333	0.000000	-27.000000	1023.000000	1023.000000	2046.000000
18.980000	-0.039325	-23.241035	-11.503497	0.155219	-7.445240	-4.447517	0.000000	-10.000000	0.000000	-0.316667	-27.000000	1023.000000	1023.000000	2046.000000
19.000000	-0.038787	-22.922880	-11.304459	0.158263	-7.280765	-4.495920	0.000000	-10.000000	0.000000	-1.216667	-27.166666	1023.000000	1023.000000	2046.000000
19.020000	-0.038929	-23.007246	-11.392649	0.317479	-6.968874	-4.963203	0.000000	-10.000000	-0.008333	-2.300000	-27.666666	1023.000000	1023.000000	2046.000000
19.040001	-0.039469	-23.326414	-11.652244	0.555354	-6.794285	-5.435240	0.000000	-10.000000	-0.008333	-2.716667	-28.500000	1023.000000	1023.000000	2046.000000
19.059999	-0.040572	-23.977806	-12.095561	0.777933	-7.073636	-5.586543	0.000000	-10.000000	-0.008333	-2.550000	-29.166666	1023.000000	1023.000000	2046.000000
19.080000	-0.041880	-24.750820	-12.493519	0.841608	-7.714674	-5.384235	0.000000	-10.000000	-0.016667	-1.466667	-29.666666	1023.000000	1023.000000	2046.000000
19.100000	-0.043347	-25.618347	-12.463255	0.255649	-8.319334	-5.091409	0.000000	-10.000000	-0.033333	-0.733333	-29.833334	1023.000000	1023.000000	2046.000000
19.120001	-0.045084	-26.644896	-12.443711	-0.625236	-8.161368	-5.414580	0.000000	-10.000000	-0.050000	0.666667	-30.000000	1023.000000	1023.000000	2046.000000
19.139999	-0.046774	-27.643723	-12.664585	-1.038292	-7.685916	-6.254930	0.000000	-10.000000	-0.041667	0.916667	-30.000000	1023.000000	1023.000000	2046.000000
19.160000	-0.048169	-28.467882	-13.387556	-0.554003	-7.783458	-6.742866	0.000000	-10.000000	-0.025000	0.566667	-30.000000	1023.000000	1023.000000	2046.000000
19.180000	-0.048597	-28.720684	-13.695549	-0.342816	-8.451067	-6.231253	0.000000	-10.000000	-0.008333	-0.450000	-30.000000	1023.000000	1023.000000	2046.000000
19.200001	-0.048518	-28.674099	-13.460989	-0.706887	-8.671118	-5.835106	0.000000	-10.000000	0.000000	-1.500000	-30.000000	1023.000000	1023.000000	2046.000000
19.219999	-0.048891	-28.894722	-13.329789	-1.124636	-8.338407	-6.101890	0.000000	-10.000000	-0.008333	-2.400000	-30.666666	1023.000000	1023.000000	2046.000000
19.240000	-0.049778	-29.419044	-13.521283	-1.201667	-7.872072	-6.824023	0.000000	-10.000000	-0.008333	-3.083333	-31.833334	1023.000000	1023.000000	2046.000000
19.260000	-0.050302	-29.728590	-14.003236	-0.739362	-7.840868	-7.145124	0.000000	-10.000000	-0.008333	-3.316667	-33.000000	1023.000000	1023.000000	2046.000000
19.280001	-0.050332	-29.746153	-14.314227	-0.403318	-8.426494	-6.602115	0.000000	-10.000000	0.000000	-2.650000	-33.833332	1023.000000	1023.000000	2046.000000
19.299999	-0.050085	-29.599987	-13.929068	-0.840957	-8.759326	-6.070635	0.000000	-10.000000	0.000000	-1.616667	-34.333332	1023.000000	1023.000000	2046.000000
19.320000	-0.050177	-29.654675	-13.593447	-1.429511	-8.228328	-6.403389	0.000000	-10.000000	0.000000	-0.583333	-34.833332	1023.000000	1023.000000	2046.000000
19.340000	-0.050530	-29.863476	-13.621827	-1.533563	-7.695997	-7.012088	0.000000	-10.000000	0.000000	0.000000	-35.000000	1023.000000	1023.000000	2046.000000
19.360001	-0.050512	-29.852388	-13.971889	-1.035366	-7.684416	-7.160716	0.000000	-10.000000	0.000000	-0.300000	-35.000000	1023.000000	1023.000000	2046.000000
19.379999	-0.049554	-29.286121	-14.082122	-0.572654	-8.186277	-6.445068	0.000000	-10.000000	0.000000	-1.183333	-35.000000	1023.000000	1023.000000	2046.000000
19.400000	-0.048605	-28.725355	-13.563798	-0.917892	-8.455534	-5.788131	0.000000	-10.000000	0.000000	-2.266667	-35.666668	1023.000000	1023.000000	2046.000000
19.420000	-0.048221	-28.498455	-13.271387	-1.345976	-7.781081	-6.100011	0.000000	-10.000000	0.000000	-2.266667	-36.666668	1023.000000	1023.000000	2046.000000
19.440001	-0.048105	-28.430178	-13.396814	-1.146528	-7.205914	-6.680920	0.000000	-10.000000	0.000000	-1.683333	-37.666668	1023.000000	1023.000000	2046.000000
19.459999	-0.047816	-28.259262	-13.801874	-0.575006	-7.364980	-6.517401	0.000000	-10.000000	-0.008333	-0.600000	-38.000000	1023.000000	1023.000000	2046.000000
19.480000	-0.047315	-27.962976	-13.904337	-0.298512	-7.811888	-5.948238	0.000000	-10.000000	-0.025000	0.733333	-38.000000	1023.000000	1023.000000	2046.000000
19.500000	-0.046687	-27.592016	-13.519874	-0.617146	-8.077812	-5.377184	0.000000	-10.000000	-0.041667	2.066667	-38.000000	1023.000000	1023.000000	2046.000000
19.520000	-0.046633	-27.560249	-13.180179	-1.211877	-7.574160	-5.594035	0.000000	-10.000000	-0.058333	3.716667	-38.000000	1023.000000	1023.000000	2046.000000
19.540001	-0.047081	-27.824759	-13.205907	-1.374613	-7.121326	-6.122911	0.000000	-10.000000	-0.075000	6.133334	-38.000000	1023.000000	1023.000000	2046.000000
19.559999	-0.047344	-27.980429	-13.524805	-1.106634	-7.057649	-6.291340	0.000000	-10.000000	-0.091667	8.550000	-38.000000	1023.000000	1023.000000	2046.000000
19.580000	-0.047232	-27.913872	-13.834257	-0.715074	-7.426659	-5.937881	0.000000	-10.000000	-0.116667	11.150001	-38.000000	1023.000000	1023.000000	2046.000000
19.600000	-0.046465	-27.460739	-13.626049	-0.751207	-7.870420	-5.213063	0.000000	-10.000000	-0.175000	13.200000	-38.000000	1023.000000	1023.000000	2046.000000
19.620001	-0.045630	-26.967396	-13.017517	-1.413035	-7.522952	-5.013891	0.000000	-10.000000	-0.233333	15.250000	-38.000000	1023.000000	1023.000000	2046.000000
19.639999	-0.045248	-26.741623	-12.814633	-1.530409	-6.705983	-5.690597	0.000000	-10.000000	-0.283333	16.933334	-27.500000	1023.000000	1023.000000	2046.000000
19.660000	-0.044828	-26.493172	-13.042159	-1.005307	-6.587048	-5.858657	0.000000	-10.000000	-0.291667	18.000000	-4.000000	1023.000000	1023.000000	2046.000000
19.680000	-0.043405	-25.652567	-12.952958	-0.563542	-7.098401	-5.037667	0.000000	-10.000000	-0.300000	19.066668	19.500000	1023.000000	1023.000000	2046.000000
19.700001	-0.041807	-24.707720	-12.273212	-0.963378	-7.065007	-4.406123	0.000000	-10.000000	-0.333333	20.350000	34.833332	1023.000000	1023.000000	2046.000000
19.719999	-0.041082	-24.279331	-11.824718	-1.476434	-6.120558	-4.857622	0.000000	-10.000000	-0.375000	21.283333	39.333332	1023.000000	1023.000000	2046.000000
19.740000	-0.040462	-23.912838	-11.888070	-1.047911	-5.610295	-5.366561	0.000000	-10.000000	-0.416667	22.666666	46.333332	1023.000000	1023.000000	2046.000000
19.760000	-0.039275	-23.211548	-11.960239	-0.540101	-5.843130	-4.868078	0.000000	-10.000000	-0.433333	23.616667	53.500000	1023.000000	1023.000000	2046.000000
19.780001	-0.037483	-22.152193	-11.503214	-0.483439	-6.148215	-4.017324	0.000000	-10.000000	-0.458333	24.566668	61.166668	1023.000000	1023.000000	2046.000000
19.799999	-0.036022	-21.288830	-10.771624	-1.033529	-5.615480	-3.868197	0.000000	-10.000000	-0.491667	25.300001	69.333336	1023.000000	1023.000000	2046.000000
19.820000	-0.035113	-20.751894	-10.456855	-1.122624	-4.740720	-4.431695	0.000000	-10.000000	-0.533333	26.233334	77.666664	1023.000000	1023.000000	2046.000000
19.840000	-0.034143	-20.178284	-10.486982	-0.627571	-4.425273	-4.638457	0.000000	-10.000000	-0.550000	27.033335	86.333336	1023.000000	1023.000000	2046.000000
19.860001	-0.032669	-19.307491	-10.430488	-0.168984	-4.680181	-4.027838	0.000000	-10.000000	-0.583333	27.783335	95.166664	1023.000000	1023.000000	2046.000000
19.879999	-0.030732	-18.162449	-9.911141	-0.156715	-4.883753	-3.210840	0.000000	-10.000000	-0.600000	28.316668	104.333336	1023.000000	1023.000000	2046.000000
19.900000	-0.029078	-17.185272	-9.198709	-0.528976	-4.526075	-2.931511	0.000000	-10.000000	-0.633333	28.783333	113.833336	1023.000000	1023.000000	2046.000000
19.920000	-0.027920	-16.500530	-8.744148	-0.763561	-3.727899	-3.264922	0.000000	-10.000000	-0.641667	29.350000	123.333336	1023.000000	1023.000000	2046.000000
19.940001	-0.027073	-15.999848	-8.608330	-0.585779	-3.094793	-3.710947	0.000000	-10.000000	-0.658333	29.983334	133.000000	1023.000000	1023.000000	2046.000000
19.959999	-0.025764	-15.226815	-8.652636	-0.020305	-3.053653	-3.500221	0.000000	-10.000000	-0.675000	30.433334	142.833328	1023.000000	1023.000000	2046.000000
19.980000	-0.024027	-14.199692	-8.446932	0.326593	-3.270769	-2.808585	0.000000	-10.000000	-0.691667	30.783335	153.000000	1023.000000	1023.000000	2046.000000
20.000000	-0.022154	-13.093180	-7.753890	0.159173	-3.333621	-2.164842	0.000000	-10.000000	-0.691667	31.000000	163.333328	1023.000000	1023.000000	2046.000000
20.020000	-0.020464	-12.094076	-7.145616	-0.063813	-2.868465	-2.016182	0.000000	-10.000000	-0.691667	31.416668	173.666672	1023.000000	1023.000000	2046.000000
20.040001	-0.019480	-11.512599	-6.720344	-0.335927	-2.021760	-2.434568	0.000000	-10.000000	-0.700000	31.733334	184.000000	1023.000000	1023.000000	2046.000000
20.059999	-0.018540	-10.957072	-6.564615	-0.101848	-1.399074	-2.891535	0.000000	-10.000000	-0.725000	32.133335	194.500000	1023.000000	1023.000000	2046.000000
20.080000	-0.017360	-10.259670	-6.572279	0.390270	-1.380989	-2.696672	0.000000	-10.000000	-0.741667	32.500000	205.166672	1023.000000	1023.000000	2046.000000
20.100000	-0.015956	-9.429698	-6.326213	0.661943	-1.649404	-2.116024	0.000000	-10.000000	-0.766667	32.916668	216.000000	1023.000000	1023.000000	2046.000000
20.120001	-0.014545	-8.596040	-5.865904	0.649113	-1.870368	-1.508881	0.000000	-10.000000	-0.783333	33.216667	227.000000	1023.000000	1023.000000	2046.000000
20.139999	-0.013705	-8.099409	-5.320797	0.259960	-1.674257	-1.364315	0.000000	-10.000000	-0.825000	33.783333	238.000000	1023.000000	1023.000000	2046.000000
20.160000	-0.013264	-7.839220	-4.697983	-0.341803	-0.960231	-1.839202	0.000000	-10.000000	-0.841667	34.383331	249.000000	1023.000000	1023.000000	2046.000000
20.180000	-0.013040	-7.706456	-4.379528	-0.530661	-0.302886	-2.493380	0.000000	-10.000000	-0.875000	34.866665	260.333344	1023.000000	1023.000000	2046.000000
20.200001	-0.011898	-7.031918	-4.218684	-0.276515	-0.127376	-2.409343	0.000000	-10.000000	-0.875000	35.016666	272.000000	1023.000000	1023.000000	2046.000000
20.219999	-0.009895	-5.847834	-3.983282	0.238863	-0.388909	-1.714507	0.000000	-10.000000	-0.875000	34.816666	283.666656	1023.000000	1023.000000	2046.000000
20.240000	-0.007613	-4.499311	-3.455625	0.392003	-0.521783	-0.913907	0.000000	-10.000000	-0.858333	34.700001	295.333344	1023.000000	1023.000000	2046.000000
20.260000	-0.006234	-3.684365	-3.151654	0.494183	0.240293	-1.267187	0.000000	-10.000000	-0.850000	34.416668	306.833344	1023.000000	1023.000000	2046.000000
20.280001	-0.005703	-3.370223	-3.238854	0.951255	0.729488	-1.812112	0.000000	-10.000000	-0.866667	34.400002	318.500000	1023.000000	1023.000000	2046.000000
20.299999	-0.005365	-3.170882	-3.373656	1.463710	0.338645	-1.599580	0.000000	-10.000000	-0.883333	34.866669	329.833344	1023.000000	1023.000000	2046.000000
20.320000	-0.004809	-2.842365	-3.149930	1.459960	-0.179174	-0.973220	0.000000	-10.000000	-0.908333	35.500000	341.333344	1023.000000	1023.000000	2046.000000
20.340000	-0.004836	-2.858344	-2.694597	0.824321	-0.213894	-0.774174	0.000000	-10.000000	-0.891667	35.750000	353.000000	1023.000000	1023.000000	2046.000000
20.360001	-0.005625	-3.324158	-2.577076	0.196634	0.391916	-1.335632	0.000000	-10.000000	-0.891667	35.299999	365.000000	1023.000000	1023.000000	2046.000000
20.379999	-0.006716	-3.969441	-2.871783	0.044206	0.964874	-2.106737	0.000000	-10.000000	-0.850000	34.700001	377.000000	1023.000000	1023.000000	2046.000000
20.400000	-0.006797	-4.016832	-3.315050	0.531760	0.825355	-2.058898	0.000000	-10.000000	-0.833333	34.283333	388.666656	1023.000000	1023.000000	2046.000000
20.420000	-0.005895	-3.483783	-3.390163	0.883942	0.336963	-1.314525	0.000000	-10.000000	-0.800000	34.016666	400.166656	1023.000000	1023.000000	2046.000000
20.440001	-0.004870	-2.878275	-2.956633	0.593081	0.536252	-1.050975	0.000000	-10.000000	-0.816667	34.100002	411.500000	1023.000000	1023.000000	2046.000000
20.459999	-0.004506	-2.662757	-2.797065	0.361203	1.383945	-1.610839	0.000000	-10.000000	-0.833333	34.350002	422.833344	1023.000000	1023.000000	2046.000000
20.480000	-0.004262	-2.518994	-3.047688	0.843503	1.850358	-2.165166	0.000000	-10.000000	-0.858333	34.833336	434.333344	1023.000000	1023.000000	2046.000000
20.500000	-0.003353	-1.981422	-3.297959	1.395157	1.614376	-1.692996	0.000000	-10.000000	-0.883333	35.250000	445.833344	1023.000000	1023.000000	2046.000000
20.520000	-0.002018	-1.192351	-2.973667	1.466603	1.338188	-1.023475	0.000000	-10.000000	-0.908333	35.466667	457.500000	1023.000000	1023.000000	2046.000000
20.540001	-0.000608	-0.359410	-2.358326	1.097306	1.703284	-0.801674	0.000000	-10.000000	-0.925000	35.666668	469.166656	1023.000000	1023.000000	2046.000000
20.559999	0.000097	0.057235	-2.000749	0.785396	2.649554	-1.376966	0.000000	-10.000000	-0.933333	35.766666	481.000000	1023.000000	1023.000000	2046.000000
20.580000	0.000640	0.378268	-1.940229	1.056668	3.155466	-1.893636	0.000000	-10.000000	-0.933333	35.950001	493.000000	1023.000000	1023.000000	2046.000000
20.600000	0.001940	1.146329	-1.904687	1.462074	3.031244	-1.442302	0.000000	-10.000000	-0.925000	35.783333	505.000000	1023.000000	1023.000000	2046.000000
20.620001	0.003957	2.338784	-1.386681	1.522682	2.871166	-0.668383	0.000000	-10.000000	-0.900000	35.500000	517.000000	1023.000000	1023.000000	2046.000000
20.639999	0.006194	3.660480	-0.581695	1.251249	3.222607	-0.231681	0.000000	-10.000000	-0.866667	35.116669	529.000000	1023.000000	1023.000000	2046.000000
20.660000	0.007778	4.596860	-0.027239	1.043893	4.187218	-0.607012	0.000000	-10.000000	-0.833333	34.583336	540.833313	1023.000000	1023.000000	2046.000000
20.680000	0.009033	5.338654	0.236750	1.311376	4.861269	-1.070741	0.000000	-10.000000	-0.808333	33.916668	552.500000	1023.000000	1023.000000	2046.000000
20.700001	0.010947	6.469417	0.384111	1.833395	4.774178	-0.522267	0.000000	-10.000000	-0.800000	33.683334	563.833313	1023.000000	1023.000000	2046.000000
20.719999	0.012955	7.656199	0.894653	1.890150	4.583416	0.287980	0.000000	-10.000000	-0.766667	33.483334	575.166687	1023.000000	1023.000000	2046.000000
20.740000	0.014561	8.605581	1.609355	1.452426	4.848361	0.695438	0.000000	-10.000000	-0.741667	33.116669	586.333313	1023.000000	1023.000000	2046.000000
20.760000	0.015215	8.991783	2.186762	0.841192	5.663240	0.300589	0.000000	-10.000000	-0.691667	31.966667	597.500000	1023.000000	1023.000000	2046.000000
20.780001	0.015333	9.061556	2.243562	0.833759	6.174531	-0.190296	0.000000	-10.000000	-0.708333	31.183334	608.333313	1023.000000	1023.000000	2046.000000
20.799999	0.015957	9.430780	2.175721	1.164962	5.784567	0.305530	0.000000	-10.000000	-0.683333	30.716667	619.000000	1023.000000	1023.000000	2046.000000
20.820000	0.017416	10.292578	2.627441	1.144887	5.410659	1.109590	0.000000	-10.000000	-0.700000	30.600000	629.333313	1023.000000	1023.000000	2046.000000
20.840000	0.018488	10.926273	3.204196	0.724070	5.669894	1.328114	0.000000	-10.000000	-0.641667	30.566668	639.500000	1023.000000	1023.000000	2046.000000
20.860001	0.019137	11.309870	3.724438	0.312058	6.515211	0.758163	0.000000	-10.000000	-0.641667	30.033335	649.500000	1023.000000	1023.000000	2046.000000
20.879999	0.019545	11.550960	3.850205	0.459817	6.932742	0.308196	0.000000	-10.000000	-0.608333	29.650002	659.500000	1023.000000	1023.000000	2046.000000
20.900000	0.020820	12.304576	3.959687	0.865024	6.632432	0.847432	0.000000	-10.000000	-0.616667	28.950001	669.500000	1023.000000	1023.000000	2046.000000
20.920000	0.022802	13.476020	4.571645	0.919168	6.331423	1.653784	0.000000	-10.000000	-0.591667	28.800001	679.500000	1023.000000	1023.000000	2046.000000
20.940001	0.024353	14.392755	5.307639	0.457950	6.894859	1.732306	0.000000	-10.000000	-0.583333	28.400000	689.166687	1023.000000	1023.000000	2046.000000
20.959999	0.025304	14.954780	5.738460	0.297228	7.747713	1.171379	0.000000	-10.000000	-0.558333	28.000000	698.666687	1023.000000	1023.000000	2046.000000
20.980000	0.026305	15.546142	5.857400	0.716760	7.965692	1.006290	0.000000	-10.000000	-0.533333	27.466667	708.000000	1023.000000	1023.000000	2046.000000
21.000000	0.028169	16.648144	6.068969	1.237590	7.554573	1.787011	0.000000	-10.000000	-0.500000	27.116667	717.333313	1023.000000	1023.000000	2046.000000
21.020000	0.030044	17.756227	6.708987	1.033629	7.616496	2.397115	0.000000	-10.000000	-0.466667	26.533335	726.500000	1023.000000	1023.000000	2046.000000
21.040001	0.030930	18.279734	7.148291	0.766701	8.482121	1.882622	0.000000	-10.000000	-0.441667	25.750000	735.333313	1023.000000	1023.000000	2046.000000
21.059999	0.031574	18.660027	7.243922	1.050231	8.962419	1.403455	0.000000	-10.000000	-0.400000	24.450001	744.166687	1023.000000	1023.000000	2046.000000
21.080000	0.032639	19.289391	7.202973	1.588766	8.636471	1.861180	0.000000	-10.000000	-0.358333	22.833334	752.666687	1023.000000	1023.000000	2046.000000
21.100000	0.034112	20.160250	7.468403	1.858805	8.314753	2.518290	0.000000	-10.000000	-0.308333	20.966667	760.666687	1023.000000	1023.000000	2046.000000
21.120001	0.035568	21.020594	7.867389	1.856664	8.450712	2.845829	0.000000	-10.000000	-0.250000	18.933334	767.833313	1023.000000	1023.000000	2046.000000
21.139999	0.036287	21.445665	8.183331	1.684756	8.872482	2.705095	0.000000	-10.000000	-0.191667	16.850000	774.333313	1023.000000	1023.000000	2046.000000
21.160000	0.036853	21.779949	8.397232	1.612533	9.335027	2.435158	0.000000	-10.000000	-0.125000	14.716667	780.333313	1023.000000	1023.000000	2046.000000
21.180000	0.037119	21.937258	8.512318	1.626270	9.738453	2.060217	0.000000	-10.000000	-0.091667	12.716667	785.666687	1023.000000	1023.000000	2046.000000
21.200001	0.037420	22.115070	8.524281	1.824016	9.938455	1.828320	0.000000	-10.000000	-0.075000	11.016666	790.333313	1023.000000	1023.000000	2046.000000
21.219999	0.038475	22.738886	8.758225	2.146424	9.842257	1.991981	0.000000	-10.000000	-0.058333	9.500000	794.333313	1023.000000	1023.000000	2046.000000
21.240000	0.039648	23.432062	8.911428	2.452162	9.585308	2.483163	0.000000	-10.000000	-0.050000	8.283334	797.666687	1023.000000	1023.000000	2046.000000
21.260000	0.040744	24.079910	9.209818	2.564280	9.306239	2.999574	0.000000	-10.000000	-0.041667	7.383334	800.666687	1023.000000	1023.000000	2046.000000
21.280001	0.041148	24.318733	9.461747	2.427097	9.332291	3.097598	0.000000	-10.000000	-0.033333	6.800000	803.166687	1023.000000	1023.000000	2046.000000
21.299999	0.041268	24.389441	9.828645	2.056941	9.751165	2.752689	0.000000	-10.000000	-0.016667	6.250000	805.500000	1023.000000	1023.000000	2046.000000
21.320000	0.041184	24.339556	9.978718	1.815890	10.259055	2.285892	0.000000	-10.000000	0.000000	5.266667	807.500000	1023.000000	1023.000000	2046.000000
21.340000	0.041146	24.317081	9.876001	2.039176	10.397013	2.004891	0.000000	-10.000000	0.000000	2.183333	809.666687	1023.000000	1023.000000	2046.000000
21.360001	0.040528	23.951904	9.162775	2.706190	9.995172	2.087768	0.000000	-10.000000	0.000000	-0.600000	811.166687	1023.000000	1023.000000	2046.000000
21.379999	0.040894	24.168619	8.685179	3.674682	9.097898	2.710859	0.000000	-10.000000	0.000000	-3.333333	812.000000	1023.000000	1023.000000	2046.000000
21.400000	0.041304	24.410744	8.556547	4.175289	8.535461	3.143446	0.000000	-10.000000	0.000000	-4.416667	812.000000	1023.000000	1023.000000	2046.000000
21.420000	0.041021	24.243635	8.720761	4.027402	8.424260	3.071212	0.000000	-10.000000	0.000000	-5.516667	812.000000	1023.000000	1023.000000	2046.000000
21.440001	0.040032	23.658728	8.805685	3.585908	8.655736	2.611399	0.000000	-10.000000	0.000000	-6.200000	812.000000	1023.000000	1023.000000	2046.000000
21.459999	0.038231	22.594334	8.594790	3.166864	8.772715	2.059965	0.000000	-10.000000	0.016667	-6.566667	812.000000	1023.000000	1023.000000	2046.000000
21.480000	0.035760	21.133945	8.075826	3.019186	8.602092	1.436842	0.000000	-10.000000	0.041667	-7.850000	812.000000	1023.000000	1023.000000	2046.000000
21.500000	0.033501	19.799147	7.346065	3.142876	8.039090	1.271116	0.000000	-10.000000	0.075000	-9.633333	812.000000	1023.000000	1023.000000	2046.000000
21.520000	0.031987	18.904343	6.689136	3.431674	7.218771	1.564763	0.000000	-10.000000	0.091667	-11.333333	812.000000	1023.000000	1023.000000	2046.000000
21.540001	0.031056	18.354181	6.282063	3.440287	6.784982	1.846850	0.000000	-10.000000	0.091667	-12.250000	804.333313	1023.000000	1023.000000	2046.000000
21.559999	0.029840	17.635569	6.000873	3.191402	6.857777	1.585517	0.000000	-10.000000	0.083333	-12.566667	795.333313	1023.000000	1023.000000	2046.000000
21.580000	0.028479	16.831007	5.669166	3.010365	7.158806	0.992670	0.000000	-10.000000	0.083333	-12.883333	785.000000	1023.000000	1023.000000	2046.000000
21.600000	0.027181	16.063910	5.250371	3.011822	7.306885	0.494832	0.000000	-10.000000	0.091667	-13.000000	780.666687	1023.000000	1023.000000	2046.000000
21.620001	0.025993	15.361581	4.782458	3.252067	7.005257	0.321798	0.000000	-10.000000	0.091667	-13.216667	776.333313	1023.000000	1023.000000	2046.000000
21.639999	0.025341	14.976444	4.373885	3.496452	6.495028	0.611079	0.000000	-10.000000	0.091667	-13.216667	771.833313	1023.000000	1023.000000	2046.000000
21.660000	0.025061	14.811309	4.244231	3.484183	6.117836	0.965058	0.000000	-10.000000	0.091667	-13.366667	767.500000	1023.000000	1023.000000	2046.000000
21.680000	0.024801	14.657250	4.276056	3.238814	6.169703	0.972677	0.000000	-10.000000	0.100000	-13.550000	763.000000	1023.000000	1023.000000	2046.000000
21.700001	0.024202	14.303161	4.256910	2.860963	6.497774	0.687514	0.000000	-10.000000	0.116667	-14.050000	756.833313	1023.000000	1023.000000	2046.000000
21.719999	0.023309	13.775812	4.251408	2.506806	6.926049	0.091550	0.000000	-10.000000	0.133333	-14.450000	752.166687	1023.000000	1023.000000	2046.000000
21.740000	0.022598	13.355161	4.110250	2.501262	6.991580	-0.247932	0.000000	-10.000000	0.158333	-14.966667	747.333313	1023.000000	1023.000000	2046.000000
21.760000	0.022315	13.188402	3.842685	2.818242	6.565723	-0.038248	0.000000	-10.000000	0.175000	-15.483334	744.000000	1023.000000	1023.000000	2046.000000
21.780001	0.022626	13.372030	3.710109	3.000857	6.097583	0.563481	0.000000	-10.000000	0.191667	-16.466667	738.833313	1023.000000	1023.000000	2046.000000
21.799999	0.023290	13.764458	3.770995	2.927621	6.104062	0.961780	0.000000	-10.000000	0.200000	-17.366667	733.333313	1023.000000	1023.000000	2046.000000
21.820000	0.023424	13.843486	3.902394	2.697611	6.546065	0.697415	0.000000	-10.000000	0.200000	-18.166668	727.500000	1023.000000	1023.000000	2046.000000
21.840000	0.022897	13.532296	3.854820	2.530977	6.934553	0.211945	0.000000	-10.000000	0.208333	-18.533335	721.500000	1023.000000	1023.000000	2046.000000
21.860001	0.022174	13.104730	3.576282	2.625446	6.896823	0.006178	0.000000	-10.000000	0.216667	-19.016668	715.333313	1023.000000	1023.000000	2046.000000
21.879999	0.021375	12.632693	3.253426	2.746642	6.351140	0.281485	0.000000	-10.000000	0.241667	-19.483334	709.000000	1023.000000	1023.000000	2046.000000
21.900000	0.020677	12.219860	2.914639	2.788200	5.700656	0.816366	0.000000	-10.000000	0.275000	-20.216667	702.500000	1023.000000	1023.000000	2046.000000
21.920000	0.020126	11.894660	2.791013	2.573251	5.368182	1.162214	0.000000	-10.000000	0.316667	-20.850000	695.833313	1023.000000	1023.000000	2046.000000
21.940001	0.019324	11.420528	2.650542	2.344940	5.442850	0.982197	0.000000	-10.000000	0.350000	-21.466667	688.833313	1023.000000	1023.000000	2046.000000
21.959999	0.017928	10.595228	2.395868	2.086755	5.595490	0.517115	0.000000	-10.000000	0.366667	-22.016666	681.500000	1023.000000	1023.000000	2046.000000
21.980000	0.016422	9.705661	2.010674	2.085979	5.485103	0.123906	0.000000	-10.000000	0.375000	-22.750000	674.166687	1023.000000	1023.000000	2046.000000
22.000000	0.015223	8.996653	1.527292	2.346794	4.930859	0.191709	0.000000	-10.000000	0.408333	-23.633333	666.666687	1023.000000	1023.000000	2046.000000
22.020000	0.014445	8.537168	1.049846	2.647084	4.231460	0.608777	0.000000	-10.000000	0.450000	-24.700001	659.000000	1023.000000	1023.000000	2046.000000
22.040001	0.014113	8.340538	0.816190	2.777231	3.636976	1.110141	0.000000	-10.000000	0.500000	-25.700001	650.666687	1023.000000	1023.000000	2046.000000
22.059999	0.013786	8.147768	0.735286	2.658401	3.590496	1.163585	0.000000	-10.000000	0.516667	-26.483334	642.000000	1023.000000	1023.000000	2046.000000
22.080000	0.012823	7.578230	0.587259	2.431166	3.866574	0.693232	0.000000	-10.000000	0.541667	-27.116667	633.000000	1023.000000	1023.000000	2046.000000
22.100000	0.011813	6.981232	0.363643	2.530591	3.806028	0.280971	0.000000	-10.000000	0.566667	-27.616667	624.000000	1023.000000	1023.000000	2046.000000
22.120001	0.010857	6.416776	-0.122113	2.897484	3.188913	0.452491	0.000000	-10.000000	0.600000	-28.133333	614.833313	1023.000000	1023.000000	2046.000000
22.139999	0.010455	6.178956	-0.471108	3.230103	2.384846	1.035114	0.000000	-10.000000	0.625000	-28.549999	605.500000	1023.000000	1023.000000	2046.000000
22.160000	0.010290	6.081524	-0.617392	3.200869	2.135206	1.362841	0.000000	-10.000000	0.641667	-28.983334	596.000000	1023.000000	1023.000000	2046.000000
22.180000	0.009604	5.675746	-0.714340	2.998776	2.481961	0.909350	0.000000	-10.000000	0.650000	-29.283333	586.333313	1023.000000	1023.000000	2046.000000
22.200001	0.008385	4.955568	-1.021250	3.066025	2.469934	0.440858	0.000000	-10.000000	0.650000	-29.566668	576.500000	1023.000000	1023.000000	2046.000000
22.219999	0.007367	4.354086	-1.441880	3.350526	1.978347	0.467094	0.000000	-10.000000	0.650000	-29.733334	566.500000	1023.000000	1023.000000	2046.000000
22.240000	0.006707	3.963893	-1.879312	3.718243	1.310416	0.814546	0.000000	-10.000000	0.650000	-29.983334	556.500000	1023.000000	1023.000000	2046.000000
22.260000	0.006277	3.709833	-2.123007	3.889787	0.657414	1.285639	0.000000	-10.000000	0.666667	-30.333334	546.500000	1023.000000	1023.000000	2046.000000
22.280001	0.006009	3.551292	-2.287871	3.866671	0.618593	1.353900	0.000000	-10.000000	0.683333	-30.516666	536.500000	1023.000000	1023.000000	2046.000000
22.299999	0.004969	2.936611	-2.494241	3.637021	0.809377	0.984454	0.000000	-10.000000	0.716667	-30.866667	526.500000	1023.000000	1023.000000	2046.000000
22.320000	0.003938	2.327458	-2.733582	3.657139	0.863291	0.540609	0.000000	-10.000000	0.733333	-31.050001	516.166687	1023.000000	1023.000000	2046.000000
22.340000	0.002649	1.565551	-3.091662	3.762914	0.497153	0.397147	0.000000	-10.000000	0.750000	-31.233334	505.833344	1023.000000	1023.000000	2046.000000
22.360001	0.001983	1.171712	-3.318704	4.086256	-0.253936	0.658096	0.000000	-10.000000	0.750000	-31.266668	495.166656	1023.000000	1023.000000	2046.000000
22.379999	0.001983	1.171656	-3.401561	4.179785	-0.716885	1.110317	0.000000	-10.000000	0.750000	-31.183334	484.833344	1023.000000	1023.000000	2046.000000
22.400000	0.001938	1.145588	-3.440234	4.025130	-0.565713	1.126405	0.000000	-10.000000	0.733333	-31.133333	474.333344	1023.000000	1023.000000	2046.000000
22.420000	0.001286	0.760193	-3.298223	3.676589	-0.199129	0.580956	0.000000	-10.000000	0.700000	-30.833334	464.000000	1023.000000	1023.000000	2046.000000
22.440001	0.000079	0.046901	-3.317886	3.521853	-0.187553	0.030487	0.000000	-10.000000	0.666667	-30.416666	453.666656	1023.000000	1023.000000	2046.000000
22.459999	-0.000846	-0.499842	-3.564323	3.617572	-0.791996	0.238905	0.000000	-10.000000	0.650000	-29.933334	443.500000	1023.000000	1023.000000	2046.000000
22.480000	-0.001371	-0.810403	-3.978822	3.790249	-1.473367	0.851538	0.000000	-10.000000	0.641667	-29.533335	433.500000	1023.000000	1023.000000	2046.000000
22.500000	-0.001793	-1.059873	-4.375950	3.975729	-1.436258	0.776606	0.000000	-10.000000	0.641667	-29.400002	423.500000	1023.000000	1023.000000	2046.000000
22.520000	-0.002434	-1.438587	-4.687055	4.280288	-1.363246	0.331426	0.000000	-10.000000	0.641667	-29.350000	413.833344	1023.000000	1023.000000	2046.000000
22.540001	-0.003498	-2.067287	-4.978478	4.649190	-1.618668	-0.119331	0.000000	-10.000000	0.633333	-29.250000	404.166656	1023.000000	1023.000000	2046.000000
22.559999	-0.004702	-2.779174	-5.305197	4.950179	-2.390584	-0.033572	0.000000	-10.000000	0.616667	-28.933334	394.500000	1023.000000	1023.000000	2046.000000
22.580000	-0.005870	-3.469014	-5.601701	4.860210	-3.095095	0.367572	0.000000	-10.000000	0.591667	-28.583334	384.666656	1023.000000	1023.000000	2046.000000
22.600000	-0.007063	-4.174485	-5.744813	4.455879	-3.061921	0.176370	0.000000	-10.000000	0.591667	-28.283333	375.000000	1023.000000	1023.000000	2046.000000
22.620001	-0.009458	-5.589474	-5.960133	3.874277	-2.800943	-0.702675	0.000000	-10.000000	0.558333	-27.850000	365.666656	1023.000000	1023.000000	2046.000000
22.639999	-0.012494	-7.384137	-6.430833	3.489215	-3.121718	-1.320801	0.000000	-10.000000	0.525000	-27.150000	356.333344	1023.000000	1023.000000	2046.000000
22.660000	-0.015168	-8.964359	-7.086678	3.354860	-3.810249	-1.422293	0.000000	-10.000000	0.491667	-26.300001	347.333344	1023.000000	1023.000000	2046.000000
22.680000	-0.016882	-9.977509	-7.605942	3.335450	-4.498105	-1.208913	0.000000	-10.000000	0.491667	-25.733334	338.500000	1023.000000	1023.000000	2046.000000
22.700001	-0.018086	-10.688601	-7.923602	3.156124	-4.743170	-1.177954	0.000000	-10.000000	0.491667	-25.466667	330.000000	1023.000000	1023.000000	2046.000000
22.719999	-0.019158	-11.322423	-8.214297	2.875695	-4.351417	-1.632405	0.000000	-10.000000	0.491667	-25.516666	321.500000	1023.000000	1023.000000	2046.000000
22.740000	-0.020542	-12.140429	-8.387469	2.646573	-4.138708	-2.260824	0.000000	-10.000000	0.483333	-25.416668	313.000000	1023.000000	1023.000000	2046.000000
22.760000	-0.022027	-13.017755	-8.692608	2.538378	-4.328924	-2.534601	0.000000	-10.000000	0.475000	-25.183334	304.500000	1023.000000	1023.000000	2046.000000
22.780001	-0.023420	-13.840938	-9.116133	2.686766	-4.954947	-2.456625	0.000000	-10.000000	0.458333	-24.666668	296.166656	1023.000000	1023.000000	2046.000000
22.799999	-0.024142	-14.267870	-9.425666	2.701957	-5.428141	-2.116019	0.000000	-10.000000	0.450000	-24.200001	288.000000	1023.000000	1023.000000	2046.000000
22.820000	-0.024620	-14.550479	-9.572440	2.496959	-5.380752	-2.094246	0.000000	-10.000000	0.441667	-23.633333	280.000000	1023.000000	1023.000000	2046.000000
22.840000	-0.025155	-14.866806	-9.569538	2.111036	-4.917981	-2.490323	0.000000	-10.000000	0.425000	-23.333334	272.000000	1023.000000	1023.000000	2046.000000
22.860001	-0.026132	-15.443840	-9.529045	1.834716	-4.696715	-3.052796	0.000000	-10.000000	0.391667	-22.883333	264.000000	1023.000000	1023.000000	2046.000000
22.879999	-0.027060	-15.992636	-9.684809	1.825050	-5.120869	-3.012008	0.000000	-10.000000	0.375000	-22.750000	256.333344	1023.000000	1023.000000	2046.000000
22.900000	-0.026797	-15.837022	-9.848557	2.048080	-5.613338	-2.423207	0.000000	-10.000000	0.358333	-22.616667	248.666672	1023.000000	1023.000000	2046.000000
22.920000	-0.026466	-15.641692	-9.919149	2.052108	-5.644719	-2.129932	0.000000	-10.000000	0.358333	-22.750000	241.333328	1023.000000	1023.000000	2046.000000
22.940001	-0.026266	-15.523295	-9.965247	1.871930	-5.125746	-2.304232	0.000000	-10.000000	0.341667	-22.800001	233.666672	1023.000000	1023.000000	2046.000000
22.959999	-0.026316	-15.552735	-9.881279	1.753932	-4.720777	-2.704611	0.000000	-10.000000	0.333333	-22.283335	226.166672	1023.000000	1023.000000	2046.000000
22.980000	-0.027056	-15.990294	-10.028460	1.803299	-4.950669	-2.814463	0.000000	-10.000000	0.316667	-21.600000	218.666672	1023.000000	1023.000000	2046.000000
23.000000	-0.027658	-16.345903	-10.353991	1.995993	-5.434580	-2.553325	0.000000	-10.000000	0.308333	-20.816668	211.500000	1023.000000	1023.000000	2046.000000
23.020000	-0.028078	-16.594364	-10.560359	2.059546	-5.769346	-2.324206	0.000000	-10.000000	0.308333	-20.416666	204.500000	1023.000000	1023.000000	2046.000000
23.040001	-0.028464	-16.822466	-10.673959	2.013248	-5.919431	-2.242325	0.000000	-10.000000	0.308333	-20.033333	197.666672	1023.000000	1023.000000	2046.000000
23.059999	-0.028998	-17.137558	-10.823156	1.799510	-5.787874	-2.326038	0.000000	-10.000000	0.291667	-19.733334	191.000000	1023.000000	1023.000000	2046.000000
23.080000	-0.029775	-17.596874	-10.902514	1.462938	-5.517267	-2.640031	0.000000	-10.000000	0.266667	-19.283333	184.333328	1023.000000	1023.000000	2046.000000
23.100000	-0.031002	-18.322121	-11.032881	1.201607	-5.372689	-3.118157	0.000000	-10.000000	0.233333	-18.616667	177.833328	1023.000000	1023.000000	2046.000000
23.120001	-0.032082	-18.960566	-11.221194	1.248281	-5.873577	-3.114074	0.000000	-10.000000	0.216667	-17.900000	171.500000	1023.000000	1023.000000	2046.000000
23.139999	-0.032817	-19.395119	-11.511301	1.361428	-6.397539	-2.847707	0.000000	-10.000000	0.200000	-17.300001	165.500000	1023.000000	1023.000000	2046.000000
23.160000	-0.032911	-19.450525	-11.607395	1.414406	-6.692191	-2.565346	0.000000	-10.000000	0.200000	-16.983334	159.833328	1023.000000	1023.000000	2046.000000
23.180000	-0.032715	-19.334583	-11.699101	1.363735	-6.391952	-2.607265	0.000000	-10.000000	0.200000	-16.633333	154.166672	1023.000000	1023.000000	2046.000000
23.200001	-0.032628	-19.283403	-11.546770	1.150163	-5.952431	-2.934364	0.000000	-10.000000	0.200000	-16.466667	148.666672	1023.000000	1023.000000	2046.000000
23.219999	-0.033066	-19.541849	-11.408140	1.040413	-5.795549	-3.378571	0.000000	-10.000000	0.191667	-16.116667	143.000000	1023.000000	1023.000000	2046.000000
23.240000	-0.033716	-19.925943	-11.490202	1.027175	-6.136789	-3.326128	0.000000	-10.000000	0.175000	-15.850000	137.666672	1023.000000	1023.000000	2046.000000
23.260000	-0.034012	-20.101088	-11.627548	1.158478	-6.604421	-3.027596	0.000000	-10.000000	0.158333	-15.433333	132.333328	1023.000000	1023.000000	2046.000000
23.280001	-0.033882	-20.023970	-11.694160	1.243763	-6.861569	-2.712003	0.000000	-10.000000	0.150000	-14.983334	127.166664	1023.000000	1023.000000	2046.000000
23.299999	-0.033372	-19.722754	-11.697332	1.190569	-6.472728	-2.743263	0.000000	-10.000000	0.150000	-14.483334	122.166664	1023.000000	1023.000000	2046.000000
23.320000	-0.033179	-19.608757	-11.495379	1.072118	-5.985903	-3.199593	0.000000	-10.000000	0.158333	-14.016666	117.500000	1023.000000	1023.000000	2046.000000
23.340000	-0.033375	-19.724796	-11.423759	0.993132	-5.855543	-3.438625	0.000000	-10.000000	0.158333	-13.550000	112.833336	1023.000000	1023.000000	2046.000000
23.360001	-0.033775	-19.960772	-11.381663	1.035300	-6.230381	-3.384027	0.000000	-10.000000	0.158333	-13.133333	108.333336	1023.000000	1023.000000	2046.000000
23.379999	-0.033877	-20.021521	-11.544639	1.231599	-6.692833	-3.015647	0.000000	-10.000000	0.125000	-12.666667	103.833336	1023.000000	1023.000000	2046.000000
23.400000	-0.033712	-19.923765	-11.597251	1.292729	-6.835611	-2.783631	0.000000	-10.000000	0.108333	-12.316667	99.500000	1023.000000	1023.000000	2046.000000
23.420000	-0.033025	-19.517721	-11.484687	1.225284	-6.183558	-3.074760	0.000000	-10.000000	0.083333	-11.966667	95.166664	1023.000000	1023.000000	2046.000000
23.440001	-0.033157	-19.595497	-11.352028	1.071601	-5.818683	-3.496387	0.000000	-10.000000	0.083333	-11.566667	91.166664	1023.000000	1023.000000	2046.000000
23.459999	-0.033428	-19.755814	-11.276825	1.043360	-6.002432	-3.519915	0.000000	-10.000000	0.066667	-11.166667	87.500000	1023.000000	1023.000000	2046.000000
23.480000	-0.033758	-19.950720	-11.379981	1.198015	-6.498796	-3.269959	0.000000	-10.000000	0.058333	-10.733334	83.833336	1023.000000	1023.000000	2046.000000
23.500000	-0.033670	-19.899006	-11.445260	1.303290	-6.801418	-2.955618	0.000000	-10.000000	0.050000	-10.500000	80.333336	1023.000000	1023.000000	2046.000000
23.520000	-0.033169	-19.603012	-11.472958	1.319746	-6.416923	-3.032877	0.000000	-10.000000	0.050000	-10.233334	76.666664	1023.000000	1023.000000	2046.000000
23.540001	-0.032763	-19.362730	-11.258291	1.154282	-5.794109	-3.464612	0.000000	-10.000000	0.050000	-10.066667	73.333336	1023.000000	1023.000000	2046.000000
23.559999	-0.033153	-19.593567	-11.120731	1.065792	-5.850719	-3.687908	0.000000	-10.000000	0.041667	-9.700000	69.833336	1023.000000	1023.000000	2046.000000
23.580000	-0.033587	-19.850027	-11.196397	1.166928	-6.381950	-3.438608	0.000000	-10.000000	0.041667	-9.383333	66.666664	1023.000000	1023.000000	2046.000000
23.600000	-0.033632	-19.876730	-11.246480	1.269870	-6.730801	-3.169318	0.000000	-10.000000	0.041667	-9.066667	63.500000	1023.000000	1023.000000	2046.000000
23.620001	-0.033071	-19.545063	-11.231926	1.262248	-6.436605	-3.138780	0.000000	-10.000000	0.050000	-8.816667	60.500000	1023.000000	1023.000000	2046.000000
23.639999	-0.032610	-19.272799	-11.056016	1.212751	-5.891060	-3.538473	0.000000	-10.000000	0.033333	-8.516667	57.500000	1023.000000	1023.000000	2046.000000
23.660000	-0.033039	-19.526279	-10.896413	1.025785	-5.740212	-3.915440	0.000000	-10.000000	0.016667	-7.916667	54.666668	1023.000000	1023.000000	2046.000000
23.680000	-0.034016	-20.103350	-10.894565	0.922698	-6.233014	-3.898470	0.000000	-10.000000	0.000000	-7.216667	52.000000	1023.000000	1023.000000	2046.000000
23.700001	-0.034854	-20.598732	-10.899066	0.795421	-6.812314	-3.682775	0.000000	-10.000000	0.016667	-6.450000	49.666668	1023.000000	1023.000000	2046.000000
23.719999	-0.034926	-20.641321	-10.855515	0.564353	-6.676598	-3.673562	0.000000	-10.000000	0.016667	-5.900000	47.500000	1023.000000	1023.000000	2046.000000
23.740000	-0.034514	-20.397518	-10.722114	0.331159	-5.911969	-4.094594	0.000000	-10.000000	0.016667	-5.566667	45.500000	1023.000000	1023.000000	2046.000000
23.760000	-0.034729	-20.525007	-10.571757	0.267923	-5.768020	-4.453154	0.000000	-10.000000	0.000000	-5.666667	43.500000	1023.000000	1023.000000	2046.000000
23.780001	-0.034808	-20.571638	-10.738131	0.613318	-6.099858	-4.346968	0.000000	-10.000000	0.008333	-6.200000	41.500000	1023.000000	1023.000000	2046.000000
23.799999	-0.035062	-20.721676	-11.047322	1.121867	-6.631035	-4.165185	0.000000	-10.000000	0.025000	-6.750000	39.500000	1023.000000	1023.000000	2046.000000
23.820000	-0.034928	-20.642290	-11.127534	1.464932	-7.090694	-3.888994	0.000000	-10.000000	0.025000	-7.100000	37.333332	1023.000000	1023.000000	2046.000000
23.840000	-0.035263	-20.840261	-11.373851	1.461662	-7.034529	-3.893543	0.000000	-10.000000	0.016667	-6.916667	35.000000	1023.000000	1023.000000	2046.000000
23.860001	-0.035917	-21.226768	-11.488587	1.184148	-6.680736	-4.241592	0.000000	-10.000000	0.000000	-6.450000	32.666668	1023.000000	1023.000000	2046.000000
23.879999	-0.037768	-22.320683	-11.539838	0.761237	-6.595844	-4.946237	0.000000	-10.000000	-0.008333	-5.766667	30.500000	1023.000000	1023.000000	2046.000000
23.900000	-0.040467	-23.915743	-11.774873	0.342997	-7.296338	-5.187528	0.000000	-10.000000	-0.016667	-4.433333	28.500000	1023.000000	1023.000000	2046.000000
23.920000	-0.042693	-25.231430	-12.220997	0.061033	-8.037941	-5.033525	0.000000	-10.000000	-0.025000	-3.083333	27.000000	1023.000000	1023.000000	2046.000000
23.940001	-0.043893	-25.940731	-12.728718	-0.193924	-7.929319	-5.088771	0.000000	-10.000000	-0.016667	-2.133333	26.166666	1023.000000	1023.000000	2046.000000
23.959999	-0.044027	-26.020185	-12.745078	-0.308590	-7.280386	-5.686133	0.000000	-10.000000	-0.008333	-2.366667	25.833334	1023.000000	1023.000000	2046.000000
23.980000	-0.044972	-26.578596	-12.692575	-0.504553	-7.415996	-5.965471	0.000000	-10.000000	0.000000	-3.300000	25.333334	1023.000000	1023.000000	2046.000000
24.000000	-0.046312	-27.370255	-12.981822	-0.544121	-8.081460	-5.762851	0.000000	-10.000000	0.000000	-4.316667	24.166666	1023.000000	1023.000000	2046.000000
24.020000	-0.046656	-27.573748	-13.338599	-0.391211	-8.320333	-5.523604	0.000000	-10.000000	0.000000	-5.050000	22.833334	1023.000000	1023.000000	2046.000000
24.040001	-0.046299	-27.362648	-13.465163	-0.348524	-7.632304	-5.916656	0.000000	-10.000000	0.000000	-5.233334	21.166666	1023.000000	1023.000000	2046.000000
24.059999	-0.046640	-27.564461	-13.210252	-0.575619	-7.436767	-6.341823	0.000000	-10.000000	-0.008333	-4.833333	19.500000	1023.000000	1023.000000	2046.000000
24.080000	-0.047864	-28.287560	-13.372076	-0.704975	-8.153818	-6.056691	0.000000	-10.000000	-0.008333	-4.183333	17.833334	1023.000000	1023.000000	2046.000000
24.100000	-0.047999	-28.367294	-13.585270	-0.663918	-8.335324	-5.782781	0.000000	-10.000000	0.000000	-3.650000	16.333334	1023.000000	1023.000000	2046.000000
24.120001	-0.047371	-27.996527	-13.638909	-0.686423	-7.548487	-6.122705	0.000000	-10.000000	0.008333	-3.500000	15.166667	1023.000000	1023.000000	2046.000000
24.139999	-0.047249	-27.923927	-13.325159	-0.878895	-7.226022	-6.493851	0.000000	-10.000000	0.008333	-3.716667	13.833333	1023.000000	1023.000000	2046.000000
24.160000	-0.047474	-28.056858	-13.157571	-0.989807	-7.742918	-6.166562	0.000000	-10.000000	0.016667	-4.266667	12.666667	1023.000000	1023.000000	2046.000000
24.180000	-0.047351	-27.984377	-13.296043	-0.852339	-8.155473	-5.680523	0.000000	-10.000000	0.025000	-5.150000	11.166667	1023.000000	1023.000000	2046.000000
24.200001	-0.045990	-27.179953	-13.426780	-0.654804	-7.349880	-5.748490	0.000000	-10.000000	0.033333	-5.950000	9.500000	1023.000000	1023.000000	2046.000000
24.219999	-0.045131	-26.672310	-13.005584	-0.627099	-6.934759	-6.104868	0.000000	-10.000000	0.016667	-6.166667	7.500000	1023.000000	1023.000000	2046.000000
24.240000	-0.045622	-26.962563	-12.937578	-0.666945	-7.660524	-5.697516	0.000000	-10.000000	0.008333	-5.616667	5.500000	1023.000000	1023.000000	2046.000000
24.260000	-0.045605	-26.952694	-13.325661	-0.627682	-7.708556	-5.290796	0.000000	-10.000000	0.000000	-4.916667	3.500000	1023.000000	1023.000000	2046.000000
24.280001	-0.044650	-26.388187	-13.325701	-0.451801	-6.910438	-5.700248	0.000000	-10.000000	0.000000	-4.566667	1.833333	1023.000000	1023.000000	2046.000000
24.299999	-0.044986	-26.586769	-13.088030	-0.674668	-6.882072	-5.942001	0.000000	-10.000000	0.000000	-4.766667	0.500000	1023.000000	1023.000000	2046.000000
24.320000	-0.046172	-27.287708	-13.163398	-0.866671	-7.608056	-5.649583	0.000000	-10.000000	0.000000	-5.050000	-1.166667	1023.000000	1023.000000	2046.000000
24.340000	-0.046731	-27.618145	-13.433154	-0.847104	-7.999448	-5.338439	0.000000	-10.000000	0.008333	-5.066667	-3.166667	1023.000000	1023.000000	2046.000000
24.360001	-0.046774	-27.643570	-13.696052	-0.887172	-7.615530	-5.444816	0.000000	-10.000000	0.016667	-4.883334	-4.833333	1023.000000	1023.000000	2046.000000
24.379999	-0.046583	-27.530815	-13.615772	-0.931629	-7.071779	-5.911634	0.000000	-10.000000	0.016667	-4.500000	-6.166667	1023.000000	1023.000000	2046.000000
24.400000	-0.047317	-27.964603	-13.458777	-1.142733	-7.495840	-5.867252	0.000000	-10.000000	0.008333	-4.216667	-7.166667	1023.000000	1023.000000	2046.000000
24.420000	-0.047972	-28.351486	-13.580198	-1.165462	-8.030100	-5.575726	0.000000	-10.000000	0.000000	-3.900000	-8.666667	1023.000000	1023.000000	2046.000000
24.440001	-0.047831	-28.268152	-13.663509	-1.022725	-8.251469	-5.330450	0.000000	-10.000000	0.000000	-3.816667	-9.833333	1023.000000	1023.000000	2046.000000
24.459999	-0.047078	-27.823339	-13.699518	-0.878977	-7.783340	-5.461504	0.000000	-10.000000	0.000000	-3.833333	-11.166667	1023.000000	1023.000000	2046.000000
24.480000	-0.046485	-27.472643	-13.559336	-0.866925	-7.221122	-5.825261	0.000000	-10.000000	-0.008333	-3.883333	-12.333333	1023.000000	1023.000000	2046.000000
24.500000	-0.046456	-27.455439	-13.336798	-0.956415	-7.258687	-5.903539	0.000000	-10.000000	-0.008333	-3.850000	-13.666667	1023.000000	1023.000000	2046.000000
24.520000	-0.047018	-27.787891	-13.280510	-1.084316	-7.766452	-5.656613	0.000000	-10.000000	-0.008333	-3.650000	-15.000000	1023.000000	1023.000000	2046.000000
24.540001	-0.047023	-27.790504	-13.329558	-1.017306	-8.155526	-5.288115	0.000000	-10.000000	0.000000	-3.350000	-16.333334	1023.000000	1023.000000	2046.000000
24.559999	-0.046343	-27.388472	-13.389085	-0.911701	-7.874254	-5.213432	0.000000	-10.000000	0.000000	-3.016667	-17.500000	1023.000000	1023.000000	2046.000000
24.580000	-0.045350	-26.801632	-13.268576	-0.780635	-7.199906	-5.552516	0.000000	-10.000000	0.000000	-2.733333	-18.500000	1023.000000	1023.000000	2046.000000
24.600000	-0.045014	-26.603167	-12.982142	-0.778125	-7.117714	-5.725185	0.000000	-10.000000	0.000000	-2.400000	-19.333334	1023.000000	1023.000000	2046.000000
24.620001	-0.045309	-26.777863	-12.919823	-0.855336	-7.533660	-5.469043	0.000000	-10.000000	-0.008333	-2.116667	-19.833334	1023.000000	1023.000000	2046.000000
24.639999	-0.045554	-26.922243	-13.016338	-0.808817	-7.982421	-5.114667	0.000000	-10.000000	-0.016667	-1.850000	-20.166666	1023.000000	1023.000000	2046.000000
24.660000	-0.044970	-26.577463	-13.076367	-0.641606	-7.771138	-5.088352	0.000000	-10.000000	-0.025000	-1.700000	-20.500000	1023.000000	1023.000000	2046.000000
24.680000	-0.043740	-25.850576	-12.963927	-0.431743	-7.069036	-5.385870	0.000000	-10.000000	-0.033333	-1.516667	-20.833334	1023.000000	1023.000000	2046.000000
24.700001	-0.043324	-25.604483	-12.745585	-0.474988	-6.790081	-5.593828	0.000000	-10.000000	-0.025000	-1.416667	-21.000000	1023.000000	1023.000000	2046.000000
24.719999	-0.043531	-25.726744	-12.589937	-0.570539	-7.113108	-5.453158	0.000000	-10.000000	-0.025000	-1.350000	-21.000000	1023.000000	1023.000000	2046.000000
24.740000	-0.043912	-25.951746	-12.607685	-0.579567	-7.728947	-5.035546	0.000000	-10.000000	-0.008333	-1.400000	-21.000000	1023.000000	1023.000000	2046.000000
24.760000	-0.043485	-25.699707	-12.786308	-0.468728	-7.496371	-4.948301	0.000000	-10.000000	-0.008333	-1.483333	-21.000000	1023.000000	1023.000000	2046.000000
24.780001	-0.042166	-24.920248	-12.646566	-0.222292	-6.742997	-5.308393	0.000000	-10.000000	-0.008333	-1.600000	-21.000000	1023.000000	1023.000000	2046.000000
24.799999	-0.041997	-24.820047	-12.347821	-0.332457	-6.685649	-5.454120	0.000000	-10.000000	-0.008333	-1.616667	-21.000000	1023.000000	1023.000000	2046.000000
24.820000	-0.042454	-25.090078	-12.342495	-0.380424	-7.105118	-5.262042	0.000000	-10.000000	-0.008333	-1.533333	-21.000000	1023.000000	1023.000000	2046.000000
24.840000	-0.042719	-25.247105	-12.352858	-0.438516	-7.531369	-4.924363	0.000000	-10.000000	-0.008333	-1.416667	-21.000000	1023.000000	1023.000000	2046.000000
24.860001	-0.042127	-24.897329	-12.351379	-0.246844	-7.394229	-4.904875	0.000000	-10.000000	-0.016667	-1.250000	-21.000000	1023.000000	1023.000000	2046.000000
24.879999	-0.041146	-24.317263	-12.233522	-0.127197	-6.760574	-5.195969	0.000000	-10.000000	-0.025000	-0.800000	-21.000000	1023.000000	1023.000000	2046.000000
24.900000	-0.040785	-24.103928	-12.118998	-0.078986	-6.423719	-5.482224	0.000000	-10.000000	-0.025000	-0.350000	-21.000000	1023.000000	1023.000000	2046.000000
24.920000	-0.041090	-24.284439	-11.927041	-0.259485	-6.592107	-5.505805	0.000000	-10.000000	-0.033333	0.000000	-21.000000	1023.000000	1023.000000	2046.000000
24.940001	-0.041781	-24.692680	-11.716387	-0.527271	-7.115335	-5.333688	0.000000	-10.000000	-0.041667	0.733333	-21.000000	1023.000000	1023.000000	2046.000000
24.959999	-0.042462	-25.095011	-11.708377	-0.763452	-7.462117	-5.161064	0.000000	-10.000000	-0.041667	1.633333	-21.000000	1023.000000	1023.000000	2046.000000
24.980000	-0.041951	-24.792892	-11.614676	-0.759122	-7.160399	-5.258697	0.000000	-10.000000	-0.033333	2.416667	-21.000000	1023.000000	1023.000000	2046.000000
25.000000	-0.041412	-24.474195	-11.683675	-0.583707	-6.786922	-5.419891	0.000000	-10.000000	-0.016667	1.966667	-21.000000	1023.000000	1023.000000	2046.000000
25.020000	-0.040620	-24.006651	-11.783993	-0.058044	-6.520981	-5.643632	0.000000	-10.000000	-0.016667	0.783333	-21.000000	1023.000000	1023.000000	2046.000000
25.040001	-0.040442	-23.900982	-11.820048	0.262290	-6.664265	-5.678958	0.000000	-10.000000	-0.008333	-0.500000	-21.000000	1023.000000	1023.000000	2046.000000
25.059999	-0.040722	-24.066452	-11.900447	0.443291	-7.086636	-5.522660	0.000000	-10.000000	-0.016667	-1.366667	-21.000000	1023.000000	1023.000000	2046.000000
25.080000	-0.041705	-24.647507	-11.931108	0.238974	-7.642820	-5.312552	0.000000	-10.000000	-0.025000	-1.283333	-21.000000	1023.000000	1023.000000	2046.000000
25.100000	-0.042690	-25.229918	-12.109406	0.079298	-7.995517	-5.204293	0.000000	-10.000000	-0.033333	-0.783333	-21.000000	1023.000000	1023.000000	2046.000000
25.120001	-0.043863	-25.922899	-12.502324	-0.025418	-7.822727	-5.572431	0.000000	-10.000000	-0.033333	-0.200000	-21.000000	1023.000000	1023.000000	2046.000000
25.139999	-0.045023	-26.608740	-12.689600	-0.199769	-7.561606	-6.157764	0.000000	-10.000000	-0.033333	0.766667	-21.000000	1023.000000	1023.000000	2046.000000
25.160000	-0.046600	-27.540810	-12.885401	-0.528894	-7.530599	-6.595918	0.000000	-10.000000	-0.041667	1.750000	-21.000000	1023.000000	1023.000000	2046.000000
25.180000	-0.048122	-28.440283	-12.941118	-0.917909	-7.955267	-6.625988	0.000000	-10.000000	-0.041667	2.633333	-21.000000	1023.000000	1023.000000	2046.000000
25.200001	-0.049943	-29.516182	-13.261658	-1.271642	-8.576882	-6.406001	0.000000	-10.000000	-0.025000	2.133333	-21.000000	1023.000000	1023.000000	2046.000000
25.219999	-0.050479	-29.833315	-13.556195	-1.256665	-8.711133	-6.309323	0.000000	-10.000000	-0.008333	0.816667	-21.000000	1023.000000	1023.000000	2046.000000
25.240000	-0.050077	-29.595268	-13.791169	-0.922870	-8.206131	-6.675098	0.000000	-10.000000	0.000000	-0.683333	-21.000000	1023.000000	1023.000000	2046.000000
25.260000	-0.050032	-29.568727	-13.893663	-0.806700	-7.761540	-7.106824	0.000000	-10.000000	-0.008333	-1.500000	-21.000000	1023.000000	1023.000000	2046.000000
25.280001	-0.050438	-29.809134	-13.790363	-0.975184	-7.926346	-7.117239	0.000000	-10.000000	-0.025000	-1.166667	-21.000000	1023.000000	1023.000000	2046.000000
25.299999	-0.051347	-30.345860	-13.839516	-1.151426	-8.532132	-6.822785	0.000000	-10.000000	-0.041667	-0.550000	-21.000000	1023.000000	1023.000000	2046.000000
25.320000	-0.051829	-30.630903	-13.916441	-1.313526	-8.836439	-6.564497	0.000000	-10.000000	-0.050000	0.550000	-21.000000	1023.000000	1023.000000	2046.000000
25.340000	-0.051520	-30.448124	-14.070483	-1.172537	-8.514636	-6.690469	0.000000	-10.000000	-0.041667	1.333333	-21.000000	1023.000000	1023.000000	2046.000000
25.360001	-0.050691	-29.958174	-14.042465	-1.036914	-7.879358	-6.999436	0.000000	-10.000000	-0.041667	2.383333	-21.000000	1023.000000	1023.000000	2046.000000
25.379999	-0.050132	-29.628012	-13.726964	-1.090523	-7.604224	-7.206300	0.000000	-10.000000	-0.041667	3.150000	-21.000000	1023.000000	1023.000000	2046.000000
25.400000	-0.050295	-29.724461	-13.494962	-1.418569	-8.020754	-6.790176	0.000000	-10.000000	-0.050000	3.883333	-21.000000	1023.000000	1023.000000	2046.000000
25.420000	-0.050083	-29.598793	-13.512130	-1.449664	-8.342228	-6.294771	0.000000	-10.000000	-0.050000	4.600000	-21.000000	1023.000000	1023.000000	2046.000000
25.440001	-0.048409	-28.609644	-13.604098	-1.089099	-7.485667	-6.430781	0.000000	-10.000000	-0.066667	5.750000	-21.000000	1023.000000	1023.000000	2046.000000
25.459999	-0.046556	-27.514404	-13.215360	-0.812140	-6.855350	-6.631554	0.000000	-10.000000	-0.091667	7.716667	-21.000000	1023.000000	1023.000000	2046.000000
25.480000	-0.045877	-27.113142	-12.875174	-0.931189	-6.894733	-6.412046	0.000000	-10.000000	-0.133333	10.300000	-21.000000	1023.000000	1023.000000	2046.000000
25.500000	-0.045887	-27.118921	-12.825363	-1.143334	-7.309971	-5.840252	0.000000	-10.000000	-0.166667	12.733334	-21.000000	1023.000000	1023.000000	2046.000000
25.520000	-0.045060	-26.630308	-12.894277	-0.956031	-6.998042	-5.781960	0.000000	-10.000000	-0.208333	14.733334	-13.666667	1023.000000	1023.000000	2046.000000
25.540001	-0.043530	-25.726048	-12.764711	-0.749128	-6.151102	-6.061105	0.000000	-10.000000	-0.250000	16.883333	5.166667	1023.000000	1023.000000	2046.000000
25.559999	-0.042656	-25.209940	-12.323103	-0.884786	-5.877665	-6.124387	0.000000	-10.000000	-0.283333	18.483334	24.000000	1023.000000	1023.000000	2046.000000
25.580000	-0.043099	-25.471548	-12.169840	-1.239277	-6.324888	-5.737543	0.000000	-10.000000	-0.300000	19.500000	35.500000	1023.000000	1023.000000	2046.000000
25.600000	-0.043456	-25.682274	-12.189556	-1.532309	-6.625039	-5.335369	0.000000	-10.000000	-0.300000	19.833334	37.500000	1023.000000	1023.000000	2046.000000
25.620001	-0.042592	-25.171730	-12.266994	-1.377564	-6.212004	-5.315168	0.000000	-10.000000	-0.316667	20.400000	41.833332	1023.000000	1023.000000	2046.000000
25.639999	-0.041014	-24.239187	-12.085416	-1.136189	-5.451435	-5.566148	0.000000	-10.000000	-0.350000	21.383333	48.500000	1023.000000	1023.000000	2046.000000
25.660000	-0.039894	-23.577389	-11.646955	-1.168450	-5.184057	-5.577926	0.000000	-10.000000	-0.375000	22.116667	55.666668	1023.000000	1023.000000	2046.000000
25.680000	-0.039589	-23.396955	-11.355936	-1.361524	-5.422326	-5.257169	0.000000	-10.000000	-0.408333	22.733334	62.833332	1023.000000	1023.000000	2046.000000
25.700001	-0.039295	-23.223398	-11.192942	-1.555078	-5.704643	-4.770736	0.000000	-10.000000	-0.425000	23.300001	70.333336	1023.000000	1023.000000	2046.000000
25.719999	-0.038034	-22.478142	-11.099186	-1.383759	-5.286059	-4.709138	0.000000	-10.000000	-0.441667	23.850000	78.000000	1023.000000	1023.000000	2046.000000
25.740000	-0.035810	-21.163750	-10.864200	-1.020931	-4.333208	-4.945412	0.000000	-10.000000	-0.450000	24.783333	86.000000	1023.000000	1023.000000	2046.000000
25.760000	-0.034259	-20.247311	-10.270668	-0.976449	-4.042570	-4.957624	0.000000	-10.000000	-0.466667	25.383333	94.000000	1023.000000	1023.000000	2046.000000
25.780001	-0.033863	-20.013083	-9.981555	-1.224968	-4.315950	-4.490610	0.000000	-10.000000	-0.491667	26.183334	102.333336	1023.000000	1023.000000	2046.000000
25.799999	-0.033151	-19.592350	-9.803371	-1.350141	-4.470401	-3.968436	0.000000	-10.000000	-0.516667	26.733334	111.000000	1023.000000	1023.000000	2046.000000
25.820000	-0.031244	-18.465107	-9.698705	-1.020279	-3.675894	-4.070230	0.000000	-10.000000	-0.533333	27.366667	120.000000	1023.000000	1023.000000	2046.000000
25.840000	-0.028922	-17.093006	-9.148455	-0.692305	-2.909664	-4.342583	0.000000	-10.000000	-0.566667	28.000000	129.000000	1023.000000	1023.000000	2046.000000
25.860001	-0.027612	-16.318731	-8.598403	-0.771945	-2.876643	-4.071741	0.000000	-10.000000	-0.591667	28.600000	138.166672	1023.000000	1023.000000	2046.000000
25.879999	-0.027108	-16.020971	-8.300233	-0.998927	-3.196110	-3.525702	0.000000	-10.000000	-0.616667	29.350000	147.666672	1023.000000	1023.000000	2046.000000
25.900000	-0.025973	-15.350223	-8.084334	-0.960897	-3.102376	-3.202615	0.000000	-10.000000	-0.633333	29.783335	157.500000	1023.000000	1023.000000	2046.000000
25.920000	-0.023688	-13.999510	-7.899165	-0.495342	-2.208498	-3.396504	0.000000	-10.000000	-0.658333	30.183334	167.500000	1023.000000	1023.000000	2046.000000
25.940001	-0.021545	-12.733066	-7.363099	-0.285860	-1.513612	-3.570494	0.000000	-10.000000	-0.691667	30.316668	177.500000	1023.000000	1023.000000	2046.000000
25.959999	-0.020695	-12.231007	-6.844622	-0.497447	-1.723546	-3.165392	0.000000	-10.000000	-0.716667	30.783333	187.500000	1023.000000	1023.000000	2046.000000
25.980000	-0.019994	-11.816710	-6.608870	-0.628121	-1.950860	-2.628860	0.000000	-10.000000	-0.716667	31.100000	197.500000	1023.000000	1023.000000	2046.000000
26.000000	-0.018376	-10.860043	-6.504888	-0.380905	-1.342520	-2.631730	0.000000	-10.000000	-0.708333	31.416668	207.833328	1023.000000	1023.000000	2046.000000
26.020000	-0.015926	-9.412290	-6.066064	0.053663	-0.479718	-2.920171	0.000000	-10.000000	-0.708333	31.650000	218.166672	1023.000000	1023.000000	2046.000000
26.040001	-0.014270	-8.433734	-5.520376	0.107384	-0.189559	-2.831183	0.000000	-10.000000	-0.725000	32.016666	228.833328	1023.000000	1023.000000	2046.000000
26.059999	-0.013452	-7.949877	-5.071748	-0.110157	-0.375823	-2.392149	0.000000	-10.000000	-0.741667	32.416668	239.333328	1023.000000	1023.000000	2046.000000
26.080000	-0.012748	-7.534319	-4.736887	-0.243677	-0.563056	-1.990699	0.000000	-10.000000	-0.758333	32.549999	250.166672	1023.000000	1023.000000	2046.000000
26.100000	-0.011295	-6.675373	-4.610438	-0.014705	-0.090663	-1.959567	0.000000	-10.000000	-0.775000	32.716667	261.000000	1023.000000	1023.000000	2046.000000
26.120001	-0.009371	-5.538527	-4.276136	0.366699	0.702255	-2.331345	0.000000	-10.000000	-0.808333	32.950001	272.000000	1023.000000	1023.000000	2046.000000
26.139999	-0.008600	-5.082855	-3.816675	0.238165	0.763928	-2.268274	0.000000	-10.000000	-0.841667	33.700001	283.000000	1023.000000	1023.000000	2046.000000
26.160000	-0.008564	-5.061502	-3.224847	-0.212879	0.324058	-1.947834	0.000000	-10.000000	-0.866667	34.450001	294.000000	1023.000000	1023.000000	2046.000000
26.180000	-0.008259	-4.881079	-2.962487	-0.556295	0.354973	-1.717272	0.000000	-10.000000	-0.875000	34.983334	305.333344	1023.000000	1023.000000	2046.000000
26.200001	-0.005983	-3.536237	-2.596073	-0.275723	1.309776	-1.974218	0.000000	-10.000000	-0.866667	35.033333	317.000000	1023.000000	1023.000000	2046.000000
26.219999	-0.003542	-2.093358	-2.122079	0.155945	1.969717	-2.096941	0.000000	-10.000000	-0.858333	34.683334	328.666656	1023.000000	1023.000000	2046.000000
26.240000	-0.002117	-1.251333	-1.844792	0.525626	1.805591	-1.737758	0.000000	-10.000000	-0.850000	34.683334	340.333344	1023.000000	1023.000000	2046.000000
26.260000	-0.001679	-0.992012	-1.830904	0.775485	1.270204	-1.206797	0.000000	-10.000000	-0.858333	34.833332	351.666656	1023.000000	1023.000000	2046.000000
26.280001	-0.001118	-0.660967	-1.892666	1.043856	1.222295	-1.034453	0.000000	-10.000000	-0.883333	35.366669	363.333344	1023.000000	1023.000000	2046.000000
26.299999	0.000098	0.058018	-1.796601	1.391931	1.856498	-1.393811	0.000000	-10.000000	-0.916667	35.816666	375.000000	1023.000000	1023.000000	2046.000000
26.320000	0.000896	0.529337	-1.358967	1.336563	2.246979	-1.695237	0.000000	-10.000000	-0.933333	36.116669	387.000000	1023.000000	1023.000000	2046.000000
26.340000	0.000068	0.040416	-1.138634	0.847889	1.983823	-1.652663	0.000000	-10.000000	-0.908333	35.916668	399.000000	1023.000000	1023.000000	2046.000000
26.360001	-0.001067	-0.630649	-1.245747	0.449662	1.621396	-1.455960	0.000000	-10.000000	-0.866667	35.200001	411.000000	1023.000000	1023.000000	2046.000000
26.379999	-0.001857	-1.097669	-1.441452	0.204315	1.447833	-1.308364	0.000000	-10.000000	-0.816667	34.400002	422.833344	1023.000000	1023.000000	2046.000000
26.400000	-0.001852	-1.094658	-1.738719	0.358406	1.777840	-1.492186	0.000000	-10.000000	-0.808333	33.933334	434.500000	1023.000000	1023.000000	2046.000000
26.420000	-0.000855	-0.505110	-1.888937	0.763565	2.431771	-1.811509	0.000000	-10.000000	-0.800000	33.799999	445.833344	1023.000000	1023.000000	2046.000000
26.440001	0.000219	0.129540	-1.745885	1.074138	2.868163	-2.066877	0.000000	-10.000000	-0.825000	33.783333	457.166656	1023.000000	1023.000000	2046.000000
26.459999	0.000941	0.556421	-1.458675	1.064427	2.823457	-1.872788	0.000000	-10.000000	-0.825000	33.816666	468.500000	1023.000000	1023.000000	2046.000000
26.480000	0.001348	0.796675	-1.368455	1.032426	2.681764	-1.549060	0.000000	-10.000000	-0.833333	34.083332	479.833344	1023.000000	1023.000000	2046.000000
26.500000	0.001542	0.911144	-1.308541	0.901644	2.546457	-1.228415	0.000000	-10.000000	-0.825000	34.433334	491.166656	1023.000000	1023.000000	2046.000000
26.520000	0.002411	1.424693	-1.264227	1.028323	2.840286	-1.179689	0.000000	-10.000000	-0.833333	34.583332	502.500000	1023.000000	1023.000000	2046.000000
26.540001	0.003652	2.158170	-1.199609	1.348024	3.525244	-1.515489	0.000000	-10.000000	-0.833333	34.733334	514.000000	1023.000000	1023.000000	2046.000000
26.559999	0.005291	3.127126	-0.862116	1.585230	4.160625	-1.756613	0.000000	-10.000000	-0.825000	34.350002	525.500000	1023.000000	1023.000000	2046.000000
26.580000	0.006508	3.846452	-0.345179	1.493677	4.278787	-1.580833	0.000000	-10.000000	-0.800000	34.233334	537.000000	1023.000000	1023.000000	2046.000000
26.600000	0.007006	4.140662	0.061359	1.079823	4.056468	-1.056988	0.000000	-10.000000	-0.775000	33.583332	548.500000	1023.000000	1023.000000	2046.000000
26.620001	0.007893	4.664965	0.309960	0.935450	4.170667	-0.751112	0.000000	-10.000000	-0.758333	33.216667	559.833313	1023.000000	1023.000000	2046.000000
26.639999	0.009703	5.734693	0.580383	1.244843	4.724268	-0.814802	0.000000	-10.000000	-0.733333	32.400002	571.000000	1023.000000	1023.000000	2046.000000
26.660000	0.012065	7.130244	0.947523	1.670055	5.467152	-0.954486	0.000000	-10.000000	-0.708333	31.833334	581.833313	1023.000000	1023.000000	2046.000000
26.680000	0.014355	8.484062	1.462968	1.882470	6.035446	-0.896821	0.000000	-10.000000	-0.675000	31.400000	592.666687	1023.000000	1023.000000	2046.000000
26.700001	0.016150	9.544662	2.110264	1.799924	6.223269	-0.588796	0.000000	-10.000000	-0.658333	31.066668	603.166687	1023.000000	1023.000000	2046.000000
26.719999	0.017057	10.080489	2.637171	1.494105	6.043295	-0.094082	0.000000	-10.000000	-0.625000	30.650000	613.666687	1023.000000	1023.000000	2046.000000
26.740000	0.017610	10.407379	2.929259	1.201371	5.957768	0.318981	0.000000	-10.000000	-0.616667	30.116667	624.000000	1023.000000	1023.000000	2046.000000
26.760000	0.018355	10.847752	3.147386	1.081094	6.217841	0.401431	0.000000	-10.000000	-0.591667	29.600000	634.333313	1023.000000	1023.000000	2046.000000
26.780001	0.019295	11.403113	3.251132	1.105822	6.804465	0.241694	0.000000	-10.000000	-0.600000	29.016666	644.333313	1023.000000	1023.000000	2046.000000
26.799999	0.020488	12.108641	3.546985	1.219035	7.317891	0.024730	0.000000	-10.000000	-0.583333	28.516666	654.000000	1023.000000	1023.000000	2046.000000
26.820000	0.021709	12.829980	4.065986	1.126065	7.423426	0.214503	0.000000	-10.000000	-0.575000	28.250000	663.500000	1023.000000	1023.000000	2046.000000
26.840000	0.022185	13.111364	4.539933	0.803446	7.194564	0.573422	0.000000	-10.000000	-0.550000	28.049999	673.000000	1023.000000	1023.000000	2046.000000
26.860001	0.022514	13.305760	4.892241	0.442594	6.993707	0.977217	0.000000	-10.000000	-0.525000	27.716667	682.333313	1023.000000	1023.000000	2046.000000
26.879999	0.023043	13.618400	4.943325	0.403990	7.253875	1.017210	0.000000	-10.000000	-0.508333	27.333334	691.666687	1023.000000	1023.000000	2046.000000
26.900000	0.024997	14.773366	5.226000	0.820416	8.087630	0.639319	0.000000	-10.000000	-0.500000	27.066668	700.833313	1023.000000	1023.000000	2046.000000
26.920000	0.026935	15.918410	5.925829	0.908357	8.458057	0.626166	0.000000	-10.000000	-0.491667	26.983334	710.000000	1023.000000	1023.000000	2046.000000
26.940001	0.028105	16.609846	6.560806	0.714770	8.270677	1.063593	0.000000	-10.000000	-0.475000	26.733334	719.000000	1023.000000	1023.000000	2046.000000
26.959999	0.028743	16.987154	6.921519	0.464185	8.093736	1.507714	0.000000	-10.000000	-0.475000	26.366667	728.000000	1023.000000	1023.000000	2046.000000
26.980000	0.029708	17.557194	7.000129	0.545144	8.450883	1.561038	0.000000	-10.000000	-0.466667	25.983334	736.833313	1023.000000	1023.000000	2046.000000
27.000000	0.031871	18.836025	7.229311	1.050092	9.260528	1.296095	0.000000	-10.000000	-0.475000	25.666666	745.500000	1023.000000	1023.000000	2046.000000
27.020000	0.034112	20.160076	7.991560	1.355390	9.582855	1.230271	0.000000	-10.000000	-0.450000	25.350000	754.166687	1023.000000	1023.000000	2046.000000
27.040001	0.035183	20.793188	8.580287	1.187102	9.256467	1.769333	0.000000	-10.000000	-0.441667	24.900000	762.666687	1023.000000	1023.000000	2046.000000
27.059999	0.035445	20.948256	8.639377	0.967874	9.151190	2.189816	0.000000	-10.000000	-0.416667	24.233334	771.000000	1023.000000	1023.000000	2046.000000
27.080000	0.036918	21.818253	8.617925	1.400134	9.891114	1.909080	0.000000	-10.000000	-0.400000	23.666666	779.000000	1023.000000	1023.000000	2046.000000
27.100000	0.038938	23.012077	9.051111	1.830455	10.470905	1.659606	0.000000	-10.000000	-0.391667	22.783333	787.000000	1023.000000	1023.000000	2046.000000
27.120001	0.040478	23.922413	9.689005	1.888008	10.399452	1.945948	0.000000	-10.000000	-0.341667	22.050001	794.833313	1023.000000	1023.000000	2046.000000
27.139999	0.040800	24.112595	9.967781	1.622300	10.139548	2.382965	0.000000	-10.000000	-0.316667	20.966667	802.500000	1023.000000	1023.000000	2046.000000
27.160000	0.041012	24.237848	9.913233	1.508806	10.205679	2.610131	0.000000	-10.000000	-0.258333	19.900002	809.666687	1023.000000	1023.000000	2046.000000
27.180000	0.042674	25.220274	9.959970	2.054078	11.015103	2.191121	0.000000	-10.000000	-0.241667	18.600000	816.666687	1023.000000	1023.000000	2046.000000
27.200001	0.044418	26.251049	10.495036	2.376170	11.303647	2.076197	0.000000	-10.000000	-0.200000	17.233334	823.166687	1023.000000	1023.000000	2046.000000
27.219999	0.045248	26.741463	11.161682	2.155501	10.916710	2.507570	0.000000	-10.000000	-0.183333	15.950001	829.166687	1023.000000	1023.000000	2046.000000
27.240000	0.045266	26.752466	11.278060	1.848876	10.679929	2.945602	0.000000	-10.000000	-0.158333	14.583333	834.666687	1023.000000	1023.000000	2046.000000
27.260000	0.045512	26.897358	10.927832	2.122771	11.212205	2.634551	0.000000	-10.000000	-0.141667	13.400000	839.500000	1023.000000	1023.000000	2046.000000
27.280001	0.046721	27.611982	11.178136	2.561153	11.624738	2.247957	0.000000	-10.000000	-0.116667	12.050000	844.333313	1023.000000	1023.000000	2046.000000
27.299999	0.047099	27.835726	11.601813	2.425412	11.440462	2.368039	0.000000	-10.000000	-0.091667	10.816667	848.500000	1023.000000	1023.000000	2046.000000
27.320000	0.047099	27.835455	12.015631	2.040240	11.043897	2.735688	0.000000	-10.000000	-0.058333	9.216667	852.500000	1023.000000	1023.000000	2046.000000
27.340000	0.046658	27.574688	11.838566	1.838518	10.957362	2.940243	0.000000	-10.000000	-0.033333	7.216667	855.666687	1023.000000	1023.000000	2046.000000
27.360001	0.047222	27.908199	11.147488	2.717671	11.489980	2.553060	0.000000	-10.000000	-0.016667	4.083333	858.333313	1023.000000	1023.000000	2046.000000
27.379999	0.048373	28.588692	11.294538	3.603180	11.107057	2.583919	0.000000	-10.000000	-0.008333	0.716667	860.000000	1023.000000	1023.000000	2046.000000
27.400000	0.047304	27.956760	11.110440	3.645489	10.148978	3.051854	0.000000	-10.000000	0.000000	-1.783333	860.833313	1023.000000	1023.000000	2046.000000
27.420000	0.046045	27.212608	10.616920	3.671703	9.989938	2.934048	0.000000	-10.000000	0.000000	-3.350000	861.000000	1023.000000	1023.000000	2046.000000
27.440001	0.045319	26.783760	10.258636	3.812822	10.385323	2.326980	0.000000	-10.000000	0.008333	-4.700000	861.000000	1023.000000	1023.000000	2046.000000
27.459999	0.045044	26.621204	10.358136	3.899340	10.367382	1.996346	0.000000	-10.000000	0.033333	-6.883334	861.000000	1023.000000	1023.000000	2046.000000
27.480000	0.042916	25.363089	10.302784	3.438476	9.507365	2.114464	0.000000	-10.000000	0.066667	-9.650001	861.000000	1023.000000	1023.000000	2046.000000
27.500000	0.039587	23.396194	9.454117	2.906683	8.816708	2.218686	0.000000	-10.000000	0.100000	-12.250000	861.000000	1023.000000	1023.000000	2046.000000
27.520000	0.037326	22.059391	8.412313	3.071353	9.024347	1.551377	0.000000	-10.000000	0.133333	-14.250000	861.000000	1023.000000	1023.000000	2046.000000
27.540001	0.036556	21.604845	7.928442	3.472196	9.176853	1.027354	0.000000	-10.000000	0.166667	-15.200000	853.333313	1023.000000	1023.000000	2046.000000
27.559999	0.035768	21.138634	7.867043	3.516653	8.662610	1.092328	0.000000	-10.000000	0.191667	-15.866667	843.833313	1023.000000	1023.000000	2046.000000
27.580000	0.034134	20.173115	7.621501	3.261377	7.994585	1.295650	0.000000	-10.000000	0.200000	-16.400000	832.666687	1023.000000	1023.000000	2046.000000
27.600000	0.032127	18.987000	6.966584	2.997248	7.663228	1.359940	0.000000	-10.000000	0.200000	-16.883333	827.166687	1023.000000	1023.000000	2046.000000
27.620001	0.030803	18.204308	6.074622	3.245934	8.134338	0.749413	0.000000	-10.000000	0.216667	-17.250000	821.500000	1023.000000	1023.000000	2046.000000
27.639999	0.030864	18.240866	6.004689	3.636034	8.315064	0.285079	0.000000	-10.000000	0.233333	-17.616667	815.500000	1023.000000	1023.000000	2046.000000
27.660000	0.030124	17.803360	6.179905	3.383295	7.734450	0.505710	0.000000	-10.000000	0.250000	-18.100000	809.500000	1023.000000	1023.000000	2046.000000
27.680000	0.028250	16.695637	5.880190	2.787694	7.157765	0.869989	0.000000	-10.000000	0.250000	-18.733334	803.500000	1023.000000	1023.000000	2046.000000
27.700001	0.026717	15.789607	5.104201	2.733323	7.520193	0.431890	0.000000	-10.000000	0.283333	-19.333334	797.500000	1023.000000	1023.000000	2046.000000
27.719999	0.026977	15.943288	5.014797	3.123873	7.947397	-0.142780	0.000000	-10.000000	0.300000	-19.966667	791.166687	1023.000000	1023.000000	2046.000000
27.740000	0.027274	16.118956	5.435384	3.034849	7.566878	0.081844	0.000000	-10.000000	0.333333	-20.733334	784.500000	1023.000000	1023.000000	2046.000000
27.760000	0.026150	15.454429	5.417010	2.488377	6.955910	0.593132	0.000000	-10.000000	0.341667	-21.650000	777.500000	1023.000000	1023.000000	2046.000000
27.780001	0.025081	14.822599	4.748885	2.459366	7.115902	0.498447	0.000000	-10.000000	0.366667	-22.583334	770.333313	1023.000000	1023.000000	2046.000000
27.799999	0.025447	15.039375	4.407892	2.969279	7.632097	0.030108	0.000000	-10.000000	0.391667	-23.350000	762.833313	1023.000000	1023.000000	2046.000000
27.820000	0.026524	15.675623	4.712442	3.285332	7.512167	0.165681	0.000000	-10.000000	0.416667	-23.783335	755.000000	1023.000000	1023.000000	2046.000000
27.840000	0.025964	15.344884	4.857472	2.928863	6.823451	0.735097	0.000000	-10.000000	0.450000	-24.100000	747.000000	1023.000000	1023.000000	2046.000000
27.860001	0.024393	14.416327	4.223466	2.684697	6.695765	0.812399	0.000000	-10.000000	0.466667	-24.433334	739.000000	1023.000000	1023.000000	2046.000000
27.879999	0.023839	14.089007	3.575029	3.035694	7.162552	0.315733	0.000000	-10.000000	0.483333	-24.783335	730.833313	1023.000000	1023.000000	2046.000000
27.900000	0.023819	14.077073	3.715594	3.167294	6.953167	0.241018	0.000000	-10.000000	0.491667	-25.333334	722.500000	1023.000000	1023.000000	2046.000000
27.920000	0.022620	13.368324	3.771728	2.726696	6.025939	0.843961	0.000000	-10.000000	0.508333	-25.766666	714.000000	1023.000000	1023.000000	2046.000000
27.940001	0.020245	11.964735	3.046897	2.333593	5.605413	0.978832	0.000000	-10.000000	0.516667	-26.466667	705.333313	1023.000000	1023.000000	2046.000000
27.959999	0.019123	11.301866	2.228086	2.644860	5.958878	0.470042	0.000000	-10.000000	0.533333	-26.966667	696.500000	1023.000000	1023.000000	2046.000000
27.980000	0.019285	11.397153	2.218256	3.080335	5.866724	0.231837	0.000000	-10.000000	0.575000	-27.650000	687.500000	1023.000000	1023.000000	2046.000000
28.000000	0.018382	10.863550	2.345314	2.896193	5.009742	0.612301	0.000000	-10.000000	0.600000	-28.133333	678.333313	1023.000000	1023.000000	2046.000000
28.020000	0.016515	9.760386	1.943577	2.495388	4.391496	0.929925	0.000000	-10.000000	0.625000	-28.650000	669.000000	1023.000000	1023.000000	2046.000000
28.040001	0.014996	8.862660	1.065542	2.567999	4.603339	0.625781	0.000000	-10.000000	0.625000	-28.916668	659.333313	1023.000000	1023.000000	2046.000000
28.059999	0.015038	8.887592	0.763729	3.046361	4.886518	0.190984	0.000000	-10.000000	0.641667	-29.350000	649.666687	1023.000000	1023.000000	2046.000000
28.080000	0.015397	9.099831	1.160010	3.202912	4.263398	0.473511	0.000000	-10.000000	0.650000	-29.600000	640.000000	1023.000000	1023.000000	2046.000000
28.100000	0.014160	8.368658	1.114108	2.894038	3.455992	0.904520	0.000000	-10.000000	0.641667	-29.716667	630.333313	1023.000000	1023.000000	2046.000000
28.120001	0.012404	7.330547	0.252982	2.747128	3.521556	0.808880	0.000000	-10.000000	0.641667	-29.683334	620.500000	1023.000000	1023.000000	2046.000000
28.139999	0.012514	7.395574	-0.112436	3.400405	3.898079	0.209525	0.000000	-10.000000	0.641667	-29.733334	610.500000	1023.000000	1023.000000	2046.000000
28.160000	0.012874	7.608769	0.341453	3.527446	3.161680	0.578192	0.000000	-10.000000	0.658333	-29.966667	600.500000	1023.000000	1023.000000	2046.000000
28.180000	0.011602	6.856590	0.182146	3.144469	2.484329	1.045645	0.000000	-10.000000	0.658333	-29.950001	590.500000	1023.000000	1023.000000	2046.000000
28.200001	0.009816	5.801544	-0.666194	3.102515	2.610404	0.754819	0.000000	-10.000000	0.658333	-29.983334	580.500000	1023.000000	1023.000000	2046.000000
28.219999	0.009596	5.671351	-1.135738	3.634629	2.887254	0.285207	0.000000	-10.000000	0.641667	-29.850000	570.500000	1023.000000	1023.000000	2046.000000
28.240000	0.010086	5.960676	-0.889075	3.970453	2.539331	0.339966	0.000000	-10.000000	0.641667	-29.866667	560.500000	1023.000000	1023.000000	2046.000000
28.260000	0.009273	5.480348	-0.723702	3.679388	1.688401	0.836261	0.000000	-10.000000	0.641667	-29.883333	550.500000	1023.000000	1023.000000	2046.000000
28.280001	0.007397	4.371437	-1.431808	3.407602	1.452666	0.942977	0.000000	-10.000000	0.650000	-29.866667	540.500000	1023.000000	1023.000000	2046.000000
28.299999	0.006416	3.791838	-2.153611	3.655595	1.806396	0.483459	0.000000	-10.000000	0.650000	-30.000000	530.500000	1023.000000	1023.000000	2046.000000
28.320000	0.006474	3.825948	-2.281540	4.163433	1.824043	0.120012	0.000000	-10.000000	0.650000	-29.833334	520.500000	1023.000000	1023.000000	2046.000000
28.340000	0.006517	3.851720	-1.941915	4.174251	1.138966	0.480419	0.000000	-10.000000	0.658333	-29.833334	510.500000	1023.000000	1023.000000	2046.000000
28.360001	0.005474	3.235179	-1.874717	3.754665	0.414822	0.940409	0.000000	-10.000000	0.658333	-29.733334	500.500000	1023.000000	1023.000000	2046.000000
28.379999	0.004182	2.471351	-2.367047	3.578248	0.526045	0.734105	0.000000	-10.000000	0.650000	-29.616667	490.500000	1023.000000	1023.000000	2046.000000
28.400000	0.003679	2.174052	-2.858274	3.849695	0.993189	0.189443	0.000000	-10.000000	0.633333	-29.416668	480.500000	1023.000000	1023.000000	2046.000000
28.420000	0.003844	2.271582	-2.770845	4.129889	1.012434	-0.099896	0.000000	-10.000000	0.616667	-29.133333	470.833344	1023.000000	1023.000000	2046.000000
28.440001	0.003966	2.344097	-2.263450	3.999415	0.377810	0.230321	0.000000	-10.000000	0.625000	-28.933334	461.166656	1023.000000	1023.000000	2046.000000
28.459999	0.002714	1.603981	-2.181934	3.452345	-0.215534	0.549105	0.000000	-10.000000	0.625000	-28.800001	451.500000	1023.000000	1023.000000	2046.000000
28.480000	0.000712	0.420497	-2.906204	3.128372	-0.189017	0.387346	0.000000	-10.000000	0.641667	-28.683334	441.833344	1023.000000	1023.000000	2046.000000
28.500000	-0.000343	-0.202449	-3.810781	3.721475	-0.007542	-0.105600	0.000000	-10.000000	0.641667	-28.966667	432.166656	1023.000000	1023.000000	2046.000000
28.520000	-0.000090	-0.053181	-4.114621	4.600316	-0.312630	-0.226246	0.000000	-10.000000	0.633333	-29.166666	422.500000	1023.000000	1023.000000	2046.000000
28.540001	-0.000084	-0.049747	-3.965221	4.959958	-1.186262	0.141779	0.000000	-10.000000	0.633333	-29.350000	412.833344	1023.000000	1023.000000	2046.000000
28.559999	-0.001413	-0.835045	-4.038629	4.737142	-1.995468	0.461908	0.000000	-10.000000	0.633333	-29.266666	403.166656	1023.000000	1023.000000	2046.000000
28.580000	-0.003653	-2.159154	-4.709445	4.456139	-2.047332	0.141484	0.000000	-10.000000	0.633333	-28.983334	393.500000	1023.000000	1023.000000	2046.000000
28.600000	-0.005628	-3.326194	-5.416060	4.467911	-1.724178	-0.653866	0.000000	-10.000000	0.616667	-28.833334	383.666656	1023.000000	1023.000000	2046.000000
28.620001	-0.006578	-3.887741	-5.417922	4.584723	-2.047567	-1.006975	0.000000	-10.000000	0.591667	-28.316668	374.000000	1023.000000	1023.000000	2046.000000
28.639999	-0.008831	-5.219082	-5.293507	3.999558	-3.130310	-0.794823	0.000000	-10.000000	0.558333	-27.866667	364.500000	1023.000000	1023.000000	2046.000000
28.660000	-0.012698	-7.504659	-6.152772	3.144729	-3.594407	-0.902209	0.000000	-10.000000	0.525000	-27.250000	355.166656	1023.000000	1023.000000	2046.000000
28.680000	-0.015399	-9.100651	-7.311521	3.140721	-3.116028	-1.813823	0.000000	-10.000000	0.500000	-26.983334	346.000000	1023.000000	1023.000000	2046.000000
28.700001	-0.015880	-9.385280	-7.422988	3.456300	-3.251490	-2.167102	0.000000	-10.000000	0.516667	-26.799999	337.000000	1023.000000	1023.000000	2046.000000
28.719999	-0.016799	-9.928448	-7.104798	3.144936	-4.185191	-1.783395	0.000000	-10.000000	0.516667	-26.900000	328.166656	1023.000000	1023.000000	2046.000000
28.740000	-0.019387	-11.457434	-7.738168	2.517091	-4.528692	-1.707664	0.000000	-10.000000	0.516667	-26.883333	319.166656	1023.000000	1023.000000	2046.000000
28.760000	-0.020958	-12.385970	-8.755497	2.827086	-3.879638	-2.577920	0.000000	-10.000000	0.500000	-26.783335	310.166656	1023.000000	1023.000000	2046.000000
28.780001	-0.020800	-12.292569	-8.564355	3.144771	-4.108282	-2.764703	0.000000	-10.000000	0.500000	-26.566668	301.166656	1023.000000	1023.000000	2046.000000
28.799999	-0.021472	-12.690108	-8.233561	2.718353	-4.889032	-2.285869	0.000000	-10.000000	0.491667	-26.150002	292.333344	1023.000000	1023.000000	2046.000000
28.820000	-0.023374	-13.814148	-8.680578	2.162665	-5.086963	-2.209271	0.000000	-10.000000	0.475000	-25.783335	283.666656	1023.000000	1023.000000	2046.000000
28.840000	-0.024917	-14.726213	-9.466638	2.127174	-4.634612	-2.752137	0.000000	-10.000000	0.458333	-25.066668	275.166656	1023.000000	1023.000000	2046.000000
28.860001	-0.025501	-15.071138	-9.808765	2.331187	-4.294728	-3.298831	0.000000	-10.000000	0.450000	-24.733334	266.833344	1023.000000	1023.000000	2046.000000
28.879999	-0.024624	-14.552554	-9.124855	2.423754	-4.759482	-3.091971	0.000000	-10.000000	0.433333	-24.383333	258.500000	1023.000000	1023.000000	2046.000000
28.900000	-0.024871	-14.698592	-8.787697	1.888655	-5.372787	-2.426764	0.000000	-10.000000	0.433333	-24.250000	250.166672	1023.000000	1023.000000	2046.000000
28.920000	-0.026247	-15.511928	-9.591909	1.594805	-4.957567	-2.557257	0.000000	-10.000000	0.433333	-24.150000	242.000000	1023.000000	1023.000000	2046.000000
28.940001	-0.026262	-15.520972	-10.103372	2.093274	-4.390042	-3.120832	0.000000	-10.000000	0.433333	-24.000000	234.000000	1023.000000	1023.000000	2046.000000
28.959999	-0.025176	-14.879207	-9.759259	2.444310	-4.582015	-2.982243	0.000000	-10.000000	0.400000	-23.633333	226.000000	1023.000000	1023.000000	2046.000000
28.980000	-0.024826	-14.672021	-9.278223	2.226362	-5.225098	-2.395061	0.000000	-10.000000	0.358333	-22.850000	218.166672	1023.000000	1023.000000	2046.000000
29.000000	-0.026623	-15.734402	-9.843684	1.663592	-5.299890	-2.254421	0.000000	-10.000000	0.341667	-22.116667	210.500000	1023.000000	1023.000000	2046.000000
29.020000	-0.027685	-16.361902	-10.720264	2.038323	-4.621015	-3.058945	0.000000	-10.000000	0.341667	-21.550001	203.166672	1023.000000	1023.000000	2046.000000
29.040001	-0.027092	-16.011631	-10.430691	2.421828	-4.876317	-3.126451	0.000000	-10.000000	0.333333	-21.150002	196.000000	1023.000000	1023.000000	2046.000000
29.059999	-0.027512	-16.259394	-10.060469	2.012391	-5.612965	-2.598351	0.000000	-10.000000	0.316667	-20.700001	189.000000	1023.000000	1023.000000	2046.000000
29.080000	-0.029042	-17.163774	-10.264905	1.462822	-5.988162	-2.373530	0.000000	-10.000000	0.300000	-20.166668	182.166672	1023.000000	1023.000000	2046.000000
29.100000	-0.031075	-18.365351	-11.135754	1.236083	-5.665422	-2.800259	0.000000	-10.000000	0.275000	-19.566668	175.333328	1023.000000	1023.000000	2046.000000
29.120001	-0.031837	-18.815868	-11.742900	1.617709	-5.245095	-3.445581	0.000000	-10.000000	0.241667	-18.950001	168.833328	1023.000000	1023.000000	2046.000000
29.139999	-0.031190	-18.433405	-11.354664	1.824629	-5.573262	-3.330108	0.000000	-10.000000	0.208333	-18.283333	162.500000	1023.000000	1023.000000	2046.000000
29.160000	-0.031159	-18.415230	-10.879182	1.528841	-6.269011	-2.795877	0.000000	-10.000000	0.200000	-17.916668	156.500000	1023.000000	1023.000000	2046.000000
29.180000	-0.032562	-19.244175	-11.189981	1.020046	-6.422148	-2.652091	0.000000	-10.000000	0.200000	-17.516666	150.500000	1023.000000	1023.000000	2046.000000
29.200001	-0.033559	-19.833128	-12.036674	1.277673	-5.673944	-3.400184	0.000000	-10.000000	0.191667	-17.300001	144.500000	1023.000000	1023.000000	2046.000000
29.219999	-0.032312	-19.096340	-11.679191	1.807053	-5.708093	-3.516109	0.000000	-10.000000	0.175000	-16.800001	138.666672	1023.000000	1023.000000	2046.000000
29.240000	-0.031986	-18.903513	-10.966146	1.455809	-6.542374	-2.850802	0.000000	-10.000000	0.158333	-16.300001	133.000000	1023.000000	1023.000000	2046.000000
29.260000	-0.033634	-19.877623	-11.570568	0.928552	-6.360742	-2.874864	0.000000	-10.000000	0.150000	-15.750001	127.666664	1023.000000	1023.000000	2046.000000
29.280001	-0.033803	-19.977343	-12.105080	1.405776	-5.632693	-3.645347	0.000000	-10.000000	0.150000	-15.100000	122.500000	1023.000000	1023.000000	2046.000000
29.299999	-0.032414	-19.156950	-11.484223	1.732335	-5.985952	-3.419110	0.000000	-10.000000	0.133333	-14.516667	117.500000	1023.000000	1023.000000	2046.000000
29.320000	-0.032203	-19.032181	-10.876011	1.346307	-6.686217	-2.816260	0.000000	-10.000000	0.116667	-13.833334	112.666664	1023.000000	1023.000000	2046.000000
29.340000	-0.033239	-19.644180	-11.255793	0.997187	-6.537915	-2.847660	0.000000	-10.000000	0.100000	-13.300000	107.833336	1023.000000	1023.000000	2046.000000
29.360001	-0.034025	-20.108789	-12.062467	1.191016	-5.777949	-3.459390	0.000000	-10.000000	0.083333	-12.716667	103.333336	1023.000000	1023.000000	2046.000000
29.379999	-0.033037	-19.525137	-11.837768	1.732620	-5.722355	-3.697634	0.000000	-10.000000	0.066667	-12.183333	99.000000	1023.000000	1023.000000	2046.000000
29.400000	-0.032067	-18.951832	-11.195429	1.724370	-6.284779	-3.195994	0.000000	-10.000000	0.050000	-11.566668	95.000000	1023.000000	1023.000000	2046.000000
29.420000	-0.031920	-18.864906	-10.797760	1.423533	-6.665747	-2.824932	0.000000	-10.000000	0.050000	-11.166667	91.166664	1023.000000	1023.000000	2046.000000
29.440001	-0.032493	-19.203520	-10.894085	1.134397	-6.655509	-2.788321	0.000000	-10.000000	0.050000	-10.766666	87.500000	1023.000000	1023.000000	2046.000000
29.459999	-0.033259	-19.655861	-11.349710	1.081374	-6.264778	-3.122747	0.000000	-10.000000	0.041667	-10.516666	83.833336	1023.000000	1023.000000	2046.000000
29.480000	-0.033613	-19.865084	-11.883622	1.343926	-5.729036	-3.596352	0.000000	-10.000000	0.041667	-10.116667	80.333336	1023.000000	1023.000000	2046.000000
29.500000	-0.033116	-19.571575	-11.847274	1.714480	-5.629323	-3.809457	0.000000	-10.000000	0.041667	-9.833334	76.833336	1023.000000	1023.000000	2046.000000
29.520000	-0.031958	-18.887278	-11.248257	1.831036	-6.008307	-3.461751	0.000000	-10.000000	0.050000	-9.550000	73.666664	1023.000000	1023.000000	2046.000000
29.540001	-0.031559	-18.651093	-10.753508	1.618685	-6.462970	-3.053300	0.000000	-10.000000	0.050000	-9.250000	70.500000	1023.000000	1023.000000	2046.000000
29.559999	-0.032113	-18.978952	-10.738133	1.188368	-6.604436	-2.824752	0.000000	-10.000000	0.041667	-8.866667	67.500000	1023.000000	1023.000000	2046.000000
29.580000	-0.033173	-19.605095	-11.415154	1.172519	-5.994144	-3.368315	0.000000	-10.000000	0.025000	-8.466667	64.500000	1023.000000	1023.000000	2046.000000
29.600000	-0.033177	-19.607395	-11.716907	1.550896	-5.488079	-3.953306	0.000000	-10.000000	0.008333	-8.000000	61.666668	1023.000000	1023.000000	2046.000000
29.620001	-0.032039	-18.935307	-11.232703	1.867284	-5.738118	-3.831769	0.000000	-10.000000	0.000000	-7.333333	59.000000	1023.000000	1023.000000	2046.000000
29.639999	-0.031564	-18.654387	-10.506538	1.582613	-6.423502	-3.306960	0.000000	-10.000000	0.000000	-6.450000	56.666668	1023.000000	1023.000000	2046.000000
29.660000	-0.032938	-19.466162	-10.480345	0.789978	-6.591940	-3.183855	0.000000	-10.000000	0.000000	-5.500000	54.500000	1023.000000	1023.000000	2046.000000
29.680000	-0.034353	-20.302399	-11.066671	0.636390	-5.874340	-3.997777	0.000000	-10.000000	0.000000	-4.700000	52.666668	1023.000000	1023.000000	2046.000000
29.700001	-0.033871	-20.017939	-11.101633	1.035020	-5.428232	-4.523094	0.000000	-10.000000	0.000000	-4.183333	51.000000	1023.000000	1023.000000	2046.000000
29.719999	-0.032917	-19.454115	-10.497066	1.053314	-5.961926	-4.048435	0.000000	-10.000000	0.000000	-4.133334	49.666668	1023.000000	1023.000000	2046.000000
29.740000	-0.032225	-19.044903	-10.168469	1.201788	-6.536348	-3.541874	0.000000	-10.000000	0.000000	-4.566667	48.166668	1023.000000	1023.000000	2046.000000
29.760000	-0.032742	-19.350546	-10.419684	1.267576	-6.767734	-3.430704	0.000000	-10.000000	0.000000	-5.050000	46.500000	1023.000000	1023.000000	2046.000000
29.780001	-0.033857	-20.009691	-11.358342	1.566834	-6.167968	-4.050215	0.000000	-10.000000	0.000000	-5.416667	44.833332	1023.000000	1023.000000	2046.000000
29.799999	-0.033884	-20.025345	-11.672497	2.135203	-5.923166	-4.564886	0.000000	-10.000000	0.000000	-5.216667	43.166668	1023.000000	1023.000000	2046.000000
29.820000	-0.033719	-19.927790	-11.191922	2.002790	-6.471277	-4.267381	0.000000	-10.000000	0.000000	-4.816667	41.500000	1023.000000	1023.000000	2046.000000
29.840000	-0.034822	-20.579533	-10.787494	1.436242	-7.303172	-3.925109	0.000000	-10.000000	0.000000	-4.083333	39.833332	1023.000000	1023.000000	2046.000000
29.860001	-0.037612	-22.228865	-11.186448	0.693518	-7.578708	-4.157227	0.000000	-10.000000	0.000000	-2.500000	38.333332	1023.000000	1023.000000	2046.000000
29.879999	-0.040723	-24.067436	-12.321954	0.366570	-7.089422	-5.022631	0.000000	-10.000000	0.000000	-1.116667	37.500000	1023.000000	1023.000000	2046.000000
29.900000	-0.042178	-24.927088	-12.929807	0.486944	-6.767402	-5.716824	0.000000	-10.000000	-0.008333	-0.650000	37.000000	1023.000000	1023.000000	2046.000000
29.920000	-0.042259	-24.974991	-12.690383	0.552857	-7.212454	-5.625010	0.000000	-10.000000	-0.008333	-1.733333	37.000000	1023.000000	1023.000000	2046.000000
29.940001	-0.042128	-24.897558	-12.169927	0.294508	-7.915009	-5.107129	0.000000	-10.000000	-0.008333	-3.366667	36.500000	1023.000000	1023.000000	2046.000000
29.959999	-0.043421	-25.661833	-12.303916	-0.212899	-8.084738	-5.060281	0.000000	-10.000000	0.000000	-4.666667	35.500000	1023.000000	1023.000000	2046.000000
29.980000	-0.045188	-26.706144	-13.327467	-0.261621	-7.391846	-5.725211	0.000000	-10.000000	0.000000	-5.566667	34.000000	1023.000000	1023.000000	2046.000000
30.000000	-0.045334	-26.792290	-13.748541	0.275358	-7.059999	-6.259108	0.000000	-10.000000	0.000000	-5.750000	32.333332	1023.000000	1023.000000	2046.000000
30.020000	-0.044303	-26.183060	-13.051917	0.420454	-7.691669	-5.859929	0.000000	-10.000000	0.000000	-5.316667	30.500000	1023.000000	1023.000000	2046.000000
30.040001	-0.044344	-26.207283	-12.608421	-0.116520	-8.207710	-5.274632	0.000000	-10.000000	0.000000	-4.616667	28.500000	1023.000000	1023.000000	2046.000000
30.059999	-0.046023	-27.199846	-13.188529	-0.576641	-7.808476	-5.626199	0.000000	-10.000000	0.000000	-3.983333	26.833334	1023.000000	1023.000000	2046.000000
30.080000	-0.046883	-27.707663	-13.910607	-0.335220	-7.103889	-6.357945	0.000000	-10.000000	0.000000	-3.683333	25.500000	1023.000000	1023.000000	2046.000000
30.100000	-0.046208	-27.308916	-13.848806	0.023629	-6.981055	-6.502684	0.000000	-10.000000	0.000000	-3.750000	24.333334	1023.000000	1023.000000	2046.000000
30.120001	-0.044779	-26.464376	-13.042125	0.031456	-7.529355	-5.924352	0.000000	-10.000000	0.000000	-4.283333	23.000000	1023.000000	1023.000000	2046.000000
30.139999	-0.043811	-25.892076	-12.461910	-0.296521	-7.918230	-5.215415	0.000000	-10.000000	0.000000	-5.150000	21.333334	1023.000000	1023.000000	2046.000000
30.160000	-0.044702	-26.419081	-12.890079	-0.646502	-7.546937	-5.335564	0.000000	-10.000000	0.000000	-5.933333	19.500000	1023.000000	1023.000000	2046.000000
30.180000	-0.044874	-26.520811	-13.544894	-0.278432	-6.827510	-5.869974	0.000000	-10.000000	-0.008333	-6.033333	17.500000	1023.000000	1023.000000	2046.000000
30.200001	-0.043990	-25.998108	-13.546973	0.212013	-6.632322	-6.030827	0.000000	-10.000000	-0.016667	-5.500000	15.500000	1023.000000	1023.000000	2046.000000
30.219999	-0.042465	-25.096773	-12.843924	0.373395	-7.150398	-5.475848	0.000000	-10.000000	-0.016667	-4.816667	13.833333	1023.000000	1023.000000	2046.000000
30.240000	-0.042177	-24.926825	-12.434081	0.000829	-7.600225	-4.893347	0.000000	-10.000000	-0.008333	-4.566667	12.166667	1023.000000	1023.000000	2046.000000
30.260000	-0.043315	-25.599188	-12.762650	-0.401070	-7.441492	-4.993977	0.000000	-10.000000	0.000000	-4.783333	10.833333	1023.000000	1023.000000	2046.000000
30.280001	-0.044641	-26.382679	-13.532372	-0.425160	-6.856550	-5.568597	0.000000	-10.000000	-0.008333	-5.133334	9.166667	1023.000000	1023.000000	2046.000000
30.299999	-0.045370	-26.813887	-13.941935	-0.244220	-6.654631	-5.973101	0.000000	-10.000000	-0.008333	-5.216667	7.500000	1023.000000	1023.000000	2046.000000
30.320000	-0.045198	-26.712042	-13.938956	-0.058042	-6.814368	-5.900676	0.000000	-10.000000	-0.008333	-4.916667	5.666667	1023.000000	1023.000000	2046.000000
30.340000	-0.044611	-26.365318	-13.442555	-0.027668	-7.403485	-5.491610	0.000000	-10.000000	-0.008333	-4.450000	4.000000	1023.000000	1023.000000	2046.000000
30.360001	-0.044445	-26.267147	-13.063649	-0.354666	-7.886629	-4.962203	0.000000	-10.000000	-0.008333	-4.016667	2.500000	1023.000000	1023.000000	2046.000000
30.379999	-0.044958	-26.570105	-12.993285	-0.703837	-8.021304	-4.851678	0.000000	-10.000000	-0.016667	-3.800000	1.166667	1023.000000	1023.000000	2046.000000
30.400000	-0.045702	-27.009998	-13.353754	-0.826915	-7.687882	-5.141447	0.000000	-10.000000	-0.008333	-3.783333	0.166667	1023.000000	1023.000000	2046.000000
30.420000	-0.046395	-27.419662	-13.918267	-0.707059	-7.188428	-5.605909	0.000000	-10.000000	-0.008333	-3.933333	-0.666667	1023.000000	1023.000000	2046.000000
30.440001	-0.046336	-27.384426	-14.165195	-0.374472	-6.900596	-5.944163	0.000000	-10.000000	0.000000	-3.983333	-1.666667	1023.000000	1023.000000	2046.000000
30.459999	-0.045710	-27.014885	-14.058973	-0.118957	-6.945911	-5.891043	0.000000	-10.000000	-0.008333	-3.850000	-3.000000	1023.000000	1023.000000	2046.000000
30.480000	-0.044606	-26.361889	-13.549012	-0.003371	-7.296264	-5.513241	0.000000	-10.000000	-0.008333	-3.483333	-4.333333	1023.000000	1023.000000	2046.000000
30.500000	-0.043732	-25.845636	-12.913263	-0.190191	-7.794965	-4.947217	0.000000	-10.000000	-0.025000	-3.083333	-5.500000	1023.000000	1023.000000	2046.000000
30.520000	-0.043571	-25.750198	-12.617142	-0.455422	-7.981630	-4.696004	0.000000	-10.000000	-0.025000	-2.683333	-6.500000	1023.000000	1023.000000	2046.000000
30.540001	-0.044035	-26.024401	-12.791100	-0.661367	-7.754169	-4.817765	0.000000	-10.000000	-0.041667	-2.416667	-7.500000	1023.000000	1023.000000	2046.000000
30.559999	-0.044844	-26.503023	-13.497326	-0.552792	-7.089678	-5.363227	0.000000	-10.000000	-0.033333	-2.216667	-8.333333	1023.000000	1023.000000	2046.000000
30.580000	-0.044524	-26.313713	-13.820515	-0.056101	-6.666733	-5.770364	0.000000	-10.000000	-0.025000	-2.116667	-9.166667	1023.000000	1023.000000	2046.000000
30.600000	-0.043521	-25.720675	-13.482887	0.248645	-6.888046	-5.598388	0.000000	-10.000000	-0.016667	-2.050000	-9.666667	1023.000000	1023.000000	2046.000000
30.620001	-0.042053	-24.853437	-12.749401	0.314411	-7.424495	-4.993952	0.000000	-10.000000	-0.025000	-1.966667	-10.166667	1023.000000	1023.000000	2046.000000
30.639999	-0.041587	-24.578077	-12.196290	-0.043691	-7.806130	-4.531966	0.000000	-10.000000	-0.041667	-1.933333	-10.500000	1023.000000	1023.000000	2046.000000
30.660000	-0.042084	-24.871664	-12.413831	-0.306829	-7.518923	-4.632082	0.000000	-10.000000	-0.058333	-1.866667	-10.833333	1023.000000	1023.000000	2046.000000
30.680000	-0.042997	-25.411419	-13.179698	-0.189217	-6.780969	-5.261536	0.000000	-10.000000	-0.058333	-1.850000	-11.000000	1023.000000	1023.000000	2046.000000
30.700001	-0.042735	-25.256428	-13.418699	0.286525	-6.521717	-5.602537	0.000000	-10.000000	-0.041667	-1.800000	-11.000000	1023.000000	1023.000000	2046.000000
30.719999	-0.041457	-24.500847	-12.944245	0.594918	-6.807720	-5.343801	0.000000	-10.000000	-0.025000	-1.800000	-11.000000	1023.000000	1023.000000	2046.000000
30.740000	-0.040139	-23.722328	-12.166849	0.443414	-7.325796	-4.673097	0.000000	-10.000000	-0.016667	-1.800000	-11.000000	1023.000000	1023.000000	2046.000000
30.760000	-0.040086	-23.691063	-11.849122	0.002657	-7.500807	-4.343791	0.000000	-10.000000	-0.016667	-1.783333	-11.000000	1023.000000	1023.000000	2046.000000
30.780001	-0.041132	-24.309093	-12.472999	-0.125946	-6.828023	-4.882125	0.000000	-10.000000	-0.025000	-1.766667	-11.000000	1023.000000	1023.000000	2046.000000
30.799999	-0.041559	-24.561394	-13.037097	0.293311	-6.316198	-5.501409	0.000000	-10.000000	-0.033333	-1.766667	-11.000000	1023.000000	1023.000000	2046.000000
30.820000	-0.040407	-23.880754	-12.709435	0.761293	-6.500345	-5.432267	0.000000	-10.000000	-0.041667	-1.683333	-11.000000	1023.000000	1023.000000	2046.000000
30.840000	-0.038898	-22.988752	-11.818368	0.640145	-7.120101	-4.690428	0.000000	-10.000000	-0.033333	-1.333333	-11.000000	1023.000000	1023.000000	2046.000000
30.860001	-0.039110	-23.114204	-11.503651	0.047320	-7.271983	-4.385892	0.000000	-10.000000	-0.025000	-0.733333	-11.000000	1023.000000	1023.000000	2046.000000
30.879999	-0.040642	-24.019514	-12.402613	0.041910	-6.486956	-5.171855	0.000000	-10.000000	-0.033333	-0.233333	-11.000000	1023.000000	1023.000000	2046.000000
30.900000	-0.040974	-24.215683	-12.689108	0.396165	-6.247390	-5.675350	0.000000	-10.000000	-0.041667	0.333333	-11.000000	1023.000000	1023.000000	2046.000000
30.920000	-0.040283	-23.807339	-12.259960	0.518062	-6.447781	-5.617661	0.000000	-10.000000	-0.041667	1.100000	-11.000000	1023.000000	1023.000000	2046.000000
30.940001	-0.039466	-23.324329	-11.570675	0.318481	-6.864401	-5.207734	0.000000	-10.000000	-0.041667	1.800000	-11.000000	1023.000000	1023.000000	2046.000000
30.959999	-0.038896	-22.987814	-10.955788	-0.121265	-7.170516	-4.740244	0.000000	-10.000000	-0.033333	1.700000	-11.000000	1023.000000	1023.000000	2046.000000
30.980000	-0.039574	-23.388149	-11.073706	-0.388471	-7.264028	-4.661945	0.000000	-10.000000	-0.025000	0.933333	-11.000000	1023.000000	1023.000000	2046.000000
31.000000	-0.040172	-23.741615	-11.896680	0.131450	-6.766527	-5.209858	0.000000	-10.000000	-0.016667	0.233333	-11.000000	1023.000000	1023.000000	2046.000000
31.020000	-0.040361	-23.853390	-12.604176	0.907182	-6.427369	-5.729027	0.000000	-10.000000	-0.016667	-0.283333	-11.000000	1023.000000	1023.000000	2046.000000
31.040001	-0.039882	-23.570360	-12.642798	1.421989	-6.537243	-5.812307	0.000000	-10.000000	-0.025000	-0.733333	-11.000000	1023.000000	1023.000000	2046.000000
31.059999	-0.039550	-23.373976	-12.217999	1.385088	-7.120342	-5.420722	0.000000	-10.000000	-0.016667	-0.733333	-11.000000	1023.000000	1023.000000	2046.000000
31.080000	-0.040205	-23.761353	-11.946609	0.925447	-7.675088	-5.065102	0.000000	-10.000000	-0.025000	-0.450000	-11.000000	1023.000000	1023.000000	2046.000000
31.100000	-0.041857	-24.737415	-11.815001	0.277118	-8.176455	-5.023077	0.000000	-10.000000	-0.033333	0.716667	-11.000000	1023.000000	1023.000000	2046.000000
31.120001	-0.044440	-26.263847	-12.356538	-0.298280	-8.125267	-5.483763	0.000000	-10.000000	-0.050000	1.633333	-11.000000	1023.000000	1023.000000	2046.000000
31.139999	-0.047164	-27.873751	-13.368008	-0.479691	-7.636224	-6.389828	0.000000	-10.000000	-0.041667	2.550000	-11.000000	1023.000000	1023.000000	2046.000000
31.160000	-0.048236	-28.507378	-13.968425	-0.206271	-7.411417	-6.921265	0.000000	-10.000000	-0.025000	2.116667	-11.000000	1023.000000	1023.000000	2046.000000
31.180000	-0.048141	-28.451252	-13.878266	-0.011749	-7.756023	-6.805213	0.000000	-10.000000	-0.008333	0.600000	-11.000000	1023.000000	1023.000000	2046.000000
31.200001	-0.047728	-28.207022	-13.435159	-0.130655	-8.286232	-6.354975	0.000000	-10.000000	0.000000	-1.083333	-11.166667	1023.000000	1023.000000	2046.000000
31.219999	-0.047658	-28.165831	-13.065078	-0.470984	-8.664495	-5.965273	0.000000	-10.000000	-0.008333	-2.166667	-11.666667	1023.000000	1023.000000	2046.000000
31.240000	-0.048589	-28.716082	-13.305206	-0.762496	-8.530501	-6.117878	0.000000	-10.000000	-0.025000	-2.250000	-12.500000	1023.000000	1023.000000	2046.000000
31.260000	-0.050042	-29.575008	-14.072556	-0.792153	-7.989414	-6.720886	0.000000	-10.000000	-0.041667	-1.683333	-13.333333	1023.000000	1023.000000	2046.000000
31.280001	-0.050644	-29.930801	-14.642020	-0.317699	-7.550071	-7.421012	0.000000	-10.000000	-0.050000	-0.883333	-13.833333	1023.000000	1023.000000	2046.000000
31.299999	-0.049683	-29.362747	-14.321480	-0.044552	-7.906500	-7.090216	0.000000	-10.000000	-0.050000	-0.200000	-14.000000	1023.000000	1023.000000	2046.000000
31.320000	-0.049147	-29.046164	-13.733452	-0.395817	-8.472530	-6.444365	0.000000	-10.000000	-0.041667	0.000000	-14.000000	1023.000000	1023.000000	2046.000000
31.340000	-0.048850	-28.870420	-13.289127	-0.818339	-8.608284	-6.154671	0.000000	-10.000000	-0.033333	0.000000	-14.000000	1023.000000	1023.000000	2046.000000
31.360001	-0.049986	-29.541883	-13.806505	-1.243500	-8.000809	-6.491070	0.000000	-10.000000	-0.025000	0.000000	-14.000000	1023.000000	1023.000000	2046.000000
31.379999	-0.050227	-29.684191	-14.435974	-0.740715	-7.319588	-7.187914	0.000000	-10.000000	-0.033333	0.000000	-14.000000	1023.000000	1023.000000	2046.000000
31.400000	-0.048527	-28.679747	-14.126679	-0.144271	-7.523818	-6.884979	0.000000	-10.000000	-0.041667	0.000000	-14.000000	1023.000000	1023.000000	2046.000000
31.420000	-0.046854	-27.690598	-13.424183	-0.169954	-8.032186	-6.064275	0.000000	-10.000000	-0.050000	0.833333	-14.000000	1023.000000	1023.000000	2046.000000
31.440001	-0.045960	-27.162416	-12.906470	-0.552298	-8.159317	-5.544331	0.000000	-10.000000	-0.066667	2.466667	-14.000000	1023.000000	1023.000000	2046.000000
31.459999	-0.046040	-27.209576	-13.142445	-0.725362	-7.629840	-5.711928	0.000000	-10.000000	-0.091667	5.000000	-14.000000	1023.000000	1023.000000	2046.000000
31.480000	-0.046541	-27.505739	-13.819578	-0.532109	-6.949753	-6.204298	0.000000	-10.000000	-0.100000	7.216667	-14.000000	1023.000000	1023.000000	2046.000000
31.500000	-0.046421	-27.435032	-14.141372	-0.092700	-6.637088	-6.563872	0.000000	-10.000000	-0.100000	8.950001	-14.000000	1023.000000	1023.000000	2046.000000
31.520000	-0.045220	-26.724737	-13.787538	0.138814	-6.872041	-6.203972	0.000000	-10.000000	-0.108333	10.250000	-14.000000	1023.000000	1023.000000	2046.000000
31.540001	-0.044194	-26.118881	-13.108249	-0.193858	-7.363483	-5.453291	0.000000	-10.000000	-0.141667	11.666667	-14.000000	1023.000000	1023.000000	2046.000000
31.559999	-0.043691	-25.821487	-12.556751	-0.735381	-7.660394	-4.868960	0.000000	-10.000000	-0.175000	13.233334	-14.000000	1023.000000	1023.000000	2046.000000
31.580000	-0.044488	-26.292116	-12.889006	-1.102714	-7.125145	-5.175251	0.000000	-10.000000	-0.208333	14.883334	-1.666667	1023.000000	1023.000000	2046.000000
31.600000	-0.045203	-26.715160	-13.588235	-0.894740	-6.442949	-5.789237	0.000000	-10.000000	-0.233333	16.400002	13.833333	1023.000000	1023.000000	2046.000000
31.620001	-0.044354	-26.213177	-13.665935	-0.353046	-6.309557	-5.884640	0.000000	-10.000000	-0.250000	17.450001	29.333334	1023.000000	1023.000000	2046.000000
31.639999	-0.042554	-25.149260	-12.989205	-0.248342	-6.651464	-5.260248	0.000000	-10.000000	-0.250000	18.050001	34.500000	1023.000000	1023.000000	2046.000000
31.660000	-0.040954	-24.203951	-12.088581	-0.663260	-6.965259	-4.486851	0.000000	-10.000000	-0.266667	18.633333	38.500000	1023.000000	1023.000000	2046.000000
31.680000	-0.040699	-24.053150	-11.860318	-1.094634	-6.680604	-4.417594	0.000000	-10.000000	-0.291667	19.583334	44.666668	1023.000000	1023.000000	2046.000000
31.700001	-0.040740	-24.077618	-12.308791	-0.984758	-5.809412	-4.974656	0.000000	-10.000000	-0.341667	20.516668	51.000000	1023.000000	1023.000000	2046.000000
31.719999	-0.040170	-23.740452	-12.579669	-0.568976	-5.293306	-5.298502	0.000000	-10.000000	-0.383333	21.616667	57.666668	1023.000000	1023.000000	2046.000000
31.740000	-0.038424	-22.708548	-12.217099	-0.136404	-5.414117	-4.940928	0.000000	-10.000000	-0.425000	22.283335	64.666664	1023.000000	1023.000000	2046.000000
31.760000	-0.036070	-21.317459	-11.175163	-0.281357	-5.761764	-4.099174	0.000000	-10.000000	-0.433333	23.350000	72.166664	1023.000000	1023.000000	2046.000000
31.780001	-0.034835	-20.587641	-10.406850	-0.774762	-5.834058	-3.571971	0.000000	-10.000000	-0.441667	23.983334	79.833336	1023.000000	1023.000000	2046.000000
31.799999	-0.034567	-20.429302	-10.590471	-0.922235	-5.047930	-3.868667	0.000000	-10.000000	-0.450000	24.866667	87.833336	1023.000000	1023.000000	2046.000000
31.820000	-0.034206	-20.215773	-11.001869	-0.531107	-4.227860	-4.454936	0.000000	-10.000000	-0.483333	25.483334	95.833336	1023.000000	1023.000000	2046.000000
31.840000	-0.032534	-19.227877	-10.799257	0.036878	-4.050591	-4.414906	0.000000	-10.000000	-0.516667	26.033335	104.333336	1023.000000	1023.000000	2046.000000
31.860001	-0.030215	-17.857134	-10.023278	0.173936	-4.263515	-3.744277	0.000000	-10.000000	-0.558333	26.583334	112.833336	1023.000000	1023.000000	2046.000000
31.879999	-0.028169	-16.647678	-9.088129	-0.155210	-4.402709	-3.001631	0.000000	-10.000000	-0.583333	26.916668	118.666664	1023.000000	1023.000000	2046.000000
31.900000	-0.026693	-15.775389	-8.460417	-0.395889	-4.180858	-2.738224	0.000000	-10.000000	-0.608333	27.516666	127.500000	1023.000000	1023.000000	2046.000000
31.920000	-0.025604	-15.131799	-8.261552	-0.420455	-3.591340	-2.858453	0.000000	-10.000000	-0.616667	28.150000	136.500000	1023.000000	1023.000000	2046.000000
31.940001	-0.024823	-14.670571	-8.206207	-0.389296	-3.105093	-2.969975	0.000000	-10.000000	-0.641667	28.950001	148.833328	1023.000000	1023.000000	2046.000000
31.959999	-0.023548	-13.916770	-8.058222	-0.264494	-2.565171	-3.028884	0.000000	-10.000000	-0.666667	29.483334	158.500000	1023.000000	1023.000000	2046.000000
31.980000	-0.022606	-13.360155	-8.062971	-0.069572	-2.023139	-3.204473	0.000000	-10.000000	-0.691667	30.016666	168.500000	1023.000000	1023.000000	2046.000000
32.000000	-0.021424	-12.661479	-7.962516	0.150686	-1.638402	-3.211247	0.000000	-10.000000	-0.708333	30.466667	178.500000	1023.000000	1023.000000	2046.000000
32.020000	-0.019675	-11.628189	-7.639499	0.511212	-1.397395	-3.102508	0.000000	-10.000000	-0.725000	31.066668	188.500000	1023.000000	1023.000000	2046.000000
32.040001	-0.017584	-10.392143	-7.034362	0.698422	-1.388311	-2.667891	0.000000	-10.000000	-0.733333	31.500000	198.666672	1023.000000	1023.000000	2046.000000
32.060001	-0.015468	-9.141500	-6.129210	0.611761	-1.532469	-2.091583	0.000000	-10.000000	-0.741667	31.900000	209.000000	1023.000000	1023.000000	2046.000000
32.080002	-0.013639	-8.060445	-5.223504	0.300342	-1.555579	-1.581705	0.000000	-10.000000	-0.758333	32.183334	219.666672	1023.000000	1023.000000	2046.000000
32.099998	-0.012827	-7.580645	-4.870669	0.060066	-1.308964	-1.461077	0.000000	-10.000000	-0.800000	32.816666	230.333328	1023.000000	1023.000000	2046.000000
32.119999	-0.012666	-7.485405	-4.923346	-0.034700	-0.726713	-1.800647	0.000000	-10.000000	-0.841667	33.683334	241.166672	1023.000000	1023.000000	2046.000000
32.139999	-0.012643	-7.471954	-4.987763	-0.018927	-0.159277	-2.305988	0.000000	-10.000000	-0.866667	34.433334	252.166672	1023.000000	1023.000000	2046.000000
32.160000	-0.012117	-7.161335	-4.827948	0.133763	0.206759	-2.673910	0.000000	-10.000000	-0.883333	35.050003	263.500000	1023.000000	1023.000000	2046.000000
32.180000	-0.010159	-6.003870	-4.135784	0.235572	0.321261	-2.424919	0.000000	-10.000000	-0.891667	35.450001	275.166656	1023.000000	1023.000000	2046.000000
32.200001	-0.007789	-4.603098	-3.187568	0.080830	0.200412	-1.696773	0.000000	-10.000000	-0.900000	35.783337	287.000000	1023.000000	1023.000000	2046.000000
32.220001	-0.005744	-3.394663	-2.477557	0.028769	0.119884	-1.065759	0.000000	-10.000000	-0.900000	35.650002	299.000000	1023.000000	1023.000000	2046.000000
32.240002	-0.004607	-2.722704	-2.558315	0.358727	0.525833	-1.048949	0.000000	-10.000000	-0.900000	35.316669	311.000000	1023.000000	1023.000000	2046.000000
32.259998	-0.004385	-2.591523	-3.046080	0.911239	1.104937	-1.561620	0.000000	-10.000000	-0.925000	35.466667	322.833344	1023.000000	1023.000000	2046.000000
32.279999	-0.003909	-2.310393	-3.230513	1.512774	1.348606	-1.941260	0.000000	-10.000000	-0.950000	36.083336	334.500000	1023.000000	1023.000000	2046.000000
32.299999	-0.003095	-1.829252	-2.861422	1.621351	1.065752	-1.654934	0.000000	-10.000000	-0.958333	36.950001	346.333344	1023.000000	1023.000000	2046.000000
32.320000	-0.002463	-1.455675	-2.204561	1.207545	0.680573	-1.139231	0.000000	-10.000000	-0.933333	36.750000	358.500000	1023.000000	1023.000000	2046.000000
32.340000	-0.002688	-1.588775	-1.751506	0.607896	0.479563	-0.924727	0.000000	-10.000000	-0.908333	36.283333	366.833344	1023.000000	1023.000000	2046.000000
32.360001	-0.003768	-2.226891	-1.969415	0.053274	0.839150	-1.149900	0.000000	-10.000000	-0.891667	35.583336	379.000000	1023.000000	1023.000000	2046.000000
32.380001	-0.004790	-2.831137	-2.540977	0.137683	1.405709	-1.833552	0.000000	-10.000000	-0.883333	35.433334	391.000000	1023.000000	1023.000000	2046.000000
32.400002	-0.005016	-2.964222	-3.108386	0.513067	1.860935	-2.229839	0.000000	-10.000000	-0.875000	35.283333	403.000000	1023.000000	1023.000000	2046.000000
32.419998	-0.004128	-2.439451	-3.247106	1.121048	1.892142	-2.205534	0.000000	-10.000000	-0.875000	35.166668	414.666656	1023.000000	1023.000000	2046.000000
32.439999	-0.002907	-1.717823	-2.866134	1.261128	1.626640	-1.739457	0.000000	-10.000000	-0.883333	35.216667	426.333344	1023.000000	1023.000000	2046.000000
32.459999	-0.001275	-0.753708	-2.212186	1.139837	1.449892	-1.131251	0.000000	-10.000000	-0.883333	34.966667	442.000000	1023.000000	1023.000000	2046.000000
32.480000	-0.000630	-0.372282	-1.859935	0.846318	1.644538	-1.003203	0.000000	-10.000000	-0.883333	34.799999	450.000000	1023.000000	1023.000000	2046.000000
32.500000	-0.000671	-0.396724	-2.102202	0.744905	2.392720	-1.432147	0.000000	-10.000000	-0.891667	35.099998	461.666656	1023.000000	1023.000000	2046.000000
32.520000	-0.000363	-0.214767	-2.479867	1.186150	3.060411	-1.981462	0.000000	-10.000000	-0.916667	35.683334	473.333344	1023.000000	1023.000000	2046.000000
32.540001	0.000738	0.435937	-2.443245	1.600521	3.269941	-1.991280	0.000000	-10.000000	-0.933333	36.150002	489.000000	1023.000000	1023.000000	2046.000000
32.560001	0.002598	1.535585	-1.853587	1.776079	3.114457	-1.501365	0.000000	-10.000000	-0.925000	36.000000	501.000000	1023.000000	1023.000000	2046.000000
32.580002	0.004299	2.540551	-0.987976	1.373140	3.006674	-0.851287	0.000000	-10.000000	-0.883333	35.600002	513.000000	1023.000000	1023.000000	2046.000000
32.599998	0.005911	3.493350	-0.203429	1.000889	3.212436	-0.516546	0.000000	-10.000000	-0.850000	35.316666	521.000000	1023.000000	1023.000000	2046.000000
32.619999	0.006865	4.056970	-0.021836	0.816138	3.829118	-0.566450	0.000000	-10.000000	-0.800000	34.500000	532.833313	1023.000000	1023.000000	2046.000000
32.639999	0.007803	4.611565	-0.071859	1.067101	4.579659	-0.963337	0.000000	-10.000000	-0.766667	33.933334	544.500000	1023.000000	1023.000000	2046.000000
32.660000	0.009227	5.453390	-0.139075	1.624805	5.162191	-1.194531	0.000000	-10.000000	-0.741667	33.100002	559.833313	1023.000000	1023.000000	2046.000000
32.680000	0.011407	6.741635	0.319141	2.015889	5.251086	-0.844481	0.000000	-10.000000	-0.741667	32.816666	567.333313	1023.000000	1023.000000	2046.000000
32.700001	0.013868	8.195815	1.166510	1.973470	5.139648	-0.083814	0.000000	-10.000000	-0.741667	32.383331	574.666687	1023.000000	1023.000000	2046.000000
32.720001	0.015788	9.330818	2.199297	1.442608	5.051274	0.637639	0.000000	-10.000000	-0.716667	31.783333	585.500000	1023.000000	1023.000000	2046.000000
32.740002	0.016613	9.818271	2.644829	1.040056	5.412332	0.721054	0.000000	-10.000000	-0.675000	31.150000	599.833313	1023.000000	1023.000000	2046.000000
32.759998	0.016888	9.980974	2.809830	0.701902	5.778391	0.690851	0.000000	-10.000000	-0.641667	30.683332	610.500000	1023.000000	1023.000000	2046.000000
32.779999	0.016733	9.888989	2.594663	0.687978	6.363325	0.243024	0.000000	-10.000000	-0.616667	30.450001	617.500000	1023.000000	1023.000000	2046.000000
32.799999	0.017098	10.105164	2.449689	0.926899	6.715844	0.012732	0.000000	-10.000000	-0.608333	30.083334	627.666687	1023.000000	1023.000000	2046.000000
32.820000	0.018030	10.655858	2.639706	1.130705	6.728378	0.157070	0.000000	-10.000000	-0.608333	29.500000	641.166687	1023.000000	1023.000000	2046.000000
32.840000	0.019694	11.639131	3.298041	1.151842	6.496721	0.692527	0.000000	-10.000000	-0.616667	29.116667	651.166687	1023.000000	1023.000000	2046.000000
32.860001	0.021239	12.552012	4.065789	0.886119	6.329228	1.270876	0.000000	-10.000000	-0.608333	28.700001	657.666687	1023.000000	1023.000000	2046.000000
32.880001	0.022592	13.352091	4.780275	0.532124	6.414428	1.625264	0.000000	-10.000000	-0.583333	28.516666	667.166687	1023.000000	1023.000000	2046.000000
32.900002	0.023697	14.004673	5.261499	0.285509	6.829651	1.628014	0.000000	-10.000000	-0.541667	27.916668	679.833313	1023.000000	1023.000000	2046.000000
32.919998	0.024451	14.450686	5.480072	0.221184	7.356526	1.392905	0.000000	-10.000000	-0.516667	27.516666	689.333313	1023.000000	1023.000000	2046.000000
32.939999	0.025343	14.977842	5.514448	0.471086	7.952274	1.040034	0.000000	-10.000000	-0.500000	27.083334	695.500000	1023.000000	1023.000000	2046.000000
32.959999	0.026552	15.692362	5.556989	0.898160	8.322845	0.914368	0.000000	-10.000000	-0.483333	26.916668	704.500000	1023.000000	1023.000000	2046.000000
32.980000	0.028458	16.818937	5.957419	1.342281	8.248579	1.270657	0.000000	-10.000000	-0.466667	26.466667	716.666687	1023.000000	1023.000000	2046.000000
33.000000	0.030570	18.066710	6.685568	1.360583	8.096192	1.924366	0.000000	-10.000000	-0.458333	25.983334	728.666687	1023.000000	1023.000000	2046.000000
33.020000	0.032391	19.143364	7.497378	1.124515	8.076124	2.445346	0.000000	-10.000000	-0.466667	25.650000	734.666687	1023.000000	1023.000000	2046.000000
33.040001	0.033884	20.025579	8.122636	0.962234	8.355698	2.585012	0.000000	-10.000000	-0.466667	25.500000	740.333313	1023.000000	1023.000000	2046.000000
33.060001	0.034524	20.403605	8.234821	0.932757	8.900968	2.335059	0.000000	-10.000000	-0.441667	25.016666	748.833313	1023.000000	1023.000000	2046.000000
33.080002	0.035011	20.691692	8.016281	1.264058	9.572160	1.839194	0.000000	-10.000000	-0.416667	24.116667	760.000000	1023.000000	1023.000000	2046.000000
33.099998	0.036193	21.390022	7.977184	1.808558	9.867071	1.737210	0.000000	-10.000000	-0.400000	23.316666	768.333313	1023.000000	1023.000000	2046.000000
33.119999	0.038067	22.497322	8.432011	2.165935	9.696428	2.202948	0.000000	-10.000000	-0.391667	22.733334	773.666687	1023.000000	1023.000000	2046.000000
33.139999	0.039970	23.622122	9.293909	1.998134	9.427352	2.902726	0.000000	-10.000000	-0.366667	22.116667	778.666687	1023.000000	1023.000000	2046.000000
33.160000	0.041228	24.365713	9.942568	1.666106	9.602091	3.154949	0.000000	-10.000000	-0.333333	21.216667	786.166687	1023.000000	1023.000000	2046.000000
33.180000	0.041525	24.541567	9.995013	1.520507	10.152335	2.873712	0.000000	-10.000000	-0.291667	20.183334	793.333313	1023.000000	1023.000000	2046.000000
33.200001	0.042097	24.879517	9.971523	1.785002	10.750874	2.372118	0.000000	-10.000000	-0.250000	19.183334	800.333313	1023.000000	1023.000000	2046.000000
33.220001	0.043185	25.522144	9.959636	2.435567	10.945101	2.181842	0.000000	-10.000000	-0.208333	17.966667	807.000000	1023.000000	1023.000000	2046.000000
33.240002	0.044166	26.102398	10.197262	2.673925	10.636865	2.594346	0.000000	-10.000000	-0.175000	16.266666	815.000000	1023.000000	1023.000000	2046.000000
33.259998	0.045073	26.638012	10.758664	2.445796	10.336778	3.096775	0.000000	-10.000000	-0.158333	14.983334	820.833313	1023.000000	1023.000000	2046.000000
33.279999	0.045783	27.057968	11.434734	1.995843	10.246188	3.381203	0.000000	-10.000000	-0.150000	13.950000	826.166687	1023.000000	1023.000000	2046.000000
33.299999	0.046110	27.250942	11.663752	1.746233	10.606226	3.234732	0.000000	-10.000000	-0.133333	12.950000	829.333313	1023.000000	1023.000000	2046.000000
33.320000	0.046296	27.361105	11.551339	1.834159	10.952642	3.022964	0.000000	-10.000000	-0.091667	10.116667	835.000000	1023.000000	1023.000000	2046.000000
33.340000	0.045605	26.952538	10.788685	2.466115	11.041991	2.655747	0.000000	-10.000000	-0.050000	7.533333	839.000000	1023.000000	1023.000000	2046.000000
33.360001	0.045321	26.784832	10.121075	3.335591	10.764888	2.563278	0.000000	-10.000000	-0.016667	4.183333	842.166687	1023.000000	1023.000000	2046.000000
33.380001	0.045298	26.771101	9.707107	4.096834	10.488379	2.478781	0.000000	-10.000000	-0.008333	1.700000	843.333313	1023.000000	1023.000000	2046.000000
33.400002	0.045155	26.686810	9.708934	4.393747	10.027984	2.556144	0.000000	-10.000000	0.000000	-1.000000	844.500000	1023.000000	1023.000000	2046.000000
33.419998	0.044699	26.417036	9.943536	4.085162	9.494749	2.893589	0.000000	-10.000000	0.000000	-2.666667	845.000000	1023.000000	1023.000000	2046.000000
33.439999	0.043834	25.905935	10.232738	3.424159	9.053774	3.195265	0.000000	-10.000000	0.016667	-4.283333	845.000000	1023.000000	1023.000000	2046.000000
33.459999	0.041478	24.513685	9.855331	3.020520	8.881812	2.756023	0.000000	-10.000000	0.050000	-7.866667	845.000000	1023.000000	1023.000000	2046.000000
33.480000	0.038768	22.912088	9.023720	2.823269	8.936723	2.128375	0.000000	-10.000000	0.083333	-10.966667	845.000000	1023.000000	1023.000000	2046.000000
33.500000	0.036404	21.514805	8.027291	3.189240	8.935792	1.362481	0.000000	-10.000000	0.100000	-13.583334	845.000000	1023.000000	1023.000000	2046.000000
33.520000	0.034639	20.471937	7.210321	3.540821	8.636046	1.084749	0.000000	-10.000000	0.116667	-14.250000	845.000000	1023.000000	1023.000000	2046.000000
33.540001	0.033473	19.782757	6.693529	3.807800	8.179908	1.101521	0.000000	-10.000000	0.150000	-15.233334	837.500000	1023.000000	1023.000000	2046.000000
33.560001	0.032645	19.293049	6.425779	3.817091	7.752011	1.298167	0.000000	-10.000000	0.183333	-16.083334	828.333313	1023.000000	1023.000000	2046.000000
33.580002	0.032049	18.940929	6.466859	3.594513	7.227144	1.652413	0.000000	-10.000000	0.200000	-16.866667	817.166687	1023.000000	1023.000000	2046.000000
33.599998	0.031149	18.408998	6.362718	3.397844	7.044678	1.603759	0.000000	-10.000000	0.200000	-17.616667	811.500000	1023.000000	1023.000000	2046.000000
33.619999	0.030004	17.732298	6.162778	3.084038	7.052012	1.433468	0.000000	-10.000000	0.216667	-18.233334	805.500000	1023.000000	1023.000000	2046.000000
33.639999	0.028603	16.904257	5.742476	2.950601	7.228086	0.983094	0.000000	-10.000000	0.233333	-19.016666	799.500000	1023.000000	1023.000000	2046.000000
33.660000	0.027140	16.039843	5.234481	2.903675	7.418977	0.482710	0.000000	-10.000000	0.250000	-19.600000	793.166687	1023.000000	1023.000000	2046.000000
33.680000	0.026004	15.368376	4.677590	3.092839	7.453276	0.144671	0.000000	-10.000000	0.275000	-20.316668	786.666687	1023.000000	1023.000000	2046.000000
33.700001	0.025314	14.960842	4.311278	3.333844	7.252069	0.063651	0.000000	-10.000000	0.308333	-20.850000	779.833313	1023.000000	1023.000000	2046.000000
33.720001	0.024949	14.744949	4.167710	3.315446	6.984969	0.276824	0.000000	-10.000000	0.350000	-21.500000	773.000000	1023.000000	1023.000000	2046.000000
33.740002	0.024896	14.713652	4.361321	3.187516	6.499722	0.665093	0.000000	-10.000000	0.375000	-22.316668	765.833313	1023.000000	1023.000000	2046.000000
33.759998	0.025165	14.872474	4.615196	2.953010	6.175434	1.128834	0.000000	-10.000000	0.416667	-23.283335	758.500000	1023.000000	1023.000000	2046.000000
33.779999	0.024836	14.678313	4.543653	2.719035	6.318290	1.097334	0.000000	-10.000000	0.450000	-24.183334	750.666687	1023.000000	1023.000000	2046.000000
33.799999	0.024173	14.286339	4.102968	2.793107	6.555961	0.834302	0.000000	-10.000000	0.475000	-24.950001	742.500000	1023.000000	1023.000000	2046.000000
33.820000	0.023193	13.707035	3.435757	3.122837	6.717565	0.430876	0.000000	-10.000000	0.491667	-25.466667	734.000000	1023.000000	1023.000000	2046.000000
33.840000	0.022403	13.240309	2.816546	3.583459	6.467047	0.373257	0.000000	-10.000000	0.500000	-25.883333	725.500000	1023.000000	1023.000000	2046.000000
33.860001	0.021920	12.954878	2.582165	3.777621	5.768972	0.826119	0.000000	-10.000000	0.525000	-26.466667	717.000000	1023.000000	1023.000000	2046.000000
33.880001	0.021252	12.560028	2.772091	3.238616	5.073338	1.475983	0.000000	-10.000000	0.533333	-27.066668	708.166687	1023.000000	1023.000000	2046.000000
33.900002	0.019918	11.771531	2.588683	2.801660	4.888796	1.492392	0.000000	-10.000000	0.566667	-27.783333	699.166687	1023.000000	1023.000000	2046.000000
33.919998	0.018092	10.692138	1.889215	2.681410	5.040453	1.081061	0.000000	-10.000000	0.583333	-28.150000	689.833313	1023.000000	1023.000000	2046.000000
33.939999	0.016538	9.773963	1.057120	3.199286	4.972414	0.545143	0.000000	-10.000000	0.616667	-28.716667	680.500000	1023.000000	1023.000000	2046.000000
33.959999	0.015465	9.139636	0.462724	3.658390	4.365270	0.653252	0.000000	-10.000000	0.633333	-29.250000	671.000000	1023.000000	1023.000000	2046.000000
33.980000	0.015145	8.950583	0.519345	3.577231	3.591181	1.262826	0.000000	-10.000000	0.650000	-29.850000	661.333313	1023.000000	1023.000000	2046.000000
34.000000	0.014425	8.525276	0.614168	3.095365	3.248160	1.567584	0.000000	-10.000000	0.666667	-30.433332	651.500000	1023.000000	1023.000000	2046.000000
34.020000	0.013095	7.738931	0.306106	2.826345	3.409319	1.197161	0.000000	-10.000000	0.691667	-31.183332	641.166687	1023.000000	1023.000000	2046.000000
34.040001	0.011838	6.996347	-0.390104	3.208305	3.555787	0.622359	0.000000	-10.000000	0.725000	-31.666666	630.666687	1023.000000	1023.000000	2046.000000
34.060001	0.010892	6.436954	-1.080375	3.783803	3.266485	0.467040	0.000000	-10.000000	0.750000	-32.166668	620.000000	1023.000000	1023.000000	2046.000000
34.080002	0.010542	6.230367	-1.296471	4.054673	2.709796	0.762369	0.000000	-10.000000	0.775000	-32.349998	609.333313	1023.000000	1023.000000	2046.000000
34.099998	0.010428	6.163165	-1.072861	3.839857	2.062485	1.333684	0.000000	-10.000000	0.783333	-32.883335	598.500000	1023.000000	1023.000000	2046.000000
34.119999	0.009873	5.834672	-0.943005	3.384207	1.932876	1.460594	0.000000	-10.000000	0.791667	-33.066666	587.500000	1023.000000	1023.000000	2046.000000
34.139999	0.008783	5.190829	-1.321760	3.420189	2.105345	0.987055	0.000000	-10.000000	0.783333	-33.150002	576.500000	1023.000000	1023.000000	2046.000000
34.160000	0.007507	4.436594	-2.028325	3.915093	2.146043	0.403783	0.000000	-10.000000	0.791667	-33.116669	565.500000	1023.000000	1023.000000	2046.000000
34.180000	0.006754	3.991867	-2.563555	4.343501	1.773843	0.438079	0.000000	-10.000000	0.791667	-33.100002	554.500000	1023.000000	1023.000000	2046.000000
34.200001	0.006258	3.698270	-2.864579	4.565161	1.273429	0.724259	0.000000	-10.000000	0.800000	-33.383335	543.333313	1023.000000	1023.000000	2046.000000
34.220001	0.006024	3.560138	-2.762279	4.485909	0.705999	1.130510	0.000000	-10.000000	0.800000	-33.383335	532.166687	1023.000000	1023.000000	2046.000000
34.240002	0.005611	3.316289	-2.528400	4.048206	0.387211	1.409271	0.000000	-10.000000	0.800000	-33.383335	521.000000	1023.000000	1023.000000	2046.000000
34.259998	0.004596	2.716265	-2.758119	3.864413	0.592156	1.017815	0.000000	-10.000000	0.783333	-33.166668	510.000000	1023.000000	1023.000000	2046.000000
34.279999	0.003135	1.852807	-3.519521	4.261458	0.768890	0.341980	0.000000	-10.000000	0.783333	-33.016666	499.000000	1023.000000	1023.000000	2046.000000
34.299999	0.002216	1.309731	-4.052286	4.732020	0.365919	0.264078	0.000000	-10.000000	0.783333	-32.816666	488.000000	1023.000000	1023.000000	2046.000000
34.320000	0.002119	1.252166	-4.070308	4.891716	-0.144835	0.575593	0.000000	-10.000000	0.791667	-32.633335	477.000000	1023.000000	1023.000000	2046.000000
34.340000	0.002179	1.287535	-3.649373	4.460138	-0.592721	1.069492	0.000000	-10.000000	0.783333	-32.299999	466.000000	1023.000000	1023.000000	2046.000000
34.360001	0.001774	1.048288	-3.329987	3.894429	-0.511672	0.995517	0.000000	-10.000000	0.783333	-32.099998	455.166656	1023.000000	1023.000000	2046.000000
34.380001	0.000617	0.364435	-3.617480	3.824446	-0.160056	0.317525	0.000000	-10.000000	0.775000	-31.916666	444.333344	1023.000000	1023.000000	2046.000000
34.400002	-0.000514	-0.303859	-4.080095	4.106381	-0.163473	-0.166672	0.000000	-10.000000	0.766667	-31.733334	433.833344	1023.000000	1023.000000	2046.000000
34.419998	-0.001398	-0.826070	-4.510393	4.311572	-0.494571	-0.132677	0.000000	-10.000000	0.750000	-31.600000	423.166656	1023.000000	1023.000000	2046.000000
34.439999	-0.002073	-1.225278	-4.741611	4.527115	-1.288108	0.277326	0.000000	-10.000000	0.741667	-31.433334	412.833344	1023.000000	1023.000000	2046.000000
34.459999	-0.002243	-1.325331	-4.753308	4.555078	-1.920416	0.793316	0.000000	-10.000000	0.741667	-31.366667	402.166656	1023.000000	1023.000000	2046.000000
34.480000	-0.002879	-1.701521	-4.997429	4.609398	-2.015881	0.702391	0.000000	-10.000000	0.733333	-31.299999	391.833344	1023.000000	1023.000000	2046.000000
34.500000	-0.004112	-2.429910	-5.445199	4.848886	-1.932019	0.098423	0.000000	-10.000000	0.725000	-31.133333	381.166656	1023.000000	1023.000000	2046.000000
34.520000	-0.005654	-3.341461	-5.986341	5.181709	-2.015876	-0.520954	0.000000	-10.000000	0.691667	-30.799999	367.500000	1023.000000	1023.000000	2046.000000
34.540001	-0.007236	-4.276361	-6.448002	5.382798	-2.572716	-0.638441	0.000000	-10.000000	0.666667	-30.400000	357.166656	1023.000000	1023.000000	2046.000000
34.560001	-0.008615	-5.091511	-6.335155	4.839183	-3.369717	-0.225822	0.000000	-10.000000	0.641667	-30.133333	347.166656	1023.000000	1023.000000	2046.000000
34.580002	-0.010739	-6.347041	-6.319971	4.030485	-3.708826	-0.348729	0.000000	-10.000000	0.625000	-29.616667	340.500000	1023.000000	1023.000000	2046.000000
34.599998	-0.013510	-7.984653	-6.848839	3.442729	-3.593343	-0.985201	0.000000	-10.000000	0.591667	-28.916668	330.500000	1023.000000	1023.000000	2046.000000
34.619999	-0.016265	-9.612741	-7.572672	3.373706	-3.572333	-1.841440	0.000000	-10.000000	0.550000	-27.900002	320.666656	1023.000000	1023.000000	2046.000000
34.639999	-0.018283	-10.805408	-8.428557	3.710208	-3.846183	-2.240875	0.000000	-10.000000	0.516667	-27.366667	311.166656	1023.000000	1023.000000	2046.000000
34.660000	-0.019482	-11.514134	-8.720401	3.701460	-4.522304	-1.972890	0.000000	-10.000000	0.500000	-26.916668	302.000000	1023.000000	1023.000000	2046.000000
34.680000	-0.020174	-11.922739	-8.459920	3.054428	-4.917609	-1.599638	0.000000	-10.000000	0.500000	-26.916668	293.000000	1023.000000	1023.000000	2046.000000
34.700001	-0.021476	-12.692084	-8.622808	2.637689	-4.581636	-2.125329	0.000000	-10.000000	0.500000	-26.616667	284.000000	1023.000000	1023.000000	2046.000000
34.720001	-0.023080	-13.640003	-9.284808	2.916021	-4.389700	-2.881516	0.000000	-10.000000	0.483333	-26.366667	275.166656	1023.000000	1023.000000	2046.000000
34.740002	-0.024297	-14.359578	-9.862985	3.234919	-4.722973	-3.008540	0.000000	-10.000000	0.466667	-25.683334	266.500000	1023.000000	1023.000000	2046.000000
34.759998	-0.024916	-14.725128	-10.045834	3.191048	-5.112335	-2.758008	0.000000	-10.000000	0.450000	-25.116667	258.000000	1023.000000	1023.000000	2046.000000
34.779999	-0.025286	-14.944113	-9.802279	2.749130	-5.520232	-2.370733	0.000000	-10.000000	0.441667	-24.583334	249.500000	1023.000000	1023.000000	2046.000000
34.799999	-0.025858	-15.282166	-9.537661	2.174032	-5.543569	-2.374969	0.000000	-10.000000	0.441667	-24.183334	241.166672	1023.000000	1023.000000	2046.000000
34.820000	-0.026587	-15.713038	-9.563603	1.800652	-5.278425	-2.671662	0.000000	-10.000000	0.425000	-23.933334	233.000000	1023.000000	1023.000000	2046.000000
34.840000	-0.026975	-15.942182	-9.757329	1.795403	-4.871655	-3.108600	0.000000	-10.000000	0.416667	-23.600000	225.000000	1023.000000	1023.000000	2046.000000
34.860001	-0.027255	-16.107647	-10.223181	2.244522	-4.759798	-3.369191	0.000000	-10.000000	0.383333	-23.450001	217.166672	1023.000000	1023.000000	2046.000000
34.880001	-0.027405	-16.196220	-10.535565	2.493595	-5.003353	-3.150898	0.000000	-10.000000	0.366667	-23.300001	209.500000	1023.000000	1023.000000	2046.000000
34.900002	-0.027137	-16.038015	-10.558701	2.618919	-5.354534	-2.743700	0.000000	-10.000000	0.341667	-23.116667	201.833328	1023.000000	1023.000000	2046.000000
34.919998	-0.026667	-15.760309	-10.113740	2.192472	-5.602803	-2.236238	0.000000	-10.000000	0.325000	-22.533335	194.166672	1023.000000	1023.000000	2046.000000
34.939999	-0.026817	-15.848934	-9.986176	1.794105	-5.290139	-2.366725	0.000000	-10.000000	0.308333	-21.733334	186.500000	1023.000000	1023.000000	2046.000000
34.959999	-0.027856	-16.462835	-10.319811	1.764697	-4.949314	-2.958408	0.000000	-10.000000	0.300000	-21.000000	179.166672	1023.000000	1023.000000	2046.000000
34.980000	-0.028762	-16.998165	-10.808443	1.980009	-4.867122	-3.302608	0.000000	-10.000000	0.300000	-20.533335	172.166672	1023.000000	1023.000000	2046.000000
35.000000	-0.029673	-17.536547	-11.290118	2.265141	-5.161953	-3.349615	0.000000	-10.000000	0.283333	-20.216667	165.333328	1023.000000	1023.000000	2046.000000
35.020000	-0.030479	-18.012976	-11.564380	2.344656	-5.643921	-3.149332	0.000000	-10.000000	0.250000	-19.750000	158.666672	1023.000000	1023.000000	2046.000000
35.040001	-0.030987	-18.313183	-11.432176	1.970453	-6.089527	-2.761934	0.000000	-10.000000	0.216667	-19.183334	152.000000	1023.000000	1023.000000	2046.000000
35.060001	-0.031424	-18.571430	-11.192765	1.446007	-6.237063	-2.587609	0.000000	-10.000000	0.200000	-18.450001	145.666672	1023.000000	1023.000000	2046.000000
35.080002	-0.032219	-19.041225	-11.200006	1.064836	-6.004307	-2.901748	0.000000	-10.000000	0.200000	-17.816668	139.500000	1023.000000	1023.000000	2046.000000
35.099998	-0.033044	-19.529207	-11.517194	1.110736	-5.727820	-3.394931	0.000000	-10.000000	0.191667	-17.250000	133.500000	1023.000000	1023.000000	2046.000000
35.119999	-0.033603	-19.859581	-12.004100	1.554391	-5.710426	-3.699447	0.000000	-10.000000	0.191667	-16.900002	127.666664	1023.000000	1023.000000	2046.000000
35.139999	-0.033974	-20.078856	-12.260209	1.810038	-6.003836	-3.624849	0.000000	-10.000000	0.191667	-16.666668	122.000000	1023.000000	1023.000000	2046.000000
35.160000	-0.033889	-20.028624	-12.267511	1.872680	-6.270048	-3.363744	0.000000	-10.000000	0.183333	-16.233334	116.500000	1023.000000	1023.000000	2046.000000
35.180000	-0.033471	-19.781258	-11.795012	1.557889	-6.653014	-2.891121	0.000000	-10.000000	0.166667	-15.850000	111.000000	1023.000000	1023.000000	2046.000000
35.200001	-0.033355	-19.712662	-11.443315	1.081868	-6.501687	-2.849529	0.000000	-10.000000	0.150000	-15.333333	105.666664	1023.000000	1023.000000	2046.000000
35.220001	-0.033640	-19.881502	-11.467713	0.886457	-6.093135	-3.207110	0.000000	-10.000000	0.150000	-14.966667	100.500000	1023.000000	1023.000000	2046.000000
35.240002	-0.034129	-20.170090	-11.718760	1.158118	-5.836487	-3.772961	0.000000	-10.000000	0.116667	-14.583334	95.666664	1023.000000	1023.000000	2046.000000
35.259998	-0.034341	-20.295706	-12.125592	1.619797	-5.952790	-3.837120	0.000000	-10.000000	0.083333	-13.983334	90.833336	1023.000000	1023.000000	2046.000000
35.279999	-0.034006	-20.097254	-12.138372	1.846241	-6.363626	-3.441497	0.000000	-10.000000	0.050000	-13.400001	86.166664	1023.000000	1023.000000	2046.000000
35.299999	-0.033689	-19.910460	-11.789451	1.579249	-6.699304	-3.000954	0.000000	-10.000000	0.058333	-12.650001	81.500000	1023.000000	1023.000000	2046.000000
35.320000	-0.033406	-19.743101	-11.370760	1.070765	-6.592253	-2.850854	0.000000	-10.000000	0.058333	-12.133333	77.166664	1023.000000	1023.000000	2046.000000
35.340000	-0.033547	-19.826057	-11.302622	0.911267	-6.143182	-3.291522	0.000000	-10.000000	0.058333	-11.716667	73.000000	1023.000000	1023.000000	2046.000000
35.360001	-0.033913	-20.042698	-11.553131	1.136438	-5.838766	-3.787238	0.000000	-10.000000	0.050000	-11.416667	69.333336	1023.000000	1023.000000	2046.000000
35.380001	-0.034110	-20.159216	-11.970586	1.670997	-5.913878	-3.945749	0.000000	-10.000000	0.050000	-11.000000	65.666664	1023.000000	1023.000000	2046.000000
35.400002	-0.033899	-20.034595	-12.076029	1.911448	-6.276086	-3.593929	0.000000	-10.000000	0.050000	-10.533334	62.166668	1023.000000	1023.000000	2046.000000
35.419998	-0.033401	-19.740154	-11.719214	1.697810	-6.634519	-3.084232	0.000000	-10.000000	0.041667	-10.150000	58.500000	1023.000000	1023.000000	2046.000000
35.439999	-0.033077	-19.548689	-11.230453	1.237005	-6.575580	-2.979660	0.000000	-10.000000	0.025000	-9.883333	55.000000	1023.000000	1023.000000	2046.000000
35.459999	-0.033068	-19.543045	-11.031874	0.980515	-6.188366	-3.303320	0.000000	-10.000000	0.025000	-9.783334	51.666668	1023.000000	1023.000000	2046.000000
35.480000	-0.033474	-19.783266	-11.257081	1.109035	-5.823712	-3.811508	0.000000	-10.000000	0.033333	-9.550000	48.333332	1023.000000	1023.000000	2046.000000
35.500000	-0.033724	-19.930899	-11.668403	1.551071	-5.763047	-4.050521	0.000000	-10.000000	0.041667	-9.416667	45.166668	1023.000000	1023.000000	2046.000000
35.520000	-0.033588	-19.850725	-11.779797	1.897876	-6.122958	-3.845846	0.000000	-10.000000	0.033333	-9.216667	42.000000	1023.000000	1023.000000	2046.000000
35.540001	-0.033314	-19.688774	-11.580324	1.828084	-6.425688	-3.510845	0.000000	-10.000000	0.016667	-9.000000	39.000000	1023.000000	1023.000000	2046.000000
35.560001	-0.032907	-19.447809	-11.140842	1.492088	-6.563639	-3.235416	0.000000	-10.000000	0.008333	-8.616667	36.000000	1023.000000	1023.000000	2046.000000
35.580002	-0.032907	-19.447874	-10.795718	1.142576	-6.489057	-3.305675	0.000000	-10.000000	0.000000	-7.916667	33.166668	1023.000000	1023.000000	2046.000000
35.599998	-0.033504	-19.800926	-10.578122	0.699918	-6.235260	-3.687464	0.000000	-10.000000	0.000000	-7.133334	30.333334	1023.000000	1023.000000	2046.000000
35.619999	-0.034047	-20.121794	-10.576821	0.525457	-5.900909	-4.169520	0.000000	-10.000000	0.000000	-6.283333	27.833334	1023.000000	1023.000000	2046.000000
35.639999	-0.034725	-20.522232	-10.764565	0.501499	-5.612521	-4.646645	0.000000	-10.000000	0.000000	-5.616667	25.666666	1023.000000	1023.000000	2046.000000
35.660000	-0.034850	-20.596540	-11.040555	0.864654	-5.725509	-4.695131	0.000000	-10.000000	0.000000	-5.283333	24.000000	1023.000000	1023.000000	2046.000000
35.680000	-0.034707	-20.511967	-11.348491	1.401312	-6.107258	-4.457530	0.000000	-10.000000	0.000000	-5.333333	22.333334	1023.000000	1023.000000	2046.000000
35.700001	-0.033989	-20.087324	-11.367164	1.826002	-6.552595	-3.993567	0.000000	-10.000000	0.000000	-5.733334	20.500000	1023.000000	1023.000000	2046.000000
35.720001	-0.033676	-19.902227	-11.056272	1.708489	-6.860934	-3.693511	0.000000	-10.000000	0.000000	-5.916667	18.500000	1023.000000	1023.000000	2046.000000
35.740002	-0.033798	-19.974903	-10.804882	1.403560	-6.649921	-3.923661	0.000000	-10.000000	0.000000	-5.983334	16.500000	1023.000000	1023.000000	2046.000000
35.759998	-0.035020	-20.697084	-10.984352	1.112931	-6.374681	-4.450983	0.000000	-10.000000	0.000000	-5.500000	14.500000	1023.000000	1023.000000	2046.000000
35.779999	-0.036828	-21.765163	-11.532032	1.188525	-6.346555	-5.075101	0.000000	-10.000000	0.000000	-5.000000	12.666667	1023.000000	1023.000000	2046.000000
35.799999	-0.039091	-23.102926	-12.185962	1.272425	-6.859133	-5.330257	0.000000	-10.000000	-0.008333	-3.883333	11.000000	1023.000000	1023.000000	2046.000000
35.820000	-0.040773	-24.096575	-12.466353	1.013247	-7.475965	-5.167502	0.000000	-10.000000	-0.025000	-2.300000	9.833333	1023.000000	1023.000000	2046.000000
35.840000	-0.042108	-24.885983	-12.395764	0.394484	-7.916199	-4.968504	0.000000	-10.000000	-0.033333	-0.850000	9.166667	1023.000000	1023.000000	2046.000000
35.860001	-0.042957	-25.387337	-12.281596	-0.206765	-7.772213	-5.126762	0.000000	-10.000000	-0.025000	-0.683333	9.000000	1023.000000	1023.000000	2046.000000
35.880001	-0.043962	-25.981625	-12.401497	-0.527330	-7.368576	-5.684223	0.000000	-10.000000	-0.008333	-1.800000	8.833333	1023.000000	1023.000000	2046.000000
35.900002	-0.044970	-26.577528	-12.893836	-0.254888	-7.135323	-6.293482	0.000000	-10.000000	0.000000	-3.466667	8.333333	1023.000000	1023.000000	2046.000000
35.919998	-0.045731	-27.027205	-13.395823	0.134532	-7.300752	-6.465160	0.000000	-10.000000	0.000000	-4.683333	7.166667	1023.000000	1023.000000	2046.000000
35.939999	-0.045948	-27.155121	-13.690784	0.425373	-7.753657	-6.136053	0.000000	-10.000000	0.000000	-5.483334	5.500000	1023.000000	1023.000000	2046.000000
35.959999	-0.045816	-27.077059	-13.448537	0.133689	-8.131887	-5.630324	0.000000	-10.000000	-0.008333	-5.533333	3.666667	1023.000000	1023.000000	2046.000000
35.980000	-0.045911	-27.133362	-13.038987	-0.512143	-7.884913	-5.697319	0.000000	-10.000000	-0.008333	-5.050000	2.000000	1023.000000	1023.000000	2046.000000
36.000000	-0.046362	-27.399685	-13.067618	-0.702790	-7.319147	-6.310130	0.000000	-10.000000	-0.008333	-4.350000	0.833333	1023.000000	1023.000000	2046.000000
36.020000	-0.047038	-27.799471	-13.489780	-0.488225	-7.140468	-6.680998	0.000000	-10.000000	-0.008333	-3.783333	-0.333333	1023.000000	1023.000000	2046.000000
36.040001	-0.047351	-27.984415	-13.849067	-0.126315	-7.330026	-6.679007	0.000000	-10.000000	-0.008333	-3.533333	-1.333333	1023.000000	1023.000000	2046.000000
36.060001	-0.046667	-27.580185	-13.729466	0.005881	-7.692330	-6.164269	0.000000	-10.000000	-0.008333	-3.650000	-2.500000	1023.000000	1023.000000	2046.000000
36.080002	-0.045586	-26.941534	-13.175741	-0.359305	-7.856158	-5.550329	0.000000	-10.000000	0.000000	-4.250000	-3.666667	1023.000000	1023.000000	2046.000000
36.099998	-0.045089	-26.647495	-12.815163	-0.682107	-7.577080	-5.573145	0.000000	-10.000000	0.000000	-5.100000	-5.000000	1023.000000	1023.000000	2046.000000
36.119999	-0.044770	-26.459274	-12.779315	-0.742008	-7.005114	-5.932836	0.000000	-10.000000	0.000000	-5.716667	-6.666667	1023.000000	1023.000000	2046.000000
36.139999	-0.044785	-26.468056	-13.115919	-0.385674	-6.688901	-6.277563	0.000000	-10.000000	-0.008333	-5.483334	-8.500000	1023.000000	1023.000000	2046.000000
36.160000	-0.044639	-26.381708	-13.428020	0.052940	-6.825988	-6.180640	0.000000	-10.000000	-0.016667	-4.783333	-10.500000	1023.000000	1023.000000	2046.000000
36.180000	-0.044430	-26.258158	-13.623888	0.299644	-7.119288	-5.814627	0.000000	-10.000000	-0.025000	-4.150000	-12.166667	1023.000000	1023.000000	2046.000000
36.200001	-0.044272	-26.164783	-13.483323	0.224383	-7.435344	-5.470500	0.000000	-10.000000	-0.008333	-4.133333	-13.666667	1023.000000	1023.000000	2046.000000
36.220001	-0.044097	-26.061300	-13.029952	-0.260830	-7.579615	-5.190903	0.000000	-10.000000	0.000000	-4.533333	-15.000000	1023.000000	1023.000000	2046.000000
36.240002	-0.044523	-26.313332	-12.888045	-0.771241	-7.222094	-5.431952	0.000000	-10.000000	0.000000	-5.016667	-16.666666	1023.000000	1023.000000	2046.000000
36.259998	-0.045387	-26.823639	-13.106496	-0.886294	-6.893668	-5.937182	0.000000	-10.000000	-0.008333	-5.133333	-18.500000	1023.000000	1023.000000	2046.000000
36.279999	-0.046094	-27.241558	-13.592292	-0.546959	-6.910360	-6.191948	0.000000	-10.000000	-0.008333	-4.816667	-20.166666	1023.000000	1023.000000	2046.000000
36.299999	-0.046612	-27.547930	-13.993960	-0.238015	-7.268073	-6.047881	0.000000	-10.000000	0.000000	-4.233334	-21.666666	1023.000000	1023.000000	2046.000000
36.320000	-0.046508	-27.485943	-14.046992	-0.153168	-7.660919	-5.624863	0.000000	-10.000000	0.000000	-3.816667	-23.666666	1023.000000	1023.000000	2046.000000
36.340000	-0.046118	-27.255676	-13.775840	-0.332725	-7.894317	-5.252794	0.000000	-10.000000	0.000000	-3.616667	-25.333334	1023.000000	1023.000000	2046.000000
36.360001	-0.045669	-26.990520	-13.300974	-0.751568	-7.764230	-5.173748	0.000000	-10.000000	0.000000	-3.600000	-26.500000	1023.000000	1023.000000	2046.000000
36.380001	-0.045886	-27.118855	-13.188289	-1.088843	-7.290919	-5.550803	0.000000	-10.000000	-0.008333	-3.683333	-27.000000	1023.000000	1023.000000	2046.000000
36.400002	-0.046024	-27.200281	-13.385842	-0.855921	-6.947319	-6.011199	0.000000	-10.000000	-0.008333	-3.750000	-28.000000	1023.000000	1023.000000	2046.000000
36.419998	-0.046200	-27.304079	-13.729502	-0.392589	-7.031683	-6.150305	0.000000	-10.000000	-0.008333	-3.733333	-29.333334	1023.000000	1023.000000	2046.000000
36.439999	-0.045763	-27.045851	-13.855294	-0.005978	-7.448009	-5.736568	0.000000	-10.000000	0.000000	-3.566667	-30.500000	1023.000000	1023.000000	2046.000000
36.459999	-0.045076	-26.640162	-13.438469	-0.265162	-7.858367	-5.078164	0.000000	-10.000000	0.000000	-3.350000	-31.666666	1023.000000	1023.000000	2046.000000
36.480000	-0.044739	-26.440779	-12.970786	-0.893380	-7.367085	-5.209529	0.000000	-10.000000	0.000000	-3.183333	-32.833332	1023.000000	1023.000000	2046.000000
36.500000	-0.044879	-26.523218	-13.083270	-0.686906	-6.846925	-5.906118	0.000000	-10.000000	0.000000	-3.050000	-34.000000	1023.000000	1023.000000	2046.000000
36.520000	-0.044931	-26.554501	-13.515811	-0.076697	-7.048076	-5.913917	0.000000	-10.000000	0.000000	-3.000000	-35.000000	1023.000000	1023.000000	2046.000000
36.540001	-0.044276	-26.167004	-13.465759	0.107241	-7.510200	-5.298286	0.000000	-10.000000	-0.008333	-3.000000	-36.000000	1023.000000	1023.000000	2046.000000
36.560001	-0.043547	-25.736135	-12.930411	-0.265581	-7.671262	-4.868879	0.000000	-10.000000	-0.008333	-3.000000	-37.000000	1023.000000	1023.000000	2046.000000
36.580002	-0.043247	-25.559048	-12.578520	-0.651040	-7.177044	-5.152444	0.000000	-10.000000	-0.008333	-2.950000	-38.000000	1023.000000	1023.000000	2046.000000
36.599998	-0.043376	-25.634977	-12.638261	-0.600318	-6.728498	-5.667901	0.000000	-10.000000	-0.008333	-2.883333	-39.000000	1023.000000	1023.000000	2046.000000
36.619999	-0.043251	-25.561211	-12.984943	-0.006332	-6.655970	-5.913965	0.000000	-10.000000	-0.008333	-2.850000	-40.000000	1023.000000	1023.000000	2046.000000
36.639999	-0.043108	-25.476885	-13.191622	0.309262	-7.052121	-5.542403	0.000000	-10.000000	-0.016667	-2.866667	-41.000000	1023.000000	1023.000000	2046.000000
36.660000	-0.042358	-25.033789	-12.909268	0.315715	-7.475901	-4.964334	0.000000	-10.000000	-0.008333	-2.883333	-42.000000	1023.000000	1023.000000	2046.000000
36.680000	-0.041747	-24.672646	-12.390320	-0.110740	-7.378993	-4.792593	0.000000	-10.000000	-0.008333	-2.916667	-43.000000	1023.000000	1023.000000	2046.000000
36.700001	-0.041803	-24.705381	-12.176815	-0.504576	-6.865749	-5.158241	0.000000	-10.000000	0.000000	-2.900000	-44.000000	1023.000000	1023.000000	2046.000000
36.720001	-0.041922	-24.776196	-12.364043	-0.306810	-6.412089	-5.693252	0.000000	-10.000000	0.000000	-2.850000	-45.000000	1023.000000	1023.000000	2046.000000
36.740002	-0.042017	-24.832047	-12.749906	0.235859	-6.546909	-5.771091	0.000000	-10.000000	-0.016667	-2.733333	-46.000000	1023.000000	1023.000000	2046.000000
36.759998	-0.041391	-24.462250	-12.699021	0.547640	-7.154534	-5.156334	0.000000	-10.000000	-0.025000	-2.566667	-46.833332	1023.000000	1023.000000	2046.000000
36.779999	-0.040695	-24.050547	-12.126322	0.129101	-7.270988	-4.782336	0.000000	-10.000000	-0.033333	-2.366667	-47.666668	1023.000000	1023.000000	2046.000000
36.799999	-0.040670	-24.036259	-11.853668	-0.331994	-6.704868	-5.145730	0.000000	-10.000000	-0.016667	-2.183333	-48.333332	1023.000000	1023.000000	2046.000000
36.820000	-0.040648	-24.023153	-11.921878	-0.159445	-6.220620	-5.721210	0.000000	-10.000000	-0.008333	-1.933333	-48.833332	1023.000000	1023.000000	2046.000000
36.840000	-0.041062	-24.267645	-12.316569	0.263871	-6.362139	-5.852807	0.000000	-10.000000	-0.008333	-1.450000	-49.000000	1023.000000	1023.000000	2046.000000
36.860001	-0.040973	-24.214754	-12.473725	0.629633	-6.845828	-5.524833	0.000000	-10.000000	-0.016667	-0.766667	-49.000000	1023.000000	1023.000000	2046.000000
36.880001	-0.040792	-24.108017	-12.095218	0.386251	-7.304528	-5.094522	0.000000	-10.000000	-0.025000	-0.233333	-49.000000	1023.000000	1023.000000	2046.000000
36.900002	-0.040830	-24.130489	-11.520335	-0.262526	-7.273369	-5.074259	0.000000	-10.000000	-0.016667	0.283333	-49.000000	1023.000000	1023.000000	2046.000000
36.919998	-0.041028	-24.247541	-11.297783	-0.765314	-6.800328	-5.384116	0.000000	-10.000000	-0.008333	0.766667	-49.000000	1023.000000	1023.000000	2046.000000
36.939999	-0.041391	-24.462048	-11.340990	-0.909147	-6.320618	-5.891291	0.000000	-10.000000	-0.008333	0.766667	-49.000000	1023.000000	1023.000000	2046.000000
36.959999	-0.041394	-24.463686	-11.890777	-0.115809	-6.284392	-6.172708	0.000000	-10.000000	-0.008333	0.483333	-49.000000	1023.000000	1023.000000	2046.000000
36.980000	-0.040961	-24.207718	-12.320570	0.756287	-6.860548	-5.782887	0.000000	-10.000000	-0.008333	0.000000	-49.000000	1023.000000	1023.000000	2046.000000
37.000000	-0.040364	-23.855169	-12.326728	1.142972	-7.372650	-5.298763	0.000000	-10.000000	-0.008333	0.000000	-49.000000	1023.000000	1023.000000	2046.000000
37.020000	-0.040156	-23.732037	-11.975876	0.855927	-7.594160	-5.017928	0.000000	-10.000000	-0.016667	0.000000	-49.000000	1023.000000	1023.000000	2046.000000
37.040001	-0.040957	-24.205448	-11.767528	0.261355	-7.354433	-5.344843	0.000000	-10.000000	-0.033333	0.266667	-49.000000	1023.000000	1023.000000	2046.000000
37.060001	-0.042579	-25.164467	-12.043355	-0.043215	-7.122449	-5.955449	0.000000	-10.000000	-0.033333	0.266667	-49.000000	1023.000000	1023.000000	2046.000000
37.080002	-0.044900	-26.535755	-12.725466	0.038092	-7.207033	-6.641348	0.000000	-10.000000	-0.041667	1.133333	-49.000000	1023.000000	1023.000000	2046.000000
37.099998	-0.046509	-27.486540	-13.263899	0.229733	-7.958436	-6.493938	0.000000	-10.000000	-0.041667	2.466667	-49.000000	1023.000000	1023.000000	2046.000000
37.119999	-0.047507	-28.076502	-13.195151	-0.336410	-8.534083	-6.010858	0.000000	-10.000000	-0.050000	4.333333	-49.000000	1023.000000	1023.000000	2046.000000
37.139999	-0.048239	-28.509182	-12.976301	-1.013781	-8.296573	-6.222528	0.000000	-10.000000	-0.050000	5.150000	-49.000000	1023.000000	1023.000000	2046.000000
37.160000	-0.048974	-28.943876	-13.096875	-1.250834	-7.816981	-6.779185	0.000000	-10.000000	-0.041667	4.850000	-49.000000	1023.000000	1023.000000	2046.000000
37.180000	-0.049658	-29.348026	-13.543825	-0.984791	-7.542640	-7.276769	0.000000	-10.000000	-0.033333	4.100000	-49.000000	1023.000000	1023.000000	2046.000000
37.200001	-0.050068	-29.590376	-14.104089	-0.434860	-7.850289	-7.201138	0.000000	-10.000000	-0.033333	3.766667	-49.000000	1023.000000	1023.000000	2046.000000
37.220001	-0.049775	-29.416828	-14.243949	-0.237117	-8.333947	-6.601815	0.000000	-10.000000	-0.050000	4.433333	-49.000000	1023.000000	1023.000000	2046.000000
37.240002	-0.049227	-29.092978	-13.785206	-0.583444	-8.481718	-6.242609	0.000000	-10.000000	-0.066667	6.150000	-49.000000	1023.000000	1023.000000	2046.000000
37.259998	-0.049066	-28.998028	-13.475794	-1.080525	-7.913791	-6.527917	0.000000	-10.000000	-0.091667	8.383333	-49.000000	1023.000000	1023.000000	2046.000000
37.279999	-0.049268	-29.117352	-13.584613	-1.080717	-7.293438	-7.158583	0.000000	-10.000000	-0.108333	10.400000	-49.000000	1023.000000	1023.000000	2046.000000
37.299999	-0.049288	-29.129242	-13.961561	-0.681732	-7.206056	-7.279892	0.000000	-10.000000	-0.133333	11.933333	-37.000000	1023.000000	1023.000000	2046.000000
37.320000	-0.048499	-28.662771	-14.011816	-0.348696	-7.639225	-6.663035	0.000000	-10.000000	-0.158333	13.233334	-11.333333	1023.000000	1023.000000	2046.000000
37.340000	-0.047340	-27.978046	-13.546222	-0.593925	-7.783658	-6.054242	0.000000	-10.000000	-0.183333	14.133334	14.333333	1023.000000	1023.000000	2046.000000
37.360001	-0.045846	-27.094936	-12.895212	-0.977978	-7.405879	-5.815868	0.000000	-10.000000	-0.183333	14.383334	29.666666	1023.000000	1023.000000	2046.000000
37.380001	-0.045026	-26.610540	-12.617654	-1.220585	-6.674823	-6.097478	0.000000	-10.000000	-0.183333	14.233334	33.000000	1023.000000	1023.000000	2046.000000
37.400002	-0.044338	-26.203705	-12.701537	-0.919429	-6.123413	-6.459327	0.000000	-10.000000	-0.191667	14.450000	37.833332	1023.000000	1023.000000	2046.000000
37.419998	-0.043371	-25.631964	-13.000201	-0.285338	-6.161865	-6.184561	0.000000	-10.000000	-0.225000	15.316667	42.666668	1023.000000	1023.000000	2046.000000
37.439999	-0.041876	-24.749010	-12.758207	-0.087312	-6.492508	-5.410983	0.000000	-10.000000	-0.233333	16.350000	47.500000	1023.000000	1023.000000	2046.000000
37.459999	-0.040476	-23.921110	-12.087630	-0.495300	-6.411931	-4.926249	0.000000	-10.000000	-0.250000	17.383333	52.833332	1023.000000	1023.000000	2046.000000
37.480000	-0.040034	-23.659908	-11.786290	-0.981768	-5.630658	-5.261192	0.000000	-10.000000	-0.258333	18.200001	58.500000	1023.000000	1023.000000	2046.000000
37.500000	-0.039961	-23.617189	-11.904280	-0.867744	-5.069045	-5.776121	0.000000	-10.000000	-0.275000	18.666666	64.500000	1023.000000	1023.000000	2046.000000
37.520000	-0.039670	-23.444767	-12.206202	-0.443534	-5.249100	-5.545932	0.000000	-10.000000	-0.300000	19.483334	70.500000	1023.000000	1023.000000	2046.000000
37.540001	-0.038766	-22.910770	-12.025409	-0.420888	-5.728017	-4.736455	0.000000	-10.000000	-0.350000	20.383333	76.833336	1023.000000	1023.000000	2046.000000
37.560001	-0.037982	-22.447529	-11.370872	-1.130487	-5.583113	-4.363056	0.000000	-10.000000	-0.416667	21.983334	83.500000	1023.000000	1023.000000	2046.000000
37.580002	-0.037656	-22.254498	-11.097401	-1.475400	-4.757234	-4.924464	0.000000	-10.000000	-0.450000	23.050001	90.666664	1023.000000	1023.000000	2046.000000
37.599998	-0.037161	-21.961887	-11.361150	-0.926875	-4.416474	-5.257388	0.000000	-10.000000	-0.466667	24.200001	98.166664	1023.000000	1023.000000	2046.000000
37.619999	-0.036079	-21.322449	-11.322746	-0.563991	-4.805705	-4.630008	0.000000	-10.000000	-0.483333	24.933334	106.000000	1023.000000	1023.000000	2046.000000
37.639999	-0.034200	-20.212124	-10.592355	-0.813384	-4.920157	-3.886229	0.000000	-10.000000	-0.516667	25.733334	114.333336	1023.000000	1023.000000	2046.000000
37.660000	-0.033023	-19.516884	-9.891708	-1.425716	-4.205845	-3.993613	0.000000	-10.000000	-0.558333	26.450001	122.833336	1023.000000	1023.000000	2046.000000
37.680000	-0.032149	-18.999939	-9.699293	-1.367456	-3.349243	-4.583948	0.000000	-10.000000	-0.591667	27.416668	131.666672	1023.000000	1023.000000	2046.000000
37.700001	-0.031251	-18.469362	-9.861529	-0.811263	-3.212399	-4.584171	0.000000	-10.000000	-0.616667	28.366667	140.500000	1023.000000	1023.000000	2046.000000
37.720001	-0.029435	-17.396059	-9.600580	-0.455602	-3.560156	-3.779721	0.000000	-10.000000	-0.625000	29.100000	149.833328	1023.000000	1023.000000	2046.000000
37.740002	-0.027513	-16.259993	-8.711094	-0.905373	-3.465615	-3.177909	0.000000	-10.000000	-0.641667	29.483334	159.500000	1023.000000	1023.000000	2046.000000
37.759998	-0.026221	-15.496772	-8.139603	-1.274627	-2.648460	-3.434083	0.000000	-10.000000	-0.650000	29.666666	169.500000	1023.000000	1023.000000	2046.000000
37.779999	-0.025326	-14.967788	-8.055802	-1.027390	-1.887478	-3.997117	0.000000	-10.000000	-0.675000	30.050001	179.500000	1023.000000	1023.000000	2046.000000
37.799999	-0.024029	-14.201046	-8.107887	-0.456110	-1.925098	-3.711950	0.000000	-10.000000	-0.658333	30.533335	189.333328	1023.000000	1023.000000	2046.000000
37.820000	-0.022059	-13.036664	-7.676308	-0.225487	-2.205616	-2.929252	0.000000	-10.000000	-0.683333	31.133333	199.333328	1023.000000	1023.000000	2046.000000
37.840000	-0.020056	-11.852963	-6.826498	-0.551805	-2.041345	-2.433317	0.000000	-10.000000	-0.683333	31.650002	209.500000	1023.000000	1023.000000	2046.000000
37.860001	-0.018596	-10.990427	-6.199349	-0.915343	-1.160722	-2.715013	0.000000	-10.000000	-0.716667	31.883333	220.000000	1023.000000	1023.000000	2046.000000
37.880001	-0.017604	-10.403814	-6.125623	-0.665676	-0.379983	-3.232532	0.000000	-10.000000	-0.725000	32.250000	230.500000	1023.000000	1023.000000	2046.000000
37.900002	-0.016184	-9.564968	-6.176290	-0.041374	-0.385059	-2.962245	0.000000	-10.000000	-0.750000	32.416668	241.166672	1023.000000	1023.000000	2046.000000
37.919998	-0.014066	-8.312916	-5.675673	0.209334	-0.681344	-2.165233	0.000000	-10.000000	-0.766667	32.583336	252.000000	1023.000000	1023.000000	2046.000000
37.939999	-0.012017	-7.101881	-4.836926	-0.118016	-0.425382	-1.721557	0.000000	-10.000000	-0.783333	32.516666	262.833344	1023.000000	1023.000000	2046.000000
37.959999	-0.010824	-6.397274	-4.218435	-0.554240	0.478731	-2.103331	0.000000	-10.000000	-0.791667	32.616669	273.666656	1023.000000	1023.000000	2046.000000
37.980000	-0.009893	-5.846862	-4.137460	-0.254611	1.150088	-2.604879	0.000000	-10.000000	-0.791667	32.983334	284.500000	1023.000000	1023.000000	2046.000000
38.000000	-0.008433	-4.983701	-4.139151	0.323366	1.022028	-2.189944	0.000000	-10.000000	-0.783333	33.166668	295.500000	1023.000000	1023.000000	2046.000000
38.020000	-0.006369	-3.763842	-3.668643	0.558725	0.754049	-1.407973	0.000000	-10.000000	-0.775000	33.250000	306.666656	1023.000000	1023.000000	2046.000000
38.040001	-0.004682	-2.767301	-2.867408	0.144822	1.011822	-1.056536	0.000000	-10.000000	-0.783333	33.300003	317.833344	1023.000000	1023.000000	2046.000000
38.060001	-0.003435	-2.030010	-2.261570	-0.143786	1.775079	-1.399733	0.000000	-10.000000	-0.800000	33.283333	329.000000	1023.000000	1023.000000	2046.000000
38.080002	-0.002962	-1.750631	-2.147803	-0.067445	2.265295	-1.800678	0.000000	-10.000000	-0.808333	33.750000	340.000000	1023.000000	1023.000000	2046.000000
38.099998	-0.002607	-1.540869	-2.255078	0.256536	2.333602	-1.875929	0.000000	-10.000000	-0.816667	34.133331	351.000000	1023.000000	1023.000000	2046.000000
38.119999	-0.001967	-1.162422	-2.200461	0.634001	1.893629	-1.489591	0.000000	-10.000000	-0.833333	34.916668	362.333344	1023.000000	1023.000000	2046.000000
38.139999	-0.000649	-0.383475	-1.498570	0.388205	1.626696	-0.899806	0.000000	-10.000000	-0.850000	35.133335	374.000000	1023.000000	1023.000000	2046.000000
38.160000	0.000564	0.333513	-0.559125	-0.384520	2.248762	-0.971604	0.000000	-10.000000	-0.858333	35.200001	385.666656	1023.000000	1023.000000	2046.000000
38.180000	0.001961	1.159127	-0.011193	-0.568433	3.197494	-1.458741	0.000000	-10.000000	-0.858333	35.200001	397.333344	1023.000000	1023.000000	2046.000000
38.200001	0.002998	1.771984	-0.257456	0.216547	3.460302	-1.647409	0.000000	-10.000000	-0.850000	34.950001	409.000000	1023.000000	1023.000000	2046.000000
38.220001	0.004782	2.826187	-0.482926	1.221051	3.007568	-0.919506	0.000000	-10.000000	-0.850000	34.883335	420.833344	1023.000000	1023.000000	2046.000000
38.240002	0.006367	3.763007	-0.252124	1.635637	2.561535	-0.182040	0.000000	-10.000000	-0.850000	34.933334	432.500000	1023.000000	1023.000000	2046.000000
38.259998	0.007460	4.408759	0.343562	1.413495	2.839260	-0.187558	0.000000	-10.000000	-0.866667	35.266666	444.166656	1023.000000	1023.000000	2046.000000
38.279999	0.007500	4.432545	0.713393	1.063934	3.474390	-0.819171	0.000000	-10.000000	-0.883333	35.500000	456.000000	1023.000000	1023.000000	2046.000000
38.299999	0.006948	4.106433	0.555076	1.112713	3.736097	-1.297452	0.000000	-10.000000	-0.866667	35.633335	467.833344	1023.000000	1023.000000	2046.000000
38.320000	0.006364	3.760948	0.179394	1.378648	3.214307	-1.011400	0.000000	-10.000000	-0.841667	35.500000	479.500000	1023.000000	1023.000000	2046.000000
38.340000	0.006451	3.812413	0.362266	1.132286	2.740288	-0.422426	0.000000	-10.000000	-0.783333	34.783333	491.166656	1023.000000	1023.000000	2046.000000
38.360001	0.006256	3.697266	0.631170	0.472868	3.177153	-0.583925	0.000000	-10.000000	-0.750000	33.816666	502.833344	1023.000000	1023.000000	2046.000000
38.380001	0.005914	3.495008	0.481666	0.397860	3.881035	-1.265552	0.000000	-10.000000	-0.725000	32.766666	514.500000	1023.000000	1023.000000	2046.000000
38.400002	0.005676	3.354495	-0.022272	0.945229	4.065781	-1.634243	0.000000	-10.000000	-0.733333	32.533333	525.666687	1023.000000	1023.000000	2046.000000
38.419998	0.006439	3.805227	-0.252984	1.430066	3.514382	-0.886236	0.000000	-10.000000	-0.733333	32.066666	536.666687	1023.000000	1023.000000	2046.000000
38.439999	0.007742	4.575645	0.204265	1.259536	3.512751	-0.400908	0.000000	-10.000000	-0.741667	32.300003	547.333313	1023.000000	1023.000000	2046.000000
38.459999	0.008174	4.830705	0.489082	0.946455	4.309007	-0.913839	0.000000	-10.000000	-0.741667	32.416668	558.000000	1023.000000	1023.000000	2046.000000
38.480000	0.008380	4.952731	0.366730	1.128846	4.895152	-1.437997	0.000000	-10.000000	-0.750000	32.633335	568.833313	1023.000000	1023.000000	2046.000000
38.500000	0.008900	5.259951	0.120236	1.613758	4.813707	-1.287750	0.000000	-10.000000	-0.741667	32.666668	579.666687	1023.000000	1023.000000	2046.000000
38.520000	0.010316	6.096976	0.378174	1.841409	4.373587	-0.496193	0.000000	-10.000000	-0.733333	32.383335	590.666687	1023.000000	1023.000000	2046.000000
38.540001	0.011671	6.897851	1.016829	1.425275	4.612332	-0.156586	0.000000	-10.000000	-0.716667	32.316669	601.500000	1023.000000	1023.000000	2046.000000
38.560001	0.012607	7.450557	1.539626	1.109573	5.411842	-0.610485	0.000000	-10.000000	-0.708333	31.850002	612.333313	1023.000000	1023.000000	2046.000000
38.580002	0.013134	7.762256	1.588030	1.203395	6.044694	-1.073863	0.000000	-10.000000	-0.683333	31.616669	623.000000	1023.000000	1023.000000	2046.000000
38.599998	0.014440	8.533765	1.559603	1.742471	6.007964	-0.776273	0.000000	-10.000000	-0.633333	30.916668	633.500000	1023.000000	1023.000000	2046.000000
38.619999	0.016434	9.712417	1.921287	2.066905	5.712516	0.011708	0.000000	-10.000000	-0.591667	30.133333	644.000000	1023.000000	1023.000000	2046.000000
38.639999	0.018711	11.058457	2.784682	1.829188	5.933119	0.511468	0.000000	-10.000000	-0.566667	29.266666	654.333313	1023.000000	1023.000000	2046.000000
38.660000	0.020194	11.934599	3.435914	1.447188	6.770806	0.280691	0.000000	-10.000000	-0.566667	28.766666	664.166687	1023.000000	1023.000000	2046.000000
38.680000	0.021314	12.596377	3.710989	1.474442	7.581298	-0.170353	0.000000	-10.000000	-0.558333	28.466667	673.833313	1023.000000	1023.000000	2046.000000
38.700001	0.021985	12.993394	3.624544	1.752528	7.743047	-0.126725	0.000000	-10.000000	-0.516667	27.750000	683.166687	1023.000000	1023.000000	2046.000000
38.720001	0.023089	13.645518	3.756607	1.926572	7.525529	0.436810	0.000000	-10.000000	-0.491667	26.800001	692.666687	1023.000000	1023.000000	2046.000000
38.740002	0.024412	14.427633	4.276041	1.750102	7.243744	1.157747	0.000000	-10.000000	-0.450000	25.666666	701.833313	1023.000000	1023.000000	2046.000000
38.759998	0.025448	15.039502	4.926458	1.294570	7.366052	1.452421	0.000000	-10.000000	-0.433333	24.650000	710.666687	1023.000000	1023.000000	2046.000000
38.779999	0.025612	15.136719	5.284719	0.818042	7.829669	1.204289	0.000000	-10.000000	-0.400000	23.866667	719.000000	1023.000000	1023.000000	2046.000000
38.799999	0.025748	15.217052	5.476826	0.648722	8.362958	0.728546	0.000000	-10.000000	-0.358333	22.983334	727.000000	1023.000000	1023.000000	2046.000000
38.820000	0.025821	15.260309	5.395858	0.822291	8.597671	0.444490	0.000000	-10.000000	-0.325000	21.850000	734.833313	1023.000000	1023.000000	2046.000000
38.840000	0.026279	15.530876	5.468061	0.947233	8.515396	0.600186	0.000000	-10.000000	-0.275000	20.383333	742.333313	1023.000000	1023.000000	2046.000000
38.860001	0.027158	16.050138	5.592711	1.194686	8.234936	1.027806	0.000000	-10.000000	-0.225000	18.583334	749.500000	1023.000000	1023.000000	2046.000000
38.880001	0.028318	16.736063	5.994270	1.197889	7.926165	1.617737	0.000000	-10.000000	-0.183333	17.016666	756.000000	1023.000000	1023.000000	2046.000000
38.900002	0.029398	17.373993	6.553148	0.906369	8.042267	1.872210	0.000000	-10.000000	-0.150000	15.100000	762.000000	1023.000000	1023.000000	2046.000000
38.919998	0.029968	17.711233	6.940531	0.602304	8.637341	1.531058	0.000000	-10.000000	-0.125000	13.233334	767.166687	1023.000000	1023.000000	2046.000000
38.939999	0.030263	17.885424	7.016052	0.736814	9.136818	0.995740	0.000000	-10.000000	-0.066667	10.716667	771.833313	1023.000000	1023.000000	2046.000000
38.959999	0.030523	18.038986	6.818029	1.118943	9.128988	0.973027	0.000000	-10.000000	-0.025000	8.316667	775.833313	1023.000000	1023.000000	2046.000000
38.980000	0.031277	18.484556	6.666117	1.590961	8.810503	1.416975	0.000000	-10.000000	0.000000	4.650000	779.000000	1023.000000	1023.000000	2046.000000
39.000000	0.032108	18.975704	6.840924	1.760038	8.426786	1.947955	0.000000	-10.000000	0.000000	1.066667	781.333313	1023.000000	1023.000000	2046.000000
39.020000	0.032811	19.391478	7.155686	1.697068	8.287397	2.251325	0.000000	-10.000000	0.000000	-2.416667	782.500000	1023.000000	1023.000000	2046.000000
39.040001	0.032787	19.377132	7.365276	1.348673	8.675491	1.987692	0.000000	-10.000000	0.016667	-5.100000	783.000000	1023.000000	1023.000000	2046.000000
39.060001	0.032441	19.172590	7.261841	1.426429	9.152594	1.331726	0.000000	-10.000000	0.033333	-7.716667	783.000000	1023.000000	1023.000000	2046.000000
39.080002	0.031971	18.894697	6.840297	1.809312	9.035719	1.209369	0.000000	-10.000000	0.058333	-10.283334	783.000000	1023.000000	1023.000000	2046.000000
39.099998	0.031719	18.746086	6.561026	2.135558	8.619092	1.430411	0.000000	-10.000000	0.075000	-11.933333	783.000000	1023.000000	1023.000000	2046.000000
39.119999	0.031995	18.909063	6.348231	2.465822	8.216012	1.879000	0.000000	-10.000000	0.091667	-13.166667	783.000000	1023.000000	1023.000000	2046.000000
39.139999	0.031997	18.910200	6.390923	2.526245	7.843931	2.149102	0.000000	-10.000000	0.125000	-14.250000	775.666687	1023.000000	1023.000000	2046.000000
39.160000	0.031937	18.874582	6.531414	2.353848	7.716279	2.273042	0.000000	-10.000000	0.150000	-15.383333	766.500000	1023.000000	1023.000000	2046.000000
39.180000	0.031340	18.522152	6.502934	2.078106	8.029737	1.911374	0.000000	-10.000000	0.183333	-16.450001	755.666687	1023.000000	1023.000000	2046.000000
39.200001	0.030409	17.971994	6.294064	2.096332	8.271263	1.310336	0.000000	-10.000000	0.200000	-17.533333	750.166687	1023.000000	1023.000000	2046.000000
39.220001	0.029899	17.670494	5.963608	2.483314	8.208316	1.015256	0.000000	-10.000000	0.225000	-18.566668	744.500000	1023.000000	1023.000000	2046.000000
39.240002	0.029836	17.633324	5.745133	2.851321	7.741977	1.294892	0.000000	-10.000000	0.241667	-19.550001	738.166687	1023.000000	1023.000000	2046.000000
39.259998	0.030353	17.938532	5.739328	3.158029	7.124355	1.916820	0.000000	-10.000000	0.275000	-20.283333	731.666687	1023.000000	1023.000000	2046.000000
39.279999	0.030222	17.860979	5.988666	2.720713	7.117708	2.033890	0.000000	-10.000000	0.308333	-21.016666	724.833313	1023.000000	1023.000000	2046.000000
39.299999	0.029145	17.224649	5.964939	2.465519	7.598143	1.196049	0.000000	-10.000000	0.341667	-21.650000	717.833313	1023.000000	1023.000000	2046.000000
39.320000	0.028087	16.599703	5.431303	2.825855	7.400642	0.941902	0.000000	-10.000000	0.375000	-22.666668	710.500000	1023.000000	1023.000000	2046.000000
39.340000	0.027141	16.040411	4.776387	3.323077	6.470550	1.470396	0.000000	-10.000000	0.425000	-23.800001	702.833313	1023.000000	1023.000000	2046.000000
39.360001	0.026495	15.658339	4.351025	3.614218	5.464577	2.228518	0.000000	-10.000000	0.483333	-25.216667	695.000000	1023.000000	1023.000000	2046.000000
39.380001	0.025678	15.175458	3.955434	3.786690	5.657089	1.776245	0.000000	-10.000000	0.525000	-26.533333	686.666687	1023.000000	1023.000000	2046.000000
39.400002	0.024017	14.193898	3.264947	4.378891	5.552677	0.997383	0.000000	-10.000000	0.550000	-27.533333	677.833313	1023.000000	1023.000000	2046.000000
39.419998	0.023186	13.702880	2.734584	5.102473	4.604233	1.261590	0.000000	-10.000000	0.583333	-28.150000	668.666687	1023.000000	1023.000000	2046.000000
39.439999	0.022518	13.308295	2.751921	4.795822	3.809616	1.950937	0.000000	-10.000000	0.608333	-28.516666	659.166687	1023.000000	1023.000000	2046.000000
39.459999	0.020618	12.185064	2.633886	4.237127	4.162128	1.151923	0.000000	-10.000000	0.633333	-29.033333	649.666687	1023.000000	1023.000000	2046.000000
39.480000	0.017398	10.282175	1.804758	4.310927	3.834971	0.331519	0.000000	-10.000000	0.650000	-29.683332	640.000000	1023.000000	1023.000000	2046.000000
39.500000	0.014611	8.634876	0.960425	4.442465	2.694661	0.537325	0.000000	-10.000000	0.658333	-30.283333	630.166687	1023.000000	1023.000000	2046.000000
39.520000	0.012737	7.527424	0.543240	4.219332	1.877215	0.887636	0.000000	-10.000000	0.675000	-30.716667	620.000000	1023.000000	1023.000000	2046.000000
39.540001	0.010717	6.333821	0.252111	3.648160	1.981891	0.451659	0.000000	-10.000000	0.683333	-30.950001	609.666687	1023.000000	1023.000000	2046.000000
39.560001	0.008405	4.967170	-0.265569	3.495104	2.204823	-0.467189	0.000000	-10.000000	0.716667	-31.083334	599.333313	1023.000000	1023.000000	2046.000000
39.580002	0.006469	3.823373	-1.005154	3.803083	1.840769	-0.815325	0.000000	-10.000000	0.733333	-31.216667	589.000000	1023.000000	1023.000000	2046.000000
39.599998	0.005237	3.095308	-1.707379	4.152785	1.026000	-0.376099	0.000000	-10.000000	0.750000	-31.450001	578.500000	1023.000000	1023.000000	2046.000000
39.619999	0.004299	2.540450	-1.949784	3.954726	0.522619	0.012889	0.000000	-10.000000	0.725000	-31.333334	568.000000	1023.000000	1023.000000	2046.000000
39.639999	0.002938	1.736299	-2.082365	3.463585	0.947397	-0.592319	0.000000	-10.000000	0.691667	-31.200001	557.666687	1023.000000	1023.000000	2046.000000
39.660000	0.001027	0.606741	-2.517134	3.413902	1.101737	-1.391763	0.000000	-10.000000	0.691667	-30.800001	547.166687	1023.000000	1023.000000	2046.000000
39.680000	-0.000347	-0.205102	-3.239457	3.763819	0.472215	-1.201679	0.000000	-10.000000	0.700000	-30.716667	536.833313	1023.000000	1023.000000	2046.000000
39.700001	-0.001080	-0.638460	-3.454220	3.673008	-0.224566	-0.632682	0.000000	-10.000000	0.700000	-30.516666	526.500000	1023.000000	1023.000000	2046.000000
39.720001	-0.001973	-1.166192	-3.443707	3.104411	-0.061729	-0.765166	0.000000	-10.000000	0.683333	-30.650000	516.500000	1023.000000	1023.000000	2046.000000
39.740002	-0.003309	-1.955638	-3.535623	2.676134	0.384821	-1.480969	0.000000	-10.000000	0.683333	-30.733334	506.333344	1023.000000	1023.000000	2046.000000
39.759998	-0.004205	-2.485041	-3.892112	2.873597	0.320161	-1.786688	0.000000	-10.000000	0.716667	-30.983334	496.000000	1023.000000	1023.000000	2046.000000
39.779999	-0.004656	-2.751815	-4.404847	3.314346	-0.408908	-1.252406	0.000000	-10.000000	0.733333	-31.066668	485.666656	1023.000000	1023.000000	2046.000000
39.799999	-0.004542	-2.684538	-4.504394	3.288489	-0.920764	-0.547871	0.000000	-10.000000	0.733333	-31.133333	475.166656	1023.000000	1023.000000	2046.000000
39.820000	-0.004852	-2.867417	-4.494608	2.904984	-0.563174	-0.714619	0.000000	-10.000000	0.716667	-31.000000	464.833344	1023.000000	1023.000000	2046.000000
39.840000	-0.005781	-3.416331	-4.794180	2.921126	-0.224313	-1.318964	0.000000	-10.000000	0.716667	-30.766668	454.500000	1023.000000	1023.000000	2046.000000
39.860001	-0.006816	-4.028071	-5.395147	3.330183	-0.618719	-1.344388	0.000000	-10.000000	0.716667	-30.433334	444.500000	1023.000000	1023.000000	2046.000000
39.880001	-0.007511	-4.438982	-5.841487	3.590730	-1.387044	-0.801181	0.000000	-10.000000	0.700000	-30.066668	434.500000	1023.000000	1023.000000	2046.000000
39.900002	-0.008242	-4.871052	-5.913350	3.258939	-1.827706	-0.388934	0.000000	-10.000000	0.666667	-29.733334	424.500000	1023.000000	1023.000000	2046.000000
39.919998	-0.009270	-5.478718	-6.007991	2.850879	-1.734067	-0.587540	0.000000	-10.000000	0.641667	-29.566668	414.500000	1023.000000	1023.000000	2046.000000
39.939999	-0.010922	-6.454731	-6.263659	2.540007	-1.613742	-1.117336	0.000000	-10.000000	0.625000	-29.333334	404.500000	1023.000000	1023.000000	2046.000000
39.959999	-0.012577	-7.432834	-6.778159	2.603359	-1.698987	-1.559046	0.000000	-10.000000	0.616667	-29.233334	394.500000	1023.000000	1023.000000	2046.000000
39.980000	-0.013853	-8.186835	-7.387657	2.941167	-2.385484	-1.354863	0.000000	-10.000000	0.608333	-28.866667	384.666656	1023.000000	1023.000000	2046.000000
40.000000	-0.014403	-8.512372	-7.695556	3.125224	-3.089352	-0.852687	0.000000	-10.000000	0.608333	-28.733334	375.000000	1023.000000	1023.000000	2046.000000
40.020000	-0.014785	-8.737946	-7.672653	2.890384	-3.362335	-0.593341	0.000000	-10.000000	0.600000	-28.383333	365.500000	1023.000000	1023.000000	2046.000000
40.040001	-0.015614	-9.227838	-7.664658	2.503127	-3.031991	-1.034315	0.000000	-10.000000	0.583333	-28.216667	356.000000	1023.000000	1023.000000	2046.000000
40.060001	-0.016702	-9.870723	-7.862827	2.499983	-2.797047	-1.710832	0.000000	-10.000000	0.566667	-28.000000	346.666656	1023.000000	1023.000000	2046.000000
40.080002	-0.017561	-10.378490	-8.283559	2.812245	-3.274270	-1.632907	0.000000	-10.000000	0.533333	-27.700001	337.333344	1023.000000	1023.000000	2046.000000
40.099998	-0.017840	-10.543246	-8.577639	3.014325	-3.924641	-1.055292	0.000000	-10.000000	0.516667	-27.433334	328.166656	1023.000000	1023.000000	2046.000000
40.119999	-0.017894	-10.575083	-8.481170	2.843441	-4.187172	-0.750183	0.000000	-10.000000	0.491667	-27.050001	318.833344	1023.000000	1023.000000	2046.000000
40.139999	-0.018205	-10.759363	-8.358337	2.518389	-3.788588	-1.130828	0.000000	-10.000000	0.475000	-26.650000	309.833344	1023.000000	1023.000000	2046.000000
40.160000	-0.019102	-11.289408	-8.453580	2.469504	-3.494378	-1.810953	0.000000	-10.000000	0.458333	-26.000000	300.833344	1023.000000	1023.000000	2046.000000
40.180000	-0.019929	-11.777879	-8.867233	2.752918	-3.859954	-1.803609	0.000000	-10.000000	0.458333	-25.433334	292.333344	1023.000000	1023.000000	2046.000000
40.200001	-0.020035	-11.840403	-9.109010	3.061971	-4.523218	-1.270145	0.000000	-10.000000	0.458333	-24.916668	283.666656	1023.000000	1023.000000	2046.000000
40.220001	-0.019794	-11.698391	-9.020611	2.958277	-4.718148	-0.917909	0.000000	-10.000000	0.458333	-24.600000	275.333344	1023.000000	1023.000000	2046.000000
40.240002	-0.020136	-11.900174	-8.928403	2.593896	-4.376513	-1.189154	0.000000	-10.000000	0.433333	-24.050001	267.000000	1023.000000	1023.000000	2046.000000
40.259998	-0.020729	-12.250793	-8.879891	2.482107	-4.011972	-1.841037	0.000000	-10.000000	0.400000	-23.566668	259.000000	1023.000000	1023.000000	2046.000000
40.279999	-0.021455	-12.679735	-9.123514	2.685859	-4.159384	-2.082696	0.000000	-10.000000	0.366667	-23.016666	251.166672	1023.000000	1023.000000	2046.000000
40.299999	-0.021945	-12.969453	-9.546299	2.996349	-4.669979	-1.749525	0.000000	-10.000000	0.350000	-22.733334	243.500000	1023.000000	1023.000000	2046.000000
40.320000	-0.021748	-12.853024	-9.522339	3.052940	-5.115276	-1.268349	0.000000	-10.000000	0.350000	-22.400000	236.000000	1023.000000	1023.000000	2046.000000
40.340000	-0.021561	-12.742702	-9.409485	2.940263	-5.111611	-1.161869	0.000000	-10.000000	0.341667	-21.900000	228.500000	1023.000000	1023.000000	2046.000000
40.360001	-0.021912	-12.950143	-9.296426	2.554744	-4.733100	-1.475361	0.000000	-10.000000	0.325000	-21.466667	221.166672	1023.000000	1023.000000	2046.000000
40.380001	-0.022590	-13.350445	-9.369031	2.503475	-4.373367	-2.111521	0.000000	-10.000000	0.308333	-21.133333	214.000000	1023.000000	1023.000000	2046.000000
40.400002	-0.023360	-13.805610	-9.591853	2.650143	-4.505421	-2.358479	0.000000	-10.000000	0.300000	-20.916668	207.000000	1023.000000	1023.000000	2046.000000
40.419998	-0.023523	-13.902268	-9.871240	3.004478	-5.103951	-1.931556	0.000000	-10.000000	0.300000	-20.566668	200.000000	1023.000000	1023.000000	2046.000000
40.439999	-0.023313	-13.777754	-9.774474	2.907210	-5.461609	-1.448881	0.000000	-10.000000	0.283333	-20.033333	193.166672	1023.000000	1023.000000	2046.000000
40.459999	-0.023351	-13.800522	-9.576257	2.500592	-5.066141	-1.658717	0.000000	-10.000000	0.266667	-19.533333	186.333328	1023.000000	1023.000000	2046.000000
40.480000	-0.023776	-14.051912	-9.458134	2.395588	-4.550269	-2.439098	0.000000	-10.000000	0.225000	-19.000000	179.833328	1023.000000	1023.000000	2046.000000
40.500000	-0.024488	-14.472382	-9.660784	2.554145	-4.779159	-2.586584	0.000000	-10.000000	0.208333	-18.333334	173.500000	1023.000000	1023.000000	2046.000000
40.520000	-0.024996	-14.772539	-9.872704	2.720746	-5.382364	-2.238218	0.000000	-10.000000	0.183333	-17.500000	167.500000	1023.000000	1023.000000	2046.000000
40.540001	-0.025130	-14.851758	-9.620551	2.436787	-5.678422	-1.989571	0.000000	-10.000000	0.183333	-16.466667	161.666672	1023.000000	1023.000000	2046.000000
40.560001	-0.025678	-15.175701	-9.445850	1.912587	-5.358403	-2.284035	0.000000	-10.000000	0.166667	-15.566667	156.166672	1023.000000	1023.000000	2046.000000
40.580002	-0.026241	-15.508449	-9.163775	1.422328	-4.782456	-2.984545	0.000000	-10.000000	0.141667	-14.966667	151.000000	1023.000000	1023.000000	2046.000000
40.599998	-0.026911	-15.904597	-9.326463	1.632777	-4.858181	-3.352731	0.000000	-10.000000	0.133333	-14.516667	146.000000	1023.000000	1023.000000	2046.000000
40.619999	-0.026871	-15.880919	-9.756157	2.249769	-5.608704	-2.765827	0.000000	-10.000000	0.133333	-14.400001	141.000000	1023.000000	1023.000000	2046.000000
40.639999	-0.026196	-15.481803	-9.841264	2.459639	-5.815085	-2.285093	0.000000	-10.000000	0.150000	-14.150001	136.166672	1023.000000	1023.000000	2046.000000
40.660000	-0.026161	-15.461011	-9.801218	2.490864	-5.302447	-2.848209	0.000000	-10.000000	0.150000	-13.900001	131.500000	1023.000000	1023.000000	2046.000000
40.680000	-0.027201	-16.076021	-10.027696	2.771286	-5.318538	-3.501072	0.000000	-10.000000	0.116667	-13.300000	126.833336	1023.000000	1023.000000	2046.000000
40.700001	-0.028364	-16.763308	-10.409678	2.827233	-6.125812	-3.055051	0.000000	-10.000000	0.083333	-12.600000	122.333336	1023.000000	1023.000000	2046.000000
40.720001	-0.029590	-17.487785	-10.520308	2.392802	-6.557271	-2.803009	0.000000	-10.000000	0.050000	-11.933333	118.000000	1023.000000	1023.000000	2046.000000
40.740002	-0.031398	-18.556213	-10.576379	1.630121	-6.126522	-3.483433	0.000000	-10.000000	0.041667	-10.866667	114.000000	1023.000000	1023.000000	2046.000000
40.759998	-0.034124	-20.167023	-10.937109	1.327134	-6.144615	-4.412435	0.000000	-10.000000	0.041667	-9.633333	110.333336	1023.000000	1023.000000	2046.000000
40.779999	-0.036302	-21.454203	-11.555922	1.310662	-6.989368	-4.219574	0.000000	-10.000000	0.033333	-8.633333	107.166664	1023.000000	1023.000000	2046.000000
40.799999	-0.037260	-22.020668	-11.797855	1.035027	-7.385596	-3.872244	0.000000	-10.000000	0.033333	-8.466667	104.333336	1023.000000	1023.000000	2046.000000
40.820000	-0.038013	-22.465441	-11.816187	0.515885	-6.709566	-4.455572	0.000000	-10.000000	0.033333	-8.983334	101.500000	1023.000000	1023.000000	2046.000000
40.840000	-0.039213	-23.175117	-11.941768	0.579260	-6.607135	-5.205476	0.000000	-10.000000	0.041667	-9.583334	98.500000	1023.000000	1023.000000	2046.000000
40.860001	-0.040136	-23.720457	-12.406958	0.875047	-7.336583	-4.851963	0.000000	-10.000000	0.050000	-9.916667	95.333336	1023.000000	1023.000000	2046.000000
40.880001	-0.040268	-23.798388	-12.535615	0.708181	-7.599460	-4.371494	0.000000	-10.000000	0.041667	-9.850000	92.166664	1023.000000	1023.000000	2046.000000
40.900002	-0.040442	-23.901081	-12.420690	0.391589	-6.947926	-4.924054	0.000000	-10.000000	0.025000	-9.483334	88.833336	1023.000000	1023.000000	2046.000000
40.919998	-0.041372	-24.450588	-12.483816	0.313573	-6.713407	-5.566937	0.000000	-10.000000	0.016667	-8.933333	85.666664	1023.000000	1023.000000	2046.000000
40.939999	-0.042077	-24.867437	-12.812909	0.565051	-7.395726	-5.223854	0.000000	-10.000000	0.016667	-8.533334	82.500000	1023.000000	1023.000000	2046.000000
40.959999	-0.042157	-24.914728	-12.893657	0.324877	-7.616440	-4.729508	0.000000	-10.000000	0.025000	-8.366667	79.666664	1023.000000	1023.000000	2046.000000
40.980000	-0.041878	-24.749634	-12.556102	-0.091393	-6.850531	-5.251608	0.000000	-10.000000	0.016667	-8.583333	76.833336	1023.000000	1023.000000	2046.000000
41.000000	-0.042204	-24.942360	-12.516953	0.013631	-6.703726	-5.735312	0.000000	-10.000000	0.016667	-8.916667	74.000000	1023.000000	1023.000000	2046.000000
41.020000	-0.042076	-24.867125	-12.691377	0.295475	-7.245530	-5.225692	0.000000	-10.000000	0.025000	-9.466666	71.000000	1023.000000	1023.000000	2046.000000
41.040001	-0.041181	-24.337704	-12.628161	0.277947	-7.400012	-4.587475	0.000000	-10.000000	0.041667	-10.033334	68.000000	1023.000000	1023.000000	2046.000000
41.060001	-0.040487	-23.927999	-12.390424	-0.002927	-6.618086	-4.916564	0.000000	-10.000000	0.041667	-10.333334	64.666664	1023.000000	1023.000000	2046.000000
41.080002	-0.040590	-23.988903	-12.282823	0.082628	-6.405485	-5.383224	0.000000	-10.000000	0.041667	-9.966667	61.333332	1023.000000	1023.000000	2046.000000
41.099998	-0.040781	-24.101326	-12.536222	0.443312	-6.988806	-5.019609	0.000000	-10.000000	0.033333	-9.316667	57.833332	1023.000000	1023.000000	2046.000000
41.119999	-0.040504	-23.937649	-12.657654	0.356462	-7.176135	-4.460322	0.000000	-10.000000	0.033333	-8.800000	54.666668	1023.000000	1023.000000	2046.000000
41.139999	-0.040305	-23.820183	-12.495718	0.060512	-6.460619	-4.924357	0.000000	-10.000000	0.025000	-8.833333	51.666668	1023.000000	1023.000000	2046.000000
41.160000	-0.041152	-24.320635	-12.559324	0.040018	-6.342260	-5.459069	0.000000	-10.000000	0.033333	-9.116667	48.833332	1023.000000	1023.000000	2046.000000
41.180000	-0.042068	-24.862041	-12.874888	0.193685	-6.994577	-5.186261	0.000000	-10.000000	0.041667	-9.400000	45.833332	1023.000000	1023.000000	2046.000000
41.200001	-0.042476	-25.103577	-13.093939	0.153205	-7.508651	-4.654193	0.000000	-10.000000	0.050000	-9.166667	42.666668	1023.000000	1023.000000	2046.000000
41.220001	-0.042813	-25.302332	-13.113374	-0.264023	-7.191646	-4.733291	0.000000	-10.000000	0.033333	-8.650000	39.500000	1023.000000	1023.000000	2046.000000
41.240002	-0.043202	-25.532213	-12.967541	-0.501781	-6.748499	-5.314393	0.000000	-10.000000	0.016667	-7.933333	36.666668	1023.000000	1023.000000	2046.000000
41.259998	-0.043971	-25.986937	-13.184679	-0.259665	-7.118685	-5.423907	0.000000	-10.000000	0.000000	-7.400000	34.000000	1023.000000	1023.000000	2046.000000
41.279999	-0.044079	-26.050562	-13.363722	-0.129624	-7.724891	-4.832325	0.000000	-10.000000	0.000000	-7.066667	31.666666	1023.000000	1023.000000	2046.000000
41.299999	-0.043408	-25.653847	-13.236108	-0.348465	-7.330908	-4.738364	0.000000	-10.000000	0.000000	-6.916667	29.166666	1023.000000	1023.000000	2046.000000
41.320000	-0.043337	-25.612268	-12.949116	-0.472241	-6.787494	-5.403418	0.000000	-10.000000	0.000000	-6.816667	26.833334	1023.000000	1023.000000	2046.000000
41.340000	-0.043717	-25.836918	-13.012353	-0.281230	-7.016700	-5.526634	0.000000	-10.000000	-0.008333	-6.566667	24.500000	1023.000000	1023.000000	2046.000000
41.360001	-0.043834	-25.906048	-13.199456	-0.076475	-7.563825	-5.066291	0.000000	-10.000000	-0.008333	-6.300000	22.500000	1023.000000	1023.000000	2046.000000
41.380001	-0.043207	-25.535599	-13.162161	-0.154190	-7.623132	-4.596116	0.000000	-10.000000	-0.008333	-6.000000	20.500000	1023.000000	1023.000000	2046.000000
41.400002	-0.042697	-25.233801	-12.883302	-0.408040	-6.922876	-5.019582	0.000000	-10.000000	0.000000	-5.666667	18.500000	1023.000000	1023.000000	2046.000000
41.419998	-0.042785	-25.285749	-12.716910	-0.268673	-6.791129	-5.509037	0.000000	-10.000000	0.000000	-5.333333	16.500000	1023.000000	1023.000000	2046.000000
41.439999	-0.043155	-25.504648	-12.982305	-0.027656	-7.408232	-5.086457	0.000000	-10.000000	0.000000	-5.000000	14.500000	1023.000000	1023.000000	2046.000000
41.459999	-0.042550	-25.146772	-12.997524	0.003105	-7.636133	-4.516221	0.000000	-10.000000	0.000000	-4.716667	12.833333	1023.000000	1023.000000	2046.000000
41.480000	-0.041845	-24.730661	-12.753423	-0.193391	-6.967910	-4.815938	0.000000	-10.000000	0.000000	-4.416667	11.166667	1023.000000	1023.000000	2046.000000
41.500000	-0.041763	-24.681732	-12.557078	-0.163367	-6.598695	-5.362592	0.000000	-10.000000	-0.008333	-4.216667	9.833333	1023.000000	1023.000000	2046.000000
41.520000	-0.041991	-24.816925	-12.645494	0.009212	-6.894113	-5.286530	0.000000	-10.000000	-0.008333	-4.133333	8.333333	1023.000000	1023.000000	2046.000000
41.540001	-0.041821	-24.716286	-12.764591	0.284464	-7.439207	-4.796951	0.000000	-10.000000	-0.008333	-4.200000	7.000000	1023.000000	1023.000000	2046.000000
41.560001	-0.041160	-24.325407	-12.680730	0.241395	-7.340783	-4.545289	0.000000	-10.000000	0.000000	-4.333333	5.500000	1023.000000	1023.000000	2046.000000
41.580002	-0.040568	-23.975771	-12.488344	0.049347	-6.656328	-4.880445	0.000000	-10.000000	-0.016667	-4.466667	4.000000	1023.000000	1023.000000	2046.000000
41.599998	-0.040614	-24.002878	-12.280475	0.051843	-6.416415	-5.357831	0.000000	-10.000000	-0.016667	-4.566667	2.500000	1023.000000	1023.000000	2046.000000
41.619999	-0.040974	-24.215359	-12.354993	0.237359	-6.913834	-5.183891	0.000000	-10.000000	-0.016667	-4.600000	1.166667	1023.000000	1023.000000	2046.000000
41.639999	-0.040620	-24.006464	-12.452456	0.441576	-7.345393	-4.650192	0.000000	-10.000000	0.000000	-4.516667	0.000000	1023.000000	1023.000000	2046.000000
41.660000	-0.039934	-23.601179	-12.367164	0.218186	-6.853018	-4.599183	0.000000	-10.000000	0.000000	-4.316667	-1.166667	1023.000000	1023.000000	2046.000000
41.680000	-0.039581	-23.392540	-12.028403	0.128229	-6.256913	-5.235454	0.000000	-10.000000	-0.016667	-4.066667	-2.500000	1023.000000	1023.000000	2046.000000
41.700001	-0.039881	-23.569723	-12.053069	0.336037	-6.589129	-5.263560	0.000000	-10.000000	-0.016667	-3.900000	-4.000000	1023.000000	1023.000000	2046.000000
41.720001	-0.039930	-23.598656	-12.202087	0.462520	-7.115839	-4.743249	0.000000	-10.000000	-0.016667	-3.716667	-5.333333	1023.000000	1023.000000	2046.000000
41.740002	-0.039204	-23.169567	-12.133492	0.391664	-6.879331	-4.548409	0.000000	-10.000000	0.000000	-3.500000	-6.500000	1023.000000	1023.000000	2046.000000
41.759998	-0.038630	-22.830301	-11.822701	0.264497	-6.203434	-5.068665	0.000000	-10.000000	-0.008333	-3.233333	-7.500000	1023.000000	1023.000000	2046.000000
41.779999	-0.038841	-22.955229	-11.687112	0.317109	-6.192286	-5.392939	0.000000	-10.000000	-0.008333	-2.966667	-8.500000	1023.000000	1023.000000	2046.000000
41.799999	-0.039321	-23.238874	-11.840981	0.489694	-6.726950	-5.160639	0.000000	-10.000000	-0.008333	-2.650000	-9.500000	1023.000000	1023.000000	2046.000000
41.820000	-0.039191	-23.161657	-11.987308	0.568383	-7.116100	-4.626632	0.000000	-10.000000	-0.008333	-1.833333	-10.333333	1023.000000	1023.000000	2046.000000
41.840000	-0.039040	-23.072701	-11.899668	0.285225	-6.530154	-4.928103	0.000000	-10.000000	-0.025000	-0.933333	-10.833333	1023.000000	1023.000000	2046.000000
41.860001	-0.039480	-23.332497	-11.523773	0.057663	-6.282814	-5.583572	0.000000	-10.000000	-0.041667	-0.183333	-11.000000	1023.000000	1023.000000	2046.000000
41.880001	-0.040581	-23.983536	-11.548962	-0.013843	-6.857237	-5.563494	0.000000	-10.000000	-0.041667	0.000000	-11.000000	1023.000000	1023.000000	2046.000000
41.900002	-0.040552	-23.966002	-11.621310	-0.113271	-7.168949	-5.062471	0.000000	-10.000000	-0.025000	0.000000	-11.000000	1023.000000	1023.000000	2046.000000
41.919998	-0.039931	-23.599201	-11.466758	-0.320557	-6.562587	-5.249300	0.000000	-10.000000	-0.008333	-0.333333	-11.000000	1023.000000	1023.000000	2046.000000
41.939999	-0.039476	-23.330294	-11.429131	0.087857	-6.256109	-5.732912	0.000000	-10.000000	0.000000	-1.033333	-11.000000	1023.000000	1023.000000	2046.000000
41.959999	-0.039675	-23.447823	-11.667651	0.698830	-6.878325	-5.600677	0.000000	-10.000000	-0.008333	-1.900000	-11.166667	1023.000000	1023.000000	2046.000000
41.980000	-0.039704	-23.465300	-12.007619	1.066395	-7.483040	-5.041034	0.000000	-10.000000	-0.008333	-2.600000	-11.833333	1023.000000	1023.000000	2046.000000
42.000000	-0.039396	-23.283207	-11.994056	0.925585	-7.009177	-5.205557	0.000000	-10.000000	-0.008333	-2.700000	-12.833333	1023.000000	1023.000000	2046.000000
42.020000	-0.040304	-23.819561	-11.878200	0.637942	-6.695070	-5.884233	0.000000	-10.000000	-0.016667	-2.300000	-14.000000	1023.000000	1023.000000	2046.000000
42.040001	-0.042422	-25.071344	-12.171154	0.423133	-7.247188	-6.076136	0.000000	-10.000000	-0.033333	-1.450000	-14.666667	1023.000000	1023.000000	2046.000000
42.060001	-0.044710	-26.423487	-12.636145	0.226146	-8.056906	-5.956582	0.000000	-10.000000	-0.050000	0.016667	-15.000000	1023.000000	1023.000000	2046.000000
42.080002	-0.046250	-27.333788	-13.053373	-0.189103	-8.218865	-5.872446	0.000000	-10.000000	-0.041667	0.766667	-15.000000	1023.000000	1023.000000	2046.000000
42.099998	-0.046910	-27.723988	-13.132735	-0.536866	-7.550454	-6.503932	0.000000	-10.000000	-0.025000	0.950000	-15.000000	1023.000000	1023.000000	2046.000000
42.119999	-0.048189	-28.479725	-13.089617	-0.648964	-7.680949	-7.060196	0.000000	-10.000000	-0.008333	-0.100000	-15.000000	1023.000000	1023.000000	2046.000000
42.139999	-0.049388	-29.188152	-13.552521	-0.553755	-8.446291	-6.635586	0.000000	-10.000000	0.000000	-1.283333	-15.000000	1023.000000	1023.000000	2046.000000
42.160000	-0.049493	-29.250135	-13.863953	-0.645374	-8.248347	-6.492463	0.000000	-10.000000	0.000000	-2.483333	-15.333333	1023.000000	1023.000000	2046.000000
42.180000	-0.049381	-29.184351	-13.723227	-0.719694	-7.601594	-7.139835	0.000000	-10.000000	-0.008333	-3.466667	-16.000000	1023.000000	1023.000000	2046.000000
42.200001	-0.050305	-29.730389	-13.795375	-0.581858	-8.141346	-7.211810	0.000000	-10.000000	-0.025000	-3.733333	-17.166666	1023.000000	1023.000000	2046.000000
42.220001	-0.050893	-30.077858	-14.155577	-0.572682	-8.668740	-6.680860	0.000000	-10.000000	-0.025000	-3.350000	-18.333334	1023.000000	1023.000000	2046.000000
42.240002	-0.050362	-29.763765	-14.145260	-0.771031	-7.969166	-6.878309	0.000000	-10.000000	-0.025000	-2.583333	-19.333334	1023.000000	1023.000000	2046.000000
42.259998	-0.050246	-29.695427	-13.772153	-0.882006	-7.617505	-7.423762	0.000000	-10.000000	-0.008333	-2.050000	-19.833334	1023.000000	1023.000000	2046.000000
42.279999	-0.051396	-30.375225	-13.960258	-0.819217	-8.359813	-7.235938	0.000000	-10.000000	-0.016667	-1.966667	-20.166666	1023.000000	1023.000000	2046.000000
42.299999	-0.051346	-30.345314	-14.222190	-0.976149	-8.382812	-6.764163	0.000000	-10.000000	-0.016667	-2.150000	-20.666666	1023.000000	1023.000000	2046.000000
42.320000	-0.050146	-29.636379	-13.903369	-1.131522	-7.428518	-7.172971	0.000000	-10.000000	-0.016667	-2.966667	-21.833334	1023.000000	1023.000000	2046.000000
42.340000	-0.049940	-29.514345	-13.567337	-0.944257	-7.718774	-7.283978	0.000000	-10.000000	-0.016667	-3.700000	-23.166666	1023.000000	1023.000000	2046.000000
42.360001	-0.050128	-29.625702	-13.922030	-0.794239	-8.300598	-6.608834	0.000000	-10.000000	-0.016667	-4.383333	-24.166666	1023.000000	1023.000000	2046.000000
42.380001	-0.049000	-28.958847	-13.996844	-0.869494	-7.490177	-6.602331	0.000000	-10.000000	-0.025000	-3.900000	-25.166666	1023.000000	1023.000000	2046.000000
42.400002	-0.048035	-28.388613	-13.492144	-0.683946	-7.149858	-7.062664	0.000000	-10.000000	-0.025000	-2.650000	-26.000000	1023.000000	1023.000000	2046.000000
42.419998	-0.048662	-28.759001	-13.664942	-0.641015	-7.772626	-6.680418	0.000000	-10.000000	-0.025000	-1.183333	-26.833334	1023.000000	1023.000000	2046.000000
42.439999	-0.048710	-28.787706	-14.047462	-0.682329	-7.889931	-6.167984	0.000000	-10.000000	-0.033333	-0.216667	-27.000000	1023.000000	1023.000000	2046.000000
42.459999	-0.047687	-28.182781	-13.817395	-0.764131	-7.087917	-6.513338	0.000000	-10.000000	-0.033333	0.000000	-27.000000	1023.000000	1023.000000	2046.000000
42.480000	-0.048018	-28.378729	-13.592268	-0.834010	-7.135944	-6.816506	0.000000	-10.000000	-0.041667	0.916667	-27.000000	1023.000000	1023.000000	2046.000000
42.500000	-0.048827	-28.856651	-13.753635	-0.858313	-7.884660	-6.360044	0.000000	-10.000000	-0.050000	2.583333	-27.000000	1023.000000	1023.000000	2046.000000
42.520000	-0.048979	-28.946836	-14.019844	-1.034488	-7.991734	-5.900770	0.000000	-10.000000	-0.075000	5.066667	-27.000000	1023.000000	1023.000000	2046.000000
42.540001	-0.048205	-28.489189	-13.920480	-1.068766	-7.289910	-6.210033	0.000000	-10.000000	-0.091667	7.316667	-27.000000	1023.000000	1023.000000	2046.000000
42.560001	-0.048131	-28.445684	-13.607369	-1.067732	-7.225226	-6.545356	0.000000	-10.000000	-0.108333	9.250000	-27.000000	1023.000000	1023.000000	2046.000000
42.580002	-0.048731	-28.800156	-13.794592	-1.009440	-7.985681	-6.010444	0.000000	-10.000000	-0.125000	10.750000	-27.000000	1023.000000	1023.000000	2046.000000
42.599998	-0.047775	-28.235023	-13.955725	-1.069311	-7.490745	-5.719243	0.000000	-10.000000	-0.141667	11.866667	-27.000000	1023.000000	1023.000000	2046.000000
42.619999	-0.046438	-27.444643	-13.364402	-1.046412	-6.822629	-6.211201	0.000000	-10.000000	-0.166667	13.033334	-27.000000	1023.000000	1023.000000	2046.000000
42.639999	-0.046555	-27.514277	-13.177142	-1.053131	-7.253956	-6.030047	0.000000	-10.000000	-0.200000	14.250000	-10.333333	1023.000000	1023.000000	2046.000000
42.660000	-0.046149	-27.274345	-13.313250	-0.954109	-7.600168	-5.406820	0.000000	-10.000000	-0.241667	16.083334	11.500000	1023.000000	1023.000000	2046.000000
42.680000	-0.044620	-26.370651	-13.168279	-0.972875	-6.961049	-5.268449	0.000000	-10.000000	-0.266667	17.433334	33.333332	1023.000000	1023.000000	2046.000000
42.700001	-0.043187	-25.523561	-12.628026	-0.969124	-6.238034	-5.688378	0.000000	-10.000000	-0.275000	18.350000	38.500000	1023.000000	1023.000000	2046.000000
42.720001	-0.042650	-25.205860	-12.269825	-0.899208	-6.502826	-5.534000	0.000000	-10.000000	-0.300000	18.733334	40.500000	1023.000000	1023.000000	2046.000000
42.740002	-0.042169	-24.922117	-12.351402	-0.787720	-6.876038	-4.906957	0.000000	-10.000000	-0.325000	19.566668	44.500000	1023.000000	1023.000000	2046.000000
42.759998	-0.040547	-23.963369	-12.199013	-0.782269	-6.239326	-4.742762	0.000000	-10.000000	-0.366667	20.683334	50.666668	1023.000000	1023.000000	2046.000000
42.779999	-0.038675	-22.856955	-11.646257	-0.720657	-5.384342	-5.105698	0.000000	-10.000000	-0.383333	21.516666	57.166668	1023.000000	1023.000000	2046.000000
42.799999	-0.037840	-22.363304	-11.226874	-0.626960	-5.475199	-5.034271	0.000000	-10.000000	-0.416667	22.283333	64.166664	1023.000000	1023.000000	2046.000000
42.820000	-0.037351	-22.074663	-11.117373	-0.548383	-5.921002	-4.487905	0.000000	-10.000000	-0.416667	22.966667	71.500000	1023.000000	1023.000000	2046.000000
42.840000	-0.035850	-21.187061	-11.108468	-0.532483	-5.410575	-4.135535	0.000000	-10.000000	-0.433333	23.633333	79.166664	1023.000000	1023.000000	2046.000000
42.860001	-0.033711	-19.923246	-10.543166	-0.448000	-4.484884	-4.447196	0.000000	-10.000000	-0.433333	24.150000	87.000000	1023.000000	1023.000000	2046.000000
42.880001	-0.032749	-19.354906	-10.032319	-0.392572	-4.442924	-4.487092	0.000000	-10.000000	-0.466667	24.750000	95.000000	1023.000000	1023.000000	2046.000000
42.900002	-0.032184	-19.020668	-9.903891	-0.285017	-4.872676	-3.959084	0.000000	-10.000000	-0.483333	25.450001	103.166664	1023.000000	1023.000000	2046.000000
42.919998	-0.030977	-18.307552	-9.868528	-0.239529	-4.686381	-3.513114	0.000000	-10.000000	-0.500000	25.783335	111.500000	1023.000000	1023.000000	2046.000000
42.939999	-0.028845	-17.047138	-9.449495	-0.220428	-3.681657	-3.695559	0.000000	-10.000000	-0.508333	26.033335	120.166664	1023.000000	1023.000000	2046.000000
42.959999	-0.027315	-16.143316	-8.834726	-0.130063	-3.250957	-3.927569	0.000000	-10.000000	-0.516667	26.133333	128.833328	1023.000000	1023.000000	2046.000000
42.980000	-0.026838	-15.861540	-8.512081	-0.035879	-3.714010	-3.599570	0.000000	-10.000000	-0.533333	26.516666	137.500000	1023.000000	1023.000000	2046.000000
43.000000	-0.025995	-15.363195	-8.608085	-0.090255	-3.672625	-2.992231	0.000000	-10.000000	-0.525000	26.783333	146.166672	1023.000000	1023.000000	2046.000000
43.020000	-0.023630	-13.965250	-8.169683	0.028032	-2.560884	-3.262717	0.000000	-10.000000	-0.558333	27.250000	155.000000	1023.000000	1023.000000	2046.000000
43.040001	-0.022527	-13.313719	-7.403890	0.096914	-2.498612	-3.508132	0.000000	-10.000000	-0.566667	27.766666	164.166672	1023.000000	1023.000000	2046.000000
43.060001	-0.022731	-13.434269	-7.405526	0.041553	-3.149482	-2.920814	0.000000	-10.000000	-0.616667	28.533333	173.333328	1023.000000	1023.000000	2046.000000
43.080002	-0.021909	-12.948048	-7.398795	-0.065012	-2.746916	-2.737324	0.000000	-10.000000	-0.633333	29.200001	182.833328	1023.000000	1023.000000	2046.000000
43.099998	-0.020270	-11.979378	-6.724370	-0.181003	-1.842565	-3.231441	0.000000	-10.000000	-0.666667	29.783333	192.500000	1023.000000	1023.000000	2046.000000
43.119999	-0.019849	-11.730997	-6.006567	-0.405294	-1.953676	-3.365461	0.000000	-10.000000	-0.666667	30.233334	202.500000	1023.000000	1023.000000	2046.000000
43.139999	-0.019443	-11.490516	-5.788555	-0.573367	-2.292809	-2.835784	0.000000	-10.000000	-0.658333	30.183332	212.500000	1023.000000	1023.000000	2046.000000
43.160000	-0.017731	-10.479086	-5.844432	-0.384688	-1.675167	-2.574798	0.000000	-10.000000	-0.641667	30.000000	222.500000	1023.000000	1023.000000	2046.000000
43.180000	-0.015197	-8.981362	-5.456325	0.291081	-0.921598	-2.894520	0.000000	-10.000000	-0.633333	29.383333	232.500000	1023.000000	1023.000000	2046.000000
43.200001	-0.014345	-8.478184	-5.231432	0.762991	-1.231663	-2.778080	0.000000	-10.000000	-0.633333	29.316668	242.333328	1023.000000	1023.000000	2046.000000
43.220001	-0.014433	-8.529679	-5.448772	0.952280	-1.873049	-2.160139	0.000000	-10.000000	-0.658333	29.500000	252.000000	1023.000000	1023.000000	2046.000000
43.240002	-0.013410	-7.925077	-5.448444	1.004347	-1.228450	-2.252529	0.000000	-10.000000	-0.683333	30.100000	261.666656	1023.000000	1023.000000	2046.000000
43.259998	-0.013045	-7.709549	-5.016979	0.802071	-0.744507	-2.750134	0.000000	-10.000000	-0.675000	30.500000	271.500000	1023.000000	1023.000000	2046.000000
43.279999	-0.014277	-8.437727	-4.897933	0.519319	-1.207721	-2.851392	0.000000	-10.000000	-0.650000	30.383333	281.833344	1023.000000	1023.000000	2046.000000
43.299999	-0.015905	-9.399831	-5.288507	0.207292	-1.775426	-2.543191	0.000000	-10.000000	-0.633333	29.916668	292.166656	1023.000000	1023.000000	2046.000000
43.320000	-0.016070	-9.497623	-5.615757	0.123406	-1.371984	-2.633289	0.000000	-10.000000	-0.633333	29.550001	302.500000	1023.000000	1023.000000	2046.000000
43.340000	-0.015231	-9.001585	-5.541956	0.181868	-0.547915	-3.093582	0.000000	-10.000000	-0.625000	29.283335	312.166656	1023.000000	1023.000000	2046.000000
43.360001	-0.015063	-8.902036	-5.307605	0.211772	-0.518543	-3.287660	0.000000	-10.000000	-0.608333	29.150000	321.833344	1023.000000	1023.000000	2046.000000
43.380001	-0.015625	-9.234487	-5.464309	0.246306	-1.088797	-2.927686	0.000000	-10.000000	-0.616667	28.900000	331.500000	1023.000000	1023.000000	2046.000000
43.400002	-0.015251	-9.013534	-5.727739	0.306440	-0.983867	-2.608367	0.000000	-10.000000	-0.633333	29.166668	341.333344	1023.000000	1023.000000	2046.000000
43.419998	-0.013684	-8.086957	-5.680999	0.532224	-0.055808	-2.882374	0.000000	-10.000000	-0.666667	29.750000	351.000000	1023.000000	1023.000000	2046.000000
43.439999	-0.012341	-7.293248	-5.126114	0.697177	0.278175	-3.142486	0.000000	-10.000000	-0.700000	30.750000	360.666656	1023.000000	1023.000000	2046.000000
43.459999	-0.012410	-7.334589	-4.996925	0.683367	-0.115081	-2.905950	0.000000	-10.000000	-0.716667	31.466667	370.833344	1023.000000	1023.000000	2046.000000
43.480000	-0.012038	-7.114599	-5.150716	0.639831	-0.186150	-2.417564	0.000000	-10.000000	-0.716667	31.783335	381.333344	1023.000000	1023.000000	2046.000000
43.500000	-0.010116	-5.978745	-4.982637	0.793513	0.826120	-2.615740	0.000000	-10.000000	-0.708333	31.833334	392.000000	1023.000000	1023.000000	2046.000000
43.520000	-0.008379	-4.951808	-4.332973	0.861762	1.453158	-2.933755	0.000000	-10.000000	-0.716667	31.983334	402.500000	1023.000000	1023.000000	2046.000000
43.540001	-0.007911	-4.675425	-3.872276	0.745802	1.163386	-2.712336	0.000000	-10.000000	-0.700000	31.866667	413.166656	1023.000000	1023.000000	2046.000000
43.560001	-0.007351	-4.344432	-3.850134	0.644043	0.961995	-2.100337	0.000000	-10.000000	-0.675000	31.633333	423.833344	1023.000000	1023.000000	2046.000000
43.580002	-0.004851	-2.866710	-3.638240	0.848163	2.050466	-2.127099	0.000000	-10.000000	-0.633333	30.850000	434.500000	1023.000000	1023.000000	2046.000000
43.599998	-0.002253	-1.331726	-2.777525	1.195705	2.671638	-2.421545	0.000000	-10.000000	-0.633333	30.566668	445.000000	1023.000000	1023.000000	2046.000000
43.619999	-0.001627	-0.961546	-2.293359	1.019972	2.309026	-1.997185	0.000000	-10.000000	-0.616667	29.900000	455.333344	1023.000000	1023.000000	2046.000000
43.639999	-0.000614	-0.362587	-2.186466	1.022119	2.248642	-1.446882	0.000000	-10.000000	-0.608333	29.516666	465.500000	1023.000000	1023.000000	2046.000000
43.660000	0.001219	0.720374	-2.078195	1.052621	3.101724	-1.355777	0.000000	-10.000000	-0.575000	28.766666	475.166656	1023.000000	1023.000000	2046.000000
43.680000	0.003417	2.019695	-1.347391	1.121170	3.888649	-1.642732	0.000000	-10.000000	-0.558333	28.316666	484.833344	1023.000000	1023.000000	2046.000000
43.700001	0.003890	2.298903	-0.805064	0.856468	3.746787	-1.499289	0.000000	-10.000000	-0.550000	27.850000	494.166656	1023.000000	1023.000000	2046.000000
43.720001	0.003691	2.181331	-0.695831	0.566933	3.343029	-1.032801	0.000000	-10.000000	-0.575000	27.850000	503.666656	1023.000000	1023.000000	2046.000000
43.740002	0.004114	2.431440	-0.687810	0.319195	3.419889	-0.619834	0.000000	-10.000000	-0.591667	28.100000	513.000000	1023.000000	1023.000000	2046.000000
43.759998	0.005804	3.430219	-0.397391	0.429786	4.306685	-0.908861	0.000000	-10.000000	-0.608333	28.433332	522.333313	1023.000000	1023.000000	2046.000000
43.779999	0.007167	4.235708	0.223305	0.472678	4.671699	-1.131974	0.000000	-10.000000	-0.600000	28.683332	531.833313	1023.000000	1023.000000	2046.000000
43.799999	0.007475	4.417483	0.719414	0.241094	4.342971	-0.885997	0.000000	-10.000000	-0.608333	28.666666	541.166687	1023.000000	1023.000000	2046.000000
43.820000	0.007455	4.405941	0.753958	0.006315	3.912166	-0.266499	0.000000	-10.000000	-0.616667	28.650000	550.833313	1023.000000	1023.000000	2046.000000
43.840000	0.009499	5.613812	0.981455	0.113008	4.864452	-0.345102	0.000000	-10.000000	-0.625000	28.733334	560.333313	1023.000000	1023.000000	2046.000000
43.860001	0.011820	6.985448	1.770525	0.337671	5.545798	-0.668547	0.000000	-10.000000	-0.616667	28.816668	570.000000	1023.000000	1023.000000	2046.000000
43.880001	0.012108	7.156115	2.276714	0.126817	5.066860	-0.314276	0.000000	-10.000000	-0.616667	28.983334	579.666687	1023.000000	1023.000000	2046.000000
43.900002	0.012680	7.494015	2.363224	0.001245	4.906672	0.222873	0.000000	-10.000000	-0.616667	28.666668	589.333313	1023.000000	1023.000000	2046.000000
43.919998	0.015206	8.986718	2.679848	0.228166	5.967455	0.111250	0.000000	-10.000000	-0.625000	28.650002	599.000000	1023.000000	1023.000000	2046.000000
43.939999	0.017751	10.490951	3.566634	0.529413	6.513229	-0.118326	0.000000	-10.000000	-0.625000	28.716667	608.500000	1023.000000	1023.000000	2046.000000
43.959999	0.018106	10.700650	4.001914	0.403411	6.013215	0.282111	0.000000	-10.000000	-0.625000	28.933334	618.000000	1023.000000	1023.000000	2046.000000
43.980000	0.018855	11.143435	4.089742	0.366798	5.875340	0.811555	0.000000	-10.000000	-0.608333	28.983334	627.666687	1023.000000	1023.000000	2046.000000
44.000000	0.021312	12.595620	4.303924	0.676379	6.959249	0.656069	0.000000	-10.000000	-0.591667	28.633333	637.333313	1023.000000	1023.000000	2046.000000
44.020000	0.023522	13.901494	5.067890	0.920517	7.465795	0.447292	0.000000	-10.000000	-0.566667	28.266666	647.000000	1023.000000	1023.000000	2046.000000
44.040001	0.024076	14.228811	5.552157	0.837215	7.037760	0.801679	0.000000	-10.000000	-0.550000	27.866667	656.500000	1023.000000	1023.000000	2046.000000
44.060001	0.024648	14.567146	5.585380	0.778799	6.861200	1.341767	0.000000	-10.000000	-0.533333	27.283333	665.833313	1023.000000	1023.000000	2046.000000
44.080002	0.026778	15.825526	5.738255	1.046168	7.796992	1.244112	0.000000	-10.000000	-0.516667	26.866667	675.000000	1023.000000	1023.000000	2046.000000
44.099998	0.029122	17.210928	6.487761	1.338372	8.430200	0.954594	0.000000	-10.000000	-0.500000	26.216667	684.000000	1023.000000	1023.000000	2046.000000
44.119999	0.029862	17.648191	7.042850	1.297906	8.156208	1.151227	0.000000	-10.000000	-0.466667	25.416668	693.000000	1023.000000	1023.000000	2046.000000
44.139999	0.029934	17.690744	7.130249	1.155977	7.832215	1.572303	0.000000	-10.000000	-0.425000	24.400002	701.666687	1023.000000	1023.000000	2046.000000
44.160000	0.031107	18.384281	7.224403	1.237771	8.099368	1.822740	0.000000	-10.000000	-0.391667	23.266666	710.000000	1023.000000	1023.000000	2046.000000
44.180000	0.033424	19.753876	7.652537	1.512240	8.983515	1.605585	0.000000	-10.000000	-0.383333	22.700001	717.833313	1023.000000	1023.000000	2046.000000
44.200001	0.034879	20.613262	8.129382	1.735618	9.391916	1.356344	0.000000	-10.000000	-0.366667	22.183332	725.500000	1023.000000	1023.000000	2046.000000
44.220001	0.034858	20.601273	8.511948	1.649007	8.912316	1.528001	0.000000	-10.000000	-0.358333	21.583334	733.000000	1023.000000	1023.000000	2046.000000
44.240002	0.033990	20.088043	8.524687	1.349621	8.341519	1.872216	0.000000	-10.000000	-0.333333	21.100000	740.333313	1023.000000	1023.000000	2046.000000
44.259998	0.034588	20.441301	8.473382	1.244008	8.801355	1.922557	0.000000	-10.000000	-0.325000	20.566668	747.500000	1023.000000	1023.000000	2046.000000
44.279999	0.037004	21.869459	9.050104	1.575380	9.713691	1.530284	0.000000	-10.000000	-0.291667	20.016668	754.500000	1023.000000	1023.000000	2046.000000
44.299999	0.038304	22.637417	9.514807	1.791873	9.804373	1.526363	0.000000	-10.000000	-0.258333	18.950001	761.166687	1023.000000	1023.000000	2046.000000
44.320000	0.037585	22.212620	9.245113	2.053968	8.942389	1.971148	0.000000	-10.000000	-0.233333	17.700001	767.500000	1023.000000	1023.000000	2046.000000
44.340000	0.037313	22.051750	8.660321	2.522109	8.438358	2.430962	0.000000	-10.000000	-0.216667	16.783335	773.500000	1023.000000	1023.000000	2046.000000
44.360001	0.038565	22.791943	8.475433	3.132259	9.037910	2.146341	0.000000	-10.000000	-0.216667	16.166668	779.333313	1023.000000	1023.000000	2046.000000
44.380001	0.039624	23.418037	8.922216	3.413219	9.404889	1.677714	0.000000	-10.000000	-0.191667	15.783334	785.000000	1023.000000	1023.000000	2046.000000
44.400002	0.039174	23.151987	9.298394	3.141895	9.160368	1.551331	0.000000	-10.000000	-0.166667	14.800000	790.333313	1023.000000	1023.000000	2046.000000
44.419998	0.037157	21.959883	9.175238	2.641973	8.460807	1.681865	0.000000	-10.000000	-0.108333	12.933333	795.500000	1023.000000	1023.000000	2046.000000
44.439999	0.034861	20.602879	8.556526	2.326436	7.959412	1.760504	0.000000	-10.000000	-0.058333	9.833334	800.166687	1023.000000	1023.000000	2046.000000
44.459999	0.033660	19.893066	7.932549	2.376145	8.075762	1.508610	0.000000	-10.000000	-0.016667	6.266667	804.166687	1023.000000	1023.000000	2046.000000
44.480000	0.033383	19.729134	7.565706	2.612405	8.523483	1.027538	0.000000	-10.000000	0.000000	2.566667	806.666687	1023.000000	1023.000000	2046.000000
44.500000	0.032867	19.424391	7.372723	2.847320	8.523911	0.680438	0.000000	-10.000000	-0.008333	-0.266667	807.833313	1023.000000	1023.000000	2046.000000
44.520000	0.031216	18.448376	7.186670	2.687520	7.857652	0.716534	0.000000	-10.000000	-0.016667	-2.316667	808.000000	1023.000000	1023.000000	2046.000000
44.540001	0.029414	17.383921	6.662438	2.519644	7.202336	0.999503	0.000000	-10.000000	-0.025000	-3.883333	808.000000	1023.000000	1023.000000	2046.000000
44.560001	0.029072	17.181337	6.079639	2.726712	7.512507	0.862481	0.000000	-10.000000	-0.016667	-5.300000	808.000000	1023.000000	1023.000000	2046.000000
44.580002	0.029491	17.429111	5.918562	2.997277	8.080738	0.432535	0.000000	-10.000000	0.000000	-6.550000	808.000000	1023.000000	1023.000000	2046.000000
44.599998	0.029458	17.409536	6.112832	3.021425	8.126164	0.149116	0.000000	-10.000000	0.025000	-7.483333	808.000000	1023.000000	1023.000000	2046.000000
44.619999	0.027745	16.397106	6.018911	2.616560	7.484704	0.276931	0.000000	-10.000000	0.041667	-8.450000	808.000000	1023.000000	1023.000000	2046.000000
44.639999	0.026394	15.598646	5.741266	2.316625	6.999061	0.541694	0.000000	-10.000000	0.058333	-9.583333	808.000000	1023.000000	1023.000000	2046.000000
44.660000	0.025957	15.340444	5.241977	2.354603	7.308559	0.435305	0.000000	-10.000000	0.075000	-10.900001	808.000000	1023.000000	1023.000000	2046.000000
44.680000	0.026560	15.697052	5.158417	2.535952	7.976635	0.026048	0.000000	-10.000000	0.100000	-12.416667	800.666687	1023.000000	1023.000000	2046.000000
44.700001	0.026703	15.781178	5.437722	2.483368	8.060642	-0.200554	0.000000	-10.000000	0.141667	-14.200001	791.666687	1023.000000	1023.000000	2046.000000
44.720001	0.026116	15.434372	5.537576	2.402569	7.588264	-0.094036	0.000000	-10.000000	0.183333	-16.016666	780.833313	1023.000000	1023.000000	2046.000000
44.740002	0.024945	14.742249	5.298261	2.152734	6.886668	0.404587	0.000000	-10.000000	0.225000	-17.716667	775.333313	1023.000000	1023.000000	2046.000000
44.759998	0.024883	14.705972	4.790675	2.293800	7.073613	0.547884	0.000000	-10.000000	0.241667	-19.066668	769.500000	1023.000000	1023.000000	2046.000000
44.779999	0.025784	15.238259	4.619912	2.657491	7.655265	0.305591	0.000000	-10.000000	0.275000	-20.200001	763.166687	1023.000000	1023.000000	2046.000000
44.799999	0.026387	15.594633	4.816884	2.892079	7.842076	0.043594	0.000000	-10.000000	0.308333	-21.299999	756.500000	1023.000000	1023.000000	2046.000000
44.820000	0.025407	15.015535	4.882867	2.674062	7.207907	0.250701	0.000000	-10.000000	0.358333	-22.583334	749.333313	1023.000000	1023.000000	2046.000000
44.840000	0.023232	13.729937	4.339317	2.344497	6.412663	0.633459	0.000000	-10.000000	0.408333	-23.950001	741.833313	1023.000000	1023.000000	2046.000000
44.860001	0.021815	12.892789	3.515829	2.196774	6.459828	0.720358	0.000000	-10.000000	0.458333	-25.250000	733.833313	1023.000000	1023.000000	2046.000000
44.880001	0.022282	13.168446	3.414615	2.588465	6.850912	0.314454	0.000000	-10.000000	0.508333	-26.400000	725.333313	1023.000000	1023.000000	2046.000000
44.900002	0.020926	12.367023	3.398794	2.586163	6.104419	0.277648	0.000000	-10.000000	0.558333	-27.583334	716.500000	1023.000000	1023.000000	2046.000000
44.919998	0.018076	10.683181	2.670232	2.203574	5.109150	0.700225	0.000000	-10.000000	0.608333	-28.650000	707.166687	1023.000000	1023.000000	2046.000000
44.939999	0.017199	10.164586	1.891034	2.386590	5.271338	0.615623	0.000000	-10.000000	0.666667	-29.783333	697.500000	1023.000000	1023.000000	2046.000000
44.959999	0.017713	10.468113	1.850285	2.895319	5.564649	0.157860	0.000000	-10.000000	0.708333	-30.766666	687.500000	1023.000000	1023.000000	2046.000000
44.980000	0.015700	9.278900	1.689896	2.701184	4.528904	0.358916	0.000000	-10.000000	0.750000	-31.466667	677.333313	1023.000000	1023.000000	2046.000000
45.000000	0.013411	7.926010	0.916821	2.419468	3.782673	0.807047	0.000000	-10.000000	0.775000	-32.316666	667.000000	1023.000000	1023.000000	2046.000000
45.020000	0.013350	7.889784	0.404522	2.790915	4.156703	0.537645	0.000000	-10.000000	0.800000	-32.733334	656.333313	1023.000000	1023.000000	2046.000000
45.040001	0.013686	8.088323	0.533449	3.154954	4.171971	0.227949	0.000000	-10.000000	0.841667	-33.566669	645.333313	1023.000000	1023.000000	2046.000000
45.060001	0.011951	7.062869	0.394009	3.000947	3.166160	0.501753	0.000000	-10.000000	0.883333	-33.683334	634.166687	1023.000000	1023.000000	2046.000000
45.080002	0.009871	5.833935	-0.362835	2.814636	2.493032	0.889102	0.000000	-10.000000	0.916667	-34.049999	622.833313	1023.000000	1023.000000	2046.000000
45.099998	0.009745	5.759552	-0.956012	3.197800	2.881513	0.636250	0.000000	-10.000000	0.925000	-34.066666	611.500000	1023.000000	1023.000000	2046.000000
45.119999	0.010180	6.016173	-0.744176	3.594416	2.808292	0.357641	0.000000	-10.000000	0.933333	-34.366669	600.166687	1023.000000	1023.000000	2046.000000
45.139999	0.007811	4.616026	-1.060991	3.381078	1.617515	0.678424	0.000000	-10.000000	0.933333	-34.633335	588.666687	1023.000000	1023.000000	2046.000000
45.160000	0.006149	3.634296	-2.020245	3.347167	1.371375	0.935998	0.000000	-10.000000	0.941667	-34.866669	577.166687	1023.000000	1023.000000	2046.000000
45.180000	0.006858	4.052889	-2.201562	3.937822	1.847892	0.468737	0.000000	-10.000000	0.941667	-35.366669	565.500000	1023.000000	1023.000000	2046.000000
45.200001	0.005981	3.534627	-2.086934	3.971059	1.156403	0.494099	0.000000	-10.000000	0.950000	-35.500000	553.833313	1023.000000	1023.000000	2046.000000
45.220001	0.003365	1.988745	-2.664090	3.589950	0.190500	0.872385	0.000000	-10.000000	0.941667	-35.783333	542.000000	1023.000000	1023.000000	2046.000000
45.240002	0.002631	1.554660	-3.453937	3.872906	0.394630	0.741061	0.000000	-10.000000	0.933333	-35.666668	530.000000	1023.000000	1023.000000	2046.000000
45.259998	0.003124	1.846559	-3.475709	4.317078	0.652011	0.353178	0.000000	-10.000000	0.933333	-35.733334	518.000000	1023.000000	1023.000000	2046.000000
45.279999	0.002178	1.287022	-3.316864	4.279026	-0.010731	0.335592	0.000000	-10.000000	0.925000	-35.799999	506.000000	1023.000000	1023.000000	2046.000000
45.299999	0.000002	0.001052	-3.711543	3.775646	-0.811928	0.748877	0.000000	-10.000000	0.933333	-35.633335	494.000000	1023.000000	1023.000000	2046.000000
45.320000	0.000139	0.081968	-4.146987	4.053996	-0.254403	0.429362	0.000000	-10.000000	0.916667	-35.333332	482.000000	1023.000000	1023.000000	2046.000000
45.340000	0.001029	0.608041	-3.675057	4.350841	-0.139687	0.071944	0.000000	-10.000000	0.916667	-34.799999	470.333344	1023.000000	1023.000000	2046.000000
45.360001	-0.000781	-0.461436	-3.619940	3.910142	-0.955276	0.203638	0.000000	-10.000000	0.883333	-34.483334	458.666656	1023.000000	1023.000000	2046.000000
45.380001	-0.002644	-1.562704	-4.243529	3.534847	-1.309434	0.455412	0.000000	-10.000000	0.883333	-34.466667	447.333344	1023.000000	1023.000000	2046.000000
45.400002	-0.002283	-1.349011	-4.623522	3.940037	-0.762684	0.097157	0.000000	-10.000000	0.875000	-34.350002	435.666656	1023.000000	1023.000000	2046.000000
45.419998	-0.002556	-1.510702	-4.584618	4.450076	-1.253318	-0.122842	0.000000	-10.000000	0.883333	-34.166668	424.333344	1023.000000	1023.000000	2046.000000
45.439999	-0.004604	-2.720667	-5.103611	4.489966	-2.421664	0.314642	0.000000	-10.000000	0.866667	-33.766666	412.833344	1023.000000	1023.000000	2046.000000
45.459999	-0.005917	-3.496660	-6.048371	4.758941	-2.509514	0.302284	0.000000	-10.000000	0.825000	-33.400002	401.666656	1023.000000	1023.000000	2046.000000
45.480000	-0.004974	-2.939406	-5.926473	5.441498	-2.053819	-0.400612	0.000000	-10.000000	0.783333	-32.833336	390.500000	1023.000000	1023.000000	2046.000000
45.500000	-0.006352	-3.754161	-5.745853	5.125292	-2.625070	-0.508530	0.000000	-10.000000	0.725000	-31.933334	379.500000	1023.000000	1023.000000	2046.000000
45.520000	-0.009392	-5.550763	-6.107428	4.405789	-3.513248	-0.335876	0.000000	-10.000000	0.683333	-31.166668	368.833344	1023.000000	1023.000000	2046.000000
45.540001	-0.011527	-6.812428	-6.873651	4.150161	-3.387530	-0.701408	0.000000	-10.000000	0.625000	-30.016666	358.500000	1023.000000	1023.000000	2046.000000
45.560001	-0.012573	-7.430410	-7.035227	4.235204	-3.206053	-1.424334	0.000000	-10.000000	0.583333	-29.100000	348.500000	1023.000000	1023.000000	2046.000000
45.580002	-0.015127	-8.940269	-7.131932	3.755609	-3.974532	-1.589415	0.000000	-10.000000	0.541667	-28.000000	338.833344	1023.000000	1023.000000	2046.000000
45.599998	-0.018697	-11.049644	-7.891504	3.027921	-4.800371	-1.385691	0.000000	-10.000000	0.516667	-27.433334	329.500000	1023.000000	1023.000000	2046.000000
45.619999	-0.020015	-11.828663	-8.598749	3.003051	-4.328560	-1.904404	0.000000	-10.000000	0.500000	-27.083334	323.500000	1023.000000	1023.000000	2046.000000
45.639999	-0.019945	-11.787639	-8.536078	3.314745	-4.080301	-2.486005	0.000000	-10.000000	0.500000	-26.566668	314.500000	1023.000000	1023.000000	2046.000000
45.660000	-0.021617	-12.775531	-8.588923	2.988594	-4.778007	-2.397196	0.000000	-10.000000	0.483333	-26.000000	305.666656	1023.000000	1023.000000	2046.000000
45.680000	-0.024099	-14.242612	-9.163619	2.508178	-5.391445	-2.195726	0.000000	-10.000000	0.458333	-25.233334	293.833344	1023.000000	1023.000000	2046.000000
45.700001	-0.024653	-14.570132	-9.689300	2.607296	-4.917918	-2.570211	0.000000	-10.000000	0.425000	-24.533333	285.333344	1023.000000	1023.000000	2046.000000
45.720001	-0.024219	-14.313530	-9.582515	2.927573	-4.578577	-3.080012	0.000000	-10.000000	0.400000	-23.700001	277.000000	1023.000000	1023.000000	2046.000000
45.740002	-0.025299	-14.951928	-9.362086	2.534054	-5.133482	-2.990414	0.000000	-10.000000	0.375000	-22.966667	269.333344	1023.000000	1023.000000	2046.000000
45.759998	-0.027358	-16.168282	-9.761041	1.976153	-5.678126	-2.705268	0.000000	-10.000000	0.358333	-22.383333	261.666656	1023.000000	1023.000000	2046.000000
45.779999	-0.028143	-16.632601	-10.270427	1.907009	-5.320999	-2.948184	0.000000	-10.000000	0.350000	-22.066668	254.333328	1023.000000	1023.000000	2046.000000
45.799999	-0.027284	-16.125141	-10.104341	2.147990	-4.751849	-3.416940	0.000000	-10.000000	0.350000	-21.850000	249.333328	1023.000000	1023.000000	2046.000000
45.820000	-0.026980	-15.945045	-9.688707	2.043378	-5.035430	-3.264286	0.000000	-10.000000	0.341667	-22.016668	242.000000	1023.000000	1023.000000	2046.000000
45.840000	-0.027736	-16.391924	-9.709196	1.739467	-5.536453	-2.885742	0.000000	-10.000000	0.333333	-22.183334	234.666672	1023.000000	1023.000000	2046.000000
45.860001	-0.028682	-16.951288	-10.274855	1.530406	-5.571498	-2.635342	0.000000	-10.000000	0.316667	-22.016668	224.666672	1023.000000	1023.000000	2046.000000
45.880001	-0.027886	-16.480677	-10.477451	1.873580	-4.897075	-2.979729	0.000000	-10.000000	0.308333	-21.633335	219.666672	1023.000000	1023.000000	2046.000000
45.900002	-0.026844	-15.864676	-10.120440	2.181622	-4.702183	-3.223675	0.000000	-10.000000	0.291667	-21.033335	212.500000	1023.000000	1023.000000	2046.000000
45.919998	-0.027666	-16.350727	-10.035578	1.974143	-5.269432	-3.019862	0.000000	-10.000000	0.291667	-20.633333	205.666672	1023.000000	1023.000000	2046.000000
45.939999	-0.029389	-17.368750	-10.431817	1.570578	-5.775117	-2.732394	0.000000	-10.000000	0.291667	-20.350000	196.500000	1023.000000	1023.000000	2046.000000
45.959999	-0.030155	-17.821890	-11.094128	1.611916	-5.352086	-2.987592	0.000000	-10.000000	0.266667	-20.266666	189.666672	1023.000000	1023.000000	2046.000000
45.980000	-0.029407	-17.379318	-10.829008	1.900010	-5.025852	-3.424468	0.000000	-10.000000	0.266667	-20.133333	182.833328	1023.000000	1023.000000	2046.000000
46.000000	-0.030750	-18.172998	-10.702552	1.546799	-5.747151	-3.270095	0.000000	-10.000000	0.233333	-19.616667	176.166672	1023.000000	1023.000000	2046.000000
46.020000	-0.033233	-19.640829	-11.392729	0.948654	-6.262578	-2.934176	0.000000	-10.000000	0.233333	-18.966667	169.666672	1023.000000	1023.000000	2046.000000
46.040001	-0.032993	-19.498644	-11.786140	1.291532	-5.555743	-3.448293	0.000000	-10.000000	0.200000	-18.233334	163.500000	1023.000000	1023.000000	2046.000000
46.060001	-0.032453	-19.179886	-11.398505	1.517402	-5.657974	-3.640808	0.000000	-10.000000	0.200000	-17.766666	159.500000	1023.000000	1023.000000	2046.000000
46.080002	-0.034033	-20.113413	-11.388711	1.034236	-6.486971	-3.271966	0.000000	-10.000000	0.200000	-17.350000	153.500000	1023.000000	1023.000000	2046.000000
46.099998	-0.035326	-20.877453	-12.041878	0.773417	-6.423568	-3.185426	0.000000	-10.000000	0.191667	-17.133333	147.500000	1023.000000	1023.000000	2046.000000
46.119999	-0.034322	-20.284433	-12.079286	1.259616	-5.756095	-3.708669	0.000000	-10.000000	0.183333	-16.866667	139.666672	1023.000000	1023.000000	2046.000000
46.139999	-0.033630	-19.875114	-11.515837	1.354674	-5.953007	-3.760944	0.000000	-10.000000	0.166667	-16.500000	134.000000	1023.000000	1023.000000	2046.000000
46.160000	-0.034692	-20.502693	-11.486464	0.922394	-6.590997	-3.347626	0.000000	-10.000000	0.158333	-15.966667	128.666672	1023.000000	1023.000000	2046.000000
46.180000	-0.035748	-21.127256	-11.934177	0.635042	-6.676921	-3.151200	0.000000	-10.000000	0.141667	-15.266666	123.333336	1023.000000	1023.000000	2046.000000
46.200001	-0.034898	-20.624893	-12.092305	1.064944	-5.946803	-3.650730	0.000000	-10.000000	0.125000	-14.483334	118.166664	1023.000000	1023.000000	2046.000000
46.220001	-0.033765	-19.954910	-11.459977	1.301994	-6.034068	-3.762857	0.000000	-10.000000	0.108333	-13.933333	114.666664	1023.000000	1023.000000	2046.000000
46.240002	-0.034574	-20.432972	-11.354980	0.911388	-6.657485	-3.331895	0.000000	-10.000000	0.100000	-13.383333	111.666664	1023.000000	1023.000000	2046.000000
46.259998	-0.035683	-21.088394	-11.810152	0.661705	-6.770241	-3.169707	0.000000	-10.000000	0.083333	-12.766666	107.333336	1023.000000	1023.000000	2046.000000
46.279999	-0.034866	-20.605667	-12.012204	1.107193	-6.042884	-3.657772	0.000000	-10.000000	0.066667	-12.150000	103.000000	1023.000000	1023.000000	2046.000000
46.299999	-0.033590	-19.851513	-11.424757	1.402182	-6.040275	-3.788662	0.000000	-10.000000	0.050000	-11.366667	97.666664	1023.000000	1023.000000	2046.000000
46.320000	-0.034512	-20.396706	-11.251705	1.019301	-6.764560	-3.399743	0.000000	-10.000000	0.050000	-10.983334	95.333336	1023.000000	1023.000000	2046.000000
46.340000	-0.035517	-20.990557	-11.706462	0.715472	-6.756708	-3.242858	0.000000	-10.000000	0.041667	-10.400001	90.666664	1023.000000	1023.000000	2046.000000
46.360001	-0.034916	-20.635527	-11.994321	1.137907	-6.068180	-3.710933	0.000000	-10.000000	0.025000	-10.083334	87.166664	1023.000000	1023.000000	2046.000000
46.380001	-0.033388	-19.732349	-11.315803	1.474473	-6.044727	-3.846293	0.000000	-10.000000	0.016667	-9.600000	82.500000	1023.000000	1023.000000	2046.000000
46.400002	-0.034307	-20.275608	-11.157403	1.063326	-6.746826	-3.434706	0.000000	-10.000000	0.016667	-9.316668	80.166664	1023.000000	1023.000000	2046.000000
46.419998	-0.035411	-20.928036	-11.764268	0.757373	-6.603091	-3.318048	0.000000	-10.000000	0.025000	-9.066668	77.000000	1023.000000	1023.000000	2046.000000
46.439999	-0.034243	-20.237679	-11.800408	1.309065	-5.907638	-3.838698	0.000000	-10.000000	0.033333	-8.866667	74.000000	1023.000000	1023.000000	2046.000000
46.459999	-0.033231	-19.639345	-11.273665	1.496188	-5.952687	-3.909179	0.000000	-10.000000	0.041667	-8.666667	71.000000	1023.000000	1023.000000	2046.000000
46.480000	-0.033913	-20.042475	-11.011292	1.144192	-6.662617	-3.512758	0.000000	-10.000000	0.033333	-8.566667	69.000000	1023.000000	1023.000000	2046.000000
46.500000	-0.034944	-20.651613	-11.504874	0.828417	-6.606312	-3.368844	0.000000	-10.000000	0.016667	-8.550000	67.166664	1023.000000	1023.000000	2046.000000
46.520000	-0.034144	-20.178923	-11.653740	1.274498	-5.858843	-3.940838	0.000000	-10.000000	0.008333	-8.400001	64.333336	1023.000000	1023.000000	2046.000000
46.540001	-0.032886	-19.435774	-10.925031	1.522392	-5.958853	-4.074282	0.000000	-10.000000	0.008333	-8.050000	61.500000	1023.000000	1023.000000	2046.000000
46.560001	-0.034160	-20.188589	-10.827124	0.945844	-6.658045	-3.649264	0.000000	-10.000000	0.008333	-7.300000	57.833332	1023.000000	1023.000000	2046.000000
46.580002	-0.035679	-21.086164	-11.399456	0.568219	-6.526782	-3.728146	0.000000	-10.000000	-0.008333	-6.466667	54.500000	1023.000000	1023.000000	2046.000000
46.599998	-0.035207	-20.807411	-11.323764	0.827234	-5.882231	-4.428651	0.000000	-10.000000	-0.016667	-5.816667	52.166668	1023.000000	1023.000000	2046.000000
46.619999	-0.034344	-20.297258	-10.539902	0.799808	-6.056892	-4.500273	0.000000	-10.000000	-0.016667	-5.316667	50.833332	1023.000000	1023.000000	2046.000000
46.639999	-0.035412	-20.928276	-10.435028	0.212861	-6.673106	-4.033003	0.000000	-10.000000	-0.008333	-5.066667	49.166668	1023.000000	1023.000000	2046.000000
46.660000	-0.036247	-21.421919	-11.115394	0.265266	-6.567583	-4.004208	0.000000	-10.000000	0.000000	-5.050000	47.166668	1023.000000	1023.000000	2046.000000
46.680000	-0.035260	-20.838879	-11.477126	1.130998	-6.055627	-4.437125	0.000000	-10.000000	0.000000	-5.316667	45.833332	1023.000000	1023.000000	2046.000000
46.700001	-0.033951	-20.064949	-11.167065	1.891905	-6.162403	-4.627387	0.000000	-10.000000	0.000000	-5.616667	44.833332	1023.000000	1023.000000	2046.000000
46.720001	-0.034368	-20.311613	-10.878588	1.694738	-6.886362	-4.241402	0.000000	-10.000000	0.000000	-5.750000	43.500000	1023.000000	1023.000000	2046.000000
46.740002	-0.036702	-21.691023	-11.457556	1.028381	-7.193075	-4.068772	0.000000	-10.000000	-0.008333	-5.433333	40.833332	1023.000000	1023.000000	2046.000000
46.759998	-0.037695	-22.277725	-11.960591	1.132468	-6.634317	-4.815284	0.000000	-10.000000	-0.016667	-5.050000	38.833332	1023.000000	1023.000000	2046.000000
46.779999	-0.038176	-22.562250	-11.677101	1.218315	-6.852971	-5.250493	0.000000	-10.000000	-0.025000	-4.333333	37.000000	1023.000000	1023.000000	2046.000000
46.799999	-0.040806	-24.116491	-11.763227	0.461200	-7.758196	-5.056268	0.000000	-10.000000	-0.025000	-3.033333	36.166668	1023.000000	1023.000000	2046.000000
46.820000	-0.043609	-25.773178	-12.489284	-0.196471	-7.989797	-5.097626	0.000000	-10.000000	-0.025000	-2.166667	35.333332	1023.000000	1023.000000	2046.000000
46.840000	-0.044573	-26.342747	-13.167234	-0.061940	-7.304280	-5.809293	0.000000	-10.000000	-0.025000	-1.566667	35.000000	1023.000000	1023.000000	2046.000000
46.860001	-0.043940	-25.968550	-12.783344	0.263642	-7.293304	-6.155543	0.000000	-10.000000	-0.016667	-2.433333	34.833332	1023.000000	1023.000000	2046.000000
46.880001	-0.045002	-26.596445	-12.666383	-0.149683	-8.017788	-5.762591	0.000000	-10.000000	-0.008333	-3.366667	34.333332	1023.000000	1023.000000	2046.000000
46.900002	-0.046614	-27.549006	-13.218184	-0.521689	-8.181308	-5.627826	0.000000	-10.000000	0.000000	-4.650000	32.500000	1023.000000	1023.000000	2046.000000
46.919998	-0.047098	-27.835163	-13.847830	-0.259921	-7.512747	-6.214666	0.000000	-10.000000	0.000000	-5.500000	30.833334	1023.000000	1023.000000	2046.000000
46.939999	-0.046399	-27.421772	-13.582647	0.076171	-7.334089	-6.581206	0.000000	-10.000000	0.000000	-5.700000	28.833334	1023.000000	1023.000000	2046.000000
46.959999	-0.046320	-27.375191	-13.094110	-0.079632	-7.831050	-6.370399	0.000000	-10.000000	0.000000	-5.333333	27.833334	1023.000000	1023.000000	2046.000000
46.980000	-0.047659	-28.166681	-13.265661	-0.588747	-8.287871	-6.024402	0.000000	-10.000000	0.000000	-4.800000	26.166666	1023.000000	1023.000000	2046.000000
47.000000	-0.048696	-28.779572	-13.889576	-0.783029	-7.859675	-6.247292	0.000000	-10.000000	-0.008333	-4.450000	24.666666	1023.000000	1023.000000	2046.000000
47.020000	-0.048241	-28.510725	-13.963323	-0.437534	-7.305895	-6.803973	0.000000	-10.000000	-0.008333	-4.400000	23.000000	1023.000000	1023.000000	2046.000000
47.040001	-0.046880	-27.705914	-13.334351	-0.208299	-7.339695	-6.823569	0.000000	-10.000000	-0.016667	-4.583333	21.500000	1023.000000	1023.000000	2046.000000
47.060001	-0.046537	-27.503506	-12.924563	-0.459218	-7.864644	-6.255080	0.000000	-10.000000	0.000000	-5.000000	20.000000	1023.000000	1023.000000	2046.000000
47.080002	-0.047233	-27.914598	-13.231263	-0.862093	-7.960740	-5.860502	0.000000	-10.000000	0.000000	-5.633333	18.333334	1023.000000	1023.000000	2046.000000
47.099998	-0.046889	-27.711153	-13.786703	-0.499856	-7.146132	-6.278461	0.000000	-10.000000	0.008333	-6.150000	16.500000	1023.000000	1023.000000	2046.000000
47.119999	-0.044963	-26.572962	-13.265155	0.065536	-6.930619	-6.442724	0.000000	-10.000000	-0.008333	-6.050000	14.500000	1023.000000	1023.000000	2046.000000
47.139999	-0.044514	-26.308027	-12.805346	-0.069224	-7.491945	-5.941511	0.000000	-10.000000	-0.008333	-5.316667	12.500000	1023.000000	1023.000000	2046.000000
47.160000	-0.045737	-27.030714	-13.187591	-0.591916	-7.686807	-5.564402	0.000000	-10.000000	-0.016667	-4.583333	10.666667	1023.000000	1023.000000	2046.000000
47.180000	-0.046354	-27.395428	-13.792068	-0.532656	-7.121128	-5.949576	0.000000	-10.000000	-0.008333	-4.550000	8.500000	1023.000000	1023.000000	2046.000000
47.200001	-0.045518	-26.901291	-13.630243	-0.079396	-6.830099	-6.361553	0.000000	-10.000000	-0.008333	-4.850000	7.000000	1023.000000	1023.000000	2046.000000
47.220001	-0.045150	-26.683920	-13.049802	-0.191038	-7.438123	-6.004957	0.000000	-10.000000	0.000000	-5.250000	5.500000	1023.000000	1023.000000	2046.000000
47.240002	-0.046823	-27.672331	-13.338007	-0.905342	-7.937139	-5.491843	0.000000	-10.000000	-0.008333	-5.100000	4.333333	1023.000000	1023.000000	2046.000000
47.259998	-0.048010	-28.373884	-14.127519	-0.928152	-7.378226	-5.939987	0.000000	-10.000000	-0.025000	-4.466667	2.333333	1023.000000	1023.000000	2046.000000
47.279999	-0.046852	-27.689648	-13.848226	-0.324316	-7.161535	-6.355571	0.000000	-10.000000	-0.025000	-3.650000	0.666667	1023.000000	1023.000000	2046.000000
47.299999	-0.046749	-27.628738	-13.350793	-0.622024	-7.876920	-5.779002	0.000000	-10.000000	-0.016667	-3.033333	-0.333333	1023.000000	1023.000000	2046.000000
47.320000	-0.047960	-28.344381	-13.715971	-1.083586	-8.079740	-5.465084	0.000000	-10.000000	-0.016667	-2.883333	-0.833333	1023.000000	1023.000000	2046.000000
47.340000	-0.048274	-28.529699	-14.248302	-0.888291	-7.397296	-5.995809	0.000000	-10.000000	-0.016667	-2.933333	-1.500000	1023.000000	1023.000000	2046.000000
47.360001	-0.046632	-27.559687	-13.866100	-0.237609	-7.155244	-6.300733	0.000000	-10.000000	-0.016667	-3.016667	-2.500000	1023.000000	1023.000000	2046.000000
47.380001	-0.046007	-27.190142	-13.252493	-0.434494	-7.737107	-5.766048	0.000000	-10.000000	-0.008333	-3.133333	-3.500000	1023.000000	1023.000000	2046.000000
47.400002	-0.046832	-27.677925	-13.346288	-0.902357	-8.076083	-5.353198	0.000000	-10.000000	-0.016667	-3.116667	-4.500000	1023.000000	1023.000000	2046.000000
47.419998	-0.047487	-28.065016	-13.975083	-0.888853	-7.474111	-5.726969	0.000000	-10.000000	-0.016667	-2.916667	-5.500000	1023.000000	1023.000000	2046.000000
47.439999	-0.046248	-27.332384	-13.845359	-0.310196	-7.018235	-6.158594	0.000000	-10.000000	-0.008333	-2.583333	-6.500000	1023.000000	1023.000000	2046.000000
47.459999	-0.044902	-26.536978	-13.143820	-0.159357	-7.417494	-5.816306	0.000000	-10.000000	-0.008333	-2.150000	-7.333333	1023.000000	1023.000000	2046.000000
47.480000	-0.044955	-26.568438	-12.913795	-0.454953	-7.889989	-5.309701	0.000000	-10.000000	-0.008333	-1.800000	-7.833333	1023.000000	1023.000000	2046.000000
47.500000	-0.045707	-27.012722	-13.158073	-0.786334	-7.890179	-5.178135	0.000000	-10.000000	-0.025000	-1.550000	-8.000000	1023.000000	1023.000000	2046.000000
47.520000	-0.045915	-27.135839	-13.712244	-0.567830	-7.196662	-5.659103	0.000000	-10.000000	-0.033333	-1.383333	-8.000000	1023.000000	1023.000000	2046.000000
47.540001	-0.044390	-26.234600	-13.399116	0.003565	-6.861742	-5.977307	0.000000	-10.000000	-0.041667	-1.266667	-8.000000	1023.000000	1023.000000	2046.000000
47.560001	-0.043245	-25.557846	-12.707533	0.061303	-7.349541	-5.562074	0.000000	-10.000000	-0.033333	-0.783333	-8.000000	1023.000000	1023.000000	2046.000000
47.580002	-0.043556	-25.741722	-12.573133	-0.326656	-7.770608	-5.071322	0.000000	-10.000000	-0.025000	-0.383333	-8.000000	1023.000000	1023.000000	2046.000000
47.599998	-0.044338	-26.203817	-13.083144	-0.538160	-7.448156	-5.134356	0.000000	-10.000000	-0.025000	0.000000	-8.000000	1023.000000	1023.000000	2046.000000
47.619999	-0.043954	-25.976599	-13.432654	-0.088783	-6.779524	-5.675637	0.000000	-10.000000	-0.025000	0.000000	-8.000000	1023.000000	1023.000000	2046.000000
47.639999	-0.042413	-25.065865	-12.875824	0.343973	-6.762045	-5.771969	0.000000	-10.000000	-0.025000	-0.283333	-8.000000	1023.000000	1023.000000	2046.000000
47.660000	-0.041679	-24.632008	-12.263177	0.239913	-7.353969	-5.254774	0.000000	-10.000000	-0.025000	-0.566667	-8.000000	1023.000000	1023.000000	2046.000000
47.680000	-0.042775	-25.280100	-12.547456	-0.311696	-7.529709	-4.891239	0.000000	-10.000000	-0.016667	-1.066667	-8.000000	1023.000000	1023.000000	2046.000000
47.700001	-0.042931	-25.372469	-13.035457	-0.183694	-6.807539	-5.345781	0.000000	-10.000000	-0.016667	-1.250000	-8.000000	1023.000000	1023.000000	2046.000000
47.720001	-0.042206	-24.943941	-12.962749	0.311358	-6.505977	-5.786572	0.000000	-10.000000	-0.008333	-1.383333	-8.000000	1023.000000	1023.000000	2046.000000
47.740002	-0.040978	-24.217726	-12.402305	0.548943	-6.722315	-5.642050	0.000000	-10.000000	-0.008333	-1.250000	-8.000000	1023.000000	1023.000000	2046.000000
47.759998	-0.040301	-23.818012	-11.822975	0.337905	-7.184480	-5.148463	0.000000	-10.000000	-0.016667	-0.783333	-8.000000	1023.000000	1023.000000	2046.000000
47.779999	-0.041132	-24.309244	-12.003698	-0.140717	-7.324392	-4.840438	0.000000	-10.000000	-0.033333	-0.366667	-8.000000	1023.000000	1023.000000	2046.000000
47.799999	-0.041992	-24.817263	-12.643571	-0.070428	-6.650519	-5.452744	0.000000	-10.000000	-0.050000	0.000000	-8.000000	1023.000000	1023.000000	2046.000000
47.820000	-0.041066	-24.269991	-12.328621	0.442175	-6.405059	-5.978486	0.000000	-10.000000	-0.050000	0.683333	-8.000000	1023.000000	1023.000000	2046.000000
47.840000	-0.040433	-23.895828	-11.607786	0.284898	-6.850372	-5.722567	0.000000	-10.000000	-0.050000	1.666667	-8.000000	1023.000000	1023.000000	2046.000000
47.860001	-0.040523	-23.949387	-11.186588	-0.284346	-7.266132	-5.212319	0.000000	-10.000000	-0.041667	2.800000	-8.000000	1023.000000	1023.000000	2046.000000
47.880001	-0.041527	-24.542507	-11.588960	-0.656374	-7.143286	-5.153887	0.000000	-10.000000	-0.033333	3.200000	-8.000000	1023.000000	1023.000000	2046.000000
47.900002	-0.041687	-24.637135	-12.254285	-0.133493	-6.650051	-5.599305	0.000000	-10.000000	-0.016667	3.016667	-8.000000	1023.000000	1023.000000	2046.000000
47.919998	-0.040653	-24.025711	-12.440102	0.819930	-6.453188	-5.952353	0.000000	-10.000000	-0.025000	2.466667	-8.000000	1023.000000	1023.000000	2046.000000
47.939999	-0.039186	-23.158920	-11.911060	1.364823	-7.011424	-5.601260	0.000000	-10.000000	-0.025000	2.083333	-8.000000	1023.000000	1023.000000	2046.000000
47.959999	-0.039414	-23.293642	-11.577968	1.042715	-7.657301	-5.101088	0.000000	-10.000000	-0.041667	2.200000	-8.000000	1023.000000	1023.000000	2046.000000
47.980000	-0.041519	-24.537937	-12.287101	0.401020	-7.523819	-5.128037	0.000000	-10.000000	-0.041667	3.133333	-8.000000	1023.000000	1023.000000	2046.000000
48.000000	-0.042775	-25.279873	-12.919085	0.569093	-7.012632	-5.917249	0.000000	-10.000000	-0.066667	4.516667	-8.000000	1023.000000	1023.000000	2046.000000
48.020000	-0.043080	-25.460262	-12.719451	0.785374	-7.272802	-6.253384	0.000000	-10.000000	-0.083333	6.400000	-8.000000	1023.000000	1023.000000	2046.000000
48.040001	-0.044039	-26.027092	-12.417322	0.342132	-8.022186	-5.929715	0.000000	-10.000000	-0.108333	8.616667	-8.000000	1023.000000	1023.000000	2046.000000
48.060001	-0.045894	-27.123386	-12.624019	-0.469553	-8.389458	-5.640357	0.000000	-10.000000	-0.125000	10.733334	-8.000000	1023.000000	1023.000000	2046.000000
48.080002	-0.047368	-27.994423	-13.420638	-0.717300	-7.769233	-6.087252	0.000000	-10.000000	-0.141667	12.216667	-8.000000	1023.000000	1023.000000	2046.000000
48.099998	-0.047364	-27.991844	-13.715773	-0.399923	-7.238601	-6.637547	0.000000	-10.000000	-0.150000	13.066667	-8.000000	1023.000000	1023.000000	2046.000000
48.119999	-0.046200	-27.304304	-13.421965	0.034537	-7.276460	-6.640417	0.000000	-10.000000	-0.175000	14.033334	3.666667	1023.000000	1023.000000	2046.000000
48.139999	-0.045430	-26.849201	-12.919399	0.019993	-7.775383	-6.174412	0.000000	-10.000000	-0.200000	14.916667	15.333333	1023.000000	1023.000000	2046.000000
48.160000	-0.045813	-27.075602	-12.884441	-0.481295	-8.061400	-5.648465	0.000000	-10.000000	-0.241667	15.883333	28.666666	1023.000000	1023.000000	2046.000000
48.180000	-0.046516	-27.491055	-13.498652	-0.665300	-7.391065	-5.936037	0.000000	-10.000000	-0.250000	16.766666	32.166668	1023.000000	1023.000000	2046.000000
48.200001	-0.046073	-27.229412	-13.740404	-0.346863	-6.701917	-6.440228	0.000000	-10.000000	-0.283333	17.916666	37.500000	1023.000000	1023.000000	2046.000000
48.220001	-0.044496	-26.297434	-13.277444	0.072857	-6.593288	-6.499558	0.000000	-10.000000	-0.308333	19.266666	43.333332	1023.000000	1023.000000	2046.000000
48.240002	-0.042985	-25.404299	-12.497746	-0.000539	-6.961451	-5.944561	0.000000	-10.000000	-0.358333	20.283335	49.500000	1023.000000	1023.000000	2046.000000
48.259998	-0.042723	-25.249485	-12.256001	-0.608656	-7.116487	-5.268341	0.000000	-10.000000	-0.383333	21.450001	56.166668	1023.000000	1023.000000	2046.000000
48.279999	-0.042931	-25.372141	-12.751186	-0.788810	-6.230179	-5.601964	0.000000	-10.000000	-0.383333	22.066668	63.000000	1023.000000	1023.000000	2046.000000
48.299999	-0.041083	-24.280296	-12.637874	-0.153947	-5.514794	-5.973682	0.000000	-10.000000	-0.383333	22.316668	70.333336	1023.000000	1023.000000	2046.000000
48.320000	-0.038791	-22.925390	-11.918029	0.184347	-5.599906	-5.591803	0.000000	-10.000000	-0.400000	22.433334	80.166664	1023.000000	1023.000000	2046.000000
48.340000	-0.036913	-21.815546	-11.162640	0.052675	-5.935706	-4.769875	0.000000	-10.000000	-0.425000	22.783335	90.166664	1023.000000	1023.000000	2046.000000
48.360001	-0.036469	-21.553017	-11.157506	-0.389728	-5.706081	-4.299702	0.000000	-10.000000	-0.433333	23.333334	97.500000	1023.000000	1023.000000	2046.000000
48.380001	-0.036210	-21.399849	-11.655777	-0.299554	-4.749279	-4.695239	0.000000	-10.000000	-0.433333	23.833334	102.666664	1023.000000	1023.000000	2046.000000
48.400002	-0.034894	-20.622297	-11.564507	0.146360	-4.142475	-5.061675	0.000000	-10.000000	-0.458333	24.350000	108.000000	1023.000000	1023.000000	2046.000000
48.419998	-0.032790	-19.378782	-10.727344	0.349936	-4.360740	-4.640635	0.000000	-10.000000	-0.483333	24.800001	116.000000	1023.000000	1023.000000	2046.000000
48.439999	-0.031892	-18.848400	-10.003921	-0.192019	-4.835733	-3.816726	0.000000	-10.000000	-0.500000	25.383333	124.000000	1023.000000	1023.000000	2046.000000
48.459999	-0.032553	-19.238848	-10.241362	-0.840405	-4.511324	-3.645756	0.000000	-10.000000	-0.508333	25.866667	132.333328	1023.000000	1023.000000	2046.000000
48.480000	-0.032576	-19.252180	-10.715536	-0.648636	-3.562767	-4.325241	0.000000	-10.000000	-0.508333	26.600000	140.833328	1023.000000	1023.000000	2046.000000
48.500000	-0.030663	-18.121853	-10.169612	-0.135706	-3.490618	-4.325917	0.000000	-10.000000	-0.525000	27.266666	149.666672	1023.000000	1023.000000	2046.000000
48.520000	-0.029268	-17.297211	-9.321035	-0.411630	-4.082414	-3.482132	0.000000	-10.000000	-0.541667	27.966667	158.500000	1023.000000	1023.000000	2046.000000
48.540001	-0.029292	-17.311756	-9.309305	-1.024965	-3.873900	-3.103587	0.000000	-10.000000	-0.583333	28.483334	167.833328	1023.000000	1023.000000	2046.000000
48.560001	-0.029029	-17.155895	-9.715159	-0.840852	-2.860250	-3.739633	0.000000	-10.000000	-0.608333	28.766666	177.166672	1023.000000	1023.000000	2046.000000
48.580002	-0.026651	-15.750541	-9.128192	-0.191631	-2.518826	-3.911892	0.000000	-10.000000	-0.633333	29.050001	186.833328	1023.000000	1023.000000	2046.000000
48.599998	-0.024298	-14.360089	-7.930279	-0.299446	-3.119838	-3.010526	0.000000	-10.000000	-0.641667	29.533333	196.500000	1023.000000	1023.000000	2046.000000
48.619999	-0.024095	-14.240061	-7.868586	-0.925783	-2.865580	-2.580112	0.000000	-10.000000	-0.675000	30.250000	206.500000	1023.000000	1023.000000	2046.000000
48.639999	-0.023598	-13.946464	-8.155219	-0.809985	-1.873906	-3.107353	0.000000	-10.000000	-0.708333	30.783333	216.500000	1023.000000	1023.000000	2046.000000
48.660000	-0.021396	-12.645231	-7.735902	-0.210324	-1.325936	-3.373069	0.000000	-10.000000	-0.750000	31.416666	226.500000	1023.000000	1023.000000	2046.000000
48.680000	-0.018523	-10.947148	-6.536117	-0.000872	-1.696789	-2.713371	0.000000	-10.000000	-0.758333	32.000000	236.833328	1023.000000	1023.000000	2046.000000
48.700001	-0.017199	-10.164828	-5.842539	-0.543830	-1.842177	-1.936283	0.000000	-10.000000	-0.775000	32.516666	247.333328	1023.000000	1023.000000	2046.000000
48.720001	-0.016820	-9.940396	-6.099909	-0.760310	-0.982715	-2.097462	0.000000	-10.000000	-0.800000	32.966667	258.166656	1023.000000	1023.000000	2046.000000
48.740002	-0.015260	-9.018503	-6.071180	-0.231272	-0.091624	-2.624427	0.000000	-10.000000	-0.841667	33.483334	269.000000	1023.000000	1023.000000	2046.000000
48.759998	-0.012416	-7.337829	-5.212766	0.343075	0.000294	-2.468433	0.000000	-10.000000	-0.858333	33.883335	280.166656	1023.000000	1023.000000	2046.000000
48.779999	-0.010166	-6.008372	-4.094605	0.034730	-0.434065	-1.514432	0.000000	-10.000000	-0.858333	34.483334	291.500000	1023.000000	1023.000000	2046.000000
48.799999	-0.009575	-5.658973	-4.062470	-0.446705	0.093329	-1.243128	0.000000	-10.000000	-0.866667	34.833336	302.833344	1023.000000	1023.000000	2046.000000
48.820000	-0.008582	-5.071880	-4.231121	-0.108165	1.133887	-1.866481	0.000000	-10.000000	-0.875000	35.516666	314.333344	1023.000000	1023.000000	2046.000000
48.840000	-0.005962	-3.523289	-3.608670	0.544506	1.541878	-2.001004	0.000000	-10.000000	-0.891667	35.566669	326.000000	1023.000000	1023.000000	2046.000000
48.860001	-0.003103	-1.833813	-2.432923	0.678571	1.226228	-1.305689	0.000000	-10.000000	-0.908333	35.733334	338.000000	1023.000000	1023.000000	2046.000000
48.880001	-0.001546	-0.913678	-1.702985	0.199349	1.142354	-0.552395	0.000000	-10.000000	-0.933333	35.716667	350.000000	1023.000000	1023.000000	2046.000000
48.900002	-0.000856	-0.506173	-1.683210	-0.008070	1.852807	-0.667700	0.000000	-10.000000	-0.950000	36.333336	362.000000	1023.000000	1023.000000	2046.000000
48.919998	0.000291	0.171734	-1.701099	0.239393	2.740650	-1.107209	0.000000	-10.000000	-0.950000	36.650002	374.000000	1023.000000	1023.000000	2046.000000
48.939999	0.002238	1.322844	-1.295643	0.708259	3.273896	-1.363669	0.000000	-10.000000	-0.975000	37.183334	386.000000	1023.000000	1023.000000	2046.000000
48.959999	0.004836	2.858274	-0.264737	1.030925	2.935785	-0.843700	0.000000	-10.000000	-0.975000	37.216667	398.333344	1023.000000	1023.000000	2046.000000
48.980000	0.005854	3.459636	0.493421	0.542822	2.488572	-0.065179	0.000000	-10.000000	-1.025000	37.349998	410.666656	1023.000000	1023.000000	2046.000000
49.000000	0.005550	3.280191	0.469175	-0.018275	3.041474	-0.212182	0.000000	-10.000000	-1.016667	37.466667	423.333344	1023.000000	1023.000000	2046.000000
49.020000	0.005924	3.500811	0.466102	0.050039	3.961883	-0.977213	0.000000	-10.000000	-1.041667	37.650002	435.666656	1023.000000	1023.000000	2046.000000
49.040001	0.008151	4.817240	1.111572	0.411489	4.430980	-1.136801	0.000000	-10.000000	-1.016667	37.916668	448.333344	1023.000000	1023.000000	2046.000000
49.060001	0.010954	6.473622	2.016187	0.680122	4.296539	-0.519227	0.000000	-10.000000	-1.008333	37.783333	460.833344	1023.000000	1023.000000	2046.000000
49.080002	0.012630	7.464144	2.519506	0.893598	3.795597	0.255443	0.000000	-10.000000	-0.975000	37.483334	473.500000	1023.000000	1023.000000	2046.000000
49.099998	0.013218	7.811893	2.389175	1.006776	3.755156	0.660787	0.000000	-10.000000	-0.950000	37.083336	486.000000	1023.000000	1023.000000	2046.000000
49.119999	0.013116	7.751823	1.837655	1.341540	4.373698	0.198929	0.000000	-10.000000	-0.933333	36.866669	498.500000	1023.000000	1023.000000	2046.000000
49.139999	0.013782	8.145352	1.836923	1.818403	4.968097	-0.478071	0.000000	-10.000000	-0.933333	36.900002	510.833344	1023.000000	1023.000000	2046.000000
49.160000	0.015156	8.956909	2.500970	2.006771	4.778720	-0.329551	0.000000	-10.000000	-0.925000	36.866665	523.166687	1023.000000	1023.000000	2046.000000
49.180000	0.015667	9.259011	3.180539	1.629612	4.295533	0.153327	0.000000	-10.000000	-0.925000	36.683334	535.500000	1023.000000	1023.000000	2046.000000
49.200001	0.014937	8.827702	3.365774	1.001557	3.941566	0.518804	0.000000	-10.000000	-0.891667	36.033333	547.833313	1023.000000	1023.000000	2046.000000
49.220001	0.013606	8.041205	2.809689	0.588712	4.394104	0.248701	0.000000	-10.000000	-0.841667	35.250000	560.000000	1023.000000	1023.000000	2046.000000
49.240002	0.012761	7.541672	2.101618	0.758603	5.057670	-0.376219	0.000000	-10.000000	-0.783333	34.250000	571.833313	1023.000000	1023.000000	2046.000000
49.259998	0.013172	7.784734	1.770082	1.416754	5.468476	-0.870579	0.000000	-10.000000	-0.783333	33.766666	583.500000	1023.000000	1023.000000	2046.000000
49.279999	0.014590	8.622910	2.166491	1.877215	5.244333	-0.665128	0.000000	-10.000000	-0.775000	33.366669	594.833313	1023.000000	1023.000000	2046.000000
49.299999	0.015891	9.391439	2.727327	1.821354	4.843203	-0.000444	0.000000	-10.000000	-0.775000	33.500000	606.000000	1023.000000	1023.000000	2046.000000
49.320000	0.016333	9.652851	2.933899	1.501583	4.796319	0.421049	0.000000	-10.000000	-0.766667	33.333336	617.000000	1023.000000	1023.000000	2046.000000
49.340000	0.016120	9.527072	2.543448	1.420464	5.412631	0.150529	0.000000	-10.000000	-0.791667	33.250000	628.166687	1023.000000	1023.000000	2046.000000
49.360001	0.016228	9.590911	2.213477	1.634170	6.172568	-0.429304	0.000000	-10.000000	-0.800000	32.816669	639.333313	1023.000000	1023.000000	2046.000000
49.380001	0.017409	10.288973	2.368659	2.112978	6.548802	-0.741467	0.000000	-10.000000	-0.791667	32.616669	650.500000	1023.000000	1023.000000	2046.000000
49.400002	0.019321	11.419001	3.017613	2.354573	6.449234	-0.402419	0.000000	-10.000000	-0.766667	32.383335	661.333313	1023.000000	1023.000000	2046.000000
49.419998	0.021088	12.463061	3.826922	2.202408	6.263630	0.170101	0.000000	-10.000000	-0.758333	32.316666	672.166687	1023.000000	1023.000000	2046.000000
49.439999	0.022085	13.052379	4.392889	1.621862	6.297229	0.740399	0.000000	-10.000000	-0.750000	32.133335	682.833313	1023.000000	1023.000000	2046.000000
49.459999	0.022511	13.303863	4.356946	1.331108	7.053272	0.562537	0.000000	-10.000000	-0.725000	31.983334	693.666687	1023.000000	1023.000000	2046.000000
49.480000	0.023150	13.681862	4.170042	1.642824	7.929053	-0.060057	0.000000	-10.000000	-0.675000	31.533335	704.333313	1023.000000	1023.000000	2046.000000
49.500000	0.025173	14.877455	4.531208	2.217706	8.354913	-0.226371	0.000000	-10.000000	-0.625000	30.883335	715.000000	1023.000000	1023.000000	2046.000000
49.520000	0.027701	16.371250	5.292228	2.494162	8.393134	0.191727	0.000000	-10.000000	-0.575000	29.950001	725.333313	1023.000000	1023.000000	2046.000000
49.540001	0.030049	17.759163	6.145526	2.445167	8.336836	0.831633	0.000000	-10.000000	-0.550000	28.933334	735.500000	1023.000000	1023.000000	2046.000000
49.560001	0.031762	18.771208	6.937367	2.085499	8.321596	1.426746	0.000000	-10.000000	-0.500000	27.783333	745.333313	1023.000000	1023.000000	2046.000000
49.580002	0.032334	19.109425	7.268077	1.595087	8.614574	1.631686	0.000000	-10.000000	-0.458333	26.483334	754.833313	1023.000000	1023.000000	2046.000000
49.599998	0.032330	19.107155	7.113842	1.351613	9.297925	1.343776	0.000000	-10.000000	-0.416667	25.083334	764.000000	1023.000000	1023.000000	2046.000000
49.619999	0.032438	19.170635	6.975206	1.437282	9.887247	0.870899	0.000000	-10.000000	-0.391667	24.066668	772.666687	1023.000000	1023.000000	2046.000000
49.639999	0.033321	19.692490	7.141694	1.763737	10.110937	0.676121	0.000000	-10.000000	-0.383333	23.200001	781.000000	1023.000000	1023.000000	2046.000000
49.660000	0.034645	20.475290	7.755768	1.861542	9.808794	1.049186	0.000000	-10.000000	-0.341667	22.583334	788.833313	1023.000000	1023.000000	2046.000000
49.680000	0.035781	21.146814	8.601069	1.430547	9.280719	1.834479	0.000000	-10.000000	-0.316667	21.366667	796.500000	1023.000000	1023.000000	2046.000000
49.700001	0.035942	21.241440	8.981246	0.835519	9.288491	2.136183	0.000000	-10.000000	-0.266667	20.050001	803.666687	1023.000000	1023.000000	2046.000000
49.720001	0.035632	21.058374	8.743287	0.617851	9.913227	1.784009	0.000000	-10.000000	-0.241667	18.650000	810.666687	1023.000000	1023.000000	2046.000000
49.740002	0.035592	21.035027	8.515054	0.805388	10.456109	1.258475	0.000000	-10.000000	-0.200000	17.466667	817.166687	1023.000000	1023.000000	2046.000000
49.759998	0.036552	21.602238	8.598583	1.254841	10.707190	1.041624	0.000000	-10.000000	-0.166667	15.950000	823.166687	1023.000000	1023.000000	2046.000000
49.779999	0.037885	22.390087	9.078131	1.475440	10.533166	1.303352	0.000000	-10.000000	-0.141667	14.433333	828.666687	1023.000000	1023.000000	2046.000000
49.799999	0.039651	23.434021	9.859696	1.482000	10.078808	2.013515	0.000000	-10.000000	-0.108333	12.550000	833.666687	1023.000000	1023.000000	2046.000000
49.820000	0.040596	23.992397	10.351611	1.157660	9.935765	2.547362	0.000000	-10.000000	-0.083333	10.950000	838.166687	1023.000000	1023.000000	2046.000000
49.840000	0.040695	24.050779	10.313604	0.956725	10.246774	2.533676	0.000000	-10.000000	-0.041667	8.966666	842.000000	1023.000000	1023.000000	2046.000000
49.860001	0.040426	23.891775	9.876698	1.045456	10.813180	2.156441	0.000000	-10.000000	-0.025000	6.966667	845.333313	1023.000000	1023.000000	2046.000000
49.880001	0.040564	23.973446	9.553701	1.586542	11.251963	1.581240	0.000000	-10.000000	-0.008333	4.783333	848.166687	1023.000000	1023.000000	2046.000000
49.900002	0.041577	24.571762	9.698735	2.139412	11.099949	1.633667	0.000000	-10.000000	-0.008333	2.450000	850.000000	1023.000000	1023.000000	2046.000000
49.919998	0.043057	25.446827	10.308316	2.274637	10.617104	2.246770	0.000000	-10.000000	0.000000	0.566667	850.833313	1023.000000	1023.000000	2046.000000
49.939999	0.043711	25.833065	10.732024	1.968904	10.214329	2.917809	0.000000	-10.000000	0.000000	-1.183333	851.000000	1023.000000	1023.000000	2046.000000
49.959999	0.043074	25.456844	10.454461	1.648361	10.525223	2.828800	0.000000	-10.000000	0.000000	-2.600000	851.000000	1023.000000	1023.000000	2046.000000
49.980000	0.042360	25.034691	10.001186	1.827265	11.035620	2.170620	0.000000	-10.000000	0.008333	-4.350000	851.000000	1023.000000	1023.000000	2046.000000
50.000000	0.042611	25.183159	9.854883	2.310089	11.332838	1.685349	0.000000	-10.000000	0.016667	-5.933333	851.000000	1023.000000	1023.000000	2046.000000
50.020000	0.043997	26.002161	10.327911	2.693365	11.131391	1.849494	0.000000	-10.000000	0.033333	-7.166667	851.000000	1023.000000	1023.000000	2046.000000
50.040001	0.045302	26.773420	10.959486	2.671018	10.600020	2.542894	0.000000	-10.000000	0.025000	-7.783333	851.000000	1023.000000	1023.000000	2046.000000
50.060001	0.045522	26.903488	11.336674	2.213918	10.343247	3.009647	0.000000	-10.000000	0.033333	-8.000000	851.000000	1023.000000	1023.000000	2046.000000
50.080002	0.044761	26.453938	11.164351	1.839876	10.636909	2.812800	0.000000	-10.000000	0.033333	-8.100000	851.000000	1023.000000	1023.000000	2046.000000
50.099998	0.044067	26.043621	10.767113	1.868791	11.066086	2.341632	0.000000	-10.000000	0.050000	-8.566667	851.000000	1023.000000	1023.000000	2046.000000
50.119999	0.043104	25.474646	10.040962	2.440372	11.142101	1.851211	0.000000	-10.000000	0.058333	-9.500000	844.166687	1023.000000	1023.000000	2046.000000
50.139999	0.042863	25.331793	9.469121	3.351801	10.641209	1.869662	0.000000	-10.000000	0.075000	-10.850000	836.166687	1023.000000	1023.000000	2046.000000
50.160000	0.043528	25.725204	9.433569	4.061625	9.836345	2.393666	0.000000	-10.000000	0.091667	-12.050000	826.833313	1023.000000	1023.000000	2046.000000
50.180000	0.043656	25.800653	9.690764	4.059716	9.069927	2.980247	0.000000	-10.000000	0.083333	-12.800000	822.666687	1023.000000	1023.000000	2046.000000
50.200001	0.042422	25.071260	9.497714	3.630135	9.089539	2.853872	0.000000	-10.000000	0.083333	-13.000000	818.333313	1023.000000	1023.000000	2046.000000
50.220001	0.040538	23.957842	8.898366	3.560641	9.442584	2.056252	0.000000	-10.000000	0.075000	-12.966667	814.000000	1023.000000	1023.000000	2046.000000
50.240002	0.038572	22.796179	8.247593	3.867067	9.347742	1.333776	0.000000	-10.000000	0.108333	-13.383333	809.666687	1023.000000	1023.000000	2046.000000
50.259998	0.036938	21.830296	7.918513	3.997332	8.524147	1.390304	0.000000	-10.000000	0.141667	-14.583333	805.166687	1023.000000	1023.000000	2046.000000
50.279999	0.035297	20.860443	7.835410	3.630154	7.662571	1.732307	0.000000	-10.000000	0.183333	-16.083334	800.166687	1023.000000	1023.000000	2046.000000
50.299999	0.033204	19.623478	7.475270	3.060988	7.253447	1.833772	0.000000	-10.000000	0.216667	-17.350000	795.000000	1023.000000	1023.000000	2046.000000
50.320000	0.030797	18.201290	6.624733	2.887996	7.419402	1.269160	0.000000	-10.000000	0.225000	-18.166668	789.333313	1023.000000	1023.000000	2046.000000
50.340000	0.028711	16.968229	5.652121	3.165149	7.680305	0.470654	0.000000	-10.000000	0.241667	-18.633333	783.166687	1023.000000	1023.000000	2046.000000
50.360001	0.027575	16.296955	5.034921	3.751791	7.497265	0.012978	0.000000	-10.000000	0.241667	-19.083334	776.833313	1023.000000	1023.000000	2046.000000
50.380001	0.027359	16.168995	5.042414	3.981588	6.820647	0.324345	0.000000	-10.000000	0.241667	-19.183334	770.333313	1023.000000	1023.000000	2046.000000
50.400002	0.026860	15.874215	5.211060	3.534715	6.228350	0.900090	0.000000	-10.000000	0.241667	-19.266666	764.000000	1023.000000	1023.000000	2046.000000
50.419998	0.025184	14.883935	4.748819	2.950410	6.446869	0.737836	0.000000	-10.000000	0.225000	-19.033333	757.666687	1023.000000	1023.000000	2046.000000
50.439999	0.023330	13.787813	4.062216	2.987518	6.919982	-0.181904	0.000000	-10.000000	0.225000	-18.916666	751.333313	1023.000000	1023.000000	2046.000000
50.459999	0.022636	13.377784	3.617079	3.500174	6.903030	-0.642498	0.000000	-10.000000	0.225000	-18.916666	745.000000	1023.000000	1023.000000	2046.000000
50.480000	0.022748	13.443998	3.878932	3.462691	6.252165	-0.149790	0.000000	-10.000000	0.241667	-19.216667	738.666687	1023.000000	1023.000000	2046.000000
50.500000	0.022599	13.356205	4.206128	2.797854	5.893663	0.458561	0.000000	-10.000000	0.258333	-19.733334	732.166687	1023.000000	1023.000000	2046.000000
50.520000	0.021178	12.515909	3.840365	2.208952	6.334063	0.132530	0.000000	-10.000000	0.283333	-20.300001	725.666687	1023.000000	1023.000000	2046.000000
50.540001	0.020181	11.927117	3.305601	2.529244	6.751100	-0.658827	0.000000	-10.000000	0.316667	-21.066668	718.833313	1023.000000	1023.000000	2046.000000
50.560001	0.020350	12.026649	3.007033	3.180344	6.564442	-0.725171	0.000000	-10.000000	0.350000	-21.816668	711.833313	1023.000000	1023.000000	2046.000000
50.580002	0.021208	12.533709	3.393811	3.144083	5.919896	0.075919	0.000000	-10.000000	0.366667	-22.633333	704.500000	1023.000000	1023.000000	2046.000000
50.599998	0.021210	12.534971	3.564621	2.538185	5.757368	0.674798	0.000000	-10.000000	0.383333	-23.100000	696.833313	1023.000000	1023.000000	2046.000000
50.619999	0.020045	11.846683	3.007498	2.432534	6.294748	0.111902	0.000000	-10.000000	0.391667	-23.300001	689.000000	1023.000000	1023.000000	2046.000000
50.639999	0.019215	11.356044	2.333649	3.042316	6.528448	-0.548368	0.000000	-10.000000	0.400000	-23.450001	681.333313	1023.000000	1023.000000	2046.000000
50.660000	0.019079	11.275409	2.242085	3.368899	5.903477	-0.239052	0.000000	-10.000000	0.416667	-23.783335	673.666687	1023.000000	1023.000000	2046.000000
50.680000	0.018702	11.052696	2.463114	2.872986	5.182565	0.534031	0.000000	-10.000000	0.433333	-24.150000	666.000000	1023.000000	1023.000000	2046.000000
50.700001	0.017257	10.198943	2.300907	2.159669	5.098538	0.639830	0.000000	-10.000000	0.458333	-24.400000	657.666687	1023.000000	1023.000000	2046.000000
50.720001	0.015597	9.218120	1.634599	2.154216	5.350946	0.078358	0.000000	-10.000000	0.458333	-24.583334	649.333313	1023.000000	1023.000000	2046.000000
50.740002	0.014084	8.323803	0.857300	2.617452	5.395748	-0.546698	0.000000	-10.000000	0.475000	-24.650000	641.000000	1023.000000	1023.000000	2046.000000
50.759998	0.013371	7.902185	0.451980	3.004306	4.952635	-0.506735	0.000000	-10.000000	0.483333	-25.116667	633.000000	1023.000000	1023.000000	2046.000000
50.779999	0.013249	7.830140	0.595403	3.037175	4.210247	-0.012685	0.000000	-10.000000	0.500000	-25.433334	624.666687	1023.000000	1023.000000	2046.000000
50.799999	0.012939	7.647130	0.808214	2.632944	3.661851	0.544121	0.000000	-10.000000	0.516667	-26.216667	616.166687	1023.000000	1023.000000	2046.000000
50.820000	0.012151	7.181297	0.668072	2.346676	3.623472	0.543077	0.000000	-10.000000	0.525000	-26.616667	607.333313	1023.000000	1023.000000	2046.000000
50.840000	0.010815	6.391880	0.116778	2.304002	3.960392	0.010708	0.000000	-10.000000	0.533333	-27.050001	598.500000	1023.000000	1023.000000	2046.000000
50.860001	0.009931	5.869442	-0.508903	2.932036	4.039713	-0.593405	0.000000	-10.000000	0.533333	-27.366667	589.500000	1023.000000	1023.000000	2046.000000
50.880001	0.010072	5.952580	-0.550089	3.407607	3.317042	-0.221981	0.000000	-10.000000	0.541667	-27.483334	580.333313	1023.000000	1023.000000	2046.000000
50.900002	0.009992	5.905548	-0.262845	2.992924	2.651635	0.523833	0.000000	-10.000000	0.541667	-27.766666	571.166687	1023.000000	1023.000000	2046.000000
50.919998	0.009033	5.338519	-0.463038	2.559844	2.733459	0.508254	0.000000	-10.000000	0.541667	-27.650000	561.833313	1023.000000	1023.000000	2046.000000
50.939999	0.007718	4.561447	-1.122227	2.847870	3.067133	-0.231330	0.000000	-10.000000	0.558333	-27.900000	552.666687	1023.000000	1023.000000	2046.000000
50.959999	0.007027	4.153131	-1.645449	3.560637	2.812812	-0.574869	0.000000	-10.000000	0.583333	-27.983334	543.333313	1023.000000	1023.000000	2046.000000
50.980000	0.007239	4.278502	-1.479164	3.719770	1.941233	0.096663	0.000000	-10.000000	0.600000	-28.283333	534.000000	1023.000000	1023.000000	2046.000000
51.000000	0.006974	4.121682	-1.297481	3.094611	1.664220	0.660332	0.000000	-10.000000	0.608333	-28.500000	524.500000	1023.000000	1023.000000	2046.000000
51.020000	0.005584	3.300379	-1.837107	3.016510	1.998507	0.122469	0.000000	-10.000000	0.625000	-28.766668	515.000000	1023.000000	1023.000000	2046.000000
51.040001	0.004468	2.640329	-2.533730	3.715701	2.027169	-0.568812	0.000000	-10.000000	0.625000	-28.916668	505.333344	1023.000000	1023.000000	2046.000000
51.060001	0.004395	2.597524	-2.575135	4.159354	1.315397	-0.302091	0.000000	-10.000000	0.625000	-28.950001	495.833344	1023.000000	1023.000000	2046.000000
51.080002	0.004688	2.770495	-2.113344	3.702869	0.777460	0.403509	0.000000	-10.000000	0.616667	-28.983334	486.166656	1023.000000	1023.000000	2046.000000
51.099998	0.004390	2.594668	-1.966220	3.217244	0.923643	0.420001	0.000000	-10.000000	0.625000	-29.016666	476.500000	1023.000000	1023.000000	2046.000000
51.119999	0.003374	1.993794	-2.304870	3.217343	1.267493	-0.186171	0.000000	-10.000000	0.616667	-28.850000	466.833344	1023.000000	1023.000000	2046.000000
51.139999	0.002408	1.423202	-2.722956	3.501802	1.397139	-0.752782	0.000000	-10.000000	0.608333	-28.583334	457.166656	1023.000000	1023.000000	2046.000000
51.160000	0.001795	1.060553	-2.971888	3.882689	0.988909	-0.839156	0.000000	-10.000000	0.600000	-28.316668	447.666656	1023.000000	1023.000000	2046.000000
51.180000	0.001722	1.017609	-2.808504	3.778265	0.248456	-0.200608	0.000000	-10.000000	0.608333	-28.333334	438.000000	1023.000000	1023.000000	2046.000000
51.200001	0.000930	0.549372	-2.887864	3.444760	-0.349853	0.342329	0.000000	-10.000000	0.616667	-28.400002	428.666656	1023.000000	1023.000000	2046.000000
51.220001	0.000028	0.016657	-3.440539	3.672439	-0.417142	0.201899	0.000000	-10.000000	0.625000	-28.700001	419.166656	1023.000000	1023.000000	2046.000000
51.240002	-0.001422	-0.840393	-4.213379	4.201550	-0.387336	-0.441227	0.000000	-10.000000	0.633333	-28.750000	409.666656	1023.000000	1023.000000	2046.000000
51.259998	-0.002443	-1.443779	-4.775280	4.924417	-0.589337	-1.003579	0.000000	-10.000000	0.625000	-28.816668	400.000000	1023.000000	1023.000000	2046.000000
51.279999	-0.003562	-2.105148	-5.104654	5.158703	-1.098807	-1.060390	0.000000	-10.000000	0.616667	-28.533333	390.333344	1023.000000	1023.000000	2046.000000
51.299999	-0.004365	-2.579432	-4.944234	4.858259	-1.831958	-0.661499	0.000000	-10.000000	0.600000	-28.283333	380.833344	1023.000000	1023.000000	2046.000000
51.320000	-0.005907	-3.491256	-4.748592	4.090381	-2.368729	-0.464314	0.000000	-10.000000	0.583333	-27.800001	371.333344	1023.000000	1023.000000	2046.000000
51.340000	-0.009028	-5.335456	-5.275276	3.322870	-2.344083	-1.038967	0.000000	-10.000000	0.550000	-27.383333	362.166656	1023.000000	1023.000000	2046.000000
51.360001	-0.012028	-7.108469	-6.072738	3.261862	-2.351206	-1.946387	0.000000	-10.000000	0.508333	-26.933334	353.000000	1023.000000	1023.000000	2046.000000
51.380001	-0.014607	-8.632815	-6.934294	3.450900	-2.679886	-2.469535	0.000000	-10.000000	0.500000	-26.683334	344.000000	1023.000000	1023.000000	2046.000000
51.400002	-0.016003	-9.457858	-7.390673	3.565899	-3.252634	-2.380450	0.000000	-10.000000	0.500000	-26.500000	335.000000	1023.000000	1023.000000	2046.000000
51.419998	-0.017201	-10.165864	-7.481183	3.311952	-3.839990	-2.156644	0.000000	-10.000000	0.516667	-26.566668	326.166656	1023.000000	1023.000000	2046.000000
51.439999	-0.018216	-10.765625	-7.410953	2.761665	-4.184740	-1.931598	0.000000	-10.000000	0.516667	-26.666668	317.333344	1023.000000	1023.000000	2046.000000
51.459999	-0.019491	-11.519327	-7.666510	2.438859	-4.116062	-2.175613	0.000000	-10.000000	0.516667	-26.666668	308.500000	1023.000000	1023.000000	2046.000000
51.480000	-0.021244	-12.555039	-8.200587	2.356203	-3.939247	-2.771407	0.000000	-10.000000	0.508333	-26.566668	299.666656	1023.000000	1023.000000	2046.000000
[truncated: 1,281,981 more chars]
