# Supplementary material for: Effect of Electrode Belt and Body Positions on Regional Pulmonary Ventilation- and Perfusion-Related Impedance Changes Measured by Electric Impedance Tomography
Source: PLoS One. 2016 Jun 2;11(6):e0155913. doi: 10.1371/journal.pone.0155913 (PMC4890811; doi:10.1371/journal.pone.0155913)
Supplement: S1 Dataset — (ZIP) [file pone.0155913.s001.zip › Dataset/Fp01-righ-6i.txt]

Patient Name:	Fp1
Registry:	Fp1
Investigator:	 
Diagnosys:	 
Notes:	h�ger6i             
Sample Rate [Hz]:	50.06
Time Base 	Pixels Mean 	Pixels Sum 	UPPER RIGHT		UPPER LEFT		LOWER RIGHT		LOWER LEFT		QRS	ETCO2	Paw	Flow (L/min)	Volume	Analog1	Analog2	AnalogSum
0.000000	-0.001528	-0.903266	-1.200300	-0.430061	1.839248	-1.112153	0.000000	-10.000000	0.250000	-18.233334	743.000000	1023.000000	1023.000000	2046.000000
0.020000	-0.002656	-1.569437	-1.494790	-0.213095	1.542397	-1.403949	0.000000	-10.000000	0.283333	-19.866667	734.000000	1023.000000	1023.000000	2046.000000
0.040000	-0.004114	-2.431360	-1.754783	-0.043554	1.558436	-2.191460	0.000000	-10.000000	0.333333	-21.283333	722.666687	1023.000000	1023.000000	2046.000000
0.060000	-0.005679	-3.356051	-1.982126	-0.093954	1.439201	-2.719172	0.000000	-10.000000	0.408333	-23.250000	708.666687	1023.000000	1023.000000	2046.000000
0.080000	-0.006655	-3.933251	-2.226227	-0.270055	0.909698	-2.346668	0.000000	-10.000000	0.466667	-24.633333	701.000000	1023.000000	1023.000000	2046.000000
0.100000	-0.007368	-4.354441	-2.674809	-0.190310	0.029697	-1.519018	0.000000	-10.000000	0.508333	-25.566668	695.666687	1023.000000	1023.000000	2046.000000
0.120000	-0.008128	-4.803589	-2.913406	0.055180	-0.608088	-1.337275	0.000000	-10.000000	0.533333	-26.366667	690.166687	1023.000000	1023.000000	2046.000000
0.140000	-0.009214	-5.445364	-3.131391	0.393499	-0.796925	-1.910547	0.000000	-10.000000	0.575000	-27.416668	681.166687	1023.000000	1023.000000	2046.000000
0.160000	-0.010363	-6.124598	-3.196684	0.513662	-0.834130	-2.607445	0.000000	-10.000000	0.625000	-28.716667	669.000000	1023.000000	1023.000000	2046.000000
0.180000	-0.011324	-6.692267	-3.372941	0.441495	-1.072617	-2.688204	0.000000	-10.000000	0.666667	-29.600000	659.666687	1023.000000	1023.000000	2046.000000
0.200000	-0.011799	-6.973316	-3.631583	0.383192	-1.622777	-2.102147	0.000000	-10.000000	0.683333	-30.033333	649.833313	1023.000000	1023.000000	2046.000000
0.220000	-0.012352	-7.300012	-4.040136	0.580127	-2.366100	-1.473902	0.000000	-10.000000	0.691667	-30.216667	643.166687	1023.000000	1023.000000	2046.000000
0.240000	-0.012698	-7.504391	-4.274645	0.833058	-2.946440	-1.116364	0.000000	-10.000000	0.708333	-30.533333	633.000000	1023.000000	1023.000000	2046.000000
0.260000	-0.013434	-7.939348	-4.453441	1.153584	-3.240007	-1.399485	0.000000	-10.000000	0.733333	-30.766666	622.666687	1023.000000	1023.000000	2046.000000
0.280000	-0.014442	-8.535034	-4.543192	1.391647	-3.409307	-1.974182	0.000000	-10.000000	0.758333	-31.000000	612.333313	1023.000000	1023.000000	2046.000000
0.300000	-0.015264	-9.020772	-4.580430	1.444569	-3.414345	-2.470565	0.000000	-10.000000	0.766667	-31.016666	598.500000	1023.000000	1023.000000	2046.000000
0.320000	-0.015970	-9.438076	-4.744431	1.399850	-3.622005	-2.471491	0.000000	-10.000000	0.758333	-30.933334	591.500000	1023.000000	1023.000000	2046.000000
0.340000	-0.016241	-9.598143	-4.901394	1.274043	-3.979126	-1.991664	0.000000	-10.000000	0.750000	-30.866667	581.166687	1023.000000	1023.000000	2046.000000
0.360000	-0.016656	-9.843751	-5.186104	1.311809	-4.598576	-1.370881	0.000000	-10.000000	0.750000	-30.916666	574.500000	1023.000000	1023.000000	2046.000000
0.380000	-0.016993	-10.042739	-5.441866	1.526852	-5.114864	-1.012860	0.000000	-10.000000	0.750000	-31.016666	564.166687	1023.000000	1023.000000	2046.000000
0.400000	-0.017604	-10.404190	-5.536129	1.832432	-5.310699	-1.389793	0.000000	-10.000000	0.750000	-31.000000	550.500000	1023.000000	1023.000000	2046.000000
0.420000	-0.018485	-10.924615	-5.500707	1.958072	-5.338636	-2.043343	0.000000	-10.000000	0.750000	-30.950001	540.166687	1023.000000	1023.000000	2046.000000
0.440000	-0.019166	-11.327097	-5.532819	1.935682	-5.276180	-2.453781	0.000000	-10.000000	0.750000	-30.816668	529.833313	1023.000000	1023.000000	2046.000000
0.460000	-0.019787	-11.693933	-5.652514	1.853055	-5.340911	-2.553564	0.000000	-10.000000	0.750000	-30.833334	522.833313	1023.000000	1023.000000	2046.000000
0.480000	-0.020119	-11.890411	-5.783596	1.717027	-5.666438	-2.157404	0.000000	-10.000000	0.750000	-30.783333	508.833344	1023.000000	1023.000000	2046.000000
0.500000	-0.020403	-12.058203	-6.001586	1.737085	-6.318573	-1.475128	0.000000	-10.000000	0.750000	-30.766666	498.500000	1023.000000	1023.000000	2046.000000
0.520000	-0.020565	-12.153886	-6.105616	1.953468	-6.739667	-1.262071	0.000000	-10.000000	0.750000	-30.500000	488.166656	1023.000000	1023.000000	2046.000000
0.540000	-0.021213	-12.537127	-6.065462	2.155755	-6.706893	-1.920527	0.000000	-10.000000	0.733333	-30.433334	481.500000	1023.000000	1023.000000	2046.000000
0.560000	-0.021996	-12.999565	-5.926441	2.091556	-6.654841	-2.509839	0.000000	-10.000000	0.700000	-29.983334	468.166656	1023.000000	1023.000000	2046.000000
0.580000	-0.022624	-13.371062	-5.918725	1.936307	-6.510608	-2.878037	0.000000	-10.000000	0.675000	-29.650000	454.833344	1023.000000	1023.000000	2046.000000
0.600000	-0.022848	-13.503226	-5.926837	1.650922	-6.652292	-2.575018	0.000000	-10.000000	0.666667	-29.183334	444.833344	1023.000000	1023.000000	2046.000000
0.620000	-0.023375	-13.814625	-6.250944	1.598958	-7.206111	-1.956528	0.000000	-10.000000	0.666667	-28.916668	438.166656	1023.000000	1023.000000	2046.000000
0.640000	-0.023107	-13.656028	-6.529575	2.076963	-7.713262	-1.490154	0.000000	-10.000000	0.658333	-28.766666	428.500000	1023.000000	1023.000000	2046.000000
0.660000	-0.023272	-13.754017	-6.682899	2.531631	-7.891430	-1.711318	0.000000	-10.000000	0.633333	-28.500000	415.833344	1023.000000	1023.000000	2046.000000
0.680000	-0.023971	-14.166571	-6.656011	2.732866	-7.833045	-2.410381	0.000000	-10.000000	0.616667	-28.416668	406.500000	1023.000000	1023.000000	2046.000000
0.700000	-0.025233	-14.912549	-6.619601	2.472524	-7.715717	-3.049754	0.000000	-10.000000	0.600000	-28.083334	400.166656	1023.000000	1023.000000	2046.000000
0.720000	-0.026369	-15.583869	-6.774308	1.970814	-7.805208	-2.975167	0.000000	-10.000000	0.600000	-27.833334	393.833344	1023.000000	1023.000000	2046.000000
0.740000	-0.027473	-16.236773	-7.134443	1.596881	-8.326208	-2.373001	0.000000	-10.000000	0.583333	-27.466667	384.500000	1023.000000	1023.000000	2046.000000
0.760000	-0.028742	-16.986443	-7.445810	1.484768	-8.873248	-2.152152	0.000000	-10.000000	0.550000	-27.350000	375.500000	1023.000000	1023.000000	2046.000000
0.780000	-0.030386	-17.958210	-7.571255	1.459906	-9.107837	-2.739025	0.000000	-10.000000	0.516667	-26.733334	366.333344	1023.000000	1023.000000	2046.000000
0.800000	-0.032004	-18.914509	-7.524668	1.288595	-9.054920	-3.623516	0.000000	-10.000000	0.500000	-26.266668	357.333344	1023.000000	1023.000000	2046.000000
0.820000	-0.033385	-19.730631	-7.566208	0.944862	-8.888635	-4.220649	0.000000	-10.000000	0.500000	-25.600000	348.500000	1023.000000	1023.000000	2046.000000
0.840000	-0.033811	-19.982140	-7.725748	0.633232	-9.151855	-3.737767	0.000000	-10.000000	0.491667	-25.516668	340.000000	1023.000000	1023.000000	2046.000000
0.860000	-0.033956	-20.067873	-8.070555	0.698360	-9.607664	-3.088014	0.000000	-10.000000	0.491667	-25.216667	328.833344	1023.000000	1023.000000	2046.000000
0.880000	-0.034416	-20.339857	-8.160415	0.903558	-9.695936	-3.387064	0.000000	-10.000000	0.491667	-25.083334	320.500000	1023.000000	1023.000000	2046.000000
0.900000	-0.035272	-20.845722	-8.056379	0.969087	-9.509879	-4.248551	0.000000	-10.000000	0.491667	-24.850000	312.000000	1023.000000	1023.000000	2046.000000
0.920000	-0.036239	-21.417143	-8.039873	0.740281	-9.222054	-4.895496	0.000000	-10.000000	0.475000	-24.783333	306.333344	1023.000000	1023.000000	2046.000000
0.940000	-0.036648	-21.658827	-8.157887	0.393114	-9.355782	-4.538272	0.000000	-10.000000	0.458333	-24.700001	298.000000	1023.000000	1023.000000	2046.000000
0.960000	-0.036639	-21.653751	-8.400128	0.350830	-9.763882	-3.840572	0.000000	-10.000000	0.450000	-24.483334	290.000000	1023.000000	1023.000000	2046.000000
0.980000	-0.036839	-21.771912	-8.438577	0.460461	-9.901426	-3.892370	0.000000	-10.000000	0.450000	-24.133333	282.000000	1023.000000	1023.000000	2046.000000
1.000000	-0.037623	-22.235357	-8.286857	0.482425	-9.861421	-4.569504	0.000000	-10.000000	0.450000	-23.883333	274.000000	1023.000000	1023.000000	2046.000000
1.020000	-0.038476	-22.739241	-8.189973	0.244770	-9.480700	-5.313337	0.000000	-10.000000	0.450000	-23.783333	266.000000	1023.000000	1023.000000	2046.000000
1.040000	-0.039021	-23.061333	-8.159085	-0.125915	-9.394382	-5.381950	0.000000	-10.000000	0.458333	-23.933334	258.000000	1023.000000	1023.000000	2046.000000
1.060000	-0.038923	-23.003603	-8.325798	-0.384476	-9.735851	-4.557478	0.000000	-10.000000	0.458333	-24.266666	250.000000	1023.000000	1023.000000	2046.000000
1.080000	-0.038864	-22.968569	-8.477412	-0.262648	-10.036761	-4.191748	0.000000	-10.000000	0.458333	-24.466667	241.666672	1023.000000	1023.000000	2046.000000
1.100000	-0.039432	-23.304287	-8.365182	-0.134535	-9.878551	-4.926020	0.000000	-10.000000	0.450000	-24.566666	233.333328	1023.000000	1023.000000	2046.000000
1.120000	-0.040555	-23.968283	-8.374218	-0.346441	-9.510040	-5.737584	0.000000	-10.000000	0.450000	-24.166666	225.000000	1023.000000	1023.000000	2046.000000
1.140000	-0.040979	-24.218344	-8.543956	-0.662506	-9.548688	-5.463193	0.000000	-10.000000	0.433333	-23.883333	217.000000	1023.000000	1023.000000	2046.000000
1.160000	-0.041268	-24.389328	-8.996464	-0.726884	-9.918332	-4.747647	0.000000	-10.000000	0.416667	-23.466667	209.000000	1023.000000	1023.000000	2046.000000
1.180000	-0.041771	-24.686621	-9.193046	-0.685299	-10.161884	-4.646391	0.000000	-10.000000	0.400000	-23.333334	201.166672	1023.000000	1023.000000	2046.000000
1.200000	-0.042654	-25.208572	-9.181331	-0.665201	-10.127270	-5.234771	0.000000	-10.000000	0.416667	-23.216667	193.500000	1023.000000	1023.000000	2046.000000
1.220000	-0.043899	-25.944059	-9.147624	-0.934327	-9.851259	-6.010849	0.000000	-10.000000	0.408333	-23.083334	185.833328	1023.000000	1023.000000	2046.000000
1.240000	-0.044945	-26.562714	-9.268400	-1.326496	-9.816281	-6.151536	0.000000	-10.000000	0.400000	-22.716667	178.166672	1023.000000	1023.000000	2046.000000
1.260000	-0.045496	-26.888296	-9.585850	-1.637800	-10.252443	-5.412204	0.000000	-10.000000	0.358333	-22.266666	170.500000	1023.000000	1023.000000	2046.000000
1.280000	-0.045574	-26.934299	-9.874518	-1.516416	-10.539381	-5.003984	0.000000	-10.000000	0.341667	-21.650000	163.000000	1023.000000	1023.000000	2046.000000
1.300000	-0.046048	-27.214399	-9.731547	-1.433768	-10.555295	-5.493790	0.000000	-10.000000	0.325000	-20.966667	155.666672	1023.000000	1023.000000	2046.000000
1.320000	-0.046897	-27.716316	-9.526277	-1.597625	-10.257361	-6.335055	0.000000	-10.000000	0.325000	-20.200001	148.666672	1023.000000	1023.000000	2046.000000
1.340000	-0.047379	-28.001247	-9.499082	-1.884982	-10.100684	-6.516499	0.000000	-10.000000	0.300000	-19.483334	142.000000	1023.000000	1023.000000	2046.000000
1.360000	-0.047227	-27.911430	-9.540470	-2.141479	-10.285159	-5.944321	0.000000	-10.000000	0.258333	-18.866667	135.666672	1023.000000	1023.000000	2046.000000
1.380000	-0.046958	-27.751898	-9.710596	-2.108958	-10.629780	-5.302565	0.000000	-10.000000	0.216667	-18.100000	129.500000	1023.000000	1023.000000	2046.000000
1.400000	-0.047016	-27.786289	-9.659949	-1.892790	-10.688483	-5.545066	0.000000	-10.000000	0.200000	-17.366667	123.500000	1023.000000	1023.000000	2046.000000
1.420000	-0.047484	-28.063154	-9.299613	-1.925244	-10.467287	-6.371010	0.000000	-10.000000	0.191667	-16.500000	117.500000	1023.000000	1023.000000	2046.000000
1.440000	-0.047949	-28.337990	-9.216756	-2.163883	-10.185713	-6.771639	0.000000	-10.000000	0.175000	-15.750000	111.833336	1023.000000	1023.000000	2046.000000
1.460000	-0.047794	-28.246038	-9.250703	-2.480210	-10.279623	-6.235502	0.000000	-10.000000	0.158333	-14.950000	106.500000	1023.000000	1023.000000	2046.000000
1.480000	-0.047451	-28.043583	-9.484661	-2.372314	-10.555869	-5.630739	0.000000	-10.000000	0.133333	-14.100000	101.666664	1023.000000	1023.000000	2046.000000
1.500000	-0.047345	-27.981020	-9.429487	-2.233075	-10.752501	-5.565957	0.000000	-10.000000	0.116667	-13.266667	96.833336	1023.000000	1023.000000	2046.000000
1.520000	-0.047657	-28.165194	-9.310666	-2.099941	-10.615116	-6.139470	0.000000	-10.000000	0.083333	-12.366667	92.333336	1023.000000	1023.000000	2046.000000
1.540000	-0.048043	-28.393263	-9.026317	-2.276343	-10.318913	-6.771691	0.000000	-10.000000	0.075000	-11.633333	88.000000	1023.000000	1023.000000	2046.000000
1.560000	-0.048342	-28.570160	-9.036567	-2.467211	-10.154961	-6.911421	0.000000	-10.000000	0.058333	-10.950000	84.333336	1023.000000	1023.000000	2046.000000
1.580000	-0.048088	-28.419712	-9.051430	-2.653893	-10.214417	-6.499970	0.000000	-10.000000	0.058333	-10.416667	80.666664	1023.000000	1023.000000	2046.000000
1.600000	-0.047766	-28.229731	-9.185027	-2.648065	-10.464376	-5.932263	0.000000	-10.000000	0.050000	-9.800000	77.333336	1023.000000	1023.000000	2046.000000
1.620000	-0.047567	-28.112234	-9.257325	-2.539840	-10.596684	-5.718385	0.000000	-10.000000	0.050000	-9.366667	74.000000	1023.000000	1023.000000	2046.000000
1.640000	-0.047652	-28.162327	-9.171153	-2.374879	-10.740411	-5.875885	0.000000	-10.000000	0.050000	-8.983334	71.000000	1023.000000	1023.000000	2046.000000
1.660000	-0.047973	-28.352091	-8.973097	-2.400345	-10.583193	-6.395455	0.000000	-10.000000	0.050000	-8.750000	68.000000	1023.000000	1023.000000	2046.000000
1.680000	-0.048371	-28.587374	-8.829061	-2.478069	-10.245385	-7.034859	0.000000	-10.000000	0.050000	-8.283334	65.000000	1023.000000	1023.000000	2046.000000
1.700000	-0.048615	-28.731695	-8.773679	-2.738698	-10.165801	-7.053517	0.000000	-10.000000	0.033333	-7.833333	62.166668	1023.000000	1023.000000	2046.000000
1.720000	-0.048418	-28.615015	-8.865479	-2.877742	-10.203851	-6.667943	0.000000	-10.000000	0.016667	-7.316667	59.500000	1023.000000	1023.000000	2046.000000
1.740000	-0.048008	-28.372469	-9.035376	-2.829467	-10.465500	-6.042128	0.000000	-10.000000	0.008333	-7.000000	57.000000	1023.000000	1023.000000	2046.000000
1.760000	-0.047845	-28.276493	-9.060883	-2.661892	-10.637630	-5.916089	0.000000	-10.000000	0.016667	-6.683333	54.666668	1023.000000	1023.000000	2046.000000
1.780000	-0.048062	-28.404867	-8.869343	-2.509085	-10.535131	-6.491308	0.000000	-10.000000	0.025000	-6.483334	52.500000	1023.000000	1023.000000	2046.000000
1.800000	-0.048542	-28.688520	-8.687267	-2.649513	-10.228960	-7.122780	0.000000	-10.000000	0.016667	-6.166667	50.500000	1023.000000	1023.000000	2046.000000
1.820000	-0.048828	-28.857338	-8.643246	-2.887314	-10.163173	-7.163607	0.000000	-10.000000	0.016667	-5.866667	48.500000	1023.000000	1023.000000	2046.000000
1.840000	-0.048685	-28.772598	-8.785497	-3.067511	-10.276084	-6.643505	0.000000	-10.000000	0.008333	-5.516667	46.500000	1023.000000	1023.000000	2046.000000
1.860000	-0.048314	-28.553675	-9.042949	-2.893158	-10.583995	-6.033574	0.000000	-10.000000	0.008333	-5.200000	44.500000	1023.000000	1023.000000	2046.000000
1.880000	-0.048508	-28.667974	-9.049709	-2.620438	-10.600450	-6.397378	0.000000	-10.000000	0.000000	-4.800000	42.666668	1023.000000	1023.000000	2046.000000
1.900000	-0.049368	-29.176762	-8.816605	-2.724537	-10.513647	-7.121972	0.000000	-10.000000	0.000000	-4.266667	41.000000	1023.000000	1023.000000	2046.000000
1.920000	-0.050221	-29.680544	-8.732012	-3.041059	-10.401737	-7.505736	0.000000	-10.000000	0.000000	-3.683333	39.666668	1023.000000	1023.000000	2046.000000
1.940000	-0.050658	-29.938833	-8.754280	-3.402397	-10.401408	-7.380748	0.000000	-10.000000	0.000000	-3.216667	38.333332	1023.000000	1023.000000	2046.000000
1.960000	-0.050624	-29.918589	-8.904538	-3.648043	-10.509870	-6.856139	0.000000	-10.000000	0.000000	-2.966667	37.166668	1023.000000	1023.000000	2046.000000
1.980000	-0.050603	-29.906458	-9.029476	-3.581471	-10.783911	-6.511599	0.000000	-10.000000	0.000000	-2.966667	36.166668	1023.000000	1023.000000	2046.000000
2.000000	-0.050308	-29.731733	-8.983207	-3.217644	-10.758632	-6.772251	0.000000	-10.000000	0.000000	-3.300000	35.333332	1023.000000	1023.000000	2046.000000
2.020000	-0.050302	-29.728590	-8.804102	-3.018815	-10.682844	-7.222829	0.000000	-10.000000	0.000000	-3.883333	34.333332	1023.000000	1023.000000	2046.000000
2.040000	-0.050889	-30.075596	-8.815503	-3.052884	-10.509414	-7.697795	0.000000	-10.000000	0.000000	-4.416667	33.000000	1023.000000	1023.000000	2046.000000
2.060000	-0.051299	-30.317659	-8.946403	-3.229961	-10.470006	-7.671290	0.000000	-10.000000	0.000000	-4.750000	31.333334	1023.000000	1023.000000	2046.000000
2.080000	-0.051935	-30.693623	-9.288914	-3.545847	-10.695855	-7.163006	0.000000	-10.000000	0.000000	-4.700000	29.833334	1023.000000	1023.000000	2046.000000
2.100000	-0.052562	-31.063936	-9.611398	-3.704295	-11.073156	-6.675086	0.000000	-10.000000	0.000000	-4.466667	28.166666	1023.000000	1023.000000	2046.000000
2.120000	-0.053809	-31.801327	-9.731488	-3.690292	-11.240428	-7.139119	0.000000	-10.000000	0.000000	-4.216667	26.833334	1023.000000	1023.000000	2046.000000
2.140000	-0.055612	-32.866665	-9.629652	-3.958929	-11.325206	-7.952877	0.000000	-10.000000	0.000000	-3.550000	25.333334	1023.000000	1023.000000	2046.000000
2.160000	-0.057038	-33.709724	-9.584395	-4.365040	-11.304178	-8.456109	0.000000	-10.000000	0.000000	-2.766667	24.500000	1023.000000	1023.000000	2046.000000
2.180000	-0.057870	-34.201134	-9.664630	-4.672271	-11.264717	-8.599516	0.000000	-10.000000	0.000000	-2.133333	24.000000	1023.000000	1023.000000	2046.000000
2.200000	-0.058011	-34.284409	-9.853547	-4.865255	-11.271778	-8.293829	0.000000	-10.000000	0.008333	-2.233333	23.500000	1023.000000	1023.000000	2046.000000
2.220000	-0.057800	-34.159756	-10.101980	-4.772253	-11.530247	-7.755277	0.000000	-10.000000	0.008333	-2.933333	22.666666	1023.000000	1023.000000	2046.000000
2.240000	-0.057529	-33.999401	-10.181197	-4.554970	-11.608747	-7.654487	0.000000	-10.000000	0.016667	-3.716667	21.500000	1023.000000	1023.000000	2046.000000
2.260000	-0.057850	-34.189480	-10.082362	-4.375833	-11.641766	-8.089517	0.000000	-10.000000	0.008333	-4.416667	20.166666	1023.000000	1023.000000	2046.000000
2.280000	-0.058193	-34.392059	-9.755396	-4.436610	-11.514460	-8.685592	0.000000	-10.000000	0.016667	-4.750000	18.833334	1023.000000	1023.000000	2046.000000
2.300000	-0.058729	-34.708607	-9.689659	-4.621822	-11.300756	-9.096369	0.000000	-10.000000	0.008333	-4.650000	17.166666	1023.000000	1023.000000	2046.000000
2.320000	-0.058769	-34.732597	-9.703315	-4.872857	-11.284084	-8.872341	0.000000	-10.000000	0.008333	-4.316667	15.833333	1023.000000	1023.000000	2046.000000
2.340000	-0.058441	-34.538902	-9.880296	-4.923769	-11.404470	-8.330365	0.000000	-10.000000	0.000000	-3.966667	14.333333	1023.000000	1023.000000	2046.000000
2.360000	-0.058060	-34.313400	-10.016414	-4.806333	-11.527769	-7.962883	0.000000	-10.000000	0.000000	-3.850000	13.000000	1023.000000	1023.000000	2046.000000
2.380000	-0.057971	-34.260830	-9.948442	-4.698312	-11.602830	-8.011244	0.000000	-10.000000	0.000000	-4.033333	11.666667	1023.000000	1023.000000	2046.000000
2.400000	-0.058014	-34.286133	-9.737996	-4.684102	-11.521865	-8.342171	0.000000	-10.000000	0.008333	-4.500000	10.166667	1023.000000	1023.000000	2046.000000
2.420000	-0.058382	-34.503571	-9.461359	-4.841551	-11.277153	-8.923509	0.000000	-10.000000	0.016667	-5.283333	8.833333	1023.000000	1023.000000	2046.000000
2.440000	-0.058939	-34.832851	-9.477955	-5.053509	-11.125578	-9.175808	0.000000	-10.000000	0.025000	-6.083333	7.000000	1023.000000	1023.000000	2046.000000
2.460000	-0.058853	-34.782307	-9.568531	-5.282748	-11.124559	-8.806467	0.000000	-10.000000	0.016667	-6.466667	5.000000	1023.000000	1023.000000	2046.000000
2.480000	-0.058660	-34.668259	-9.927634	-5.300123	-11.220207	-8.220295	0.000000	-10.000000	0.008333	-6.200000	2.666667	1023.000000	1023.000000	2046.000000
2.500000	-0.058342	-34.479916	-10.156660	-5.148376	-11.299528	-7.875352	0.000000	-10.000000	0.000000	-5.633333	0.833333	1023.000000	1023.000000	2046.000000
2.520000	-0.058437	-34.536003	-10.200434	-4.990526	-11.267404	-8.077639	0.000000	-10.000000	0.000000	-5.133333	-0.666667	1023.000000	1023.000000	2046.000000
2.540000	-0.059116	-34.937630	-10.088843	-5.027255	-11.161353	-8.660178	0.000000	-10.000000	0.008333	-4.966667	-2.000000	1023.000000	1023.000000	2046.000000
2.560000	-0.059905	-35.403702	-10.003835	-5.263536	-11.064371	-9.071959	0.000000	-10.000000	0.008333	-5.033333	-3.666667	1023.000000	1023.000000	2046.000000
2.580000	-0.060486	-35.747059	-10.126253	-5.521720	-11.011916	-9.087170	0.000000	-10.000000	0.016667	-5.200000	-5.333333	1023.000000	1023.000000	2046.000000
2.600000	-0.060796	-35.930145	-10.427396	-5.747734	-11.110436	-8.644581	0.000000	-10.000000	0.008333	-5.183333	-7.000000	1023.000000	1023.000000	2046.000000
2.620000	-0.060724	-35.888016	-10.735048	-5.694825	-11.316084	-8.142058	0.000000	-10.000000	0.008333	-4.983334	-8.666667	1023.000000	1023.000000	2046.000000
2.640000	-0.060629	-35.831894	-10.857327	-5.572160	-11.402814	-7.999593	0.000000	-10.000000	0.000000	-4.650000	-10.333333	1023.000000	1023.000000	2046.000000
2.660000	-0.060661	-35.850731	-10.737831	-5.365200	-11.394783	-8.352918	0.000000	-10.000000	0.000000	-4.400000	-12.000000	1023.000000	1023.000000	2046.000000
2.680000	-0.061052	-36.081917	-10.410465	-5.443294	-11.304665	-8.923492	0.000000	-10.000000	0.000000	-4.150000	-13.500000	1023.000000	1023.000000	2046.000000
2.700000	-0.061373	-36.271622	-10.279016	-5.632845	-11.096784	-9.262978	0.000000	-10.000000	0.000000	-3.916667	-15.000000	1023.000000	1023.000000	2046.000000
2.720000	-0.061409	-36.292980	-10.396716	-5.780056	-11.037834	-9.078372	0.000000	-10.000000	0.000000	-3.616667	-16.333334	1023.000000	1023.000000	2046.000000
2.740000	-0.060982	-36.040222	-10.598409	-5.772210	-11.194110	-8.475495	0.000000	-10.000000	0.000000	-3.283333	-17.500000	1023.000000	1023.000000	2046.000000
2.760000	-0.060200	-35.577919	-10.696903	-5.540745	-11.305671	-8.034602	0.000000	-10.000000	0.000000	-2.950000	-18.500000	1023.000000	1023.000000	2046.000000
2.780000	-0.059816	-35.351189	-10.543237	-5.242957	-11.212543	-8.352454	0.000000	-10.000000	0.000000	-2.616667	-19.500000	1023.000000	1023.000000	2046.000000
2.800000	-0.059891	-35.395454	-10.098741	-5.264156	-10.994908	-9.037650	0.000000	-10.000000	0.000000	-2.250000	-20.333334	1023.000000	1023.000000	2046.000000
2.820000	-0.060307	-35.641251	-9.998638	-5.432347	-10.846885	-9.363379	0.000000	-10.000000	0.000000	-1.900000	-20.833334	1023.000000	1023.000000	2046.000000
2.840000	-0.060007	-35.464012	-10.126048	-5.603856	-10.940600	-8.793509	0.000000	-10.000000	0.000000	-1.516667	-21.000000	1023.000000	1023.000000	2046.000000
2.860000	-0.059244	-35.013390	-10.418645	-5.400140	-11.063816	-8.130788	0.000000	-10.000000	0.000000	-0.900000	-21.000000	1023.000000	1023.000000	2046.000000
2.880000	-0.058662	-34.669067	-10.332664	-5.067051	-10.995143	-8.274211	0.000000	-10.000000	0.000000	-0.383333	-21.000000	1023.000000	1023.000000	2046.000000
2.900000	-0.058729	-34.708771	-9.902025	-5.008918	-10.793900	-9.003929	0.000000	-10.000000	0.000000	0.000000	-21.000000	1023.000000	1023.000000	2046.000000
2.920000	-0.059179	-34.975018	-9.715255	-5.228721	-10.645332	-9.385710	0.000000	-10.000000	0.000000	0.000000	-21.000000	1023.000000	1023.000000	2046.000000
2.940000	-0.059149	-34.957100	-9.830834	-5.432503	-10.753442	-8.940320	0.000000	-10.000000	0.000000	0.000000	-21.000000	1023.000000	1023.000000	2046.000000
2.960000	-0.058326	-34.470722	-10.205874	-5.226329	-10.900843	-8.137674	0.000000	-10.000000	0.000000	0.000000	-21.000000	1023.000000	1023.000000	2046.000000
2.980000	-0.057706	-34.104198	-10.039245	-4.877209	-10.778490	-8.409253	0.000000	-10.000000	0.000000	0.000000	-21.000000	1023.000000	1023.000000	2046.000000
3.000000	-0.057988	-34.270634	-9.618504	-4.921146	-10.642255	-9.088730	0.000000	-10.000000	0.008333	0.000000	-21.000000	1023.000000	1023.000000	2046.000000
3.020000	-0.058414	-34.522820	-9.503456	-5.127119	-10.564852	-9.327394	0.000000	-10.000000	0.008333	0.000000	-21.000000	1023.000000	1023.000000	2046.000000
3.040000	-0.058257	-34.430008	-9.641308	-5.361720	-10.647118	-8.779864	0.000000	-10.000000	0.008333	0.000000	-21.000000	1023.000000	1023.000000	2046.000000
3.060000	-0.057434	-33.943317	-9.987611	-5.099043	-10.788612	-8.068050	0.000000	-10.000000	0.000000	0.000000	-21.000000	1023.000000	1023.000000	2046.000000
3.080000	-0.056796	-33.566704	-9.820123	-4.762861	-10.589709	-8.394009	0.000000	-10.000000	0.000000	0.000000	-21.000000	1023.000000	1023.000000	2046.000000
3.100000	-0.057192	-33.800373	-9.378760	-4.784745	-10.492841	-9.144028	0.000000	-10.000000	0.000000	0.000000	-21.000000	1023.000000	1023.000000	2046.000000
3.120000	-0.057636	-34.062679	-9.284926	-5.071874	-10.508377	-9.197501	0.000000	-10.000000	0.000000	0.000000	-21.000000	1023.000000	1023.000000	2046.000000
3.140000	-0.057371	-33.906055	-9.544895	-5.166213	-10.585107	-8.609841	0.000000	-10.000000	0.000000	0.000000	-21.000000	1023.000000	1023.000000	2046.000000
3.160000	-0.056662	-33.487057	-9.818807	-4.949683	-10.685041	-8.033526	0.000000	-10.000000	0.000000	0.000000	-21.000000	1023.000000	1023.000000	2046.000000
3.180000	-0.056177	-33.200375	-9.753488	-4.625723	-10.626945	-8.194220	0.000000	-10.000000	-0.008333	0.516667	-21.000000	1023.000000	1023.000000	2046.000000
3.200000	-0.056326	-33.288921	-9.431495	-4.579584	-10.491647	-8.786196	0.000000	-10.000000	-0.008333	1.133333	-21.000000	1023.000000	1023.000000	2046.000000
3.220000	-0.056774	-33.553150	-9.163683	-4.719701	-10.455787	-9.213981	0.000000	-10.000000	-0.016667	1.816667	-21.000000	1023.000000	1023.000000	2046.000000
3.240000	-0.056992	-33.682411	-9.241566	-4.969280	-10.463044	-9.008521	0.000000	-10.000000	-0.016667	2.133333	-21.000000	1023.000000	1023.000000	2046.000000
3.260000	-0.056719	-33.520744	-9.654715	-4.942332	-10.694180	-8.229516	0.000000	-10.000000	-0.033333	2.550000	-21.000000	1023.000000	1023.000000	2046.000000
3.280000	-0.056186	-33.205692	-9.854936	-4.649457	-10.671133	-8.030169	0.000000	-10.000000	-0.041667	3.200000	-21.000000	1023.000000	1023.000000	2046.000000
3.300000	-0.056338	-33.295753	-9.680455	-4.459819	-10.648234	-8.507244	0.000000	-10.000000	-0.050000	4.016667	-21.000000	1023.000000	1023.000000	2046.000000
3.320000	-0.056926	-33.643089	-9.209577	-4.683433	-10.673053	-9.077025	0.000000	-10.000000	-0.050000	4.883334	-21.000000	1023.000000	1023.000000	2046.000000
3.340000	-0.057608	-34.046047	-9.119102	-4.981976	-10.583628	-9.361341	0.000000	-10.000000	-0.050000	5.783334	-21.000000	1023.000000	1023.000000	2046.000000
3.360000	-0.057592	-34.036732	-9.311080	-5.278983	-10.643770	-8.802897	0.000000	-10.000000	-0.066667	6.683333	-21.000000	1023.000000	1023.000000	2046.000000
3.380000	-0.056797	-33.567257	-9.697372	-4.966426	-10.845018	-8.058440	0.000000	-10.000000	-0.083333	7.550000	-21.000000	1023.000000	1023.000000	2046.000000
3.400000	-0.055646	-32.887016	-9.600940	-4.289305	-10.580502	-8.416271	0.000000	-10.000000	-0.100000	8.200001	-21.000000	1023.000000	1023.000000	2046.000000
3.420000	-0.055995	-33.092884	-9.251431	-4.243439	-10.527400	-9.070616	0.000000	-10.000000	-0.091667	8.816667	-21.000000	1023.000000	1023.000000	2046.000000
3.440000	-0.056495	-33.388336	-9.249611	-4.496376	-10.614470	-9.027882	0.000000	-10.000000	-0.091667	9.750000	-13.833333	1023.000000	1023.000000	2046.000000
3.460000	-0.056869	-33.609642	-9.774950	-4.695547	-10.816472	-8.322674	0.000000	-10.000000	-0.116667	11.783334	2.166667	1023.000000	1023.000000	2046.000000
3.480000	-0.056747	-33.537525	-10.110157	-4.613132	-10.916714	-7.897523	0.000000	-10.000000	-0.150000	13.533334	18.166666	1023.000000	1023.000000	2046.000000
3.500000	-0.057452	-33.954338	-10.003114	-4.569917	-10.773046	-8.608261	0.000000	-10.000000	-0.183333	14.850000	28.333334	1023.000000	1023.000000	2046.000000
3.520000	-0.059009	-34.874073	-9.788650	-4.901970	-10.831471	-9.351984	0.000000	-10.000000	-0.208333	15.333334	31.333334	1023.000000	1023.000000	2046.000000
3.540000	-0.060179	-35.565979	-9.881495	-5.353802	-10.957632	-9.373048	0.000000	-10.000000	-0.241667	16.316668	36.166668	1023.000000	1023.000000	2046.000000
3.560000	-0.060164	-35.556713	-10.204886	-5.567464	-11.081040	-8.703321	0.000000	-10.000000	-0.258333	17.316668	41.666668	1023.000000	1023.000000	2046.000000
3.580000	-0.059293	-35.042278	-10.453903	-5.338167	-10.944770	-8.305437	0.000000	-10.000000	-0.258333	18.383333	47.500000	1023.000000	1023.000000	2046.000000
3.600000	-0.058756	-34.724648	-10.119813	-5.050980	-10.652788	-8.901067	0.000000	-10.000000	-0.250000	19.016666	53.500000	1023.000000	1023.000000	2046.000000
3.620000	-0.058890	-34.804020	-9.762887	-5.115913	-10.447702	-9.477516	0.000000	-10.000000	-0.275000	19.666666	59.666668	1023.000000	1023.000000	2046.000000
3.640000	-0.059009	-34.874043	-9.682240	-5.355158	-10.458786	-9.377857	0.000000	-10.000000	-0.308333	20.250000	66.000000	1023.000000	1023.000000	2046.000000
3.660000	-0.058403	-34.516003	-10.055275	-5.332860	-10.487652	-8.640218	0.000000	-10.000000	-0.341667	20.933332	72.666664	1023.000000	1023.000000	2046.000000
3.680000	-0.056882	-33.617008	-10.123159	-5.040941	-10.282299	-8.170608	0.000000	-10.000000	-0.366667	21.750000	79.500000	1023.000000	1023.000000	2046.000000
3.700000	-0.056148	-33.183239	-9.690022	-4.702007	-9.987496	-8.803711	0.000000	-10.000000	-0.366667	22.366667	86.666664	1023.000000	1023.000000	2046.000000
3.720000	-0.056084	-33.145386	-9.212388	-4.833796	-9.809594	-9.289609	0.000000	-10.000000	-0.383333	23.100000	94.000000	1023.000000	1023.000000	2046.000000
3.740000	-0.055886	-33.028824	-9.114568	-5.053742	-9.682204	-9.178309	0.000000	-10.000000	-0.383333	23.650000	101.500000	1023.000000	1023.000000	2046.000000
3.760000	-0.055154	-32.596104	-9.267178	-5.137404	-9.558278	-8.633242	0.000000	-10.000000	-0.400000	24.083334	109.166664	1023.000000	1023.000000	2046.000000
3.780000	-0.053739	-31.759628	-9.388294	-5.019699	-9.458388	-7.893246	0.000000	-10.000000	-0.391667	24.183334	117.000000	1023.000000	1023.000000	2046.000000
3.800000	-0.052467	-31.007954	-9.234450	-4.687201	-9.122895	-7.963406	0.000000	-10.000000	-0.391667	24.166668	125.000000	1023.000000	1023.000000	2046.000000
3.820000	-0.051833	-30.633198	-8.706875	-4.609465	-8.865694	-8.451164	0.000000	-10.000000	-0.375000	23.883333	133.000000	1023.000000	1023.000000	2046.000000
3.840000	-0.051780	-30.602192	-8.350756	-4.775451	-8.661128	-8.814857	0.000000	-10.000000	-0.383333	23.866667	141.000000	1023.000000	1023.000000	2046.000000
3.860000	-0.051359	-30.353329	-8.368474	-5.086124	-8.519793	-8.378938	0.000000	-10.000000	-0.383333	23.983334	149.000000	1023.000000	1023.000000	2046.000000
3.880000	-0.050304	-29.729677	-8.787983	-4.978375	-8.419959	-7.543361	0.000000	-10.000000	-0.416667	24.583334	157.000000	1023.000000	1023.000000	2046.000000
3.900000	-0.049033	-28.978579	-8.882421	-4.710560	-8.133356	-7.252243	0.000000	-10.000000	-0.433333	24.900000	165.333328	1023.000000	1023.000000	2046.000000
3.920000	-0.048126	-28.442463	-8.659346	-4.525057	-7.834848	-7.423212	0.000000	-10.000000	-0.450000	25.166668	173.666672	1023.000000	1023.000000	2046.000000
3.940000	-0.047793	-28.245535	-8.151231	-4.567343	-7.641259	-7.885703	0.000000	-10.000000	-0.466667	25.533335	182.166672	1023.000000	1023.000000	2046.000000
3.960000	-0.047819	-28.260820	-7.935019	-4.777028	-7.476762	-8.072012	0.000000	-10.000000	-0.483333	25.933334	190.500000	1023.000000	1023.000000	2046.000000
3.980000	-0.047666	-28.170773	-7.930547	-5.038200	-7.391765	-7.810260	0.000000	-10.000000	-0.483333	26.466667	199.166672	1023.000000	1023.000000	2046.000000
4.000000	-0.047095	-27.832870	-8.176893	-5.188195	-7.325490	-7.142292	0.000000	-10.000000	-0.491667	26.733334	208.000000	1023.000000	1023.000000	2046.000000
4.020000	-0.045858	-27.102253	-8.319581	-4.996897	-7.294566	-6.491209	0.000000	-10.000000	-0.491667	27.266666	216.833328	1023.000000	1023.000000	2046.000000
4.040000	-0.044595	-26.355890	-8.149492	-4.683076	-6.977738	-6.545584	0.000000	-10.000000	-0.508333	27.516666	225.833328	1023.000000	1023.000000	2046.000000
4.060000	-0.043780	-25.873724	-7.618101	-4.530096	-6.749006	-6.976521	0.000000	-10.000000	-0.508333	27.683334	234.833328	1023.000000	1023.000000	2046.000000
4.080000	-0.043432	-25.668228	-7.132345	-4.621244	-6.532454	-7.382185	0.000000	-10.000000	-0.516667	27.633333	244.166672	1023.000000	1023.000000	2046.000000
4.100000	-0.042906	-25.357698	-6.939131	-4.795943	-6.412792	-7.209832	0.000000	-10.000000	-0.533333	27.816668	253.333328	1023.000000	1023.000000	2046.000000
4.120000	-0.041783	-24.693548	-6.917866	-4.884888	-6.304155	-6.586639	0.000000	-10.000000	-0.541667	28.083334	262.666656	1023.000000	1023.000000	2046.000000
4.140000	-0.040131	-23.717361	-7.058525	-4.668468	-6.170915	-5.819453	0.000000	-10.000000	-0.566667	28.333334	272.000000	1023.000000	1023.000000	2046.000000
4.160000	-0.038285	-22.626375	-6.850927	-4.216916	-5.792553	-5.765978	0.000000	-10.000000	-0.575000	28.550001	281.500000	1023.000000	1023.000000	2046.000000
4.180000	-0.037005	-21.869795	-6.313181	-4.001717	-5.562206	-5.992690	0.000000	-10.000000	-0.591667	28.866667	291.000000	1023.000000	1023.000000	2046.000000
4.200000	-0.036168	-21.375132	-5.767527	-3.966265	-5.216301	-6.425038	0.000000	-10.000000	-0.591667	29.150000	300.666656	1023.000000	1023.000000	2046.000000
4.220000	-0.035616	-21.048889	-5.500990	-4.170907	-5.092921	-6.284070	0.000000	-10.000000	-0.616667	29.600000	310.166656	1023.000000	1023.000000	2046.000000
4.240000	-0.034360	-20.306845	-5.704944	-4.193660	-4.984749	-5.423492	0.000000	-10.000000	-0.625000	29.866667	319.833344	1023.000000	1023.000000	2046.000000
4.260000	-0.032427	-19.164358	-5.735924	-3.862170	-4.700509	-4.865757	0.000000	-10.000000	-0.641667	30.116667	329.500000	1023.000000	1023.000000	2046.000000
4.280000	-0.030931	-18.280323	-5.435208	-3.514376	-4.371279	-4.959461	0.000000	-10.000000	-0.616667	30.250000	339.500000	1023.000000	1023.000000	2046.000000
4.300000	-0.029738	-17.575382	-4.881237	-3.326977	-4.002256	-5.364912	0.000000	-10.000000	-0.608333	30.300001	349.833344	1023.000000	1023.000000	2046.000000
4.320000	-0.029242	-17.282148	-4.379121	-3.431124	-3.791415	-5.680490	0.000000	-10.000000	-0.608333	30.466667	360.166656	1023.000000	1023.000000	2046.000000
4.340000	-0.028523	-16.857281	-4.286721	-3.655307	-3.623171	-5.292082	0.000000	-10.000000	-0.625000	30.600000	370.500000	1023.000000	1023.000000	2046.000000
4.360000	-0.027167	-16.055452	-4.487462	-3.596979	-3.520042	-4.450969	0.000000	-10.000000	-0.633333	30.666668	380.500000	1023.000000	1023.000000	2046.000000
4.380000	-0.025151	-14.864211	-4.478271	-3.163181	-3.173084	-4.049675	0.000000	-10.000000	-0.633333	30.683334	390.500000	1023.000000	1023.000000	2046.000000
4.400000	-0.023795	-14.063113	-3.937824	-2.891470	-2.647521	-4.586298	0.000000	-10.000000	-0.633333	30.650002	400.833344	1023.000000	1023.000000	2046.000000
4.420000	-0.023167	-13.691583	-3.394855	-2.915788	-2.437546	-4.943393	0.000000	-10.000000	-0.641667	30.883333	411.166656	1023.000000	1023.000000	2046.000000
4.440000	-0.022488	-13.290385	-3.148285	-3.124976	-2.238472	-4.778651	0.000000	-10.000000	-0.641667	30.983334	421.500000	1023.000000	1023.000000	2046.000000
4.460000	-0.021391	-12.642307	-3.193429	-3.232812	-2.087159	-4.128907	0.000000	-10.000000	-0.650000	31.083334	431.666656	1023.000000	1023.000000	2046.000000
4.480000	-0.019554	-11.556654	-3.367007	-2.936828	-1.870225	-3.382594	0.000000	-10.000000	-0.658333	31.033333	442.000000	1023.000000	1023.000000	2046.000000
4.500000	-0.018004	-10.640306	-3.024002	-2.519318	-1.498471	-3.598516	0.000000	-10.000000	-0.666667	31.100000	452.333344	1023.000000	1023.000000	2046.000000
4.520000	-0.017422	-10.296277	-2.387352	-2.447138	-1.303711	-4.158076	0.000000	-10.000000	-0.691667	31.500000	462.833344	1023.000000	1023.000000	2046.000000
4.540000	-0.017199	-10.164520	-1.998276	-2.680073	-1.137117	-4.349054	0.000000	-10.000000	-0.716667	31.983334	473.166656	1023.000000	1023.000000	2046.000000
4.560000	-0.016566	-9.790592	-1.985663	-3.021469	-1.189037	-3.594423	0.000000	-10.000000	-0.750000	32.416668	483.833344	1023.000000	1023.000000	2046.000000
4.580000	-0.014912	-8.813105	-2.035936	-2.836400	-0.979467	-2.961302	0.000000	-10.000000	-0.750000	32.483334	494.500000	1023.000000	1023.000000	2046.000000
4.600000	-0.013140	-7.765449	-1.619886	-2.458950	-0.391266	-3.295348	0.000000	-10.000000	-0.750000	32.450001	505.333344	1023.000000	1023.000000	2046.000000
4.620000	-0.012458	-7.362774	-0.996060	-2.378801	-0.114248	-3.873665	0.000000	-10.000000	-0.725000	32.266666	516.166687	1023.000000	1023.000000	2046.000000
4.640000	-0.011835	-6.994474	-1.015839	-2.322203	-0.124764	-3.531668	0.000000	-10.000000	-0.700000	32.033333	526.833313	1023.000000	1023.000000	2046.000000
4.660000	-0.010533	-6.225260	-1.508339	-2.021824	-0.173145	-2.521952	0.000000	-10.000000	-0.666667	31.533335	537.666687	1023.000000	1023.000000	2046.000000
4.680000	-0.009129	-5.395483	-1.612693	-1.593751	0.054369	-2.243408	0.000000	-10.000000	-0.658333	31.566668	548.166687	1023.000000	1023.000000	2046.000000
4.700000	-0.008510	-5.029490	-1.073404	-1.420837	0.348948	-2.884197	0.000000	-10.000000	-0.675000	31.483334	558.833313	1023.000000	1023.000000	2046.000000
4.720000	-0.009115	-5.386714	-0.694425	-1.795902	0.420612	-3.316999	0.000000	-10.000000	-0.700000	32.050003	569.333313	1023.000000	1023.000000	2046.000000
4.740000	-0.009321	-5.508886	-0.761826	-2.293358	0.439826	-2.893529	0.000000	-10.000000	-0.683333	31.733334	580.000000	1023.000000	1023.000000	2046.000000
4.760000	-0.008874	-5.244372	-1.271226	-2.318887	0.498119	-2.152377	0.000000	-10.000000	-0.633333	31.133333	590.666687	1023.000000	1023.000000	2046.000000
4.780000	-0.007952	-4.699889	-1.339435	-2.000463	0.861008	-2.220998	0.000000	-10.000000	-0.566667	30.100000	601.166687	1023.000000	1023.000000	2046.000000
4.800000	-0.007376	-4.358955	-0.896545	-1.851064	1.279307	-2.890652	0.000000	-10.000000	-0.541667	29.200001	611.500000	1023.000000	1023.000000	2046.000000
4.820000	-0.007471	-4.415451	-0.625328	-1.982314	1.474793	-3.282602	0.000000	-10.000000	-0.533333	28.633335	621.333313	1023.000000	1023.000000	2046.000000
4.840000	-0.006950	-4.107548	-0.748497	-2.130896	1.624169	-2.852323	0.000000	-10.000000	-0.533333	28.066668	631.000000	1023.000000	1023.000000	2046.000000
4.860000	-0.005554	-3.282603	-1.110391	-1.886613	1.796725	-2.082324	0.000000	-10.000000	-0.516667	27.650002	640.333313	1023.000000	1023.000000	2046.000000
4.880000	-0.003656	-2.160682	-0.982930	-1.378242	2.309059	-2.108570	0.000000	-10.000000	-0.508333	27.483334	649.666687	1023.000000	1023.000000	2046.000000
4.900000	-0.002850	-1.684562	-0.399255	-1.148756	2.703377	-2.839928	0.000000	-10.000000	-0.500000	27.450001	658.833313	1023.000000	1023.000000	2046.000000
4.920000	-0.002526	-1.492868	-0.107963	-1.271102	2.897359	-3.011162	0.000000	-10.000000	-0.500000	27.633333	668.166687	1023.000000	1023.000000	2046.000000
4.940000	-0.001672	-0.988173	-0.241864	-1.519836	3.101756	-2.328230	0.000000	-10.000000	-0.500000	27.633333	677.333313	1023.000000	1023.000000	2046.000000
4.960000	0.000004	0.002308	-0.440723	-1.248999	3.327347	-1.635316	0.000000	-10.000000	-0.491667	27.533335	686.500000	1023.000000	1023.000000	2046.000000
4.980000	0.001765	1.042822	-0.059909	-0.802905	3.915282	-2.009646	0.000000	-10.000000	-0.483333	27.350000	695.666687	1023.000000	1023.000000	2046.000000
5.000000	0.002585	1.527500	0.619919	-0.790747	4.322105	-2.623777	0.000000	-10.000000	-0.450000	27.050001	704.833313	1023.000000	1023.000000	2046.000000
5.020000	0.003224	1.905194	0.885361	-1.159434	4.522783	-2.343516	0.000000	-10.000000	-0.425000	26.550001	714.000000	1023.000000	1023.000000	2046.000000
5.040000	0.004710	2.783413	0.568205	-1.079753	4.706356	-1.411396	0.000000	-10.000000	-0.391667	25.683334	723.000000	1023.000000	1023.000000	2046.000000
5.060000	0.006736	3.980913	0.643430	-0.617201	5.240414	-1.285729	0.000000	-10.000000	-0.366667	24.700001	731.666687	1023.000000	1023.000000	2046.000000
5.080000	0.007792	4.605070	1.297191	-0.410725	5.700499	-1.981895	0.000000	-10.000000	-0.341667	23.500000	740.000000	1023.000000	1023.000000	2046.000000
5.100000	0.007959	4.703666	1.591976	-0.700236	5.921305	-2.109379	0.000000	-10.000000	-0.291667	21.983334	750.333313	1023.000000	1023.000000	2046.000000
5.120000	0.008740	5.165123	1.317075	-0.865644	6.129914	-1.416223	0.000000	-10.000000	-0.258333	20.716667	758.000000	1023.000000	1023.000000	2046.000000
5.140000	0.010354	6.119219	1.195161	-0.594879	6.462905	-0.943968	0.000000	-10.000000	-0.200000	19.250000	765.333313	1023.000000	1023.000000	2046.000000
5.160000	0.011279	6.665962	1.718374	-0.403221	6.817268	-1.466459	0.000000	-10.000000	-0.166667	17.783333	769.833313	1023.000000	1023.000000	2046.000000
5.180000	0.011119	6.571097	2.129522	-0.700889	6.971691	-1.829226	0.000000	-10.000000	-0.108333	15.800000	776.166687	1023.000000	1023.000000	2046.000000
5.200000	0.010880	6.429875	1.970464	-1.126570	6.918482	-1.332501	0.000000	-10.000000	-0.075000	13.450000	781.833313	1023.000000	1023.000000	2046.000000
5.220000	0.011523	6.809801	1.508962	-1.029147	6.956127	-0.626141	0.000000	-10.000000	-0.041667	11.216667	786.666687	1023.000000	1023.000000	2046.000000
5.240000	0.012194	7.206858	1.693938	-0.695325	7.137945	-0.929701	0.000000	-10.000000	-0.025000	8.550000	790.833313	1023.000000	1023.000000	2046.000000
5.260000	0.011759	6.949653	2.232378	-0.790219	7.177420	-1.669926	0.000000	-10.000000	-0.008333	5.516667	794.000000	1023.000000	1023.000000	2046.000000
5.280000	0.010969	6.482573	2.178841	-1.128246	7.042416	-1.610438	0.000000	-10.000000	0.008333	1.700000	796.333313	1023.000000	1023.000000	2046.000000
5.300000	0.011000	6.500762	1.765370	-1.189686	6.848650	-0.923571	0.000000	-10.000000	0.025000	-1.483333	797.500000	1023.000000	1023.000000	2046.000000
5.320000	0.011514	6.804703	1.604893	-0.887902	6.787787	-0.700076	0.000000	-10.000000	0.041667	-4.250000	798.000000	1023.000000	1023.000000	2046.000000
5.340000	0.011447	6.765236	1.987395	-0.645269	6.917160	-1.494049	0.000000	-10.000000	0.058333	-6.416667	798.000000	1023.000000	1023.000000	2046.000000
5.360000	0.010439	6.169448	2.176581	-0.862213	6.599174	-1.744094	0.000000	-10.000000	0.066667	-8.716667	798.000000	1023.000000	1023.000000	2046.000000
5.380000	0.010011	5.916719	1.736411	-1.035709	6.247269	-1.031251	0.000000	-10.000000	0.083333	-10.416667	798.000000	1023.000000	1023.000000	2046.000000
5.400000	0.010568	6.245795	1.368738	-0.610987	6.062773	-0.574730	0.000000	-10.000000	0.091667	-11.566667	798.000000	1023.000000	1023.000000	2046.000000
5.420000	0.010623	6.278183	1.583537	-0.208753	6.053458	-1.150059	0.000000	-10.000000	0.100000	-12.466667	794.666687	1023.000000	1023.000000	2046.000000
5.440000	0.009775	5.776789	1.774942	-0.175019	5.843525	-1.666660	0.000000	-10.000000	0.116667	-13.166667	787.000000	1023.000000	1023.000000	2046.000000
5.460000	0.008716	5.151365	1.537946	-0.359372	5.474272	-1.501481	0.000000	-10.000000	0.141667	-13.816667	777.666687	1023.000000	1023.000000	2046.000000
5.480000	0.008320	4.917202	0.937341	-0.249510	5.043941	-0.814570	0.000000	-10.000000	0.175000	-14.533334	770.000000	1023.000000	1023.000000	2046.000000
5.500000	0.008358	4.939420	0.641531	0.218340	4.827521	-0.747972	0.000000	-10.000000	0.208333	-15.483334	765.000000	1023.000000	1023.000000	2046.000000
5.520000	0.007679	4.538233	0.921686	0.463689	4.632823	-1.479966	0.000000	-10.000000	0.241667	-16.583334	759.833313	1023.000000	1023.000000	2046.000000
5.540000	0.006194	3.660444	0.893602	0.379180	4.220470	-1.832808	0.000000	-10.000000	0.283333	-17.833334	754.333313	1023.000000	1023.000000	2046.000000
5.560000	0.005004	2.957559	0.478205	0.220294	3.734855	-1.475795	0.000000	-10.000000	0.325000	-19.116667	748.333313	1023.000000	1023.000000	2046.000000
5.580000	0.004471	2.642192	-0.203406	0.473575	3.215690	-0.843667	0.000000	-10.000000	0.366667	-20.549999	742.000000	1023.000000	1023.000000	2046.000000
5.600000	0.004234	2.502297	-0.429281	0.954048	2.999276	-1.021746	0.000000	-10.000000	0.400000	-21.983334	735.166687	1023.000000	1023.000000	2046.000000
5.620000	0.003361	1.986588	-0.217936	1.148277	2.701907	-1.645661	0.000000	-10.000000	0.433333	-23.316666	727.833313	1023.000000	1023.000000	2046.000000
5.640000	0.001846	1.091115	-0.305176	1.068399	2.293463	-1.965571	0.000000	-10.000000	0.466667	-24.333334	720.000000	1023.000000	1023.000000	2046.000000
5.660000	0.000806	0.476415	-0.847219	0.952524	1.765231	-1.394122	0.000000	-10.000000	0.491667	-25.116667	711.833313	1023.000000	1023.000000	2046.000000
5.680000	0.000756	0.446620	-1.272266	1.285934	1.353060	-0.920108	0.000000	-10.000000	0.516667	-25.733334	703.500000	1023.000000	1023.000000	2046.000000
5.700000	0.000449	0.265292	-1.171217	1.634534	1.115386	-1.313412	0.000000	-10.000000	0.525000	-26.299999	694.833313	1023.000000	1023.000000	2046.000000
5.720000	-0.000566	-0.334597	-0.913387	1.620057	0.893340	-1.934607	0.000000	-10.000000	0.558333	-26.833334	686.000000	1023.000000	1023.000000	2046.000000
5.740000	-0.002213	-1.308022	-1.143695	1.415054	0.456133	-2.035514	0.000000	-10.000000	0.591667	-27.450001	677.000000	1023.000000	1023.000000	2046.000000
5.760000	-0.003385	-2.000458	-1.789500	1.456115	-0.176914	-1.490160	0.000000	-10.000000	0.641667	-27.916668	667.833313	1023.000000	1023.000000	2046.000000
5.780000	-0.003301	-1.950887	-2.402063	2.106430	-0.745740	-0.909514	0.000000	-10.000000	0.666667	-28.583334	658.666687	1023.000000	1023.000000	2046.000000
5.800000	-0.003556	-2.101780	-2.487998	2.714175	-0.983595	-1.344363	0.000000	-10.000000	0.683333	-29.000000	649.166687	1023.000000	1023.000000	2046.000000
5.820000	-0.004878	-2.882698	-2.248483	2.711648	-1.268947	-2.076917	0.000000	-10.000000	0.691667	-29.383333	639.500000	1023.000000	1023.000000	2046.000000
5.840000	-0.006634	-3.920412	-2.521343	2.373863	-1.615593	-2.157339	0.000000	-10.000000	0.700000	-29.466667	629.500000	1023.000000	1023.000000	2046.000000
5.860000	-0.007996	-4.725542	-3.088942	2.097778	-2.074654	-1.659723	0.000000	-10.000000	0.716667	-29.616667	619.666687	1023.000000	1023.000000	2046.000000
5.880000	-0.009100	-5.377935	-3.599843	2.193416	-2.536990	-1.434518	0.000000	-10.000000	0.750000	-30.100000	609.833313	1023.000000	1023.000000	2046.000000
5.900000	-0.010379	-6.134200	-3.712606	2.325023	-2.785369	-1.961248	0.000000	-10.000000	0.783333	-30.516666	599.833313	1023.000000	1023.000000	2046.000000
5.920000	-0.012451	-7.358419	-3.592467	2.114748	-3.079098	-2.801602	0.000000	-10.000000	0.800000	-30.683334	589.666687	1023.000000	1023.000000	2046.000000
5.940000	-0.014427	-8.526347	-3.830635	1.798616	-3.436337	-3.057992	0.000000	-10.000000	0.783333	-30.600000	579.500000	1023.000000	1023.000000	2046.000000
5.960000	-0.015807	-9.341668	-4.522898	1.676668	-3.895298	-2.600140	0.000000	-10.000000	0.783333	-30.416668	569.500000	1023.000000	1023.000000	2046.000000
5.980000	-0.016117	-9.524990	-4.905869	1.984637	-4.180957	-2.422802	0.000000	-10.000000	0.791667	-30.683334	559.333313	1023.000000	1023.000000	2046.000000
6.000000	-0.016606	-9.814335	-4.730196	2.218478	-4.190300	-3.112317	0.000000	-10.000000	0.808333	-30.800001	549.000000	1023.000000	1023.000000	2046.000000
6.020000	-0.018060	-10.673252	-4.742613	2.017846	-4.348307	-3.600178	0.000000	-10.000000	0.808333	-31.050001	538.666687	1023.000000	1023.000000	2046.000000
6.040000	-0.019198	-11.345963	-5.191792	1.787916	-4.667731	-3.274356	0.000000	-10.000000	0.783333	-31.000000	528.166687	1023.000000	1023.000000	2046.000000
6.060000	-0.019665	-11.621794	-5.729539	1.941815	-4.995624	-2.838445	0.000000	-10.000000	0.775000	-30.916668	517.833313	1023.000000	1023.000000	2046.000000
6.080000	-0.019910	-11.766787	-5.632555	2.190765	-5.070952	-3.254045	0.000000	-10.000000	0.775000	-30.800001	507.500000	1023.000000	1023.000000	2046.000000
6.100000	-0.020881	-12.340773	-5.375234	2.058181	-5.101931	-3.921788	0.000000	-10.000000	0.775000	-30.733334	497.333344	1023.000000	1023.000000	2046.000000
6.120000	-0.022173	-13.104326	-5.521190	1.696775	-5.273855	-4.006056	0.000000	-10.000000	0.775000	-30.733334	487.000000	1023.000000	1023.000000	2046.000000
6.140000	-0.022883	-13.523836	-6.095159	1.598434	-5.622256	-3.404855	0.000000	-10.000000	0.758333	-30.816668	476.666656	1023.000000	1023.000000	2046.000000
6.160000	-0.022857	-13.508506	-6.189415	1.726259	-5.774489	-3.270860	0.000000	-10.000000	0.766667	-30.850000	466.500000	1023.000000	1023.000000	2046.000000
6.180000	-0.023101	-13.652873	-5.842319	1.807055	-5.730345	-3.887264	0.000000	-10.000000	0.775000	-30.883333	456.166656	1023.000000	1023.000000	2046.000000
6.200000	-0.023997	-14.182076	-5.732926	1.587649	-5.742841	-4.293960	0.000000	-10.000000	0.791667	-31.066668	445.833344	1023.000000	1023.000000	2046.000000
6.220000	-0.024904	-14.717988	-6.072061	1.295707	-5.948386	-3.993247	0.000000	-10.000000	0.791667	-31.116667	435.333344	1023.000000	1023.000000	2046.000000
6.240000	-0.025206	-14.896450	-6.537985	1.306047	-6.273724	-3.390788	0.000000	-10.000000	0.775000	-31.049999	425.000000	1023.000000	1023.000000	2046.000000
6.260000	-0.025353	-14.983827	-6.687516	1.653307	-6.466840	-3.482777	0.000000	-10.000000	0.758333	-30.600000	414.666656	1023.000000	1023.000000	2046.000000
6.280000	-0.025929	-15.324164	-6.409494	1.627231	-6.487228	-4.054673	0.000000	-10.000000	0.733333	-30.133333	404.500000	1023.000000	1023.000000	2046.000000
6.300000	-0.027235	-16.095980	-6.453256	1.326249	-6.574626	-4.394348	0.000000	-10.000000	0.716667	-29.816668	394.500000	1023.000000	1023.000000	2046.000000
6.320000	-0.028450	-16.813694	-6.948316	0.940027	-6.805742	-3.999663	0.000000	-10.000000	0.683333	-29.616667	384.500000	1023.000000	1023.000000	2046.000000
6.340000	-0.029177	-17.243702	-7.425235	0.938603	-7.236840	-3.520231	0.000000	-10.000000	0.666667	-29.450001	374.500000	1023.000000	1023.000000	2046.000000
6.360000	-0.029715	-17.561718	-7.528544	1.079256	-7.415514	-3.696915	0.000000	-10.000000	0.650000	-29.166668	364.666656	1023.000000	1023.000000	2046.000000
6.380000	-0.030630	-18.102623	-7.285369	0.941218	-7.459863	-4.298608	0.000000	-10.000000	0.650000	-28.900000	355.000000	1023.000000	1023.000000	2046.000000
6.400000	-0.031911	-18.859104	-7.326993	0.655662	-7.519824	-4.667951	0.000000	-10.000000	0.633333	-28.566668	345.333344	1023.000000	1023.000000	2046.000000
6.420000	-0.032933	-19.463165	-7.741593	0.367218	-7.807834	-4.280956	0.000000	-10.000000	0.616667	-28.316668	335.833344	1023.000000	1023.000000	2046.000000
6.440000	-0.033282	-19.669834	-8.054640	0.427640	-8.193785	-3.849050	0.000000	-10.000000	0.600000	-27.983334	326.333344	1023.000000	1023.000000	2046.000000
6.460000	-0.033341	-19.704746	-7.977568	0.668241	-8.258489	-4.136930	0.000000	-10.000000	0.583333	-27.733334	317.000000	1023.000000	1023.000000	2046.000000
6.480000	-0.033841	-19.999825	-7.577608	0.562617	-8.207255	-4.777579	0.000000	-10.000000	0.558333	-27.416666	307.666656	1023.000000	1023.000000	2046.000000
6.500000	-0.034688	-20.500427	-7.641319	0.204200	-8.162146	-4.901163	0.000000	-10.000000	0.533333	-26.983334	298.500000	1023.000000	1023.000000	2046.000000
6.520000	-0.035195	-20.800014	-8.076328	0.078485	-8.543328	-4.258843	0.000000	-10.000000	0.516667	-26.566668	289.666656	1023.000000	1023.000000	2046.000000
6.540000	-0.035033	-20.704609	-8.148922	0.392404	-8.689551	-4.258540	0.000000	-10.000000	0.508333	-25.966667	280.833344	1023.000000	1023.000000	2046.000000
6.560000	-0.035161	-20.780235	-7.758654	0.413441	-8.583958	-4.851064	0.000000	-10.000000	0.491667	-25.466667	272.166656	1023.000000	1023.000000	2046.000000
6.580000	-0.035974	-21.260782	-7.634145	0.073787	-8.540645	-5.159780	0.000000	-10.000000	0.475000	-24.900000	263.500000	1023.000000	1023.000000	2046.000000
6.600000	-0.036679	-21.677387	-7.987481	-0.172520	-8.712023	-4.805364	0.000000	-10.000000	0.458333	-24.500000	255.166672	1023.000000	1023.000000	2046.000000
6.620000	-0.036790	-21.742609	-8.331951	-0.080178	-8.987979	-4.342502	0.000000	-10.000000	0.433333	-24.033333	247.000000	1023.000000	1023.000000	2046.000000
6.640000	-0.036765	-21.728312	-8.268232	0.167281	-9.083610	-4.543752	0.000000	-10.000000	0.400000	-23.533333	239.000000	1023.000000	1023.000000	2046.000000
6.660000	-0.036980	-21.855028	-7.969415	0.143571	-8.945588	-5.083595	0.000000	-10.000000	0.366667	-22.850000	231.166672	1023.000000	1023.000000	2046.000000
6.680000	-0.037684	-22.271431	-7.844696	-0.121829	-8.939425	-5.365482	0.000000	-10.000000	0.350000	-22.150000	223.500000	1023.000000	1023.000000	2046.000000
6.700000	-0.038309	-22.640373	-8.118802	-0.407271	-8.970106	-5.144194	0.000000	-10.000000	0.358333	-21.433334	216.166672	1023.000000	1023.000000	2046.000000
6.720000	-0.038568	-22.793886	-8.443609	-0.401448	-9.346806	-4.602023	0.000000	-10.000000	0.350000	-20.866667	209.000000	1023.000000	1023.000000	2046.000000
6.740000	-0.038485	-22.744524	-8.503033	-0.128531	-9.367574	-4.745388	0.000000	-10.000000	0.333333	-20.299999	202.166672	1023.000000	1023.000000	2046.000000
6.760000	-0.038677	-22.857950	-8.161596	-0.127865	-9.380416	-5.188072	0.000000	-10.000000	0.300000	-19.733334	195.333328	1023.000000	1023.000000	2046.000000
6.780000	-0.039089	-23.101673	-7.955110	-0.297986	-9.231779	-5.616799	0.000000	-10.000000	0.275000	-19.066668	188.833328	1023.000000	1023.000000	2046.000000
6.800000	-0.039708	-23.467190	-8.078459	-0.631204	-9.176980	-5.580547	0.000000	-10.000000	0.258333	-18.566668	182.500000	1023.000000	1023.000000	2046.000000
6.820000	-0.040072	-23.682585	-8.403722	-0.808170	-9.429633	-5.041060	0.000000	-10.000000	0.241667	-18.000000	176.333328	1023.000000	1023.000000	2046.000000
6.840000	-0.040148	-23.727404	-8.585587	-0.662108	-9.578112	-4.901598	0.000000	-10.000000	0.225000	-17.550001	170.333328	1023.000000	1023.000000	2046.000000
6.860000	-0.040231	-23.776377	-8.490912	-0.422137	-9.637702	-5.225626	0.000000	-10.000000	0.208333	-17.066668	164.333328	1023.000000	1023.000000	2046.000000
6.880000	-0.040281	-23.805889	-8.124470	-0.499771	-9.444786	-5.736861	0.000000	-10.000000	0.200000	-16.716667	158.666672	1023.000000	1023.000000	2046.000000
6.900000	-0.040753	-24.085108	-7.963521	-0.780508	-9.375117	-5.965962	0.000000	-10.000000	0.200000	-16.216667	153.000000	1023.000000	1023.000000	2046.000000
6.920000	-0.041248	-24.377695	-8.240909	-1.095405	-9.392654	-5.648727	0.000000	-10.000000	0.200000	-15.783334	147.666672	1023.000000	1023.000000	2046.000000
6.940000	-0.041437	-24.489185	-8.574136	-1.051429	-9.617525	-5.246095	0.000000	-10.000000	0.200000	-15.250000	142.333328	1023.000000	1023.000000	2046.000000
6.960000	-0.041532	-24.545284	-8.651285	-0.784751	-9.744813	-5.364435	0.000000	-10.000000	0.183333	-14.866667	137.166672	1023.000000	1023.000000	2046.000000
6.980000	-0.041512	-24.533525	-8.243783	-0.731375	-9.618163	-5.940205	0.000000	-10.000000	0.166667	-14.216667	132.166672	1023.000000	1023.000000	2046.000000
7.000000	-0.042007	-24.825962	-8.061256	-1.030881	-9.445836	-6.287989	0.000000	-10.000000	0.150000	-13.733334	127.500000	1023.000000	1023.000000	2046.000000
7.020000	-0.042612	-25.183754	-8.303295	-1.394985	-9.510755	-5.974720	0.000000	-10.000000	0.133333	-13.166667	122.833336	1023.000000	1023.000000	2046.000000
7.040000	-0.043065	-25.451244	-8.776965	-1.310191	-9.807449	-5.556638	0.000000	-10.000000	0.108333	-12.583333	118.333336	1023.000000	1023.000000	2046.000000
7.060000	-0.043585	-25.758677	-8.792045	-1.082605	-9.943207	-5.940819	0.000000	-10.000000	0.083333	-11.883333	114.000000	1023.000000	1023.000000	2046.000000
7.080000	-0.044412	-26.247719	-8.423541	-1.322069	-9.925330	-6.576779	0.000000	-10.000000	0.066667	-11.050000	110.166664	1023.000000	1023.000000	2046.000000
7.100000	-0.045319	-26.783283	-8.306318	-1.851191	-9.822400	-6.803373	0.000000	-10.000000	0.058333	-10.500000	106.500000	1023.000000	1023.000000	2046.000000
7.120000	-0.046130	-27.262545	-8.583235	-2.336640	-9.902791	-6.439878	0.000000	-10.000000	0.058333	-10.100000	103.166664	1023.000000	1023.000000	2046.000000
7.140000	-0.046599	-27.539787	-8.898870	-2.242251	-10.212845	-6.185822	0.000000	-10.000000	0.058333	-10.016666	99.833336	1023.000000	1023.000000	2046.000000
7.160000	-0.046214	-27.312763	-8.720432	-1.837266	-10.177526	-6.577539	0.000000	-10.000000	0.066667	-9.983334	96.500000	1023.000000	1023.000000	2046.000000
7.180000	-0.045994	-27.182434	-8.501431	-1.706389	-10.035090	-6.939524	0.000000	-10.000000	0.058333	-10.066667	93.000000	1023.000000	1023.000000	2046.000000
7.200000	-0.046330	-27.381062	-8.556766	-1.961050	-9.848328	-7.014917	0.000000	-10.000000	0.066667	-10.100000	89.500000	1023.000000	1023.000000	2046.000000
7.220000	-0.047080	-27.824429	-8.964797	-2.136717	-10.051755	-6.671159	0.000000	-10.000000	0.058333	-10.016666	86.166664	1023.000000	1023.000000	2046.000000
7.240000	-0.047812	-28.256908	-9.344607	-2.163131	-10.376968	-6.372200	0.000000	-10.000000	0.058333	-9.583334	82.833336	1023.000000	1023.000000	2046.000000
7.260000	-0.048833	-28.860569	-9.361508	-2.143147	-10.517911	-6.838003	0.000000	-10.000000	0.050000	-9.200001	79.666664	1023.000000	1023.000000	2046.000000
7.280000	-0.050177	-29.654696	-9.124555	-2.525050	-10.508566	-7.496525	0.000000	-10.000000	0.050000	-8.733334	76.500000	1023.000000	1023.000000	2046.000000
7.300000	-0.051853	-30.644976	-9.241955	-3.119342	-10.578227	-7.705452	0.000000	-10.000000	0.041667	-7.900001	73.500000	1023.000000	1023.000000	2046.000000
7.320000	-0.053397	-31.557398	-9.704146	-3.585418	-10.842506	-7.425327	0.000000	-10.000000	0.033333	-6.966667	70.833336	1023.000000	1023.000000	2046.000000
7.340000	-0.054171	-32.015102	-10.036990	-3.554328	-11.134688	-7.289096	0.000000	-10.000000	0.025000	-6.200000	68.500000	1023.000000	1023.000000	2046.000000
7.360000	-0.054485	-32.200912	-9.870862	-3.364273	-11.142691	-7.823089	0.000000	-10.000000	0.033333	-6.316667	66.500000	1023.000000	1023.000000	2046.000000
7.380000	-0.054798	-32.385513	-9.564487	-3.493257	-10.962939	-8.364828	0.000000	-10.000000	0.041667	-6.733333	64.500000	1023.000000	1023.000000	2046.000000
7.400000	-0.055301	-32.683002	-9.591393	-3.903311	-10.822346	-8.365952	0.000000	-10.000000	0.050000	-7.183333	62.166668	1023.000000	1023.000000	2046.000000
7.420000	-0.055608	-32.864273	-9.991408	-4.045625	-11.060691	-7.766550	0.000000	-10.000000	0.050000	-7.483334	59.833332	1023.000000	1023.000000	2046.000000
7.440000	-0.055785	-32.968925	-10.206048	-3.684426	-11.241410	-7.837040	0.000000	-10.000000	0.050000	-7.400000	57.166668	1023.000000	1023.000000	2046.000000
7.460000	-0.055690	-32.912994	-9.734842	-3.578222	-11.068169	-8.531761	0.000000	-10.000000	0.033333	-7.100000	54.833332	1023.000000	1023.000000	2046.000000
7.480000	-0.055954	-33.068985	-9.548388	-3.962132	-10.884729	-8.673738	0.000000	-10.000000	0.025000	-6.616667	52.500000	1023.000000	1023.000000	2046.000000
7.500000	-0.056163	-33.192387	-9.818971	-4.270071	-11.065182	-8.038165	0.000000	-10.000000	0.016667	-6.250000	50.500000	1023.000000	1023.000000	2046.000000
7.520000	-0.056194	-33.210403	-10.063127	-4.016220	-11.245803	-7.885256	0.000000	-10.000000	0.033333	-6.033333	48.500000	1023.000000	1023.000000	2046.000000
7.540000	-0.056085	-33.146164	-9.715349	-3.766973	-11.096731	-8.567109	0.000000	-10.000000	0.033333	-6.050000	46.500000	1023.000000	1023.000000	2046.000000
7.560000	-0.056159	-33.189720	-9.345570	-4.195778	-10.862479	-8.785892	0.000000	-10.000000	0.041667	-6.366667	44.333332	1023.000000	1023.000000	2046.000000
7.580000	-0.056367	-33.313080	-9.554342	-4.635977	-10.852998	-8.269764	0.000000	-10.000000	0.041667	-7.050000	42.000000	1023.000000	1023.000000	2046.000000
7.600000	-0.056477	-33.378021	-9.856702	-4.557486	-11.120509	-7.843326	0.000000	-10.000000	0.041667	-7.633334	39.500000	1023.000000	1023.000000	2046.000000
7.620000	-0.056294	-33.269760	-9.766726	-4.189049	-11.092940	-8.221045	0.000000	-10.000000	0.041667	-7.783333	37.000000	1023.000000	1023.000000	2046.000000
7.640000	-0.056395	-33.329384	-9.416899	-4.288027	-10.871899	-8.752562	0.000000	-10.000000	0.033333	-7.166667	34.333332	1023.000000	1023.000000	2046.000000
7.660000	-0.056582	-33.440010	-9.508130	-4.708289	-10.684453	-8.539137	0.000000	-10.000000	0.033333	-6.500000	31.833334	1023.000000	1023.000000	2046.000000
7.680000	-0.057020	-33.698868	-10.057275	-4.844464	-10.888972	-7.908155	0.000000	-10.000000	0.033333	-6.016667	29.500000	1023.000000	1023.000000	2046.000000
7.700000	-0.057191	-33.799969	-10.317808	-4.434994	-10.935328	-8.111836	0.000000	-10.000000	0.041667	-6.066667	27.500000	1023.000000	1023.000000	2046.000000
7.720000	-0.057546	-34.009666	-10.082732	-4.404289	-10.820127	-8.702518	0.000000	-10.000000	0.033333	-6.250000	25.500000	1023.000000	1023.000000	2046.000000
7.740000	-0.057893	-34.214901	-9.964745	-4.835298	-10.759938	-8.654919	0.000000	-10.000000	0.033333	-6.366667	23.500000	1023.000000	1023.000000	2046.000000
7.760000	-0.058623	-34.646103	-10.409181	-5.191618	-10.943589	-8.101717	0.000000	-10.000000	0.025000	-6.216667	21.500000	1023.000000	1023.000000	2046.000000
7.780000	-0.059029	-34.886379	-10.746560	-5.003883	-11.207047	-7.928887	0.000000	-10.000000	0.033333	-5.833333	19.500000	1023.000000	1023.000000	2046.000000
7.800000	-0.059327	-35.062431	-10.606441	-4.684492	-11.165319	-8.606179	0.000000	-10.000000	0.025000	-5.383334	17.500000	1023.000000	1023.000000	2046.000000
7.820000	-0.059323	-35.059937	-10.255550	-4.955439	-10.988142	-8.860806	0.000000	-10.000000	0.025000	-5.083333	15.666667	1023.000000	1023.000000	2046.000000
7.840000	-0.059496	-35.161953	-10.336298	-5.404324	-10.966938	-8.454392	0.000000	-10.000000	0.025000	-4.850000	14.000000	1023.000000	1023.000000	2046.000000
7.860000	-0.059409	-35.110500	-10.686339	-5.282398	-11.218701	-7.923061	0.000000	-10.000000	0.016667	-4.750000	12.333333	1023.000000	1023.000000	2046.000000
7.880000	-0.059263	-35.024426	-10.566901	-4.809298	-11.195559	-8.452666	0.000000	-10.000000	0.008333	-4.583333	10.833333	1023.000000	1023.000000	2046.000000
7.900000	-0.059106	-34.931808	-10.108354	-4.920537	-10.983472	-8.919448	0.000000	-10.000000	0.008333	-4.250000	9.166667	1023.000000	1023.000000	2046.000000
7.920000	-0.058868	-34.790909	-10.028850	-5.360744	-10.869417	-8.531899	0.000000	-10.000000	0.008333	-3.783333	7.833333	1023.000000	1023.000000	2046.000000
7.940000	-0.058724	-34.706081	-10.294988	-5.359285	-11.093285	-7.958523	0.000000	-10.000000	0.008333	-3.233333	6.500000	1023.000000	1023.000000	2046.000000
7.960000	-0.058615	-34.641533	-10.410869	-4.957938	-11.134287	-8.138439	0.000000	-10.000000	0.000000	-2.750000	5.500000	1023.000000	1023.000000	2046.000000
7.980000	-0.058336	-34.476429	-10.061480	-4.692402	-11.050270	-8.672278	0.000000	-10.000000	0.000000	-2.283333	4.666667	1023.000000	1023.000000	2046.000000
8.000000	-0.058032	-34.297077	-9.744860	-4.810056	-10.839223	-8.902938	0.000000	-10.000000	0.008333	-1.883333	4.166667	1023.000000	1023.000000	2046.000000
8.020000	-0.057762	-34.137424	-9.685790	-5.157439	-10.718926	-8.575268	0.000000	-10.000000	0.008333	-1.533333	4.000000	1023.000000	1023.000000	2046.000000
8.040000	-0.057680	-34.089104	-9.919147	-5.284254	-10.924697	-7.961004	0.000000	-10.000000	0.008333	-0.916667	4.000000	1023.000000	1023.000000	2046.000000
8.060000	-0.057535	-34.003212	-10.107814	-4.927909	-11.028639	-7.938851	0.000000	-10.000000	0.000000	-0.400000	4.000000	1023.000000	1023.000000	2046.000000
8.080000	-0.057357	-33.897823	-9.896097	-4.522960	-10.884319	-8.594448	0.000000	-10.000000	0.000000	0.000000	4.000000	1023.000000	1023.000000	2046.000000
8.100000	-0.057077	-33.732307	-9.548550	-4.619322	-10.656785	-8.907651	0.000000	-10.000000	0.000000	0.000000	4.000000	1023.000000	1023.000000	2046.000000
8.120000	-0.056830	-33.586784	-9.458498	-5.049426	-10.663840	-8.415022	0.000000	-10.000000	0.000000	0.000000	4.000000	1023.000000	1023.000000	2046.000000
8.140000	-0.056727	-33.525558	-9.784874	-5.071965	-10.870646	-7.798074	0.000000	-10.000000	0.000000	0.000000	4.000000	1023.000000	1023.000000	2046.000000
8.160000	-0.056682	-33.498871	-9.906022	-4.649159	-10.923361	-8.020330	0.000000	-10.000000	0.000000	0.000000	4.000000	1023.000000	1023.000000	2046.000000
8.180000	-0.056430	-33.350147	-9.605649	-4.364325	-10.700943	-8.679228	0.000000	-10.000000	0.000000	0.000000	4.000000	1023.000000	1023.000000	2046.000000
8.200000	-0.056195	-33.211277	-9.316973	-4.486532	-10.559738	-8.848033	0.000000	-10.000000	0.000000	0.000000	4.000000	1023.000000	1023.000000	2046.000000
8.220000	-0.055920	-33.048969	-9.208692	-4.832073	-10.499725	-8.508481	0.000000	-10.000000	0.000000	0.000000	4.000000	1023.000000	1023.000000	2046.000000
8.240000	-0.055941	-33.061275	-9.473100	-4.998703	-10.653356	-7.936117	0.000000	-10.000000	0.000000	0.000000	4.000000	1023.000000	1023.000000	2046.000000
8.260000	-0.055871	-33.019753	-9.687457	-4.774723	-10.814300	-7.743273	0.000000	-10.000000	0.000000	0.000000	4.000000	1023.000000	1023.000000	2046.000000
8.280000	-0.055922	-33.049671	-9.622315	-4.354753	-10.750745	-8.321856	0.000000	-10.000000	0.008333	0.000000	4.000000	1023.000000	1023.000000	2046.000000
8.300000	-0.055760	-32.954067	-9.297737	-4.264579	-10.557359	-8.834391	0.000000	-10.000000	0.008333	0.000000	4.000000	1023.000000	1023.000000	2046.000000
8.320000	-0.055495	-32.797253	-9.098316	-4.624450	-10.407152	-8.667333	0.000000	-10.000000	0.008333	0.000000	4.000000	1023.000000	1023.000000	2046.000000
8.340000	-0.055439	-32.764465	-9.290742	-4.923014	-10.576483	-7.974225	0.000000	-10.000000	0.000000	0.000000	4.000000	1023.000000	1023.000000	2046.000000
8.360000	-0.055420	-32.753338	-9.542968	-4.698850	-10.752252	-7.759268	0.000000	-10.000000	0.000000	0.000000	4.000000	1023.000000	1023.000000	2046.000000
8.380000	-0.055477	-32.786816	-9.553397	-4.272122	-10.691775	-8.269521	0.000000	-10.000000	0.000000	0.000000	4.000000	1023.000000	1023.000000	2046.000000
8.400000	-0.055412	-32.748299	-9.321667	-4.145058	-10.489834	-8.791741	0.000000	-10.000000	0.008333	0.000000	4.000000	1023.000000	1023.000000	2046.000000
8.420000	-0.055145	-32.590599	-9.066991	-4.350009	-10.366117	-8.807484	0.000000	-10.000000	0.016667	0.000000	4.000000	1023.000000	1023.000000	2046.000000
8.440000	-0.054987	-32.497593	-9.043942	-4.629223	-10.335461	-8.488967	0.000000	-10.000000	0.025000	0.000000	4.000000	1023.000000	1023.000000	2046.000000
8.460000	-0.055032	-32.524021	-9.271745	-4.840340	-10.447242	-7.964694	0.000000	-10.000000	0.016667	0.000000	4.000000	1023.000000	1023.000000	2046.000000
8.480000	-0.055260	-32.658649	-9.551455	-4.667003	-10.696000	-7.744192	0.000000	-10.000000	0.008333	0.000000	4.000000	1023.000000	1023.000000	2046.000000
8.500000	-0.055801	-32.978283	-9.643579	-4.239772	-10.802087	-8.292846	0.000000	-10.000000	0.000000	0.000000	4.000000	1023.000000	1023.000000	2046.000000
8.520000	-0.056197	-33.212570	-9.492203	-4.156240	-10.613429	-8.950696	0.000000	-10.000000	0.000000	0.000000	4.000000	1023.000000	1023.000000	2046.000000
8.540000	-0.056487	-33.384014	-9.194548	-4.664462	-10.569009	-8.955997	0.000000	-10.000000	0.000000	0.000000	4.000000	1023.000000	1023.000000	2046.000000
8.560000	-0.056763	-33.546776	-9.279679	-5.149503	-10.663708	-8.453887	0.000000	-10.000000	0.000000	0.000000	4.000000	1023.000000	1023.000000	2046.000000
8.580000	-0.056946	-33.655033	-9.470613	-5.299899	-10.851269	-8.033251	0.000000	-10.000000	0.000000	0.000000	4.000000	1023.000000	1023.000000	2046.000000
8.600000	-0.057415	-33.932343	-9.545756	-4.999150	-10.974566	-8.412870	0.000000	-10.000000	0.000000	-0.283333	4.000000	1023.000000	1023.000000	2046.000000
8.620000	-0.057222	-33.818489	-9.474977	-4.509377	-10.779837	-9.054297	0.000000	-10.000000	0.008333	-1.016667	4.000000	1023.000000	1023.000000	2046.000000
8.640000	-0.056785	-33.560123	-9.337396	-4.322453	-10.548375	-9.351902	0.000000	-10.000000	0.016667	-1.883333	3.666667	1023.000000	1023.000000	2046.000000
8.660000	-0.056704	-33.511826	-9.283070	-4.546314	-10.543584	-9.138860	0.000000	-10.000000	0.016667	-2.466667	3.000000	1023.000000	1023.000000	2046.000000
8.680000	-0.056932	-33.646935	-9.445578	-4.894254	-10.756764	-8.550337	0.000000	-10.000000	0.008333	-2.433333	2.000000	1023.000000	1023.000000	2046.000000
8.700000	-0.057818	-34.170631	-9.830815	-5.113626	-11.050108	-8.176080	0.000000	-10.000000	0.000000	-1.566667	1.333333	1023.000000	1023.000000	2046.000000
8.720000	-0.058970	-34.851383	-10.093469	-5.034467	-11.239403	-8.484044	0.000000	-10.000000	0.000000	-0.700000	1.000000	1023.000000	1023.000000	2046.000000
8.740000	-0.060311	-35.643616	-10.115893	-4.936227	-11.124085	-9.467409	0.000000	-10.000000	-0.008333	0.000000	1.000000	1023.000000	1023.000000	2046.000000
8.760000	-0.061529	-36.363468	-10.072886	-5.326907	-11.111568	-9.852106	0.000000	-10.000000	-0.008333	0.600000	1.000000	1023.000000	1023.000000	2046.000000
8.780000	-0.062213	-36.767910	-10.108335	-5.944334	-11.331168	-9.384073	0.000000	-10.000000	-0.016667	1.183333	1.000000	1023.000000	1023.000000	2046.000000
8.800000	-0.062740	-37.079208	-10.392018	-6.148569	-11.633295	-8.905326	0.000000	-10.000000	-0.008333	1.783333	1.000000	1023.000000	1023.000000	2046.000000
8.820000	-0.063185	-37.342087	-10.582346	-5.989173	-11.727966	-9.042603	0.000000	-10.000000	-0.008333	1.633333	1.000000	1023.000000	1023.000000	2046.000000
8.840000	-0.063399	-37.468536	-10.589192	-5.604373	-11.551257	-9.723713	0.000000	-10.000000	0.000000	1.600000	1.000000	1023.000000	1023.000000	2046.000000
8.860000	-0.063416	-37.478653	-10.388350	-5.472386	-11.301272	-10.316645	0.000000	-10.000000	0.000000	1.866667	1.000000	1023.000000	1023.000000	2046.000000
8.880000	-0.063086	-37.283897	-10.203910	-5.771967	-11.223364	-10.084658	0.000000	-10.000000	-0.016667	2.800000	1.000000	1023.000000	1023.000000	2046.000000
8.900000	-0.062903	-37.175591	-10.367229	-6.053794	-11.414784	-9.339782	0.000000	-10.000000	-0.033333	4.366667	1.000000	1023.000000	1023.000000	2046.000000
8.920000	-0.062731	-37.074005	-10.539495	-5.939380	-11.645582	-8.949550	0.000000	-10.000000	-0.066667	6.450000	1.000000	1023.000000	1023.000000	2046.000000
8.940000	-0.062730	-37.073257	-10.541592	-5.463713	-11.528257	-9.539695	0.000000	-10.000000	-0.083333	8.716667	1.000000	1023.000000	1023.000000	2046.000000
8.960000	-0.062454	-36.910240	-10.244375	-5.247302	-11.220129	-10.198434	0.000000	-10.000000	-0.116667	10.733334	1.000000	1023.000000	1023.000000	2046.000000
8.980000	-0.061929	-36.599857	-9.980194	-5.464824	-11.046623	-10.108214	0.000000	-10.000000	-0.133333	12.350000	1.000000	1023.000000	1023.000000	2046.000000
9.000000	-0.061326	-36.243832	-9.953401	-5.847728	-11.118926	-9.323778	0.000000	-10.000000	-0.150000	13.566667	1.000000	1023.000000	1023.000000	2046.000000
9.020000	-0.060986	-36.042713	-10.143922	-5.883483	-11.287035	-8.728271	0.000000	-10.000000	-0.158333	14.550000	8.333333	1023.000000	1023.000000	2046.000000
9.040000	-0.060715	-35.882568	-10.191472	-5.563238	-11.220498	-8.907360	0.000000	-10.000000	-0.175000	15.216667	17.000000	1023.000000	1023.000000	2046.000000
9.060000	-0.060453	-35.727768	-9.993299	-5.213097	-10.828303	-9.693071	0.000000	-10.000000	-0.208333	16.033333	27.333334	1023.000000	1023.000000	2046.000000
9.080000	-0.060045	-35.486401	-9.698594	-5.451771	-10.621712	-9.714323	0.000000	-10.000000	-0.233333	17.000000	32.166668	1023.000000	1023.000000	2046.000000
9.100000	-0.059341	-35.070812	-9.825644	-5.810190	-10.708328	-8.726650	0.000000	-10.000000	-0.266667	18.216667	37.666668	1023.000000	1023.000000	2046.000000
9.120000	-0.058982	-34.858265	-10.125458	-5.627987	-10.852959	-8.251861	0.000000	-10.000000	-0.283333	19.583334	43.500000	1023.000000	1023.000000	2046.000000
9.140000	-0.058971	-34.851776	-10.226384	-5.151107	-10.564572	-8.909713	0.000000	-10.000000	-0.300000	20.366667	49.833332	1023.000000	1023.000000	2046.000000
9.160000	-0.058770	-34.733219	-10.088133	-5.059449	-10.163769	-9.421866	0.000000	-10.000000	-0.316667	21.000000	56.500000	1023.000000	1023.000000	2046.000000
9.180000	-0.058256	-34.429417	-9.920819	-5.414415	-10.008978	-9.085205	0.000000	-10.000000	-0.333333	21.250000	63.500000	1023.000000	1023.000000	2046.000000
9.200000	-0.057915	-34.227592	-9.985479	-5.791215	-10.254025	-8.196872	0.000000	-10.000000	-0.358333	22.049999	70.500000	1023.000000	1023.000000	2046.000000
9.220000	-0.057662	-34.078056	-10.230925	-5.693179	-10.431541	-7.722413	0.000000	-10.000000	-0.375000	22.850000	77.666664	1023.000000	1023.000000	2046.000000
9.240000	-0.057557	-34.016041	-10.217034	-5.171615	-10.129909	-8.497480	0.000000	-10.000000	-0.391667	23.616667	85.166664	1023.000000	1023.000000	2046.000000
9.260000	-0.057264	-33.842834	-9.953378	-5.128100	-9.723247	-9.038110	0.000000	-10.000000	-0.416667	24.183334	93.000000	1023.000000	1023.000000	2046.000000
9.280000	-0.056437	-33.354210	-9.680934	-5.657068	-9.770198	-8.246011	0.000000	-10.000000	-0.433333	24.750000	101.000000	1023.000000	1023.000000	2046.000000
9.300000	-0.055557	-32.833946	-9.805532	-5.670303	-10.009242	-7.348869	0.000000	-10.000000	-0.450000	25.133333	109.166664	1023.000000	1023.000000	2046.000000
9.320000	-0.054999	-32.504398	-9.632886	-5.111892	-9.599823	-8.159796	0.000000	-10.000000	-0.466667	25.566668	117.500000	1023.000000	1023.000000	2046.000000
9.340000	-0.054281	-32.080242	-9.240309	-5.040033	-9.168858	-8.631041	0.000000	-10.000000	-0.491667	26.300001	126.000000	1023.000000	1023.000000	2046.000000
9.360000	-0.053023	-31.336594	-8.858143	-5.504705	-9.160679	-7.813067	0.000000	-10.000000	-0.525000	27.083334	134.666672	1023.000000	1023.000000	2046.000000
9.380000	-0.051854	-30.645996	-8.919871	-5.525198	-9.276824	-6.924103	0.000000	-10.000000	-0.541667	27.816668	143.500000	1023.000000	1023.000000	2046.000000
9.400000	-0.051000	-30.141224	-8.734535	-4.976756	-9.059876	-7.370056	0.000000	-10.000000	-0.566667	28.266666	152.666672	1023.000000	1023.000000	2046.000000
9.420000	-0.050115	-29.617998	-8.432198	-4.634062	-8.445785	-8.105953	0.000000	-10.000000	-0.591667	28.783333	162.000000	1023.000000	1023.000000	2046.000000
9.440000	-0.048764	-28.819597	-7.971131	-5.031880	-8.341376	-7.475208	0.000000	-10.000000	-0.633333	29.450001	171.666672	1023.000000	1023.000000	2046.000000
9.460000	-0.047433	-28.032612	-7.954539	-5.167262	-8.488549	-6.422261	0.000000	-10.000000	-0.641667	29.750000	181.500000	1023.000000	1023.000000	2046.000000
9.480000	-0.046381	-27.411005	-7.857216	-4.793283	-8.377045	-6.383461	0.000000	-10.000000	-0.658333	30.200001	191.500000	1023.000000	1023.000000	2046.000000
9.500000	-0.045559	-26.925299	-7.576215	-4.300128	-7.790579	-7.258376	0.000000	-10.000000	-0.650000	30.550001	201.500000	1023.000000	1023.000000	2046.000000
9.520000	-0.044400	-26.240595	-7.168552	-4.346532	-7.370150	-7.355362	0.000000	-10.000000	-0.658333	31.016666	211.500000	1023.000000	1023.000000	2046.000000
9.540000	-0.043070	-25.454189	-6.917989	-4.732885	-7.475687	-6.327627	0.000000	-10.000000	-0.666667	31.250000	221.666672	1023.000000	1023.000000	2046.000000
9.560000	-0.041739	-24.667677	-6.960383	-4.635251	-7.538369	-5.533675	0.000000	-10.000000	-0.691667	31.516666	232.000000	1023.000000	1023.000000	2046.000000
9.580000	-0.040944	-24.197733	-6.866194	-4.170024	-7.230327	-5.931187	0.000000	-10.000000	-0.716667	31.783333	242.500000	1023.000000	1023.000000	2046.000000
9.600000	-0.040013	-23.647915	-6.483412	-3.852863	-6.591321	-6.720319	0.000000	-10.000000	-0.716667	31.983334	253.000000	1023.000000	1023.000000	2046.000000
9.620000	-0.038750	-22.901005	-6.110594	-4.038775	-6.281966	-6.469669	0.000000	-10.000000	-0.725000	32.033333	263.666656	1023.000000	1023.000000	2046.000000
9.640000	-0.037432	-22.122572	-5.946074	-4.347394	-6.410679	-5.418425	0.000000	-10.000000	-0.733333	32.200001	274.333344	1023.000000	1023.000000	2046.000000
9.660000	-0.036227	-21.410223	-5.945150	-4.166680	-6.461784	-4.836608	0.000000	-10.000000	-0.750000	32.583332	285.166656	1023.000000	1023.000000	2046.000000
9.680000	-0.035548	-21.008709	-5.812762	-3.689215	-6.142854	-5.363877	0.000000	-10.000000	-0.750000	32.666668	296.000000	1023.000000	1023.000000	2046.000000
9.700000	-0.034456	-20.363358	-5.422083	-3.476456	-5.540525	-5.924293	0.000000	-10.000000	-0.766667	32.916668	306.833344	1023.000000	1023.000000	2046.000000
9.720000	-0.033255	-19.653559	-5.089078	-3.598912	-5.136243	-5.829326	0.000000	-10.000000	-0.758333	33.049999	317.666656	1023.000000	1023.000000	2046.000000
9.740000	-0.031935	-18.873621	-4.914330	-3.922650	-5.192468	-4.844174	0.000000	-10.000000	-0.758333	33.299999	328.666656	1023.000000	1023.000000	2046.000000
9.760000	-0.030675	-18.128672	-4.896627	-3.785836	-5.298514	-4.147694	0.000000	-10.000000	-0.750000	33.316666	339.833344	1023.000000	1023.000000	2046.000000
9.780000	-0.029790	-17.605923	-4.741842	-3.238889	-4.774795	-4.850396	0.000000	-10.000000	-0.766667	33.366669	351.000000	1023.000000	1023.000000	2046.000000
9.800000	-0.028902	-17.081209	-4.406849	-3.115972	-4.161613	-5.396776	0.000000	-10.000000	-0.766667	33.616669	362.000000	1023.000000	1023.000000	2046.000000
9.820000	-0.027601	-16.312426	-4.087320	-3.394757	-4.042545	-4.787802	0.000000	-10.000000	-0.758333	33.666668	373.166656	1023.000000	1023.000000	2046.000000
9.840000	-0.026140	-15.448597	-4.028374	-3.510548	-4.186052	-3.723623	0.000000	-10.000000	-0.758333	33.483334	384.333344	1023.000000	1023.000000	2046.000000
9.860000	-0.025316	-14.962010	-3.953496	-3.208060	-4.154780	-3.645675	0.000000	-10.000000	-0.766667	33.283333	395.666656	1023.000000	1023.000000	2046.000000
9.880000	-0.024888	-14.708849	-3.730028	-2.743192	-3.676200	-4.559429	0.000000	-10.000000	-0.783333	33.566666	406.833344	1023.000000	1023.000000	2046.000000
9.900000	-0.024280	-14.349766	-3.419247	-2.791878	-3.317839	-4.820801	0.000000	-10.000000	-0.791667	34.066666	418.000000	1023.000000	1023.000000	2046.000000
9.920000	-0.023224	-13.725386	-3.009988	-3.282246	-3.358294	-4.074858	0.000000	-10.000000	-0.808333	34.650002	429.333344	1023.000000	1023.000000	2046.000000
9.940000	-0.022219	-13.131428	-2.879375	-3.490561	-3.563366	-3.198125	0.000000	-10.000000	-0.808333	34.816666	440.666656	1023.000000	1023.000000	2046.000000
9.960000	-0.021235	-12.549719	-2.582177	-3.220961	-3.232464	-3.514117	0.000000	-10.000000	-0.816667	35.016666	452.333344	1023.000000	1023.000000	2046.000000
9.980000	-0.020592	-12.169754	-2.226610	-2.971425	-2.515474	-4.456244	0.000000	-10.000000	-0.800000	34.633335	463.833344	1023.000000	1023.000000	2046.000000
10.000000	-0.019022	-11.241777	-1.941551	-3.108936	-2.353454	-3.837837	0.000000	-10.000000	-0.775000	34.266666	475.500000	1023.000000	1023.000000	2046.000000
10.020000	-0.017078	-10.093034	-2.118191	-2.840053	-2.600249	-2.534540	0.000000	-10.000000	-0.741667	33.466667	487.000000	1023.000000	1023.000000	2046.000000
10.040000	-0.016292	-9.628350	-2.117654	-2.178401	-2.316519	-3.015776	0.000000	-10.000000	-0.733333	33.016666	498.333344	1023.000000	1023.000000	2046.000000
10.060000	-0.016053	-9.487568	-1.857498	-2.045672	-1.794584	-3.789814	0.000000	-10.000000	-0.750000	32.950001	509.500000	1023.000000	1023.000000	2046.000000
10.080000	-0.015642	-9.244657	-1.783172	-2.668858	-2.041080	-2.751547	0.000000	-10.000000	-0.766667	32.950001	520.500000	1023.000000	1023.000000	2046.000000
10.100000	-0.015237	-9.004924	-1.881125	-2.708310	-2.240547	-2.174941	0.000000	-10.000000	-0.741667	32.900002	531.500000	1023.000000	1023.000000	2046.000000
10.120000	-0.015510	-9.166579	-1.776678	-2.458383	-1.659688	-3.271831	0.000000	-10.000000	-0.683333	32.150002	542.500000	1023.000000	1023.000000	2046.000000
10.140000	-0.015639	-9.242775	-1.663973	-2.774036	-1.329225	-3.475541	0.000000	-10.000000	-0.600000	31.150000	553.333313	1023.000000	1023.000000	2046.000000
10.160000	-0.014995	-8.862095	-1.807896	-3.129613	-1.688949	-2.235637	0.000000	-10.000000	-0.575000	30.066668	564.000000	1023.000000	1023.000000	2046.000000
10.180000	-0.014661	-8.664467	-1.877820	-2.773233	-1.572701	-2.440712	0.000000	-10.000000	-0.550000	29.283333	574.333313	1023.000000	1023.000000	2046.000000
10.200000	-0.014227	-8.408077	-1.714094	-2.444566	-0.775612	-3.473806	0.000000	-10.000000	-0.541667	28.450001	584.166687	1023.000000	1023.000000	2046.000000
10.220000	-0.013466	-7.958525	-1.567777	-2.622116	-0.535314	-3.233318	0.000000	-10.000000	-0.500000	27.866667	593.666687	1023.000000	1023.000000	2046.000000
10.240000	-0.012168	-7.191441	-1.670645	-2.663738	-0.812626	-2.044432	0.000000	-10.000000	-0.500000	26.950001	603.000000	1023.000000	1023.000000	2046.000000
10.260000	-0.011298	-6.676857	-1.636366	-2.119169	-0.593737	-2.327585	0.000000	-10.000000	-0.475000	26.800001	612.166687	1023.000000	1023.000000	2046.000000
10.280000	-0.010808	-6.387285	-1.345900	-1.877417	0.181973	-3.345941	0.000000	-10.000000	-0.483333	26.216667	621.166687	1023.000000	1023.000000	2046.000000
10.300000	-0.009789	-5.785562	-1.180192	-2.205092	0.147214	-2.547493	0.000000	-10.000000	-0.450000	25.950001	630.000000	1023.000000	1023.000000	2046.000000
10.320000	-0.008587	-5.074667	-1.184142	-2.162769	-0.039928	-1.687829	0.000000	-10.000000	-0.425000	24.933334	638.666687	1023.000000	1023.000000	2046.000000
10.340000	-0.008106	-4.790759	-1.087747	-1.704640	0.306020	-2.304393	0.000000	-10.000000	-0.366667	23.850000	647.333313	1023.000000	1023.000000	2046.000000
10.360000	-0.007617	-4.501832	-0.821011	-1.529545	0.953977	-3.105253	0.000000	-10.000000	-0.291667	22.316668	655.333313	1023.000000	1023.000000	2046.000000
10.380000	-0.006781	-4.007451	-0.554603	-1.749146	1.111625	-2.815325	0.000000	-10.000000	-0.225000	20.316668	663.166687	1023.000000	1023.000000	2046.000000
10.400000	-0.005618	-3.320210	-0.661917	-1.855425	0.840280	-1.643148	0.000000	-10.000000	-0.133333	17.516666	670.000000	1023.000000	1023.000000	2046.000000
10.420000	-0.004954	-2.927838	-0.672857	-1.389201	0.991906	-1.857686	0.000000	-10.000000	-0.075000	13.566667	676.333313	1023.000000	1023.000000	2046.000000
10.440000	-0.004911	-2.902395	-0.539825	-1.093128	1.673333	-2.942775	0.000000	-10.000000	-0.025000	9.266666	681.500000	1023.000000	1023.000000	2046.000000
10.460000	-0.004412	-2.607655	-0.505508	-1.310760	1.696946	-2.488333	0.000000	-10.000000	0.000000	4.083333	685.500000	1023.000000	1023.000000	2046.000000
10.480000	-0.004097	-2.421603	-0.787694	-1.304605	1.270283	-1.599586	0.000000	-10.000000	0.025000	-0.183333	687.833313	1023.000000	1023.000000	2046.000000
10.500000	-0.004377	-2.586551	-1.005710	-1.006196	1.233913	-1.808559	0.000000	-10.000000	0.050000	-4.316667	688.833313	1023.000000	1023.000000	2046.000000
10.520000	-0.005013	-2.962665	-1.041017	-0.779028	1.636861	-2.779482	0.000000	-10.000000	0.075000	-7.833333	689.000000	1023.000000	1023.000000	2046.000000
10.540000	-0.005630	-3.327203	-1.132640	-0.968168	1.767976	-2.994371	0.000000	-10.000000	0.116667	-11.416667	689.000000	1023.000000	1023.000000	2046.000000
10.560000	-0.005994	-3.542623	-1.425057	-1.306299	1.217870	-2.029136	0.000000	-10.000000	0.166667	-14.383334	689.000000	1023.000000	1023.000000	2046.000000
10.580000	-0.006649	-3.929840	-1.844122	-1.160202	0.661058	-1.586574	0.000000	-10.000000	0.216667	-16.200001	685.666687	1023.000000	1023.000000	2046.000000
10.600000	-0.007964	-4.706952	-2.037978	-0.798261	0.788969	-2.659681	0.000000	-10.000000	0.241667	-17.533333	677.500000	1023.000000	1023.000000	2046.000000
10.620000	-0.009159	-5.412903	-2.229623	-1.026483	0.736259	-2.893056	0.000000	-10.000000	0.266667	-18.799999	667.166687	1023.000000	1023.000000	2046.000000
10.640000	-0.009469	-5.595896	-2.649728	-1.135981	-0.129049	-1.681138	0.000000	-10.000000	0.300000	-19.950001	658.000000	1023.000000	1023.000000	2046.000000
10.660000	-0.010331	-6.105721	-2.844249	-0.651966	-0.285573	-2.323933	0.000000	-10.000000	0.341667	-21.133333	651.166687	1023.000000	1023.000000	2046.000000
10.680000	-0.011486	-6.788351	-2.869890	-0.577295	-0.069674	-3.271492	0.000000	-10.000000	0.366667	-21.866667	644.166687	1023.000000	1023.000000	2046.000000
10.700000	-0.011881	-7.021610	-3.025767	-0.895157	-0.610496	-2.490190	0.000000	-10.000000	0.383333	-22.716667	636.666687	1023.000000	1023.000000	2046.000000
10.720000	-0.011992	-7.087367	-3.322854	-0.680718	-1.332917	-1.750878	0.000000	-10.000000	0.408333	-23.300001	629.000000	1023.000000	1023.000000	2046.000000
10.740000	-0.012759	-7.540432	-3.389100	-0.222099	-1.402071	-2.527163	0.000000	-10.000000	0.450000	-24.016666	621.000000	1023.000000	1023.000000	2046.000000
10.760000	-0.013618	-8.048214	-3.390177	-0.205501	-1.203835	-3.248700	0.000000	-10.000000	0.483333	-24.450001	613.000000	1023.000000	1023.000000	2046.000000
10.780000	-0.013763	-8.133727	-3.593781	-0.398273	-1.881266	-2.260407	0.000000	-10.000000	0.500000	-24.916668	605.000000	1023.000000	1023.000000	2046.000000
10.800000	-0.013975	-8.258965	-3.904073	-0.112429	-2.477128	-1.765335	0.000000	-10.000000	0.508333	-25.250000	596.833313	1023.000000	1023.000000	2046.000000
10.820000	-0.014875	-8.791160	-3.996931	0.317213	-2.466554	-2.644888	0.000000	-10.000000	0.525000	-25.766666	588.500000	1023.000000	1023.000000	2046.000000
10.840000	-0.015711	-9.285204	-4.030447	0.389043	-2.342114	-3.301685	0.000000	-10.000000	0.541667	-26.233334	579.833313	1023.000000	1023.000000	2046.000000
10.860000	-0.016022	-9.468874	-4.162739	0.194933	-2.927945	-2.573121	0.000000	-10.000000	0.566667	-26.950001	571.000000	1023.000000	1023.000000	2046.000000
10.880000	-0.016215	-9.583322	-4.570060	0.400200	-3.593040	-1.820422	0.000000	-10.000000	0.600000	-27.366667	562.000000	1023.000000	1023.000000	2046.000000
10.900000	-0.017111	-10.112864	-4.701595	0.860174	-3.773074	-2.498370	0.000000	-10.000000	0.633333	-28.000000	552.833313	1023.000000	1023.000000	2046.000000
10.920000	-0.017982	-10.627378	-4.712082	0.922627	-3.541880	-3.296044	0.000000	-10.000000	0.650000	-28.383333	543.666687	1023.000000	1023.000000	2046.000000
10.940000	-0.018362	-10.852045	-4.810149	0.681868	-3.965522	-2.758243	0.000000	-10.000000	0.650000	-28.916666	534.166687	1023.000000	1023.000000	2046.000000
10.960000	-0.018591	-10.987494	-5.163478	0.835260	-4.714853	-1.944422	0.000000	-10.000000	0.650000	-29.050001	524.500000	1023.000000	1023.000000	2046.000000
10.980000	-0.019197	-11.345696	-5.360769	1.259233	-4.922432	-2.321728	0.000000	-10.000000	0.650000	-29.100000	514.666687	1023.000000	1023.000000	2046.000000
11.000000	-0.020253	-11.969325	-5.333533	1.389868	-4.766936	-3.258725	0.000000	-10.000000	0.658333	-29.250000	505.000000	1023.000000	1023.000000	2046.000000
11.020000	-0.020663	-12.211679	-5.347072	1.225318	-4.861088	-3.228836	0.000000	-10.000000	0.658333	-29.316668	495.333344	1023.000000	1023.000000	2046.000000
11.040000	-0.020813	-12.300335	-5.598934	1.143344	-5.467062	-2.377682	0.000000	-10.000000	0.658333	-29.450001	485.500000	1023.000000	1023.000000	2046.000000
11.060000	-0.021125	-12.484970	-5.882693	1.455665	-5.941821	-2.116120	0.000000	-10.000000	0.658333	-29.283333	475.500000	1023.000000	1023.000000	2046.000000
11.080000	-0.021961	-12.978917	-5.799510	1.721255	-5.798910	-3.101753	0.000000	-10.000000	0.658333	-29.383333	465.833344	1023.000000	1023.000000	2046.000000
11.100000	-0.022660	-13.392054	-5.810324	1.559524	-5.673598	-3.467656	0.000000	-10.000000	0.658333	-29.416668	452.833344	1023.000000	1023.000000	2046.000000
11.120000	-0.022842	-13.499588	-5.999753	1.376247	-6.184860	-2.691221	0.000000	-10.000000	0.650000	-29.250000	439.833344	1023.000000	1023.000000	2046.000000
11.140000	-0.023009	-13.598509	-6.239232	1.622021	-6.754202	-2.227096	0.000000	-10.000000	0.650000	-28.950001	429.833344	1023.000000	1023.000000	2046.000000
11.160000	-0.023918	-14.135785	-6.208256	1.909905	-6.793293	-3.044141	0.000000	-10.000000	0.650000	-28.750000	423.333344	1023.000000	1023.000000	2046.000000
11.180000	-0.024782	-14.646104	-6.112027	1.770883	-6.561234	-3.743726	0.000000	-10.000000	0.650000	-28.666666	417.000000	1023.000000	1023.000000	2046.000000
11.200000	-0.025133	-14.853709	-6.037983	1.418150	-6.584111	-3.649765	0.000000	-10.000000	0.650000	-28.433334	407.500000	1023.000000	1023.000000	2046.000000
11.220000	-0.025171	-14.876128	-6.195230	1.289184	-7.026536	-2.943546	0.000000	-10.000000	0.650000	-28.300001	398.000000	1023.000000	1023.000000	2046.000000
11.240000	-0.025777	-15.234075	-6.461223	1.419947	-7.575504	-2.617294	0.000000	-10.000000	0.650000	-28.250000	388.500000	1023.000000	1023.000000	2046.000000
11.260000	-0.026350	-15.572563	-6.558469	1.898111	-7.671721	-3.240484	0.000000	-10.000000	0.650000	-28.366667	379.000000	1023.000000	1023.000000	2046.000000
11.280000	-0.026817	-15.848676	-6.666072	2.117239	-7.304235	-3.995608	0.000000	-10.000000	0.641667	-28.183334	369.666656	1023.000000	1023.000000	2046.000000
11.300000	-0.027070	-15.998139	-6.790998	1.984258	-7.609190	-3.582210	0.000000	-10.000000	0.625000	-28.133333	360.166656	1023.000000	1023.000000	2046.000000
11.320000	-0.027379	-16.181036	-7.123791	2.007158	-8.268543	-2.795860	0.000000	-10.000000	0.608333	-27.900000	350.833344	1023.000000	1023.000000	2046.000000
11.340000	-0.028748	-16.990215	-7.311592	2.051209	-8.494626	-3.235205	0.000000	-10.000000	0.600000	-27.800001	341.500000	1023.000000	1023.000000	2046.000000
11.360000	-0.030691	-18.138226	-7.247101	1.659924	-8.221311	-4.329738	0.000000	-10.000000	0.600000	-27.633333	332.333344	1023.000000	1023.000000	2046.000000
11.380000	-0.032236	-19.051214	-7.411448	1.046567	-8.427293	-4.259042	0.000000	-10.000000	0.575000	-27.350000	323.166656	1023.000000	1023.000000	2046.000000
11.400000	-0.033305	-19.683392	-7.800174	0.794722	-9.149259	-3.528681	0.000000	-10.000000	0.550000	-26.900000	314.000000	1023.000000	1023.000000	2046.000000
11.420000	-0.034843	-20.592276	-8.003166	0.893079	-9.359863	-4.122324	0.000000	-10.000000	0.525000	-26.233334	305.000000	1023.000000	1023.000000	2046.000000
11.440000	-0.036658	-21.664860	-7.904463	0.595511	-9.092152	-5.263755	0.000000	-10.000000	0.516667	-26.066668	296.166656	1023.000000	1023.000000	2046.000000
11.460000	-0.037283	-22.034277	-8.023473	0.100395	-9.375045	-4.736153	0.000000	-10.000000	0.508333	-25.833334	287.500000	1023.000000	1023.000000	2046.000000
11.480000	-0.037497	-22.160711	-8.376924	0.262341	-9.832110	-4.214018	0.000000	-10.000000	0.500000	-25.816668	278.833344	1023.000000	1023.000000	2046.000000
11.500000	-0.038610	-22.818802	-8.298877	0.410626	-9.587353	-5.343199	0.000000	-10.000000	0.491667	-25.416668	270.333344	1023.000000	1023.000000	2046.000000
11.520000	-0.039380	-23.273462	-8.303089	0.109300	-9.315424	-5.764250	0.000000	-10.000000	0.475000	-25.033335	261.666656	1023.000000	1023.000000	2046.000000
11.540000	-0.039563	-23.381603	-8.561630	-0.132479	-9.733410	-4.954085	0.000000	-10.000000	0.458333	-24.616667	253.333328	1023.000000	1023.000000	2046.000000
11.560000	-0.039816	-23.531393	-8.739767	0.055640	-9.970837	-4.876430	0.000000	-10.000000	0.450000	-24.083334	245.000000	1023.000000	1023.000000	2046.000000
11.580000	-0.040828	-24.129484	-8.502874	0.014115	-9.697320	-5.943404	0.000000	-10.000000	0.433333	-23.616667	237.000000	1023.000000	1023.000000	2046.000000
11.600000	-0.041465	-24.505537	-8.432147	-0.386212	-9.529799	-6.157379	0.000000	-10.000000	0.408333	-23.033335	229.166672	1023.000000	1023.000000	2046.000000
11.620000	-0.041531	-24.544600	-8.616864	-0.620751	-9.820590	-5.486393	0.000000	-10.000000	0.375000	-22.600000	221.500000	1023.000000	1023.000000	2046.000000
11.640000	-0.041724	-24.658604	-8.773436	-0.508598	-10.179828	-5.196743	0.000000	-10.000000	0.366667	-22.300001	214.000000	1023.000000	1023.000000	2046.000000
11.660000	-0.042536	-25.138920	-8.547987	-0.523950	-9.924110	-6.142872	0.000000	-10.000000	0.375000	-22.183334	206.500000	1023.000000	1023.000000	2046.000000
11.680000	-0.043068	-25.453150	-8.420725	-0.974475	-9.602079	-6.455870	0.000000	-10.000000	0.375000	-22.183334	199.166672	1023.000000	1023.000000	2046.000000
11.700000	-0.042984	-25.403360	-8.631995	-1.249184	-9.964170	-5.558012	0.000000	-10.000000	0.366667	-22.050001	191.666672	1023.000000	1023.000000	2046.000000
11.720000	-0.043073	-25.456125	-8.809817	-1.063825	-10.201260	-5.381223	0.000000	-10.000000	0.341667	-21.533333	184.333328	1023.000000	1023.000000	2046.000000
11.740000	-0.043867	-25.925617	-8.698661	-0.980683	-10.114289	-6.131984	0.000000	-10.000000	0.333333	-20.900000	177.000000	1023.000000	1023.000000	2046.000000
11.760000	-0.044715	-26.426634	-8.733390	-1.318536	-9.716112	-6.658595	0.000000	-10.000000	0.325000	-20.100000	170.166672	1023.000000	1023.000000	2046.000000
11.780000	-0.044858	-26.511332	-8.997856	-1.572268	-9.848733	-6.092474	0.000000	-10.000000	0.300000	-19.583334	163.333328	1023.000000	1023.000000	2046.000000
11.800000	-0.045106	-26.657721	-9.366899	-1.495774	-10.292822	-5.502228	0.000000	-10.000000	0.275000	-19.133333	156.833328	1023.000000	1023.000000	2046.000000
11.820000	-0.046114	-27.253136	-9.408821	-1.361309	-10.338269	-6.144736	0.000000	-10.000000	0.241667	-18.616667	150.500000	1023.000000	1023.000000	2046.000000
11.840000	-0.047433	-28.032824	-9.329845	-1.737717	-10.026206	-6.939055	0.000000	-10.000000	0.241667	-18.250000	144.500000	1023.000000	1023.000000	2046.000000
11.860000	-0.047832	-28.268469	-9.517620	-2.213411	-10.270503	-6.266934	0.000000	-10.000000	0.233333	-17.616667	138.500000	1023.000000	1023.000000	2046.000000
11.880000	-0.048186	-28.478148	-9.915303	-2.086361	-10.695917	-5.780566	0.000000	-10.000000	0.233333	-17.183334	132.500000	1023.000000	1023.000000	2046.000000
11.900000	-0.048996	-28.956398	-9.846251	-1.940433	-10.629270	-6.540444	0.000000	-10.000000	0.216667	-16.550001	126.666664	1023.000000	1023.000000	2046.000000
11.920000	-0.050043	-29.575216	-9.719073	-2.275756	-10.375216	-7.205172	0.000000	-10.000000	0.208333	-16.100000	121.000000	1023.000000	1023.000000	2046.000000
11.940000	-0.050044	-29.575785	-9.762328	-2.637595	-10.509351	-6.666511	0.000000	-10.000000	0.191667	-15.650001	115.666664	1023.000000	1023.000000	2046.000000
11.960000	-0.049768	-29.412725	-9.991581	-2.453652	-10.875666	-6.091828	0.000000	-10.000000	0.191667	-15.216667	110.500000	1023.000000	1023.000000	2046.000000
11.980000	-0.050206	-29.671968	-9.855967	-2.225708	-10.715809	-6.874485	0.000000	-10.000000	0.175000	-14.733334	105.500000	1023.000000	1023.000000	2046.000000
12.000000	-0.050963	-30.119076	-9.606194	-2.570641	-10.452942	-7.489299	0.000000	-10.000000	0.166667	-14.216667	100.500000	1023.000000	1023.000000	2046.000000
12.020000	-0.050647	-29.932638	-9.637500	-2.865532	-10.508124	-6.921482	0.000000	-10.000000	0.150000	-13.616667	95.666664	1023.000000	1023.000000	2046.000000
12.040000	-0.050234	-29.688051	-9.880843	-2.585499	-10.807430	-6.414279	0.000000	-10.000000	0.133333	-13.033334	91.166664	1023.000000	1023.000000	2046.000000
12.060000	-0.050517	-29.855820	-9.623788	-2.418346	-10.669777	-7.143908	0.000000	-10.000000	0.116667	-12.533334	86.833336	1023.000000	1023.000000	2046.000000
12.080000	-0.051186	-30.250860	-9.396652	-2.668400	-10.481762	-7.704047	0.000000	-10.000000	0.100000	-12.100000	82.500000	1023.000000	1023.000000	2046.000000
12.100000	-0.051094	-30.196323	-9.408500	-2.958110	-10.365911	-7.463804	0.000000	-10.000000	0.091667	-11.600000	78.333336	1023.000000	1023.000000	2046.000000
12.120000	-0.050550	-29.874922	-9.624674	-2.915504	-10.614547	-6.720197	0.000000	-10.000000	0.091667	-11.166667	74.500000	1023.000000	1023.000000	2046.000000
12.140000	-0.050417	-29.796480	-9.590619	-2.646730	-10.758237	-6.800894	0.000000	-10.000000	0.075000	-10.666667	70.833336	1023.000000	1023.000000	2046.000000
12.160000	-0.051083	-30.190250	-9.307818	-2.656013	-10.577674	-7.648744	0.000000	-10.000000	0.075000	-10.316667	67.333336	1023.000000	1023.000000	2046.000000
12.180000	-0.051418	-30.387989	-9.253711	-2.995597	-10.335698	-7.802982	0.000000	-10.000000	0.058333	-9.866667	63.833332	1023.000000	1023.000000	2046.000000
12.200000	-0.051048	-30.169428	-9.529255	-3.078385	-10.578302	-6.983486	0.000000	-10.000000	0.058333	-9.583334	60.666668	1023.000000	1023.000000	2046.000000
12.220000	-0.050766	-30.002888	-9.567281	-2.725280	-10.702143	-7.008184	0.000000	-10.000000	0.050000	-9.266666	57.333332	1023.000000	1023.000000	2046.000000
12.240000	-0.051495	-30.433720	-9.193021	-2.845567	-10.480855	-7.914277	0.000000	-10.000000	0.050000	-9.066667	54.166668	1023.000000	1023.000000	2046.000000
12.260000	-0.051726	-30.570068	-9.172853	-3.250885	-10.375654	-7.770678	0.000000	-10.000000	0.050000	-8.833334	51.000000	1023.000000	1023.000000	2046.000000
12.280000	-0.051176	-30.245007	-9.561492	-3.098600	-10.633403	-6.951512	0.000000	-10.000000	0.050000	-8.600000	48.166668	1023.000000	1023.000000	2046.000000
12.300000	-0.051338	-30.340729	-9.392401	-2.777380	-10.600432	-7.570515	0.000000	-10.000000	0.050000	-8.316667	45.333332	1023.000000	1023.000000	2046.000000
12.320000	-0.052014	-30.740110	-9.115911	-3.087466	-10.313709	-8.223024	0.000000	-10.000000	0.041667	-8.000000	42.666668	1023.000000	1023.000000	2046.000000
12.340000	-0.051984	-30.722689	-9.244860	-3.398276	-10.348398	-7.731155	0.000000	-10.000000	0.041667	-7.750000	40.000000	1023.000000	1023.000000	2046.000000
12.360000	-0.051406	-30.380827	-9.514699	-3.123065	-10.617374	-7.125688	0.000000	-10.000000	0.041667	-7.450000	37.333332	1023.000000	1023.000000	2046.000000
12.380000	-0.051673	-30.538506	-9.252028	-2.919365	-10.462740	-7.904373	0.000000	-10.000000	0.050000	-7.233334	34.833332	1023.000000	1023.000000	2046.000000
12.400000	-0.052461	-31.004345	-9.023637	-3.303102	-10.287224	-8.390382	0.000000	-10.000000	0.050000	-6.933333	32.333332	1023.000000	1023.000000	2046.000000
12.420000	-0.052115	-30.800051	-9.311131	-3.496582	-10.493005	-7.499333	0.000000	-10.000000	0.050000	-6.666667	30.000000	1023.000000	1023.000000	2046.000000
12.440000	-0.051780	-30.601711	-9.439910	-3.127814	-10.560781	-7.473207	0.000000	-10.000000	0.041667	-6.383333	27.666666	1023.000000	1023.000000	2046.000000
12.460000	-0.052298	-30.908279	-9.066365	-3.105488	-10.470320	-8.266107	0.000000	-10.000000	0.041667	-6.083333	25.500000	1023.000000	1023.000000	2046.000000
12.480000	-0.053003	-31.324894	-9.006655	-3.495704	-10.330572	-8.491963	0.000000	-10.000000	0.041667	-5.716667	23.500000	1023.000000	1023.000000	2046.000000
12.500000	-0.052902	-31.265091	-9.395551	-3.602853	-10.441650	-7.825037	0.000000	-10.000000	0.050000	-5.083333	21.666666	1023.000000	1023.000000	2046.000000
12.520000	-0.052906	-31.267603	-9.597902	-3.341095	-10.671405	-7.657202	0.000000	-10.000000	0.041667	-4.533333	20.000000	1023.000000	1023.000000	2046.000000
12.540000	-0.053728	-31.753166	-9.248286	-3.360062	-10.650681	-8.494137	0.000000	-10.000000	0.033333	-3.916667	18.500000	1023.000000	1023.000000	2046.000000
12.560000	-0.054721	-32.340382	-9.055042	-3.907294	-10.489778	-8.888267	0.000000	-10.000000	0.016667	-3.583333	17.166666	1023.000000	1023.000000	2046.000000
12.580000	-0.054460	-32.186016	-9.331474	-4.175702	-10.607429	-8.071411	0.000000	-10.000000	0.016667	-3.466667	16.000000	1023.000000	1023.000000	2046.000000
12.600000	-0.054392	-32.145699	-9.464478	-3.789093	-10.665530	-8.226598	0.000000	-10.000000	0.016667	-3.816667	14.833333	1023.000000	1023.000000	2046.000000
12.620000	-0.054888	-32.438686	-9.117801	-3.742609	-10.496614	-9.081665	0.000000	-10.000000	0.025000	-4.416667	13.500000	1023.000000	1023.000000	2046.000000
12.640000	-0.054939	-32.469193	-9.330955	-3.994347	-10.617846	-8.526044	0.000000	-10.000000	0.025000	-4.883333	12.000000	1023.000000	1023.000000	2046.000000
12.660000	-0.054276	-32.077278	-9.803114	-3.541911	-10.725028	-8.007224	0.000000	-10.000000	0.025000	-5.100000	11.000000	1023.000000	1023.000000	2046.000000
12.680000	-0.054928	-32.462322	-9.548058	-3.405489	-10.715407	-8.793368	0.000000	-10.000000	0.025000	-4.900000	9.333333	1023.000000	1023.000000	2046.000000
12.700000	-0.056703	-33.511612	-9.471399	-4.055707	-10.757900	-9.226606	0.000000	-10.000000	0.025000	-4.583333	7.666667	1023.000000	1023.000000	2046.000000
12.720000	-0.057505	-33.985184	-9.974445	-4.473211	-10.946190	-8.591337	0.000000	-10.000000	0.016667	-4.333333	5.500000	1023.000000	1023.000000	2046.000000
12.740000	-0.058159	-34.372021	-10.336890	-4.371212	-11.170314	-8.493604	0.000000	-10.000000	0.008333	-3.833333	4.000000	1023.000000	1023.000000	2046.000000
12.760000	-0.059897	-35.399277	-10.135869	-4.491800	-11.262773	-9.508838	0.000000	-10.000000	0.000000	-3.233333	2.666667	1023.000000	1023.000000	2046.000000
12.780000	-0.061486	-36.338104	-10.032979	-5.061059	-11.306120	-9.937946	0.000000	-10.000000	0.008333	-2.616667	1.666667	1023.000000	1023.000000	2046.000000
12.800000	-0.061858	-36.557896	-10.344296	-5.416010	-11.468892	-9.328695	0.000000	-10.000000	0.016667	-2.550000	0.833333	1023.000000	1023.000000	2046.000000
12.820000	-0.061481	-36.335297	-10.620133	-5.065723	-11.480027	-9.169412	0.000000	-10.000000	0.016667	-2.966667	0.333333	1023.000000	1023.000000	2046.000000
12.840000	-0.061979	-36.629303	-10.234568	-4.996480	-11.409338	-9.988917	0.000000	-10.000000	0.016667	-3.500000	-0.500000	1023.000000	1023.000000	2046.000000
12.860000	-0.062842	-37.139416	-10.166783	-5.340933	-11.402004	-10.229694	0.000000	-10.000000	0.016667	-4.000000	-1.333333	1023.000000	1023.000000	2046.000000
12.880000	-0.062579	-36.984318	-10.498662	-5.477481	-11.579877	-9.428299	0.000000	-10.000000	0.033333	-4.150000	-2.666667	1023.000000	1023.000000	2046.000000
12.900000	-0.061976	-36.628094	-10.671475	-5.032101	-11.476241	-9.448274	0.000000	-10.000000	0.025000	-3.950000	-4.000000	1023.000000	1023.000000	2046.000000
12.920000	-0.062517	-36.947372	-10.129108	-5.101367	-11.350076	-10.366821	0.000000	-10.000000	0.016667	-3.516667	-5.333333	1023.000000	1023.000000	2046.000000
12.940000	-0.063106	-37.295727	-10.091523	-5.588268	-11.495115	-10.120820	0.000000	-10.000000	0.008333	-3.100000	-6.500000	1023.000000	1023.000000	2046.000000
12.960000	-0.062267	-36.799507	-10.560971	-5.392940	-11.551018	-9.294579	0.000000	-10.000000	0.008333	-2.850000	-7.500000	1023.000000	1023.000000	2046.000000
12.980000	-0.062038	-36.664513	-10.224620	-5.057866	-11.326064	-10.055961	0.000000	-10.000000	0.008333	-2.816667	-8.500000	1023.000000	1023.000000	2046.000000
13.000000	-0.062875	-37.159252	-9.877672	-5.467391	-11.374885	-10.439303	0.000000	-10.000000	0.000000	-2.850000	-9.166667	1023.000000	1023.000000	2046.000000
13.020000	-0.062739	-37.078938	-10.090887	-5.819701	-11.427380	-9.740971	0.000000	-10.000000	0.008333	-3.050000	-9.833333	1023.000000	1023.000000	2046.000000
13.040000	-0.061840	-36.547520	-10.354949	-5.526058	-11.417374	-9.249137	0.000000	-10.000000	0.025000	-3.616667	-11.000000	1023.000000	1023.000000	2046.000000
13.060000	-0.061767	-36.504135	-10.133858	-5.256825	-11.233518	-9.879936	0.000000	-10.000000	0.025000	-3.916667	-12.666667	1023.000000	1023.000000	2046.000000
13.080000	-0.062377	-36.864960	-9.792706	-5.537116	-11.190092	-10.345047	0.000000	-10.000000	0.016667	-3.666667	-14.500000	1023.000000	1023.000000	2046.000000
13.100000	-0.062634	-37.016502	-10.038279	-5.887556	-11.242419	-9.848248	0.000000	-10.000000	0.000000	-2.616667	-15.833333	1023.000000	1023.000000	2046.000000
13.120000	-0.062010	-36.647636	-10.590919	-5.613804	-11.243849	-9.199066	0.000000	-10.000000	0.008333	-1.350000	-16.666666	1023.000000	1023.000000	2046.000000
13.140000	-0.061901	-36.583565	-10.530381	-5.289159	-11.065288	-9.698737	0.000000	-10.000000	0.008333	-0.483333	-17.000000	1023.000000	1023.000000	2046.000000
13.160000	-0.062966	-37.212624	-10.272397	-5.616356	-11.032928	-10.290943	0.000000	-10.000000	0.016667	0.000000	-17.000000	1023.000000	1023.000000	2046.000000
13.180000	-0.063322	-37.423008	-10.522296	-6.032545	-11.228921	-9.639246	0.000000	-10.000000	0.016667	0.000000	-17.000000	1023.000000	1023.000000	2046.000000
13.200000	-0.062805	-37.117596	-11.002018	-5.771124	-11.303998	-9.040455	0.000000	-10.000000	0.008333	0.916667	-17.000000	1023.000000	1023.000000	2046.000000
13.220000	-0.062850	-37.144081	-10.826855	-5.485183	-11.230637	-9.601407	0.000000	-10.000000	0.000000	2.383333	-17.000000	1023.000000	1023.000000	2046.000000
13.240000	-0.063775	-37.691010	-10.596624	-5.779585	-11.162064	-10.152736	0.000000	-10.000000	-0.025000	4.350000	-17.000000	1023.000000	1023.000000	2046.000000
13.260000	-0.063837	-37.727936	-10.838271	-6.113147	-11.350783	-9.425734	0.000000	-10.000000	-0.033333	5.833333	-17.000000	1023.000000	1023.000000	2046.000000
13.280000	-0.062783	-37.104984	-11.174802	-5.700197	-11.282221	-8.947766	0.000000	-10.000000	-0.066667	7.083333	-17.000000	1023.000000	1023.000000	2046.000000
13.300000	-0.062534	-36.957703	-10.711378	-5.445459	-11.107858	-9.693007	0.000000	-10.000000	-0.066667	8.150001	-17.000000	1023.000000	1023.000000	2046.000000
13.320000	-0.063057	-37.266796	-10.402954	-5.732100	-11.154186	-9.977554	0.000000	-10.000000	-0.066667	9.050000	-17.000000	1023.000000	1023.000000	2046.000000
13.340000	-0.062479	-36.925327	-10.636926	-5.918220	-11.174740	-9.195441	0.000000	-10.000000	-0.058333	9.933333	-17.000000	1023.000000	1023.000000	2046.000000
13.360000	-0.061148	-36.138195	-10.825112	-5.489974	-11.068647	-8.754461	0.000000	-10.000000	-0.075000	10.883333	-17.000000	1023.000000	1023.000000	2046.000000
13.380000	-0.060566	-35.794739	-10.350286	-5.168695	-10.859033	-9.416726	0.000000	-10.000000	-0.091667	11.566667	-17.000000	1023.000000	1023.000000	2046.000000
13.400000	-0.060851	-35.962799	-9.976308	-5.442172	-10.861922	-9.682399	0.000000	-10.000000	-0.116667	12.583333	-3.000000	1023.000000	1023.000000	2046.000000
13.420000	-0.060215	-35.587307	-10.184550	-5.604401	-10.875300	-8.923054	0.000000	-10.000000	-0.133333	13.216667	11.000000	1023.000000	1023.000000	2046.000000
13.440000	-0.058709	-34.696934	-10.336237	-5.113518	-10.736793	-8.510385	0.000000	-10.000000	-0.150000	14.066667	28.166666	1023.000000	1023.000000	2046.000000
13.460000	-0.058170	-34.378410	-9.767124	-4.850162	-10.473563	-9.287560	0.000000	-10.000000	-0.158333	14.516666	32.833332	1023.000000	1023.000000	2046.000000
13.480000	-0.058305	-34.458496	-9.473473	-5.132834	-10.516516	-9.335675	0.000000	-10.000000	-0.166667	15.016666	39.166668	1023.000000	1023.000000	2046.000000
13.500000	-0.057413	-33.931232	-9.787622	-5.215801	-10.563106	-8.364704	0.000000	-10.000000	-0.183333	15.400001	44.000000	1023.000000	1023.000000	2046.000000
13.520000	-0.056043	-33.121166	-9.882450	-4.667742	-10.307546	-8.263427	0.000000	-10.000000	-0.191667	15.550000	47.333332	1023.000000	1023.000000	2046.000000
13.540000	-0.055620	-32.871143	-9.325904	-4.487982	-10.067569	-8.989687	0.000000	-10.000000	-0.183333	15.983334	52.500000	1023.000000	1023.000000	2046.000000
13.560000	-0.055738	-32.941025	-9.052753	-4.781321	-10.113496	-8.993457	0.000000	-10.000000	-0.183333	16.433334	58.000000	1023.000000	1023.000000	2046.000000
13.580000	-0.055028	-32.521351	-9.355439	-4.874396	-10.115014	-8.176502	0.000000	-10.000000	-0.183333	16.799999	65.166664	1023.000000	1023.000000	2046.000000
13.600000	-0.053541	-31.642725	-9.464763	-4.387885	-9.872324	-7.917752	0.000000	-10.000000	-0.200000	16.833334	68.833336	1023.000000	1023.000000	2046.000000
13.620000	-0.052935	-31.284689	-8.953922	-4.138189	-9.599648	-8.592931	0.000000	-10.000000	-0.200000	16.933334	72.500000	1023.000000	1023.000000	2046.000000
13.640000	-0.053212	-31.448246	-8.669465	-4.399675	-9.599293	-8.779814	0.000000	-10.000000	-0.200000	17.366667	78.166664	1023.000000	1023.000000	2046.000000
13.660000	-0.052475	-31.012650	-8.847343	-4.559393	-9.552215	-8.053699	0.000000	-10.000000	-0.216667	17.883335	85.833336	1023.000000	1023.000000	2046.000000
13.680000	-0.051135	-30.220581	-9.056070	-4.225179	-9.420104	-7.519227	0.000000	-10.000000	-0.233333	18.216667	91.500000	1023.000000	1023.000000	2046.000000
13.700000	-0.050213	-29.676022	-8.689046	-3.845747	-9.153249	-7.987980	0.000000	-10.000000	-0.250000	18.700001	97.500000	1023.000000	1023.000000	2046.000000
13.720000	-0.050189	-29.661781	-8.254853	-3.934496	-9.001697	-8.470735	0.000000	-10.000000	-0.266667	19.266666	103.833336	1023.000000	1023.000000	2046.000000
13.740000	-0.050059	-29.584864	-8.165745	-4.187722	-8.936192	-8.295206	0.000000	-10.000000	-0.283333	20.049999	112.333336	1023.000000	1023.000000	2046.000000
13.760000	-0.049279	-29.123711	-8.400155	-4.226242	-8.835507	-7.661807	0.000000	-10.000000	-0.300000	20.433332	116.833336	1023.000000	1023.000000	2046.000000
13.780000	-0.048039	-28.390860	-8.564907	-3.919724	-8.759965	-7.146264	0.000000	-10.000000	-0.316667	20.783333	121.166664	1023.000000	1023.000000	2046.000000
13.800000	-0.047102	-27.837194	-8.359307	-3.520471	-8.481746	-7.475671	0.000000	-10.000000	-0.350000	21.383333	128.166672	1023.000000	1023.000000	2046.000000
13.820000	-0.047111	-27.842546	-7.800251	-3.562178	-8.441176	-8.038941	0.000000	-10.000000	-0.391667	22.200001	137.500000	1023.000000	1023.000000	2046.000000
13.840000	-0.047358	-27.988539	-7.538242	-3.856396	-8.394763	-8.199138	0.000000	-10.000000	-0.416667	22.883333	144.666672	1023.000000	1023.000000	2046.000000
13.860000	-0.047014	-27.785143	-7.646873	-4.167495	-8.383277	-7.587498	0.000000	-10.000000	-0.416667	23.450001	149.666672	1023.000000	1023.000000	2046.000000
13.880000	-0.045843	-27.093060	-7.737809	-4.026521	-8.332534	-6.996195	0.000000	-10.000000	-0.425000	24.049999	155.000000	1023.000000	1023.000000	2046.000000
13.900000	-0.044895	-26.532928	-7.409988	-3.717896	-7.925328	-7.479716	0.000000	-10.000000	-0.416667	24.750000	163.000000	1023.000000	1023.000000	2046.000000
13.920000	-0.044942	-26.560577	-6.863779	-3.797671	-7.861891	-8.037237	0.000000	-10.000000	-0.425000	25.050001	171.000000	1023.000000	1023.000000	2046.000000
13.940000	-0.044372	-26.224073	-6.846745	-3.887196	-7.789509	-7.700624	0.000000	-10.000000	-0.416667	25.133333	179.333328	1023.000000	1023.000000	2046.000000
13.960000	-0.043092	-25.467642	-7.271253	-3.610190	-7.777517	-6.808682	0.000000	-10.000000	-0.416667	24.950001	187.666672	1023.000000	1023.000000	2046.000000
13.980000	-0.041928	-24.779734	-7.305182	-3.157997	-7.598892	-6.717661	0.000000	-10.000000	-0.441667	25.333334	199.000000	1023.000000	1023.000000	2046.000000
14.000000	-0.042018	-24.832550	-6.897975	-3.110186	-7.521010	-7.303378	0.000000	-10.000000	-0.483333	26.016666	210.000000	1023.000000	1023.000000	2046.000000
14.020000	-0.043052	-25.443504	-6.783673	-3.503589	-7.589798	-7.566443	0.000000	-10.000000	-0.533333	26.866667	218.333328	1023.000000	1023.000000	2046.000000
14.040000	-0.043682	-25.816151	-6.953003	-4.033062	-7.642721	-7.187364	0.000000	-10.000000	-0.525000	27.233334	224.000000	1023.000000	1023.000000	2046.000000
14.060000	-0.043723	-25.840298	-7.437294	-4.080600	-7.647409	-6.674994	0.000000	-10.000000	-0.525000	27.116667	230.000000	1023.000000	1023.000000	2046.000000
14.080000	-0.043372	-25.633095	-7.532200	-3.941864	-7.528108	-6.630924	0.000000	-10.000000	-0.508333	27.166668	239.000000	1023.000000	1023.000000	2046.000000
14.100000	-0.043082	-25.461514	-7.221710	-3.857788	-7.266722	-7.115294	0.000000	-10.000000	-0.508333	27.150000	248.000000	1023.000000	1023.000000	2046.000000
14.120000	-0.043383	-25.639452	-6.835705	-4.014510	-7.126395	-7.662841	0.000000	-10.000000	-0.483333	27.216667	257.166656	1023.000000	1023.000000	2046.000000
14.140000	-0.043285	-25.581301	-6.816158	-4.307337	-7.026291	-7.431514	0.000000	-10.000000	-0.483333	27.350000	266.333344	1023.000000	1023.000000	2046.000000
14.160000	-0.042354	-25.031134	-7.150753	-4.245834	-6.868979	-6.765566	0.000000	-10.000000	-0.500000	27.550001	275.500000	1023.000000	1023.000000	2046.000000
14.180000	-0.040900	-24.171843	-7.225080	-3.857925	-6.702042	-6.386795	0.000000	-10.000000	-0.533333	27.966667	287.666656	1023.000000	1023.000000	2046.000000
14.200000	-0.039944	-23.606676	-6.838505	-3.515630	-6.333601	-6.918940	0.000000	-10.000000	-0.566667	28.350000	300.000000	1023.000000	1023.000000	2046.000000
14.220000	-0.039616	-23.412817	-6.358598	-3.594769	-6.176547	-7.282904	0.000000	-10.000000	-0.591667	28.700001	309.333344	1023.000000	1023.000000	2046.000000
14.240000	-0.039102	-23.108986	-6.274925	-3.829761	-5.953184	-7.051117	0.000000	-10.000000	-0.600000	29.166666	315.666656	1023.000000	1023.000000	2046.000000
14.260000	-0.037916	-22.408255	-6.449608	-3.768656	-5.805852	-6.384138	0.000000	-10.000000	-0.608333	29.433334	322.000000	1023.000000	1023.000000	2046.000000
14.280000	-0.036202	-21.395557	-6.389506	-3.420651	-5.569078	-6.016322	0.000000	-10.000000	-0.625000	30.116667	331.666656	1023.000000	1023.000000	2046.000000
14.300000	-0.034938	-20.648624	-5.917951	-3.154087	-5.202404	-6.374182	0.000000	-10.000000	-0.616667	30.416668	341.500000	1023.000000	1023.000000	2046.000000
14.320000	-0.034205	-20.215235	-5.377426	-3.253098	-4.909757	-6.674954	0.000000	-10.000000	-0.608333	30.650000	351.833344	1023.000000	1023.000000	2046.000000
14.340000	-0.033496	-19.796356	-5.098111	-3.470090	-4.636289	-6.591867	0.000000	-10.000000	-0.583333	30.416666	362.166656	1023.000000	1023.000000	2046.000000
14.360000	-0.032458	-19.182770	-5.158534	-3.599442	-4.327582	-6.097211	0.000000	-10.000000	-0.591667	30.166666	372.500000	1023.000000	1023.000000	2046.000000
14.380000	-0.030973	-18.305271	-5.312722	-3.432854	-4.132188	-5.427507	0.000000	-10.000000	-0.591667	29.900000	382.500000	1023.000000	1023.000000	2046.000000
14.400000	-0.029450	-17.405239	-5.179218	-3.127302	-3.746254	-5.352465	0.000000	-10.000000	-0.591667	29.566668	392.500000	1023.000000	1023.000000	2046.000000
14.420000	-0.028545	-16.870007	-4.610292	-3.052988	-3.351213	-5.855515	0.000000	-10.000000	-0.591667	29.533333	402.500000	1023.000000	1023.000000	2046.000000
14.440000	-0.028204	-16.668375	-4.325218	-3.359715	-3.035875	-5.947568	0.000000	-10.000000	-0.591667	29.433334	412.500000	1023.000000	1023.000000	2046.000000
14.460000	-0.027262	-16.112083	-4.485219	-3.562870	-2.772075	-5.291920	0.000000	-10.000000	-0.591667	29.716667	422.166656	1023.000000	1023.000000	2046.000000
14.480000	-0.025964	-15.344980	-4.608984	-3.397015	-2.692235	-4.646747	0.000000	-10.000000	-0.575000	29.283335	431.833344	1023.000000	1023.000000	2046.000000
14.500000	-0.024636	-14.559853	-4.233310	-3.169693	-2.350589	-4.806261	0.000000	-10.000000	-0.558333	29.016666	441.500000	1023.000000	1023.000000	2046.000000
14.520000	-0.024449	-14.449313	-3.731234	-3.364806	-2.107724	-5.245549	0.000000	-10.000000	-0.558333	28.833334	451.333344	1023.000000	1023.000000	2046.000000
14.540000	-0.024193	-14.298027	-3.588204	-3.693238	-1.904720	-5.111866	0.000000	-10.000000	-0.566667	29.100000	461.000000	1023.000000	1023.000000	2046.000000
14.560000	-0.023128	-13.668900	-3.719879	-3.805128	-1.791448	-4.352445	0.000000	-10.000000	-0.575000	29.300001	470.666656	1023.000000	1023.000000	2046.000000
14.580000	-0.021526	-12.721992	-3.628639	-3.473722	-1.649129	-3.970502	0.000000	-10.000000	-0.583333	29.300001	480.500000	1023.000000	1023.000000	2046.000000
14.600000	-0.020149	-11.908238	-3.024385	-3.264960	-1.197461	-4.421433	0.000000	-10.000000	-0.591667	29.450001	490.500000	1023.000000	1023.000000	2046.000000
14.620000	-0.019658	-11.618015	-2.542456	-3.457106	-0.946092	-4.672360	0.000000	-10.000000	-0.600000	29.600000	500.333344	1023.000000	1023.000000	2046.000000
14.640000	-0.018611	-10.999274	-2.496557	-3.691457	-0.760262	-4.050998	0.000000	-10.000000	-0.600000	29.800001	510.000000	1023.000000	1023.000000	2046.000000
14.660000	-0.016683	-9.859434	-2.509398	-3.308905	-0.610089	-3.431041	0.000000	-10.000000	-0.600000	29.716667	519.666687	1023.000000	1023.000000	2046.000000
14.680000	-0.014938	-8.828392	-1.985939	-2.939923	-0.084027	-3.818503	0.000000	-10.000000	-0.616667	29.816668	529.500000	1023.000000	1023.000000	2046.000000
14.700000	-0.014126	-8.348579	-1.419505	-3.048953	0.218362	-4.098484	0.000000	-10.000000	-0.625000	29.683334	539.500000	1023.000000	1023.000000	2046.000000
14.720000	-0.012942	-7.648781	-1.330126	-3.209390	0.465949	-3.575214	0.000000	-10.000000	-0.633333	29.966667	549.500000	1023.000000	1023.000000	2046.000000
14.740000	-0.011005	-6.503879	-1.414509	-2.856428	0.612321	-2.845263	0.000000	-10.000000	-0.616667	30.100000	559.500000	1023.000000	1023.000000	2046.000000
14.760000	-0.008902	-5.261096	-1.020992	-2.424402	1.116079	-2.931781	0.000000	-10.000000	-0.625000	30.166668	569.500000	1023.000000	1023.000000	2046.000000
14.780000	-0.007879	-4.656675	-0.377895	-2.386201	1.517594	-3.410172	0.000000	-10.000000	-0.625000	30.183334	579.500000	1023.000000	1023.000000	2046.000000
14.800000	-0.006924	-4.092323	-0.200436	-2.583814	1.901946	-3.210018	0.000000	-10.000000	-0.641667	30.316668	589.500000	1023.000000	1023.000000	2046.000000
14.820000	-0.005233	-3.092667	-0.353739	-2.404771	2.108661	-2.442819	0.000000	-10.000000	-0.625000	30.516666	599.833313	1023.000000	1023.000000	2046.000000
14.840000	-0.003238	-1.913503	-0.124053	-1.980561	2.460477	-2.269366	0.000000	-10.000000	-0.625000	30.750000	610.166687	1023.000000	1023.000000	2046.000000
14.860000	-0.001866	-1.102878	0.546344	-1.827751	2.879428	-2.700898	0.000000	-10.000000	-0.608333	30.750000	620.500000	1023.000000	1023.000000	2046.000000
14.880000	-0.000966	-0.570971	0.876003	-1.984844	3.339459	-2.801589	0.000000	-10.000000	-0.608333	30.750000	630.500000	1023.000000	1023.000000	2046.000000
14.900000	0.000309	0.182903	0.766898	-2.069806	3.612892	-2.127081	0.000000	-10.000000	-0.591667	30.550001	640.833313	1023.000000	1023.000000	2046.000000
14.920000	0.002216	1.309675	0.787899	-1.689492	3.808989	-1.597722	0.000000	-10.000000	-0.583333	30.366667	651.166687	1023.000000	1023.000000	2046.000000
14.940000	0.003986	2.355482	1.367802	-1.339243	4.303306	-1.976382	0.000000	-10.000000	-0.558333	30.183334	661.500000	1023.000000	1023.000000	2046.000000
14.960000	0.004593	2.714286	1.818057	-1.494251	4.658345	-2.267865	0.000000	-10.000000	-0.550000	29.633333	671.500000	1023.000000	1023.000000	2046.000000
14.980000	0.005684	3.359344	1.660904	-1.603520	4.978270	-1.676310	0.000000	-10.000000	-0.533333	29.083334	681.500000	1023.000000	1023.000000	2046.000000
15.000000	0.007468	4.413470	1.677398	-1.106006	5.106308	-1.264229	0.000000	-10.000000	-0.508333	28.233334	691.166687	1023.000000	1023.000000	2046.000000
15.020000	0.008502	5.024425	2.228863	-0.817240	5.476125	-1.863323	0.000000	-10.000000	-0.466667	27.533335	700.666687	1023.000000	1023.000000	2046.000000
15.040000	0.008720	5.153539	2.446104	-1.036020	5.771619	-2.028163	0.000000	-10.000000	-0.425000	26.550001	709.833313	1023.000000	1023.000000	2046.000000
15.060000	0.009242	5.461952	2.222143	-1.094068	5.779621	-1.445744	0.000000	-10.000000	-0.400000	25.566668	719.000000	1023.000000	1023.000000	2046.000000
15.080000	0.010407	6.150602	2.382993	-0.824986	5.762752	-1.170157	0.000000	-10.000000	-0.366667	24.483334	727.666687	1023.000000	1023.000000	2046.000000
15.100000	0.011394	6.733786	2.996361	-0.704918	6.113458	-1.671115	0.000000	-10.000000	-0.316667	23.350000	736.000000	1023.000000	1023.000000	2046.000000
15.120000	0.011440	6.761143	3.252068	-0.874827	6.390608	-2.006706	0.000000	-10.000000	-0.250000	21.966667	744.000000	1023.000000	1023.000000	2046.000000
15.140000	0.012085	7.142250	2.996971	-0.826097	6.510776	-1.539399	0.000000	-10.000000	-0.183333	20.066668	751.666687	1023.000000	1023.000000	2046.000000
15.160000	0.013278	7.847298	2.545909	-0.156250	6.295517	-0.837879	0.000000	-10.000000	-0.133333	17.750000	758.833313	1023.000000	1023.000000	2046.000000
15.180000	0.013789	8.149581	2.576110	0.413737	6.114499	-0.954764	0.000000	-10.000000	-0.100000	15.333334	765.000000	1023.000000	1023.000000	2046.000000
15.200000	0.013595	8.034476	2.914664	0.476234	6.105447	-1.461868	0.000000	-10.000000	-0.075000	13.350000	770.500000	1023.000000	1023.000000	2046.000000
15.220000	0.012551	7.417741	2.922707	0.137432	6.084444	-1.726843	0.000000	-10.000000	-0.050000	11.483334	775.333313	1023.000000	1023.000000	2046.000000
15.240000	0.011668	6.895744	2.609629	-0.284220	5.921967	-1.351631	0.000000	-10.000000	-0.025000	9.616667	779.500000	1023.000000	1023.000000	2046.000000
15.260000	0.011050	6.530603	2.078341	-0.141312	5.604880	-1.011306	0.000000	-10.000000	0.000000	6.000000	783.000000	1023.000000	1023.000000	2046.000000
15.280000	0.010160	6.004756	2.036488	0.085064	5.389863	-1.506658	0.000000	-10.000000	0.033333	1.566667	785.666687	1023.000000	1023.000000	2046.000000
15.300000	0.008827	5.216887	2.134659	-0.084090	5.347353	-2.181035	0.000000	-10.000000	0.050000	-2.750000	787.333313	1023.000000	1023.000000	2046.000000
15.320000	0.007603	4.493618	1.783880	-0.405316	5.241705	-2.126651	0.000000	-10.000000	0.058333	-6.133333	788.000000	1023.000000	1023.000000	2046.000000
15.340000	0.007158	4.230150	1.190813	-0.203947	4.900854	-1.657570	0.000000	-10.000000	0.066667	-8.350000	788.000000	1023.000000	1023.000000	2046.000000
15.360000	0.006962	4.114657	1.114823	0.274551	4.695208	-1.969925	0.000000	-10.000000	0.083333	-10.400001	788.000000	1023.000000	1023.000000	2046.000000
15.380000	0.006224	3.678116	1.284659	0.268845	4.624336	-2.499724	0.000000	-10.000000	0.108333	-11.633334	788.000000	1023.000000	1023.000000	2046.000000
15.400000	0.005384	3.181719	1.087538	0.080359	4.628369	-2.614547	0.000000	-10.000000	0.108333	-12.683333	788.000000	1023.000000	1023.000000	2046.000000
15.420000	0.004811	2.843539	0.579405	0.041986	4.385189	-2.163040	0.000000	-10.000000	0.150000	-13.916667	778.833313	1023.000000	1023.000000	2046.000000
15.440000	0.004544	2.685795	0.288677	0.325385	4.076853	-2.005120	0.000000	-10.000000	0.183333	-14.716667	769.666687	1023.000000	1023.000000	2046.000000
15.460000	0.004122	2.436369	0.458061	0.613211	3.955003	-2.589907	0.000000	-10.000000	0.216667	-15.550000	758.833313	1023.000000	1023.000000	2046.000000
15.480000	0.003139	1.855059	0.610999	0.334475	3.944186	-3.034602	0.000000	-10.000000	0.216667	-16.083334	755.333313	1023.000000	1023.000000	2046.000000
15.500000	0.002260	1.335598	0.254492	0.028264	3.819055	-2.766213	0.000000	-10.000000	0.225000	-16.866667	750.000000	1023.000000	1023.000000	2046.000000
15.520000	0.001995	1.178838	-0.137519	0.159460	3.464954	-2.308056	0.000000	-10.000000	0.241667	-17.783333	744.333313	1023.000000	1023.000000	2046.000000
15.540000	0.001816	1.073369	-0.094606	0.474057	3.322740	-2.628822	0.000000	-10.000000	0.266667	-18.683334	738.500000	1023.000000	1023.000000	2046.000000
15.560000	0.001149	0.678777	0.105616	0.406436	3.292486	-3.125762	0.000000	-10.000000	0.300000	-19.816668	732.166687	1023.000000	1023.000000	2046.000000
15.580000	0.000424	0.250428	-0.165676	0.124645	3.279492	-2.988033	0.000000	-10.000000	0.350000	-20.883333	725.500000	1023.000000	1023.000000	2046.000000
15.600000	-0.000165	-0.097286	-0.768405	0.212357	2.912847	-2.454085	0.000000	-10.000000	0.383333	-21.716667	718.333313	1023.000000	1023.000000	2046.000000
15.620000	-0.000654	-0.386774	-0.992973	0.631575	2.503487	-2.528863	0.000000	-10.000000	0.391667	-22.150000	711.166687	1023.000000	1023.000000	2046.000000
15.640000	-0.001477	-0.872754	-0.854727	0.799991	2.335054	-3.153072	0.000000	-10.000000	0.391667	-22.550001	703.666687	1023.000000	1023.000000	2046.000000
15.660000	-0.002472	-1.460716	-0.928455	0.593604	2.237935	-3.363800	0.000000	-10.000000	0.400000	-23.200001	696.333313	1023.000000	1023.000000	2046.000000
15.680000	-0.003589	-2.120939	-1.277581	0.236300	2.013456	-3.093113	0.000000	-10.000000	0.450000	-24.033335	688.666687	1023.000000	1023.000000	2046.000000
15.700000	-0.004717	-2.787909	-1.909942	0.120384	1.466912	-2.465263	0.000000	-10.000000	0.483333	-24.600000	680.666687	1023.000000	1023.000000	2046.000000
15.720000	-0.005868	-3.468076	-2.246670	0.528531	0.942992	-2.692928	0.000000	-10.000000	0.525000	-25.266666	672.333313	1023.000000	1023.000000	2046.000000
15.740000	-0.007112	-4.203425	-2.177850	0.593251	0.625222	-3.244049	0.000000	-10.000000	0.533333	-25.783333	663.666687	1023.000000	1023.000000	2046.000000
15.760000	-0.008500	-5.023565	-2.362977	0.273164	0.351255	-3.285008	0.000000	-10.000000	0.550000	-26.516666	655.166687	1023.000000	1023.000000	2046.000000
15.780000	-0.009531	-5.632763	-2.907247	0.138113	-0.133010	-2.730618	0.000000	-10.000000	0.591667	-27.333334	646.333313	1023.000000	1023.000000	2046.000000
15.800000	-0.010265	-6.066494	-3.215406	0.415209	-0.760881	-2.505415	0.000000	-10.000000	0.625000	-28.083334	637.166687	1023.000000	1023.000000	2046.000000
15.820000	-0.010850	-6.412539	-3.183283	0.839260	-0.969957	-3.098559	0.000000	-10.000000	0.675000	-28.833334	627.833313	1023.000000	1023.000000	2046.000000
15.840000	-0.011809	-6.979150	-3.009384	0.726006	-1.217885	-3.477887	0.000000	-10.000000	0.675000	-29.083334	618.166687	1023.000000	1023.000000	2046.000000
15.860000	-0.012504	-7.389811	-3.332225	0.321916	-1.420566	-2.958936	0.000000	-10.000000	0.683333	-29.450001	608.500000	1023.000000	1023.000000	2046.000000
15.880000	-0.012918	-7.634576	-3.775033	0.612457	-1.908476	-2.563524	0.000000	-10.000000	0.675000	-29.650000	598.500000	1023.000000	1023.000000	2046.000000
15.900000	-0.013395	-7.916660	-3.779419	1.120710	-2.244186	-3.013765	0.000000	-10.000000	0.675000	-29.850000	588.500000	1023.000000	1023.000000	2046.000000
15.920000	-0.014099	-8.332599	-3.578298	1.212602	-2.485199	-3.481703	0.000000	-10.000000	0.683333	-30.000000	578.500000	1023.000000	1023.000000	2046.000000
15.940000	-0.014796	-8.744197	-3.665970	0.926105	-2.628886	-3.375446	0.000000	-10.000000	0.683333	-30.116667	568.500000	1023.000000	1023.000000	2046.000000
15.960000	-0.015349	-9.071046	-4.128495	0.782955	-2.945811	-2.779695	0.000000	-10.000000	0.691667	-30.200001	558.500000	1023.000000	1023.000000	2046.000000
15.980000	-0.015912	-9.403947	-4.475565	1.068278	-3.402854	-2.593805	0.000000	-10.000000	0.691667	-30.200001	548.500000	1023.000000	1023.000000	2046.000000
16.000000	-0.016510	-9.757439	-4.557140	1.516450	-3.695726	-3.021021	0.000000	-10.000000	0.700000	-29.966667	538.500000	1023.000000	1023.000000	2046.000000
16.020000	-0.017254	-10.196961	-4.404274	1.608643	-3.799753	-3.601579	0.000000	-10.000000	0.683333	-29.883333	528.500000	1023.000000	1023.000000	2046.000000
16.040001	-0.017932	-10.597521	-4.435083	1.354597	-3.930379	-3.586657	0.000000	-10.000000	0.683333	-29.866667	518.500000	1023.000000	1023.000000	2046.000000
16.059999	-0.018556	-10.966441	-4.767675	1.091359	-4.210758	-3.079367	0.000000	-10.000000	0.683333	-29.833334	508.500000	1023.000000	1023.000000	2046.000000
16.080000	-0.019060	-11.264229	-5.140966	1.195508	-4.645961	-2.672810	0.000000	-10.000000	0.691667	-29.633333	498.500000	1023.000000	1023.000000	2046.000000
16.100000	-0.019751	-11.673112	-5.401349	1.581327	-4.953883	-2.899207	0.000000	-10.000000	0.691667	-29.433334	488.666656	1023.000000	1023.000000	2046.000000
16.120001	-0.020453	-12.087893	-5.324017	1.850001	-5.170628	-3.443251	0.000000	-10.000000	0.691667	-29.500000	479.000000	1023.000000	1023.000000	2046.000000
16.139999	-0.021135	-12.490929	-5.192193	1.802937	-5.220510	-3.881163	0.000000	-10.000000	0.691667	-29.716667	469.333344	1023.000000	1023.000000	2046.000000
16.160000	-0.021665	-12.803724	-5.251450	1.477936	-5.342284	-3.687927	0.000000	-10.000000	0.691667	-29.650000	459.500000	1023.000000	1023.000000	2046.000000
16.180000	-0.022188	-13.113121	-5.698442	1.274134	-5.661759	-3.027053	0.000000	-10.000000	0.683333	-29.616667	449.500000	1023.000000	1023.000000	2046.000000
16.200001	-0.022581	-13.345614	-5.948217	1.549639	-6.079316	-2.867720	0.000000	-10.000000	0.691667	-29.333334	439.500000	1023.000000	1023.000000	2046.000000
16.219999	-0.023280	-13.758648	-5.887592	1.998641	-6.166467	-3.703229	0.000000	-10.000000	0.675000	-29.333334	429.500000	1023.000000	1023.000000	2046.000000
16.240000	-0.024037	-14.205646	-5.758063	1.890435	-6.187342	-4.150676	0.000000	-10.000000	0.666667	-29.050001	419.833344	1023.000000	1023.000000	2046.000000
16.260000	-0.024583	-14.528270	-5.911012	1.406134	-6.360612	-3.662781	0.000000	-10.000000	0.650000	-28.916666	410.166656	1023.000000	1023.000000	2046.000000
16.280001	-0.025059	-14.809603	-6.265628	1.316566	-6.718164	-3.142377	0.000000	-10.000000	0.633333	-28.450001	400.666656	1023.000000	1023.000000	2046.000000
16.299999	-0.025855	-15.280596	-6.429301	1.618740	-7.046442	-3.423594	0.000000	-10.000000	0.625000	-28.016666	391.000000	1023.000000	1023.000000	2046.000000
16.320000	-0.026713	-15.787473	-6.204644	1.735989	-7.077555	-4.241263	0.000000	-10.000000	0.600000	-27.433334	381.666656	1023.000000	1023.000000	2046.000000
16.340000	-0.027424	-16.207561	-6.056662	1.435001	-6.955388	-4.630512	0.000000	-10.000000	0.583333	-26.966667	372.500000	1023.000000	1023.000000	2046.000000
16.360001	-0.028147	-16.634851	-6.151338	0.950494	-7.245805	-4.188203	0.000000	-10.000000	0.550000	-26.566668	363.500000	1023.000000	1023.000000	2046.000000
16.379999	-0.027850	-16.459141	-6.614935	1.178932	-7.606915	-3.416224	0.000000	-10.000000	0.550000	-26.283335	354.666656	1023.000000	1023.000000	2046.000000
16.400000	-0.028100	-16.607046	-6.884995	1.886431	-7.805937	-3.802544	0.000000	-10.000000	0.541667	-26.100000	345.833344	1023.000000	1023.000000	2046.000000
16.420000	-0.028954	-17.111597	-6.851792	2.229892	-7.886556	-4.603140	0.000000	-10.000000	0.533333	-25.866667	337.166656	1023.000000	1023.000000	2046.000000
16.440001	-0.029864	-17.649345	-6.869650	1.818734	-7.963269	-4.635161	0.000000	-10.000000	0.508333	-25.683334	328.500000	1023.000000	1023.000000	2046.000000
16.459999	-0.031044	-18.347200	-7.226718	1.169795	-8.316850	-3.973428	0.000000	-10.000000	0.500000	-25.150000	320.000000	1023.000000	1023.000000	2046.000000
16.480000	-0.032293	-19.085234	-7.557045	1.023109	-8.651226	-3.900073	0.000000	-10.000000	0.491667	-24.866667	311.500000	1023.000000	1023.000000	2046.000000
16.500000	-0.034265	-20.250776	-7.714804	1.148218	-8.771432	-4.912759	0.000000	-10.000000	0.475000	-24.316668	303.166656	1023.000000	1023.000000	2046.000000
16.520000	-0.036135	-21.355806	-7.760359	0.869001	-8.863544	-5.600905	0.000000	-10.000000	0.450000	-23.833334	295.000000	1023.000000	1023.000000	2046.000000
16.540001	-0.037454	-22.135071	-7.800366	0.200985	-8.997488	-5.538202	0.000000	-10.000000	0.425000	-23.116667	287.000000	1023.000000	1023.000000	2046.000000
16.559999	-0.038489	-22.747227	-8.182099	-0.243262	-9.357797	-4.964070	0.000000	-10.000000	0.391667	-22.550001	279.333344	1023.000000	1023.000000	2046.000000
16.580000	-0.039176	-23.152740	-8.421257	-0.175720	-9.636090	-4.919675	0.000000	-10.000000	0.375000	-22.300001	271.833344	1023.000000	1023.000000	2046.000000
16.600000	-0.039973	-23.623859	-8.486425	0.155218	-9.621333	-5.671319	0.000000	-10.000000	0.366667	-22.116667	264.500000	1023.000000	1023.000000	2046.000000
16.620001	-0.040762	-24.090063	-8.419681	0.172710	-9.439492	-6.403601	0.000000	-10.000000	0.366667	-22.000000	257.166656	1023.000000	1023.000000	2046.000000
16.639999	-0.041451	-24.497355	-8.458110	-0.177082	-9.418611	-6.443551	0.000000	-10.000000	0.358333	-21.800001	249.833328	1023.000000	1023.000000	2046.000000
16.660000	-0.041867	-24.743622	-8.636964	-0.578410	-9.583032	-5.945217	0.000000	-10.000000	0.350000	-21.466667	242.500000	1023.000000	1023.000000	2046.000000
16.680000	-0.042060	-24.857386	-8.852317	-0.741211	-9.885659	-5.378198	0.000000	-10.000000	0.350000	-20.966667	235.166672	1023.000000	1023.000000	2046.000000
16.700001	-0.042440	-25.082117	-8.959137	-0.442446	-9.890345	-5.790190	0.000000	-10.000000	0.350000	-20.416668	228.166672	1023.000000	1023.000000	2046.000000
16.719999	-0.043053	-25.444536	-8.698604	-0.277387	-9.713284	-6.755260	0.000000	-10.000000	0.341667	-19.966667	221.333328	1023.000000	1023.000000	2046.000000
16.740000	-0.043702	-25.827616	-8.614212	-0.553763	-9.593694	-7.065947	0.000000	-10.000000	0.316667	-19.600000	214.833328	1023.000000	1023.000000	2046.000000
16.760000	-0.043934	-25.965118	-8.561069	-1.056970	-9.638978	-6.708101	0.000000	-10.000000	0.283333	-19.383333	208.166672	1023.000000	1023.000000	2046.000000
16.780001	-0.043951	-25.975275	-8.628665	-1.481129	-9.892860	-5.972620	0.000000	-10.000000	0.258333	-19.166668	201.833328	1023.000000	1023.000000	2046.000000
16.799999	-0.044200	-26.122269	-8.767137	-1.453452	-10.095997	-5.805683	0.000000	-10.000000	0.250000	-19.250000	195.333328	1023.000000	1023.000000	2046.000000
16.820000	-0.044570	-26.340988	-8.777205	-1.149362	-9.947984	-6.466436	0.000000	-10.000000	0.250000	-19.350000	189.000000	1023.000000	1023.000000	2046.000000
16.840000	-0.045113	-26.661884	-8.615364	-1.133588	-9.697042	-7.215891	0.000000	-10.000000	0.250000	-19.233334	182.500000	1023.000000	1023.000000	2046.000000
16.860001	-0.045526	-26.906031	-8.625874	-1.552461	-9.729917	-6.997780	0.000000	-10.000000	0.250000	-18.750000	176.000000	1023.000000	1023.000000	2046.000000
16.879999	-0.045720	-27.020397	-8.909559	-1.918222	-9.930893	-6.261724	0.000000	-10.000000	0.241667	-18.083334	169.666672	1023.000000	1023.000000	2046.000000
16.900000	-0.046112	-27.252281	-9.192510	-1.983333	-10.183641	-5.892797	0.000000	-10.000000	0.225000	-17.583334	163.500000	1023.000000	1023.000000	2046.000000
16.920000	-0.046933	-27.737663	-9.493507	-1.778787	-10.235828	-6.229541	0.000000	-10.000000	0.208333	-17.200001	157.833328	1023.000000	1023.000000	2046.000000
16.940001	-0.047800	-28.249676	-9.487434	-1.627043	-10.107479	-7.027719	0.000000	-10.000000	0.200000	-16.966667	152.166672	1023.000000	1023.000000	2046.000000
16.959999	-0.048710	-28.787889	-9.515478	-1.811313	-9.990622	-7.470475	0.000000	-10.000000	0.200000	-16.700001	146.500000	1023.000000	1023.000000	2046.000000
16.980000	-0.049365	-29.174568	-9.511909	-2.272831	-10.186337	-7.203489	0.000000	-10.000000	0.191667	-16.366667	140.833328	1023.000000	1023.000000	2046.000000
17.000000	-0.049865	-29.470057	-9.707571	-2.674004	-10.488729	-6.599751	0.000000	-10.000000	0.191667	-15.766667	135.333328	1023.000000	1023.000000	2046.000000
17.020000	-0.050170	-29.650427	-9.898613	-2.807441	-10.753143	-6.191228	0.000000	-10.000000	0.175000	-15.216667	130.166672	1023.000000	1023.000000	2046.000000
17.040001	-0.050453	-29.817513	-9.987103	-2.691518	-10.873082	-6.265809	0.000000	-10.000000	0.166667	-14.600000	125.000000	1023.000000	1023.000000	2046.000000
17.059999	-0.050914	-30.090017	-9.968007	-2.452240	-10.725527	-6.944243	0.000000	-10.000000	0.158333	-14.216666	120.166664	1023.000000	1023.000000	2046.000000
17.080000	-0.051324	-30.332447	-9.826364	-2.374635	-10.470284	-7.661164	0.000000	-10.000000	0.158333	-13.766666	115.500000	1023.000000	1023.000000	2046.000000
17.100000	-0.051522	-30.449585	-9.709620	-2.555040	-10.345588	-7.839336	0.000000	-10.000000	0.150000	-13.350000	109.500000	1023.000000	1023.000000	2046.000000
17.120001	-0.051338	-30.340994	-9.567943	-2.909848	-10.476972	-7.386230	0.000000	-10.000000	0.116667	-12.666667	103.666664	1023.000000	1023.000000	2046.000000
17.139999	-0.051156	-30.233166	-9.642424	-3.121058	-10.669986	-6.799698	0.000000	-10.000000	0.091667	-12.183333	99.333336	1023.000000	1023.000000	2046.000000
17.160000	-0.051013	-30.148422	-9.681569	-3.117051	-10.916048	-6.433753	0.000000	-10.000000	0.075000	-11.766667	96.666664	1023.000000	1023.000000	2046.000000
17.180000	-0.051016	-30.150646	-9.680595	-2.837143	-10.865024	-6.767885	0.000000	-10.000000	0.075000	-11.383333	94.000000	1023.000000	1023.000000	2046.000000
17.200001	-0.051313	-30.326153	-9.566655	-2.611729	-10.658909	-7.488859	0.000000	-10.000000	0.066667	-10.900000	90.000000	1023.000000	1023.000000	2046.000000
17.219999	-0.051600	-30.495699	-9.468492	-2.642113	-10.366389	-8.018704	0.000000	-10.000000	0.066667	-10.350000	86.333336	1023.000000	1023.000000	2046.000000
17.240000	-0.051528	-30.453060	-9.356537	-2.950242	-10.379945	-7.766337	0.000000	-10.000000	0.058333	-9.950000	82.833336	1023.000000	1023.000000	2046.000000
17.260000	-0.051213	-30.267107	-9.391109	-3.228508	-10.619516	-7.027972	0.000000	-10.000000	0.058333	-9.516667	79.666664	1023.000000	1023.000000	2046.000000
17.280001	-0.051027	-30.157099	-9.521971	-3.222191	-10.887159	-6.525776	0.000000	-10.000000	0.050000	-9.066667	76.500000	1023.000000	1023.000000	2046.000000
17.299999	-0.051180	-30.247522	-9.521044	-2.998467	-10.940400	-6.787611	0.000000	-10.000000	0.050000	-8.650001	73.500000	1023.000000	1023.000000	2046.000000
17.320000	-0.051383	-30.367472	-9.441560	-2.795172	-10.742981	-7.387759	0.000000	-10.000000	0.050000	-8.216667	70.500000	1023.000000	1023.000000	2046.000000
17.340000	-0.051523	-30.450272	-9.345948	-2.738225	-10.461576	-7.904521	0.000000	-10.000000	0.050000	-8.016666	67.666664	1023.000000	1023.000000	2046.000000
17.360001	-0.051717	-30.564644	-9.329864	-2.807811	-10.220817	-8.206154	0.000000	-10.000000	0.050000	-7.766667	65.000000	1023.000000	1023.000000	2046.000000
17.379999	-0.051622	-30.508677	-9.256432	-2.975580	-10.217068	-8.059599	0.000000	-10.000000	0.050000	-7.600000	62.333332	1023.000000	1023.000000	2046.000000
17.400000	-0.051450	-30.407236	-9.232011	-3.239252	-10.419518	-7.516455	0.000000	-10.000000	0.050000	-7.383333	59.833332	1023.000000	1023.000000	2046.000000
17.420000	-0.051219	-30.270575	-9.327617	-3.340978	-10.788698	-6.813282	0.000000	-10.000000	0.041667	-7.166667	57.333332	1023.000000	1023.000000	2046.000000
17.440001	-0.051157	-30.233965	-9.344469	-3.217466	-10.916078	-6.755952	0.000000	-10.000000	0.033333	-6.933333	55.000000	1023.000000	1023.000000	2046.000000
17.459999	-0.051273	-30.302244	-9.296270	-2.968474	-10.720801	-7.316698	0.000000	-10.000000	0.016667	-6.633333	52.666668	1023.000000	1023.000000	2046.000000
17.480000	-0.051500	-30.436478	-9.140545	-2.858665	-10.396458	-8.040811	0.000000	-10.000000	0.016667	-6.383333	50.500000	1023.000000	1023.000000	2046.000000
17.500000	-0.051735	-30.575176	-9.123259	-2.986822	-10.199810	-8.265285	0.000000	-10.000000	0.025000	-6.166667	48.500000	1023.000000	1023.000000	2046.000000
17.520000	-0.051497	-30.434484	-9.031110	-3.296485	-10.280571	-7.826318	0.000000	-10.000000	0.033333	-5.966667	46.500000	1023.000000	1023.000000	2046.000000
17.540001	-0.051385	-30.368696	-9.153100	-3.410229	-10.703323	-7.102045	0.000000	-10.000000	0.033333	-5.750000	44.500000	1023.000000	1023.000000	2046.000000
17.559999	-0.051183	-30.249058	-9.182372	-3.318128	-10.878190	-6.870367	0.000000	-10.000000	0.016667	-5.533333	42.500000	1023.000000	1023.000000	2046.000000
17.580000	-0.051361	-30.354506	-9.199291	-3.019224	-10.781235	-7.354755	0.000000	-10.000000	0.008333	-5.350000	40.500000	1023.000000	1023.000000	2046.000000
17.600000	-0.051634	-30.515509	-9.111392	-2.947213	-10.562121	-7.894782	0.000000	-10.000000	0.016667	-5.183333	38.500000	1023.000000	1023.000000	2046.000000
17.620001	-0.051831	-30.632074	-9.083122	-2.930451	-10.229468	-8.389033	0.000000	-10.000000	0.033333	-5.033333	36.833332	1023.000000	1023.000000	2046.000000
17.639999	-0.051963	-30.710070	-9.035487	-3.134532	-10.106450	-8.433600	0.000000	-10.000000	0.033333	-4.916667	35.166668	1023.000000	1023.000000	2046.000000
17.660000	-0.051960	-30.708345	-9.086555	-3.377816	-10.329027	-7.914948	0.000000	-10.000000	0.016667	-4.850000	33.500000	1023.000000	1023.000000	2046.000000
17.680000	-0.052006	-30.735752	-9.279369	-3.450854	-10.746722	-7.258807	0.000000	-10.000000	0.008333	-4.650000	31.833334	1023.000000	1023.000000	2046.000000
17.700001	-0.052463	-31.005505	-9.429711	-3.416093	-11.000283	-7.159418	0.000000	-10.000000	0.008333	-4.283333	30.333334	1023.000000	1023.000000	2046.000000
17.719999	-0.053201	-31.441769	-9.448119	-3.331423	-11.057073	-7.605153	0.000000	-10.000000	0.008333	-3.766667	29.000000	1023.000000	1023.000000	2046.000000
17.740000	-0.053965	-31.893217	-9.329591	-3.429371	-10.874778	-8.259479	0.000000	-10.000000	0.000000	-3.333333	27.666666	1023.000000	1023.000000	2046.000000
17.760000	-0.054561	-32.245525	-9.185493	-3.622165	-10.510904	-8.926962	0.000000	-10.000000	0.000000	-3.100000	26.500000	1023.000000	1023.000000	2046.000000
17.780001	-0.055045	-32.531647	-9.176827	-3.940997	-10.406141	-9.007683	0.000000	-10.000000	0.008333	-3.216667	25.500000	1023.000000	1023.000000	2046.000000
17.799999	-0.054568	-32.249569	-9.248204	-4.047988	-10.674242	-8.279135	0.000000	-10.000000	0.008333	-3.683333	24.500000	1023.000000	1023.000000	2046.000000
17.820000	-0.053832	-31.814470	-9.413463	-3.832230	-10.996984	-7.571795	0.000000	-10.000000	0.016667	-4.366667	23.166666	1023.000000	1023.000000	2046.000000
17.840000	-0.053974	-31.898901	-9.566813	-3.561011	-11.118720	-7.652356	0.000000	-10.000000	0.016667	-4.866667	21.666666	1023.000000	1023.000000	2046.000000
17.860001	-0.054442	-32.175438	-9.586024	-3.353977	-10.945452	-8.289985	0.000000	-10.000000	0.033333	-5.100000	20.000000	1023.000000	1023.000000	2046.000000
17.879999	-0.055561	-32.836338	-9.594617	-3.568424	-10.584226	-9.089070	0.000000	-10.000000	0.025000	-4.833333	18.333334	1023.000000	1023.000000	2046.000000
17.900000	-0.056660	-33.486069	-9.682755	-4.029473	-10.630865	-9.142976	0.000000	-10.000000	0.033333	-4.516667	16.666666	1023.000000	1023.000000	2046.000000
17.920000	-0.057572	-34.024788	-9.892719	-4.472445	-11.001999	-8.657623	0.000000	-10.000000	0.016667	-4.133333	15.000000	1023.000000	1023.000000	2046.000000
17.940001	-0.058728	-34.708138	-10.168633	-4.757124	-11.550676	-8.231702	0.000000	-10.000000	0.016667	-3.416667	13.666667	1023.000000	1023.000000	2046.000000
17.959999	-0.059853	-35.373257	-10.323564	-4.787622	-11.835883	-8.426187	0.000000	-10.000000	0.000000	-2.616667	12.666667	1023.000000	1023.000000	2046.000000
17.980000	-0.060765	-35.912197	-10.246754	-4.739519	-11.536876	-9.389050	0.000000	-10.000000	0.016667	-1.983333	12.166667	1023.000000	1023.000000	2046.000000
18.000000	-0.061582	-36.394947	-10.208354	-4.948192	-11.135265	-10.103138	0.000000	-10.000000	0.016667	-2.166667	11.833333	1023.000000	1023.000000	2046.000000
18.020000	-0.061675	-36.450027	-10.241197	-5.284532	-11.329976	-9.594325	0.000000	-10.000000	0.016667	-2.766667	11.333333	1023.000000	1023.000000	2046.000000
18.040001	-0.061446	-36.314686	-10.522462	-5.213116	-11.760600	-8.818509	0.000000	-10.000000	0.000000	-3.466667	10.500000	1023.000000	1023.000000	2046.000000
18.059999	-0.061489	-36.340141	-10.540156	-4.993969	-11.875951	-8.930064	0.000000	-10.000000	0.000000	-3.983333	9.166667	1023.000000	1023.000000	2046.000000
18.080000	-0.061825	-36.538334	-10.407997	-4.844210	-11.600672	-9.685456	0.000000	-10.000000	0.000000	-4.100000	7.833333	1023.000000	1023.000000	2046.000000
18.100000	-0.062269	-36.800697	-10.340842	-4.878828	-11.244676	-10.336350	0.000000	-10.000000	0.000000	-3.783333	6.333333	1023.000000	1023.000000	2046.000000
18.120001	-0.062269	-36.801022	-10.246887	-5.154040	-11.093473	-10.306621	0.000000	-10.000000	0.000000	-3.216667	5.166667	1023.000000	1023.000000	2046.000000
18.139999	-0.062048	-36.670433	-10.361683	-5.331795	-11.494422	-9.482532	0.000000	-10.000000	0.000000	-2.500000	4.000000	1023.000000	1023.000000	2046.000000
18.160000	-0.061556	-36.379433	-10.406291	-5.166078	-11.738398	-9.068666	0.000000	-10.000000	0.000000	-1.433333	3.333333	1023.000000	1023.000000	2046.000000
18.180000	-0.061711	-36.471226	-10.293639	-4.951234	-11.557527	-9.668826	0.000000	-10.000000	0.000000	-0.583333	3.000000	1023.000000	1023.000000	2046.000000
18.200001	-0.062024	-36.656033	-10.114325	-5.093186	-11.000160	-10.448362	0.000000	-10.000000	0.000000	0.683333	3.000000	1023.000000	1023.000000	2046.000000
18.219999	-0.061876	-36.568901	-10.068892	-5.360175	-10.806648	-10.333185	0.000000	-10.000000	-0.016667	1.783333	3.000000	1023.000000	1023.000000	2046.000000
18.240000	-0.061454	-36.319508	-10.179493	-5.549145	-11.133318	-9.457551	0.000000	-10.000000	-0.041667	3.583333	3.000000	1023.000000	1023.000000	2046.000000
18.260000	-0.060890	-35.986088	-10.318289	-5.343240	-11.377720	-8.946840	0.000000	-10.000000	-0.066667	5.700000	3.000000	1023.000000	1023.000000	2046.000000
18.280001	-0.060833	-35.952415	-10.290120	-5.087687	-11.284326	-9.290285	0.000000	-10.000000	-0.083333	8.350000	3.000000	1023.000000	1023.000000	2046.000000
18.299999	-0.061032	-36.069710	-10.212179	-5.085979	-10.693158	-10.078394	0.000000	-10.000000	-0.108333	11.050000	3.000000	1023.000000	1023.000000	2046.000000
18.320000	-0.061190	-36.163147	-10.270833	-5.315050	-10.390230	-10.187034	0.000000	-10.000000	-0.133333	13.166667	3.000000	1023.000000	1023.000000	2046.000000
18.340000	-0.060948	-36.020161	-10.490560	-5.553473	-10.657007	-9.319119	0.000000	-10.000000	-0.166667	14.750000	3.000000	1023.000000	1023.000000	2046.000000
18.360001	-0.060459	-35.731354	-10.701019	-5.435621	-10.998793	-8.595922	0.000000	-10.000000	-0.216667	16.733334	13.166667	1023.000000	1023.000000	2046.000000
18.379999	-0.060461	-35.732693	-10.647666	-5.245190	-10.862419	-8.977416	0.000000	-10.000000	-0.266667	18.300001	23.333334	1023.000000	1023.000000	2046.000000
18.400000	-0.060727	-35.889462	-10.506069	-5.270082	-10.585245	-9.528064	0.000000	-10.000000	-0.300000	19.450001	33.500000	1023.000000	1023.000000	2046.000000
18.420000	-0.060940	-36.015648	-10.457236	-5.397056	-10.252324	-9.909031	0.000000	-10.000000	-0.316667	19.883333	35.500000	1023.000000	1023.000000	2046.000000
18.440001	-0.060545	-35.781857	-10.397345	-5.591574	-10.093009	-9.699927	0.000000	-10.000000	-0.350000	20.733334	39.666668	1023.000000	1023.000000	2046.000000
18.459999	-0.059742	-35.307743	-10.359742	-5.693077	-10.220265	-9.034660	0.000000	-10.000000	-0.375000	22.033333	46.166668	1023.000000	1023.000000	2046.000000
18.480000	-0.058849	-34.779682	-10.415857	-5.534782	-10.468197	-8.360845	0.000000	-10.000000	-0.391667	22.850000	53.333332	1023.000000	1023.000000	2046.000000
18.500000	-0.058115	-34.345840	-10.263070	-5.298435	-10.387630	-8.396703	0.000000	-10.000000	-0.408333	23.816668	60.833332	1023.000000	1023.000000	2046.000000
18.520000	-0.057594	-34.037804	-9.895185	-5.135757	-10.038096	-8.968764	0.000000	-10.000000	-0.450000	24.600000	68.666664	1023.000000	1023.000000	2046.000000
18.540001	-0.057182	-33.794369	-9.601896	-5.227713	-9.497069	-9.467691	0.000000	-10.000000	-0.475000	25.516666	76.666664	1023.000000	1023.000000	2046.000000
18.559999	-0.056191	-33.208618	-9.393319	-5.405229	-9.230161	-9.179909	0.000000	-10.000000	-0.491667	26.116667	85.000000	1023.000000	1023.000000	2046.000000
18.580000	-0.054938	-32.468082	-9.307032	-5.420319	-9.301564	-8.439166	0.000000	-10.000000	-0.500000	26.766666	93.666664	1023.000000	1023.000000	2046.000000
18.600000	-0.053665	-31.715765	-9.279925	-5.150415	-9.473568	-7.811857	0.000000	-10.000000	-0.525000	27.466667	102.500000	1023.000000	1023.000000	2046.000000
18.620001	-0.052744	-31.171894	-8.997110	-4.869551	-9.250303	-8.054931	0.000000	-10.000000	-0.550000	28.133333	111.500000	1023.000000	1023.000000	2046.000000
18.639999	-0.052039	-30.755013	-8.606226	-4.778392	-8.899917	-8.470479	0.000000	-10.000000	-0.575000	28.733334	120.833336	1023.000000	1023.000000	2046.000000
18.660000	-0.051272	-30.301598	-8.295221	-4.859351	-8.326366	-8.820659	0.000000	-10.000000	-0.608333	29.333334	130.333328	1023.000000	1023.000000	2046.000000
18.680000	-0.050074	-29.593870	-8.145042	-5.078099	-8.153249	-8.217479	0.000000	-10.000000	-0.641667	29.850000	140.000000	1023.000000	1023.000000	2046.000000
18.700001	-0.048546	-28.690519	-8.180071	-4.879354	-8.357402	-7.273692	0.000000	-10.000000	-0.666667	30.300001	149.666672	1023.000000	1023.000000	2046.000000
18.719999	-0.047333	-27.973993	-7.954410	-4.472646	-8.213753	-7.333186	0.000000	-10.000000	-0.683333	30.516666	159.833328	1023.000000	1023.000000	2046.000000
18.740000	-0.046627	-27.556269	-7.518999	-4.399056	-7.753984	-7.884231	0.000000	-10.000000	-0.691667	30.783335	170.166672	1023.000000	1023.000000	2046.000000
18.760000	-0.046017	-27.195940	-7.255104	-4.454583	-7.373027	-8.113227	0.000000	-10.000000	-0.683333	30.933334	180.500000	1023.000000	1023.000000	2046.000000
18.780001	-0.044814	-26.485319	-7.095490	-4.649203	-7.232819	-7.507808	0.000000	-10.000000	-0.666667	31.183334	190.666672	1023.000000	1023.000000	2046.000000
18.799999	-0.043235	-25.552111	-7.198246	-4.427774	-7.285518	-6.640572	0.000000	-10.000000	-0.666667	31.283333	201.000000	1023.000000	1023.000000	2046.000000
18.820000	-0.041974	-24.806885	-7.039878	-4.063200	-7.214487	-6.489319	0.000000	-10.000000	-0.683333	31.450001	211.500000	1023.000000	1023.000000	2046.000000
18.840000	-0.041080	-24.278303	-6.565406	-3.865829	-6.828533	-7.018535	0.000000	-10.000000	-0.700000	31.700001	222.000000	1023.000000	1023.000000	2046.000000
18.860001	-0.040525	-23.950119	-6.259070	-3.943464	-6.349730	-7.397855	0.000000	-10.000000	-0.700000	31.883333	232.500000	1023.000000	1023.000000	2046.000000
18.879999	-0.039438	-23.307842	-6.103505	-4.050031	-6.076566	-7.077740	0.000000	-10.000000	-0.708333	32.016666	243.000000	1023.000000	1023.000000	2046.000000
18.900000	-0.038068	-22.498022	-6.149663	-4.018905	-6.123985	-6.205470	0.000000	-10.000000	-0.725000	32.066666	253.666672	1023.000000	1023.000000	2046.000000
18.920000	-0.036521	-21.583651	-6.082151	-3.694739	-6.145363	-5.661397	0.000000	-10.000000	-0.758333	32.516666	264.333344	1023.000000	1023.000000	2046.000000
18.940001	-0.035497	-20.978939	-5.841249	-3.383984	-5.845373	-5.908333	0.000000	-10.000000	-0.775000	32.966667	275.166656	1023.000000	1023.000000	2046.000000
18.959999	-0.034897	-20.624193	-5.311463	-3.432574	-5.320720	-6.559435	0.000000	-10.000000	-0.775000	33.450001	286.000000	1023.000000	1023.000000	2046.000000
18.980000	-0.034240	-20.235945	-5.128796	-3.668014	-5.085289	-6.353847	0.000000	-10.000000	-0.775000	33.400002	297.166656	1023.000000	1023.000000	2046.000000
19.000000	-0.032808	-19.389715	-5.294815	-3.590492	-5.101082	-5.403327	0.000000	-10.000000	-0.800000	33.516670	308.333344	1023.000000	1023.000000	2046.000000
19.020000	-0.031384	-18.547907	-5.192566	-3.226609	-5.070936	-5.057796	0.000000	-10.000000	-0.808333	33.550003	319.666656	1023.000000	1023.000000	2046.000000
19.040001	-0.030706	-18.147463	-4.863741	-2.972905	-4.947731	-5.363086	0.000000	-10.000000	-0.816667	33.800003	330.833344	1023.000000	1023.000000	2046.000000
19.059999	-0.030471	-18.008448	-4.390160	-3.099891	-4.591043	-5.927354	0.000000	-10.000000	-0.800000	33.833336	342.000000	1023.000000	1023.000000	2046.000000
19.080000	-0.030100	-17.789362	-4.116430	-3.331457	-4.386522	-5.954953	0.000000	-10.000000	-0.816667	34.150002	353.166656	1023.000000	1023.000000	2046.000000
19.100000	-0.029138	-17.220573	-4.065323	-3.595930	-4.384387	-5.174934	0.000000	-10.000000	-0.825000	34.450001	364.500000	1023.000000	1023.000000	2046.000000
19.120001	-0.027605	-16.314301	-3.933275	-3.408566	-4.271218	-4.701241	0.000000	-10.000000	-0.833333	34.750000	376.000000	1023.000000	1023.000000	2046.000000
19.139999	-0.026574	-15.705003	-3.421248	-3.224890	-3.867548	-5.191317	0.000000	-10.000000	-0.825000	34.750000	387.500000	1023.000000	1023.000000	2046.000000
19.160000	-0.025895	-15.303662	-2.942899	-3.244151	-3.510803	-5.605810	0.000000	-10.000000	-0.800000	34.383335	399.166656	1023.000000	1023.000000	2046.000000
19.180000	-0.024554	-14.511324	-3.023224	-3.097254	-3.239825	-5.151021	0.000000	-10.000000	-0.766667	33.883335	410.666656	1023.000000	1023.000000	2046.000000
19.200001	-0.022960	-13.569246	-3.324126	-2.756618	-3.327319	-4.161184	0.000000	-10.000000	-0.750000	33.283337	422.166656	1023.000000	1023.000000	2046.000000
19.219999	-0.021631	-12.783655	-3.256205	-2.307744	-3.253649	-3.966058	0.000000	-10.000000	-0.758333	33.100002	433.333344	1023.000000	1023.000000	2046.000000
19.240000	-0.021536	-12.728065	-2.819552	-2.274306	-3.027053	-4.607153	0.000000	-10.000000	-0.783333	33.100002	444.500000	1023.000000	1023.000000	2046.000000
19.260000	-0.022120	-13.073158	-2.590016	-2.716442	-2.847777	-4.918923	0.000000	-10.000000	-0.775000	33.300003	455.500000	1023.000000	1023.000000	2046.000000
19.280001	-0.022134	-13.081206	-2.717013	-3.100424	-2.657836	-4.605933	0.000000	-10.000000	-0.733333	33.066669	466.666656	1023.000000	1023.000000	2046.000000
19.299999	-0.021704	-12.827355	-3.029811	-3.145525	-2.699274	-3.952744	0.000000	-10.000000	-0.691667	32.450001	477.666656	1023.000000	1023.000000	2046.000000
19.320000	-0.020993	-12.407011	-3.157577	-2.959673	-2.601708	-3.688053	0.000000	-10.000000	-0.675000	31.550001	488.666656	1023.000000	1023.000000	2046.000000
19.340000	-0.020484	-12.105856	-2.968437	-2.767975	-2.318386	-4.051059	0.000000	-10.000000	-0.658333	30.983334	499.166656	1023.000000	1023.000000	2046.000000
19.360001	-0.020225	-11.953011	-2.619317	-2.749908	-1.882245	-4.701541	0.000000	-10.000000	-0.633333	30.783333	509.666656	1023.000000	1023.000000	2046.000000
19.379999	-0.019800	-11.702026	-2.500497	-2.862147	-1.520753	-4.818629	0.000000	-10.000000	-0.616667	30.500000	520.000000	1023.000000	1023.000000	2046.000000
19.400000	-0.018705	-11.054905	-2.574150	-2.906348	-1.274823	-4.299584	0.000000	-10.000000	-0.625000	30.250000	530.333313	1023.000000	1023.000000	2046.000000
19.420000	-0.017073	-10.090055	-2.800506	-2.597399	-1.115229	-3.576921	0.000000	-10.000000	-0.641667	29.800001	540.500000	1023.000000	1023.000000	2046.000000
19.440001	-0.015425	-9.116120	-2.664789	-2.255558	-0.901805	-3.293968	0.000000	-10.000000	-0.650000	29.766668	550.500000	1023.000000	1023.000000	2046.000000
19.459999	-0.014307	-8.455462	-2.288481	-1.919348	-0.534231	-3.713402	0.000000	-10.000000	-0.641667	29.733334	560.500000	1023.000000	1023.000000	2046.000000
19.480000	-0.013553	-8.009579	-1.763959	-1.922135	-0.191740	-4.131745	0.000000	-10.000000	-0.641667	30.016666	570.500000	1023.000000	1023.000000	2046.000000
19.500000	-0.012777	-7.551321	-1.461603	-1.989973	0.182699	-4.282444	0.000000	-10.000000	-0.633333	30.016666	580.500000	1023.000000	1023.000000	2046.000000
19.520000	-0.011650	-6.885129	-1.340215	-2.032274	0.550952	-4.063591	0.000000	-10.000000	-0.625000	29.733334	590.500000	1023.000000	1023.000000	2046.000000
19.540001	-0.010141	-5.993381	-1.295642	-2.029091	0.802241	-3.470888	0.000000	-10.000000	-0.600000	29.500000	600.500000	1023.000000	1023.000000	2046.000000
19.559999	-0.008219	-4.857502	-1.340689	-1.873492	1.073015	-2.716336	0.000000	-10.000000	-0.575000	28.983334	610.166687	1023.000000	1023.000000	2046.000000
19.580000	-0.006226	-3.679614	-1.027760	-1.461389	1.626583	-2.817047	0.000000	-10.000000	-0.533333	28.516666	619.833313	1023.000000	1023.000000	2046.000000
19.600000	-0.005074	-2.998682	-0.400340	-1.316662	2.079119	-3.360799	0.000000	-10.000000	-0.491667	27.466667	629.333313	1023.000000	1023.000000	2046.000000
19.620001	-0.004282	-2.530658	0.025799	-1.441832	2.447234	-3.561858	0.000000	-10.000000	-0.475000	26.716667	638.833313	1023.000000	1023.000000	2046.000000
19.639999	-0.003123	-1.845935	0.096183	-1.626363	2.947843	-3.263597	0.000000	-10.000000	-0.475000	26.033335	648.000000	1023.000000	1023.000000	2046.000000
19.660000	-0.001525	-0.901320	-0.118606	-1.607545	3.241393	-2.416561	0.000000	-10.000000	-0.466667	25.450001	656.666687	1023.000000	1023.000000	2046.000000
19.680000	0.000423	0.249734	-0.081540	-1.300868	3.729059	-2.096917	0.000000	-10.000000	-0.425000	24.766668	665.333313	1023.000000	1023.000000	2046.000000
19.700001	0.001555	0.919026	0.433206	-1.114143	4.248724	-2.648761	0.000000	-10.000000	-0.383333	23.666668	673.666687	1023.000000	1023.000000	2046.000000
19.719999	0.001864	1.101530	0.925633	-1.331295	4.525894	-3.018703	0.000000	-10.000000	-0.350000	22.583334	681.833313	1023.000000	1023.000000	2046.000000
19.740000	0.002166	1.280315	1.056447	-1.684168	4.781226	-2.873189	0.000000	-10.000000	-0.325000	21.333334	689.500000	1023.000000	1023.000000	2046.000000
19.760000	0.002775	1.640224	0.887359	-1.888845	4.964308	-2.322598	0.000000	-10.000000	-0.291667	20.400002	696.833313	1023.000000	1023.000000	2046.000000
19.780001	0.003905	2.307990	0.737334	-1.807441	5.140018	-1.761921	0.000000	-10.000000	-0.258333	19.216667	703.833313	1023.000000	1023.000000	2046.000000
19.799999	0.005165	3.052276	0.870314	-1.597835	5.441967	-1.662169	0.000000	-10.000000	-0.225000	18.216667	710.333313	1023.000000	1023.000000	2046.000000
19.820000	0.005831	3.446332	1.293674	-1.425113	5.701807	-2.124036	0.000000	-10.000000	-0.183333	16.900000	716.500000	1023.000000	1023.000000	2046.000000
19.840000	0.006062	3.582735	1.826037	-1.532317	5.912376	-2.623361	0.000000	-10.000000	-0.150000	15.450001	722.333313	1023.000000	1023.000000	2046.000000
19.860001	0.006161	3.641181	2.068044	-1.705660	6.009491	-2.730695	0.000000	-10.000000	-0.125000	13.966667	727.833313	1023.000000	1023.000000	2046.000000
19.879999	0.006754	3.991396	1.934933	-1.875293	6.077611	-2.145855	0.000000	-10.000000	-0.108333	12.333334	732.666687	1023.000000	1023.000000	2046.000000
19.900000	0.008064	4.765816	1.640863	-1.597005	6.106662	-1.384705	0.000000	-10.000000	-0.075000	10.733334	737.000000	1023.000000	1023.000000	2046.000000
19.920000	0.009226	5.452524	1.873158	-1.102209	6.408684	-1.727109	0.000000	-10.000000	-0.033333	8.733334	740.833313	1023.000000	1023.000000	2046.000000
19.940001	0.009433	5.574693	2.446183	-1.004183	6.521991	-2.389298	0.000000	-10.000000	-0.008333	6.700000	744.333313	1023.000000	1023.000000	2046.000000
19.959999	0.009042	5.343525	2.563190	-1.169327	6.406417	-2.456755	0.000000	-10.000000	-0.008333	4.683333	747.000000	1023.000000	1023.000000	2046.000000
19.980000	0.009371	5.537969	2.214506	-1.261715	6.307435	-1.722256	0.000000	-10.000000	-0.008333	2.116667	749.000000	1023.000000	1023.000000	2046.000000
20.000000	0.010112	5.975982	1.829551	-0.920112	6.255345	-1.188801	0.000000	-10.000000	-0.008333	-0.166667	750.166687	1023.000000	1023.000000	2046.000000
20.020000	0.010632	6.283567	2.027455	-0.463443	6.409286	-1.689731	0.000000	-10.000000	0.008333	-2.333333	750.833313	1023.000000	1023.000000	2046.000000
20.040001	0.009895	5.848142	2.438946	-0.455441	6.264870	-2.400232	0.000000	-10.000000	0.016667	-4.100000	751.000000	1023.000000	1023.000000	2046.000000
20.059999	0.009078	5.365246	2.334245	-0.718190	5.979291	-2.230100	0.000000	-10.000000	0.041667	-6.183333	751.000000	1023.000000	1023.000000	2046.000000
20.080000	0.008879	5.247317	1.775657	-0.672610	5.694977	-1.550706	0.000000	-10.000000	0.058333	-8.400001	751.000000	1023.000000	1023.000000	2046.000000
20.100000	0.009171	5.420012	1.405223	-0.286479	5.556499	-1.255231	0.000000	-10.000000	0.083333	-10.316667	751.000000	1023.000000	1023.000000	2046.000000
20.120001	0.009022	5.331771	1.563199	0.128527	5.563419	-1.923374	0.000000	-10.000000	0.091667	-12.066667	751.000000	1023.000000	1023.000000	2046.000000
20.139999	0.007641	4.515727	1.811379	0.075188	5.157554	-2.528394	0.000000	-10.000000	0.125000	-13.700000	747.500000	1023.000000	1023.000000	2046.000000
20.160000	0.006456	3.815368	1.523659	-0.090356	4.755754	-2.373689	0.000000	-10.000000	0.166667	-15.033334	739.166687	1023.000000	1023.000000	2046.000000
20.180000	0.005726	3.383941	0.950858	-0.056558	4.349319	-1.859677	0.000000	-10.000000	0.208333	-16.400000	729.000000	1023.000000	1023.000000	2046.000000
20.200001	0.005369	3.172867	0.373682	0.293777	3.918147	-1.412740	0.000000	-10.000000	0.250000	-17.850000	720.333313	1023.000000	1023.000000	2046.000000
20.219999	0.005005	2.957745	0.150445	0.763297	3.731460	-1.687457	0.000000	-10.000000	0.291667	-19.550001	714.500000	1023.000000	1023.000000	2046.000000
20.240000	0.004039	2.386832	0.387950	0.971635	3.406798	-2.379551	0.000000	-10.000000	0.333333	-20.966667	708.000000	1023.000000	1023.000000	2046.000000
20.260000	0.002314	1.367485	0.400289	0.855633	2.912813	-2.801250	0.000000	-10.000000	0.366667	-22.083334	701.166687	1023.000000	1023.000000	2046.000000
20.280001	0.001155	0.682659	-0.083951	0.658996	2.331236	-2.223622	0.000000	-10.000000	0.383333	-23.000000	693.666687	1023.000000	1023.000000	2046.000000
20.299999	0.000798	0.471404	-0.700234	0.902176	1.921780	-1.652317	0.000000	-10.000000	0.433333	-23.783335	686.000000	1023.000000	1023.000000	2046.000000
20.320000	0.000347	0.205076	-0.791545	1.274988	1.699880	-1.978246	0.000000	-10.000000	0.466667	-24.366667	678.000000	1023.000000	1023.000000	2046.000000
20.340000	-0.000846	-0.499993	-0.517155	1.348027	1.358696	-2.689561	0.000000	-10.000000	0.500000	-24.966667	670.000000	1023.000000	1023.000000	2046.000000
20.360001	-0.002924	-1.728156	-0.773685	1.190334	0.709717	-2.854523	0.000000	-10.000000	0.508333	-25.716667	661.666687	1023.000000	1023.000000	2046.000000
20.379999	-0.003765	-2.225187	-1.522087	1.373946	0.080926	-2.157972	0.000000	-10.000000	0.525000	-26.666668	653.166687	1023.000000	1023.000000	2046.000000
20.400000	-0.003921	-2.317411	-2.292184	1.992566	-0.448783	-1.569009	0.000000	-10.000000	0.558333	-27.416668	644.166687	1023.000000	1023.000000	2046.000000
20.420000	-0.004338	-2.563863	-2.330537	2.494200	-0.726289	-2.001238	0.000000	-10.000000	0.600000	-28.000000	635.000000	1023.000000	1023.000000	2046.000000
20.440001	-0.006065	-3.584611	-2.061912	2.434821	-1.040956	-2.916564	0.000000	-10.000000	0.633333	-28.400000	625.666687	1023.000000	1023.000000	2046.000000
20.459999	-0.008143	-4.812553	-2.331899	1.931008	-1.522346	-2.889316	0.000000	-10.000000	0.650000	-28.700001	616.166687	1023.000000	1023.000000	2046.000000
20.480000	-0.009560	-5.649915	-3.041081	1.685529	-2.005704	-2.288659	0.000000	-10.000000	0.658333	-29.200001	606.666687	1023.000000	1023.000000	2046.000000
20.500000	-0.010809	-6.388412	-3.663526	1.850696	-2.413584	-2.161998	0.000000	-10.000000	0.675000	-29.850000	596.833313	1023.000000	1023.000000	2046.000000
20.520000	-0.012347	-7.297229	-3.644449	1.963719	-2.625982	-2.990517	0.000000	-10.000000	0.683333	-30.400002	586.833313	1023.000000	1023.000000	2046.000000
20.540001	-0.014628	-8.644974	-3.598498	1.727490	-3.028463	-3.745503	0.000000	-10.000000	0.675000	-30.433334	576.666687	1023.000000	1023.000000	2046.000000
20.559999	-0.016445	-9.719000	-4.065749	1.339818	-3.466594	-3.526475	0.000000	-10.000000	0.666667	-30.383333	566.500000	1023.000000	1023.000000	2046.000000
20.580000	-0.016957	-10.021695	-4.681055	1.427979	-3.823943	-2.944676	0.000000	-10.000000	0.675000	-30.433334	556.500000	1023.000000	1023.000000	2046.000000
20.600000	-0.017190	-10.159439	-4.813799	1.832981	-3.859691	-3.318929	0.000000	-10.000000	0.708333	-30.466667	546.500000	1023.000000	1023.000000	2046.000000
20.620001	-0.018281	-10.803894	-4.608868	1.836432	-3.929877	-4.101580	0.000000	-10.000000	0.716667	-30.466667	536.333313	1023.000000	1023.000000	2046.000000
20.639999	-0.019684	-11.633364	-4.695517	1.614008	-4.215692	-4.336163	0.000000	-10.000000	0.708333	-30.266666	526.000000	1023.000000	1023.000000	2046.000000
20.660000	-0.020756	-12.266523	-5.124448	1.377186	-4.485854	-4.033407	0.000000	-10.000000	0.675000	-30.350000	515.666687	1023.000000	1023.000000	2046.000000
20.680000	-0.021203	-12.531264	-5.644523	1.447465	-4.763353	-3.570853	0.000000	-10.000000	0.666667	-30.216667	505.500000	1023.000000	1023.000000	2046.000000
20.700001	-0.021280	-12.576605	-5.720613	1.627237	-4.845626	-3.637602	0.000000	-10.000000	0.658333	-30.549999	495.500000	1023.000000	1023.000000	2046.000000
20.719999	-0.021732	-12.843754	-5.489707	1.706580	-4.823453	-4.237174	0.000000	-10.000000	0.691667	-30.549999	485.500000	1023.000000	1023.000000	2046.000000
20.740000	-0.022757	-13.449119	-5.325360	1.583547	-4.945643	-4.761662	0.000000	-10.000000	0.716667	-30.783333	475.333344	1023.000000	1023.000000	2046.000000
20.760000	-0.023706	-14.010435	-5.347903	1.302455	-5.105029	-4.859958	0.000000	-10.000000	0.750000	-30.883333	465.000000	1023.000000	1023.000000	2046.000000
20.780001	-0.024375	-14.405540	-5.572678	0.990026	-5.293158	-4.529732	0.000000	-10.000000	0.750000	-31.083334	454.666656	1023.000000	1023.000000	2046.000000
20.799999	-0.024612	-14.545611	-5.986352	1.029320	-5.627763	-3.960816	0.000000	-10.000000	0.750000	-31.400002	444.166656	1023.000000	1023.000000	2046.000000
20.820000	-0.024413	-14.427886	-6.197433	1.293717	-5.729970	-3.794200	0.000000	-10.000000	0.758333	-31.566668	433.833344	1023.000000	1023.000000	2046.000000
20.840000	-0.024726	-14.613172	-5.953233	1.437439	-5.810474	-4.286903	0.000000	-10.000000	0.766667	-31.833334	423.166656	1023.000000	1023.000000	2046.000000
20.860001	-0.025678	-15.175647	-5.792228	1.304223	-5.911758	-4.775883	0.000000	-10.000000	0.766667	-31.566668	412.666656	1023.000000	1023.000000	2046.000000
20.879999	-0.026773	-15.822840	-5.989371	1.033001	-6.048200	-4.818270	0.000000	-10.000000	0.741667	-30.933332	402.000000	1023.000000	1023.000000	2046.000000
20.900000	-0.027756	-16.403625	-6.507766	0.821230	-6.373596	-4.343494	0.000000	-10.000000	0.716667	-30.333334	391.666656	1023.000000	1023.000000	2046.000000
20.920000	-0.028163	-16.644344	-6.951760	0.820597	-6.603464	-3.909717	0.000000	-10.000000	0.700000	-30.083334	381.500000	1023.000000	1023.000000	2046.000000
20.940001	-0.028740	-16.985329	-6.992605	0.955857	-6.781257	-4.167324	0.000000	-10.000000	0.683333	-29.950001	371.500000	1023.000000	1023.000000	2046.000000
20.959999	-0.029713	-17.560423	-6.749233	0.809413	-6.856877	-4.763724	0.000000	-10.000000	0.666667	-29.549999	361.500000	1023.000000	1023.000000	2046.000000
20.980000	-0.031230	-18.456947	-6.833560	0.497698	-7.022444	-5.098640	0.000000	-10.000000	0.650000	-29.150000	351.666656	1023.000000	1023.000000	2046.000000
21.000000	-0.032374	-19.133226	-7.146710	0.175822	-7.246073	-4.916265	0.000000	-10.000000	0.641667	-28.850000	342.000000	1023.000000	1023.000000	2046.000000
21.020000	-0.033133	-19.581858	-7.537809	0.095021	-7.646514	-4.492555	0.000000	-10.000000	0.625000	-28.700001	332.333344	1023.000000	1023.000000	2046.000000
21.040001	-0.033341	-19.704458	-7.749947	0.228285	-7.919359	-4.263437	0.000000	-10.000000	0.608333	-28.283335	322.833344	1023.000000	1023.000000	2046.000000
21.059999	-0.033416	-19.748608	-7.623454	0.439433	-7.981737	-4.582850	0.000000	-10.000000	0.583333	-27.950001	313.333344	1023.000000	1023.000000	2046.000000
21.080000	-0.033863	-20.013206	-7.230215	0.343089	-7.901432	-5.224649	0.000000	-10.000000	0.550000	-27.466667	304.166656	1023.000000	1023.000000	2046.000000
21.100000	-0.034767	-20.547070	-7.197393	0.049097	-7.970419	-5.428354	0.000000	-10.000000	0.525000	-27.100000	294.833344	1023.000000	1023.000000	2046.000000
21.120001	-0.035293	-20.857925	-7.563523	-0.147595	-8.136306	-5.010502	0.000000	-10.000000	0.508333	-26.533333	285.833344	1023.000000	1023.000000	2046.000000
21.139999	-0.035335	-20.882719	-7.882042	0.016723	-8.431945	-4.585454	0.000000	-10.000000	0.508333	-26.166666	276.833344	1023.000000	1023.000000	2046.000000
21.160000	-0.035210	-20.809027	-7.772911	0.228908	-8.498312	-4.766711	0.000000	-10.000000	0.500000	-25.733334	268.166656	1023.000000	1023.000000	2046.000000
21.180000	-0.035368	-20.902466	-7.447062	0.246447	-8.455864	-5.245986	0.000000	-10.000000	0.500000	-25.450001	259.500000	1023.000000	1023.000000	2046.000000
21.200001	-0.035997	-21.274317	-7.366907	0.145693	-8.417636	-5.635466	0.000000	-10.000000	0.483333	-24.900000	251.166672	1023.000000	1023.000000	2046.000000
21.219999	-0.036547	-21.599541	-7.416601	-0.067516	-8.423444	-5.691981	0.000000	-10.000000	0.458333	-24.366667	243.000000	1023.000000	1023.000000	2046.000000
21.240000	-0.037131	-21.944271	-7.634213	-0.266955	-8.539053	-5.504049	0.000000	-10.000000	0.408333	-23.750000	235.000000	1023.000000	1023.000000	2046.000000
21.260000	-0.037487	-22.154758	-7.985765	-0.267047	-8.724705	-5.177241	0.000000	-10.000000	0.383333	-23.100000	227.000000	1023.000000	1023.000000	2046.000000
21.280001	-0.037616	-22.231306	-8.176787	-0.173531	-8.904922	-4.976066	0.000000	-10.000000	0.358333	-22.533335	219.166672	1023.000000	1023.000000	2046.000000
21.299999	-0.037694	-22.277006	-8.180415	0.023838	-9.009446	-5.110982	0.000000	-10.000000	0.358333	-22.033335	211.500000	1023.000000	1023.000000	2046.000000
21.320000	-0.037826	-22.355215	-7.959299	0.090081	-9.008576	-5.477420	0.000000	-10.000000	0.341667	-21.650000	204.166672	1023.000000	1023.000000	2046.000000
21.340000	-0.038221	-22.588758	-7.710122	-0.035761	-8.957735	-5.885141	0.000000	-10.000000	0.333333	-21.166666	197.000000	1023.000000	1023.000000	2046.000000
21.360001	-0.038727	-22.887529	-7.697796	-0.222604	-8.871678	-6.095451	0.000000	-10.000000	0.316667	-20.766666	190.000000	1023.000000	1023.000000	2046.000000
21.379999	-0.039322	-23.239092	-7.893668	-0.447399	-8.902752	-5.995273	0.000000	-10.000000	0.300000	-20.150000	183.000000	1023.000000	1023.000000	2046.000000
21.400000	-0.039689	-23.456312	-8.265852	-0.529810	-9.104110	-5.556540	0.000000	-10.000000	0.275000	-19.583334	176.166672	1023.000000	1023.000000	2046.000000
21.420000	-0.039746	-23.490068	-8.451516	-0.369000	-9.294016	-5.375536	0.000000	-10.000000	0.258333	-18.850000	169.666672	1023.000000	1023.000000	2046.000000
21.440001	-0.039714	-23.471056	-8.262917	-0.132537	-9.304300	-5.771302	0.000000	-10.000000	0.233333	-18.433334	163.500000	1023.000000	1023.000000	2046.000000
21.459999	-0.039966	-23.619726	-7.897092	-0.256571	-9.163216	-6.302846	0.000000	-10.000000	0.216667	-17.883335	157.500000	1023.000000	1023.000000	2046.000000
21.480000	-0.040564	-23.973188	-7.895250	-0.590592	-9.077654	-6.409693	0.000000	-10.000000	0.200000	-17.533335	151.500000	1023.000000	1023.000000	2046.000000
21.500000	-0.040976	-24.216686	-8.291856	-0.777662	-9.264167	-5.883001	0.000000	-10.000000	0.200000	-17.033335	145.500000	1023.000000	1023.000000	2046.000000
21.520000	-0.040999	-24.230324	-8.503332	-0.536742	-9.450248	-5.740003	0.000000	-10.000000	0.191667	-16.633333	139.666672	1023.000000	1023.000000	2046.000000
21.540001	-0.041096	-24.287514	-8.336768	-0.362758	-9.456954	-6.131033	0.000000	-10.000000	0.191667	-16.066668	134.000000	1023.000000	1023.000000	2046.000000
21.559999	-0.041329	-24.425207	-8.045047	-0.472418	-9.327146	-6.580598	0.000000	-10.000000	0.191667	-15.650001	128.666672	1023.000000	1023.000000	2046.000000
21.580000	-0.041834	-24.723915	-8.044136	-0.660563	-9.225244	-6.793972	0.000000	-10.000000	0.183333	-15.183333	123.500000	1023.000000	1023.000000	2046.000000
21.600000	-0.042580	-25.164642	-8.199760	-0.931840	-9.282157	-6.750885	0.000000	-10.000000	0.166667	-14.583333	118.500000	1023.000000	1023.000000	2046.000000
21.620001	-0.043409	-25.654512	-8.489930	-1.201041	-9.511102	-6.452439	0.000000	-10.000000	0.133333	-13.783334	113.666664	1023.000000	1023.000000	2046.000000
21.639999	-0.044183	-26.112425	-8.762229	-1.295237	-9.751905	-6.303052	0.000000	-10.000000	0.108333	-13.016667	109.166664	1023.000000	1023.000000	2046.000000
21.660000	-0.044801	-26.477245	-8.809974	-1.289478	-9.848777	-6.529017	0.000000	-10.000000	0.075000	-12.350000	104.666664	1023.000000	1023.000000	2046.000000
21.680000	-0.044879	-26.523783	-8.516012	-1.316547	-9.835908	-6.855315	0.000000	-10.000000	0.066667	-11.983334	100.500000	1023.000000	1023.000000	2046.000000
21.700001	-0.045397	-26.829773	-8.293386	-1.460352	-9.766209	-7.309826	0.000000	-10.000000	0.066667	-11.666667	96.500000	1023.000000	1023.000000	2046.000000
21.719999	-0.045211	-26.719812	-8.202095	-1.414790	-9.637430	-7.465497	0.000000	-10.000000	0.066667	-11.583333	92.833336	1023.000000	1023.000000	2046.000000
21.740000	-0.045241	-26.737474	-8.379606	-1.512504	-9.555690	-7.289674	0.000000	-10.000000	0.058333	-11.416667	89.000000	1023.000000	1023.000000	2046.000000
21.760000	-0.045729	-27.025990	-8.836926	-1.535537	-9.810022	-6.843505	0.000000	-10.000000	0.058333	-11.183333	85.000000	1023.000000	1023.000000	2046.000000
21.780001	-0.046253	-27.335510	-9.122382	-1.427708	-10.105640	-6.679780	0.000000	-10.000000	0.058333	-10.800000	81.166664	1023.000000	1023.000000	2046.000000
21.799999	-0.047187	-27.887709	-9.135457	-1.396944	-10.191938	-7.163370	0.000000	-10.000000	0.058333	-10.366667	77.500000	1023.000000	1023.000000	2046.000000
21.820000	-0.048283	-28.535549	-8.996252	-1.717585	-10.193502	-7.628211	0.000000	-10.000000	0.058333	-10.100000	74.166664	1023.000000	1023.000000	2046.000000
21.840000	-0.049751	-29.403120	-8.982652	-2.188481	-10.267450	-7.964537	0.000000	-10.000000	0.058333	-9.600000	70.833336	1023.000000	1023.000000	2046.000000
21.860001	-0.051270	-30.300695	-9.113726	-2.668157	-10.417723	-8.101089	0.000000	-10.000000	0.050000	-8.766666	67.666664	1023.000000	1023.000000	2046.000000
21.879999	-0.052494	-31.023874	-9.370920	-3.098657	-10.485411	-8.068886	0.000000	-10.000000	0.033333	-7.916667	64.500000	1023.000000	1023.000000	2046.000000
21.900000	-0.053473	-31.602398	-9.605143	-3.382272	-10.706447	-7.908537	0.000000	-10.000000	0.033333	-7.433333	61.833332	1023.000000	1023.000000	2046.000000
21.920000	-0.054047	-31.941540	-9.821686	-3.426706	-10.865491	-7.827657	0.000000	-10.000000	0.041667	-7.650000	59.333332	1023.000000	1023.000000	2046.000000
21.940001	-0.054351	-32.121181	-9.977322	-3.304830	-10.948773	-7.890258	0.000000	-10.000000	0.050000	-8.066668	56.833332	1023.000000	1023.000000	2046.000000
21.959999	-0.054681	-32.316532	-9.993155	-3.119088	-11.008749	-8.195542	0.000000	-10.000000	0.050000	-8.466667	54.166668	1023.000000	1023.000000	2046.000000
21.980000	-0.054902	-32.446892	-9.849718	-2.985959	-11.020372	-8.590843	0.000000	-10.000000	0.050000	-8.616667	51.333332	1023.000000	1023.000000	2046.000000
22.000000	-0.055047	-32.532799	-9.593162	-3.098364	-10.947233	-8.894041	0.000000	-10.000000	0.041667	-8.383333	48.500000	1023.000000	1023.000000	2046.000000
22.020000	-0.055139	-32.587219	-9.463717	-3.263137	-10.802829	-9.057536	0.000000	-10.000000	0.033333	-8.083334	45.500000	1023.000000	1023.000000	2046.000000
22.040001	-0.055195	-32.620121	-9.398591	-3.486088	-10.729841	-9.005602	0.000000	-10.000000	0.033333	-7.700000	42.833332	1023.000000	1023.000000	2046.000000
22.059999	-0.055436	-32.762959	-9.472231	-3.744933	-10.721456	-8.824341	0.000000	-10.000000	0.041667	-7.516667	40.166668	1023.000000	1023.000000	2046.000000
22.080000	-0.055664	-32.897278	-9.574039	-3.942474	-10.788698	-8.592067	0.000000	-10.000000	0.041667	-7.466667	37.833332	1023.000000	1023.000000	2046.000000
22.100000	-0.055901	-33.037781	-9.795890	-4.031445	-10.875311	-8.335135	0.000000	-10.000000	0.041667	-7.633334	35.166668	1023.000000	1023.000000	2046.000000
22.120001	-0.056017	-33.105804	-9.858762	-4.029548	-11.010003	-8.207491	0.000000	-10.000000	0.033333	-8.033334	32.666668	1023.000000	1023.000000	2046.000000
22.139999	-0.056124	-33.169224	-9.871463	-3.883713	-11.057220	-8.356830	0.000000	-10.000000	0.041667	-8.533334	29.833334	1023.000000	1023.000000	2046.000000
22.160000	-0.056234	-33.234478	-9.755441	-3.767781	-11.018758	-8.692498	0.000000	-10.000000	0.041667	-8.883333	27.000000	1023.000000	1023.000000	2046.000000
22.180000	-0.056145	-33.181900	-9.554830	-3.764189	-10.879147	-8.983734	0.000000	-10.000000	0.041667	-8.683333	24.000000	1023.000000	1023.000000	2046.000000
22.200001	-0.056274	-33.257809	-9.506876	-3.862732	-10.679461	-9.208741	0.000000	-10.000000	0.033333	-8.216667	21.166666	1023.000000	1023.000000	2046.000000
22.219999	-0.056463	-33.369461	-9.559030	-4.029639	-10.586061	-9.194729	0.000000	-10.000000	0.025000	-7.550000	18.333334	1023.000000	1023.000000	2046.000000
22.240000	-0.056770	-33.551006	-9.718978	-4.235601	-10.541903	-9.054523	0.000000	-10.000000	0.033333	-7.400000	15.833333	1023.000000	1023.000000	2046.000000
22.260000	-0.057095	-33.743423	-9.842964	-4.493058	-10.568389	-8.839013	0.000000	-10.000000	0.033333	-7.450000	13.333333	1023.000000	1023.000000	2046.000000
22.280001	-0.057478	-33.969494	-10.006912	-4.660435	-10.606300	-8.695848	0.000000	-10.000000	0.041667	-7.716667	11.000000	1023.000000	1023.000000	2046.000000
22.299999	-0.058073	-34.321041	-10.226086	-4.833219	-10.790521	-8.471217	0.000000	-10.000000	0.025000	-7.650000	8.333333	1023.000000	1023.000000	2046.000000
22.320000	-0.058829	-34.768200	-10.482675	-4.902042	-11.035033	-8.348451	0.000000	-10.000000	0.025000	-7.250000	5.833333	1023.000000	1023.000000	2046.000000
22.340000	-0.059246	-35.014252	-10.688621	-4.825213	-11.198938	-8.301479	0.000000	-10.000000	0.008333	-6.716667	3.333333	1023.000000	1023.000000	2046.000000
22.360001	-0.059603	-35.225288	-10.782516	-4.660366	-11.243998	-8.538411	0.000000	-10.000000	0.016667	-6.216667	1.333333	1023.000000	1023.000000	2046.000000
22.379999	-0.059751	-35.312752	-10.678918	-4.500030	-11.213891	-8.919914	0.000000	-10.000000	0.008333	-5.900000	-0.666667	1023.000000	1023.000000	2046.000000
22.400000	-0.059704	-35.285275	-10.462561	-4.450397	-11.071212	-9.301105	0.000000	-10.000000	0.016667	-5.700000	-2.166667	1023.000000	1023.000000	2046.000000
22.420000	-0.059576	-35.209278	-10.254624	-4.537117	-10.981953	-9.435587	0.000000	-10.000000	0.016667	-5.516667	-3.833333	1023.000000	1023.000000	2046.000000
22.440001	-0.059308	-35.051071	-10.099512	-4.729268	-10.852309	-9.369983	0.000000	-10.000000	0.016667	-5.250000	-5.500000	1023.000000	1023.000000	2046.000000
22.459999	-0.058979	-34.856674	-10.019085	-5.022932	-10.853351	-8.961309	0.000000	-10.000000	0.008333	-4.766667	-7.500000	1023.000000	1023.000000	2046.000000
22.480000	-0.058751	-34.721855	-10.020365	-5.114318	-10.938170	-8.649001	0.000000	-10.000000	0.000000	-4.166667	-9.166667	1023.000000	1023.000000	2046.000000
22.500000	-0.058629	-34.649994	-10.155921	-5.103993	-11.009021	-8.381061	0.000000	-10.000000	-0.008333	-3.583333	-10.500000	1023.000000	1023.000000	2046.000000
22.520000	-0.058489	-34.567097	-10.217381	-5.031499	-11.102450	-8.215768	0.000000	-10.000000	-0.008333	-3.050000	-11.666667	1023.000000	1023.000000	2046.000000
22.540001	-0.058445	-34.541210	-10.258289	-4.853046	-11.114135	-8.315739	0.000000	-10.000000	-0.008333	-2.666667	-12.666667	1023.000000	1023.000000	2046.000000
22.559999	-0.058300	-34.455219	-10.204884	-4.717975	-11.137821	-8.394538	0.000000	-10.000000	0.000000	-2.283333	-13.666667	1023.000000	1023.000000	2046.000000
22.580000	-0.058135	-34.357861	-10.128884	-4.443002	-11.054518	-8.731458	0.000000	-10.000000	-0.008333	-1.950000	-14.333333	1023.000000	1023.000000	2046.000000
22.600000	-0.057939	-34.241955	-9.971892	-4.280390	-10.912442	-9.077229	0.000000	-10.000000	-0.008333	-1.550000	-14.833333	1023.000000	1023.000000	2046.000000
22.620001	-0.057588	-34.034569	-9.751798	-4.203589	-10.718659	-9.360522	0.000000	-10.000000	-0.008333	-0.900000	-15.000000	1023.000000	1023.000000	2046.000000
22.639999	-0.057321	-33.876625	-9.640038	-4.287649	-10.580875	-9.368065	0.000000	-10.000000	0.000000	-0.383333	-15.000000	1023.000000	1023.000000	2046.000000
22.660000	-0.056909	-33.633144	-9.453367	-4.579840	-10.590219	-9.009717	0.000000	-10.000000	0.000000	0.000000	-15.000000	1023.000000	1023.000000	2046.000000
22.680000	-0.056656	-33.483833	-9.472836	-4.691176	-10.657286	-8.662535	0.000000	-10.000000	0.000000	0.000000	-15.000000	1023.000000	1023.000000	2046.000000
22.700001	-0.056512	-33.398590	-9.628510	-4.755934	-10.821465	-8.192681	0.000000	-10.000000	0.000000	0.000000	-15.000000	1023.000000	1023.000000	2046.000000
22.719999	-0.056463	-33.369690	-9.775415	-4.616633	-10.914719	-8.062922	0.000000	-10.000000	0.000000	0.000000	-15.000000	1023.000000	1023.000000	2046.000000
22.740000	-0.056476	-33.377052	-9.830957	-4.392073	-10.941580	-8.212443	0.000000	-10.000000	0.000000	0.000000	-15.000000	1023.000000	1023.000000	2046.000000
22.760000	-0.056416	-33.341698	-9.767445	-4.098099	-10.867254	-8.608898	0.000000	-10.000000	0.000000	0.000000	-15.000000	1023.000000	1023.000000	2046.000000
22.780001	-0.056279	-33.260880	-9.583333	-3.951941	-10.603806	-9.121798	0.000000	-10.000000	-0.008333	0.000000	-15.000000	1023.000000	1023.000000	2046.000000
22.799999	-0.056070	-33.137249	-9.409152	-3.918894	-10.449108	-9.360096	0.000000	-10.000000	-0.008333	0.000000	-15.000000	1023.000000	1023.000000	2046.000000
22.820000	-0.055708	-32.923218	-9.232371	-4.103458	-10.367258	-9.220129	0.000000	-10.000000	-0.008333	0.000000	-15.000000	1023.000000	1023.000000	2046.000000
22.840000	-0.055357	-32.715908	-9.159389	-4.298817	-10.396281	-8.861422	0.000000	-10.000000	0.000000	0.000000	-15.000000	1023.000000	1023.000000	2046.000000
22.860001	-0.055147	-32.591831	-9.244230	-4.514579	-10.528665	-8.304358	0.000000	-10.000000	-0.008333	0.000000	-15.000000	1023.000000	1023.000000	2046.000000
22.879999	-0.055080	-32.552109	-9.411134	-4.480761	-10.722787	-7.937426	0.000000	-10.000000	-0.016667	0.000000	-15.000000	1023.000000	1023.000000	2046.000000
22.900000	-0.055261	-32.659443	-9.546317	-4.210235	-10.805618	-8.097273	0.000000	-10.000000	-0.016667	0.000000	-15.000000	1023.000000	1023.000000	2046.000000
22.920000	-0.055388	-32.734310	-9.534130	-3.860122	-10.657490	-8.682567	0.000000	-10.000000	-0.016667	0.000000	-15.000000	1023.000000	1023.000000	2046.000000
22.940001	-0.055458	-32.775410	-9.376702	-3.712665	-10.411081	-9.274962	0.000000	-10.000000	0.000000	0.000000	-15.000000	1023.000000	1023.000000	2046.000000
22.959999	-0.055452	-32.772038	-9.273782	-3.838695	-10.282167	-9.377395	0.000000	-10.000000	-0.016667	0.000000	-15.000000	1023.000000	1023.000000	2046.000000
22.980000	-0.055541	-32.824871	-9.293196	-4.262168	-10.477635	-8.791870	0.000000	-10.000000	-0.025000	0.733333	-15.000000	1023.000000	1023.000000	2046.000000
23.000000	-0.055704	-32.921219	-9.511414	-4.453619	-10.897232	-8.058955	0.000000	-10.000000	-0.033333	1.250000	-15.000000	1023.000000	1023.000000	2046.000000
23.020000	-0.056211	-33.220634	-9.624941	-4.216972	-10.981364	-8.397359	0.000000	-10.000000	-0.016667	1.850000	-15.000000	1023.000000	1023.000000	2046.000000
23.040001	-0.056634	-33.470757	-9.510691	-4.096772	-10.787347	-9.075948	0.000000	-10.000000	-0.008333	1.500000	-15.000000	1023.000000	1023.000000	2046.000000
23.059999	-0.056981	-33.675838	-9.392860	-4.117325	-10.526713	-9.638941	0.000000	-10.000000	-0.008333	1.183333	-15.000000	1023.000000	1023.000000	2046.000000
23.080000	-0.056723	-33.523506	-9.271304	-4.133651	-10.422308	-9.696243	0.000000	-10.000000	-0.008333	0.583333	-15.000000	1023.000000	1023.000000	2046.000000
23.100000	-0.056011	-33.102242	-9.266436	-4.191201	-10.436915	-9.207690	0.000000	-10.000000	0.000000	0.200000	-15.000000	1023.000000	1023.000000	2046.000000
23.120001	-0.055852	-33.008762	-9.482306	-4.297677	-10.773472	-8.455310	0.000000	-10.000000	0.000000	-0.283333	-15.000000	1023.000000	1023.000000	2046.000000
23.139999	-0.056080	-33.143074	-9.720512	-4.168226	-11.073085	-8.181252	0.000000	-10.000000	0.000000	-0.833333	-15.000000	1023.000000	1023.000000	2046.000000
23.160000	-0.056995	-33.684231	-9.899949	-3.956116	-11.066090	-8.762074	0.000000	-10.000000	0.000000	-0.833333	-15.000000	1023.000000	1023.000000	2046.000000
23.180000	-0.058017	-34.288124	-9.863506	-4.036882	-10.765036	-9.622699	0.000000	-10.000000	0.000000	-0.833333	-15.000000	1023.000000	1023.000000	2046.000000
23.200001	-0.059104	-34.930443	-9.882636	-4.457803	-10.751802	-9.838202	0.000000	-10.000000	-0.008333	-0.483333	-15.000000	1023.000000	1023.000000	2046.000000
23.219999	-0.060034	-35.480366	-10.020351	-5.127048	-11.185209	-9.147757	0.000000	-10.000000	-0.016667	-0.483333	-15.000000	1023.000000	1023.000000	2046.000000
23.240000	-0.060950	-36.021366	-10.295080	-5.334113	-11.664319	-8.727853	0.000000	-10.000000	-0.033333	-0.200000	-15.000000	1023.000000	1023.000000	2046.000000
23.260000	-0.061924	-36.596794	-10.445994	-5.087725	-11.652738	-9.410336	0.000000	-10.000000	-0.025000	0.000000	-15.000000	1023.000000	1023.000000	2046.000000
23.280001	-0.062617	-37.006577	-10.384402	-4.974651	-11.230276	-10.417247	0.000000	-10.000000	-0.016667	-0.333333	-15.000000	1023.000000	1023.000000	2046.000000
23.299999	-0.062523	-36.950893	-10.234833	-5.307836	-11.147210	-10.261013	0.000000	-10.000000	0.000000	-1.016667	-15.000000	1023.000000	1023.000000	2046.000000
23.320000	-0.062293	-36.815037	-10.356497	-5.587674	-11.604196	-9.266669	0.000000	-10.000000	0.000000	-1.766667	-15.333333	1023.000000	1023.000000	2046.000000
23.340000	-0.062515	-36.946320	-10.547751	-5.309216	-11.736620	-9.352732	0.000000	-10.000000	-0.008333	-2.233333	-15.833333	1023.000000	1023.000000	2046.000000
23.360001	-0.062831	-37.133301	-10.443099	-4.973688	-11.453880	-10.262631	0.000000	-10.000000	-0.016667	-2.233333	-16.500000	1023.000000	1023.000000	2046.000000
23.379999	-0.062957	-37.207329	-10.356204	-5.032798	-11.133255	-10.685072	0.000000	-10.000000	-0.016667	-1.900000	-17.166666	1023.000000	1023.000000	2046.000000
23.400000	-0.062571	-36.979595	-10.205431	-5.504189	-11.352827	-9.917150	0.000000	-10.000000	-0.016667	-1.100000	-17.666666	1023.000000	1023.000000	2046.000000
23.420000	-0.062239	-36.783436	-10.314825	-5.556574	-11.757565	-9.154472	0.000000	-10.000000	-0.016667	-0.416667	-18.000000	1023.000000	1023.000000	2046.000000
23.440001	-0.062365	-36.857826	-10.342749	-5.230196	-11.734436	-9.550444	0.000000	-10.000000	-0.016667	0.000000	-18.000000	1023.000000	1023.000000	2046.000000
23.459999	-0.062599	-36.995808	-10.194590	-5.032871	-11.219797	-10.548551	0.000000	-10.000000	-0.016667	0.000000	-18.000000	1023.000000	1023.000000	2046.000000
23.480000	-0.062450	-36.907902	-10.035339	-5.321946	-11.002459	-10.548157	0.000000	-10.000000	-0.025000	0.000000	-18.000000	1023.000000	1023.000000	2046.000000
23.500000	-0.061870	-36.565048	-10.054980	-5.698112	-11.310718	-9.501241	0.000000	-10.000000	-0.033333	0.000000	-18.000000	1023.000000	1023.000000	2046.000000
23.520000	-0.061591	-36.400173	-10.136765	-5.649239	-11.608340	-9.005831	0.000000	-10.000000	-0.041667	0.683333	-18.000000	1023.000000	1023.000000	2046.000000
23.540001	-0.061711	-36.471405	-10.193000	-5.254281	-11.360584	-9.663539	0.000000	-10.000000	-0.041667	2.116667	-18.000000	1023.000000	1023.000000	2046.000000
23.559999	-0.061823	-36.537125	-10.127950	-5.189786	-10.793837	-10.425550	0.000000	-10.000000	-0.066667	4.433333	-18.000000	1023.000000	1023.000000	2046.000000
23.580000	-0.061562	-36.383060	-10.085311	-5.482066	-10.712943	-10.102740	0.000000	-10.000000	-0.091667	6.816667	-18.000000	1023.000000	1023.000000	2046.000000
23.600000	-0.061153	-36.141476	-10.253417	-5.734050	-11.073680	-9.080329	0.000000	-10.000000	-0.108333	8.866667	-18.000000	1023.000000	1023.000000	2046.000000
23.620001	-0.061283	-36.218376	-10.492572	-5.626973	-11.242904	-8.855929	0.000000	-10.000000	-0.108333	10.383333	-18.000000	1023.000000	1023.000000	2046.000000
23.639999	-0.061610	-36.411701	-10.575253	-5.387790	-11.083277	-9.365381	0.000000	-10.000000	-0.100000	11.266666	-18.000000	1023.000000	1023.000000	2046.000000
23.660000	-0.061818	-36.534588	-10.517028	-5.325006	-10.649709	-10.042846	0.000000	-10.000000	-0.116667	12.150001	-18.000000	1023.000000	1023.000000	2046.000000
23.680000	-0.061830	-36.541286	-10.493549	-5.490500	-10.412571	-10.144667	0.000000	-10.000000	-0.141667	12.933333	-11.000000	1023.000000	1023.000000	2046.000000
23.700001	-0.061531	-36.364586	-10.428294	-5.752564	-10.516294	-9.667435	0.000000	-10.000000	-0.175000	14.000000	3.333333	1023.000000	1023.000000	2046.000000
23.719999	-0.061125	-36.125122	-10.539563	-5.898052	-10.940012	-8.747495	0.000000	-10.000000	-0.200000	14.883333	19.166666	1023.000000	1023.000000	2046.000000
23.740000	-0.060758	-35.907818	-10.602961	-5.641022	-11.046042	-8.617794	0.000000	-10.000000	-0.216667	15.583333	29.833334	1023.000000	1023.000000	2046.000000
23.760000	-0.060668	-35.854637	-10.426534	-5.315811	-10.565004	-9.547289	0.000000	-10.000000	-0.233333	16.183334	35.000000	1023.000000	1023.000000	2046.000000
23.780001	-0.060294	-35.633854	-10.200046	-5.385888	-10.105758	-9.942161	0.000000	-10.000000	-0.250000	16.700001	40.333332	1023.000000	1023.000000	2046.000000
23.799999	-0.059347	-35.074364	-10.014662	-5.650008	-10.162680	-9.247014	0.000000	-10.000000	-0.250000	17.383333	45.833332	1023.000000	1023.000000	2046.000000
23.820000	-0.058346	-34.482754	-9.984096	-5.666085	-10.476664	-8.355911	0.000000	-10.000000	-0.250000	17.816668	51.500000	1023.000000	1023.000000	2046.000000
23.840000	-0.057781	-34.148712	-9.967824	-5.344344	-10.493993	-8.342552	0.000000	-10.000000	-0.258333	18.549999	57.500000	1023.000000	1023.000000	2046.000000
23.860001	-0.057310	-33.870487	-9.719676	-5.028513	-10.010633	-9.111665	0.000000	-10.000000	-0.283333	19.316668	63.500000	1023.000000	1023.000000	2046.000000
23.879999	-0.056609	-33.456009	-9.458978	-4.978353	-9.482032	-9.536646	0.000000	-10.000000	-0.308333	20.183334	69.833336	1023.000000	1023.000000	2046.000000
23.900000	-0.055601	-32.860474	-9.205999	-5.190769	-9.405320	-9.058386	0.000000	-10.000000	-0.325000	20.783335	76.333336	1023.000000	1023.000000	2046.000000
23.920000	-0.054344	-32.117382	-9.168573	-5.277596	-9.632141	-8.039071	0.000000	-10.000000	-0.358333	21.300001	83.166664	1023.000000	1023.000000	2046.000000
23.940001	-0.053521	-31.630674	-9.158226	-4.991799	-9.713097	-7.767552	0.000000	-10.000000	-0.366667	21.833334	90.000000	1023.000000	1023.000000	2046.000000
23.959999	-0.052982	-31.312435	-8.957192	-4.652381	-9.417789	-8.285074	0.000000	-10.000000	-0.383333	22.233334	97.333336	1023.000000	1023.000000	2046.000000
23.980000	-0.052327	-30.925226	-8.700815	-4.542092	-8.810214	-8.872106	0.000000	-10.000000	-0.383333	22.416666	104.666664	1023.000000	1023.000000	2046.000000
24.000000	-0.051366	-30.357386	-8.454728	-4.651588	-8.453139	-8.797931	0.000000	-10.000000	-0.408333	22.566668	112.333336	1023.000000	1023.000000	2046.000000
24.020000	-0.050258	-29.702698	-8.416247	-4.762390	-8.702484	-7.821578	0.000000	-10.000000	-0.408333	22.866667	119.666664	1023.000000	1023.000000	2046.000000
24.040001	-0.049287	-29.128405	-8.372260	-4.562168	-8.923028	-7.270949	0.000000	-10.000000	-0.425000	23.166668	127.333336	1023.000000	1023.000000	2046.000000
24.059999	-0.048809	-28.845854	-8.255458	-4.153714	-8.472445	-7.964238	0.000000	-10.000000	-0.425000	23.583334	135.000000	1023.000000	1023.000000	2046.000000
24.080000	-0.048260	-28.521839	-7.981703	-4.132005	-7.871464	-8.536668	0.000000	-10.000000	-0.433333	23.866667	143.000000	1023.000000	1023.000000	2046.000000
24.100000	-0.047295	-27.951134	-7.760098	-4.413444	-7.870365	-7.907227	0.000000	-10.000000	-0.425000	24.283335	151.000000	1023.000000	1023.000000	2046.000000
24.120001	-0.046018	-27.196726	-7.807384	-4.302084	-8.206216	-6.881041	0.000000	-10.000000	-0.433333	24.583334	159.000000	1023.000000	1023.000000	2046.000000
24.139999	-0.045444	-26.857285	-7.681162	-3.895965	-7.990874	-7.289284	0.000000	-10.000000	-0.441667	24.733334	167.000000	1023.000000	1023.000000	2046.000000
24.160000	-0.044992	-26.590460	-7.403324	-3.792304	-7.357216	-8.037617	0.000000	-10.000000	-0.466667	25.083334	175.166672	1023.000000	1023.000000	2046.000000
24.180000	-0.044152	-26.093716	-7.156980	-4.012301	-7.026294	-7.898140	0.000000	-10.000000	-0.483333	25.433334	183.500000	1023.000000	1023.000000	2046.000000
24.200001	-0.042935	-25.374815	-7.106423	-4.073709	-7.247462	-6.947221	0.000000	-10.000000	-0.508333	25.950001	192.000000	1023.000000	1023.000000	2046.000000
24.219999	-0.041980	-24.810225	-7.116371	-3.828627	-7.433182	-6.432046	0.000000	-10.000000	-0.525000	26.250000	200.500000	1023.000000	1023.000000	2046.000000
24.240000	-0.041563	-24.563688	-6.915397	-3.460121	-7.156882	-7.031290	0.000000	-10.000000	-0.558333	26.700001	209.166672	1023.000000	1023.000000	2046.000000
24.260000	-0.041165	-24.328262	-6.601795	-3.458624	-6.563326	-7.704517	0.000000	-10.000000	-0.591667	27.466667	218.000000	1023.000000	1023.000000	2046.000000
24.280001	-0.040331	-23.835464	-6.342371	-3.719722	-6.415335	-7.358036	0.000000	-10.000000	-0.625000	28.283335	227.166672	1023.000000	1023.000000	2046.000000
24.299999	-0.039330	-23.243931	-6.255620	-3.823666	-6.801924	-6.362720	0.000000	-10.000000	-0.641667	28.966667	236.333328	1023.000000	1023.000000	2046.000000
24.320000	-0.038773	-22.914938	-6.133987	-3.691234	-6.859195	-6.230523	0.000000	-10.000000	-0.650000	29.416666	245.833328	1023.000000	1023.000000	2046.000000
24.340000	-0.038389	-22.688105	-5.772514	-3.582967	-6.540712	-6.791911	0.000000	-10.000000	-0.650000	29.633333	255.500000	1023.000000	1023.000000	2046.000000
24.360001	-0.037948	-22.427536	-5.499426	-3.653393	-5.894767	-7.379951	0.000000	-10.000000	-0.641667	29.716667	265.500000	1023.000000	1023.000000	2046.000000
24.379999	-0.036649	-21.659630	-5.318665	-3.663141	-5.585763	-7.092062	0.000000	-10.000000	-0.633333	29.583334	275.500000	1023.000000	1023.000000	2046.000000
24.400000	-0.034929	-20.642977	-5.446316	-3.424453	-5.664565	-6.107641	0.000000	-10.000000	-0.625000	29.549999	285.500000	1023.000000	1023.000000	2046.000000
24.420000	-0.034098	-20.151888	-5.594228	-3.073293	-5.955118	-5.529249	0.000000	-10.000000	-0.641667	29.733334	295.500000	1023.000000	1023.000000	2046.000000
24.440001	-0.033878	-20.022141	-5.507666	-2.825432	-5.968310	-5.720733	0.000000	-10.000000	-0.666667	30.083334	305.333344	1023.000000	1023.000000	2046.000000
24.459999	-0.034229	-20.229345	-5.367424	-2.893750	-5.597814	-6.370357	0.000000	-10.000000	-0.700000	30.700001	315.333344	1023.000000	1023.000000	2046.000000
24.480000	-0.034465	-20.368738	-5.249935	-3.222227	-5.264429	-6.632147	0.000000	-10.000000	-0.691667	30.950001	325.333344	1023.000000	1023.000000	2046.000000
24.500000	-0.034329	-20.288284	-5.184611	-3.612532	-5.049883	-6.441258	0.000000	-10.000000	-0.675000	30.750000	335.666656	1023.000000	1023.000000	2046.000000
24.520000	-0.034044	-20.119900	-5.355916	-3.808463	-5.134255	-5.821266	0.000000	-10.000000	-0.650000	30.500000	346.000000	1023.000000	1023.000000	2046.000000
24.540001	-0.033735	-19.937147	-5.450805	-3.759216	-5.319519	-5.407607	0.000000	-10.000000	-0.633333	30.350000	356.333344	1023.000000	1023.000000	2046.000000
24.559999	-0.033583	-19.847559	-5.420169	-3.554354	-5.176971	-5.696064	0.000000	-10.000000	-0.616667	30.383333	366.500000	1023.000000	1023.000000	2046.000000
24.580000	-0.033244	-19.646994	-5.129901	-3.514697	-4.569751	-6.432644	0.000000	-10.000000	-0.633333	30.233334	376.500000	1023.000000	1023.000000	2046.000000
24.600000	-0.032523	-19.221016	-4.936848	-3.670073	-4.055852	-6.558242	0.000000	-10.000000	-0.666667	30.266666	386.500000	1023.000000	1023.000000	2046.000000
24.620001	-0.031129	-18.397152	-4.904143	-3.737848	-4.044910	-5.710251	0.000000	-10.000000	-0.691667	30.549999	396.500000	1023.000000	1023.000000	2046.000000
24.639999	-0.029856	-17.644659	-4.982929	-3.423868	-4.187122	-5.050740	0.000000	-10.000000	-0.683333	30.950001	406.500000	1023.000000	1023.000000	2046.000000
24.660000	-0.029197	-17.255178	-4.745895	-3.044447	-3.833644	-5.631193	0.000000	-10.000000	-0.683333	31.233334	416.833344	1023.000000	1023.000000	2046.000000
24.680000	-0.028563	-16.880514	-4.421805	-3.090279	-3.140354	-6.228077	0.000000	-10.000000	-0.708333	31.700001	427.166656	1023.000000	1023.000000	2046.000000
24.700001	-0.027113	-16.023661	-4.176125	-3.327470	-2.863606	-5.656460	0.000000	-10.000000	-0.733333	32.133335	437.833344	1023.000000	1023.000000	2046.000000
24.719999	-0.025612	-15.136456	-4.256691	-3.075624	-3.044625	-4.759516	0.000000	-10.000000	-0.750000	32.533333	448.500000	1023.000000	1023.000000	2046.000000
24.740000	-0.024455	-14.452942	-3.967261	-2.627543	-2.732017	-5.126121	0.000000	-10.000000	-0.733333	32.316666	459.500000	1023.000000	1023.000000	2046.000000
24.760000	-0.023686	-13.998650	-3.516284	-2.711904	-2.032146	-5.738315	0.000000	-10.000000	-0.708333	31.950001	470.333344	1023.000000	1023.000000	2046.000000
24.780001	-0.022049	-13.031233	-3.227667	-2.994411	-1.603918	-5.205237	0.000000	-10.000000	-0.675000	31.366667	481.000000	1023.000000	1023.000000	2046.000000
24.799999	-0.020244	-11.963963	-3.256251	-2.819472	-1.641062	-4.247178	0.000000	-10.000000	-0.650000	30.800001	491.500000	1023.000000	1023.000000	2046.000000
24.820000	-0.018999	-11.228625	-3.154727	-2.429369	-1.456084	-4.188446	0.000000	-10.000000	-0.625000	30.300001	502.000000	1023.000000	1023.000000	2046.000000
24.840000	-0.018133	-10.716321	-2.672930	-2.366490	-0.784336	-4.892565	0.000000	-10.000000	-0.625000	29.883333	512.333313	1023.000000	1023.000000	2046.000000
24.860001	-0.017056	-10.080009	-2.456972	-2.616418	-0.148940	-4.857679	0.000000	-10.000000	-0.633333	29.966667	522.333313	1023.000000	1023.000000	2046.000000
24.879999	-0.015292	-9.037508	-2.557569	-2.613305	-0.103178	-3.763456	0.000000	-10.000000	-0.641667	29.800001	532.333313	1023.000000	1023.000000	2046.000000
24.900000	-0.014029	-8.291333	-2.421345	-2.230645	0.137308	-3.776651	0.000000	-10.000000	-0.625000	29.650002	542.166687	1023.000000	1023.000000	2046.000000
24.920000	-0.013359	-7.895156	-1.913622	-2.349200	0.747535	-4.379869	0.000000	-10.000000	-0.608333	29.283335	552.000000	1023.000000	1023.000000	2046.000000
24.940001	-0.012485	-7.378448	-1.690411	-2.690626	1.226043	-4.223454	0.000000	-10.000000	-0.600000	29.200001	561.666687	1023.000000	1023.000000	2046.000000
24.959999	-0.011006	-6.504269	-1.785633	-2.780999	1.144056	-3.081693	0.000000	-10.000000	-0.600000	29.050001	571.500000	1023.000000	1023.000000	2046.000000
24.980000	-0.010044	-5.935856	-1.631696	-2.466560	1.363924	-3.201524	0.000000	-10.000000	-0.608333	29.066668	581.333313	1023.000000	1023.000000	2046.000000
25.000000	-0.009576	-5.659213	-1.064897	-2.640367	1.897120	-3.851068	0.000000	-10.000000	-0.608333	29.016666	591.000000	1023.000000	1023.000000	2046.000000
25.020000	-0.008406	-4.967916	-0.733112	-2.909173	2.343636	-3.669267	0.000000	-10.000000	-0.608333	29.333334	600.666687	1023.000000	1023.000000	2046.000000
25.040001	-0.006624	-3.914542	-0.658406	-2.918830	2.450919	-2.788224	0.000000	-10.000000	-0.600000	29.300001	610.500000	1023.000000	1023.000000	2046.000000
25.059999	-0.005119	-3.025346	-0.449423	-2.582292	2.537037	-2.530667	0.000000	-10.000000	-0.600000	29.266668	620.333313	1023.000000	1023.000000	2046.000000
25.080000	-0.004175	-2.467546	0.124601	-2.492698	3.069102	-3.168551	0.000000	-10.000000	-0.600000	28.950001	630.000000	1023.000000	1023.000000	2046.000000
25.100000	-0.003052	-1.803472	0.516473	-2.687116	3.709504	-3.342332	0.000000	-10.000000	-0.600000	28.900000	639.666687	1023.000000	1023.000000	2046.000000
25.120001	-0.000962	-0.568747	0.636380	-2.755410	3.871205	-2.320922	0.000000	-10.000000	-0.600000	28.900000	649.333313	1023.000000	1023.000000	2046.000000
25.139999	0.001066	0.629994	0.770248	-2.287162	4.040462	-1.893554	0.000000	-10.000000	-0.583333	28.733334	659.000000	1023.000000	1023.000000	2046.000000
25.160000	0.002304	1.361601	1.385152	-2.009389	4.600736	-2.614899	0.000000	-10.000000	-0.566667	28.483334	668.666687	1023.000000	1023.000000	2046.000000
25.180000	0.003350	1.979825	1.786252	-2.216260	5.117454	-2.707622	0.000000	-10.000000	-0.550000	27.916666	678.166687	1023.000000	1023.000000	2046.000000
25.200001	0.005332	3.151326	1.759671	-2.133525	5.317322	-1.792143	0.000000	-10.000000	-0.533333	27.600000	687.666687	1023.000000	1023.000000	2046.000000
25.219999	0.007153	4.227642	1.909012	-1.652048	5.455185	-1.484507	0.000000	-10.000000	-0.500000	27.066668	696.833313	1023.000000	1023.000000	2046.000000
25.240000	0.008096	4.784595	2.496604	-1.433753	5.888948	-2.167204	0.000000	-10.000000	-0.458333	26.350000	706.000000	1023.000000	1023.000000	2046.000000
25.260000	0.009054	5.351065	2.829964	-1.581371	6.404186	-2.301714	0.000000	-10.000000	-0.433333	25.633333	715.000000	1023.000000	1023.000000	2046.000000
25.280001	0.010610	6.270616	2.833157	-1.624546	6.664788	-1.602783	0.000000	-10.000000	-0.416667	24.533333	723.666687	1023.000000	1023.000000	2046.000000
25.299999	0.012332	7.287968	2.829722	-1.212177	6.690651	-1.020228	0.000000	-10.000000	-0.391667	23.816668	732.000000	1023.000000	1023.000000	2046.000000
25.320000	0.013243	7.826492	3.194631	-0.888448	6.892426	-1.372116	0.000000	-10.000000	-0.350000	22.833334	740.000000	1023.000000	1023.000000	2046.000000
25.340000	0.013788	8.148946	3.650129	-0.927303	7.295135	-1.869015	0.000000	-10.000000	-0.291667	21.916668	747.833313	1023.000000	1023.000000	2046.000000
25.360001	0.014492	8.564623	3.770128	-1.039052	7.657218	-1.823671	0.000000	-10.000000	-0.258333	20.700001	755.333313	1023.000000	1023.000000	2046.000000
25.379999	0.015738	9.301051	3.606984	-0.979300	7.757249	-1.083882	0.000000	-10.000000	-0.225000	19.166666	762.500000	1023.000000	1023.000000	2046.000000
25.400000	0.016892	9.983133	3.594684	-0.539929	7.705588	-0.777210	0.000000	-10.000000	-0.200000	17.750000	769.166687	1023.000000	1023.000000	2046.000000
25.420000	0.017235	10.185836	4.101917	-0.330751	7.893511	-1.478841	0.000000	-10.000000	-0.175000	16.183334	775.333313	1023.000000	1023.000000	2046.000000
25.440001	0.017175	10.150695	4.273001	-0.501379	8.152184	-1.773111	0.000000	-10.000000	-0.150000	14.550000	781.000000	1023.000000	1023.000000	2046.000000
25.459999	0.017827	10.535920	4.034539	-0.562112	8.067032	-1.003539	0.000000	-10.000000	-0.125000	13.016666	786.166687	1023.000000	1023.000000	2046.000000
25.480000	0.018496	10.930992	3.938742	-0.130400	7.897197	-0.774548	0.000000	-10.000000	-0.075000	11.366667	790.833313	1023.000000	1023.000000	2046.000000
25.500000	0.018141	10.721166	4.413566	-0.057239	7.949310	-1.584472	0.000000	-10.000000	-0.033333	9.583334	794.833313	1023.000000	1023.000000	2046.000000
25.520000	0.017915	10.587769	4.596256	-0.369900	8.118312	-1.756900	0.000000	-10.000000	-0.008333	7.050000	798.333313	1023.000000	1023.000000	2046.000000
25.540001	0.018092	10.692439	4.289472	-0.418300	7.925728	-1.104462	0.000000	-10.000000	0.000000	3.683333	801.166687	1023.000000	1023.000000	2046.000000
25.559999	0.018749	11.080920	3.833778	0.240926	7.598907	-0.592691	0.000000	-10.000000	0.008333	0.183333	803.000000	1023.000000	1023.000000	2046.000000
25.580000	0.018557	10.967331	3.809777	0.899639	7.365827	-1.107911	0.000000	-10.000000	0.016667	-2.733333	803.833313	1023.000000	1023.000000	2046.000000
25.600000	0.017383	10.273242	3.865089	0.820864	7.246289	-1.659000	0.000000	-10.000000	0.025000	-4.916667	804.000000	1023.000000	1023.000000	2046.000000
25.620001	0.016502	9.752446	3.565225	0.500438	6.837360	-1.150577	0.000000	-10.000000	0.033333	-6.633334	804.000000	1023.000000	1023.000000	2046.000000
25.639999	0.016062	9.492769	3.007130	0.665867	6.503548	-0.683776	0.000000	-10.000000	0.050000	-8.366667	804.000000	1023.000000	1023.000000	2046.000000
25.660000	0.014646	8.655860	3.015544	0.760518	6.209774	-1.329976	0.000000	-10.000000	0.083333	-10.366667	804.000000	1023.000000	1023.000000	2046.000000
25.680000	0.012236	7.231533	2.929135	0.411524	5.937177	-2.046304	0.000000	-10.000000	0.133333	-12.816668	804.000000	1023.000000	1023.000000	2046.000000
25.700001	0.010550	6.235332	2.382688	0.014311	5.588380	-1.750047	0.000000	-10.000000	0.175000	-15.083334	800.166687	1023.000000	1023.000000	2046.000000
25.719999	0.009645	5.699931	1.689436	0.249127	5.085273	-1.323904	0.000000	-10.000000	0.200000	-16.450001	791.333313	1023.000000	1023.000000	2046.000000
25.740000	0.008534	5.043839	1.559180	0.589586	4.905813	-2.010740	0.000000	-10.000000	0.200000	-17.016666	780.500000	1023.000000	1023.000000	2046.000000
25.760000	0.006715	3.968686	1.612168	0.435154	4.706985	-2.785622	0.000000	-10.000000	0.208333	-17.550001	771.500000	1023.000000	1023.000000	2046.000000
25.780001	0.005586	3.301441	1.223463	0.167297	4.425095	-2.514415	0.000000	-10.000000	0.225000	-18.216667	765.500000	1023.000000	1023.000000	2046.000000
25.799999	0.005348	3.160719	0.555447	0.405113	4.135952	-1.935793	0.000000	-10.000000	0.241667	-18.850000	759.500000	1023.000000	1023.000000	2046.000000
25.820000	0.005010	2.961191	0.375335	0.779774	3.960311	-2.154229	0.000000	-10.000000	0.266667	-19.516666	753.166687	1023.000000	1023.000000	2046.000000
25.840000	0.003648	2.156017	0.510814	0.864758	3.758535	-2.978090	0.000000	-10.000000	0.300000	-20.150000	746.666687	1023.000000	1023.000000	2046.000000
25.860001	0.002264	1.338237	0.408922	0.526291	3.730085	-3.327061	0.000000	-10.000000	0.333333	-20.966667	739.833313	1023.000000	1023.000000	2046.000000
25.879999	0.001698	1.003356	-0.136271	0.332668	3.401026	-2.594068	0.000000	-10.000000	0.350000	-21.566668	733.000000	1023.000000	1023.000000	2046.000000
25.900000	0.001649	0.974640	-0.485599	0.706876	3.250098	-2.496735	0.000000	-10.000000	0.358333	-22.166668	725.833313	1023.000000	1023.000000	2046.000000
25.920000	0.000543	0.321178	-0.265943	0.842768	3.097434	-3.353082	0.000000	-10.000000	0.375000	-22.650000	718.500000	1023.000000	1023.000000	2046.000000
25.940001	-0.000872	-0.515541	-0.257308	0.476537	2.922618	-3.657389	0.000000	-10.000000	0.416667	-23.400000	710.833313	1023.000000	1023.000000	2046.000000
25.959999	-0.001431	-0.845433	-0.700913	0.174995	2.684426	-3.003942	0.000000	-10.000000	0.458333	-24.200001	703.000000	1023.000000	1023.000000	2046.000000
25.980000	-0.001353	-0.799587	-1.261052	0.514989	2.425021	-2.478545	0.000000	-10.000000	0.491667	-25.316668	694.833313	1023.000000	1023.000000	2046.000000
26.000000	-0.001984	-1.172312	-1.294791	0.964319	2.256620	-3.098459	0.000000	-10.000000	0.500000	-26.050001	686.500000	1023.000000	1023.000000	2046.000000
26.020000	-0.003450	-2.039140	-1.191076	0.835545	1.997835	-3.681444	0.000000	-10.000000	0.508333	-26.583334	677.833313	1023.000000	1023.000000	2046.000000
26.040001	-0.004686	-2.769484	-1.573136	0.497843	1.626920	-3.321112	0.000000	-10.000000	0.516667	-26.933334	669.000000	1023.000000	1023.000000	2046.000000
26.059999	-0.004917	-2.905853	-2.235398	0.719723	1.280097	-2.670274	0.000000	-10.000000	0.533333	-27.300001	660.000000	1023.000000	1023.000000	2046.000000
26.080000	-0.005633	-3.328904	-2.312640	1.097231	1.122968	-3.236463	0.000000	-10.000000	0.558333	-27.733334	650.833313	1023.000000	1023.000000	2046.000000
26.100000	-0.007451	-4.403322	-2.118130	0.796034	0.750495	-3.831721	0.000000	-10.000000	0.583333	-27.966667	641.666687	1023.000000	1023.000000	2046.000000
26.120001	-0.009065	-5.357421	-2.559498	0.282737	0.199936	-3.280596	0.000000	-10.000000	0.616667	-28.283333	632.166687	1023.000000	1023.000000	2046.000000
26.139999	-0.009451	-5.585661	-3.265881	0.543017	-0.176038	-2.686758	0.000000	-10.000000	0.633333	-28.550001	622.833313	1023.000000	1023.000000	2046.000000
26.160000	-0.010522	-6.218241	-3.219874	0.877316	-0.415689	-3.459994	0.000000	-10.000000	0.641667	-28.816668	613.166687	1023.000000	1023.000000	2046.000000
26.180000	-0.012565	-7.426030	-3.191005	0.579454	-0.937444	-3.877034	0.000000	-10.000000	0.641667	-29.000000	603.666687	1023.000000	1023.000000	2046.000000
26.200001	-0.013747	-8.124402	-3.651431	0.272628	-1.470202	-3.275397	0.000000	-10.000000	0.650000	-29.283333	594.000000	1023.000000	1023.000000	2046.000000
26.219999	-0.013825	-8.170459	-4.213727	0.631282	-1.800712	-2.787302	0.000000	-10.000000	0.666667	-29.666666	584.333313	1023.000000	1023.000000	2046.000000
26.240000	-0.014418	-8.520815	-4.058730	1.006699	-1.969192	-3.499593	0.000000	-10.000000	0.700000	-30.000000	574.500000	1023.000000	1023.000000	2046.000000
26.260000	-0.016049	-9.485085	-3.863726	0.726272	-2.352298	-3.995333	0.000000	-10.000000	0.708333	-30.333334	564.500000	1023.000000	1023.000000	2046.000000
26.280001	-0.016720	-9.881495	-4.297728	0.421898	-2.738263	-3.267402	0.000000	-10.000000	0.733333	-30.549999	554.333313	1023.000000	1023.000000	2046.000000
26.299999	-0.016538	-9.774168	-4.791817	0.858086	-2.933807	-2.906630	0.000000	-10.000000	0.733333	-30.766666	544.000000	1023.000000	1023.000000	2046.000000
26.320000	-0.016944	-10.013867	-4.521084	1.202114	-3.024395	-3.670502	0.000000	-10.000000	0.716667	-30.683334	533.666687	1023.000000	1023.000000	2046.000000
26.340000	-0.018382	-10.863482	-4.331092	0.925182	-3.417181	-4.040390	0.000000	-10.000000	0.683333	-30.633333	523.500000	1023.000000	1023.000000	2046.000000
26.360001	-0.018936	-11.191449	-4.772323	0.647175	-3.757846	-3.308455	0.000000	-10.000000	0.650000	-30.416666	513.500000	1023.000000	1023.000000	2046.000000
26.379999	-0.018815	-11.119500	-5.237383	1.032381	-3.986079	-2.928420	0.000000	-10.000000	0.650000	-30.166666	503.166656	1023.000000	1023.000000	2046.000000
26.400000	-0.019097	-11.286596	-5.207570	1.388719	-4.107802	-3.359944	0.000000	-10.000000	0.650000	-29.783333	493.166656	1023.000000	1023.000000	2046.000000
26.420000	-0.020069	-11.860658	-4.955335	1.404572	-4.423795	-3.886101	0.000000	-10.000000	0.650000	-29.716667	483.166656	1023.000000	1023.000000	2046.000000
26.440001	-0.021244	-12.555424	-5.003864	1.238050	-4.607738	-4.181871	0.000000	-10.000000	0.650000	-29.583334	473.500000	1023.000000	1023.000000	2046.000000
26.459999	-0.021892	-12.938374	-5.287205	0.975436	-4.856482	-3.770123	0.000000	-10.000000	0.650000	-29.450001	463.500000	1023.000000	1023.000000	2046.000000
26.480000	-0.021955	-12.975267	-5.760859	1.079257	-5.143379	-3.150288	0.000000	-10.000000	0.641667	-29.200001	453.500000	1023.000000	1023.000000	2046.000000
26.500000	-0.021836	-12.905205	-5.913018	1.466897	-5.271239	-3.187845	0.000000	-10.000000	0.633333	-29.000000	443.666656	1023.000000	1023.000000	2046.000000
26.520000	-0.022456	-13.271690	-5.610848	1.640240	-5.464127	-3.836956	0.000000	-10.000000	0.625000	-28.833334	437.166656	1023.000000	1023.000000	2046.000000
26.540001	-0.023613	-13.955010	-5.474669	1.429775	-5.652021	-4.258096	0.000000	-10.000000	0.616667	-28.650000	430.833344	1023.000000	1023.000000	2046.000000
26.559999	-0.024499	-14.479122	-5.652000	1.154705	-5.926979	-4.054847	0.000000	-10.000000	0.616667	-28.566666	421.333344	1023.000000	1023.000000	2046.000000
26.580000	-0.024638	-14.561137	-6.155715	1.166386	-6.132270	-3.439538	0.000000	-10.000000	0.608333	-28.466667	408.500000	1023.000000	1023.000000	2046.000000
26.600000	-0.024521	-14.491849	-6.400589	1.452842	-6.262666	-3.281435	0.000000	-10.000000	0.608333	-28.233334	395.833344	1023.000000	1023.000000	2046.000000
26.620001	-0.024853	-14.687953	-6.279756	1.699649	-6.331976	-3.775871	0.000000	-10.000000	0.583333	-28.133333	386.333344	1023.000000	1023.000000	2046.000000
26.639999	-0.025904	-15.309173	-6.020406	1.621588	-6.515785	-4.394569	0.000000	-10.000000	0.566667	-27.883333	377.000000	1023.000000	1023.000000	2046.000000
26.660000	-0.026931	-15.916512	-6.009330	1.370190	-6.667346	-4.610025	0.000000	-10.000000	0.533333	-27.583334	367.666656	1023.000000	1023.000000	2046.000000
26.680000	-0.027734	-16.390705	-6.322319	1.092740	-6.969043	-4.192082	0.000000	-10.000000	0.516667	-27.233334	361.500000	1023.000000	1023.000000	2046.000000
26.700001	-0.027769	-16.411674	-6.778417	1.236645	-7.156696	-3.713206	0.000000	-10.000000	0.500000	-26.716667	352.500000	1023.000000	1023.000000	2046.000000
26.719999	-0.027998	-16.546652	-6.735629	1.468818	-7.150343	-4.129498	0.000000	-10.000000	0.500000	-26.266668	343.500000	1023.000000	1023.000000	2046.000000
26.740000	-0.029108	-17.202606	-6.237751	1.208948	-7.274810	-4.898993	0.000000	-10.000000	0.500000	-25.683334	331.666656	1023.000000	1023.000000	2046.000000
26.760000	-0.030288	-17.900076	-6.228883	0.763064	-7.432960	-5.001296	0.000000	-10.000000	0.500000	-25.433334	325.833344	1023.000000	1023.000000	2046.000000
26.780001	-0.030799	-18.201935	-6.740286	0.625571	-7.649018	-4.438201	0.000000	-10.000000	0.483333	-25.200001	320.166656	1023.000000	1023.000000	2046.000000
26.799999	-0.029884	-17.661219	-7.105350	1.231765	-7.702462	-4.085170	0.000000	-10.000000	0.466667	-24.983334	314.500000	1023.000000	1023.000000	2046.000000
26.820000	-0.029916	-17.680620	-6.989972	1.682425	-7.783666	-4.589407	0.000000	-10.000000	0.450000	-24.616667	306.166656	1023.000000	1023.000000	2046.000000
26.840000	-0.030939	-18.284899	-6.783536	1.621238	-7.996896	-5.125705	0.000000	-10.000000	0.416667	-23.700001	295.333344	1023.000000	1023.000000	2046.000000
26.860001	-0.032285	-19.080673	-6.903547	1.275241	-8.164869	-5.287498	0.000000	-10.000000	0.383333	-22.700001	284.833344	1023.000000	1023.000000	2046.000000
26.879999	-0.033687	-19.909224	-7.228106	0.698979	-8.351214	-5.028883	0.000000	-10.000000	0.350000	-21.850000	277.000000	1023.000000	1023.000000	2046.000000
26.900000	-0.034620	-20.460335	-7.691228	0.431686	-8.635030	-4.565763	0.000000	-10.000000	0.350000	-21.416666	272.166656	1023.000000	1023.000000	2046.000000
26.920000	-0.035794	-21.154428	-7.929640	0.404802	-8.796145	-4.833444	0.000000	-10.000000	0.316667	-20.766666	265.166656	1023.000000	1023.000000	2046.000000
26.940001	-0.037411	-22.110065	-7.755603	0.257370	-8.929757	-5.682075	0.000000	-10.000000	0.291667	-19.950001	255.833328	1023.000000	1023.000000	2046.000000
26.959999	-0.039497	-23.342567	-7.682017	-0.241806	-9.138723	-6.280021	0.000000	-10.000000	0.250000	-19.166668	246.833328	1023.000000	1023.000000	2046.000000
26.980000	-0.040728	-24.070290	-7.904887	-0.706104	-9.321609	-6.137689	0.000000	-10.000000	0.250000	-19.016666	240.500000	1023.000000	1023.000000	2046.000000
27.000000	-0.041337	-24.430017	-8.410494	-0.777215	-9.437800	-5.804509	0.000000	-10.000000	0.241667	-19.033333	236.500000	1023.000000	1023.000000	2046.000000
27.020000	-0.041281	-24.396889	-8.619087	-0.587081	-9.497296	-5.693423	0.000000	-10.000000	0.250000	-19.150000	232.166672	1023.000000	1023.000000	2046.000000
27.040001	-0.041776	-24.689907	-8.442139	-0.489372	-9.408224	-6.350173	0.000000	-10.000000	0.233333	-18.966667	225.666672	1023.000000	1023.000000	2046.000000
27.059999	-0.042833	-25.314405	-8.212036	-0.733001	-9.496359	-6.873009	0.000000	-10.000000	0.216667	-18.616667	217.000000	1023.000000	1023.000000	2046.000000
27.080000	-0.043766	-25.865662	-8.318161	-1.025177	-9.543691	-6.978633	0.000000	-10.000000	0.200000	-18.366667	210.666672	1023.000000	1023.000000	2046.000000
27.100000	-0.044281	-26.170124	-8.557540	-1.238998	-9.558496	-6.815091	0.000000	-10.000000	0.216667	-18.200001	206.500000	1023.000000	1023.000000	2046.000000
27.120001	-0.044442	-26.265278	-8.828580	-1.313764	-9.697082	-6.425853	0.000000	-10.000000	0.225000	-17.933334	200.500000	1023.000000	1023.000000	2046.000000
27.139999	-0.044261	-26.158506	-8.939122	-1.160039	-9.781546	-6.277798	0.000000	-10.000000	0.233333	-17.600000	192.666672	1023.000000	1023.000000	2046.000000
27.160000	-0.044482	-26.289106	-8.724341	-1.120896	-9.722649	-6.721220	0.000000	-10.000000	0.216667	-17.300001	185.000000	1023.000000	1023.000000	2046.000000
27.180000	-0.045014	-26.603550	-8.362720	-1.333108	-9.662640	-7.245082	0.000000	-10.000000	0.208333	-17.266668	181.333328	1023.000000	1023.000000	2046.000000
27.200001	-0.045783	-27.057495	-8.233731	-1.734517	-9.648004	-7.441242	0.000000	-10.000000	0.208333	-17.350000	175.500000	1023.000000	1023.000000	2046.000000
27.219999	-0.046244	-27.330032	-8.492164	-2.072308	-9.646335	-7.119227	0.000000	-10.000000	0.216667	-17.400002	171.500000	1023.000000	1023.000000	2046.000000
27.240000	-0.046143	-27.270475	-8.784678	-2.088202	-9.773536	-6.624060	0.000000	-10.000000	0.216667	-17.683334	165.500000	1023.000000	1023.000000	2046.000000
27.260000	-0.046003	-27.187866	-8.907289	-1.905071	-9.867727	-6.507778	0.000000	-10.000000	0.208333	-17.433334	159.666672	1023.000000	1023.000000	2046.000000
27.280001	-0.046121	-27.257439	-8.769268	-1.824186	-9.737864	-6.926120	0.000000	-10.000000	0.200000	-17.150000	152.000000	1023.000000	1023.000000	2046.000000
27.299999	-0.047045	-27.803844	-8.684558	-1.979260	-9.687480	-7.452546	0.000000	-10.000000	0.200000	-16.633333	146.333328	1023.000000	1023.000000	2046.000000
27.320000	-0.048079	-28.414398	-8.856359	-2.285630	-9.692455	-7.579955	0.000000	-10.000000	0.191667	-16.600000	142.500000	1023.000000	1023.000000	2046.000000
27.340000	-0.048830	-28.858570	-9.299253	-2.557015	-9.809062	-7.193241	0.000000	-10.000000	0.191667	-16.700001	138.833328	1023.000000	1023.000000	2046.000000
27.360001	-0.049011	-28.965330	-9.635225	-2.532394	-10.030105	-6.767607	0.000000	-10.000000	0.175000	-16.466667	131.500000	1023.000000	1023.000000	2046.000000
27.379999	-0.049278	-29.123293	-9.752191	-2.393432	-10.183721	-6.793949	0.000000	-10.000000	0.166667	-16.233334	126.166664	1023.000000	1023.000000	2046.000000
27.400000	-0.049876	-29.476658	-9.571525	-2.447037	-10.130986	-7.327111	0.000000	-10.000000	0.150000	-15.833334	120.666664	1023.000000	1023.000000	2046.000000
27.420000	-0.050927	-30.098040	-9.446049	-2.709852	-10.178349	-7.763791	0.000000	-10.000000	0.150000	-15.600000	117.000000	1023.000000	1023.000000	2046.000000
27.440001	-0.051859	-30.648651	-9.568641	-3.024098	-10.243290	-7.812623	0.000000	-10.000000	0.150000	-15.166667	110.000000	1023.000000	1023.000000	2046.000000
27.459999	-0.052148	-30.819473	-9.893250	-3.204431	-10.338857	-7.382933	0.000000	-10.000000	0.150000	-14.800000	104.833336	1023.000000	1023.000000	2046.000000
27.480000	-0.051869	-30.654812	-10.075894	-3.031645	-10.537549	-7.009724	0.000000	-10.000000	0.133333	-14.366667	100.000000	1023.000000	1023.000000	2046.000000
27.500000	-0.051500	-30.436529	-9.846223	-2.808423	-10.423013	-7.358871	0.000000	-10.000000	0.133333	-14.033334	96.833336	1023.000000	1023.000000	2046.000000
27.520000	-0.051888	-30.665895	-9.492416	-2.944912	-10.328203	-7.900362	0.000000	-10.000000	0.125000	-13.383334	90.666664	1023.000000	1023.000000	2046.000000
27.540001	-0.052323	-30.922821	-9.394807	-3.218149	-10.327907	-7.981958	0.000000	-10.000000	0.108333	-12.716667	84.666664	1023.000000	1023.000000	2046.000000
27.559999	-0.052442	-30.993361	-9.652263	-3.405315	-10.403343	-7.532440	0.000000	-10.000000	0.075000	-12.150001	80.333336	1023.000000	1023.000000	2046.000000
27.580000	-0.051841	-30.638239	-9.799459	-3.102793	-10.576210	-7.159777	0.000000	-10.000000	0.050000	-11.650001	77.666664	1023.000000	1023.000000	2046.000000
27.600000	-0.051503	-30.438156	-9.463508	-2.903737	-10.402595	-7.668318	0.000000	-10.000000	0.050000	-11.266667	75.000000	1023.000000	1023.000000	2046.000000
27.620001	-0.052028	-30.748693	-9.208425	-3.182118	-10.298030	-8.060120	0.000000	-10.000000	0.050000	-10.716667	71.166664	1023.000000	1023.000000	2046.000000
27.639999	-0.052315	-30.918316	-9.392561	-3.436313	-10.335360	-7.754081	0.000000	-10.000000	0.050000	-10.200000	67.500000	1023.000000	1023.000000	2046.000000
27.660000	-0.051960	-30.708076	-9.650737	-3.237867	-10.571985	-7.247487	0.000000	-10.000000	0.041667	-9.700000	64.166664	1023.000000	1023.000000	2046.000000
27.680000	-0.051456	-30.410254	-9.452684	-2.970462	-10.444999	-7.542109	0.000000	-10.000000	0.033333	-9.183333	61.000000	1023.000000	1023.000000	2046.000000
27.700001	-0.051889	-30.666529	-9.131341	-3.133191	-10.302609	-8.099388	0.000000	-10.000000	0.025000	-8.666667	57.000000	1023.000000	1023.000000	2046.000000
27.719999	-0.052372	-30.951599	-9.240591	-3.453172	-10.290693	-7.967142	0.000000	-10.000000	0.025000	-8.266666	54.000000	1023.000000	1023.000000	2046.000000
27.740000	-0.052028	-30.748529	-9.618444	-3.277429	-10.457223	-7.395432	0.000000	-10.000000	0.025000	-7.850000	50.166668	1023.000000	1023.000000	2046.000000
27.760000	-0.051531	-30.454844	-9.407802	-2.993710	-10.406429	-7.646903	0.000000	-10.000000	0.025000	-7.650000	48.333332	1023.000000	1023.000000	2046.000000
27.780001	-0.051905	-30.675564	-9.071656	-3.136037	-10.264807	-8.203063	0.000000	-10.000000	0.016667	-7.433333	45.833332	1023.000000	1023.000000	2046.000000
27.799999	-0.052293	-30.905289	-9.139810	-3.447116	-10.218208	-8.100155	0.000000	-10.000000	0.025000	-7.366667	44.166668	1023.000000	1023.000000	2046.000000
27.820000	-0.052141	-30.815283	-9.460612	-3.413167	-10.422523	-7.518981	0.000000	-10.000000	0.025000	-7.233334	41.833332	1023.000000	1023.000000	2046.000000
27.840000	-0.051658	-30.530106	-9.465041	-3.097938	-10.442899	-7.524227	0.000000	-10.000000	0.033333	-7.033333	39.166668	1023.000000	1023.000000	2046.000000
27.860001	-0.051705	-30.557669	-9.057173	-3.089768	-10.285101	-8.125628	0.000000	-10.000000	0.016667	-6.800000	36.833332	1023.000000	1023.000000	2046.000000
27.879999	-0.052241	-30.874308	-9.022371	-3.450952	-10.122948	-8.278035	0.000000	-10.000000	0.008333	-6.600000	34.500000	1023.000000	1023.000000	2046.000000
27.900000	-0.052141	-30.815380	-9.345434	-3.521328	-10.329019	-7.619600	0.000000	-10.000000	0.000000	-6.366667	32.500000	1023.000000	1023.000000	2046.000000
27.920000	-0.051716	-30.564249	-9.363058	-3.136995	-10.394325	-7.669871	0.000000	-10.000000	0.000000	-6.133333	30.500000	1023.000000	1023.000000	2046.000000
27.940001	-0.051884	-30.663462	-8.916206	-3.192047	-10.249022	-8.306186	0.000000	-10.000000	0.000000	-5.833333	28.500000	1023.000000	1023.000000	2046.000000
27.959999	-0.052325	-30.923910	-8.944061	-3.568501	-10.074180	-8.337167	0.000000	-10.000000	0.000000	-5.550000	26.500000	1023.000000	1023.000000	2046.000000
27.980000	-0.052205	-30.853052	-9.328544	-3.538577	-10.311456	-7.674475	0.000000	-10.000000	0.000000	-5.250000	24.500000	1023.000000	1023.000000	2046.000000
28.000000	-0.051830	-30.631750	-9.237788	-3.124443	-10.378020	-7.891498	0.000000	-10.000000	0.000000	-5.000000	22.500000	1023.000000	1023.000000	2046.000000
28.020000	-0.052088	-30.784000	-8.866611	-3.280828	-10.222651	-8.413909	0.000000	-10.000000	0.000000	-4.766667	20.833334	1023.000000	1023.000000	2046.000000
28.040001	-0.052479	-31.015079	-8.883426	-3.652771	-10.118024	-8.360860	0.000000	-10.000000	0.000000	-4.533333	19.166666	1023.000000	1023.000000	2046.000000
28.059999	-0.052660	-31.122255	-9.348406	-3.628984	-10.317517	-7.827348	0.000000	-10.000000	0.000000	-4.216667	17.833334	1023.000000	1023.000000	2046.000000
28.080000	-0.052789	-31.198296	-9.439606	-3.252214	-10.509170	-7.997306	0.000000	-10.000000	0.000000	-3.816667	16.333334	1023.000000	1023.000000	2046.000000
28.100000	-0.053416	-31.568745	-9.138490	-3.348606	-10.422306	-8.659344	0.000000	-10.000000	0.000000	-3.300000	15.166667	1023.000000	1023.000000	2046.000000
28.120001	-0.054338	-32.114010	-9.159471	-3.979179	-10.396270	-8.579089	0.000000	-10.000000	0.000000	-2.800000	14.000000	1023.000000	1023.000000	2046.000000
28.139999	-0.054575	-32.253742	-9.513722	-4.041117	-10.669795	-8.029110	0.000000	-10.000000	0.000000	-2.466667	13.000000	1023.000000	1023.000000	2046.000000
28.160000	-0.054423	-32.164154	-9.324888	-3.764702	-10.597776	-8.476789	0.000000	-10.000000	0.000000	-2.416667	12.166667	1023.000000	1023.000000	2046.000000
28.180000	-0.054922	-32.458755	-9.041413	-3.966220	-10.460717	-8.990404	0.000000	-10.000000	0.000000	-2.650000	11.333333	1023.000000	1023.000000	2046.000000
28.200001	-0.054676	-32.313515	-9.090313	-4.110809	-10.330400	-8.781992	0.000000	-10.000000	0.000000	-3.183333	10.500000	1023.000000	1023.000000	2046.000000
28.219999	-0.054604	-32.271145	-9.566419	-3.947285	-10.539621	-8.217820	0.000000	-10.000000	0.000000	-3.850000	9.500000	1023.000000	1023.000000	2046.000000
28.240000	-0.054563	-32.246471	-9.692046	-3.514074	-10.749055	-8.291294	0.000000	-10.000000	0.000000	-4.316667	8.166667	1023.000000	1023.000000	2046.000000
28.260000	-0.055079	-32.551975	-9.467941	-3.496534	-10.707559	-8.879941	0.000000	-10.000000	0.000000	-4.483334	6.833333	1023.000000	1023.000000	2046.000000
28.280001	-0.056129	-33.171970	-9.398729	-4.045858	-10.607423	-9.119960	0.000000	-10.000000	0.000000	-4.150000	5.166667	1023.000000	1023.000000	2046.000000
28.299999	-0.057366	-33.903187	-9.764584	-4.633681	-10.685399	-8.819523	0.000000	-10.000000	0.000000	-3.916667	3.833333	1023.000000	1023.000000	2046.000000
28.320000	-0.058558	-34.607883	-10.185182	-4.762425	-11.096541	-8.563737	0.000000	-10.000000	-0.008333	-3.466667	2.333333	1023.000000	1023.000000	2046.000000
28.340000	-0.059819	-35.353054	-10.360944	-4.669372	-11.376950	-8.945788	0.000000	-10.000000	-0.025000	-2.466667	1.166667	1023.000000	1023.000000	2046.000000
28.360001	-0.060634	-35.834648	-10.187467	-4.706909	-11.410548	-9.529724	0.000000	-10.000000	-0.033333	-1.216667	0.333333	1023.000000	1023.000000	2046.000000
28.379999	-0.061292	-36.223755	-10.015656	-4.980844	-11.318306	-9.908946	0.000000	-10.000000	-0.025000	-0.483333	0.000000	1023.000000	1023.000000	2046.000000
28.400000	-0.061706	-36.468159	-10.025409	-5.377456	-11.166699	-9.898595	0.000000	-10.000000	-0.008333	-1.100000	0.000000	1023.000000	1023.000000	2046.000000
28.420000	-0.061952	-36.613503	-10.371639	-5.557279	-11.278162	-9.406425	0.000000	-10.000000	0.000000	-2.216667	0.000000	1023.000000	1023.000000	2046.000000
28.440001	-0.061946	-36.610317	-10.566999	-5.321185	-11.542361	-9.179770	0.000000	-10.000000	-0.008333	-3.233333	-0.166667	1023.000000	1023.000000	2046.000000
28.459999	-0.061994	-36.638626	-10.501123	-4.935826	-11.542633	-9.659043	0.000000	-10.000000	-0.008333	-3.800000	-0.833333	1023.000000	1023.000000	2046.000000
28.480000	-0.062102	-36.702080	-10.149729	-4.966828	-11.380157	-10.205367	0.000000	-10.000000	-0.008333	-3.916667	-2.000000	1023.000000	1023.000000	2046.000000
28.500000	-0.062230	-36.778210	-10.025051	-5.431479	-11.242330	-10.079352	0.000000	-10.000000	-0.008333	-3.650000	-3.333333	1023.000000	1023.000000	2046.000000
28.520000	-0.062227	-36.776318	-10.329433	-5.627569	-11.342807	-9.476506	0.000000	-10.000000	-0.008333	-3.166667	-4.666667	1023.000000	1023.000000	2046.000000
28.540001	-0.061997	-36.640224	-10.441387	-5.230814	-11.520754	-9.447268	0.000000	-10.000000	-0.008333	-2.783333	-5.666667	1023.000000	1023.000000	2046.000000
28.559999	-0.062049	-36.671177	-10.118072	-4.990280	-11.321198	-10.241629	0.000000	-10.000000	0.000000	-2.650000	-6.666667	1023.000000	1023.000000	2046.000000
28.580000	-0.062114	-36.709545	-9.847488	-5.452875	-11.151825	-10.257358	0.000000	-10.000000	-0.008333	-2.816667	-7.500000	1023.000000	1023.000000	2046.000000
28.600000	-0.062070	-36.683140	-10.079214	-5.827734	-11.173851	-9.602341	0.000000	-10.000000	0.000000	-3.283333	-8.500000	1023.000000	1023.000000	2046.000000
28.620001	-0.061841	-36.548019	-10.291197	-5.634479	-11.375961	-9.246381	0.000000	-10.000000	0.008333	-4.033333	-9.500000	1023.000000	1023.000000	2046.000000
28.639999	-0.061765	-36.503227	-10.101167	-5.236295	-11.227917	-9.937850	0.000000	-10.000000	0.016667	-4.650000	-10.833333	1023.000000	1023.000000	2046.000000
28.660000	-0.061993	-36.638062	-9.894947	-5.497796	-10.986670	-10.258650	0.000000	-10.000000	0.008333	-4.666667	-12.500000	1023.000000	1023.000000	2046.000000
28.680000	-0.061944	-36.608635	-10.158641	-5.942255	-11.065362	-9.442378	0.000000	-10.000000	0.000000	-4.016666	-14.166667	1023.000000	1023.000000	2046.000000
28.700001	-0.061795	-36.520988	-10.480660	-5.605520	-11.172547	-9.262260	0.000000	-10.000000	-0.008333	-3.133333	-15.500000	1023.000000	1023.000000	2046.000000
28.719999	-0.062227	-36.776043	-10.417352	-5.313707	-10.927533	-10.117451	0.000000	-10.000000	-0.008333	-2.600000	-16.500000	1023.000000	1023.000000	2046.000000
28.740000	-0.062620	-37.008640	-10.332673	-5.808976	-10.850995	-10.015994	0.000000	-10.000000	-0.008333	-2.516667	-17.333334	1023.000000	1023.000000	2046.000000
28.760000	-0.062857	-37.148258	-10.675845	-6.129389	-11.081061	-9.261961	0.000000	-10.000000	0.000000	-2.766667	-18.166666	1023.000000	1023.000000	2046.000000
28.780001	-0.063020	-37.244904	-10.934306	-5.842675	-11.305017	-9.162904	0.000000	-10.000000	0.000000	-2.950000	-19.000000	1023.000000	1023.000000	2046.000000
28.799999	-0.063567	-37.567837	-10.847260	-5.529104	-11.167027	-10.024447	0.000000	-10.000000	0.000000	-2.816667	-20.000000	1023.000000	1023.000000	2046.000000
28.820000	-0.063845	-37.732269	-10.654077	-5.904398	-11.074854	-10.098942	0.000000	-10.000000	0.000000	-2.383333	-21.000000	1023.000000	1023.000000	2046.000000
28.840000	-0.063885	-37.755932	-10.904870	-6.296422	-11.163719	-9.390921	0.000000	-10.000000	-0.008333	-1.900000	-21.666666	1023.000000	1023.000000	2046.000000
28.860001	-0.063704	-37.648926	-11.085832	-6.010354	-11.437983	-9.114757	0.000000	-10.000000	-0.008333	-1.483333	-22.000000	1023.000000	1023.000000	2046.000000
28.879999	-0.063688	-37.639599	-10.892798	-5.564487	-11.246018	-9.936294	0.000000	-10.000000	-0.008333	-1.283333	-22.000000	1023.000000	1023.000000	2046.000000
28.900000	-0.063626	-37.603039	-10.568042	-5.777777	-11.090297	-10.166922	0.000000	-10.000000	-0.008333	-1.166667	-22.000000	1023.000000	1023.000000	2046.000000
28.920000	-0.063303	-37.412174	-10.658436	-6.202044	-11.159358	-9.392337	0.000000	-10.000000	-0.008333	-0.783333	-22.000000	1023.000000	1023.000000	2046.000000
28.940001	-0.062812	-37.121876	-10.818488	-6.000679	-11.356359	-8.946351	0.000000	-10.000000	-0.016667	-0.383333	-22.000000	1023.000000	1023.000000	2046.000000
28.959999	-0.062576	-36.982697	-10.702920	-5.459157	-11.199711	-9.620910	0.000000	-10.000000	-0.016667	0.000000	-22.000000	1023.000000	1023.000000	2046.000000
28.980000	-0.062416	-36.887974	-10.372487	-5.400153	-10.977219	-10.138114	0.000000	-10.000000	-0.016667	0.000000	-22.000000	1023.000000	1023.000000	2046.000000
29.000000	-0.062058	-36.676128	-10.283933	-5.883097	-10.973272	-9.535828	0.000000	-10.000000	-0.008333	0.000000	-22.000000	1023.000000	1023.000000	2046.000000
29.020000	-0.061425	-36.302456	-10.412269	-5.887505	-11.167925	-8.834756	0.000000	-10.000000	0.000000	0.000000	-22.000000	1023.000000	1023.000000	2046.000000
29.040001	-0.061200	-36.168926	-10.468609	-5.391822	-11.155664	-9.152831	0.000000	-10.000000	0.000000	0.000000	-22.000000	1023.000000	1023.000000	2046.000000
29.059999	-0.061036	-36.072365	-10.213996	-5.117945	-10.937030	-9.803393	0.000000	-10.000000	-0.008333	0.000000	-22.000000	1023.000000	1023.000000	2046.000000
29.080000	-0.060796	-35.930729	-10.006603	-5.253931	-10.754129	-9.916066	0.000000	-10.000000	-0.016667	0.000000	-22.000000	1023.000000	1023.000000	2046.000000
29.100000	-0.060376	-35.682076	-9.952978	-5.574702	-10.785381	-9.369013	0.000000	-10.000000	-0.025000	0.000000	-22.000000	1023.000000	1023.000000	2046.000000
29.120001	-0.059915	-35.409893	-10.096953	-5.703346	-10.903245	-8.706347	0.000000	-10.000000	-0.016667	0.000000	-22.000000	1023.000000	1023.000000	2046.000000
29.139999	-0.059562	-35.201183	-10.132102	-5.487591	-11.063237	-8.518254	0.000000	-10.000000	-0.008333	0.000000	-22.000000	1023.000000	1023.000000	2046.000000
29.160000	-0.059497	-35.162540	-10.097125	-4.988423	-10.955096	-9.121896	0.000000	-10.000000	0.000000	0.000000	-22.000000	1023.000000	1023.000000	2046.000000
29.180000	-0.059542	-35.189289	-9.884702	-4.820385	-10.650276	-9.833924	0.000000	-10.000000	0.000000	0.000000	-22.000000	1023.000000	1023.000000	2046.000000
29.200001	-0.059189	-34.980415	-9.657410	-5.172682	-10.616846	-9.533476	0.000000	-10.000000	0.000000	0.000000	-22.000000	1023.000000	1023.000000	2046.000000
29.219999	-0.058716	-34.701000	-9.819777	-5.436695	-10.890798	-8.553730	0.000000	-10.000000	0.000000	0.000000	-22.000000	1023.000000	1023.000000	2046.000000
29.240000	-0.058359	-34.490143	-9.898808	-5.040039	-10.924650	-8.626645	0.000000	-10.000000	0.000000	0.000000	-22.000000	1023.000000	1023.000000	2046.000000
29.260000	-0.058444	-34.540504	-9.752755	-4.629037	-10.647053	-9.511660	0.000000	-10.000000	0.000000	0.000000	-22.000000	1023.000000	1023.000000	2046.000000
29.280001	-0.058429	-34.531265	-9.587452	-4.726930	-10.454484	-9.762397	0.000000	-10.000000	0.000000	0.000000	-22.000000	1023.000000	1023.000000	2046.000000
29.299999	-0.058036	-34.299313	-9.555655	-5.222927	-10.666650	-8.854082	0.000000	-10.000000	0.000000	0.000000	-22.000000	1023.000000	1023.000000	2046.000000
29.320000	-0.057496	-33.979996	-9.693360	-5.117267	-10.843012	-8.326357	0.000000	-10.000000	-0.016667	0.000000	-22.000000	1023.000000	1023.000000	2046.000000
29.340000	-0.057546	-34.009705	-9.736397	-4.614799	-10.674627	-8.983882	0.000000	-10.000000	-0.025000	0.000000	-22.000000	1023.000000	1023.000000	2046.000000
29.360001	-0.057776	-34.145645	-9.561123	-4.440856	-10.384805	-9.758861	0.000000	-10.000000	-0.033333	0.000000	-22.000000	1023.000000	1023.000000	2046.000000
29.379999	-0.057517	-33.992798	-9.419818	-4.802964	-10.354594	-9.415422	0.000000	-10.000000	-0.016667	0.000000	-22.000000	1023.000000	1023.000000	2046.000000
29.400000	-0.057189	-33.798901	-9.551253	-5.063653	-10.643126	-8.540870	0.000000	-10.000000	-0.008333	0.000000	-22.000000	1023.000000	1023.000000	2046.000000
29.420000	-0.057206	-33.808563	-9.736381	-4.858277	-10.827991	-8.385917	0.000000	-10.000000	-0.008333	0.000000	-22.000000	1023.000000	1023.000000	2046.000000
29.440001	-0.057601	-34.042213	-9.753871	-4.456924	-10.663110	-9.168308	0.000000	-10.000000	-0.016667	0.616667	-22.000000	1023.000000	1023.000000	2046.000000
29.459999	-0.058188	-34.389019	-9.656324	-4.436164	-10.463543	-9.832988	0.000000	-10.000000	-0.016667	1.300000	-22.000000	1023.000000	1023.000000	2046.000000
29.480000	-0.058320	-34.466927	-9.432412	-5.006747	-10.581151	-9.446616	0.000000	-10.000000	-0.016667	1.983333	-22.000000	1023.000000	1023.000000	2046.000000
29.500000	-0.058140	-34.360474	-9.571029	-5.318658	-10.903115	-8.567671	0.000000	-10.000000	-0.008333	2.016667	-22.000000	1023.000000	1023.000000	2046.000000
29.520000	-0.058177	-34.382462	-9.650856	-5.091439	-10.857479	-8.782687	0.000000	-10.000000	-0.008333	1.616667	-22.000000	1023.000000	1023.000000	2046.000000
29.540001	-0.058419	-34.525333	-9.555481	-4.618934	-10.515883	-9.835037	0.000000	-10.000000	-0.008333	0.933333	-22.000000	1023.000000	1023.000000	2046.000000
29.559999	-0.058070	-34.319546	-9.486467	-4.643191	-10.429587	-9.760300	0.000000	-10.000000	-0.008333	0.283333	-22.000000	1023.000000	1023.000000	2046.000000
29.580000	-0.057889	-34.212284	-9.717589	-4.922435	-10.892322	-8.679935	0.000000	-10.000000	-0.008333	0.000000	-22.000000	1023.000000	1023.000000	2046.000000
29.600000	-0.057751	-34.131027	-9.855487	-4.684553	-11.047949	-8.543038	0.000000	-10.000000	-0.008333	-0.316667	-22.000000	1023.000000	1023.000000	2046.000000
29.620001	-0.058818	-34.761436	-9.929329	-4.438076	-10.855724	-9.538305	0.000000	-10.000000	-0.016667	-0.550000	-22.000000	1023.000000	1023.000000	2046.000000
29.639999	-0.059974	-35.444794	-9.993288	-4.709373	-10.667383	-10.074749	0.000000	-10.000000	-0.025000	-0.550000	-22.000000	1023.000000	1023.000000	2046.000000
29.660000	-0.061043	-36.076397	-10.024692	-5.319187	-10.909854	-9.822665	0.000000	-10.000000	-0.016667	-0.733333	-22.000000	1023.000000	1023.000000	2046.000000
29.680000	-0.061811	-36.530170	-10.351118	-5.762156	-11.488942	-8.927957	0.000000	-10.000000	-0.008333	-0.500000	-22.000000	1023.000000	1023.000000	2046.000000
29.700001	-0.062747	-37.083431	-10.546611	-5.639106	-11.626944	-9.270769	0.000000	-10.000000	-0.008333	-0.500000	-22.000000	1023.000000	1023.000000	2046.000000
29.719999	-0.063737	-37.668831	-10.522330	-5.502945	-11.452592	-10.190965	0.000000	-10.000000	-0.008333	0.000000	-22.000000	1023.000000	1023.000000	2046.000000
29.740000	-0.064370	-38.042393	-10.520464	-5.578582	-11.157256	-10.786089	0.000000	-10.000000	-0.008333	0.000000	-22.000000	1023.000000	1023.000000	2046.000000
29.760000	-0.064396	-38.058033	-10.462042	-5.813409	-11.136484	-10.646099	0.000000	-10.000000	0.008333	-0.300000	-22.000000	1023.000000	1023.000000	2046.000000
29.780001	-0.064239	-37.965187	-10.489966	-6.090092	-11.388457	-9.996674	0.000000	-10.000000	0.008333	-0.950000	-22.000000	1023.000000	1023.000000	2046.000000
29.799999	-0.064022	-37.836815	-10.587981	-6.111339	-11.691936	-9.445557	0.000000	-10.000000	0.000000	-1.783333	-22.166666	1023.000000	1023.000000	2046.000000
29.820000	-0.063946	-37.792080	-10.655394	-5.871586	-11.775997	-9.489103	0.000000	-10.000000	-0.008333	-2.300000	-22.500000	1023.000000	1023.000000	2046.000000
29.840000	-0.064198	-37.941147	-10.571552	-5.594245	-11.552176	-10.223172	0.000000	-10.000000	-0.008333	-2.333333	-23.166666	1023.000000	1023.000000	2046.000000
29.860001	-0.064490	-38.113575	-10.470798	-5.516540	-11.202036	-10.924201	0.000000	-10.000000	-0.008333	-2.000000	-24.000000	1023.000000	1023.000000	2046.000000
29.879999	-0.064447	-38.088322	-10.367892	-5.704192	-11.084882	-10.931357	0.000000	-10.000000	-0.008333	-1.650000	-24.666666	1023.000000	1023.000000	2046.000000
29.900000	-0.064066	-37.862862	-10.282522	-6.016181	-11.294649	-10.269507	0.000000	-10.000000	-0.008333	-1.550000	-25.000000	1023.000000	1023.000000	2046.000000
29.920000	-0.063811	-37.712486	-10.358147	-6.130332	-11.619106	-9.604901	0.000000	-10.000000	0.000000	-1.783333	-25.000000	1023.000000	1023.000000	2046.000000
29.940001	-0.063632	-37.606377	-10.350356	-6.056703	-11.676259	-9.523057	0.000000	-10.000000	0.000000	-2.333333	-25.166666	1023.000000	1023.000000	2046.000000
29.959999	-0.063694	-37.643402	-10.322484	-5.840845	-11.515256	-9.964815	0.000000	-10.000000	0.000000	-3.183333	-25.666666	1023.000000	1023.000000	2046.000000
29.980000	-0.063850	-37.735317	-10.239507	-5.744048	-11.289612	-10.462152	0.000000	-10.000000	0.000000	-4.216667	-26.666666	1023.000000	1023.000000	2046.000000
30.000000	-0.064001	-37.824684	-10.223131	-5.788444	-10.965140	-10.847968	0.000000	-10.000000	0.000000	-4.816667	-28.000000	1023.000000	1023.000000	2046.000000
30.020000	-0.064021	-37.836582	-10.255284	-5.918610	-10.860601	-10.802086	0.000000	-10.000000	0.000000	-4.666667	-29.666666	1023.000000	1023.000000	2046.000000
30.040001	-0.063807	-37.709656	-10.288478	-6.149142	-10.939452	-10.332584	0.000000	-10.000000	0.000000	-3.900000	-31.166666	1023.000000	1023.000000	2046.000000
30.059999	-0.063766	-37.685879	-10.511437	-6.305069	-11.269576	-9.599799	0.000000	-10.000000	0.000000	-3.116667	-32.500000	1023.000000	1023.000000	2046.000000
30.080000	-0.063948	-37.793018	-10.718779	-6.292529	-11.477029	-9.304684	0.000000	-10.000000	0.000000	-2.750000	-33.500000	1023.000000	1023.000000	2046.000000
30.100000	-0.064315	-38.010311	-10.832910	-6.180418	-11.462129	-9.534854	0.000000	-10.000000	0.000000	-2.800000	-34.500000	1023.000000	1023.000000	2046.000000
30.120001	-0.064851	-38.326847	-10.868283	-6.061721	-11.247503	-10.149341	0.000000	-10.000000	0.000000	-3.066667	-35.500000	1023.000000	1023.000000	2046.000000
30.139999	-0.065516	-38.719700	-10.882705	-6.113021	-11.022842	-10.701132	0.000000	-10.000000	0.000000	-3.166667	-36.500000	1023.000000	1023.000000	2046.000000
30.160000	-0.065843	-38.913212	-10.938040	-6.286665	-10.894047	-10.794459	0.000000	-10.000000	0.000000	-3.000000	-37.500000	1023.000000	1023.000000	2046.000000
30.180000	-0.065883	-38.936848	-10.945351	-6.519960	-10.991808	-10.479730	0.000000	-10.000000	0.000000	-2.700000	-38.500000	1023.000000	1023.000000	2046.000000
30.200001	-0.065720	-38.840252	-10.971286	-6.674194	-11.241658	-9.953113	0.000000	-10.000000	0.000000	-2.400000	-39.500000	1023.000000	1023.000000	2046.000000
30.219999	-0.065554	-38.742207	-11.053051	-6.669257	-11.517346	-9.502552	0.000000	-10.000000	0.000000	-2.250000	-40.333332	1023.000000	1023.000000	2046.000000
30.240000	-0.065308	-38.597095	-11.030195	-6.622020	-11.632996	-9.311886	0.000000	-10.000000	0.000000	-2.183333	-41.166668	1023.000000	1023.000000	2046.000000
30.260000	-0.065225	-38.548061	-10.979008	-6.524815	-11.735072	-9.309165	0.000000	-10.000000	-0.008333	-2.150000	-41.833332	1023.000000	1023.000000	2046.000000
30.280001	-0.064975	-38.400242	-10.928786	-6.445488	-11.730773	-9.295195	0.000000	-10.000000	-0.016667	-1.833333	-42.500000	1023.000000	1023.000000	2046.000000
30.299999	-0.064782	-38.286076	-10.852305	-6.250467	-11.603512	-9.579790	0.000000	-10.000000	-0.016667	-1.100000	-42.833332	1023.000000	1023.000000	2046.000000
30.320000	-0.064591	-38.173347	-10.672708	-6.101999	-11.328343	-10.070297	0.000000	-10.000000	-0.016667	-0.416667	-43.000000	1023.000000	1023.000000	2046.000000
30.340000	-0.064507	-38.123600	-10.598494	-6.027350	-11.052191	-10.445565	0.000000	-10.000000	-0.008333	0.000000	-43.000000	1023.000000	1023.000000	2046.000000
30.360001	-0.064261	-37.978088	-10.492917	-6.050858	-10.807323	-10.626989	0.000000	-10.000000	-0.008333	0.000000	-43.000000	1023.000000	1023.000000	2046.000000
30.379999	-0.063881	-37.753948	-10.435555	-6.084568	-10.690895	-10.542931	0.000000	-10.000000	0.000000	0.000000	-43.000000	1023.000000	1023.000000	2046.000000
30.400000	-0.063420	-37.481129	-10.341196	-6.238867	-10.845229	-10.055838	0.000000	-10.000000	-0.008333	0.000000	-43.000000	1023.000000	1023.000000	2046.000000
30.420000	-0.062887	-37.166237	-10.356324	-6.244816	-11.132920	-9.432176	0.000000	-10.000000	-0.016667	0.000000	-43.000000	1023.000000	1023.000000	2046.000000
30.440001	-0.062414	-36.886932	-10.374548	-6.149895	-11.228943	-9.133548	0.000000	-10.000000	-0.016667	0.000000	-43.000000	1023.000000	1023.000000	2046.000000
30.459999	-0.062112	-36.708275	-10.341615	-6.051421	-11.352486	-8.962751	0.000000	-10.000000	-0.016667	0.000000	-43.000000	1023.000000	1023.000000	2046.000000
30.480000	-0.061961	-36.619076	-10.318188	-5.859884	-11.414384	-9.026619	0.000000	-10.000000	-0.008333	0.000000	-43.000000	1023.000000	1023.000000	2046.000000
30.500000	-0.061730	-36.482368	-10.221603	-5.690962	-11.270986	-9.298818	0.000000	-10.000000	-0.008333	0.483333	-43.000000	1023.000000	1023.000000	2046.000000
30.520000	-0.061587	-36.397945	-10.114968	-5.543313	-10.977772	-9.761894	0.000000	-10.000000	0.000000	0.966667	-43.000000	1023.000000	1023.000000	2046.000000
30.540001	-0.061547	-36.374229	-10.000061	-5.506270	-10.707447	-10.160449	0.000000	-10.000000	0.000000	1.400000	-43.000000	1023.000000	1023.000000	2046.000000
30.559999	-0.061370	-36.269455	-9.916827	-5.565178	-10.482848	-10.304603	0.000000	-10.000000	0.000000	1.366667	-43.000000	1023.000000	1023.000000	2046.000000
30.580000	-0.061020	-36.063000	-9.842612	-5.649852	-10.379443	-10.191093	0.000000	-10.000000	0.000000	1.350000	-43.000000	1023.000000	1023.000000	2046.000000
30.600000	-0.060668	-35.854706	-9.803681	-5.733930	-10.488130	-9.828965	0.000000	-10.000000	-0.008333	1.433333	-43.000000	1023.000000	1023.000000	2046.000000
30.620001	-0.060225	-35.592979	-9.854834	-5.723626	-10.618994	-9.395526	0.000000	-10.000000	-0.008333	1.566667	-43.000000	1023.000000	1023.000000	2046.000000
30.639999	-0.059944	-35.427197	-9.941357	-5.623800	-10.979893	-8.882149	0.000000	-10.000000	-0.008333	1.800000	-43.000000	1023.000000	1023.000000	2046.000000
30.660000	-0.059645	-35.250134	-9.956280	-5.422790	-11.141847	-8.729218	0.000000	-10.000000	-0.008333	2.100000	-43.000000	1023.000000	1023.000000	2046.000000
30.680000	-0.059609	-35.229031	-9.890574	-5.191666	-11.030112	-9.116677	0.000000	-10.000000	-0.025000	2.516667	-43.000000	1023.000000	1023.000000	2046.000000
30.700001	-0.059779	-35.329395	-9.784382	-5.083186	-10.838288	-9.623541	0.000000	-10.000000	-0.041667	3.033333	-43.000000	1023.000000	1023.000000	2046.000000
30.719999	-0.059845	-35.368153	-9.741064	-5.063160	-10.475178	-10.088749	0.000000	-10.000000	-0.050000	3.816667	-43.000000	1023.000000	1023.000000	2046.000000
30.740000	-0.059919	-35.412209	-9.747452	-5.162482	-10.319192	-10.183085	0.000000	-10.000000	-0.058333	4.850000	-43.000000	1023.000000	1023.000000	2046.000000
30.760000	-0.059768	-35.322617	-9.676593	-5.395200	-10.373166	-9.877658	0.000000	-10.000000	-0.075000	6.066667	-43.000000	1023.000000	1023.000000	2046.000000
30.780001	-0.059630	-35.241116	-9.765080	-5.520526	-10.809637	-9.145871	0.000000	-10.000000	-0.091667	7.233334	-43.000000	1023.000000	1023.000000	2046.000000
30.799999	-0.059273	-35.030338	-9.764309	-5.456220	-11.020194	-8.789614	0.000000	-10.000000	-0.083333	8.183333	-43.000000	1023.000000	1023.000000	2046.000000
30.820000	-0.059309	-35.051548	-9.732651	-5.378981	-11.088573	-8.851345	0.000000	-10.000000	-0.066667	8.833333	-43.000000	1023.000000	1023.000000	2046.000000
30.840000	-0.058956	-34.842762	-9.693896	-5.002268	-10.950063	-9.196536	0.000000	-10.000000	-0.050000	9.166667	-43.000000	1023.000000	1023.000000	2046.000000
30.860001	-0.058593	-34.628429	-9.615432	-4.736990	-10.678265	-9.597743	0.000000	-10.000000	-0.058333	9.433333	-32.166668	1023.000000	1023.000000	2046.000000
30.879999	-0.058664	-34.670254	-9.632178	-4.674589	-10.333017	-10.030467	0.000000	-10.000000	-0.075000	9.933333	-10.166667	1023.000000	1023.000000	2046.000000
30.900000	-0.058723	-34.705051	-9.642658	-4.893052	-10.307453	-9.861887	0.000000	-10.000000	-0.100000	10.900000	13.000000	1023.000000	1023.000000	2046.000000
30.920000	-0.058849	-34.779678	-9.848615	-5.144217	-10.717145	-9.069702	0.000000	-10.000000	-0.125000	12.266666	26.500000	1023.000000	1023.000000	2046.000000
30.940001	-0.059167	-34.967957	-10.085029	-5.224231	-11.000275	-8.658422	0.000000	-10.000000	-0.141667	13.633333	30.500000	1023.000000	1023.000000	2046.000000
30.959999	-0.060004	-35.462395	-10.247633	-5.210550	-11.148391	-8.855823	0.000000	-10.000000	-0.183333	14.783334	34.833332	1023.000000	1023.000000	2046.000000
30.980000	-0.060998	-36.049919	-10.281788	-5.281327	-11.158397	-9.328406	0.000000	-10.000000	-0.225000	15.950001	39.666668	1023.000000	1023.000000	2046.000000
31.000000	-0.061676	-36.450531	-10.155888	-5.490438	-10.897885	-9.906322	0.000000	-10.000000	-0.258333	17.066668	44.833332	1023.000000	1023.000000	2046.000000
31.020000	-0.062038	-36.664280	-10.120939	-5.665761	-10.606102	-10.271475	0.000000	-10.000000	-0.266667	18.166668	50.500000	1023.000000	1023.000000	2046.000000
31.040001	-0.061789	-36.517551	-10.001867	-5.843730	-10.252117	-10.419838	0.000000	-10.000000	-0.275000	19.233334	56.500000	1023.000000	1023.000000	2046.000000
31.059999	-0.061143	-36.135548	-10.004505	-6.007397	-10.178986	-9.944661	0.000000	-10.000000	-0.291667	20.100000	62.666668	1023.000000	1023.000000	2046.000000
31.080000	-0.060234	-35.598255	-10.107944	-5.900101	-10.408780	-9.181432	0.000000	-10.000000	-0.316667	20.883335	69.166664	1023.000000	1023.000000	2046.000000
31.100000	-0.059508	-35.169464	-10.042723	-5.724024	-10.390889	-9.011828	0.000000	-10.000000	-0.341667	21.433334	76.000000	1023.000000	1023.000000	2046.000000
31.120001	-0.059029	-34.885864	-9.911337	-5.547286	-10.340833	-9.086409	0.000000	-10.000000	-0.383333	22.166668	83.000000	1023.000000	1023.000000	2046.000000
31.139999	-0.058455	-34.547184	-9.695687	-5.448870	-10.120925	-9.281703	0.000000	-10.000000	-0.408333	23.133333	90.333336	1023.000000	1023.000000	2046.000000
31.160000	-0.057912	-34.225792	-9.454148	-5.414904	-9.809211	-9.547527	0.000000	-10.000000	-0.441667	24.216667	98.000000	1023.000000	1023.000000	2046.000000
31.180000	-0.057324	-33.878262	-9.186542	-5.391241	-9.467689	-9.832792	0.000000	-10.000000	-0.466667	25.383333	106.000000	1023.000000	1023.000000	2046.000000
31.200001	-0.056610	-33.456669	-8.972173	-5.405450	-9.140281	-9.938765	0.000000	-10.000000	-0.500000	26.433334	114.166664	1023.000000	1023.000000	2046.000000
31.219999	-0.055725	-32.933395	-8.792200	-5.491383	-8.731015	-9.918797	0.000000	-10.000000	-0.508333	27.100000	122.666664	1023.000000	1023.000000	2046.000000
31.240000	-0.054643	-32.293873	-8.619664	-5.663178	-8.473804	-9.537226	0.000000	-10.000000	-0.533333	27.533335	131.500000	1023.000000	1023.000000	2046.000000
31.260000	-0.053447	-31.587395	-8.532220	-5.687448	-8.368436	-8.999290	0.000000	-10.000000	-0.533333	27.716667	140.666672	1023.000000	1023.000000	2046.000000
31.280001	-0.052235	-30.870625	-8.537255	-5.557698	-8.403742	-8.371929	0.000000	-10.000000	-0.550000	28.150000	150.000000	1023.000000	1023.000000	2046.000000
31.299999	-0.051195	-30.256346	-8.465106	-5.382453	-8.360834	-8.047952	0.000000	-10.000000	-0.558333	28.533333	159.333328	1023.000000	1023.000000	2046.000000
31.320000	-0.050350	-29.756720	-8.276059	-5.206900	-8.101373	-8.172385	0.000000	-10.000000	-0.591667	29.183334	168.833328	1023.000000	1023.000000	2046.000000
31.340000	-0.049658	-29.347633	-8.071083	-5.163903	-7.773441	-8.339207	0.000000	-10.000000	-0.625000	29.700001	178.500000	1023.000000	1023.000000	2046.000000
31.360001	-0.049023	-28.972595	-7.865056	-5.155770	-7.358123	-8.593645	0.000000	-10.000000	-0.641667	30.283335	188.500000	1023.000000	1023.000000	2046.000000
31.379999	-0.048423	-28.617775	-7.702703	-5.291990	-6.920616	-8.702466	0.000000	-10.000000	-0.658333	30.666668	198.500000	1023.000000	1023.000000	2046.000000
31.400000	-0.047735	-28.211515	-7.612086	-5.441785	-6.645687	-8.511958	0.000000	-10.000000	-0.666667	31.100000	208.500000	1023.000000	1023.000000	2046.000000
31.420000	-0.046816	-27.668089	-7.604778	-5.586643	-6.545309	-7.931360	0.000000	-10.000000	-0.666667	31.266666	218.666672	1023.000000	1023.000000	2046.000000
31.440001	-0.045786	-27.059603	-7.683483	-5.587036	-6.602371	-7.186713	0.000000	-10.000000	-0.675000	31.333334	229.000000	1023.000000	1023.000000	2046.000000
31.459999	-0.044699	-26.416878	-7.567917	-5.404174	-6.590427	-6.854358	0.000000	-10.000000	-0.683333	31.483334	239.500000	1023.000000	1023.000000	2046.000000
31.480000	-0.043864	-25.923481	-7.243379	-5.200436	-6.436409	-7.043256	0.000000	-10.000000	-0.716667	32.049999	250.000000	1023.000000	1023.000000	2046.000000
31.500000	-0.043199	-25.530491	-6.732861	-5.234685	-5.929244	-7.633701	0.000000	-10.000000	-0.725000	32.533333	260.666656	1023.000000	1023.000000	2046.000000
31.520000	-0.042490	-25.111698	-6.449504	-5.390019	-5.509311	-7.762865	0.000000	-10.000000	-0.733333	32.866669	271.500000	1023.000000	1023.000000	2046.000000
31.540001	-0.041093	-24.286045	-6.324829	-5.527092	-5.338860	-7.095264	0.000000	-10.000000	-0.741667	32.566666	282.333344	1023.000000	1023.000000	2046.000000
31.559999	-0.039327	-23.241959	-6.384650	-5.281928	-5.347619	-6.227761	0.000000	-10.000000	-0.758333	32.900002	293.166656	1023.000000	1023.000000	2046.000000
31.580000	-0.037742	-22.305309	-6.066171	-4.934732	-5.146085	-6.158322	0.000000	-10.000000	-0.775000	33.283333	304.000000	1023.000000	1023.000000	2046.000000
31.600000	-0.036645	-21.657209	-5.513000	-4.754056	-4.750947	-6.639206	0.000000	-10.000000	-0.766667	34.049999	315.166656	1023.000000	1023.000000	2046.000000
31.620001	-0.035815	-21.166658	-5.032031	-4.858312	-4.313439	-6.962875	0.000000	-10.000000	-0.766667	34.116669	326.500000	1023.000000	1023.000000	2046.000000
31.639999	-0.034490	-20.383841	-4.829306	-4.940473	-3.976238	-6.637823	0.000000	-10.000000	-0.775000	34.166668	337.833344	1023.000000	1023.000000	2046.000000
31.660000	-0.032817	-19.394981	-4.786867	-4.876628	-3.863710	-5.867777	0.000000	-10.000000	-0.808333	34.283337	349.166656	1023.000000	1023.000000	2046.000000
31.680000	-0.030762	-18.180323	-4.750920	-4.526996	-3.709751	-5.192655	0.000000	-10.000000	-0.825000	34.783337	360.500000	1023.000000	1023.000000	2046.000000
31.700001	-0.029136	-17.219591	-4.359233	-4.115190	-3.324517	-5.420651	0.000000	-10.000000	-0.841667	34.950001	372.166656	1023.000000	1023.000000	2046.000000
31.719999	-0.028162	-16.643644	-3.712046	-4.061302	-2.945182	-5.925114	0.000000	-10.000000	-0.833333	35.133335	383.833344	1023.000000	1023.000000	2046.000000
31.740000	-0.027149	-16.045010	-3.423066	-4.173976	-2.521938	-5.926029	0.000000	-10.000000	-0.841667	35.016666	395.500000	1023.000000	1023.000000	2046.000000
31.760000	-0.025643	-15.155279	-3.323000	-4.237217	-2.204537	-5.390525	0.000000	-10.000000	-0.841667	35.250000	407.166656	1023.000000	1023.000000	2046.000000
31.780001	-0.023775	-14.051167	-3.392578	-4.023809	-1.936083	-4.698698	0.000000	-10.000000	-0.858333	35.299999	419.000000	1023.000000	1023.000000	2046.000000
31.799999	-0.021883	-12.933001	-3.244925	-3.666227	-1.720538	-4.301311	0.000000	-10.000000	-0.866667	35.283333	430.833344	1023.000000	1023.000000	2046.000000
31.820000	-0.020366	-12.036197	-2.835890	-3.310462	-1.350382	-4.539464	0.000000	-10.000000	-0.866667	35.216667	442.500000	1023.000000	1023.000000	2046.000000
31.840000	-0.019360	-11.441622	-2.239954	-3.314463	-0.868581	-5.018624	0.000000	-10.000000	-0.866667	35.316669	454.166656	1023.000000	1023.000000	2046.000000
31.860001	-0.018441	-10.898705	-1.976922	-3.443654	-0.438998	-5.039130	0.000000	-10.000000	-0.875000	35.550003	466.000000	1023.000000	1023.000000	2046.000000
31.879999	-0.016834	-9.949051	-2.019062	-3.462504	-0.235837	-4.231648	0.000000	-10.000000	-0.883333	35.583336	478.000000	1023.000000	1023.000000	2046.000000
31.900000	-0.014670	-8.670265	-2.057689	-3.056402	0.020356	-3.576530	0.000000	-10.000000	-0.891667	35.683334	490.000000	1023.000000	1023.000000	2046.000000
31.920000	-0.013177	-7.787628	-1.694798	-2.652039	0.369880	-3.810671	0.000000	-10.000000	-0.875000	35.600002	501.666656	1023.000000	1023.000000	2046.000000
31.940001	-0.012177	-7.196443	-1.037445	-2.626594	0.845805	-4.378210	0.000000	-10.000000	-0.866667	35.483334	513.333313	1023.000000	1023.000000	2046.000000
31.959999	-0.011706	-6.918264	-0.829371	-2.806774	1.115726	-4.397845	0.000000	-10.000000	-0.850000	35.233334	525.000000	1023.000000	1023.000000	2046.000000
31.980000	-0.010360	-6.123051	-0.982905	-2.810125	1.219095	-3.549115	0.000000	-10.000000	-0.866667	35.166668	537.000000	1023.000000	1023.000000	2046.000000
32.000000	-0.008498	-5.022147	-0.912165	-2.474356	1.365705	-3.001330	0.000000	-10.000000	-0.891667	35.366669	549.000000	1023.000000	1023.000000	2046.000000
32.020000	-0.007227	-4.271177	-0.227454	-2.238698	1.763762	-3.568788	0.000000	-10.000000	-0.908333	35.866669	560.666687	1023.000000	1023.000000	2046.000000
32.040001	-0.006642	-3.925341	0.562097	-2.564418	2.211306	-4.134326	0.000000	-10.000000	-0.900000	36.000000	572.500000	1023.000000	1023.000000	2046.000000
32.060001	-0.005586	-3.301291	0.608636	-2.841114	2.511286	-3.580099	0.000000	-10.000000	-0.875000	35.933334	584.500000	1023.000000	1023.000000	2046.000000
32.080002	-0.003776	-2.231687	0.265258	-2.507731	2.594794	-2.584008	0.000000	-10.000000	-0.841667	35.350002	596.500000	1023.000000	1023.000000	2046.000000
32.099998	-0.001881	-1.111686	0.408926	-1.641109	3.055429	-2.934933	0.000000	-10.000000	-0.808333	34.700001	608.333313	1023.000000	1023.000000	2046.000000
32.119999	-0.001516	-0.895974	0.941041	-1.548747	3.196635	-3.484904	0.000000	-10.000000	-0.775000	33.900002	619.833313	1023.000000	1023.000000	2046.000000
32.139999	-0.001238	-0.731516	0.882738	-1.883764	3.059757	-2.790248	0.000000	-10.000000	-0.750000	33.433334	631.500000	1023.000000	1023.000000	2046.000000
32.160000	0.000258	0.152249	0.689921	-1.685372	3.247825	-2.100124	0.000000	-10.000000	-0.741667	33.350002	642.833313	1023.000000	1023.000000	2046.000000
32.180000	0.000758	0.448262	1.250059	-1.572360	3.667063	-2.896501	0.000000	-10.000000	-0.741667	33.316666	654.000000	1023.000000	1023.000000	2046.000000
32.200001	0.000267	0.158095	1.634108	-2.012701	3.859155	-3.322467	0.000000	-10.000000	-0.725000	33.000000	665.000000	1023.000000	1023.000000	2046.000000
32.220001	0.000390	0.230411	1.397402	-2.407678	3.891380	-2.650692	0.000000	-10.000000	-0.666667	32.216667	676.000000	1023.000000	1023.000000	2046.000000
32.240002	0.001573	0.929411	0.939702	-2.074064	4.107402	-2.043630	0.000000	-10.000000	-0.600000	30.933334	686.833313	1023.000000	1023.000000	2046.000000
32.259998	0.002484	1.467921	1.219317	-1.639634	4.536626	-2.648388	0.000000	-10.000000	-0.558333	29.466667	697.333313	1023.000000	1023.000000	2046.000000
32.279999	0.002455	1.450718	1.715012	-1.728789	4.792494	-3.327999	0.000000	-10.000000	-0.533333	28.483334	707.500000	1023.000000	1023.000000	2046.000000
32.299999	0.002971	1.756012	1.647543	-1.992103	4.811119	-2.710547	0.000000	-10.000000	-0.500000	27.750000	717.166687	1023.000000	1023.000000	2046.000000
32.320000	0.004756	2.810692	1.281176	-1.582837	5.047503	-1.935149	0.000000	-10.000000	-0.458333	27.166668	726.666687	1023.000000	1023.000000	2046.000000
32.340000	0.006123	3.618807	1.531475	-1.025856	5.485981	-2.372793	0.000000	-10.000000	-0.425000	26.216667	735.833313	1023.000000	1023.000000	2046.000000
32.360001	0.006432	3.801307	2.139709	-1.014638	5.738517	-3.062280	0.000000	-10.000000	-0.400000	25.200001	744.833313	1023.000000	1023.000000	2046.000000
32.380001	0.006656	3.933710	2.249062	-1.235799	5.843275	-2.922828	0.000000	-10.000000	-0.350000	23.866667	753.500000	1023.000000	1023.000000	2046.000000
32.400002	0.007564	4.470037	1.968706	-1.244220	6.005601	-2.260050	0.000000	-10.000000	-0.308333	22.383333	761.666687	1023.000000	1023.000000	2046.000000
32.419998	0.008933	5.279645	1.865815	-0.887525	6.141987	-1.840633	0.000000	-10.000000	-0.266667	20.950001	769.333313	1023.000000	1023.000000	2046.000000
32.439999	0.009764	5.770355	2.321094	-0.489998	6.538533	-2.599273	0.000000	-10.000000	-0.225000	19.200001	776.500000	1023.000000	1023.000000	2046.000000
32.459999	0.009726	5.747965	2.818591	-0.648832	6.623285	-3.045079	0.000000	-10.000000	-0.175000	17.066668	783.166687	1023.000000	1023.000000	2046.000000
32.480000	0.009984	5.900774	2.820421	-0.923613	6.715370	-2.711404	0.000000	-10.000000	-0.116667	14.500001	789.333313	1023.000000	1023.000000	2046.000000
32.500000	0.010704	6.326360	2.393652	-0.855911	6.669225	-1.880607	0.000000	-10.000000	-0.066667	11.300000	794.500000	1023.000000	1023.000000	2046.000000
32.520000	0.011955	7.065433	2.281495	-0.447343	6.934954	-1.703673	0.000000	-10.000000	-0.025000	7.850000	798.833313	1023.000000	1023.000000	2046.000000
32.540001	0.012265	7.248765	2.734935	-0.181985	7.222288	-2.526474	0.000000	-10.000000	0.000000	3.783333	802.000000	1023.000000	1023.000000	2046.000000
32.560001	0.011430	6.754923	2.970911	-0.478991	7.173614	-2.910611	0.000000	-10.000000	0.000000	0.333333	804.000000	1023.000000	1023.000000	2046.000000
32.580002	0.011142	6.585164	2.472084	-0.742484	7.070170	-2.214605	0.000000	-10.000000	0.008333	-2.533333	804.833313	1023.000000	1023.000000	2046.000000
32.599998	0.011704	6.917263	2.065026	-0.566881	7.125316	-1.706198	0.000000	-10.000000	0.025000	-5.133334	805.000000	1023.000000	1023.000000	2046.000000
32.619999	0.011688	6.907609	2.127342	-0.305299	7.276064	-2.190498	0.000000	-10.000000	0.050000	-7.750000	805.000000	1023.000000	1023.000000	2046.000000
32.639999	0.010588	6.257308	2.408283	-0.520453	7.094187	-2.724708	0.000000	-10.000000	0.075000	-10.300000	805.000000	1023.000000	1023.000000	2046.000000
32.660000	0.009155	5.410362	2.247255	-0.918967	6.840878	-2.758804	0.000000	-10.000000	0.091667	-12.100000	805.000000	1023.000000	1023.000000	2046.000000
32.680000	0.008271	4.888326	1.620213	-1.120180	6.467992	-2.079699	0.000000	-10.000000	0.108333	-13.383333	805.000000	1023.000000	1023.000000	2046.000000
32.700001	0.008321	4.917428	1.135899	-0.842839	6.325487	-1.701118	0.000000	-10.000000	0.141667	-14.366667	797.500000	1023.000000	1023.000000	2046.000000
32.720001	0.007831	4.628036	1.269948	-0.543216	6.281047	-2.379743	0.000000	-10.000000	0.166667	-15.250000	788.333313	1023.000000	1023.000000	2046.000000
32.740002	0.006526	3.856690	1.495772	-0.693012	6.092930	-3.038999	0.000000	-10.000000	0.191667	-16.033333	777.500000	1023.000000	1023.000000	2046.000000
32.759998	0.005331	3.150455	1.353266	-1.031792	5.719140	-2.890158	0.000000	-10.000000	0.200000	-16.783333	772.166687	1023.000000	1023.000000	2046.000000
32.779999	0.005129	3.030963	0.707353	-1.037414	5.363651	-2.002627	0.000000	-10.000000	0.216667	-17.400000	766.500000	1023.000000	1023.000000	2046.000000
32.799999	0.005515	3.259576	0.619331	-0.570485	5.416829	-2.206099	0.000000	-10.000000	0.233333	-17.866667	760.500000	1023.000000	1023.000000	2046.000000
32.820000	0.004767	2.817557	0.953901	-0.430019	5.288894	-2.995219	0.000000	-10.000000	0.241667	-18.200001	754.500000	1023.000000	1023.000000	2046.000000
32.840000	0.003628	2.144164	1.008439	-0.626022	4.951041	-3.189295	0.000000	-10.000000	0.250000	-18.450001	748.500000	1023.000000	1023.000000	2046.000000
32.860001	0.003079	1.819426	0.556531	-0.768808	4.605018	-2.573315	0.000000	-10.000000	0.250000	-18.733334	742.500000	1023.000000	1023.000000	2046.000000
32.880001	0.003164	1.870198	0.039009	-0.470376	4.293727	-1.992162	0.000000	-10.000000	0.250000	-19.116667	736.166687	1023.000000	1023.000000	2046.000000
32.900002	0.003157	1.865511	-0.071052	0.021111	4.265046	-2.349594	0.000000	-10.000000	0.266667	-19.550001	729.833313	1023.000000	1023.000000	2046.000000
32.919998	0.002293	1.355366	0.197866	0.187509	4.037441	-3.067450	0.000000	-10.000000	0.283333	-20.116667	723.166687	1023.000000	1023.000000	2046.000000
32.939999	0.000877	0.518440	0.159885	0.059498	3.620121	-3.321064	0.000000	-10.000000	0.316667	-20.750000	716.500000	1023.000000	1023.000000	2046.000000
32.959999	-0.000005	-0.003093	-0.321173	-0.149884	3.215963	-2.748001	0.000000	-10.000000	0.333333	-21.383333	709.500000	1023.000000	1023.000000	2046.000000
32.980000	-0.000058	-0.034122	-0.940666	0.223213	2.841272	-2.157940	0.000000	-10.000000	0.358333	-21.900002	702.333313	1023.000000	1023.000000	2046.000000
33.000000	-0.000276	-0.162892	-0.902533	0.667906	2.746729	-2.674994	0.000000	-10.000000	0.383333	-22.483334	695.166687	1023.000000	1023.000000	2046.000000
33.020000	-0.001688	-0.997750	-0.659006	0.655527	2.372646	-3.366917	0.000000	-10.000000	0.400000	-23.100000	687.666687	1023.000000	1023.000000	2046.000000
33.040001	-0.003119	-1.843098	-0.863879	0.456168	1.904667	-3.340054	0.000000	-10.000000	0.441667	-23.800001	680.000000	1023.000000	1023.000000	2046.000000
33.060001	-0.003974	-2.348776	-1.554721	0.426582	1.409436	-2.630073	0.000000	-10.000000	0.466667	-24.500000	672.000000	1023.000000	1023.000000	2046.000000
33.080002	-0.003965	-2.343224	-1.932697	0.850035	1.150274	-2.410836	0.000000	-10.000000	0.508333	-25.316668	663.833313	1023.000000	1023.000000	2046.000000
33.099998	-0.004740	-2.801624	-1.703103	1.180369	1.015281	-3.294171	0.000000	-10.000000	0.516667	-26.166668	655.333313	1023.000000	1023.000000	2046.000000
33.119999	-0.006294	-3.719995	-1.622100	0.932421	0.566023	-3.596338	0.000000	-10.000000	0.533333	-26.733334	646.500000	1023.000000	1023.000000	2046.000000
33.139999	-0.007123	-4.209538	-2.176659	0.836347	0.077850	-2.947076	0.000000	-10.000000	0.541667	-27.183334	637.500000	1023.000000	1023.000000	2046.000000
33.160000	-0.006904	-4.080343	-2.552377	1.224710	-0.152345	-2.600331	0.000000	-10.000000	0.566667	-27.266666	628.500000	1023.000000	1023.000000	2046.000000
33.180000	-0.007387	-4.365516	-2.269642	1.513779	-0.224538	-3.385116	0.000000	-10.000000	0.566667	-27.550001	619.500000	1023.000000	1023.000000	2046.000000
33.200001	-0.008845	-5.227268	-2.110483	1.240300	-0.503074	-3.854011	0.000000	-10.000000	0.583333	-27.600000	610.333313	1023.000000	1023.000000	2046.000000
33.220001	-0.010377	-6.132546	-2.846164	1.025843	-1.158011	-3.154213	0.000000	-10.000000	0.600000	-28.050001	601.000000	1023.000000	1023.000000	2046.000000
33.240002	-0.010073	-5.953070	-3.399324	1.681895	-1.504302	-2.731339	0.000000	-10.000000	0.641667	-28.516666	591.666687	1023.000000	1023.000000	2046.000000
33.259998	-0.010400	-6.146574	-3.319520	2.253100	-1.686969	-3.393185	0.000000	-10.000000	0.666667	-29.116667	582.166687	1023.000000	1023.000000	2046.000000
33.279999	-0.011967	-7.072419	-3.353129	2.187753	-2.134098	-3.772945	0.000000	-10.000000	0.675000	-29.500000	572.500000	1023.000000	1023.000000	2046.000000
33.299999	-0.013384	-7.909665	-3.863272	1.972566	-2.701227	-3.317732	0.000000	-10.000000	0.683333	-29.616667	562.500000	1023.000000	1023.000000	2046.000000
33.320000	-0.014298	-8.449898	-4.384602	1.956165	-3.080060	-2.941401	0.000000	-10.000000	0.683333	-29.716667	552.500000	1023.000000	1023.000000	2046.000000
33.340000	-0.015292	-9.037300	-4.433016	2.059499	-3.274606	-3.389177	0.000000	-10.000000	0.691667	-29.900000	542.500000	1023.000000	1023.000000	2046.000000
33.360001	-0.017387	-10.275765	-4.323303	1.848366	-3.604086	-4.196742	0.000000	-10.000000	0.700000	-30.233334	532.500000	1023.000000	1023.000000	2046.000000
33.380001	-0.019861	-11.737776	-4.633046	1.479671	-4.080974	-4.503427	0.000000	-10.000000	0.725000	-30.366667	522.500000	1023.000000	1023.000000	2046.000000
33.400002	-0.021732	-12.843837	-5.207776	1.154004	-4.662897	-4.127168	0.000000	-10.000000	0.741667	-30.450001	512.500000	1023.000000	1023.000000	2046.000000
33.419998	-0.022381	-13.226985	-5.744016	1.342144	-5.045186	-3.779927	0.000000	-10.000000	0.758333	-30.400000	502.500000	1023.000000	1023.000000	2046.000000
33.439999	-0.023062	-13.629786	-5.747910	1.544171	-5.189441	-4.236606	0.000000	-10.000000	0.766667	-30.450001	492.500000	1023.000000	1023.000000	2046.000000
33.459999	-0.024050	-14.213722	-5.638980	1.555289	-5.264037	-4.865994	0.000000	-10.000000	0.766667	-30.500000	482.500000	1023.000000	1023.000000	2046.000000
33.480000	-0.025484	-15.060938	-5.729891	1.310629	-5.437498	-5.204178	0.000000	-10.000000	0.766667	-30.683332	472.166656	1023.000000	1023.000000	2046.000000
33.500000	-0.026526	-15.676952	-6.284131	1.113162	-5.844317	-4.661666	0.000000	-10.000000	0.766667	-30.733334	461.833344	1023.000000	1023.000000	2046.000000
33.520000	-0.026706	-15.783260	-6.698765	1.347780	-6.090366	-4.341910	0.000000	-10.000000	0.750000	-30.766666	451.500000	1023.000000	1023.000000	2046.000000
33.540001	-0.027057	-15.990816	-6.551976	1.531079	-6.138188	-4.831731	0.000000	-10.000000	0.741667	-30.450001	441.500000	1023.000000	1023.000000	2046.000000
33.560001	-0.028216	-16.675804	-6.317645	1.322745	-6.140024	-5.540880	0.000000	-10.000000	0.733333	-30.400000	431.333344	1023.000000	1023.000000	2046.000000
33.580002	-0.029403	-17.377346	-6.472792	0.917373	-6.374682	-5.447244	0.000000	-10.000000	0.750000	-30.166668	421.000000	1023.000000	1023.000000	2046.000000
33.599998	-0.030055	-17.762785	-6.942267	0.835539	-6.704708	-4.951350	0.000000	-10.000000	0.741667	-30.100000	410.666656	1023.000000	1023.000000	2046.000000
33.619999	-0.030168	-17.829432	-7.092499	0.934269	-6.919791	-4.751411	0.000000	-10.000000	0.725000	-29.866667	400.500000	1023.000000	1023.000000	2046.000000
33.639999	-0.030243	-17.873844	-6.828857	1.006835	-6.809640	-5.242181	0.000000	-10.000000	0.708333	-29.883333	390.500000	1023.000000	1023.000000	2046.000000
33.660000	-0.031160	-18.415815	-6.596203	0.811195	-6.850959	-5.779849	0.000000	-10.000000	0.700000	-30.083334	380.500000	1023.000000	1023.000000	2046.000000
33.680000	-0.032164	-19.008934	-6.852221	0.406154	-7.035730	-5.527136	0.000000	-10.000000	0.691667	-30.166668	370.500000	1023.000000	1023.000000	2046.000000
33.700001	-0.032600	-19.266827	-7.357840	0.409333	-7.352292	-4.966027	0.000000	-10.000000	0.683333	-29.983334	360.500000	1023.000000	1023.000000	2046.000000
33.720001	-0.032621	-19.279272	-7.509716	0.698013	-7.541676	-4.925895	0.000000	-10.000000	0.666667	-29.450001	350.500000	1023.000000	1023.000000	2046.000000
33.740002	-0.033130	-19.579826	-7.248393	0.722235	-7.443980	-5.609689	0.000000	-10.000000	0.650000	-29.066668	340.833344	1023.000000	1023.000000	2046.000000
33.759998	-0.034381	-20.319332	-7.306519	0.455541	-7.543033	-5.925321	0.000000	-10.000000	0.633333	-28.600000	331.166656	1023.000000	1023.000000	2046.000000
33.779999	-0.035563	-21.017729	-7.665104	0.108040	-7.714939	-5.745726	0.000000	-10.000000	0.625000	-28.283333	321.833344	1023.000000	1023.000000	2046.000000
33.799999	-0.036437	-21.534515	-8.181017	-0.039301	-8.097157	-5.217041	0.000000	-10.000000	0.616667	-27.933332	312.333344	1023.000000	1023.000000	2046.000000
33.820000	-0.036993	-21.862700	-8.445259	0.098895	-8.417948	-5.098387	0.000000	-10.000000	0.591667	-27.750000	303.000000	1023.000000	1023.000000	2046.000000
33.840000	-0.037661	-22.257935	-8.256586	0.127025	-8.522889	-5.605485	0.000000	-10.000000	0.550000	-27.300001	293.666656	1023.000000	1023.000000	2046.000000
33.860001	-0.038810	-22.936928	-8.195223	-0.098819	-8.539866	-6.103020	0.000000	-10.000000	0.516667	-26.783335	284.500000	1023.000000	1023.000000	2046.000000
33.880001	-0.039845	-23.548252	-8.361568	-0.456776	-8.698349	-6.031558	0.000000	-10.000000	0.483333	-26.066668	275.666656	1023.000000	1023.000000	2046.000000
33.900002	-0.040563	-23.972919	-8.750808	-0.627100	-8.896338	-5.698675	0.000000	-10.000000	0.475000	-25.550001	266.833344	1023.000000	1023.000000	2046.000000
33.919998	-0.040759	-24.088390	-8.977505	-0.548261	-9.231605	-5.331020	0.000000	-10.000000	0.458333	-25.016666	258.333344	1023.000000	1023.000000	2046.000000
33.939999	-0.040804	-24.115442	-8.937934	-0.367888	-9.312292	-5.497328	0.000000	-10.000000	0.441667	-24.450001	250.000000	1023.000000	1023.000000	2046.000000
33.959999	-0.040971	-24.214016	-8.549376	-0.382046	-9.272439	-6.010154	0.000000	-10.000000	0.416667	-23.883333	242.000000	1023.000000	1023.000000	2046.000000
33.980000	-0.041593	-24.581373	-8.393795	-0.619737	-9.166311	-6.401529	0.000000	-10.000000	0.383333	-23.100000	234.000000	1023.000000	1023.000000	2046.000000
34.000000	-0.042091	-24.875835	-8.545601	-0.916166	-9.199323	-6.214746	0.000000	-10.000000	0.366667	-22.500000	226.166672	1023.000000	1023.000000	2046.000000
34.020000	-0.042374	-25.043329	-8.802421	-0.987332	-9.469509	-5.784070	0.000000	-10.000000	0.333333	-21.783333	218.500000	1023.000000	1023.000000	2046.000000
34.040001	-0.042330	-25.016987	-8.988065	-0.799140	-9.635782	-5.593999	0.000000	-10.000000	0.316667	-21.116667	211.333328	1023.000000	1023.000000	2046.000000
34.060001	-0.042208	-24.945053	-8.750395	-0.553067	-9.618273	-6.023319	0.000000	-10.000000	0.300000	-20.316668	204.333328	1023.000000	1023.000000	2046.000000
34.080002	-0.042462	-25.094978	-8.407883	-0.710990	-9.504333	-6.471774	0.000000	-10.000000	0.275000	-19.566668	197.666672	1023.000000	1023.000000	2046.000000
34.099998	-0.042922	-25.367029	-8.407502	-0.950481	-9.424287	-6.584759	0.000000	-10.000000	0.250000	-18.883333	191.000000	1023.000000	1023.000000	2046.000000
34.119999	-0.043336	-25.611687	-8.686515	-1.185816	-9.478863	-6.260493	0.000000	-10.000000	0.216667	-18.216667	184.666672	1023.000000	1023.000000	2046.000000
34.139999	-0.043504	-25.710646	-8.969604	-1.127952	-9.732661	-5.880430	0.000000	-10.000000	0.208333	-17.516668	178.500000	1023.000000	1023.000000	2046.000000
34.160000	-0.043509	-25.713602	-9.052970	-0.889342	-9.873815	-5.897476	0.000000	-10.000000	0.191667	-16.833334	172.666672	1023.000000	1023.000000	2046.000000
34.180000	-0.043519	-25.719450	-8.724135	-0.773549	-9.854924	-6.366841	0.000000	-10.000000	0.183333	-16.183334	167.000000	1023.000000	1023.000000	2046.000000
34.200001	-0.043786	-25.877234	-8.481335	-0.956777	-9.642378	-6.796744	0.000000	-10.000000	0.175000	-15.650000	161.666672	1023.000000	1023.000000	2046.000000
34.220001	-0.044259	-26.157320	-8.584976	-1.370738	-9.630753	-6.570853	0.000000	-10.000000	0.166667	-15.116667	156.500000	1023.000000	1023.000000	2046.000000
34.240002	-0.044478	-26.286232	-8.971582	-1.352451	-9.849429	-6.112771	0.000000	-10.000000	0.158333	-14.716667	151.500000	1023.000000	1023.000000	2046.000000
34.259998	-0.044505	-26.302570	-9.065981	-1.152995	-9.977363	-6.106232	0.000000	-10.000000	0.150000	-14.216667	146.666672	1023.000000	1023.000000	2046.000000
34.279999	-0.044447	-26.267941	-8.797717	-0.956051	-9.979554	-6.534618	0.000000	-10.000000	0.150000	-13.800000	141.833328	1023.000000	1023.000000	2046.000000
34.299999	-0.044621	-26.371180	-8.481660	-1.125247	-9.797412	-6.966860	0.000000	-10.000000	0.141667	-13.250000	137.333328	1023.000000	1023.000000	2046.000000
34.320000	-0.045005	-26.597872	-8.517114	-1.493965	-9.660970	-6.925822	0.000000	-10.000000	0.108333	-12.733334	132.666672	1023.000000	1023.000000	2046.000000
34.340000	-0.045245	-26.739862	-8.925179	-1.599750	-9.833306	-6.381629	0.000000	-10.000000	0.075000	-12.216667	128.333328	1023.000000	1023.000000	2046.000000
34.360001	-0.045173	-26.697205	-9.033072	-1.336246	-10.005342	-6.322544	0.000000	-10.000000	0.050000	-11.650001	124.000000	1023.000000	1023.000000	2046.000000
34.380001	-0.045145	-26.680859	-8.746857	-1.148822	-9.939678	-6.845503	0.000000	-10.000000	0.050000	-11.183333	120.333336	1023.000000	1023.000000	2046.000000
34.400002	-0.045391	-26.826309	-8.486453	-1.314300	-9.784253	-7.241303	0.000000	-10.000000	0.050000	-10.633333	116.666664	1023.000000	1023.000000	2046.000000
34.419998	-0.045733	-27.028181	-8.457508	-1.686073	-9.750339	-7.134262	0.000000	-10.000000	0.050000	-10.133333	113.333336	1023.000000	1023.000000	2046.000000
34.439999	-0.046416	-27.431599	-8.911239	-1.813063	-9.911148	-6.796150	0.000000	-10.000000	0.033333	-9.350000	109.833336	1023.000000	1023.000000	2046.000000
34.459999	-0.046796	-27.656565	-9.209499	-1.665323	-10.155058	-6.626685	0.000000	-10.000000	0.025000	-8.633333	106.666664	1023.000000	1023.000000	2046.000000
34.480000	-0.047307	-27.958710	-9.087432	-1.536401	-10.272934	-7.061944	0.000000	-10.000000	0.016667	-7.750000	103.666664	1023.000000	1023.000000	2046.000000
34.500000	-0.047726	-28.206083	-8.738060	-1.715824	-10.180320	-7.571878	0.000000	-10.000000	0.016667	-7.216667	101.000000	1023.000000	1023.000000	2046.000000
34.520000	-0.048016	-28.377378	-8.464212	-2.119557	-10.021810	-7.771799	0.000000	-10.000000	0.008333	-6.766667	98.666664	1023.000000	1023.000000	2046.000000
34.540001	-0.048615	-28.731524	-8.569942	-2.569667	-9.974250	-7.617665	0.000000	-10.000000	0.008333	-6.733334	96.500000	1023.000000	1023.000000	2046.000000
34.560001	-0.048550	-28.693304	-8.967957	-2.459384	-10.127940	-7.138023	0.000000	-10.000000	0.008333	-6.866667	94.333336	1023.000000	1023.000000	2046.000000
34.580002	-0.048287	-28.537533	-9.273291	-2.039262	-10.253658	-6.971322	0.000000	-10.000000	0.016667	-7.166667	92.000000	1023.000000	1023.000000	2046.000000
34.599998	-0.048401	-28.605171	-9.313911	-1.619862	-10.377427	-7.293972	0.000000	-10.000000	0.025000	-7.300000	89.500000	1023.000000	1023.000000	2046.000000
34.619999	-0.048736	-28.802708	-9.051346	-1.595609	-10.365788	-7.789964	0.000000	-10.000000	0.025000	-7.250000	87.000000	1023.000000	1023.000000	2046.000000
34.639999	-0.049581	-29.302422	-8.970558	-2.034459	-10.248249	-8.049156	0.000000	-10.000000	0.016667	-6.883334	84.666664	1023.000000	1023.000000	2046.000000
34.660000	-0.050862	-30.059395	-9.166042	-2.646725	-10.317848	-7.928780	0.000000	-10.000000	0.000000	-6.683333	82.500000	1023.000000	1023.000000	2046.000000
34.680000	-0.052304	-30.911551	-9.635007	-3.070402	-10.660742	-7.545401	0.000000	-10.000000	0.000000	-6.266667	80.166664	1023.000000	1023.000000	2046.000000
34.700001	-0.053784	-31.786549	-10.043523	-3.082105	-11.016141	-7.644780	0.000000	-10.000000	0.000000	-5.433333	78.000000	1023.000000	1023.000000	2046.000000
34.720001	-0.054985	-32.495888	-10.056076	-3.010372	-11.175930	-8.253509	0.000000	-10.000000	-0.008333	-4.533333	76.000000	1023.000000	1023.000000	2046.000000
34.740002	-0.055669	-32.900242	-9.893168	-3.123479	-11.134385	-8.749210	0.000000	-10.000000	0.000000	-4.000000	74.666664	1023.000000	1023.000000	2046.000000
34.759998	-0.056019	-33.107147	-9.744502	-3.373012	-10.971210	-9.018425	0.000000	-10.000000	0.000000	-4.433333	73.333336	1023.000000	1023.000000	2046.000000
34.779999	-0.056349	-33.302002	-9.726590	-3.631026	-10.894988	-9.049398	0.000000	-10.000000	0.000000	-5.083333	72.000000	1023.000000	1023.000000	2046.000000
34.799999	-0.056593	-33.446354	-9.938826	-3.925231	-10.991749	-8.590549	0.000000	-10.000000	0.000000	-5.750000	70.333336	1023.000000	1023.000000	2046.000000
34.820000	-0.056957	-33.661449	-10.273002	-3.865012	-11.242450	-8.280984	0.000000	-10.000000	0.008333	-6.083333	68.500000	1023.000000	1023.000000	2046.000000
34.840000	-0.057240	-33.829029	-10.385091	-3.537106	-11.342385	-8.564446	0.000000	-10.000000	0.016667	-6.100000	66.500000	1023.000000	1023.000000	2046.000000
34.860001	-0.057216	-33.814636	-10.116676	-3.340636	-11.187445	-9.169879	0.000000	-10.000000	0.008333	-5.900000	64.500000	1023.000000	1023.000000	2046.000000
34.880001	-0.057211	-33.811607	-9.838489	-3.555017	-11.017695	-9.400406	0.000000	-10.000000	0.008333	-5.633333	62.500000	1023.000000	1023.000000	2046.000000
34.900002	-0.057181	-33.793842	-9.743351	-3.899338	-10.934216	-9.216938	0.000000	-10.000000	0.016667	-5.450000	60.500000	1023.000000	1023.000000	2046.000000
34.919998	-0.057381	-33.912243	-9.942595	-4.185736	-11.035557	-8.748353	0.000000	-10.000000	0.016667	-5.450000	58.500000	1023.000000	1023.000000	2046.000000
34.939999	-0.057530	-34.000511	-10.139590	-4.136441	-11.243698	-8.480783	0.000000	-10.000000	0.008333	-5.666667	56.500000	1023.000000	1023.000000	2046.000000
34.959999	-0.057630	-34.059242	-10.118657	-3.877339	-11.230881	-8.832365	0.000000	-10.000000	0.008333	-6.133333	54.500000	1023.000000	1023.000000	2046.000000
34.980000	-0.057475	-33.967690	-9.755857	-3.812253	-10.989971	-9.409607	0.000000	-10.000000	0.016667	-6.766667	52.500000	1023.000000	1023.000000	2046.000000
35.000000	-0.057382	-33.912773	-9.528852	-4.149648	-10.864670	-9.369603	0.000000	-10.000000	0.016667	-7.250000	50.333332	1023.000000	1023.000000	2046.000000
35.020000	-0.057415	-33.932392	-9.668836	-4.558904	-10.910393	-8.794258	0.000000	-10.000000	0.016667	-7.200000	48.000000	1023.000000	1023.000000	2046.000000
35.040001	-0.057563	-34.019688	-10.052298	-4.545042	-11.069084	-8.353264	0.000000	-10.000000	0.016667	-6.683333	45.666668	1023.000000	1023.000000	2046.000000
35.060001	-0.057915	-34.227730	-10.335189	-4.178635	-11.093765	-8.620140	0.000000	-10.000000	0.016667	-6.066667	43.500000	1023.000000	1023.000000	2046.000000
35.080002	-0.058204	-34.398430	-10.213841	-3.951841	-10.828492	-9.404257	0.000000	-10.000000	0.016667	-5.800000	41.500000	1023.000000	1023.000000	2046.000000
35.099998	-0.058421	-34.527016	-10.066268	-4.363517	-10.700368	-9.396864	0.000000	-10.000000	0.016667	-5.900000	38.833332	1023.000000	1023.000000	2046.000000
35.119999	-0.058876	-34.795971	-10.384839	-4.824207	-10.897722	-8.689201	0.000000	-10.000000	0.016667	-5.983334	36.166668	1023.000000	1023.000000	2046.000000
35.139999	-0.059293	-35.042248	-10.763904	-4.715833	-11.208002	-8.354507	0.000000	-10.000000	0.008333	-6.016667	34.166668	1023.000000	1023.000000	2046.000000
35.160000	-0.059950	-35.430416	-10.790208	-4.320287	-11.143455	-9.176466	0.000000	-10.000000	0.008333	-5.733334	32.833332	1023.000000	1023.000000	2046.000000
35.180000	-0.060241	-35.602589	-10.598127	-4.455317	-10.972329	-9.576817	0.000000	-10.000000	0.008333	-5.400000	31.500000	1023.000000	1023.000000	2046.000000
35.200001	-0.060246	-35.605148	-10.501633	-4.975611	-10.965842	-9.162062	0.000000	-10.000000	0.016667	-4.966667	29.500000	1023.000000	1023.000000	2046.000000
35.220001	-0.060469	-35.737247	-10.816321	-5.131932	-11.238947	-8.550048	0.000000	-10.000000	0.008333	-4.683333	27.833334	1023.000000	1023.000000	2046.000000
35.240002	-0.060564	-35.793156	-10.974172	-4.832587	-11.340119	-8.646276	0.000000	-10.000000	0.008333	-4.566667	26.166666	1023.000000	1023.000000	2046.000000
35.259998	-0.060656	-35.847794	-10.832693	-4.442436	-11.197514	-9.375152	0.000000	-10.000000	0.008333	-4.500000	24.833334	1023.000000	1023.000000	2046.000000
35.279999	-0.060362	-35.673725	-10.491123	-4.520937	-11.012307	-9.649359	0.000000	-10.000000	0.008333	-4.333333	23.166666	1023.000000	1023.000000	2046.000000
35.299999	-0.059922	-35.413780	-10.229563	-4.905005	-10.933717	-9.345498	0.000000	-10.000000	0.008333	-4.000000	21.833334	1023.000000	1023.000000	2046.000000
35.320000	-0.059654	-35.255222	-10.393205	-5.103417	-11.146619	-8.611980	0.000000	-10.000000	0.000000	-3.600000	20.333334	1023.000000	1023.000000	2046.000000
35.340000	-0.059535	-35.185047	-10.572445	-4.897192	-11.287113	-8.428297	0.000000	-10.000000	-0.008333	-3.200000	19.166666	1023.000000	1023.000000	2046.000000
35.360001	-0.059536	-35.185680	-10.581555	-4.445529	-11.163052	-8.995544	0.000000	-10.000000	-0.008333	-2.866667	18.000000	1023.000000	1023.000000	2046.000000
35.380001	-0.059303	-35.048019	-10.307270	-4.259674	-10.941355	-9.539721	0.000000	-10.000000	-0.008333	-2.583333	17.000000	1023.000000	1023.000000	2046.000000
35.400002	-0.058958	-34.844452	-10.056738	-4.439656	-10.723290	-9.624768	0.000000	-10.000000	0.000000	-2.366667	16.166666	1023.000000	1023.000000	2046.000000
35.419998	-0.058659	-34.667374	-9.978578	-4.836126	-10.806948	-9.045721	0.000000	-10.000000	0.000000	-2.166667	15.500000	1023.000000	1023.000000	2046.000000
35.439999	-0.058386	-34.505985	-10.154543	-4.937466	-11.052024	-8.361952	0.000000	-10.000000	-0.008333	-1.966667	15.000000	1023.000000	1023.000000	2046.000000
35.459999	-0.058358	-34.489861	-10.297528	-4.575768	-11.159472	-8.457095	0.000000	-10.000000	-0.016667	-1.783333	14.500000	1023.000000	1023.000000	2046.000000
35.480000	-0.058379	-34.501862	-10.155965	-4.122182	-10.937625	-9.286091	0.000000	-10.000000	-0.016667	-1.683333	14.166667	1023.000000	1023.000000	2046.000000
35.500000	-0.058094	-34.333767	-9.890553	-4.183704	-10.636730	-9.622781	0.000000	-10.000000	-0.016667	-1.633333	14.000000	1023.000000	1023.000000	2046.000000
35.520000	-0.057757	-34.134476	-9.741157	-4.580651	-10.646563	-9.166106	0.000000	-10.000000	-0.016667	-1.600000	14.000000	1023.000000	1023.000000	2046.000000
35.540001	-0.057539	-34.005295	-9.931846	-4.770003	-10.986147	-8.317301	0.000000	-10.000000	-0.025000	-1.583333	14.000000	1023.000000	1023.000000	2046.000000
35.560001	-0.057626	-34.057163	-10.092615	-4.344043	-11.049834	-8.570670	0.000000	-10.000000	-0.016667	-1.583333	14.000000	1023.000000	1023.000000	2046.000000
35.580002	-0.057555	-34.015259	-9.922638	-3.961316	-10.632392	-9.498912	0.000000	-10.000000	-0.008333	-1.600000	14.000000	1023.000000	1023.000000	2046.000000
35.599998	-0.057382	-33.912880	-9.665616	-4.224603	-10.509636	-9.513026	0.000000	-10.000000	-0.008333	-1.533333	14.000000	1023.000000	1023.000000	2046.000000
35.619999	-0.057051	-33.717014	-9.661573	-4.622069	-10.701642	-8.731731	0.000000	-10.000000	-0.016667	-1.366667	14.000000	1023.000000	1023.000000	2046.000000
35.639999	-0.056931	-33.646263	-9.885602	-4.567104	-10.939074	-8.254482	0.000000	-10.000000	-0.016667	-0.833333	14.000000	1023.000000	1023.000000	2046.000000
35.660000	-0.057000	-33.686867	-9.908852	-4.075321	-10.805442	-8.897254	0.000000	-10.000000	-0.008333	-0.366667	14.000000	1023.000000	1023.000000	2046.000000
35.680000	-0.057078	-33.732941	-9.753610	-3.865002	-10.379241	-9.735089	0.000000	-10.000000	-0.008333	0.000000	14.000000	1023.000000	1023.000000	2046.000000
35.700001	-0.056700	-33.509834	-9.491980	-4.334605	-10.447770	-9.235478	0.000000	-10.000000	-0.016667	0.000000	14.000000	1023.000000	1023.000000	2046.000000
35.720001	-0.056447	-33.360111	-9.722540	-4.519812	-10.755638	-8.362121	0.000000	-10.000000	-0.025000	0.000000	14.000000	1023.000000	1023.000000	2046.000000
35.740002	-0.056503	-33.393253	-9.837977	-4.201045	-10.866907	-8.487325	0.000000	-10.000000	-0.016667	0.000000	14.000000	1023.000000	1023.000000	2046.000000
35.759998	-0.056686	-33.501480	-9.780051	-3.756231	-10.497191	-9.468007	0.000000	-10.000000	-0.008333	0.000000	14.000000	1023.000000	1023.000000	2046.000000
35.779999	-0.056603	-33.452408	-9.556134	-3.879892	-10.314992	-9.701392	0.000000	-10.000000	0.000000	0.000000	14.000000	1023.000000	1023.000000	2046.000000
35.799999	-0.056421	-33.344772	-9.531769	-4.316255	-10.535666	-8.961082	0.000000	-10.000000	-0.008333	0.000000	14.000000	1023.000000	1023.000000	2046.000000
35.820000	-0.056519	-33.402924	-9.841003	-4.336259	-10.904753	-8.320910	0.000000	-10.000000	-0.008333	0.633333	14.000000	1023.000000	1023.000000	2046.000000
35.840000	-0.057050	-33.716610	-9.980243	-3.923417	-10.873761	-8.939189	0.000000	-10.000000	-0.008333	1.350000	14.000000	1023.000000	1023.000000	2046.000000
35.860001	-0.057587	-34.033772	-9.832302	-3.837287	-10.593282	-9.770901	0.000000	-10.000000	0.000000	2.116667	14.000000	1023.000000	1023.000000	2046.000000
35.880001	-0.057662	-34.078392	-9.582292	-4.176442	-10.400872	-9.918785	0.000000	-10.000000	0.000000	2.216667	14.000000	1023.000000	1023.000000	2046.000000
35.900002	-0.057395	-33.920685	-9.472435	-4.580186	-10.434296	-9.433768	0.000000	-10.000000	0.000000	2.000000	14.000000	1023.000000	1023.000000	2046.000000
35.919998	-0.057490	-33.976799	-9.655988	-4.731940	-10.920335	-8.668535	0.000000	-10.000000	0.000000	1.233333	14.000000	1023.000000	1023.000000	2046.000000
35.939999	-0.057053	-33.718567	-9.864954	-4.209382	-11.033325	-8.610908	0.000000	-10.000000	0.000000	0.500000	14.000000	1023.000000	1023.000000	2046.000000
35.959999	-0.057144	-33.772060	-9.913868	-3.628436	-10.708762	-9.520993	0.000000	-10.000000	0.000000	0.000000	14.000000	1023.000000	1023.000000	2046.000000
35.980000	-0.057351	-33.894329	-9.807035	-3.584691	-10.472990	-10.029612	0.000000	-10.000000	0.000000	0.000000	14.000000	1023.000000	1023.000000	2046.000000
36.000000	-0.057604	-34.043728	-9.778601	-4.145821	-10.671245	-9.448063	0.000000	-10.000000	0.000000	0.300000	14.000000	1023.000000	1023.000000	2046.000000
36.020000	-0.058225	-34.411076	-10.074211	-4.574392	-11.157439	-8.605035	0.000000	-10.000000	-0.016667	1.050000	14.000000	1023.000000	1023.000000	2046.000000
36.040001	-0.059402	-35.106354	-10.402689	-4.590935	-11.356443	-8.756287	0.000000	-10.000000	-0.033333	2.383333	14.000000	1023.000000	1023.000000	2046.000000
36.060001	-0.060799	-35.931992	-10.527944	-4.423047	-11.288714	-9.692286	0.000000	-10.000000	-0.041667	4.383333	14.000000	1023.000000	1023.000000	2046.000000
36.080002	-0.062050	-36.671684	-10.546821	-4.589165	-11.082706	-10.452992	0.000000	-10.000000	-0.050000	6.716667	14.000000	1023.000000	1023.000000	2046.000000
36.099998	-0.062468	-36.918640	-10.482927	-5.089288	-11.105213	-10.241209	0.000000	-10.000000	-0.058333	8.783333	14.000000	1023.000000	1023.000000	2046.000000
36.119999	-0.062478	-36.924572	-10.575898	-5.486246	-11.614719	-9.247710	0.000000	-10.000000	-0.075000	10.216666	14.000000	1023.000000	1023.000000	2046.000000
36.139999	-0.062497	-36.935722	-10.786501	-5.257135	-11.692102	-9.199983	0.000000	-10.000000	-0.083333	10.816667	14.000000	1023.000000	1023.000000	2046.000000
36.160000	-0.062674	-37.040611	-10.715413	-4.834956	-11.288343	-10.201900	0.000000	-10.000000	-0.100000	11.466667	14.000000	1023.000000	1023.000000	2046.000000
36.180000	-0.062660	-37.032314	-10.656715	-4.816759	-10.917874	-10.640965	0.000000	-10.000000	-0.125000	12.166667	15.500000	1023.000000	1023.000000	2046.000000
36.200001	-0.062216	-36.769566	-10.499213	-5.135933	-11.005015	-10.129402	0.000000	-10.000000	-0.150000	13.383333	18.833334	1023.000000	1023.000000	2046.000000
36.220001	-0.061624	-36.419659	-10.560769	-5.303347	-11.284550	-9.270992	0.000000	-10.000000	-0.183333	14.666667	23.833334	1023.000000	1023.000000	2046.000000
36.240002	-0.061350	-36.257648	-10.620184	-5.186822	-11.411542	-9.039102	0.000000	-10.000000	-0.216667	15.800000	29.000000	1023.000000	1023.000000	2046.000000
36.259998	-0.061248	-36.197716	-10.567228	-4.952266	-11.362186	-9.316035	0.000000	-10.000000	-0.241667	16.716667	34.166668	1023.000000	1023.000000	2046.000000
36.279999	-0.060975	-36.036415	-10.402506	-4.727191	-10.962360	-9.944357	0.000000	-10.000000	-0.250000	17.616667	39.666668	1023.000000	1023.000000	2046.000000
36.299999	-0.060752	-35.904709	-10.268608	-4.705579	-10.502138	-10.428383	0.000000	-10.000000	-0.241667	18.266666	45.500000	1023.000000	1023.000000	2046.000000
36.320000	-0.060090	-35.513245	-10.030617	-4.924898	-10.285892	-10.271837	0.000000	-10.000000	-0.241667	18.633333	51.500000	1023.000000	1023.000000	2046.000000
36.340000	-0.059204	-34.989704	-9.871716	-5.249289	-10.354628	-9.514072	0.000000	-10.000000	-0.241667	18.616667	57.500000	1023.000000	1023.000000	2046.000000
36.360001	-0.058511	-34.580212	-9.960158	-5.287822	-10.635941	-8.696293	0.000000	-10.000000	-0.266667	18.933334	63.666668	1023.000000	1023.000000	2046.000000
36.380001	-0.058205	-34.398903	-10.017646	-5.100341	-10.608810	-8.672105	0.000000	-10.000000	-0.283333	19.566668	70.000000	1023.000000	1023.000000	2046.000000
36.400002	-0.057936	-34.240067	-9.942198	-4.803255	-10.190337	-9.304276	0.000000	-10.000000	-0.308333	20.366667	76.500000	1023.000000	1023.000000	2046.000000
36.419998	-0.057823	-34.173195	-9.956053	-4.676188	-9.651791	-9.889163	0.000000	-10.000000	-0.325000	21.033335	83.166664	1023.000000	1023.000000	2046.000000
36.439999	-0.057245	-33.831558	-9.839823	-4.885332	-9.427542	-9.678863	0.000000	-10.000000	-0.333333	21.616667	90.000000	1023.000000	1023.000000	2046.000000
36.459999	-0.056558	-33.425999	-9.897115	-5.215482	-9.624713	-8.688688	0.000000	-10.000000	-0.325000	21.900000	97.166664	1023.000000	1023.000000	2046.000000
36.480000	-0.056161	-33.190945	-10.006850	-5.188208	-9.891005	-8.104879	0.000000	-10.000000	-0.325000	22.200001	104.500000	1023.000000	1023.000000	2046.000000
36.500000	-0.056040	-33.119579	-10.009929	-4.867642	-9.605739	-8.636270	0.000000	-10.000000	-0.358333	22.350000	111.833336	1023.000000	1023.000000	2046.000000
36.520000	-0.056005	-33.099117	-9.786112	-4.863818	-9.087992	-9.361197	0.000000	-10.000000	-0.408333	22.900000	119.333336	1023.000000	1023.000000	2046.000000
36.540001	-0.055561	-32.836700	-9.616518	-5.150782	-8.874730	-9.194672	0.000000	-10.000000	-0.441667	23.600000	126.833336	1023.000000	1023.000000	2046.000000
36.560001	-0.054739	-32.350697	-9.548183	-5.398430	-9.242188	-8.161895	0.000000	-10.000000	-0.450000	24.350000	134.666672	1023.000000	1023.000000	2046.000000
36.580002	-0.053912	-31.862024	-9.567574	-5.193923	-9.399918	-7.700610	0.000000	-10.000000	-0.466667	25.150000	142.666672	1023.000000	1023.000000	2046.000000
36.599998	-0.053561	-31.654343	-9.363825	-4.850632	-9.028682	-8.411203	0.000000	-10.000000	-0.483333	25.600000	150.833328	1023.000000	1023.000000	2046.000000
36.619999	-0.052915	-31.272533	-9.065431	-4.810235	-8.349476	-9.047393	0.000000	-10.000000	-0.491667	26.150002	159.333328	1023.000000	1023.000000	2046.000000
36.639999	-0.051847	-30.641832	-8.722609	-5.124472	-8.386675	-8.408076	0.000000	-10.000000	-0.500000	26.466667	168.000000	1023.000000	1023.000000	2046.000000
36.660000	-0.050490	-29.839325	-8.646306	-5.156116	-8.632465	-7.404438	0.000000	-10.000000	-0.500000	27.066668	176.833328	1023.000000	1023.000000	2046.000000
36.680000	-0.049513	-29.261961	-8.529666	-4.879431	-8.615685	-7.237179	0.000000	-10.000000	-0.525000	27.400000	185.666672	1023.000000	1023.000000	2046.000000
36.700001	-0.048799	-28.839933	-8.291780	-4.468485	-8.123523	-7.956146	0.000000	-10.000000	-0.541667	28.016666	194.666672	1023.000000	1023.000000	2046.000000
36.720001	-0.047902	-28.310032	-7.921515	-4.461799	-7.481766	-8.444953	0.000000	-10.000000	-0.575000	28.583334	204.000000	1023.000000	1023.000000	2046.000000
36.740002	-0.046540	-27.505190	-7.641837	-4.738276	-7.516223	-7.608854	0.000000	-10.000000	-0.591667	29.083334	213.666672	1023.000000	1023.000000	2046.000000
36.759998	-0.045033	-26.614370	-7.600356	-4.639464	-7.803394	-6.571157	0.000000	-10.000000	-0.600000	29.300001	223.166672	1023.000000	1023.000000	2046.000000
36.779999	-0.044159	-26.098253	-7.421091	-4.161424	-7.508992	-7.006747	0.000000	-10.000000	-0.616667	29.500000	232.833328	1023.000000	1023.000000	2046.000000
36.799999	-0.043369	-25.630892	-7.087067	-4.054941	-6.771539	-7.717344	0.000000	-10.000000	-0.616667	30.083334	242.500000	1023.000000	1023.000000	2046.000000
36.820000	-0.042213	-24.948147	-6.808140	-4.188655	-6.460526	-7.490826	0.000000	-10.000000	-0.633333	30.450001	252.500000	1023.000000	1023.000000	2046.000000
36.840000	-0.040698	-24.052526	-6.687223	-4.294086	-6.646534	-6.424682	0.000000	-10.000000	-0.625000	30.716667	262.666656	1023.000000	1023.000000	2046.000000
36.860001	-0.039482	-23.333580	-6.607623	-4.026148	-6.821157	-5.878652	0.000000	-10.000000	-0.625000	30.850000	273.000000	1023.000000	1023.000000	2046.000000
36.880001	-0.038741	-22.896057	-6.348931	-3.632609	-6.281990	-6.632527	0.000000	-10.000000	-0.616667	30.850000	283.333344	1023.000000	1023.000000	2046.000000
36.900002	-0.037899	-22.398577	-6.067588	-3.582093	-5.599297	-7.149598	0.000000	-10.000000	-0.625000	31.050001	293.500000	1023.000000	1023.000000	2046.000000
36.919998	-0.036512	-21.578548	-5.780101	-3.789829	-5.474058	-6.534559	0.000000	-10.000000	-0.641667	31.016666	303.833344	1023.000000	1023.000000	2046.000000
36.939999	-0.035113	-20.752066	-5.767537	-3.744870	-5.569745	-5.669914	0.000000	-10.000000	-0.641667	31.266666	314.166656	1023.000000	1023.000000	2046.000000
36.959999	-0.034047	-20.121674	-5.673360	-3.519906	-5.714119	-5.214289	0.000000	-10.000000	-0.633333	31.233334	324.666656	1023.000000	1023.000000	2046.000000
36.980000	-0.033267	-19.660637	-5.498147	-3.189217	-5.398793	-5.574481	0.000000	-10.000000	-0.633333	31.383333	335.000000	1023.000000	1023.000000	2046.000000
37.000000	-0.032488	-19.200346	-5.191487	-3.051947	-4.638717	-6.318196	0.000000	-10.000000	-0.641667	31.383333	345.500000	1023.000000	1023.000000	2046.000000
37.020000	-0.031339	-18.521463	-4.870597	-3.153455	-4.301472	-6.195939	0.000000	-10.000000	-0.650000	31.283335	356.000000	1023.000000	1023.000000	2046.000000
37.040001	-0.029996	-17.727835	-4.703735	-3.282801	-4.252405	-5.488895	0.000000	-10.000000	-0.641667	31.333334	366.333344	1023.000000	1023.000000	2046.000000
37.060001	-0.028737	-16.983332	-4.733164	-3.153416	-4.353677	-4.743074	0.000000	-10.000000	-0.650000	31.200001	376.833344	1023.000000	1023.000000	2046.000000
37.080002	-0.027833	-16.449297	-4.584543	-2.896117	-4.415559	-4.553078	0.000000	-10.000000	-0.666667	31.450001	387.166656	1023.000000	1023.000000	2046.000000
37.099998	-0.027142	-16.041210	-4.398964	-2.655286	-4.176775	-4.810186	0.000000	-10.000000	-0.691667	31.716667	397.833344	1023.000000	1023.000000	2046.000000
37.119999	-0.026530	-15.679331	-4.162697	-2.496488	-3.799380	-5.220766	0.000000	-10.000000	-0.725000	32.366669	408.333344	1023.000000	1023.000000	2046.000000
37.139999	-0.025890	-15.301001	-3.826722	-2.562234	-3.273480	-5.638565	0.000000	-10.000000	-0.741667	32.783333	419.166656	1023.000000	1023.000000	2046.000000
37.160000	-0.024995	-14.771932	-3.437786	-2.823284	-3.061005	-5.449857	0.000000	-10.000000	-0.758333	32.933334	430.000000	1023.000000	1023.000000	2046.000000
37.180000	-0.023792	-14.061037	-3.200798	-3.052849	-3.174124	-4.633266	0.000000	-10.000000	-0.733333	33.016666	441.000000	1023.000000	1023.000000	2046.000000
37.200001	-0.022660	-13.392353	-3.062898	-2.996916	-3.298669	-4.033871	0.000000	-10.000000	-0.716667	32.849998	452.000000	1023.000000	1023.000000	2046.000000
37.220001	-0.021954	-12.974979	-2.931616	-2.693306	-3.130349	-4.219708	0.000000	-10.000000	-0.675000	32.566666	463.000000	1023.000000	1023.000000	2046.000000
37.240002	-0.021015	-12.419855	-2.765447	-2.328588	-2.727357	-4.598464	0.000000	-10.000000	-0.650000	31.983334	473.833344	1023.000000	1023.000000	2046.000000
37.259998	-0.019783	-11.691460	-2.704145	-1.955018	-2.198462	-4.833835	0.000000	-10.000000	-0.608333	31.300001	484.666656	1023.000000	1023.000000	2046.000000
37.279999	-0.019087	-11.280566	-2.578239	-1.907866	-2.037717	-4.756744	0.000000	-10.000000	-0.591667	30.766666	495.166656	1023.000000	1023.000000	2046.000000
37.299999	-0.018327	-10.831215	-2.514695	-2.075679	-2.068180	-4.172660	0.000000	-10.000000	-0.575000	30.116667	505.500000	1023.000000	1023.000000	2046.000000
37.320000	-0.018078	-10.683844	-2.666734	-2.170566	-2.485185	-3.361358	0.000000	-10.000000	-0.558333	29.633333	515.500000	1023.000000	1023.000000	2046.000000
37.340000	-0.018247	-10.783842	-2.749163	-2.025433	-2.559211	-3.450035	0.000000	-10.000000	-0.516667	28.700001	525.500000	1023.000000	1023.000000	2046.000000
37.360001	-0.018823	-11.124580	-2.650742	-2.034858	-2.280489	-4.158491	0.000000	-10.000000	-0.458333	27.300001	535.333313	1023.000000	1023.000000	2046.000000
37.380001	-0.019245	-11.373849	-2.617385	-2.267508	-1.830955	-4.658000	0.000000	-10.000000	-0.391667	25.500000	544.833313	1023.000000	1023.000000	2046.000000
37.400002	-0.019008	-11.233995	-2.695369	-2.488685	-1.778193	-4.271749	0.000000	-10.000000	-0.333333	23.500000	553.666687	1023.000000	1023.000000	2046.000000
37.419998	-0.018490	-10.927749	-2.996483	-2.337407	-2.014033	-3.579825	0.000000	-10.000000	-0.266667	21.566668	561.833313	1023.000000	1023.000000	2046.000000
37.439999	-0.018359	-10.849878	-3.108607	-2.025330	-2.131961	-3.583980	0.000000	-10.000000	-0.200000	19.383333	569.333313	1023.000000	1023.000000	2046.000000
37.459999	-0.018468	-10.914450	-3.090712	-1.693052	-1.868899	-4.261787	0.000000	-10.000000	-0.141667	16.716667	576.166687	1023.000000	1023.000000	2046.000000
37.480000	-0.018335	-10.836267	-3.004260	-1.638183	-1.328931	-4.864892	0.000000	-10.000000	-0.083333	13.933333	582.166687	1023.000000	1023.000000	2046.000000
37.500000	-0.017875	-10.563871	-3.022475	-1.763351	-1.294800	-4.483246	0.000000	-10.000000	-0.041667	10.416667	587.333313	1023.000000	1023.000000	2046.000000
37.520000	-0.017410	-10.289241	-3.315728	-1.547265	-1.578254	-3.847994	0.000000	-10.000000	0.008333	6.100000	591.333313	1023.000000	1023.000000	2046.000000
37.540001	-0.017607	-10.405835	-3.539819	-1.256578	-1.852387	-3.757052	0.000000	-10.000000	0.033333	1.133333	594.166687	1023.000000	1023.000000	2046.000000
37.560001	-0.018256	-10.789284	-3.513842	-1.033574	-1.730491	-4.511377	0.000000	-10.000000	0.058333	-3.700000	595.500000	1023.000000	1023.000000	2046.000000
37.580002	-0.019073	-11.272307	-3.587499	-1.078942	-1.373225	-5.232641	0.000000	-10.000000	0.116667	-8.633333	596.000000	1023.000000	1023.000000	2046.000000
37.599998	-0.019470	-11.506561	-3.763446	-1.171104	-1.366167	-5.205845	0.000000	-10.000000	0.191667	-13.316668	596.000000	1023.000000	1023.000000	2046.000000
37.619999	-0.019516	-11.533714	-4.040385	-1.205383	-1.463411	-4.824534	0.000000	-10.000000	0.283333	-17.566668	596.000000	1023.000000	1023.000000	2046.000000
37.639999	-0.019793	-11.697686	-4.435301	-1.087975	-1.726595	-4.447815	0.000000	-10.000000	0.358333	-20.766666	592.000000	1023.000000	1023.000000	2046.000000
37.660000	-0.020483	-12.105729	-4.845487	-0.855040	-2.298718	-4.106484	0.000000	-10.000000	0.441667	-23.433334	582.000000	1023.000000	1023.000000	2046.000000
37.680000	-0.021300	-12.588347	-5.191422	-0.507390	-2.688636	-4.200900	0.000000	-10.000000	0.525000	-25.600000	569.166687	1023.000000	1023.000000	2046.000000
37.700001	-0.022437	-13.260175	-5.403094	-0.204960	-2.852106	-4.800015	0.000000	-10.000000	0.575000	-27.116667	557.333313	1023.000000	1023.000000	2046.000000
37.720001	-0.023694	-14.003221	-5.610128	-0.140432	-2.919184	-5.333476	0.000000	-10.000000	0.616667	-28.233334	548.333313	1023.000000	1023.000000	2046.000000
37.740002	-0.024467	-14.460126	-5.845364	-0.205317	-3.005409	-5.404037	0.000000	-10.000000	0.641667	-29.200001	539.000000	1023.000000	1023.000000	2046.000000
37.759998	-0.025090	-14.827965	-6.162705	-0.301671	-3.411185	-4.952404	0.000000	-10.000000	0.683333	-30.066668	529.333313	1023.000000	1023.000000	2046.000000
37.779999	-0.025748	-15.216956	-6.615962	-0.180222	-4.047080	-4.373693	0.000000	-10.000000	0.716667	-30.666668	519.333313	1023.000000	1023.000000	2046.000000
37.799999	-0.026722	-15.792499	-6.954160	0.062531	-4.636857	-4.264012	0.000000	-10.000000	0.750000	-31.116667	509.000000	1023.000000	1023.000000	2046.000000
37.820000	-0.028247	-16.694012	-7.074536	0.183199	-4.931396	-4.871278	0.000000	-10.000000	0.775000	-31.333334	498.500000	1023.000000	1023.000000	2046.000000
37.840000	-0.029625	-17.508549	-7.211123	0.021559	-4.981496	-5.337489	0.000000	-10.000000	0.791667	-31.600000	488.000000	1023.000000	1023.000000	2046.000000
37.860001	-0.030366	-17.946384	-7.480042	-0.146797	-5.339715	-4.979831	0.000000	-10.000000	0.808333	-31.766666	477.500000	1023.000000	1023.000000	2046.000000
37.880001	-0.030684	-18.134069	-7.900596	0.062729	-5.967591	-4.328610	0.000000	-10.000000	0.808333	-32.200001	467.000000	1023.000000	1023.000000	2046.000000
37.900002	-0.031344	-18.524006	-8.081981	0.360893	-6.616347	-4.186571	0.000000	-10.000000	0.808333	-32.366669	456.333344	1023.000000	1023.000000	2046.000000
37.919998	-0.032326	-19.104681	-8.053344	0.599325	-6.836236	-4.814427	0.000000	-10.000000	0.800000	-32.316666	445.500000	1023.000000	1023.000000	2046.000000
37.939999	-0.033298	-19.679081	-7.912219	0.423174	-6.824392	-5.365645	0.000000	-10.000000	0.800000	-32.033333	434.666656	1023.000000	1023.000000	2046.000000
37.959999	-0.033634	-19.877779	-7.981468	0.178290	-7.013608	-5.060994	0.000000	-10.000000	0.791667	-31.733334	424.000000	1023.000000	1023.000000	2046.000000
37.980000	-0.033424	-19.753506	-8.320323	0.323870	-7.477560	-4.279495	0.000000	-10.000000	0.775000	-31.600000	413.333344	1023.000000	1023.000000	2046.000000
38.000000	-0.033661	-19.893656	-8.395134	0.685291	-7.851038	-4.332774	0.000000	-10.000000	0.766667	-31.233334	402.833344	1023.000000	1023.000000	2046.000000
38.020000	-0.034378	-20.317553	-8.205867	0.771598	-7.873397	-5.009887	0.000000	-10.000000	0.766667	-31.066668	392.333344	1023.000000	1023.000000	2046.000000
38.040001	-0.034881	-20.614624	-8.113641	0.630951	-7.689827	-5.442107	0.000000	-10.000000	0.766667	-30.933334	382.000000	1023.000000	1023.000000	2046.000000
38.060001	-0.034713	-20.515551	-8.173907	0.458701	-7.816371	-4.983974	0.000000	-10.000000	0.741667	-30.950001	371.666656	1023.000000	1023.000000	2046.000000
38.080002	-0.034509	-20.395054	-8.424904	0.595213	-8.112944	-4.452420	0.000000	-10.000000	0.733333	-30.833334	361.333344	1023.000000	1023.000000	2046.000000
38.099998	-0.034633	-20.467863	-8.505871	0.831567	-8.528467	-4.265093	0.000000	-10.000000	0.716667	-30.566668	351.000000	1023.000000	1023.000000	2046.000000
38.119999	-0.035171	-20.786236	-8.413459	1.018146	-8.666047	-4.724876	0.000000	-10.000000	0.716667	-30.450001	340.666656	1023.000000	1023.000000	2046.000000
38.139999	-0.035739	-21.121672	-8.211522	0.956400	-8.589635	-5.276914	0.000000	-10.000000	0.700000	-30.416668	330.500000	1023.000000	1023.000000	2046.000000
38.160000	-0.036187	-21.386347	-8.227470	0.827510	-8.480016	-5.506371	0.000000	-10.000000	0.700000	-30.483334	320.500000	1023.000000	1023.000000	2046.000000
38.180000	-0.036309	-21.458427	-8.334680	0.690651	-8.478877	-5.335522	0.000000	-10.000000	0.716667	-30.416668	310.500000	1023.000000	1023.000000	2046.000000
38.200001	-0.036195	-21.390984	-8.494755	0.673558	-8.622979	-4.946808	0.000000	-10.000000	0.716667	-30.100000	300.500000	1023.000000	1023.000000	2046.000000
38.220001	-0.036235	-21.414814	-8.730916	0.831361	-8.942374	-4.572885	0.000000	-10.000000	0.708333	-29.983334	290.500000	1023.000000	1023.000000	2046.000000
38.240002	-0.036527	-21.587420	-8.731706	1.013109	-9.154037	-4.714784	0.000000	-10.000000	0.675000	-29.800001	280.500000	1023.000000	1023.000000	2046.000000
38.259998	-0.037191	-21.979893	-8.596415	1.037078	-9.217118	-5.203438	0.000000	-10.000000	0.658333	-29.700001	270.500000	1023.000000	1023.000000	2046.000000
38.279999	-0.037916	-22.408531	-8.424298	0.883647	-9.120410	-5.747471	0.000000	-10.000000	0.641667	-29.200001	260.500000	1023.000000	1023.000000	2046.000000
38.299999	-0.038382	-22.683931	-8.469713	0.664924	-8.981562	-5.897580	0.000000	-10.000000	0.625000	-28.600000	250.666672	1023.000000	1023.000000	2046.000000
38.320000	-0.038430	-22.711906	-8.597356	0.477554	-9.010836	-5.581268	0.000000	-10.000000	0.600000	-27.883333	241.000000	1023.000000	1023.000000	2046.000000
38.340000	-0.038315	-22.644182	-8.876211	0.560014	-9.292645	-5.035340	0.000000	-10.000000	0.566667	-27.316668	231.666672	1023.000000	1023.000000	2046.000000
38.360001	-0.038576	-22.798506	-8.898410	0.745158	-9.462236	-5.183019	0.000000	-10.000000	0.533333	-26.766666	222.500000	1023.000000	1023.000000	2046.000000
38.380001	-0.039464	-23.323458	-8.682920	0.737808	-9.623270	-5.755074	0.000000	-10.000000	0.500000	-26.116667	213.666672	1023.000000	1023.000000	2046.000000
38.400002	-0.040535	-23.956104	-8.623216	0.495985	-9.489758	-6.339117	0.000000	-10.000000	0.483333	-25.366667	204.833328	1023.000000	1023.000000	2046.000000
38.419998	-0.041193	-24.345133	-8.623546	0.109736	-9.403597	-6.427726	0.000000	-10.000000	0.466667	-24.400000	196.333328	1023.000000	1023.000000	2046.000000
38.439999	-0.041540	-24.550104	-8.810458	-0.201547	-9.534806	-6.003292	0.000000	-10.000000	0.425000	-23.583334	188.000000	1023.000000	1023.000000	2046.000000
38.459999	-0.041545	-24.553076	-9.005618	-0.191031	-9.659378	-5.697048	0.000000	-10.000000	0.383333	-22.683332	180.333328	1023.000000	1023.000000	2046.000000
38.480000	-0.042033	-24.841364	-8.947177	-0.120507	-9.726836	-6.046844	0.000000	-10.000000	0.350000	-22.066668	172.833328	1023.000000	1023.000000	2046.000000
38.500000	-0.043111	-25.478842	-8.682398	-0.222350	-9.751265	-6.822830	0.000000	-10.000000	0.350000	-21.500000	165.500000	1023.000000	1023.000000	2046.000000
38.520000	-0.043318	-25.601009	-8.787567	-0.308413	-9.580503	-6.924527	0.000000	-10.000000	0.350000	-21.183334	158.166672	1023.000000	1023.000000	2046.000000
38.540001	-0.043316	-25.599695	-9.125182	-0.346575	-9.692365	-6.435575	0.000000	-10.000000	0.333333	-20.633333	151.000000	1023.000000	1023.000000	2046.000000
38.560001	-0.043318	-25.601097	-9.492646	-0.104518	-10.001215	-6.002718	0.000000	-10.000000	0.300000	-19.916666	144.166672	1023.000000	1023.000000	2046.000000
38.580002	-0.044225	-26.136751	-9.501784	-0.017555	-10.185751	-6.431662	0.000000	-10.000000	0.258333	-18.833334	137.666672	1023.000000	1023.000000	2046.000000
38.599998	-0.046007	-27.189854	-9.285843	-0.485736	-10.219237	-7.199038	0.000000	-10.000000	0.241667	-18.266666	131.500000	1023.000000	1023.000000	2046.000000
38.619999	-0.047821	-28.262400	-9.412803	-1.115073	-10.189688	-7.544837	0.000000	-10.000000	0.225000	-17.716667	125.500000	1023.000000	1023.000000	2046.000000
38.639999	-0.049161	-29.053873	-9.796261	-1.613528	-10.481613	-7.162470	0.000000	-10.000000	0.200000	-17.049999	119.500000	1023.000000	1023.000000	2046.000000
38.660000	-0.050049	-29.579027	-10.243084	-1.630468	-10.744515	-6.960958	0.000000	-10.000000	0.175000	-15.966666	113.666664	1023.000000	1023.000000	2046.000000
38.680000	-0.051299	-30.317677	-10.140757	-1.707458	-10.999334	-7.470128	0.000000	-10.000000	0.158333	-15.100000	108.166664	1023.000000	1023.000000	2046.000000
38.700001	-0.052644	-31.112762	-9.857569	-2.012153	-10.902418	-8.340622	0.000000	-10.000000	0.166667	-14.716667	103.166664	1023.000000	1023.000000	2046.000000
38.720001	-0.053685	-31.727739	-9.925439	-2.523923	-10.868493	-8.409883	0.000000	-10.000000	0.166667	-14.666667	98.333336	1023.000000	1023.000000	2046.000000
38.740002	-0.053678	-31.723843	-10.324355	-2.605177	-10.924668	-7.869642	0.000000	-10.000000	0.166667	-14.633333	93.500000	1023.000000	1023.000000	2046.000000
38.759998	-0.053660	-31.713036	-10.549838	-2.388233	-11.068191	-7.706774	0.000000	-10.000000	0.158333	-14.516666	88.500000	1023.000000	1023.000000	2046.000000
38.779999	-0.054060	-31.949242	-10.317019	-2.266392	-11.052990	-8.312841	0.000000	-10.000000	0.150000	-14.166667	83.666664	1023.000000	1023.000000	2046.000000
38.799999	-0.055103	-32.566078	-10.001956	-2.558755	-11.008615	-8.996751	0.000000	-10.000000	0.150000	-13.683333	78.833336	1023.000000	1023.000000	2046.000000
38.820000	-0.055666	-32.898502	-10.073325	-2.993400	-11.029538	-8.802237	0.000000	-10.000000	0.141667	-13.100000	74.333336	1023.000000	1023.000000	2046.000000
38.840000	-0.055310	-32.688343	-10.465693	-2.977740	-11.109265	-8.135645	0.000000	-10.000000	0.108333	-12.483334	70.000000	1023.000000	1023.000000	2046.000000
38.860001	-0.055170	-32.605297	-10.410358	-2.714476	-11.114802	-8.365661	0.000000	-10.000000	0.091667	-12.000000	66.000000	1023.000000	1023.000000	2046.000000
38.880001	-0.055932	-33.055729	-10.010062	-2.888710	-11.044391	-9.112567	0.000000	-10.000000	0.075000	-11.683333	62.000000	1023.000000	1023.000000	2046.000000
38.900002	-0.056629	-33.467583	-9.869183	-3.278116	-10.974186	-9.346100	0.000000	-10.000000	0.091667	-11.600000	58.000000	1023.000000	1023.000000	2046.000000
38.919998	-0.056656	-33.483639	-9.970991	-3.675352	-10.974212	-8.863084	0.000000	-10.000000	0.091667	-11.783334	54.000000	1023.000000	1023.000000	2046.000000
38.939999	-0.056237	-33.236225	-10.320760	-3.561021	-11.056681	-8.297764	0.000000	-10.000000	0.100000	-11.966667	50.000000	1023.000000	1023.000000	2046.000000
38.959999	-0.055981	-33.084610	-10.249666	-3.309534	-10.971128	-8.554282	0.000000	-10.000000	0.091667	-11.866667	46.000000	1023.000000	1023.000000	2046.000000
38.980000	-0.056822	-33.581707	-9.903731	-3.490870	-10.946520	-9.240584	0.000000	-10.000000	0.075000	-11.233334	42.000000	1023.000000	1023.000000	2046.000000
39.000000	-0.057691	-34.095119	-10.008315	-3.813644	-10.861922	-9.411239	0.000000	-10.000000	0.058333	-10.583334	38.333332	1023.000000	1023.000000	2046.000000
39.020000	-0.057894	-34.215160	-10.393976	-4.079849	-10.858491	-8.882845	0.000000	-10.000000	0.058333	-9.966667	34.833332	1023.000000	1023.000000	2046.000000
39.040001	-0.057741	-34.124771	-10.889711	-3.859650	-10.931637	-8.443771	0.000000	-10.000000	0.066667	-9.750000	31.500000	1023.000000	1023.000000	2046.000000
39.060001	-0.057946	-34.246300	-10.830843	-3.676886	-10.935738	-8.802834	0.000000	-10.000000	0.066667	-9.616667	28.166666	1023.000000	1023.000000	2046.000000
39.080002	-0.059053	-34.900219	-10.546823	-3.907190	-11.050933	-9.395273	0.000000	-10.000000	0.058333	-9.500000	24.833334	1023.000000	1023.000000	2046.000000
39.099998	-0.060053	-35.491528	-10.614240	-4.350745	-11.056258	-9.470283	0.000000	-10.000000	0.050000	-9.183333	21.666666	1023.000000	1023.000000	2046.000000
39.119999	-0.060363	-35.674313	-11.040006	-4.640995	-11.239429	-8.753881	0.000000	-10.000000	0.050000	-8.650001	18.500000	1023.000000	1023.000000	2046.000000
39.139999	-0.060023	-35.473812	-11.336805	-4.302270	-11.236807	-8.597931	0.000000	-10.000000	0.050000	-8.233334	15.666667	1023.000000	1023.000000	2046.000000
39.160000	-0.060541	-35.779961	-10.983550	-4.232880	-11.186604	-9.376925	0.000000	-10.000000	0.050000	-7.800000	13.000000	1023.000000	1023.000000	2046.000000
39.180000	-0.061459	-36.322197	-10.786192	-4.630959	-11.187342	-9.717705	0.000000	-10.000000	0.050000	-7.500000	10.333333	1023.000000	1023.000000	2046.000000
39.200001	-0.061414	-36.295940	-10.988222	-4.917642	-11.295074	-9.095002	0.000000	-10.000000	0.050000	-7.166667	7.833333	1023.000000	1023.000000	2046.000000
39.220001	-0.060602	-35.815651	-11.303555	-4.571763	-11.314770	-8.625565	0.000000	-10.000000	0.050000	-6.866667	5.500000	1023.000000	1023.000000	2046.000000
39.240002	-0.060469	-35.737446	-10.961090	-4.294424	-11.209045	-9.272888	0.000000	-10.000000	0.041667	-6.483334	3.166667	1023.000000	1023.000000	2046.000000
39.259998	-0.061074	-36.094856	-10.580334	-4.558476	-11.168491	-9.787557	0.000000	-10.000000	0.025000	-6.016667	1.166667	1023.000000	1023.000000	2046.000000
39.279999	-0.061193	-36.164806	-10.632398	-4.917375	-11.262647	-9.352388	0.000000	-10.000000	0.016667	-5.450000	-0.666667	1023.000000	1023.000000	2046.000000
39.299999	-0.060203	-35.579952	-11.002553	-4.657603	-11.284215	-8.635583	0.000000	-10.000000	0.008333	-4.866667	-2.000000	1023.000000	1023.000000	2046.000000
39.320000	-0.059713	-35.290630	-10.762523	-4.263615	-11.063468	-9.201025	0.000000	-10.000000	0.008333	-4.350000	-3.500000	1023.000000	1023.000000	2046.000000
39.340000	-0.060270	-35.619518	-10.278123	-4.481498	-11.090216	-9.769681	0.000000	-10.000000	0.000000	-4.000000	-5.000000	1023.000000	1023.000000	2046.000000
39.360001	-0.060530	-35.773506	-10.297636	-4.820231	-11.165859	-9.489779	0.000000	-10.000000	0.000000	-3.716667	-6.333333	1023.000000	1023.000000	2046.000000
39.380001	-0.059738	-35.305305	-10.681396	-4.725904	-11.197232	-8.700773	0.000000	-10.000000	0.008333	-3.433333	-7.666667	1023.000000	1023.000000	2046.000000
39.400002	-0.058943	-34.835350	-10.665945	-4.323598	-11.069118	-8.776690	0.000000	-10.000000	0.008333	-3.133333	-8.833333	1023.000000	1023.000000	2046.000000
39.419998	-0.059031	-34.887058	-10.270292	-4.204767	-10.938730	-9.473268	0.000000	-10.000000	0.008333	-2.800000	-10.000000	1023.000000	1023.000000	2046.000000
39.439999	-0.059660	-35.259190	-9.995992	-4.479897	-10.994625	-9.788674	0.000000	-10.000000	0.000000	-2.550000	-10.833333	1023.000000	1023.000000	2046.000000
39.459999	-0.059598	-35.222385	-10.170174	-4.783462	-11.062989	-9.205760	0.000000	-10.000000	0.000000	-2.366667	-11.666667	1023.000000	1023.000000	2046.000000
39.480000	-0.058783	-34.740582	-10.512303	-4.514244	-11.064898	-8.649135	0.000000	-10.000000	0.008333	-2.316667	-12.333333	1023.000000	1023.000000	2046.000000
39.500000	-0.058208	-34.401073	-10.463900	-4.125947	-10.866933	-8.944295	0.000000	-10.000000	0.008333	-2.300000	-13.166667	1023.000000	1023.000000	2046.000000
39.520000	-0.058459	-34.549313	-9.970782	-4.147974	-10.846042	-9.584516	0.000000	-10.000000	0.008333	-2.266667	-14.000000	1023.000000	1023.000000	2046.000000
39.540001	-0.059015	-34.877598	-9.812319	-4.456912	-10.862956	-9.745413	0.000000	-10.000000	0.000000	-2.216667	-14.833333	1023.000000	1023.000000	2046.000000
39.560001	-0.058950	-34.839478	-10.013530	-4.703283	-10.905377	-9.217288	0.000000	-10.000000	0.000000	-2.116667	-15.500000	1023.000000	1023.000000	2046.000000
39.580002	-0.058223	-34.409714	-10.396143	-4.431366	-10.922653	-8.659550	0.000000	-10.000000	0.000000	-1.983333	-16.166666	1023.000000	1023.000000	2046.000000
39.599998	-0.057690	-34.094673	-10.287904	-4.113587	-10.738809	-8.954371	0.000000	-10.000000	0.000000	-1.816667	-16.666666	1023.000000	1023.000000	2046.000000
39.619999	-0.057924	-34.233078	-9.872258	-4.112711	-10.746851	-9.501255	0.000000	-10.000000	0.000000	-1.650000	-17.000000	1023.000000	1023.000000	2046.000000
39.639999	-0.058477	-34.559742	-9.689448	-4.285280	-10.781909	-9.803105	0.000000	-10.000000	0.000000	-1.600000	-17.000000	1023.000000	1023.000000	2046.000000
39.660000	-0.058716	-34.701427	-9.765287	-4.528309	-10.729642	-9.678189	0.000000	-10.000000	-0.008333	-1.750000	-17.000000	1023.000000	1023.000000	2046.000000
39.680000	-0.058506	-34.577229	-10.045357	-4.576217	-10.755849	-9.199806	0.000000	-10.000000	-0.008333	-2.016667	-17.166666	1023.000000	1023.000000	2046.000000
39.700001	-0.057881	-34.207813	-10.326323	-4.361239	-10.753727	-8.766526	0.000000	-10.000000	-0.008333	-2.283333	-17.666666	1023.000000	1023.000000	2046.000000
39.720001	-0.057533	-34.002129	-10.240655	-4.057801	-10.652361	-9.051311	0.000000	-10.000000	0.000000	-2.350000	-18.333334	1023.000000	1023.000000	2046.000000
39.740002	-0.057859	-34.194942	-9.876686	-4.004139	-10.731549	-9.582569	0.000000	-10.000000	-0.008333	-2.133333	-19.166666	1023.000000	1023.000000	2046.000000
39.759998	-0.058672	-34.675404	-9.767348	-4.160562	-10.799224	-9.948269	0.000000	-10.000000	-0.016667	-1.316667	-19.666666	1023.000000	1023.000000	2046.000000
39.779999	-0.059360	-35.081474	-9.867948	-4.427233	-10.766000	-10.020296	0.000000	-10.000000	-0.008333	-0.550000	-20.000000	1023.000000	1023.000000	2046.000000
39.799999	-0.059696	-35.280426	-10.000352	-4.745317	-10.832705	-9.702053	0.000000	-10.000000	0.000000	0.000000	-20.000000	1023.000000	1023.000000	2046.000000
39.820000	-0.059429	-35.122829	-10.255716	-4.767289	-10.904279	-9.195545	0.000000	-10.000000	0.008333	0.000000	-20.000000	1023.000000	1023.000000	2046.000000
39.840000	-0.059000	-34.868885	-10.326543	-4.531804	-10.794286	-9.216250	0.000000	-10.000000	0.000000	0.000000	-20.000000	1023.000000	1023.000000	2046.000000
39.860001	-0.059159	-34.962769	-10.114354	-4.390848	-10.812597	-9.644971	0.000000	-10.000000	0.000000	-0.600000	-20.000000	1023.000000	1023.000000	2046.000000
39.880001	-0.059164	-34.965923	-9.808910	-4.284612	-10.835015	-10.037384	0.000000	-10.000000	0.000000	-1.400000	-20.166666	1023.000000	1023.000000	2046.000000
39.900002	-0.059558	-35.198483	-9.855915	-4.290966	-10.794785	-10.256816	0.000000	-10.000000	0.000000	-2.333333	-20.500000	1023.000000	1023.000000	2046.000000
39.919998	-0.060044	-35.486027	-10.107682	-4.496856	-10.959904	-9.921583	0.000000	-10.000000	0.000000	-2.716667	-21.166666	1023.000000	1023.000000	2046.000000
39.939999	-0.060144	-35.544933	-10.559986	-4.525724	-11.049262	-9.409963	0.000000	-10.000000	0.000000	-2.600000	-22.000000	1023.000000	1023.000000	2046.000000
39.959999	-0.060555	-35.788025	-10.838592	-4.538120	-11.155295	-9.256017	0.000000	-10.000000	0.000000	-2.350000	-22.666666	1023.000000	1023.000000	2046.000000
39.980000	-0.061366	-36.267239	-10.827625	-4.581558	-11.180899	-9.677157	0.000000	-10.000000	0.000000	-1.966667	-23.166666	1023.000000	1023.000000	2046.000000
40.000000	-0.062851	-37.144897	-10.668532	-4.800073	-11.343488	-10.332806	0.000000	-10.000000	0.000000	-1.283333	-23.500000	1023.000000	1023.000000	2046.000000
40.020000	-0.064664	-38.216549	-10.616407	-5.224858	-11.478791	-10.896491	0.000000	-10.000000	0.000000	-0.600000	-23.833334	1023.000000	1023.000000	2046.000000
40.040001	-0.065864	-38.925842	-10.776261	-5.689763	-11.644104	-10.815716	0.000000	-10.000000	0.008333	0.000000	-24.000000	1023.000000	1023.000000	2046.000000
40.060001	-0.066020	-39.017925	-11.067179	-5.860682	-11.667052	-10.423011	0.000000	-10.000000	0.008333	-0.316667	-24.000000	1023.000000	1023.000000	2046.000000
40.080002	-0.065823	-38.901268	-11.304832	-5.766045	-11.629725	-10.200667	0.000000	-10.000000	0.008333	-1.116667	-24.000000	1023.000000	1023.000000	2046.000000
40.099998	-0.065614	-38.778137	-11.376323	-5.557359	-11.676625	-10.167830	0.000000	-10.000000	0.000000	-2.100000	-24.333334	1023.000000	1023.000000	2046.000000
40.119999	-0.065436	-38.672562	-11.229986	-5.308971	-11.613940	-10.519662	0.000000	-10.000000	0.000000	-2.766667	-24.666666	1023.000000	1023.000000	2046.000000
40.139999	-0.065757	-38.862446	-10.923573	-5.314616	-11.580843	-11.043415	0.000000	-10.000000	0.000000	-2.883333	-25.666666	1023.000000	1023.000000	2046.000000
40.160000	-0.066395	-39.239517	-10.741441	-5.537506	-11.611584	-11.348987	0.000000	-10.000000	0.000000	-2.550000	-26.666666	1023.000000	1023.000000	2046.000000
40.180000	-0.066642	-39.385578	-10.809040	-5.788414	-11.625327	-11.162796	0.000000	-10.000000	0.000000	-2.016667	-27.666666	1023.000000	1023.000000	2046.000000
40.200001	-0.066443	-39.267857	-11.085449	-5.813144	-11.657876	-10.711388	0.000000	-10.000000	-0.008333	-1.483333	-28.000000	1023.000000	1023.000000	2046.000000
40.220001	-0.065780	-38.876225	-11.194078	-5.639429	-11.704193	-10.338523	0.000000	-10.000000	-0.016667	-1.216667	-28.000000	1023.000000	1023.000000	2046.000000
40.240002	-0.065414	-38.659428	-11.098314	-5.464653	-11.576413	-10.520048	0.000000	-10.000000	-0.008333	-1.316667	-28.000000	1023.000000	1023.000000	2046.000000
40.259998	-0.065386	-38.643330	-10.746928	-5.463872	-11.494104	-10.938424	0.000000	-10.000000	0.000000	-1.816667	-28.000000	1023.000000	1023.000000	2046.000000
40.279999	-0.065786	-38.879745	-10.467620	-5.636005	-11.496488	-11.279634	0.000000	-10.000000	0.016667	-2.633333	-28.500000	1023.000000	1023.000000	2046.000000
40.299999	-0.066061	-39.041775	-10.451410	-5.897234	-11.434359	-11.258771	0.000000	-10.000000	0.000000	-3.333333	-29.333334	1023.000000	1023.000000	2046.000000
40.320000	-0.066117	-39.074989	-10.682633	-6.059646	-11.442164	-10.890544	0.000000	-10.000000	0.000000	-3.300000	-30.500000	1023.000000	1023.000000	2046.000000
40.340000	-0.065761	-38.864857	-11.030671	-5.991464	-11.496858	-10.345864	0.000000	-10.000000	-0.008333	-2.100000	-31.333334	1023.000000	1023.000000	2046.000000
40.360001	-0.065288	-38.584972	-11.217953	-5.730725	-11.423254	-10.213040	0.000000	-10.000000	0.000000	-0.850000	-31.833334	1023.000000	1023.000000	2046.000000
40.380001	-0.065192	-38.528271	-11.085763	-5.539177	-11.253601	-10.649732	0.000000	-10.000000	-0.008333	0.583333	-32.000000	1023.000000	1023.000000	2046.000000
40.400002	-0.066024	-39.020218	-10.902927	-5.773994	-11.226021	-11.117277	0.000000	-10.000000	-0.025000	1.883333	-32.000000	1023.000000	1023.000000	2046.000000
40.419998	-0.066732	-39.438629	-11.073442	-6.144616	-11.238755	-10.981815	0.000000	-10.000000	-0.033333	3.616667	-32.000000	1023.000000	1023.000000	2046.000000
40.439999	-0.066771	-39.461700	-11.468364	-6.233888	-11.402514	-10.356934	0.000000	-10.000000	-0.058333	5.283333	-32.000000	1023.000000	1023.000000	2046.000000
40.459999	-0.066446	-39.269341	-11.808057	-6.048372	-11.471698	-9.941214	0.000000	-10.000000	-0.075000	6.233334	-32.000000	1023.000000	1023.000000	2046.000000
40.480000	-0.066322	-39.196327	-11.777741	-5.905375	-11.426711	-10.086499	0.000000	-10.000000	-0.100000	7.233333	-32.000000	1023.000000	1023.000000	2046.000000
40.500000	-0.066352	-39.213772	-11.558615	-5.829058	-11.376147	-10.449952	0.000000	-10.000000	-0.100000	8.700000	-32.000000	1023.000000	1023.000000	2046.000000
40.520000	-0.066638	-39.382908	-11.328217	-5.911350	-11.340074	-10.803267	0.000000	-10.000000	-0.108333	10.516666	-32.000000	1023.000000	1023.000000	2046.000000
40.540001	-0.066709	-39.425293	-11.264336	-6.028420	-11.294953	-10.837583	0.000000	-10.000000	-0.116667	12.183333	-32.000000	1023.000000	1023.000000	2046.000000
40.560001	-0.066484	-39.292149	-11.331100	-6.137277	-11.266532	-10.557241	0.000000	-10.000000	-0.133333	13.200000	-13.666667	1023.000000	1023.000000	2046.000000
40.580002	-0.065870	-38.929008	-11.426321	-6.116355	-11.246393	-10.139939	0.000000	-10.000000	-0.158333	14.433333	7.500000	1023.000000	1023.000000	2046.000000
40.599998	-0.065095	-38.471035	-11.500055	-5.919322	-11.301994	-9.749664	0.000000	-10.000000	-0.183333	15.333334	28.666666	1023.000000	1023.000000	2046.000000
40.619999	-0.064197	-37.940216	-11.467506	-5.675228	-11.282319	-9.515162	0.000000	-10.000000	-0.200000	15.900001	31.500000	1023.000000	1023.000000	2046.000000
40.639999	-0.063199	-37.350365	-11.216328	-5.360932	-11.126238	-9.646868	0.000000	-10.000000	-0.216667	16.250000	33.166668	1023.000000	1023.000000	2046.000000
40.660000	-0.062680	-37.044014	-10.768963	-5.254651	-11.041173	-9.979225	0.000000	-10.000000	-0.225000	16.716667	36.666668	1023.000000	1023.000000	2046.000000
40.680000	-0.062412	-36.885353	-10.519179	-5.256698	-10.851093	-10.258383	0.000000	-10.000000	-0.241667	18.000000	44.000000	1023.000000	1023.000000	2046.000000
40.700001	-0.062162	-36.737766	-10.394655	-5.413065	-10.769221	-10.160825	0.000000	-10.000000	-0.241667	18.933334	49.666668	1023.000000	1023.000000	2046.000000
40.720001	-0.061484	-36.337124	-10.497498	-5.463402	-10.676649	-9.699574	0.000000	-10.000000	-0.283333	20.250000	57.833332	1023.000000	1023.000000	2046.000000
40.740002	-0.060578	-35.801716	-10.603966	-5.312612	-10.718252	-9.166886	0.000000	-10.000000	-0.316667	20.750000	62.166668	1023.000000	1023.000000	2046.000000
40.759998	-0.059304	-35.048412	-10.500962	-4.943747	-10.651230	-8.952475	0.000000	-10.000000	-0.358333	21.783333	71.333336	1023.000000	1023.000000	2046.000000
40.779999	-0.058369	-34.495941	-10.130569	-4.710286	-10.417742	-9.237342	0.000000	-10.000000	-0.366667	22.316668	76.166664	1023.000000	1023.000000	2046.000000
40.799999	-0.057984	-34.268688	-9.767625	-4.710237	-10.238240	-9.552587	0.000000	-10.000000	-0.391667	23.000000	86.000000	1023.000000	1023.000000	2046.000000
40.820000	-0.057661	-34.077721	-9.574244	-4.746805	-10.092574	-9.664101	0.000000	-10.000000	-0.408333	23.150002	91.000000	1023.000000	1023.000000	2046.000000
40.840000	-0.057097	-33.744061	-9.543404	-4.896284	-9.951035	-9.353337	0.000000	-10.000000	-0.416667	23.600000	101.000000	1023.000000	1023.000000	2046.000000
40.860001	-0.056260	-33.249546	-9.695262	-4.844372	-9.929141	-8.780771	0.000000	-10.000000	-0.408333	23.900002	106.000000	1023.000000	1023.000000	2046.000000
40.880001	-0.055028	-32.521572	-9.741005	-4.560380	-9.893960	-8.326229	0.000000	-10.000000	-0.400000	24.133333	113.666664	1023.000000	1023.000000	2046.000000
40.900002	-0.053872	-31.838091	-9.400121	-4.252131	-9.716547	-8.469294	0.000000	-10.000000	-0.425000	24.450001	119.333336	1023.000000	1023.000000	2046.000000
40.919998	-0.053202	-31.442591	-8.950479	-4.219719	-9.379601	-8.892790	0.000000	-10.000000	-0.458333	24.866667	127.666664	1023.000000	1023.000000	2046.000000
40.939999	-0.053008	-31.327957	-8.683047	-4.492320	-9.220092	-8.932497	0.000000	-10.000000	-0.516667	26.183334	139.000000	1023.000000	1023.000000	2046.000000
40.959999	-0.052215	-30.858788	-8.817468	-4.607233	-9.134408	-8.299678	0.000000	-10.000000	-0.550000	27.316668	150.333328	1023.000000	1023.000000	2046.000000
40.980000	-0.050820	-30.034647	-8.892691	-4.241532	-9.088452	-7.811971	0.000000	-10.000000	-0.575000	28.350000	159.000000	1023.000000	1023.000000	2046.000000
41.000000	-0.049590	-29.307980	-8.461008	-3.981302	-8.708590	-8.157081	0.000000	-10.000000	-0.583333	28.616667	165.166672	1023.000000	1023.000000	2046.000000
41.020000	-0.049308	-29.141174	-8.000949	-4.133303	-8.489989	-8.516934	0.000000	-10.000000	-0.608333	29.350000	174.666672	1023.000000	1023.000000	2046.000000
41.040001	-0.048930	-28.917692	-8.015480	-4.353892	-8.325665	-8.222655	0.000000	-10.000000	-0.633333	30.083334	184.166672	1023.000000	1023.000000	2046.000000
41.060001	-0.047868	-28.289906	-8.215894	-4.211359	-8.299063	-7.563589	0.000000	-10.000000	-0.666667	30.633333	193.833328	1023.000000	1023.000000	2046.000000
41.080002	-0.046727	-27.615652	-8.122306	-3.868508	-8.239717	-7.385121	0.000000	-10.000000	-0.700000	30.766666	200.666672	1023.000000	1023.000000	2046.000000
41.099998	-0.045956	-27.159914	-7.540288	-3.779818	-8.017851	-7.821956	0.000000	-10.000000	-0.733333	31.366667	218.000000	1023.000000	1023.000000	2046.000000
41.119999	-0.045943	-27.152512	-7.165108	-4.072463	-7.768021	-8.146920	0.000000	-10.000000	-0.750000	32.083332	232.000000	1023.000000	1023.000000	2046.000000
41.139999	-0.045594	-26.945942	-7.115027	-4.420335	-7.736320	-7.674260	0.000000	-10.000000	-0.750000	32.549999	242.500000	1023.000000	1023.000000	2046.000000
41.160000	-0.044350	-26.210756	-7.127396	-4.307662	-7.754422	-7.021275	0.000000	-10.000000	-0.741667	32.583332	249.833328	1023.000000	1023.000000	2046.000000
41.180000	-0.043241	-25.555601	-6.787663	-4.028896	-7.449927	-7.289116	0.000000	-10.000000	-0.733333	32.616669	257.166656	1023.000000	1023.000000	2046.000000
41.200001	-0.042437	-25.080374	-6.343912	-3.949908	-7.159367	-7.627186	0.000000	-10.000000	-0.725000	32.483334	268.166656	1023.000000	1023.000000	2046.000000
41.220001	-0.041428	-24.484186	-6.322444	-3.890085	-6.891213	-7.380443	0.000000	-10.000000	-0.725000	32.233334	275.333344	1023.000000	1023.000000	2046.000000
41.240002	-0.040634	-24.014769	-6.704979	-3.654100	-7.023313	-6.632378	0.000000	-10.000000	-0.725000	32.000000	286.166656	1023.000000	1023.000000	2046.000000
41.259998	-0.039424	-23.299561	-6.674370	-3.178328	-6.982608	-6.464255	0.000000	-10.000000	-0.733333	31.983334	296.833344	1023.000000	1023.000000	2046.000000
41.279999	-0.039411	-23.291796	-6.295751	-3.257615	-6.828909	-6.909523	0.000000	-10.000000	-0.741667	32.066669	307.666656	1023.000000	1023.000000	2046.000000
41.299999	-0.040150	-23.728817	-6.212338	-3.752962	-6.720960	-7.042556	0.000000	-10.000000	-0.750000	32.300003	318.333344	1023.000000	1023.000000	2046.000000
41.320000	-0.040307	-23.821615	-6.635878	-4.020637	-6.733202	-6.431898	0.000000	-10.000000	-0.725000	32.216667	329.000000	1023.000000	1023.000000	2046.000000
41.340000	-0.039963	-23.617945	-6.789887	-3.774963	-6.807204	-6.245891	0.000000	-10.000000	-0.700000	31.816668	339.666656	1023.000000	1023.000000	2046.000000
41.360001	-0.039627	-23.419634	-6.352942	-3.713840	-6.520868	-6.831982	0.000000	-10.000000	-0.658333	31.133333	350.333344	1023.000000	1023.000000	2046.000000
41.380001	-0.039877	-23.567225	-6.159681	-4.046472	-6.287315	-7.073757	0.000000	-10.000000	-0.650000	30.533335	361.000000	1023.000000	1023.000000	2046.000000
41.400002	-0.039323	-23.239710	-6.446833	-4.134838	-6.178123	-6.479917	0.000000	-10.000000	-0.641667	30.316668	371.333344	1023.000000	1023.000000	2046.000000
41.419998	-0.038122	-22.529871	-6.523227	-3.751640	-6.169440	-6.085565	0.000000	-10.000000	-0.650000	30.250000	381.500000	1023.000000	1023.000000	2046.000000
41.439999	-0.036958	-21.842226	-6.183473	-3.410987	-5.833354	-6.414412	0.000000	-10.000000	-0.666667	30.183334	391.500000	1023.000000	1023.000000	2046.000000
41.459999	-0.036269	-21.434734	-5.791271	-3.438129	-5.496581	-6.708754	0.000000	-10.000000	-0.683333	30.299999	401.500000	1023.000000	1023.000000	2046.000000
41.480000	-0.035650	-21.068882	-5.741527	-3.592792	-5.197718	-6.536845	0.000000	-10.000000	-0.683333	30.516666	411.500000	1023.000000	1023.000000	2046.000000
41.500000	-0.034533	-20.408783	-5.937956	-3.443988	-5.124623	-5.902216	0.000000	-10.000000	-0.666667	30.800001	421.666656	1023.000000	1023.000000	2046.000000
41.520000	-0.033204	-19.623716	-5.814122	-3.106951	-5.047359	-5.655283	0.000000	-10.000000	-0.650000	31.016668	432.000000	1023.000000	1023.000000	2046.000000
41.540001	-0.031883	-18.842728	-5.344940	-2.836266	-4.669448	-5.992074	0.000000	-10.000000	-0.650000	30.950001	442.333344	1023.000000	1023.000000	2046.000000
41.560001	-0.031110	-18.385763	-4.864189	-2.918492	-4.284229	-6.318854	0.000000	-10.000000	-0.641667	30.683334	452.833344	1023.000000	1023.000000	2046.000000
41.580002	-0.030292	-17.902527	-4.677837	-3.123277	-3.925012	-6.176401	0.000000	-10.000000	-0.641667	30.233334	463.166656	1023.000000	1023.000000	2046.000000
41.599998	-0.029081	-17.186728	-4.761028	-3.143651	-3.701634	-5.580415	0.000000	-10.000000	-0.633333	29.900000	473.500000	1023.000000	1023.000000	2046.000000
41.619999	-0.027649	-16.340816	-4.800464	-2.798680	-3.646514	-5.095157	0.000000	-10.000000	-0.616667	29.500000	483.500000	1023.000000	1023.000000	2046.000000
41.639999	-0.026148	-15.453696	-4.410560	-2.467351	-3.318818	-5.256968	0.000000	-10.000000	-0.575000	28.783335	493.333344	1023.000000	1023.000000	2046.000000
41.660000	-0.025337	-14.974262	-3.982050	-2.472123	-2.896841	-5.623249	0.000000	-10.000000	-0.516667	27.733334	503.000000	1023.000000	1023.000000	2046.000000
41.680000	-0.024755	-14.630197	-3.883465	-2.711851	-2.484487	-5.550394	0.000000	-10.000000	-0.491667	26.800001	512.333313	1023.000000	1023.000000	2046.000000
41.700001	-0.023972	-14.167727	-4.218951	-2.741187	-2.303076	-4.904513	0.000000	-10.000000	-0.458333	25.850000	521.333313	1023.000000	1023.000000	2046.000000
41.720001	-0.022722	-13.428744	-4.171112	-2.331581	-2.245955	-4.680096	0.000000	-10.000000	-0.416667	24.650000	530.166687	1023.000000	1023.000000	2046.000000
41.740002	-0.022077	-13.047318	-3.742631	-2.287293	-1.932504	-5.084890	0.000000	-10.000000	-0.333333	23.000000	538.666687	1023.000000	1023.000000	2046.000000
41.759998	-0.021970	-12.984326	-3.515492	-2.550654	-1.696512	-5.221667	0.000000	-10.000000	-0.258333	21.050001	546.666687	1023.000000	1023.000000	2046.000000
41.779999	-0.021931	-12.961465	-3.665782	-2.857341	-1.533481	-4.904860	0.000000	-10.000000	-0.200000	18.733334	554.000000	1023.000000	1023.000000	2046.000000
41.799999	-0.021873	-12.927114	-4.061820	-2.832891	-1.577017	-4.455387	0.000000	-10.000000	-0.133333	16.250000	560.500000	1023.000000	1023.000000	2046.000000
41.820000	-0.021470	-12.688929	-4.128511	-2.599227	-1.662730	-4.298460	0.000000	-10.000000	-0.075000	13.283333	566.500000	1023.000000	1023.000000	2046.000000
41.840000	-0.021223	-12.542829	-3.930782	-2.319097	-1.603417	-4.689533	0.000000	-10.000000	-0.025000	10.066667	571.500000	1023.000000	1023.000000	2046.000000
41.860001	-0.021537	-12.728276	-3.627075	-2.450860	-1.526971	-5.123371	0.000000	-10.000000	0.000000	5.700000	575.500000	1023.000000	1023.000000	2046.000000
41.880001	-0.021883	-12.932795	-3.790955	-2.691979	-1.448540	-5.001321	0.000000	-10.000000	0.016667	1.166667	578.166687	1023.000000	1023.000000	2046.000000
41.900002	-0.021925	-12.957757	-4.194614	-2.629140	-1.606058	-4.527945	0.000000	-10.000000	0.033333	-2.833333	579.500000	1023.000000	1023.000000	2046.000000
41.919998	-0.021841	-12.908316	-4.395674	-2.219626	-1.854337	-4.438678	0.000000	-10.000000	0.050000	-6.283333	580.000000	1023.000000	1023.000000	2046.000000
41.939999	-0.021851	-12.913953	-4.200006	-1.897926	-1.895957	-4.920063	0.000000	-10.000000	0.075000	-9.250000	580.000000	1023.000000	1023.000000	2046.000000
41.959999	-0.022323	-13.192914	-4.067667	-1.947208	-1.822998	-5.355041	0.000000	-10.000000	0.108333	-12.200000	580.000000	1023.000000	1023.000000	2046.000000
41.980000	-0.022729	-13.433016	-4.249525	-2.109140	-1.870370	-5.203980	0.000000	-10.000000	0.150000	-14.050000	580.000000	1023.000000	1023.000000	2046.000000
42.000000	-0.023200	-13.711224	-4.782620	-2.002855	-2.148264	-4.777484	0.000000	-10.000000	0.183333	-15.433333	576.333313	1023.000000	1023.000000	2046.000000
42.020000	-0.023356	-13.803319	-5.149670	-1.544639	-2.557396	-4.551614	0.000000	-10.000000	0.200000	-16.516666	567.500000	1023.000000	1023.000000	2046.000000
42.040001	-0.023685	-13.998021	-5.082838	-1.066061	-2.824977	-5.024144	0.000000	-10.000000	0.216667	-17.550001	556.666687	1023.000000	1023.000000	2046.000000
42.060001	-0.024449	-14.449455	-5.069023	-1.084523	-2.848999	-5.446909	0.000000	-10.000000	0.266667	-19.100000	545.333313	1023.000000	1023.000000	2046.000000
42.080002	-0.025256	-14.926193	-5.323978	-1.182460	-2.998195	-5.421560	0.000000	-10.000000	0.316667	-20.266666	539.166687	1023.000000	1023.000000	2046.000000
42.099998	-0.025929	-15.323923	-5.875312	-1.160404	-3.442765	-4.845443	0.000000	-10.000000	0.358333	-21.483334	532.666687	1023.000000	1023.000000	2046.000000
42.119999	-0.026413	-15.610056	-6.345991	-0.712140	-3.937058	-4.614867	0.000000	-10.000000	0.383333	-22.183334	527.833313	1023.000000	1023.000000	2046.000000
42.139999	-0.027027	-15.972898	-6.451991	-0.259366	-4.346976	-4.914565	0.000000	-10.000000	0.433333	-23.266666	520.500000	1023.000000	1023.000000	2046.000000
42.160000	-0.027620	-16.323526	-6.354198	-0.132922	-4.506942	-5.329465	0.000000	-10.000000	0.475000	-24.250000	512.833313	1023.000000	1023.000000	2046.000000
42.180000	-0.028390	-16.778391	-6.442765	-0.213949	-4.678287	-5.443390	0.000000	-10.000000	0.508333	-25.283335	504.666656	1023.000000	1023.000000	2046.000000
42.200001	-0.029048	-17.167105	-6.689833	-0.343547	-4.992562	-5.141162	0.000000	-10.000000	0.516667	-26.216667	496.166656	1023.000000	1023.000000	2046.000000
42.220001	-0.029650	-17.523222	-7.224157	-0.191358	-5.456095	-4.651611	0.000000	-10.000000	0.533333	-26.783333	487.333344	1023.000000	1023.000000	2046.000000
42.240002	-0.029998	-17.728832	-7.471220	0.239330	-5.925705	-4.571237	0.000000	-10.000000	0.541667	-27.200001	478.500000	1023.000000	1023.000000	2046.000000
42.259998	-0.030466	-18.005646	-7.337269	0.594380	-6.150786	-5.111969	0.000000	-10.000000	0.550000	-27.300001	469.333344	1023.000000	1023.000000	2046.000000
42.279999	-0.031105	-18.382835	-7.234147	0.554151	-6.276098	-5.426742	0.000000	-10.000000	0.550000	-27.383333	460.166656	1023.000000	1023.000000	2046.000000
42.299999	-0.031656	-18.708488	-7.278741	0.288140	-6.434366	-5.283522	0.000000	-10.000000	0.550000	-27.050001	451.000000	1023.000000	1023.000000	2046.000000
42.320000	-0.032122	-18.983936	-7.616207	0.192767	-6.730642	-4.829854	0.000000	-10.000000	0.550000	-26.683334	442.000000	1023.000000	1023.000000	2046.000000
42.340000	-0.032409	-19.153549	-7.831079	0.434908	-7.148557	-4.608820	0.000000	-10.000000	0.533333	-26.233334	433.000000	1023.000000	1023.000000	2046.000000
42.360001	-0.032747	-19.353682	-7.838105	0.679979	-7.360821	-4.834735	0.000000	-10.000000	0.516667	-26.000000	424.166656	1023.000000	1023.000000	2046.000000
42.380001	-0.033217	-19.631536	-7.653159	0.758929	-7.520454	-5.216852	0.000000	-10.000000	0.500000	-25.666668	415.500000	1023.000000	1023.000000	2046.000000
42.400002	-0.033865	-20.014063	-7.583637	0.731489	-7.573137	-5.588778	0.000000	-10.000000	0.491667	-25.400000	407.000000	1023.000000	1023.000000	2046.000000
42.419998	-0.034271	-20.253969	-7.665965	0.639163	-7.647161	-5.580006	0.000000	-10.000000	0.491667	-24.933334	398.500000	1023.000000	1023.000000	2046.000000
42.439999	-0.034096	-20.151009	-7.923385	0.733973	-7.763986	-5.197612	0.000000	-10.000000	0.483333	-24.600000	390.166656	1023.000000	1023.000000	2046.000000
42.459999	-0.034321	-20.283901	-8.272099	0.900656	-8.086817	-4.825642	0.000000	-10.000000	0.475000	-24.183334	382.000000	1023.000000	1023.000000	2046.000000
42.480000	-0.034765	-20.546242	-8.496381	1.108869	-8.446286	-4.712444	0.000000	-10.000000	0.458333	-23.850000	374.000000	1023.000000	1023.000000	2046.000000
42.500000	-0.035742	-21.123472	-8.633869	1.192696	-8.632220	-5.050078	0.000000	-10.000000	0.450000	-23.483334	366.000000	1023.000000	1023.000000	2046.000000
42.520000	-0.036879	-21.795380	-8.527574	1.093788	-8.846180	-5.515414	0.000000	-10.000000	0.425000	-23.183334	358.000000	1023.000000	1023.000000	2046.000000
42.540001	-0.038272	-22.618713	-8.510938	0.805702	-8.946502	-5.966976	0.000000	-10.000000	0.408333	-23.300001	350.333344	1023.000000	1023.000000	2046.000000
42.560001	-0.039768	-23.503065	-8.581771	0.346113	-9.023774	-6.243632	0.000000	-10.000000	0.391667	-23.216667	342.666656	1023.000000	1023.000000	2046.000000
42.580002	-0.041167	-24.329432	-8.842894	-0.155282	-9.190806	-6.140449	0.000000	-10.000000	0.400000	-23.416668	335.000000	1023.000000	1023.000000	2046.000000
42.599998	-0.042136	-24.902536	-9.230444	-0.351999	-9.517720	-5.802373	0.000000	-10.000000	0.416667	-23.516666	327.000000	1023.000000	1023.000000	2046.000000
42.619999	-0.042741	-25.259771	-9.451165	-0.060013	-9.747928	-6.000667	0.000000	-10.000000	0.433333	-23.916668	319.000000	1023.000000	1023.000000	2046.000000
42.639999	-0.043186	-25.522739	-9.247802	0.148896	-9.751361	-6.672473	0.000000	-10.000000	0.450000	-24.233334	311.000000	1023.000000	1023.000000	2046.000000
42.660000	-0.043670	-25.809122	-9.093704	-0.029901	-9.618768	-7.066750	0.000000	-10.000000	0.450000	-24.400000	303.000000	1023.000000	1023.000000	2046.000000
42.680000	-0.044119	-26.074284	-9.173808	-0.375118	-9.563601	-6.961756	0.000000	-10.000000	0.450000	-24.416666	295.000000	1023.000000	1023.000000	2046.000000
42.700001	-0.044520	-26.311205	-9.492436	-0.585195	-9.795827	-6.437747	0.000000	-10.000000	0.450000	-24.083334	287.000000	1023.000000	1023.000000	2046.000000
42.720001	-0.044794	-26.473124	-9.687590	-0.361669	-10.020540	-6.403323	0.000000	-10.000000	0.433333	-23.566668	279.000000	1023.000000	1023.000000	2046.000000
42.740002	-0.045212	-26.720324	-9.620928	-0.109981	-10.056342	-6.933074	0.000000	-10.000000	0.408333	-23.116667	271.000000	1023.000000	1023.000000	2046.000000
42.759998	-0.045662	-26.986265	-9.346290	-0.184162	-9.932791	-7.523023	0.000000	-10.000000	0.375000	-22.700001	263.166656	1023.000000	1023.000000	2046.000000
42.779999	-0.046035	-27.206556	-9.213073	-0.623976	-9.732677	-7.636829	0.000000	-10.000000	0.358333	-22.333334	255.500000	1023.000000	1023.000000	2046.000000
42.799999	-0.046352	-27.394186	-9.295529	-1.071980	-9.807080	-7.219595	0.000000	-10.000000	0.350000	-22.016666	248.166672	1023.000000	1023.000000	2046.000000
42.820000	-0.046527	-27.497458	-9.519236	-1.217945	-10.013584	-6.746694	0.000000	-10.000000	0.358333	-21.833334	240.833328	1023.000000	1023.000000	2046.000000
42.840000	-0.046682	-27.589174	-9.594267	-0.952816	-10.139601	-6.902491	0.000000	-10.000000	0.358333	-21.750000	233.500000	1023.000000	1023.000000	2046.000000
42.860001	-0.047009	-27.782349	-9.349150	-0.795138	-9.983432	-7.654629	0.000000	-10.000000	0.358333	-21.800001	226.166672	1023.000000	1023.000000	2046.000000
42.880001	-0.047480	-28.060934	-9.205342	-1.100148	-9.866796	-7.888648	0.000000	-10.000000	0.350000	-21.666668	218.833328	1023.000000	1023.000000	2046.000000
42.900002	-0.047750	-28.220127	-9.369041	-1.656891	-9.898143	-7.296051	0.000000	-10.000000	0.350000	-21.283335	211.666672	1023.000000	1023.000000	2046.000000
42.919998	-0.048107	-28.431105	-9.819229	-1.600743	-10.167446	-6.843686	0.000000	-10.000000	0.333333	-20.616667	204.500000	1023.000000	1023.000000	2046.000000
42.939999	-0.048717	-28.791817	-9.986274	-1.243220	-10.231822	-7.330501	0.000000	-10.000000	0.325000	-20.050001	197.666672	1023.000000	1023.000000	2046.000000
42.959999	-0.049522	-29.267570	-9.908618	-1.269985	-10.075628	-8.013339	0.000000	-10.000000	0.308333	-19.633333	191.000000	1023.000000	1023.000000	2046.000000
42.980000	-0.050258	-29.702381	-9.852440	-1.767828	-10.073990	-8.008123	0.000000	-10.000000	0.291667	-19.283335	184.500000	1023.000000	1023.000000	2046.000000
43.000000	-0.050818	-30.033323	-10.090800	-2.274696	-10.187554	-7.480274	0.000000	-10.000000	0.258333	-18.866667	178.000000	1023.000000	1023.000000	2046.000000
43.020000	-0.051487	-30.428669	-10.465338	-2.336136	-10.624134	-7.003061	0.000000	-10.000000	0.241667	-18.350000	171.666672	1023.000000	1023.000000	2046.000000
43.040001	-0.052077	-30.777267	-10.616736	-1.984209	-10.553018	-7.623305	0.000000	-10.000000	0.225000	-17.683334	165.500000	1023.000000	1023.000000	2046.000000
43.060001	-0.052873	-31.248045	-10.406574	-2.021231	-10.567864	-8.252376	0.000000	-10.000000	0.216667	-17.300001	159.500000	1023.000000	1023.000000	2046.000000
43.080002	-0.053207	-31.445343	-10.306982	-2.518037	-10.523872	-8.096452	0.000000	-10.000000	0.200000	-16.766666	153.833328	1023.000000	1023.000000	2046.000000
43.099998	-0.053494	-31.614725	-10.538648	-2.886114	-10.708766	-7.481198	0.000000	-10.000000	0.191667	-16.450001	148.166672	1023.000000	1023.000000	2046.000000
43.119999	-0.053514	-31.626890	-10.700778	-2.758815	-10.953815	-7.213481	0.000000	-10.000000	0.183333	-15.950000	142.833328	1023.000000	1023.000000	2046.000000
43.139999	-0.053713	-31.744247	-10.645619	-2.420506	-10.921102	-7.757020	0.000000	-10.000000	0.183333	-15.466667	137.500000	1023.000000	1023.000000	2046.000000
43.160000	-0.054019	-31.925348	-10.424889	-2.321586	-10.771548	-8.407326	0.000000	-10.000000	0.183333	-14.850000	132.500000	1023.000000	1023.000000	2046.000000
43.180000	-0.054040	-31.937868	-10.151142	-2.666238	-10.646780	-8.473709	0.000000	-10.000000	0.175000	-14.166667	127.500000	1023.000000	1023.000000	2046.000000
43.200001	-0.053948	-31.883383	-10.203311	-3.080401	-10.640763	-7.958907	0.000000	-10.000000	0.158333	-13.483334	122.666664	1023.000000	1023.000000	2046.000000
43.220001	-0.053852	-31.826479	-10.367093	-3.150244	-10.863243	-7.445899	0.000000	-10.000000	0.125000	-12.733334	118.166664	1023.000000	1023.000000	2046.000000
43.240002	-0.053824	-31.809826	-10.410519	-2.760108	-10.916643	-7.722556	0.000000	-10.000000	0.100000	-12.083334	114.000000	1023.000000	1023.000000	2046.000000
43.259998	-0.054059	-31.948742	-10.174452	-2.508393	-10.783776	-8.482121	0.000000	-10.000000	0.075000	-11.533334	110.000000	1023.000000	1023.000000	2046.000000
43.279999	-0.054134	-31.992928	-9.941850	-2.783138	-10.597833	-8.670108	0.000000	-10.000000	0.075000	-10.950000	106.000000	1023.000000	1023.000000	2046.000000
43.299999	-0.053985	-31.905249	-9.963560	-3.259310	-10.650566	-8.031814	0.000000	-10.000000	0.066667	-10.400000	102.333336	1023.000000	1023.000000	2046.000000
43.320000	-0.053773	-31.779696	-10.201364	-3.240400	-10.888556	-7.449377	0.000000	-10.000000	0.058333	-9.833333	98.833336	1023.000000	1023.000000	2046.000000
43.340000	-0.053920	-31.866825	-10.245415	-2.836641	-10.906468	-7.878301	0.000000	-10.000000	0.050000	-9.450000	95.666664	1023.000000	1023.000000	2046.000000
43.360001	-0.054105	-31.976168	-9.980468	-2.642996	-10.641178	-8.711527	0.000000	-10.000000	0.050000	-9.000000	92.500000	1023.000000	1023.000000	2046.000000
43.380001	-0.054199	-32.031368	-9.814701	-3.062409	-10.524520	-8.629738	0.000000	-10.000000	0.050000	-8.666667	89.500000	1023.000000	1023.000000	2046.000000
43.400002	-0.053970	-31.896534	-9.995686	-3.406419	-10.815160	-7.679269	0.000000	-10.000000	0.033333	-8.300000	86.500000	1023.000000	1023.000000	2046.000000
43.419998	-0.053855	-31.828312	-10.138993	-3.030106	-10.887662	-7.771551	0.000000	-10.000000	0.033333	-8.050000	83.666664	1023.000000	1023.000000	2046.000000
43.439999	-0.054092	-31.968513	-9.870934	-2.693317	-10.689762	-8.714501	0.000000	-10.000000	0.025000	-7.766667	81.000000	1023.000000	1023.000000	2046.000000
43.459999	-0.054238	-32.054848	-9.713666	-3.054412	-10.510172	-8.776600	0.000000	-10.000000	0.033333	-7.583333	78.333336	1023.000000	1023.000000	2046.000000
43.480000	-0.053999	-31.913374	-9.827924	-3.482204	-10.716868	-7.886377	0.000000	-10.000000	0.025000	-7.233334	75.833336	1023.000000	1023.000000	2046.000000
43.500000	-0.053851	-31.826195	-9.957577	-3.254255	-10.868313	-7.746049	0.000000	-10.000000	0.025000	-6.933333	73.333336	1023.000000	1023.000000	2046.000000
43.520000	-0.054003	-31.915615	-9.875749	-2.822928	-10.676381	-8.540557	0.000000	-10.000000	0.025000	-6.566667	71.000000	1023.000000	1023.000000	2046.000000
43.540001	-0.054330	-32.109058	-9.703805	-2.899619	-10.449730	-9.055905	0.000000	-10.000000	0.025000	-6.233334	68.666664	1023.000000	1023.000000	2046.000000
43.560001	-0.054155	-32.005516	-9.625680	-3.447994	-10.532583	-8.399261	0.000000	-10.000000	0.016667	-5.850000	66.500000	1023.000000	1023.000000	2046.000000
43.580002	-0.053889	-31.848652	-9.800929	-3.515033	-10.837088	-7.695601	0.000000	-10.000000	0.008333	-5.416667	64.500000	1023.000000	1023.000000	2046.000000
43.599998	-0.054026	-31.929491	-9.885466	-3.038625	-10.700848	-8.304553	0.000000	-10.000000	0.000000	-5.066667	62.833332	1023.000000	1023.000000	2046.000000
43.619999	-0.054533	-32.229015	-9.710368	-2.890286	-10.487386	-9.140975	0.000000	-10.000000	0.000000	-4.816667	61.166668	1023.000000	1023.000000	2046.000000
43.639999	-0.054508	-32.214382	-9.545644	-3.459783	-10.539609	-8.669346	0.000000	-10.000000	0.000000	-4.566667	59.666668	1023.000000	1023.000000	2046.000000
43.660000	-0.054487	-32.201530	-9.873640	-3.614218	-10.822978	-7.890692	0.000000	-10.000000	0.000000	-4.250000	58.000000	1023.000000	1023.000000	2046.000000
43.680000	-0.054944	-32.471703	-9.946927	-3.185346	-10.819577	-8.519853	0.000000	-10.000000	0.000000	-3.783333	56.666668	1023.000000	1023.000000	2046.000000
43.700001	-0.055837	-32.999596	-9.824257	-3.160881	-10.612413	-9.402046	0.000000	-10.000000	0.000000	-3.333333	55.500000	1023.000000	1023.000000	2046.000000
43.720001	-0.056143	-33.180382	-9.590137	-3.793271	-10.709094	-9.087880	0.000000	-10.000000	0.008333	-3.066667	54.500000	1023.000000	1023.000000	2046.000000
43.740002	-0.055996	-33.093563	-9.744950	-4.185731	-10.864641	-8.298242	0.000000	-10.000000	0.008333	-3.033333	53.500000	1023.000000	1023.000000	2046.000000
43.759998	-0.056421	-33.344517	-9.892175	-3.938153	-11.021881	-8.492307	0.000000	-10.000000	0.008333	-3.316667	52.333332	1023.000000	1023.000000	2046.000000
43.779999	-0.056331	-33.291714	-9.792747	-3.387265	-10.807442	-9.304260	0.000000	-10.000000	0.008333	-3.883333	51.166668	1023.000000	1023.000000	2046.000000
43.799999	-0.056308	-33.278286	-9.783545	-3.340607	-10.586186	-9.567948	0.000000	-10.000000	0.016667	-4.600000	49.833332	1023.000000	1023.000000	2046.000000
43.820000	-0.056325	-33.288246	-9.837488	-3.678596	-10.758131	-9.014029	0.000000	-10.000000	0.016667	-5.116667	48.333332	1023.000000	1023.000000	2046.000000
43.840000	-0.056554	-33.423477	-10.123551	-3.862346	-11.110876	-8.326704	0.000000	-10.000000	0.008333	-5.383333	46.500000	1023.000000	1023.000000	2046.000000
43.860001	-0.057484	-33.973133	-10.350399	-3.773556	-11.240364	-8.608812	0.000000	-10.000000	0.000000	-5.200000	44.500000	1023.000000	1023.000000	2046.000000
43.880001	-0.058977	-34.855160	-10.445946	-3.721717	-11.146065	-9.541433	0.000000	-10.000000	0.008333	-5.050000	42.833332	1023.000000	1023.000000	2046.000000
43.900002	-0.060531	-35.773914	-10.486515	-4.049831	-11.106530	-10.131037	0.000000	-10.000000	0.008333	-4.716667	41.166668	1023.000000	1023.000000	2046.000000
43.919998	-0.061691	-36.459332	-10.553569	-4.715095	-11.312776	-9.877891	0.000000	-10.000000	0.008333	-4.116667	39.666668	1023.000000	1023.000000	2046.000000
43.939999	-0.062466	-36.917461	-10.765208	-5.172283	-11.680010	-9.299960	0.000000	-10.000000	0.000000	-3.466667	38.166668	1023.000000	1023.000000	2046.000000
43.959999	-0.062956	-37.207157	-10.913080	-5.253726	-11.942681	-9.097670	0.000000	-10.000000	0.000000	-3.050000	37.000000	1023.000000	1023.000000	2046.000000
43.980000	-0.063423	-37.482700	-11.031768	-4.985526	-11.897349	-9.568059	0.000000	-10.000000	0.000000	-3.433333	36.000000	1023.000000	1023.000000	2046.000000
44.000000	-0.063797	-37.704140	-10.960179	-4.761474	-11.697975	-10.284510	0.000000	-10.000000	0.016667	-4.166667	34.833332	1023.000000	1023.000000	2046.000000
44.020000	-0.064033	-37.843315	-10.861617	-4.760612	-11.430189	-10.790896	0.000000	-10.000000	0.025000	-4.950000	33.333332	1023.000000	1023.000000	2046.000000
44.040001	-0.064152	-37.913712	-10.794445	-5.030501	-11.399195	-10.689570	0.000000	-10.000000	0.033333	-5.483334	31.833334	1023.000000	1023.000000	2046.000000
44.060001	-0.064109	-37.888596	-10.768761	-5.332903	-11.560744	-10.226187	0.000000	-10.000000	0.016667	-5.566667	30.166666	1023.000000	1023.000000	2046.000000
44.080002	-0.064004	-37.826153	-10.868642	-5.494465	-11.820835	-9.642210	0.000000	-10.000000	0.008333	-5.350000	28.500000	1023.000000	1023.000000	2046.000000
44.099998	-0.063939	-37.788124	-10.900864	-5.312064	-11.988952	-9.586245	0.000000	-10.000000	0.000000	-5.016667	26.500000	1023.000000	1023.000000	2046.000000
44.119999	-0.064171	-37.925209	-10.811489	-4.958447	-11.735647	-10.419623	0.000000	-10.000000	0.008333	-4.783334	24.666666	1023.000000	1023.000000	2046.000000
44.139999	-0.064563	-38.156898	-10.712865	-4.962795	-11.379884	-11.101354	0.000000	-10.000000	0.008333	-4.766667	23.000000	1023.000000	1023.000000	2046.000000
44.160000	-0.064546	-38.146801	-10.541308	-5.332486	-11.365989	-10.907017	0.000000	-10.000000	0.016667	-4.983334	21.333334	1023.000000	1023.000000	2046.000000
44.180000	-0.064302	-38.002228	-10.534936	-5.766969	-11.529004	-10.171318	0.000000	-10.000000	0.016667	-5.450000	19.833334	1023.000000	1023.000000	2046.000000
44.200001	-0.064046	-37.851288	-10.662930	-5.844181	-11.758528	-9.585649	0.000000	-10.000000	0.033333	-6.133333	18.000000	1023.000000	1023.000000	2046.000000
44.220001	-0.064094	-37.879513	-10.736956	-5.632394	-11.775086	-9.735078	0.000000	-10.000000	0.041667	-6.650000	16.000000	1023.000000	1023.000000	2046.000000
44.240002	-0.064274	-37.985928	-10.699810	-5.353593	-11.480075	-10.452450	0.000000	-10.000000	0.041667	-6.650000	13.666667	1023.000000	1023.000000	2046.000000
44.259998	-0.064662	-38.215202	-10.724364	-5.315650	-11.141754	-11.033436	0.000000	-10.000000	0.025000	-6.133333	11.500000	1023.000000	1023.000000	2046.000000
44.279999	-0.064811	-38.303135	-10.760752	-5.646338	-11.096693	-10.799351	0.000000	-10.000000	0.016667	-5.483334	9.500000	1023.000000	1023.000000	2046.000000
44.299999	-0.064882	-38.345379	-10.913860	-6.034441	-11.332360	-10.064716	0.000000	-10.000000	0.016667	-5.100000	7.500000	1023.000000	1023.000000	2046.000000
44.320000	-0.065063	-38.452080	-11.162977	-6.106069	-11.608715	-9.574320	0.000000	-10.000000	0.033333	-5.166667	5.833333	1023.000000	1023.000000	2046.000000
44.340000	-0.065358	-38.626389	-11.330375	-5.891778	-11.642710	-9.761525	0.000000	-10.000000	0.033333	-5.633333	4.166667	1023.000000	1023.000000	2046.000000
44.360001	-0.066068	-39.046207	-11.364907	-5.679014	-11.360806	-10.641479	0.000000	-10.000000	0.033333	-6.133333	2.500000	1023.000000	1023.000000	2046.000000
44.380001	-0.066750	-39.449512	-11.426712	-5.787304	-11.197329	-11.038166	0.000000	-10.000000	0.025000	-6.316667	0.666667	1023.000000	1023.000000	2046.000000
44.400002	-0.066903	-39.539417	-11.357226	-6.237933	-11.397556	-10.546700	0.000000	-10.000000	0.016667	-6.100000	-1.333333	1023.000000	1023.000000	2046.000000
44.419998	-0.066682	-39.409302	-11.531576	-6.456451	-11.764418	-9.656857	0.000000	-10.000000	0.016667	-5.750000	-3.166667	1023.000000	1023.000000	2046.000000
44.439999	-0.066598	-39.359192	-11.543546	-6.265417	-11.935170	-9.615058	0.000000	-10.000000	0.016667	-5.366667	-5.000000	1023.000000	1023.000000	2046.000000
44.459999	-0.066684	-39.410042	-11.469625	-5.917714	-11.521193	-10.501512	0.000000	-10.000000	0.025000	-5.083333	-6.666667	1023.000000	1023.000000	2046.000000
44.480000	-0.067118	-39.666512	-11.378067	-5.930013	-11.277149	-11.081282	0.000000	-10.000000	0.016667	-4.850000	-8.500000	1023.000000	1023.000000	2046.000000
44.500000	-0.066781	-39.467739	-11.267451	-6.379324	-11.481953	-10.339010	0.000000	-10.000000	0.008333	-4.583333	-10.166667	1023.000000	1023.000000	2046.000000
44.520000	-0.066142	-39.089951	-11.309643	-6.396955	-11.881860	-9.501493	0.000000	-10.000000	0.000000	-4.150000	-11.666667	1023.000000	1023.000000	2046.000000
44.540001	-0.065985	-38.996895	-11.254151	-5.902364	-11.561275	-10.279106	0.000000	-10.000000	0.008333	-3.583333	-13.000000	1023.000000	1023.000000	2046.000000
44.560001	-0.066160	-39.100842	-11.091697	-5.813057	-11.193696	-11.002390	0.000000	-10.000000	0.008333	-2.966667	-14.333333	1023.000000	1023.000000	2046.000000
44.580002	-0.065920	-38.958706	-10.930158	-6.090518	-11.234587	-10.703444	0.000000	-10.000000	0.008333	-2.333333	-15.333333	1023.000000	1023.000000	2046.000000
44.599998	-0.065454	-38.683418	-10.968704	-6.332506	-11.553453	-9.828754	0.000000	-10.000000	0.000000	-1.766667	-15.833333	1023.000000	1023.000000	2046.000000
44.619999	-0.064837	-38.318539	-11.015674	-6.165440	-11.701788	-9.435636	0.000000	-10.000000	0.000000	-0.983333	-16.000000	1023.000000	1023.000000	2046.000000
44.639999	-0.064642	-38.203701	-10.980396	-5.793580	-11.470297	-9.959428	0.000000	-10.000000	0.000000	-0.433333	-16.000000	1023.000000	1023.000000	2046.000000
44.660000	-0.064781	-38.285378	-10.813182	-5.603075	-11.061465	-10.807654	0.000000	-10.000000	0.000000	0.000000	-16.000000	1023.000000	1023.000000	2046.000000
44.680000	-0.064750	-38.267387	-10.688618	-5.764717	-10.980580	-10.833475	0.000000	-10.000000	0.000000	0.000000	-16.000000	1023.000000	1023.000000	2046.000000
44.700001	-0.064270	-37.983727	-10.636633	-6.066702	-11.208454	-10.071936	0.000000	-10.000000	0.000000	0.000000	-16.000000	1023.000000	1023.000000	2046.000000
44.720001	-0.063613	-37.595154	-10.713336	-6.069549	-11.496365	-9.315902	0.000000	-10.000000	0.000000	0.000000	-16.000000	1023.000000	1023.000000	2046.000000
44.740002	-0.063418	-37.479961	-10.715763	-5.661059	-11.403835	-9.699302	0.000000	-10.000000	0.000000	0.000000	-16.000000	1023.000000	1023.000000	2046.000000
44.759998	-0.063618	-37.598362	-10.578990	-5.424164	-10.992547	-10.602658	0.000000	-10.000000	-0.008333	0.000000	-16.000000	1023.000000	1023.000000	2046.000000
44.779999	-0.063562	-37.565395	-10.445398	-5.568599	-10.780029	-10.771369	0.000000	-10.000000	-0.008333	0.000000	-16.000000	1023.000000	1023.000000	2046.000000
44.799999	-0.063234	-37.371170	-10.428949	-5.899114	-11.169177	-9.873929	0.000000	-10.000000	-0.008333	0.000000	-16.000000	1023.000000	1023.000000	2046.000000
44.820000	-0.062577	-36.983009	-10.470930	-5.825334	-11.429701	-9.257045	0.000000	-10.000000	0.000000	0.000000	-16.000000	1023.000000	1023.000000	2046.000000
44.840000	-0.062557	-36.970940	-10.462731	-5.401674	-11.262197	-9.844335	0.000000	-10.000000	0.000000	0.000000	-16.000000	1023.000000	1023.000000	2046.000000
44.860001	-0.062637	-37.018246	-10.320052	-5.247700	-10.789348	-10.661144	0.000000	-10.000000	0.000000	0.000000	-16.000000	1023.000000	1023.000000	2046.000000
44.880001	-0.062646	-37.024048	-10.270425	-5.416674	-10.648995	-10.687955	0.000000	-10.000000	0.000000	0.000000	-16.000000	1023.000000	1023.000000	2046.000000
44.900002	-0.062213	-36.767807	-10.233774	-5.690361	-10.918305	-9.925364	0.000000	-10.000000	0.000000	0.550000	-16.000000	1023.000000	1023.000000	2046.000000
44.919998	-0.061800	-36.523968	-10.360280	-5.656340	-11.317789	-9.189558	0.000000	-10.000000	0.000000	1.250000	-16.000000	1023.000000	1023.000000	2046.000000
44.939999	-0.061600	-36.405846	-10.345011	-5.316023	-11.262042	-9.482770	0.000000	-10.000000	-0.008333	2.066667	-16.000000	1023.000000	1023.000000	2046.000000
44.959999	-0.061851	-36.553848	-10.237127	-5.066669	-10.782712	-10.467339	0.000000	-10.000000	-0.008333	2.433333	-16.000000	1023.000000	1023.000000	2046.000000
44.980000	-0.062001	-36.642590	-10.219507	-5.129572	-10.605646	-10.687865	0.000000	-10.000000	-0.008333	2.716667	-16.000000	1023.000000	1023.000000	2046.000000
45.000000	-0.061605	-36.408775	-10.130909	-5.447694	-10.845297	-9.984876	0.000000	-10.000000	-0.008333	2.983333	-16.000000	1023.000000	1023.000000	2046.000000
45.020000	-0.061190	-36.163338	-10.300607	-5.453951	-11.235120	-9.173659	0.000000	-10.000000	-0.025000	3.283333	-16.000000	1023.000000	1023.000000	2046.000000
45.040001	-0.061218	-36.179985	-10.369250	-5.110645	-11.261358	-9.438731	0.000000	-10.000000	-0.041667	3.850000	-16.000000	1023.000000	1023.000000	2046.000000
45.060001	-0.061733	-36.484478	-10.292770	-4.910684	-10.851927	-10.429096	0.000000	-10.000000	-0.050000	4.750000	-16.000000	1023.000000	1023.000000	2046.000000
45.080002	-0.062240	-36.783916	-10.247765	-5.109254	-10.674845	-10.752053	0.000000	-10.000000	-0.058333	5.950000	-16.000000	1023.000000	1023.000000	2046.000000
45.099998	-0.062221	-36.772324	-10.188580	-5.565850	-11.029089	-9.988807	0.000000	-10.000000	-0.041667	7.300000	-16.000000	1023.000000	1023.000000	2046.000000
45.119999	-0.061750	-36.494366	-10.187785	-5.650203	-11.450152	-9.206223	0.000000	-10.000000	-0.050000	8.600000	-16.000000	1023.000000	1023.000000	2046.000000
45.139999	-0.061992	-36.637463	-10.187845	-5.256677	-11.059103	-10.133838	0.000000	-10.000000	-0.050000	9.733334	-16.000000	1023.000000	1023.000000	2046.000000
45.160000	-0.062016	-36.651371	-10.119069	-5.083026	-10.677874	-10.771403	0.000000	-10.000000	-0.083333	10.666667	-9.666667	1023.000000	1023.000000	2046.000000
45.180000	-0.061301	-36.228783	-10.079231	-5.092701	-10.653415	-10.403435	0.000000	-10.000000	-0.108333	11.700000	4.666667	1023.000000	1023.000000	2046.000000
45.200001	-0.060939	-36.015038	-10.263708	-5.131057	-11.108795	-9.511477	0.000000	-10.000000	-0.133333	12.466666	19.000000	1023.000000	1023.000000	2046.000000
45.220001	-0.060695	-35.870750	-10.413258	-4.999910	-11.395760	-9.061823	0.000000	-10.000000	-0.158333	13.450000	28.500000	1023.000000	1023.000000	2046.000000
45.240002	-0.061373	-36.271366	-10.509936	-4.867794	-11.318867	-9.574769	0.000000	-10.000000	-0.175000	14.450000	31.500000	1023.000000	1023.000000	2046.000000
45.259998	-0.062512	-36.944862	-10.546488	-4.994769	-11.006657	-10.396948	0.000000	-10.000000	-0.183333	15.900001	36.333332	1023.000000	1023.000000	2046.000000
45.279999	-0.063613	-37.595161	-10.658016	-5.378157	-10.907164	-10.651826	0.000000	-10.000000	-0.200000	17.200001	41.333332	1023.000000	1023.000000	2046.000000
45.299999	-0.064433	-38.079746	-10.824233	-5.824637	-11.353235	-10.077643	0.000000	-10.000000	-0.225000	18.400002	46.833332	1023.000000	1023.000000	2046.000000
45.320000	-0.064562	-38.156425	-10.972499	-5.982983	-11.813266	-9.387679	0.000000	-10.000000	-0.266667	19.466667	52.666668	1023.000000	1023.000000	2046.000000
45.340000	-0.064715	-38.246574	-11.001310	-5.811972	-11.692618	-9.740673	0.000000	-10.000000	-0.300000	20.516666	59.000000	1023.000000	1023.000000	2046.000000
45.360001	-0.064828	-38.313530	-10.859432	-5.673916	-11.177063	-10.603118	0.000000	-10.000000	-0.316667	21.400000	65.833336	1023.000000	1023.000000	2046.000000
45.380001	-0.064820	-38.308334	-10.760237	-5.796844	-10.797636	-10.953616	0.000000	-10.000000	-0.333333	22.266666	72.833336	1023.000000	1023.000000	2046.000000
45.400002	-0.064290	-37.995480	-10.740254	-6.010056	-10.928535	-10.316636	0.000000	-10.000000	-0.350000	23.050001	80.333336	1023.000000	1023.000000	2046.000000
45.419998	-0.063442	-37.494312	-10.778355	-5.985758	-11.267584	-9.462615	0.000000	-10.000000	-0.391667	23.900000	87.666664	1023.000000	1023.000000	2046.000000
45.439999	-0.062832	-37.133739	-10.803968	-5.719148	-11.181695	-9.428928	0.000000	-10.000000	-0.425000	24.800001	95.500000	1023.000000	1023.000000	2046.000000
45.459999	-0.062502	-36.938850	-10.601626	-5.457415	-10.885328	-9.994481	0.000000	-10.000000	-0.475000	25.783335	103.500000	1023.000000	1023.000000	2046.000000
45.480000	-0.062170	-36.742268	-10.347330	-5.477267	-10.265042	-10.652630	0.000000	-10.000000	-0.508333	26.666668	112.166664	1023.000000	1023.000000	2046.000000
45.500000	-0.061479	-36.334057	-10.146145	-5.669375	-10.040634	-10.477902	0.000000	-10.000000	-0.541667	27.400000	121.000000	1023.000000	1023.000000	2046.000000
45.520000	-0.060692	-35.869049	-10.083035	-5.832975	-10.281729	-9.671310	0.000000	-10.000000	-0.550000	27.883333	130.000000	1023.000000	1023.000000	2046.000000
45.540001	-0.059505	-35.167374	-10.015362	-5.802112	-10.402018	-8.947882	0.000000	-10.000000	-0.550000	28.299999	139.166672	1023.000000	1023.000000	2046.000000
45.560001	-0.058776	-34.736374	-9.883467	-5.646499	-10.335144	-8.871265	0.000000	-10.000000	-0.550000	28.516666	148.500000	1023.000000	1023.000000	2046.000000
45.580002	-0.058151	-34.367352	-9.664745	-5.440214	-9.859440	-9.402950	0.000000	-10.000000	-0.550000	28.566666	158.000000	1023.000000	1023.000000	2046.000000
45.599998	-0.057707	-34.104755	-9.477375	-5.433312	-9.235016	-9.959052	0.000000	-10.000000	-0.558333	28.549999	167.500000	1023.000000	1023.000000	2046.000000
45.619999	-0.057031	-33.705112	-9.358507	-5.530917	-8.927628	-9.888062	0.000000	-10.000000	-0.575000	28.833334	177.000000	1023.000000	1023.000000	2046.000000
45.639999	-0.056161	-33.191204	-9.332468	-5.734380	-8.940618	-9.183738	0.000000	-10.000000	-0.591667	29.183334	186.666672	1023.000000	1023.000000	2046.000000
45.660000	-0.055107	-32.568058	-9.450622	-5.665383	-9.132809	-8.319244	0.000000	-10.000000	-0.600000	29.600000	196.500000	1023.000000	1023.000000	2046.000000
45.680000	-0.054339	-32.114597	-9.446312	-5.527731	-9.198793	-7.941760	0.000000	-10.000000	-0.600000	29.650000	206.166672	1023.000000	1023.000000	2046.000000
45.700001	-0.053798	-31.794415	-9.413831	-5.312104	-8.962803	-8.105678	0.000000	-10.000000	-0.600000	29.833334	215.833328	1023.000000	1023.000000	2046.000000
45.720001	-0.053349	-31.529099	-9.173428	-5.164692	-8.445091	-8.745888	0.000000	-10.000000	-0.600000	29.933332	225.500000	1023.000000	1023.000000	2046.000000
45.740002	-0.053112	-31.389277	-9.078455	-5.279907	-8.042388	-8.988526	0.000000	-10.000000	-0.608333	30.083334	235.500000	1023.000000	1023.000000	2046.000000
45.759998	-0.052415	-30.977093	-8.885351	-5.533333	-7.918417	-8.639991	0.000000	-10.000000	-0.608333	30.366667	245.500000	1023.000000	1023.000000	2046.000000
45.779999	-0.051516	-30.446186	-8.926928	-5.674187	-8.265016	-7.580055	0.000000	-10.000000	-0.608333	30.433334	255.833328	1023.000000	1023.000000	2046.000000
45.799999	-0.050262	-29.704958	-8.867130	-5.471982	-8.352545	-7.013301	0.000000	-10.000000	-0.608333	30.633333	266.166656	1023.000000	1023.000000	2046.000000
45.820000	-0.049416	-29.204863	-8.602642	-5.250035	-8.085363	-7.266821	0.000000	-10.000000	-0.608333	30.783335	276.500000	1023.000000	1023.000000	2046.000000
45.840000	-0.048635	-28.743092	-8.276608	-5.084362	-7.559907	-7.822216	0.000000	-10.000000	-0.625000	31.066668	286.500000	1023.000000	1023.000000	2046.000000
45.860001	-0.047794	-28.246021	-7.944313	-5.107877	-7.098158	-8.095674	0.000000	-10.000000	-0.641667	31.416668	296.833344	1023.000000	1023.000000	2046.000000
45.880001	-0.046372	-27.405857	-7.589907	-5.313253	-6.882198	-7.620501	0.000000	-10.000000	-0.666667	31.450001	307.166656	1023.000000	1023.000000	2046.000000
45.900002	-0.044915	-26.544746	-7.476480	-5.302115	-7.038563	-6.727589	0.000000	-10.000000	-0.683333	31.700001	317.833344	1023.000000	1023.000000	2046.000000
45.919998	-0.043217	-25.541294	-7.343844	-5.036753	-7.097617	-6.063079	0.000000	-10.000000	-0.691667	31.816668	328.333344	1023.000000	1023.000000	2046.000000
45.939999	-0.042132	-24.900028	-7.056458	-4.605064	-6.721742	-6.516765	0.000000	-10.000000	-0.700000	32.050003	339.000000	1023.000000	1023.000000	2046.000000
45.959999	-0.041173	-24.333376	-6.654611	-4.505281	-6.156957	-7.016528	0.000000	-10.000000	-0.700000	32.250000	349.666656	1023.000000	1023.000000	2046.000000
45.980000	-0.040084	-23.689703	-6.409379	-4.479352	-5.699791	-7.101181	0.000000	-10.000000	-0.708333	32.350002	360.333344	1023.000000	1023.000000	2046.000000
46.000000	-0.038610	-22.818354	-6.148281	-4.585360	-5.521173	-6.563539	0.000000	-10.000000	-0.708333	32.266666	371.166656	1023.000000	1023.000000	2046.000000
46.020000	-0.037203	-21.986908	-6.081126	-4.486038	-5.718651	-5.701093	0.000000	-10.000000	-0.700000	31.983334	381.833344	1023.000000	1023.000000	2046.000000
46.040001	-0.035664	-21.077129	-5.985984	-4.241661	-5.712224	-5.137260	0.000000	-10.000000	-0.683333	31.666668	392.666656	1023.000000	1023.000000	2046.000000
46.060001	-0.034548	-20.417843	-5.794003	-3.876986	-5.485692	-5.261163	0.000000	-10.000000	-0.666667	31.416668	403.166656	1023.000000	1023.000000	2046.000000
46.080002	-0.033623	-19.870956	-5.522299	-3.667914	-5.157432	-5.523311	0.000000	-10.000000	-0.641667	31.333334	413.833344	1023.000000	1023.000000	2046.000000
46.099998	-0.032706	-19.329306	-5.139694	-3.576026	-4.716968	-5.896619	0.000000	-10.000000	-0.616667	30.866667	424.166656	1023.000000	1023.000000	2046.000000
46.119999	-0.031671	-18.717428	-4.952213	-3.534425	-4.212134	-6.018656	0.000000	-10.000000	-0.600000	30.616667	434.500000	1023.000000	1023.000000	2046.000000
46.139999	-0.030477	-18.012154	-4.742105	-3.641827	-4.020554	-5.607668	0.000000	-10.000000	-0.600000	30.150002	444.666656	1023.000000	1023.000000	2046.000000
46.160000	-0.029010	-17.144924	-4.706525	-3.571885	-4.161435	-4.705080	0.000000	-10.000000	-0.591667	29.750000	455.000000	1023.000000	1023.000000	2046.000000
46.180000	-0.027630	-16.329119	-4.639200	-3.277093	-4.237605	-4.175222	0.000000	-10.000000	-0.575000	29.066668	465.000000	1023.000000	1023.000000	2046.000000
46.200001	-0.026749	-15.808666	-4.453347	-3.012059	-4.042375	-4.300887	0.000000	-10.000000	-0.558333	28.666668	474.833344	1023.000000	1023.000000	2046.000000
46.220001	-0.025828	-15.264144	-4.150431	-2.804630	-3.584141	-4.724942	0.000000	-10.000000	-0.541667	28.400002	484.333344	1023.000000	1023.000000	2046.000000
46.240002	-0.025086	-14.826033	-3.808184	-2.791928	-3.049551	-5.176369	0.000000	-10.000000	-0.525000	28.233334	494.000000	1023.000000	1023.000000	2046.000000
46.259998	-0.024183	-14.291952	-3.658036	-2.861616	-2.678383	-5.093916	0.000000	-10.000000	-0.500000	27.683334	503.333344	1023.000000	1023.000000	2046.000000
46.279999	-0.022998	-13.592001	-3.524395	-2.918056	-2.672708	-4.476842	0.000000	-10.000000	-0.475000	27.333334	512.666687	1023.000000	1023.000000	2046.000000
46.299999	-0.021749	-12.853413	-3.540451	-2.747145	-2.788508	-3.777309	0.000000	-10.000000	-0.458333	26.883333	521.833313	1023.000000	1023.000000	2046.000000
46.320000	-0.020807	-12.296903	-3.449124	-2.441421	-2.853278	-3.553080	0.000000	-10.000000	-0.441667	26.233334	531.000000	1023.000000	1023.000000	2046.000000
46.340000	-0.020404	-12.058810	-3.188462	-2.165772	-2.565695	-4.138881	0.000000	-10.000000	-0.433333	25.716667	539.833313	1023.000000	1023.000000	2046.000000
46.360001	-0.020269	-11.978798	-2.958566	-2.157035	-2.188531	-4.674665	0.000000	-10.000000	-0.425000	25.216667	548.500000	1023.000000	1023.000000	2046.000000
46.380001	-0.019891	-11.755435	-2.736431	-2.320821	-1.924936	-4.773247	0.000000	-10.000000	-0.408333	24.900002	556.833313	1023.000000	1023.000000	2046.000000
46.400002	-0.019121	-11.300387	-2.499071	-2.529351	-1.890962	-4.381002	0.000000	-10.000000	-0.375000	24.150002	565.333313	1023.000000	1023.000000	2046.000000
46.419998	-0.018161	-10.733261	-2.450059	-2.569444	-2.071320	-3.642439	0.000000	-10.000000	-0.325000	23.050001	573.666687	1023.000000	1023.000000	2046.000000
46.439999	-0.017481	-10.331451	-2.463632	-2.327215	-2.250846	-3.289757	0.000000	-10.000000	-0.266667	21.583334	581.666687	1023.000000	1023.000000	2046.000000
46.459999	-0.016841	-9.952780	-2.509948	-1.813861	-2.177967	-3.451003	0.000000	-10.000000	-0.200000	19.516666	589.000000	1023.000000	1023.000000	2046.000000
46.480000	-0.016260	-9.609626	-2.513441	-1.304056	-1.884919	-3.907210	0.000000	-10.000000	-0.125000	16.850000	595.833313	1023.000000	1023.000000	2046.000000
46.500000	-0.016561	-9.787426	-2.495997	-1.216895	-1.717633	-4.356901	0.000000	-10.000000	-0.075000	13.800000	601.833313	1023.000000	1023.000000	2046.000000
46.520000	-0.016797	-9.926748	-2.570259	-1.394365	-1.836962	-4.125163	0.000000	-10.000000	-0.033333	10.750000	606.833313	1023.000000	1023.000000	2046.000000
46.540001	-0.017208	-10.169951	-2.977821	-1.487061	-2.299927	-3.405143	0.000000	-10.000000	-0.016667	7.200000	610.833313	1023.000000	1023.000000	2046.000000
46.560001	-0.017836	-10.541335	-3.328424	-1.418241	-2.653796	-3.140875	0.000000	-10.000000	0.025000	2.683333	613.833313	1023.000000	1023.000000	2046.000000
46.580002	-0.019290	-11.400530	-3.576507	-1.314478	-2.769996	-3.739548	0.000000	-10.000000	0.050000	-2.033333	615.500000	1023.000000	1023.000000	2046.000000
46.599998	-0.021035	-12.431398	-3.734905	-1.392226	-2.731378	-4.572889	0.000000	-10.000000	0.091667	-6.983334	616.000000	1023.000000	1023.000000	2046.000000
46.619999	-0.022539	-13.320693	-3.970877	-1.614538	-2.688951	-5.046328	0.000000	-10.000000	0.116667	-10.916667	616.000000	1023.000000	1023.000000	2046.000000
46.639999	-0.023384	-13.819999	-4.271618	-1.814949	-2.916604	-4.816828	0.000000	-10.000000	0.166667	-14.166667	616.000000	1023.000000	1023.000000	2046.000000
46.660000	-0.023853	-14.096978	-4.772514	-1.685018	-3.373535	-4.265912	0.000000	-10.000000	0.200000	-15.900001	616.000000	1023.000000	1023.000000	2046.000000
46.680000	-0.024267	-14.341619	-5.105502	-1.387092	-3.711228	-4.137798	0.000000	-10.000000	0.233333	-17.283335	608.500000	1023.000000	1023.000000	2046.000000
46.700001	-0.025083	-14.824190	-5.235727	-1.044302	-3.795360	-4.748801	0.000000	-10.000000	0.275000	-18.683334	598.833313	1023.000000	1023.000000	2046.000000
46.720001	-0.025947	-15.334754	-5.308373	-0.976809	-3.700590	-5.348981	0.000000	-10.000000	0.316667	-20.100000	587.000000	1023.000000	1023.000000	2046.000000
46.740002	-0.026707	-15.783856	-5.465766	-0.994054	-3.623998	-5.700038	0.000000	-10.000000	0.358333	-21.266666	580.166687	1023.000000	1023.000000	2046.000000
46.759998	-0.027170	-16.057302	-5.696897	-1.153669	-3.830585	-5.376152	0.000000	-10.000000	0.375000	-22.083334	573.166687	1023.000000	1023.000000	2046.000000
46.779999	-0.027292	-16.129768	-6.100172	-0.996847	-4.368810	-4.663939	0.000000	-10.000000	0.391667	-22.883333	565.666687	1023.000000	1023.000000	2046.000000
46.799999	-0.027688	-16.363855	-6.307550	-0.738053	-4.648969	-4.669284	0.000000	-10.000000	0.425000	-23.566668	558.000000	1023.000000	1023.000000	2046.000000
46.820000	-0.028463	-16.821918	-6.337970	-0.534014	-4.774166	-5.175769	0.000000	-10.000000	0.458333	-24.350000	550.000000	1023.000000	1023.000000	2046.000000
46.840000	-0.029259	-17.292019	-6.235414	-0.571390	-4.659014	-5.826200	0.000000	-10.000000	0.491667	-25.083334	542.000000	1023.000000	1023.000000	2046.000000
46.860001	-0.030039	-17.752756	-6.390615	-0.747795	-4.634146	-5.980199	0.000000	-10.000000	0.516667	-25.933334	533.666687	1023.000000	1023.000000	2046.000000
46.880001	-0.030173	-17.832079	-6.683106	-0.886686	-4.961718	-5.300569	0.000000	-10.000000	0.533333	-26.816668	525.000000	1023.000000	1023.000000	2046.000000
46.900002	-0.030024	-17.744150	-7.104136	-0.532961	-5.478270	-4.628785	0.000000	-10.000000	0.575000	-27.616667	516.000000	1023.000000	1023.000000	2046.000000
46.919998	-0.030553	-18.057106	-7.207410	-0.162610	-5.710613	-4.976473	0.000000	-10.000000	0.600000	-27.883333	506.833344	1023.000000	1023.000000	2046.000000
46.939999	-0.031427	-18.573248	-7.091949	-0.103011	-5.650643	-5.727644	0.000000	-10.000000	0.625000	-27.883333	497.666656	1023.000000	1023.000000	2046.000000
46.959999	-0.032494	-19.203794	-7.189871	-0.302418	-5.676867	-6.034638	0.000000	-10.000000	0.625000	-27.616667	488.333344	1023.000000	1023.000000	2046.000000
46.980000	-0.032984	-19.493675	-7.416438	-0.514757	-5.851813	-5.710667	0.000000	-10.000000	0.633333	-27.483334	479.166656	1023.000000	1023.000000	2046.000000
47.000000	-0.033331	-19.698830	-7.790733	-0.579144	-6.250789	-5.078164	0.000000	-10.000000	0.625000	-27.333334	469.833344	1023.000000	1023.000000	2046.000000
47.020000	-0.033878	-20.022160	-8.078075	-0.496197	-6.751786	-4.696101	0.000000	-10.000000	0.608333	-27.266666	460.666656	1023.000000	1023.000000	2046.000000
47.040001	-0.034809	-20.571856	-8.192441	-0.326626	-6.969461	-5.083329	0.000000	-10.000000	0.591667	-27.133333	451.500000	1023.000000	1023.000000	2046.000000
47.060001	-0.036150	-21.364880	-8.113287	-0.447631	-6.959881	-5.844079	0.000000	-10.000000	0.575000	-26.983334	442.500000	1023.000000	1023.000000	2046.000000
47.080002	-0.037286	-22.036026	-8.274261	-0.621846	-7.059308	-6.080611	0.000000	-10.000000	0.566667	-26.833334	433.500000	1023.000000	1023.000000	2046.000000
47.099998	-0.037662	-22.258255	-8.468171	-0.795009	-7.325543	-5.669533	0.000000	-10.000000	0.550000	-26.916668	424.500000	1023.000000	1023.000000	2046.000000
47.119999	-0.037809	-22.344872	-8.839638	-0.703830	-7.806616	-4.994788	0.000000	-10.000000	0.533333	-26.816668	415.500000	1023.000000	1023.000000	2046.000000
47.139999	-0.037983	-22.448229	-8.971620	-0.437243	-8.137241	-4.902125	0.000000	-10.000000	0.525000	-26.766666	406.666656	1023.000000	1023.000000	2046.000000
47.160000	-0.038636	-22.833767	-8.706463	-0.339275	-8.136708	-5.651321	0.000000	-10.000000	0.516667	-26.466667	397.833344	1023.000000	1023.000000	2046.000000
47.180000	-0.039422	-23.298138	-8.554928	-0.537249	-8.015409	-6.190550	0.000000	-10.000000	0.516667	-26.433334	389.000000	1023.000000	1023.000000	2046.000000
47.200001	-0.039804	-23.524389	-8.739443	-0.819249	-8.294446	-5.671251	0.000000	-10.000000	0.508333	-25.933334	380.000000	1023.000000	1023.000000	2046.000000
47.220001	-0.039303	-23.228168	-9.038375	-0.613437	-8.698146	-4.878211	0.000000	-10.000000	0.500000	-25.700001	371.333344	1023.000000	1023.000000	2046.000000
47.240002	-0.039310	-23.232109	-8.864993	-0.283350	-8.647614	-5.436153	0.000000	-10.000000	0.483333	-25.233334	362.666656	1023.000000	1023.000000	2046.000000
47.259998	-0.040145	-23.725691	-8.597220	-0.414142	-8.505287	-6.209043	0.000000	-10.000000	0.466667	-24.916666	354.333344	1023.000000	1023.000000	2046.000000
47.279999	-0.040359	-23.852097	-8.613194	-0.663688	-8.585025	-5.990188	0.000000	-10.000000	0.450000	-24.533333	346.000000	1023.000000	1023.000000	2046.000000
47.299999	-0.040118	-23.709679	-8.920534	-0.623821	-8.953093	-5.212230	0.000000	-10.000000	0.466667	-24.233334	338.000000	1023.000000	1023.000000	2046.000000
47.320000	-0.039747	-23.490599	-9.001822	-0.262896	-9.102173	-5.123707	0.000000	-10.000000	0.466667	-24.133333	330.000000	1023.000000	1023.000000	2046.000000
47.340000	-0.040235	-23.778883	-8.704641	-0.183579	-9.058189	-5.832472	0.000000	-10.000000	0.466667	-23.883333	322.000000	1023.000000	1023.000000	2046.000000
47.360001	-0.040905	-24.174879	-8.579450	-0.373416	-8.936671	-6.285342	0.000000	-10.000000	0.433333	-23.533335	314.000000	1023.000000	1023.000000	2046.000000
47.380001	-0.041235	-24.370005	-8.663809	-0.546360	-8.984917	-6.174921	0.000000	-10.000000	0.408333	-23.116667	306.000000	1023.000000	1023.000000	2046.000000
47.400002	-0.041059	-24.265905	-8.883400	-0.635995	-9.079932	-5.666577	0.000000	-10.000000	0.391667	-22.833334	298.166656	1023.000000	1023.000000	2046.000000
47.419998	-0.040850	-24.142525	-9.105558	-0.452264	-9.340753	-5.243949	0.000000	-10.000000	0.383333	-22.583334	290.500000	1023.000000	1023.000000	2046.000000
47.439999	-0.040810	-24.118496	-9.125278	-0.274747	-9.473664	-5.244807	0.000000	-10.000000	0.375000	-22.316668	283.000000	1023.000000	1023.000000	2046.000000
47.459999	-0.041128	-24.306446	-8.930520	-0.167644	-9.545855	-5.662427	0.000000	-10.000000	0.358333	-21.933334	275.500000	1023.000000	1023.000000	2046.000000
47.480000	-0.041708	-24.649172	-8.684340	-0.266020	-9.454189	-6.244623	0.000000	-10.000000	0.350000	-21.583334	268.166656	1023.000000	1023.000000	2046.000000
47.500000	-0.042362	-25.035770	-8.690907	-0.457196	-9.320165	-6.567502	0.000000	-10.000000	0.350000	-21.300001	261.000000	1023.000000	1023.000000	2046.000000
47.520000	-0.042424	-25.072863	-8.812244	-0.681370	-9.335017	-6.244231	0.000000	-10.000000	0.350000	-21.033335	254.000000	1023.000000	1023.000000	2046.000000
47.540001	-0.042273	-24.983065	-9.140667	-0.636882	-9.502979	-5.702536	0.000000	-10.000000	0.350000	-20.616667	247.000000	1023.000000	1023.000000	2046.000000
47.560001	-0.042080	-24.869164	-9.273299	-0.453844	-9.680526	-5.461494	0.000000	-10.000000	0.341667	-20.133333	240.166672	1023.000000	1023.000000	2046.000000
47.580002	-0.042263	-24.977520	-9.156737	-0.260344	-9.730364	-5.830076	0.000000	-10.000000	0.308333	-19.500000	233.333328	1023.000000	1023.000000	2046.000000
47.599998	-0.043003	-25.414587	-8.937497	-0.301250	-9.850571	-6.325270	0.000000	-10.000000	0.266667	-18.866667	226.833328	1023.000000	1023.000000	2046.000000
47.619999	-0.043732	-25.845842	-8.847666	-0.494104	-9.742435	-6.761639	0.000000	-10.000000	0.241667	-18.183334	220.500000	1023.000000	1023.000000	2046.000000
47.639999	-0.044517	-26.309805	-8.798130	-0.781116	-9.661677	-7.068881	0.000000	-10.000000	0.225000	-17.450001	214.500000	1023.000000	1023.000000	2046.000000
47.660000	-0.044972	-26.578445	-8.907192	-1.146717	-9.638911	-6.885625	0.000000	-10.000000	0.216667	-16.716667	208.666672	1023.000000	1023.000000	2046.000000
47.680000	-0.044996	-26.592823	-9.105069	-1.296838	-9.799047	-6.391870	0.000000	-10.000000	0.191667	-16.100000	203.000000	1023.000000	1023.000000	2046.000000
47.700001	-0.045053	-26.626116	-9.331294	-1.202979	-9.996161	-6.095682	0.000000	-10.000000	0.191667	-15.733334	197.666672	1023.000000	1023.000000	2046.000000
47.720001	-0.044764	-26.455685	-9.257563	-0.789998	-10.021784	-6.386341	0.000000	-10.000000	0.183333	-15.466667	192.333328	1023.000000	1023.000000	2046.000000
47.740002	-0.045068	-26.635393	-9.099368	-0.591236	-10.066461	-6.878328	0.000000	-10.000000	0.183333	-15.283334	187.166672	1023.000000	1023.000000	2046.000000
47.759998	-0.045782	-27.057405	-9.073573	-0.673859	-10.020690	-7.289283	0.000000	-10.000000	0.183333	-14.883334	182.000000	1023.000000	1023.000000	2046.000000
47.779999	-0.046600	-27.540329	-9.183949	-0.868924	-10.047007	-7.440448	0.000000	-10.000000	0.175000	-14.533334	177.000000	1023.000000	1023.000000	2046.000000
47.799999	-0.047494	-28.069233	-9.505684	-1.313019	-10.152699	-7.097832	0.000000	-10.000000	0.166667	-13.933333	172.166672	1023.000000	1023.000000	2046.000000
47.820000	-0.048335	-28.565866	-9.867451	-1.570072	-10.362733	-6.765612	0.000000	-10.000000	0.150000	-13.450000	167.500000	1023.000000	1023.000000	2046.000000
47.840000	-0.049498	-29.253401	-10.171736	-1.728872	-10.650780	-6.702013	0.000000	-10.000000	0.141667	-12.933333	163.166672	1023.000000	1023.000000	2046.000000
47.860001	-0.050875	-30.067362	-10.353123	-1.863775	-10.910654	-6.939810	0.000000	-10.000000	0.116667	-12.150000	158.833328	1023.000000	1023.000000	2046.000000
47.880001	-0.052312	-30.916578	-10.261836	-1.997240	-11.066872	-7.590631	0.000000	-10.000000	0.091667	-11.466667	154.833328	1023.000000	1023.000000	2046.000000
47.900002	-0.053383	-31.549212	-10.091389	-2.286929	-11.068491	-8.102403	0.000000	-10.000000	0.075000	-10.833334	150.833328	1023.000000	1023.000000	2046.000000
47.919998	-0.054450	-32.179996	-10.019657	-2.583400	-11.008902	-8.568037	0.000000	-10.000000	0.083333	-10.833334	147.166672	1023.000000	1023.000000	2046.000000
47.939999	-0.055119	-32.575447	-10.151464	-2.815112	-10.925073	-8.683798	0.000000	-10.000000	0.083333	-10.950000	143.500000	1023.000000	1023.000000	2046.000000
47.959999	-0.055357	-32.715805	-10.380879	-2.994634	-11.049335	-8.290956	0.000000	-10.000000	0.075000	-11.116667	139.833328	1023.000000	1023.000000	2046.000000
47.980000	-0.055201	-32.623608	-10.696843	-2.895222	-11.194427	-7.837117	0.000000	-10.000000	0.066667	-11.050000	136.166672	1023.000000	1023.000000	2046.000000
48.000000	-0.055068	-32.545441	-10.784986	-2.691936	-11.249990	-7.818531	0.000000	-10.000000	0.058333	-10.783334	132.500000	1023.000000	1023.000000	2046.000000
48.020000	-0.055189	-32.616779	-10.563270	-2.576515	-11.145529	-8.331466	0.000000	-10.000000	0.050000	-10.350000	129.000000	1023.000000	1023.000000	2046.000000
48.040001	-0.055727	-32.934616	-10.253100	-2.734066	-11.134578	-8.812874	0.000000	-10.000000	0.041667	-9.866667	125.500000	1023.000000	1023.000000	2046.000000
48.060001	-0.056374	-33.317326	-10.129903	-2.976842	-11.081052	-9.129529	0.000000	-10.000000	0.041667	-9.433333	122.166664	1023.000000	1023.000000	2046.000000
48.080002	-0.056706	-33.513397	-10.120705	-3.165368	-11.023302	-9.204024	0.000000	-10.000000	0.050000	-9.133334	119.000000	1023.000000	1023.000000	2046.000000
48.099998	-0.056872	-33.611187	-10.225646	-3.416389	-11.018355	-8.950796	0.000000	-10.000000	0.050000	-9.033334	116.000000	1023.000000	1023.000000	2046.000000
48.119999	-0.056679	-33.497150	-10.370593	-3.564600	-11.063031	-8.498927	0.000000	-10.000000	0.050000	-9.116667	113.000000	1023.000000	1023.000000	2046.000000
48.139999	-0.056234	-33.234058	-10.494921	-3.548327	-11.076672	-8.114139	0.000000	-10.000000	0.050000	-9.483334	110.000000	1023.000000	1023.000000	2046.000000
48.160000	-0.056116	-33.164585	-10.570533	-3.462303	-11.116734	-8.015018	0.000000	-10.000000	0.058333	-9.733334	106.833336	1023.000000	1023.000000	2046.000000
48.180000	-0.056076	-33.141048	-10.453558	-3.357189	-11.068783	-8.261519	0.000000	-10.000000	0.058333	-9.550000	103.500000	1023.000000	1023.000000	2046.000000
48.200001	-0.056569	-33.432335	-10.224654	-3.390519	-10.989418	-8.827742	0.000000	-10.000000	0.058333	-8.983334	100.166664	1023.000000	1023.000000	2046.000000
48.220001	-0.057414	-33.931496	-10.204327	-3.590770	-10.916435	-9.219966	0.000000	-10.000000	0.041667	-8.416667	97.166664	1023.000000	1023.000000	2046.000000
48.240002	-0.058021	-34.290325	-10.392341	-3.806202	-10.844335	-9.247448	0.000000	-10.000000	0.041667	-8.050000	94.333336	1023.000000	1023.000000	2046.000000
48.259998	-0.058403	-34.516216	-10.683399	-4.027955	-10.850258	-8.954604	0.000000	-10.000000	0.041667	-8.016666	91.666664	1023.000000	1023.000000	2046.000000
48.279999	-0.058654	-34.664658	-11.033053	-4.073554	-10.935191	-8.622859	0.000000	-10.000000	0.050000	-8.033334	89.000000	1023.000000	1023.000000	2046.000000
48.299999	-0.058731	-34.710091	-11.293736	-4.065950	-11.075312	-8.275092	0.000000	-10.000000	0.041667	-8.000000	86.333336	1023.000000	1023.000000	2046.000000
48.320000	-0.058907	-34.814037	-11.441633	-3.990863	-11.223510	-8.158030	0.000000	-10.000000	0.033333	-7.650000	83.666664	1023.000000	1023.000000	2046.000000
48.340000	-0.059190	-34.981438	-11.411111	-3.938280	-11.274793	-8.357255	0.000000	-10.000000	0.016667	-7.150000	81.000000	1023.000000	1023.000000	2046.000000
48.360001	-0.059677	-35.269154	-11.205966	-3.961896	-11.298901	-8.802392	0.000000	-10.000000	0.016667	-6.700000	78.666664	1023.000000	1023.000000	2046.000000
48.380001	-0.060135	-35.539825	-10.958749	-4.129368	-11.314258	-9.137452	0.000000	-10.000000	0.025000	-6.366667	76.500000	1023.000000	1023.000000	2046.000000
48.400002	-0.060524	-35.769562	-10.875173	-4.280356	-11.226533	-9.387500	0.000000	-10.000000	0.025000	-6.183333	74.500000	1023.000000	1023.000000	2046.000000
48.419998	-0.060792	-35.928211	-10.919621	-4.421765	-11.162574	-9.424253	0.000000	-10.000000	0.025000	-6.066667	72.500000	1023.000000	1023.000000	2046.000000
48.439999	-0.060616	-35.824028	-11.009668	-4.587965	-11.232323	-8.994071	0.000000	-10.000000	0.008333	-5.916667	70.500000	1023.000000	1023.000000	2046.000000
48.459999	-0.060131	-35.537579	-11.226038	-4.489493	-11.356293	-8.465755	0.000000	-10.000000	0.016667	-5.633334	68.500000	1023.000000	1023.000000	2046.000000
48.480000	-0.059440	-35.129227	-11.307604	-4.275443	-11.336071	-8.210109	0.000000	-10.000000	0.008333	-5.300000	66.500000	1023.000000	1023.000000	2046.000000
48.500000	-0.058994	-34.865711	-11.125395	-4.074346	-11.281034	-8.384937	0.000000	-10.000000	0.008333	-4.883334	64.500000	1023.000000	1023.000000	2046.000000
48.520000	-0.058837	-34.772667	-10.797418	-3.962735	-11.158736	-8.853780	0.000000	-10.000000	0.000000	-4.533334	62.833332	1023.000000	1023.000000	2046.000000
48.540001	-0.059201	-34.987682	-10.414989	-4.127414	-11.079371	-9.365907	0.000000	-10.000000	0.008333	-4.233334	61.333332	1023.000000	1023.000000	2046.000000
48.560001	-0.059565	-35.203175	-10.429458	-4.351717	-11.071969	-9.350031	0.000000	-10.000000	0.008333	-4.050000	60.000000	1023.000000	1023.000000	2046.000000
48.580002	-0.059366	-35.085438	-10.637792	-4.492834	-11.133683	-8.821128	0.000000	-10.000000	0.008333	-3.900000	58.666668	1023.000000	1023.000000	2046.000000
48.599998	-0.058813	-34.758430	-10.861369	-4.350461	-11.223872	-8.322727	0.000000	-10.000000	0.008333	-3.750000	57.333332	1023.000000	1023.000000	2046.000000
48.619999	-0.058207	-34.400425	-10.883802	-4.099302	-11.197114	-8.220206	0.000000	-10.000000	0.016667	-3.616667	56.000000	1023.000000	1023.000000	2046.000000
48.639999	-0.057808	-34.164505	-10.603274	-3.839493	-11.017542	-8.704197	0.000000	-10.000000	0.016667	-3.500000	54.666668	1023.000000	1023.000000	2046.000000
48.660000	-0.058075	-34.322483	-10.213326	-3.921906	-10.960612	-9.226638	0.000000	-10.000000	0.008333	-3.466667	53.500000	1023.000000	1023.000000	2046.000000
48.680000	-0.058528	-34.589851	-10.084000	-4.113955	-10.961415	-9.430482	0.000000	-10.000000	0.000000	-3.466667	52.333332	1023.000000	1023.000000	2046.000000
48.700001	-0.058741	-34.716053	-10.207429	-4.359721	-10.980583	-9.168319	0.000000	-10.000000	0.000000	-3.533333	51.166668	1023.000000	1023.000000	2046.000000
48.720001	-0.058437	-34.536304	-10.463339	-4.371091	-11.104364	-8.597509	0.000000	-10.000000	0.000000	-3.566667	50.000000	1023.000000	1023.000000	2046.000000
48.740002	-0.057601	-34.041954	-10.661915	-4.124990	-11.091402	-8.163650	0.000000	-10.000000	0.000000	-3.633333	48.833332	1023.000000	1023.000000	2046.000000
48.759998	-0.057173	-33.789055	-10.471913	-3.780379	-10.854285	-8.682476	0.000000	-10.000000	0.008333	-3.633333	47.666668	1023.000000	1023.000000	2046.000000
48.779999	-0.057431	-33.941605	-10.022749	-3.850330	-10.794940	-9.273587	0.000000	-10.000000	0.008333	-3.600000	46.333332	1023.000000	1023.000000	2046.000000
48.799999	-0.057978	-34.265133	-9.869693	-4.042062	-10.856696	-9.496681	0.000000	-10.000000	0.008333	-3.466667	45.166668	1023.000000	1023.000000	2046.000000
48.820000	-0.058177	-34.382710	-9.922646	-4.282763	-10.913226	-9.264075	0.000000	-10.000000	0.008333	-3.316667	44.000000	1023.000000	1023.000000	2046.000000
48.840000	-0.058039	-34.300896	-10.240708	-4.371749	-10.965521	-8.722917	0.000000	-10.000000	0.008333	-3.183333	43.000000	1023.000000	1023.000000	2046.000000
48.860001	-0.057405	-33.926167	-10.512979	-4.141298	-11.001094	-8.270795	0.000000	-10.000000	0.008333	-3.083333	41.833332	1023.000000	1023.000000	2046.000000
48.880001	-0.056975	-33.672318	-10.359988	-3.850096	-10.881271	-8.580962	0.000000	-10.000000	0.000000	-3.066667	40.666668	1023.000000	1023.000000	2046.000000
48.900002	-0.057158	-33.780613	-10.026707	-3.841195	-10.719497	-9.193215	0.000000	-10.000000	0.000000	-3.183333	39.500000	1023.000000	1023.000000	2046.000000
48.919998	-0.057858	-34.194050	-9.792666	-4.012449	-10.765730	-9.623204	0.000000	-10.000000	0.000000	-3.400000	38.500000	1023.000000	1023.000000	2046.000000
48.939999	-0.058213	-34.403770	-9.711423	-4.297134	-10.837431	-9.557784	0.000000	-10.000000	0.000000	-3.650000	37.500000	1023.000000	1023.000000	2046.000000
48.959999	-0.058411	-34.520889	-10.248382	-4.439548	-11.056876	-8.776082	0.000000	-10.000000	0.000000	-3.750000	36.333332	1023.000000	1023.000000	2046.000000
48.980000	-0.057960	-34.254211	-10.477688	-4.221029	-11.051439	-8.504057	0.000000	-10.000000	0.000000	-3.683333	35.000000	1023.000000	1023.000000	2046.000000
49.000000	-0.058110	-34.342720	-10.232990	-4.093306	-10.911003	-9.105419	0.000000	-10.000000	0.016667	-3.533333	33.666668	1023.000000	1023.000000	2046.000000
49.020000	-0.058943	-34.835167	-9.807183	-4.366958	-10.992970	-9.668055	0.000000	-10.000000	0.025000	-3.400000	32.500000	1023.000000	1023.000000	2046.000000
49.040001	-0.059801	-35.342381	-9.594669	-4.748508	-10.995241	-10.003963	0.000000	-10.000000	0.033333	-3.416667	31.500000	1023.000000	1023.000000	2046.000000
49.060001	-0.060276	-35.622871	-9.706496	-5.184876	-10.994610	-9.736889	0.000000	-10.000000	0.033333	-3.783333	30.333334	1023.000000	1023.000000	2046.000000
49.080002	-0.060296	-35.634933	-10.015444	-5.245109	-11.229976	-9.144404	0.000000	-10.000000	0.041667	-4.783333	29.000000	1023.000000	1023.000000	2046.000000
49.099998	-0.059368	-35.086594	-10.224724	-4.877658	-11.171926	-8.812287	0.000000	-10.000000	0.050000	-6.366667	27.333334	1023.000000	1023.000000	2046.000000
49.119999	-0.058977	-34.855480	-10.146473	-4.554970	-11.020451	-9.133587	0.000000	-10.000000	0.058333	-7.933333	25.166666	1023.000000	1023.000000	2046.000000
49.139999	-0.059414	-35.113575	-9.794690	-4.536635	-11.057261	-9.724986	0.000000	-10.000000	0.066667	-9.116667	22.500000	1023.000000	1023.000000	2046.000000
49.160000	-0.060822	-35.946030	-9.692907	-4.912055	-11.121063	-10.220003	0.000000	-10.000000	0.066667	-9.550000	19.333334	1023.000000	1023.000000	2046.000000
49.180000	-0.062223	-36.774078	-9.896779	-5.536444	-11.326599	-10.014255	0.000000	-10.000000	0.058333	-9.383333	16.166666	1023.000000	1023.000000	2046.000000
49.200001	-0.063306	-37.413643	-10.469569	-5.882555	-11.670658	-9.390862	0.000000	-10.000000	0.050000	-8.850000	13.000000	1023.000000	1023.000000	2046.000000
49.220001	-0.063940	-37.788334	-10.765233	-5.894762	-11.613982	-9.514355	0.000000	-10.000000	0.050000	-8.100000	10.166667	1023.000000	1023.000000	2046.000000
49.240002	-0.065321	-38.604755	-10.476367	-6.068533	-11.694301	-10.365554	0.000000	-10.000000	0.050000	-7.766667	7.500000	1023.000000	1023.000000	2046.000000
49.259998	-0.067009	-39.602131	-10.243799	-6.537768	-11.783669	-11.036895	0.000000	-10.000000	0.058333	-7.866667	5.000000	1023.000000	1023.000000	2046.000000
49.279999	-0.068214	-40.314556	-10.320896	-7.040470	-11.898590	-11.054600	0.000000	-10.000000	0.058333	-8.483334	2.500000	1023.000000	1023.000000	2046.000000
49.299999	-0.068528	-40.499832	-10.799046	-7.233894	-12.065615	-10.401278	0.000000	-10.000000	0.058333	-9.200001	0.000000	1023.000000	1023.000000	2046.000000
49.320000	-0.068094	-40.243279	-11.005543	-6.957721	-11.995910	-10.284105	0.000000	-10.000000	0.050000	-9.583334	-2.833333	1023.000000	1023.000000	2046.000000
49.340000	-0.068114	-40.255215	-10.631735	-6.792570	-11.774852	-11.056057	0.000000	-10.000000	0.050000	-9.600000	-5.833333	1023.000000	1023.000000	2046.000000
49.360001	-0.069220	-40.909130	-10.383598	-7.063774	-11.851009	-11.610749	0.000000	-10.000000	0.050000	-9.133333	-9.000000	1023.000000	1023.000000	2046.000000
49.380001	-0.069801	-41.252510	-10.607160	-7.477983	-12.085887	-11.081479	0.000000	-10.000000	0.050000	-8.433333	-12.000000	1023.000000	1023.000000	2046.000000
49.400002	-0.069309	-40.961906	-11.014928	-7.344181	-12.164174	-10.438622	0.000000	-10.000000	0.041667	-7.716667	-14.833333	1023.000000	1023.000000	2046.000000
49.419998	-0.068725	-40.616745	-10.764942	-7.048140	-11.853260	-10.950401	0.000000	-10.000000	0.041667	-7.100000	-17.500000	1023.000000	1023.000000	2046.000000
49.439999	-0.069326	-40.971382	-10.309478	-7.207315	-11.807882	-11.646707	0.000000	-10.000000	0.041667	-6.716667	-20.000000	1023.000000	1023.000000	2046.000000
49.459999	-0.070139	-41.452110	-10.230440	-7.562345	-11.894554	-11.764772	0.000000	-10.000000	0.050000	-6.466667	-22.333334	1023.000000	1023.000000	2046.000000
49.480000	-0.070066	-41.409050	-10.640084	-7.778458	-12.108527	-10.881983	0.000000	-10.000000	0.050000	-6.416667	-24.500000	1023.000000	1023.000000	2046.000000
49.500000	-0.069196	-40.895012	-10.737512	-7.506251	-11.909327	-10.741924	0.000000	-10.000000	0.050000	-6.566667	-26.500000	1023.000000	1023.000000	2046.000000
49.520000	-0.069238	-40.919529	-10.271377	-7.434871	-11.619347	-11.593937	0.000000	-10.000000	0.050000	-6.716667	-28.666666	1023.000000	1023.000000	2046.000000
49.540001	-0.070181	-41.477062	-10.135699	-7.820532	-11.748511	-11.772319	0.000000	-10.000000	0.050000	-6.483334	-31.000000	1023.000000	1023.000000	2046.000000
49.560001	-0.070231	-41.506332	-10.624547	-8.001142	-11.956169	-10.924475	0.000000	-10.000000	0.033333	-5.550000	-33.333332	1023.000000	1023.000000	2046.000000
49.580002	-0.069397	-41.013786	-10.852316	-7.670651	-11.757174	-10.733645	0.000000	-10.000000	0.016667	-4.233334	-35.166668	1023.000000	1023.000000	2046.000000
49.599998	-0.069533	-41.093842	-10.654598	-7.493948	-11.475338	-11.469957	0.000000	-10.000000	0.000000	-3.016667	-36.500000	1023.000000	1023.000000	2046.000000
49.619999	-0.070553	-41.696678	-10.540230	-7.793742	-11.496458	-11.866249	0.000000	-10.000000	0.000000	-2.283333	-37.333332	1023.000000	1023.000000	2046.000000
49.639999	-0.071150	-42.049511	-10.940808	-8.123312	-11.723742	-11.261648	0.000000	-10.000000	0.000000	-1.950000	-37.833332	1023.000000	1023.000000	2046.000000
49.660000	-0.070895	-41.898724	-11.423067	-7.961666	-11.871150	-10.642840	0.000000	-10.000000	0.000000	-1.666667	-38.000000	1023.000000	1023.000000	2046.000000
49.680000	-0.070499	-41.665134	-11.329256	-7.653213	-11.680992	-11.001675	0.000000	-10.000000	0.000000	-1.016667	-38.000000	1023.000000	1023.000000	2046.000000
49.700001	-0.071282	-42.127415	-11.049708	-7.769229	-11.649152	-11.659327	0.000000	-10.000000	0.000000	-0.416667	-38.000000	1023.000000	1023.000000	2046.000000
49.720001	-0.072040	-42.575550	-11.057956	-8.058496	-11.743882	-11.715215	0.000000	-10.000000	0.008333	0.000000	-38.000000	1023.000000	1023.000000	2046.000000
49.740002	-0.072107	-42.615120	-11.528793	-8.176749	-12.006061	-10.903519	0.000000	-10.000000	0.008333	0.283333	-38.000000	1023.000000	1023.000000	2046.000000
49.759998	-0.071161	-42.056278	-11.734488	-7.808307	-11.910536	-10.602947	0.000000	-10.000000	0.008333	0.866667	-38.000000	1023.000000	1023.000000	2046.000000
49.779999	-0.070738	-41.805908	-11.371064	-7.570046	-11.675797	-11.189002	0.000000	-10.000000	0.000000	1.550000	-38.000000	1023.000000	1023.000000	2046.000000
49.799999	-0.071024	-41.975323	-10.991201	-7.682025	-11.659842	-11.642254	0.000000	-10.000000	0.000000	2.016667	-38.000000	1023.000000	1023.000000	2046.000000
49.820000	-0.071219	-42.090515	-10.951681	-7.899544	-11.745854	-11.493436	0.000000	-10.000000	0.000000	2.316667	-38.000000	1023.000000	1023.000000	2046.000000
49.840000	-0.070783	-41.833008	-11.306435	-7.866624	-11.908605	-10.751342	0.000000	-10.000000	0.000000	2.666667	-38.000000	1023.000000	1023.000000	2046.000000
49.860001	-0.069609	-41.139084	-11.437774	-7.466097	-11.845528	-10.389687	0.000000	-10.000000	0.000000	3.083333	-38.000000	1023.000000	1023.000000	2046.000000
49.880001	-0.068879	-40.707378	-11.009273	-7.161546	-11.542145	-10.994416	0.000000	-10.000000	-0.008333	3.483333	-38.000000	1023.000000	1023.000000	2046.000000
49.900002	-0.069125	-40.852757	-10.651352	-7.274724	-11.542719	-11.383962	0.000000	-10.000000	-0.016667	3.766667	-38.000000	1023.000000	1023.000000	2046.000000
49.919998	-0.069183	-40.886997	-10.740518	-7.470669	-11.594679	-11.081131	0.000000	-10.000000	-0.025000	3.916667	-38.000000	1023.000000	1023.000000	2046.000000
49.939999	-0.068443	-40.450089	-11.082253	-7.305211	-11.816164	-10.246460	0.000000	-10.000000	-0.016667	3.983333	-38.000000	1023.000000	1023.000000	2046.000000
49.959999	-0.067353	-39.805504	-11.031766	-6.877470	-11.600825	-10.295444	0.000000	-10.000000	-0.008333	4.033333	-38.000000	1023.000000	1023.000000	2046.000000
49.980000	-0.067014	-39.605534	-10.533781	-6.791718	-11.401791	-10.878243	0.000000	-10.000000	0.000000	3.983333	-38.000000	1023.000000	1023.000000	2046.000000
50.000000	-0.067379	-39.820988	-10.348595	-6.970482	-11.361894	-11.140018	0.000000	-10.000000	0.000000	3.766667	-38.000000	1023.000000	1023.000000	2046.000000
50.020000	-0.067334	-39.794567	-10.604774	-7.132563	-11.536801	-10.520432	0.000000	-10.000000	0.000000	3.450000	-38.000000	1023.000000	1023.000000	2046.000000
50.040001	-0.066421	-39.254990	-10.876159	-6.847424	-11.611195	-9.920214	0.000000	-10.000000	0.000000	3.166667	-38.000000	1023.000000	1023.000000	2046.000000
50.060001	-0.065614	-38.777927	-10.669690	-6.497414	-11.416731	-10.194092	0.000000	-10.000000	0.000000	3.050000	-38.000000	1023.000000	1023.000000	2046.000000
50.080002	-0.065563	-38.747799	-10.237618	-6.473202	-11.190318	-10.846659	0.000000	-10.000000	0.000000	3.183333	-38.000000	1023.000000	1023.000000	2046.000000
50.099998	-0.065917	-38.957073	-10.106786	-6.687611	-11.202318	-10.960359	0.000000	-10.000000	-0.008333	3.633333	-38.000000	1023.000000	1023.000000	2046.000000
50.119999	-0.065849	-38.916828	-10.383945	-6.855949	-11.304932	-10.372003	0.000000	-10.000000	-0.025000	4.483334	-38.000000	1023.000000	1023.000000	2046.000000
50.139999	-0.065274	-38.576756	-10.649492	-6.680898	-11.413122	-9.833242	0.000000	-10.000000	-0.033333	5.700000	-18.666666	1023.000000	1023.000000	2046.000000
50.160000	-0.064541	-38.143684	-10.618402	-6.336241	-11.346204	-9.842839	0.000000	-10.000000	-0.058333	8.016666	3.333333	1023.000000	1023.000000	2046.000000
50.180000	-0.064140	-37.906815	-10.204320	-6.189558	-11.066617	-10.446321	0.000000	-10.000000	-0.075000	9.900000	25.333334	1023.000000	1023.000000	2046.000000
50.200001	-0.064421	-38.072639	-9.975595	-6.322351	-11.008766	-10.765926	0.000000	-10.000000	-0.100000	11.250000	28.000000	1023.000000	1023.000000	2046.000000
50.220001	-0.064587	-38.170792	-10.094088	-6.555227	-11.031000	-10.490479	0.000000	-10.000000	-0.108333	11.766666	29.000000	1023.000000	1023.000000	2046.000000
50.240002	-0.064126	-37.898247	-10.394104	-6.491269	-11.278087	-9.734788	0.000000	-10.000000	-0.125000	12.916667	31.500000	1023.000000	1023.000000	2046.000000
50.259998	-0.063085	-37.283401	-10.419062	-6.047672	-11.090528	-9.726138	0.000000	-10.000000	-0.166667	14.533334	35.500000	1023.000000	1023.000000	2046.000000
50.279999	-0.062889	-37.167458	-9.955305	-6.005262	-10.783071	-10.423820	0.000000	-10.000000	-0.208333	16.200001	40.333332	1023.000000	1023.000000	2046.000000
50.299999	-0.063316	-37.419514	-9.882575	-6.256077	-10.856871	-10.423991	0.000000	-10.000000	-0.250000	17.383333	45.333332	1023.000000	1023.000000	2046.000000
50.320000	-0.063136	-37.313385	-10.318628	-6.239683	-11.056213	-9.698862	0.000000	-10.000000	-0.283333	18.833334	50.833332	1023.000000	1023.000000	2046.000000
50.340000	-0.062226	-36.775688	-10.309947	-5.887184	-10.990556	-9.588002	0.000000	-10.000000	-0.300000	19.766666	56.833332	1023.000000	1023.000000	2046.000000
50.360001	-0.062209	-36.765587	-9.813150	-5.887713	-10.689368	-10.375355	0.000000	-10.000000	-0.325000	20.783335	63.500000	1023.000000	1023.000000	2046.000000
50.380001	-0.062695	-37.052658	-9.571571	-6.376146	-10.734141	-10.370799	0.000000	-10.000000	-0.333333	21.200001	70.333336	1023.000000	1023.000000	2046.000000
50.400002	-0.062215	-36.769165	-9.939808	-6.392631	-10.899924	-9.536801	0.000000	-10.000000	-0.350000	21.616667	77.333336	1023.000000	1023.000000	2046.000000
50.419998	-0.061151	-36.139950	-9.814705	-5.970523	-10.612535	-9.742187	0.000000	-10.000000	-0.325000	21.500000	84.500000	1023.000000	1023.000000	2046.000000
50.439999	-0.060854	-35.964500	-9.408168	-5.830351	-10.417126	-10.308856	0.000000	-10.000000	-0.316667	21.416668	91.833336	1023.000000	1023.000000	2046.000000
50.459999	-0.060754	-35.905411	-9.687863	-5.920949	-10.590872	-9.705725	0.000000	-10.000000	-0.316667	21.250000	99.000000	1023.000000	1023.000000	2046.000000
50.480000	-0.059949	-35.429840	-10.008707	-5.578243	-10.700948	-9.141941	0.000000	-10.000000	-0.341667	21.583334	106.000000	1023.000000	1023.000000	2046.000000
50.500000	-0.059551	-35.194698	-9.730179	-5.307189	-10.525295	-9.632034	0.000000	-10.000000	-0.366667	21.833334	113.166664	1023.000000	1023.000000	2046.000000
50.520000	-0.060660	-35.850346	-9.567924	-5.754668	-10.432287	-10.095467	0.000000	-10.000000	-0.350000	22.150002	120.500000	1023.000000	1023.000000	2046.000000
50.540001	-0.061648	-36.433735	-9.989480	-6.215024	-10.714383	-9.514849	0.000000	-10.000000	-0.333333	22.133333	127.833336	1023.000000	1023.000000	2046.000000
50.560001	-0.061792	-36.519062	-10.407549	-6.120144	-10.838537	-9.152833	0.000000	-10.000000	-0.333333	22.216667	135.166672	1023.000000	1023.000000	2046.000000
50.580002	-0.061806	-36.527588	-10.103277	-6.000883	-10.683787	-9.739641	0.000000	-10.000000	-0.366667	22.333334	142.500000	1023.000000	1023.000000	2046.000000
50.599998	-0.062603	-36.998184	-9.839568	-6.315523	-10.510936	-10.332156	0.000000	-10.000000	-0.383333	22.750000	150.000000	1023.000000	1023.000000	2046.000000
50.619999	-0.062922	-37.186749	-10.047569	-6.681252	-10.529518	-9.928411	0.000000	-10.000000	-0.366667	23.100000	157.500000	1023.000000	1023.000000	2046.000000
50.639999	-0.062029	-36.659195	-10.334133	-6.439201	-10.584948	-9.300915	0.000000	-10.000000	-0.350000	23.400000	165.166672	1023.000000	1023.000000	2046.000000
50.660000	-0.061064	-36.089108	-9.973510	-6.143849	-10.307306	-9.664442	0.000000	-10.000000	-0.350000	23.600000	173.000000	1023.000000	1023.000000	2046.000000
50.680000	-0.060906	-35.995537	-9.618740	-6.230268	-9.966693	-10.179837	0.000000	-10.000000	-0.358333	23.816668	181.000000	1023.000000	1023.000000	2046.000000
50.700001	-0.060800	-35.933064	-9.688418	-6.473971	-9.877198	-9.893476	0.000000	-10.000000	-0.375000	24.200001	189.000000	1023.000000	1023.000000	2046.000000
50.720001	-0.059871	-35.383888	-9.999079	-6.310882	-9.921158	-9.152770	0.000000	-10.000000	-0.408333	24.716667	197.000000	1023.000000	1023.000000	2046.000000
50.740002	-0.058727	-34.707813	-9.839816	-5.925647	-9.793248	-9.149101	0.000000	-10.000000	-0.433333	25.150002	205.000000	1023.000000	1023.000000	2046.000000
50.759998	-0.057792	-34.155357	-9.212909	-5.853333	-9.430318	-9.658795	0.000000	-10.000000	-0.450000	25.283335	213.166672	1023.000000	1023.000000	2046.000000
50.779999	-0.057557	-34.016224	-8.985835	-6.060317	-9.181790	-9.788282	0.000000	-10.000000	-0.458333	25.483334	221.500000	1023.000000	1023.000000	2046.000000
50.799999	-0.056815	-33.577652	-9.191927	-6.126355	-9.240488	-9.018883	0.000000	-10.000000	-0.458333	25.549999	230.000000	1023.000000	1023.000000	2046.000000
50.820000	-0.055384	-32.732006	-9.193487	-5.750070	-9.120897	-8.667551	0.000000	-10.000000	-0.450000	25.633333	238.500000	1023.000000	1023.000000	2046.000000
[truncated: 1,334,118 more chars]
