# Supplementary material for: Effect of Electrode Belt and Body Positions on Regional Pulmonary Ventilation- and Perfusion-Related Impedance Changes Measured by Electric Impedance Tomography
Source: PLoS One. 2016 Jun 2;11(6):e0155913. doi: 10.1371/journal.pone.0155913 (PMC4890811; doi:10.1371/journal.pone.0155913)
Supplement: S1 Dataset — (ZIP) [file pone.0155913.s001.zip › Dataset/Fp01-rygg-2i.txt]

Patient Name:	Fp1
Registry:	Fp1
Investigator:	 
Diagnosys:	 
Notes:	rygg2i              
Sample Rate [Hz]:	50.08
Time Base 	Pixels Mean 	Pixels Sum 	UPPER RIGHT		UPPER LEFT		LOWER RIGHT		LOWER LEFT		QRS	ETCO2	Paw	Flow (L/min)	Volume	Analog1	Analog2	AnalogSum
0.000000	0.058339	34.478062	5.979675	10.588749	8.875976	9.033661	0.000000	-10.000000	-0.300000	24.016666	847.500000	1023.000000	1023.000000	2046.000000
0.020000	0.060488	35.748116	6.263515	11.069336	9.082002	9.333265	0.000000	-10.000000	-0.308333	23.466667	855.666687	1023.000000	1023.000000	2046.000000
0.040000	0.062372	36.861813	6.599719	11.387893	9.274919	9.599284	0.000000	-10.000000	-0.283333	23.083334	863.500000	1023.000000	1023.000000	2046.000000
0.060000	0.063594	37.584236	6.839626	11.640231	9.530930	9.573449	0.000000	-10.000000	-0.250000	22.383333	871.166687	1023.000000	1023.000000	2046.000000
0.080000	0.064164	37.920994	7.054769	11.742966	9.689631	9.433628	0.000000	-10.000000	-0.225000	21.400000	878.666687	1023.000000	1023.000000	2046.000000
0.100000	0.064531	38.137932	7.310242	11.625001	9.694119	9.508567	0.000000	-10.000000	-0.216667	20.316668	886.000000	1023.000000	1023.000000	2046.000000
0.120000	0.064530	38.137272	7.371770	11.491067	9.733670	9.540763	0.000000	-10.000000	-0.208333	19.966667	893.000000	1023.000000	1023.000000	2046.000000
0.140000	0.064438	38.082817	7.476526	11.428960	9.655271	9.522058	0.000000	-10.000000	-0.200000	19.366667	899.833313	1023.000000	1023.000000	2046.000000
0.160000	0.064523	38.132908	7.500247	11.440539	9.739479	9.452644	0.000000	-10.000000	-0.175000	19.166666	906.333313	1023.000000	1023.000000	2046.000000
0.180000	0.064566	38.158474	7.586922	11.443324	9.795345	9.332883	0.000000	-10.000000	-0.158333	18.266666	912.833313	1023.000000	1023.000000	2046.000000
0.200000	0.065297	38.590599	7.742590	11.392715	9.950708	9.504584	0.000000	-10.000000	-0.125000	17.650000	919.166687	1023.000000	1023.000000	2046.000000
0.220000	0.066202	39.125420	7.941157	11.443178	10.014819	9.726267	0.000000	-10.000000	-0.100000	16.700001	925.166687	1023.000000	1023.000000	2046.000000
0.240000	0.066988	39.590168	8.177799	11.504887	9.978632	9.928849	0.000000	-10.000000	-0.083333	15.900001	930.833313	1023.000000	1023.000000	2046.000000
0.260000	0.068016	40.197609	8.233559	11.739165	10.207822	10.017064	0.000000	-10.000000	-0.066667	14.833334	936.166687	1023.000000	1023.000000	2046.000000
0.280000	0.069158	40.872372	8.427060	11.920620	10.383484	10.141208	0.000000	-10.000000	-0.050000	13.566667	941.333313	1023.000000	1023.000000	2046.000000
0.300000	0.070466	41.645420	8.700359	12.149969	10.531658	10.263432	0.000000	-10.000000	-0.033333	12.533334	946.166687	1023.000000	1023.000000	2046.000000
0.320000	0.071795	42.431068	8.944184	12.340937	10.644685	10.501261	0.000000	-10.000000	-0.016667	11.066667	950.666687	1023.000000	1023.000000	2046.000000
0.340000	0.072999	43.142426	9.223332	12.516228	10.667142	10.735722	0.000000	-10.000000	-0.008333	9.566667	954.666687	1023.000000	1023.000000	2046.000000
0.360000	0.073981	43.722923	9.394683	12.685224	10.763640	10.879377	0.000000	-10.000000	0.008333	7.566667	958.000000	1023.000000	1023.000000	2046.000000
0.380000	0.074932	44.285084	9.466476	12.874349	11.001572	10.942685	0.000000	-10.000000	0.025000	5.566667	960.833313	1023.000000	1023.000000	2046.000000
0.400000	0.075744	44.764771	9.589099	13.050596	11.145741	10.979335	0.000000	-10.000000	0.041667	2.683333	963.166687	1023.000000	1023.000000	2046.000000
0.420000	0.076584	45.261169	9.755724	13.124580	11.206206	11.174659	0.000000	-10.000000	0.050000	0.000000	964.500000	1023.000000	1023.000000	2046.000000
0.440000	0.077077	45.552402	9.967147	13.223982	11.117098	11.244176	0.000000	-10.000000	0.058333	-2.350000	965.000000	1023.000000	1023.000000	2046.000000
0.460000	0.077499	45.802021	10.034705	13.264832	11.185798	11.316687	0.000000	-10.000000	0.075000	-4.100000	965.000000	1023.000000	1023.000000	2046.000000
0.480000	0.078311	46.281582	10.134935	13.348258	11.418314	11.380076	0.000000	-10.000000	0.091667	-5.883333	965.000000	1023.000000	1023.000000	2046.000000
0.500000	0.078764	46.549774	10.175578	13.397664	11.528502	11.448029	0.000000	-10.000000	0.100000	-7.500000	965.000000	1023.000000	1023.000000	2046.000000
0.520000	0.078169	46.198135	10.134955	13.289480	11.425336	11.348366	0.000000	-10.000000	0.100000	-8.533334	965.000000	1023.000000	1023.000000	2046.000000
0.540000	0.077080	45.554535	10.074820	13.136436	11.216336	11.126945	0.000000	-10.000000	0.108333	-9.233334	965.000000	1023.000000	1023.000000	2046.000000
0.560000	0.075921	44.869381	10.003351	12.911691	11.023784	10.930556	0.000000	-10.000000	0.116667	-10.000000	965.000000	1023.000000	1023.000000	2046.000000
0.580000	0.075632	44.698483	10.122050	12.776902	10.833501	10.966027	0.000000	-10.000000	0.133333	-10.983334	961.500000	1023.000000	1023.000000	2046.000000
0.600000	0.076096	44.973030	10.062998	12.987025	10.998050	10.924957	0.000000	-10.000000	0.158333	-12.300000	953.500000	1023.000000	1023.000000	2046.000000
0.620000	0.076393	45.148407	10.002409	13.138211	11.082928	10.924860	0.000000	-10.000000	0.200000	-13.650000	944.000000	1023.000000	1023.000000	2046.000000
0.640000	0.075525	44.635323	9.838780	13.127417	10.994074	10.675051	0.000000	-10.000000	0.233333	-14.916667	936.333313	1023.000000	1023.000000	2046.000000
0.660000	0.073616	43.506912	9.711832	12.859700	10.649550	10.285829	0.000000	-10.000000	0.250000	-15.833334	931.500000	1023.000000	1023.000000	2046.000000
0.680000	0.071542	42.281246	9.620644	12.525731	10.200514	9.934357	0.000000	-10.000000	0.250000	-16.233334	926.166687	1023.000000	1023.000000	2046.000000
0.700000	0.069123	40.851505	9.400005	12.270803	9.768667	9.412030	0.000000	-10.000000	0.258333	-16.416668	920.833313	1023.000000	1023.000000	2046.000000
0.720000	0.066115	39.074238	8.896719	11.971399	9.366773	8.839348	0.000000	-10.000000	0.275000	-16.733334	915.166687	1023.000000	1023.000000	2046.000000
0.740000	0.063284	37.400890	8.325636	11.626730	9.048409	8.400116	0.000000	-10.000000	0.291667	-17.333334	909.500000	1023.000000	1023.000000	2046.000000
0.760000	0.060850	35.962555	7.828426	11.322891	8.806563	8.004674	0.000000	-10.000000	0.308333	-18.216667	903.500000	1023.000000	1023.000000	2046.000000
0.780000	0.059043	34.894318	7.574269	11.077820	8.470941	7.771287	0.000000	-10.000000	0.325000	-19.000000	897.500000	1023.000000	1023.000000	2046.000000
0.800000	0.057620	34.053436	7.465663	11.019406	8.107929	7.460437	0.000000	-10.000000	0.358333	-19.916668	891.333313	1023.000000	1023.000000	2046.000000
0.820000	0.056671	33.492359	7.386911	10.951165	7.845170	7.309113	0.000000	-10.000000	0.383333	-20.700001	884.833313	1023.000000	1023.000000	2046.000000
0.840000	0.056006	33.099602	7.173838	10.964046	7.789911	7.171808	0.000000	-10.000000	0.400000	-21.266668	878.000000	1023.000000	1023.000000	2046.000000
0.860000	0.055464	32.779461	6.902206	10.908037	7.846998	7.122220	0.000000	-10.000000	0.400000	-21.550001	870.833313	1023.000000	1023.000000	2046.000000
0.880000	0.054720	32.339764	6.632576	10.783566	7.837238	7.086383	0.000000	-10.000000	0.408333	-21.683334	863.666687	1023.000000	1023.000000	2046.000000
0.900000	0.053736	31.757835	6.527724	10.610484	7.622202	6.997425	0.000000	-10.000000	0.425000	-21.883333	856.333313	1023.000000	1023.000000	2046.000000
0.920000	0.052800	31.204771	6.557844	10.420740	7.287151	6.939036	0.000000	-10.000000	0.425000	-22.183334	849.000000	1023.000000	1023.000000	2046.000000
0.940000	0.052165	30.829378	6.560868	10.272426	7.074390	6.921695	0.000000	-10.000000	0.425000	-22.383333	841.500000	1023.000000	1023.000000	2046.000000
0.960000	0.051705	30.557541	6.377128	10.062503	7.141658	6.976251	0.000000	-10.000000	0.425000	-22.716667	834.000000	1023.000000	1023.000000	2046.000000
0.980000	0.051552	30.467428	6.078323	9.837638	7.408952	7.142516	0.000000	-10.000000	0.458333	-23.183334	826.500000	1023.000000	1023.000000	2046.000000
1.000000	0.051707	30.558554	6.021763	9.815663	7.453882	7.267246	0.000000	-10.000000	0.500000	-23.983334	818.833313	1023.000000	1023.000000	2046.000000
1.020000	0.052055	30.764235	6.191852	9.974678	7.261889	7.335815	0.000000	-10.000000	0.533333	-24.883333	810.833313	1023.000000	1023.000000	2046.000000
1.040000	0.052708	31.150291	6.541903	10.184614	7.031877	7.391897	0.000000	-10.000000	0.550000	-25.566668	802.500000	1023.000000	1023.000000	2046.000000
1.060000	0.053483	31.608238	6.564853	10.303044	7.229159	7.511181	0.000000	-10.000000	0.550000	-25.833334	793.833313	1023.000000	1023.000000	2046.000000
1.080000	0.053614	31.685963	6.439718	10.318706	7.427714	7.499825	0.000000	-10.000000	0.550000	-25.933332	785.333313	1023.000000	1023.000000	2046.000000
1.100000	0.052488	31.020603	6.377141	10.067039	7.295680	7.280744	0.000000	-10.000000	0.558333	-26.066668	776.666687	1023.000000	1023.000000	2046.000000
1.120000	0.050455	29.819145	6.473703	9.739225	6.802790	6.803428	0.000000	-10.000000	0.566667	-26.433334	768.000000	1023.000000	1023.000000	2046.000000
1.140000	0.048867	28.880287	6.515065	9.311250	6.504371	6.549602	0.000000	-10.000000	0.575000	-26.716667	759.000000	1023.000000	1023.000000	2046.000000
1.160000	0.047578	28.118599	6.290959	8.908291	6.490129	6.429219	0.000000	-10.000000	0.566667	-26.866667	750.000000	1023.000000	1023.000000	2046.000000
1.180000	0.046293	27.359446	5.981611	8.497998	6.517327	6.362509	0.000000	-10.000000	0.566667	-26.866667	741.000000	1023.000000	1023.000000	2046.000000
1.200000	0.044814	26.484787	5.880250	8.162369	6.272897	6.169271	0.000000	-10.000000	0.558333	-26.933334	732.166687	1023.000000	1023.000000	2046.000000
1.220000	0.043471	25.691509	6.000654	7.918091	5.832681	5.940083	0.000000	-10.000000	0.575000	-27.100000	723.166687	1023.000000	1023.000000	2046.000000
1.240000	0.042626	25.192217	6.116821	7.754382	5.538525	5.782489	0.000000	-10.000000	0.583333	-27.400000	714.166687	1023.000000	1023.000000	2046.000000
1.260000	0.042382	25.047798	5.944617	7.497053	5.696836	5.909292	0.000000	-10.000000	0.616667	-27.633333	705.000000	1023.000000	1023.000000	2046.000000
1.280000	0.042273	24.983105	5.739732	7.316068	5.921400	6.005905	0.000000	-10.000000	0.641667	-28.066668	695.833313	1023.000000	1023.000000	2046.000000
1.300000	0.041858	24.738253	5.763890	7.197280	5.797043	5.980039	0.000000	-10.000000	0.658333	-28.283333	686.500000	1023.000000	1023.000000	2046.000000
1.320000	0.041247	24.377008	6.026400	7.154980	5.377750	5.817879	0.000000	-10.000000	0.658333	-28.666668	677.000000	1023.000000	1023.000000	2046.000000
1.340000	0.041392	24.462601	6.157407	7.165288	5.302519	5.837386	0.000000	-10.000000	0.650000	-28.850000	667.333313	1023.000000	1023.000000	2046.000000
1.360000	0.041649	24.614559	5.879317	7.050807	5.664343	6.020092	0.000000	-10.000000	0.666667	-29.050001	657.833313	1023.000000	1023.000000	2046.000000
1.380000	0.041124	24.304152	5.826967	6.974446	5.549831	5.952907	0.000000	-10.000000	0.683333	-29.166666	648.166687	1023.000000	1023.000000	2046.000000
1.400000	0.040580	23.982517	6.182142	6.957901	5.025756	5.816718	0.000000	-10.000000	0.691667	-29.250000	638.500000	1023.000000	1023.000000	2046.000000
1.420000	0.040626	24.009939	6.151127	6.931328	5.111662	5.815823	0.000000	-10.000000	0.691667	-29.316668	628.500000	1023.000000	1023.000000	2046.000000
1.440000	0.040627	24.010794	5.872407	6.769077	5.394055	5.975254	0.000000	-10.000000	0.691667	-29.333334	618.833313	1023.000000	1023.000000	2046.000000
1.460000	0.039910	23.586899	6.087148	6.719464	5.000714	5.779574	0.000000	-10.000000	0.716667	-29.483334	609.166687	1023.000000	1023.000000	2046.000000
1.480000	0.039652	23.434177	6.316044	6.715747	4.704363	5.698022	0.000000	-10.000000	0.716667	-29.700001	599.500000	1023.000000	1023.000000	2046.000000
1.500000	0.039707	23.466896	6.032309	6.605626	5.012216	5.816746	0.000000	-10.000000	0.733333	-29.933334	589.500000	1023.000000	1023.000000	2046.000000
1.520000	0.039212	23.174486	5.876921	6.479389	5.003456	5.814720	0.000000	-10.000000	0.716667	-30.083334	579.500000	1023.000000	1023.000000	2046.000000
1.540000	0.038507	22.757561	6.133101	6.444279	4.532480	5.647702	0.000000	-10.000000	0.733333	-30.250000	569.500000	1023.000000	1023.000000	2046.000000
1.560000	0.038095	22.514042	6.217770	6.428861	4.363689	5.503723	0.000000	-10.000000	0.741667	-30.450001	559.500000	1023.000000	1023.000000	2046.000000
1.580000	0.038065	22.496513	5.986557	6.211378	4.638817	5.659761	0.000000	-10.000000	0.775000	-30.533333	549.166687	1023.000000	1023.000000	2046.000000
1.600000	0.038015	22.466623	5.850832	5.990665	4.792723	5.832403	0.000000	-10.000000	0.775000	-30.616667	538.833313	1023.000000	1023.000000	2046.000000
1.620000	0.036711	21.696064	6.053564	5.900695	4.227962	5.513844	0.000000	-10.000000	0.766667	-30.500000	528.500000	1023.000000	1023.000000	2046.000000
1.640000	0.035097	20.742046	5.942353	5.686419	3.924494	5.188780	0.000000	-10.000000	0.758333	-30.483334	518.500000	1023.000000	1023.000000	2046.000000
1.660000	0.033583	19.847660	5.423644	5.277571	4.096443	5.050002	0.000000	-10.000000	0.758333	-30.350000	508.500000	1023.000000	1023.000000	2046.000000
1.680000	0.031925	18.867798	5.132846	4.831694	3.937440	4.965820	0.000000	-10.000000	0.741667	-30.233334	498.500000	1023.000000	1023.000000	2046.000000
1.700000	0.030935	18.282879	5.268912	4.702368	3.541385	4.770214	0.000000	-10.000000	0.733333	-30.133333	488.500000	1023.000000	1023.000000	2046.000000
1.720000	0.030618	18.095177	5.482484	4.855706	3.230590	4.526396	0.000000	-10.000000	0.733333	-30.283333	478.166656	1023.000000	1023.000000	2046.000000
1.740000	0.030533	18.045046	5.370114	4.712419	3.356102	4.606411	0.000000	-10.000000	0.750000	-30.266666	467.833344	1023.000000	1023.000000	2046.000000
1.760000	0.029296	17.313978	4.948980	4.283239	3.537025	4.544734	0.000000	-10.000000	0.750000	-30.400000	457.500000	1023.000000	1023.000000	2046.000000
1.780000	0.027294	16.130787	4.694167	3.976949	3.198631	4.261040	0.000000	-10.000000	0.725000	-30.033335	447.500000	1023.000000	1023.000000	2046.000000
1.800000	0.024900	14.715789	4.647208	3.950580	2.495090	3.622912	0.000000	-10.000000	0.691667	-29.666668	437.500000	1023.000000	1023.000000	2046.000000
1.820000	0.022239	13.143415	4.403775	3.808866	1.953604	2.977170	0.000000	-10.000000	0.658333	-28.883333	427.666656	1023.000000	1023.000000	2046.000000
1.840000	0.019174	11.332031	3.694178	3.331199	1.723807	2.582847	0.000000	-10.000000	0.625000	-28.083334	418.000000	1023.000000	1023.000000	2046.000000
1.860000	0.016137	9.537124	2.954888	2.893008	1.437196	2.252032	0.000000	-10.000000	0.591667	-27.333334	408.666656	1023.000000	1023.000000	2046.000000
1.880000	0.013631	8.056167	2.579600	2.712437	0.931664	1.832465	0.000000	-10.000000	0.591667	-26.900000	399.500000	1023.000000	1023.000000	2046.000000
1.900000	0.011686	6.906423	2.471394	2.643243	0.362378	1.429408	0.000000	-10.000000	0.616667	-27.000000	390.500000	1023.000000	1023.000000	2046.000000
1.920000	0.010460	6.181881	2.136598	2.492437	0.288601	1.264245	0.000000	-10.000000	0.650000	-27.300001	381.500000	1023.000000	1023.000000	2046.000000
1.940000	0.009565	5.652743	1.576301	2.268606	0.505213	1.302622	0.000000	-10.000000	0.650000	-27.550001	372.500000	1023.000000	1023.000000	2046.000000
1.960000	0.008460	4.999569	1.414813	2.139363	0.258529	1.186865	0.000000	-10.000000	0.650000	-27.550001	363.333344	1023.000000	1023.000000	2046.000000
1.980000	0.007355	4.346543	1.422197	2.153332	-0.083192	0.854205	0.000000	-10.000000	0.633333	-27.350000	354.166656	1023.000000	1023.000000	2046.000000
2.000000	0.006408	3.787068	1.402898	2.021147	-0.364147	0.727169	0.000000	-10.000000	0.616667	-27.016666	345.000000	1023.000000	1023.000000	2046.000000
2.020000	0.005881	3.475689	1.110268	1.738508	-0.210744	0.837657	0.000000	-10.000000	0.583333	-26.616667	336.000000	1023.000000	1023.000000	2046.000000
2.040000	0.005255	3.105901	0.775644	1.420587	-0.058411	0.968080	0.000000	-10.000000	0.566667	-26.183332	324.333344	1023.000000	1023.000000	2046.000000
2.060000	0.004557	2.693082	0.626627	1.168203	-0.134512	1.032764	0.000000	-10.000000	0.550000	-25.850000	312.666656	1023.000000	1023.000000	2046.000000
2.080000	0.003935	2.325336	0.670388	1.017144	-0.362559	1.000363	0.000000	-10.000000	0.550000	-25.650000	304.000000	1023.000000	1023.000000	2046.000000
2.100000	0.003855	2.278082	0.838140	1.109004	-0.618292	0.949229	0.000000	-10.000000	0.550000	-25.700001	298.333344	1023.000000	1023.000000	2046.000000
2.120000	0.004894	2.892567	0.904831	1.302829	-0.440347	1.125255	0.000000	-10.000000	0.550000	-25.866667	292.666656	1023.000000	1023.000000	2046.000000
2.140000	0.005783	3.417663	0.812133	1.328565	-0.102121	1.379086	0.000000	-10.000000	0.541667	-25.900000	284.166656	1023.000000	1023.000000	2046.000000
2.160000	0.006613	3.908561	0.899632	1.267673	0.025078	1.716177	0.000000	-10.000000	0.525000	-25.500000	275.500000	1023.000000	1023.000000	2046.000000
2.180000	0.006721	3.972034	1.030731	1.278073	-0.046092	1.709322	0.000000	-10.000000	0.508333	-24.716667	267.000000	1023.000000	1023.000000	2046.000000
2.200000	0.005750	3.397982	1.165953	1.198875	-0.346614	1.379767	0.000000	-10.000000	0.500000	-24.066668	258.833344	1023.000000	1023.000000	2046.000000
2.220000	0.004329	2.558521	1.031612	0.898974	-0.435621	1.063555	0.000000	-10.000000	0.500000	-23.716667	250.833328	1023.000000	1023.000000	2046.000000
2.240000	0.002840	1.678259	0.697652	0.347514	-0.328569	0.961661	0.000000	-10.000000	0.500000	-23.483334	243.000000	1023.000000	1023.000000	2046.000000
2.260000	0.001341	0.792351	0.472326	-0.174878	-0.364744	0.859648	0.000000	-10.000000	0.483333	-23.150002	235.000000	1023.000000	1023.000000	2046.000000
2.280000	-0.000243	-0.143348	0.404384	-0.668503	-0.656820	0.777592	0.000000	-10.000000	0.441667	-22.666668	227.166672	1023.000000	1023.000000	2046.000000
2.300000	-0.001967	-1.162659	0.372478	-0.963021	-1.015308	0.443193	0.000000	-10.000000	0.408333	-22.033335	219.500000	1023.000000	1023.000000	2046.000000
2.320000	-0.003276	-1.935910	0.237236	-1.249539	-1.179440	0.255834	0.000000	-10.000000	0.383333	-21.333334	212.166672	1023.000000	1023.000000	2046.000000
2.340000	-0.004153	-2.454719	0.018404	-1.496617	-1.151544	0.175038	0.000000	-10.000000	0.375000	-20.733334	205.000000	1023.000000	1023.000000	2046.000000
2.360000	-0.004475	-2.644532	-0.131758	-1.827968	-1.045307	0.360501	0.000000	-10.000000	0.366667	-20.450001	198.166672	1023.000000	1023.000000	2046.000000
2.380000	-0.004615	-2.727512	-0.070513	-2.044401	-1.106032	0.493434	0.000000	-10.000000	0.366667	-20.116667	191.333328	1023.000000	1023.000000	2046.000000
2.400000	-0.005027	-2.970963	0.120645	-2.070848	-1.387241	0.366481	0.000000	-10.000000	0.366667	-20.033335	184.666672	1023.000000	1023.000000	2046.000000
2.420000	-0.005377	-3.177994	0.104875	-2.121604	-1.404928	0.243663	0.000000	-10.000000	0.358333	-19.800001	178.000000	1023.000000	1023.000000	2046.000000
2.440000	-0.005316	-3.141511	0.005995	-2.208029	-1.252120	0.312643	0.000000	-10.000000	0.350000	-19.566668	171.333328	1023.000000	1023.000000	2046.000000
2.460000	-0.004885	-2.886820	0.012680	-2.357463	-1.142153	0.600116	0.000000	-10.000000	0.350000	-19.166666	164.833328	1023.000000	1023.000000	2046.000000
2.480000	-0.004483	-2.649186	0.179547	-2.386421	-1.202055	0.759743	0.000000	-10.000000	0.333333	-18.683334	158.333328	1023.000000	1023.000000	2046.000000
2.500000	-0.004624	-2.732637	0.302723	-2.318968	-1.332841	0.616450	0.000000	-10.000000	0.300000	-18.383333	152.000000	1023.000000	1023.000000	2046.000000
2.520000	-0.004945	-2.922789	0.232898	-2.232008	-1.321573	0.397894	0.000000	-10.000000	0.266667	-17.833334	145.666672	1023.000000	1023.000000	2046.000000
2.540000	-0.004599	-2.718157	0.152735	-2.282205	-1.096920	0.508233	0.000000	-10.000000	0.250000	-17.366667	139.833328	1023.000000	1023.000000	2046.000000
2.560000	-0.003997	-2.362347	0.250353	-2.441085	-0.997238	0.825623	0.000000	-10.000000	0.233333	-16.850000	134.166672	1023.000000	1023.000000	2046.000000
2.580000	-0.003591	-2.122418	0.322076	-2.483645	-0.954941	0.994092	0.000000	-10.000000	0.233333	-16.350000	128.666672	1023.000000	1023.000000	2046.000000
2.600000	-0.003448	-2.038003	0.421479	-2.505829	-1.020753	1.067099	0.000000	-10.000000	0.216667	-15.966667	123.000000	1023.000000	1023.000000	2046.000000
2.620000	-0.003729	-2.203561	0.458383	-2.388294	-1.116466	0.842815	0.000000	-10.000000	0.225000	-15.416667	117.666664	1023.000000	1023.000000	2046.000000
2.640000	-0.004054	-2.395879	0.394648	-2.347823	-1.142260	0.699557	0.000000	-10.000000	0.208333	-15.100000	112.500000	1023.000000	1023.000000	2046.000000
2.660000	-0.003961	-2.340866	0.405008	-2.348524	-1.091005	0.693655	0.000000	-10.000000	0.208333	-14.616667	107.500000	1023.000000	1023.000000	2046.000000
2.680000	-0.003586	-2.119534	0.370549	-2.433957	-0.949324	0.893198	0.000000	-10.000000	0.200000	-14.150000	102.666664	1023.000000	1023.000000	2046.000000
2.700000	-0.003141	-1.856440	0.390001	-2.493331	-0.845407	1.092296	0.000000	-10.000000	0.200000	-13.683333	97.833336	1023.000000	1023.000000	2046.000000
2.720000	-0.002771	-1.637928	0.471694	-2.545404	-0.876107	1.311889	0.000000	-10.000000	0.183333	-13.233334	93.333336	1023.000000	1023.000000	2046.000000
2.740000	-0.003404	-2.011609	0.440146	-2.438892	-1.021831	1.008968	0.000000	-10.000000	0.166667	-12.833334	89.000000	1023.000000	1023.000000	2046.000000
2.760000	-0.003848	-2.273904	0.378046	-2.326279	-1.052443	0.726772	0.000000	-10.000000	0.141667	-12.433333	84.666664	1023.000000	1023.000000	2046.000000
2.780000	-0.003540	-2.091941	0.408426	-2.441087	-0.954420	0.895140	0.000000	-10.000000	0.133333	-12.150001	80.333336	1023.000000	1023.000000	2046.000000
2.800000	-0.003090	-1.826124	0.485355	-2.586902	-0.879318	1.154741	0.000000	-10.000000	0.116667	-11.900001	76.000000	1023.000000	1023.000000	2046.000000
2.820000	-0.002726	-1.611183	0.533977	-2.784534	-0.849040	1.488415	0.000000	-10.000000	0.108333	-11.466667	72.166664	1023.000000	1023.000000	2046.000000
2.840000	-0.003968	-2.345191	0.326114	-2.783475	-1.077768	1.189937	0.000000	-10.000000	0.100000	-10.950000	68.500000	1023.000000	1023.000000	2046.000000
2.860000	-0.006532	-3.860176	-0.043840	-2.947562	-1.425637	0.556863	0.000000	-10.000000	0.100000	-10.400001	65.000000	1023.000000	1023.000000	2046.000000
2.880000	-0.008344	-4.931053	-0.332176	-3.460585	-1.534015	0.395723	0.000000	-10.000000	0.100000	-9.866667	61.500000	1023.000000	1023.000000	2046.000000
2.900000	-0.009527	-5.630220	-0.497600	-3.892291	-1.650331	0.410002	0.000000	-10.000000	0.100000	-9.283334	58.166668	1023.000000	1023.000000	2046.000000
2.920000	-0.010907	-6.445768	-0.678425	-4.188317	-1.833527	0.254502	0.000000	-10.000000	0.100000	-8.733334	55.000000	1023.000000	1023.000000	2046.000000
2.940000	-0.011605	-6.858699	-0.738115	-4.201682	-1.922922	0.004021	0.000000	-10.000000	0.100000	-8.400000	52.166668	1023.000000	1023.000000	2046.000000
2.960000	-0.011406	-6.740681	-0.699538	-3.990053	-1.867713	-0.183376	0.000000	-10.000000	0.091667	-8.316667	49.333332	1023.000000	1023.000000	2046.000000
2.980000	-0.010358	-6.121718	-0.558295	-4.035074	-1.666443	0.138093	0.000000	-10.000000	0.091667	-8.300000	46.500000	1023.000000	1023.000000	2046.000000
3.000000	-0.010209	-6.033716	-0.486128	-4.301509	-1.570789	0.324710	0.000000	-10.000000	0.091667	-8.383333	43.666668	1023.000000	1023.000000	2046.000000
3.020000	-0.011122	-6.573188	-0.624356	-4.361207	-1.717597	0.129973	0.000000	-10.000000	0.083333	-7.950000	40.833332	1023.000000	1023.000000	2046.000000
3.040000	-0.013033	-7.702685	-0.920710	-4.215612	-1.998773	-0.567590	0.000000	-10.000000	0.066667	-7.133333	38.166668	1023.000000	1023.000000	2046.000000
3.060000	-0.015433	-9.120685	-1.263741	-4.175295	-2.372008	-1.309641	0.000000	-10.000000	0.041667	-5.833333	35.666668	1023.000000	1023.000000	2046.000000
3.080000	-0.017596	-10.399336	-1.669954	-4.543227	-2.675833	-1.510322	0.000000	-10.000000	0.041667	-4.050000	33.833332	1023.000000	1023.000000	2046.000000
3.100000	-0.019593	-11.579651	-2.086997	-4.857940	-3.070462	-1.564252	0.000000	-10.000000	0.041667	-2.716667	32.666668	1023.000000	1023.000000	2046.000000
3.120000	-0.021344	-12.614144	-2.626058	-4.977257	-3.253038	-1.757791	0.000000	-10.000000	0.050000	-2.300000	32.000000	1023.000000	1023.000000	2046.000000
3.140000	-0.022951	-13.564188	-3.010642	-4.946336	-3.448289	-2.158920	0.000000	-10.000000	0.058333	-3.516667	31.333334	1023.000000	1023.000000	2046.000000
3.160000	-0.024241	-14.326564	-3.255890	-4.863801	-3.612319	-2.594554	0.000000	-10.000000	0.075000	-5.466667	30.166666	1023.000000	1023.000000	2046.000000
3.180000	-0.024350	-14.390872	-3.253596	-4.966784	-3.646809	-2.523683	0.000000	-10.000000	0.091667	-7.150000	28.333334	1023.000000	1023.000000	2046.000000
3.200000	-0.024174	-14.286965	-3.290420	-5.142083	-3.620114	-2.234348	0.000000	-10.000000	0.091667	-8.083334	25.833334	1023.000000	1023.000000	2046.000000
3.220000	-0.024422	-14.433627	-3.457047	-5.240033	-3.617827	-2.118720	0.000000	-10.000000	0.075000	-8.183333	23.166666	1023.000000	1023.000000	2046.000000
3.240000	-0.025342	-14.977104	-3.713600	-5.279017	-3.686758	-2.297729	0.000000	-10.000000	0.058333	-7.750000	20.333334	1023.000000	1023.000000	2046.000000
3.260000	-0.026441	-15.626683	-3.876112	-5.311350	-3.804273	-2.634948	0.000000	-10.000000	0.050000	-7.200000	17.833334	1023.000000	1023.000000	2046.000000
3.280000	-0.026657	-15.754379	-3.892909	-5.391679	-3.788977	-2.680815	0.000000	-10.000000	0.050000	-6.666667	15.500000	1023.000000	1023.000000	2046.000000
3.300000	-0.026303	-15.545185	-3.780586	-5.538096	-3.800648	-2.425854	0.000000	-10.000000	0.050000	-6.416667	13.500000	1023.000000	1023.000000	2046.000000
3.320000	-0.025823	-15.261352	-3.720997	-5.756390	-3.756708	-2.027256	0.000000	-10.000000	0.050000	-6.416667	11.166667	1023.000000	1023.000000	2046.000000
3.340000	-0.025119	-14.845107	-3.795213	-5.761062	-3.575221	-1.713611	0.000000	-10.000000	0.058333	-6.683333	8.833333	1023.000000	1023.000000	2046.000000
3.360000	-0.024552	-14.510428	-3.822621	-5.384045	-3.502322	-1.801442	0.000000	-10.000000	0.075000	-7.250000	6.500000	1023.000000	1023.000000	2046.000000
3.380000	-0.023727	-14.022558	-3.598516	-5.089714	-3.447536	-1.886792	0.000000	-10.000000	0.091667	-7.700000	4.166667	1023.000000	1023.000000	2046.000000
3.400000	-0.022056	-13.035096	-3.197599	-5.017601	-3.333414	-1.486482	0.000000	-10.000000	0.083333	-7.650000	1.833333	1023.000000	1023.000000	2046.000000
3.420000	-0.020911	-12.358443	-3.085243	-5.058576	-3.095743	-1.118880	0.000000	-10.000000	0.066667	-7.116667	-0.500000	1023.000000	1023.000000	2046.000000
3.440000	-0.021407	-12.651609	-3.206857	-5.148666	-3.026627	-1.269460	0.000000	-10.000000	0.050000	-6.516667	-2.500000	1023.000000	1023.000000	2046.000000
3.460000	-0.022495	-13.294788	-3.188721	-5.226544	-3.142055	-1.737468	0.000000	-10.000000	0.050000	-6.200000	-4.500000	1023.000000	1023.000000	2046.000000
3.480000	-0.022906	-13.537265	-3.053202	-5.486617	-3.175284	-1.822161	0.000000	-10.000000	0.050000	-5.933333	-6.500000	1023.000000	1023.000000	2046.000000
3.500000	-0.023359	-13.805033	-3.079286	-5.957332	-3.154700	-1.613714	0.000000	-10.000000	0.050000	-5.450000	-8.500000	1023.000000	1023.000000	2046.000000
3.520000	-0.024918	-14.726522	-3.300774	-6.283433	-3.283408	-1.858908	0.000000	-10.000000	0.041667	-4.433333	-10.333333	1023.000000	1023.000000	2046.000000
3.540000	-0.026112	-15.431935	-3.335224	-6.378732	-3.429295	-2.288684	0.000000	-10.000000	0.025000	-2.266667	-11.833333	1023.000000	1023.000000	2046.000000
3.560000	-0.025982	-15.355639	-3.159604	-6.614801	-3.461527	-2.119706	0.000000	-10.000000	0.016667	0.033333	-12.666667	1023.000000	1023.000000	2046.000000
3.580000	-0.025723	-15.202543	-3.168029	-6.844121	-3.356668	-1.833724	0.000000	-10.000000	0.008333	2.016667	-13.000000	1023.000000	1023.000000	2046.000000
3.600000	-0.026031	-15.384189	-3.273593	-6.886148	-3.314427	-1.910020	0.000000	-10.000000	0.008333	3.250000	-13.000000	1023.000000	1023.000000	2046.000000
3.620000	-0.025913	-15.314854	-3.158268	-6.855559	-3.290434	-2.010592	0.000000	-10.000000	-0.008333	4.483334	-13.000000	1023.000000	1023.000000	2046.000000
3.640000	-0.025020	-14.786943	-2.819426	-6.839497	-3.279952	-1.848070	0.000000	-10.000000	-0.016667	5.866667	-13.000000	1023.000000	1023.000000	2046.000000
3.660000	-0.023887	-14.117238	-2.743842	-6.825005	-3.010052	-1.538339	0.000000	-10.000000	-0.025000	6.733334	-13.000000	1023.000000	1023.000000	2046.000000
3.680000	-0.023129	-13.668948	-2.687219	-6.754785	-2.886284	-1.340661	0.000000	-10.000000	-0.016667	7.866667	-13.000000	1023.000000	1023.000000	2046.000000
3.700000	-0.022562	-13.334357	-2.581931	-6.499260	-2.791388	-1.461779	0.000000	-10.000000	-0.016667	8.650000	-13.000000	1023.000000	1023.000000	2046.000000
3.720000	-0.021261	-12.565034	-2.281959	-6.324215	-2.654978	-1.303881	0.000000	-10.000000	-0.016667	9.716667	-13.000000	1023.000000	1023.000000	2046.000000
3.740000	-0.019646	-11.610503	-2.006087	-6.238658	-2.455565	-0.910192	0.000000	-10.000000	-0.033333	10.300000	-13.000000	1023.000000	1023.000000	2046.000000
3.760000	-0.018590	-10.986576	-1.949581	-6.132184	-2.237693	-0.667118	0.000000	-10.000000	-0.050000	11.216667	-1.000000	1023.000000	1023.000000	2046.000000
3.780000	-0.017814	-10.527928	-1.912023	-5.896058	-2.020417	-0.699430	0.000000	-10.000000	-0.075000	12.216667	12.000000	1023.000000	1023.000000	2046.000000
3.800000	-0.016765	-9.908299	-1.607455	-5.676398	-1.945898	-0.678548	0.000000	-10.000000	-0.091667	13.150001	26.333334	1023.000000	1023.000000	2046.000000
3.820000	-0.015220	-8.995026	-1.361814	-5.546795	-1.720079	-0.366338	0.000000	-10.000000	-0.125000	14.016667	30.166666	1023.000000	1023.000000	2046.000000
3.840000	-0.013947	-8.242506	-1.218018	-5.464409	-1.516329	-0.043750	0.000000	-10.000000	-0.150000	14.516667	33.000000	1023.000000	1023.000000	2046.000000
3.860000	-0.013006	-7.686816	-1.186472	-5.265271	-1.275855	0.040783	0.000000	-10.000000	-0.166667	15.250001	37.833332	1023.000000	1023.000000	2046.000000
3.880000	-0.012005	-7.095055	-0.978766	-4.953514	-1.149158	-0.013617	0.000000	-10.000000	-0.183333	16.050001	42.833332	1023.000000	1023.000000	2046.000000
3.900000	-0.010870	-6.424013	-0.748362	-4.775987	-1.012188	0.112525	0.000000	-10.000000	-0.200000	16.850000	47.833332	1023.000000	1023.000000	2046.000000
3.920000	-0.009512	-5.621401	-0.533472	-4.648716	-0.835910	0.396697	0.000000	-10.000000	-0.216667	17.666666	53.500000	1023.000000	1023.000000	2046.000000
3.940000	-0.008400	-4.964167	-0.480692	-4.533940	-0.598601	0.649066	0.000000	-10.000000	-0.225000	18.299999	59.500000	1023.000000	1023.000000	2046.000000
3.960000	-0.007429	-4.390810	-0.416119	-4.316757	-0.408834	0.750901	0.000000	-10.000000	-0.241667	19.049999	67.500000	1023.000000	1023.000000	2046.000000
3.980000	-0.006547	-3.869314	-0.271996	-4.070660	-0.290091	0.763433	0.000000	-10.000000	-0.266667	19.783333	73.666664	1023.000000	1023.000000	2046.000000
4.000000	-0.005580	-3.297897	-0.068287	-3.872638	-0.191717	0.834745	0.000000	-10.000000	-0.291667	20.416668	80.000000	1023.000000	1023.000000	2046.000000
4.020000	-0.004452	-2.631054	0.134884	-3.740215	-0.059051	1.033327	0.000000	-10.000000	-0.308333	21.100000	86.666664	1023.000000	1023.000000	2046.000000
4.040000	-0.003291	-1.945074	0.227753	-3.652290	0.176124	1.303339	0.000000	-10.000000	-0.341667	21.750000	93.666664	1023.000000	1023.000000	2046.000000
4.060000	-0.002579	-1.524346	0.227709	-3.488744	0.344114	1.392574	0.000000	-10.000000	-0.341667	22.433334	100.833336	1023.000000	1023.000000	2046.000000
4.080000	-0.001870	-1.105185	0.281998	-3.297040	0.497021	1.412835	0.000000	-10.000000	-0.350000	23.033333	108.333336	1023.000000	1023.000000	2046.000000
4.100000	-0.001392	-0.822946	0.465087	-3.117320	0.422730	1.406558	0.000000	-10.000000	-0.350000	23.533333	116.000000	1023.000000	1023.000000	2046.000000
4.120000	-0.001327	-0.784406	0.406128	-3.076347	0.373565	1.512248	0.000000	-10.000000	-0.375000	24.049999	124.000000	1023.000000	1023.000000	2046.000000
4.140000	-0.002119	-1.252311	0.104438	-3.235562	0.370515	1.508299	0.000000	-10.000000	-0.391667	24.483334	129.333328	1023.000000	1023.000000	2046.000000
4.160000	-0.003245	-1.917682	-0.117371	-3.383335	0.291810	1.291214	0.000000	-10.000000	-0.433333	25.216667	137.333328	1023.000000	1023.000000	2046.000000
4.180000	-0.003969	-2.345498	-0.193954	-3.337037	0.233225	0.952268	0.000000	-10.000000	-0.433333	26.033333	145.666672	1023.000000	1023.000000	2046.000000
4.200000	-0.003897	-2.303345	-0.122286	-3.384167	0.233873	0.969235	0.000000	-10.000000	-0.441667	26.633333	157.000000	1023.000000	1023.000000	2046.000000
4.220000	-0.002115	-1.250085	0.154290	-3.198470	0.471807	1.322288	0.000000	-10.000000	-0.416667	26.666668	163.000000	1023.000000	1023.000000	2046.000000
4.240000	0.000112	0.066069	0.302502	-2.856541	0.889405	1.730703	0.000000	-10.000000	-0.416667	26.383333	169.000000	1023.000000	1023.000000	2046.000000
4.260000	0.001915	1.131859	0.491813	-2.391650	1.116047	1.915650	0.000000	-10.000000	-0.425000	26.650000	177.666672	1023.000000	1023.000000	2046.000000
4.280000	0.002593	1.532343	0.548911	-2.047049	1.277560	1.752920	0.000000	-10.000000	-0.441667	27.016666	189.333328	1023.000000	1023.000000	2046.000000
4.300000	0.002646	1.563602	0.647966	-1.791489	1.225189	1.481936	0.000000	-10.000000	-0.466667	27.450001	198.000000	1023.000000	1023.000000	2046.000000
4.320000	0.002032	1.200898	0.681012	-1.576419	0.988950	1.107355	0.000000	-10.000000	-0.500000	28.283335	207.166672	1023.000000	1023.000000	2046.000000
4.340000	0.000931	0.550176	0.282629	-1.611854	0.958876	0.920525	0.000000	-10.000000	-0.525000	29.016666	213.333328	1023.000000	1023.000000	2046.000000
4.360000	-0.000703	-0.415587	-0.132405	-1.722523	0.667813	0.771529	0.000000	-10.000000	-0.558333	29.516666	222.833328	1023.000000	1023.000000	2046.000000
4.380000	-0.001765	-1.043069	-0.559724	-1.749716	0.571177	0.695195	0.000000	-10.000000	-0.550000	29.566668	229.500000	1023.000000	1023.000000	2046.000000
4.400000	-0.002230	-1.318067	-0.839681	-1.615711	0.535338	0.601987	0.000000	-10.000000	-0.516667	29.383333	242.500000	1023.000000	1023.000000	2046.000000
4.420000	-0.002204	-1.302648	-0.882509	-1.340434	0.495297	0.424999	0.000000	-10.000000	-0.475000	29.433334	252.166672	1023.000000	1023.000000	2046.000000
4.440000	-0.001644	-0.971898	-0.895719	-1.139626	0.606908	0.456539	0.000000	-10.000000	-0.466667	28.983334	261.833344	1023.000000	1023.000000	2046.000000
4.460000	-0.000568	-0.335765	-0.855383	-0.982595	0.802725	0.699488	0.000000	-10.000000	-0.491667	28.950001	271.500000	1023.000000	1023.000000	2046.000000
4.480000	0.000268	0.158583	-0.917902	-0.864717	0.971497	0.969705	0.000000	-10.000000	-0.541667	28.983334	284.500000	1023.000000	1023.000000	2046.000000
4.500000	0.001148	0.678398	-0.938169	-0.660934	1.119255	1.158247	0.000000	-10.000000	-0.583333	29.566668	297.500000	1023.000000	1023.000000	2046.000000
4.520000	0.001827	1.079943	-1.028953	-0.547043	1.261767	1.394171	0.000000	-10.000000	-0.608333	30.333334	307.500000	1023.000000	1023.000000	2046.000000
4.540000	0.002425	1.433237	-1.027587	-0.357338	1.355193	1.462969	0.000000	-10.000000	-0.608333	31.033333	314.166656	1023.000000	1023.000000	2046.000000
4.560000	0.003132	1.850914	-0.939673	-0.202324	1.473172	1.519740	0.000000	-10.000000	-0.616667	31.483334	320.833344	1023.000000	1023.000000	2046.000000
4.580000	0.004526	2.675089	-0.804004	-0.096960	1.733036	1.843017	0.000000	-10.000000	-0.633333	31.800001	327.666656	1023.000000	1023.000000	2046.000000
4.600000	0.006221	3.676657	-0.735943	-0.003912	2.078580	2.337932	0.000000	-10.000000	-0.675000	32.483334	341.666656	1023.000000	1023.000000	2046.000000
4.620000	0.008191	4.840858	-0.564633	0.286020	2.339324	2.780147	0.000000	-10.000000	-0.675000	33.150002	356.000000	1023.000000	1023.000000	2046.000000
4.640000	0.010369	6.127876	-0.411520	0.717181	2.659540	3.162675	0.000000	-10.000000	-0.675000	33.583336	366.833344	1023.000000	1023.000000	2046.000000
4.660000	0.012591	7.441379	-0.037990	1.295727	2.887409	3.296232	0.000000	-10.000000	-0.658333	33.516666	374.333344	1023.000000	1023.000000	2046.000000
4.680000	0.015200	8.983184	0.464154	1.716181	3.209012	3.593836	0.000000	-10.000000	-0.675000	33.716667	381.833344	1023.000000	1023.000000	2046.000000
4.700000	0.017496	10.339844	0.846359	1.963311	3.579925	3.950248	0.000000	-10.000000	-0.691667	33.766666	396.833344	1023.000000	1023.000000	2046.000000
4.720000	0.019144	11.313919	1.101693	2.082824	3.917894	4.211508	0.000000	-10.000000	-0.700000	33.950001	408.000000	1023.000000	1023.000000	2046.000000
4.740000	0.019867	11.741353	1.273276	2.157562	4.058401	4.252114	0.000000	-10.000000	-0.683333	33.599998	419.333344	1023.000000	1023.000000	2046.000000
4.760000	0.020176	11.924039	1.379387	2.191329	4.114046	4.239277	0.000000	-10.000000	-0.691667	33.466667	426.833344	1023.000000	1023.000000	2046.000000
4.780000	0.020339	12.020168	1.479654	2.242035	4.181448	4.117031	0.000000	-10.000000	-0.683333	33.466667	441.833344	1023.000000	1023.000000	2046.000000
4.800000	0.020540	12.138878	1.641404	2.319837	4.193498	3.984139	0.000000	-10.000000	-0.691667	33.666668	453.000000	1023.000000	1023.000000	2046.000000
4.820000	0.021475	12.691566	1.826339	2.382596	4.327387	4.155244	0.000000	-10.000000	-0.683333	33.883331	464.166656	1023.000000	1023.000000	2046.000000
4.840000	0.022790	13.468616	2.029311	2.435507	4.542912	4.460886	0.000000	-10.000000	-0.683333	33.783333	471.666656	1023.000000	1023.000000	2046.000000
4.860000	0.024034	14.204230	2.198461	2.489984	4.689003	4.826783	0.000000	-10.000000	-0.683333	33.750000	482.833344	1023.000000	1023.000000	2046.000000
4.880000	0.025221	14.905727	2.413784	2.675990	4.838025	4.977927	0.000000	-10.000000	-0.683333	33.766666	494.000000	1023.000000	1023.000000	2046.000000
4.900000	0.026753	15.811034	2.662145	2.983490	5.070146	5.095253	0.000000	-10.000000	-0.675000	33.700001	505.166656	1023.000000	1023.000000	2046.000000
4.920000	0.028647	16.930264	2.952024	3.308282	5.367291	5.302666	0.000000	-10.000000	-0.700000	33.416668	516.500000	1023.000000	1023.000000	2046.000000
4.940000	0.030948	18.290243	3.327658	3.624329	5.640636	5.697620	0.000000	-10.000000	-0.700000	33.049999	527.833313	1023.000000	1023.000000	2046.000000
4.960000	0.033239	19.644497	3.640870	3.943664	5.893186	6.166777	0.000000	-10.000000	-0.700000	33.083336	539.000000	1023.000000	1023.000000	2046.000000
4.980000	0.035303	20.864197	3.895920	4.386587	6.153502	6.428187	0.000000	-10.000000	-0.666667	33.166668	550.000000	1023.000000	1023.000000	2046.000000
5.000000	0.037199	21.984655	4.156326	4.762358	6.408661	6.657310	0.000000	-10.000000	-0.675000	33.333336	561.000000	1023.000000	1023.000000	2046.000000
5.020000	0.039170	23.149639	4.441836	5.248651	6.720811	6.738341	0.000000	-10.000000	-0.691667	33.316669	572.000000	1023.000000	1023.000000	2046.000000
5.040000	0.041327	24.424120	4.740568	5.556788	7.049236	7.077528	0.000000	-10.000000	-0.708333	33.500000	583.166687	1023.000000	1023.000000	2046.000000
5.060000	0.043428	25.666046	5.100579	5.874378	7.254476	7.436613	0.000000	-10.000000	-0.700000	33.583336	594.333313	1023.000000	1023.000000	2046.000000
5.080000	0.045624	26.963955	5.384345	6.202185	7.541383	7.836041	0.000000	-10.000000	-0.691667	33.833336	605.666687	1023.000000	1023.000000	2046.000000
5.100000	0.047480	28.060453	5.607614	6.566087	7.794626	8.092127	0.000000	-10.000000	-0.691667	33.666668	616.833313	1023.000000	1023.000000	2046.000000
5.120000	0.049090	29.011963	5.858541	6.957715	7.978164	8.217542	0.000000	-10.000000	-0.691667	33.600002	628.166687	1023.000000	1023.000000	2046.000000
5.140000	0.050864	30.060896	6.035786	7.264350	8.320899	8.439861	0.000000	-10.000000	-0.700000	33.283333	639.333313	1023.000000	1023.000000	2046.000000
5.160000	0.052440	30.992115	6.242217	7.626411	8.574633	8.548855	0.000000	-10.000000	-0.700000	33.116669	650.500000	1023.000000	1023.000000	2046.000000
5.180000	0.054290	32.085629	6.546960	7.893321	8.739105	8.906242	0.000000	-10.000000	-0.700000	32.916668	661.500000	1023.000000	1023.000000	2046.000000
5.200000	0.055863	33.015121	6.774717	8.191342	8.911612	9.137450	0.000000	-10.000000	-0.683333	32.799999	672.500000	1023.000000	1023.000000	2046.000000
5.220000	0.057257	33.838791	6.975446	8.398754	9.054551	9.410039	0.000000	-10.000000	-0.666667	32.766666	683.500000	1023.000000	1023.000000	2046.000000
5.240000	0.058694	34.687866	7.124583	8.694415	9.298152	9.570715	0.000000	-10.000000	-0.666667	32.750000	694.500000	1023.000000	1023.000000	2046.000000
5.260000	0.059705	35.285400	7.205687	8.949385	9.474868	9.655461	0.000000	-10.000000	-0.683333	32.666668	705.500000	1023.000000	1023.000000	2046.000000
5.280000	0.059691	35.277637	7.121470	9.052404	9.453446	9.650315	0.000000	-10.000000	-0.700000	32.750000	716.500000	1023.000000	1023.000000	2046.000000
5.300000	0.058987	34.861214	7.048378	8.975445	9.331129	9.506265	0.000000	-10.000000	-0.708333	33.066666	727.333313	1023.000000	1023.000000	2046.000000
5.320000	0.058486	34.565388	7.021474	8.897213	9.283081	9.363620	0.000000	-10.000000	-0.700000	33.333336	738.166687	1023.000000	1023.000000	2046.000000
5.340000	0.058689	34.685173	7.049519	8.963650	9.337204	9.334801	0.000000	-10.000000	-0.700000	33.716667	749.166687	1023.000000	1023.000000	2046.000000
5.360000	0.060612	35.821869	7.387416	9.253761	9.555155	9.625537	0.000000	-10.000000	-0.666667	33.450001	760.500000	1023.000000	1023.000000	2046.000000
5.380000	0.063353	37.441849	7.632653	9.823200	10.038877	9.947119	0.000000	-10.000000	-0.658333	33.000000	771.833313	1023.000000	1023.000000	2046.000000
5.400000	0.065013	38.422619	7.891920	10.294312	10.145937	10.090450	0.000000	-10.000000	-0.616667	32.250000	782.833313	1023.000000	1023.000000	2046.000000
5.420000	0.065360	38.627724	8.091376	10.583789	9.997782	9.954778	0.000000	-10.000000	-0.600000	31.400000	793.666687	1023.000000	1023.000000	2046.000000
5.440000	0.064740	38.261539	8.102419	10.629038	9.851542	9.678541	0.000000	-10.000000	-0.575000	31.250000	804.166687	1023.000000	1023.000000	2046.000000
5.460000	0.064245	37.968655	8.010099	10.679510	9.816730	9.462315	0.000000	-10.000000	-0.575000	30.950001	814.666687	1023.000000	1023.000000	2046.000000
5.480000	0.063620	37.599319	7.754919	10.822900	9.829370	9.192132	0.000000	-10.000000	-0.583333	31.083334	825.000000	1023.000000	1023.000000	2046.000000
5.500000	0.062471	36.920105	7.499602	10.807031	9.656759	8.956715	0.000000	-10.000000	-0.558333	30.783333	835.333313	1023.000000	1023.000000	2046.000000
5.520000	0.061493	36.342514	7.377555	10.801926	9.397929	8.765104	0.000000	-10.000000	-0.516667	30.350000	845.833313	1023.000000	1023.000000	2046.000000
5.540000	0.061095	36.107300	7.305262	10.889380	9.276571	8.636086	0.000000	-10.000000	-0.458333	29.433332	856.166687	1023.000000	1023.000000	2046.000000
5.560000	0.061266	36.207989	7.244375	11.034595	9.297878	8.631142	0.000000	-10.000000	-0.416667	28.250000	866.166687	1023.000000	1023.000000	2046.000000
5.580000	0.061740	36.488392	7.180990	11.292008	9.380775	8.634618	0.000000	-10.000000	-0.391667	27.200001	875.666687	1023.000000	1023.000000	2046.000000
5.600000	0.062616	37.006355	7.104831	11.564703	9.614945	8.721875	0.000000	-10.000000	-0.375000	26.283333	884.833313	1023.000000	1023.000000	2046.000000
5.620000	0.063359	37.444988	7.073419	11.798868	9.771991	8.800710	0.000000	-10.000000	-0.358333	25.566668	893.833313	1023.000000	1023.000000	2046.000000
5.640000	0.063860	37.741421	7.127456	11.976417	9.755120	8.882429	0.000000	-10.000000	-0.350000	24.966667	902.500000	1023.000000	1023.000000	2046.000000
5.660000	0.064341	38.025444	7.280006	12.126588	9.648744	8.970106	0.000000	-10.000000	-0.325000	24.466667	910.833313	1023.000000	1023.000000	2046.000000
5.680000	0.065096	38.472023	7.405088	12.239139	9.682519	9.145278	0.000000	-10.000000	-0.325000	24.033333	919.000000	1023.000000	1023.000000	2046.000000
5.700000	0.066172	39.107925	7.465271	12.377509	9.889923	9.375223	0.000000	-10.000000	-0.300000	23.633333	927.000000	1023.000000	1023.000000	2046.000000
5.720000	0.067227	39.730957	7.394791	12.493357	10.227210	9.615598	0.000000	-10.000000	-0.283333	23.083334	935.000000	1023.000000	1023.000000	2046.000000
5.740000	0.068081	40.235928	7.387081	12.546919	10.449903	9.852026	0.000000	-10.000000	-0.250000	22.350000	943.000000	1023.000000	1023.000000	2046.000000
5.760000	0.068846	40.687862	7.599556	12.681937	10.349411	10.056959	0.000000	-10.000000	-0.225000	21.283333	950.666687	1023.000000	1023.000000	2046.000000
5.780000	0.070060	41.405197	7.889131	12.977112	10.315920	10.223034	0.000000	-10.000000	-0.200000	19.916666	958.000000	1023.000000	1023.000000	2046.000000
5.800000	0.072010	42.557922	8.112467	13.321309	10.548037	10.576109	0.000000	-10.000000	-0.158333	18.200001	964.833313	1023.000000	1023.000000	2046.000000
5.820000	0.074426	43.985641	8.331258	13.740905	10.960548	10.952929	0.000000	-10.000000	-0.125000	16.683334	971.166687	1023.000000	1023.000000	2046.000000
5.840000	0.076253	45.065540	8.431912	14.019215	11.390232	11.224178	0.000000	-10.000000	-0.083333	15.666667	977.000000	1023.000000	1023.000000	2046.000000
5.860000	0.076834	45.408981	8.619503	14.180051	11.430078	11.179352	0.000000	-10.000000	-0.058333	14.583334	982.333313	1023.000000	1023.000000	2046.000000
5.880000	0.076568	45.251785	8.922031	14.119187	11.203383	11.007181	0.000000	-10.000000	-0.033333	13.100000	987.333313	1023.000000	1023.000000	2046.000000
5.900000	0.076086	44.966629	9.217962	14.009177	10.973358	10.766132	0.000000	-10.000000	-0.016667	11.333334	991.833313	1023.000000	1023.000000	2046.000000
5.920000	0.075985	44.907314	9.192564	13.885536	11.131174	10.698042	0.000000	-10.000000	-0.008333	9.850000	996.000000	1023.000000	1023.000000	2046.000000
5.940000	0.075969	44.897728	9.098901	13.676024	11.335498	10.787304	0.000000	-10.000000	0.000000	8.666667	999.666687	1023.000000	1023.000000	2046.000000
5.960000	0.075865	44.836147	8.949750	13.472580	11.503729	10.910089	0.000000	-10.000000	0.000000	7.150000	1002.833313	1023.000000	1023.000000	2046.000000
5.980000	0.075260	44.478912	9.024101	13.369412	11.347301	10.738097	0.000000	-10.000000	0.016667	4.983334	1005.333313	1023.000000	1023.000000	2046.000000
6.000000	0.074769	44.188484	9.224764	13.241240	11.044589	10.677892	0.000000	-10.000000	0.050000	1.766667	1007.333313	1023.000000	1023.000000	2046.000000
6.020000	0.074637	44.110752	9.439198	13.275380	10.823524	10.572650	0.000000	-10.000000	0.066667	-1.216667	1008.500000	1023.000000	1023.000000	2046.000000
6.040000	0.074893	44.261631	9.560135	13.295385	10.816279	10.589830	0.000000	-10.000000	0.083333	-4.166667	1009.000000	1023.000000	1023.000000	2046.000000
6.060000	0.075619	44.690868	9.535419	13.252908	11.082326	10.820214	0.000000	-10.000000	0.083333	-6.700000	1009.000000	1023.000000	1023.000000	2046.000000
6.080000	0.076403	45.153942	9.467729	13.308984	11.364393	11.012836	0.000000	-10.000000	0.108333	-9.133333	1009.000000	1023.000000	1023.000000	2046.000000
6.100000	0.076830	45.406548	9.489041	13.362103	11.429008	11.126393	0.000000	-10.000000	0.125000	-10.900001	1009.000000	1023.000000	1023.000000	2046.000000
6.120000	0.076981	45.495560	9.651820	13.421823	11.296158	11.125759	0.000000	-10.000000	0.141667	-11.866667	1009.000000	1023.000000	1023.000000	2046.000000
6.140000	0.077029	45.524384	10.034969	13.550616	10.915774	11.023022	0.000000	-10.000000	0.150000	-12.466667	1005.666687	1023.000000	1023.000000	2046.000000
6.160000	0.077526	45.818077	10.215498	13.671240	10.916921	11.014418	0.000000	-10.000000	0.141667	-12.783334	997.666687	1023.000000	1023.000000	2046.000000
6.180000	0.078178	46.202908	10.155569	13.653531	11.237470	11.156339	0.000000	-10.000000	0.141667	-13.050000	988.333313	1023.000000	1023.000000	2046.000000
6.200000	0.078968	46.670242	10.061209	13.686448	11.570942	11.351643	0.000000	-10.000000	0.141667	-13.283334	980.833313	1023.000000	1023.000000	2046.000000
6.220000	0.079343	46.891983	10.053806	13.723522	11.651548	11.463105	0.000000	-10.000000	0.166667	-13.400001	976.500000	1023.000000	1023.000000	2046.000000
6.240000	0.079165	46.786736	10.190610	13.791965	11.460513	11.343647	0.000000	-10.000000	0.166667	-13.433333	972.000000	1023.000000	1023.000000	2046.000000
6.260000	0.079065	46.727482	10.365435	13.833543	11.274289	11.254215	0.000000	-10.000000	0.166667	-13.383333	967.500000	1023.000000	1023.000000	2046.000000
6.280000	0.079147	46.775646	10.591955	13.889048	11.105111	11.189531	0.000000	-10.000000	0.150000	-13.416667	963.000000	1023.000000	1023.000000	2046.000000
6.300000	0.079712	47.109627	10.775441	13.915524	11.191142	11.227520	0.000000	-10.000000	0.150000	-13.450000	958.500000	1023.000000	1023.000000	2046.000000
6.320000	0.080265	47.436504	10.730723	13.834510	11.441973	11.429297	0.000000	-10.000000	0.150000	-13.383333	954.000000	1023.000000	1023.000000	2046.000000
6.340000	0.079760	47.138218	10.439367	13.645205	11.635373	11.418273	0.000000	-10.000000	0.150000	-13.216667	949.500000	1023.000000	1023.000000	2046.000000
6.360000	0.078815	46.579388	10.144932	13.426847	11.687176	11.320430	0.000000	-10.000000	0.133333	-12.950000	945.166687	1023.000000	1023.000000	2046.000000
6.380000	0.077214	45.633663	9.968200	13.200746	11.448853	11.015864	0.000000	-10.000000	0.116667	-12.800000	940.833313	1023.000000	1023.000000	2046.000000
6.400000	0.076674	45.314396	10.068672	13.112902	11.221394	10.911427	0.000000	-10.000000	0.116667	-12.833333	936.500000	1023.000000	1023.000000	2046.000000
6.420000	0.076736	45.350933	10.255237	13.238541	11.051740	10.805415	0.000000	-10.000000	0.133333	-13.200000	932.166687	1023.000000	1023.000000	2046.000000
6.440000	0.076958	45.481941	10.480282	13.436890	10.849669	10.715098	0.000000	-10.000000	0.175000	-13.866667	927.666687	1023.000000	1023.000000	2046.000000
6.460000	0.076619	45.281929	10.447150	13.384748	10.839229	10.610804	0.000000	-10.000000	0.191667	-14.533334	923.166687	1023.000000	1023.000000	2046.000000
6.480000	0.075322	44.515045	10.136831	13.059806	10.853937	10.464471	0.000000	-10.000000	0.216667	-15.016666	918.333313	1023.000000	1023.000000	2046.000000
6.500000	0.073528	43.454948	9.736311	12.822339	10.753870	10.142428	0.000000	-10.000000	0.216667	-15.183333	913.333313	1023.000000	1023.000000	2046.000000
6.520000	0.071366	42.177471	9.319761	12.567836	10.547541	9.742334	0.000000	-10.000000	0.216667	-15.083333	908.166687	1023.000000	1023.000000	2046.000000
6.540000	0.068025	40.202942	8.905181	12.194790	9.956700	9.146271	0.000000	-10.000000	0.225000	-15.316667	903.000000	1023.000000	1023.000000	2046.000000
6.560000	0.064464	38.098431	8.595951	11.774775	9.177403	8.550304	0.000000	-10.000000	0.233333	-15.933333	897.833313	1023.000000	1023.000000	2046.000000
6.580000	0.061760	36.500069	8.415296	11.557591	8.561070	7.966111	0.000000	-10.000000	0.258333	-16.966667	892.666687	1023.000000	1023.000000	2046.000000
6.600000	0.060143	35.544464	8.026818	11.340338	8.448111	7.729198	0.000000	-10.000000	0.283333	-18.066668	887.166687	1023.000000	1023.000000	2046.000000
6.620000	0.058912	34.817215	7.532512	11.217070	8.526906	7.540727	0.000000	-10.000000	0.333333	-19.183334	881.166687	1023.000000	1023.000000	2046.000000
6.640000	0.057916	34.228329	7.235122	11.063731	8.452952	7.476524	0.000000	-10.000000	0.375000	-20.383333	874.666687	1023.000000	1023.000000	2046.000000
6.660000	0.056959	33.662487	7.031000	10.945037	8.294546	7.391906	0.000000	-10.000000	0.400000	-21.233334	867.833313	1023.000000	1023.000000	2046.000000
6.680000	0.056133	33.174561	7.004922	10.930709	7.997659	7.241271	0.000000	-10.000000	0.391667	-21.800001	860.833313	1023.000000	1023.000000	2046.000000
6.700000	0.055206	32.626770	6.980668	10.852153	7.715193	7.078757	0.000000	-10.000000	0.391667	-21.950001	853.500000	1023.000000	1023.000000	2046.000000
6.720000	0.054499	32.208710	6.965621	10.758707	7.502020	6.982360	0.000000	-10.000000	0.391667	-22.049999	846.166687	1023.000000	1023.000000	2046.000000
6.740000	0.053899	31.854338	6.855308	10.608840	7.454977	6.935215	0.000000	-10.000000	0.400000	-22.016666	838.833313	1023.000000	1023.000000	2046.000000
6.760000	0.053216	31.450611	6.579893	10.409600	7.534245	6.926872	0.000000	-10.000000	0.391667	-22.116667	831.500000	1023.000000	1023.000000	2046.000000
6.780000	0.052698	31.144632	6.271011	10.163194	7.684670	7.025757	0.000000	-10.000000	0.391667	-22.166668	824.000000	1023.000000	1023.000000	2046.000000
6.800000	0.052161	30.827135	6.109410	9.872513	7.665955	7.179258	0.000000	-10.000000	0.391667	-22.366667	816.500000	1023.000000	1023.000000	2046.000000
6.820000	0.052594	31.083252	6.197006	9.837365	7.628489	7.420393	0.000000	-10.000000	0.416667	-22.833334	809.166687	1023.000000	1023.000000	2046.000000
6.840000	0.053453	31.590792	6.414041	10.091562	7.516126	7.569063	0.000000	-10.000000	0.450000	-23.466667	801.666687	1023.000000	1023.000000	2046.000000
6.860000	0.054269	32.072723	6.749369	10.382591	7.369663	7.571101	0.000000	-10.000000	0.483333	-24.133333	794.000000	1023.000000	1023.000000	2046.000000
6.880000	0.054482	32.198605	6.824730	10.549822	7.378350	7.445704	0.000000	-10.000000	0.500000	-24.283335	785.666687	1023.000000	1023.000000	2046.000000
6.900000	0.054411	32.156681	6.794034	10.522412	7.449922	7.390313	0.000000	-10.000000	0.500000	-24.200001	777.333313	1023.000000	1023.000000	2046.000000
6.920000	0.053459	31.594526	6.580198	10.258644	7.553203	7.202481	0.000000	-10.000000	0.516667	-24.150002	769.000000	1023.000000	1023.000000	2046.000000
6.940000	0.052098	30.789660	6.471678	9.785841	7.465947	7.066192	0.000000	-10.000000	0.516667	-24.400002	761.000000	1023.000000	1023.000000	2046.000000
6.960000	0.050561	29.881536	6.347851	9.304447	7.320865	6.908373	0.000000	-10.000000	0.516667	-24.700001	753.000000	1023.000000	1023.000000	2046.000000
6.980000	0.048848	28.869459	6.281265	8.826361	7.018535	6.743299	0.000000	-10.000000	0.500000	-24.783335	745.000000	1023.000000	1023.000000	2046.000000
7.000000	0.047334	27.974113	6.264821	8.416789	6.685999	6.606505	0.000000	-10.000000	0.491667	-24.550001	736.666687	1023.000000	1023.000000	2046.000000
7.020000	0.045869	27.108562	6.185122	8.195088	6.418900	6.309453	0.000000	-10.000000	0.491667	-24.216667	728.333313	1023.000000	1023.000000	2046.000000
7.040000	0.044632	26.377462	6.066617	7.972065	6.225137	6.113644	0.000000	-10.000000	0.491667	-23.900000	720.000000	1023.000000	1023.000000	2046.000000
7.060000	0.043741	25.850899	5.936192	7.753489	6.169927	5.991291	0.000000	-10.000000	0.500000	-23.766666	712.000000	1023.000000	1023.000000	2046.000000
7.080000	0.043091	25.466709	5.888483	7.600720	6.096954	5.880552	0.000000	-10.000000	0.500000	-23.983334	704.333313	1023.000000	1023.000000	2046.000000
7.100000	0.043022	25.425936	5.815939	7.410784	6.223282	5.975930	0.000000	-10.000000	0.500000	-24.316668	696.333313	1023.000000	1023.000000	2046.000000
7.120000	0.043104	25.474194	5.873565	7.221349	6.215650	6.163630	0.000000	-10.000000	0.500000	-24.666666	688.333313	1023.000000	1023.000000	2046.000000
7.140000	0.043345	25.616604	5.989444	7.111656	6.156976	6.358529	0.000000	-10.000000	0.500000	-25.116667	680.000000	1023.000000	1023.000000	2046.000000
7.160000	0.043350	25.620098	6.114370	7.110017	5.999043	6.396668	0.000000	-10.000000	0.508333	-25.366667	671.666687	1023.000000	1023.000000	2046.000000
7.180000	0.042655	25.209328	6.133523	7.192433	5.788521	6.094849	0.000000	-10.000000	0.525000	-25.666666	663.333313	1023.000000	1023.000000	2046.000000
7.200000	0.042311	25.006079	6.051782	7.218654	5.800257	5.935385	0.000000	-10.000000	0.525000	-25.716667	654.666687	1023.000000	1023.000000	2046.000000
7.220000	0.042234	24.960564	6.046662	7.147102	5.826070	5.940728	0.000000	-10.000000	0.533333	-25.799999	646.166687	1023.000000	1023.000000	2046.000000
7.240000	0.042356	25.032433	6.106993	7.050949	5.848535	6.025956	0.000000	-10.000000	0.533333	-26.000000	637.500000	1023.000000	1023.000000	2046.000000
7.260000	0.042799	25.294237	6.140580	6.859178	5.921284	6.373196	0.000000	-10.000000	0.550000	-26.133333	628.833313	1023.000000	1023.000000	2046.000000
7.280000	0.042807	25.298943	6.213817	6.774648	5.808818	6.501659	0.000000	-10.000000	0.550000	-26.283333	620.000000	1023.000000	1023.000000	2046.000000
7.300000	0.042413	25.066278	6.279371	6.819552	5.614061	6.353293	0.000000	-10.000000	0.550000	-26.383333	611.166687	1023.000000	1023.000000	2046.000000
7.320000	0.041614	24.593897	6.212371	6.850337	5.456067	6.075121	0.000000	-10.000000	0.550000	-26.383333	602.333313	1023.000000	1023.000000	2046.000000
7.340000	0.041035	24.251392	6.126973	6.870912	5.398076	5.855432	0.000000	-10.000000	0.550000	-26.616667	593.666687	1023.000000	1023.000000	2046.000000
7.360000	0.040921	24.184311	6.107674	6.774927	5.402669	5.899041	0.000000	-10.000000	0.550000	-26.666666	584.833313	1023.000000	1023.000000	2046.000000
7.380000	0.041096	24.287739	6.101511	6.585328	5.461664	6.139235	0.000000	-10.000000	0.575000	-26.900000	576.000000	1023.000000	1023.000000	2046.000000
7.400000	0.041081	24.278860	6.101218	6.440481	5.416725	6.320437	0.000000	-10.000000	0.575000	-26.950001	567.000000	1023.000000	1023.000000	2046.000000
7.420000	0.040607	23.998978	6.100259	6.272873	5.256159	6.369687	0.000000	-10.000000	0.608333	-27.133333	558.000000	1023.000000	1023.000000	2046.000000
7.440000	0.039839	23.544615	6.093118	6.212942	5.113001	6.125552	0.000000	-10.000000	0.600000	-27.216667	548.833313	1023.000000	1023.000000	2046.000000
7.460000	0.038952	23.020861	5.967148	6.204973	5.054070	5.794670	0.000000	-10.000000	0.616667	-27.266666	539.666687	1023.000000	1023.000000	2046.000000
7.480000	0.037712	22.287537	5.848243	6.003800	4.866822	5.568670	0.000000	-10.000000	0.583333	-27.300001	530.500000	1023.000000	1023.000000	2046.000000
7.500000	0.036409	21.517567	5.682220	5.556557	4.723091	5.555698	0.000000	-10.000000	0.566667	-27.250000	521.500000	1023.000000	1023.000000	2046.000000
7.520000	0.034974	20.669523	5.518522	5.092268	4.518490	5.540243	0.000000	-10.000000	0.550000	-27.216667	512.500000	1023.000000	1023.000000	2046.000000
7.540000	0.033346	19.707397	5.350250	4.758134	4.192702	5.406311	0.000000	-10.000000	0.550000	-27.083334	503.500000	1023.000000	1023.000000	2046.000000
7.560000	0.032282	19.078806	5.191138	4.785062	4.069547	5.033058	0.000000	-10.000000	0.550000	-26.983334	494.500000	1023.000000	1023.000000	2046.000000
7.580000	0.031739	18.757874	5.170056	4.907262	3.944145	4.736411	0.000000	-10.000000	0.550000	-27.066668	485.500000	1023.000000	1023.000000	2046.000000
7.600000	0.031531	18.634703	5.171194	4.809009	3.958850	4.695651	0.000000	-10.000000	0.566667	-27.216667	476.333344	1023.000000	1023.000000	2046.000000
7.620000	0.030697	18.142063	5.129779	4.407565	3.876588	4.728131	0.000000	-10.000000	0.583333	-27.383333	467.166656	1023.000000	1023.000000	2046.000000
7.640000	0.029317	17.326424	4.961133	4.052878	3.600449	4.711963	0.000000	-10.000000	0.583333	-27.350000	458.000000	1023.000000	1023.000000	2046.000000
7.660000	0.027350	16.163574	4.642690	3.860555	3.237552	4.422777	0.000000	-10.000000	0.550000	-26.833334	449.000000	1023.000000	1023.000000	2046.000000
7.680000	0.024164	14.280874	4.147341	3.660292	2.768337	3.704905	0.000000	-10.000000	0.525000	-26.433334	440.000000	1023.000000	1023.000000	2046.000000
7.700000	0.020139	11.902101	3.490517	3.418871	2.232102	2.760610	0.000000	-10.000000	0.508333	-25.566668	431.166656	1023.000000	1023.000000	2046.000000
7.720000	0.016905	9.990756	2.952523	3.113520	1.733158	2.191555	0.000000	-10.000000	0.508333	-24.983334	422.500000	1023.000000	1023.000000	2046.000000
7.740000	0.015010	8.871117	2.685126	2.878860	1.378006	1.929125	0.000000	-10.000000	0.500000	-24.416666	414.166656	1023.000000	1023.000000	2046.000000
7.760000	0.014289	8.444509	2.442418	2.643428	1.288994	2.069669	0.000000	-10.000000	0.508333	-24.366667	406.000000	1023.000000	1023.000000	2046.000000
7.780000	0.013085	7.733152	2.160275	2.420372	1.099125	2.053380	0.000000	-10.000000	0.508333	-24.799999	398.000000	1023.000000	1023.000000	2046.000000
7.800000	0.011563	6.833515	1.827479	2.380437	0.884804	1.740795	0.000000	-10.000000	0.525000	-25.233334	389.666656	1023.000000	1023.000000	2046.000000
7.820000	0.010093	5.964925	1.629531	2.455141	0.629684	1.250570	0.000000	-10.000000	0.525000	-25.633333	381.333344	1023.000000	1023.000000	2046.000000
7.840000	0.009323	5.509895	1.514915	2.397379	0.542346	1.055254	0.000000	-10.000000	0.525000	-25.600000	372.666656	1023.000000	1023.000000	2046.000000
7.860000	0.009374	5.539885	1.515977	2.156433	0.521118	1.346358	0.000000	-10.000000	0.508333	-25.316668	364.333344	1023.000000	1023.000000	2046.000000
7.880000	0.008967	5.299679	1.381096	1.838861	0.455925	1.623797	0.000000	-10.000000	0.500000	-24.883333	355.666656	1023.000000	1023.000000	2046.000000
7.900000	0.008055	4.760272	1.124775	1.651746	0.377348	1.606403	0.000000	-10.000000	0.491667	-24.533333	347.333344	1023.000000	1023.000000	2046.000000
7.920000	0.006912	4.084832	0.874260	1.502745	0.313944	1.393882	0.000000	-10.000000	0.483333	-24.016666	339.000000	1023.000000	1023.000000	2046.000000
7.940000	0.006198	3.662987	0.760782	1.373082	0.277801	1.251321	0.000000	-10.000000	0.483333	-23.616667	331.000000	1023.000000	1023.000000	2046.000000
7.960000	0.006701	3.960501	0.915258	1.421019	0.224463	1.399762	0.000000	-10.000000	0.483333	-23.333334	323.166656	1023.000000	1023.000000	2046.000000
7.980000	0.008220	4.857849	1.128793	1.564714	0.379706	1.784635	0.000000	-10.000000	0.483333	-23.483334	315.500000	1023.000000	1023.000000	2046.000000
8.000000	0.009341	5.520442	1.249596	1.621542	0.507506	2.141798	0.000000	-10.000000	0.483333	-23.716667	307.833344	1023.000000	1023.000000	2046.000000
8.020000	0.009928	5.867234	1.275525	1.641858	0.612621	2.337229	0.000000	-10.000000	0.483333	-23.733334	300.000000	1023.000000	1023.000000	2046.000000
8.040000	0.009624	5.687965	1.244771	1.650265	0.561370	2.231559	0.000000	-10.000000	0.475000	-23.450001	292.000000	1023.000000	1023.000000	2046.000000
8.060000	0.008504	5.026016	1.176711	1.583217	0.470927	1.795161	0.000000	-10.000000	0.441667	-23.033333	284.000000	1023.000000	1023.000000	2046.000000
8.080000	0.007247	4.282903	1.146279	1.331596	0.347970	1.457058	0.000000	-10.000000	0.425000	-22.833334	276.333344	1023.000000	1023.000000	2046.000000
8.100000	0.005929	3.503770	1.193423	0.906937	0.126174	1.277237	0.000000	-10.000000	0.408333	-22.816668	268.666656	1023.000000	1023.000000	2046.000000
8.120000	0.004552	2.690453	0.975232	0.315482	0.108179	1.291560	0.000000	-10.000000	0.416667	-22.816668	261.000000	1023.000000	1023.000000	2046.000000
8.140000	0.002986	1.764776	0.735379	-0.198860	-0.008656	1.236914	0.000000	-10.000000	0.408333	-22.583334	253.333328	1023.000000	1023.000000	2046.000000
8.160000	0.001290	0.762151	0.553358	-0.587326	-0.227879	1.023998	0.000000	-10.000000	0.391667	-22.066666	245.833328	1023.000000	1023.000000	2046.000000
8.180000	0.000030	0.017884	0.461237	-0.813122	-0.410916	0.780685	0.000000	-10.000000	0.366667	-21.416666	238.666672	1023.000000	1023.000000	2046.000000
8.200000	-0.000788	-0.465839	0.422609	-0.987318	-0.521549	0.620419	0.000000	-10.000000	0.350000	-21.033333	231.500000	1023.000000	1023.000000	2046.000000
8.220000	-0.001227	-0.725109	0.480076	-1.140581	-0.640246	0.575642	0.000000	-10.000000	0.350000	-20.750000	224.500000	1023.000000	1023.000000	2046.000000
8.240000	-0.001197	-0.707354	0.519828	-1.369962	-0.608933	0.751714	0.000000	-10.000000	0.350000	-20.683334	217.500000	1023.000000	1023.000000	2046.000000
8.260000	-0.001247	-0.737270	0.484397	-1.546033	-0.555083	0.879449	0.000000	-10.000000	0.350000	-20.516666	210.500000	1023.000000	1023.000000	2046.000000
8.280000	-0.001357	-0.802065	0.484948	-1.675542	-0.609128	0.997657	0.000000	-10.000000	0.350000	-20.466667	203.500000	1023.000000	1023.000000	2046.000000
8.300000	-0.001525	-0.901076	0.420475	-1.655301	-0.592093	0.925843	0.000000	-10.000000	0.341667	-20.383333	196.666672	1023.000000	1023.000000	2046.000000
8.320000	-0.001504	-0.888807	0.487615	-1.630059	-0.648971	0.902607	0.000000	-10.000000	0.341667	-20.166666	190.000000	1023.000000	1023.000000	2046.000000
8.340000	-0.001443	-0.853062	0.528030	-1.596684	-0.629312	0.844903	0.000000	-10.000000	0.333333	-19.850000	183.333328	1023.000000	1023.000000	2046.000000
8.360000	-0.001313	-0.776238	0.649821	-1.604568	-0.654580	0.833089	0.000000	-10.000000	0.341667	-19.466667	176.666672	1023.000000	1023.000000	2046.000000
8.380000	-0.000991	-0.585481	0.762933	-1.645590	-0.645850	0.943027	0.000000	-10.000000	0.308333	-19.083334	170.000000	1023.000000	1023.000000	2046.000000
8.400000	-0.000743	-0.438978	0.773312	-1.712468	-0.563870	1.064048	0.000000	-10.000000	0.283333	-18.616667	163.666672	1023.000000	1023.000000	2046.000000
8.420000	-0.000575	-0.339778	0.761635	-1.843430	-0.518423	1.260440	0.000000	-10.000000	0.250000	-18.150002	157.500000	1023.000000	1023.000000	2046.000000
8.440000	-0.000512	-0.302389	0.786111	-1.832401	-0.521455	1.265355	0.000000	-10.000000	0.250000	-17.716667	151.500000	1023.000000	1023.000000	2046.000000
8.460000	-0.000542	-0.320527	0.756874	-1.760303	-0.499338	1.182240	0.000000	-10.000000	0.241667	-17.333334	145.500000	1023.000000	1023.000000	2046.000000
8.480000	-0.000589	-0.347807	0.794106	-1.722019	-0.532696	1.112803	0.000000	-10.000000	0.233333	-17.016666	139.666672	1023.000000	1023.000000	2046.000000
8.500000	-0.000374	-0.221013	0.875774	-1.755431	-0.536714	1.195358	0.000000	-10.000000	0.216667	-16.583334	134.000000	1023.000000	1023.000000	2046.000000
8.520000	-0.000170	-0.100182	0.944587	-1.782849	-0.532333	1.270413	0.000000	-10.000000	0.216667	-16.300001	128.500000	1023.000000	1023.000000	2046.000000
8.540000	-0.000075	-0.044124	0.878852	-1.844610	-0.469951	1.391584	0.000000	-10.000000	0.208333	-15.866667	123.000000	1023.000000	1023.000000	2046.000000
8.560000	-0.000009	-0.005535	0.828893	-1.884118	-0.420225	1.469914	0.000000	-10.000000	0.208333	-15.633334	117.666664	1023.000000	1023.000000	2046.000000
8.580000	-0.000206	-0.121976	0.784937	-1.871539	-0.453025	1.417651	0.000000	-10.000000	0.200000	-15.250000	112.500000	1023.000000	1023.000000	2046.000000
8.600000	-0.000402	-0.237620	0.777377	-1.797497	-0.469884	1.252384	0.000000	-10.000000	0.200000	-15.000000	107.500000	1023.000000	1023.000000	2046.000000
8.620000	-0.000536	-0.316794	0.854572	-1.889155	-0.532173	1.249961	0.000000	-10.000000	0.200000	-14.750000	102.500000	1023.000000	1023.000000	2046.000000
8.640000	-0.000436	-0.257712	0.931513	-1.948691	-0.519204	1.278669	0.000000	-10.000000	0.200000	-14.483334	97.500000	1023.000000	1023.000000	2046.000000
8.660000	-0.000269	-0.158703	0.938950	-2.054494	-0.491015	1.447856	0.000000	-10.000000	0.200000	-14.266667	92.666664	1023.000000	1023.000000	2046.000000
8.680000	-0.000308	-0.182324	0.900430	-2.096890	-0.476407	1.490543	0.000000	-10.000000	0.191667	-13.950000	87.833336	1023.000000	1023.000000	2046.000000
8.700000	-0.000444	-0.262609	0.910418	-2.132647	-0.495763	1.455382	0.000000	-10.000000	0.183333	-13.666667	83.166664	1023.000000	1023.000000	2046.000000
8.720000	-0.001132	-0.668800	0.821749	-2.198747	-0.583577	1.291775	0.000000	-10.000000	0.183333	-13.250000	78.500000	1023.000000	1023.000000	2046.000000
8.740000	-0.002518	-1.488324	0.659317	-2.462944	-0.873884	1.189188	0.000000	-10.000000	0.158333	-12.733334	74.166664	1023.000000	1023.000000	2046.000000
8.760000	-0.004530	-2.677371	0.301131	-2.852804	-1.062948	0.937250	0.000000	-10.000000	0.133333	-12.150001	70.000000	1023.000000	1023.000000	2046.000000
8.780000	-0.006570	-3.883124	-0.024038	-3.286614	-1.252064	0.679593	0.000000	-10.000000	0.100000	-11.533334	66.000000	1023.000000	1023.000000	2046.000000
8.800000	-0.008226	-4.861503	-0.373209	-3.627142	-1.350064	0.488912	0.000000	-10.000000	0.108333	-10.900000	62.000000	1023.000000	1023.000000	2046.000000
8.820000	-0.009200	-5.437236	-0.463118	-3.878652	-1.502472	0.407006	0.000000	-10.000000	0.100000	-10.316667	58.333332	1023.000000	1023.000000	2046.000000
8.840000	-0.009542	-5.639589	-0.495356	-3.863373	-1.502506	0.221646	0.000000	-10.000000	0.100000	-9.783334	54.833332	1023.000000	1023.000000	2046.000000
8.860000	-0.009136	-5.399338	-0.359238	-3.781909	-1.469056	0.210865	0.000000	-10.000000	0.091667	-9.583334	51.666668	1023.000000	1023.000000	2046.000000
8.880000	-0.008667	-5.122430	-0.357410	-3.768648	-1.296152	0.299780	0.000000	-10.000000	0.083333	-9.466667	48.333332	1023.000000	1023.000000	2046.000000
8.900000	-0.008936	-5.281234	-0.364965	-3.996562	-1.289410	0.369703	0.000000	-10.000000	0.083333	-9.550000	45.166668	1023.000000	1023.000000	2046.000000
8.920000	-0.009944	-5.876843	-0.547757	-4.003348	-1.441416	0.115678	0.000000	-10.000000	0.066667	-9.266667	42.000000	1023.000000	1023.000000	2046.000000
8.940000	-0.011710	-6.920448	-0.773079	-3.957397	-1.704980	-0.484991	0.000000	-10.000000	0.066667	-8.233334	39.000000	1023.000000	1023.000000	2046.000000
8.960000	-0.014246	-8.419661	-1.080984	-4.075689	-2.137135	-1.125853	0.000000	-10.000000	0.050000	-6.816667	36.166668	1023.000000	1023.000000	2046.000000
8.980000	-0.016851	-9.959136	-1.571718	-4.336418	-2.508098	-1.542902	0.000000	-10.000000	0.041667	-4.800000	33.833332	1023.000000	1023.000000	2046.000000
9.000000	-0.018773	-11.094802	-2.112320	-4.588128	-2.754865	-1.639488	0.000000	-10.000000	0.033333	-3.316667	32.166668	1023.000000	1023.000000	2046.000000
9.020000	-0.020246	-11.965541	-2.504905	-4.735002	-2.996111	-1.729524	0.000000	-10.000000	0.033333	-2.600000	31.333334	1023.000000	1023.000000	2046.000000
9.040000	-0.021497	-12.704556	-2.743654	-4.702239	-3.241035	-2.017628	0.000000	-10.000000	0.041667	-3.433333	30.666666	1023.000000	1023.000000	2046.000000
9.060000	-0.022477	-13.283980	-3.000471	-4.721056	-3.294866	-2.267588	0.000000	-10.000000	0.066667	-5.200000	29.833334	1023.000000	1023.000000	2046.000000
9.080000	-0.023047	-13.621002	-3.072143	-4.738065	-3.358961	-2.451834	0.000000	-10.000000	0.075000	-6.833333	28.000000	1023.000000	1023.000000	2046.000000
9.100000	-0.022983	-13.582825	-3.125160	-4.800047	-3.323750	-2.333869	0.000000	-10.000000	0.075000	-7.783334	25.666666	1023.000000	1023.000000	2046.000000
9.120000	-0.023261	-13.747482	-3.242164	-4.916664	-3.381109	-2.207545	0.000000	-10.000000	0.066667	-7.850000	23.000000	1023.000000	1023.000000	2046.000000
9.140000	-0.023904	-14.127131	-3.432544	-4.986253	-3.457979	-2.250356	0.000000	-10.000000	0.066667	-7.283333	20.333334	1023.000000	1023.000000	2046.000000
9.160000	-0.024437	-14.442058	-3.506575	-5.071281	-3.486534	-2.377667	0.000000	-10.000000	0.066667	-6.266667	17.833334	1023.000000	1023.000000	2046.000000
9.180000	-0.024428	-14.437161	-3.543046	-5.200596	-3.416300	-2.277220	0.000000	-10.000000	0.058333	-5.116667	15.666667	1023.000000	1023.000000	2046.000000
9.200000	-0.024123	-14.256701	-3.556566	-5.307950	-3.338592	-2.053592	0.000000	-10.000000	0.050000	-4.100000	14.000000	1023.000000	1023.000000	2046.000000
9.220000	-0.023833	-14.085263	-3.539504	-5.380379	-3.336054	-1.829327	0.000000	-10.000000	0.050000	-3.466667	12.666667	1023.000000	1023.000000	2046.000000
9.240000	-0.023019	-13.604257	-3.541464	-5.247039	-3.218063	-1.597690	0.000000	-10.000000	0.050000	-3.416667	11.500000	1023.000000	1023.000000	2046.000000
9.260000	-0.022028	-13.018589	-3.369854	-4.933653	-3.098861	-1.616222	0.000000	-10.000000	0.050000	-4.016667	10.500000	1023.000000	1023.000000	2046.000000
9.280000	-0.020504	-12.117764	-3.104737	-4.776342	-2.879250	-1.357436	0.000000	-10.000000	0.050000	-4.950000	9.166667	1023.000000	1023.000000	2046.000000
9.300000	-0.019020	-11.240807	-2.832621	-4.639253	-2.753018	-1.015915	0.000000	-10.000000	0.041667	-5.416667	7.500000	1023.000000	1023.000000	2046.000000
9.320000	-0.018563	-10.970649	-2.725797	-4.624587	-2.714889	-0.905376	0.000000	-10.000000	0.041667	-5.266667	5.500000	1023.000000	1023.000000	2046.000000
9.340000	-0.019037	-11.250942	-2.758240	-4.672421	-2.647526	-1.172757	0.000000	-10.000000	0.041667	-4.866667	3.833333	1023.000000	1023.000000	2046.000000
9.360000	-0.019686	-11.634250	-2.759870	-4.849728	-2.595687	-1.428965	0.000000	-10.000000	0.050000	-4.883334	2.166667	1023.000000	1023.000000	2046.000000
9.380000	-0.020279	-11.984717	-2.710250	-5.152063	-2.647871	-1.474533	0.000000	-10.000000	0.058333	-5.066667	0.833333	1023.000000	1023.000000	2046.000000
9.400000	-0.021227	-12.545322	-2.729451	-5.550998	-2.796706	-1.468168	0.000000	-10.000000	0.058333	-4.983334	-0.500000	1023.000000	1023.000000	2046.000000
9.420000	-0.022347	-13.207050	-2.785745	-5.854239	-2.961259	-1.605808	0.000000	-10.000000	0.058333	-4.333333	-1.833333	1023.000000	1023.000000	2046.000000
9.440000	-0.023055	-13.625298	-2.854605	-6.025560	-2.952775	-1.792356	0.000000	-10.000000	0.050000	-3.266667	-3.166667	1023.000000	1023.000000	2046.000000
9.460000	-0.023160	-13.687558	-2.810707	-6.184101	-2.907762	-1.784989	0.000000	-10.000000	0.050000	-2.266667	-4.333333	1023.000000	1023.000000	2046.000000
9.480000	-0.023228	-13.727920	-2.685615	-6.324158	-3.013530	-1.704617	0.000000	-10.000000	0.050000	-1.700000	-4.833333	1023.000000	1023.000000	2046.000000
9.500000	-0.023112	-13.659060	-2.603314	-6.456335	-3.039733	-1.559678	0.000000	-10.000000	0.050000	-1.583333	-5.000000	1023.000000	1023.000000	2046.000000
9.520000	-0.022917	-13.543778	-2.566296	-6.455320	-2.991058	-1.531104	0.000000	-10.000000	0.050000	-1.800000	-5.000000	1023.000000	1023.000000	2046.000000
9.540000	-0.022562	-13.333876	-2.495439	-6.389487	-2.921886	-1.527063	0.000000	-10.000000	0.041667	-2.066667	-5.166667	1023.000000	1023.000000	2046.000000
9.560000	-0.022032	-13.021107	-2.404005	-6.329130	-2.787272	-1.500699	0.000000	-10.000000	0.041667	-2.300000	-5.666667	1023.000000	1023.000000	2046.000000
9.580000	-0.021376	-12.633271	-2.300856	-6.230704	-2.668968	-1.432743	0.000000	-10.000000	0.025000	-2.333333	-6.333333	1023.000000	1023.000000	2046.000000
9.600000	-0.020733	-12.253222	-2.072104	-6.216268	-2.700668	-1.264183	0.000000	-10.000000	0.025000	-2.250000	-7.166667	1023.000000	1023.000000	2046.000000
9.620000	-0.020061	-11.856253	-1.915153	-6.127440	-2.674606	-1.139053	0.000000	-10.000000	0.016667	-2.166667	-7.833333	1023.000000	1023.000000	2046.000000
9.640000	-0.019370	-11.447891	-1.816021	-6.038400	-2.593529	-0.999940	0.000000	-10.000000	0.025000	-2.100000	-8.666667	1023.000000	1023.000000	2046.000000
9.660000	-0.018648	-11.020706	-1.719713	-5.927115	-2.474549	-0.899330	0.000000	-10.000000	0.033333	-2.066667	-9.333333	1023.000000	1023.000000	2046.000000
9.680000	-0.017901	-10.579779	-1.700948	-5.782347	-2.242391	-0.854093	0.000000	-10.000000	0.041667	-1.900000	-9.833333	1023.000000	1023.000000	2046.000000
9.700000	-0.017432	-10.302107	-1.608567	-5.717785	-2.185937	-0.789818	0.000000	-10.000000	0.041667	-1.750000	-10.000000	1023.000000	1023.000000	2046.000000
9.720000	-0.016793	-9.924913	-1.377800	-5.641633	-2.241544	-0.663937	0.000000	-10.000000	0.041667	-1.633333	-10.000000	1023.000000	1023.000000	2046.000000
9.740000	-0.016353	-9.664605	-1.225076	-5.547236	-2.285327	-0.606966	0.000000	-10.000000	0.041667	-1.516667	-10.000000	1023.000000	1023.000000	2046.000000
9.760000	-0.015705	-9.281880	-1.149843	-5.457227	-2.182889	-0.491922	0.000000	-10.000000	0.033333	-1.216667	-10.000000	1023.000000	1023.000000	2046.000000
9.780000	-0.014956	-8.838878	-1.144182	-5.348650	-1.959742	-0.386304	0.000000	-10.000000	0.025000	-0.666667	-10.000000	1023.000000	1023.000000	2046.000000
9.800000	-0.014471	-8.552262	-1.179317	-5.249641	-1.789227	-0.334077	0.000000	-10.000000	0.025000	-0.233333	-10.000000	1023.000000	1023.000000	2046.000000
9.820000	-0.014150	-8.362663	-1.023473	-5.203021	-1.852532	-0.283637	0.000000	-10.000000	0.033333	0.000000	-10.000000	1023.000000	1023.000000	2046.000000
9.840000	-0.013876	-8.200782	-0.836604	-5.168694	-1.992254	-0.203230	0.000000	-10.000000	0.041667	0.000000	-10.000000	1023.000000	1023.000000	2046.000000
9.860000	-0.013609	-8.042655	-0.738945	-5.061997	-2.009694	-0.232019	0.000000	-10.000000	0.041667	-0.550000	-10.000000	1023.000000	1023.000000	2046.000000
9.880000	-0.013042	-7.707883	-0.704524	-4.972279	-1.872520	-0.158560	0.000000	-10.000000	0.050000	-1.133333	-10.000000	1023.000000	1023.000000	2046.000000
9.900000	-0.012558	-7.421918	-0.746066	-4.930020	-1.686563	-0.059270	0.000000	-10.000000	0.050000	-1.683333	-10.000000	1023.000000	1023.000000	2046.000000
9.920000	-0.012280	-7.257709	-0.819901	-4.916748	-1.505839	-0.015221	0.000000	-10.000000	0.050000	-1.650000	-10.000000	1023.000000	1023.000000	2046.000000
9.940000	-0.012117	-7.161185	-0.674699	-4.924484	-1.576180	0.014178	0.000000	-10.000000	0.041667	-1.516667	-10.000000	1023.000000	1023.000000	2046.000000
9.960000	-0.012516	-7.397025	-0.534894	-4.947004	-1.898306	-0.016820	0.000000	-10.000000	0.041667	-1.216667	-10.000000	1023.000000	1023.000000	2046.000000
9.980000	-0.013767	-8.136105	-0.640320	-5.096097	-2.186206	-0.213480	0.000000	-10.000000	0.033333	-0.700000	-10.000000	1023.000000	1023.000000	2046.000000
10.000000	-0.015329	-9.059187	-0.930544	-5.362992	-2.273158	-0.492493	0.000000	-10.000000	0.033333	-0.250000	-10.000000	1023.000000	1023.000000	2046.000000
10.020000	-0.016412	-9.699673	-1.291075	-5.587112	-2.148363	-0.673122	0.000000	-10.000000	0.033333	0.000000	-10.000000	1023.000000	1023.000000	2046.000000
10.040000	-0.017119	-10.117557	-1.494376	-5.859621	-2.075937	-0.687622	0.000000	-10.000000	0.041667	0.000000	-10.000000	1023.000000	1023.000000	2046.000000
10.060000	-0.017078	-10.092805	-1.414519	-5.931192	-2.130086	-0.617007	0.000000	-10.000000	0.050000	0.000000	-10.000000	1023.000000	1023.000000	2046.000000
10.080000	-0.016604	-9.813104	-1.210994	-5.749548	-2.215539	-0.637022	0.000000	-10.000000	0.050000	0.000000	-10.000000	1023.000000	1023.000000	2046.000000
10.100000	-0.016188	-9.567164	-0.952981	-5.522124	-2.362457	-0.729602	0.000000	-10.000000	0.050000	0.000000	-10.000000	1023.000000	1023.000000	2046.000000
10.120000	-0.016140	-9.538582	-0.860830	-5.522002	-2.310341	-0.845408	0.000000	-10.000000	0.058333	0.000000	-10.000000	1023.000000	1023.000000	2046.000000
10.140000	-0.016446	-9.719349	-1.025367	-5.551101	-2.179634	-0.963247	0.000000	-10.000000	0.058333	0.000000	-10.000000	1023.000000	1023.000000	2046.000000
10.160000	-0.017197	-10.163676	-1.401645	-5.519267	-2.077123	-1.165642	0.000000	-10.000000	0.041667	0.666667	-10.000000	1023.000000	1023.000000	2046.000000
10.180000	-0.019125	-11.302815	-1.788028	-5.545318	-2.339249	-1.630221	0.000000	-10.000000	0.016667	1.333333	-10.000000	1023.000000	1023.000000	2046.000000
10.200000	-0.021994	-12.998710	-2.246576	-5.692026	-2.888656	-2.171453	0.000000	-10.000000	0.000000	2.616667	-10.000000	1023.000000	1023.000000	2046.000000
10.220000	-0.024498	-14.478077	-2.523021	-5.799524	-3.538239	-2.617292	0.000000	-10.000000	0.000000	3.816667	-10.000000	1023.000000	1023.000000	2046.000000
10.240000	-0.025753	-15.219938	-2.657351	-5.756255	-3.931273	-2.875059	0.000000	-10.000000	0.000000	4.883333	-10.000000	1023.000000	1023.000000	2046.000000
10.260000	-0.026394	-15.598639	-2.929951	-5.770151	-3.962179	-2.936358	0.000000	-10.000000	0.016667	4.400000	-10.000000	1023.000000	1023.000000	2046.000000
10.280000	-0.026655	-15.753363	-3.212967	-5.796626	-3.834534	-2.909235	0.000000	-10.000000	0.033333	2.083333	-10.000000	1023.000000	1023.000000	2046.000000
10.300000	-0.026742	-15.804520	-3.513361	-5.804706	-3.626579	-2.859874	0.000000	-10.000000	0.050000	-0.250000	-10.000000	1023.000000	1023.000000	2046.000000
10.320000	-0.026920	-15.909972	-3.736302	-5.867284	-3.530018	-2.776368	0.000000	-10.000000	0.041667	-1.500000	-10.000000	1023.000000	1023.000000	2046.000000
10.340000	-0.027551	-16.282541	-3.811051	-5.866105	-3.701109	-2.904276	0.000000	-10.000000	0.033333	-1.050000	-10.000000	1023.000000	1023.000000	2046.000000
10.360000	-0.028079	-16.594572	-3.724014	-5.893550	-3.999407	-2.977600	0.000000	-10.000000	0.016667	-0.100000	-10.000000	1023.000000	1023.000000	2046.000000
10.380000	-0.028307	-16.729153	-3.635421	-5.897645	-4.165780	-3.030305	0.000000	-10.000000	0.008333	1.383333	-10.000000	1023.000000	1023.000000	2046.000000
10.400000	-0.027892	-16.483885	-3.796874	-5.984638	-3.878144	-2.824229	0.000000	-10.000000	-0.008333	3.133333	-10.000000	1023.000000	1023.000000	2046.000000
10.420000	-0.027282	-16.123770	-4.079978	-6.137195	-3.461899	-2.444698	0.000000	-10.000000	-0.008333	5.300000	-10.000000	1023.000000	1023.000000	2046.000000
10.440000	-0.027034	-15.977244	-4.147285	-6.278097	-3.336432	-2.215431	0.000000	-10.000000	-0.016667	7.283333	-10.000000	1023.000000	1023.000000	2046.000000
10.460000	-0.026460	-15.637766	-3.952921	-6.142238	-3.412712	-2.129894	0.000000	-10.000000	-0.016667	8.866667	-10.000000	1023.000000	1023.000000	2046.000000
10.480000	-0.025197	-14.891414	-3.597141	-5.849028	-3.439056	-2.006189	0.000000	-10.000000	-0.041667	9.916667	-10.000000	1023.000000	1023.000000	2046.000000
10.500000	-0.023398	-13.828070	-3.282672	-5.513546	-3.235420	-1.796433	0.000000	-10.000000	-0.066667	10.700000	-10.000000	1023.000000	1023.000000	2046.000000
10.520000	-0.021244	-12.555224	-3.122449	-5.338963	-2.700454	-1.393359	0.000000	-10.000000	-0.100000	11.933333	-10.000000	1023.000000	1023.000000	2046.000000
10.540000	-0.019561	-11.560401	-3.048870	-5.256405	-2.229757	-1.025369	0.000000	-10.000000	-0.133333	13.500000	0.666667	1023.000000	1023.000000	2046.000000
10.560000	-0.018734	-11.071996	-3.059632	-5.212637	-1.886809	-0.912917	0.000000	-10.000000	-0.158333	15.216667	12.666667	1023.000000	1023.000000	2046.000000
10.580000	-0.018753	-11.083125	-2.875865	-5.289035	-1.916320	-1.001905	0.000000	-10.000000	-0.175000	16.550001	26.500000	1023.000000	1023.000000	2046.000000
10.600000	-0.019023	-11.242743	-2.608264	-5.286098	-2.080195	-1.268186	0.000000	-10.000000	-0.200000	17.800001	31.666666	1023.000000	1023.000000	2046.000000
10.620000	-0.019074	-11.272899	-2.386880	-5.370478	-2.158146	-1.357395	0.000000	-10.000000	-0.250000	19.183334	37.500000	1023.000000	1023.000000	2046.000000
10.640000	-0.018976	-11.214911	-2.315635	-5.505482	-2.037134	-1.356660	0.000000	-10.000000	-0.325000	20.866667	43.666668	1023.000000	1023.000000	2046.000000
10.660000	-0.018571	-10.975682	-2.316894	-5.610869	-1.836515	-1.211405	0.000000	-10.000000	-0.383333	22.883333	50.166668	1023.000000	1023.000000	2046.000000
10.680000	-0.017764	-10.498680	-2.408951	-5.660811	-1.439404	-0.989514	0.000000	-10.000000	-0.425000	24.650000	57.333332	1023.000000	1023.000000	2046.000000
10.700000	-0.016858	-9.963240	-2.401703	-5.681714	-1.173850	-0.705973	0.000000	-10.000000	-0.450000	26.050001	65.333336	1023.000000	1023.000000	2046.000000
10.720000	-0.015917	-9.407154	-2.356346	-5.585820	-0.928535	-0.536453	0.000000	-10.000000	-0.466667	26.966667	73.833336	1023.000000	1023.000000	2046.000000
10.740000	-0.014697	-8.686215	-2.068353	-5.432901	-0.821243	-0.363719	0.000000	-10.000000	-0.483333	27.733334	82.666664	1023.000000	1023.000000	2046.000000
10.760000	-0.013232	-7.820365	-1.777651	-5.198559	-0.654217	-0.189938	0.000000	-10.000000	-0.508333	28.583334	91.833336	1023.000000	1023.000000	2046.000000
10.780000	-0.011716	-6.923905	-1.395731	-4.857968	-0.552109	-0.118098	0.000000	-10.000000	-0.550000	29.250000	101.166664	1023.000000	1023.000000	2046.000000
10.800000	-0.010054	-5.941732	-1.048734	-4.569255	-0.394661	0.070919	0.000000	-10.000000	-0.591667	29.800001	110.833336	1023.000000	1023.000000	2046.000000
10.820000	-0.007976	-4.714023	-0.692188	-4.227928	-0.158794	0.364887	0.000000	-10.000000	-0.608333	30.316668	120.500000	1023.000000	1023.000000	2046.000000
10.840000	-0.005870	-3.469159	-0.444444	-3.943033	0.212752	0.705566	0.000000	-10.000000	-0.616667	30.766668	130.666672	1023.000000	1023.000000	2046.000000
10.860000	-0.003640	-2.151046	-0.276218	-3.687852	0.676995	1.136030	0.000000	-10.000000	-0.633333	31.433334	141.000000	1023.000000	1023.000000	2046.000000
10.880000	-0.001598	-0.944181	-0.113384	-3.400560	1.084548	1.485216	0.000000	-10.000000	-0.658333	31.833334	151.500000	1023.000000	1023.000000	2046.000000
10.900000	0.000409	0.241943	0.060470	-3.050654	1.442955	1.789171	0.000000	-10.000000	-0.683333	32.100002	162.000000	1023.000000	1023.000000	2046.000000
10.920000	0.002218	1.311105	0.440152	-2.708794	1.548107	2.031640	0.000000	-10.000000	-0.691667	32.483334	172.666672	1023.000000	1023.000000	2046.000000
10.940000	0.003901	2.305534	0.781294	-2.335012	1.668323	2.190929	0.000000	-10.000000	-0.708333	32.583336	183.500000	1023.000000	1023.000000	2046.000000
10.960000	0.005451	3.221479	1.084897	-1.998321	1.790591	2.344312	0.000000	-10.000000	-0.725000	32.933334	194.333328	1023.000000	1023.000000	2046.000000
10.980000	0.007056	4.170260	1.258126	-1.609177	2.055964	2.465347	0.000000	-10.000000	-0.750000	32.783333	205.166672	1023.000000	1023.000000	2046.000000
11.000000	0.008641	5.106579	1.389909	-1.322439	2.367929	2.671180	0.000000	-10.000000	-0.750000	33.233334	216.000000	1023.000000	1023.000000	2046.000000
11.020000	0.010212	6.035265	1.451281	-1.114566	2.725216	2.973334	0.000000	-10.000000	-0.750000	33.100002	227.000000	1023.000000	1023.000000	2046.000000
11.040000	0.011851	7.004214	1.566629	-0.846420	3.046415	3.237591	0.000000	-10.000000	-0.733333	33.350002	238.166672	1023.000000	1023.000000	2046.000000
11.060000	0.013393	7.915505	1.728244	-0.629742	3.287109	3.529894	0.000000	-10.000000	-0.725000	33.150002	249.333328	1023.000000	1023.000000	2046.000000
11.080000	0.014907	8.810093	1.973140	-0.393627	3.436944	3.793636	0.000000	-10.000000	-0.725000	33.216667	260.500000	1023.000000	1023.000000	2046.000000
11.100000	0.016266	9.613461	2.198331	-0.109961	3.557559	3.967532	0.000000	-10.000000	-0.733333	33.266666	271.500000	1023.000000	1023.000000	2046.000000
11.120000	0.017001	10.047603	2.350868	0.170719	3.516492	4.009524	0.000000	-10.000000	-0.775000	33.466667	282.666656	1023.000000	1023.000000	2046.000000
11.140000	0.016705	9.872464	2.282056	0.352352	3.358869	3.879188	0.000000	-10.000000	-0.791667	34.083332	293.833344	1023.000000	1023.000000	2046.000000
11.160000	0.015830	9.355560	2.104281	0.399847	3.317342	3.534090	0.000000	-10.000000	-0.808333	34.483334	305.166656	1023.000000	1023.000000	2046.000000
11.180000	0.015473	9.144626	2.035443	0.325053	3.333358	3.450771	0.000000	-10.000000	-0.808333	34.816666	316.500000	1023.000000	1023.000000	2046.000000
11.200000	0.016089	9.508708	1.955623	0.299087	3.647320	3.606678	0.000000	-10.000000	-0.825000	35.133335	328.166656	1023.000000	1023.000000	2046.000000
11.220000	0.018039	10.660765	2.238816	0.462841	3.886185	4.072923	0.000000	-10.000000	-0.841667	35.600002	339.666656	1023.000000	1023.000000	2046.000000
11.240000	0.020699	12.233177	2.525960	0.928394	4.266611	4.512212	0.000000	-10.000000	-0.833333	35.650002	351.333344	1023.000000	1023.000000	2046.000000
11.260000	0.023036	13.614202	2.904223	1.465948	4.436965	4.807064	0.000000	-10.000000	-0.825000	35.516666	363.000000	1023.000000	1023.000000	2046.000000
11.280000	0.023581	13.936645	3.013510	1.958157	4.455554	4.509424	0.000000	-10.000000	-0.808333	35.500000	375.000000	1023.000000	1023.000000	2046.000000
11.300000	0.023451	13.859478	3.041326	2.228531	4.458358	4.131263	0.000000	-10.000000	-0.808333	35.400002	387.000000	1023.000000	1023.000000	2046.000000
11.320000	0.022865	13.513446	2.984329	2.449846	4.323067	3.756204	0.000000	-10.000000	-0.816667	35.416668	399.000000	1023.000000	1023.000000	2046.000000
11.340000	0.022126	13.076281	2.796784	2.588022	4.176101	3.515373	0.000000	-10.000000	-0.833333	35.316666	410.833344	1023.000000	1023.000000	2046.000000
11.360000	0.021406	12.650874	2.552177	2.570860	4.059078	3.468759	0.000000	-10.000000	-0.833333	35.516666	422.500000	1023.000000	1023.000000	2046.000000
11.380000	0.021109	12.475600	2.295630	2.580394	4.085903	3.513673	0.000000	-10.000000	-0.791667	35.316666	434.166656	1023.000000	1023.000000	2046.000000
11.400000	0.021409	12.652793	2.189480	2.621597	4.123694	3.718021	0.000000	-10.000000	-0.758333	34.716667	446.000000	1023.000000	1023.000000	2046.000000
11.420000	0.021929	12.959789	2.097945	2.913384	4.188617	3.759842	0.000000	-10.000000	-0.725000	34.299999	457.833344	1023.000000	1023.000000	2046.000000
11.440000	0.022327	13.195082	2.008136	3.253827	4.238382	3.694737	0.000000	-10.000000	-0.716667	33.866669	469.500000	1023.000000	1023.000000	2046.000000
11.460000	0.022767	13.455229	1.940128	3.652709	4.303180	3.559212	0.000000	-10.000000	-0.716667	33.400002	480.833344	1023.000000	1023.000000	2046.000000
11.480000	0.023324	13.784502	1.927532	4.004530	4.367521	3.484919	0.000000	-10.000000	-0.725000	33.000000	492.000000	1023.000000	1023.000000	2046.000000
11.500000	0.024245	14.328835	1.990603	4.265970	4.463255	3.609007	0.000000	-10.000000	-0.741667	32.866669	503.000000	1023.000000	1023.000000	2046.000000
11.520000	0.025703	15.190186	2.087597	4.419794	4.688477	3.994318	0.000000	-10.000000	-0.741667	33.183334	514.000000	1023.000000	1023.000000	2046.000000
11.540000	0.027294	16.131039	2.194085	4.550331	4.937050	4.449573	0.000000	-10.000000	-0.758333	33.266666	525.000000	1023.000000	1023.000000	2046.000000
11.560000	0.029039	17.161818	2.274493	4.669131	5.251478	4.966715	0.000000	-10.000000	-0.766667	33.600002	536.166687	1023.000000	1023.000000	2046.000000
11.580000	0.030339	17.930532	2.292868	4.853465	5.464146	5.320053	0.000000	-10.000000	-0.791667	34.033337	547.333313	1023.000000	1023.000000	2046.000000
11.600000	0.031277	18.484415	2.313854	5.085718	5.628577	5.456266	0.000000	-10.000000	-0.800000	34.900002	558.666687	1023.000000	1023.000000	2046.000000
11.620000	0.032634	19.286827	2.438292	5.436555	5.819487	5.592493	0.000000	-10.000000	-0.816667	35.400002	570.166687	1023.000000	1023.000000	2046.000000
11.640000	0.034395	20.327290	2.602065	5.884534	6.116026	5.724664	0.000000	-10.000000	-0.808333	35.733334	582.000000	1023.000000	1023.000000	2046.000000
11.660000	0.037021	21.879148	3.027475	6.354381	6.364712	6.132580	0.000000	-10.000000	-0.866667	36.133335	594.000000	1023.000000	1023.000000	2046.000000
11.680000	0.040513	23.943455	3.585692	6.727891	6.739305	6.890565	0.000000	-10.000000	-0.900000	36.866669	606.000000	1023.000000	1023.000000	2046.000000
11.700000	0.043192	25.526194	3.920745	7.029441	7.133178	7.442828	0.000000	-10.000000	-0.908333	37.366669	618.000000	1023.000000	1023.000000	2046.000000
11.720000	0.044506	26.302805	4.152826	7.314324	7.333670	7.501985	0.000000	-10.000000	-0.858333	36.900002	630.333313	1023.000000	1023.000000	2046.000000
11.740000	0.044664	26.396448	4.335829	7.600714	7.388895	7.071009	0.000000	-10.000000	-0.808333	36.100002	642.666687	1023.000000	1023.000000	2046.000000
11.760000	0.045207	26.717136	4.576356	7.612465	7.508467	7.019849	0.000000	-10.000000	-0.800000	35.350002	655.000000	1023.000000	1023.000000	2046.000000
11.780000	0.046250	27.333639	4.864784	7.519239	7.672599	7.277017	0.000000	-10.000000	-0.775000	34.850002	667.000000	1023.000000	1023.000000	2046.000000
11.800000	0.047253	27.926260	5.083997	7.431770	7.783545	7.626946	0.000000	-10.000000	-0.758333	34.433334	678.666687	1023.000000	1023.000000	2046.000000
11.820000	0.047762	28.227375	5.127975	7.429007	7.895496	7.774897	0.000000	-10.000000	-0.725000	33.900002	690.166687	1023.000000	1023.000000	2046.000000
11.840000	0.048090	28.421431	5.193623	7.550133	7.973173	7.704503	0.000000	-10.000000	-0.683333	33.666668	701.500000	1023.000000	1023.000000	2046.000000
11.860000	0.048673	28.765926	5.399517	7.750654	8.014530	7.601225	0.000000	-10.000000	-0.633333	32.933334	712.833313	1023.000000	1023.000000	2046.000000
11.880000	0.050109	29.614128	5.722094	7.940869	8.190770	7.760394	0.000000	-10.000000	-0.608333	32.166668	724.000000	1023.000000	1023.000000	2046.000000
11.900000	0.052073	30.774870	6.108593	8.097011	8.371926	8.197340	0.000000	-10.000000	-0.575000	31.200001	734.833313	1023.000000	1023.000000	2046.000000
11.920000	0.054122	31.986124	6.386600	8.265655	8.656352	8.677519	0.000000	-10.000000	-0.533333	30.216667	745.333313	1023.000000	1023.000000	2046.000000
11.940000	0.055924	33.051182	6.620697	8.545479	8.913578	8.971428	0.000000	-10.000000	-0.466667	29.066668	755.500000	1023.000000	1023.000000	2046.000000
11.960000	0.057204	33.807552	6.758293	8.880084	9.092599	9.076578	0.000000	-10.000000	-0.400000	27.400000	765.333313	1023.000000	1023.000000	2046.000000
11.980000	0.058524	34.587891	7.021276	9.268920	9.222859	9.074837	0.000000	-10.000000	-0.350000	25.816668	774.833313	1023.000000	1023.000000	2046.000000
12.000000	0.059983	35.449993	7.344398	9.664838	9.347789	9.092967	0.000000	-10.000000	-0.283333	23.950001	783.666687	1023.000000	1023.000000	2046.000000
12.020000	0.061630	36.423222	7.729653	9.847210	9.431540	9.414820	0.000000	-10.000000	-0.233333	22.216667	792.000000	1023.000000	1023.000000	2046.000000
12.040000	0.063331	37.428493	7.956740	10.006321	9.687796	9.777637	0.000000	-10.000000	-0.191667	20.283333	799.666687	1023.000000	1023.000000	2046.000000
12.060000	0.064742	38.262768	8.121073	10.182920	9.899259	10.059516	0.000000	-10.000000	-0.150000	18.100000	806.833313	1023.000000	1023.000000	2046.000000
12.080000	0.065676	38.814587	8.214615	10.425272	10.036462	10.138240	0.000000	-10.000000	-0.100000	16.050001	813.333313	1023.000000	1023.000000	2046.000000
12.100000	0.066463	39.279888	8.304511	10.625383	10.158824	10.191169	0.000000	-10.000000	-0.058333	13.833334	819.000000	1023.000000	1023.000000	2046.000000
12.120000	0.067235	39.735836	8.505574	10.897526	10.195836	10.136901	0.000000	-10.000000	-0.033333	12.166667	824.166687	1023.000000	1023.000000	2046.000000
12.140000	0.068255	40.338634	8.731596	11.074414	10.308669	10.223957	0.000000	-10.000000	-0.025000	10.266667	828.333313	1023.000000	1023.000000	2046.000000
12.160000	0.069666	41.172894	9.033568	11.259819	10.448956	10.430552	0.000000	-10.000000	-0.008333	8.983334	832.166687	1023.000000	1023.000000	2046.000000
12.180000	0.070898	41.901009	9.169748	11.274572	10.675277	10.781412	0.000000	-10.000000	0.000000	7.866667	835.333313	1023.000000	1023.000000	2046.000000
12.200000	0.070758	41.817741	9.174168	11.280889	10.616359	10.746325	0.000000	-10.000000	0.000000	7.383334	838.166687	1023.000000	1023.000000	2046.000000
12.220000	0.070045	41.396317	9.033127	11.251981	10.589703	10.521508	0.000000	-10.000000	0.000000	6.733334	840.833313	1023.000000	1023.000000	2046.000000
12.240000	0.069353	40.987358	8.892795	11.215373	10.550719	10.328474	0.000000	-10.000000	0.008333	5.733334	843.166687	1023.000000	1023.000000	2046.000000
12.260000	0.069667	41.173378	9.017590	11.290393	10.530526	10.334871	0.000000	-10.000000	0.025000	3.783333	845.333313	1023.000000	1023.000000	2046.000000
12.280000	0.070415	41.615002	9.175590	11.618814	10.536711	10.283889	0.000000	-10.000000	0.041667	0.983333	846.833313	1023.000000	1023.000000	2046.000000
12.300000	0.070796	41.840195	9.257171	11.826905	10.457997	10.298120	0.000000	-10.000000	0.058333	-1.516667	847.666687	1023.000000	1023.000000	2046.000000
12.320000	0.070124	41.443520	9.230429	11.858416	10.262183	10.092491	0.000000	-10.000000	0.066667	-3.533334	848.000000	1023.000000	1023.000000	2046.000000
12.340000	0.068829	40.677906	9.082398	11.663827	10.100758	9.830923	0.000000	-10.000000	0.083333	-4.966667	848.000000	1023.000000	1023.000000	2046.000000
12.360000	0.067188	39.708046	8.876836	11.365304	9.899299	9.566607	0.000000	-10.000000	0.075000	-6.266667	848.000000	1023.000000	1023.000000	2046.000000
12.380000	0.065040	38.438709	8.574924	11.097493	9.580729	9.185564	0.000000	-10.000000	0.083333	-7.366667	848.000000	1023.000000	1023.000000	2046.000000
12.400000	0.062300	36.819183	8.097281	10.847254	9.181280	8.693369	0.000000	-10.000000	0.100000	-8.733334	848.000000	1023.000000	1023.000000	2046.000000
12.420000	0.059506	35.168228	7.605231	10.575430	8.780551	8.207017	0.000000	-10.000000	0.133333	-10.533334	848.000000	1023.000000	1023.000000	2046.000000
12.440000	0.057294	33.860584	7.206012	10.430450	8.500341	7.723782	0.000000	-10.000000	0.183333	-12.616667	848.000000	1023.000000	1023.000000	2046.000000
12.460000	0.055574	32.844479	6.997524	10.326917	8.159519	7.360518	0.000000	-10.000000	0.216667	-14.300000	840.166687	1023.000000	1023.000000	2046.000000
12.480000	0.054365	32.129543	6.843093	10.211035	7.923097	7.152318	0.000000	-10.000000	0.258333	-15.816667	830.500000	1023.000000	1023.000000	2046.000000
12.500000	0.053761	31.772776	6.694745	10.109958	7.861993	7.106082	0.000000	-10.000000	0.258333	-17.100000	819.000000	1023.000000	1023.000000	2046.000000
12.520000	0.053205	31.444239	6.513683	10.004829	7.831256	7.094470	0.000000	-10.000000	0.266667	-17.916668	813.333313	1023.000000	1023.000000	2046.000000
12.540000	0.052647	31.114134	6.347209	9.955878	7.766190	7.044857	0.000000	-10.000000	0.266667	-18.250000	807.333313	1023.000000	1023.000000	2046.000000
12.560000	0.051887	30.665272	6.156135	9.910014	7.656832	6.942290	0.000000	-10.000000	0.266667	-18.150002	801.000000	1023.000000	1023.000000	2046.000000
12.580000	0.051070	30.182373	5.987424	9.889974	7.553297	6.751679	0.000000	-10.000000	0.266667	-17.950001	794.666687	1023.000000	1023.000000	2046.000000
12.600000	0.050394	29.782959	5.906468	9.790560	7.446294	6.639639	0.000000	-10.000000	0.258333	-17.750000	788.666687	1023.000000	1023.000000	2046.000000
12.620000	0.049939	29.513956	5.815163	9.574198	7.429883	6.694712	0.000000	-10.000000	0.266667	-17.500000	783.000000	1023.000000	1023.000000	2046.000000
12.640000	0.049625	29.328363	5.819482	9.312557	7.352640	6.843684	0.000000	-10.000000	0.258333	-17.450001	777.333313	1023.000000	1023.000000	2046.000000
12.660000	0.049545	29.281252	5.727327	9.062575	7.434682	7.056667	0.000000	-10.000000	0.258333	-17.466667	771.500000	1023.000000	1023.000000	2046.000000
12.680000	0.049992	29.545317	5.631865	9.126869	7.562643	7.223941	0.000000	-10.000000	0.258333	-18.000000	765.500000	1023.000000	1023.000000	2046.000000
12.700000	0.050542	29.870480	5.681654	9.311612	7.522160	7.355053	0.000000	-10.000000	0.275000	-18.500000	759.500000	1023.000000	1023.000000	2046.000000
12.720000	0.051131	30.218481	5.791059	9.582923	7.552880	7.291619	0.000000	-10.000000	0.308333	-18.866667	753.333313	1023.000000	1023.000000	2046.000000
12.740000	0.051574	30.480080	6.018167	9.621955	7.508400	7.331558	0.000000	-10.000000	0.316667	-18.816668	747.000000	1023.000000	1023.000000	2046.000000
12.760000	0.051699	30.554155	6.049273	9.614565	7.614110	7.276208	0.000000	-10.000000	0.333333	-18.783333	740.666687	1023.000000	1023.000000	2046.000000
12.780000	0.051236	30.280632	6.083863	9.268373	7.605516	7.322880	0.000000	-10.000000	0.316667	-19.050001	734.500000	1023.000000	1023.000000	2046.000000
12.800000	0.049841	29.455788	5.994163	8.963995	7.465151	7.032480	0.000000	-10.000000	0.333333	-19.383333	728.166687	1023.000000	1023.000000	2046.000000
12.820000	0.048304	28.547531	5.893595	8.630093	7.268507	6.755336	0.000000	-10.000000	0.341667	-19.650000	721.666687	1023.000000	1023.000000	2046.000000
12.840000	0.046655	27.573109	5.752692	8.319293	7.058673	6.442451	0.000000	-10.000000	0.358333	-19.750000	715.000000	1023.000000	1023.000000	2046.000000
12.860000	0.045134	26.674322	5.670874	7.959812	6.826682	6.216955	0.000000	-10.000000	0.375000	-20.016666	708.500000	1023.000000	1023.000000	2046.000000
12.880000	0.044079	26.050455	5.663837	7.647766	6.658896	6.079957	0.000000	-10.000000	0.383333	-20.533335	701.833313	1023.000000	1023.000000	2046.000000
12.900000	0.043406	25.652811	5.673938	7.379167	6.533734	6.065973	0.000000	-10.000000	0.408333	-21.466667	695.000000	1023.000000	1023.000000	2046.000000
12.920000	0.043012	25.420057	5.631719	7.124465	6.471475	6.192398	0.000000	-10.000000	0.441667	-22.616667	687.666687	1023.000000	1023.000000	2046.000000
12.940000	0.042483	25.107666	5.584085	7.004088	6.372348	6.147145	0.000000	-10.000000	0.483333	-23.733334	680.000000	1023.000000	1023.000000	2046.000000
12.960000	0.042034	24.842146	5.595972	6.879294	6.271435	6.095445	0.000000	-10.000000	0.525000	-24.816668	672.000000	1023.000000	1023.000000	2046.000000
12.980000	0.041488	24.519608	5.652260	6.833396	6.123911	5.910038	0.000000	-10.000000	0.550000	-25.650000	663.833313	1023.000000	1023.000000	2046.000000
13.000000	0.041291	24.402933	5.680380	6.792399	6.081635	5.848519	0.000000	-10.000000	0.575000	-26.500000	655.333313	1023.000000	1023.000000	2046.000000
13.020000	0.041411	24.474146	5.770898	6.734993	6.045818	5.922436	0.000000	-10.000000	0.608333	-27.183334	646.500000	1023.000000	1023.000000	2046.000000
13.040000	0.041566	24.565434	5.887901	6.677413	5.980612	6.019508	0.000000	-10.000000	0.641667	-27.833334	637.500000	1023.000000	1023.000000	2046.000000
13.060000	0.041542	24.551279	5.877318	6.592138	5.964713	6.117109	0.000000	-10.000000	0.666667	-28.383333	628.166687	1023.000000	1023.000000	2046.000000
13.080000	0.041327	24.424040	5.916798	6.538731	5.828629	6.139883	0.000000	-10.000000	0.675000	-28.700001	618.833313	1023.000000	1023.000000	2046.000000
13.100000	0.040951	24.202230	5.929740	6.466856	5.691656	6.113979	0.000000	-10.000000	0.683333	-28.983334	609.166687	1023.000000	1023.000000	2046.000000
13.120000	0.040525	23.950010	5.884810	6.479857	5.585487	5.999855	0.000000	-10.000000	0.691667	-29.133335	599.500000	1023.000000	1023.000000	2046.000000
13.140000	0.040181	23.747252	5.876981	6.491101	5.496385	5.882785	0.000000	-10.000000	0.691667	-29.366667	589.500000	1023.000000	1023.000000	2046.000000
13.160000	0.039797	23.519976	5.856161	6.438796	5.429823	5.795197	0.000000	-10.000000	0.691667	-29.383333	579.833313	1023.000000	1023.000000	2046.000000
13.180000	0.039435	23.305967	5.817663	6.389636	5.381469	5.717200	0.000000	-10.000000	0.691667	-29.366667	570.166687	1023.000000	1023.000000	2046.000000
13.200000	0.039288	23.218985	5.934685	6.287729	5.269090	5.727480	0.000000	-10.000000	0.691667	-29.266666	560.500000	1023.000000	1023.000000	2046.000000
13.220000	0.039477	23.331017	5.989635	6.159348	5.343102	5.838933	0.000000	-10.000000	0.683333	-29.066668	550.500000	1023.000000	1023.000000	2046.000000
13.240000	0.039456	23.318226	5.999418	6.011280	5.329430	5.978098	0.000000	-10.000000	0.666667	-28.816668	540.833313	1023.000000	1023.000000	2046.000000
13.260000	0.038363	22.672729	5.853088	5.781393	5.148236	5.890013	0.000000	-10.000000	0.666667	-28.666666	531.166687	1023.000000	1023.000000	2046.000000
13.280000	0.036943	21.833521	5.714329	5.603729	4.902664	5.612798	0.000000	-10.000000	0.658333	-28.583334	521.833313	1023.000000	1023.000000	2046.000000
13.300000	0.035192	20.798574	5.493564	5.270239	4.658112	5.376659	0.000000	-10.000000	0.658333	-28.666666	512.166687	1023.000000	1023.000000	2046.000000
13.320000	0.034703	20.509695	5.422614	5.188663	4.625246	5.273174	0.000000	-10.000000	0.650000	-28.533333	502.666656	1023.000000	1023.000000	2046.000000
13.340000	0.034367	20.311176	5.382677	5.243852	4.577674	5.106974	0.000000	-10.000000	0.650000	-28.716667	493.000000	1023.000000	1023.000000	2046.000000
13.360000	0.033976	20.079557	5.373921	5.138282	4.436208	5.131147	0.000000	-10.000000	0.650000	-28.783335	483.333344	1023.000000	1023.000000	2046.000000
13.380000	0.032652	19.297436	5.226915	4.823838	4.288561	4.958122	0.000000	-10.000000	0.666667	-29.016668	473.833344	1023.000000	1023.000000	2046.000000
13.400000	0.030578	18.071432	5.022269	4.523748	3.922631	4.602785	0.000000	-10.000000	0.666667	-28.966667	464.166656	1023.000000	1023.000000	2046.000000
13.420000	0.028532	16.862289	4.745539	4.243909	3.519206	4.353636	0.000000	-10.000000	0.658333	-28.633333	454.500000	1023.000000	1023.000000	2046.000000
13.440000	0.026003	15.368011	4.363724	4.018803	3.130224	3.855260	0.000000	-10.000000	0.641667	-28.083334	444.833344	1023.000000	1023.000000	2046.000000
13.460000	0.022993	13.588606	3.880432	3.786355	2.721662	3.200156	0.000000	-10.000000	0.608333	-27.383333	435.500000	1023.000000	1023.000000	2046.000000
13.480000	0.019968	11.800823	3.388215	3.455331	2.262554	2.694723	0.000000	-10.000000	0.583333	-26.616667	426.500000	1023.000000	1023.000000	2046.000000
13.500000	0.017424	10.297530	2.915243	3.184092	1.885879	2.312316	0.000000	-10.000000	0.550000	-26.150000	417.666656	1023.000000	1023.000000	2046.000000
13.520000	0.015634	9.239582	2.619797	3.023190	1.527239	2.069355	0.000000	-10.000000	0.558333	-26.066668	408.833344	1023.000000	1023.000000	2046.000000
13.540000	0.014278	8.438060	2.332457	2.837628	1.318759	1.949215	0.000000	-10.000000	0.575000	-26.650000	400.166656	1023.000000	1023.000000	2046.000000
13.560000	0.012914	7.632017	2.112766	2.727675	1.062775	1.728800	0.000000	-10.000000	0.608333	-27.033333	391.166656	1023.000000	1023.000000	2046.000000
13.580000	0.011993	7.088089	1.934619	2.599577	0.910492	1.643401	0.000000	-10.000000	0.616667	-27.299999	382.166656	1023.000000	1023.000000	2046.000000
13.600000	0.011284	6.668830	1.711556	2.587528	0.865049	1.504697	0.000000	-10.000000	0.600000	-27.233334	373.000000	1023.000000	1023.000000	2046.000000
13.620000	0.010534	6.225730	1.493725	2.470909	0.834378	1.426718	0.000000	-10.000000	0.566667	-27.000000	364.000000	1023.000000	1023.000000	2046.000000
13.640000	0.009629	5.690977	1.321208	2.233683	0.720917	1.415169	0.000000	-10.000000	0.541667	-26.533335	355.000000	1023.000000	1023.000000	2046.000000
13.660000	0.008847	5.228717	1.184679	2.032257	0.595455	1.416326	0.000000	-10.000000	0.533333	-26.033335	346.166656	1023.000000	1023.000000	2046.000000
13.680000	0.007975	4.713227	1.076261	1.790328	0.447905	1.398733	0.000000	-10.000000	0.516667	-25.633333	337.500000	1023.000000	1023.000000	2046.000000
13.700000	0.007388	4.366176	1.049310	1.526701	0.302645	1.487520	0.000000	-10.000000	0.508333	-25.400000	328.833344	1023.000000	1023.000000	2046.000000
13.720000	0.007189	4.248639	1.029914	1.374147	0.226525	1.618053	0.000000	-10.000000	0.500000	-25.333334	320.333344	1023.000000	1023.000000	2046.000000
13.740000	0.008107	4.791362	1.094792	1.647911	0.322598	1.726061	0.000000	-10.000000	0.508333	-25.466667	311.833344	1023.000000	1023.000000	2046.000000
13.760000	0.009129	5.395268	1.145759	1.804561	0.503589	1.941360	0.000000	-10.000000	0.516667	-25.666666	303.500000	1023.000000	1023.000000	2046.000000
13.780000	0.009928	5.867297	1.144106	1.911105	0.713962	2.098124	0.000000	-10.000000	0.516667	-25.733334	294.833344	1023.000000	1023.000000	2046.000000
13.800000	0.010299	6.086510	1.157333	1.927138	0.828605	2.173434	0.000000	-10.000000	0.516667	-25.316668	286.333344	1023.000000	1023.000000	2046.000000
13.820000	0.009718	5.743157	1.250960	1.798226	0.648006	2.045965	0.000000	-10.000000	0.516667	-24.866667	277.833344	1023.000000	1023.000000	2046.000000
13.840000	0.008426	4.979764	1.160047	1.476242	0.492043	1.851432	0.000000	-10.000000	0.516667	-24.483334	269.500000	1023.000000	1023.000000	2046.000000
13.860000	0.006810	4.024785	1.148448	1.082363	0.206205	1.587769	0.000000	-10.000000	0.508333	-24.466667	261.166656	1023.000000	1023.000000	2046.000000
13.880000	0.005043	2.980678	1.072989	0.651940	-0.011709	1.267459	0.000000	-10.000000	0.491667	-24.383333	253.000000	1023.000000	1023.000000	2046.000000
13.900000	0.003398	2.007936	0.903484	0.166703	-0.172171	1.109920	0.000000	-10.000000	0.475000	-24.050001	245.000000	1023.000000	1023.000000	2046.000000
13.920000	0.002204	1.302277	0.622674	-0.254713	-0.123445	1.057760	0.000000	-10.000000	0.450000	-23.566668	237.000000	1023.000000	1023.000000	2046.000000
13.940000	0.001144	0.675949	0.411424	-0.589538	-0.155245	1.009309	0.000000	-10.000000	0.425000	-22.950001	229.166672	1023.000000	1023.000000	2046.000000
13.960000	0.000200	0.118142	0.309801	-0.825976	-0.286207	0.920524	0.000000	-10.000000	0.400000	-22.483334	221.500000	1023.000000	1023.000000	2046.000000
13.980000	-0.000884	-0.522642	0.264106	-1.060956	-0.540948	0.815156	0.000000	-10.000000	0.391667	-22.200001	214.000000	1023.000000	1023.000000	2046.000000
14.000000	-0.001507	-0.890750	0.431999	-1.222350	-0.823003	0.722604	0.000000	-10.000000	0.391667	-22.016666	206.500000	1023.000000	1023.000000	2046.000000
14.020000	-0.001850	-1.093594	0.504678	-1.419511	-0.912790	0.734029	0.000000	-10.000000	0.391667	-21.816668	199.166672	1023.000000	1023.000000	2046.000000
14.040000	-0.001825	-1.078698	0.504211	-1.447694	-0.852690	0.717475	0.000000	-10.000000	0.391667	-21.500000	189.500000	1023.000000	1023.000000	2046.000000
14.060000	-0.001562	-0.922862	0.456480	-1.529406	-0.711322	0.861386	0.000000	-10.000000	0.391667	-21.250000	182.333328	1023.000000	1023.000000	2046.000000
14.080000	-0.001197	-0.707274	0.368832	-1.520133	-0.497514	0.941541	0.000000	-10.000000	0.383333	-20.850000	175.166672	1023.000000	1023.000000	2046.000000
14.100000	-0.000984	-0.581249	0.295460	-1.563772	-0.380388	1.067451	0.000000	-10.000000	0.366667	-20.466667	170.500000	1023.000000	1023.000000	2046.000000
14.120000	-0.001021	-0.603470	0.313199	-1.598517	-0.379169	1.061017	0.000000	-10.000000	0.333333	-19.800001	163.666672	1023.000000	1023.000000	2046.000000
14.140000	-0.001105	-0.652955	0.360554	-1.638542	-0.439726	1.064759	0.000000	-10.000000	0.333333	-19.400000	157.000000	1023.000000	1023.000000	2046.000000
14.160000	-0.001203	-0.711241	0.512573	-1.634200	-0.578428	0.988815	0.000000	-10.000000	0.316667	-18.683334	150.666672	1023.000000	1023.000000	2046.000000
14.180000	-0.001319	-0.779321	0.637462	-1.673599	-0.736858	0.993674	0.000000	-10.000000	0.300000	-18.233334	144.500000	1023.000000	1023.000000	2046.000000
14.200000	-0.001325	-0.783041	0.741059	-1.658004	-0.820999	0.954903	0.000000	-10.000000	0.266667	-17.550001	138.500000	1023.000000	1023.000000	2046.000000
14.220000	-0.001227	-0.725318	0.803724	-1.678030	-0.815947	0.964936	0.000000	-10.000000	0.250000	-17.266666	132.500000	1023.000000	1023.000000	2046.000000
14.240000	-0.000933	-0.551328	0.840253	-1.738291	-0.731178	1.077887	0.000000	-10.000000	0.250000	-16.800001	126.666664	1023.000000	1023.000000	2046.000000
14.260000	-0.000658	-0.388813	0.793180	-1.758676	-0.601655	1.178338	0.000000	-10.000000	0.233333	-16.483334	121.000000	1023.000000	1023.000000	2046.000000
14.280000	-0.000420	-0.248092	0.676698	-1.784671	-0.405427	1.265308	0.000000	-10.000000	0.225000	-15.983334	115.500000	1023.000000	1023.000000	2046.000000
14.300000	-0.000028	-0.016756	0.576092	-1.850422	-0.214511	1.472085	0.000000	-10.000000	0.208333	-15.599999	110.166664	1023.000000	1023.000000	2046.000000
14.320000	0.000045	0.026865	0.488072	-1.912014	-0.125701	1.576508	0.000000	-10.000000	0.208333	-15.133333	105.000000	1023.000000	1023.000000	2046.000000
14.340000	-0.000321	-0.189701	0.538914	-1.877576	-0.305482	1.454443	0.000000	-10.000000	0.200000	-14.766666	100.000000	1023.000000	1023.000000	2046.000000
14.360000	-0.000659	-0.389630	0.729594	-1.866386	-0.561822	1.308984	0.000000	-10.000000	0.200000	-14.316667	95.000000	1023.000000	1023.000000	2046.000000
14.380000	-0.000817	-0.482797	0.893568	-1.869096	-0.744380	1.237111	0.000000	-10.000000	0.183333	-13.900001	90.166664	1023.000000	1023.000000	2046.000000
14.400000	-0.000673	-0.397893	0.965682	-1.902840	-0.715190	1.254455	0.000000	-10.000000	0.175000	-13.550000	85.500000	1023.000000	1023.000000	2046.000000
14.420000	-0.000565	-0.333663	0.879967	-2.027974	-0.535737	1.350081	0.000000	-10.000000	0.158333	-13.133333	81.000000	1023.000000	1023.000000	2046.000000
14.440000	-0.000722	-0.426985	0.763399	-2.152278	-0.455174	1.417067	0.000000	-10.000000	0.150000	-12.800000	76.500000	1023.000000	1023.000000	2046.000000
14.460000	-0.001730	-1.022514	0.329501	-2.430094	-0.374336	1.452416	0.000000	-10.000000	0.125000	-12.233334	72.166664	1023.000000	1023.000000	2046.000000
14.480000	-0.003981	-2.352815	-0.101668	-2.839087	-0.593930	1.181870	0.000000	-10.000000	0.108333	-11.750000	68.000000	1023.000000	1023.000000	2046.000000
14.500000	-0.006346	-3.750355	-0.244731	-3.148936	-1.032474	0.675786	0.000000	-10.000000	0.100000	-11.150001	64.166664	1023.000000	1023.000000	2046.000000
14.520000	-0.008180	-4.834155	-0.330360	-3.479062	-1.388070	0.363337	0.000000	-10.000000	0.100000	-10.516666	60.500000	1023.000000	1023.000000	2046.000000
14.540000	-0.008828	-5.217240	-0.211804	-3.707956	-1.612246	0.314766	0.000000	-10.000000	0.091667	-9.933333	57.000000	1023.000000	1023.000000	2046.000000
14.560000	-0.008611	-5.089021	-0.226283	-3.623629	-1.489113	0.250004	0.000000	-10.000000	0.091667	-9.500000	53.666668	1023.000000	1023.000000	2046.000000
14.580000	-0.007812	-4.616824	-0.247812	-3.644084	-1.242252	0.517324	0.000000	-10.000000	0.083333	-9.450001	50.500000	1023.000000	1023.000000	2046.000000
14.600000	-0.007700	-4.550748	-0.405623	-3.743193	-0.962828	0.560896	0.000000	-10.000000	0.091667	-9.400001	47.333332	1023.000000	1023.000000	2046.000000
14.620000	-0.008365	-4.944003	-0.537165	-3.870123	-0.924722	0.388007	0.000000	-10.000000	0.075000	-9.316667	44.166668	1023.000000	1023.000000	2046.000000
14.640000	-0.009354	-5.528347	-0.650036	-3.907519	-1.098764	0.127971	0.000000	-10.000000	0.066667	-8.466667	41.000000	1023.000000	1023.000000	2046.000000
14.660000	-0.011098	-6.558829	-0.775970	-3.924332	-1.552630	-0.305896	0.000000	-10.000000	0.050000	-7.333333	38.166668	1023.000000	1023.000000	2046.000000
14.680000	-0.013813	-8.163509	-1.078480	-3.995608	-2.103518	-0.985904	0.000000	-10.000000	0.041667	-5.766667	35.666668	1023.000000	1023.000000	2046.000000
14.700000	-0.016682	-9.859069	-1.467539	-4.206075	-2.726234	-1.459221	0.000000	-10.000000	0.041667	-4.216667	33.666668	1023.000000	1023.000000	2046.000000
14.720000	-0.018741	-11.075800	-1.939653	-4.311853	-3.019846	-1.804448	0.000000	-10.000000	0.041667	-3.333333	32.333332	1023.000000	1023.000000	2046.000000
14.740000	-0.019892	-11.756213	-2.333266	-4.451089	-3.070652	-1.901206	0.000000	-10.000000	0.058333	-3.516667	31.333334	1023.000000	1023.000000	2046.000000
14.760000	-0.020873	-12.335740	-2.741161	-4.490760	-3.022812	-2.081007	0.000000	-10.000000	0.075000	-5.150000	30.166666	1023.000000	1023.000000	2046.000000
14.780000	-0.021508	-12.711145	-3.070582	-4.623970	-2.952624	-2.063971	0.000000	-10.000000	0.091667	-6.983333	28.333334	1023.000000	1023.000000	2046.000000
14.800000	-0.022035	-13.022792	-3.262067	-4.673346	-2.991887	-2.095493	0.000000	-10.000000	0.091667	-8.216666	26.000000	1023.000000	1023.000000	2046.000000
14.820000	-0.022383	-13.228123	-3.298286	-4.752490	-3.114819	-2.062528	0.000000	-10.000000	0.075000	-8.466666	23.333334	1023.000000	1023.000000	2046.000000
14.840000	-0.022820	-13.486515	-3.304432	-4.796303	-3.287059	-2.098721	0.000000	-10.000000	0.066667	-7.933333	20.500000	1023.000000	1023.000000	2046.000000
14.860000	-0.023212	-13.718408	-3.293004	-4.886514	-3.433493	-2.105397	0.000000	-10.000000	0.058333	-7.133333	17.833334	1023.000000	1023.000000	2046.000000
14.880000	-0.023712	-14.013984	-3.331074	-4.956375	-3.520959	-2.205576	0.000000	-10.000000	0.058333	-6.200000	15.500000	1023.000000	1023.000000	2046.000000
14.900000	-0.023817	-14.076104	-3.417809	-5.060822	-3.476283	-2.121190	0.000000	-10.000000	0.050000	-5.316667	13.500000	1023.000000	1023.000000	2046.000000
14.920000	-0.023835	-14.086693	-3.619266	-5.160537	-3.250103	-2.056787	0.000000	-10.000000	0.050000	-4.650000	11.666667	1023.000000	1023.000000	2046.000000
14.940000	-0.023605	-13.950783	-3.732377	-5.239748	-3.091766	-1.886892	0.000000	-10.000000	0.050000	-4.516667	10.000000	1023.000000	1023.000000	2046.000000
14.960000	-0.022303	-13.180933	-3.638362	-5.234802	-2.919844	-1.387925	0.000000	-10.000000	0.050000	-5.033333	8.333333	1023.000000	1023.000000	2046.000000
14.980000	-0.020919	-12.363355	-3.438487	-4.934319	-2.787979	-1.202570	0.000000	-10.000000	0.058333	-6.000000	6.500000	1023.000000	1023.000000	2046.000000
15.000000	-0.019602	-11.584671	-3.129072	-4.735084	-2.732971	-0.987545	0.000000	-10.000000	0.058333	-6.683333	4.500000	1023.000000	1023.000000	2046.000000
15.020000	-0.018515	-10.942483	-2.875707	-4.628145	-2.630759	-0.807871	0.000000	-10.000000	0.058333	-6.816667	2.500000	1023.000000	1023.000000	2046.000000
15.040000	-0.018215	-10.765120	-2.645883	-4.576022	-2.707605	-0.835610	0.000000	-10.000000	0.058333	-6.550000	0.666667	1023.000000	1023.000000	2046.000000
15.060000	-0.018697	-11.050045	-2.595238	-4.710797	-2.737125	-1.006885	0.000000	-10.000000	0.075000	-6.433333	-1.333333	1023.000000	1023.000000	2046.000000
15.080000	-0.019461	-11.501596	-2.588506	-4.914009	-2.789450	-1.209631	0.000000	-10.000000	0.075000	-6.516667	-3.333333	1023.000000	1023.000000	2046.000000
15.100000	-0.020598	-12.173252	-2.680900	-5.176626	-2.841844	-1.473882	0.000000	-10.000000	0.075000	-6.566667	-5.500000	1023.000000	1023.000000	2046.000000
15.120000	-0.021870	-12.925431	-2.798307	-5.447762	-2.919791	-1.759571	0.000000	-10.000000	0.058333	-6.366667	-7.500000	1023.000000	1023.000000	2046.000000
15.140000	-0.022752	-13.446278	-2.965550	-5.759247	-2.894349	-1.827132	0.000000	-10.000000	0.058333	-5.650000	-9.500000	1023.000000	1023.000000	2046.000000
15.160000	-0.023312	-13.777429	-3.010864	-6.024884	-2.906514	-1.835166	0.000000	-10.000000	0.050000	-4.400000	-11.500000	1023.000000	1023.000000	2046.000000
15.180000	-0.023398	-13.828294	-3.010945	-6.222456	-2.883551	-1.711342	0.000000	-10.000000	0.050000	-2.700000	-13.000000	1023.000000	1023.000000	2046.000000
15.200000	-0.023159	-13.687207	-2.966857	-6.387229	-2.838585	-1.494536	0.000000	-10.000000	0.050000	-1.200000	-13.833333	1023.000000	1023.000000	2046.000000
15.220000	-0.022835	-13.495404	-2.812696	-6.515886	-2.875860	-1.290962	0.000000	-10.000000	0.041667	0.000000	-14.000000	1023.000000	1023.000000	2046.000000
15.240000	-0.022355	-13.211641	-2.694500	-6.508763	-2.812378	-1.196000	0.000000	-10.000000	0.033333	0.833333	-14.000000	1023.000000	1023.000000	2046.000000
15.260000	-0.022001	-13.002601	-2.522536	-6.483582	-2.824272	-1.172210	0.000000	-10.000000	0.025000	1.766667	-14.000000	1023.000000	1023.000000	2046.000000
15.280000	-0.021595	-12.762832	-2.386439	-6.326199	-2.813882	-1.236312	0.000000	-10.000000	0.016667	2.866667	-14.000000	1023.000000	1023.000000	2046.000000
15.300000	-0.020929	-12.368766	-2.270006	-6.188228	-2.701445	-1.209088	0.000000	-10.000000	0.000000	4.183333	-14.000000	1023.000000	1023.000000	2046.000000
15.320000	-0.020165	-11.917615	-2.213233	-6.042292	-2.506601	-1.155488	0.000000	-10.000000	-0.016667	5.733334	-14.000000	1023.000000	1023.000000	2046.000000
15.340000	-0.019281	-11.394887	-2.067655	-5.887619	-2.381886	-1.057726	0.000000	-10.000000	-0.016667	7.300000	-14.000000	1023.000000	1023.000000	2046.000000
15.360000	-0.018294	-10.811764	-1.921318	-5.749941	-2.196901	-0.943603	0.000000	-10.000000	-0.025000	8.733334	-14.000000	1023.000000	1023.000000	2046.000000
15.380000	-0.017204	-10.167471	-1.773023	-5.570147	-1.995551	-0.828749	0.000000	-10.000000	-0.033333	9.900000	-14.000000	1023.000000	1023.000000	2046.000000
15.400000	-0.015933	-9.416252	-1.602407	-5.452286	-1.748460	-0.613099	0.000000	-10.000000	-0.050000	10.800000	-14.000000	1023.000000	1023.000000	2046.000000
15.420000	-0.014374	-8.495293	-1.380235	-5.384888	-1.497900	-0.232269	0.000000	-10.000000	-0.066667	11.833333	-14.000000	1023.000000	1023.000000	2046.000000
15.440000	-0.012850	-7.594596	-1.117325	-5.357695	-1.339693	0.220116	0.000000	-10.000000	-0.083333	12.933333	-1.666667	1023.000000	1023.000000	2046.000000
15.460000	-0.011534	-6.816699	-0.946043	-5.208499	-1.141879	0.479722	0.000000	-10.000000	-0.116667	14.150001	12.000000	1023.000000	1023.000000	2046.000000
15.480000	-0.010747	-6.351356	-0.829046	-5.009674	-1.040200	0.527563	0.000000	-10.000000	-0.133333	15.100000	27.333334	1023.000000	1023.000000	2046.000000
15.500000	-0.010247	-6.055703	-0.756526	-4.726455	-0.913198	0.340476	0.000000	-10.000000	-0.158333	15.916667	32.000000	1023.000000	1023.000000	2046.000000
15.520000	-0.009450	-5.585134	-0.685320	-4.471320	-0.714967	0.286474	0.000000	-10.000000	-0.175000	16.983334	37.166668	1023.000000	1023.000000	2046.000000
15.540000	-0.008246	-4.873278	-0.509445	-4.258234	-0.504330	0.398731	0.000000	-10.000000	-0.200000	18.033335	42.666668	1023.000000	1023.000000	2046.000000
15.560000	-0.006587	-3.893179	-0.292118	-4.132780	-0.207983	0.739701	0.000000	-10.000000	-0.241667	19.200001	48.500000	1023.000000	1023.000000	2046.000000
15.580000	-0.005079	-3.001489	-0.070944	-4.034491	0.011427	1.092520	0.000000	-10.000000	-0.291667	20.200001	54.666668	1023.000000	1023.000000	2046.000000
15.600000	-0.003769	-2.227236	0.075612	-3.936808	0.196402	1.437557	0.000000	-10.000000	-0.358333	21.683334	61.166668	1023.000000	1023.000000	2046.000000
15.620000	-0.002733	-1.615384	0.160809	-3.768323	0.364169	1.627961	0.000000	-10.000000	-0.400000	23.400000	68.166664	1023.000000	1023.000000	2046.000000
15.640000	-0.002285	-1.350578	0.154227	-3.514693	0.486393	1.523495	0.000000	-10.000000	-0.458333	25.333334	75.833336	1023.000000	1023.000000	2046.000000
15.660000	-0.001843	-1.089018	0.174771	-3.270819	0.590419	1.416611	0.000000	-10.000000	-0.491667	26.750000	84.000000	1023.000000	1023.000000	2046.000000
15.680000	-0.001593	-0.941575	0.178807	-3.038260	0.610958	1.306920	0.000000	-10.000000	-0.566667	28.266666	92.666664	1023.000000	1023.000000	2046.000000
15.700000	-0.001690	-0.998742	0.069847	-3.030439	0.620236	1.341614	0.000000	-10.000000	-0.641667	29.816668	101.833336	1023.000000	1023.000000	2046.000000
15.720000	-0.002045	-1.208635	-0.099823	-3.251833	0.685309	1.457713	0.000000	-10.000000	-0.725000	31.650000	111.500000	1023.000000	1023.000000	2046.000000
15.740000	-0.002224	-1.314605	-0.198547	-3.477578	0.799972	1.561548	0.000000	-10.000000	-0.791667	33.483334	121.833336	1023.000000	1023.000000	2046.000000
15.760000	-0.002112	-1.248209	-0.349580	-3.581161	0.966204	1.716328	0.000000	-10.000000	-0.866667	35.283333	132.666672	1023.000000	1023.000000	2046.000000
15.780000	-0.000869	-0.513393	-0.273394	-3.557131	1.181312	2.135820	0.000000	-10.000000	-0.966667	37.400002	144.166672	1023.000000	1023.000000	2046.000000
15.800000	0.000861	0.508678	-0.227202	-3.106661	1.587070	2.255472	0.000000	-10.000000	-1.058333	39.100002	156.166672	1023.000000	1023.000000	2046.000000
15.820000	0.003012	1.779838	-0.148542	-2.506911	2.031416	2.403875	0.000000	-10.000000	-1.158333	40.816669	169.000000	1023.000000	1023.000000	2046.000000
15.840000	0.004611	2.724964	0.038781	-1.968309	2.320928	2.333564	0.000000	-10.000000	-1.250000	42.266666	182.166672	1023.000000	1023.000000	2046.000000
15.860000	0.005632	3.328614	0.238817	-1.600906	2.524125	2.166577	0.000000	-10.000000	-1.358333	43.966667	196.166672	1023.000000	1023.000000	2046.000000
15.880000	0.006101	3.605605	0.270259	-1.313725	2.625110	2.023962	0.000000	-10.000000	-1.425000	45.516666	210.500000	1023.000000	1023.000000	2046.000000
15.900000	0.005828	3.444366	0.100417	-1.156872	2.599205	1.901616	0.000000	-10.000000	-1.483333	46.516666	225.666672	1023.000000	1023.000000	2046.000000
15.920000	0.004847	2.864843	-0.213168	-1.174567	2.426340	1.826238	0.000000	-10.000000	-1.516667	47.533333	241.000000	1023.000000	1023.000000	2046.000000
15.940000	0.004239	2.504994	-0.596068	-1.236587	2.402164	1.935486	0.000000	-10.000000	-1.541667	47.950001	256.500000	1023.000000	1023.000000	2046.000000
15.960000	0.004256	2.515263	-0.846872	-1.186624	2.466347	2.082413	0.000000	-10.000000	-1.550000	48.416668	272.500000	1023.000000	1023.000000	2046.000000
15.980000	0.004973	2.939032	-1.035078	-0.931306	2.650844	2.254571	0.000000	-10.000000	-1.550000	48.250000	288.666656	1023.000000	1023.000000	2046.000000
16.000000	0.005795	3.424683	-1.142496	-0.429678	2.814019	2.182838	0.000000	-10.000000	-1.566667	48.366669	305.000000	1023.000000	1023.000000	2046.000000
16.020000	0.006880	4.065828	-1.109549	0.008381	2.962006	2.204991	0.000000	-10.000000	-1.583333	48.400002	321.000000	1023.000000	1023.000000	2046.000000
16.040001	0.008352	4.935941	-1.008161	0.461590	3.149660	2.332852	0.000000	-10.000000	-1.608333	48.683334	337.000000	1023.000000	1023.000000	2046.000000
16.059999	0.010094	5.965724	-0.820455	0.852644	3.342171	2.591364	0.000000	-10.000000	-1.608333	48.933334	353.000000	1023.000000	1023.000000	2046.000000
16.080000	0.011903	7.034797	-0.659186	1.182997	3.552665	2.958322	0.000000	-10.000000	-1.591667	49.200001	369.333344	1023.000000	1023.000000	2046.000000
16.100000	0.013811	8.162519	-0.512314	1.414329	3.823245	3.437258	0.000000	-10.000000	-1.575000	49.283333	385.666656	1023.000000	1023.000000	2046.000000
16.120001	0.015666	9.258430	-0.344127	1.682485	4.056271	3.863801	0.000000	-10.000000	-1.541667	49.250000	402.333344	1023.000000	1023.000000	2046.000000
16.139999	0.017469	10.324098	-0.175999	1.943178	4.291760	4.265160	0.000000	-10.000000	-1.525000	49.099998	418.666656	1023.000000	1023.000000	2046.000000
16.160000	0.019276	11.392017	-0.053401	2.281087	4.564450	4.599882	0.000000	-10.000000	-1.466667	48.849998	435.166656	1023.000000	1023.000000	2046.000000
16.180000	0.021198	12.527813	0.141583	2.682033	4.811341	4.892857	0.000000	-10.000000	-1.425000	48.000000	451.500000	1023.000000	1023.000000	2046.000000
16.200001	0.023823	14.079422	0.500093	3.234266	5.131332	5.213730	0.000000	-10.000000	-1.358333	47.166668	467.666656	1023.000000	1023.000000	2046.000000
16.219999	0.026714	15.787981	0.944920	3.910713	5.431421	5.500927	0.000000	-10.000000	-1.316667	45.933334	483.500000	1023.000000	1023.000000	2046.000000
16.240000	0.029889	17.664444	1.477124	4.438957	5.815547	5.932817	0.000000	-10.000000	-1.275000	45.400002	499.000000	1023.000000	1023.000000	2046.000000
16.260000	0.032618	19.277077	2.052383	4.794480	6.113581	6.316633	0.000000	-10.000000	-1.225000	44.433334	514.333313	1023.000000	1023.000000	2046.000000
16.280001	0.034746	20.534603	2.444084	4.991445	6.451460	6.647614	0.000000	-10.000000	-1.166667	43.550003	529.333313	1023.000000	1023.000000	2046.000000
16.299999	0.035818	21.168158	2.647635	5.110596	6.693372	6.716555	0.000000	-10.000000	-1.100000	42.300003	544.000000	1023.000000	1023.000000	2046.000000
16.320000	0.036488	21.564325	2.833415	5.157617	6.830929	6.742365	0.000000	-10.000000	-1.066667	41.266666	558.333313	1023.000000	1023.000000	2046.000000
16.340000	0.036915	21.816656	2.993265	5.252584	6.912049	6.658757	0.000000	-10.000000	-1.041667	40.516666	572.166687	1023.000000	1023.000000	2046.000000
16.360001	0.037367	22.083839	3.192084	5.361776	6.941637	6.588343	0.000000	-10.000000	-1.016667	39.799999	585.833313	1023.000000	1023.000000	2046.000000
16.379999	0.038127	22.533321	3.435034	5.477828	6.990304	6.630155	0.000000	-10.000000	-1.000000	39.266666	599.166687	1023.000000	1023.000000	2046.000000
16.400000	0.039318	23.237076	3.692934	5.556301	7.134247	6.853594	0.000000	-10.000000	-0.958333	39.100002	612.500000	1023.000000	1023.000000	2046.000000
16.420000	0.040758	24.087996	3.940987	5.630777	7.337094	7.179137	0.000000	-10.000000	-0.933333	38.616669	625.500000	1023.000000	1023.000000	2046.000000
16.440001	0.042338	25.021877	4.155565	5.789093	7.630378	7.446841	0.000000	-10.000000	-0.900000	38.150002	638.333313	1023.000000	1023.000000	2046.000000
16.459999	0.044023	26.017614	4.449023	6.110508	7.821693	7.636391	0.000000	-10.000000	-0.883333	37.383335	651.166687	1023.000000	1023.000000	2046.000000
16.480000	0.045879	27.114382	4.728586	6.448798	8.053296	7.883702	0.000000	-10.000000	-0.883333	37.183334	663.666687	1023.000000	1023.000000	2046.000000
16.500000	0.047874	28.293709	5.129067	6.911000	8.210105	8.043536	0.000000	-10.000000	-0.858333	36.650002	676.333313	1023.000000	1023.000000	2046.000000
16.520000	0.050213	29.676067	5.533392	7.282682	8.487171	8.372823	0.000000	-10.000000	-0.858333	36.233334	688.666687	1023.000000	1023.000000	2046.000000
16.540001	0.052415	30.977547	5.898782	7.688335	8.725040	8.665390	0.000000	-10.000000	-0.833333	35.916668	701.000000	1023.000000	1023.000000	2046.000000
16.559999	0.054726	32.342796	6.189153	8.019266	9.066595	9.067782	0.000000	-10.000000	-0.816667	35.983334	713.000000	1023.000000	1023.000000	2046.000000
16.580000	0.056918	33.638386	6.465954	8.388367	9.372382	9.411684	0.000000	-10.000000	-0.783333	35.916668	725.000000	1023.000000	1023.000000	2046.000000
16.600000	0.059029	34.886059	6.717763	8.812386	9.685366	9.670545	0.000000	-10.000000	-0.750000	35.416668	737.000000	1023.000000	1023.000000	2046.000000
16.620001	0.061013	36.058739	7.052835	9.137095	9.879951	9.988856	0.000000	-10.000000	-0.741667	34.833336	748.833313	1023.000000	1023.000000	2046.000000
16.639999	0.062973	37.217110	7.290226	9.571905	10.184041	10.170939	0.000000	-10.000000	-0.725000	34.250000	760.500000	1023.000000	1023.000000	2046.000000
16.660000	0.064834	38.317139	7.595053	10.029165	10.398901	10.294019	0.000000	-10.000000	-0.716667	33.983334	771.833313	1023.000000	1023.000000	2046.000000
16.680000	0.066685	39.411022	7.938532	10.445213	10.564093	10.463185	0.000000	-10.000000	-0.708333	33.666668	783.166687	1023.000000	1023.000000	2046.000000
16.700001	0.068552	40.514118	8.183153	10.823875	10.841837	10.665252	0.000000	-10.000000	-0.708333	33.650002	794.500000	1023.000000	1023.000000	2046.000000
16.719999	0.070445	41.633282	8.494340	11.195331	11.052366	10.891246	0.000000	-10.000000	-0.683333	33.450001	805.833313	1023.000000	1023.000000	2046.000000
16.740000	0.072275	42.714493	8.785627	11.512273	11.277907	11.138683	0.000000	-10.000000	-0.650000	33.266666	817.000000	1023.000000	1023.000000	2046.000000
16.760000	0.073894	43.671303	9.070343	11.756438	11.433160	11.411363	0.000000	-10.000000	-0.616667	32.866669	828.000000	1023.000000	1023.000000	2046.000000
16.780001	0.075629	44.696712	9.242180	12.016500	11.721525	11.716507	0.000000	-10.000000	-0.625000	32.450001	839.000000	1023.000000	1023.000000	2046.000000
16.799999	0.076741	45.354172	9.359654	12.215580	11.793607	11.985332	0.000000	-10.000000	-0.616667	32.250000	850.000000	1023.000000	1023.000000	2046.000000
16.820000	0.076575	45.255547	9.198242	12.336828	11.779355	11.941122	0.000000	-10.000000	-0.625000	31.799999	860.833313	1023.000000	1023.000000	2046.000000
16.840000	0.075526	44.635681	9.078184	12.374174	11.626242	11.557081	0.000000	-10.000000	-0.608333	31.533333	871.666687	1023.000000	1023.000000	2046.000000
16.860001	0.075126	44.399368	9.049571	12.441111	11.615422	11.293264	0.000000	-10.000000	-0.600000	31.283335	882.166687	1023.000000	1023.000000	2046.000000
16.879999	0.076062	44.952629	9.267056	12.514855	11.705743	11.464975	0.000000	-10.000000	-0.558333	30.833334	892.666687	1023.000000	1023.000000	2046.000000
16.900000	0.078756	46.545048	9.679124	12.893508	11.987152	11.985265	0.000000	-10.000000	-0.516667	30.350000	903.000000	1023.000000	1023.000000	2046.000000
16.920000	0.081168	47.970222	9.941023	13.506666	12.274271	12.248260	0.000000	-10.000000	-0.491667	29.350000	913.333313	1023.000000	1023.000000	2046.000000
16.940001	0.082216	48.589767	10.044008	13.890178	12.293159	12.362420	0.000000	-10.000000	-0.500000	28.700001	923.333313	1023.000000	1023.000000	2046.000000
16.959999	0.081534	48.186546	9.919757	14.126563	12.169756	11.970469	0.000000	-10.000000	-0.508333	28.133333	933.000000	1023.000000	1023.000000	2046.000000
16.980000	0.080439	47.539299	9.860348	14.165417	11.920598	11.592937	0.000000	-10.000000	-0.508333	28.083334	942.333313	1023.000000	1023.000000	2046.000000
17.000000	0.079575	47.028854	9.770071	14.225855	11.800643	11.232285	0.000000	-10.000000	-0.491667	28.266666	951.666687	1023.000000	1023.000000	2046.000000
17.020000	0.078878	46.616745	9.673825	14.246314	11.670969	11.025637	0.000000	-10.000000	-0.458333	27.800001	961.000000	1023.000000	1023.000000	2046.000000
17.040001	0.078049	46.127167	9.503025	14.173285	11.503065	10.947793	0.000000	-10.000000	-0.391667	26.866667	970.500000	1023.000000	1023.000000	2046.000000
17.059999	0.077334	45.704174	9.297559	14.170041	11.373655	10.862918	0.000000	-10.000000	-0.325000	25.116667	979.666687	1023.000000	1023.000000	2046.000000
17.080000	0.076983	45.497005	9.116261	14.232657	11.327500	10.820587	0.000000	-10.000000	-0.283333	23.616667	988.500000	1023.000000	1023.000000	2046.000000
17.100000	0.076676	45.315228	8.992174	14.482505	11.265847	10.574701	0.000000	-10.000000	-0.250000	22.000000	996.500000	1023.000000	1023.000000	2046.000000
17.120001	0.076681	45.318733	8.863760	14.719578	11.347545	10.387849	0.000000	-10.000000	-0.225000	20.716667	1004.166687	1023.000000	1023.000000	2046.000000
17.139999	0.077178	45.612022	8.939796	14.859057	11.368423	10.444745	0.000000	-10.000000	-0.191667	19.383333	1011.166687	1023.000000	1023.000000	2046.000000
17.160000	0.077913	46.046787	9.035043	14.973724	11.417182	10.620840	0.000000	-10.000000	-0.166667	18.250000	1018.000000	1023.000000	1023.000000	2046.000000
17.180000	0.078596	46.450169	9.035239	15.066163	11.474653	10.874112	0.000000	-10.000000	-0.133333	17.050001	1024.333374	1023.000000	1023.000000	2046.000000
17.200001	0.079044	46.715000	9.069944	15.143744	11.478014	11.023297	0.000000	-10.000000	-0.108333	15.983334	1030.166626	1023.000000	1023.000000	2046.000000
17.219999	0.079167	46.787743	9.068954	15.217310	11.493635	11.007844	0.000000	-10.000000	-0.083333	14.833334	1035.666626	1023.000000	1023.000000	2046.000000
17.240000	0.079476	46.970570	9.085882	15.301768	11.598880	10.984039	0.000000	-10.000000	-0.058333	13.266667	1040.833374	1023.000000	1023.000000	2046.000000
17.260000	0.080004	47.282307	9.154087	15.270118	11.699546	11.158557	0.000000	-10.000000	-0.025000	11.350000	1045.666626	1023.000000	1023.000000	2046.000000
17.280001	0.080674	47.678043	9.262369	15.169971	11.758444	11.487260	0.000000	-10.000000	0.000000	8.883333	1049.666626	1023.000000	1023.000000	2046.000000
17.299999	0.081616	48.234814	9.296445	15.220553	11.925882	11.791934	0.000000	-10.000000	0.016667	5.216667	1052.833374	1023.000000	1023.000000	2046.000000
17.320000	0.082396	48.695869	9.408312	15.411762	11.896406	11.979386	0.000000	-10.000000	0.033333	1.066667	1055.166626	1023.000000	1023.000000	2046.000000
17.340000	0.083667	49.447155	9.578876	15.777126	12.023832	12.067320	0.000000	-10.000000	0.041667	-2.533333	1056.500000	1023.000000	1023.000000	2046.000000
17.360001	0.084672	50.040905	9.702611	16.014647	12.200138	12.123509	0.000000	-10.000000	0.066667	-5.300000	1057.000000	1023.000000	1023.000000	2046.000000
17.379999	0.085258	50.387592	9.804194	16.069035	12.363011	12.151352	0.000000	-10.000000	0.083333	-6.950000	1057.000000	1023.000000	1023.000000	2046.000000
17.400000	0.085152	50.324863	9.902095	15.968647	12.379303	12.074819	0.000000	-10.000000	0.116667	-9.816668	1057.000000	1023.000000	1023.000000	2046.000000
17.420000	0.084346	49.848270	10.075654	15.764996	12.151635	11.855984	0.000000	-10.000000	0.133333	-11.700001	1057.000000	1023.000000	1023.000000	2046.000000
17.440001	0.083243	49.196716	10.030315	15.440949	12.033317	11.692134	0.000000	-10.000000	0.150000	-13.433333	1057.000000	1023.000000	1023.000000	2046.000000
17.459999	0.081968	48.442867	9.919754	15.179447	11.881453	11.462214	0.000000	-10.000000	0.150000	-13.416667	1049.333374	1023.000000	1023.000000	2046.000000
17.480000	0.080988	47.863640	9.837379	14.895024	11.812760	11.318477	0.000000	-10.000000	0.150000	-13.250000	1040.333374	1023.000000	1023.000000	2046.000000
17.500000	0.080183	47.388424	9.700689	14.610239	11.856330	11.221165	0.000000	-10.000000	0.150000	-13.233334	1029.833374	1023.000000	1023.000000	2046.000000
17.520000	0.079693	47.098690	9.736794	14.427161	11.745742	11.188993	0.000000	-10.000000	0.150000	-13.333334	1025.500000	1023.000000	1023.000000	2046.000000
17.540001	0.079240	46.831131	9.833426	14.229614	11.540915	11.227176	0.000000	-10.000000	0.150000	-13.366667	1022.500000	1023.000000	1023.000000	2046.000000
17.559999	0.079188	46.799870	9.850168	14.114393	11.545849	11.289460	0.000000	-10.000000	0.150000	-13.700001	1018.000000	1023.000000	1023.000000	2046.000000
17.580000	0.079301	46.867081	9.893893	14.116662	11.576040	11.280486	0.000000	-10.000000	0.166667	-14.150001	1013.333313	1023.000000	1023.000000	2046.000000
17.600000	0.079603	47.045429	9.888603	14.138129	11.712616	11.306084	0.000000	-10.000000	0.183333	-14.600000	1008.666687	1023.000000	1023.000000	2046.000000
17.620001	0.079962	47.257618	9.948635	14.185857	11.776290	11.346834	0.000000	-10.000000	0.208333	-14.700000	1003.666687	1023.000000	1023.000000	2046.000000
17.639999	0.080486	47.567348	10.095193	14.246980	11.778023	11.447152	0.000000	-10.000000	0.216667	-14.733334	998.833313	1023.000000	1023.000000	2046.000000
17.660000	0.080649	47.663303	10.284725	14.312232	11.598034	11.468311	0.000000	-10.000000	0.216667	-14.700001	992.333313	1023.000000	1023.000000	2046.000000
17.680000	0.081102	47.931427	10.436839	14.367493	11.560042	11.567052	0.000000	-10.000000	0.208333	-14.716667	989.166687	1023.000000	1023.000000	2046.000000
17.700001	0.081762	48.321339	10.475019	14.473282	11.730430	11.642608	0.000000	-10.000000	0.216667	-14.833334	984.166687	1023.000000	1023.000000	2046.000000
17.719999	0.082099	48.520454	10.478917	14.538387	11.851285	11.651866	0.000000	-10.000000	0.225000	-15.283334	979.166687	1023.000000	1023.000000	2046.000000
17.740000	0.082202	48.581242	10.553103	14.549611	11.816137	11.662388	0.000000	-10.000000	0.241667	-16.066666	972.500000	1023.000000	1023.000000	2046.000000
17.760000	0.082131	48.539345	10.685652	14.583127	11.654893	11.615671	0.000000	-10.000000	0.241667	-16.666666	969.166687	1023.000000	1023.000000	2046.000000
17.780001	0.082094	48.517494	10.821003	14.553208	11.507812	11.635472	0.000000	-10.000000	0.266667	-17.633333	963.500000	1023.000000	1023.000000	2046.000000
17.799999	0.082142	48.546173	10.874935	14.533053	11.505491	11.632694	0.000000	-10.000000	0.300000	-18.549999	957.333313	1023.000000	1023.000000	2046.000000
17.820000	0.082943	49.019058	10.839071	14.505209	11.866066	11.808713	0.000000	-10.000000	0.350000	-19.700001	949.000000	1023.000000	1023.000000	2046.000000
17.840000	0.082994	49.049171	10.851071	14.479500	11.916994	11.801606	0.000000	-10.000000	0.383333	-20.216667	944.666687	1023.000000	1023.000000	2046.000000
17.860001	0.082013	48.469887	10.778741	14.312369	11.739996	11.638782	0.000000	-10.000000	0.391667	-20.550001	940.166687	1023.000000	1023.000000	2046.000000
17.879999	0.080552	47.606304	10.787635	14.106301	11.378315	11.334053	0.000000	-10.000000	0.391667	-20.783333	933.166687	1023.000000	1023.000000	2046.000000
17.900000	0.079106	46.751404	10.738675	13.864328	11.077490	11.070912	0.000000	-10.000000	0.391667	-21.283333	923.833313	1023.000000	1023.000000	2046.000000
17.920000	0.078604	46.454845	10.658229	13.646980	11.040225	11.109412	0.000000	-10.000000	0.408333	-21.883333	914.333313	1023.000000	1023.000000	2046.000000
17.940001	0.079022	46.701920	10.576419	13.766645	11.256077	11.102777	0.000000	-10.000000	0.416667	-22.350000	909.500000	1023.000000	1023.000000	2046.000000
17.959999	0.078913	46.637714	10.424294	13.818122	11.323221	11.072077	0.000000	-10.000000	0.425000	-22.900002	902.000000	1023.000000	1023.000000	2046.000000
17.980000	0.077427	45.759350	10.454674	13.647285	10.903403	10.753988	0.000000	-10.000000	0.425000	-23.250000	897.000000	1023.000000	1023.000000	2046.000000
18.000000	0.075249	44.472328	10.445377	13.373385	10.352880	10.300683	0.000000	-10.000000	0.441667	-23.750000	889.333313	1023.000000	1023.000000	2046.000000
18.020000	0.073236	43.282379	10.224504	13.072064	10.026005	9.959805	0.000000	-10.000000	0.466667	-23.700001	881.333313	1023.000000	1023.000000	2046.000000
18.040001	0.071050	41.990311	9.800546	12.874707	9.808970	9.506089	0.000000	-10.000000	0.491667	-23.650002	873.333313	1023.000000	1023.000000	2046.000000
18.059999	0.068087	40.239128	9.179090	12.461500	9.523890	9.074646	0.000000	-10.000000	0.508333	-23.800001	865.333313	1023.000000	1023.000000	2046.000000
18.080000	0.064677	38.224125	8.509155	12.011997	9.145967	8.557007	0.000000	-10.000000	0.508333	-24.233334	860.000000	1023.000000	1023.000000	2046.000000
18.100000	0.061479	36.334209	8.119381	11.594149	8.579901	8.040781	0.000000	-10.000000	0.516667	-24.783333	852.000000	1023.000000	1023.000000	2046.000000
18.120001	0.059149	34.956905	8.028126	11.409836	7.929129	7.589815	0.000000	-10.000000	0.525000	-25.166666	843.666687	1023.000000	1023.000000	2046.000000
18.139999	0.057868	34.199986	7.841872	11.260059	7.706374	7.391680	0.000000	-10.000000	0.550000	-25.666666	835.166687	1023.000000	1023.000000	2046.000000
18.160000	0.057057	33.720955	7.389618	11.154875	7.873524	7.302939	0.000000	-10.000000	0.558333	-26.350000	823.500000	1023.000000	1023.000000	2046.000000
18.180000	0.056004	33.098091	7.018468	11.028880	7.846693	7.204050	0.000000	-10.000000	0.575000	-26.750000	811.833313	1023.000000	1023.000000	2046.000000
18.200001	0.054646	32.296013	6.972921	10.934171	7.426144	6.962776	0.000000	-10.000000	0.583333	-26.950001	803.000000	1023.000000	1023.000000	2046.000000
18.219999	0.053545	31.645184	7.079445	10.875855	6.969118	6.720765	0.000000	-10.000000	0.600000	-26.833334	797.000000	1023.000000	1023.000000	2046.000000
18.240000	0.053172	31.424871	6.871361	10.706105	7.073789	6.773618	0.000000	-10.000000	0.616667	-26.883333	791.000000	1023.000000	1023.000000	2046.000000
18.260000	0.052593	31.082331	6.496503	10.435687	7.251357	6.898784	0.000000	-10.000000	0.616667	-26.816668	782.000000	1023.000000	1023.000000	2046.000000
18.280001	0.051771	30.596899	6.227315	10.249076	7.260235	6.860273	0.000000	-10.000000	0.608333	-26.666666	773.000000	1023.000000	1023.000000	2046.000000
18.299999	0.050585	29.895458	6.223436	10.019378	6.920670	6.731975	0.000000	-10.000000	0.575000	-26.566668	764.000000	1023.000000	1023.000000	2046.000000
18.320000	0.049764	29.410238	6.334662	9.807138	6.590741	6.677698	0.000000	-10.000000	0.591667	-26.850000	752.166687	1023.000000	1023.000000	2046.000000
18.340000	0.050199	29.667711	6.453773	9.819737	6.578774	6.815427	0.000000	-10.000000	0.616667	-27.233334	743.333313	1023.000000	1023.000000	2046.000000
18.360001	0.051334	30.338654	6.475934	10.020547	6.781387	7.060786	0.000000	-10.000000	0.658333	-27.633333	734.500000	1023.000000	1023.000000	2046.000000
18.379999	0.052358	30.943331	6.411844	10.143825	7.077972	7.309690	0.000000	-10.000000	0.658333	-27.983334	728.333313	1023.000000	1023.000000	2046.000000
18.400000	0.052884	31.254543	6.298690	10.134871	7.312953	7.508030	0.000000	-10.000000	0.658333	-28.183334	719.000000	1023.000000	1023.000000	2046.000000
18.420000	0.052316	30.918591	6.328791	10.115453	7.153859	7.320487	0.000000	-10.000000	0.650000	-28.283335	709.500000	1023.000000	1023.000000	2046.000000
18.440001	0.050807	30.026863	6.374183	9.955736	6.797088	6.899856	0.000000	-10.000000	0.658333	-28.100000	700.000000	1023.000000	1023.000000	2046.000000
18.459999	0.048943	28.925119	6.473131	9.611782	6.361230	6.478977	0.000000	-10.000000	0.666667	-28.266666	690.666687	1023.000000	1023.000000	2046.000000
18.480000	0.047264	27.932764	6.388357	9.146867	6.177757	6.219783	0.000000	-10.000000	0.675000	-28.516666	681.166687	1023.000000	1023.000000	2046.000000
18.500000	0.045578	26.936514	6.133673	8.599766	6.100907	6.102168	0.000000	-10.000000	0.666667	-28.850000	671.666687	1023.000000	1023.000000	2046.000000
18.520000	0.044037	26.025820	5.710544	8.127385	6.175013	6.012879	0.000000	-10.000000	0.658333	-28.950001	662.000000	1023.000000	1023.000000	2046.000000
18.540001	0.042662	25.213005	5.504507	7.674671	6.042716	5.991112	0.000000	-10.000000	0.650000	-28.716667	649.333313	1023.000000	1023.000000	2046.000000
18.559999	0.041635	24.606039	5.373412	7.381615	5.926253	5.924758	0.000000	-10.000000	0.650000	-28.466667	639.833313	1023.000000	1023.000000	2046.000000
18.580000	0.040434	23.896414	5.475895	7.130610	5.536122	5.753788	0.000000	-10.000000	0.650000	-28.233334	630.166687	1023.000000	1023.000000	2046.000000
18.600000	0.039532	23.363382	5.613048	6.990763	5.212681	5.546889	0.000000	-10.000000	0.650000	-28.283333	623.833313	1023.000000	1023.000000	2046.000000
18.620001	0.038958	23.024000	5.711503	6.888746	5.013202	5.410548	0.000000	-10.000000	0.658333	-28.533333	614.166687	1023.000000	1023.000000	2046.000000
18.639999	0.038797	22.928930	5.745306	6.790689	4.982016	5.410919	0.000000	-10.000000	0.666667	-28.850000	604.833313	1023.000000	1023.000000	2046.000000
18.660000	0.038635	22.833576	5.605204	6.632912	5.100304	5.495156	0.000000	-10.000000	0.683333	-29.083334	595.166687	1023.000000	1023.000000	2046.000000
18.680000	0.038682	22.860918	5.459189	6.510970	5.260481	5.630277	0.000000	-10.000000	0.683333	-28.966667	585.500000	1023.000000	1023.000000	2046.000000
18.700001	0.038676	22.857470	5.333314	6.414078	5.370057	5.740021	0.000000	-10.000000	0.675000	-28.866667	575.833313	1023.000000	1023.000000	2046.000000
18.719999	0.038554	22.785692	5.354700	6.357429	5.305578	5.767986	0.000000	-10.000000	0.658333	-28.750000	566.166687	1023.000000	1023.000000	2046.000000
18.740000	0.038338	22.657787	5.485362	6.350588	5.097188	5.724649	0.000000	-10.000000	0.650000	-28.733334	556.666687	1023.000000	1023.000000	2046.000000
18.760000	0.037993	22.453951	5.608464	6.349810	4.930927	5.564750	0.000000	-10.000000	0.650000	-28.400000	547.000000	1023.000000	1023.000000	2046.000000
18.780001	0.037593	22.217688	5.692120	6.375379	4.726799	5.423390	0.000000	-10.000000	0.608333	-27.866667	534.500000	1023.000000	1023.000000	2046.000000
18.799999	0.037430	22.121284	5.730000	6.323642	4.641091	5.426551	0.000000	-10.000000	0.566667	-27.383333	525.166687	1023.000000	1023.000000	2046.000000
18.820000	0.037371	22.086081	5.641941	6.248921	4.729493	5.465725	0.000000	-10.000000	0.525000	-26.900000	516.000000	1023.000000	1023.000000	2046.000000
18.840000	0.037478	22.149492	5.419417	6.083385	4.978478	5.668211	0.000000	-10.000000	0.533333	-26.516666	510.000000	1023.000000	1023.000000	2046.000000
18.860001	0.037489	22.156157	5.375828	6.011798	5.001582	5.766948	0.000000	-10.000000	0.533333	-26.100000	501.166656	1023.000000	1023.000000	2046.000000
18.879999	0.037180	21.973484	5.515034	5.979620	4.750378	5.728453	0.000000	-10.000000	0.525000	-25.783333	492.500000	1023.000000	1023.000000	2046.000000
18.900000	0.036652	21.661264	5.604524	6.016525	4.507924	5.532291	0.000000	-10.000000	0.516667	-25.583334	483.833344	1023.000000	1023.000000	2046.000000
18.920000	0.036094	21.331841	5.603283	6.011924	4.346152	5.370482	0.000000	-10.000000	0.516667	-25.450001	475.333344	1023.000000	1023.000000	2046.000000
18.940001	0.035620	21.051338	5.541106	5.965916	4.287713	5.256603	0.000000	-10.000000	0.533333	-25.383333	466.666656	1023.000000	1023.000000	2046.000000
18.959999	0.035402	20.922560	5.347348	5.793449	4.423207	5.358554	0.000000	-10.000000	0.541667	-25.516666	458.333344	1023.000000	1023.000000	2046.000000
18.980000	0.035272	20.845617	5.270773	5.589287	4.492941	5.492615	0.000000	-10.000000	0.550000	-25.733334	449.666656	1023.000000	1023.000000	2046.000000
19.000000	0.035308	20.867287	5.322816	5.437661	4.449919	5.656890	0.000000	-10.000000	0.550000	-26.166668	441.166656	1023.000000	1023.000000	2046.000000
19.020000	0.033970	20.076046	5.281074	5.290119	4.068694	5.436160	0.000000	-10.000000	0.550000	-26.250000	432.333344	1023.000000	1023.000000	2046.000000
19.040001	0.031417	18.567209	4.946127	4.966257	3.734062	4.920763	0.000000	-10.000000	0.541667	-26.183334	423.666656	1023.000000	1023.000000	2046.000000
19.059999	0.029093	17.194094	4.618663	4.567642	3.500133	4.507657	0.000000	-10.000000	0.525000	-25.633333	414.833344	1023.000000	1023.000000	2046.000000
19.080000	0.027196	16.073101	4.213345	4.059630	3.427137	4.372989	0.000000	-10.000000	0.508333	-25.233334	406.333344	1023.000000	1023.000000	2046.000000
19.100000	0.026502	15.662510	4.141701	3.637029	3.319299	4.564481	0.000000	-10.000000	0.500000	-24.766666	398.000000	1023.000000	1023.000000	2046.000000
19.120001	0.026434	15.622274	4.096642	3.621322	3.322063	4.582247	0.000000	-10.000000	0.500000	-24.650002	389.666656	1023.000000	1023.000000	2046.000000
19.139999	0.026161	15.461165	4.181170	3.693989	3.108007	4.478000	0.000000	-10.000000	0.500000	-24.583334	381.333344	1023.000000	1023.000000	2046.000000
19.160000	0.025190	14.887506	4.154586	3.612782	2.972489	4.147650	0.000000	-10.000000	0.500000	-24.466667	373.000000	1023.000000	1023.000000	2046.000000
19.180000	0.023478	13.875217	3.958133	3.399742	2.778621	3.738721	0.000000	-10.000000	0.508333	-24.433334	365.000000	1023.000000	1023.000000	2046.000000
19.200001	0.022222	13.133461	3.671952	3.139707	2.681489	3.640314	0.000000	-10.000000	0.500000	-24.300001	357.000000	1023.000000	1023.000000	2046.000000
19.219999	0.020539	12.138794	3.354807	2.904049	2.453431	3.426507	0.000000	-10.000000	0.500000	-24.100000	349.000000	1023.000000	1023.000000	2046.000000
19.240000	0.017841	10.543987	3.027008	2.627992	1.949840	2.939147	0.000000	-10.000000	0.483333	-23.816668	341.000000	1023.000000	1023.000000	2046.000000
19.260000	0.013937	8.236818	2.547117	2.342681	1.208417	2.138602	0.000000	-10.000000	0.475000	-23.450001	333.000000	1023.000000	1023.000000	2046.000000
19.280001	0.010608	6.269210	1.937731	2.123373	0.741444	1.466662	0.000000	-10.000000	0.475000	-23.283333	325.000000	1023.000000	1023.000000	2046.000000
19.299999	0.008829	5.218199	1.567283	1.928554	0.516657	1.205704	0.000000	-10.000000	0.483333	-23.366667	317.000000	1023.000000	1023.000000	2046.000000
19.320000	0.007702	4.551722	1.262367	1.696777	0.411716	1.180861	0.000000	-10.000000	0.508333	-24.033333	309.166656	1023.000000	1023.000000	2046.000000
19.340000	0.006989	4.130572	1.054355	1.545406	0.329189	1.201621	0.000000	-10.000000	0.525000	-24.916666	301.166656	1023.000000	1023.000000	2046.000000
19.360001	0.006183	3.654115	0.875246	1.395800	0.182903	1.200166	0.000000	-10.000000	0.541667	-25.633333	293.000000	1023.000000	1023.000000	2046.000000
19.379999	0.005229	3.090405	0.719933	1.372092	-0.026033	1.024413	0.000000	-10.000000	0.550000	-26.033333	284.500000	1023.000000	1023.000000	2046.000000
19.400000	0.003839	2.268891	0.551759	1.281232	-0.278631	0.714532	0.000000	-10.000000	0.541667	-26.133333	275.833344	1023.000000	1023.000000	2046.000000
19.420000	0.002655	1.569082	0.360187	1.245755	-0.395044	0.358183	0.000000	-10.000000	0.525000	-26.066668	267.166656	1023.000000	1023.000000	2046.000000
19.440001	0.002261	1.336242	0.265578	0.966033	-0.366178	0.470809	0.000000	-10.000000	0.508333	-25.583334	258.500000	1023.000000	1023.000000	2046.000000
19.459999	0.002050	1.211281	0.199891	0.636320	-0.359304	0.734374	0.000000	-10.000000	0.500000	-25.116667	249.833328	1023.000000	1023.000000	2046.000000
19.480000	0.001836	1.085087	0.106568	0.295018	-0.343397	1.026898	0.000000	-10.000000	0.491667	-24.500000	241.333328	1023.000000	1023.000000	2046.000000
19.500000	0.001599	0.944825	0.047679	0.113133	-0.391254	1.175268	0.000000	-10.000000	0.483333	-24.150000	233.000000	1023.000000	1023.000000	2046.000000
19.520000	0.001956	1.156036	0.040315	0.343314	-0.356461	1.128868	0.000000	-10.000000	0.483333	-23.866667	225.000000	1023.000000	1023.000000	2046.000000
19.540001	0.002435	1.438838	0.134494	0.577798	-0.323259	1.049806	0.000000	-10.000000	0.491667	-23.983334	217.000000	1023.000000	1023.000000	2046.000000
19.559999	0.002838	1.677307	0.233533	0.738150	-0.296502	1.002126	0.000000	-10.000000	0.483333	-23.950001	209.000000	1023.000000	1023.000000	2046.000000
19.580000	0.003372	1.992594	0.361788	0.782250	-0.242620	1.091175	0.000000	-10.000000	0.458333	-23.700001	201.000000	1023.000000	1023.000000	2046.000000
19.600000	0.003420	2.021435	0.432846	0.588007	-0.218586	1.219168	0.000000	-10.000000	0.416667	-23.033335	193.166672	1023.000000	1023.000000	2046.000000
19.620001	0.002849	1.683698	0.373243	0.268360	-0.195832	1.237928	0.000000	-10.000000	0.400000	-22.450001	185.500000	1023.000000	1023.000000	2046.000000
19.639999	0.001660	0.981081	0.275573	-0.181597	-0.314290	1.201395	0.000000	-10.000000	0.383333	-22.033335	178.166672	1023.000000	1023.000000	2046.000000
19.660000	0.000011	0.006677	0.073408	-0.650653	-0.435473	1.019394	0.000000	-10.000000	0.383333	-21.766666	170.833328	1023.000000	1023.000000	2046.000000
19.680000	-0.002209	-1.305539	-0.161624	-1.087719	-0.700465	0.644269	0.000000	-10.000000	0.366667	-21.383333	163.666672	1023.000000	1023.000000	2046.000000
19.700001	-0.004286	-2.532879	-0.401898	-1.416891	-0.894419	0.180328	0.000000	-10.000000	0.358333	-20.833334	156.500000	1023.000000	1023.000000	2046.000000
19.719999	-0.005366	-3.171055	-0.456059	-1.755286	-1.010375	0.050664	0.000000	-10.000000	0.333333	-20.016666	149.500000	1023.000000	1023.000000	2046.000000
19.740000	-0.005764	-3.406428	-0.386692	-2.055124	-1.114606	0.149993	0.000000	-10.000000	0.300000	-19.216667	142.833328	1023.000000	1023.000000	2046.000000
19.760000	-0.005794	-3.424465	-0.391116	-2.362293	-1.096522	0.425466	0.000000	-10.000000	0.266667	-18.450001	136.500000	1023.000000	1023.000000	2046.000000
19.780001	-0.006102	-3.606261	-0.389363	-2.581787	-1.151616	0.516506	0.000000	-10.000000	0.258333	-17.966667	130.500000	1023.000000	1023.000000	2046.000000
19.799999	-0.006374	-3.767161	-0.397824	-2.695439	-1.174616	0.500718	0.000000	-10.000000	0.258333	-17.683334	124.500000	1023.000000	1023.000000	2046.000000
19.820000	-0.006524	-3.855481	-0.434596	-2.774377	-1.145621	0.499113	0.000000	-10.000000	0.258333	-17.466667	118.500000	1023.000000	1023.000000	2046.000000
19.840000	-0.006742	-3.984305	-0.429386	-2.827553	-1.184602	0.457235	0.000000	-10.000000	0.250000	-17.283335	112.500000	1023.000000	1023.000000	2046.000000
19.860001	-0.006844	-4.044781	-0.460193	-2.794556	-1.154545	0.364512	0.000000	-10.000000	0.250000	-16.883333	106.500000	1023.000000	1023.000000	2046.000000
19.879999	-0.006945	-4.104693	-0.354313	-2.709297	-1.252925	0.211842	0.000000	-10.000000	0.250000	-16.333334	100.833336	1023.000000	1023.000000	2046.000000
19.900000	-0.006581	-3.889483	-0.321016	-2.733173	-1.137467	0.302174	0.000000	-10.000000	0.241667	-15.800000	95.333336	1023.000000	1023.000000	2046.000000
19.920000	-0.006131	-3.623321	-0.168546	-2.681424	-1.099666	0.326315	0.000000	-10.000000	0.225000	-15.350000	90.166664	1023.000000	1023.000000	2046.000000
19.940001	-0.005771	-3.410913	-0.031300	-2.734210	-1.130839	0.485436	0.000000	-10.000000	0.208333	-15.050000	85.000000	1023.000000	1023.000000	2046.000000
19.959999	-0.005129	-3.031058	0.086308	-2.814134	-1.020335	0.717103	0.000000	-10.000000	0.200000	-14.566667	80.000000	1023.000000	1023.000000	2046.000000
19.980000	-0.004667	-2.758139	0.149813	-2.897900	-0.951584	0.941531	0.000000	-10.000000	0.200000	-13.950000	75.166664	1023.000000	1023.000000	2046.000000
20.000000	-0.004434	-2.620286	0.110089	-2.960405	-0.842397	1.072427	0.000000	-10.000000	0.191667	-13.300000	70.500000	1023.000000	1023.000000	2046.000000
20.020000	-0.004349	-2.569969	0.130838	-2.955841	-0.861445	1.116479	0.000000	-10.000000	0.158333	-12.716666	66.166664	1023.000000	1023.000000	2046.000000
20.040001	-0.004323	-2.554854	0.041699	-2.881706	-0.753660	1.038813	0.000000	-10.000000	0.125000	-12.000000	59.333332	1023.000000	1023.000000	2046.000000
20.059999	-0.004300	-2.541148	0.062990	-2.815292	-0.767250	0.978404	0.000000	-10.000000	0.100000	-11.450000	54.000000	1023.000000	1023.000000	2046.000000
20.080000	-0.004210	-2.487911	0.055978	-2.765651	-0.737287	0.959048	0.000000	-10.000000	0.100000	-11.050000	50.000000	1023.000000	1023.000000	2046.000000
20.100000	-0.004205	-2.485336	0.106302	-2.719613	-0.782007	0.909982	0.000000	-10.000000	0.100000	-10.950000	48.666668	1023.000000	1023.000000	2046.000000
20.120001	-0.004081	-2.411825	0.144266	-2.701489	-0.776072	0.921470	0.000000	-10.000000	0.100000	-10.683333	46.166668	1023.000000	1023.000000	2046.000000
20.139999	-0.003912	-2.312056	0.207776	-2.673254	-0.749414	0.902835	0.000000	-10.000000	0.091667	-10.283334	42.500000	1023.000000	1023.000000	2046.000000
20.160000	-0.003532	-2.087238	0.297715	-2.695858	-0.725146	1.036050	0.000000	-10.000000	0.091667	-9.766666	39.166668	1023.000000	1023.000000	2046.000000
20.180000	-0.003336	-1.971284	0.429844	-2.728387	-0.757836	1.085095	0.000000	-10.000000	0.091667	-9.333333	35.833332	1023.000000	1023.000000	2046.000000
20.200001	-0.003040	-1.796593	0.445378	-2.796395	-0.683986	1.238410	0.000000	-10.000000	0.100000	-8.866667	32.666668	1023.000000	1023.000000	2046.000000
20.219999	-0.002749	-1.624641	0.450799	-2.890526	-0.573163	1.388249	0.000000	-10.000000	0.083333	-8.516666	29.666666	1023.000000	1023.000000	2046.000000
20.240000	-0.002683	-1.585567	0.503331	-2.988825	-0.597038	1.496964	0.000000	-10.000000	0.075000	-8.066667	27.000000	1023.000000	1023.000000	2046.000000
20.260000	-0.003222	-1.904479	0.319410	-3.027842	-0.649436	1.453389	0.000000	-10.000000	0.058333	-7.533333	24.333334	1023.000000	1023.000000	2046.000000
20.280001	-0.004980	-2.943348	0.005759	-3.285151	-0.902679	1.238724	0.000000	-10.000000	0.058333	-6.950000	21.833334	1023.000000	1023.000000	2046.000000
20.299999	-0.007221	-4.267598	-0.378678	-3.576849	-1.080759	0.768687	0.000000	-10.000000	0.050000	-6.266667	19.500000	1023.000000	1023.000000	2046.000000
20.320000	-0.009128	-5.394613	-0.619281	-3.877728	-1.305851	0.408246	0.000000	-10.000000	0.050000	-5.533333	17.500000	1023.000000	1023.000000	2046.000000
20.340000	-0.010457	-6.179938	-0.790917	-4.167395	-1.443735	0.222108	0.000000	-10.000000	0.050000	-4.616667	15.500000	1023.000000	1023.000000	2046.000000
20.360001	-0.010408	-6.151390	-0.729722	-4.250648	-1.434934	0.263914	0.000000	-10.000000	0.050000	-3.800000	13.833333	1023.000000	1023.000000	2046.000000
20.379999	-0.009935	-5.871328	-0.647945	-4.115956	-1.365136	0.257709	0.000000	-10.000000	0.050000	-3.233333	12.500000	1023.000000	1023.000000	2046.000000
20.400000	-0.009141	-5.402315	-0.544505	-3.996025	-1.219233	0.357449	0.000000	-10.000000	0.050000	-2.916667	11.500000	1023.000000	1023.000000	2046.000000
20.420000	-0.009086	-5.369874	-0.408512	-4.022526	-1.185600	0.246764	0.000000	-10.000000	0.050000	-2.133333	10.666667	1023.000000	1023.000000	2046.000000
20.440001	-0.009373	-5.539550	-0.420410	-4.131791	-1.185072	0.197723	0.000000	-10.000000	0.033333	-0.800000	10.166667	1023.000000	1023.000000	2046.000000
20.459999	-0.009972	-5.893566	-0.570005	-4.143883	-1.254052	0.074375	0.000000	-10.000000	0.000000	1.616667	10.000000	1023.000000	1023.000000	2046.000000
20.480000	-0.011318	-6.688655	-0.808912	-4.169732	-1.433123	-0.276888	0.000000	-10.000000	-0.025000	4.900000	10.000000	1023.000000	1023.000000	2046.000000
20.500000	-0.013478	-7.965240	-1.332445	-4.338467	-1.629039	-0.665289	0.000000	-10.000000	-0.066667	9.050000	10.000000	1023.000000	1023.000000	2046.000000
20.520000	-0.015468	-9.141334	-1.879673	-4.464461	-1.869059	-0.928141	0.000000	-10.000000	-0.133333	13.183333	10.000000	1023.000000	1023.000000	2046.000000
20.540001	-0.016520	-9.763202	-2.258200	-4.437465	-1.947952	-1.119584	0.000000	-10.000000	-0.191667	16.200001	10.000000	1023.000000	1023.000000	2046.000000
20.559999	-0.016863	-9.966166	-2.470181	-4.438134	-1.928556	-1.129295	0.000000	-10.000000	-0.233333	18.250000	10.000000	1023.000000	1023.000000	2046.000000
20.580000	-0.017059	-10.081894	-2.654886	-4.302737	-1.855364	-1.268907	0.000000	-10.000000	-0.250000	19.450001	15.333333	1023.000000	1023.000000	2046.000000
20.600000	-0.016906	-9.991204	-2.689583	-4.171738	-1.793438	-1.336446	0.000000	-10.000000	-0.275000	20.683334	22.166666	1023.000000	1023.000000	2046.000000
20.620001	-0.016392	-9.687594	-2.699184	-4.059712	-1.677357	-1.251341	0.000000	-10.000000	-0.300000	21.783335	31.500000	1023.000000	1023.000000	2046.000000
20.639999	-0.015748	-9.306969	-2.685388	-3.962936	-1.525247	-1.133397	0.000000	-10.000000	-0.333333	23.133333	37.833332	1023.000000	1023.000000	2046.000000
20.660000	-0.014940	-8.829401	-2.746184	-3.953773	-1.277992	-0.851452	0.000000	-10.000000	-0.391667	24.416668	45.333332	1023.000000	1023.000000	2046.000000
20.680000	-0.014196	-8.390128	-2.753495	-3.898469	-1.075040	-0.663123	0.000000	-10.000000	-0.458333	25.683334	53.166668	1023.000000	1023.000000	2046.000000
20.700001	-0.013198	-7.799931	-2.780492	-3.853639	-0.815659	-0.350140	0.000000	-10.000000	-0.491667	26.966667	61.666668	1023.000000	1023.000000	2046.000000
20.719999	-0.012336	-7.290521	-2.729550	-3.694523	-0.704672	-0.161776	0.000000	-10.000000	-0.533333	28.100000	70.500000	1023.000000	1023.000000	2046.000000
20.740000	-0.011178	-6.605944	-2.714339	-3.540901	-0.413798	0.063093	0.000000	-10.000000	-0.558333	29.233334	79.833336	1023.000000	1023.000000	2046.000000
20.760000	-0.009786	-5.783556	-2.554827	-3.287858	-0.219990	0.279119	0.000000	-10.000000	-0.591667	29.883333	89.500000	1023.000000	1023.000000	2046.000000
20.780001	-0.007455	-4.406085	-2.231840	-2.861313	0.072743	0.614325	0.000000	-10.000000	-0.600000	30.516666	99.500000	1023.000000	1023.000000	2046.000000
20.799999	-0.004808	-2.841548	-1.853567	-2.375475	0.416222	0.971272	0.000000	-10.000000	-0.608333	30.833334	109.500000	1023.000000	1023.000000	2046.000000
20.820000	-0.001926	-1.138336	-1.498463	-1.995269	0.895670	1.459725	0.000000	-10.000000	-0.625000	31.200001	119.500000	1023.000000	1023.000000	2046.000000
20.840000	0.000292	0.172658	-1.178662	-1.759108	1.220017	1.890411	0.000000	-10.000000	-0.658333	31.533333	129.833328	1023.000000	1023.000000	2046.000000
20.860001	0.001595	0.942883	-0.959071	-1.593940	1.458944	2.036950	0.000000	-10.000000	-0.675000	31.700001	140.166672	1023.000000	1023.000000	2046.000000
20.879999	0.001848	1.091997	-0.795594	-1.496177	1.575584	1.808184	0.000000	-10.000000	-0.675000	31.850000	150.833328	1023.000000	1023.000000	2046.000000
20.900000	0.002147	1.268716	-0.642073	-1.472399	1.710055	1.673133	0.000000	-10.000000	-0.658333	31.783335	161.333328	1023.000000	1023.000000	2046.000000
20.920000	0.002637	1.558641	-0.414341	-1.500502	1.759526	1.713959	0.000000	-10.000000	-0.666667	31.833334	172.000000	1023.000000	1023.000000	2046.000000
20.940001	0.003233	1.910654	-0.360478	-1.592808	1.930931	1.933008	0.000000	-10.000000	-0.683333	31.866667	182.666672	1023.000000	1023.000000	2046.000000
20.959999	0.003735	2.207542	-0.247558	-1.519894	1.942255	2.032739	0.000000	-10.000000	-0.708333	32.266666	193.333328	1023.000000	1023.000000	2046.000000
20.980000	0.004267	2.521888	-0.154389	-1.372636	2.015468	2.033445	0.000000	-10.000000	-0.725000	32.583332	204.000000	1023.000000	1023.000000	2046.000000
21.000000	0.005005	2.957775	0.020016	-1.268145	2.149046	2.056858	0.000000	-10.000000	-0.750000	32.950001	214.666672	1023.000000	1023.000000	2046.000000
21.020000	0.006289	3.716809	0.255937	-1.171319	2.381366	2.250826	0.000000	-10.000000	-0.741667	32.950001	225.500000	1023.000000	1023.000000	2046.000000
21.040001	0.008044	4.753894	0.579700	-0.996358	2.586564	2.583988	0.000000	-10.000000	-0.725000	33.283333	236.500000	1023.000000	1023.000000	2046.000000
21.059999	0.010029	5.927198	0.898832	-0.793259	2.833476	2.988148	0.000000	-10.000000	-0.716667	33.266666	247.666672	1023.000000	1023.000000	2046.000000
21.080000	0.012009	7.097052	1.140385	-0.454287	3.094481	3.316474	0.000000	-10.000000	-0.733333	33.166668	258.833344	1023.000000	1023.000000	2046.000000
21.100000	0.014057	8.307740	1.439388	-0.086043	3.324734	3.629662	0.000000	-10.000000	-0.750000	33.050003	270.000000	1023.000000	1023.000000	2046.000000
21.120001	0.016240	9.597591	1.710423	0.374891	3.631735	3.880543	0.000000	-10.000000	-0.741667	33.250000	281.000000	1023.000000	1023.000000	2046.000000
21.139999	0.018055	10.670646	1.998555	0.772829	3.844866	4.054396	0.000000	-10.000000	-0.733333	33.416668	292.000000	1023.000000	1023.000000	2046.000000
21.160000	0.020044	11.845829	2.228198	1.178531	4.175323	4.263778	0.000000	-10.000000	-0.725000	33.433334	303.166656	1023.000000	1023.000000	2046.000000
21.180000	0.022099	13.060558	2.565138	1.575655	4.429024	4.490741	0.000000	-10.000000	-0.725000	33.566669	314.333344	1023.000000	1023.000000	2046.000000
21.200001	0.024248	14.330723	2.887025	1.903411	4.706700	4.833587	0.000000	-10.000000	-0.716667	33.516666	325.666656	1023.000000	1023.000000	2046.000000
21.219999	0.026602	15.721642	3.216385	2.194735	5.045463	5.265059	0.000000	-10.000000	-0.733333	33.500000	336.833344	1023.000000	1023.000000	2046.000000
21.240000	0.028566	16.882711	3.481145	2.560319	5.280724	5.560523	0.000000	-10.000000	-0.741667	33.500000	348.000000	1023.000000	1023.000000	2046.000000
21.260000	0.030479	18.013296	3.737414	2.902993	5.474012	5.898877	0.000000	-10.000000	-0.758333	33.900002	359.000000	1023.000000	1023.000000	2046.000000
21.280001	0.032168	19.011063	3.949471	3.280927	5.701735	6.078929	0.000000	-10.000000	-0.750000	33.866669	370.333344	1023.000000	1023.000000	2046.000000
21.299999	0.033858	20.009836	4.136906	3.670214	5.964527	6.238190	0.000000	-10.000000	-0.741667	33.866669	381.666656	1023.000000	1023.000000	2046.000000
21.320000	0.035547	21.007982	4.360185	4.005077	6.212642	6.430078	0.000000	-10.000000	-0.733333	33.700001	393.000000	1023.000000	1023.000000	2046.000000
21.340000	0.036964	21.845556	4.537912	4.325580	6.434168	6.547898	0.000000	-10.000000	-0.733333	33.983334	404.166656	1023.000000	1023.000000	2046.000000
21.360001	0.038478	22.740294	4.729014	4.623245	6.711239	6.676796	0.000000	-10.000000	-0.733333	33.950001	415.500000	1023.000000	1023.000000	2046.000000
21.379999	0.040059	23.675159	4.935817	4.864927	6.924859	6.949557	0.000000	-10.000000	-0.741667	34.116669	426.833344	1023.000000	1023.000000	2046.000000
21.400000	0.041576	24.571682	5.204455	5.119241	7.069908	7.178078	0.000000	-10.000000	-0.725000	34.000000	438.166656	1023.000000	1023.000000	2046.000000
21.420000	0.042964	25.391867	5.372771	5.337122	7.263158	7.418815	0.000000	-10.000000	-0.725000	33.966667	449.500000	1023.000000	1023.000000	2046.000000
21.440001	0.043824	25.899931	5.490001	5.544745	7.287382	7.577804	0.000000	-10.000000	-0.716667	33.866669	460.833344	1023.000000	1023.000000	2046.000000
21.459999	0.043695	25.823526	5.383185	5.661669	7.207531	7.571142	0.000000	-10.000000	-0.716667	33.933334	472.166656	1023.000000	1023.000000	2046.000000
21.480000	0.042818	25.305468	5.239225	5.549446	7.108349	7.408448	0.000000	-10.000000	-0.716667	34.016666	483.500000	1023.000000	1023.000000	2046.000000
21.500000	0.042444	25.084423	5.232791	5.536511	7.088363	7.226758	0.000000	-10.000000	-0.708333	33.933334	494.833344	1023.000000	1023.000000	2046.000000
21.520000	0.042781	25.283796	5.296398	5.612866	7.155464	7.219068	0.000000	-10.000000	-0.708333	33.750000	506.166656	1023.000000	1023.000000	2046.000000
21.540001	0.044491	26.293966	5.568475	5.841724	7.305785	7.577983	0.000000	-10.000000	-0.691667	33.816669	517.333313	1023.000000	1023.000000	2046.000000
21.559999	0.047118	27.846632	5.847170	6.410294	7.707811	7.881356	0.000000	-10.000000	-0.675000	33.450001	528.666687	1023.000000	1023.000000	2046.000000
21.580000	0.049149	29.046858	6.070501	6.962906	7.964957	8.048493	0.000000	-10.000000	-0.658333	33.450001	539.833313	1023.000000	1023.000000	2046.000000
21.600000	0.049762	29.409124	6.069113	7.372226	8.126822	7.840962	0.000000	-10.000000	-0.650000	32.533333	551.000000	1023.000000	1023.000000	2046.000000
21.620001	0.049638	29.336163	6.026910	7.501887	8.161960	7.645406	0.000000	-10.000000	-0.666667	32.400002	562.000000	1023.000000	1023.000000	2046.000000
21.639999	0.049100	29.017939	5.953305	7.587202	8.090950	7.386481	0.000000	-10.000000	-0.691667	32.183334	572.833313	1023.000000	1023.000000	2046.000000
21.660000	0.048270	28.527533	5.765203	7.673106	7.931935	7.157290	0.000000	-10.000000	-0.691667	32.616669	583.666687	1023.000000	1023.000000	2046.000000
21.680000	0.046994	27.773727	5.559379	7.632760	7.643554	6.938035	0.000000	-10.000000	-0.666667	32.750000	594.500000	1023.000000	1023.000000	2046.000000
21.700001	0.045992	27.181232	5.405462	7.608579	7.447638	6.719554	0.000000	-10.000000	-0.625000	32.316669	605.500000	1023.000000	1023.000000	2046.000000
21.719999	0.045603	26.951427	5.354418	7.689705	7.327615	6.579689	0.000000	-10.000000	-0.600000	31.666668	616.333313	1023.000000	1023.000000	2046.000000
21.740000	0.045766	27.047983	5.289392	7.864254	7.332594	6.561743	0.000000	-10.000000	-0.575000	30.583334	627.000000	1023.000000	1023.000000	2046.000000
21.760000	0.046448	27.450695	5.256860	8.074644	7.449770	6.669419	0.000000	-10.000000	-0.533333	29.883333	637.333313	1023.000000	1023.000000	2046.000000
21.780001	0.047118	27.846987	5.289400	8.435641	7.493983	6.627964	0.000000	-10.000000	-0.508333	29.000000	647.500000	1023.000000	1023.000000	2046.000000
21.799999	0.048167	28.466873	5.331754	8.662552	7.618086	6.854481	0.000000	-10.000000	-0.500000	28.783335	657.333313	1023.000000	1023.000000	2046.000000
21.820000	0.049146	29.045156	5.411677	8.946578	7.710618	6.976284	0.000000	-10.000000	-0.516667	28.483334	667.000000	1023.000000	1023.000000	2046.000000
21.840000	0.050310	29.733393	5.403031	9.187662	7.973849	7.168850	0.000000	-10.000000	-0.516667	28.600000	676.500000	1023.000000	1023.000000	2046.000000
21.860001	0.051444	30.403345	5.416394	9.371604	8.197075	7.418273	0.000000	-10.000000	-0.508333	28.383333	686.000000	1023.000000	1023.000000	2046.000000
21.879999	0.052502	31.028862	5.425450	9.530086	8.414185	7.659141	0.000000	-10.000000	-0.508333	28.316668	695.500000	1023.000000	1023.000000	2046.000000
21.900000	0.053658	31.711851	5.411252	9.603322	8.696083	8.001193	0.000000	-10.000000	-0.516667	28.166668	705.000000	1023.000000	1023.000000	2046.000000
21.920000	0.054791	32.381332	5.446422	9.717706	8.936131	8.281075	0.000000	-10.000000	-0.516667	28.216667	714.500000	1023.000000	1023.000000	2046.000000
21.940001	0.056217	33.224373	5.576177	9.907356	9.143726	8.597115	0.000000	-10.000000	-0.508333	28.333334	724.000000	1023.000000	1023.000000	2046.000000
21.959999	0.057774	34.144684	5.825854	10.266073	9.257433	8.795323	0.000000	-10.000000	-0.491667	28.250000	733.333313	1023.000000	1023.000000	2046.000000
21.980000	0.059764	35.320568	6.141003	10.658228	9.400468	9.120871	0.000000	-10.000000	-0.475000	27.833334	742.833313	1023.000000	1023.000000	2046.000000
22.000000	0.062000	36.642143	6.531798	11.137393	9.599789	9.373162	0.000000	-10.000000	-0.458333	27.500000	752.166687	1023.000000	1023.000000	2046.000000
22.020000	0.063971	37.806862	6.985484	11.480614	9.725834	9.614930	0.000000	-10.000000	-0.441667	27.316668	761.500000	1023.000000	1023.000000	2046.000000
22.040001	0.065380	38.639305	7.274400	11.719904	9.940191	9.704809	0.000000	-10.000000	-0.425000	27.066668	770.500000	1023.000000	1023.000000	2046.000000
22.059999	0.065976	38.991852	7.546866	11.783086	10.006804	9.655096	0.000000	-10.000000	-0.408333	26.366667	779.500000	1023.000000	1023.000000	2046.000000
22.080000	0.066078	39.051952	7.791773	11.747133	10.004737	9.508310	0.000000	-10.000000	-0.408333	25.650000	788.333313	1023.000000	1023.000000	2046.000000
22.100000	0.066152	39.096123	7.942902	11.696085	9.990010	9.467127	0.000000	-10.000000	-0.408333	25.033333	797.166687	1023.000000	1023.000000	2046.000000
22.120001	0.066573	39.344913	8.013000	11.620128	10.150160	9.561625	0.000000	-10.000000	-0.408333	24.883333	805.666687	1023.000000	1023.000000	2046.000000
22.139999	0.067275	39.759426	8.062784	11.593857	10.375450	9.727333	0.000000	-10.000000	-0.400000	24.733334	814.000000	1023.000000	1023.000000	2046.000000
22.160000	0.068154	40.279018	8.068025	11.585527	10.702404	9.923060	0.000000	-10.000000	-0.375000	24.666668	822.166687	1023.000000	1023.000000	2046.000000
22.180000	0.069004	40.781498	8.131192	11.623999	10.909211	10.117098	0.000000	-10.000000	-0.350000	24.266666	830.500000	1023.000000	1023.000000	2046.000000
22.200001	0.070115	41.438152	8.278335	11.781216	11.091755	10.286848	0.000000	-10.000000	-0.316667	23.633333	838.833313	1023.000000	1023.000000	2046.000000
22.219999	0.071442	42.222469	8.447577	11.936039	11.313508	10.525345	0.000000	-10.000000	-0.308333	23.033333	846.833313	1023.000000	1023.000000	2046.000000
22.240000	0.072810	43.030582	8.680934	12.161412	11.448607	10.739630	0.000000	-10.000000	-0.291667	22.416666	854.500000	1023.000000	1023.000000	2046.000000
22.260000	0.074008	43.738602	8.994203	12.478136	11.461813	10.804449	0.000000	-10.000000	-0.275000	21.933334	862.000000	1023.000000	1023.000000	2046.000000
22.280001	0.075334	44.522346	9.396887	12.779963	11.418206	10.927288	0.000000	-10.000000	-0.250000	21.533333	869.500000	1023.000000	1023.000000	2046.000000
22.299999	0.076752	45.360153	9.716653	13.085405	11.472673	11.085423	0.000000	-10.000000	-0.241667	20.883333	876.833313	1023.000000	1023.000000	2046.000000
22.320000	0.078137	46.179016	10.089563	13.417575	11.498100	11.173779	0.000000	-10.000000	-0.216667	20.183334	883.833313	1023.000000	1023.000000	2046.000000
22.340000	0.079806	47.165409	10.408226	13.684250	11.654705	11.418227	0.000000	-10.000000	-0.191667	19.000000	890.666687	1023.000000	1023.000000	2046.000000
22.360001	0.081376	48.093410	10.656990	13.909203	11.882417	11.644804	0.000000	-10.000000	-0.150000	17.800001	897.166687	1023.000000	1023.000000	2046.000000
22.379999	0.082895	48.991116	10.732647	14.091784	12.247941	11.918746	0.000000	-10.000000	-0.108333	16.516666	903.500000	1023.000000	1023.000000	2046.000000
22.400000	0.084356	49.854603	10.830657	14.243729	12.554231	12.225987	0.000000	-10.000000	-0.083333	15.316667	909.166687	1023.000000	1023.000000	2046.000000
22.420000	0.085720	50.660412	10.927683	14.457973	12.832102	12.442654	0.000000	-10.000000	-0.058333	14.133333	914.500000	1023.000000	1023.000000	2046.000000
22.440001	0.086967	51.397526	11.081639	14.635163	13.009731	12.670993	0.000000	-10.000000	-0.050000	12.900001	919.333313	1023.000000	1023.000000	2046.000000
22.459999	0.087977	51.994656	11.203905	14.792359	13.160936	12.837456	0.000000	-10.000000	-0.041667	11.716667	923.833313	1023.000000	1023.000000	2046.000000
22.480000	0.088877	52.526127	11.344320	15.003828	13.256197	12.921782	0.000000	-10.000000	-0.025000	10.366667	928.000000	1023.000000	1023.000000	2046.000000
22.500000	0.089750	53.042408	11.449662	15.116980	13.398025	13.077741	0.000000	-10.000000	-0.016667	8.950000	931.666687	1023.000000	1023.000000	2046.000000
22.520000	0.090647	53.572395	11.583414	15.227482	13.528553	13.232944	0.000000	-10.000000	0.000000	7.550000	934.833313	1023.000000	1023.000000	2046.000000
22.540001	0.090605	53.547630	11.558150	15.224869	13.497603	13.267006	0.000000	-10.000000	0.000000	6.433333	937.666687	1023.000000	1023.000000	2046.000000
22.559999	0.089476	52.880478	11.332932	15.062700	13.404359	13.080486	0.000000	-10.000000	0.000000	5.333333	940.166687	1023.000000	1023.000000	2046.000000
22.580000	0.088149	52.096027	11.242812	14.929134	13.178967	12.745112	0.000000	-10.000000	0.016667	4.233334	942.166687	1023.000000	1023.000000	2046.000000
22.600000	0.087294	51.590710	11.073067	14.756907	13.139442	12.621293	0.000000	-10.000000	0.041667	2.733333	943.666687	1023.000000	1023.000000	2046.000000
22.620001	0.087642	51.796341	11.282913	14.793966	13.010445	12.709016	0.000000	-10.000000	0.058333	0.650000	944.833313	1023.000000	1023.000000	2046.000000
22.639999	0.088675	52.406811	11.411710	15.021085	13.126629	12.847389	0.000000	-10.000000	0.066667	-1.466667	945.666687	1023.000000	1023.000000	2046.000000
22.660000	0.089305	52.779270	11.528817	15.308538	13.098840	12.843075	0.000000	-10.000000	0.066667	-3.766667	946.000000	1023.000000	1023.000000	2046.000000
22.680000	0.088741	52.445957	11.522986	15.363914	12.923802	12.635252	0.000000	-10.000000	0.083333	-5.716667	946.000000	1023.000000	1023.000000	2046.000000
22.700001	0.087452	51.683975	11.376454	15.221659	12.740827	12.345036	0.000000	-10.000000	0.091667	-7.483333	946.000000	1023.000000	1023.000000	2046.000000
22.719999	0.085376	50.457077	11.173864	15.021836	12.400310	11.861064	0.000000	-10.000000	0.100000	-8.483334	946.000000	1023.000000	1023.000000	2046.000000
22.740000	0.082685	48.866940	10.856767	14.738139	11.941659	11.330376	0.000000	-10.000000	0.116667	-8.816667	946.000000	1023.000000	1023.000000	2046.000000
22.760000	0.079458	46.959858	10.369952	14.383566	11.446863	10.759476	0.000000	-10.000000	0.125000	-9.583334	946.000000	1023.000000	1023.000000	2046.000000
22.780001	0.076631	45.288624	9.959795	14.003047	10.996299	10.329483	0.000000	-10.000000	0.141667	-10.650001	946.000000	1023.000000	1023.000000	2046.000000
22.799999	0.074563	44.066528	9.643842	13.722843	10.674827	10.025017	0.000000	-10.000000	0.141667	-12.333334	938.333313	1023.000000	1023.000000	2046.000000
22.820000	0.073092	43.197212	9.421827	13.672465	10.396667	9.706251	0.000000	-10.000000	0.183333	-13.850000	929.000000	1023.000000	1023.000000	2046.000000
22.840000	0.071909	42.498180	9.227902	13.628309	10.193188	9.448779	0.000000	-10.000000	0.208333	-15.333334	917.833313	1023.000000	1023.000000	2046.000000
22.860001	0.071087	42.012451	9.086297	13.642086	10.046055	9.238015	0.000000	-10.000000	0.241667	-16.450001	912.666687	1023.000000	1023.000000	2046.000000
22.879999	0.070210	41.494144	8.942838	13.635118	9.882461	9.033727	0.000000	-10.000000	0.250000	-17.150000	907.166687	1023.000000	1023.000000	2046.000000
22.900000	0.069494	41.070908	8.777787	13.563112	9.799328	8.930678	0.000000	-10.000000	0.258333	-17.516666	901.500000	1023.000000	1023.000000	2046.000000
22.920000	0.068776	40.646751	8.623633	13.439226	9.717385	8.866507	0.000000	-10.000000	0.266667	-17.866667	895.500000	1023.000000	1023.000000	2046.000000
22.940001	0.068163	40.284500	8.461121	13.323728	9.656013	8.843640	0.000000	-10.000000	0.275000	-18.133333	889.500000	1023.000000	1023.000000	2046.000000
22.959999	0.067591	39.946564	8.360816	13.206553	9.583124	8.796070	0.000000	-10.000000	0.291667	-18.500000	883.500000	1023.000000	1023.000000	2046.000000
22.980000	0.067022	39.609886	8.246356	13.036344	9.528118	8.799067	0.000000	-10.000000	0.291667	-18.600000	877.500000	1023.000000	1023.000000	2046.000000
23.000000	0.066589	39.354393	8.146769	12.826039	9.527802	8.853784	0.000000	-10.000000	0.291667	-18.700001	871.333313	1023.000000	1023.000000	2046.000000
23.020000	0.066375	39.227505	8.051158	12.658780	9.562149	8.955419	0.000000	-10.000000	0.300000	-18.883333	865.000000	1023.000000	1023.000000	2046.000000
23.040001	0.066846	39.505722	8.039265	12.670589	9.672666	9.123200	0.000000	-10.000000	0.325000	-19.400000	858.666687	1023.000000	1023.000000	2046.000000
23.059999	0.067564	39.930538	8.151928	12.845778	9.683132	9.249699	0.000000	-10.000000	0.341667	-20.116667	852.166687	1023.000000	1023.000000	2046.000000
23.080000	0.068413	40.432243	8.239119	13.032940	9.810045	9.350142	0.000000	-10.000000	0.358333	-20.549999	845.500000	1023.000000	1023.000000	2046.000000
23.100000	0.068757	40.635448	8.337418	13.130716	9.845480	9.321834	0.000000	-10.000000	0.358333	-20.733334	838.500000	1023.000000	1023.000000	2046.000000
23.120001	0.068411	40.431183	8.345487	13.023265	9.828867	9.233562	0.000000	-10.000000	0.375000	-21.016666	831.666687	1023.000000	1023.000000	2046.000000
23.139999	0.067321	39.786461	8.286531	12.765086	9.796056	8.938788	0.000000	-10.000000	0.391667	-21.466667	824.666687	1023.000000	1023.000000	2046.000000
23.160000	0.065835	38.908642	8.237257	12.343599	9.638154	8.689631	0.000000	-10.000000	0.416667	-22.216667	817.500000	1023.000000	1023.000000	2046.000000
23.180000	0.064314	38.009285	8.081188	11.894187	9.532867	8.501043	0.000000	-10.000000	0.433333	-22.516666	810.000000	1023.000000	1023.000000	2046.000000
23.200001	0.062881	37.162914	7.997812	11.453593	9.321208	8.390302	0.000000	-10.000000	0.441667	-22.916666	802.500000	1023.000000	1023.000000	2046.000000
23.219999	0.061820	36.535568	7.917995	11.018493	9.178375	8.420706	0.000000	-10.000000	0.466667	-23.083334	794.833313	1023.000000	1023.000000	2046.000000
23.240000	0.060835	35.953777	7.824067	10.772816	9.060600	8.296292	0.000000	-10.000000	0.491667	-23.700001	787.000000	1023.000000	1023.000000	2046.000000
23.260000	0.060141	35.543083	7.855699	10.470069	8.873460	8.343855	0.000000	-10.000000	0.525000	-24.416668	779.000000	1023.000000	1023.000000	2046.000000
23.280001	0.059604	35.226208	7.824654	10.302958	8.793724	8.304870	0.000000	-10.000000	0.541667	-25.333334	771.000000	1023.000000	1023.000000	2046.000000
23.299999	0.059096	34.925739	7.844587	10.114879	8.645100	8.321176	0.000000	-10.000000	0.575000	-26.283335	762.666687	1023.000000	1023.000000	2046.000000
23.320000	0.058783	34.740505	7.879208	10.011635	8.525922	8.323742	0.000000	-10.000000	0.616667	-27.316668	754.000000	1023.000000	1023.000000	2046.000000
23.340000	0.058477	34.560162	7.892896	9.994719	8.421187	8.251359	0.000000	-10.000000	0.666667	-28.166666	744.833313	1023.000000	1023.000000	2046.000000
23.360001	0.058300	34.455437	7.911973	9.972045	8.320659	8.250760	0.000000	-10.000000	0.691667	-28.833334	735.333313	1023.000000	1023.000000	2046.000000
23.379999	0.057985	34.268883	7.968529	10.027677	8.150858	8.121820	0.000000	-10.000000	0.708333	-29.200001	725.666687	1023.000000	1023.000000	2046.000000
23.400000	0.057597	34.039806	7.924147	10.062667	8.077602	7.975389	0.000000	-10.000000	0.708333	-29.550001	716.000000	1023.000000	1023.000000	2046.000000
23.420000	0.057143	33.771400	7.936183	10.080248	7.925830	7.829140	0.000000	-10.000000	0.708333	-29.783335	706.333313	1023.000000	1023.000000	2046.000000
23.440001	0.056871	33.610985	7.944756	10.051485	7.845378	7.769366	0.000000	-10.000000	0.700000	-29.900002	696.500000	1023.000000	1023.000000	2046.000000
23.459999	0.056600	33.450569	7.913049	9.987896	7.788203	7.761423	0.000000	-10.000000	0.700000	-29.900002	686.500000	1023.000000	1023.000000	2046.000000
23.480000	0.056317	33.283516	7.910572	9.953016	7.693762	7.726167	0.000000	-10.000000	0.716667	-29.966667	676.500000	1023.000000	1023.000000	2046.000000
23.500000	0.056076	33.140633	7.928377	9.882108	7.606276	7.723874	0.000000	-10.000000	0.716667	-29.966667	666.500000	1023.000000	1023.000000	2046.000000
23.520000	0.055906	33.040283	7.950616	9.836162	7.529043	7.724461	0.000000	-10.000000	0.733333	-30.083334	656.500000	1023.000000	1023.000000	2046.000000
23.540001	0.055597	32.857826	7.925901	9.778833	7.450409	7.702682	0.000000	-10.000000	0.716667	-30.116667	646.500000	1023.000000	1023.000000	2046.000000
23.559999	0.055075	32.549603	7.862810	9.692899	7.365892	7.628001	0.000000	-10.000000	0.733333	-30.299999	636.500000	1023.000000	1023.000000	2046.000000
23.580000	0.054535	32.229958	7.788965	9.590790	7.274373	7.575832	0.000000	-10.000000	0.741667	-30.516666	626.166687	1023.000000	1023.000000	2046.000000
23.600000	0.054113	31.980633	7.781172	9.450902	7.219907	7.528652	0.000000	-10.000000	0.775000	-30.666668	615.833313	1023.000000	1023.000000	2046.000000
23.620001	0.053931	31.873173	7.791073	9.315627	7.233316	7.533157	0.000000	-10.000000	0.791667	-30.783335	605.500000	1023.000000	1023.000000	2046.000000
23.639999	0.053325	31.515051	7.683294	9.118600	7.176300	7.536858	0.000000	-10.000000	0.783333	-30.766666	595.333313	1023.000000	1023.000000	2046.000000
23.660000	0.051806	30.617567	7.566764	8.861978	6.913273	7.275552	0.000000	-10.000000	0.775000	-30.783333	585.000000	1023.000000	1023.000000	2046.000000
23.680000	0.050025	29.564642	7.315403	8.576336	6.733198	6.939706	0.000000	-10.000000	0.766667	-30.766666	574.666687	1023.000000	1023.000000	2046.000000
23.700001	0.048388	28.597446	7.208926	8.211191	6.451906	6.725424	0.000000	-10.000000	0.783333	-30.750000	564.500000	1023.000000	1023.000000	2046.000000
23.719999	0.047692	28.186043	7.158267	8.009997	6.316524	6.701255	0.000000	-10.000000	0.791667	-30.783335	554.333313	1023.000000	1023.000000	2046.000000
23.740000	0.047396	28.010820	7.127807	8.032974	6.253166	6.596874	0.000000	-10.000000	0.791667	-31.033335	544.000000	1023.000000	1023.000000	2046.000000
23.760000	0.046725	27.614351	7.103961	7.931755	6.110964	6.467671	0.000000	-10.000000	0.800000	-31.266666	533.666687	1023.000000	1023.000000	2046.000000
23.780001	0.045008	26.599739	6.932976	7.572278	5.892433	6.202051	0.000000	-10.000000	0.808333	-31.516666	523.166687	1023.000000	1023.000000	2046.000000
23.799999	0.042825	25.309540	6.653601	7.277293	5.548772	5.829875	0.000000	-10.000000	0.816667	-31.566668	512.666687	1023.000000	1023.000000	2046.000000
23.820000	0.040458	23.910576	6.276577	7.030457	5.181779	5.421762	0.000000	-10.000000	0.808333	-31.350000	502.000000	1023.000000	1023.000000	2046.000000
23.840000	0.037636	22.242914	5.901827	6.798491	4.718260	4.824336	0.000000	-10.000000	0.800000	-30.900000	491.666656	1023.000000	1023.000000	2046.000000
23.860001	0.034361	20.307520	5.443689	6.387328	4.193586	4.282915	0.000000	-10.000000	0.766667	-30.150000	481.500000	1023.000000	1023.000000	2046.000000
23.879999	0.031203	18.441149	4.924176	5.963606	3.703782	3.849585	0.000000	-10.000000	0.750000	-29.783333	471.500000	1023.000000	1023.000000	2046.000000
23.900000	0.028764	16.999308	4.510356	5.661554	3.301677	3.525722	0.000000	-10.000000	0.708333	-29.450001	461.500000	1023.000000	1023.000000	2046.000000
23.920000	0.027006	15.960773	4.185388	5.518007	3.017773	3.239605	0.000000	-10.000000	0.725000	-29.700001	451.500000	1023.000000	1023.000000	2046.000000
23.940001	0.025503	15.072213	3.914166	5.382915	2.787358	2.987775	0.000000	-10.000000	0.725000	-29.933334	441.500000	1023.000000	1023.000000	2046.000000
23.959999	0.024450	14.449720	3.766412	5.269439	2.574734	2.839136	0.000000	-10.000000	0.766667	-30.400000	431.500000	1023.000000	1023.000000	2046.000000
23.980000	0.023566	13.927680	3.596223	5.192978	2.410668	2.727810	0.000000	-10.000000	0.775000	-30.600000	421.500000	1023.000000	1023.000000	2046.000000
24.000000	0.022637	13.378524	3.418682	5.057477	2.246905	2.655460	0.000000	-10.000000	0.791667	-30.716667	411.166656	1023.000000	1023.000000	2046.000000
24.020000	0.021861	12.919792	3.325369	4.928329	2.090034	2.576060	0.000000	-10.000000	0.775000	-30.516666	400.833344	1023.000000	1023.000000	2046.000000
24.040001	0.021122	12.483185	3.243723	4.745302	1.927395	2.566764	0.000000	-10.000000	0.775000	-30.216667	390.500000	1023.000000	1023.000000	2046.000000
24.059999	0.020479	12.102804	3.090742	4.483844	1.891300	2.636918	0.000000	-10.000000	0.741667	-29.800001	380.500000	1023.000000	1023.000000	2046.000000
24.080000	0.019630	11.601191	2.934988	4.245461	1.781906	2.638835	0.000000	-10.000000	0.716667	-29.550001	370.500000	1023.000000	1023.000000	2046.000000
24.100000	0.018927	11.186147	2.785872	3.917943	1.702355	2.779978	0.000000	-10.000000	0.691667	-29.233334	360.666656	1023.000000	1023.000000	2046.000000
24.120001	0.019001	11.229691	2.771780	3.814283	1.679540	2.964087	0.000000	-10.000000	0.691667	-29.100000	351.000000	1023.000000	1023.000000	2046.000000
24.139999	0.020002	11.820980	2.848431	4.062055	1.783527	3.126967	0.000000	-10.000000	0.700000	-29.233334	341.333344	1023.000000	1023.000000	2046.000000
24.160000	0.020729	12.250552	2.909256	4.194672	1.865170	3.281455	0.000000	-10.000000	0.700000	-29.566668	331.500000	1023.000000	1023.000000	2046.000000
24.180000	0.021244	12.555034	3.028350	4.317151	1.861068	3.348465	0.000000	-10.000000	0.691667	-29.683334	321.500000	1023.000000	1023.000000	2046.000000
24.200001	0.021300	12.588426	3.066764	4.260001	1.851757	3.409904	0.000000	-10.000000	0.683333	-29.250000	311.666656	1023.000000	1023.000000	2046.000000
24.219999	0.020492	12.110597	2.943820	4.119308	1.816740	3.230728	0.000000	-10.000000	0.683333	-28.816668	302.000000	1023.000000	1023.000000	2046.000000
24.240000	0.019019	11.240026	2.801733	3.742310	1.678844	3.017139	0.000000	-10.000000	0.691667	-28.500000	292.500000	1023.000000	1023.000000	2046.000000
24.260000	0.017211	10.171729	2.663924	3.359690	1.444742	2.703374	0.000000	-10.000000	0.683333	-28.333334	283.000000	1023.000000	1023.000000	2046.000000
24.280001	0.015311	9.048830	2.454608	2.880250	1.304204	2.409769	0.000000	-10.000000	0.666667	-28.216667	273.500000	1023.000000	1023.000000	2046.000000
24.299999	0.013484	7.968850	2.271813	2.392435	1.121619	2.182984	0.000000	-10.000000	0.650000	-27.966667	264.000000	1023.000000	1023.000000	2046.000000
24.320000	0.011830	6.991776	2.080040	1.929073	0.950884	2.031778	0.000000	-10.000000	0.625000	-27.716667	254.666672	1023.000000	1023.000000	2046.000000
24.340000	0.010467	6.185767	2.012030	1.644886	0.711427	1.817425	0.000000	-10.000000	0.591667	-27.016666	245.500000	1023.000000	1023.000000	2046.000000
24.360001	0.009524	5.628960	1.917579	1.370822	0.581896	1.758662	0.000000	-10.000000	0.558333	-26.700001	236.500000	1023.000000	1023.000000	2046.000000
24.379999	0.008842	5.225824	1.931829	1.155699	0.407451	1.730846	0.000000	-10.000000	0.550000	-26.150000	227.666672	1023.000000	1023.000000	2046.000000
24.400000	0.008336	4.926376	1.896417	0.998588	0.366330	1.665041	0.000000	-10.000000	0.550000	-25.983334	218.833328	1023.000000	1023.000000	2046.000000
24.420000	0.008063	4.764972	1.930725	0.784391	0.295367	1.754489	0.000000	-10.000000	0.541667	-25.583334	210.166672	1023.000000	1023.000000	2046.000000
24.440001	0.007997	4.726021	1.932336	0.664985	0.310758	1.817941	0.000000	-10.000000	0.525000	-25.566668	201.500000	1023.000000	1023.000000	2046.000000
24.459999	0.007973	4.712327	1.905978	0.566947	0.338375	1.901026	0.000000	-10.000000	0.516667	-25.400002	193.000000	1023.000000	1023.000000	2046.000000
24.480000	0.007934	4.688861	1.909193	0.445594	0.316171	2.017903	0.000000	-10.000000	0.508333	-25.066668	184.500000	1023.000000	1023.000000	2046.000000
24.500000	0.007905	4.671772	1.896227	0.421565	0.328291	2.025688	0.000000	-10.000000	0.508333	-24.616667	176.166672	1023.000000	1023.000000	2046.000000
24.520000	0.007944	4.694877	1.870519	0.355447	0.375826	2.093084	0.000000	-10.000000	0.500000	-24.150002	168.000000	1023.000000	1023.000000	2046.000000
24.540001	0.007956	4.702149	1.908254	0.262834	0.335910	2.195151	0.000000	-10.000000	0.483333	-23.766666	160.000000	1023.000000	1023.000000	2046.000000
24.559999	0.007962	4.705792	1.869541	0.227894	0.395647	2.212710	0.000000	-10.000000	0.450000	-23.266666	152.000000	1023.000000	1023.000000	2046.000000
24.580000	0.007929	4.685913	1.846371	0.242250	0.380565	2.216727	0.000000	-10.000000	0.416667	-22.716667	144.166672	1023.000000	1023.000000	2046.000000
24.600000	0.007768	4.591078	1.865229	0.199340	0.334555	2.191954	0.000000	-10.000000	0.391667	-22.100000	136.500000	1023.000000	1023.000000	2046.000000
24.620001	0.007651	4.521489	1.832630	0.171898	0.340350	2.176611	0.000000	-10.000000	0.383333	-21.566668	129.166672	1023.000000	1023.000000	2046.000000
24.639999	0.007472	4.416132	1.804321	0.146311	0.334195	2.131305	0.000000	-10.000000	0.375000	-21.066668	122.000000	1023.000000	1023.000000	2046.000000
24.660000	0.007296	4.312164	1.815813	0.112795	0.298924	2.084634	0.000000	-10.000000	0.375000	-20.650002	115.000000	1023.000000	1023.000000	2046.000000
24.680000	0.007243	4.280678	1.935022	0.115375	0.207455	2.022827	0.000000	-10.000000	0.366667	-20.200001	108.166664	1023.000000	1023.000000	2046.000000
24.700001	0.007191	4.249714	1.945804	0.022448	0.208069	2.073394	0.000000	-10.000000	0.358333	-19.700001	101.333336	1023.000000	1023.000000	2046.000000
24.719999	0.007265	4.293512	1.907302	-0.037294	0.276996	2.146508	0.000000	-10.000000	0.350000	-19.150000	94.833336	1023.000000	1023.000000	2046.000000
24.740000	0.007217	4.265259	1.897315	-0.144036	0.287110	2.224871	0.000000	-10.000000	0.316667	-18.566668	88.500000	1023.000000	1023.000000	2046.000000
24.760000	0.006981	4.125783	1.868916	-0.211170	0.294322	2.173716	0.000000	-10.000000	0.283333	-18.016666	82.500000	1023.000000	1023.000000	2046.000000
24.780001	0.007039	4.159841	1.860180	-0.374021	0.327991	2.345691	0.000000	-10.000000	0.250000	-17.400000	76.500000	1023.000000	1023.000000	2046.000000
24.799999	0.006313	3.730971	1.635368	-0.640810	0.296893	2.439519	0.000000	-10.000000	0.241667	-16.750000	70.500000	1023.000000	1023.000000	2046.000000
24.820000	0.004330	2.559201	1.298593	-0.907678	0.060551	2.107733	0.000000	-10.000000	0.225000	-16.000000	64.833336	1023.000000	1023.000000	2046.000000
24.840000	0.002264	1.337948	1.055650	-1.332480	-0.217908	1.832686	0.000000	-10.000000	0.208333	-15.150001	59.500000	1023.000000	1023.000000	2046.000000
24.860001	0.000553	0.327010	0.727235	-1.674113	-0.312901	1.586790	0.000000	-10.000000	0.200000	-14.400001	54.500000	1023.000000	1023.000000	2046.000000
24.879999	-0.000285	-0.168486	0.697692	-1.993829	-0.495695	1.623346	0.000000	-10.000000	0.200000	-13.650001	49.666668	1023.000000	1023.000000	2046.000000
24.900000	-0.000470	-0.278037	0.682773	-1.972741	-0.504207	1.516138	0.000000	-10.000000	0.200000	-13.166667	45.166668	1023.000000	1023.000000	2046.000000
24.920000	-0.000266	-0.156919	0.676061	-1.888091	-0.447167	1.502278	0.000000	-10.000000	0.175000	-12.683333	40.666668	1023.000000	1023.000000	2046.000000
24.940001	-0.000388	-0.229023	0.691625	-1.927692	-0.395217	1.402261	0.000000	-10.000000	0.158333	-12.466667	36.333332	1023.000000	1023.000000	2046.000000
24.959999	-0.001286	-0.759737	0.638473	-2.151687	-0.457240	1.210717	0.000000	-10.000000	0.141667	-12.233334	32.000000	1023.000000	1023.000000	2046.000000
24.980000	-0.002409	-1.423655	0.432214	-2.234328	-0.553302	0.931761	0.000000	-10.000000	0.133333	-11.716667	28.000000	1023.000000	1023.000000	2046.000000
25.000000	-0.004190	-2.476099	0.186896	-2.223311	-0.861336	0.421652	0.000000	-10.000000	0.116667	-10.533334	24.166666	1023.000000	1023.000000	2046.000000
25.020000	-0.006639	-3.923814	-0.222044	-2.414324	-1.206486	-0.080959	0.000000	-10.000000	0.091667	-9.166667	20.666666	1023.000000	1023.000000	2046.000000
25.040001	-0.009697	-5.730682	-0.747441	-2.661817	-1.687053	-0.634372	0.000000	-10.000000	0.075000	-7.400000	17.500000	1023.000000	1023.000000	2046.000000
25.059999	-0.011961	-7.069025	-1.243926	-2.908656	-2.002042	-0.914401	0.000000	-10.000000	0.058333	-6.300000	15.000000	1023.000000	1023.000000	2046.000000
25.080000	-0.013389	-7.912888	-1.560547	-3.027291	-2.221258	-1.103791	0.000000	-10.000000	0.066667	-5.900000	13.000000	1023.000000	1023.000000	2046.000000
25.100000	-0.014383	-8.500359	-1.903041	-3.097239	-2.271095	-1.228984	0.000000	-10.000000	0.083333	-6.883333	11.000000	1023.000000	1023.000000	2046.000000
25.120001	-0.015086	-8.915981	-2.064683	-3.136800	-2.363594	-1.350905	0.000000	-10.000000	0.100000	-8.233334	8.666667	1023.000000	1023.000000	2046.000000
25.139999	-0.015505	-9.163631	-2.152104	-3.197919	-2.438344	-1.375265	0.000000	-10.000000	0.100000	-9.333333	5.833333	1023.000000	1023.000000	2046.000000
25.160000	-0.015852	-9.368258	-2.256286	-3.268483	-2.484124	-1.359364	0.000000	-10.000000	0.100000	-9.850000	3.000000	1023.000000	1023.000000	2046.000000
25.180000	-0.016250	-9.603826	-2.314925	-3.335921	-2.572510	-1.380470	0.000000	-10.000000	0.100000	-9.866667	0.000000	1023.000000	1023.000000	2046.000000
25.200001	-0.016563	-9.788863	-2.433309	-3.437020	-2.597139	-1.321395	0.000000	-10.000000	0.100000	-9.416667	-3.000000	1023.000000	1023.000000	2046.000000
25.219999	-0.016922	-10.000946	-2.499421	-3.609571	-2.675969	-1.215986	0.000000	-10.000000	0.100000	-8.750000	-6.000000	1023.000000	1023.000000	2046.000000
25.240000	-0.017253	-10.196325	-2.631716	-3.689424	-2.667428	-1.207756	0.000000	-10.000000	0.100000	-7.983334	-8.833333	1023.000000	1023.000000	2046.000000
25.260000	-0.017481	-10.331024	-2.652177	-3.856923	-2.720832	-1.101092	0.000000	-10.000000	0.083333	-7.250000	-11.500000	1023.000000	1023.000000	2046.000000
25.280001	-0.017454	-10.315537	-2.710345	-3.925502	-2.696028	-0.983663	0.000000	-10.000000	0.075000	-6.833333	-14.000000	1023.000000	1023.000000	2046.000000
25.299999	-0.016525	-9.766054	-2.667436	-3.719214	-2.539624	-0.839780	0.000000	-10.000000	0.066667	-6.883333	-16.333334	1023.000000	1023.000000	2046.000000
25.320000	-0.015252	-9.013750	-2.492955	-3.461637	-2.391297	-0.667860	0.000000	-10.000000	0.083333	-7.483334	-18.666666	1023.000000	1023.000000	2046.000000
25.340000	-0.014114	-8.341213	-2.340974	-3.244375	-2.199883	-0.555981	0.000000	-10.000000	0.083333	-7.900000	-21.000000	1023.000000	1023.000000	2046.000000
25.360001	-0.013071	-7.725094	-2.201907	-3.100819	-1.991477	-0.430891	0.000000	-10.000000	0.075000	-7.883334	-23.666666	1023.000000	1023.000000	2046.000000
25.379999	-0.012672	-7.489226	-2.049001	-3.144447	-1.942662	-0.353117	0.000000	-10.000000	0.075000	-7.500000	-26.333334	1023.000000	1023.000000	2046.000000
25.400000	-0.012998	-7.681699	-2.037696	-3.315610	-1.893663	-0.434729	0.000000	-10.000000	0.083333	-7.266667	-29.000000	1023.000000	1023.000000	2046.000000
25.420000	-0.013555	-8.011297	-1.981806	-3.549535	-1.935980	-0.543977	0.000000	-10.000000	0.100000	-7.416667	-31.333334	1023.000000	1023.000000	2046.000000
25.440001	-0.014545	-8.596311	-1.943764	-3.888864	-2.064822	-0.698861	0.000000	-10.000000	0.100000	-7.533333	-33.833332	1023.000000	1023.000000	2046.000000
25.459999	-0.015746	-9.305631	-1.936877	-4.228747	-2.256387	-0.883620	0.000000	-10.000000	0.091667	-7.333333	-36.166668	1023.000000	1023.000000	2046.000000
25.480000	-0.016677	-9.855951	-1.970926	-4.624295	-2.340069	-0.920661	0.000000	-10.000000	0.075000	-6.666667	-38.833332	1023.000000	1023.000000	2046.000000
25.500000	-0.017417	-10.293238	-1.985888	-4.876963	-2.441010	-0.989377	0.000000	-10.000000	0.058333	-5.683333	-41.000000	1023.000000	1023.000000	2046.000000
25.520000	-0.017813	-10.527677	-1.962430	-5.004868	-2.526291	-1.034087	0.000000	-10.000000	0.050000	-4.833333	-43.000000	1023.000000	1023.000000	2046.000000
25.540001	-0.017951	-10.608986	-1.904580	-5.121072	-2.563539	-1.019795	0.000000	-10.000000	0.050000	-4.333333	-44.500000	1023.000000	1023.000000	2046.000000
25.559999	-0.018017	-10.648145	-1.884192	-5.228601	-2.578209	-0.957144	0.000000	-10.000000	0.050000	-4.283333	-46.000000	1023.000000	1023.000000	2046.000000
25.580000	-0.017784	-10.510198	-1.873336	-5.210453	-2.461583	-0.964825	0.000000	-10.000000	0.058333	-4.450000	-47.500000	1023.000000	1023.000000	2046.000000
25.600000	-0.017279	-10.211696	-1.786927	-5.222867	-2.358195	-0.843707	0.000000	-10.000000	0.058333	-4.516667	-49.000000	1023.000000	1023.000000	2046.000000
25.620001	-0.016782	-9.918080	-1.689058	-5.177249	-2.294988	-0.756786	0.000000	-10.000000	0.066667	-4.383334	-50.500000	1023.000000	1023.000000	2046.000000
25.639999	-0.016167	-9.554804	-1.607603	-5.105996	-2.199269	-0.641934	0.000000	-10.000000	0.058333	-4.116667	-52.000000	1023.000000	1023.000000	2046.000000
25.660000	-0.015595	-9.216455	-1.493408	-5.027439	-2.129362	-0.566246	0.000000	-10.000000	0.058333	-3.850000	-53.333332	1023.000000	1023.000000	2046.000000
25.680000	-0.014798	-8.745489	-1.414325	-4.953913	-1.971849	-0.405402	0.000000	-10.000000	0.050000	-3.616667	-54.666668	1023.000000	1023.000000	2046.000000
25.700001	-0.014186	-8.383851	-1.321522	-4.890888	-1.880214	-0.291227	0.000000	-10.000000	0.050000	-3.350000	-55.833332	1023.000000	1023.000000	2046.000000
25.719999	-0.013608	-8.042205	-1.270066	-4.804378	-1.739819	-0.227942	0.000000	-10.000000	0.050000	-3.050000	-57.000000	1023.000000	1023.000000	2046.000000
25.740000	-0.012904	-7.626103	-1.210900	-4.723821	-1.581577	-0.109806	0.000000	-10.000000	0.050000	-2.683333	-58.000000	1023.000000	1023.000000	2046.000000
25.760000	-0.012294	-7.265479	-1.084832	-4.650358	-1.526840	-0.003448	0.000000	-10.000000	0.050000	-2.366667	-59.000000	1023.000000	1023.000000	2046.000000
25.780001	-0.011641	-6.880045	-1.018505	-4.559298	-1.408759	0.106517	0.000000	-10.000000	0.050000	-2.083333	-59.666668	1023.000000	1023.000000	2046.000000
25.799999	-0.011169	-6.600745	-0.907444	-4.476396	-1.365662	0.148756	0.000000	-10.000000	0.050000	-1.916667	-60.000000	1023.000000	1023.000000	2046.000000
25.820000	-0.010590	-6.258567	-0.817510	-4.416961	-1.301493	0.277397	0.000000	-10.000000	0.050000	-1.700000	-60.000000	1023.000000	1023.000000	2046.000000
25.840000	-0.010087	-5.961440	-0.728081	-4.286304	-1.239004	0.291950	0.000000	-10.000000	0.041667	-1.066667	-60.000000	1023.000000	1023.000000	2046.000000
25.860001	-0.009597	-5.671974	-0.652368	-4.177178	-1.186344	0.343916	0.000000	-10.000000	0.041667	-0.483333	-60.000000	1023.000000	1023.000000	2046.000000
25.879999	-0.009186	-5.428952	-0.587095	-4.145832	-1.123377	0.427352	0.000000	-10.000000	0.041667	0.000000	-60.000000	1023.000000	1023.000000	2046.000000
25.900000	-0.008760	-5.177067	-0.560333	-4.076879	-1.032190	0.492335	0.000000	-10.000000	0.041667	0.000000	-60.000000	1023.000000	1023.000000	2046.000000
25.920000	-0.008278	-4.892203	-0.488346	-4.033326	-0.963602	0.593071	0.000000	-10.000000	0.033333	0.600000	-60.000000	1023.000000	1023.000000	2046.000000
25.940001	-0.007860	-4.645065	-0.356283	-3.954664	-0.960108	0.625991	0.000000	-10.000000	0.025000	1.616667	-60.000000	1023.000000	1023.000000	2046.000000
25.959999	-0.007415	-4.382322	-0.246314	-3.926309	-0.902904	0.693204	0.000000	-10.000000	0.016667	3.283333	-60.000000	1023.000000	1023.000000	2046.000000
25.980000	-0.006893	-4.073880	-0.129048	-3.907982	-0.841483	0.804633	0.000000	-10.000000	0.000000	5.033333	-60.000000	1023.000000	1023.000000	2046.000000
26.000000	-0.006508	-3.846498	-0.041113	-3.876286	-0.834732	0.905632	0.000000	-10.000000	-0.008333	7.050000	-60.000000	1023.000000	1023.000000	2046.000000
26.020000	-0.007047	-4.165029	-0.085975	-3.902402	-0.990050	0.813399	0.000000	-10.000000	-0.025000	9.150001	-60.000000	1023.000000	1023.000000	2046.000000
26.040001	-0.008493	-5.019343	-0.201943	-4.106796	-1.228425	0.517821	0.000000	-10.000000	-0.075000	11.916667	-60.000000	1023.000000	1023.000000	2046.000000
26.059999	-0.009532	-5.633181	-0.306155	-4.288227	-1.292412	0.253613	0.000000	-10.000000	-0.133333	14.000000	-60.000000	1023.000000	1023.000000	2046.000000
26.080000	-0.010058	-5.944441	-0.465297	-4.498942	-1.185528	0.205326	0.000000	-10.000000	-0.175000	16.083334	-46.166668	1023.000000	1023.000000	2046.000000
26.100000	-0.009632	-5.692499	-0.290409	-4.571923	-1.198636	0.368470	0.000000	-10.000000	-0.200000	17.283335	-18.000000	1023.000000	1023.000000	2046.000000
26.120001	-0.008271	-4.888064	-0.264321	-4.326048	-0.794920	0.497224	0.000000	-10.000000	-0.250000	18.966667	12.166667	1023.000000	1023.000000	2046.000000
26.139999	-0.006482	-3.830797	-0.067543	-4.037472	-0.498840	0.773058	0.000000	-10.000000	-0.316667	20.616667	30.666666	1023.000000	1023.000000	2046.000000
26.160000	-0.005239	-3.096402	0.037619	-3.791021	-0.177978	0.834979	0.000000	-10.000000	-0.383333	22.466667	37.166668	1023.000000	1023.000000	2046.000000
26.180000	-0.004561	-2.695683	0.091763	-3.689611	0.096847	0.805318	0.000000	-10.000000	-0.450000	24.316668	44.333332	1023.000000	1023.000000	2046.000000
26.200001	-0.004517	-2.669301	0.003618	-3.496569	0.218151	0.605499	0.000000	-10.000000	-0.533333	26.466667	52.166668	1023.000000	1023.000000	2046.000000
26.219999	-0.005344	-3.158540	-0.283434	-3.368085	0.175051	0.317928	0.000000	-10.000000	-0.591667	28.550001	60.666668	1023.000000	1023.000000	2046.000000
26.240000	-0.007102	-4.197209	-0.764895	-3.463739	0.019650	0.011775	0.000000	-10.000000	-0.616667	30.166668	69.833336	1023.000000	1023.000000	2046.000000
26.260000	-0.008724	-5.156014	-1.253472	-3.570875	-0.154352	-0.177315	0.000000	-10.000000	-0.625000	31.150000	79.666664	1023.000000	1023.000000	2046.000000
26.280001	-0.009442	-5.580432	-1.576651	-3.557640	-0.204709	-0.241432	0.000000	-10.000000	-0.616667	31.783335	90.000000	1023.000000	1023.000000	2046.000000
26.299999	-0.009428	-5.571807	-1.773243	-3.433414	-0.128949	-0.236201	0.000000	-10.000000	-0.616667	31.766666	100.666664	1023.000000	1023.000000	2046.000000
26.320000	-0.008975	-5.304248	-1.873046	-3.284943	-0.018530	-0.127729	0.000000	-10.000000	-0.600000	31.466667	111.166664	1023.000000	1023.000000	2046.000000
26.340000	-0.008426	-4.979774	-1.912677	-3.019576	0.090848	-0.138369	0.000000	-10.000000	-0.600000	30.916666	121.833336	1023.000000	1023.000000	2046.000000
26.360001	-0.007568	-4.472868	-1.936477	-2.799385	0.296906	-0.033912	0.000000	-10.000000	-0.600000	31.049999	132.166672	1023.000000	1023.000000	2046.000000
26.379999	-0.006806	-4.022470	-1.915774	-2.591035	0.390634	0.093706	0.000000	-10.000000	-0.600000	31.250000	142.500000	1023.000000	1023.000000	2046.000000
26.400000	-0.005943	-3.512571	-1.893168	-2.479732	0.513339	0.346990	0.000000	-10.000000	-0.625000	31.600000	152.833328	1023.000000	1023.000000	2046.000000
26.420000	-0.005068	-2.995367	-1.913771	-2.290812	0.712941	0.496276	0.000000	-10.000000	-0.658333	31.933334	163.333328	1023.000000	1023.000000	2046.000000
26.440001	-0.004092	-2.418128	-1.837513	-2.141510	0.825422	0.735473	0.000000	-10.000000	-0.691667	32.366669	174.000000	1023.000000	1023.000000	2046.000000
26.459999	-0.002739	-1.618780	-1.772526	-1.975843	1.098512	1.031077	0.000000	-10.000000	-0.716667	32.633335	184.666672	1023.000000	1023.000000	2046.000000
26.480000	-0.001497	-0.884953	-1.647131	-1.850941	1.292123	1.320995	0.000000	-10.000000	-0.716667	33.150002	195.500000	1023.000000	1023.000000	2046.000000
26.500000	-0.000045	-0.026390	-1.475580	-1.651592	1.476907	1.623876	0.000000	-10.000000	-0.700000	33.183334	206.500000	1023.000000	1023.000000	2046.000000
26.520000	0.002106	1.244735	-1.231220	-1.249708	1.747004	1.978658	0.000000	-10.000000	-0.650000	33.150002	217.500000	1023.000000	1023.000000	2046.000000
26.540001	0.004666	2.757812	-0.875555	-0.757849	2.038511	2.352705	0.000000	-10.000000	-0.625000	32.666668	228.500000	1023.000000	1023.000000	2046.000000
26.559999	0.007285	4.305731	-0.519936	-0.240095	2.392194	2.673568	0.000000	-10.000000	-0.625000	32.333332	239.500000	1023.000000	1023.000000	2046.000000
26.580000	0.009595	5.670429	-0.108329	0.113777	2.675422	2.989559	0.000000	-10.000000	-0.625000	31.850000	250.500000	1023.000000	1023.000000	2046.000000
26.600000	0.011260	6.654878	0.211744	0.375907	2.937601	3.129626	0.000000	-10.000000	-0.616667	31.400000	261.166656	1023.000000	1023.000000	2046.000000
26.620001	0.012089	7.144548	0.431580	0.429477	3.128460	3.155032	0.000000	-10.000000	-0.583333	30.916668	271.833344	1023.000000	1023.000000	2046.000000
26.639999	0.012702	7.506981	0.645317	0.463433	3.274673	3.123559	0.000000	-10.000000	-0.583333	30.733334	282.166656	1023.000000	1023.000000	2046.000000
26.660000	0.013032	7.701732	0.818797	0.445202	3.325977	3.111757	0.000000	-10.000000	-0.575000	30.583334	292.500000	1023.000000	1023.000000	2046.000000
26.680000	0.013299	7.859521	0.889911	0.463053	3.404051	3.102506	0.000000	-10.000000	-0.591667	30.733334	302.500000	1023.000000	1023.000000	2046.000000
26.700001	0.013711	8.103091	1.091857	0.444061	3.378884	3.188288	0.000000	-10.000000	-0.591667	30.933334	312.833344	1023.000000	1023.000000	2046.000000
26.719999	0.014415	8.519198	1.174795	0.519216	3.542561	3.282627	0.000000	-10.000000	-0.600000	31.216667	323.166656	1023.000000	1023.000000	2046.000000
26.740000	0.015273	9.026354	1.356121	0.569845	3.652657	3.447731	0.000000	-10.000000	-0.608333	31.300001	333.666656	1023.000000	1023.000000	2046.000000
26.760000	0.016382	9.681507	1.441012	0.673302	3.936542	3.630651	0.000000	-10.000000	-0.600000	31.233334	344.000000	1023.000000	1023.000000	2046.000000
26.780001	0.017717	10.470561	1.713876	0.803487	4.076275	3.876923	0.000000	-10.000000	-0.600000	31.316668	354.333344	1023.000000	1023.000000	2046.000000
26.799999	0.019279	11.393749	1.973328	1.062228	4.267226	4.090967	0.000000	-10.000000	-0.591667	31.283333	364.833344	1023.000000	1023.000000	2046.000000
26.820000	0.021359	12.623034	2.274679	1.333768	4.564950	4.449636	0.000000	-10.000000	-0.616667	31.450001	375.166656	1023.000000	1023.000000	2046.000000
26.840000	0.023155	13.684476	2.591381	1.682284	4.720175	4.690637	0.000000	-10.000000	-0.625000	31.316666	385.833344	1023.000000	1023.000000	2046.000000
26.860001	0.025239	14.916516	2.976870	2.083291	4.897821	4.958535	0.000000	-10.000000	-0.633333	31.549999	396.166656	1023.000000	1023.000000	2046.000000
26.879999	0.027344	16.160280	3.183504	2.442374	5.266815	5.267586	0.000000	-10.000000	-0.625000	31.400000	406.833344	1023.000000	1023.000000	2046.000000
26.900000	0.029398	17.374384	3.494015	2.761113	5.531063	5.588193	0.000000	-10.000000	-0.616667	31.566668	417.166656	1023.000000	1023.000000	2046.000000
26.920000	0.031360	18.533852	3.813367	3.173263	5.746497	5.800725	0.000000	-10.000000	-0.591667	31.166666	427.833344	1023.000000	1023.000000	2046.000000
26.940001	0.033096	19.559528	4.083622	3.530346	5.969995	5.975565	0.000000	-10.000000	-0.583333	31.000000	438.166656	1023.000000	1023.000000	2046.000000
26.959999	0.034943	20.651339	4.386057	3.888299	6.167173	6.209810	0.000000	-10.000000	-0.583333	30.900000	448.500000	1023.000000	1023.000000	2046.000000
26.980000	0.036706	21.693268	4.647352	4.218613	6.367979	6.459323	0.000000	-10.000000	-0.600000	31.000000	458.833344	1023.000000	1023.000000	2046.000000
27.000000	0.038380	22.682789	4.940458	4.571049	6.563406	6.607876	0.000000	-10.000000	-0.600000	31.250000	469.166656	1023.000000	1023.000000	2046.000000
27.020000	0.039903	23.582523	5.169562	4.938146	6.755428	6.719386	0.000000	-10.000000	-0.600000	31.100000	479.666656	1023.000000	1023.000000	2046.000000
27.040001	0.041443	24.492821	5.377910	5.245052	6.976405	6.893455	0.000000	-10.000000	-0.600000	31.066668	490.000000	1023.000000	1023.000000	2046.000000
27.059999	0.042983	25.402994	5.557835	5.509040	7.219498	7.116621	0.000000	-10.000000	-0.591667	30.799999	500.333344	1023.000000	1023.000000	2046.000000
27.080000	0.044252	26.152660	5.724456	5.758453	7.404182	7.265569	0.000000	-10.000000	-0.583333	30.549999	510.833344	1023.000000	1023.000000	2046.000000
27.100000	0.045566	26.929598	5.882146	6.016331	7.583493	7.447628	0.000000	-10.000000	-0.575000	30.483334	521.166687	1023.000000	1023.000000	2046.000000
27.120001	0.046027	27.201765	5.948192	6.176354	7.546056	7.531164	0.000000	-10.000000	-0.575000	30.316666	531.500000	1023.000000	1023.000000	2046.000000
27.139999	0.045474	26.874891	5.790263	6.216487	7.515534	7.352607	0.000000	-10.000000	-0.566667	30.450001	541.500000	1023.000000	1023.000000	2046.000000
27.160000	0.044839	26.499784	5.679044	6.136200	7.507476	7.177063	0.000000	-10.000000	-0.566667	30.333334	551.500000	1023.000000	1023.000000	2046.000000
27.180000	0.044897	26.534248	5.694596	6.085427	7.548908	7.205317	0.000000	-10.000000	-0.558333	30.433334	561.500000	1023.000000	1023.000000	2046.000000
27.200001	0.045918	27.137396	5.851713	6.197920	7.688661	7.399102	0.000000	-10.000000	-0.566667	30.100000	571.666687	1023.000000	1023.000000	2046.000000
27.219999	0.048168	28.467020	6.119467	6.667931	8.000749	7.678874	0.000000	-10.000000	-0.541667	29.666668	581.833313	1023.000000	1023.000000	2046.000000
27.240000	0.050121	29.621281	6.337760	7.083288	8.251664	7.948568	0.000000	-10.000000	-0.525000	29.000000	591.833313	1023.000000	1023.000000	2046.000000
27.260000	0.050787	30.015200	6.490846	7.479011	8.242882	7.802463	0.000000	-10.000000	-0.491667	28.533333	601.666687	1023.000000	1023.000000	2046.000000
27.280001	0.050372	29.770061	6.471126	7.622713	8.173242	7.502981	0.000000	-10.000000	-0.491667	28.250000	611.166687	1023.000000	1023.000000	2046.000000
27.299999	0.049892	29.485991	6.449945	7.637779	8.086339	7.311927	0.000000	-10.000000	-0.500000	28.350000	620.833313	1023.000000	1023.000000	2046.000000
27.320000	0.049366	29.175564	6.303816	7.666223	8.014584	7.190941	0.000000	-10.000000	-0.508333	28.516666	630.166687	1023.000000	1023.000000	2046.000000
27.340000	0.048282	28.534565	6.070714	7.696751	7.829927	6.937172	0.000000	-10.000000	-0.491667	28.333334	639.833313	1023.000000	1023.000000	2046.000000
27.360001	0.047155	27.868336	5.891917	7.690840	7.578170	6.707408	0.000000	-10.000000	-0.458333	27.733334	649.166687	1023.000000	1023.000000	2046.000000
27.379999	0.046429	27.439674	5.735094	7.751264	7.457811	6.495506	0.000000	-10.000000	-0.416667	26.933334	658.666687	1023.000000	1023.000000	2046.000000
27.400000	0.046374	27.407326	5.590471	7.879632	7.499763	6.437459	0.000000	-10.000000	-0.400000	26.150000	667.666687	1023.000000	1023.000000	2046.000000
27.420000	0.046855	27.691427	5.513741	8.089130	7.577986	6.510569	0.000000	-10.000000	-0.375000	25.316668	676.500000	1023.000000	1023.000000	2046.000000
27.440001	0.047448	28.041553	5.502029	8.423079	7.633800	6.482646	0.000000	-10.000000	-0.366667	24.483334	685.166687	1023.000000	1023.000000	2046.000000
27.459999	0.048179	28.473896	5.450237	8.700287	7.750678	6.572695	0.000000	-10.000000	-0.350000	24.000000	693.666687	1023.000000	1023.000000	2046.000000
27.480000	0.049014	28.967556	5.501376	8.872263	7.802855	6.791062	0.000000	-10.000000	-0.341667	23.783335	702.000000	1023.000000	1023.000000	2046.000000
27.500000	0.049980	29.538420	5.518094	9.122666	7.976991	6.920670	0.000000	-10.000000	-0.341667	23.916668	710.000000	1023.000000	1023.000000	2046.000000
27.520000	0.050992	30.136145	5.555490	9.235912	8.087200	7.257542	0.000000	-10.000000	-0.341667	23.866667	717.833313	1023.000000	1023.000000	2046.000000
27.540001	0.052036	30.753231	5.613679	9.326883	8.232271	7.580397	0.000000	-10.000000	-0.350000	23.850000	725.666687	1023.000000	1023.000000	2046.000000
27.559999	0.053056	31.356283	5.702608	9.437981	8.373867	7.841829	0.000000	-10.000000	-0.333333	23.616667	733.333313	1023.000000	1023.000000	2046.000000
27.580000	0.053966	31.893738	5.734212	9.476482	8.521746	8.161296	0.000000	-10.000000	-0.316667	23.383333	741.166687	1023.000000	1023.000000	2046.000000
27.600000	0.055159	32.599171	5.816105	9.566334	8.714500	8.502231	0.000000	-10.000000	-0.283333	23.116667	749.000000	1023.000000	1023.000000	2046.000000
27.620001	0.056603	33.452248	5.985928	9.852503	8.869708	8.744108	0.000000	-10.000000	-0.258333	22.416668	757.000000	1023.000000	1023.000000	2046.000000
27.639999	0.058507	34.577656	6.134372	10.179466	9.155941	9.107874	0.000000	-10.000000	-0.258333	21.733334	764.666687	1023.000000	1023.000000	2046.000000
27.660000	0.060639	35.837387	6.466296	10.656697	9.357112	9.357282	0.000000	-10.000000	-0.258333	21.250000	772.000000	1023.000000	1023.000000	2046.000000
27.680000	0.062643	37.021793	6.797379	10.984134	9.592017	9.648265	0.000000	-10.000000	-0.250000	20.783333	779.000000	1023.000000	1023.000000	2046.000000
27.700001	0.063887	37.757084	7.031061	11.211365	9.773882	9.740775	0.000000	-10.000000	-0.200000	20.000000	786.166687	1023.000000	1023.000000	2046.000000
27.719999	0.064500	38.119717	7.266352	11.296765	9.882206	9.674393	0.000000	-10.000000	-0.175000	18.766668	793.000000	1023.000000	1023.000000	2046.000000
27.740000	0.064620	38.190239	7.426328	11.200233	9.930040	9.633638	0.000000	-10.000000	-0.158333	18.033335	799.500000	1023.000000	1023.000000	2046.000000
27.760000	0.064478	38.106407	7.505561	11.046511	9.956928	9.597407	0.000000	-10.000000	-0.158333	17.566668	805.500000	1023.000000	1023.000000	2046.000000
27.780001	0.064399	38.060024	7.581800	10.960996	9.963827	9.553403	0.000000	-10.000000	-0.141667	17.233334	811.500000	1023.000000	1023.000000	2046.000000
27.799999	0.064485	38.110443	7.671495	10.904037	9.972800	9.562112	0.000000	-10.000000	-0.125000	16.733334	817.500000	1023.000000	1023.000000	2046.000000
27.820000	0.064738	38.260319	7.766728	10.806619	10.012236	9.674736	0.000000	-10.000000	-0.100000	16.150002	823.166687	1023.000000	1023.000000	2046.000000
27.840000	0.065064	38.452557	7.882455	10.758685	10.061720	9.749698	0.000000	-10.000000	-0.075000	15.316667	828.666687	1023.000000	1023.000000	2046.000000
27.860001	0.065688	38.821510	8.012559	10.796767	10.126222	9.885962	0.000000	-10.000000	-0.075000	14.350000	833.833313	1023.000000	1023.000000	2046.000000
27.879999	0.066465	39.280663	8.148282	10.937008	10.233216	9.962155	0.000000	-10.000000	-0.066667	13.333334	838.833313	1023.000000	1023.000000	2046.000000
27.900000	0.067517	39.902489	8.342730	11.068647	10.340158	10.150953	0.000000	-10.000000	-0.050000	12.083334	843.500000	1023.000000	1023.000000	2046.000000
27.920000	0.068604	40.545177	8.488924	11.275302	10.528306	10.252645	0.000000	-10.000000	-0.016667	10.983334	847.833313	1023.000000	1023.000000	2046.000000
27.940001	0.069780	41.240177	8.692934	11.454942	10.651299	10.441004	0.000000	-10.000000	0.000000	9.616667	851.666687	1023.000000	1023.000000	2046.000000
27.959999	0.070737	41.805767	8.834437	11.691594	10.741460	10.538276	0.000000	-10.000000	0.000000	8.383333	855.000000	1023.000000	1023.000000	2046.000000
27.980000	0.071897	42.490887	8.994202	11.876175	10.909939	10.710570	0.000000	-10.000000	0.016667	6.616667	857.833313	1023.000000	1023.000000	2046.000000
28.000000	0.072694	42.961864	9.191428	12.061101	10.917555	10.791782	0.000000	-10.000000	0.033333	4.500000	860.333313	1023.000000	1023.000000	2046.000000
28.020000	0.073473	43.422325	9.315260	12.163146	11.024670	10.919250	0.000000	-10.000000	0.058333	1.566667	862.333313	1023.000000	1023.000000	2046.000000
28.040001	0.074082	43.782288	9.432243	12.285338	11.068686	10.996017	0.000000	-10.000000	0.058333	-1.133333	863.500000	1023.000000	1023.000000	2046.000000
28.059999	0.074527	44.045486	9.523797	12.406619	11.079866	11.035204	0.000000	-10.000000	0.075000	-3.800000	864.000000	1023.000000	1023.000000	2046.000000
28.080000	0.074967	44.305279	9.635498	12.487783	11.099999	11.081997	0.000000	-10.000000	0.091667	-6.166667	864.000000	1023.000000	1023.000000	2046.000000
28.100000	0.075257	44.477100	9.688686	12.530763	11.125018	11.132634	0.000000	-10.000000	0.116667	-8.583334	864.000000	1023.000000	1023.000000	2046.000000
28.120001	0.075509	44.625694	9.704448	12.549467	11.219237	11.152540	0.000000	-10.000000	0.133333	-10.433333	864.000000	1023.000000	1023.000000	2046.000000
28.139999	0.075726	44.754280	9.860627	12.577161	11.155937	11.160556	0.000000	-10.000000	0.141667	-11.500000	864.000000	1023.000000	1023.000000	2046.000000
28.160000	0.076063	44.953049	9.898100	12.581567	11.262405	11.210978	0.000000	-10.000000	0.150000	-12.166667	864.000000	1023.000000	1023.000000	2046.000000
28.180000	0.075703	44.740391	9.870067	12.542535	11.203008	11.124784	0.000000	-10.000000	0.150000	-12.516666	856.333313	1023.000000	1023.000000	2046.000000
28.200001	0.074384	43.960968	9.729117	12.365832	11.026304	10.839714	0.000000	-10.000000	0.150000	-12.850000	847.333313	1023.000000	1023.000000	2046.000000
28.219999	0.073162	43.238647	9.574467	12.180409	10.899375	10.584394	0.000000	-10.000000	0.150000	-13.250000	836.833313	1023.000000	1023.000000	2046.000000
28.240000	0.072294	42.725494	9.518209	12.008205	10.756604	10.442476	0.000000	-10.000000	0.183333	-13.850000	832.500000	1023.000000	1023.000000	2046.000000
28.260000	0.072524	42.861828	9.584587	12.053762	10.754507	10.468971	0.000000	-10.000000	0.216667	-14.733334	827.833313	1023.000000	1023.000000	2046.000000
28.280001	0.072648	42.935043	9.626238	12.240368	10.694692	10.373747	0.000000	-10.000000	0.250000	-15.766666	822.833313	1023.000000	1023.000000	2046.000000
28.299999	0.071877	42.479240	9.551897	12.271935	10.507085	10.148324	0.000000	-10.000000	0.250000	-16.733334	817.500000	1023.000000	1023.000000	2046.000000
28.320000	0.070399	41.605770	9.455577	12.089072	10.232650	9.828470	0.000000	-10.000000	0.258333	-17.383333	812.000000	1023.000000	1023.000000	2046.000000
28.340000	0.068450	40.454018	9.273653	11.752725	9.915725	9.511914	0.000000	-10.000000	0.266667	-17.716667	806.333313	1023.000000	1023.000000	2046.000000
28.360001	0.066355	39.215611	9.029153	11.518515	9.621214	9.046729	0.000000	-10.000000	0.275000	-17.816668	800.500000	1023.000000	1023.000000	2046.000000
28.379999	0.063527	37.544712	8.668228	11.224472	9.177053	8.474957	0.000000	-10.000000	0.275000	-18.033333	794.500000	1023.000000	1023.000000	2046.000000
28.400000	0.060269	35.618977	8.156316	10.806944	8.695332	7.960386	0.000000	-10.000000	0.275000	-18.316668	788.500000	1023.000000	1023.000000	2046.000000
28.420000	0.057448	33.951714	7.741961	10.388587	8.274462	7.546704	0.000000	-10.000000	0.308333	-18.933334	782.333313	1023.000000	1023.000000	2046.000000
28.440001	0.055562	32.836899	7.403530	10.111953	8.014468	7.306948	0.000000	-10.000000	0.350000	-19.783335	776.000000	1023.000000	1023.000000	2046.000000
28.459999	0.054232	32.051136	7.122472	10.010621	7.824989	7.093053	0.000000	-10.000000	0.400000	-20.850000	769.333313	1023.000000	1023.000000	2046.000000
28.480000	0.053167	31.421692	6.872956	9.947349	7.706223	6.895163	0.000000	-10.000000	0.425000	-22.016668	762.333313	1023.000000	1023.000000	2046.000000
28.500000	0.052098	30.790146	6.642375	9.934665	7.536153	6.676953	0.000000	-10.000000	0.441667	-22.733334	754.833313	1023.000000	1023.000000	2046.000000
28.520000	0.051238	30.281588	6.497659	9.939072	7.356021	6.488836	0.000000	-10.000000	0.450000	-23.250000	747.333313	1023.000000	1023.000000	2046.000000
28.540001	0.050338	29.749933	6.337119	9.908472	7.212788	6.291555	0.000000	-10.000000	0.458333	-23.550001	739.666687	1023.000000	1023.000000	2046.000000
28.559999	0.049387	29.187622	6.233846	9.771295	6.970883	6.211598	0.000000	-10.000000	0.475000	-23.866667	732.000000	1023.000000	1023.000000	2046.000000
28.580000	0.048579	28.710455	6.072380	9.603033	6.910777	6.124266	0.000000	-10.000000	0.500000	-24.133333	724.000000	1023.000000	1023.000000	2046.000000
28.600000	0.047689	28.184217	5.929790	9.372119	6.767025	6.115282	0.000000	-10.000000	0.508333	-24.283333	716.000000	1023.000000	1023.000000	2046.000000
28.620001	0.047041	27.800959	5.817054	9.179154	6.707418	6.097331	0.000000	-10.000000	0.508333	-24.483334	707.666687	1023.000000	1023.000000	2046.000000
28.639999	0.046347	27.390907	5.756099	8.880391	6.595655	6.158763	0.000000	-10.000000	0.516667	-24.833334	699.333313	1023.000000	1023.000000	2046.000000
28.660000	0.046413	27.430264	5.779544	8.732497	6.592704	6.325519	0.000000	-10.000000	0.541667	-25.350000	691.000000	1023.000000	1023.000000	2046.000000
28.680000	0.047100	27.836086	5.830504	8.866140	6.647225	6.492218	0.000000	-10.000000	0.566667	-26.133333	682.666687	1023.000000	1023.000000	2046.000000
28.700001	0.048247	28.513723	5.934805	9.057485	6.790961	6.730472	0.000000	-10.000000	0.600000	-26.733334	674.000000	1023.000000	1023.000000	2046.000000
28.719999	0.048965	28.938602	6.108819	9.158713	6.784376	6.886694	0.000000	-10.000000	0.608333	-27.033333	665.000000	1023.000000	1023.000000	2046.000000
28.740000	0.049232	29.096054	6.140786	9.222948	6.833738	6.898582	0.000000	-10.000000	0.633333	-27.066668	656.000000	1023.000000	1023.000000	2046.000000
28.760000	0.048662	28.758989	6.129014	9.119386	6.751414	6.759174	0.000000	-10.000000	0.633333	-27.183334	647.000000	1023.000000	1023.000000	2046.000000
28.780001	0.047291	27.948744	6.031280	8.820456	6.623069	6.473939	0.000000	-10.000000	0.650000	-27.500000	637.833313	1023.000000	1023.000000	2046.000000
28.799999	0.045466	26.870121	5.954446	8.463986	6.371700	6.079989	0.000000	-10.000000	0.650000	-27.650000	628.666687	1023.000000	1023.000000	2046.000000
28.820000	0.043657	25.801302	5.753037	7.984863	6.224314	5.839087	0.000000	-10.000000	0.633333	-27.500000	619.500000	1023.000000	1023.000000	2046.000000
28.840000	0.041688	24.637787	5.610392	7.563214	5.942501	5.521681	0.000000	-10.000000	0.600000	-26.983334	610.333313	1023.000000	1023.000000	2046.000000
28.860001	0.040150	23.728765	5.461530	7.187572	5.737225	5.342439	0.000000	-10.000000	0.583333	-26.600000	601.333313	1023.000000	1023.000000	2046.000000
28.879999	0.038901	22.990479	5.379120	6.880067	5.530793	5.200498	0.000000	-10.000000	0.583333	-26.466667	592.333313	1023.000000	1023.000000	2046.000000
28.900000	0.038164	22.554811	5.297745	6.616342	5.454639	5.186085	0.000000	-10.000000	0.600000	-26.666666	583.500000	1023.000000	1023.000000	2046.000000
28.920000	0.037483	22.152397	5.334545	6.400764	5.289433	5.127656	0.000000	-10.000000	0.616667	-26.966667	574.500000	1023.000000	1023.000000	2046.000000
28.940001	0.037145	21.952568	5.284400	6.204450	5.304868	5.158850	0.000000	-10.000000	0.633333	-27.233334	565.500000	1023.000000	1023.000000	2046.000000
28.959999	0.036982	21.856224	5.365879	5.973194	5.230680	5.286471	0.000000	-10.000000	0.650000	-27.433334	556.500000	1023.000000	1023.000000	2046.000000
28.980000	0.036879	21.795374	5.344569	5.857590	5.246008	5.347206	0.000000	-10.000000	0.650000	-27.550001	547.500000	1023.000000	1023.000000	2046.000000
29.000000	0.036859	21.783783	5.345208	5.787098	5.207271	5.444205	0.000000	-10.000000	0.650000	-27.633333	538.333313	1023.000000	1023.000000	2046.000000
29.020000	0.036706	21.692961	5.385505	5.749940	5.104675	5.452842	0.000000	-10.000000	0.633333	-27.566668	529.000000	1023.000000	1023.000000	2046.000000
29.040001	0.036671	21.672733	5.374441	5.719152	5.081435	5.497705	0.000000	-10.000000	0.616667	-27.333334	519.666687	1023.000000	1023.000000	2046.000000
29.059999	0.036373	21.496635	5.378511	5.674057	4.980315	5.463752	0.000000	-10.000000	0.583333	-27.050001	510.500000	1023.000000	1023.000000	2046.000000
29.080000	0.036226	21.409567	5.412856	5.639478	4.906070	5.451162	0.000000	-10.000000	0.566667	-26.850000	501.500000	1023.000000	1023.000000	2046.000000
29.100000	0.035907	21.220873	5.408645	5.641650	4.823547	5.347032	0.000000	-10.000000	0.566667	-26.666666	492.500000	1023.000000	1023.000000	2046.000000
29.120001	0.035699	21.098343	5.343350	5.585564	4.835866	5.333562	0.000000	-10.000000	0.583333	-26.466667	483.666656	1023.000000	1023.000000	2046.000000
29.139999	0.035407	20.925423	5.344153	5.560309	4.790854	5.230107	0.000000	-10.000000	0.583333	-26.466667	474.833344	1023.000000	1023.000000	2046.000000
29.160000	0.035110	20.749928	5.397187	5.520227	4.668363	5.164151	0.000000	-10.000000	0.566667	-26.483334	466.000000	1023.000000	1023.000000	2046.000000
29.180000	0.034928	20.642485	5.399275	5.476506	4.602694	5.164010	0.000000	-10.000000	0.566667	-26.633333	457.166656	1023.000000	1023.000000	2046.000000
29.200001	0.034829	20.583899	5.381705	5.373176	4.582297	5.246722	0.000000	-10.000000	0.566667	-26.533335	448.333344	1023.000000	1023.000000	2046.000000
29.219999	0.034481	20.378252	5.345043	5.304753	4.497246	5.231211	0.000000	-10.000000	0.566667	-26.550001	439.500000	1023.000000	1023.000000	2046.000000
29.240000	0.034254	20.244062	5.379612	5.223265	4.384196	5.256990	0.000000	-10.000000	0.550000	-26.516666	430.666656	1023.000000	1023.000000	2046.000000
29.260000	0.033872	20.018322	5.325448	5.132642	4.300464	5.259768	0.000000	-10.000000	0.550000	-26.616667	421.833344	1023.000000	1023.000000	2046.000000
29.280001	0.033708	19.921646	5.384804	4.961394	4.238388	5.337060	0.000000	-10.000000	0.566667	-26.566668	413.000000	1023.000000	1023.000000	2046.000000
29.299999	0.033346	19.707575	5.349566	4.826013	4.176301	5.355695	0.000000	-10.000000	0.566667	-26.466667	404.000000	1023.000000	1023.000000	2046.000000
29.320000	0.032240	19.053740	5.182320	4.573263	4.007034	5.291123	0.000000	-10.000000	0.558333	-26.266668	395.166656	1023.000000	1023.000000	2046.000000
29.340000	0.030129	17.806057	4.938837	4.213215	3.678963	4.975044	0.000000	-10.000000	0.541667	-26.033335	386.333344	1023.000000	1023.000000	2046.000000
29.360001	0.028186	16.657736	4.697213	3.950746	3.440403	4.569375	0.000000	-10.000000	0.533333	-25.733334	377.666656	1023.000000	1023.000000	2046.000000
29.379999	0.026318	15.553671	4.492351	3.561561	3.163538	4.336222	0.000000	-10.000000	0.533333	-25.416666	369.000000	1023.000000	1023.000000	2046.000000
29.400000	0.026069	15.406750	4.461422	3.424489	3.128431	4.392407	0.000000	-10.000000	0.533333	-25.150000	360.500000	1023.000000	1023.000000	2046.000000
29.420000	0.025992	15.361033	4.477538	3.465636	3.071311	4.346549	0.000000	-10.000000	0.533333	-25.050001	352.166656	1023.000000	1023.000000	2046.000000
29.440001	0.025780	15.235990	4.462473	3.448554	3.021473	4.303489	0.000000	-10.000000	0.541667	-25.166668	343.833344	1023.000000	1023.000000	2046.000000
29.459999	0.024595	14.535883	4.297672	3.243270	3.000564	3.994378	0.000000	-10.000000	0.533333	-25.483334	335.500000	1023.000000	1023.000000	2046.000000
29.480000	0.023099	13.651378	4.063676	2.910022	2.836495	3.841184	0.000000	-10.000000	0.525000	-25.400000	326.833344	1023.000000	1023.000000	2046.000000
29.500000	0.021341	12.612272	3.767196	2.805605	2.568190	3.471282	0.000000	-10.000000	0.508333	-25.133333	318.333344	1023.000000	1023.000000	2046.000000
29.520000	0.018919	11.180938	3.360847	2.640047	2.230448	2.949595	0.000000	-10.000000	0.500000	-24.416666	310.000000	1023.000000	1023.000000	2046.000000
29.540001	0.015710	9.284551	2.880720	2.341021	1.686931	2.375879	0.000000	-10.000000	0.475000	-23.799999	302.000000	1023.000000	1023.000000	2046.000000
29.559999	0.012675	7.491121	2.302347	2.020934	1.228761	1.939079	0.000000	-10.000000	0.441667	-23.016666	294.000000	1023.000000	1023.000000	2046.000000
29.580000	0.010563	6.242508	1.848029	1.805146	0.916500	1.672832	0.000000	-10.000000	0.425000	-22.850000	286.333344	1023.000000	1023.000000	2046.000000
29.600000	0.008848	5.229073	1.510855	1.671854	0.630058	1.416306	0.000000	-10.000000	0.433333	-23.083334	278.666656	1023.000000	1023.000000	2046.000000
29.620001	0.007658	4.525877	1.253750	1.555250	0.417597	1.299279	0.000000	-10.000000	0.466667	-23.750000	271.000000	1023.000000	1023.000000	2046.000000
29.639999	0.006471	3.824388	1.108493	1.473458	0.155831	1.086606	0.000000	-10.000000	0.483333	-23.966667	263.000000	1023.000000	1023.000000	2046.000000
29.660000	0.005453	3.222837	0.930611	1.374700	-0.029688	0.947214	0.000000	-10.000000	0.500000	-23.933334	255.000000	1023.000000	1023.000000	2046.000000
29.680000	0.004601	2.719444	0.855192	1.272196	-0.240125	0.832181	0.000000	-10.000000	0.483333	-23.500000	247.000000	1023.000000	1023.000000	2046.000000
29.700001	0.003775	2.231024	0.700688	1.114900	-0.344574	0.760011	0.000000	-10.000000	0.450000	-22.916666	239.166672	1023.000000	1023.000000	2046.000000
29.719999	0.002965	1.752522	0.514598	0.939927	-0.422619	0.720616	0.000000	-10.000000	0.416667	-22.333334	231.500000	1023.000000	1023.000000	2046.000000
29.740000	0.002554	1.509119	0.409534	0.738805	-0.431368	0.792148	0.000000	-10.000000	0.400000	-21.866667	224.166672	1023.000000	1023.000000	2046.000000
29.760000	0.002209	1.305379	0.248851	0.533201	-0.345454	0.868781	0.000000	-10.000000	0.391667	-21.466667	216.833328	1023.000000	1023.000000	2046.000000
29.780001	0.001964	1.160814	0.046842	0.318107	-0.227585	1.023450	0.000000	-10.000000	0.391667	-21.100000	209.666672	1023.000000	1023.000000	2046.000000
29.799999	0.002170	1.282738	-0.076214	0.225701	-0.093374	1.226626	0.000000	-10.000000	0.383333	-20.766666	202.500000	1023.000000	1023.000000	2046.000000
29.820000	0.003213	1.898765	0.041380	0.471687	-0.023223	1.408921	0.000000	-10.000000	0.391667	-20.833334	195.500000	1023.000000	1023.000000	2046.000000
29.840000	0.003902	2.305971	0.197517	0.657478	-0.014064	1.465040	0.000000	-10.000000	0.383333	-21.000000	188.500000	1023.000000	1023.000000	2046.000000
29.860001	0.004372	2.583788	0.405898	0.701266	-0.109369	1.585993	0.000000	-10.000000	0.375000	-20.850000	181.500000	1023.000000	1023.000000	2046.000000
29.879999	0.004471	2.642087	0.558349	0.715873	-0.211903	1.579768	0.000000	-10.000000	0.358333	-20.400000	174.500000	1023.000000	1023.000000	2046.000000
29.900000	0.004106	2.426823	0.657122	0.590210	-0.310519	1.490009	0.000000	-10.000000	0.358333	-19.916668	167.833328	1023.000000	1023.000000	2046.000000
29.920000	0.002902	1.715273	0.601775	0.300658	-0.406788	1.219629	0.000000	-10.000000	0.366667	-19.716667	161.166672	1023.000000	1023.000000	2046.000000
29.940001	0.001719	1.016015	0.591507	-0.111023	-0.533205	1.068735	0.000000	-10.000000	0.350000	-19.516668	154.666672	1023.000000	1023.000000	2046.000000
29.959999	0.000205	0.121387	0.494489	-0.583708	-0.655501	0.866107	0.000000	-10.000000	0.341667	-19.183334	148.000000	1023.000000	1023.000000	2046.000000
29.980000	-0.001224	-0.723615	0.280948	-1.033367	-0.682514	0.711317	0.000000	-10.000000	0.300000	-18.650002	141.666672	1023.000000	1023.000000	2046.000000
30.000000	-0.002449	-1.447305	0.066758	-1.440621	-0.688900	0.615458	0.000000	-10.000000	0.283333	-17.933334	135.500000	1023.000000	1023.000000	2046.000000
30.020000	-0.003243	-1.916908	-0.117965	-1.782743	-0.675093	0.658893	0.000000	-10.000000	0.250000	-17.100000	129.500000	1023.000000	1023.000000	2046.000000
30.040001	-0.003917	-2.315128	-0.310627	-2.009170	-0.623548	0.628217	0.000000	-10.000000	0.250000	-16.483334	123.833336	1023.000000	1023.000000	2046.000000
30.059999	-0.004319	-2.552385	-0.421371	-2.220430	-0.613784	0.703201	0.000000	-10.000000	0.241667	-16.033333	118.333336	1023.000000	1023.000000	2046.000000
30.080000	-0.004694	-2.774118	-0.463961	-2.389396	-0.602553	0.681792	0.000000	-10.000000	0.233333	-15.733334	113.000000	1023.000000	1023.000000	2046.000000
30.100000	-0.005000	-2.955201	-0.379361	-2.486256	-0.703260	0.613675	0.000000	-10.000000	0.225000	-15.433333	107.666664	1023.000000	1023.000000	2046.000000
30.120001	-0.005029	-2.972267	-0.319130	-2.590907	-0.732576	0.670346	0.000000	-10.000000	0.225000	-15.150001	102.500000	1023.000000	1023.000000	2046.000000
30.139999	-0.005063	-2.992072	-0.263527	-2.582980	-0.780462	0.634897	0.000000	-10.000000	0.216667	-14.783334	97.500000	1023.000000	1023.000000	2046.000000
30.160000	-0.004945	-2.922697	-0.132306	-2.591506	-0.876864	0.677978	0.000000	-10.000000	0.208333	-14.416667	92.500000	1023.000000	1023.000000	2046.000000
30.180000	-0.004829	-2.853828	0.100562	-2.592561	-1.058998	0.697168	0.000000	-10.000000	0.208333	-13.933333	87.666664	1023.000000	1023.000000	2046.000000
30.200001	-0.004598	-2.717577	0.246993	-2.563692	-1.105157	0.704279	0.000000	-10.000000	0.208333	-13.450001	83.000000	1023.000000	1023.000000	2046.000000
30.219999	-0.004176	-2.468268	0.409229	-2.519390	-1.083209	0.725103	0.000000	-10.000000	0.191667	-12.900001	78.500000	1023.000000	1023.000000	2046.000000
30.240000	-0.003668	-2.168021	0.435200	-2.547750	-0.928857	0.873386	0.000000	-10.000000	0.158333	-12.383333	74.166664	1023.000000	1023.000000	2046.000000
30.260000	-0.003174	-1.875749	0.413312	-2.567006	-0.741402	1.019347	0.000000	-10.000000	0.133333	-11.916667	70.000000	1023.000000	1023.000000	2046.000000
30.280001	-0.002712	-1.602689	0.389402	-2.584277	-0.573465	1.165651	0.000000	-10.000000	0.125000	-11.433333	66.000000	1023.000000	1023.000000	2046.000000
30.299999	-0.002393	-1.414374	0.363165	-2.563340	-0.455305	1.241105	0.000000	-10.000000	0.116667	-10.983334	62.166668	1023.000000	1023.000000	2046.000000
30.320000	-0.002000	-1.181818	0.290909	-2.552851	-0.294166	1.374290	0.000000	-10.000000	0.108333	-10.633333	58.500000	1023.000000	1023.000000	2046.000000
30.340000	-0.001846	-1.091131	0.333406	-2.544738	-0.310896	1.431097	0.000000	-10.000000	0.100000	-10.350000	55.000000	1023.000000	1023.000000	2046.000000
30.360001	-0.001695	-1.001901	0.376196	-2.514808	-0.323492	1.460203	0.000000	-10.000000	0.100000	-10.116667	51.500000	1023.000000	1023.000000	2046.000000
30.379999	-0.001721	-1.016979	0.489846	-2.413818	-0.450834	1.357827	0.000000	-10.000000	0.100000	-9.850000	48.166668	1023.000000	1023.000000	2046.000000
30.400000	-0.001583	-0.935465	0.659929	-2.394874	-0.575603	1.375083	0.000000	-10.000000	0.100000	-9.650001	44.833332	1023.000000	1023.000000	2046.000000
30.420000	-0.001422	-0.840291	0.735635	-2.346767	-0.587553	1.358393	0.000000	-10.000000	0.100000	-9.650001	41.666668	1023.000000	1023.000000	2046.000000
30.440001	-0.001326	-0.783808	0.864018	-2.277975	-0.668204	1.298354	0.000000	-10.000000	0.100000	-9.733334	38.333332	1023.000000	1023.000000	2046.000000
30.459999	-0.001151	-0.679985	0.963777	-2.265091	-0.714501	1.335831	0.000000	-10.000000	0.108333	-9.833334	35.166668	1023.000000	1023.000000	2046.000000
30.480000	-0.000930	-0.549927	0.941142	-2.277092	-0.601789	1.387812	0.000000	-10.000000	0.108333	-9.683333	31.833334	1023.000000	1023.000000	2046.000000
30.500000	-0.000810	-0.478991	0.911084	-2.285222	-0.509950	1.405097	0.000000	-10.000000	0.108333	-9.450001	28.666666	1023.000000	1023.000000	2046.000000
30.520000	-0.000601	-0.355353	0.811542	-2.345268	-0.335506	1.513878	0.000000	-10.000000	0.100000	-9.066667	25.500000	1023.000000	1023.000000	2046.000000
30.540001	-0.000474	-0.280072	0.751495	-2.431343	-0.235577	1.635353	0.000000	-10.000000	0.100000	-8.683333	22.500000	1023.000000	1023.000000	2046.000000
30.559999	-0.000365	-0.215542	0.746276	-2.439250	-0.179689	1.657121	0.000000	-10.000000	0.091667	-8.183333	19.500000	1023.000000	1023.000000	2046.000000
30.580000	-0.000383	-0.226248	0.737892	-2.473893	-0.133369	1.643122	0.000000	-10.000000	0.083333	-7.833333	17.500000	1023.000000	1023.000000	2046.000000
30.600000	-0.000538	-0.318178	0.673724	-2.544478	-0.129962	1.682538	0.000000	-10.000000	0.075000	-7.350000	14.833333	1023.000000	1023.000000	2046.000000
30.620001	-0.001665	-0.983793	0.425635	-2.732052	-0.293458	1.616082	0.000000	-10.000000	0.066667	-6.800000	12.500000	1023.000000	1023.000000	2046.000000
30.639999	-0.003659	-2.162362	0.071925	-3.067703	-0.539467	1.372883	0.000000	-10.000000	0.058333	-5.950000	9.500000	1023.000000	1023.000000	2046.000000
30.660000	-0.006007	-3.550072	-0.247086	-3.468207	-0.821756	0.986976	0.000000	-10.000000	0.050000	-5.200000	7.500000	1023.000000	1023.000000	2046.000000
30.680000	-0.007541	-4.456865	-0.500168	-3.740851	-0.924322	0.708477	0.000000	-10.000000	0.050000	-4.466667	5.833333	1023.000000	1023.000000	2046.000000
30.700001	-0.008630	-5.100303	-0.563587	-4.025255	-1.125822	0.614361	0.000000	-10.000000	0.050000	-3.950000	4.333333	1023.000000	1023.000000	2046.000000
30.719999	-0.008410	-4.970494	-0.450947	-4.060247	-1.143760	0.684460	0.000000	-10.000000	0.050000	-3.816667	3.000000	1023.000000	1023.000000	2046.000000
30.740000	-0.007918	-4.679768	-0.309503	-3.921506	-1.160073	0.711315	0.000000	-10.000000	0.050000	-4.100000	1.666667	1023.000000	1023.000000	2046.000000
30.760000	-0.007407	-4.377640	-0.194610	-3.853505	-1.099185	0.769660	0.000000	-10.000000	0.050000	-4.383333	0.500000	1023.000000	1023.000000	2046.000000
30.780001	-0.007734	-4.570995	-0.112408	-3.892944	-1.140482	0.574838	0.000000	-10.000000	0.050000	-4.566667	-0.500000	1023.000000	1023.000000	2046.000000
30.799999	-0.008471	-5.006160	-0.140501	-3.932107	-1.277901	0.344348	0.000000	-10.000000	0.033333	-3.850000	-1.833333	1023.000000	1023.000000	2046.000000
30.820000	-0.009655	-5.706398	-0.342687	-3.864009	-1.446384	-0.053317	0.000000	-10.000000	0.025000	-2.383333	-3.000000	1023.000000	1023.000000	2046.000000
30.840000	-0.011812	-6.981037	-0.620774	-3.941145	-1.822936	-0.596182	0.000000	-10.000000	0.016667	-0.416667	-3.833333	1023.000000	1023.000000	2046.000000
30.860001	-0.014651	-8.658713	-1.177518	-4.091413	-2.217869	-1.171913	0.000000	-10.000000	0.016667	1.550000	-4.000000	1023.000000	1023.000000	2046.000000
30.879999	-0.017124	-10.120373	-1.668170	-4.244609	-2.648944	-1.558649	0.000000	-10.000000	0.016667	3.016667	-4.000000	1023.000000	1023.000000	2046.000000
30.900000	-0.018458	-10.908588	-2.045625	-4.312526	-2.797436	-1.753002	0.000000	-10.000000	0.025000	3.516667	-4.000000	1023.000000	1023.000000	2046.000000
30.920000	-0.019237	-11.368794	-2.290093	-4.308476	-2.925462	-1.844763	0.000000	-10.000000	0.041667	2.383333	-4.000000	1023.000000	1023.000000	2046.000000
30.940001	-0.019713	-11.650234	-2.533640	-4.284680	-2.888291	-1.943623	0.000000	-10.000000	0.041667	0.450000	-4.000000	1023.000000	1023.000000	2046.000000
30.959999	-0.019969	-11.801810	-2.722622	-4.322523	-2.795490	-1.961176	0.000000	-10.000000	0.033333	-0.466667	-4.000000	1023.000000	1023.000000	2046.000000
30.980000	-0.019965	-11.799405	-2.879918	-4.346183	-2.681378	-1.891927	0.000000	-10.000000	0.025000	-0.466667	-4.000000	1023.000000	1023.000000	2046.000000
31.000000	-0.019744	-11.668571	-2.982028	-4.436185	-2.552680	-1.697677	0.000000	-10.000000	0.016667	0.816667	-4.000000	1023.000000	1023.000000	2046.000000
31.020000	-0.019575	-11.568640	-3.025646	-4.509276	-2.485415	-1.548301	0.000000	-10.000000	0.000000	3.783334	-4.000000	1023.000000	1023.000000	2046.000000
31.040001	-0.019127	-11.303860	-3.062643	-4.603581	-2.326835	-1.310800	0.000000	-10.000000	-0.016667	6.750000	-4.000000	1023.000000	1023.000000	2046.000000
31.059999	-0.018719	-11.062867	-3.093300	-4.664039	-2.189350	-1.116179	0.000000	-10.000000	-0.075000	11.016667	-4.000000	1023.000000	1023.000000	2046.000000
31.080000	-0.018217	-10.766267	-3.079166	-4.675215	-2.078553	-0.933333	0.000000	-10.000000	-0.125000	13.133333	-4.000000	1023.000000	1023.000000	2046.000000
31.100000	-0.017384	-10.274197	-3.032694	-4.682696	-1.886873	-0.671933	0.000000	-10.000000	-0.191667	16.383333	-4.000000	1023.000000	1023.000000	2046.000000
31.120001	-0.016219	-9.585433	-2.952739	-4.596016	-1.678712	-0.357966	0.000000	-10.000000	-0.216667	17.733334	5.333333	1023.000000	1023.000000	2046.000000
31.139999	-0.014448	-8.538948	-2.768531	-4.205790	-1.417078	-0.147550	0.000000	-10.000000	-0.250000	19.316668	16.500000	1023.000000	1023.000000	2046.000000
31.160000	-0.012481	-7.376247	-2.515624	-3.812525	-1.129868	0.081771	0.000000	-10.000000	-0.291667	20.350000	29.666666	1023.000000	1023.000000	2046.000000
31.180000	-0.010732	-6.342500	-2.245986	-3.491934	-0.841959	0.237379	0.000000	-10.000000	-0.333333	21.600000	35.833332	1023.000000	1023.000000	2046.000000
31.200001	-0.009356	-5.529220	-2.017288	-3.223808	-0.587842	0.299719	0.000000	-10.000000	-0.366667	22.616667	40.166668	1023.000000	1023.000000	2046.000000
31.219999	-0.008421	-4.977077	-1.807311	-3.151564	-0.365119	0.346918	0.000000	-10.000000	-0.383333	23.183334	45.000000	1023.000000	1023.000000	2046.000000
31.240000	-0.008051	-4.757858	-1.688200	-3.182754	-0.158517	0.271613	0.000000	-10.000000	-0.400000	24.000000	52.833332	1023.000000	1023.000000	2046.000000
31.260000	-0.007720	-4.562302	-1.560869	-3.267489	0.010125	0.255931	0.000000	-10.000000	-0.416667	24.966667	63.333332	1023.000000	1023.000000	2046.000000
31.280001	-0.007585	-4.482781	-1.474727	-3.363495	0.116440	0.239001	0.000000	-10.000000	-0.433333	26.216667	74.333336	1023.000000	1023.000000	2046.000000
31.299999	-0.007349	-4.343379	-1.394612	-3.468790	0.198036	0.321987	0.000000	-10.000000	-0.441667	26.783335	80.000000	1023.000000	1023.000000	2046.000000
31.320000	-0.006778	-4.005873	-1.258837	-3.547685	0.280116	0.520533	0.000000	-10.000000	-0.491667	27.883333	89.000000	1023.000000	1023.000000	2046.000000
31.340000	-0.005947	-3.514880	-1.141949	-3.510040	0.437919	0.699190	0.000000	-10.000000	-0.550000	28.883333	98.166664	1023.000000	1023.000000	2046.000000
31.360001	-0.004853	-2.868314	-0.993823	-3.449836	0.648025	0.927320	0.000000	-10.000000	-0.608333	29.883333	107.333336	1023.000000	1023.000000	2046.000000
31.379999	-0.003569	-2.109323	-0.804525	-3.291524	0.850954	1.135772	0.000000	-10.000000	-0.633333	30.600000	117.166664	1023.000000	1023.000000	2046.000000
31.400000	-0.002120	-1.252711	-0.515588	-3.207374	1.026355	1.443895	0.000000	-10.000000	-0.650000	31.283333	127.333336	1023.000000	1023.000000	2046.000000
31.420000	-0.000359	-0.212183	-0.289216	-2.962292	1.331395	1.707929	0.000000	-10.000000	-0.666667	31.966667	137.500000	1023.000000	1023.000000	2046.000000
31.440001	0.001649	0.974315	0.013549	-2.695175	1.582891	2.073050	0.000000	-10.000000	-0.683333	32.266666	144.500000	1023.000000	1023.000000	2046.000000
31.459999	0.003542	2.093562	0.248270	-2.351685	1.870872	2.326106	0.000000	-10.000000	-0.700000	32.483334	155.333328	1023.000000	1023.000000	2046.000000
31.480000	0.005510	3.256411	0.522607	-1.978151	2.150253	2.561702	0.000000	-10.000000	-0.733333	32.950001	169.666672	1023.000000	1023.000000	2046.000000
31.500000	0.007296	4.311749	0.773518	-1.640608	2.381630	2.797209	0.000000	-10.000000	-0.758333	33.400002	180.500000	1023.000000	1023.000000	2046.000000
31.520000	0.009296	5.493950	0.998295	-1.245919	2.733117	3.008458	0.000000	-10.000000	-0.758333	33.583336	187.666672	1023.000000	1023.000000	2046.000000
31.540001	0.011203	6.620914	1.311793	-0.866552	2.959986	3.215687	0.000000	-10.000000	-0.750000	33.700001	199.000000	1023.000000	1023.000000	2046.000000
31.559999	0.013031	7.701251	1.540960	-0.495365	3.248783	3.406873	0.000000	-10.000000	-0.750000	34.183334	214.000000	1023.000000	1023.000000	2046.000000
31.580000	0.014807	8.751207	1.756018	-0.065154	3.530723	3.529620	0.000000	-10.000000	-0.766667	34.733334	225.333328	1023.000000	1023.000000	2046.000000
31.600000	0.016626	9.825885	2.043377	0.251404	3.779115	3.751989	0.000000	-10.000000	-0.775000	34.766670	233.000000	1023.000000	1023.000000	2046.000000
31.620001	0.018469	10.915442	2.320991	0.645073	4.010185	3.939193	0.000000	-10.000000	-0.783333	34.666668	240.666672	1023.000000	1023.000000	2046.000000
31.639999	0.020363	12.034659	2.587812	1.007185	4.281596	4.158068	0.000000	-10.000000	-0.783333	34.616669	252.333328	1023.000000	1023.000000	2046.000000
31.660000	0.022224	13.134119	2.938438	1.320256	4.463528	4.411897	0.000000	-10.000000	-0.791667	34.799999	263.666656	1023.000000	1023.000000	2046.000000
31.680000	0.024166	14.281832	3.155980	1.565542	4.781293	4.779016	0.000000	-10.000000	-0.791667	34.783333	275.333344	1023.000000	1023.000000	2046.000000
31.700001	0.026003	15.367774	3.391799	1.819747	5.006761	5.149468	0.000000	-10.000000	-0.783333	34.683334	286.833344	1023.000000	1023.000000	2046.000000
31.719999	0.027627	16.327427	3.579295	2.050828	5.214796	5.482509	0.000000	-10.000000	-0.775000	34.400002	302.333344	1023.000000	1023.000000	2046.000000
31.740000	0.029149	17.226854	3.695219	2.301188	5.462590	5.767859	0.000000	-10.000000	-0.758333	34.183334	317.666656	1023.000000	1023.000000	2046.000000
31.760000	0.030394	17.962656	3.764416	2.633515	5.688906	5.875818	0.000000	-10.000000	-0.758333	34.000000	329.166656	1023.000000	1023.000000	2046.000000
31.780001	0.031344	18.524202	3.885806	2.963117	5.803561	5.871719	0.000000	-10.000000	-0.750000	33.866669	336.666656	1023.000000	1023.000000	2046.000000
31.799999	0.032502	19.208609	4.007059	3.277949	5.995512	5.928090	0.000000	-10.000000	-0.750000	33.833336	344.166656	1023.000000	1023.000000	2046.000000
31.820000	0.033556	19.831688	4.191989	3.532703	6.079987	6.027009	0.000000	-10.000000	-0.750000	33.783333	355.500000	1023.000000	1023.000000	2046.000000
31.840000	0.034148	20.181480	4.202923	3.738908	6.114142	6.125508	0.000000	-10.000000	-0.766667	33.799999	366.833344	1023.000000	1023.000000	2046.000000
31.860001	0.033754	19.948725	4.117527	3.809750	5.984591	6.036857	0.000000	-10.000000	-0.766667	33.850002	378.166656	1023.000000	1023.000000	2046.000000
31.879999	0.033045	19.529449	4.040634	3.761543	5.900661	5.826612	0.000000	-10.000000	-0.783333	33.950001	389.500000	1023.000000	1023.000000	2046.000000
31.900000	0.032861	19.421143	4.080297	3.705231	5.893251	5.742362	0.000000	-10.000000	-0.783333	34.533333	400.833344	1023.000000	1023.000000	2046.000000
31.920000	0.033529	19.815691	4.143591	3.757366	6.043512	5.871222	0.000000	-10.000000	-0.791667	34.683334	412.333344	1023.000000	1023.000000	2046.000000
31.940001	0.035712	21.105921	4.469082	3.969485	6.279844	6.387509	0.000000	-10.000000	-0.783333	34.733334	423.666656	1023.000000	1023.000000	2046.000000
31.959999	0.038216	22.585390	4.751752	4.510426	6.622780	6.700432	0.000000	-10.000000	-0.758333	34.183334	435.333344	1023.000000	1023.000000	2046.000000
31.980000	0.040116	23.708317	4.948760	5.007655	6.861082	6.890820	0.000000	-10.000000	-0.750000	33.733334	446.666656	1023.000000	1023.000000	2046.000000
32.000000	0.040840	24.136324	5.022286	5.306325	6.962959	6.844753	0.000000	-10.000000	-0.741667	33.366665	458.166656	1023.000000	1023.000000	2046.000000
32.020000	0.040716	24.063103	5.051945	5.421082	6.924325	6.665752	0.000000	-10.000000	-0.758333	33.316666	469.333344	1023.000000	1023.000000	2046.000000
32.040001	0.040168	23.739265	4.909773	5.525780	6.875837	6.427875	0.000000	-10.000000	-0.758333	33.466667	484.166656	1023.000000	1023.000000	2046.000000
32.060001	0.039308	23.230898	4.674399	5.686273	6.723049	6.147178	0.000000	-10.000000	-0.741667	33.583336	498.833344	1023.000000	1023.000000	2046.000000
32.080002	0.038248	22.604755	4.409813	5.714414	6.501722	5.978805	0.000000	-10.000000	-0.691667	33.416668	513.666687	1023.000000	1023.000000	2046.000000
32.099998	0.037520	22.174576	4.185342	5.755076	6.389591	5.844566	0.000000	-10.000000	-0.650000	33.150002	521.166687	1023.000000	1023.000000	2046.000000
32.119999	0.037234	22.005283	4.080850	5.877424	6.321431	5.725578	0.000000	-10.000000	-0.608333	32.416668	528.666687	1023.000000	1023.000000	2046.000000
32.139999	0.037579	22.209377	4.005854	6.085779	6.411973	5.705772	0.000000	-10.000000	-0.608333	31.950001	535.833313	1023.000000	1023.000000	2046.000000
32.160000	0.038127	22.533087	3.959020	6.340168	6.496855	5.737044	0.000000	-10.000000	-0.583333	31.150000	546.666687	1023.000000	1023.000000	2046.000000
32.180000	0.038870	22.972286	3.933376	6.666537	6.610627	5.761745	0.000000	-10.000000	-0.566667	30.700001	557.166687	1023.000000	1023.000000	2046.000000
32.200001	0.039729	23.479660	3.982214	6.903217	6.690999	5.903230	0.000000	-10.000000	-0.558333	30.083334	567.500000	1023.000000	1023.000000	2046.000000
32.220001	0.040668	24.034994	4.035738	7.184240	6.788207	6.026810	0.000000	-10.000000	-0.566667	29.766666	577.500000	1023.000000	1023.000000	2046.000000
32.240002	0.041700	24.644503	4.072845	7.392556	6.942456	6.236644	0.000000	-10.000000	-0.591667	29.783333	587.500000	1023.000000	1023.000000	2046.000000
32.259998	0.042777	25.281277	4.108880	7.568507	7.155221	6.448670	0.000000	-10.000000	-0.591667	29.850000	597.500000	1023.000000	1023.000000	2046.000000
32.279999	0.043605	25.770557	4.156824	7.746236	7.305755	6.561743	0.000000	-10.000000	-0.583333	29.883333	607.500000	1023.000000	1023.000000	2046.000000
32.299999	0.044490	26.293436	4.254459	7.874170	7.396791	6.768016	0.000000	-10.000000	-0.583333	29.866667	617.500000	1023.000000	1023.000000	2046.000000
32.320000	0.045670	26.991034	4.378783	8.019743	7.568482	7.024024	0.000000	-10.000000	-0.583333	29.766666	627.500000	1023.000000	1023.000000	2046.000000
32.340000	0.047236	27.916298	4.518656	8.240479	7.800133	7.357031	0.000000	-10.000000	-0.583333	29.716667	637.500000	1023.000000	1023.000000	2046.000000
32.360001	0.049384	29.186190	4.744580	8.611669	8.107782	7.722159	0.000000	-10.000000	-0.558333	29.516666	647.500000	1023.000000	1023.000000	2046.000000
32.380001	0.051686	30.546152	5.048359	9.049328	8.331750	8.116714	0.000000	-10.000000	-0.541667	29.350000	657.500000	1023.000000	1023.000000	2046.000000
32.400002	0.054199	32.031437	5.454093	9.512691	8.618199	8.446454	0.000000	-10.000000	-0.541667	29.150000	667.333313	1023.000000	1023.000000	2046.000000
32.419998	0.056330	33.290741	5.830185	9.797662	8.893097	8.769794	0.000000	-10.000000	-0.541667	28.966667	677.000000	1023.000000	1023.000000	2046.000000
32.439999	0.057772	34.143230	6.082729	9.966873	9.160845	8.932783	0.000000	-10.000000	-0.508333	28.550001	686.666687	1023.000000	1023.000000	2046.000000
32.459999	0.058493	34.569328	6.261501	10.040792	9.330727	8.936310	0.000000	-10.000000	-0.466667	27.950001	696.166687	1023.000000	1023.000000	2046.000000
32.480000	0.058785	34.741665	6.420794	9.952079	9.405432	8.963361	0.000000	-10.000000	-0.425000	27.016666	705.666687	1023.000000	1023.000000	2046.000000
32.500000	0.058956	34.842918	6.501705	9.888992	9.490375	8.961845	0.000000	-10.000000	-0.408333	26.383333	714.833313	1023.000000	1023.000000	2046.000000
32.520000	0.059102	34.929062	6.566581	9.863236	9.508547	8.990696	0.000000	-10.000000	-0.400000	26.216667	723.833313	1023.000000	1023.000000	2046.000000
32.540001	0.059346	35.073719	6.685326	9.886493	9.472116	9.029786	0.000000	-10.000000	-0.400000	26.183334	732.500000	1023.000000	1023.000000	2046.000000
32.560001	0.059910	35.406796	6.816463	9.915030	9.554070	9.121234	0.000000	-10.000000	-0.400000	25.966667	741.166687	1023.000000	1023.000000	2046.000000
32.580002	0.060496	35.753418	6.925881	9.994337	9.666190	9.167010	0.000000	-10.000000	-0.366667	25.483334	750.000000	1023.000000	1023.000000	2046.000000
32.599998	0.061438	36.310078	7.109601	10.145757	9.795335	9.259384	0.000000	-10.000000	-0.333333	24.600000	758.666687	1023.000000	1023.000000	2046.000000
32.619999	0.062566	36.976303	7.333427	10.326964	9.914362	9.401550	0.000000	-10.000000	-0.300000	23.933332	767.000000	1023.000000	1023.000000	2046.000000
32.639999	0.064004	37.826248	7.550922	10.530112	10.131200	9.614016	0.000000	-10.000000	-0.275000	23.000000	775.000000	1023.000000	1023.000000	2046.000000
32.660000	0.065343	38.617596	7.831730	10.783788	10.250992	9.751087	0.000000	-10.000000	-0.241667	22.066668	782.833313	1023.000000	1023.000000	2046.000000
32.680000	0.067013	39.604958	8.137568	11.076191	10.465160	9.926037	0.000000	-10.000000	-0.208333	20.833334	790.333313	1023.000000	1023.000000	2046.000000
32.700001	0.068458	40.458523	8.423278	11.360275	10.585692	10.089276	0.000000	-10.000000	-0.183333	19.616667	797.500000	1023.000000	1023.000000	2046.000000
32.720001	0.070104	41.431717	8.708824	11.552107	10.796936	10.373848	0.000000	-10.000000	-0.158333	18.500000	804.166687	1023.000000	1023.000000	2046.000000
32.740002	0.071497	42.254837	8.957252	11.760935	10.943213	10.593436	0.000000	-10.000000	-0.116667	17.333334	810.500000	1023.000000	1023.000000	2046.000000
32.759998	0.072720	42.977459	9.165081	11.943459	11.087681	10.781239	0.000000	-10.000000	-0.083333	15.683333	816.500000	1023.000000	1023.000000	2046.000000
32.779999	0.073865	43.654152	9.353048	12.158980	11.240133	10.901990	0.000000	-10.000000	-0.050000	13.950001	822.166687	1023.000000	1023.000000	2046.000000
32.799999	0.074956	44.299015	9.568611	12.299135	11.332777	11.098493	0.000000	-10.000000	-0.025000	11.750000	827.333313	1023.000000	1023.000000	2046.000000
32.820000	0.075943	44.882027	9.736293	12.511955	11.461612	11.172167	0.000000	-10.000000	-0.008333	9.466667	831.500000	1023.000000	1023.000000	2046.000000
32.840000	0.076852	45.419254	9.870522	12.682736	11.552406	11.313588	0.000000	-10.000000	0.016667	6.800000	835.000000	1023.000000	1023.000000	2046.000000
32.860001	0.077647	45.889668	9.976768	12.784445	11.632069	11.496386	0.000000	-10.000000	0.033333	3.950000	837.666687	1023.000000	1023.000000	2046.000000
32.880001	0.078057	46.131481	10.047646	12.909494	11.620354	11.553989	0.000000	-10.000000	0.058333	0.833333	839.333313	1023.000000	1023.000000	2046.000000
32.900002	0.078317	46.285282	10.085081	12.977253	11.634564	11.588383	0.000000	-10.000000	0.075000	-1.750000	840.000000	1023.000000	1023.000000	2046.000000
32.919998	0.078862	46.607605	10.238321	13.026799	11.645915	11.696570	0.000000	-10.000000	0.091667	-4.150000	840.000000	1023.000000	1023.000000	2046.000000
32.939999	0.079236	46.828632	10.263822	13.065268	11.743221	11.756322	0.000000	-10.000000	0.100000	-5.966667	840.000000	1023.000000	1023.000000	2046.000000
32.959999	0.078742	46.536331	10.182146	12.992209	11.667301	11.694675	0.000000	-10.000000	0.100000	-7.550000	840.000000	1023.000000	1023.000000	2046.000000
32.980000	0.077204	45.627293	10.043580	12.796689	11.397328	11.389697	0.000000	-10.000000	0.100000	-8.300000	840.000000	1023.000000	1023.000000	2046.000000
33.000000	0.075871	44.839806	9.870404	12.637289	11.252435	11.079678	0.000000	-10.000000	0.100000	-8.550000	840.000000	1023.000000	1023.000000	2046.000000
33.020000	0.074988	44.318020	9.817283	12.363124	11.080520	11.057096	0.000000	-10.000000	0.100000	-8.850000	840.000000	1023.000000	1023.000000	2046.000000
33.040001	0.075400	44.561142	9.869477	12.462234	11.148878	11.080554	0.000000	-10.000000	0.100000	-9.433333	840.000000	1023.000000	1023.000000	2046.000000
33.060001	0.075932	44.875526	10.000238	12.656670	11.109644	11.108976	0.000000	-10.000000	0.116667	-10.783334	831.333313	1023.000000	1023.000000	2046.000000
33.080002	0.075539	44.643452	9.988389	12.759003	10.982794	10.913266	0.000000	-10.000000	0.133333	-11.900000	822.666687	1023.000000	1023.000000	2046.000000
33.099998	0.074380	43.958496	9.867325	12.599299	10.828320	10.663551	0.000000	-10.000000	0.150000	-12.716666	812.666687	1023.000000	1023.000000	2046.000000
33.119999	0.072623	42.920155	9.711580	12.355205	10.532172	10.321198	0.000000	-10.000000	0.150000	-12.750000	810.000000	1023.000000	1023.000000	2046.000000
33.139999	0.070584	41.715034	9.428910	12.129938	10.302282	9.853902	0.000000	-10.000000	0.133333	-12.466667	805.833313	1023.000000	1023.000000	2046.000000
33.160000	0.067837	40.091526	9.029623	11.887908	9.890524	9.283471	0.000000	-10.000000	0.125000	-12.166667	801.666687	1023.000000	1023.000000	2046.000000
33.180000	0.064675	38.223186	8.566593	11.537081	9.358023	8.761488	0.000000	-10.000000	0.125000	-12.283334	797.500000	1023.000000	1023.000000	2046.000000
33.200001	0.061918	36.593716	8.143966	11.183390	8.947574	8.318788	0.000000	-10.000000	0.141667	-12.950001	793.333313	1023.000000	1023.000000	2046.000000
33.220001	0.060127	35.534988	7.762350	10.992585	8.781137	7.998918	0.000000	-10.000000	0.183333	-13.950001	789.000000	1023.000000	1023.000000	2046.000000
33.240002	0.058773	34.734604	7.437572	10.896325	8.626847	7.773861	0.000000	-10.000000	0.216667	-14.883333	784.333313	1023.000000	1023.000000	2046.000000
33.259998	0.057806	34.163490	7.233758	10.841440	8.490754	7.597539	0.000000	-10.000000	0.250000	-15.950001	779.500000	1023.000000	1023.000000	2046.000000
33.279999	0.056946	33.655090	7.041300	10.828633	8.396301	7.388855	0.000000	-10.000000	0.250000	-16.783333	774.166687	1023.000000	1023.000000	2046.000000
33.299999	0.056329	33.290565	6.841143	10.784660	8.358384	7.306377	0.000000	-10.000000	0.250000	-17.200001	768.500000	1023.000000	1023.000000	2046.000000
33.320000	0.055681	32.907452	6.676204	10.714991	8.287206	7.229052	0.000000	-10.000000	0.250000	-17.300001	762.666687	1023.000000	1023.000000	2046.000000
33.340000	0.055024	32.519390	6.470941	10.608240	8.278483	7.161726	0.000000	-10.000000	0.241667	-17.133333	757.000000	1023.000000	1023.000000	2046.000000
33.360001	0.054451	32.180767	6.353096	10.454658	8.224495	7.148520	0.000000	-10.000000	0.241667	-17.000000	751.333313	1023.000000	1023.000000	2046.000000
33.380001	0.053959	31.889793	6.236480	10.296240	8.178703	7.178370	0.000000	-10.000000	0.241667	-16.816668	745.500000	1023.000000	1023.000000	2046.000000
33.400002	0.053416	31.568996	6.145976	10.085901	8.104226	7.232892	0.000000	-10.000000	0.250000	-16.716667	739.833313	1023.000000	1023.000000	2046.000000
33.419998	0.052917	31.273886	6.114998	9.872131	8.019331	7.267426	0.000000	-10.000000	0.250000	-16.666668	734.166687	1023.000000	1023.000000	2046.000000
33.439999	0.052825	31.219347	6.132393	9.663321	7.976614	7.447021	0.000000	-10.000000	0.250000	-16.716667	728.833313	1023.000000	1023.000000	2046.000000
33.459999	0.053446	31.586855	6.244520	9.829694	7.968753	7.543889	0.000000	-10.000000	0.250000	-17.100000	723.166687	1023.000000	1023.000000	2046.000000
33.480000	0.054426	32.165665	6.395654	9.996758	8.011172	7.762082	0.000000	-10.000000	0.266667	-17.700001	717.500000	1023.000000	1023.000000	2046.000000
33.500000	0.055324	32.696438	6.541621	10.160132	8.121524	7.873159	0.000000	-10.000000	0.266667	-18.066668	711.500000	1023.000000	1023.000000	2046.000000
33.520000	0.055827	32.993923	6.724068	10.187688	8.114244	7.967922	0.000000	-10.000000	0.266667	-18.066668	705.500000	1023.000000	1023.000000	2046.000000
33.540001	0.055562	32.837208	6.730278	10.126763	8.120819	7.859348	0.000000	-10.000000	0.250000	-17.950001	699.500000	1023.000000	1023.000000	2046.000000
33.560001	0.054335	32.112232	6.758947	9.874464	7.953560	7.525261	0.000000	-10.000000	0.258333	-18.016666	693.500000	1023.000000	1023.000000	2046.000000
33.580002	0.052918	31.274351	6.678754	9.490216	7.844770	7.260610	0.000000	-10.000000	0.275000	-18.350000	687.500000	1023.000000	1023.000000	2046.000000
33.599998	0.051362	30.355164	6.559932	9.116410	7.703654	6.975167	0.000000	-10.000000	0.283333	-18.550001	681.500000	1023.000000	1023.000000	2046.000000
33.619999	0.050006	29.553286	6.443233	8.726384	7.522647	6.861021	0.000000	-10.000000	0.291667	-18.433334	675.166687	1023.000000	1023.000000	2046.000000
33.639999	0.048812	28.847662	6.373163	8.384577	7.351765	6.738156	0.000000	-10.000000	0.283333	-18.033333	668.833313	1023.000000	1023.000000	2046.000000
33.660000	0.048025	28.382544	6.284552	8.141173	7.268120	6.688699	0.000000	-10.000000	0.283333	-17.783333	662.666687	1023.000000	1023.000000	2046.000000
33.680000	0.047233	27.914684	6.218158	7.930173	7.178756	6.587596	0.000000	-10.000000	0.283333	-17.883333	656.833313	1023.000000	1023.000000	2046.000000
33.700001	0.046808	27.663826	6.215757	7.762984	7.099138	6.585947	0.000000	-10.000000	0.291667	-18.350000	650.833313	1023.000000	1023.000000	2046.000000
33.720001	0.046587	27.533060	6.204126	7.627950	7.082159	6.618825	0.000000	-10.000000	0.316667	-18.866667	644.666687	1023.000000	1023.000000	2046.000000
33.740002	0.046493	27.477303	6.192655	7.579067	7.075980	6.629601	0.000000	-10.000000	0.333333	-19.583334	638.333313	1023.000000	1023.000000	2046.000000
33.759998	0.046534	27.501669	6.143455	7.530324	7.124303	6.703587	0.000000	-10.000000	0.358333	-20.250000	632.000000	1023.000000	1023.000000	2046.000000
33.779999	0.046688	27.592739	6.144654	7.551565	7.146040	6.750481	0.000000	-10.000000	0.375000	-20.983334	625.166687	1023.000000	1023.000000	2046.000000
33.799999	0.046972	27.760502	6.184697	7.513876	7.173632	6.888296	0.000000	-10.000000	0.391667	-21.700001	618.166687	1023.000000	1023.000000	2046.000000
33.820000	0.047034	27.797272	6.199489	7.496077	7.166739	6.934967	0.000000	-10.000000	0.408333	-22.300001	610.833313	1023.000000	1023.000000	2046.000000
33.840000	0.046931	27.736473	6.266140	7.460397	7.069932	6.940005	0.000000	-10.000000	0.425000	-22.750000	603.500000	1023.000000	1023.000000	2046.000000
33.860001	0.046766	27.638699	6.262414	7.445658	7.029502	6.901124	0.000000	-10.000000	0.425000	-23.133333	595.833313	1023.000000	1023.000000	2046.000000
33.880001	0.046524	27.495459	6.273130	7.437254	6.941659	6.843415	0.000000	-10.000000	0.441667	-23.533333	588.000000	1023.000000	1023.000000	2046.000000
33.900002	0.046315	27.372431	6.385433	7.437591	6.758422	6.790985	0.000000	-10.000000	0.458333	-23.950001	580.000000	1023.000000	1023.000000	2046.000000
33.919998	0.045998	27.184973	6.504016	7.428150	6.528627	6.724179	0.000000	-10.000000	0.491667	-24.183334	572.000000	1023.000000	1023.000000	2046.000000
33.939999	0.045767	27.048449	6.665440	7.419755	6.322853	6.640400	0.000000	-10.000000	0.500000	-24.350000	564.000000	1023.000000	1023.000000	2046.000000
33.959999	0.045503	26.892048	6.700029	7.421782	6.215024	6.555212	0.000000	-10.000000	0.516667	-24.616667	556.000000	1023.000000	1023.000000	2046.000000
33.980000	0.045175	26.698145	6.751103	7.373436	6.060808	6.512797	0.000000	-10.000000	0.533333	-24.916666	548.000000	1023.000000	1023.000000	2046.000000
34.000000	0.044803	26.478291	6.710960	7.311704	6.010563	6.445063	0.000000	-10.000000	0.550000	-25.466667	539.666687	1023.000000	1023.000000	2046.000000
34.020000	0.044471	26.282351	6.661642	7.197915	5.956003	6.466790	0.000000	-10.000000	0.550000	-25.883333	531.166687	1023.000000	1023.000000	2046.000000
34.040001	0.044080	26.051056	6.620143	7.090866	5.885753	6.454295	0.000000	-10.000000	0.550000	-26.366667	522.333313	1023.000000	1023.000000	2046.000000
34.060001	0.043765	25.865150	6.499502	6.999641	5.913444	6.452563	0.000000	-10.000000	0.558333	-26.633333	513.666687	1023.000000	1023.000000	2046.000000
34.080002	0.043305	25.593185	6.397763	6.834260	5.887098	6.474063	0.000000	-10.000000	0.583333	-26.850000	504.833344	1023.000000	1023.000000	2046.000000
34.099998	0.043043	25.438660	6.323612	6.632037	5.939257	6.543754	0.000000	-10.000000	0.616667	-27.166666	495.833344	1023.000000	1023.000000	2046.000000
34.119999	0.042803	25.296865	6.236932	6.502551	5.977530	6.579852	0.000000	-10.000000	0.641667	-27.400000	486.666656	1023.000000	1023.000000	2046.000000
34.139999	0.042161	24.916986	6.007675	6.233697	6.001903	6.673712	0.000000	-10.000000	0.650000	-27.683334	477.500000	1023.000000	1023.000000	2046.000000
34.160000	0.040252	23.789108	5.769539	5.945000	5.700984	6.373585	0.000000	-10.000000	0.650000	-27.700001	468.333344	1023.000000	1023.000000	2046.000000
34.180000	0.038186	22.567665	5.558825	5.607290	5.395896	6.005653	0.000000	-10.000000	0.650000	-27.583334	459.166656	1023.000000	1023.000000	2046.000000
34.200001	0.036022	21.288725	5.367287	5.196001	5.041458	5.683979	0.000000	-10.000000	0.616667	-27.266666	449.833344	1023.000000	1023.000000	2046.000000
34.220001	0.034979	20.672777	5.379911	4.984924	4.769338	5.538604	0.000000	-10.000000	0.600000	-26.966667	440.666656	1023.000000	1023.000000	2046.000000
34.240002	0.034609	20.453876	5.371813	5.066504	4.668845	5.346714	0.000000	-10.000000	0.600000	-26.933334	431.666656	1023.000000	1023.000000	2046.000000
34.259998	0.034620	20.460178	5.365531	4.980090	4.669991	5.444565	0.000000	-10.000000	0.633333	-27.233334	422.666656	1023.000000	1023.000000	2046.000000
34.279999	0.033569	19.839003	5.245554	4.790874	4.581697	5.220879	0.000000	-10.000000	0.650000	-27.400002	413.666656	1023.000000	1023.000000	2046.000000
34.299999	0.031798	18.792715	5.090427	4.491744	4.291236	4.919308	0.000000	-10.000000	0.633333	-27.400002	404.500000	1023.000000	1023.000000	2046.000000
34.320000	0.029995	17.726961	4.875658	4.291709	3.932167	4.627428	0.000000	-10.000000	0.600000	-26.916668	395.500000	1023.000000	1023.000000	2046.000000
34.340000	0.027572	16.294767	4.581994	4.162842	3.508230	4.041702	0.000000	-10.000000	0.566667	-26.416668	386.500000	1023.000000	1023.000000	2046.000000
34.360001	0.024370	14.402626	4.094585	3.812692	3.033080	3.462269	0.000000	-10.000000	0.533333	-25.933334	377.666656	1023.000000	1023.000000	2046.000000
34.380001	0.021074	12.454444	3.569107	3.496520	2.472830	2.915987	0.000000	-10.000000	0.516667	-25.333334	368.833344	1023.000000	1023.000000	2046.000000
34.400002	0.018447	10.901888	3.059837	3.236899	2.081203	2.523950	0.000000	-10.000000	0.508333	-24.800001	360.333344	1023.000000	1023.000000	2046.000000
34.419998	0.016632	9.829565	2.745411	3.068681	1.744271	2.271203	0.000000	-10.000000	0.516667	-24.650002	352.000000	1023.000000	1023.000000	2046.000000
34.439999	0.015215	8.992269	2.504059	2.992827	1.477271	2.018111	0.000000	-10.000000	0.533333	-25.033335	343.833344	1023.000000	1023.000000	2046.000000
34.459999	0.014038	8.296558	2.348465	2.886018	1.215484	1.846591	0.000000	-10.000000	0.541667	-25.716667	335.500000	1023.000000	1023.000000	2046.000000
34.480000	0.013121	7.754439	2.161322	2.860326	1.057650	1.675142	0.000000	-10.000000	0.550000	-26.050001	326.833344	1023.000000	1023.000000	2046.000000
34.500000	0.012277	7.255722	1.960592	2.778941	0.953102	1.563087	0.000000	-10.000000	0.550000	-26.100000	318.166656	1023.000000	1023.000000	2046.000000
34.520000	0.011613	6.863422	1.824509	2.579709	0.844937	1.614267	0.000000	-10.000000	0.550000	-25.883333	309.500000	1023.000000	1023.000000	2046.000000
34.540001	0.010888	6.434718	1.657350	2.403455	0.771756	1.602157	0.000000	-10.000000	0.541667	-25.450001	300.833344	1023.000000	1023.000000	2046.000000
34.560001	0.010328	6.103824	1.484756	2.201097	0.770953	1.647018	0.000000	-10.000000	0.525000	-24.816668	292.333344	1023.000000	1023.000000	2046.000000
34.580002	0.009611	5.679856	1.356679	2.003604	0.676909	1.642664	0.000000	-10.000000	0.508333	-24.233334	284.000000	1023.000000	1023.000000	2046.000000
34.599998	0.009153	5.409269	1.228536	1.790817	0.703264	1.686652	0.000000	-10.000000	0.491667	-23.766666	276.000000	1023.000000	1023.000000	2046.000000
34.619999	0.008974	5.303883	1.112369	1.580137	0.722672	1.888705	0.000000	-10.000000	0.483333	-23.533333	268.000000	1023.000000	1023.000000	2046.000000
34.639999	0.009685	5.724109	1.188300	1.702674	0.740119	2.093015	0.000000	-10.000000	0.475000	-23.483334	260.166656	1023.000000	1023.000000	2046.000000
34.660000	0.010698	6.322229	1.283430	1.922960	0.865889	2.249950	0.000000	-10.000000	0.483333	-23.566668	252.500000	1023.000000	1023.000000	2046.000000
34.680000	0.011568	6.836470	1.353989	2.037869	1.010529	2.434083	0.000000	-10.000000	0.483333	-23.750000	244.833328	1023.000000	1023.000000	2046.000000
34.700001	0.012037	7.113800	1.491882	2.059301	1.022245	2.540372	0.000000	-10.000000	0.466667	-23.483334	237.000000	1023.000000	1023.000000	2046.000000
34.720001	0.011887	7.025278	1.512258	1.960032	1.017902	2.535085	0.000000	-10.000000	0.433333	-23.000000	229.000000	1023.000000	1023.000000	2046.000000
34.740002	0.010863	6.420141	1.399605	1.728237	0.983663	2.308636	0.000000	-10.000000	0.408333	-22.400000	221.166672	1023.000000	1023.000000	2046.000000
34.759998	0.009496	5.612380	1.313647	1.362156	0.843239	2.093338	0.000000	-10.000000	0.408333	-22.200001	213.500000	1023.000000	1023.000000	2046.000000
34.779999	0.008068	4.767931	1.126013	0.905359	0.811681	1.924879	0.000000	-10.000000	0.416667	-22.183334	206.166672	1023.000000	1023.000000	2046.000000
34.799999	0.006343	3.748468	0.981280	0.401240	0.598606	1.767342	0.000000	-10.000000	0.416667	-22.100000	198.833328	1023.000000	1023.000000	2046.000000
34.820000	0.004891	2.890573	0.862471	-0.076740	0.411827	1.693014	0.000000	-10.000000	0.400000	-21.716667	191.500000	1023.000000	1023.000000	2046.000000
34.840000	0.003789	2.239073	0.708923	-0.415160	0.340884	1.604426	0.000000	-10.000000	0.375000	-21.033333	184.166672	1023.000000	1023.000000	2046.000000
34.860001	0.002868	1.694917	0.671889	-0.693000	0.178092	1.537936	0.000000	-10.000000	0.358333	-20.333334	177.166672	1023.000000	1023.000000	2046.000000
34.880001	0.002130	1.258816	0.636915	-0.903521	0.052815	1.472606	0.000000	-10.000000	0.350000	-19.766666	170.333328	1023.000000	1023.000000	2046.000000
34.900002	0.001751	1.034841	0.669522	-1.063070	-0.051264	1.479654	0.000000	-10.000000	0.350000	-19.450001	163.833328	1023.000000	1023.000000	2046.000000
34.919998	0.001503	0.888322	0.642535	-1.200888	-0.035908	1.482583	0.000000	-10.000000	0.333333	-19.300001	157.166672	1023.000000	1023.000000	2046.000000
34.939999	0.001391	0.821946	0.690525	-1.271193	-0.085629	1.488243	0.000000	-10.000000	0.333333	-19.033333	150.833328	1023.000000	1023.000000	2046.000000
34.959999	0.001444	0.853378	0.714298	-1.309545	-0.070439	1.519064	0.000000	-10.000000	0.333333	-18.933334	144.500000	1023.000000	1023.000000	2046.000000
34.980000	0.001492	0.881965	0.778502	-1.366420	-0.105339	1.575222	0.000000	-10.000000	0.333333	-18.533333	138.166672	1023.000000	1023.000000	2046.000000
35.000000	0.001539	0.909746	0.776567	-1.410804	-0.088492	1.632475	0.000000	-10.000000	0.316667	-18.316668	131.833328	1023.000000	1023.000000	2046.000000
35.020000	0.001535	0.907009	0.852942	-1.392902	-0.128977	1.575946	0.000000	-10.000000	0.283333	-17.783333	125.500000	1023.000000	1023.000000	2046.000000
35.040001	0.001484	0.876939	0.886332	-1.334847	-0.157422	1.482877	0.000000	-10.000000	0.266667	-17.350000	119.666664	1023.000000	1023.000000	2046.000000
35.060001	0.001686	0.996314	0.921465	-1.368793	-0.103707	1.547349	0.000000	-10.000000	0.250000	-16.850000	114.000000	1023.000000	1023.000000	2046.000000
35.080002	0.001754	1.036830	0.939546	-1.382288	-0.075283	1.554855	0.000000	-10.000000	0.250000	-16.466667	108.500000	1023.000000	1023.000000	2046.000000
35.099998	0.002032	1.200654	0.982406	-1.398102	-0.009470	1.625820	0.000000	-10.000000	0.250000	-16.066668	103.000000	1023.000000	1023.000000	2046.000000
35.119999	0.002192	1.295387	1.030897	-1.403526	-0.004081	1.672097	0.000000	-10.000000	0.241667	-15.783334	97.666664	1023.000000	1023.000000	2046.000000
35.139999	0.002564	1.515417	1.111491	-1.415430	0.035696	1.783661	0.000000	-10.000000	0.225000	-15.400001	92.333336	1023.000000	1023.000000	2046.000000
35.160000	0.003040	1.796390	1.135201	-1.439208	0.158900	1.941498	0.000000	-10.000000	0.216667	-15.100000	87.166664	1023.000000	1023.000000	2046.000000
35.180000	0.003430	2.026861	1.181768	-1.493086	0.208994	2.129184	0.000000	-10.000000	0.208333	-14.650001	82.000000	1023.000000	1023.000000	2046.000000
35.200001	0.003487	2.060673	1.225564	-1.504465	0.168944	2.170632	0.000000	-10.000000	0.208333	-14.250000	77.166664	1023.000000	1023.000000	2046.000000
35.220001	0.003714	2.195073	1.223945	-1.476066	0.231635	2.215558	0.000000	-10.000000	0.208333	-14.016667	72.500000	1023.000000	1023.000000	2046.000000
35.240002	0.003776	2.231602	1.294062	-1.482218	0.182487	2.237272	0.000000	-10.000000	0.208333	-13.716667	67.833336	1023.000000	1023.000000	2046.000000
35.259998	0.003750	2.216317	1.298379	-1.485787	0.179957	2.223767	0.000000	-10.000000	0.208333	-13.383334	63.333332	1023.000000	1023.000000	2046.000000
35.279999	0.003894	2.301196	1.286793	-1.555490	0.234600	2.335294	0.000000	-10.000000	0.175000	-12.833334	58.666668	1023.000000	1023.000000	2046.000000
35.299999	0.003853	2.277182	1.278390	-1.564618	0.256272	2.307138	0.000000	-10.000000	0.150000	-12.133333	54.333332	1023.000000	1023.000000	2046.000000
35.320000	0.003896	2.302422	1.309692	-1.544925	0.271145	2.266511	0.000000	-10.000000	0.116667	-11.416667	50.166668	1023.000000	1023.000000	2046.000000
35.340000	0.003897	2.303325	1.357657	-1.620422	0.266637	2.299453	0.000000	-10.000000	0.108333	-10.700000	46.500000	1023.000000	1023.000000	2046.000000
35.360001	0.003819	2.257025	1.314616	-1.716638	0.315168	2.343879	0.000000	-10.000000	0.100000	-10.100000	43.000000	1023.000000	1023.000000	2046.000000
35.380001	0.002819	1.665744	1.182802	-1.898552	0.081585	2.299909	0.000000	-10.000000	0.100000	-9.516666	39.666668	1023.000000	1023.000000	2046.000000
35.400002	0.000619	0.365820	0.827210	-2.236126	-0.181437	1.956173	0.000000	-10.000000	0.100000	-9.050000	36.500000	1023.000000	1023.000000	2046.000000
35.419998	-0.001490	-0.880655	0.506778	-2.648529	-0.358852	1.619948	0.000000	-10.000000	0.100000	-8.583333	33.500000	1023.000000	1023.000000	2046.000000
35.439999	-0.003171	-1.873929	0.287863	-2.940531	-0.507222	1.285962	0.000000	-10.000000	0.091667	-8.016666	30.500000	1023.000000	1023.000000	2046.000000
35.459999	-0.004058	-2.398284	0.183840	-3.222722	-0.609725	1.250323	0.000000	-10.000000	0.075000	-7.400000	27.833334	1023.000000	1023.000000	2046.000000
35.480000	-0.004008	-2.368503	0.229274	-3.299144	-0.611540	1.312907	0.000000	-10.000000	0.075000	-6.933333	25.333334	1023.000000	1023.000000	2046.000000
35.500000	-0.003579	-2.115314	0.263322	-3.157211	-0.526855	1.305430	0.000000	-10.000000	0.083333	-6.983334	23.000000	1023.000000	1023.000000	2046.000000
35.520000	-0.003275	-1.935520	0.285514	-3.112123	-0.401929	1.293018	0.000000	-10.000000	0.100000	-7.316667	20.666666	1023.000000	1023.000000	2046.000000
35.540001	-0.003742	-2.211815	0.301632	-3.238233	-0.430820	1.155606	0.000000	-10.000000	0.100000	-7.833333	18.166666	1023.000000	1023.000000	2046.000000
35.560001	-0.004710	-2.783548	0.180796	-3.307919	-0.574456	0.918031	0.000000	-10.000000	0.083333	-8.116667	15.666667	1023.000000	1023.000000	2046.000000
35.580002	-0.005984	-3.536756	-0.022303	-3.281445	-0.795426	0.562418	0.000000	-10.000000	0.066667	-7.566667	13.000000	1023.000000	1023.000000	2046.000000
35.599998	-0.008176	-4.832148	-0.369250	-3.342535	-1.150420	0.030058	0.000000	-10.000000	0.050000	-6.666667	10.666667	1023.000000	1023.000000	2046.000000
35.619999	-0.010996	-6.498690	-0.849968	-3.587258	-1.585147	-0.476318	0.000000	-10.000000	0.050000	-4.933333	8.500000	1023.000000	1023.000000	2046.000000
35.639999	-0.013323	-7.874087	-1.383753	-3.819031	-1.876797	-0.794506	0.000000	-10.000000	0.050000	-2.866667	6.666667	1023.000000	1023.000000	2046.000000
35.660000	-0.014803	-8.748684	-1.732699	-3.955809	-2.125974	-0.934202	0.000000	-10.000000	0.050000	-1.800000	5.500000	1023.000000	1023.000000	2046.000000
35.680000	-0.015671	-9.261381	-1.983286	-4.001110	-2.225785	-1.051200	0.000000	-10.000000	0.058333	-2.033333	4.833333	1023.000000	1023.000000	2046.000000
35.700001	-0.016421	-9.704840	-2.203317	-4.033144	-2.299974	-1.168404	0.000000	-10.000000	0.075000	-4.083333	4.333333	1023.000000	1023.000000	2046.000000
35.720001	-0.016789	-9.922075	-2.226819	-4.077133	-2.441545	-1.176579	0.000000	-10.000000	0.091667	-5.900000	3.166667	1023.000000	1023.000000	2046.000000
35.740002	-0.017292	-10.219487	-2.349244	-4.105783	-2.499940	-1.264521	0.000000	-10.000000	0.100000	-7.400000	1.500000	1023.000000	1023.000000	2046.000000
35.759998	-0.017633	-10.421187	-2.439637	-4.121576	-2.542925	-1.317050	0.000000	-10.000000	0.083333	-8.050000	-0.666667	1023.000000	1023.000000	2046.000000
35.779999	-0.018034	-10.657985	-2.562962	-4.232060	-2.565085	-1.297877	0.000000	-10.000000	0.075000	-7.900000	-3.166667	1023.000000	1023.000000	2046.000000
35.799999	-0.018352	-10.846090	-2.661783	-4.322154	-2.566402	-1.295751	0.000000	-10.000000	0.066667	-7.300000	-5.833333	1023.000000	1023.000000	2046.000000
35.820000	-0.018562	-10.969954	-2.709977	-4.419482	-2.596273	-1.244221	0.000000	-10.000000	0.066667	-6.450000	-8.333333	1023.000000	1023.000000	2046.000000
35.840000	-0.018611	-10.998999	-2.832691	-4.534923	-2.504191	-1.127193	0.000000	-10.000000	0.066667	-5.650000	-10.500000	1023.000000	1023.000000	2046.000000
35.860001	-0.018534	-10.953385	-2.783451	-4.617234	-2.521790	-1.030910	0.000000	-10.000000	0.058333	-5.050000	-12.333333	1023.000000	1023.000000	2046.000000
35.880001	-0.017980	-10.626230	-2.734173	-4.590416	-2.466238	-0.835402	0.000000	-10.000000	0.066667	-4.900000	-14.000000	1023.000000	1023.000000	2046.000000
35.900002	-0.016679	-9.857293	-2.592767	-4.320373	-2.303815	-0.640338	0.000000	-10.000000	0.066667	-5.366667	-15.666667	1023.000000	1023.000000	2046.000000
35.919998	-0.015444	-9.127190	-2.454661	-4.114372	-2.103473	-0.454684	0.000000	-10.000000	0.075000	-6.350000	-17.500000	1023.000000	1023.000000	2046.000000
35.939999	-0.014238	-8.414584	-2.189150	-3.982296	-1.998873	-0.244266	0.000000	-10.000000	0.066667	-6.866667	-19.666666	1023.000000	1023.000000	2046.000000
35.959999	-0.013584	-8.028165	-2.092220	-3.882879	-1.855672	-0.197394	0.000000	-10.000000	0.058333	-6.400000	-22.000000	1023.000000	1023.000000	2046.000000
35.980000	-0.013540	-8.001910	-2.023516	-3.955990	-1.765124	-0.257280	0.000000	-10.000000	0.050000	-5.183333	-24.000000	1023.000000	1023.000000	2046.000000
36.000000	-0.014205	-8.395407	-2.011382	-4.163859	-1.781453	-0.438712	0.000000	-10.000000	0.050000	-3.983333	-25.666666	1023.000000	1023.000000	2046.000000
36.020000	-0.015025	-8.879899	-2.018726	-4.382713	-1.819104	-0.659355	0.000000	-10.000000	0.041667	-2.683333	-26.833334	1023.000000	1023.000000	2046.000000
36.040001	-0.015984	-9.446462	-2.009823	-4.686040	-1.932270	-0.818328	0.000000	-10.000000	0.033333	-1.033333	-27.666666	1023.000000	1023.000000	2046.000000
36.060001	-0.016771	-9.911742	-2.121130	-5.030098	-1.915370	-0.845144	0.000000	-10.000000	0.025000	1.083333	-28.000000	1023.000000	1023.000000	2046.000000
36.080002	-0.017411	-10.289683	-2.139689	-5.184111	-1.995542	-0.970342	0.000000	-10.000000	0.008333	3.550000	-28.000000	1023.000000	1023.000000	2046.000000
36.099998	-0.017530	-10.360027	-2.123942	-5.287852	-1.972524	-0.975709	0.000000	-10.000000	0.000000	6.350000	-28.000000	1023.000000	1023.000000	2046.000000
36.119999	-0.017210	-10.171154	-2.041778	-5.342702	-1.899121	-0.887552	0.000000	-10.000000	-0.025000	8.866667	-28.000000	1023.000000	1023.000000	2046.000000
36.139999	-0.016818	-9.939354	-1.946597	-5.377731	-1.814280	-0.800746	0.000000	-10.000000	-0.033333	10.783334	-28.000000	1023.000000	1023.000000	2046.000000
36.160000	-0.016283	-9.622963	-1.841422	-5.304822	-1.695061	-0.781657	0.000000	-10.000000	-0.058333	11.850000	-28.000000	1023.000000	1023.000000	2046.000000
36.180000	-0.015356	-9.075493	-1.716766	-5.260322	-1.477504	-0.620901	0.000000	-10.000000	-0.075000	12.833334	-28.000000	1023.000000	1023.000000	2046.000000
36.200001	-0.014147	-8.360649	-1.532359	-5.181796	-1.277466	-0.369029	0.000000	-10.000000	-0.116667	13.883333	-19.333334	1023.000000	1023.000000	2046.000000
36.220001	-0.012730	-7.523636	-1.353745	-4.998476	-1.052743	-0.118672	0.000000	-10.000000	-0.166667	15.400000	-1.500000	1023.000000	1023.000000	2046.000000
36.240002	-0.011333	-6.697517	-1.188993	-4.777984	-0.807263	0.076723	0.000000	-10.000000	-0.208333	17.033333	18.000000	1023.000000	1023.000000	2046.000000
36.259998	-0.009802	-5.793233	-1.003943	-4.547825	-0.576771	0.335306	0.000000	-10.000000	-0.241667	18.783333	30.833334	1023.000000	1023.000000	2046.000000
36.279999	-0.008109	-4.792215	-0.796678	-4.268573	-0.275133	0.548168	0.000000	-10.000000	-0.275000	20.316668	36.666668	1023.000000	1023.000000	2046.000000
36.299999	-0.006245	-3.690696	-0.567018	-4.013161	0.031197	0.858286	0.000000	-10.000000	-0.325000	21.783333	43.333332	1023.000000	1023.000000	2046.000000
36.320000	-0.004420	-2.612303	-0.294216	-3.798205	0.311320	1.168799	0.000000	-10.000000	-0.366667	23.283333	50.500000	1023.000000	1023.000000	2046.000000
36.340000	-0.002695	-1.592514	-0.075660	-3.525136	0.604927	1.403355	0.000000	-10.000000	-0.408333	24.716667	58.166668	1023.000000	1023.000000	2046.000000
36.360001	-0.000897	-0.530307	0.156159	-3.237814	0.891530	1.659818	0.000000	-10.000000	-0.441667	26.033335	66.166664	1023.000000	1023.000000	2046.000000
36.380001	0.000822	0.485880	0.411650	-3.016140	1.138676	1.951694	0.000000	-10.000000	-0.475000	26.950001	74.500000	1023.000000	1023.000000	2046.000000
36.400002	0.002552	1.508017	0.639985	-2.775798	1.410925	2.232905	0.000000	-10.000000	-0.500000	27.750000	83.333336	1023.000000	1023.000000	2046.000000
36.419998	0.004132	2.442095	0.870977	-2.573777	1.676874	2.468021	0.000000	-10.000000	-0.525000	28.300001	92.333336	1023.000000	1023.000000	2046.000000
36.439999	0.005430	3.209197	1.053757	-2.353175	1.887226	2.621389	0.000000	-10.000000	-0.558333	28.916668	101.833336	1023.000000	1023.000000	2046.000000
36.459999	0.006593	3.896477	1.187398	-2.091103	2.076201	2.723981	0.000000	-10.000000	-0.591667	29.483334	111.333336	1023.000000	1023.000000	2046.000000
36.480000	0.007790	4.603833	1.317295	-1.748187	2.266940	2.767784	0.000000	-10.000000	-0.616667	30.000000	121.333336	1023.000000	1023.000000	2046.000000
36.500000	0.008938	5.282183	1.419172	-1.442634	2.436892	2.868752	0.000000	-10.000000	-0.633333	30.616667	131.333328	1023.000000	1023.000000	2046.000000
36.520000	0.010082	5.958272	1.530808	-1.142911	2.605139	2.965236	0.000000	-10.000000	-0.641667	31.150000	141.500000	1023.000000	1023.000000	2046.000000
36.540001	0.011319	6.689470	1.693571	-0.894431	2.773179	3.117151	0.000000	-10.000000	-0.675000	32.000000	151.666672	1023.000000	1023.000000	2046.000000
36.560001	0.012641	7.470664	1.835519	-0.702885	2.964866	3.373163	0.000000	-10.000000	-0.700000	32.400002	162.000000	1023.000000	1023.000000	2046.000000
36.580002	0.013401	7.920260	1.860349	-0.514116	3.026732	3.547294	0.000000	-10.000000	-0.725000	33.100002	172.666672	1023.000000	1023.000000	2046.000000
36.599998	0.013403	7.921097	1.775863	-0.454458	3.007005	3.592687	0.000000	-10.000000	-0.733333	33.516666	183.666672	1023.000000	1023.000000	2046.000000
36.619999	0.012704	7.507782	1.614640	-0.500820	2.983938	3.410024	0.000000	-10.000000	-0.758333	34.116669	194.833328	1023.000000	1023.000000	2046.000000
36.639999	0.012229	7.227401	1.546969	-0.586706	3.013597	3.253540	0.000000	-10.000000	-0.791667	34.716667	206.166672	1023.000000	1023.000000	2046.000000
36.660000	0.012497	7.385717	1.546771	-0.524297	3.128767	3.234475	0.000000	-10.000000	-0.825000	35.266666	217.500000	1023.000000	1023.000000	2046.000000
36.680000	0.013937	8.236936	1.795834	-0.409251	3.290667	3.559686	0.000000	-10.000000	-0.858333	35.783333	229.166672	1023.000000	1023.000000	2046.000000
36.700001	0.016151	9.545331	2.031905	0.053145	3.663028	3.797252	0.000000	-10.000000	-0.875000	35.883335	241.000000	1023.000000	1023.000000	2046.000000
36.720001	0.018595	10.989431	2.341464	0.582884	3.957028	4.108055	0.000000	-10.000000	-0.875000	35.950001	253.000000	1023.000000	1023.000000	2046.000000
36.740002	0.020296	11.995034	2.580362	1.016549	4.163859	4.234265	0.000000	-10.000000	-0.875000	36.016666	265.000000	1023.000000	1023.000000	2046.000000
36.759998	0.021042	12.435844	2.672592	1.285701	4.323323	4.154228	0.000000	-10.000000	-0.883333	36.049999	277.000000	1023.000000	1023.000000	2046.000000
36.779999	0.021132	12.488785	2.706741	1.505434	4.326610	3.949999	0.000000	-10.000000	-0.891667	36.366669	289.000000	1023.000000	1023.000000	2046.000000
36.799999	0.020504	12.117974	2.533723	1.650927	4.218439	3.714885	0.000000	-10.000000	-0.891667	36.916668	301.000000	1023.000000	1023.000000	2046.000000
36.820000	0.019137	11.309923	2.181686	1.686854	3.994126	3.447257	0.000000	-10.000000	-0.883333	37.233334	313.333344	1023.000000	1023.000000	2046.000000
36.840000	0.018154	10.729086	1.878671	1.635847	3.844170	3.370398	0.000000	-10.000000	-0.883333	37.383335	325.666656	1023.000000	1023.000000	2046.000000
36.860001	0.017900	10.579143	1.742472	1.726980	3.757287	3.352404	0.000000	-10.000000	-0.858333	36.866665	338.333344	1023.000000	1023.000000	2046.000000
36.880001	0.018262	10.792781	1.596463	1.950877	3.867612	3.377828	0.000000	-10.000000	-0.850000	36.450001	350.666656	1023.000000	1023.000000	2046.000000
36.900002	0.019029	11.246125	1.543560	2.195098	4.021957	3.485511	0.000000	-10.000000	-0.825000	35.866665	363.000000	1023.000000	1023.000000	2046.000000
36.919998	0.019895	11.757751	1.603446	2.547282	4.078369	3.528655	0.000000	-10.000000	-0.833333	35.483334	375.000000	1023.000000	1023.000000	2046.000000
36.939999	0.020980	12.399089	1.607756	2.849946	4.271120	3.670268	0.000000	-10.000000	-0.833333	35.233334	387.000000	1023.000000	1023.000000	2046.000000
36.959999	0.022021	13.014258	1.691132	3.118557	4.364027	3.840544	0.000000	-10.000000	-0.858333	35.350002	398.666656	1023.000000	1023.000000	2046.000000
36.980000	0.023208	13.715878	1.718639	3.339352	4.543300	4.114587	0.000000	-10.000000	-0.866667	35.566666	410.333344	1023.000000	1023.000000	2046.000000
37.000000	0.024478	14.466267	1.777038	3.565837	4.740091	4.383300	0.000000	-10.000000	-0.875000	36.049999	422.000000	1023.000000	1023.000000	2046.000000
37.020000	0.025627	15.145333	1.886123	3.764836	4.869526	4.624849	0.000000	-10.000000	-0.866667	36.266666	434.000000	1023.000000	1023.000000	2046.000000
37.040001	0.026916	15.907494	1.988809	3.968883	5.062028	4.887774	0.000000	-10.000000	-0.850000	36.450001	446.000000	1023.000000	1023.000000	2046.000000
37.060001	0.028291	16.719950	2.139117	4.173425	5.241270	5.166139	0.000000	-10.000000	-0.858333	36.350002	458.333344	1023.000000	1023.000000	2046.000000
37.080002	0.029838	17.634377	2.271099	4.330408	5.474648	5.558222	0.000000	-10.000000	-0.858333	36.300003	470.666656	1023.000000	1023.000000	2046.000000
37.099998	0.031843	18.819334	2.483022	4.725577	5.752905	5.857830	0.000000	-10.000000	-0.841667	36.250000	483.000000	1023.000000	1023.000000	2046.000000
37.119999	0.034342	20.296335	2.727246	5.232205	6.068523	6.268361	0.000000	-10.000000	-0.825000	36.083336	495.000000	1023.000000	1023.000000	2046.000000
37.139999	0.037099	21.925241	3.072300	5.805203	6.443499	6.604240	0.000000	-10.000000	-0.825000	35.766666	507.000000	1023.000000	1023.000000	2046.000000
37.160000	0.039670	23.444817	3.504909	6.281229	6.752407	6.906272	0.000000	-10.000000	-0.825000	35.416668	519.000000	1023.000000	1023.000000	2046.000000
37.180000	0.041554	24.558701	3.769727	6.551363	7.123695	7.113916	0.000000	-10.000000	-0.783333	34.816669	530.833313	1023.000000	1023.000000	2046.000000
37.200001	0.042535	25.138294	4.038466	6.631589	7.301381	7.166858	0.000000	-10.000000	-0.750000	34.100002	542.500000	1023.000000	1023.000000	2046.000000
37.220001	0.043053	25.444077	4.136386	6.659144	7.509074	7.139472	0.000000	-10.000000	-0.733333	33.433334	553.833313	1023.000000	1023.000000	2046.000000
37.240002	0.043400	25.649261	4.289919	6.618191	7.590906	7.150247	0.000000	-10.000000	-0.733333	33.366669	565.166687	1023.000000	1023.000000	2046.000000
37.259998	0.043859	25.920759	4.327338	6.591358	7.769620	7.232443	0.000000	-10.000000	-0.716667	33.316669	576.333313	1023.000000	1023.000000	2046.000000
37.279999	0.044418	26.250910	4.464602	6.646609	7.840763	7.298935	0.000000	-10.000000	-0.708333	33.316669	587.500000	1023.000000	1023.000000	2046.000000
37.299999	0.045255	26.745419	4.622825	6.743631	7.992241	7.386722	0.000000	-10.000000	-0.691667	33.166668	598.500000	1023.000000	1023.000000	2046.000000
37.320000	0.046277	27.349800	4.815970	6.829395	8.148845	7.555591	0.000000	-10.000000	-0.691667	32.933334	609.666687	1023.000000	1023.000000	2046.000000
37.340000	0.047436	28.034580	5.034511	6.932926	8.344084	7.723060	0.000000	-10.000000	-0.675000	32.666668	620.666687	1023.000000	1023.000000	2046.000000
37.360001	0.049159	29.053051	5.297251	7.104317	8.597186	8.054296	0.000000	-10.000000	-0.675000	32.466667	631.666687	1023.000000	1023.000000	2046.000000
37.380001	0.050910	30.087915	5.585187	7.385337	8.813239	8.304152	0.000000	-10.000000	-0.658333	32.316669	642.500000	1023.000000	1023.000000	2046.000000
37.400002	0.052878	31.250711	5.863871	7.671667	9.102769	8.612403	0.000000	-10.000000	-0.650000	32.133335	653.500000	1023.000000	1023.000000	2046.000000
37.419998	0.054905	32.449120	6.162043	8.007042	9.366679	8.913355	0.000000	-10.000000	-0.616667	31.650000	664.166687	1023.000000	1023.000000	2046.000000
37.439999	0.056973	33.671124	6.492682	8.372576	9.627967	9.177897	0.000000	-10.000000	-0.583333	31.033333	674.833313	1023.000000	1023.000000	2046.000000
37.459999	0.058878	34.796692	6.891987	8.727559	9.776072	9.401073	0.000000	-10.000000	-0.550000	30.316666	685.166687	1023.000000	1023.000000	2046.000000
37.480000	0.060626	35.829971	7.206527	9.067228	9.935866	9.620348	0.000000	-10.000000	-0.516667	29.183332	695.500000	1023.000000	1023.000000	2046.000000
37.500000	0.062282	36.808453	7.546217	9.359360	10.067901	9.834976	0.000000	-10.000000	-0.458333	28.216667	705.333313	1023.000000	1023.000000	2046.000000
37.520000	0.063745	37.673481	7.854617	9.651856	10.169830	9.997176	0.000000	-10.000000	-0.383333	26.400000	715.000000	1023.000000	1023.000000	2046.000000
37.540001	0.065113	38.481983	8.137694	9.956386	10.246119	10.141783	0.000000	-10.000000	-0.300000	24.650000	724.166687	1023.000000	1023.000000	2046.000000
37.560001	0.066312	39.190479	8.431940	10.225123	10.287118	10.246296	0.000000	-10.000000	-0.225000	21.983334	732.833313	1023.000000	1023.000000	2046.000000
37.580002	0.067330	39.791935	8.617824	10.458275	10.377250	10.338590	0.000000	-10.000000	-0.158333	19.316668	740.500000	1023.000000	1023.000000	2046.000000
37.599998	0.068066	40.226933	8.851589	10.665452	10.334471	10.375420	0.000000	-10.000000	-0.091667	16.266666	747.333313	1023.000000	1023.000000	2046.000000
37.619999	0.068933	40.739460	9.009689	10.814086	10.456131	10.459555	0.000000	-10.000000	-0.041667	13.200001	753.166687	1023.000000	1023.000000	2046.000000
37.639999	0.069881	41.299515	9.227944	10.979466	10.524165	10.567937	0.000000	-10.000000	0.000000	9.800000	758.166687	1023.000000	1023.000000	2046.000000
37.660000	0.070190	41.482143	9.306778	11.115437	10.499454	10.560473	0.000000	-10.000000	0.025000	6.100000	762.166687	1023.000000	1023.000000	2046.000000
37.680000	0.069332	40.975212	9.265127	11.083115	10.283077	10.343895	0.000000	-10.000000	0.050000	1.816667	764.666687	1023.000000	1023.000000	2046.000000
37.700001	0.068290	40.359173	9.182068	11.006137	10.112072	10.058894	0.000000	-10.000000	0.066667	-1.666667	765.833313	1023.000000	1023.000000	2046.000000
37.720001	0.067565	39.930683	9.013207	10.845551	10.121133	9.950795	0.000000	-10.000000	0.075000	-5.133334	766.000000	1023.000000	1023.000000	2046.000000
37.740002	0.068230	40.324108	9.072131	10.864951	10.204304	10.182724	0.000000	-10.000000	0.091667	-7.700000	766.000000	1023.000000	1023.000000	2046.000000
37.759998	0.068516	40.492874	9.022982	11.046427	10.240607	10.182858	0.000000	-10.000000	0.116667	-10.250000	766.000000	1023.000000	1023.000000	2046.000000
37.779999	0.068085	40.238258	8.937583	11.085346	10.106757	10.108571	0.000000	-10.000000	0.133333	-11.700000	766.000000	1023.000000	1023.000000	2046.000000
37.799999	0.066833	39.498234	8.755738	10.984680	9.938193	9.819623	0.000000	-10.000000	0.141667	-12.266666	766.000000	1023.000000	1023.000000	2046.000000
37.820000	0.065281	38.580799	8.538635	10.687510	9.799854	9.554799	0.000000	-10.000000	0.133333	-12.266666	762.500000	1023.000000	1023.000000	2046.000000
37.840000	0.063373	37.453304	8.333576	10.434937	9.557266	9.127523	0.000000	-10.000000	0.125000	-11.850000	754.500000	1023.000000	1023.000000	2046.000000
37.860001	0.061281	36.216881	8.035594	10.231767	9.292079	8.657442	0.000000	-10.000000	0.116667	-11.533334	745.166687	1023.000000	1023.000000	2046.000000
37.880001	0.058572	34.615795	7.599396	9.931967	8.881956	8.202477	0.000000	-10.000000	0.116667	-11.666667	738.000000	1023.000000	1023.000000	2046.000000
37.900002	0.056176	33.199833	7.164550	9.611129	8.562635	7.861517	0.000000	-10.000000	0.133333	-12.333333	734.000000	1023.000000	1023.000000	2046.000000
37.919998	0.054277	32.077972	6.865538	9.395099	8.283750	7.533586	0.000000	-10.000000	0.158333	-13.250000	729.833313	1023.000000	1023.000000	2046.000000
37.939999	0.052957	31.297710	6.582499	9.224614	8.129774	7.360823	0.000000	-10.000000	0.191667	-14.050000	725.500000	1023.000000	1023.000000	2046.000000
37.959999	0.051842	30.638336	6.396491	9.221215	7.944011	7.076618	0.000000	-10.000000	0.216667	-14.916667	720.666687	1023.000000	1023.000000	2046.000000
37.980000	0.051029	30.158003	6.181436	9.181919	7.844784	6.949863	0.000000	-10.000000	0.233333	-15.583334	715.666687	1023.000000	1023.000000	2046.000000
38.000000	0.050423	29.800100	6.061533	9.206545	7.717664	6.814359	0.000000	-10.000000	0.233333	-15.833334	710.333313	1023.000000	1023.000000	2046.000000
38.020000	0.049924	29.505083	5.941357	9.111366	7.639053	6.813306	0.000000	-10.000000	0.241667	-15.683333	705.166687	1023.000000	1023.000000	2046.000000
38.040001	0.049363	29.173698	5.768932	9.083261	7.573065	6.748441	0.000000	-10.000000	0.225000	-15.100000	698.333313	1023.000000	1023.000000	2046.000000
38.060001	0.048888	28.892624	5.666175	8.982407	7.513293	6.730750	0.000000	-10.000000	0.216667	-14.633333	693.333313	1023.000000	1023.000000	2046.000000
38.080002	0.048518	28.673862	5.580860	8.821910	7.478496	6.792598	0.000000	-10.000000	0.208333	-14.050000	688.333313	1023.000000	1023.000000	2046.000000
38.099998	0.048049	28.397232	5.466067	8.683803	7.455999	6.791364	0.000000	-10.000000	0.208333	-13.866667	685.166687	1023.000000	1023.000000	2046.000000
38.119999	0.047511	28.079147	5.372958	8.461745	7.416901	6.827544	0.000000	-10.000000	0.208333	-13.833334	680.500000	1023.000000	1023.000000	2046.000000
38.139999	0.047508	28.077433	5.301599	8.322478	7.470191	6.983166	0.000000	-10.000000	0.208333	-14.000000	675.833313	1023.000000	1023.000000	2046.000000
38.160000	0.048175	28.471510	5.302956	8.363930	7.600177	7.204448	0.000000	-10.000000	0.216667	-14.400001	671.166687	1023.000000	1023.000000	2046.000000
38.180000	0.049107	29.022289	5.425138	8.581371	7.669952	7.345827	0.000000	-10.000000	0.225000	-14.533334	666.333313	1023.000000	1023.000000	2046.000000
38.200001	0.050161	29.645418	5.591776	8.750942	7.780442	7.522259	0.000000	-10.000000	0.216667	-14.383333	661.500000	1023.000000	1023.000000	2046.000000
38.220001	0.050829	30.040211	5.718045	8.888535	7.899583	7.534047	0.000000	-10.000000	0.183333	-13.616667	656.666687	1023.000000	1023.000000	2046.000000
38.240002	0.050768	30.004021	5.786769	8.827623	7.903418	7.486211	0.000000	-10.000000	0.158333	-12.800000	652.166687	1023.000000	1023.000000	2046.000000
38.259998	0.049994	29.546574	5.837901	8.617105	7.827424	7.264144	0.000000	-10.000000	0.133333	-11.933333	648.000000	1023.000000	1023.000000	2046.000000
38.279999	0.048598	28.721136	5.822219	8.336098	7.644588	6.918231	0.000000	-10.000000	0.116667	-11.083334	644.000000	1023.000000	1023.000000	2046.000000
38.299999	0.047322	27.967430	5.721178	7.988399	7.528287	6.729566	0.000000	-10.000000	0.091667	-9.966667	640.166687	1023.000000	1023.000000	2046.000000
38.320000	0.046193	27.300097	5.693563	7.677413	7.355099	6.574021	0.000000	-10.000000	0.066667	-8.383333	636.666687	1023.000000	1023.000000	2046.000000
38.340000	0.045212	26.720266	5.650742	7.431598	7.195228	6.442698	0.000000	-10.000000	0.058333	-6.700000	633.833313	1023.000000	1023.000000	2046.000000
38.360001	0.044703	26.419373	5.645899	7.243603	7.140387	6.389484	0.000000	-10.000000	0.050000	-5.066667	631.500000	1023.000000	1023.000000	2046.000000
38.380001	0.044707	26.422131	5.700233	7.163500	7.145111	6.413287	0.000000	-10.000000	0.041667	-4.283333	629.833313	1023.000000	1023.000000	2046.000000
38.400002	0.045087	26.646481	5.848209	7.107357	7.171172	6.519742	0.000000	-10.000000	0.025000	-1.600000	628.666687	1023.000000	1023.000000	2046.000000
38.419998	0.046066	27.225101	5.910608	7.155132	7.420855	6.738507	0.000000	-10.000000	0.016667	-0.900000	628.166687	1023.000000	1023.000000	2046.000000
38.439999	0.047063	27.814388	6.106436	7.272305	7.508355	6.927292	0.000000	-10.000000	0.025000	0.800000	628.000000	1023.000000	1023.000000	2046.000000
38.459999	0.048387	28.596727	6.284276	7.513645	7.647765	7.151041	0.000000	-10.000000	0.033333	-0.216667	628.000000	1023.000000	1023.000000	2046.000000
38.480000	0.050118	29.619984	6.442073	7.671069	7.933568	7.573275	0.000000	-10.000000	0.041667	0.366667	628.000000	1023.000000	1023.000000	2046.000000
38.500000	0.051901	30.673285	6.636776	7.887718	8.195074	7.953716	0.000000	-10.000000	0.041667	0.000000	628.000000	1023.000000	1023.000000	2046.000000
38.520000	0.053401	31.560183	6.840787	8.136295	8.383714	8.199386	0.000000	-10.000000	0.050000	0.000000	628.000000	1023.000000	1023.000000	2046.000000
38.540001	0.054660	32.304005	7.046623	8.339191	8.521121	8.397070	0.000000	-10.000000	0.050000	0.000000	628.000000	1023.000000	1023.000000	2046.000000
38.560001	0.055831	32.996056	7.184185	8.494167	8.702368	8.615334	0.000000	-10.000000	0.050000	0.000000	628.000000	1023.000000	1023.000000	2046.000000
38.580002	0.056915	33.636662	7.344567	8.658284	8.850757	8.783051	0.000000	-10.000000	0.050000	0.000000	628.000000	1023.000000	1023.000000	2046.000000
38.599998	0.057727	34.116688	7.550809	8.810369	8.893273	8.862235	0.000000	-10.000000	0.041667	0.000000	628.000000	1023.000000	1023.000000	2046.000000
38.619999	0.058541	34.597488	7.656926	8.977372	9.011349	8.951842	0.000000	-10.000000	0.041667	0.000000	628.000000	1023.000000	1023.000000	2046.000000
38.639999	0.059188	34.980007	7.799588	9.065676	9.075536	9.039209	0.000000	-10.000000	0.041667	0.000000	628.000000	1023.000000	1023.000000	2046.000000
38.660000	0.059784	35.332199	7.941269	9.128551	9.140185	9.122192	0.000000	-10.000000	0.050000	0.000000	628.000000	1023.000000	1023.000000	2046.000000
38.680000	0.060311	35.643745	8.035895	9.172847	9.209229	9.225776	0.000000	-10.000000	0.050000	0.000000	628.000000	1023.000000	1023.000000	2046.000000
38.700001	0.060037	35.481720	8.016913	9.181504	9.116789	9.166513	0.000000	-10.000000	0.050000	0.316667	628.000000	1023.000000	1023.000000	2046.000000
38.720001	0.058922	34.823082	7.860929	8.973867	9.025393	8.962893	0.000000	-10.000000	0.041667	0.316667	628.000000	1023.000000	1023.000000	2046.000000
38.740002	0.057496	33.979851	7.745484	8.781453	8.818265	8.634647	0.000000	-10.000000	0.041667	0.316667	628.000000	1023.000000	1023.000000	2046.000000
38.759998	0.056468	33.372372	7.624074	8.562620	8.735094	8.450583	0.000000	-10.000000	0.041667	0.000000	628.000000	1023.000000	1023.000000	2046.000000
38.779999	0.056634	33.470879	7.786161	8.495255	8.649161	8.540299	0.000000	-10.000000	0.050000	0.000000	628.000000	1023.000000	1023.000000	2046.000000
38.799999	0.057452	33.953873	7.878338	8.720608	8.776975	8.577951	0.000000	-10.000000	0.050000	0.000000	628.000000	1023.000000	1023.000000	2046.000000
38.820000	0.058132	34.356216	8.060419	8.866588	8.743858	8.685349	0.000000	-10.000000	0.041667	0.000000	628.000000	1023.000000	1023.000000	2046.000000
38.840000	0.057921	34.231205	8.058011	8.963113	8.703760	8.506323	0.000000	-10.000000	0.041667	0.000000	628.000000	1023.000000	1023.000000	2046.000000
38.860001	0.056897	33.625908	8.058449	8.780804	8.509353	8.277302	0.000000	-10.000000	0.041667	0.000000	628.000000	1023.000000	1023.000000	2046.000000
38.880001	0.055730	32.936253	7.951215	8.672508	8.332599	7.979929	0.000000	-10.000000	0.050000	0.000000	628.000000	1023.000000	1023.000000	2046.000000
38.900002	0.054454	32.182190	7.816481	8.599041	8.152766	7.613903	0.000000	-10.000000	0.041667	0.000000	628.000000	1023.000000	1023.000000	2046.000000
38.919998	0.052338	30.931602	7.534659	8.404796	7.783848	7.208300	0.000000	-10.000000	0.041667	-0.283333	628.000000	1023.000000	1023.000000	2046.000000
38.939999	0.049905	29.493645	7.189779	8.176590	7.359467	6.767810	0.000000	-10.000000	0.041667	-0.283333	628.000000	1023.000000	1023.000000	2046.000000
38.959999	0.048058	28.402140	6.885841	7.961092	7.084373	6.470835	0.000000	-10.000000	0.050000	-0.283333	628.000000	1023.000000	1023.000000	2046.000000
38.980000	0.046959	27.752798	6.705248	7.900611	6.886558	6.260381	0.000000	-10.000000	0.050000	0.000000	628.000000	1023.000000	1023.000000	2046.000000
39.000000	0.046274	27.348167	6.541884	7.834644	6.813232	6.158408	0.000000	-10.000000	0.041667	0.000000	628.000000	1023.000000	1023.000000	2046.000000
39.020000	0.045901	27.127630	6.470256	7.901088	6.739172	6.017115	0.000000	-10.000000	0.025000	0.883333	628.000000	1023.000000	1023.000000	2046.000000
39.040001	0.045769	27.049658	6.406418	7.956356	6.699333	5.987550	0.000000	-10.000000	0.008333	2.250000	628.000000	1023.000000	1023.000000	2046.000000
39.060001	0.045873	27.111082	6.307149	8.040217	6.736451	6.027264	0.000000	-10.000000	0.000000	4.200000	628.000000	1023.000000	1023.000000	2046.000000
39.080002	0.045917	27.137222	6.240670	8.114386	6.727868	6.054298	0.000000	-10.000000	0.000000	5.900000	628.000000	1023.000000	1023.000000	2046.000000
39.099998	0.045955	27.159632	6.126361	8.118417	6.789427	6.125426	0.000000	-10.000000	-0.025000	7.983334	628.000000	1023.000000	1023.000000	2046.000000
39.119999	0.045938	27.149401	6.058025	8.127021	6.799551	6.164804	0.000000	-10.000000	-0.108333	11.250000	628.000000	1023.000000	1023.000000	2046.000000
39.139999	0.045986	27.177691	5.957908	8.053683	6.862555	6.303546	0.000000	-10.000000	-0.116667	14.583334	628.000000	1023.000000	1023.000000	2046.000000
39.160000	0.046155	27.277754	5.873412	8.010839	6.948909	6.444593	0.000000	-10.000000	-0.083333	13.550000	527.000000	1023.000000	1023.000000	2046.000000
39.180000	0.046484	27.471889	5.847303	7.848061	7.041059	6.735466	0.000000	-10.000000	0.016667	9.983334	325.166656	1023.000000	1023.000000	2046.000000
39.200001	0.047454	28.045025	5.850671	7.985654	7.206937	7.001763	0.000000	-10.000000	0.041667	4.383333	124.000000	1023.000000	1023.000000	2046.000000
39.220001	0.049074	29.002810	5.989426	8.382285	7.395507	7.235591	0.000000	-10.000000	0.050000	1.966667	24.000000	1023.000000	1023.000000	2046.000000
39.240002	0.050467	29.825733	6.168161	8.717633	7.545841	7.394098	0.000000	-10.000000	0.066667	-0.666667	24.833334	1023.000000	1023.000000	2046.000000
39.259998	0.051317	30.328487	6.297938	8.902225	7.635179	7.493147	0.000000	-10.000000	0.066667	-2.433333	25.000000	1023.000000	1023.000000	2046.000000
39.279999	0.051364	30.356153	6.272590	8.930712	7.703306	7.449545	0.000000	-10.000000	0.175000	-6.150000	25.000000	1023.000000	1023.000000	2046.000000
39.299999	0.050455	29.818621	6.190939	8.785344	7.629604	7.212734	0.000000	-10.000000	0.308333	-13.700001	25.000000	1023.000000	1023.000000	2046.000000
39.320000	0.048912	28.907225	6.082591	8.497282	7.481953	6.845399	0.000000	-10.000000	0.466667	-20.266666	25.000000	1023.000000	1023.000000	2046.000000
39.340000	0.047301	27.954679	5.934846	8.052967	7.342908	6.623957	0.000000	-10.000000	0.516667	-24.633333	17.333334	1023.000000	1023.000000	2046.000000
39.360001	0.045583	26.939581	5.802247	7.638582	7.130953	6.367799	0.000000	-10.000000	0.491667	-23.716667	7.333333	1023.000000	1023.000000	2046.000000
39.380001	0.044266	26.161501	5.693027	7.158875	6.941885	6.367714	0.000000	-10.000000	0.458333	-23.283333	-5.333333	1023.000000	1023.000000	2046.000000
39.400002	0.043080	25.460106	5.596271	6.832106	6.776297	6.255432	0.000000	-10.000000	0.433333	-22.733334	-12.833333	1023.000000	1023.000000	2046.000000
39.419998	0.042156	24.914351	5.531695	6.597818	6.633729	6.151110	0.000000	-10.000000	0.433333	-22.783333	-20.500000	1023.000000	1023.000000	2046.000000
39.439999	0.041509	24.532034	5.495660	6.320810	6.536588	6.178976	0.000000	-10.000000	0.441667	-23.133333	-28.166666	1023.000000	1023.000000	2046.000000
39.459999	0.041055	24.263372	5.519708	6.170475	6.454800	6.118389	0.000000	-10.000000	0.466667	-23.833334	-36.000000	1023.000000	1023.000000	2046.000000
39.480000	0.040649	24.023777	5.657474	6.052920	6.263003	6.050379	0.000000	-10.000000	0.508333	-24.916668	-44.000000	1023.000000	1023.000000	2046.000000
39.500000	0.040314	23.825558	5.645457	5.982539	6.218368	5.979194	0.000000	-10.000000	0.566667	-26.083334	-52.166668	1023.000000	1023.000000	2046.000000
39.520000	0.040093	23.695095	5.669714	5.957099	6.140418	5.927864	0.000000	-10.000000	0.625000	-27.300001	-60.666668	1023.000000	1023.000000	2046.000000
39.540001	0.039723	23.476341	5.674603	5.936741	6.021825	5.843173	0.000000	-10.000000	0.675000	-28.200001	-69.833336	1023.000000	1023.000000	2046.000000
39.560001	0.039496	23.342262	5.809351	5.937398	5.840551	5.754961	0.000000	-10.000000	0.700000	-29.083334	-79.166664	1023.000000	1023.000000	2046.000000
39.580002	0.039659	23.438671	5.832950	5.923588	5.950322	5.731812	0.000000	-10.000000	0.733333	-29.800001	-88.833336	1023.000000	1023.000000	2046.000000
39.599998	0.039993	23.635666	5.968571	5.898120	5.960526	5.808449	0.000000	-10.000000	0.766667	-30.566668	-98.666664	1023.000000	1023.000000	2046.000000
39.619999	0.040215	23.767166	6.093402	5.902019	5.899008	5.872736	0.000000	-10.000000	0.808333	-31.133333	-109.000000	1023.000000	1023.000000	2046.000000
39.639999	0.040072	23.682373	6.089576	5.930772	5.860450	5.801575	0.000000	-10.000000	0.816667	-31.633333	-119.500000	1023.000000	1023.000000	2046.000000
39.660000	0.039510	23.350307	6.072894	5.796031	5.702407	5.778975	0.000000	-10.000000	0.833333	-31.883333	-130.000000	1023.000000	1023.000000	2046.000000
39.680000	0.039455	23.317917	6.109631	5.778658	5.527994	5.901635	0.000000	-10.000000	0.850000	-32.299999	-140.666672	1023.000000	1023.000000	2046.000000
39.700001	0.038535	22.774445	5.938467	5.901403	5.222839	5.711737	0.000000	-10.000000	0.883333	-32.883335	-151.500000	1023.000000	1023.000000	2046.000000
39.720001	0.037081	21.915085	5.673511	5.737628	4.912264	5.591681	0.000000	-10.000000	0.916667	-33.466667	-162.500000	1023.000000	1023.000000	2046.000000
39.740002	0.034774	20.551428	5.418108	5.306097	4.626273	5.200951	0.000000	-10.000000	0.950000	-33.916668	-173.666672	1023.000000	1023.000000	2046.000000
39.759998	0.032314	19.097326	5.167141	4.852272	4.278092	4.799822	0.000000	-10.000000	0.966667	-34.116669	-184.833328	1023.000000	1023.000000	2046.000000
39.779999	0.030433	17.985699	4.947567	4.615262	3.966705	4.456165	0.000000	-10.000000	0.958333	-34.166668	-196.333328	1023.000000	1023.000000	2046.000000
39.799999	0.028662	16.939428	4.724220	4.471253	3.650390	4.093565	0.000000	-10.000000	0.950000	-33.966667	-207.666672	1023.000000	1023.000000	2046.000000
39.820000	0.026243	15.509625	4.392490	4.283663	3.224882	3.608590	0.000000	-10.000000	0.925000	-33.733334	-219.000000	1023.000000	1023.000000	2046.000000
39.840000	0.023450	13.858930	3.951697	4.002040	2.743403	3.161790	0.000000	-10.000000	0.908333	-33.466667	-230.166672	1023.000000	1023.000000	2046.000000
39.860001	0.020980	12.399001	3.519911	3.807858	2.311768	2.759466	0.000000	-10.000000	0.875000	-33.250000	-241.333328	1023.000000	1023.000000	2046.000000
39.880001	0.019130	11.305720	3.158016	3.625894	1.993070	2.528740	0.000000	-10.000000	0.891667	-33.033333	-252.500000	1023.000000	1023.000000	2046.000000
39.900002	0.017552	10.373281	2.903314	3.524251	1.696782	2.248935	0.000000	-10.000000	0.900000	-33.200001	-263.500000	1023.000000	1023.000000	2046.000000
39.919998	0.016261	9.610456	2.707575	3.371877	1.487777	2.043226	0.000000	-10.000000	0.916667	-33.350002	-274.666656	1023.000000	1023.000000	2046.000000
39.939999	0.015173	8.967310	2.525292	3.174789	1.311937	1.955293	0.000000	-10.000000	0.883333	-33.416668	-285.833344	1023.000000	1023.000000	2046.000000
39.959999	0.014149	8.361929	2.319692	3.066202	1.172235	1.803799	0.000000	-10.000000	0.866667	-33.116669	-297.000000	1023.000000	1023.000000	2046.000000
39.980000	0.013117	7.752245	2.128129	2.922760	1.037866	1.663490	0.000000	-10.000000	0.833333	-32.750000	-308.000000	1023.000000	1023.000000	2046.000000
40.000000	0.012109	7.156282	1.979192	2.787258	0.889178	1.500654	0.000000	-10.000000	0.816667	-32.283333	-318.833344	1023.000000	1023.000000	2046.000000
40.020000	0.011204	6.621675	1.870535	2.541127	0.750329	1.459683	0.000000	-10.000000	0.800000	-31.866669	-329.666656	1023.000000	1023.000000	2046.000000
40.040001	0.010214	6.036337	1.715026	2.346916	0.622050	1.352345	0.000000	-10.000000	0.800000	-31.466667	-340.166656	1023.000000	1023.000000	2046.000000
40.060001	0.009421	5.567789	1.531492	2.075128	0.602776	1.358394	0.000000	-10.000000	0.800000	-31.016666	-350.833344	1023.000000	1023.000000	2046.000000
40.080002	0.009045	5.345703	1.434515	1.856815	0.523782	1.530591	0.000000	-10.000000	0.791667	-30.650000	-361.166656	1023.000000	1023.000000	2046.000000
40.099998	0.009703	5.734389	1.402970	2.035280	0.649170	1.646968	0.000000	-10.000000	0.791667	-30.566668	-371.500000	1023.000000	1023.000000	2046.000000
40.119999	0.010257	6.061718	1.470325	2.187895	0.685680	1.717818	0.000000	-10.000000	0.791667	-30.750000	-381.500000	1023.000000	1023.000000	2046.000000
40.139999	0.010667	6.304210	1.545248	2.154590	0.728633	1.875739	0.000000	-10.000000	0.783333	-30.850000	-391.833344	1023.000000	1023.000000	2046.000000
40.160000	0.010821	6.394969	1.541681	2.132357	0.806067	1.914864	0.000000	-10.000000	0.775000	-30.466667	-402.166656	1023.000000	1023.000000	2046.000000
40.180000	0.010220	6.040131	1.575100	1.967580	0.686058	1.811393	0.000000	-10.000000	0.741667	-29.900000	-412.500000	1023.000000	1023.000000	2046.000000
40.200001	0.008932	5.278679	1.422163	1.635643	0.598638	1.622236	0.000000	-10.000000	0.725000	-29.433334	-422.500000	1023.000000	1023.000000	2046.000000
40.220001	0.007369	4.355102	1.276226	1.238374	0.441130	1.399372	0.000000	-10.000000	0.700000	-29.316668	-432.166656	1023.000000	1023.000000	2046.000000
40.240002	0.005535	3.271463	1.105925	0.743545	0.273363	1.148630	0.000000	-10.000000	0.700000	-29.483334	-441.833344	1023.000000	1023.000000	2046.000000
40.259998	0.003619	2.139069	0.950914	0.260628	0.010219	0.917308	0.000000	-10.000000	0.691667	-29.250000	-451.500000	1023.000000	1023.000000	2046.000000
40.279999	0.002092	1.236235	0.731405	-0.136298	-0.079769	0.720897	0.000000	-10.000000	0.675000	-28.683334	-461.500000	1023.000000	1023.000000	2046.000000
40.299999	0.000773	0.456761	0.598073	-0.581979	-0.259869	0.700535	0.000000	-10.000000	0.650000	-27.766668	-471.166656	1023.000000	1023.000000	2046.000000
40.320000	-0.000211	-0.124919	0.477555	-0.905444	-0.380687	0.683657	0.000000	-10.000000	0.625000	-27.066668	-480.500000	1023.000000	1023.000000	2046.000000
40.340000	-0.000997	-0.589194	0.401639	-1.103126	-0.475915	0.588208	0.000000	-10.000000	0.591667	-26.466667	-489.333344	1023.000000	1023.000000	2046.000000
40.360001	-0.001443	-0.852868	0.371592	-1.365697	-0.530749	0.671986	0.000000	-10.000000	0.566667	-25.833334	-498.166656	1023.000000	1023.000000	2046.000000
40.380001	-0.001766	-1.043676	0.417561	-1.524419	-0.610383	0.673566	0.000000	-10.000000	0.541667	-25.216667	-506.666656	1023.000000	1023.000000	2046.000000
40.400002	-0.001889	-1.116300	0.397615	-1.703374	-0.595168	0.784627	0.000000	-10.000000	0.525000	-24.666666	-515.166687	1023.000000	1023.000000	2046.000000
40.419998	-0.001995	-1.178763	0.380516	-1.807137	-0.587491	0.835349	0.000000	-10.000000	0.500000	-24.233334	-523.500000	1023.000000	1023.000000	2046.000000
40.439999	-0.002194	-1.296497	0.398593	-1.846997	-0.654732	0.806639	0.000000	-10.000000	0.491667	-23.900000	-531.833313	1023.000000	1023.000000	2046.000000
40.459999	-0.002253	-1.331610	0.424327	-1.949673	-0.671089	0.864825	0.000000	-10.000000	0.483333	-23.566668	-539.833313	1023.000000	1023.000000	2046.000000
40.480000	-0.002129	-1.258050	0.427909	-2.018800	-0.564962	0.897803	0.000000	-10.000000	0.458333	-23.166666	-547.500000	1023.000000	1023.000000	2046.000000
40.500000	-0.001645	-0.971958	0.573372	-2.101181	-0.481146	1.036996	0.000000	-10.000000	0.425000	-22.533333	-555.166687	1023.000000	1023.000000	2046.000000
40.520000	-0.001131	-0.668152	0.609695	-2.203311	-0.329623	1.255087	0.000000	-10.000000	0.391667	-21.766666	-562.666687	1023.000000	1023.000000	2046.000000
40.540001	-0.001422	-0.840384	0.588005	-2.268521	-0.362729	1.202860	0.000000	-10.000000	0.391667	-21.083334	-570.000000	1023.000000	1023.000000	2046.000000
40.560001	-0.001911	-1.129687	0.472726	-2.361648	-0.352186	1.111421	0.000000	-10.000000	0.375000	-20.533335	-577.000000	1023.000000	1023.000000	2046.000000
40.580002	-0.002822	-1.667615	0.481351	-2.634947	-0.562146	1.048127	0.000000	-10.000000	0.366667	-20.116667	-583.833313	1023.000000	1023.000000	2046.000000
40.599998	-0.002893	-1.709529	0.460307	-2.695663	-0.538662	1.064489	0.000000	-10.000000	0.350000	-19.633333	-590.666687	1023.000000	1023.000000	2046.000000
40.619999	-0.002745	-1.622511	0.464324	-2.636322	-0.588030	1.137517	0.000000	-10.000000	0.358333	-19.433334	-597.166687	1023.000000	1023.000000	2046.000000
40.639999	-0.003340	-1.973937	0.321929	-2.675207	-0.663716	1.043057	0.000000	-10.000000	0.366667	-19.283333	-603.666687	1023.000000	1023.000000	2046.000000
40.660000	-0.004890	-2.889822	0.143576	-2.982943	-0.850359	0.799905	0.000000	-10.000000	0.366667	-19.066668	-610.000000	1023.000000	1023.000000	2046.000000
40.680000	-0.006727	-3.975891	-0.128151	-3.286661	-1.103788	0.542709	0.000000	-10.000000	0.316667	-18.283333	-616.333313	1023.000000	1023.000000	2046.000000
40.700001	-0.008374	-4.949116	-0.499257	-3.380063	-1.231026	0.161230	0.000000	-10.000000	0.266667	-17.116667	-622.500000	1023.000000	1023.000000	2046.000000
40.720001	-0.010249	-6.056952	-0.857652	-3.478187	-1.468545	-0.252568	0.000000	-10.000000	0.216667	-15.883333	-628.166687	1023.000000	1023.000000	2046.000000
40.740002	-0.012408	-7.333153	-1.275582	-3.674994	-1.727777	-0.654800	0.000000	-10.000000	0.200000	-14.583333	-633.500000	1023.000000	1023.000000	2046.000000
40.759998	-0.014730	-8.705554	-1.741969	-3.882448	-2.054743	-1.026394	0.000000	-10.000000	0.166667	-13.300000	-638.333313	1023.000000	1023.000000	2046.000000
40.779999	-0.016378	-9.679273	-2.108788	-4.058129	-2.288667	-1.223689	0.000000	-10.000000	0.141667	-12.283334	-642.833313	1023.000000	1023.000000	2046.000000
40.799999	-0.017625	-10.416177	-2.465671	-4.100183	-2.415173	-1.435151	0.000000	-10.000000	0.133333	-12.083334	-647.000000	1023.000000	1023.000000	2046.000000
40.820000	-0.018619	-11.003807	-2.674774	-4.202601	-2.570780	-1.555652	0.000000	-10.000000	0.141667	-12.550000	-651.000000	1023.000000	1023.000000	2046.000000
40.840000	-0.019510	-11.530454	-2.924887	-4.303544	-2.634944	-1.667079	0.000000	-10.000000	0.150000	-13.133333	-655.333313	1023.000000	1023.000000	2046.000000
40.860001	-0.020179	-11.925830	-3.111835	-4.426517	-2.687607	-1.699871	0.000000	-10.000000	0.150000	-13.316667	-659.666687	1023.000000	1023.000000	2046.000000
40.880001	-0.020773	-12.276684	-3.241520	-4.537355	-2.770299	-1.727510	0.000000	-10.000000	0.133333	-13.083334	-664.166687	1023.000000	1023.000000	2046.000000
40.900002	-0.021434	-12.667603	-3.387399	-4.650522	-2.823186	-1.806496	0.000000	-10.000000	0.133333	-12.466667	-668.500000	1023.000000	1023.000000	2046.000000
40.919998	-0.021977	-12.988561	-3.486345	-4.828580	-2.893101	-1.780535	0.000000	-10.000000	0.116667	-11.700001	-672.833313	1023.000000	1023.000000	2046.000000
40.939999	-0.022379	-13.225795	-3.573258	-5.014647	-2.909454	-1.728436	0.000000	-10.000000	0.116667	-10.833334	-676.666687	1023.000000	1023.000000	2046.000000
40.959999	-0.022640	-13.379951	-3.631952	-5.179066	-2.908102	-1.660831	0.000000	-10.000000	0.100000	-10.183333	-680.166687	1023.000000	1023.000000	2046.000000
40.980000	-0.022628	-13.372967	-3.664938	-5.329081	-2.852700	-1.526248	0.000000	-10.000000	0.100000	-9.683333	-683.500000	1023.000000	1023.000000	2046.000000
41.000000	-0.021924	-12.956843	-3.565988	-5.299213	-2.802368	-1.289274	0.000000	-10.000000	0.100000	-9.683333	-686.833313	1023.000000	1023.000000	2046.000000
41.020000	-0.020701	-12.234086	-3.357001	-5.091347	-2.695002	-1.090736	0.000000	-10.000000	0.116667	-9.983334	-690.000000	1023.000000	1023.000000	2046.000000
41.040001	-0.019792	-11.696986	-3.127359	-4.954887	-2.647969	-0.966771	0.000000	-10.000000	0.116667	-10.483334	-693.333313	1023.000000	1023.000000	2046.000000
41.060001	-0.018884	-11.160559	-2.889947	-4.880262	-2.562287	-0.828062	0.000000	-10.000000	0.116667	-10.400001	-696.833313	1023.000000	1023.000000	2046.000000
41.080002	-0.018439	-10.897482	-2.669815	-4.910749	-2.566713	-0.750205	0.000000	-10.000000	0.100000	-9.966667	-700.500000	1023.000000	1023.000000	2046.000000
41.099998	-0.018723	-11.065454	-2.584788	-5.027557	-2.583735	-0.869374	0.000000	-10.000000	0.100000	-9.466667	-703.833313	1023.000000	1023.000000	2046.000000
41.119999	-0.019569	-11.565392	-2.563798	-5.224319	-2.686163	-1.091112	0.000000	-10.000000	0.100000	-9.316667	-707.000000	1023.000000	1023.000000	2046.000000
41.139999	-0.020595	-12.171738	-2.525336	-5.526380	-2.845510	-1.274512	0.000000	-10.000000	0.100000	-9.300000	-710.000000	1023.000000	1023.000000	2046.000000
41.160000	-0.021672	-12.808033	-2.630460	-5.882977	-2.885281	-1.409316	0.000000	-10.000000	0.091667	-9.016666	-713.000000	1023.000000	1023.000000	2046.000000
41.180000	-0.022731	-13.434139	-2.715253	-6.195352	-2.972785	-1.550750	0.000000	-10.000000	0.075000	-8.300000	-716.000000	1023.000000	1023.000000	2046.000000
41.200001	-0.023397	-13.827794	-2.762878	-6.438594	-3.022336	-1.603986	0.000000	-10.000000	0.066667	-7.266667	-718.833313	1023.000000	1023.000000	2046.000000
41.220001	-0.023871	-14.107483	-2.843565	-6.590389	-3.023970	-1.649559	0.000000	-10.000000	0.066667	-6.416667	-721.333313	1023.000000	1023.000000	2046.000000
41.240002	-0.023991	-14.178905	-2.886777	-6.752590	-2.971334	-1.568205	0.000000	-10.000000	0.075000	-5.983334	-723.500000	1023.000000	1023.000000	2046.000000
41.259998	-0.024085	-14.234436	-2.885755	-6.816783	-2.970042	-1.561855	0.000000	-10.000000	0.066667	-5.883333	-725.500000	1023.000000	1023.000000	2046.000000
41.279999	-0.023780	-14.054068	-2.870594	-6.951543	-2.830460	-1.401470	0.000000	-10.000000	0.058333	-5.883333	-727.500000	1023.000000	1023.000000	2046.000000
41.299999	-0.023343	-13.795926	-2.795211	-6.915536	-2.749050	-1.336129	0.000000	-10.000000	0.050000	-5.900000	-729.500000	1023.000000	1023.000000	2046.000000
41.320000	-0.022843	-13.500213	-2.800343	-6.919679	-2.588273	-1.191917	0.000000	-10.000000	0.058333	-5.866667	-731.500000	1023.000000	1023.000000	2046.000000
41.340000	-0.022226	-13.135852	-2.744816	-6.870766	-2.470445	-1.049825	0.000000	-10.000000	0.058333	-5.716667	-733.500000	1023.000000	1023.000000	2046.000000
41.360001	-0.021686	-12.816586	-2.698379	-6.815802	-2.388062	-0.914342	0.000000	-10.000000	0.058333	-5.516667	-735.500000	1023.000000	1023.000000	2046.000000
41.380001	-0.021140	-12.493964	-2.619014	-6.729422	-2.311177	-0.834352	0.000000	-10.000000	0.058333	-5.250000	-737.333313	1023.000000	1023.000000	2046.000000
41.400002	-0.020495	-12.112572	-2.530300	-6.746435	-2.213578	-0.622258	0.000000	-10.000000	0.058333	-4.983334	-739.000000	1023.000000	1023.000000	2046.000000
41.419998	-0.020020	-11.831957	-2.397327	-6.615461	-2.189328	-0.629841	0.000000	-10.000000	0.058333	-4.750000	-740.666687	1023.000000	1023.000000	2046.000000
41.439999	-0.019524	-11.538961	-2.317146	-6.567609	-2.111542	-0.542664	0.000000	-10.000000	0.050000	-4.616667	-742.166687	1023.000000	1023.000000	2046.000000
41.459999	-0.018967	-11.209680	-2.223297	-6.455677	-2.037090	-0.493616	0.000000	-10.000000	0.050000	-4.383333	-743.833313	1023.000000	1023.000000	2046.000000
41.480000	-0.018408	-10.878983	-2.095014	-6.397492	-2.007095	-0.379381	0.000000	-10.000000	0.050000	-4.083333	-745.166687	1023.000000	1023.000000	2046.000000
41.500000	-0.017826	-10.535371	-2.013969	-6.271233	-1.921016	-0.329154	0.000000	-10.000000	0.050000	-3.650000	-746.666687	1023.000000	1023.000000	2046.000000
41.520000	-0.017344	-10.250184	-1.900091	-6.242152	-1.911363	-0.196579	0.000000	-10.000000	0.050000	-3.366667	-747.833313	1023.000000	1023.000000	2046.000000
41.540001	-0.016872	-9.971510	-1.838156	-6.137638	-1.834974	-0.160742	0.000000	-10.000000	0.058333	-3.166667	-749.000000	1023.000000	1023.000000	2046.000000
41.560001	-0.016410	-9.698162	-1.731832	-6.095953	-1.820964	-0.049414	0.000000	-10.000000	0.066667	-3.100000	-750.000000	1023.000000	1023.000000	2046.000000
41.580002	-0.016174	-9.558976	-1.618550	-5.985189	-1.847185	-0.108052	0.000000	-10.000000	0.066667	-3.100000	-751.000000	1023.000000	1023.000000	2046.000000
41.599998	-0.015913	-9.404811	-1.577139	-5.914765	-1.816886	-0.096022	0.000000	-10.000000	0.058333	-3.116667	-752.000000	1023.000000	1023.000000	2046.000000
41.619999	-0.015517	-9.170303	-1.497848	-5.880802	-1.774689	-0.016964	0.000000	-10.000000	0.050000	-3.183333	-753.166687	1023.000000	1023.000000	2046.000000
41.639999	-0.015261	-9.019473	-1.373195	-5.781856	-1.824658	-0.039764	0.000000	-10.000000	0.050000	-3.133333	-754.333313	1023.000000	1023.000000	2046.000000
41.660000	-0.015094	-8.920479	-1.258138	-5.722944	-1.881295	-0.058101	0.000000	-10.000000	0.050000	-2.983333	-755.500000	1023.000000	1023.000000	2046.000000
41.680000	-0.014939	-8.829126	-1.166055	-5.661590	-1.906461	-0.095020	0.000000	-10.000000	0.050000	-2.733333	-756.500000	1023.000000	1023.000000	2046.000000
41.700001	-0.014612	-8.635948	-1.032169	-5.639868	-1.921176	-0.042735	0.000000	-10.000000	0.050000	-2.550000	-757.333313	1023.000000	1023.000000	2046.000000
41.720001	-0.014375	-8.495564	-0.911212	-5.587419	-1.930081	-0.066852	0.000000	-10.000000	0.050000	-2.400000	-758.166687	1023.000000	1023.000000	2046.000000
41.740002	-0.014161	-8.368974	-0.876007	-5.551617	-1.895953	-0.045397	0.000000	-10.000000	0.050000	-2.200000	-759.000000	1023.000000	1023.000000	2046.000000
41.759998	-0.013901	-8.215364	-0.802786	-5.544291	-1.872626	0.004340	0.000000	-10.000000	0.050000	-1.950000	-759.666687	1023.000000	1023.000000	2046.000000
41.779999	-0.013614	-8.045818	-0.769032	-5.507236	-1.794524	0.024974	0.000000	-10.000000	0.050000	-1.683333	-760.000000	1023.000000	1023.000000	2046.000000
41.799999	-0.013419	-7.930449	-0.757434	-5.587498	-1.717199	0.131683	0.000000	-10.000000	0.050000	-1.483333	-760.000000	1023.000000	1023.000000	2046.000000
41.820000	-0.013482	-7.968040	-0.808048	-5.615783	-1.736792	0.192582	0.000000	-10.000000	0.050000	-0.916667	-760.000000	1023.000000	1023.000000	2046.000000
41.840000	-0.014490	-8.563829	-1.033418	-5.705085	-1.905888	0.080562	0.000000	-10.000000	0.050000	-0.433333	-760.000000	1023.000000	1023.000000	2046.000000
41.860001	-0.016607	-9.814978	-1.325075	-6.016911	-2.214733	-0.258258	0.000000	-10.000000	0.050000	0.000000	-760.000000	1023.000000	1023.000000	2046.000000
41.880001	-0.018582	-10.981990	-1.680749	-6.313778	-2.342321	-0.645142	0.000000	-10.000000	0.050000	0.000000	-760.000000	1023.000000	1023.000000	2046.000000
41.900002	-0.019848	-11.730424	-1.895778	-6.617732	-2.410891	-0.806024	0.000000	-10.000000	0.050000	0.000000	-760.000000	1023.000000	1023.000000	2046.000000
41.919998	-0.020313	-12.005002	-1.948036	-6.790402	-2.469106	-0.797458	0.000000	-10.000000	0.050000	0.000000	-760.000000	1023.000000	1023.000000	2046.000000
41.939999	-0.019957	-11.794494	-1.947791	-6.784805	-2.336868	-0.725030	0.000000	-10.000000	0.041667	0.000000	-760.000000	1023.000000	1023.000000	2046.000000
41.959999	-0.019017	-11.239146	-1.882510	-6.650433	-2.162900	-0.543303	0.000000	-10.000000	0.041667	0.000000	-760.000000	1023.000000	1023.000000	2046.000000
41.980000	-0.018380	-10.862298	-1.854605	-6.529913	-1.959010	-0.518770	0.000000	-10.000000	0.033333	0.000000	-760.000000	1023.000000	1023.000000	2046.000000
42.000000	-0.018376	-10.859965	-1.787931	-6.593601	-1.934708	-0.543725	0.000000	-10.000000	0.041667	0.000000	-760.000000	1023.000000	1023.000000	2046.000000
42.020000	-0.018971	-11.212022	-1.856855	-6.491999	-2.051745	-0.811422	0.000000	-10.000000	0.025000	0.916667	-760.000000	1023.000000	1023.000000	2046.000000
42.040001	-0.019991	-11.814478	-2.006828	-6.443353	-2.273003	-1.091294	0.000000	-10.000000	0.008333	2.466667	-760.000000	1023.000000	1023.000000	2046.000000
42.060001	-0.022127	-13.077022	-2.341805	-6.458986	-2.635045	-1.641186	0.000000	-10.000000	-0.033333	4.950000	-760.000000	1023.000000	1023.000000	2046.000000
42.080002	-0.024797	-14.655094	-2.799164	-6.588345	-3.138349	-2.129236	0.000000	-10.000000	-0.050000	7.433333	-760.000000	1023.000000	1023.000000	2046.000000
42.099998	-0.026825	-15.853628	-3.262708	-6.693572	-3.465165	-2.432183	0.000000	-10.000000	-0.050000	9.466667	-760.000000	1023.000000	1023.000000	2046.000000
42.119999	-0.027901	-16.489595	-3.545353	-6.739909	-3.607240	-2.597094	0.000000	-10.000000	-0.033333	10.383333	-760.000000	1023.000000	1023.000000	2046.000000
42.139999	-0.028626	-16.917946	-3.775939	-6.725039	-3.673511	-2.743457	0.000000	-10.000000	-0.016667	10.150000	-760.000000	1023.000000	1023.000000	2046.000000
42.160000	-0.029097	-17.196604	-3.919497	-6.701680	-3.671066	-2.904361	0.000000	-10.000000	-0.016667	9.850000	-760.000000	1023.000000	1023.000000	2046.000000
42.180000	-0.029132	-17.216965	-4.023850	-6.631166	-3.581747	-2.980201	0.000000	-10.000000	-0.041667	10.550000	-629.666687	1023.000000	1023.000000	2046.000000
42.200001	-0.028989	-17.132742	-4.091979	-6.618701	-3.461427	-2.960634	0.000000	-10.000000	-0.100000	12.250000	-368.666656	1023.000000	1023.000000	2046.000000
42.220001	-0.028558	-16.877527	-4.226453	-6.691226	-3.210442	-2.749407	0.000000	-10.000000	-0.166667	14.583334	-106.000000	1023.000000	1023.000000	2046.000000
42.240002	-0.028019	-16.559404	-4.274164	-6.751556	-3.012849	-2.520835	0.000000	-10.000000	-0.225000	17.033333	28.166666	1023.000000	1023.000000	2046.000000
42.259998	-0.027259	-16.110102	-4.312342	-6.835323	-2.783289	-2.179148	0.000000	-10.000000	-0.291667	19.416666	33.666668	1023.000000	1023.000000	2046.000000
42.279999	-0.026494	-15.657731	-4.355456	-6.840809	-2.534416	-1.927050	0.000000	-10.000000	-0.358333	21.850000	39.666668	1023.000000	1023.000000	2046.000000
42.299999	-0.025567	-15.110232	-4.260039	-6.842909	-2.392305	-1.614979	0.000000	-10.000000	-0.400000	23.916666	46.500000	1023.000000	1023.000000	2046.000000
42.320000	-0.024394	-14.416578	-4.194472	-6.757121	-2.158390	-1.306596	0.000000	-10.000000	-0.433333	25.416666	54.000000	1023.000000	1023.000000	2046.000000
42.340000	-0.022553	-13.328558	-3.994660	-6.439745	-1.887170	-1.006983	0.000000	-10.000000	-0.425000	26.300001	62.333332	1023.000000	1023.000000	2046.000000
42.360001	-0.020413	-12.064065	-3.741414	-6.078724	-1.571697	-0.672229	0.000000	-10.000000	-0.441667	26.600000	71.000000	1023.000000	1023.000000	2046.000000
42.380001	-0.018112	-10.703913	-3.415296	-5.727574	-1.233397	-0.327646	0.000000	-10.000000	-0.458333	27.216667	80.000000	1023.000000	1023.000000	2046.000000
42.400002	-0.016212	-9.581240	-3.081790	-5.443229	-0.975539	-0.080682	0.000000	-10.000000	-0.508333	28.200001	89.000000	1023.000000	1023.000000	2046.000000
42.419998	-0.014881	-8.794865	-2.885981	-5.257966	-0.681823	0.030906	0.000000	-10.000000	-0.550000	29.166666	98.166664	1023.000000	1023.000000	2046.000000
42.439999	-0.014103	-8.334888	-2.666212	-5.190198	-0.525206	0.046728	0.000000	-10.000000	-0.566667	29.733334	107.666664	1023.000000	1023.000000	2046.000000
42.459999	-0.013667	-8.077116	-2.507357	-5.145553	-0.364128	-0.060079	0.000000	-10.000000	-0.575000	29.883333	117.500000	1023.000000	1023.000000	2046.000000
42.480000	-0.013402	-7.920805	-2.327056	-5.131951	-0.317000	-0.144797	0.000000	-10.000000	-0.600000	30.716667	127.500000	1023.000000	1023.000000	2046.000000
42.500000	-0.013130	-7.759975	-2.251418	-5.128277	-0.199536	-0.180744	0.000000	-10.000000	-0.650000	31.616667	137.500000	1023.000000	1023.000000	2046.000000
42.520000	-0.012674	-7.490452	-2.143012	-5.076788	-0.119359	-0.151292	0.000000	-10.000000	-0.733333	32.683334	147.833328	1023.000000	1023.000000	2046.000000
42.540001	-0.011891	-7.027615	-2.029427	-4.961865	0.011779	-0.048102	0.000000	-10.000000	-0.783333	33.383335	158.500000	1023.000000	1023.000000	2046.000000
42.560001	-0.010893	-6.437830	-1.905666	-4.857592	0.224869	0.100559	0.000000	-10.000000	-0.825000	34.350002	169.666672	1023.000000	1023.000000	2046.000000
42.580002	-0.009691	-5.727295	-1.677652	-4.670477	0.388455	0.232378	0.000000	-10.000000	-0.833333	35.166668	181.000000	1023.000000	1023.000000	2046.000000
42.599998	-0.008139	-4.810212	-1.475527	-4.527868	0.661666	0.531518	0.000000	-10.000000	-0.858333	36.000000	192.500000	1023.000000	1023.000000	2046.000000
42.619999	-0.006310	-3.729304	-1.196633	-4.283948	0.940585	0.810693	0.000000	-10.000000	-0.866667	36.700001	204.333328	1023.000000	1023.000000	2046.000000
42.639999	-0.004247	-2.510116	-0.938403	-4.008220	1.266237	1.170271	0.000000	-10.000000	-0.883333	37.299999	216.500000	1023.000000	1023.000000	2046.000000
42.660000	-0.002094	-1.237785	-0.594651	-3.635161	1.531990	1.460037	0.000000	-10.000000	-0.908333	37.883335	229.000000	1023.000000	1023.000000	2046.000000
42.680000	0.000224	0.132573	-0.316609	-3.245514	1.918754	1.775942	0.000000	-10.000000	-0.941667	38.316666	241.500000	1023.000000	1023.000000	2046.000000
42.700001	0.002563	1.514618	0.034224	-2.839445	2.212399	2.107440	0.000000	-10.000000	-0.958333	38.833332	254.166672	1023.000000	1023.000000	2046.000000
42.720001	0.004889	2.889441	0.352209	-2.401676	2.546316	2.392593	0.000000	-10.000000	-0.975000	38.816666	267.000000	1023.000000	1023.000000	2046.000000
42.740002	0.007212	4.262095	0.690436	-2.011875	2.839976	2.743559	0.000000	-10.000000	-0.966667	38.883335	280.000000	1023.000000	1023.000000	2046.000000
42.759998	0.009520	5.626325	0.987093	-1.609509	3.166004	3.082736	0.000000	-10.000000	-0.975000	38.783333	293.000000	1023.000000	1023.000000	2046.000000
42.779999	0.011723	6.928294	1.287345	-1.216400	3.438780	3.418570	0.000000	-10.000000	-0.958333	39.166668	306.000000	1023.000000	1023.000000	2046.000000
42.799999	0.013981	8.262939	1.554460	-0.842650	3.773692	3.777437	0.000000	-10.000000	-0.975000	39.316669	319.000000	1023.000000	1023.000000	2046.000000
42.820000	0.016146	9.542424	1.858339	-0.479096	4.060067	4.103114	0.000000	-10.000000	-0.966667	39.466667	332.166656	1023.000000	1023.000000	2046.000000
42.840000	0.018188	10.749285	2.163725	-0.126180	4.305348	4.406391	0.000000	-10.000000	-0.966667	39.283333	345.333344	1023.000000	1023.000000	2046.000000
42.860001	0.020214	11.946754	2.418437	0.180338	4.577556	4.770423	0.000000	-10.000000	-0.941667	38.916668	358.500000	1023.000000	1023.000000	2046.000000
42.880001	0.022064	13.040113	2.702469	0.520402	4.782986	5.034256	0.000000	-10.000000	-0.958333	38.733334	371.500000	1023.000000	1023.000000	2046.000000
42.900002	0.023811	14.072473	2.905272	0.865708	5.050170	5.251323	0.000000	-10.000000	-0.958333	38.616669	384.500000	1023.000000	1023.000000	2046.000000
42.919998	0.025479	15.058083	3.126162	1.163864	5.242393	5.525662	0.000000	-10.000000	-0.975000	38.700001	397.333344	1023.000000	1023.000000	2046.000000
42.939999	0.027093	16.012068	3.269797	1.532811	5.507470	5.701990	0.000000	-10.000000	-0.941667	38.716667	410.166656	1023.000000	1023.000000	2046.000000
42.959999	0.028599	16.902187	3.474685	1.862702	5.679804	5.884996	0.000000	-10.000000	-0.966667	38.900002	423.000000	1023.000000	1023.000000	2046.000000
42.980000	0.030029	17.747131	3.653406	2.116838	5.862586	6.114301	0.000000	-10.000000	-0.958333	39.133335	436.000000	1023.000000	1023.000000	2046.000000
43.000000	0.030774	18.187710	3.680414	2.427141	5.913347	6.166807	0.000000	-10.000000	-0.983333	39.200001	449.000000	1023.000000	1023.000000	2046.000000
43.020000	0.030603	18.086601	3.550575	2.542030	5.866704	6.127293	0.000000	-10.000000	-0.975000	39.366665	462.166656	1023.000000	1023.000000	2046.000000
43.040001	0.030033	17.749743	3.459268	2.538093	5.816866	5.935516	0.000000	-10.000000	-0.991667	39.366665	475.333344	1023.000000	1023.000000	2046.000000
43.060001	0.030100	17.789047	3.442770	2.605265	5.914813	5.826199	0.000000	-10.000000	-1.000000	39.516666	488.500000	1023.000000	1023.000000	2046.000000
43.080002	0.030760	18.179403	3.576168	2.761039	5.965560	5.876637	0.000000	-10.000000	-0.991667	39.516666	501.500000	1023.000000	1023.000000	2046.000000
43.099998	0.033187	19.613710	3.896976	3.119538	6.273301	6.323896	0.000000	-10.000000	-0.958333	39.250000	514.666687	1023.000000	1023.000000	2046.000000
43.119999	0.035738	21.121067	4.184951	3.756867	6.610047	6.569201	0.000000	-10.000000	-0.916667	38.883335	527.833313	1023.000000	1023.000000	2046.000000
43.139999	0.037565	22.200647	4.439842	4.344948	6.756035	6.659823	0.000000	-10.000000	-0.883333	38.100002	541.000000	1023.000000	1023.000000	2046.000000
43.160000	0.038068	22.498148	4.477292	4.663393	6.831445	6.526017	0.000000	-10.000000	-0.875000	37.783333	553.833313	1023.000000	1023.000000	2046.000000
43.180000	0.038088	22.510178	4.480422	4.913085	6.839714	6.276955	0.000000	-10.000000	-0.866667	37.450001	566.500000	1023.000000	1023.000000	2046.000000
43.200001	0.037582	22.210894	4.458706	5.125188	6.628538	5.998464	0.000000	-10.000000	-0.858333	37.350002	579.000000	1023.000000	1023.000000	2046.000000
43.220001	0.036935	21.828335	4.203488	5.250772	6.564336	5.809738	0.000000	-10.000000	-0.816667	36.883335	591.500000	1023.000000	1023.000000	2046.000000
43.240002	0.036085	21.326424	4.019798	5.296999	6.368506	5.641120	0.000000	-10.000000	-0.766667	36.316669	603.833313	1023.000000	1023.000000	2046.000000
43.259998	0.035583	21.029371	3.866861	5.369020	6.280863	5.512628	0.000000	-10.000000	-0.700000	35.366669	616.000000	1023.000000	1023.000000	2046.000000
43.279999	0.035555	21.013096	3.733752	5.476970	6.321083	5.481290	0.000000	-10.000000	-0.650000	34.150002	628.000000	1023.000000	1023.000000	2046.000000
43.299999	0.036035	21.296926	3.670229	5.753282	6.395607	5.477808	0.000000	-10.000000	-0.608333	32.766666	639.666687	1023.000000	1023.000000	2046.000000
43.320000	0.036757	21.723286	3.623135	6.004148	6.514702	5.581300	0.000000	-10.000000	-0.591667	31.816668	650.833313	1023.000000	1023.000000	2046.000000
43.340000	0.037615	22.230268	3.689861	6.325571	6.574076	5.640760	0.000000	-10.000000	-0.575000	31.283333	661.500000	1023.000000	1023.000000	2046.000000
43.360001	0.038529	22.770420	3.753324	6.612802	6.651631	5.752663	0.000000	-10.000000	-0.583333	30.966667	672.000000	1023.000000	1023.000000	2046.000000
43.380001	0.039556	23.377472	3.805367	6.889049	6.798758	5.884300	0.000000	-10.000000	-0.583333	30.850000	682.333313	1023.000000	1023.000000	2046.000000
43.400002	0.040766	24.092951	3.814655	7.087101	7.031057	6.160139	0.000000	-10.000000	-0.583333	30.816668	692.666687	1023.000000	1023.000000	2046.000000
43.419998	0.041813	24.711370	3.889565	7.251981	7.163367	6.406458	0.000000	-10.000000	-0.566667	30.816668	703.000000	1023.000000	1023.000000	2046.000000
43.439999	0.042961	25.389778	3.987561	7.360354	7.345315	6.696548	0.000000	-10.000000	-0.541667	30.466667	713.333313	1023.000000	1023.000000	2046.000000
43.459999	0.044162	26.099874	4.129862	7.413869	7.493228	7.062914	0.000000	-10.000000	-0.516667	30.066668	723.500000	1023.000000	1023.000000	2046.000000
43.480000	0.045325	26.787251	4.238242	7.524186	7.687864	7.336958	0.000000	-10.000000	-0.458333	29.366667	733.500000	1023.000000	1023.000000	2046.000000
43.500000	0.047022	27.789732	4.452844	7.740704	7.873183	7.723001	0.000000	-10.000000	-0.408333	28.000000	743.500000	1023.000000	1023.000000	2046.000000
43.520000	0.048719	28.793005	4.608241	8.136007	8.113400	7.935359	0.000000	-10.000000	-0.358333	26.416666	753.166687	1023.000000	1023.000000	2046.000000
43.540001	0.050929	30.098995	4.980079	8.586329	8.280429	8.252159	0.000000	-10.000000	-0.325000	24.683334	762.333313	1023.000000	1023.000000	2046.000000
43.560001	0.052976	31.309063	5.317517	8.965729	8.486359	8.539458	0.000000	-10.000000	-0.266667	23.300001	770.833313	1023.000000	1023.000000	2046.000000
43.580002	0.054449	32.179440	5.654355	9.263961	8.622156	8.638966	0.000000	-10.000000	-0.183333	21.333334	778.833313	1023.000000	1023.000000	2046.000000
43.599998	0.055237	32.644913	5.894411	9.327145	8.749567	8.673791	0.000000	-10.000000	-0.116667	18.850000	786.333313	1023.000000	1023.000000	2046.000000
43.619999	0.055219	32.634327	6.079323	9.287445	8.775625	8.491932	0.000000	-10.000000	-0.058333	16.066668	793.000000	1023.000000	1023.000000	2046.000000
43.639999	0.055002	32.506008	6.213233	9.139952	8.738557	8.414268	0.000000	-10.000000	-0.041667	13.450001	798.833313	1023.000000	1023.000000	2046.000000
43.660000	0.054555	32.242249	6.227094	9.002683	8.740499	8.271973	0.000000	-10.000000	-0.016667	11.116667	803.666687	1023.000000	1023.000000	2046.000000
43.680000	0.054215	32.040939	6.338514	8.805409	8.623887	8.273127	0.000000	-10.000000	0.000000	8.466667	807.833313	1023.000000	1023.000000	2046.000000
43.700001	0.053873	31.838678	6.376574	8.658674	8.576254	8.227176	0.000000	-10.000000	0.025000	4.966667	811.000000	1023.000000	1023.000000	2046.000000
43.720001	0.053729	31.753942	6.431526	8.579524	8.568067	8.174826	0.000000	-10.000000	0.050000	0.883333	813.333313	1023.000000	1023.000000	2046.000000
43.740002	0.053532	31.637350	6.489100	8.468431	8.510333	8.169485	0.000000	-10.000000	0.083333	-2.783333	814.500000	1023.000000	1023.000000	2046.000000
43.759998	0.053452	31.590361	6.593369	8.456272	8.429663	8.111056	0.000000	-10.000000	0.108333	-6.200000	815.000000	1023.000000	1023.000000	2046.000000
43.779999	0.053779	31.783396	6.637814	8.423424	8.521555	8.200603	0.000000	-10.000000	0.133333	-9.050000	815.000000	1023.000000	1023.000000	2046.000000
43.799999	0.053965	31.893158	6.716029	8.428264	8.517827	8.231038	0.000000	-10.000000	0.158333	-11.716667	815.000000	1023.000000	1023.000000	2046.000000
43.820000	0.054259	32.066818	6.829915	8.460548	8.507866	8.268490	0.000000	-10.000000	0.200000	-13.516666	815.000000	1023.000000	1023.000000	2046.000000
43.840000	0.054592	32.264149	6.950172	8.533571	8.484268	8.296139	0.000000	-10.000000	0.241667	-14.900001	811.500000	1023.000000	1023.000000	2046.000000
43.860001	0.054645	32.295166	7.015775	8.556611	8.439664	8.283117	0.000000	-10.000000	0.275000	-16.183334	803.000000	1023.000000	1023.000000	2046.000000
43.880001	0.054669	32.309258	7.139525	8.584657	8.347975	8.237102	0.000000	-10.000000	0.291667	-17.383333	792.500000	1023.000000	1023.000000	2046.000000
43.900002	0.054642	32.293247	7.159079	8.636671	8.341028	8.156469	0.000000	-10.000000	0.333333	-18.833334	783.500000	1023.000000	1023.000000	2046.000000
43.919998	0.054498	32.208500	7.224251	8.596749	8.268209	8.119289	0.000000	-10.000000	0.366667	-20.250000	777.333313	1023.000000	1023.000000	2046.000000
43.939999	0.054296	32.088779	7.316320	8.542001	8.119530	8.110930	0.000000	-10.000000	0.416667	-21.800001	770.666687	1023.000000	1023.000000	2046.000000
43.959999	0.054106	31.976519	7.361776	8.518750	8.041377	8.054615	0.000000	-10.000000	0.458333	-23.133333	763.500000	1023.000000	1023.000000	2046.000000
43.980000	0.053871	31.837671	7.323323	8.508137	8.003815	8.002398	0.000000	-10.000000	0.525000	-24.650002	755.666687	1023.000000	1023.000000	2046.000000
44.000000	0.053381	31.548405	7.333926	8.497556	7.861267	7.855657	0.000000	-10.000000	0.583333	-25.950001	747.500000	1023.000000	1023.000000	2046.000000
44.020000	0.052833	31.224495	7.294194	8.434608	7.755814	7.739881	0.000000	-10.000000	0.650000	-27.350000	738.666687	1023.000000	1023.000000	2046.000000
44.040001	0.052200	30.849998	7.243929	8.365282	7.635787	7.605000	0.000000	-10.000000	0.708333	-28.650000	729.666687	1023.000000	1023.000000	2046.000000
44.060001	0.051793	30.609657	7.279494	8.276560	7.516495	7.537107	0.000000	-10.000000	0.775000	-30.150000	720.166687	1023.000000	1023.000000	2046.000000
44.080002	0.051796	30.611629	7.380212	8.232832	7.477372	7.521214	0.000000	-10.000000	0.816667	-31.316668	710.166687	1023.000000	1023.000000	2046.000000
44.099998	0.051444	30.403193	7.348189	8.108972	7.419909	7.526124	0.000000	-10.000000	0.850000	-32.283333	699.666687	1023.000000	1023.000000	2046.000000
44.119999	0.050591	29.899155	7.339092	7.997525	7.220544	7.341994	0.000000	-10.000000	0.891667	-32.966667	688.833313	1023.000000	1023.000000	2046.000000
44.139999	0.049272	29.119759	7.257212	7.823208	6.951488	7.087850	0.000000	-10.000000	0.891667	-33.500000	677.833313	1023.000000	1023.000000	2046.000000
44.160000	0.048227	28.502254	7.212755	7.569879	6.728222	6.991398	0.000000	-10.000000	0.916667	-34.049999	666.500000	1023.000000	1023.000000	2046.000000
44.180000	0.047877	28.295042	7.217795	7.527231	6.578267	6.971749	0.000000	-10.000000	0.933333	-34.383335	655.166687	1023.000000	1023.000000	2046.000000
44.200001	0.047071	27.818941	7.093295	7.552655	6.285730	6.887261	0.000000	-10.000000	0.983333	-34.716667	647.666687	1023.000000	1023.000000	2046.000000
44.220001	0.045444	26.857658	6.867786	7.328509	5.986053	6.675308	0.000000	-10.000000	0.991667	-34.866669	636.000000	1023.000000	1023.000000	2046.000000
44.240002	0.043020	25.424801	6.593407	6.920289	5.650507	6.260597	0.000000	-10.000000	0.991667	-35.049999	624.333313	1023.000000	1023.000000	2046.000000
44.259998	0.040506	23.938816	6.356108	6.546285	5.215968	5.820457	0.000000	-10.000000	0.983333	-35.183334	608.666687	1023.000000	1023.000000	2046.000000
44.279999	0.038223	22.589954	6.117167	6.343064	4.828626	5.301095	0.000000	-10.000000	0.991667	-34.900002	597.000000	1023.000000	1023.000000	2046.000000
44.299999	0.035575	21.024626	5.787245	6.099618	4.384236	4.753526	0.000000	-10.000000	0.966667	-34.500000	585.333313	1023.000000	1023.000000	2046.000000
44.320000	0.032231	19.048674	5.273288	5.765119	3.867421	4.142845	0.000000	-10.000000	0.933333	-33.916668	573.833313	1023.000000	1023.000000	2046.000000
44.340000	0.029306	17.320091	4.833994	5.388742	3.362192	3.735162	0.000000	-10.000000	0.900000	-33.616669	562.500000	1023.000000	1023.000000	2046.000000
44.360001	0.026979	15.944436	4.412794	5.132222	2.991281	3.408139	0.000000	-10.000000	0.908333	-33.533337	551.166687	1023.000000	1023.000000	2046.000000
44.380001	0.025121	14.846605	4.087379	4.973232	2.692542	3.093453	0.000000	-10.000000	0.925000	-33.800003	540.000000	1023.000000	1023.000000	2046.000000
44.400002	0.023424	13.843711	3.823007	4.815135	2.411421	2.794147	0.000000	-10.000000	0.933333	-34.083336	528.666687	1023.000000	1023.000000	2046.000000
44.419998	0.022207	13.124374	3.579140	4.661126	2.247206	2.636903	0.000000	-10.000000	0.933333	-34.166668	517.333313	1023.000000	1023.000000	2046.000000
44.439999	0.021010	12.416905	3.393080	4.554628	2.018545	2.450653	0.000000	-10.000000	0.941667	-34.100002	505.833344	1023.000000	1023.000000	2046.000000
44.459999	0.019980	11.808368	3.151945	4.468886	1.899663	2.287874	0.000000	-10.000000	0.941667	-33.983334	494.500000	1023.000000	1023.000000	2046.000000
44.480000	0.018865	11.149080	3.011060	4.299300	1.676634	2.162086	0.000000	-10.000000	0.933333	-33.900002	486.833344	1023.000000	1023.000000	2046.000000
44.500000	0.017899	10.578593	2.840898	4.021760	1.532779	2.183156	0.000000	-10.000000	0.916667	-33.633335	475.666656	1023.000000	1023.000000	2046.000000
44.520000	0.016774	9.913305	2.670465	3.805093	1.380079	2.057667	0.000000	-10.000000	0.908333	-33.383335	464.500000	1023.000000	1023.000000	2046.000000
44.540001	0.015837	9.359522	2.503542	3.542602	1.289924	2.023454	0.000000	-10.000000	0.900000	-33.133335	453.333344	1023.000000	1023.000000	2046.000000
44.560001	0.014907	8.810215	2.275672	3.273131	1.242749	2.018662	0.000000	-10.000000	0.883333	-32.916668	442.166656	1023.000000	1023.000000	2046.000000
44.580002	0.014914	8.814189	2.258020	3.165976	1.209236	2.180956	0.000000	-10.000000	0.866667	-32.766666	431.166656	1023.000000	1023.000000	2046.000000
44.599998	0.015540	9.184025	2.281922	3.351137	1.246264	2.304701	0.000000	-10.000000	0.850000	-32.683334	416.500000	1023.000000	1023.000000	2046.000000
44.619999	0.016062	9.492929	2.408895	3.490556	1.199123	2.394355	0.000000	-10.000000	0.850000	-32.783337	409.166656	1023.000000	1023.000000	2046.000000
44.639999	0.016379	9.680116	2.477551	3.543288	1.203870	2.455406	0.000000	-10.000000	0.841667	-32.450001	398.333344	1023.000000	1023.000000	2046.000000
44.660000	0.016214	9.582469	2.528117	3.519776	1.121212	2.413364	0.000000	-10.000000	0.833333	-32.000000	387.666656	1023.000000	1023.000000	2046.000000
44.680000	0.015365	9.080849	2.429735	3.349381	1.076694	2.225039	0.000000	-10.000000	0.825000	-31.533333	373.333344	1023.000000	1023.000000	2046.000000
44.700001	0.013858	8.189823	2.326674	2.974751	0.909766	1.978633	0.000000	-10.000000	0.816667	-31.333334	362.833344	1023.000000	1023.000000	2046.000000
44.720001	0.012104	7.153259	2.177987	2.510530	0.723212	1.741530	0.000000	-10.000000	0.808333	-31.150002	352.333344	1023.000000	1023.000000	2046.000000
44.740002	0.010192	6.023486	2.013570	1.951508	0.517891	1.540518	0.000000	-10.000000	0.800000	-30.833334	342.000000	1023.000000	1023.000000	2046.000000
44.759998	0.008476	5.009587	1.853609	1.442076	0.326541	1.387361	0.000000	-10.000000	0.775000	-30.466667	331.666656	1023.000000	1023.000000	2046.000000
44.779999	0.006928	4.094415	1.740316	0.976421	0.108921	1.268758	0.000000	-10.000000	0.750000	-30.133333	324.833344	1023.000000	1023.000000	2046.000000
44.799999	0.005727	3.384746	1.572147	0.633058	-0.009520	1.189062	0.000000	-10.000000	0.716667	-29.650002	318.166656	1023.000000	1023.000000	2046.000000
44.820000	0.004859	2.871451	1.511803	0.357995	-0.166407	1.168060	0.000000	-10.000000	0.700000	-29.333334	308.333344	1023.000000	1023.000000	2046.000000
44.840000	0.004197	2.480191	1.401798	0.185808	-0.199017	1.091602	0.000000	-10.000000	0.683333	-28.833334	295.333344	1023.000000	1023.000000	2046.000000
44.860001	0.003716	2.196210	1.345585	-0.064631	-0.226558	1.141814	0.000000	-10.000000	0.675000	-28.633333	285.666656	1023.000000	1023.000000	2046.000000
44.880001	0.003263	1.928282	1.369421	-0.238883	-0.328520	1.126265	0.000000	-10.000000	0.666667	-28.266666	276.166656	1023.000000	1023.000000	2046.000000
44.900002	0.002924	1.728120	1.336143	-0.354939	-0.374111	1.121028	0.000000	-10.000000	0.641667	-27.866667	266.666656	1023.000000	1023.000000	2046.000000
44.919998	0.002893	1.709890	1.312258	-0.469745	-0.353692	1.221068	0.000000	-10.000000	0.616667	-27.466667	257.166656	1023.000000	1023.000000	2046.000000
44.939999	0.002791	1.649732	1.301729	-0.572754	-0.324299	1.245056	0.000000	-10.000000	0.600000	-27.033333	251.000000	1023.000000	1023.000000	2046.000000
44.959999	0.002752	1.626442	1.217432	-0.643764	-0.226459	1.279234	0.000000	-10.000000	0.575000	-26.583334	242.166672	1023.000000	1023.000000	2046.000000
44.980000	0.002717	1.605666	1.210736	-0.744931	-0.219549	1.359410	0.000000	-10.000000	0.541667	-25.883333	230.500000	1023.000000	1023.000000	2046.000000
45.000000	0.002711	1.601963	1.153585	-0.830264	-0.161828	1.440470	0.000000	-10.000000	0.508333	-25.400000	221.833328	1023.000000	1023.000000	2046.000000
45.020000	0.002517	1.487677	1.079219	-0.910550	-0.122865	1.441873	0.000000	-10.000000	0.483333	-24.500000	213.333328	1023.000000	1023.000000	2046.000000
45.040001	0.002579	1.524142	1.033047	-1.016646	-0.062784	1.570525	0.000000	-10.000000	0.466667	-23.850000	207.666672	1023.000000	1023.000000	2046.000000
45.060001	0.002617	1.546578	0.951790	-1.073242	0.054648	1.613382	0.000000	-10.000000	0.441667	-23.050001	199.500000	1023.000000	1023.000000	2046.000000
45.080002	0.002472	1.461121	0.982195	-1.151227	-0.004828	1.634982	0.000000	-10.000000	0.425000	-22.483334	192.000000	1023.000000	1023.000000	2046.000000
45.099998	0.002233	1.319506	1.021714	-1.228035	-0.114752	1.640579	0.000000	-10.000000	0.391667	-21.616667	182.166672	1023.000000	1023.000000	2046.000000
45.119999	0.001927	1.138584	1.036179	-1.254801	-0.188148	1.545353	0.000000	-10.000000	0.366667	-20.700001	172.500000	1023.000000	1023.000000	2046.000000
45.139999	0.001697	1.002787	1.179035	-1.301535	-0.382645	1.507932	0.000000	-10.000000	0.350000	-20.200001	167.833328	1023.000000	1023.000000	2046.000000
45.160000	0.001518	0.897129	1.307153	-1.320110	-0.551072	1.461158	0.000000	-10.000000	0.333333	-19.716667	163.166672	1023.000000	1023.000000	2046.000000
45.180000	0.001475	0.871674	1.389897	-1.335040	-0.615638	1.432455	0.000000	-10.000000	0.316667	-19.233334	156.666672	1023.000000	1023.000000	2046.000000
45.200001	0.001385	0.818556	1.303335	-1.418343	-0.513219	1.446783	0.000000	-10.000000	0.300000	-18.600000	148.000000	1023.000000	1023.000000	2046.000000
45.220001	0.001387	0.819485	1.263280	-1.590867	-0.402996	1.550067	0.000000	-10.000000	0.300000	-18.250000	141.666672	1023.000000	1023.000000	2046.000000
45.240002	0.001273	0.752632	1.037965	-1.750885	-0.221725	1.687277	0.000000	-10.000000	0.283333	-17.766666	137.500000	1023.000000	1023.000000	2046.000000
45.259998	-0.000074	-0.043532	0.737943	-2.068613	-0.350056	1.637195	0.000000	-10.000000	0.266667	-17.300001	133.833328	1023.000000	1023.000000	2046.000000
45.279999	-0.002161	-1.277258	0.226763	-2.470110	-0.385430	1.351519	0.000000	-10.000000	0.250000	-16.633333	128.166672	1023.000000	1023.000000	2046.000000
45.299999	-0.004274	-2.525762	-0.058476	-2.848655	-0.645646	1.027015	0.000000	-10.000000	0.241667	-16.083334	122.666664	1023.000000	1023.000000	2046.000000
45.320000	-0.005831	-3.446221	-0.318864	-3.235638	-0.770423	0.878704	0.000000	-10.000000	0.225000	-15.283334	115.500000	1023.000000	1023.000000	2046.000000
45.340000	-0.006225	-3.678770	-0.286549	-3.489956	-0.877231	0.974966	0.000000	-10.000000	0.208333	-14.683333	110.333336	1023.000000	1023.000000	2046.000000
45.360001	-0.006162	-3.641509	-0.298379	-3.364674	-0.845392	0.866937	0.000000	-10.000000	0.200000	-14.233334	105.500000	1023.000000	1023.000000	2046.000000
45.380001	-0.006017	-3.556021	-0.157325	-3.313433	-0.925452	0.840189	0.000000	-10.000000	0.191667	-14.100000	102.333336	1023.000000	1023.000000	2046.000000
45.400002	-0.006409	-3.787971	-0.042177	-3.454376	-1.023774	0.732356	0.000000	-10.000000	0.166667	-13.416667	96.333336	1023.000000	1023.000000	2046.000000
45.419998	-0.007407	-4.377733	-0.054027	-3.559683	-1.212641	0.448618	0.000000	-10.000000	0.133333	-12.466667	90.500000	1023.000000	1023.000000	2046.000000
45.439999	-0.008736	-5.162826	-0.131184	-3.580222	-1.543159	0.091739	0.000000	-10.000000	0.108333	-11.583333	86.333336	1023.000000	1023.000000	2046.000000
45.459999	-0.010634	-6.284477	-0.429056	-3.589521	-1.844918	-0.420982	0.000000	-10.000000	0.100000	-10.650000	83.666664	1023.000000	1023.000000	2046.000000
45.480000	-0.013322	-7.873317	-0.844272	-3.834173	-2.258371	-0.936501	0.000000	-10.000000	0.091667	-8.850000	80.333336	1023.000000	1023.000000	2046.000000
45.500000	-0.016030	-9.473486	-1.412393	-4.051138	-2.638381	-1.371574	0.000000	-10.000000	0.083333	-7.050000	77.000000	1023.000000	1023.000000	2046.000000
45.520000	-0.017994	-10.634724	-1.863769	-4.228263	-2.915827	-1.626864	0.000000	-10.000000	0.075000	-5.516666	74.333336	1023.000000	1023.000000	2046.000000
45.540001	-0.019345	-11.432892	-2.195127	-4.290643	-3.105469	-1.841653	0.000000	-10.000000	0.083333	-5.683333	73.166664	1023.000000	1023.000000	2046.000000
45.560001	-0.020396	-12.054321	-2.436361	-4.409396	-3.255952	-1.952612	0.000000	-10.000000	0.091667	-6.400000	71.333336	1023.000000	1023.000000	2046.000000
45.580002	-0.021131	-12.488256	-2.632292	-4.452005	-3.320915	-2.083043	0.000000	-10.000000	0.100000	-7.866667	69.166664	1023.000000	1023.000000	2046.000000
45.599998	-0.021791	-12.878767	-2.779715	-4.503714	-3.414046	-2.181291	0.000000	-10.000000	0.108333	-9.016666	66.500000	1023.000000	1023.000000	2046.000000
45.619999	-0.022106	-13.064660	-2.911006	-4.537649	-3.414149	-2.201856	0.000000	-10.000000	0.108333	-9.633333	63.333332	1023.000000	1023.000000	2046.000000
45.639999	-0.022541	-13.321569	-3.098565	-4.611566	-3.376870	-2.234568	0.000000	-10.000000	0.108333	-9.716667	60.166668	1023.000000	1023.000000	2046.000000
45.660000	-0.022955	-13.566389	-3.210643	-4.758507	-3.406975	-2.190264	0.000000	-10.000000	0.100000	-9.400001	57.000000	1023.000000	1023.000000	2046.000000
45.680000	-0.023388	-13.822214	-3.343797	-4.909985	-3.399614	-2.168817	0.000000	-10.000000	0.091667	-8.683333	53.833332	1023.000000	1023.000000	2046.000000
45.700001	-0.023642	-13.972157	-3.424610	-5.073094	-3.376733	-2.097720	0.000000	-10.000000	0.075000	-7.400000	50.000000	1023.000000	1023.000000	2046.000000
45.720001	-0.023624	-13.961699	-3.444467	-5.207038	-3.337198	-1.972996	0.000000	-10.000000	0.058333	-6.333333	47.166668	1023.000000	1023.000000	2046.000000
45.740002	-0.023203	-13.712907	-3.441326	-5.232771	-3.263457	-1.775352	0.000000	-10.000000	0.058333	-5.466667	45.000000	1023.000000	1023.000000	2046.000000
45.759998	-0.021952	-12.973366	-3.346004	-5.008965	-3.086501	-1.531896	0.000000	-10.000000	0.066667	-5.383333	44.000000	1023.000000	1023.000000	2046.000000
45.779999	-0.020740	-12.257333	-3.202727	-4.749390	-2.914585	-1.390630	0.000000	-10.000000	0.066667	-5.283333	41.666668	1023.000000	1023.000000	2046.000000
45.799999	-0.019598	-11.582691	-2.985875	-4.587966	-2.766980	-1.241869	0.000000	-10.000000	0.058333	-5.366667	39.833332	1023.000000	1023.000000	2046.000000
45.820000	-0.018674	-11.036184	-2.793897	-4.551152	-2.636696	-1.054438	0.000000	-10.000000	0.050000	-4.683333	37.833332	1023.000000	1023.000000	2046.000000
45.840000	-0.018474	-10.917908	-2.753429	-4.576876	-2.473204	-1.114398	0.000000	-10.000000	0.041667	-3.200000	37.000000	1023.000000	1023.000000	2046.000000
45.860001	-0.018822	-11.123838	-2.754837	-4.785419	-2.389164	-1.194418	0.000000	-10.000000	0.041667	-1.033333	36.166668	1023.000000	1023.000000	2046.000000
45.880001	-0.019261	-11.383450	-2.739862	-5.081071	-2.334939	-1.227579	0.000000	-10.000000	0.033333	1.216667	36.000000	1023.000000	1023.000000	2046.000000
45.900002	-0.019704	-11.645155	-2.760177	-5.405739	-2.253008	-1.226230	0.000000	-10.000000	0.025000	3.550000	36.000000	1023.000000	1023.000000	2046.000000
45.919998	-0.020009	-11.825221	-2.767908	-5.630477	-2.172367	-1.254469	0.000000	-10.000000	0.000000	6.150000	36.000000	1023.000000	1023.000000	2046.000000
45.939999	-0.020022	-11.833217	-2.769412	-5.830127	-2.075691	-1.157986	0.000000	-10.000000	-0.033333	8.916666	36.000000	1023.000000	1023.000000	2046.000000
45.959999	-0.019697	-11.641207	-2.653880	-5.949821	-2.003805	-1.033701	0.000000	-10.000000	-0.083333	11.783333	36.000000	1023.000000	1023.000000	2046.000000
45.980000	-0.019230	-11.364776	-2.590751	-5.998182	-1.873855	-0.901987	0.000000	-10.000000	-0.133333	14.266666	36.000000	1023.000000	1023.000000	2046.000000
46.000000	-0.018536	-10.954694	-2.423971	-5.983451	-1.778127	-0.769145	0.000000	-10.000000	-0.166667	16.400000	36.000000	1023.000000	1023.000000	2046.000000
46.020000	-0.017339	-10.247546	-2.226682	-5.964881	-1.561667	-0.494315	0.000000	-10.000000	-0.208333	18.000000	32.333332	1023.000000	1023.000000	2046.000000
46.040001	-0.016207	-9.578046	-2.074244	-5.833309	-1.345029	-0.325465	0.000000	-10.000000	-0.250000	19.650000	30.166666	1023.000000	1023.000000	2046.000000
46.060001	-0.014667	-8.668088	-1.884840	-5.669719	-1.064668	-0.048861	0.000000	-10.000000	-0.316667	21.116667	30.333334	1023.000000	1023.000000	2046.000000
46.080002	-0.013032	-7.702020	-1.644282	-5.452560	-0.801570	0.196392	0.000000	-10.000000	-0.366667	22.566668	36.666668	1023.000000	1023.000000	2046.000000
46.099998	-0.011242	-6.643856	-1.370303	-5.186082	-0.535402	0.447930	0.000000	-10.000000	-0.416667	23.866667	44.166668	1023.000000	1023.000000	2046.000000
46.119999	-0.009351	-5.526731	-1.079620	-4.937722	-0.244322	0.734934	0.000000	-10.000000	-0.458333	25.566668	52.000000	1023.000000	1023.000000	2046.000000
46.139999	-0.007466	-4.412267	-0.782730	-4.625371	0.017258	0.978575	0.000000	-10.000000	-0.508333	27.250000	60.166668	1023.000000	1023.000000	2046.000000
46.160000	-0.005370	-3.173712	-0.492743	-4.377166	0.324667	1.371530	0.000000	-10.000000	-0.558333	28.799999	68.833336	1023.000000	1023.000000	2046.000000
46.180000	-0.003521	-2.081110	-0.280269	-4.058046	0.628912	1.628293	0.000000	-10.000000	-0.600000	29.766666	78.000000	1023.000000	1023.000000	2046.000000
46.200001	-0.001658	-0.980046	-0.034633	-3.690492	0.919264	1.825816	0.000000	-10.000000	-0.633333	30.600000	87.666664	1023.000000	1023.000000	2046.000000
46.220001	0.000021	0.012588	0.259901	-3.438731	1.112649	2.078770	0.000000	-10.000000	-0.666667	31.633333	97.833336	1023.000000	1023.000000	2046.000000
46.240002	0.001711	1.011043	0.454313	-3.135413	1.413212	2.278931	0.000000	-10.000000	-0.691667	32.400002	108.333336	1023.000000	1023.000000	2046.000000
46.259998	0.003026	1.788366	0.646608	-2.800211	1.595100	2.346869	0.000000	-10.000000	-0.708333	33.166668	119.166664	1023.000000	1023.000000	2046.000000
46.279999	0.004301	2.541915	0.787733	-2.433811	1.821756	2.366236	0.000000	-10.000000	-0.725000	33.349998	130.000000	1023.000000	1023.000000	2046.000000
46.299999	0.005528	3.267344	0.942181	-2.137357	2.010428	2.452092	0.000000	-10.000000	-0.741667	33.849998	141.000000	1023.000000	1023.000000	2046.000000
46.320000	0.006769	4.000539	1.087143	-1.828136	2.208691	2.532841	0.000000	-10.000000	-0.741667	34.099998	152.166672	1023.000000	1023.000000	2046.000000
46.340000	0.008294	4.901572	1.261645	-1.551359	2.469170	2.722117	0.000000	-10.000000	-0.750000	34.266666	163.500000	1023.000000	1023.000000	2046.000000
46.360001	0.009549	5.643360	1.386259	-1.272383	2.680703	2.848780	0.000000	-10.000000	-0.766667	34.500000	175.000000	1023.000000	1023.000000	2046.000000
46.380001	0.010950	6.471626	1.555943	-1.033725	2.906480	3.042929	0.000000	-10.000000	-0.791667	34.833332	186.500000	1023.000000	1023.000000	2046.000000
46.400002	0.012129	7.168070	1.705304	-0.813713	3.072401	3.204077	0.000000	-10.000000	-0.800000	35.049999	198.166672	1023.000000	1023.000000	2046.000000
46.419998	0.012805	7.567742	1.757472	-0.610660	3.091255	3.329675	0.000000	-10.000000	-0.816667	35.083336	209.833328	1023.000000	1023.000000	2046.000000
46.439999	0.012784	7.555248	1.647825	-0.575627	3.082107	3.400943	0.000000	-10.000000	-0.833333	35.350002	221.500000	1023.000000	1023.000000	2046.000000
46.459999	0.012097	7.149500	1.532735	-0.603016	3.023313	3.196469	0.000000	-10.000000	-0.866667	35.816669	233.166672	1023.000000	1023.000000	2046.000000
46.480000	0.011944	7.058649	1.496696	-0.579729	3.091348	3.050334	0.000000	-10.000000	-0.891667	36.200001	245.000000	1023.000000	1023.000000	2046.000000
46.500000	0.012464	7.366144	1.576301	-0.599899	3.218356	3.171386	0.000000	-10.000000	-0.916667	36.450001	257.000000	1023.000000	1023.000000	2046.000000
46.520000	0.014308	8.456011	1.835830	-0.310096	3.443226	3.487051	0.000000	-10.000000	-0.916667	36.700001	269.000000	1023.000000	1023.000000	2046.000000
46.540001	0.016748	9.898307	2.126245	0.178507	3.781568	3.811987	0.000000	-10.000000	-0.900000	37.133335	281.333344	1023.000000	1023.000000	2046.000000
46.560001	0.019023	11.242462	2.337669	0.753952	4.100632	4.050209	0.000000	-10.000000	-0.891667	36.833336	293.666656	1023.000000	1023.000000	2046.000000
46.580002	0.020246	11.965267	2.524055	1.164205	4.254036	4.022971	0.000000	-10.000000	-0.875000	36.950001	306.000000	1023.000000	1023.000000	2046.000000
46.599998	0.020760	12.268991	2.627404	1.441414	4.335367	3.864806	0.000000	-10.000000	-0.875000	36.650002	318.333344	1023.000000	1023.000000	2046.000000
46.619999	0.020597	12.172597	2.626220	1.714866	4.254298	3.577214	0.000000	-10.000000	-0.875000	37.216667	330.666656	1023.000000	1023.000000	2046.000000
46.639999	0.019863	11.738776	2.424563	1.886211	4.105263	3.322739	0.000000	-10.000000	-0.900000	37.366669	343.166656	1023.000000	1023.000000	2046.000000
46.660000	0.018838	11.133389	2.175472	1.878021	3.890354	3.189541	0.000000	-10.000000	-0.900000	37.766666	355.500000	1023.000000	1023.000000	2046.000000
46.680000	0.018123	10.710930	1.998002	1.928252	3.697395	3.087281	0.000000	-10.000000	-0.883333	37.483334	368.000000	1023.000000	1023.000000	2046.000000
46.700001	0.018275	10.800611	1.833846	2.097787	3.764985	3.103993	0.000000	-10.000000	-0.841667	37.200001	380.500000	1023.000000	1023.000000	2046.000000
46.720001	0.019031	11.247232	1.801283	2.292414	3.889878	3.263658	0.000000	-10.000000	-0.808333	36.616669	392.833344	1023.000000	1023.000000	2046.000000
46.740002	0.020010	11.825850	1.802047	2.597099	4.045063	3.381640	0.000000	-10.000000	-0.791667	36.066666	405.333344	1023.000000	1023.000000	2046.000000
46.759998	0.021313	12.595852	1.868872	2.876787	4.206543	3.643650	0.000000	-10.000000	-0.758333	35.666668	417.333344	1023.000000	1023.000000	2046.000000
46.779999	0.022428	13.254830	1.912763	3.147071	4.331843	3.863153	0.000000	-10.000000	-0.758333	35.250000	429.333344	1023.000000	1023.000000	2046.000000
46.799999	0.023524	13.902811	1.934901	3.409046	4.461161	4.097704	0.000000	-10.000000	-0.758333	35.200001	441.000000	1023.000000	1023.000000	2046.000000
46.820000	0.024737	14.619524	1.990934	3.671834	4.643990	4.312766	0.000000	-10.000000	-0.791667	35.283337	453.000000	1023.000000	1023.000000	2046.000000
46.840000	0.025860	15.283242	2.055158	3.904662	4.773436	4.549986	0.000000	-10.000000	-0.791667	35.500000	465.000000	1023.000000	1023.000000	2046.000000
46.860001	0.027246	16.102255	2.121394	4.066648	5.029628	4.884585	0.000000	-10.000000	-0.800000	35.883335	476.833344	1023.000000	1023.000000	2046.000000
46.880001	0.028592	16.897976	2.234979	4.307065	5.222584	5.133348	0.000000	-10.000000	-0.800000	35.966667	488.500000	1023.000000	1023.000000	2046.000000
46.900002	0.029999	17.729258	2.356624	4.491797	5.423982	5.456854	0.000000	-10.000000	-0.800000	36.266666	500.500000	1023.000000	1023.000000	2046.000000
46.919998	0.031950	18.882717	2.564945	4.861465	5.684567	5.771742	0.000000	-10.000000	-0.775000	35.966667	512.666687	1023.000000	1023.000000	2046.000000
46.939999	0.034080	20.141245	2.770833	5.243535	5.990256	6.136622	0.000000	-10.000000	-0.775000	35.716667	525.000000	1023.000000	1023.000000	2046.000000
46.959999	0.036717	21.699558	3.113757	5.753245	6.282704	6.549852	0.000000	-10.000000	-0.791667	35.350002	536.666687	1023.000000	1023.000000	2046.000000
46.980000	0.039435	23.306271	3.549835	6.289995	6.561162	6.905278	0.000000	-10.000000	-0.808333	35.366669	548.333313	1023.000000	1023.000000	2046.000000
47.000000	0.041542	24.551594	3.871390	6.673296	6.885493	7.121414	0.000000	-10.000000	-0.775000	34.966667	560.000000	1023.000000	1023.000000	2046.000000
47.020000	0.042921	25.366299	4.151617	6.880928	7.114511	7.219243	0.000000	-10.000000	-0.733333	34.433334	572.000000	1023.000000	1023.000000	2046.000000
47.040001	0.043641	25.791887	4.410549	6.955701	7.229794	7.195843	0.000000	-10.000000	-0.691667	33.783333	583.666687	1023.000000	1023.000000	2046.000000
47.060001	0.044031	26.022457	4.597043	6.931116	7.325684	7.168614	0.000000	-10.000000	-0.683333	33.633335	595.000000	1023.000000	1023.000000	2046.000000
47.080002	0.044302	26.182451	4.730027	6.936443	7.377253	7.138729	0.000000	-10.000000	-0.683333	33.450001	606.166687	1023.000000	1023.000000	2046.000000
47.099998	0.044802	26.477737	4.806805	6.957240	7.512889	7.200803	0.000000	-10.000000	-0.675000	33.400002	617.333313	1023.000000	1023.000000	2046.000000
47.119999	0.045495	26.887800	4.965643	7.009625	7.622478	7.290054	0.000000	-10.000000	-0.666667	33.283337	628.500000	1023.000000	1023.000000	2046.000000
47.139999	0.046455	27.454828	5.227018	7.043638	7.715482	7.468689	0.000000	-10.000000	-0.633333	33.083336	639.666687	1023.000000	1023.000000	2046.000000
47.160000	0.047567	28.112106	5.372697	7.179429	7.959520	7.600460	0.000000	-10.000000	-0.633333	32.666668	650.833313	1023.000000	1023.000000	2046.000000
47.180000	0.049054	28.990902	5.625549	7.345184	8.165508	7.854661	0.000000	-10.000000	-0.616667	32.283333	661.833313	1023.000000	1023.000000	2046.000000
47.200001	0.050492	29.841051	5.896196	7.627146	8.316788	8.000921	0.000000	-10.000000	-0.616667	31.983334	672.666687	1023.000000	1023.000000	2046.000000
47.220001	0.052367	30.949173	6.194645	7.927825	8.550782	8.275922	0.000000	-10.000000	-0.600000	31.800001	683.333313	1023.000000	1023.000000	2046.000000
47.240002	0.054197	32.030243	6.472674	8.264194	8.805001	8.488373	0.000000	-10.000000	-0.583333	31.450001	694.000000	1023.000000	1023.000000	2046.000000
47.259998	0.056127	33.171352	6.803298	8.636123	9.036682	8.695251	0.000000	-10.000000	-0.550000	30.966667	704.500000	1023.000000	1023.000000	2046.000000
47.279999	0.058204	34.398392	7.041791	8.944747	9.377192	9.034661	0.000000	-10.000000	-0.500000	30.366667	715.000000	1023.000000	1023.000000	2046.000000
47.299999	0.060020	35.471527	7.360886	9.289701	9.554015	9.266925	0.000000	-10.000000	-0.458333	29.483334	725.333313	1023.000000	1023.000000	2046.000000
47.320000	0.061855	36.556480	7.636710	9.600287	9.782980	9.536501	0.000000	-10.000000	-0.441667	28.633333	735.333313	1023.000000	1023.000000	2046.000000
47.340000	0.063550	37.558033	7.918448	9.967798	9.981677	9.690109	0.000000	-10.000000	-0.416667	27.583334	745.000000	1023.000000	1023.000000	2046.000000
47.360001	0.065247	38.560684	8.137916	10.227154	10.232285	9.963330	0.000000	-10.000000	-0.400000	26.666666	754.333313	1023.000000	1023.000000	2046.000000
47.380001	0.066897	39.536411	8.436315	10.473872	10.386216	10.240009	0.000000	-10.000000	-0.366667	25.766666	763.333313	1023.000000	1023.000000	2046.000000
47.400002	0.068426	40.439991	8.688412	10.767219	10.543579	10.440783	0.000000	-10.000000	-0.341667	24.883333	772.000000	1023.000000	1023.000000	2046.000000
47.419998	0.069706	41.196152	8.877497	11.075312	10.705755	10.537588	0.000000	-10.000000	-0.300000	23.933334	780.500000	1023.000000	1023.000000	2046.000000
47.439999	0.071048	41.989311	9.041134	11.265622	10.925626	10.756928	0.000000	-10.000000	-0.250000	22.500000	788.833313	1023.000000	1023.000000	2046.000000
47.459999	0.072202	42.671127	9.230943	11.403875	11.082770	10.953539	0.000000	-10.000000	-0.208333	21.066666	796.666687	1023.000000	1023.000000	2046.000000
47.480000	0.073426	43.394787	9.399303	11.636846	11.287090	11.071548	0.000000	-10.000000	-0.166667	19.316666	803.833313	1023.000000	1023.000000	2046.000000
47.500000	0.074242	43.877148	9.583122	11.741679	11.317032	11.235312	0.000000	-10.000000	-0.125000	17.966667	810.333313	1023.000000	1023.000000	2046.000000
47.520000	0.073808	43.620476	9.512643	11.724663	11.257105	11.126065	0.000000	-10.000000	-0.083333	16.250000	816.500000	1023.000000	1023.000000	2046.000000
47.540001	0.072939	43.106888	9.408454	11.656440	11.163023	10.878971	0.000000	-10.000000	-0.058333	14.750000	822.333313	1023.000000	1023.000000	2046.000000
47.560001	0.072414	42.796432	9.330637	11.571806	11.134703	10.759288	0.000000	-10.000000	-0.033333	12.583334	827.500000	1023.000000	1023.000000	2046.000000
47.580002	0.072726	42.980927	9.497357	11.481462	11.061011	10.941096	0.000000	-10.000000	-0.016667	10.050000	832.000000	1023.000000	1023.000000	2046.000000
47.599998	0.074165	43.831753	9.707689	11.705264	11.242210	11.176590	0.000000	-10.000000	0.016667	6.616667	835.833313	1023.000000	1023.000000	2046.000000
47.619999	0.074815	44.215878	9.812719	11.971509	11.240428	11.191221	0.000000	-10.000000	0.050000	2.483333	838.833313	1023.000000	1023.000000	2046.000000
47.639999	0.074344	43.937359	9.796070	12.115505	11.073363	10.952419	0.000000	-10.000000	0.066667	-0.950000	840.500000	1023.000000	1023.000000	2046.000000
47.660000	0.072892	43.079193	9.647981	11.992785	10.851208	10.587220	0.000000	-10.000000	0.083333	-3.800000	841.000000	1023.000000	1023.000000	2046.000000
47.680000	0.070808	41.847733	9.464658	11.742152	10.536338	10.104586	0.000000	-10.000000	0.083333	-5.816667	841.000000	1023.000000	1023.000000	2046.000000
47.700001	0.068327	40.381447	9.175022	11.617195	10.154025	9.435205	0.000000	-10.000000	0.108333	-7.766667	841.000000	1023.000000	1023.000000	2046.000000
47.720001	0.065436	38.672581	8.737168	11.340310	9.718124	8.876977	0.000000	-10.000000	0.125000	-9.566667	841.000000	1023.000000	1023.000000	2046.000000
47.740002	0.062450	36.907879	8.287447	11.052963	9.231786	8.335682	0.000000	-10.000000	0.141667	-11.233334	841.000000	1023.000000	1023.000000	2046.000000
47.759998	0.060105	35.521870	7.943236	10.795175	8.847474	7.935986	0.000000	-10.000000	0.183333	-13.100000	841.000000	1023.000000	1023.000000	2046.000000
47.779999	0.058441	34.538651	7.609175	10.638130	8.642129	7.649217	0.000000	-10.000000	0.225000	-14.900001	833.333313	1023.000000	1023.000000	2046.000000
47.799999	0.057279	33.852039	7.305095	10.584920	8.523065	7.438959	0.000000	-10.000000	0.275000	-16.533333	823.833313	1023.000000	1023.000000	2046.000000
47.820000	0.056405	33.335278	7.151319	10.572940	8.345423	7.265598	0.000000	-10.000000	0.308333	-18.083334	812.333313	1023.000000	1023.000000	2046.000000
47.840000	0.055676	32.904263	7.004820	10.588333	8.205466	7.105641	0.000000	-10.000000	0.350000	-19.466667	806.166687	1023.000000	1023.000000	2046.000000
47.860001	0.055012	32.512035	6.875157	10.555264	8.067120	7.014495	0.000000	-10.000000	0.375000	-20.416666	799.666687	1023.000000	1023.000000	2046.000000
47.880001	0.054322	32.104145	6.705977	10.460293	7.971276	6.966599	0.000000	-10.000000	0.383333	-21.083334	792.833313	1023.000000	1023.000000	2046.000000
47.900002	0.053655	31.709850	6.634283	10.297630	7.822006	6.955931	0.000000	-10.000000	0.391667	-21.533333	785.833313	1023.000000	1023.000000	2046.000000
47.919998	0.053127	31.397814	6.566091	10.141988	7.720984	6.968750	0.000000	-10.000000	0.416667	-21.983334	778.500000	1023.000000	1023.000000	2046.000000
47.939999	0.052445	30.995209	6.494594	9.922889	7.605610	6.972115	0.000000	-10.000000	0.441667	-22.416668	771.166687	1023.000000	1023.000000	2046.000000
47.959999	0.051804	30.616116	6.418213	9.579905	7.551420	7.066577	0.000000	-10.000000	0.450000	-22.900002	763.666687	1023.000000	1023.000000	2046.000000
47.980000	0.051307	30.322657	6.349368	9.326409	7.510993	7.135887	0.000000	-10.000000	0.458333	-23.366667	756.000000	1023.000000	1023.000000	2046.000000
48.000000	0.051255	30.291679	6.339275	9.301702	7.518219	7.132483	0.000000	-10.000000	0.491667	-24.066668	748.000000	1023.000000	1023.000000	2046.000000
48.020000	0.051630	30.513159	6.365156	9.383257	7.530849	7.233896	0.000000	-10.000000	0.525000	-24.833334	740.000000	1023.000000	1023.000000	2046.000000
48.040001	0.052324	30.923311	6.467565	9.623812	7.541378	7.290556	0.000000	-10.000000	0.541667	-25.333334	731.833313	1023.000000	1023.000000	2046.000000
48.060001	0.052673	31.129633	6.557158	9.798786	7.528536	7.245153	0.000000	-10.000000	0.541667	-25.516666	723.500000	1023.000000	1023.000000	2046.000000
48.080002	0.052602	31.087969	6.535097	9.804289	7.561707	7.186877	0.000000	-10.000000	0.541667	-25.683334	715.000000	1023.000000	1023.000000	2046.000000
48.099998	0.051502	30.437935	6.458256	9.690475	7.427592	6.861614	0.000000	-10.000000	0.550000	-26.016666	706.500000	1023.000000	1023.000000	2046.000000
48.119999	0.050066	29.589218	6.385543	9.373912	7.296479	6.533285	0.000000	-10.000000	0.550000	-26.500000	697.833313	1023.000000	1023.000000	2046.000000
48.139999	0.048411	28.611053	6.276922	8.926468	7.120588	6.287076	0.000000	-10.000000	0.558333	-26.683334	689.000000	1023.000000	1023.000000	2046.000000
48.160000	0.046843	27.683928	6.133428	8.501162	6.935945	6.113392	0.000000	-10.000000	0.558333	-26.833334	680.000000	1023.000000	1023.000000	2046.000000
48.180000	0.045406	26.834997	6.056483	8.105431	6.676844	5.996241	0.000000	-10.000000	0.575000	-26.850000	671.000000	1023.000000	1023.000000	2046.000000
48.200001	0.044328	26.198038	5.927437	7.761001	6.565530	5.944071	0.000000	-10.000000	0.600000	-27.016668	662.000000	1023.000000	1023.000000	2046.000000
48.220001	0.043282	25.579897	5.864287	7.536962	6.373561	5.805086	0.000000	-10.000000	0.633333	-27.300001	653.000000	1023.000000	1023.000000	2046.000000
48.240002	0.042731	25.253941	5.786276	7.288539	6.335947	5.843178	0.000000	-10.000000	0.650000	-27.850000	643.833313	1023.000000	1023.000000	2046.000000
48.259998	0.042077	24.867476	5.756094	7.132437	6.192379	5.786566	0.000000	-10.000000	0.658333	-28.350000	634.666687	1023.000000	1023.000000	2046.000000
48.279999	0.041725	24.659716	5.819037	6.984198	6.070752	5.785728	0.000000	-10.000000	0.675000	-28.816668	625.166687	1023.000000	1023.000000	2046.000000
48.299999	0.041343	24.433599	5.848876	6.906601	5.948587	5.729535	0.000000	-10.000000	0.700000	-29.100000	615.500000	1023.000000	1023.000000	2046.000000
48.320000	0.041089	24.283745	5.836320	6.810227	5.886628	5.750569	0.000000	-10.000000	0.716667	-29.316668	605.666687	1023.000000	1023.000000	2046.000000
48.340000	0.040979	24.218370	5.879099	6.719184	5.777637	5.842450	0.000000	-10.000000	0.741667	-29.616667	596.000000	1023.000000	1023.000000	2046.000000
48.360001	0.040799	24.111942	5.930597	6.649203	5.668573	5.863569	0.000000	-10.000000	0.733333	-29.850000	586.333313	1023.000000	1023.000000	2046.000000
48.380001	0.040518	23.946217	5.958587	6.618798	5.576921	5.791911	0.000000	-10.000000	0.758333	-30.066668	576.500000	1023.000000	1023.000000	2046.000000
48.400002	0.040246	23.785532	5.988816	6.510790	5.494910	5.791016	0.000000	-10.000000	0.750000	-30.200001	566.500000	1023.000000	1023.000000	2046.000000
48.419998	0.039885	23.572081	6.002109	6.434350	5.381887	5.753736	0.000000	-10.000000	0.750000	-30.216667	556.166687	1023.000000	1023.000000	2046.000000
48.439999	0.039745	23.489553	6.073035	6.373860	5.290903	5.751755	0.000000	-10.000000	0.716667	-30.300001	545.833313	1023.000000	1023.000000	2046.000000
48.459999	0.039477	23.330919	6.083414	6.300312	5.190109	5.757084	0.000000	-10.000000	0.733333	-30.300001	535.500000	1023.000000	1023.000000	2046.000000
48.480000	0.039204	23.169405	6.097783	6.243112	5.105682	5.722828	0.000000	-10.000000	0.750000	-30.383333	525.500000	1023.000000	1023.000000	2046.000000
48.500000	0.038889	22.983459	6.099870	6.096758	5.030643	5.756188	0.000000	-10.000000	0.766667	-30.383333	515.500000	1023.000000	1023.000000	2046.000000
48.520000	0.038666	22.851801	6.187620	6.022222	4.912045	5.729913	0.000000	-10.000000	0.750000	-30.133333	505.500000	1023.000000	1023.000000	2046.000000
48.540001	0.038488	22.746593	6.149311	5.891857	4.925598	5.779828	0.000000	-10.000000	0.733333	-29.700001	495.500000	1023.000000	1023.000000	2046.000000
48.560001	0.037555	22.195181	6.016810	5.699214	4.795445	5.683710	0.000000	-10.000000	0.708333	-29.233334	485.500000	1023.000000	1023.000000	2046.000000
48.580002	0.036218	21.405077	5.800126	5.438089	4.652009	5.514854	0.000000	-10.000000	0.675000	-28.866667	475.666656	1023.000000	1023.000000	2046.000000
48.599998	0.034562	20.425877	5.564276	5.158582	4.496192	5.206827	0.000000	-10.000000	0.666667	-28.683334	466.000000	1023.000000	1023.000000	2046.000000
48.619999	0.033246	19.648552	5.490250	4.807705	4.242024	5.108572	0.000000	-10.000000	0.658333	-28.533333	456.500000	1023.000000	1023.000000	2046.000000
48.639999	0.032661	19.302393	5.439108	4.676450	4.163097	5.023737	0.000000	-10.000000	0.666667	-28.466667	447.000000	1023.000000	1023.000000	2046.000000
48.660000	0.032571	19.249237	5.459802	4.665051	4.077916	5.046468	0.000000	-10.000000	0.658333	-28.550001	437.500000	1023.000000	1023.000000	2046.000000
48.680000	0.031859	18.828840	5.372695	4.531343	3.994351	4.930450	0.000000	-10.000000	0.658333	-28.516666	428.000000	1023.000000	1023.000000	2046.000000
48.700001	0.029971	17.712936	5.186350	4.210258	3.735407	4.580921	0.000000	-10.000000	0.666667	-28.666666	418.500000	1023.000000	1023.000000	2046.000000
48.720001	0.028023	16.561478	4.891017	3.926415	3.470663	4.273383	0.000000	-10.000000	0.666667	-28.533333	409.000000	1023.000000	1023.000000	2046.000000
48.740002	0.025739	15.211922	4.606003	3.744191	3.036532	3.825196	0.000000	-10.000000	0.666667	-28.416668	399.333344	1023.000000	1023.000000	2046.000000
48.759998	0.022862	13.511314	4.212531	3.434982	2.583341	3.280462	0.000000	-10.000000	0.650000	-27.933334	389.833344	1023.000000	1023.000000	2046.000000
48.779999	0.019530	11.541951	3.706780	3.157492	2.055156	2.622523	0.000000	-10.000000	0.625000	-27.550001	380.500000	1023.000000	1023.000000	2046.000000
48.799999	0.016590	9.804435	3.179973	2.809120	1.611010	2.204331	0.000000	-10.000000	0.608333	-26.866667	371.333344	1023.000000	1023.000000	2046.000000
48.820000	0.014306	8.454741	2.759668	2.593242	1.220074	1.881757	0.000000	-10.000000	0.600000	-26.866667	362.333344	1023.000000	1023.000000	2046.000000
48.840000	0.012669	7.487285	2.452125	2.476975	0.937163	1.621022	0.000000	-10.000000	0.633333	-26.966667	353.333344	1023.000000	1023.000000	2046.000000
48.860001	0.011359	6.713122	2.219586	2.343578	0.720564	1.429394	0.000000	-10.000000	0.666667	-27.766666	344.500000	1023.000000	1023.000000	2046.000000
48.880001	0.010263	6.065472	1.988365	2.219944	0.557558	1.299605	0.000000	-10.000000	0.691667	-28.316668	335.166656	1023.000000	1023.000000	2046.000000
48.900002	0.009333	5.515571	1.807004	2.161454	0.409594	1.137518	0.000000	-10.000000	0.700000	-28.800001	325.666656	1023.000000	1023.000000	2046.000000
48.919998	0.008374	4.948913	1.674391	2.045139	0.189534	1.039849	0.000000	-10.000000	0.691667	-28.833334	316.000000	1023.000000	1023.000000	2046.000000
48.939999	0.007433	4.393107	1.521195	1.948426	0.044390	0.879096	0.000000	-10.000000	0.683333	-28.733334	306.333344	1023.000000	1023.000000	2046.000000
48.959999	0.006681	3.948532	1.400043	1.729298	-0.058662	0.877853	0.000000	-10.000000	0.683333	-28.600000	296.833344	1023.000000	1023.000000	2046.000000
48.980000	0.005892	3.482125	1.304487	1.523215	-0.200964	0.855386	0.000000	-10.000000	0.675000	-28.400000	287.166656	1023.000000	1023.000000	2046.000000
49.000000	0.005118	3.024448	1.150639	1.329129	-0.272706	0.817385	0.000000	-10.000000	0.666667	-28.316666	277.833344	1023.000000	1023.000000	2046.000000
49.020000	0.004681	2.766660	0.985381	1.041840	-0.243530	0.982969	0.000000	-10.000000	0.658333	-28.183332	268.333344	1023.000000	1023.000000	2046.000000
49.040001	0.004999	2.954570	1.017774	1.092133	-0.282982	1.127645	0.000000	-10.000000	0.666667	-28.316668	259.000000	1023.000000	1023.000000	2046.000000
49.060001	0.005942	3.511814	1.068107	1.343035	-0.153117	1.253789	0.000000	-10.000000	0.683333	-28.550001	249.500000	1023.000000	1023.000000	2046.000000
49.080002	0.006696	3.957159	1.204627	1.459386	-0.131916	1.425062	0.000000	-10.000000	0.691667	-28.766666	240.000000	1023.000000	1023.000000	2046.000000
49.099998	0.006962	4.114520	1.271155	1.588127	-0.158234	1.413473	0.000000	-10.000000	0.700000	-28.883333	230.333328	1023.000000	1023.000000	2046.000000
49.119999	0.006938	4.100456	1.289111	1.584892	-0.173490	1.399943	0.000000	-10.000000	0.683333	-28.650000	220.666672	1023.000000	1023.000000	2046.000000
49.139999	0.006088	3.598186	1.198655	1.370342	-0.251625	1.280814	0.000000	-10.000000	0.683333	-28.549999	211.000000	1023.000000	1023.000000	2046.000000
49.160000	0.004635	2.739308	1.058044	1.004372	-0.359117	1.036010	0.000000	-10.000000	0.666667	-28.583334	201.500000	1023.000000	1023.000000	2046.000000
49.180000	0.003065	1.811313	0.942885	0.515965	-0.535239	0.887702	0.000000	-10.000000	0.675000	-28.483334	192.000000	1023.000000	1023.000000	2046.000000
49.200001	0.001369	0.809129	0.755479	-0.018108	-0.635911	0.707669	0.000000	-10.000000	0.641667	-28.083334	182.500000	1023.000000	1023.000000	2046.000000
49.220001	-0.000372	-0.219643	0.630346	-0.576300	-0.867219	0.593531	0.000000	-10.000000	0.625000	-27.400000	173.166672	1023.000000	1023.000000	2046.000000
49.240002	-0.001878	-1.109708	0.495148	-0.958265	-1.062744	0.416153	0.000000	-10.000000	0.583333	-26.533333	164.000000	1023.000000	1023.000000	2046.000000
49.259998	-0.002989	-1.766348	0.423478	-1.268371	-1.259234	0.337780	0.000000	-10.000000	0.566667	-25.700001	155.166672	1023.000000	1023.000000	2046.000000
49.279999	-0.003694	-2.183044	0.357684	-1.522439	-1.332313	0.314023	0.000000	-10.000000	0.541667	-25.100000	146.500000	1023.000000	1023.000000	2046.000000
49.299999	-0.004379	-2.588157	0.312486	-1.755897	-1.427962	0.283217	0.000000	-10.000000	0.525000	-24.650000	138.166672	1023.000000	1023.000000	2046.000000
49.320000	-0.004846	-2.864243	0.321235	-1.889351	-1.502913	0.206786	0.000000	-10.000000	0.508333	-24.350000	130.000000	1023.000000	1023.000000	2046.000000
49.340000	-0.005115	-3.022893	0.335024	-2.006124	-1.544268	0.192475	0.000000	-10.000000	0.500000	-23.950001	122.000000	1023.000000	1023.000000	2046.000000
49.360001	-0.005265	-3.111578	0.287120	-2.089366	-1.524852	0.215520	0.000000	-10.000000	0.483333	-23.583334	114.000000	1023.000000	1023.000000	2046.000000
49.380001	-0.005223	-3.086884	0.280475	-2.163223	-1.478477	0.274341	0.000000	-10.000000	0.450000	-22.950001	106.000000	1023.000000	1023.000000	2046.000000
49.400002	-0.005218	-3.083597	0.249552	-2.206044	-1.464591	0.337485	0.000000	-10.000000	0.408333	-22.133333	98.333336	1023.000000	1023.000000	2046.000000
49.419998	-0.005132	-3.033093	0.258427	-2.273816	-1.411658	0.393953	0.000000	-10.000000	0.375000	-21.300001	90.833336	1023.000000	1023.000000	2046.000000
49.439999	-0.005079	-3.001615	0.248305	-2.295948	-1.369768	0.415796	0.000000	-10.000000	0.358333	-20.616667	83.833336	1023.000000	1023.000000	2046.000000
49.459999	-0.005014	-2.963461	0.179312	-2.373311	-1.270055	0.500593	0.000000	-10.000000	0.333333	-19.883335	77.000000	1023.000000	1023.000000	2046.000000
49.480000	-0.004905	-2.898573	0.187168	-2.477889	-1.210653	0.602800	0.000000	-10.000000	0.300000	-19.133335	70.333336	1023.000000	1023.000000	2046.000000
49.500000	-0.004644	-2.744438	0.152049	-2.542417	-1.070050	0.715981	0.000000	-10.000000	0.266667	-18.300001	63.833332	1023.000000	1023.000000	2046.000000
49.520000	-0.004582	-2.708104	0.122973	-2.616373	-1.003039	0.788335	0.000000	-10.000000	0.250000	-17.483334	57.500000	1023.000000	1023.000000	2046.000000
49.540001	-0.004272	-2.524954	0.142769	-2.693377	-0.895916	0.921570	0.000000	-10.000000	0.250000	-16.750000	51.833332	1023.000000	1023.000000	2046.000000
49.560001	-0.004223	-2.495571	0.115806	-2.684807	-0.840282	0.913711	0.000000	-10.000000	0.233333	-16.016666	46.333332	1023.000000	1023.000000	2046.000000
49.580002	-0.004066	-2.403082	0.129169	-2.706775	-0.796771	0.971295	0.000000	-10.000000	0.225000	-15.466667	41.000000	1023.000000	1023.000000	2046.000000
49.599998	-0.003987	-2.356234	0.160996	-2.720693	-0.804219	1.007683	0.000000	-10.000000	0.208333	-14.916667	35.833332	1023.000000	1023.000000	2046.000000
49.619999	-0.003847	-2.273666	0.179298	-2.740791	-0.786613	1.074439	0.000000	-10.000000	0.208333	-14.266666	30.833334	1023.000000	1023.000000	2046.000000
49.639999	-0.003813	-2.253219	0.191038	-2.741940	-0.773759	1.071442	0.000000	-10.000000	0.191667	-13.666667	26.166666	1023.000000	1023.000000	2046.000000
49.660000	-0.003850	-2.275556	0.261428	-2.768456	-0.831622	1.063093	0.000000	-10.000000	0.175000	-12.966667	21.500000	1023.000000	1023.000000	2046.000000
49.680000	-0.003829	-2.262954	0.289588	-2.856193	-0.808346	1.111996	0.000000	-10.000000	0.141667	-12.466667	17.166666	1023.000000	1023.000000	2046.000000
49.700001	-0.003876	-2.290946	0.239308	-2.925066	-0.767311	1.162124	0.000000	-10.000000	0.116667	-11.916667	13.000000	1023.000000	1023.000000	2046.000000
49.720001	-0.004933	-2.915558	0.049914	-3.117415	-0.926733	1.078677	0.000000	-10.000000	0.100000	-11.416667	9.000000	1023.000000	1023.000000	2046.000000
49.740002	-0.006828	-4.035473	-0.229923	-3.488192	-1.136822	0.819463	0.000000	-10.000000	0.100000	-10.733334	5.166667	1023.000000	1023.000000	2046.000000
49.759998	-0.008663	-5.119967	-0.471289	-3.842099	-1.332869	0.526290	0.000000	-10.000000	0.100000	-9.916667	1.833333	1023.000000	1023.000000	2046.000000
49.779999	-0.010116	-5.978683	-0.693146	-4.148479	-1.449884	0.312827	0.000000	-10.000000	0.083333	-9.050000	-1.166667	1023.000000	1023.000000	2046.000000
49.799999	-0.010531	-6.223791	-0.691195	-4.409791	-1.516345	0.393541	0.000000	-10.000000	0.075000	-8.266666	-3.833333	1023.000000	1023.000000	2046.000000
49.820000	-0.010192	-6.023642	-0.693169	-4.377017	-1.379120	0.425664	0.000000	-10.000000	0.066667	-7.733334	-6.666667	1023.000000	1023.000000	2046.000000
49.840000	-0.009738	-5.754941	-0.632578	-4.288564	-1.321733	0.487934	0.000000	-10.000000	0.075000	-7.533333	-9.166667	1023.000000	1023.000000	2046.000000
49.860001	-0.009655	-5.706399	-0.600132	-4.372401	-1.198713	0.464847	0.000000	-10.000000	0.075000	-7.466667	-11.833333	1023.000000	1023.000000	2046.000000
49.880001	-0.010330	-6.105173	-0.626065	-4.499790	-1.273086	0.293768	0.000000	-10.000000	0.075000	-7.483334	-14.166667	1023.000000	1023.000000	2046.000000
49.900002	-0.011370	-6.719789	-0.791479	-4.497232	-1.419420	-0.011657	0.000000	-10.000000	0.066667	-6.866667	-16.833334	1023.000000	1023.000000	2046.000000
49.919998	-0.013071	-7.724895	-1.040356	-4.542225	-1.710873	-0.431441	0.000000	-10.000000	0.058333	-5.700000	-19.000000	1023.000000	1023.000000	2046.000000
49.939999	-0.015730	-9.296578	-1.437875	-4.669393	-2.172155	-1.017156	0.000000	-10.000000	0.050000	-3.616667	-21.000000	1023.000000	1023.000000	2046.000000
49.959999	-0.018344	-10.841562	-1.960935	-4.883891	-2.572255	-1.424482	0.000000	-10.000000	0.050000	-1.100000	-22.166666	1023.000000	1023.000000	2046.000000
49.980000	-0.020167	-11.918941	-2.362569	-5.014496	-2.876836	-1.665040	0.000000	-10.000000	0.050000	0.166667	-22.833334	1023.000000	1023.000000	2046.000000
50.000000	-0.021287	-12.580527	-2.714556	-5.083192	-2.989314	-1.793465	0.000000	-10.000000	0.058333	-0.116667	-23.000000	1023.000000	1023.000000	2046.000000
50.020000	-0.022062	-13.038720	-2.964243	-5.140315	-3.059767	-1.874395	0.000000	-10.000000	0.066667	-1.916667	-23.000000	1023.000000	1023.000000	2046.000000
50.040001	-0.022693	-13.411716	-3.070800	-5.122102	-3.200641	-2.018172	0.000000	-10.000000	0.075000	-4.416667	-24.166666	1023.000000	1023.000000	2046.000000
50.060001	-0.023161	-13.687913	-3.223076	-5.201263	-3.215060	-2.048514	0.000000	-10.000000	0.075000	-6.216667	-25.333334	1023.000000	1023.000000	2046.000000
50.080002	-0.023546	-13.915945	-3.321532	-5.259815	-3.250456	-2.084142	0.000000	-10.000000	0.075000	-7.600000	-27.333334	1023.000000	1023.000000	2046.000000
50.099998	-0.024071	-14.226226	-3.419167	-5.321129	-3.318106	-2.167825	0.000000	-10.000000	0.083333	-7.650000	-29.000000	1023.000000	1023.000000	2046.000000
50.119999	-0.024413	-14.428120	-3.521535	-5.451659	-3.351696	-2.103229	0.000000	-10.000000	0.083333	-7.466667	-31.666666	1023.000000	1023.000000	2046.000000
50.139999	-0.024779	-14.644409	-3.603565	-5.553835	-3.378521	-2.108488	0.000000	-10.000000	0.075000	-6.850000	-34.166668	1023.000000	1023.000000	2046.000000
50.160000	-0.024867	-14.696370	-3.693979	-5.686243	-3.313154	-2.002993	0.000000	-10.000000	0.058333	-6.016667	-36.500000	1023.000000	1023.000000	2046.000000
50.180000	-0.024867	-14.696405	-3.660294	-5.818461	-3.353232	-1.864418	0.000000	-10.000000	0.050000	-5.233334	-38.500000	1023.000000	1023.000000	2046.000000
50.200001	-0.024316	-14.370965	-3.650309	-5.806305	-3.242998	-1.671354	0.000000	-10.000000	0.050000	-4.766667	-40.166668	1023.000000	1023.000000	2046.000000
50.220001	-0.022982	-13.582281	-3.493786	-5.605047	-3.092845	-1.390603	0.000000	-10.000000	0.058333	-4.766667	-41.833332	1023.000000	1023.000000	2046.000000
50.240002	-0.021727	-12.840458	-3.317555	-5.314422	-2.956428	-1.252053	0.000000	-10.000000	0.058333	-5.200000	-43.500000	1023.000000	1023.000000	2046.000000
50.259998	-0.020387	-12.048993	-3.051385	-5.116754	-2.828916	-1.051939	0.000000	-10.000000	0.058333	-5.450000	-45.333332	1023.000000	1023.000000	2046.000000
50.279999	-0.019488	-11.517132	-2.854224	-5.007625	-2.748489	-0.906794	0.000000	-10.000000	0.050000	-5.250000	-47.000000	1023.000000	1023.000000	2046.000000
50.299999	-0.019156	-11.320993	-2.774908	-5.067041	-2.618673	-0.860372	0.000000	-10.000000	0.050000	-4.783333	-48.666668	1023.000000	1023.000000	2046.000000
50.320000	-0.019708	-11.647175	-2.759801	-5.174568	-2.650963	-1.061844	0.000000	-10.000000	0.050000	-4.583333	-50.166668	1023.000000	1023.000000	2046.000000
50.340000	-0.020484	-12.106124	-2.731816	-5.464650	-2.698578	-1.211081	0.000000	-10.000000	0.050000	-4.633334	-51.833332	1023.000000	1023.000000	2046.000000
50.360001	-0.021410	-12.653602	-2.754657	-5.783657	-2.767405	-1.347883	0.000000	-10.000000	0.050000	-4.266667	-53.333332	1023.000000	1023.000000	2046.000000
50.380001	-0.022253	-13.151656	-2.828653	-6.103603	-2.779744	-1.439657	0.000000	-10.000000	0.041667	-3.033334	-54.833332	1023.000000	1023.000000	2046.000000
50.400002	-0.022798	-13.473600	-2.862050	-6.377372	-2.790990	-1.443189	0.000000	-10.000000	0.033333	-1.150000	-55.666668	1023.000000	1023.000000	2046.000000
50.419998	-0.023073	-13.636335	-2.802402	-6.573388	-2.841687	-1.418858	0.000000	-10.000000	0.016667	0.666667	-56.000000	1023.000000	1023.000000	2046.000000
50.439999	-0.023118	-13.662885	-2.752229	-6.638031	-2.842573	-1.430051	0.000000	-10.000000	0.016667	2.100000	-56.000000	1023.000000	1023.000000	2046.000000
50.459999	-0.022981	-13.581887	-2.669693	-6.717757	-2.794222	-1.400215	0.000000	-10.000000	0.016667	3.250000	-56.000000	1023.000000	1023.000000	2046.000000
50.480000	-0.022530	-13.315356	-2.594461	-6.734164	-2.697228	-1.289503	0.000000	-10.000000	0.016667	4.450000	-56.000000	1023.000000	1023.000000	2046.000000
50.500000	-0.021962	-12.979669	-2.412244	-6.708709	-2.648458	-1.210258	0.000000	-10.000000	0.008333	5.683333	-56.000000	1023.000000	1023.000000	2046.000000
50.520000	-0.021052	-12.442006	-2.319166	-6.638376	-2.429681	-1.054783	0.000000	-10.000000	0.000000	7.100000	-56.000000	1023.000000	1023.000000	2046.000000
50.540001	-0.020035	-11.840633	-2.121801	-6.536959	-2.306733	-0.875140	0.000000	-10.000000	-0.016667	8.750000	-56.000000	1023.000000	1023.000000	2046.000000
50.560001	-0.018788	-11.103509	-1.869273	-6.426425	-2.144923	-0.662887	0.000000	-10.000000	-0.058333	10.583334	-56.000000	1023.000000	1023.000000	2046.000000
50.580002	-0.017546	-10.369905	-1.700123	-6.273075	-1.927258	-0.469449	0.000000	-10.000000	-0.100000	12.566667	-56.000000	1023.000000	1023.000000	2046.000000
50.599998	-0.016404	-9.694635	-1.469422	-6.049069	-1.791704	-0.384441	0.000000	-10.000000	-0.150000	14.350000	-42.666668	1023.000000	1023.000000	2046.000000
50.619999	-0.015003	-8.866935	-1.328253	-5.845770	-1.490378	-0.202534	0.000000	-10.000000	-0.183333	16.350000	-15.666667	1023.000000	1023.000000	2046.000000
50.639999	-0.013670	-8.078815	-1.124989	-5.646241	-1.291436	-0.016150	0.000000	-10.000000	-0.225000	17.883333	13.166667	1023.000000	1023.000000	2046.000000
50.660000	-0.012270	-7.251397	-0.941481	-5.408627	-1.043207	0.141918	0.000000	-10.000000	-0.266667	19.533333	31.000000	1023.000000	1023.000000	2046.000000
50.680000	-0.010760	-6.358992	-0.703776	-5.152283	-0.853408	0.350476	0.000000	-10.000000	-0.316667	21.000000	37.333332	1023.000000	1023.000000	2046.000000
50.700001	-0.009343	-5.521852	-0.556837	-4.836894	-0.592405	0.464284	0.000000	-10.000000	-0.358333	22.516666	44.166668	1023.000000	1023.000000	2046.000000
50.720001	-0.007776	-4.595556	-0.304562	-4.611602	-0.380014	0.700622	0.000000	-10.000000	-0.400000	24.100000	51.333332	1023.000000	1023.000000	2046.000000
50.740002	-0.006397	-3.780471	-0.147155	-4.333802	-0.135237	0.835724	0.000000	-10.000000	-0.433333	25.183332	59.000000	1023.000000	1023.000000	2046.000000
50.759998	-0.005032	-2.973988	-0.027418	-4.070422	0.149125	0.974727	0.000000	-10.000000	-0.466667	26.400000	67.333336	1023.000000	1023.000000	2046.000000
50.779999	-0.003756	-2.220064	0.094634	-3.789615	0.388623	1.086295	0.000000	-10.000000	-0.491667	27.283333	75.833336	1023.000000	1023.000000	2046.000000
50.799999	-0.002588	-1.529396	0.204556	-3.533023	0.609091	1.189981	0.000000	-10.000000	-0.525000	28.200001	84.833336	1023.000000	1023.000000	2046.000000
50.820000	-0.001348	-0.796440	0.337895	-3.329194	0.806340	1.388520	0.000000	-10.000000	-0.575000	28.933334	94.000000	1023.000000	1023.000000	2046.000000
50.840000	-0.000087	-0.051488	0.501730	-3.128735	1.015058	1.560460	0.000000	-10.000000	-0.600000	29.616667	103.666664	1023.000000	1023.000000	2046.000000
50.860001	0.000842	0.497456	0.603705	-2.955979	1.138733	1.710997	0.000000	-10.000000	-0.616667	30.366667	113.500000	1023.000000	1023.000000	2046.000000
50.880001	0.001167	0.689413	0.490411	-2.869916	1.195026	1.873891	0.000000	-10.000000	-0.641667	31.266666	123.500000	1023.000000	1023.000000	2046.000000
50.900002	0.000599	0.353764	0.317492	-2.849562	1.156242	1.729593	0.000000	-10.000000	-0.675000	32.116669	133.833328	1023.000000	1023.000000	2046.000000
50.919998	0.000061	0.035846	0.204208	-2.992079	1.154615	1.669101	0.000000	-10.000000	-0.716667	32.933334	144.333328	1023.000000	1023.000000	2046.000000
50.939999	0.000109	0.064272	0.142992	-3.014416	1.274305	1.661391	0.000000	-10.000000	-0.716667	33.500000	155.166672	1023.000000	1023.000000	2046.000000
50.959999	0.000891	0.526547	0.257403	-2.988091	1.377634	1.879601	0.000000	-10.000000	-0.725000	34.000000	166.166672	1023.000000	1023.000000	2046.000000
50.980000	0.002950	1.743523	0.497088	-2.660906	1.700903	2.206438	0.000000	-10.000000	-0.725000	34.283333	177.500000	1023.000000	1023.000000	2046.000000
51.000000	0.005362	3.169199	0.806877	-2.222228	2.005653	2.578897	0.000000	-10.000000	-0.741667	34.366669	189.000000	1023.000000	1023.000000	2046.000000
51.020000	0.007428	4.389875	1.088654	-1.720022	2.251436	2.769808	0.000000	-10.000000	-0.750000	34.383335	200.500000	1023.000000	1023.000000	2046.000000
51.040001	0.008424	4.978841	1.267664	-1.447715	2.394072	2.764819	0.000000	-10.000000	-0.750000	34.450001	211.833328	1023.000000	1023.000000	2046.000000
51.060001	0.008710	5.147631	1.367602	-1.192527	2.420579	2.551977	0.000000	-10.000000	-0.766667	34.700001	223.333328	1023.000000	1023.000000	2046.000000
51.080002	0.008227	4.862431	1.258823	-1.017516	2.343451	2.277673	0.000000	-10.000000	-0.791667	35.100002	234.833328	1023.000000	1023.000000	2046.000000
51.099998	0.007037	4.158630	0.976141	-0.993972	2.127548	2.048914	0.000000	-10.000000	-0.816667	35.483334	246.500000	1023.000000	1023.000000	2046.000000
51.119999	0.005653	3.341099	0.663439	-0.994283	1.897349	1.774593	0.000000	-10.000000	-0.808333	35.833332	258.166656	1023.000000	1023.000000	2046.000000
51.139999	0.005090	3.008049	0.439951	-0.996945	1.835248	1.729795	0.000000	-10.000000	-0.783333	35.866665	270.000000	1023.000000	1023.000000	2046.000000
51.160000	0.005328	3.148929	0.295921	-0.810463	1.920532	1.742938	0.000000	-10.000000	-0.766667	35.516666	282.000000	1023.000000	1023.000000	2046.000000
51.180000	0.006020	3.557859	0.191616	-0.549820	2.091931	1.824132	0.000000	-10.000000	-0.758333	35.233334	294.000000	1023.000000	1023.000000	2046.000000
51.200001	0.006931	4.096131	0.207108	-0.212621	2.199121	1.902523	0.000000	-10.000000	-0.758333	34.816666	306.000000	1023.000000	1023.000000	2046.000000
51.220001	0.007915	4.677631	0.281812	0.110730	2.296149	1.988939	0.000000	-10.000000	-0.741667	35.016666	317.666656	1023.000000	1023.000000	2046.000000
51.240002	0.008909	5.265006	0.262853	0.331954	2.457195	2.213005	0.000000	-10.000000	-0.750000	35.016666	329.333344	1023.000000	1023.000000	2046.000000
51.259998	0.009916	5.860378	0.256060	0.582603	2.652012	2.369703	0.000000	-10.000000	-0.741667	35.450001	341.000000	1023.000000	1023.000000	2046.000000
51.279999	0.010973	6.485315	0.297951	0.754226	2.797994	2.635144	0.000000	-10.000000	-0.766667	35.466667	353.000000	1023.000000	1023.000000	2046.000000
51.299999	0.012175	7.195544	0.327999	0.970778	3.018818	2.877949	0.000000	-10.000000	-0.758333	35.566666	364.666656	1023.000000	1023.000000	2046.000000
51.320000	0.013413	7.927333	0.502643	1.163333	3.114589	3.146767	0.000000	-10.000000	-0.783333	35.483334	376.333344	1023.000000	1023.000000	2046.000000
51.340000	0.014771	8.729784	0.565204	1.373266	3.383729	3.407586	0.000000	-10.000000	-0.775000	35.366665	388.000000	1023.000000	1023.000000	2046.000000
51.360001	0.016291	9.627751	0.726708	1.530092	3.573950	3.797001	0.000000	-10.000000	-0.783333	35.183334	400.000000	1023.000000	1023.000000	2046.000000
51.380001	0.018368	10.855529	0.948706	1.945139	3.878684	4.083001	0.000000	-10.000000	-0.775000	35.049999	411.833344	1023.000000	1023.000000	2046.000000
51.400002	0.020716	12.243143	1.209592	2.410946	4.147398	4.475208	0.000000	-10.000000	-0.758333	34.700001	423.500000	1023.000000	1023.000000	2046.000000
51.419998	0.023452	13.860160	1.629606	2.949476	4.417252	4.863827	0.000000	-10.000000	-0.750000	34.583336	435.166656	1023.000000	1023.000000	2046.000000
51.439999	0.025986	15.357993	2.003808	3.446910	4.753898	5.153378	0.000000	-10.000000	-0.725000	34.350002	446.666656	1023.000000	1023.000000	2046.000000
51.459999	0.027853	16.461117	2.282792	3.743903	5.051601	5.382821	0.000000	-10.000000	-0.691667	34.200001	458.333344	1023.000000	1023.000000	2046.000000
51.480000	0.029024	17.153267	2.526579	3.869382	5.274992	5.482313	0.000000	-10.000000	-0.650000	33.500000	469.666656	1023.000000	1023.000000	2046.000000
51.500000	0.029580	17.481970	2.792216	3.914649	5.356048	5.419056	0.000000	-10.000000	-0.650000	32.783333	481.000000	1023.000000	1023.000000	2046.000000
51.520000	0.030055	17.762573	2.962847	3.863602	5.443847	5.492277	0.000000	-10.000000	-0.666667	32.500000	492.000000	1023.000000	1023.000000	2046.000000
51.540001	0.030471	18.008404	3.038796	3.866552	5.585399	5.517657	0.000000	-10.000000	-0.683333	32.666668	503.000000	1023.000000	1023.000000	2046.000000
51.560001	0.031102	18.381386	3.220902	3.890456	5.629692	5.640337	0.000000	-10.000000	-0.675000	32.816666	513.833313	1023.000000	1023.000000	2046.000000
51.580002	0.031884	18.843533	3.324370	3.943630	5.798959	5.776575	0.000000	-10.000000	-0.683333	32.849998	524.666687	1023.000000	1023.000000	2046.000000
51.599998	0.032816	19.393993	3.540535	4.043403	5.911592	5.898464	0.000000	-10.000000	-0.691667	32.650002	535.500000	1023.000000	1023.000000	2046.000000
51.619999	0.034037	20.115980	3.714565	4.156396	6.114696	6.130323	0.000000	-10.000000	-0.700000	32.683334	546.500000	1023.000000	1023.000000	2046.000000
51.639999	0.035606	21.042957	3.990653	4.369866	6.321468	6.360970	0.000000	-10.000000	-0.683333	32.600002	557.500000	1023.000000	1023.000000	2046.000000
51.660000	0.037355	22.076956	4.243023	4.648718	6.578327	6.606889	0.000000	-10.000000	-0.658333	32.549999	568.500000	1023.000000	1023.000000	2046.000000
51.680000	0.039390	23.279659	4.539715	4.980928	6.837303	6.921712	0.000000	-10.000000	-0.658333	32.616665	579.333313	1023.000000	1023.000000	2046.000000
51.700001	0.041563	24.563578	4.846680	5.331407	7.138746	7.246746	0.000000	-10.000000	-0.675000	32.799999	590.166687	1023.000000	1023.000000	2046.000000
51.720001	0.043712	25.834072	5.152714	5.721031	7.432948	7.527379	0.000000	-10.000000	-0.700000	33.016666	601.000000	1023.000000	1023.000000	2046.000000
51.740002	0.045970	27.168102	5.526320	6.108669	7.693532	7.839582	0.000000	-10.000000	-0.691667	33.050003	612.000000	1023.000000	1023.000000	2046.000000
51.759998	0.048025	28.382792	5.806096	6.492093	7.989533	8.095070	0.000000	-10.000000	-0.683333	33.183334	623.000000	1023.000000	1023.000000	2046.000000
51.779999	0.050184	29.658768	6.102330	6.861452	8.295031	8.399956	0.000000	-10.000000	-0.666667	33.166668	634.000000	1023.000000	1023.000000	2046.000000
51.799999	0.052231	30.868355	6.410423	7.249221	8.532631	8.676081	0.000000	-10.000000	-0.691667	33.183334	645.166687	1023.000000	1023.000000	2046.000000
51.820000	0.054051	31.944353	6.670272	7.659119	8.777266	8.837695	0.000000	-10.000000	-0.691667	33.150002	656.333313	1023.000000	1023.000000	2046.000000
51.840000	0.056045	33.122398	6.941791	8.025052	9.064130	9.091428	0.000000	-10.000000	-0.725000	33.200001	667.500000	1023.000000	1023.000000	2046.000000
51.860001	0.058124	34.351002	7.209909	8.415551	9.377129	9.348413	0.000000	-10.000000	-0.700000	33.516666	678.500000	1023.000000	1023.000000	2046.000000
51.880001	0.059898	35.399445	7.465437	8.737523	9.590907	9.605577	0.000000	-10.000000	-0.691667	33.333336	689.666687	1023.000000	1023.000000	2046.000000
51.900002	0.061523	36.359989	7.707971	9.068233	9.798009	9.785775	0.000000	-10.000000	-0.650000	33.283337	700.833313	1023.000000	1023.000000	2046.000000
51.919998	0.063037	37.254868	7.903111	9.366051	10.033793	9.951914	0.000000	-10.000000	-0.650000	32.716667	712.000000	1023.000000	1023.000000	2046.000000
51.939999	0.064410	38.066402	8.100113	9.665051	10.195081	10.106159	0.000000	-10.000000	-0.650000	32.416668	722.833313	1023.000000	1023.000000	2046.000000
51.959999	0.065281	38.581150	8.204152	9.916262	10.242878	10.217859	0.000000	-10.000000	-0.641667	32.400002	733.666687	1023.000000	1023.000000	2046.000000
51.980000	0.065046	38.442219	8.122964	9.984904	10.196916	10.137437	0.000000	-10.000000	-0.616667	32.083332	744.500000	1023.000000	1023.000000	2046.000000
52.000000	0.064227	37.957878	8.017382	9.941544	10.107739	9.891213	0.000000	-10.000000	-0.591667	31.866667	755.333313	1023.000000	1023.000000	2046.000000
52.020000	0.063964	37.802929	7.983081	9.957184	10.138329	9.724335	0.000000	-10.000000	-0.550000	31.233334	766.000000	1023.000000	1023.000000	2046.000000
52.040001	0.064683	38.227898	8.104583	10.037640	10.223422	9.862254	0.000000	-10.000000	-0.491667	30.366667	776.333313	1023.000000	1023.000000	2046.000000
52.060001	0.066989	39.590607	8.495117	10.408820	10.435963	10.250707	0.000000	-10.000000	-0.425000	29.000000	786.666687	1023.000000	1023.000000	2046.000000
52.080002	0.069209	40.902443	8.749625	10.887781	10.730679	10.534358	0.000000	-10.000000	-0.366667	27.100000	796.666687	1023.000000	1023.000000	2046.000000
52.099998	0.070183	41.478203	8.924508	11.231622	10.742469	10.579606	0.000000	-10.000000	-0.316667	25.250000	806.166687	1023.000000	1023.000000	2046.000000
52.119999	0.069716	41.202354	8.925019	11.298832	10.633186	10.345316	0.000000	-10.000000	-0.266667	23.500000	814.833313	1023.000000	1023.000000	2046.000000
52.139999	0.068705	40.604794	8.901777	11.246064	10.442776	10.014174	0.000000	-10.000000	-0.225000	22.050001	823.000000	1023.000000	1023.000000	2046.000000
[truncated: 1,141,244 more chars]
