# Supplementary material for: Effect of Electrode Belt and Body Positions on Regional Pulmonary Ventilation- and Perfusion-Related Impedance Changes Measured by Electric Impedance Tomography
Source: PLoS One. 2016 Jun 2;11(6):e0155913. doi: 10.1371/journal.pone.0155913 (PMC4890811; doi:10.1371/journal.pone.0155913)
Supplement: S1 Dataset — (ZIP) [file pone.0155913.s001.zip › Dataset/Fp01-rygg-4i.txt]

Patient Name:	Fp1
Registry:	Fp1
Investigator:	 
Diagnosys:	 
Notes:	rygg4i              
Sample Rate [Hz]:	50.09
Time Base 	Pixels Mean 	Pixels Sum 	UPPER RIGHT		UPPER LEFT		LOWER RIGHT		LOWER LEFT		QRS	ETCO2	Paw	Flow (L/min)	Volume	Analog1	Analog2	AnalogSum
0.000000	0.090766	53.642502	11.780093	14.041397	15.717855	12.103157	0.000000	-10.000000	0.475000	-22.933334	1024.166626	1023.000000	1023.000000	2046.000000
0.020000	0.091067	53.820786	12.325001	12.943631	14.733541	13.818613	0.000000	-10.000000	0.516667	-23.750000	1016.666687	1023.000000	1023.000000	2046.000000
0.040000	0.089942	53.155853	11.655296	13.448004	14.923455	13.129097	0.000000	-10.000000	0.533333	-24.616667	1008.833313	1023.000000	1023.000000	2046.000000
0.060000	0.089049	52.628033	11.520472	13.403241	14.754380	12.949940	0.000000	-10.000000	0.558333	-25.483334	1000.500000	1023.000000	1023.000000	2046.000000
0.080000	0.088667	52.402195	11.791443	13.209579	14.258246	13.142927	0.000000	-10.000000	0.591667	-26.400000	991.833313	1023.000000	1023.000000	2046.000000
0.100000	0.087553	51.743687	11.785943	12.869917	13.727685	13.360142	0.000000	-10.000000	0.625000	-27.133333	983.000000	1023.000000	1023.000000	2046.000000
0.120000	0.086980	51.405319	11.269366	13.616883	14.555160	11.963911	0.000000	-10.000000	0.666667	-27.916666	973.833313	1023.000000	1023.000000	2046.000000
0.140000	0.085667	50.629353	11.095738	13.364218	14.019897	12.149502	0.000000	-10.000000	0.683333	-28.416666	964.666687	1023.000000	1023.000000	2046.000000
0.160000	0.084867	50.156658	11.019072	13.256462	13.793364	12.087762	0.000000	-10.000000	0.716667	-29.133333	955.166687	1023.000000	1023.000000	2046.000000
0.180000	0.084158	49.737156	11.101579	13.024179	13.384133	12.227265	0.000000	-10.000000	0.733333	-29.650000	945.500000	1023.000000	1023.000000	2046.000000
0.200000	0.083319	49.241394	10.893525	12.977215	13.268015	12.102638	0.000000	-10.000000	0.750000	-30.100000	935.500000	1023.000000	1023.000000	2046.000000
0.220000	0.082377	48.685043	10.763696	13.010054	13.081707	11.829585	0.000000	-10.000000	0.766667	-30.366667	925.500000	1023.000000	1023.000000	2046.000000
0.240000	0.081578	48.212608	10.724629	12.911476	12.866360	11.710144	0.000000	-10.000000	0.750000	-30.500000	915.500000	1023.000000	1023.000000	2046.000000
0.260000	0.080636	47.655949	10.688097	12.812018	12.568718	11.587114	0.000000	-10.000000	0.766667	-30.700001	905.333313	1023.000000	1023.000000	2046.000000
0.280000	0.080051	47.309887	10.713663	12.530655	12.351085	11.714484	0.000000	-10.000000	0.766667	-30.800001	895.000000	1023.000000	1023.000000	2046.000000
0.300000	0.079308	46.871181	10.714700	12.461138	12.040234	11.655108	0.000000	-10.000000	0.800000	-30.933334	884.666687	1023.000000	1023.000000	2046.000000
0.320000	0.078208	46.220898	10.505842	12.238441	11.790799	11.685815	0.000000	-10.000000	0.800000	-31.050001	874.333313	1023.000000	1023.000000	2046.000000
0.340000	0.075498	44.619068	9.928736	12.251579	11.651304	10.787447	0.000000	-10.000000	0.800000	-31.016666	864.000000	1023.000000	1023.000000	2046.000000
0.360000	0.072517	42.857796	9.770146	11.625051	10.885974	10.576626	0.000000	-10.000000	0.800000	-30.900000	853.666687	1023.000000	1023.000000	2046.000000
0.380000	0.069886	41.302532	9.292608	11.161888	10.651226	10.196809	0.000000	-10.000000	0.800000	-30.850000	843.500000	1023.000000	1023.000000	2046.000000
0.400000	0.067936	40.150219	8.528706	11.357135	11.147881	9.116498	0.000000	-10.000000	0.808333	-30.950001	833.166687	1023.000000	1023.000000	2046.000000
0.420000	0.067389	39.827042	8.823030	11.203053	10.870063	8.930894	0.000000	-10.000000	0.816667	-31.233334	822.833313	1023.000000	1023.000000	2046.000000
0.440000	0.066945	39.564503	9.242988	10.235351	9.337019	10.749147	0.000000	-10.000000	0.825000	-31.433334	812.166687	1023.000000	1023.000000	2046.000000
0.460000	0.066572	39.344074	8.916663	10.660652	9.328415	10.438342	0.000000	-10.000000	0.833333	-31.600000	801.833313	1023.000000	1023.000000	2046.000000
0.480000	0.065164	38.511925	8.939640	10.544865	8.835679	10.191740	0.000000	-10.000000	0.825000	-31.750000	791.166687	1023.000000	1023.000000	2046.000000
0.500000	0.062099	36.700413	8.508764	10.186144	8.426351	9.579156	0.000000	-10.000000	0.816667	-31.683334	780.666687	1023.000000	1023.000000	2046.000000
0.520000	0.059264	35.025211	8.121726	9.673942	8.013332	9.216211	0.000000	-10.000000	0.800000	-31.366667	770.000000	1023.000000	1023.000000	2046.000000
0.540000	0.055109	32.569191	7.443707	9.287604	7.230264	8.607616	0.000000	-10.000000	0.791667	-30.900000	759.666687	1023.000000	1023.000000	2046.000000
0.560000	0.051348	30.346827	6.739858	8.716784	6.603676	8.286509	0.000000	-10.000000	0.783333	-30.566668	749.500000	1023.000000	1023.000000	2046.000000
0.580000	0.048458	28.638767	6.080189	8.457493	6.258729	7.842357	0.000000	-10.000000	0.775000	-30.416668	739.333313	1023.000000	1023.000000	2046.000000
0.600000	0.046148	27.273392	5.461390	8.227809	6.104000	7.480194	0.000000	-10.000000	0.783333	-30.350000	729.000000	1023.000000	1023.000000	2046.000000
0.620000	0.044466	26.279379	4.874115	8.260722	6.186932	6.957610	0.000000	-10.000000	0.791667	-30.266668	718.666687	1023.000000	1023.000000	2046.000000
0.640000	0.042653	25.207867	4.359040	8.124900	6.120924	6.603003	0.000000	-10.000000	0.783333	-30.366667	708.500000	1023.000000	1023.000000	2046.000000
0.660000	0.041515	24.535633	4.477287	8.060402	5.559214	6.438730	0.000000	-10.000000	0.783333	-30.566668	698.500000	1023.000000	1023.000000	2046.000000
0.680000	0.039563	23.381498	4.320806	7.411925	5.058982	6.589785	0.000000	-10.000000	0.775000	-30.633333	688.500000	1023.000000	1023.000000	2046.000000
0.700000	0.038431	22.712467	3.686489	7.056293	5.303081	6.666603	0.000000	-10.000000	0.783333	-30.516666	678.166687	1023.000000	1023.000000	2046.000000
0.720000	0.036473	21.555424	2.630234	7.772488	5.977824	5.174879	0.000000	-10.000000	0.750000	-30.166666	667.833313	1023.000000	1023.000000	2046.000000
0.740000	0.034826	20.581915	2.582133	7.351019	5.738961	4.909802	0.000000	-10.000000	0.725000	-29.916666	657.500000	1023.000000	1023.000000	2046.000000
0.760000	0.034196	20.209616	2.465430	6.760657	5.159596	5.823932	0.000000	-10.000000	0.683333	-29.566668	647.666687	1023.000000	1023.000000	2046.000000
0.780000	0.033370	19.721441	2.354955	6.776391	5.268340	5.321754	0.000000	-10.000000	0.683333	-29.183334	638.000000	1023.000000	1023.000000	2046.000000
0.800000	0.032616	19.276049	2.344271	6.525165	5.107550	5.299064	0.000000	-10.000000	0.683333	-28.833334	628.333313	1023.000000	1023.000000	2046.000000
0.820000	0.032583	19.256397	2.565885	6.230897	4.802630	5.656984	0.000000	-10.000000	0.700000	-28.850000	618.833313	1023.000000	1023.000000	2046.000000
0.840000	0.033506	19.801823	3.070699	6.193848	4.356445	6.180830	0.000000	-10.000000	0.708333	-29.100000	609.166687	1023.000000	1023.000000	2046.000000
0.860000	0.034240	20.235743	2.984681	6.254620	4.308994	6.687448	0.000000	-10.000000	0.725000	-29.700001	599.500000	1023.000000	1023.000000	2046.000000
0.880000	0.034058	20.128357	2.494035	7.260087	5.358894	5.015341	0.000000	-10.000000	0.725000	-30.050001	589.500000	1023.000000	1023.000000	2046.000000
0.900000	0.033503	19.800514	2.502854	7.041282	5.219119	5.037259	0.000000	-10.000000	0.716667	-30.216667	579.500000	1023.000000	1023.000000	2046.000000
0.920000	0.032784	19.375114	2.404488	6.599496	4.739369	5.631763	0.000000	-10.000000	0.700000	-29.966667	569.500000	1023.000000	1023.000000	2046.000000
0.940000	0.031559	18.651455	2.706741	6.538755	4.472039	4.933921	0.000000	-10.000000	0.716667	-29.916666	559.500000	1023.000000	1023.000000	2046.000000
0.960000	0.029700	17.552723	2.864133	5.560635	3.434623	5.693332	0.000000	-10.000000	0.733333	-29.866667	549.500000	1023.000000	1023.000000	2046.000000
0.980000	0.028088	16.600079	2.516356	5.308978	3.489240	5.285504	0.000000	-10.000000	0.750000	-30.000000	539.500000	1023.000000	1023.000000	2046.000000
1.000000	0.026372	15.585597	2.157007	5.261381	3.533487	4.633722	0.000000	-10.000000	0.750000	-29.866667	529.500000	1023.000000	1023.000000	2046.000000
1.020000	0.024460	14.455688	1.960283	4.988622	3.263117	4.243666	0.000000	-10.000000	0.750000	-29.916668	519.500000	1023.000000	1023.000000	2046.000000
1.040000	0.023052	13.624022	1.828091	4.725611	3.084204	3.986116	0.000000	-10.000000	0.733333	-29.833334	509.500000	1023.000000	1023.000000	2046.000000
1.060000	0.021666	12.804494	1.695619	4.488362	2.801183	3.819330	0.000000	-10.000000	0.716667	-29.716667	499.500000	1023.000000	1023.000000	2046.000000
1.080000	0.020751	12.263935	1.573589	4.219480	2.647536	3.823330	0.000000	-10.000000	0.691667	-29.550001	489.500000	1023.000000	1023.000000	2046.000000
1.100000	0.019700	11.642488	1.488858	4.095984	2.546503	3.511143	0.000000	-10.000000	0.708333	-29.516666	479.500000	1023.000000	1023.000000	2046.000000
1.120000	0.019113	11.295518	1.448082	3.956625	2.493696	3.397116	0.000000	-10.000000	0.741667	-29.766666	469.500000	1023.000000	1023.000000	2046.000000
1.140000	0.018633	11.012293	1.410658	3.875824	2.474846	3.250965	0.000000	-10.000000	0.783333	-30.233334	459.500000	1023.000000	1023.000000	2046.000000
1.160000	0.018094	10.693548	1.460532	3.720228	2.355166	3.157623	0.000000	-10.000000	0.800000	-30.683334	449.500000	1023.000000	1023.000000	2046.000000
1.180000	0.017479	10.330032	1.531800	3.609356	2.138068	3.050809	0.000000	-10.000000	0.800000	-30.900002	439.500000	1023.000000	1023.000000	2046.000000
1.200000	0.017016	10.056523	1.691582	3.365398	1.834869	3.164675	0.000000	-10.000000	0.808333	-30.983334	429.166656	1023.000000	1023.000000	2046.000000
1.220000	0.016355	9.665870	2.010661	2.866299	1.292506	3.496403	0.000000	-10.000000	0.808333	-31.116667	418.833344	1023.000000	1023.000000	2046.000000
1.240000	0.016162	9.551865	2.265425	2.499039	0.756808	4.030593	0.000000	-10.000000	0.808333	-31.133333	408.333344	1023.000000	1023.000000	2046.000000
1.260000	0.015971	9.438730	2.207315	2.315990	0.676585	4.238839	0.000000	-10.000000	0.800000	-30.916668	398.000000	1023.000000	1023.000000	2046.000000
1.280000	0.015340	9.065805	2.007957	2.267873	0.654210	4.135767	0.000000	-10.000000	0.800000	-30.466667	387.666656	1023.000000	1023.000000	2046.000000
1.300000	0.014717	8.697819	1.616768	2.272900	0.874182	3.933969	0.000000	-10.000000	0.791667	-30.283335	377.500000	1023.000000	1023.000000	2046.000000
1.320000	0.014117	8.343408	1.182315	2.465506	1.243087	3.452500	0.000000	-10.000000	0.783333	-30.283335	367.500000	1023.000000	1023.000000	2046.000000
1.340000	0.013714	8.104685	0.930470	2.770171	1.459066	2.944978	0.000000	-10.000000	0.783333	-30.216667	357.500000	1023.000000	1023.000000	2046.000000
1.360000	0.013183	7.791134	0.804510	2.853656	1.552507	2.580461	0.000000	-10.000000	0.775000	-30.200001	347.500000	1023.000000	1023.000000	2046.000000
1.380000	0.012569	7.428454	0.707039	2.834218	1.496211	2.390987	0.000000	-10.000000	0.766667	-30.066668	337.500000	1023.000000	1023.000000	2046.000000
1.400000	0.011804	6.976190	0.869903	2.635784	1.152278	2.318225	0.000000	-10.000000	0.750000	-30.083334	327.500000	1023.000000	1023.000000	2046.000000
1.420000	0.011040	6.524484	1.078049	2.232639	0.637982	2.575814	0.000000	-10.000000	0.733333	-29.983334	317.500000	1023.000000	1023.000000	2046.000000
1.440000	0.010392	6.141852	1.285491	1.731332	0.095034	3.029995	0.000000	-10.000000	0.733333	-29.933334	307.500000	1023.000000	1023.000000	2046.000000
1.460000	0.009769	5.773567	1.151181	1.476879	-0.086947	3.232454	0.000000	-10.000000	0.716667	-29.966667	297.500000	1023.000000	1023.000000	2046.000000
1.480000	0.009347	5.524263	0.919882	1.470182	-0.086416	3.220614	0.000000	-10.000000	0.716667	-29.800001	287.500000	1023.000000	1023.000000	2046.000000
1.500000	0.008909	5.265409	0.505962	1.539036	0.190520	3.029890	0.000000	-10.000000	0.691667	-29.550001	277.500000	1023.000000	1023.000000	2046.000000
1.520000	0.008125	4.801654	-0.002941	1.774573	0.619328	2.410694	0.000000	-10.000000	0.683333	-29.016666	267.500000	1023.000000	1023.000000	2046.000000
1.540000	0.007466	4.412680	-0.156134	2.017523	0.855377	1.695914	0.000000	-10.000000	0.666667	-28.550001	257.666656	1023.000000	1023.000000	2046.000000
1.560000	0.006558	3.875583	-0.127410	1.772893	0.725053	1.505047	0.000000	-10.000000	0.658333	-28.033335	248.000000	1023.000000	1023.000000	2046.000000
1.580000	0.006064	3.583892	0.291039	1.500670	0.009203	1.782980	0.000000	-10.000000	0.650000	-27.733334	238.666672	1023.000000	1023.000000	2046.000000
1.600000	0.005245	3.100022	0.506251	0.787396	-0.623791	2.430165	0.000000	-10.000000	0.650000	-27.366667	229.500000	1023.000000	1023.000000	2046.000000
1.620000	0.004693	2.773792	0.155591	0.659955	-0.596781	2.555027	0.000000	-10.000000	0.633333	-27.016668	220.500000	1023.000000	1023.000000	2046.000000
1.640000	0.004380	2.588783	-0.230646	0.715137	-0.326227	2.430519	0.000000	-10.000000	0.600000	-26.533335	211.500000	1023.000000	1023.000000	2046.000000
1.660000	0.003814	2.254072	-0.810245	1.120627	0.279709	1.663980	0.000000	-10.000000	0.550000	-25.966667	202.666672	1023.000000	1023.000000	2046.000000
1.680000	0.002930	1.731719	-0.885813	1.236420	0.366371	1.014741	0.000000	-10.000000	0.525000	-25.350000	193.833328	1023.000000	1023.000000	2046.000000
1.700000	0.001781	1.052384	-0.747756	0.923992	-0.024808	0.900956	0.000000	-10.000000	0.508333	-24.816668	185.333328	1023.000000	1023.000000	2046.000000
1.720000	0.000280	0.165580	-0.584442	0.420104	-0.945910	1.275827	0.000000	-10.000000	0.508333	-24.266666	177.000000	1023.000000	1023.000000	2046.000000
1.740000	-0.001959	-1.157751	-0.849270	-0.225106	-1.715245	1.631870	0.000000	-10.000000	0.500000	-23.750000	169.000000	1023.000000	1023.000000	2046.000000
1.760000	-0.004737	-2.799734	-1.409138	-0.668807	-2.090564	1.368775	0.000000	-10.000000	0.475000	-23.150000	161.000000	1023.000000	1023.000000	2046.000000
1.780000	-0.007193	-4.251241	-2.095683	-0.966143	-1.964945	0.775530	0.000000	-10.000000	0.433333	-22.516666	153.333328	1023.000000	1023.000000	2046.000000
1.800000	-0.009349	-5.525462	-2.662054	-0.962996	-1.691850	-0.208562	0.000000	-10.000000	0.391667	-21.650002	145.833328	1023.000000	1023.000000	2046.000000
1.820000	-0.011100	-6.560019	-2.747989	-1.159028	-1.675281	-0.977721	0.000000	-10.000000	0.366667	-20.583334	138.666672	1023.000000	1023.000000	2046.000000
1.840000	-0.011530	-6.814061	-2.199028	-1.753438	-2.319422	-0.542173	0.000000	-10.000000	0.358333	-19.683334	131.666672	1023.000000	1023.000000	2046.000000
1.860000	-0.011625	-6.870399	-2.110351	-2.037856	-2.792531	0.070340	0.000000	-10.000000	0.350000	-19.183334	125.000000	1023.000000	1023.000000	2046.000000
1.880000	-0.011316	-6.687879	-2.389026	-1.984617	-2.729511	0.415275	0.000000	-10.000000	0.350000	-18.700001	118.666664	1023.000000	1023.000000	2046.000000
1.900000	-0.011516	-6.806238	-2.953300	-1.717567	-2.136200	0.000829	0.000000	-10.000000	0.350000	-18.333334	112.500000	1023.000000	1023.000000	2046.000000
1.920000	-0.013365	-7.898684	-3.349826	-1.607767	-1.829785	-1.111305	0.000000	-10.000000	0.316667	-17.583334	106.500000	1023.000000	1023.000000	2046.000000
1.940000	-0.016407	-9.696362	-3.537693	-2.128386	-2.262580	-1.767702	0.000000	-10.000000	0.275000	-16.650000	100.500000	1023.000000	1023.000000	2046.000000
1.960000	-0.019852	-11.732677	-3.639493	-3.030741	-3.291438	-1.771006	0.000000	-10.000000	0.225000	-15.166667	94.833336	1023.000000	1023.000000	2046.000000
1.980000	-0.023394	-13.826054	-4.084283	-3.979092	-4.239533	-1.523145	0.000000	-10.000000	0.183333	-13.200000	89.666664	1023.000000	1023.000000	2046.000000
2.000000	-0.025819	-15.258830	-4.911481	-4.378967	-4.427465	-1.540917	0.000000	-10.000000	0.158333	-11.616667	85.333336	1023.000000	1023.000000	2046.000000
2.020000	-0.027325	-16.148794	-5.694869	-4.403444	-4.067713	-1.982769	0.000000	-10.000000	0.141667	-10.916667	81.500000	1023.000000	1023.000000	2046.000000
2.040000	-0.028807	-17.024811	-6.262329	-4.107577	-3.681634	-2.973271	0.000000	-10.000000	0.150000	-11.666667	77.833336	1023.000000	1023.000000	2046.000000
2.060000	-0.029647	-17.521593	-6.504156	-4.094090	-3.648321	-3.275026	0.000000	-10.000000	0.166667	-12.850000	74.000000	1023.000000	1023.000000	2046.000000
2.080000	-0.030759	-18.178839	-6.813234	-4.257097	-3.651485	-3.457023	0.000000	-10.000000	0.183333	-13.900001	69.666664	1023.000000	1023.000000	2046.000000
2.100000	-0.031489	-18.609871	-7.033744	-4.328439	-3.755653	-3.492035	0.000000	-10.000000	0.200000	-14.116667	65.000000	1023.000000	1023.000000	2046.000000
2.120000	-0.032518	-19.218349	-7.275074	-4.586307	-3.778335	-3.578634	0.000000	-10.000000	0.191667	-13.833333	60.166668	1023.000000	1023.000000	2046.000000
2.140000	-0.033450	-19.768799	-7.375885	-4.799459	-3.971065	-3.622391	0.000000	-10.000000	0.175000	-12.950000	55.500000	1023.000000	1023.000000	2046.000000
2.160000	-0.034071	-20.136202	-7.071941	-5.314750	-4.518480	-3.231032	0.000000	-10.000000	0.141667	-11.833333	51.166668	1023.000000	1023.000000	2046.000000
2.180000	-0.034651	-20.478933	-6.897416	-5.891894	-5.030130	-2.659493	0.000000	-10.000000	0.116667	-10.616667	47.333332	1023.000000	1023.000000	2046.000000
2.200000	-0.033735	-19.937408	-6.994916	-5.847676	-4.891920	-2.202896	0.000000	-10.000000	0.100000	-9.666667	43.833332	1023.000000	1023.000000	2046.000000
2.220000	-0.034464	-20.368460	-7.468621	-5.301587	-4.118053	-3.480200	0.000000	-10.000000	0.100000	-8.916667	40.666668	1023.000000	1023.000000	2046.000000
2.240000	-0.033374	-19.724085	-6.857530	-5.490223	-4.474435	-2.901898	0.000000	-10.000000	0.100000	-8.583333	37.500000	1023.000000	1023.000000	2046.000000
2.260000	-0.032144	-18.997187	-6.490318	-5.534566	-4.596154	-2.376150	0.000000	-10.000000	0.108333	-8.650000	34.666668	1023.000000	1023.000000	2046.000000
2.280000	-0.030579	-18.072340	-6.398487	-5.403076	-4.353993	-1.916784	0.000000	-10.000000	0.116667	-9.366667	31.833334	1023.000000	1023.000000	2046.000000
2.300000	-0.030247	-17.876020	-6.667756	-4.739963	-3.505285	-2.963016	0.000000	-10.000000	0.116667	-9.833333	28.666666	1023.000000	1023.000000	2046.000000
2.320000	-0.029736	-17.573879	-6.068641	-5.021274	-3.963986	-2.519978	0.000000	-10.000000	0.108333	-9.616667	25.333334	1023.000000	1023.000000	2046.000000
2.340000	-0.029887	-17.663500	-5.858718	-5.379575	-4.341481	-2.083726	0.000000	-10.000000	0.100000	-8.866667	22.000000	1023.000000	1023.000000	2046.000000
2.360000	-0.030131	-17.807281	-5.744945	-5.637555	-4.504430	-1.920352	0.000000	-10.000000	0.100000	-8.533334	19.166666	1023.000000	1023.000000	2046.000000
2.380000	-0.031461	-18.593575	-5.808399	-5.756374	-4.590939	-2.437864	0.000000	-10.000000	0.100000	-9.000000	16.333334	1023.000000	1023.000000	2046.000000
2.400000	-0.030899	-18.261353	-5.512105	-5.917572	-4.892860	-1.938815	0.000000	-10.000000	0.100000	-9.700000	13.333333	1023.000000	1023.000000	2046.000000
2.420000	-0.032905	-19.446915	-5.774013	-5.885718	-4.847650	-2.939534	0.000000	-10.000000	0.100000	-9.783333	10.166667	1023.000000	1023.000000	2046.000000
2.440000	-0.033243	-19.646591	-5.734470	-6.303730	-5.245142	-2.363250	0.000000	-10.000000	0.091667	-8.950000	6.833333	1023.000000	1023.000000	2046.000000
2.460000	-0.033821	-19.988405	-6.281600	-6.372684	-4.801436	-2.532685	0.000000	-10.000000	0.083333	-7.716667	4.000000	1023.000000	1023.000000	2046.000000
2.480000	-0.034290	-20.265656	-6.534514	-5.990490	-4.221869	-3.518782	0.000000	-10.000000	0.075000	-6.466667	1.500000	1023.000000	1023.000000	2046.000000
2.500000	-0.034500	-20.389782	-6.299520	-5.975139	-4.339229	-3.775896	0.000000	-10.000000	0.066667	-5.683333	-0.166667	1023.000000	1023.000000	2046.000000
2.520000	-0.034380	-20.318419	-5.743231	-6.369017	-4.823514	-3.382658	0.000000	-10.000000	0.058333	-5.066667	-1.833333	1023.000000	1023.000000	2046.000000
2.540000	-0.034053	-20.125195	-5.462902	-6.720402	-5.136552	-2.805339	0.000000	-10.000000	0.058333	-4.750000	-3.500000	1023.000000	1023.000000	2046.000000
2.560000	-0.032924	-19.457804	-5.103852	-6.829921	-5.282645	-2.241385	0.000000	-10.000000	0.058333	-4.533333	-5.166667	1023.000000	1023.000000	2046.000000
2.580000	-0.032648	-19.294939	-5.184163	-6.727705	-5.127736	-2.255337	0.000000	-10.000000	0.058333	-4.416667	-6.833333	1023.000000	1023.000000	2046.000000
2.600000	-0.031984	-18.902489	-5.623970	-6.467760	-4.451011	-2.359748	0.000000	-10.000000	0.050000	-4.283333	-8.166667	1023.000000	1023.000000	2046.000000
2.620000	-0.031528	-18.633318	-5.782157	-5.934543	-3.796557	-3.120061	0.000000	-10.000000	0.058333	-4.033333	-9.666667	1023.000000	1023.000000	2046.000000
2.640000	-0.030861	-18.239101	-5.592723	-5.612723	-3.613396	-3.420259	0.000000	-10.000000	0.066667	-3.566667	-11.000000	1023.000000	1023.000000	2046.000000
2.660000	-0.030623	-18.098019	-5.160019	-5.833670	-3.913387	-3.190943	0.000000	-10.000000	0.066667	-3.016667	-12.166667	1023.000000	1023.000000	2046.000000
2.680000	-0.030165	-17.827311	-4.611544	-6.239319	-4.499578	-2.476869	0.000000	-10.000000	0.066667	-2.616667	-13.166667	1023.000000	1023.000000	2046.000000
2.700000	-0.029039	-17.161997	-4.296455	-6.336361	-4.728936	-1.800245	0.000000	-10.000000	0.066667	-2.616667	-14.000000	1023.000000	1023.000000	2046.000000
2.720000	-0.028775	-17.005774	-4.561372	-6.221917	-4.441954	-1.780530	0.000000	-10.000000	0.066667	-2.800000	-15.000000	1023.000000	1023.000000	2046.000000
2.740000	-0.028286	-16.716892	-4.917034	-5.955170	-3.889536	-1.955153	0.000000	-10.000000	0.058333	-2.966667	-16.000000	1023.000000	1023.000000	2046.000000
2.760000	-0.027948	-16.517492	-5.125450	-5.474640	-3.395758	-2.521644	0.000000	-10.000000	0.050000	-3.016667	-17.000000	1023.000000	1023.000000	2046.000000
2.780000	-0.027357	-16.167822	-5.006319	-5.099698	-3.136844	-2.924962	0.000000	-10.000000	0.050000	-3.066667	-18.000000	1023.000000	1023.000000	2046.000000
2.800000	-0.027385	-16.184397	-4.935576	-5.192770	-3.114691	-2.941359	0.000000	-10.000000	0.058333	-3.266667	-19.000000	1023.000000	1023.000000	2046.000000
2.820000	-0.027104	-16.018492	-4.786247	-5.160631	-3.186426	-2.885188	0.000000	-10.000000	0.058333	-3.483333	-20.166666	1023.000000	1023.000000	2046.000000
2.840000	-0.026765	-15.817932	-4.373814	-5.354434	-3.548179	-2.541506	0.000000	-10.000000	0.058333	-3.633333	-21.333334	1023.000000	1023.000000	2046.000000
2.860000	-0.026450	-15.631807	-4.035379	-5.679826	-4.031893	-1.884708	0.000000	-10.000000	0.050000	-3.566667	-22.500000	1023.000000	1023.000000	2046.000000
2.880000	-0.025766	-15.227708	-3.915732	-5.776324	-4.182747	-1.352905	0.000000	-10.000000	0.050000	-3.433333	-23.666666	1023.000000	1023.000000	2046.000000
2.900000	-0.025531	-15.088759	-4.053320	-5.630544	-3.974538	-1.430358	0.000000	-10.000000	0.050000	-3.333333	-24.833334	1023.000000	1023.000000	2046.000000
2.920000	-0.025184	-14.883952	-4.406381	-5.411059	-3.529414	-1.537098	0.000000	-10.000000	0.058333	-3.216667	-26.000000	1023.000000	1023.000000	2046.000000
2.940000	-0.024887	-14.707990	-4.686745	-4.962179	-2.938116	-2.120950	0.000000	-10.000000	0.058333	-2.883333	-27.000000	1023.000000	1023.000000	2046.000000
2.960000	-0.024618	-14.548963	-4.605525	-4.736021	-2.630364	-2.577054	0.000000	-10.000000	0.058333	-2.216667	-28.000000	1023.000000	1023.000000	2046.000000
2.980000	-0.024546	-14.506630	-4.331023	-4.733956	-2.805824	-2.635827	0.000000	-10.000000	0.058333	-1.200000	-28.666666	1023.000000	1023.000000	2046.000000
3.000000	-0.024423	-14.434282	-3.909817	-5.065752	-3.270158	-2.188556	0.000000	-10.000000	0.058333	-0.433333	-29.000000	1023.000000	1023.000000	2046.000000
3.020000	-0.023976	-14.169689	-3.594204	-5.305075	-3.742239	-1.528171	0.000000	-10.000000	0.058333	0.000000	-29.000000	1023.000000	1023.000000	2046.000000
3.040000	-0.023248	-13.739381	-3.436663	-5.404999	-3.824129	-1.073589	0.000000	-10.000000	0.050000	0.000000	-29.000000	1023.000000	1023.000000	2046.000000
3.060000	-0.023619	-13.958956	-3.538186	-5.373726	-3.737817	-1.309226	0.000000	-10.000000	0.050000	0.000000	-29.000000	1023.000000	1023.000000	2046.000000
3.080000	-0.023017	-13.603192	-3.634166	-5.236413	-3.628135	-1.104478	0.000000	-10.000000	0.050000	0.000000	-29.000000	1023.000000	1023.000000	2046.000000
3.100000	-0.022965	-13.572582	-4.065875	-5.044615	-3.129936	-1.332157	0.000000	-10.000000	0.050000	0.333333	-29.000000	1023.000000	1023.000000	2046.000000
3.120000	-0.022974	-13.577842	-4.337799	-4.676470	-2.668013	-1.895560	0.000000	-10.000000	0.041667	1.350000	-29.000000	1023.000000	1023.000000	2046.000000
3.140000	-0.023244	-13.737435	-4.338106	-4.390740	-2.592225	-2.416363	0.000000	-10.000000	0.033333	2.783333	-29.000000	1023.000000	1023.000000	2046.000000
3.160000	-0.024641	-14.563109	-4.457171	-4.501784	-2.990689	-2.613466	0.000000	-10.000000	0.025000	4.066667	-29.000000	1023.000000	1023.000000	2046.000000
3.180000	-0.026487	-15.654077	-4.303759	-5.137469	-3.737178	-2.475670	0.000000	-10.000000	0.016667	4.866667	-29.000000	1023.000000	1023.000000	2046.000000
3.200000	-0.028138	-16.629654	-4.180240	-5.791131	-4.507599	-2.150683	0.000000	-10.000000	0.016667	5.300000	-29.000000	1023.000000	1023.000000	2046.000000
3.220000	-0.028263	-16.703634	-4.086989	-6.104714	-4.708524	-1.803408	0.000000	-10.000000	0.016667	5.483334	-29.000000	1023.000000	1023.000000	2046.000000
3.240000	-0.029361	-17.352474	-4.266541	-6.041199	-4.305928	-2.738807	0.000000	-10.000000	0.033333	5.233334	-29.000000	1023.000000	1023.000000	2046.000000
3.260000	-0.028644	-16.928879	-3.894587	-6.295329	-4.625803	-2.113159	0.000000	-10.000000	0.041667	4.600000	-29.000000	1023.000000	1023.000000	2046.000000
3.280000	-0.027661	-16.347591	-3.918352	-6.155087	-4.490940	-1.783213	0.000000	-10.000000	0.050000	3.700000	-29.000000	1023.000000	1023.000000	2046.000000
3.300000	-0.026898	-15.896736	-4.217553	-5.774748	-4.134269	-1.770167	0.000000	-10.000000	0.050000	3.116667	-29.000000	1023.000000	1023.000000	2046.000000
3.320000	-0.026741	-15.803724	-4.558467	-5.529120	-3.668917	-2.047220	0.000000	-10.000000	0.033333	3.166667	-29.000000	1023.000000	1023.000000	2046.000000
3.340000	-0.027506	-16.255930	-4.955122	-5.227406	-3.135455	-2.937947	0.000000	-10.000000	0.008333	4.300000	-29.000000	1023.000000	1023.000000	2046.000000
3.360000	-0.029094	-17.194719	-5.109636	-5.391951	-3.186186	-3.506947	0.000000	-10.000000	-0.033333	6.833333	-29.000000	1023.000000	1023.000000	2046.000000
3.380000	-0.031646	-18.702868	-5.500083	-5.740026	-3.532179	-3.930580	0.000000	-10.000000	-0.091667	10.300000	-20.500000	1023.000000	1023.000000	2046.000000
3.400000	-0.034402	-20.331814	-5.938958	-6.210550	-4.082386	-4.099920	0.000000	-10.000000	-0.150000	14.433333	0.666667	1023.000000	1023.000000	2046.000000
3.420000	-0.035899	-21.216330	-6.023401	-6.657542	-4.680255	-3.855132	0.000000	-10.000000	-0.191667	17.083334	21.833334	1023.000000	1023.000000	2046.000000
3.440000	-0.036375	-21.497490	-6.251272	-7.102649	-4.876841	-3.266729	0.000000	-10.000000	-0.200000	18.500000	34.500000	1023.000000	1023.000000	2046.000000
3.460000	-0.036483	-21.561640	-6.700494	-7.017519	-4.439611	-3.404016	0.000000	-10.000000	-0.183333	18.583334	36.500000	1023.000000	1023.000000	2046.000000
3.480000	-0.036174	-21.378813	-7.070324	-6.617347	-3.815982	-3.875159	0.000000	-10.000000	-0.183333	18.700001	40.833332	1023.000000	1023.000000	2046.000000
3.500000	-0.036013	-21.283825	-6.750693	-7.188740	-4.760739	-2.583652	0.000000	-10.000000	-0.200000	19.133333	47.166668	1023.000000	1023.000000	2046.000000
3.520000	-0.036128	-21.351576	-7.085809	-7.124479	-4.720166	-2.421121	0.000000	-10.000000	-0.250000	20.000000	53.666668	1023.000000	1023.000000	2046.000000
3.540000	-0.036305	-21.455990	-7.733599	-6.560906	-3.452688	-3.708795	0.000000	-10.000000	-0.308333	21.300001	60.166668	1023.000000	1023.000000	2046.000000
3.560000	-0.035384	-20.911842	-7.533156	-6.977308	-3.955452	-2.445926	0.000000	-10.000000	-0.358333	22.783333	67.000000	1023.000000	1023.000000	2046.000000
3.580000	-0.034583	-20.438320	-6.841435	-7.014583	-4.394729	-2.187574	0.000000	-10.000000	-0.391667	23.900000	74.333336	1023.000000	1023.000000	2046.000000
3.600000	-0.033876	-20.020643	-7.086368	-6.864886	-3.844549	-2.224841	0.000000	-10.000000	-0.416667	25.000000	82.000000	1023.000000	1023.000000	2046.000000
3.620000	-0.032945	-19.470240	-7.737439	-6.491488	-2.800773	-2.440539	0.000000	-10.000000	-0.425000	25.950001	90.166664	1023.000000	1023.000000	2046.000000
3.640000	-0.031118	-18.390554	-7.041241	-6.460535	-3.322814	-1.565965	0.000000	-10.000000	-0.458333	26.950001	98.666664	1023.000000	1023.000000	2046.000000
3.660000	-0.028839	-17.044041	-6.467664	-6.303164	-3.487316	-0.785897	0.000000	-10.000000	-0.483333	27.716667	107.500000	1023.000000	1023.000000	2046.000000
3.680000	-0.026812	-15.845967	-6.603043	-5.517177	-1.794898	-1.930849	0.000000	-10.000000	-0.508333	28.233334	116.666664	1023.000000	1023.000000	2046.000000
3.700000	-0.023494	-13.885225	-5.441757	-5.580211	-2.785662	-0.077595	0.000000	-10.000000	-0.516667	28.383333	126.000000	1023.000000	1023.000000	2046.000000
3.720000	-0.021607	-12.769668	-5.717170	-5.046156	-1.612640	-0.393702	0.000000	-10.000000	-0.550000	28.966667	135.500000	1023.000000	1023.000000	2046.000000
3.740000	-0.018540	-10.957340	-5.096685	-4.344703	-1.007246	-0.508706	0.000000	-10.000000	-0.583333	29.950001	145.000000	1023.000000	1023.000000	2046.000000
3.760000	-0.016642	-9.835130	-4.782501	-4.582329	-1.330536	0.860236	0.000000	-10.000000	-0.591667	30.633333	154.833328	1023.000000	1023.000000	2046.000000
3.780000	-0.015668	-9.259996	-4.658676	-3.981143	-0.088895	-0.531283	0.000000	-10.000000	-0.566667	30.650000	165.000000	1023.000000	1023.000000	2046.000000
3.800000	-0.014244	-8.417912	-3.721586	-4.547360	-1.194325	1.045359	0.000000	-10.000000	-0.575000	30.100000	175.333328	1023.000000	1023.000000	2046.000000
3.820000	-0.013046	-7.710330	-3.887041	-4.267427	-0.712520	1.156659	0.000000	-10.000000	-0.600000	30.466667	185.500000	1023.000000	1023.000000	2046.000000
3.840000	-0.012688	-7.498466	-3.763238	-3.706524	0.081453	-0.110158	0.000000	-10.000000	-0.633333	31.133335	195.500000	1023.000000	1023.000000	2046.000000
3.860000	-0.011722	-6.927565	-2.901119	-4.354157	-0.982424	1.310134	0.000000	-10.000000	-0.658333	31.950001	205.833328	1023.000000	1023.000000	2046.000000
3.880000	-0.010085	-5.960056	-2.699396	-4.261590	-0.847540	1.848471	0.000000	-10.000000	-0.708333	32.750000	216.333328	1023.000000	1023.000000	2046.000000
3.900000	-0.009674	-5.717194	-3.046907	-3.461936	0.563528	0.228121	0.000000	-10.000000	-0.750000	33.400002	227.166672	1023.000000	1023.000000	2046.000000
3.920000	-0.007489	-4.425861	-2.157143	-3.422392	0.362603	0.791072	0.000000	-10.000000	-0.783333	34.266666	238.166672	1023.000000	1023.000000	2046.000000
3.940000	-0.005424	-3.205820	-1.396719	-3.856896	-0.173725	2.221521	0.000000	-10.000000	-0.800000	34.900002	249.500000	1023.000000	1023.000000	2046.000000
3.960000	-0.004007	-2.367865	-1.419299	-3.397321	0.675044	1.773710	0.000000	-10.000000	-0.808333	35.233334	261.166656	1023.000000	1023.000000	2046.000000
3.980000	-0.001459	-0.862049	-1.509475	-2.944094	1.335935	2.255585	0.000000	-10.000000	-0.825000	35.666668	272.833344	1023.000000	1023.000000	2046.000000
4.000000	0.000634	0.374550	-1.291157	-2.236467	2.171144	1.731030	0.000000	-10.000000	-0.816667	35.783333	284.500000	1023.000000	1023.000000	2046.000000
4.020000	0.003624	2.141498	-0.266570	-2.016068	2.297556	2.126579	0.000000	-10.000000	-0.841667	36.216667	296.166656	1023.000000	1023.000000	2046.000000
4.040000	0.006601	3.901244	0.542984	-2.181217	1.688077	3.851400	0.000000	-10.000000	-0.875000	36.400002	308.166656	1023.000000	1023.000000	2046.000000
4.060000	0.007998	4.726875	0.488007	-1.607377	2.607691	3.238553	0.000000	-10.000000	-0.916667	37.200001	320.500000	1023.000000	1023.000000	2046.000000
4.080000	0.011476	6.782454	0.705980	-1.416520	3.203909	4.289084	0.000000	-10.000000	-0.941667	37.650002	333.000000	1023.000000	1023.000000	2046.000000
4.100000	0.013269	7.842132	0.477423	-0.227630	4.245587	3.346752	0.000000	-10.000000	-0.958333	38.200001	345.500000	1023.000000	1023.000000	2046.000000
4.120000	0.016156	9.548489	1.604545	-0.170688	4.207939	3.906693	0.000000	-10.000000	-0.966667	38.349998	358.000000	1023.000000	1023.000000	2046.000000
4.140000	0.018512	10.940701	1.693294	-0.021593	3.845461	5.423541	0.000000	-10.000000	-0.983333	38.916668	370.666656	1023.000000	1023.000000	2046.000000
4.160000	0.020125	11.893771	1.463973	0.929696	5.437566	4.062536	0.000000	-10.000000	-0.966667	39.166668	383.500000	1023.000000	1023.000000	2046.000000
4.180000	0.022931	13.552047	2.131536	1.291963	5.506735	4.621814	0.000000	-10.000000	-0.958333	38.833332	396.666656	1023.000000	1023.000000	2046.000000
4.200000	0.025090	14.827945	2.644879	1.009518	4.986195	6.187353	0.000000	-10.000000	-0.958333	38.666668	409.833344	1023.000000	1023.000000	2046.000000
4.220000	0.026571	15.703751	2.395842	1.872655	6.430450	5.004803	0.000000	-10.000000	-0.950000	38.349998	422.833344	1023.000000	1023.000000	2046.000000
4.240000	0.028938	17.102325	3.055977	2.010688	6.908807	5.126853	0.000000	-10.000000	-0.966667	38.433334	435.666656	1023.000000	1023.000000	2046.000000
4.260000	0.030899	18.261307	3.513105	1.960675	6.155164	6.632363	0.000000	-10.000000	-0.950000	38.349998	448.333344	1023.000000	1023.000000	2046.000000
4.280000	0.033214	19.629496	3.896486	2.138770	6.474196	7.120042	0.000000	-10.000000	-0.950000	38.250000	465.500000	1023.000000	1023.000000	2046.000000
4.300000	0.033840	19.999205	3.258723	3.150691	7.925072	5.664718	0.000000	-10.000000	-0.933333	38.233334	478.333344	1023.000000	1023.000000	2046.000000
4.320000	0.036220	21.406048	3.796433	3.181481	7.702525	6.725608	0.000000	-10.000000	-0.933333	38.033333	491.166656	1023.000000	1023.000000	2046.000000
4.340000	0.038719	22.882662	5.173326	3.183627	7.317782	7.207927	0.000000	-10.000000	-0.933333	37.950001	499.500000	1023.000000	1023.000000	2046.000000
4.360000	0.039723	23.476360	4.614402	3.705391	7.880724	7.275844	0.000000	-10.000000	-0.925000	37.799999	512.166687	1023.000000	1023.000000	2046.000000
4.380000	0.041774	24.688480	5.110851	4.113683	8.955566	6.508380	0.000000	-10.000000	-0.933333	37.766666	524.666687	1023.000000	1023.000000	2046.000000
4.400000	0.043832	25.904558	5.682836	3.891767	7.985207	8.344749	0.000000	-10.000000	-0.925000	37.566666	537.333313	1023.000000	1023.000000	2046.000000
4.420000	0.045080	26.642195	5.032181	5.008690	9.716049	6.885275	0.000000	-10.000000	-0.933333	37.533333	549.833313	1023.000000	1023.000000	2046.000000
4.440000	0.046014	27.194361	5.549196	4.639696	8.668472	8.336996	0.000000	-10.000000	-0.925000	37.583336	562.500000	1023.000000	1023.000000	2046.000000
4.460000	0.046881	27.706484	6.037816	4.665295	8.259108	8.744266	0.000000	-10.000000	-0.941667	38.083336	575.000000	1023.000000	1023.000000	2046.000000
4.480000	0.045870	27.109114	5.100510	5.386467	9.639062	6.983074	0.000000	-10.000000	-0.975000	38.400002	587.666687	1023.000000	1023.000000	2046.000000
4.500000	0.046080	27.233431	5.870258	4.687056	8.518433	8.157684	0.000000	-10.000000	-0.983333	38.866669	600.333313	1023.000000	1023.000000	2046.000000
4.520000	0.046645	27.567039	5.876490	4.479297	9.112766	8.098486	0.000000	-10.000000	-0.975000	38.850002	613.166687	1023.000000	1023.000000	2046.000000
4.540000	0.048941	28.924360	6.664662	5.064022	9.573251	7.622426	0.000000	-10.000000	-0.933333	38.883335	626.000000	1023.000000	1023.000000	2046.000000
4.560000	0.051293	30.314127	6.274146	5.341277	9.796058	8.902647	0.000000	-10.000000	-0.916667	38.316669	639.000000	1023.000000	1023.000000	2046.000000
4.580000	0.053734	31.756529	6.750633	6.350312	10.449989	8.205594	0.000000	-10.000000	-0.891667	37.799999	652.000000	1023.000000	1023.000000	2046.000000
4.600000	0.054357	32.125244	6.901779	6.162435	9.556371	9.504659	0.000000	-10.000000	-0.891667	37.433334	664.666687	1023.000000	1023.000000	2046.000000
4.620000	0.054168	32.013008	6.038141	7.227302	10.924544	7.823020	0.000000	-10.000000	-0.875000	37.333332	677.333313	1023.000000	1023.000000	2046.000000
4.640000	0.053777	31.782476	6.028383	6.907046	10.461798	8.385249	0.000000	-10.000000	-0.891667	37.299999	689.666687	1023.000000	1023.000000	2046.000000
4.660000	0.052974	31.307407	6.420545	6.958252	10.017826	7.910784	0.000000	-10.000000	-0.883333	37.200001	702.333313	1023.000000	1023.000000	2046.000000
4.680000	0.052332	30.928082	6.347389	6.202796	9.662896	8.715000	0.000000	-10.000000	-0.866667	36.650002	714.666687	1023.000000	1023.000000	2046.000000
4.700000	0.051518	30.447020	6.035919	6.607201	10.406398	7.397502	0.000000	-10.000000	-0.825000	36.050003	727.000000	1023.000000	1023.000000	2046.000000
4.720000	0.051492	30.431795	5.790994	6.241633	9.398284	9.000884	0.000000	-10.000000	-0.758333	35.000000	739.000000	1023.000000	1023.000000	2046.000000
4.740000	0.051302	30.319538	5.052360	7.138336	10.678926	7.449916	0.000000	-10.000000	-0.691667	33.916668	750.833313	1023.000000	1023.000000	2046.000000
4.760000	0.052389	30.961971	5.191038	6.858186	9.647082	9.265664	0.000000	-10.000000	-0.633333	33.016666	762.333313	1023.000000	1023.000000	2046.000000
4.780000	0.052813	31.212357	4.698314	7.627751	11.126477	7.759815	0.000000	-10.000000	-0.616667	32.383335	773.500000	1023.000000	1023.000000	2046.000000
4.800000	0.054171	32.015163	5.034522	7.307668	10.115679	9.557294	0.000000	-10.000000	-0.633333	32.150002	784.500000	1023.000000	1023.000000	2046.000000
4.820000	0.054540	32.232903	4.710402	7.932084	11.432700	8.157718	0.000000	-10.000000	-0.666667	32.233334	795.333313	1023.000000	1023.000000	2046.000000
4.840000	0.056024	33.110199	5.122815	7.467504	10.430476	10.089403	0.000000	-10.000000	-0.691667	32.500000	806.166687	1023.000000	1023.000000	2046.000000
4.860000	0.056480	33.379681	4.615717	8.146946	11.984879	8.632136	0.000000	-10.000000	-0.700000	33.000000	816.833313	1023.000000	1023.000000	2046.000000
4.880000	0.058269	34.437263	5.444601	7.673978	10.773889	10.544795	0.000000	-10.000000	-0.716667	33.216667	827.833313	1023.000000	1023.000000	2046.000000
4.900000	0.059066	34.907986	4.945622	8.198275	12.475283	9.288806	0.000000	-10.000000	-0.708333	33.550003	838.833313	1023.000000	1023.000000	2046.000000
4.920000	0.061254	36.201130	6.340295	7.749011	11.297972	10.813854	0.000000	-10.000000	-0.725000	33.416668	850.000000	1023.000000	1023.000000	2046.000000
4.940000	0.062466	36.917515	5.705447	8.266585	12.345063	10.600419	0.000000	-10.000000	-0.691667	33.333336	861.166687	1023.000000	1023.000000	2046.000000
4.960000	0.065262	38.569660	6.215436	9.347857	12.491425	10.514942	0.000000	-10.000000	-0.658333	32.583336	872.333313	1023.000000	1023.000000	2046.000000
4.980000	0.067750	40.040497	6.515420	9.211647	12.932289	11.381141	0.000000	-10.000000	-0.608333	32.066666	883.333313	1023.000000	1023.000000	2046.000000
5.000000	0.070544	41.691772	7.037379	10.256734	13.481568	10.916089	0.000000	-10.000000	-0.600000	31.450001	894.000000	1023.000000	1023.000000	2046.000000
5.020000	0.073667	43.536983	7.128363	10.515781	13.457044	12.435797	0.000000	-10.000000	-0.600000	31.183334	904.666687	1023.000000	1023.000000	2046.000000
5.040000	0.076121	44.987213	7.851301	11.244853	14.607372	11.283686	0.000000	-10.000000	-0.566667	30.616667	915.166687	1023.000000	1023.000000	2046.000000
5.060000	0.078584	46.442879	9.112883	10.830482	13.483627	13.015889	0.000000	-10.000000	-0.541667	29.916668	925.500000	1023.000000	1023.000000	2046.000000
5.080000	0.079634	47.063778	9.444900	10.916783	14.167786	12.534311	0.000000	-10.000000	-0.533333	29.366667	935.500000	1023.000000	1023.000000	2046.000000
5.100000	0.079958	47.255264	8.635977	11.510703	14.479194	12.629390	0.000000	-10.000000	-0.533333	28.916666	945.500000	1023.000000	1023.000000	2046.000000
5.120000	0.080576	47.620144	9.269537	11.592454	15.035800	11.722355	0.000000	-10.000000	-0.525000	28.783333	955.166687	1023.000000	1023.000000	2046.000000
5.140000	0.082555	48.790073	10.090137	10.966658	14.441182	13.292099	0.000000	-10.000000	-0.508333	28.516666	964.833313	1023.000000	1023.000000	2046.000000
5.160000	0.083008	49.057743	10.375942	11.494288	14.425921	12.761588	0.000000	-10.000000	-0.491667	28.366667	974.166687	1023.000000	1023.000000	2046.000000
5.180000	0.084686	50.049320	11.179618	11.043965	14.360820	13.464918	0.000000	-10.000000	-0.466667	27.966667	983.833313	1023.000000	1023.000000	2046.000000
5.200000	0.084930	50.193333	10.002566	11.977489	14.718743	13.494534	0.000000	-10.000000	-0.441667	27.583334	993.166687	1023.000000	1023.000000	2046.000000
5.220000	0.087352	51.625019	10.988041	12.091853	15.860629	12.684494	0.000000	-10.000000	-0.416667	27.083334	1002.500000	1023.000000	1023.000000	2046.000000
5.240000	0.088307	52.189583	10.955732	12.329623	16.010889	12.893336	0.000000	-10.000000	-0.383333	26.616667	1011.500000	1023.000000	1023.000000	2046.000000
5.260000	0.091173	53.883484	11.512745	12.539227	16.367805	13.463708	0.000000	-10.000000	-0.341667	25.950001	1020.500000	1023.000000	1023.000000	2046.000000
5.280000	0.092080	54.419426	11.513184	13.211665	16.740524	12.954052	0.000000	-10.000000	-0.333333	25.250000	1029.333374	1023.000000	1023.000000	2046.000000
5.300000	0.095049	56.173973	12.383213	12.649534	16.253071	14.888153	0.000000	-10.000000	-0.316667	24.516666	1037.833374	1023.000000	1023.000000	2046.000000
5.320000	0.096903	57.269917	12.706810	13.376915	16.838892	14.347300	0.000000	-10.000000	-0.300000	23.666666	1046.000000	1023.000000	1023.000000	2046.000000
5.340000	0.098336	58.116848	13.243671	13.202619	16.239420	15.431138	0.000000	-10.000000	-0.266667	22.716667	1054.000000	1023.000000	1023.000000	2046.000000
5.360000	0.099930	59.058895	13.211667	13.711422	16.566610	15.569194	0.000000	-10.000000	-0.225000	21.666668	1061.833374	1023.000000	1023.000000	2046.000000
5.380000	0.101926	60.238541	13.406109	14.418424	17.761784	14.652223	0.000000	-10.000000	-0.200000	21.000000	1069.333374	1023.000000	1023.000000	2046.000000
5.400000	0.103324	61.064678	13.671650	14.382054	17.601254	15.409720	0.000000	-10.000000	-0.183333	20.300001	1076.500000	1023.000000	1023.000000	2046.000000
5.420000	0.104689	61.871368	13.572175	14.784950	18.259201	15.255042	0.000000	-10.000000	-0.183333	19.683334	1083.500000	1023.000000	1023.000000	2046.000000
5.440000	0.106083	62.694878	13.446676	15.331734	18.886572	15.029898	0.000000	-10.000000	-0.175000	18.866667	1090.166626	1023.000000	1023.000000	2046.000000
5.460000	0.107306	63.417568	14.202712	15.441875	18.637352	15.135628	0.000000	-10.000000	-0.141667	17.733334	1096.500000	1023.000000	1023.000000	2046.000000
5.480000	0.109017	64.429001	14.865016	14.992728	17.822151	16.749104	0.000000	-10.000000	-0.108333	16.500000	1102.500000	1023.000000	1023.000000	2046.000000
5.500000	0.109765	64.871254	14.500221	15.350109	18.355309	16.665617	0.000000	-10.000000	-0.075000	14.966667	1108.333374	1023.000000	1023.000000	2046.000000
5.520000	0.110919	65.552948	14.377066	15.971857	19.481106	15.722918	0.000000	-10.000000	-0.058333	14.050000	1113.833374	1023.000000	1023.000000	2046.000000
5.540000	0.111090	65.654411	14.214629	16.161175	19.812843	15.465763	0.000000	-10.000000	-0.033333	12.800000	1118.666626	1023.000000	1023.000000	2046.000000
5.560000	0.113067	66.822449	14.709408	16.003094	19.515064	16.594883	0.000000	-10.000000	-0.016667	11.350000	1123.000000	1023.000000	1023.000000	2046.000000
5.580000	0.112751	66.635818	14.852791	16.455353	19.694580	15.633094	0.000000	-10.000000	0.008333	9.233334	1127.000000	1023.000000	1023.000000	2046.000000
5.600000	0.114347	67.578979	15.370126	15.878489	18.924221	17.406145	0.000000	-10.000000	0.025000	6.933333	1130.500000	1023.000000	1023.000000	2046.000000
5.620000	0.114587	67.720757	15.151913	16.361412	19.509640	16.697788	0.000000	-10.000000	0.041667	4.533333	1133.333374	1023.000000	1023.000000	2046.000000
5.640000	0.114030	67.391624	15.105788	16.148771	18.969679	17.167383	0.000000	-10.000000	0.058333	2.416667	1135.000000	1023.000000	1023.000000	2046.000000
5.660000	0.112176	66.296227	14.699347	16.195656	19.085417	16.315807	0.000000	-10.000000	0.058333	0.883333	1135.833374	1023.000000	1023.000000	2046.000000
5.680000	0.110139	65.092178	14.286800	15.927771	18.832993	16.044615	0.000000	-10.000000	0.058333	0.200000	1136.000000	1023.000000	1023.000000	2046.000000
5.700000	0.109022	64.432037	14.641671	15.876029	18.852888	15.061448	0.000000	-10.000000	0.066667	-0.633333	1136.000000	1023.000000	1023.000000	2046.000000
5.720000	0.108714	64.249992	14.819745	15.129075	17.951778	16.349392	0.000000	-10.000000	0.083333	-1.850000	1136.000000	1023.000000	1023.000000	2046.000000
5.740000	0.109813	64.899643	14.899220	15.465912	18.517073	16.017437	0.000000	-10.000000	0.100000	-4.016667	1136.000000	1023.000000	1023.000000	2046.000000
5.760000	0.110167	65.108665	14.981727	15.586810	18.015852	16.524281	0.000000	-10.000000	0.100000	-6.250000	1136.000000	1023.000000	1023.000000	2046.000000
5.780000	0.110204	65.130302	14.572317	16.124886	18.105732	16.327370	0.000000	-10.000000	0.108333	-8.133333	1136.000000	1023.000000	1023.000000	2046.000000
5.800000	0.109041	64.443153	14.039950	16.320225	18.184530	15.898448	0.000000	-10.000000	0.108333	-9.116667	1136.000000	1023.000000	1023.000000	2046.000000
5.820000	0.106607	63.004848	13.623264	16.398220	18.320951	14.662413	0.000000	-10.000000	0.116667	-9.483334	1136.000000	1023.000000	1023.000000	2046.000000
5.840000	0.103844	61.371769	13.395192	16.025799	18.199253	13.751523	0.000000	-10.000000	0.125000	-9.633333	1136.000000	1023.000000	1023.000000	2046.000000
5.860000	0.100526	59.410954	12.858452	14.962182	16.960365	14.629956	0.000000	-10.000000	0.158333	-10.516666	1132.666626	1023.000000	1023.000000	2046.000000
5.880000	0.096999	57.326504	12.236111	15.111092	17.067429	12.911872	0.000000	-10.000000	0.183333	-11.900001	1125.000000	1023.000000	1023.000000	2046.000000
5.900000	0.094764	56.005730	11.888247	14.104809	15.928935	14.083739	0.000000	-10.000000	0.233333	-13.950001	1115.666626	1023.000000	1023.000000	2046.000000
5.920000	0.092902	54.905174	11.909188	14.328037	15.839925	12.828023	0.000000	-10.000000	0.266667	-15.666667	1107.833374	1023.000000	1023.000000	2046.000000
5.940000	0.091993	54.367699	11.749159	13.827121	14.945572	13.845846	0.000000	-10.000000	0.300000	-16.983334	1102.333374	1023.000000	1023.000000	2046.000000
5.960000	0.090408	53.431229	11.120287	14.132515	15.536185	12.642241	0.000000	-10.000000	0.300000	-17.683334	1096.833374	1023.000000	1023.000000	2046.000000
5.980000	0.089077	52.644436	10.590324	13.869247	15.330011	12.854852	0.000000	-10.000000	0.291667	-17.733334	1091.166626	1023.000000	1023.000000	2046.000000
6.000000	0.088236	52.147587	9.916345	14.275778	15.821692	12.133774	0.000000	-10.000000	0.275000	-17.516666	1085.500000	1023.000000	1023.000000	2046.000000
6.020000	0.086692	51.234921	9.809363	14.051943	15.673615	11.700000	0.000000	-10.000000	0.258333	-17.033333	1079.500000	1023.000000	1023.000000	2046.000000
6.040000	0.086414	51.070419	9.917917	13.053786	14.708729	13.389987	0.000000	-10.000000	0.250000	-16.650000	1073.666626	1023.000000	1023.000000	2046.000000
6.060000	0.085862	50.744648	9.859750	13.301819	15.065938	12.517142	0.000000	-10.000000	0.250000	-16.200001	1068.000000	1023.000000	1023.000000	2046.000000
6.080000	0.085161	50.330402	9.993878	12.774640	14.285564	13.276320	0.000000	-10.000000	0.250000	-16.116667	1062.666626	1023.000000	1023.000000	2046.000000
6.100000	0.084102	49.704437	9.731418	12.788307	14.614385	12.570326	0.000000	-10.000000	0.250000	-16.200001	1057.166626	1023.000000	1023.000000	2046.000000
6.120000	0.083710	49.472607	9.047040	12.819934	14.645348	12.960287	0.000000	-10.000000	0.266667	-16.616667	1051.833374	1023.000000	1023.000000	2046.000000
6.140000	0.083713	49.474411	8.951784	13.138282	15.327325	12.057018	0.000000	-10.000000	0.275000	-17.066668	1046.166626	1023.000000	1023.000000	2046.000000
6.160000	0.084099	49.702568	9.088493	13.183202	15.590485	11.840390	0.000000	-10.000000	0.308333	-17.766666	1040.500000	1023.000000	1023.000000	2046.000000
6.180000	0.085564	50.568542	9.195753	13.203374	15.107126	13.062289	0.000000	-10.000000	0.308333	-18.400000	1034.500000	1023.000000	1023.000000	2046.000000
6.200000	0.085815	50.716774	9.633436	13.705485	15.245114	12.132738	0.000000	-10.000000	0.333333	-18.866667	1028.500000	1023.000000	1023.000000	2046.000000
6.220000	0.086460	51.097710	9.845681	13.262455	14.392019	13.597554	0.000000	-10.000000	0.350000	-19.283335	1022.166687	1023.000000	1023.000000	2046.000000
6.240000	0.086677	51.225979	10.377120	13.307574	14.186710	13.354572	0.000000	-10.000000	0.383333	-19.866667	1015.666687	1023.000000	1023.000000	2046.000000
6.260000	0.085242	50.377785	10.331738	12.982739	14.119701	12.943606	0.000000	-10.000000	0.416667	-20.666668	1008.833313	1023.000000	1023.000000	2046.000000
6.280000	0.083820	49.537624	9.813807	13.047284	13.720110	12.956422	0.000000	-10.000000	0.433333	-21.416668	1002.000000	1023.000000	1023.000000	2046.000000
6.300000	0.082598	48.815521	9.951645	12.858265	14.202292	11.803318	0.000000	-10.000000	0.433333	-21.833334	995.000000	1023.000000	1023.000000	2046.000000
6.320000	0.081251	48.019264	10.008077	12.239625	13.359717	12.411845	0.000000	-10.000000	0.416667	-21.816668	987.833313	1023.000000	1023.000000	2046.000000
6.340000	0.079943	47.246365	9.896718	12.175821	13.535271	11.638555	0.000000	-10.000000	0.400000	-21.633333	980.500000	1023.000000	1023.000000	2046.000000
6.360000	0.079134	46.768452	9.816479	11.823545	13.053432	12.074994	0.000000	-10.000000	0.408333	-21.500000	973.166687	1023.000000	1023.000000	2046.000000
6.380000	0.077937	46.060604	9.642030	11.919774	13.461605	11.037196	0.000000	-10.000000	0.416667	-21.700001	966.000000	1023.000000	1023.000000	2046.000000
6.400000	0.076913	45.455757	9.907314	11.340287	12.445144	11.763010	0.000000	-10.000000	0.425000	-22.050001	958.833313	1023.000000	1023.000000	2046.000000
6.420000	0.077187	45.617764	10.079976	11.236227	12.320513	11.981048	0.000000	-10.000000	0.433333	-22.683334	951.500000	1023.000000	1023.000000	2046.000000
6.440000	0.076549	45.240395	9.953133	11.412498	12.761891	11.112875	0.000000	-10.000000	0.441667	-23.300001	943.833313	1023.000000	1023.000000	2046.000000
6.460000	0.076372	45.135651	9.964719	11.118743	12.225061	11.827127	0.000000	-10.000000	0.475000	-23.850000	936.000000	1023.000000	1023.000000	2046.000000
6.480000	0.076089	44.968884	9.950706	11.367806	12.545230	11.105141	0.000000	-10.000000	0.508333	-24.283333	928.000000	1023.000000	1023.000000	2046.000000
6.500000	0.075958	44.891178	10.026073	11.161654	11.935276	11.768175	0.000000	-10.000000	0.541667	-24.633333	920.000000	1023.000000	1023.000000	2046.000000
6.520000	0.075532	44.639126	10.100640	11.229774	12.074208	11.234502	0.000000	-10.000000	0.550000	-25.000000	911.833313	1023.000000	1023.000000	2046.000000
6.540000	0.075738	44.761066	9.990208	11.189873	11.793698	11.787286	0.000000	-10.000000	0.550000	-25.150000	903.500000	1023.000000	1023.000000	2046.000000
6.560000	0.074998	44.323940	9.821597	11.386813	12.188581	10.926947	0.000000	-10.000000	0.550000	-25.283335	895.000000	1023.000000	1023.000000	2046.000000
6.580000	0.074353	43.942795	9.901106	11.032882	11.602416	11.406392	0.000000	-10.000000	0.566667	-25.466667	886.500000	1023.000000	1023.000000	2046.000000
6.600000	0.073823	43.629623	9.758076	11.100728	11.436829	11.333991	0.000000	-10.000000	0.575000	-25.850000	878.000000	1023.000000	1023.000000	2046.000000
6.620000	0.074100	43.793388	9.748008	11.168331	11.282279	11.594773	0.000000	-10.000000	0.583333	-26.316668	869.500000	1023.000000	1023.000000	2046.000000
6.640000	0.073072	43.185345	9.535276	11.351572	11.629410	10.669086	0.000000	-10.000000	0.591667	-26.750000	860.833313	1023.000000	1023.000000	2046.000000
6.660000	0.072732	42.984818	9.483711	11.087753	10.989230	11.424125	0.000000	-10.000000	0.616667	-27.100000	851.833313	1023.000000	1023.000000	2046.000000
6.680000	0.071533	42.276192	9.198994	11.341761	11.302874	10.432566	0.000000	-10.000000	0.650000	-27.533333	842.666687	1023.000000	1023.000000	2046.000000
6.700000	0.070817	41.852879	9.249757	10.930033	10.583366	11.089725	0.000000	-10.000000	0.666667	-27.883333	833.500000	1023.000000	1023.000000	2046.000000
6.720000	0.069976	41.355972	9.120166	10.961201	10.348635	10.925971	0.000000	-10.000000	0.683333	-28.366667	824.166687	1023.000000	1023.000000	2046.000000
6.740000	0.069754	41.224701	8.977123	10.795074	10.253524	11.198978	0.000000	-10.000000	0.691667	-28.650000	814.833313	1023.000000	1023.000000	2046.000000
6.760000	0.068195	40.303505	8.391664	11.356668	10.689675	9.865499	0.000000	-10.000000	0.700000	-29.166668	805.166687	1023.000000	1023.000000	2046.000000
6.780000	0.067143	39.681305	8.640631	10.851540	9.696444	10.492692	0.000000	-10.000000	0.716667	-29.583334	795.500000	1023.000000	1023.000000	2046.000000
6.800000	0.067306	39.777985	8.728374	10.659917	9.340712	11.048983	0.000000	-10.000000	0.750000	-30.133333	785.500000	1023.000000	1023.000000	2046.000000
6.820000	0.065583	38.759262	8.384913	10.611247	9.475760	10.287344	0.000000	-10.000000	0.758333	-30.433334	775.500000	1023.000000	1023.000000	2046.000000
6.840000	0.065670	38.810833	8.382339	10.593725	8.965043	10.869726	0.000000	-10.000000	0.775000	-30.750000	765.500000	1023.000000	1023.000000	2046.000000
6.860000	0.063955	37.797356	8.011573	10.661846	9.275072	9.848863	0.000000	-10.000000	0.775000	-31.033335	755.166687	1023.000000	1023.000000	2046.000000
6.880000	0.063398	37.468204	8.196130	10.208482	8.559045	10.504549	0.000000	-10.000000	0.800000	-31.216667	744.833313	1023.000000	1023.000000	2046.000000
6.900000	0.062410	36.884308	8.017919	10.298573	8.371986	10.195830	0.000000	-10.000000	0.808333	-31.466667	734.166687	1023.000000	1023.000000	2046.000000
6.920000	0.062070	36.683155	7.690574	10.146816	8.544441	10.301322	0.000000	-10.000000	0.816667	-31.533335	723.833313	1023.000000	1023.000000	2046.000000
6.940000	0.061026	36.066254	7.038308	10.418405	8.949171	9.660371	0.000000	-10.000000	0.816667	-31.650002	713.166687	1023.000000	1023.000000	2046.000000
6.960000	0.059169	34.969154	6.802737	10.410646	8.873967	8.881803	0.000000	-10.000000	0.808333	-31.283335	702.833313	1023.000000	1023.000000	2046.000000
6.980000	0.056161	33.190926	6.585642	9.956110	8.317503	8.331671	0.000000	-10.000000	0.800000	-31.000000	692.333313	1023.000000	1023.000000	2046.000000
7.000000	0.053174	31.425591	6.738199	9.132109	7.301177	8.254107	0.000000	-10.000000	0.791667	-30.533335	682.000000	1023.000000	1023.000000	2046.000000
7.020000	0.050785	30.014076	6.745795	8.138799	6.482645	8.646837	0.000000	-10.000000	0.791667	-30.300001	671.666687	1023.000000	1023.000000	2046.000000
7.040000	0.049827	29.447887	6.468500	7.902419	6.077489	8.999481	0.000000	-10.000000	0.791667	-30.300001	661.500000	1023.000000	1023.000000	2046.000000
7.060000	0.047984	28.358507	5.975201	8.275879	6.716438	7.390988	0.000000	-10.000000	0.800000	-30.566668	651.500000	1023.000000	1023.000000	2046.000000
7.080000	0.048169	28.468143	6.234817	7.808111	6.053124	8.372091	0.000000	-10.000000	0.816667	-31.216667	641.333313	1023.000000	1023.000000	2046.000000
7.100000	0.047563	28.109602	5.919250	7.792452	5.868071	8.529830	0.000000	-10.000000	0.841667	-31.716667	631.000000	1023.000000	1023.000000	2046.000000
7.120000	0.045722	27.021673	5.424322	7.754200	5.847225	7.995925	0.000000	-10.000000	0.850000	-31.883333	620.333313	1023.000000	1023.000000	2046.000000
7.140000	0.042751	25.265778	4.593319	7.656549	6.076851	6.939059	0.000000	-10.000000	0.850000	-31.883333	609.666687	1023.000000	1023.000000	2046.000000
7.160000	0.039227	23.183237	4.090297	7.322625	5.851469	5.918847	0.000000	-10.000000	0.825000	-31.783333	599.000000	1023.000000	1023.000000	2046.000000
7.180000	0.034846	20.593779	3.547193	6.709269	5.117836	5.219480	0.000000	-10.000000	0.816667	-31.533333	588.333313	1023.000000	1023.000000	2046.000000
7.200000	0.030779	18.190615	3.236248	5.846267	4.061419	5.046679	0.000000	-10.000000	0.800000	-31.183332	577.833313	1023.000000	1023.000000	2046.000000
7.220000	0.027941	16.513050	3.062518	4.997730	3.108626	5.344176	0.000000	-10.000000	0.800000	-30.900000	567.500000	1023.000000	1023.000000	2046.000000
7.240000	0.026577	15.707236	2.368106	4.758776	2.813817	5.766538	0.000000	-10.000000	0.816667	-31.216667	557.166687	1023.000000	1023.000000	2046.000000
7.260000	0.024027	14.199845	1.665921	5.237259	3.559403	3.737263	0.000000	-10.000000	0.825000	-31.550001	546.833313	1023.000000	1023.000000	2046.000000
7.280000	0.022355	13.211737	1.874964	4.329038	2.635962	4.371772	0.000000	-10.000000	0.841667	-31.933334	536.166687	1023.000000	1023.000000	2046.000000
7.300000	0.021559	12.741309	1.259017	4.115456	2.469156	4.897679	0.000000	-10.000000	0.825000	-31.883333	525.666687	1023.000000	1023.000000	2046.000000
7.320000	0.019514	11.532957	0.604232	4.462413	3.149163	3.317150	0.000000	-10.000000	0.816667	-31.583334	515.000000	1023.000000	1023.000000	2046.000000
7.340000	0.017931	10.596927	0.785134	3.688042	2.361542	3.762209	0.000000	-10.000000	0.791667	-31.016666	504.500000	1023.000000	1023.000000	2046.000000
7.360000	0.016550	9.781329	0.801045	3.066508	1.763288	4.150488	0.000000	-10.000000	0.775000	-30.433334	494.000000	1023.000000	1023.000000	2046.000000
7.380000	0.015923	9.410594	0.423625	2.770055	1.594794	4.622120	0.000000	-10.000000	0.741667	-29.983334	483.666656	1023.000000	1023.000000	2046.000000
7.400000	0.013930	8.232926	-0.078233	3.113160	2.235775	2.962226	0.000000	-10.000000	0.733333	-29.783333	473.500000	1023.000000	1023.000000	2046.000000
7.420000	0.013236	7.822413	0.306546	2.294294	1.393177	3.828396	0.000000	-10.000000	0.716667	-29.666666	463.500000	1023.000000	1023.000000	2046.000000
7.440000	0.013517	7.988334	0.335072	2.018107	1.125171	4.509984	0.000000	-10.000000	0.733333	-29.716667	453.833344	1023.000000	1023.000000	2046.000000
7.460000	0.013160	7.777854	0.236140	2.472646	1.751903	3.317166	0.000000	-10.000000	0.750000	-29.850000	444.166656	1023.000000	1023.000000	2046.000000
7.480000	0.014517	8.579499	0.102568	2.441752	1.656549	4.378631	0.000000	-10.000000	0.783333	-30.316668	434.333344	1023.000000	1023.000000	2046.000000
7.500000	0.014441	8.534886	-0.074711	3.054416	2.357568	3.197613	0.000000	-10.000000	0.783333	-30.533335	424.000000	1023.000000	1023.000000	2046.000000
7.520000	0.014293	8.447154	0.480768	2.688119	1.619910	3.658357	0.000000	-10.000000	0.775000	-30.450001	413.666656	1023.000000	1023.000000	2046.000000
7.540000	0.014264	8.429839	0.345630	2.325150	1.488180	4.270879	0.000000	-10.000000	0.758333	-29.950001	403.500000	1023.000000	1023.000000	2046.000000
7.560000	0.012031	7.110544	-0.000155	2.619473	1.749302	2.741924	0.000000	-10.000000	0.741667	-29.666668	393.500000	1023.000000	1023.000000	2046.000000
7.580000	0.010682	6.312894	0.375570	1.701551	0.656282	3.579492	0.000000	-10.000000	0.716667	-29.416668	383.500000	1023.000000	1023.000000	2046.000000
7.600000	0.009447	5.583020	0.090395	1.355978	0.430124	3.706522	0.000000	-10.000000	0.716667	-29.483334	373.833344	1023.000000	1023.000000	2046.000000
7.620000	0.007634	4.511779	-0.393942	1.157249	0.449634	3.298838	0.000000	-10.000000	0.733333	-29.350000	364.166656	1023.000000	1023.000000	2046.000000
7.640000	0.005914	3.495049	-0.883617	1.193206	0.746850	2.438609	0.000000	-10.000000	0.725000	-29.116667	354.500000	1023.000000	1023.000000	2046.000000
7.660000	0.004294	2.537563	-0.959172	1.045189	0.711186	1.740359	0.000000	-10.000000	0.691667	-28.550001	344.666656	1023.000000	1023.000000	2046.000000
7.680000	0.002949	1.742890	-0.792344	0.766315	0.197183	1.571736	0.000000	-10.000000	0.650000	-28.000000	335.000000	1023.000000	1023.000000	2046.000000
7.700000	0.001651	0.975994	-0.385812	0.086869	-0.707376	1.982313	0.000000	-10.000000	0.641667	-27.583334	325.666656	1023.000000	1023.000000	2046.000000
7.720000	0.001185	0.700413	-0.423902	-0.397501	-1.065482	2.587297	0.000000	-10.000000	0.633333	-27.466667	316.500000	1023.000000	1023.000000	2046.000000
7.740000	0.000727	0.429936	-0.871717	-0.415745	-0.784626	2.502024	0.000000	-10.000000	0.641667	-27.383333	307.333344	1023.000000	1023.000000	2046.000000
7.760000	0.000400	0.236169	-1.297645	0.039187	-0.105672	1.600300	0.000000	-10.000000	0.625000	-27.300001	298.166656	1023.000000	1023.000000	2046.000000
7.780000	0.000046	0.027323	-1.104531	0.080863	-0.056684	1.107675	0.000000	-10.000000	0.616667	-27.000000	289.000000	1023.000000	1023.000000	2046.000000
7.800000	-0.000478	-0.282557	-0.578263	-0.419870	-0.832912	1.548489	0.000000	-10.000000	0.600000	-26.666668	280.000000	1023.000000	1023.000000	2046.000000
7.820000	-0.000671	-0.396747	-0.486338	-0.948085	-1.276192	2.313869	0.000000	-10.000000	0.583333	-26.266666	271.000000	1023.000000	1023.000000	2046.000000
7.840000	-0.000497	-0.293765	-0.983220	-0.697516	-0.767745	2.154716	0.000000	-10.000000	0.566667	-25.933334	262.333344	1023.000000	1023.000000	2046.000000
7.860000	-0.000731	-0.432003	-1.301217	-0.222276	-0.169497	1.260987	0.000000	-10.000000	0.541667	-25.683334	253.666672	1023.000000	1023.000000	2046.000000
7.880000	-0.001308	-0.773163	-0.975733	-0.273570	-0.427135	0.903275	0.000000	-10.000000	0.541667	-25.333334	245.166672	1023.000000	1023.000000	2046.000000
7.900000	-0.001545	-0.913231	-0.561811	-0.944740	-1.245972	1.839293	0.000000	-10.000000	0.525000	-24.800001	236.500000	1023.000000	1023.000000	2046.000000
7.920000	-0.001589	-0.939323	-1.066161	-0.983625	-0.949160	2.059623	0.000000	-10.000000	0.508333	-24.050001	228.166672	1023.000000	1023.000000	2046.000000
7.940000	-0.001655	-0.977852	-1.488334	-0.396241	-0.265649	1.172372	0.000000	-10.000000	0.491667	-23.466667	220.166672	1023.000000	1023.000000	2046.000000
7.960000	-0.002342	-1.384168	-1.205294	-0.463076	-0.481855	0.766057	0.000000	-10.000000	0.466667	-23.000000	212.500000	1023.000000	1023.000000	2046.000000
7.980000	-0.002668	-1.576862	-0.776849	-1.101596	-1.363807	1.665390	0.000000	-10.000000	0.458333	-22.750000	204.833328	1023.000000	1023.000000	2046.000000
8.000000	-0.002575	-1.521612	-1.341095	-1.108612	-0.977745	1.905840	0.000000	-10.000000	0.425000	-22.416668	197.333328	1023.000000	1023.000000	2046.000000
8.020000	-0.002653	-1.568063	-1.747990	-0.552371	-0.342902	1.075200	0.000000	-10.000000	0.425000	-22.200001	189.666672	1023.000000	1023.000000	2046.000000
8.040000	-0.003610	-2.133313	-1.451685	-0.621926	-0.622325	0.562624	0.000000	-10.000000	0.408333	-21.800001	182.333328	1023.000000	1023.000000	2046.000000
8.060000	-0.003758	-2.221002	-1.115924	-1.232084	-1.381958	1.508963	0.000000	-10.000000	0.400000	-21.433334	175.000000	1023.000000	1023.000000	2046.000000
8.080000	-0.003604	-2.129953	-1.657701	-1.156585	-0.957894	1.642227	0.000000	-10.000000	0.391667	-20.950001	168.000000	1023.000000	1023.000000	2046.000000
8.100000	-0.003803	-2.247706	-1.939836	-0.665023	-0.371941	0.729094	0.000000	-10.000000	0.391667	-20.633333	161.000000	1023.000000	1023.000000	2046.000000
8.120000	-0.004452	-2.631163	-1.595614	-0.723955	-0.710264	0.398670	0.000000	-10.000000	0.391667	-20.416666	154.000000	1023.000000	1023.000000	2046.000000
8.140000	-0.004689	-2.771338	-1.267008	-1.370024	-1.467961	1.333655	0.000000	-10.000000	0.383333	-20.299999	147.166672	1023.000000	1023.000000	2046.000000
8.160000	-0.004515	-2.668259	-1.884019	-1.202202	-0.912095	1.330056	0.000000	-10.000000	0.366667	-20.166666	140.333328	1023.000000	1023.000000	2046.000000
8.180000	-0.004972	-2.938318	-2.024224	-0.663644	-0.472826	0.222376	0.000000	-10.000000	0.358333	-19.883333	133.666672	1023.000000	1023.000000	2046.000000
8.200000	-0.005635	-3.330224	-1.633199	-0.984114	-0.947453	0.234542	0.000000	-10.000000	0.350000	-19.566668	127.000000	1023.000000	1023.000000	2046.000000
8.220000	-0.005899	-3.486584	-1.361578	-1.634052	-1.620830	1.129876	0.000000	-10.000000	0.350000	-19.066668	120.500000	1023.000000	1023.000000	2046.000000
8.240000	-0.005669	-3.350360	-1.961951	-1.446505	-1.095535	1.153632	0.000000	-10.000000	0.350000	-18.683334	114.000000	1023.000000	1023.000000	2046.000000
8.260000	-0.006051	-3.576103	-2.191360	-0.873778	-0.571430	0.060465	0.000000	-10.000000	0.350000	-18.400000	107.666664	1023.000000	1023.000000	2046.000000
8.280000	-0.006691	-3.954178	-1.796329	-1.143852	-1.088306	0.074309	0.000000	-10.000000	0.350000	-18.233334	101.500000	1023.000000	1023.000000	2046.000000
8.300000	-0.007231	-4.273338	-1.505681	-1.858228	-1.787707	0.878278	0.000000	-10.000000	0.350000	-18.050001	95.500000	1023.000000	1023.000000	2046.000000
8.320000	-0.007261	-4.291252	-2.156631	-1.697280	-1.344511	0.907170	0.000000	-10.000000	0.316667	-17.733334	89.500000	1023.000000	1023.000000	2046.000000
8.340000	-0.007708	-4.555640	-2.351940	-1.170295	-0.850937	-0.182467	0.000000	-10.000000	0.283333	-17.216667	83.500000	1023.000000	1023.000000	2046.000000
8.360000	-0.008592	-5.078021	-1.734161	-1.654356	-1.742580	0.053076	0.000000	-10.000000	0.250000	-16.700001	77.833336	1023.000000	1023.000000	2046.000000
8.380000	-0.009015	-5.327620	-1.963169	-2.002961	-2.187747	0.826257	0.000000	-10.000000	0.250000	-16.183334	72.166664	1023.000000	1023.000000	2046.000000
8.400000	-0.010803	-6.384521	-2.980456	-1.796822	-1.740519	0.133276	0.000000	-10.000000	0.241667	-15.933333	66.833336	1023.000000	1023.000000	2046.000000
8.420000	-0.013530	-7.996499	-3.217593	-1.715092	-2.016944	-1.046870	0.000000	-10.000000	0.233333	-15.283334	61.500000	1023.000000	1023.000000	2046.000000
8.440000	-0.016422	-9.705465	-2.886988	-2.875249	-3.303426	-0.639803	0.000000	-10.000000	0.216667	-14.533334	56.500000	1023.000000	1023.000000	2046.000000
8.460000	-0.017813	-10.527250	-3.476200	-3.298175	-3.200752	-0.552124	0.000000	-10.000000	0.200000	-13.433333	51.666668	1023.000000	1023.000000	2046.000000
8.480000	-0.019210	-11.353377	-3.910178	-3.183859	-2.642957	-1.616384	0.000000	-10.000000	0.175000	-12.650001	47.166668	1023.000000	1023.000000	2046.000000
8.500000	-0.019696	-11.640460	-3.300647	-3.513450	-3.121973	-1.704390	0.000000	-10.000000	0.158333	-12.050000	43.000000	1023.000000	1023.000000	2046.000000
8.520000	-0.019518	-11.535070	-2.964995	-4.021387	-3.733436	-0.815253	0.000000	-10.000000	0.150000	-11.983334	39.000000	1023.000000	1023.000000	2046.000000
8.540000	-0.018867	-11.150327	-3.736432	-3.639313	-2.967853	-0.806729	0.000000	-10.000000	0.150000	-11.983334	35.000000	1023.000000	1023.000000	2046.000000
8.560000	-0.018756	-11.084998	-3.869044	-2.916608	-2.396336	-1.903010	0.000000	-10.000000	0.141667	-11.700000	31.000000	1023.000000	1023.000000	2046.000000
8.580000	-0.020257	-11.971774	-3.334262	-3.547629	-3.256655	-1.833228	0.000000	-10.000000	0.125000	-10.800000	27.000000	1023.000000	1023.000000	2046.000000
8.600000	-0.022117	-13.071179	-3.543729	-4.373847	-3.824852	-1.328751	0.000000	-10.000000	0.100000	-9.233334	23.333334	1023.000000	1023.000000	2046.000000
8.620000	-0.024914	-14.724194	-4.663405	-4.478562	-3.399565	-2.182663	0.000000	-10.000000	0.083333	-7.383333	20.166666	1023.000000	1023.000000	2046.000000
8.640000	-0.028442	-16.809256	-5.111167	-4.457242	-3.732007	-3.508840	0.000000	-10.000000	0.066667	-5.033333	17.666666	1023.000000	1023.000000	2046.000000
8.660000	-0.031925	-18.867962	-5.136128	-5.647908	-5.038495	-3.045431	0.000000	-10.000000	0.075000	-3.816667	16.000000	1023.000000	1023.000000	2046.000000
8.680000	-0.033006	-19.506535	-5.831852	-6.022098	-5.018201	-2.634384	0.000000	-10.000000	0.083333	-3.800000	14.666667	1023.000000	1023.000000	2046.000000
8.700000	-0.033959	-20.070019	-6.617911	-5.657793	-4.361514	-3.432803	0.000000	-10.000000	0.100000	-5.550000	13.333333	1023.000000	1023.000000	2046.000000
8.720000	-0.034897	-20.623899	-6.831964	-5.608411	-4.174603	-4.008922	0.000000	-10.000000	0.108333	-7.366667	11.500000	1023.000000	1023.000000	2046.000000
8.740000	-0.035994	-21.272179	-6.718147	-5.794984	-4.730425	-4.028622	0.000000	-10.000000	0.116667	-8.783334	9.000000	1023.000000	1023.000000	2046.000000
8.760000	-0.037031	-21.885452	-6.596002	-6.594634	-5.493821	-3.200996	0.000000	-10.000000	0.116667	-9.383333	6.166667	1023.000000	1023.000000	2046.000000
8.780000	-0.037293	-22.040121	-6.991243	-6.816278	-5.363520	-2.869082	0.000000	-10.000000	0.108333	-9.283334	3.166667	1023.000000	1023.000000	2046.000000
8.800000	-0.037766	-22.319775	-7.772550	-6.460838	-4.740735	-3.345651	0.000000	-10.000000	0.100000	-8.466667	0.500000	1023.000000	1023.000000	2046.000000
8.820000	-0.038588	-22.805511	-7.872413	-6.177538	-4.514020	-4.241542	0.000000	-10.000000	0.083333	-7.116667	-2.000000	1023.000000	1023.000000	2046.000000
8.840000	-0.039122	-23.121099	-7.334086	-6.679086	-5.279130	-3.828798	0.000000	-10.000000	0.075000	-5.600000	-4.333333	1023.000000	1023.000000	2046.000000
8.860000	-0.038830	-22.948709	-7.177151	-7.210936	-5.705728	-2.854895	0.000000	-10.000000	0.058333	-4.483334	-6.166667	1023.000000	1023.000000	2046.000000
8.880000	-0.038420	-22.706110	-7.634159	-7.015071	-5.111400	-2.945480	0.000000	-10.000000	0.075000	-3.883333	-7.666667	1023.000000	1023.000000	2046.000000
8.900000	-0.037658	-22.255650	-7.791019	-6.354834	-4.320905	-3.788892	0.000000	-10.000000	0.083333	-3.783333	-9.000000	1023.000000	1023.000000	2046.000000
8.920000	-0.036902	-21.808838	-7.633726	-6.103395	-3.903944	-4.167772	0.000000	-10.000000	0.100000	-4.316667	-10.333333	1023.000000	1023.000000	2046.000000
8.940000	-0.035227	-20.819008	-7.280686	-6.194652	-4.229121	-3.114548	0.000000	-10.000000	0.091667	-5.250000	-11.833333	1023.000000	1023.000000	2046.000000
8.960000	-0.034431	-20.348637	-7.143971	-5.657640	-3.658066	-3.888959	0.000000	-10.000000	0.083333	-5.850000	-13.500000	1023.000000	1023.000000	2046.000000
8.980000	-0.033152	-19.593092	-6.787980	-5.995677	-3.968259	-2.841175	0.000000	-10.000000	0.075000	-5.216667	-15.500000	1023.000000	1023.000000	2046.000000
9.000000	-0.033495	-19.795517	-6.850002	-5.632295	-3.580167	-3.733052	0.000000	-10.000000	0.066667	-3.333333	-17.000000	1023.000000	1023.000000	2046.000000
9.020000	-0.033371	-19.722431	-6.790951	-5.775516	-3.587923	-3.568042	0.000000	-10.000000	0.058333	-1.166667	-17.833334	1023.000000	1023.000000	2046.000000
9.040000	-0.033997	-20.092123	-6.404078	-6.080156	-3.939286	-3.668603	0.000000	-10.000000	0.050000	0.750000	-18.000000	1023.000000	1023.000000	2046.000000
9.060000	-0.034230	-20.229704	-5.832087	-6.496666	-4.638061	-3.262889	0.000000	-10.000000	0.033333	2.416667	-18.000000	1023.000000	1023.000000	2046.000000
9.080000	-0.033930	-20.052868	-5.496133	-7.011692	-5.151506	-2.393536	0.000000	-10.000000	-0.008333	4.816667	-18.000000	1023.000000	1023.000000	2046.000000
9.100000	-0.034680	-20.495731	-5.547454	-7.216968	-5.065230	-2.666080	0.000000	-10.000000	-0.050000	8.033334	-18.000000	1023.000000	1023.000000	2046.000000
9.120000	-0.034124	-20.167505	-5.974728	-7.076277	-4.459217	-2.657283	0.000000	-10.000000	-0.091667	11.383333	-18.000000	1023.000000	1023.000000	2046.000000
9.140000	-0.033605	-19.860313	-5.995970	-6.508911	-3.836389	-3.519045	0.000000	-10.000000	-0.141667	14.000000	-18.000000	1023.000000	1023.000000	2046.000000
9.160000	-0.033019	-19.514248	-5.430565	-6.583910	-4.004076	-3.495696	0.000000	-10.000000	-0.191667	16.083334	-18.000000	1023.000000	1023.000000	2046.000000
9.180000	-0.031967	-18.892565	-4.714260	-7.065900	-4.575893	-2.536511	0.000000	-10.000000	-0.250000	18.150000	-4.333333	1023.000000	1023.000000	2046.000000
9.200000	-0.030174	-17.833128	-4.860500	-6.994536	-3.942631	-2.035460	0.000000	-10.000000	-0.300000	21.000000	15.666667	1023.000000	1023.000000	2046.000000
9.220000	-0.028482	-16.832939	-4.925622	-6.097879	-2.900752	-2.908686	0.000000	-10.000000	-0.350000	23.083334	35.666668	1023.000000	1023.000000	2046.000000
9.240000	-0.027272	-16.117903	-3.998816	-6.170809	-3.264141	-2.684137	0.000000	-10.000000	-0.375000	24.400000	42.000000	1023.000000	1023.000000	2046.000000
9.260000	-0.025375	-14.996504	-3.366138	-6.637046	-3.570661	-1.422660	0.000000	-10.000000	-0.400000	24.883333	44.666668	1023.000000	1023.000000	2046.000000
9.280000	-0.022840	-13.498293	-3.696455	-5.884565	-2.358128	-1.559145	0.000000	-10.000000	-0.433333	25.833334	50.166668	1023.000000	1023.000000	2046.000000
9.300000	-0.021325	-12.602937	-3.153827	-5.244205	-1.960699	-2.244206	0.000000	-10.000000	-0.483333	27.083334	58.666668	1023.000000	1023.000000	2046.000000
9.320000	-0.019669	-11.624222	-2.104236	-5.679868	-2.644068	-1.196049	0.000000	-10.000000	-0.525000	28.266666	67.500000	1023.000000	1023.000000	2046.000000
9.340000	-0.016914	-9.996467	-2.360718	-5.241357	-1.613351	-0.781042	0.000000	-10.000000	-0.550000	29.150000	76.833336	1023.000000	1023.000000	2046.000000
9.360000	-0.014890	-8.800123	-1.597802	-4.377845	-1.252173	-1.572303	0.000000	-10.000000	-0.583333	29.750000	86.500000	1023.000000	1023.000000	2046.000000
9.380000	-0.012497	-7.385790	-0.642652	-4.904316	-1.695093	-0.143728	0.000000	-10.000000	-0.575000	30.216667	96.500000	1023.000000	1023.000000	2046.000000
9.400000	-0.009216	-5.446666	-0.604076	-4.110983	-0.391021	-0.340586	0.000000	-10.000000	-0.600000	30.550001	106.500000	1023.000000	1023.000000	2046.000000
9.420000	-0.006901	-4.078718	0.919966	-3.873880	-0.609662	-0.515142	0.000000	-10.000000	-0.608333	31.183334	116.500000	1023.000000	1023.000000	2046.000000
9.440000	-0.003389	-2.002781	1.439899	-4.030466	-0.074145	0.661931	0.000000	-10.000000	-0.683333	31.950001	126.666664	1023.000000	1023.000000	2046.000000
9.460000	-0.000502	-0.296772	2.102657	-3.082791	0.940741	-0.257379	0.000000	-10.000000	-0.725000	32.900002	137.166672	1023.000000	1023.000000	2046.000000
9.480000	0.002087	1.233329	3.613307	-3.578842	0.445270	0.753595	0.000000	-10.000000	-0.758333	33.883335	148.000000	1023.000000	1023.000000	2046.000000
9.500000	0.006129	3.622348	3.840754	-3.051179	1.890434	0.942339	0.000000	-10.000000	-0.750000	34.316666	159.166672	1023.000000	1023.000000	2046.000000
9.520000	0.008735	5.162230	5.179070	-2.422916	2.082881	0.323195	0.000000	-10.000000	-0.750000	34.666668	170.500000	1023.000000	1023.000000	2046.000000
9.540000	0.011935	7.053746	6.132580	-2.791916	1.922158	1.790924	0.000000	-10.000000	-0.775000	34.633335	182.166672	1023.000000	1023.000000	2046.000000
9.560000	0.014793	8.742949	6.017581	-1.717115	3.345212	1.097272	0.000000	-10.000000	-0.816667	35.116669	193.666672	1023.000000	1023.000000	2046.000000
9.580000	0.016483	9.741386	7.326021	-1.706562	2.618570	1.503357	0.000000	-10.000000	-0.866667	35.433334	205.333328	1023.000000	1023.000000	2046.000000
9.600000	0.019027	11.244730	7.128478	-1.602125	3.334346	2.384032	0.000000	-10.000000	-0.891667	36.000000	217.000000	1023.000000	1023.000000	2046.000000
9.620000	0.020716	12.243090	7.798762	-0.582185	3.567801	1.458710	0.000000	-10.000000	-0.883333	36.283333	229.000000	1023.000000	1023.000000	2046.000000
9.640000	0.022775	13.460112	8.395847	-0.965488	3.188782	2.840970	0.000000	-10.000000	-0.891667	36.299999	241.000000	1023.000000	1023.000000	2046.000000
9.660000	0.025367	14.992126	8.144526	0.158979	4.519250	2.169372	0.000000	-10.000000	-0.916667	36.433334	253.000000	1023.000000	1023.000000	2046.000000
9.680000	0.026585	15.711507	9.325398	0.028834	3.777325	2.579949	0.000000	-10.000000	-0.941667	36.783333	265.000000	1023.000000	1023.000000	2046.000000
9.700000	0.029390	17.369595	8.987064	0.298590	4.778996	3.304945	0.000000	-10.000000	-0.950000	37.416668	277.333344	1023.000000	1023.000000	2046.000000
9.720000	0.030788	18.195507	9.731791	1.124979	4.882082	2.456656	0.000000	-10.000000	-0.950000	37.983334	289.833344	1023.000000	1023.000000	2046.000000
9.740000	0.032312	19.096586	10.137191	0.607768	4.544613	3.807015	0.000000	-10.000000	-0.966667	38.250000	302.500000	1023.000000	1023.000000	2046.000000
9.760000	0.033655	19.890278	9.648723	1.608464	5.542131	3.090958	0.000000	-10.000000	-0.983333	38.783333	315.166656	1023.000000	1023.000000	2046.000000
9.780000	0.033349	19.709381	10.541121	1.525653	4.575435	3.067172	0.000000	-10.000000	-1.025000	39.116665	328.000000	1023.000000	1023.000000	2046.000000
9.800000	0.034062	20.130913	10.144587	1.110539	5.045482	3.830304	0.000000	-10.000000	-1.058333	39.583332	341.000000	1023.000000	1023.000000	2046.000000
9.820000	0.034856	20.599756	10.447989	1.886344	5.599869	2.665555	0.000000	-10.000000	-1.075000	39.833332	354.166656	1023.000000	1023.000000	2046.000000
9.840000	0.035815	21.166521	11.500937	1.207789	4.832922	3.624873	0.000000	-10.000000	-1.050000	39.950001	367.333344	1023.000000	1023.000000	2046.000000
9.860000	0.039327	23.242346	11.305949	1.810390	6.233681	3.892326	0.000000	-10.000000	-1.041667	39.950001	380.666656	1023.000000	1023.000000	2046.000000
9.880000	0.042113	24.888779	12.611220	2.649583	6.159978	3.467997	0.000000	-10.000000	-1.033333	39.683334	394.000000	1023.000000	1023.000000	2046.000000
9.900000	0.045827	27.083549	12.786204	2.768979	6.518452	5.009915	0.000000	-10.000000	-1.025000	39.583332	407.333344	1023.000000	1023.000000	2046.000000
9.920000	0.048091	28.421516	13.124312	4.338028	7.280551	3.678624	0.000000	-10.000000	-1.025000	39.549999	420.666656	1023.000000	1023.000000	2046.000000
9.940000	0.049340	29.159863	14.024433	3.737736	6.660729	4.736965	0.000000	-10.000000	-1.041667	39.799999	433.833344	1023.000000	1023.000000	2046.000000
9.960000	0.050290	29.721561	13.714784	4.332413	7.724727	3.949638	0.000000	-10.000000	-1.075000	40.316669	447.166656	1023.000000	1023.000000	2046.000000
9.980000	0.049202	29.078560	14.597311	3.891125	6.732006	3.858119	0.000000	-10.000000	-1.066667	40.383335	460.500000	1023.000000	1023.000000	2046.000000
10.000000	0.049672	29.355936	13.959112	3.724209	7.316776	4.355839	0.000000	-10.000000	-1.041667	40.133335	474.000000	1023.000000	1023.000000	2046.000000
10.020000	0.049784	29.422441	14.414989	4.467950	7.388099	3.151405	0.000000	-10.000000	-0.991667	39.400002	487.333344	1023.000000	1023.000000	2046.000000
10.040000	0.050638	29.927021	15.022600	3.614968	6.879909	4.409542	0.000000	-10.000000	-0.966667	38.866669	500.666656	1023.000000	1023.000000	2046.000000
10.060000	0.052740	31.169607	14.348368	4.226003	8.194777	4.400459	0.000000	-10.000000	-0.966667	38.483334	513.666687	1023.000000	1023.000000	2046.000000
10.080000	0.053705	31.739891	14.776464	5.052493	8.337371	3.573563	0.000000	-10.000000	-0.991667	38.283333	526.666687	1023.000000	1023.000000	2046.000000
10.100000	0.054756	32.361042	15.114070	4.331085	7.909263	5.006624	0.000000	-10.000000	-1.025000	38.366669	539.333313	1023.000000	1023.000000	2046.000000
10.120000	0.056650	33.479988	14.332791	5.235864	9.058008	4.853327	0.000000	-10.000000	-1.041667	38.616669	552.166687	1023.000000	1023.000000	2046.000000
10.140000	0.057056	33.720036	14.717110	5.806768	8.855712	4.340445	0.000000	-10.000000	-1.033333	39.000000	565.000000	1023.000000	1023.000000	2046.000000
10.160000	0.058460	34.549763	14.951453	5.064406	8.562635	5.971268	0.000000	-10.000000	-1.041667	39.333336	578.000000	1023.000000	1023.000000	2046.000000
10.180000	0.060798	35.931713	14.578535	5.922841	9.698524	5.731814	0.000000	-10.000000	-1.033333	39.650002	591.000000	1023.000000	1023.000000	2046.000000
10.200000	0.061779	36.511272	15.127307	6.484505	9.599715	5.299743	0.000000	-10.000000	-1.050000	39.616669	604.166687	1023.000000	1023.000000	2046.000000
10.220000	0.063733	37.666103	15.791917	5.731268	9.248145	6.894772	0.000000	-10.000000	-1.033333	39.766666	617.333313	1023.000000	1023.000000	2046.000000
10.240000	0.066131	39.083656	15.356773	6.204394	10.338134	7.184355	0.000000	-10.000000	-1.016667	39.566669	630.666687	1023.000000	1023.000000	2046.000000
10.260000	0.068187	40.298241	15.465115	7.295321	11.045465	6.492338	0.000000	-10.000000	-0.975000	39.283333	643.833313	1023.000000	1023.000000	2046.000000
10.280000	0.070349	41.576355	16.512442	7.239575	10.747356	7.076980	0.000000	-10.000000	-0.933333	38.500000	657.000000	1023.000000	1023.000000	2046.000000
10.300000	0.073586	43.489033	17.081604	7.006818	10.681195	8.719415	0.000000	-10.000000	-0.925000	38.450001	670.000000	1023.000000	1023.000000	2046.000000
10.320000	0.077006	45.510826	17.289825	7.685819	11.415305	9.119878	0.000000	-10.000000	-0.933333	38.733334	682.833313	1023.000000	1023.000000	2046.000000
10.340000	0.080705	47.696926	17.507313	8.527569	12.593887	9.068159	0.000000	-10.000000	-0.933333	39.133335	695.666687	1023.000000	1023.000000	2046.000000
10.360000	0.083355	49.262577	17.952238	9.821467	13.012424	8.476450	0.000000	-10.000000	-0.916667	38.799999	708.666687	1023.000000	1023.000000	2046.000000
10.380000	0.084478	49.926739	19.007496	8.304160	12.483588	10.131495	0.000000	-10.000000	-0.900000	38.083332	721.833313	1023.000000	1023.000000	2046.000000
10.400000	0.085458	50.505692	18.885685	8.735575	13.093408	9.791025	0.000000	-10.000000	-0.900000	37.500000	734.666687	1023.000000	1023.000000	2046.000000
10.420000	0.085437	50.493191	18.951088	8.391876	13.072046	10.078180	0.000000	-10.000000	-0.916667	37.500000	747.333313	1023.000000	1023.000000	2046.000000
10.440000	0.085939	50.789917	18.348944	9.204736	13.948101	9.288138	0.000000	-10.000000	-0.933333	37.900002	759.666687	1023.000000	1023.000000	2046.000000
10.460000	0.087173	51.518959	18.997246	9.656030	14.139544	8.726138	0.000000	-10.000000	-0.958333	38.200001	772.333313	1023.000000	1023.000000	2046.000000
10.480000	0.087606	51.774971	17.958916	9.743517	14.370615	9.701924	0.000000	-10.000000	-0.958333	38.400002	785.000000	1023.000000	1023.000000	2046.000000
10.500000	0.088900	52.539692	18.794065	10.026289	14.926068	8.793268	0.000000	-10.000000	-0.941667	38.466667	797.833313	1023.000000	1023.000000	2046.000000
10.520000	0.089962	53.167522	18.169710	9.908763	15.007376	10.081675	0.000000	-10.000000	-0.916667	38.566669	810.666687	1023.000000	1023.000000	2046.000000
10.540000	0.091431	54.035435	18.959093	10.385014	15.496214	9.195114	0.000000	-10.000000	-0.900000	38.516666	823.333313	1023.000000	1023.000000	2046.000000
10.560000	0.093817	55.445591	18.778870	10.408410	15.696771	10.561541	0.000000	-10.000000	-0.891667	38.200001	836.166687	1023.000000	1023.000000	2046.000000
10.580000	0.095764	56.596355	19.507809	10.960683	16.294117	9.833746	0.000000	-10.000000	-0.866667	37.650002	849.000000	1023.000000	1023.000000	2046.000000
10.600000	0.098424	58.168861	19.334648	11.555951	16.693237	10.585024	0.000000	-10.000000	-0.816667	36.466667	861.666687	1023.000000	1023.000000	2046.000000
10.620000	0.099514	58.812660	19.888294	11.462559	16.882721	10.579087	0.000000	-10.000000	-0.766667	35.700001	874.000000	1023.000000	1023.000000	2046.000000
10.640000	0.103428	61.126122	20.187462	12.051820	17.398239	11.488602	0.000000	-10.000000	-0.716667	34.816669	886.000000	1023.000000	1023.000000	2046.000000
10.660000	0.105634	62.429844	21.222309	12.382343	17.198893	11.626300	0.000000	-10.000000	-0.666667	34.066669	897.833313	1023.000000	1023.000000	2046.000000
10.680000	0.107309	63.419403	21.419212	12.462699	16.911089	12.626404	0.000000	-10.000000	-0.616667	32.783333	909.333313	1023.000000	1023.000000	2046.000000
10.700000	0.110234	65.148407	21.103933	12.924117	18.126692	12.993667	0.000000	-10.000000	-0.566667	31.583334	920.500000	1023.000000	1023.000000	2046.000000
10.720000	0.112305	66.372498	21.607098	14.005141	18.570074	12.190186	0.000000	-10.000000	-0.508333	30.283335	931.166687	1023.000000	1023.000000	2046.000000
10.740000	0.113225	66.916145	22.275578	13.815864	17.903160	12.921549	0.000000	-10.000000	-0.458333	28.966667	941.500000	1023.000000	1023.000000	2046.000000
10.760000	0.115946	68.524307	22.533571	13.339111	18.391296	14.260327	0.000000	-10.000000	-0.408333	27.750000	951.333313	1023.000000	1023.000000	2046.000000
10.780000	0.117257	69.298683	21.838470	15.001215	19.467934	12.991066	0.000000	-10.000000	-0.366667	26.200001	960.833313	1023.000000	1023.000000	2046.000000
10.800000	0.117732	69.579582	22.839577	14.806342	18.560061	13.373604	0.000000	-10.000000	-0.300000	24.933332	970.000000	1023.000000	1023.000000	2046.000000
10.820000	0.119849	70.830521	22.767029	14.431688	18.934237	14.697569	0.000000	-10.000000	-0.225000	22.766666	978.666687	1023.000000	1023.000000	2046.000000
10.840000	0.120487	71.207848	22.413687	15.724260	19.688658	13.381242	0.000000	-10.000000	-0.150000	20.633333	986.666687	1023.000000	1023.000000	2046.000000
10.860000	0.120419	71.167786	23.364639	15.188138	18.548443	14.066563	0.000000	-10.000000	-0.091667	17.916666	993.833313	1023.000000	1023.000000	2046.000000
10.880000	0.121887	72.035240	22.772154	15.232250	19.296480	14.734358	0.000000	-10.000000	-0.041667	15.150001	1000.166687	1023.000000	1023.000000	2046.000000
10.900000	0.122978	72.680008	22.840183	16.417557	19.877192	13.545079	0.000000	-10.000000	-0.016667	12.116667	1005.833313	1023.000000	1023.000000	2046.000000
10.920000	0.122766	72.554657	23.857697	15.879779	18.767941	14.049245	0.000000	-10.000000	0.016667	8.583334	1010.333313	1023.000000	1023.000000	2046.000000
10.940000	0.123377	72.915764	23.477993	15.512630	18.849049	15.076089	0.000000	-10.000000	0.033333	5.083333	1013.833313	1023.000000	1023.000000	2046.000000
10.960000	0.121799	71.983192	22.638878	16.330629	19.316517	13.697173	0.000000	-10.000000	0.058333	1.350000	1016.166687	1023.000000	1023.000000	2046.000000
10.980000	0.119532	70.643433	23.020447	16.296009	18.396603	12.930374	0.000000	-10.000000	0.075000	-1.700000	1017.500000	1023.000000	1023.000000	2046.000000
11.000000	0.118788	70.203827	23.363092	15.191654	17.557087	14.091990	0.000000	-10.000000	0.108333	-5.200000	1018.000000	1023.000000	1023.000000	2046.000000
11.020000	0.119489	70.618187	22.648874	15.506413	18.408419	14.054481	0.000000	-10.000000	0.150000	-8.750000	1018.000000	1023.000000	1023.000000	2046.000000
11.040000	0.119487	70.616882	22.543610	16.552942	18.537422	12.982914	0.000000	-10.000000	0.200000	-12.483334	1018.000000	1023.000000	1023.000000	2046.000000
11.060000	0.117893	69.675003	22.969601	16.167925	17.052551	13.484926	0.000000	-10.000000	0.233333	-14.900000	1018.000000	1023.000000	1023.000000	2046.000000
11.080000	0.117330	69.342079	22.161192	16.007288	17.073112	14.100486	0.000000	-10.000000	0.250000	-15.950000	1014.333313	1023.000000	1023.000000	2046.000000
11.100000	0.115072	68.007484	21.455835	16.881590	17.384073	12.285987	0.000000	-10.000000	0.266667	-16.666666	1003.833313	1023.000000	1023.000000	2046.000000
11.120000	0.111612	65.962524	22.007734	15.706475	15.655085	12.593228	0.000000	-10.000000	0.283333	-17.116667	993.333313	1023.000000	1023.000000	2046.000000
11.140000	0.109019	64.430214	20.916832	15.045655	15.617580	12.850143	0.000000	-10.000000	0.308333	-18.266666	984.500000	1023.000000	1023.000000	2046.000000
11.160000	0.105376	62.277378	20.140465	15.602724	15.366297	11.167892	0.000000	-10.000000	0.350000	-19.683334	980.166687	1023.000000	1023.000000	2046.000000
11.180000	0.101637	60.067581	20.392611	14.377408	13.670996	11.626566	0.000000	-10.000000	0.433333	-21.883333	973.500000	1023.000000	1023.000000	2046.000000
11.200000	0.100508	59.400509	19.235023	14.051540	14.292423	11.821520	0.000000	-10.000000	0.508333	-24.116667	966.166687	1023.000000	1023.000000	2046.000000
11.220000	0.098380	58.142342	19.316715	14.606173	13.784740	10.434714	0.000000	-10.000000	0.583333	-26.250000	958.166687	1023.000000	1023.000000	2046.000000
11.240000	0.096799	57.207985	19.065392	13.473099	13.016729	11.652765	0.000000	-10.000000	0.633333	-27.900000	949.500000	1023.000000	1023.000000	2046.000000
11.260000	0.095281	56.311035	17.966496	14.407506	13.692099	10.244936	0.000000	-10.000000	0.700000	-29.050001	940.166687	1023.000000	1023.000000	2046.000000
11.280000	0.092763	54.823078	18.542574	13.691743	12.232185	10.356577	0.000000	-10.000000	0.750000	-29.900002	930.500000	1023.000000	1023.000000	2046.000000
11.300000	0.092173	54.474331	17.779737	13.012846	12.578106	11.103642	0.000000	-10.000000	0.791667	-30.583334	920.500000	1023.000000	1023.000000	2046.000000
11.320000	0.090210	53.314293	17.176693	13.882520	12.734862	9.520217	0.000000	-10.000000	0.808333	-31.216667	910.166687	1023.000000	1023.000000	2046.000000
11.340000	0.088158	52.101288	17.414278	12.673018	11.511513	10.502480	0.000000	-10.000000	0.816667	-31.700001	899.833313	1023.000000	1023.000000	2046.000000
11.360000	0.087590	51.765896	16.248960	13.005454	12.507380	10.004103	0.000000	-10.000000	0.825000	-32.433334	889.166687	1023.000000	1023.000000	2046.000000
11.380000	0.085773	50.691803	16.749933	13.095373	11.599723	9.246775	0.000000	-10.000000	0.841667	-32.616669	878.500000	1023.000000	1023.000000	2046.000000
11.400000	0.085169	50.334869	16.657986	11.925053	11.065761	10.686070	0.000000	-10.000000	0.883333	-33.049999	867.500000	1023.000000	1023.000000	2046.000000
11.420000	0.084470	49.921555	15.848545	12.830951	11.883424	9.358634	0.000000	-10.000000	0.916667	-33.216667	856.500000	1023.000000	1023.000000	2046.000000
11.440000	0.083671	49.449581	16.852486	12.443214	10.600330	9.553551	0.000000	-10.000000	0.958333	-33.966667	845.333313	1023.000000	1023.000000	2046.000000
11.460000	0.084879	50.163776	16.650618	11.914993	10.759867	10.838299	0.000000	-10.000000	0.966667	-34.483334	834.166687	1023.000000	1023.000000	2046.000000
11.480000	0.084813	50.124599	15.925217	13.222404	11.556590	9.420390	0.000000	-10.000000	0.983333	-34.866669	822.666687	1023.000000	1023.000000	2046.000000
11.500000	0.084137	49.725208	16.947617	12.800488	10.097748	9.879355	0.000000	-10.000000	0.983333	-34.900002	811.000000	1023.000000	1023.000000	2046.000000
11.520000	0.084314	49.829708	16.379402	12.316772	10.571215	10.562321	0.000000	-10.000000	0.991667	-34.883335	799.333313	1023.000000	1023.000000	2046.000000
11.540000	0.082717	48.885933	16.039900	13.309565	10.700070	8.836397	0.000000	-10.000000	0.991667	-35.133335	787.666687	1023.000000	1023.000000	2046.000000
11.560000	0.080243	47.423866	16.657526	12.114589	9.111391	9.540362	0.000000	-10.000000	1.016667	-35.383335	776.000000	1023.000000	1023.000000	2046.000000
11.580000	0.079200	46.807365	15.601387	11.944797	9.882093	9.379090	0.000000	-10.000000	1.016667	-35.616669	764.000000	1023.000000	1023.000000	2046.000000
11.600000	0.076916	45.457066	16.219587	12.043295	8.975492	8.218693	0.000000	-10.000000	1.016667	-35.400002	752.000000	1023.000000	1023.000000	2046.000000
11.620000	0.075250	44.472694	16.141865	10.734645	8.166903	9.429280	0.000000	-10.000000	1.000000	-35.400002	740.333313	1023.000000	1023.000000	2046.000000
11.640000	0.073613	43.505539	15.225479	11.543315	8.785883	7.950860	0.000000	-10.000000	1.000000	-35.133335	728.666687	1023.000000	1023.000000	2046.000000
11.660000	0.071019	41.972012	16.038345	10.614476	7.093688	8.225500	0.000000	-10.000000	0.991667	-35.166668	717.000000	1023.000000	1023.000000	2046.000000
11.680000	0.070682	41.772980	15.164570	10.055887	7.734662	8.817862	0.000000	-10.000000	0.991667	-35.133335	705.166687	1023.000000	1023.000000	2046.000000
11.700000	0.069309	40.961868	15.133493	10.840146	7.749674	7.238556	0.000000	-10.000000	0.991667	-35.333336	693.500000	1023.000000	1023.000000	2046.000000
11.720000	0.067926	40.144070	15.825195	9.568425	6.426373	8.324077	0.000000	-10.000000	1.016667	-35.716667	681.833313	1023.000000	1023.000000	2046.000000
11.740000	0.068306	40.368874	14.953265	9.662274	7.501701	8.251635	0.000000	-10.000000	1.041667	-35.849998	670.000000	1023.000000	1023.000000	2046.000000
11.760000	0.067334	39.794514	15.467605	10.271653	7.004136	7.051121	0.000000	-10.000000	1.058333	-36.033333	658.000000	1023.000000	1023.000000	2046.000000
11.780000	0.067211	39.721794	15.632118	9.139145	6.512678	8.437852	0.000000	-10.000000	1.041667	-35.866665	646.000000	1023.000000	1023.000000	2046.000000
11.800000	0.066854	39.510555	14.854314	9.858045	7.347311	7.450888	0.000000	-10.000000	1.008333	-35.583332	634.000000	1023.000000	1023.000000	2046.000000
11.820000	0.065373	38.635628	15.922542	9.410259	5.868447	7.434380	0.000000	-10.000000	0.983333	-35.033333	622.000000	1023.000000	1023.000000	2046.000000
11.840000	0.065670	38.810894	15.076979	8.924244	6.642076	8.167595	0.000000	-10.000000	0.966667	-34.416668	610.333313	1023.000000	1023.000000	2046.000000
11.860000	0.064897	38.354359	15.131226	9.864633	6.651724	6.706776	0.000000	-10.000000	0.958333	-34.016666	598.833313	1023.000000	1023.000000	2046.000000
11.880000	0.063957	37.798634	15.461729	8.610680	5.704576	8.021646	0.000000	-10.000000	0.950000	-33.866669	587.500000	1023.000000	1023.000000	2046.000000
11.900000	0.063867	37.745506	14.449096	9.281487	6.893715	7.121208	0.000000	-10.000000	0.941667	-33.650002	576.166687	1023.000000	1023.000000	2046.000000
11.920000	0.062408	36.882935	15.386431	9.124751	5.492236	6.879517	0.000000	-10.000000	0.925000	-33.650002	564.833313	1023.000000	1023.000000	2046.000000
11.940000	0.062372	36.862114	14.690206	8.326247	5.893748	7.951915	0.000000	-10.000000	0.908333	-33.333332	553.666687	1023.000000	1023.000000	2046.000000
11.960000	0.061522	36.359585	14.249903	9.369498	6.350246	6.389939	0.000000	-10.000000	0.883333	-33.283333	542.500000	1023.000000	1023.000000	2046.000000
11.980000	0.059967	35.440487	14.970470	8.375578	4.935954	7.158483	0.000000	-10.000000	0.866667	-33.200001	531.333313	1023.000000	1023.000000	2046.000000
12.000000	0.060066	35.498871	13.866371	8.351014	6.032208	7.249278	0.000000	-10.000000	0.850000	-33.250000	520.166687	1023.000000	1023.000000	2046.000000
12.020000	0.058553	34.604977	14.252919	8.963490	5.403863	5.984705	0.000000	-10.000000	0.850000	-33.066669	509.000000	1023.000000	1023.000000	2046.000000
12.040000	0.057988	34.270920	14.084667	7.719069	5.060583	7.406601	0.000000	-10.000000	0.866667	-32.900002	498.000000	1023.000000	1023.000000	2046.000000
12.060000	0.057230	33.822639	13.484135	8.687517	5.790215	5.860772	0.000000	-10.000000	0.866667	-32.916668	487.000000	1023.000000	1023.000000	2046.000000
12.080000	0.055605	32.862637	14.174412	7.583508	4.391956	6.712761	0.000000	-10.000000	0.883333	-32.983334	476.000000	1023.000000	1023.000000	2046.000000
12.100000	0.055620	32.871696	13.178993	8.034369	5.605304	6.053029	0.000000	-10.000000	0.900000	-33.016666	465.000000	1023.000000	1023.000000	2046.000000
12.120000	0.053793	31.791742	14.019344	7.274035	4.125249	6.373115	0.000000	-10.000000	0.900000	-33.016666	454.000000	1023.000000	1023.000000	2046.000000
12.140000	0.053880	31.843065	13.026542	7.694087	5.315353	5.807083	0.000000	-10.000000	0.883333	-33.133335	446.666656	1023.000000	1023.000000	2046.000000
12.160000	0.051923	30.686600	13.842639	7.027831	3.782081	6.034049	0.000000	-10.000000	0.858333	-32.950001	435.833344	1023.000000	1023.000000	2046.000000
12.180000	0.050978	30.127861	12.558605	7.255810	4.803001	5.510445	0.000000	-10.000000	0.850000	-32.816666	425.000000	1023.000000	1023.000000	2046.000000
12.200000	0.047297	27.952421	13.214645	6.233534	2.987471	5.516770	0.000000	-10.000000	0.841667	-32.400002	410.500000	1023.000000	1023.000000	2046.000000
12.220000	0.045182	26.702295	11.861965	6.193906	3.987144	4.659279	0.000000	-10.000000	0.825000	-32.183334	399.500000	1023.000000	1023.000000	2046.000000
12.240000	0.041617	24.595798	12.647286	5.201482	2.277769	4.469260	0.000000	-10.000000	0.816667	-31.750000	388.666656	1023.000000	1023.000000	2046.000000
12.260000	0.041236	24.370310	11.489598	5.028978	3.477903	4.373831	0.000000	-10.000000	0.825000	-31.666666	378.000000	1023.000000	1023.000000	2046.000000
12.280000	0.039476	23.330297	12.408003	4.936607	2.174361	3.811325	0.000000	-10.000000	0.816667	-31.516666	367.500000	1023.000000	1023.000000	2046.000000
12.300000	0.039836	23.542837	11.254872	4.676321	3.216013	4.395632	0.000000	-10.000000	0.816667	-31.516666	360.500000	1023.000000	1023.000000	2046.000000
12.320000	0.038364	22.672880	11.773448	5.300397	2.371000	3.228034	0.000000	-10.000000	0.816667	-31.533335	353.500000	1023.000000	1023.000000	2046.000000
12.340000	0.037639	22.244482	11.016976	4.317997	2.721102	4.188406	0.000000	-10.000000	0.808333	-31.283335	343.000000	1023.000000	1023.000000	2046.000000
12.360000	0.034464	20.368425	10.869566	4.905308	2.414500	2.179051	0.000000	-10.000000	0.791667	-30.833334	329.166656	1023.000000	1023.000000	2046.000000
12.380000	0.031481	18.605360	10.395772	3.186134	1.741901	3.281554	0.000000	-10.000000	0.741667	-30.333334	315.500000	1023.000000	1023.000000	2046.000000
12.400000	0.027162	16.052883	9.526803	3.806125	1.613452	1.106504	0.000000	-10.000000	0.716667	-30.166668	308.833344	1023.000000	1023.000000	2046.000000
12.420000	0.022982	13.582220	9.292975	2.064312	0.160115	2.064818	0.000000	-10.000000	0.691667	-29.566668	298.833344	1023.000000	1023.000000	2046.000000
12.440000	0.020427	12.072156	7.903060	2.677861	0.988168	0.503066	0.000000	-10.000000	0.691667	-29.133333	289.000000	1023.000000	1023.000000	2046.000000
12.460000	0.017826	10.535151	8.493108	1.586095	-0.611547	1.067495	0.000000	-10.000000	0.691667	-28.700001	276.000000	1023.000000	1023.000000	2046.000000
12.480000	0.016958	10.021912	7.034474	1.645833	0.578693	0.762912	0.000000	-10.000000	0.700000	-28.900000	269.666656	1023.000000	1023.000000	2046.000000
12.500000	0.014790	8.740672	7.439888	1.883644	-0.395207	-0.187652	0.000000	-10.000000	0.708333	-29.100000	259.833344	1023.000000	1023.000000	2046.000000
12.520000	0.013797	8.154167	6.792486	0.689834	-0.363093	1.034941	0.000000	-10.000000	0.708333	-29.150000	249.833328	1023.000000	1023.000000	2046.000000
12.540000	0.011923	7.046583	6.340901	1.623249	-0.179901	-0.737666	0.000000	-10.000000	0.691667	-29.183334	236.833328	1023.000000	1023.000000	2046.000000
12.560000	0.010600	6.264641	6.532180	0.128159	-1.111948	0.716250	0.000000	-10.000000	0.675000	-28.800001	227.166672	1023.000000	1023.000000	2046.000000
12.580000	0.009131	5.396165	5.487464	0.894991	-0.136541	-0.849750	0.000000	-10.000000	0.666667	-28.566668	220.833328	1023.000000	1023.000000	2046.000000
12.600000	0.007538	4.455159	6.270021	-0.299331	-1.664352	0.148820	0.000000	-10.000000	0.666667	-27.816668	211.333328	1023.000000	1023.000000	2046.000000
12.620000	0.007280	4.302516	4.977835	0.008003	-0.334274	-0.349048	0.000000	-10.000000	0.625000	-27.133333	202.166672	1023.000000	1023.000000	2046.000000
12.640000	0.005852	3.458395	6.003424	-0.123849	-1.704274	-0.716906	0.000000	-10.000000	0.583333	-26.366667	190.000000	1023.000000	1023.000000	2046.000000
12.660000	0.006568	3.881765	5.490989	-0.888345	-1.173179	0.452299	0.000000	-10.000000	0.550000	-26.133335	184.000000	1023.000000	1023.000000	2046.000000
12.680000	0.006832	4.037666	5.265370	0.334675	-0.518623	-1.043756	0.000000	-10.000000	0.550000	-26.033335	178.166672	1023.000000	1023.000000	2046.000000
12.700000	0.007063	4.174446	6.347190	-0.603382	-1.823644	0.254282	0.000000	-10.000000	0.550000	-26.183334	169.500000	1023.000000	1023.000000	2046.000000
12.720000	0.008559	5.058202	5.335778	-0.220504	-0.325040	0.267968	0.000000	-10.000000	0.550000	-25.950001	158.000000	1023.000000	1023.000000	2046.000000
12.740000	0.008125	4.802065	5.754766	0.611431	-0.607117	-0.957015	0.000000	-10.000000	0.550000	-25.733334	149.333328	1023.000000	1023.000000	2046.000000
12.760000	0.007663	4.528568	6.265872	-0.698788	-1.563996	0.525480	0.000000	-10.000000	0.550000	-25.050001	143.666672	1023.000000	1023.000000	2046.000000
12.780000	0.006890	4.072064	5.064988	-0.178878	-0.310713	-0.503334	0.000000	-10.000000	0.533333	-24.800001	135.500000	1023.000000	1023.000000	2046.000000
12.800000	0.004700	2.777983	5.830656	-0.417563	-1.644309	-0.990801	0.000000	-10.000000	0.516667	-24.400000	124.333336	1023.000000	1023.000000	2046.000000
12.820000	0.003905	2.307557	5.586784	-1.593904	-1.835484	0.150161	0.000000	-10.000000	0.500000	-24.299999	116.000000	1023.000000	1023.000000	2046.000000
12.840000	0.002658	1.571142	4.671705	-0.788336	-0.902356	-1.409871	0.000000	-10.000000	0.500000	-24.083334	110.333336	1023.000000	1023.000000	2046.000000
12.860000	0.000326	0.192932	5.722906	-1.637095	-2.719671	-1.173208	0.000000	-10.000000	0.466667	-23.366667	102.666664	1023.000000	1023.000000	2046.000000
12.880000	-0.000315	-0.185890	4.843513	-2.450155	-2.124053	-0.455195	0.000000	-10.000000	0.425000	-22.150000	92.500000	1023.000000	1023.000000	2046.000000
12.900000	-0.001650	-0.974875	4.529913	-1.469813	-1.870061	-2.164913	0.000000	-10.000000	0.383333	-20.883333	82.666664	1023.000000	1023.000000	2046.000000
12.920000	-0.002788	-1.647708	5.533246	-2.782581	-3.441786	-0.956587	0.000000	-10.000000	0.366667	-20.216667	75.500000	1023.000000	1023.000000	2046.000000
12.940000	-0.002294	-1.355924	4.338176	-2.579219	-2.008478	-1.106404	0.000000	-10.000000	0.366667	-19.933332	68.666664	1023.000000	1023.000000	2046.000000
12.960000	-0.003178	-1.878278	4.584317	-1.829351	-2.207169	-2.426075	0.000000	-10.000000	0.366667	-19.766666	64.166664	1023.000000	1023.000000	2046.000000
12.980000	-0.003267	-1.930831	5.574781	-3.084576	-3.417176	-1.003861	0.000000	-10.000000	0.366667	-19.333334	57.833332	1023.000000	1023.000000	2046.000000
13.000000	-0.002576	-1.522711	4.481681	-2.885795	-1.963410	-1.155188	0.000000	-10.000000	0.325000	-18.916666	51.333332	1023.000000	1023.000000	2046.000000
13.020000	-0.003184	-1.881761	4.929328	-2.103060	-2.365865	-2.342165	0.000000	-10.000000	0.283333	-18.500000	44.833332	1023.000000	1023.000000	2046.000000
13.040000	-0.002996	-1.770504	5.558815	-3.306638	-3.225779	-0.796902	0.000000	-10.000000	0.250000	-17.866667	38.500000	1023.000000	1023.000000	2046.000000
13.060000	-0.002200	-1.300157	4.396004	-2.614028	-1.581590	-1.500543	0.000000	-10.000000	0.250000	-17.183334	32.833332	1023.000000	1023.000000	2046.000000
13.080000	-0.003086	-1.823886	5.305285	-2.347832	-2.637727	-2.143613	0.000000	-10.000000	0.250000	-16.500000	27.166666	1023.000000	1023.000000	2046.000000
13.100000	-0.002141	-1.265541	5.296388	-3.413178	-2.635163	-0.513588	0.000000	-10.000000	0.241667	-16.200001	23.500000	1023.000000	1023.000000	2046.000000
13.120000	-0.002236	-1.321368	4.682415	-2.187090	-1.655007	-2.161685	0.000000	-10.000000	0.233333	-15.650001	18.166666	1023.000000	1023.000000	2046.000000
13.140000	-0.002580	-1.525071	5.755919	-3.276557	-3.073676	-0.930757	0.000000	-10.000000	0.216667	-14.950000	11.166667	1023.000000	1023.000000	2046.000000
13.160000	-0.001587	-0.937913	4.536931	-2.681985	-1.403734	-1.389125	0.000000	-10.000000	0.208333	-14.400000	6.166667	1023.000000	1023.000000	2046.000000
13.180000	-0.002519	-1.488927	5.454323	-2.473752	-2.543090	-1.926408	0.000000	-10.000000	0.191667	-13.700000	1.666667	1023.000000	1023.000000	2046.000000
13.200000	-0.001539	-0.909423	5.366276	-3.390842	-2.441306	-0.443550	0.000000	-10.000000	0.183333	-13.150001	-1.166667	1023.000000	1023.000000	2046.000000
13.220000	-0.001491	-0.881159	4.492261	-2.332755	-1.209008	-1.831656	0.000000	-10.000000	0.158333	-12.333334	-6.666667	1023.000000	1023.000000	2046.000000
13.240000	-0.002333	-1.378760	5.513991	-2.646055	-2.501403	-1.745294	0.000000	-10.000000	0.141667	-12.066667	-9.333333	1023.000000	1023.000000	2046.000000
13.260000	-0.001304	-0.770804	5.306511	-3.441193	-2.233574	-0.402548	0.000000	-10.000000	0.133333	-11.550000	-13.333333	1023.000000	1023.000000	2046.000000
13.280000	-0.001225	-0.723930	4.437066	-2.273687	-1.029071	-1.858238	0.000000	-10.000000	0.133333	-11.200000	-16.000000	1023.000000	1023.000000	2046.000000
13.300000	-0.002154	-1.273178	5.504012	-2.585265	-2.394117	-1.797808	0.000000	-10.000000	0.125000	-10.666667	-19.666666	1023.000000	1023.000000	2046.000000
13.320000	-0.001205	-0.712165	5.279232	-3.449685	-2.120150	-0.421562	0.000000	-10.000000	0.108333	-10.066667	-23.166666	1023.000000	1023.000000	2046.000000
13.340000	-0.001378	-0.814335	4.699001	-2.203522	-1.213483	-2.096331	0.000000	-10.000000	0.100000	-9.600000	-27.500000	1023.000000	1023.000000	2046.000000
13.360000	-0.001859	-1.098614	5.853985	-3.242549	-2.729692	-0.980358	0.000000	-10.000000	0.100000	-9.316667	-30.833334	1023.000000	1023.000000	2046.000000
13.380000	-0.000848	-0.501372	4.841668	-3.029674	-1.360083	-0.953284	0.000000	-10.000000	0.100000	-9.083334	-34.000000	1023.000000	1023.000000	2046.000000
13.400000	-0.001755	-1.037202	5.049863	-2.238514	-1.613193	-2.235358	0.000000	-10.000000	0.100000	-8.600000	-35.833332	1023.000000	1023.000000	2046.000000
13.420000	-0.001176	-0.695158	5.797520	-3.450997	-2.525859	-0.515821	0.000000	-10.000000	0.100000	-7.866667	-38.666668	1023.000000	1023.000000	2046.000000
13.440000	-0.000603	-0.356629	4.658494	-2.688924	-0.961510	-1.364688	0.000000	-10.000000	0.100000	-7.300000	-41.166668	1023.000000	1023.000000	2046.000000
13.460000	-0.001771	-1.046872	5.700565	-2.747709	-2.299010	-1.700719	0.000000	-10.000000	0.091667	-6.866667	-43.833332	1023.000000	1023.000000	2046.000000
13.480000	-0.000793	-0.468842	5.310031	-3.487172	-1.862219	-0.429482	0.000000	-10.000000	0.091667	-6.616667	-46.166668	1023.000000	1023.000000	2046.000000
13.500000	-0.001399	-0.827025	4.704124	-2.203719	-1.126566	-2.200864	0.000000	-10.000000	0.075000	-6.366667	-48.500000	1023.000000	1023.000000	2046.000000
13.520000	-0.002363	-1.396704	5.777014	-3.348480	-2.842134	-0.983104	0.000000	-10.000000	0.075000	-6.016667	-50.500000	1023.000000	1023.000000	2046.000000
13.540000	-0.002804	-1.657256	4.321541	-3.114540	-1.628825	-1.235432	0.000000	-10.000000	0.066667	-5.533333	-52.500000	1023.000000	1023.000000	2046.000000
13.560000	-0.006020	-3.558033	4.999631	-3.122514	-3.150503	-2.284647	0.000000	-10.000000	0.066667	-4.900000	-54.333332	1023.000000	1023.000000	2046.000000
13.580000	-0.006946	-4.105188	4.202215	-4.246825	-2.681461	-1.379117	0.000000	-10.000000	0.058333	-4.250000	-56.000000	1023.000000	1023.000000	2046.000000
13.600000	-0.008906	-5.263371	4.182653	-3.433034	-2.820592	-3.192399	0.000000	-10.000000	0.050000	-3.566667	-57.333332	1023.000000	1023.000000	2046.000000
13.620000	-0.009047	-5.346544	4.635680	-4.914162	-3.486242	-1.581820	0.000000	-10.000000	0.050000	-2.916667	-58.500000	1023.000000	1023.000000	2046.000000
13.640000	-0.008820	-5.212367	3.873036	-3.871327	-2.164697	-3.049379	0.000000	-10.000000	0.050000	-2.583333	-59.500000	1023.000000	1023.000000	2046.000000
13.660000	-0.009044	-5.345268	5.163857	-4.584675	-3.798124	-2.126327	0.000000	-10.000000	0.050000	-2.966667	-60.500000	1023.000000	1023.000000	2046.000000
13.680000	-0.007417	-4.383195	3.872436	-3.999511	-1.985363	-2.270757	0.000000	-10.000000	0.058333	-4.033334	-61.500000	1023.000000	1023.000000	2046.000000
13.700000	-0.008487	-5.015789	4.943200	-3.772340	-3.302482	-2.884166	0.000000	-10.000000	0.066667	-4.950000	-62.833332	1023.000000	1023.000000	2046.000000
13.720000	-0.008653	-5.113771	4.196721	-4.739052	-2.707709	-1.863731	0.000000	-10.000000	0.066667	-5.116667	-64.500000	1023.000000	1023.000000	2046.000000
13.740000	-0.011340	-6.701928	3.645142	-3.884132	-2.543301	-3.919637	0.000000	-10.000000	0.066667	-3.616667	-66.000000	1023.000000	1023.000000	2046.000000
13.760000	-0.014218	-8.402808	4.037020	-5.529078	-4.186073	-2.724677	0.000000	-10.000000	0.050000	-1.483333	-66.833336	1023.000000	1023.000000	2046.000000
13.780000	-0.016878	-9.974699	2.140952	-5.054548	-3.023702	-4.037402	0.000000	-10.000000	0.041667	1.200000	-67.000000	1023.000000	1023.000000	2046.000000
13.800000	-0.020222	-11.951479	2.903872	-5.716226	-5.067890	-4.071235	0.000000	-10.000000	0.033333	3.116667	-67.000000	1023.000000	1023.000000	2046.000000
13.820000	-0.020329	-12.014188	1.431658	-6.153269	-3.743059	-3.549518	0.000000	-10.000000	0.050000	3.866667	-67.000000	1023.000000	1023.000000	2046.000000
13.840000	-0.022145	-13.087658	1.863251	-5.538073	-4.638597	-4.774241	0.000000	-10.000000	0.075000	2.033333	-67.000000	1023.000000	1023.000000	2046.000000
13.860000	-0.021990	-12.996227	1.342476	-6.579191	-4.445713	-3.313799	0.000000	-10.000000	0.083333	-0.633333	-67.166664	1023.000000	1023.000000	2046.000000
13.880000	-0.023199	-13.710415	0.550182	-5.477364	-3.805686	-4.977547	0.000000	-10.000000	0.083333	-3.233333	-67.833336	1023.000000	1023.000000	2046.000000
13.900000	-0.024333	-14.380878	1.407102	-6.614428	-5.337094	-3.836458	0.000000	-10.000000	0.075000	-4.183333	-69.000000	1023.000000	1023.000000	2046.000000
13.920000	-0.023778	-14.052936	0.135565	-6.544773	-3.972724	-3.671003	0.000000	-10.000000	0.058333	-3.366667	-70.500000	1023.000000	1023.000000	2046.000000
13.940000	-0.025106	-14.837862	0.113004	-5.755541	-4.213255	-4.982071	0.000000	-10.000000	0.033333	-0.816667	-71.500000	1023.000000	1023.000000	2046.000000
13.960000	-0.024871	-14.698804	0.712005	-7.063775	-5.112695	-3.234339	0.000000	-10.000000	0.000000	2.816667	-72.000000	1023.000000	1023.000000	2046.000000
13.980000	-0.024011	-14.190279	-0.557305	-6.169521	-3.403433	-4.060020	0.000000	-10.000000	-0.025000	6.550000	-72.000000	1023.000000	1023.000000	2046.000000
14.000000	-0.024637	-14.560188	0.524383	-6.090200	-4.704115	-4.290255	0.000000	-10.000000	-0.058333	9.883333	-72.000000	1023.000000	1023.000000	2046.000000
14.020000	-0.022501	-13.297805	0.181656	-6.808947	-3.956803	-2.713710	0.000000	-10.000000	-0.100000	12.966667	-72.000000	1023.000000	1023.000000	2046.000000
14.040000	-0.021542	-12.731354	0.183194	-5.411327	-3.280596	-4.222624	0.000000	-10.000000	-0.141667	14.966667	-72.000000	1023.000000	1023.000000	2046.000000
14.060000	-0.019389	-11.458993	1.516051	-6.348288	-4.257067	-2.369690	0.000000	-10.000000	-0.158333	16.316668	-56.166668	1023.000000	1023.000000	2046.000000
14.080000	-0.016420	-9.704440	0.600593	-5.408447	-2.283673	-2.612913	0.000000	-10.000000	-0.208333	18.033335	-20.000000	1023.000000	1023.000000	2046.000000
14.100000	-0.015608	-9.224109	1.771565	-4.707081	-3.095179	-3.193413	0.000000	-10.000000	-0.250000	19.366667	16.166666	1023.000000	1023.000000	2046.000000
14.120000	-0.012705	-7.508722	2.068212	-5.533856	-2.751652	-1.291426	0.000000	-10.000000	-0.300000	20.450001	36.500000	1023.000000	1023.000000	2046.000000
14.140000	-0.011679	-6.902177	1.372137	-4.245430	-1.315755	-2.713130	0.000000	-10.000000	-0.300000	20.616667	38.500000	1023.000000	1023.000000	2046.000000
14.160000	-0.011842	-6.998359	2.849112	-4.932868	-2.860642	-2.053961	0.000000	-10.000000	-0.283333	21.100000	42.833332	1023.000000	1023.000000	2046.000000
14.180000	-0.009829	-5.809131	2.351103	-5.207349	-1.795772	-1.157113	0.000000	-10.000000	-0.266667	21.566668	49.666668	1023.000000	1023.000000	2046.000000
14.200000	-0.009902	-5.852249	2.160997	-3.964654	-1.267045	-2.781546	0.000000	-10.000000	-0.300000	22.066668	56.833332	1023.000000	1023.000000	2046.000000
14.220000	-0.010027	-5.925856	3.564979	-5.119675	-2.841868	-1.529291	0.000000	-10.000000	-0.358333	22.983334	64.166664	1023.000000	1023.000000	2046.000000
14.240000	-0.008105	-4.790065	2.763055	-5.013008	-1.400391	-1.139722	0.000000	-10.000000	-0.441667	24.566668	71.500000	1023.000000	1023.000000	2046.000000
14.260000	-0.008120	-4.798819	2.784960	-3.910376	-1.130536	-2.542867	0.000000	-10.000000	-0.466667	26.250000	79.500000	1023.000000	1023.000000	2046.000000
14.280000	-0.007084	-4.186750	4.208163	-4.941444	-2.406014	-1.047455	0.000000	-10.000000	-0.508333	27.566668	88.000000	1023.000000	1023.000000	2046.000000
14.300000	-0.004554	-2.691192	3.297992	-4.545617	-0.619937	-0.823630	0.000000	-10.000000	-0.533333	28.450001	97.166664	1023.000000	1023.000000	2046.000000
14.320000	-0.004112	-2.430103	4.165590	-3.677449	-1.094431	-1.823814	0.000000	-10.000000	-0.575000	29.350000	106.500000	1023.000000	1023.000000	2046.000000
14.340000	-0.001289	-0.762036	4.795652	-4.583813	-1.106350	0.132475	0.000000	-10.000000	-0.616667	30.183334	116.000000	1023.000000	1023.000000	2046.000000
14.360000	0.000702	0.415117	4.163358	-3.184466	0.517922	-1.081697	0.000000	-10.000000	-0.641667	30.950001	126.000000	1023.000000	1023.000000	2046.000000
14.380000	0.002090	1.235382	5.803871	-3.678770	-0.841644	-0.048074	0.000000	-10.000000	-0.666667	31.550001	136.166672	1023.000000	1023.000000	2046.000000
14.400000	0.005480	3.238753	5.111314	-3.404255	0.922014	0.609680	0.000000	-10.000000	-0.675000	31.833334	146.833328	1023.000000	1023.000000	2046.000000
14.420000	0.006662	3.937307	5.674079	-2.210479	0.947189	-0.473481	0.000000	-10.000000	-0.716667	32.350002	157.333328	1023.000000	1023.000000	2046.000000
14.440000	0.009635	5.693998	6.719309	-3.117944	0.521018	1.571615	0.000000	-10.000000	-0.750000	32.733334	168.000000	1023.000000	1023.000000	2046.000000
14.460000	0.012255	7.242936	5.847962	-1.832816	2.499766	0.728023	0.000000	-10.000000	-0.775000	33.200001	178.833328	1023.000000	1023.000000	2046.000000
14.480000	0.013370	7.901758	7.250213	-1.619683	1.447131	0.824097	0.000000	-10.000000	-0.766667	33.450001	189.833328	1023.000000	1023.000000	2046.000000
14.500000	0.016697	9.867742	7.358789	-2.168110	2.103262	2.573800	0.000000	-10.000000	-0.775000	33.933334	201.000000	1023.000000	1023.000000	2046.000000
14.520000	0.018538	10.955943	6.725514	-0.564931	3.658727	1.136633	0.000000	-10.000000	-0.783333	34.500000	212.166672	1023.000000	1023.000000	2046.000000
14.540000	0.019893	11.756844	8.357336	-0.923915	2.335099	1.988323	0.000000	-10.000000	-0.800000	34.799999	223.500000	1023.000000	1023.000000	2046.000000
14.560000	0.022966	13.572849	7.892545	-1.114021	3.618810	3.175516	0.000000	-10.000000	-0.800000	34.816666	235.166672	1023.000000	1023.000000	2046.000000
14.580000	0.024229	14.319167	7.815371	0.382048	4.368278	1.753470	0.000000	-10.000000	-0.800000	34.866669	246.666672	1023.000000	1023.000000	2046.000000
14.600000	0.025876	15.292646	9.352008	-0.542191	3.101642	3.381187	0.000000	-10.000000	-0.800000	34.716667	258.333344	1023.000000	1023.000000	2046.000000
14.620000	0.028615	16.911505	8.541540	-0.157179	4.822496	3.704647	0.000000	-10.000000	-0.800000	34.799999	269.833344	1023.000000	1023.000000	2046.000000
14.640000	0.029766	17.591980	8.411379	1.260260	5.518170	2.402173	0.000000	-10.000000	-0.808333	34.650002	281.500000	1023.000000	1023.000000	2046.000000
14.660000	0.031043	18.346169	10.047712	0.375259	4.087383	3.835814	0.000000	-10.000000	-0.816667	35.066666	293.166656	1023.000000	1023.000000	2046.000000
14.680000	0.034280	20.259192	9.193514	0.822373	5.925275	4.318030	0.000000	-10.000000	-0.816667	35.283333	305.000000	1023.000000	1023.000000	2046.000000
14.700000	0.035033	20.704563	9.597925	2.001629	5.965270	3.139739	0.000000	-10.000000	-0.816667	35.383331	316.666656	1023.000000	1023.000000	2046.000000
14.720000	0.036884	21.798586	10.876772	0.975476	4.989289	4.957050	0.000000	-10.000000	-0.833333	35.733334	328.333344	1023.000000	1023.000000	2046.000000
14.740000	0.039559	23.379234	9.821836	1.830688	6.999280	4.727432	0.000000	-10.000000	-0.841667	35.750000	340.000000	1023.000000	1023.000000	2046.000000
14.760000	0.040021	23.652534	10.416648	2.751551	6.699351	3.784986	0.000000	-10.000000	-0.850000	36.083336	352.000000	1023.000000	1023.000000	2046.000000
14.780000	0.041830	24.721380	11.693871	1.806681	5.673881	5.546949	0.000000	-10.000000	-0.841667	35.850002	364.000000	1023.000000	1023.000000	2046.000000
14.800000	0.044410	26.246164	10.688258	2.433776	7.554011	5.570119	0.000000	-10.000000	-0.866667	36.066666	376.000000	1023.000000	1023.000000	2046.000000
14.820000	0.044737	26.439758	10.780451	3.624305	7.764553	4.270450	0.000000	-10.000000	-0.883333	35.950001	388.000000	1023.000000	1023.000000	2046.000000
14.840000	0.046354	27.395027	12.337526	2.737503	6.446266	5.873732	0.000000	-10.000000	-0.900000	36.233334	400.000000	1023.000000	1023.000000	2046.000000
14.860000	0.048784	28.831158	11.561721	3.113459	7.950760	6.205218	0.000000	-10.000000	-0.883333	36.283333	412.000000	1023.000000	1023.000000	2046.000000
14.880000	0.048326	28.560894	10.997011	4.371368	8.406737	4.785778	0.000000	-10.000000	-0.891667	36.633335	424.166656	1023.000000	1023.000000	2046.000000
14.900000	0.047451	28.043665	12.416685	3.294569	6.550791	5.781621	0.000000	-10.000000	-0.908333	36.916668	436.500000	1023.000000	1023.000000	2046.000000
14.920000	0.048401	28.604740	11.514821	3.072614	7.768486	6.248819	0.000000	-10.000000	-0.941667	37.400002	448.833344	1023.000000	1023.000000	2046.000000
14.940000	0.047594	28.127771	11.113055	4.158245	8.352093	4.504379	0.000000	-10.000000	-0.966667	37.800003	461.333344	1023.000000	1023.000000	2046.000000
14.960000	0.048315	28.554035	12.773303	3.208247	6.972764	5.599721	0.000000	-10.000000	-0.975000	38.050003	473.833344	1023.000000	1023.000000	2046.000000
14.980000	0.051869	30.654293	12.860436	3.058170	7.815490	6.920196	0.000000	-10.000000	-0.966667	38.100002	486.500000	1023.000000	1023.000000	2046.000000
15.000000	0.055112	32.571434	12.230009	4.563911	9.746695	6.030821	0.000000	-10.000000	-0.933333	37.799999	499.166656	1023.000000	1023.000000	2046.000000
15.020000	0.055690	32.913052	13.122321	5.189688	8.759276	5.841766	0.000000	-10.000000	-0.891667	37.299999	511.833344	1023.000000	1023.000000	2046.000000
15.040000	0.057531	34.000820	13.537167	4.648718	8.358709	7.456225	0.000000	-10.000000	-0.883333	37.216667	524.500000	1023.000000	1023.000000	2046.000000
15.060000	0.058380	34.502819	12.391045	5.657284	10.150858	6.303632	0.000000	-10.000000	-0.866667	37.083336	536.833313	1023.000000	1023.000000	2046.000000
15.080000	0.056270	33.255360	12.798745	5.818515	9.272078	5.366024	0.000000	-10.000000	-0.875000	37.116669	549.333313	1023.000000	1023.000000	2046.000000
15.100000	0.055747	32.946419	13.531007	4.469911	8.044079	6.901421	0.000000	-10.000000	-0.858333	36.950001	561.666687	1023.000000	1023.000000	2046.000000
15.120000	0.055817	32.988102	12.306917	4.772523	9.303836	6.604827	0.000000	-10.000000	-0.850000	36.950001	574.000000	1023.000000	1023.000000	2046.000000
15.140000	0.053973	31.898125	11.445772	5.644226	9.732879	5.075248	0.000000	-10.000000	-0.800000	36.350002	586.333313	1023.000000	1023.000000	2046.000000
15.160000	0.053574	31.662329	12.240047	5.078637	8.692986	5.650657	0.000000	-10.000000	-0.758333	35.466667	598.666687	1023.000000	1023.000000	2046.000000
15.180000	0.053512	31.625336	10.899693	5.110832	9.297917	6.316894	0.000000	-10.000000	-0.716667	34.683334	610.666687	1023.000000	1023.000000	2046.000000
15.200000	0.055733	32.938194	11.130437	5.859152	10.464017	5.484590	0.000000	-10.000000	-0.716667	33.933334	622.333313	1023.000000	1023.000000	2046.000000
15.220000	0.055775	32.963104	10.612236	6.495563	10.539122	5.316185	0.000000	-10.000000	-0.716667	33.549999	633.666687	1023.000000	1023.000000	2046.000000
15.240000	0.058799	34.750023	11.713998	5.614238	10.451502	6.970283	0.000000	-10.000000	-0.716667	33.466667	645.000000	1023.000000	1023.000000	2046.000000
15.260000	0.058727	34.707851	11.469953	6.943220	10.166955	6.127725	0.000000	-10.000000	-0.708333	33.683334	656.000000	1023.000000	1023.000000	2046.000000
15.280000	0.059205	34.990231	12.583825	5.006287	9.146817	8.253301	0.000000	-10.000000	-0.708333	33.966667	667.166687	1023.000000	1023.000000	2046.000000
15.300000	0.059975	35.445290	12.443395	5.723209	9.814210	7.464474	0.000000	-10.000000	-0.733333	34.266666	678.500000	1023.000000	1023.000000	2046.000000
15.320000	0.060936	36.013306	10.936502	6.248649	10.652040	8.176118	0.000000	-10.000000	-0.766667	35.000000	690.000000	1023.000000	1023.000000	2046.000000
15.340000	0.062876	37.159996	11.030712	7.361359	11.877614	6.890311	0.000000	-10.000000	-0.783333	35.166668	701.500000	1023.000000	1023.000000	2046.000000
15.360000	0.065880	38.935226	12.012246	7.684504	11.670545	7.567933	0.000000	-10.000000	-0.783333	35.033333	713.166687	1023.000000	1023.000000	2046.000000
15.380000	0.066997	39.595379	13.116904	6.129960	10.626662	9.721851	0.000000	-10.000000	-0.766667	34.583332	724.833313	1023.000000	1023.000000	2046.000000
15.400000	0.068744	40.627892	12.887029	7.326759	11.694438	8.719664	0.000000	-10.000000	-0.750000	34.483334	736.500000	1023.000000	1023.000000	2046.000000
15.420000	0.071377	42.183613	11.804946	8.575416	12.928025	8.875224	0.000000	-10.000000	-0.725000	34.233334	748.000000	1023.000000	1023.000000	2046.000000
15.440000	0.076659	45.305325	13.298331	9.734417	13.429859	8.842715	0.000000	-10.000000	-0.716667	34.116665	759.500000	1023.000000	1023.000000	2046.000000
15.460000	0.079496	46.981846	15.029689	8.533060	12.401937	11.017161	0.000000	-10.000000	-0.700000	33.933334	770.833313	1023.000000	1023.000000	2046.000000
15.480000	0.080448	47.544632	14.014751	9.334915	13.597201	10.597764	0.000000	-10.000000	-0.675000	33.566666	782.333313	1023.000000	1023.000000	2046.000000
15.500000	0.082798	48.933781	14.154658	10.663760	15.067171	9.048191	0.000000	-10.000000	-0.625000	33.016666	793.500000	1023.000000	1023.000000	2046.000000
15.520000	0.084424	49.894569	15.276181	9.594979	14.675866	10.347544	0.000000	-10.000000	-0.608333	32.100002	804.666687	1023.000000	1023.000000	2046.000000
15.540000	0.086009	50.831089	16.854063	9.813326	13.837957	10.325743	0.000000	-10.000000	-0.625000	31.966667	815.500000	1023.000000	1023.000000	2046.000000
15.560000	0.084555	49.971817	16.182142	8.901841	13.861912	11.025921	0.000000	-10.000000	-0.666667	32.000000	826.333313	1023.000000	1023.000000	2046.000000
15.580000	0.085151	50.324207	15.911119	10.062800	14.854857	9.495431	0.000000	-10.000000	-0.700000	32.450001	837.000000	1023.000000	1023.000000	2046.000000
15.600000	0.085640	50.613338	16.154367	9.462652	14.598625	10.397694	0.000000	-10.000000	-0.716667	32.916668	847.666687	1023.000000	1023.000000	2046.000000
15.620000	0.087947	51.976826	16.044607	10.396226	15.734573	9.801420	0.000000	-10.000000	-0.725000	33.216667	858.500000	1023.000000	1023.000000	2046.000000
15.640000	0.090589	53.537937	16.466885	10.836609	16.237524	9.996919	0.000000	-10.000000	-0.725000	33.616669	869.666687	1023.000000	1023.000000	2046.000000
15.660000	0.092358	54.583603	16.756102	10.551869	16.254221	11.021412	0.000000	-10.000000	-0.725000	33.833336	880.833313	1023.000000	1023.000000	2046.000000
15.680000	0.096212	56.861465	17.855562	11.596836	16.576176	10.832892	0.000000	-10.000000	-0.708333	33.850002	892.166687	1023.000000	1023.000000	2046.000000
15.700000	0.096711	57.155979	18.017092	10.455443	16.206364	12.477079	0.000000	-10.000000	-0.675000	33.600002	903.333313	1023.000000	1023.000000	2046.000000
15.720000	0.101070	59.732079	19.099518	11.752117	16.890749	11.989696	0.000000	-10.000000	-0.625000	32.850002	914.666687	1023.000000	1023.000000	2046.000000
15.740000	0.101085	59.740963	19.533451	10.731324	16.059673	13.416514	0.000000	-10.000000	-0.608333	32.383335	925.666687	1023.000000	1023.000000	2046.000000
15.760000	0.104468	61.740643	19.248539	11.914615	17.604782	12.972707	0.000000	-10.000000	-0.583333	31.583334	936.666687	1023.000000	1023.000000	2046.000000
15.780000	0.107984	63.818722	20.062529	12.956226	17.992886	12.807080	0.000000	-10.000000	-0.583333	30.900000	947.166687	1023.000000	1023.000000	2046.000000
15.800000	0.107769	63.691750	20.249220	12.001932	17.195169	14.245427	0.000000	-10.000000	-0.558333	30.000000	957.500000	1023.000000	1023.000000	2046.000000
15.820000	0.110580	65.352631	19.846451	13.241416	18.853380	13.411387	0.000000	-10.000000	-0.533333	29.633333	967.500000	1023.000000	1023.000000	2046.000000
15.840000	0.113239	66.924042	20.235437	14.198502	19.370428	13.119675	0.000000	-10.000000	-0.500000	29.200001	977.500000	1023.000000	1023.000000	2046.000000
15.860000	0.113857	67.289627	20.072380	13.709858	19.194981	14.312407	0.000000	-10.000000	-0.458333	28.350000	987.500000	1023.000000	1023.000000	2046.000000
15.880000	0.115588	68.312546	20.152851	14.677837	20.126186	13.355675	0.000000	-10.000000	-0.433333	27.750000	997.166687	1023.000000	1023.000000	2046.000000
15.900000	0.116555	68.883881	20.343353	14.906899	20.139587	13.494044	0.000000	-10.000000	-0.391667	26.716667	1006.500000	1023.000000	1023.000000	2046.000000
15.920000	0.116883	69.078041	21.404221	14.599885	19.016079	14.057862	0.000000	-10.000000	-0.358333	26.000000	1015.500000	1023.000000	1023.000000	2046.000000
15.940000	0.119728	70.759048	22.612471	14.038588	18.501511	15.606479	0.000000	-10.000000	-0.325000	24.683332	1024.333374	1023.000000	1023.000000	2046.000000
15.960000	0.121438	71.769676	22.412188	14.256832	19.129038	15.971620	0.000000	-10.000000	-0.283333	23.616667	1032.833374	1023.000000	1023.000000	2046.000000
15.980000	0.122347	72.307373	21.182461	15.271140	20.596445	15.257323	0.000000	-10.000000	-0.241667	22.116667	1041.000000	1023.000000	1023.000000	2046.000000
16.000000	0.122987	72.685028	21.324675	16.127457	20.955938	14.276956	0.000000	-10.000000	-0.175000	20.283333	1048.666626	1023.000000	1023.000000	2046.000000
16.020000	0.122350	72.308807	22.053534	15.828693	19.790661	14.635919	0.000000	-10.000000	-0.116667	17.783333	1055.833374	1023.000000	1023.000000	2046.000000
16.040001	0.124404	73.522537	23.382341	14.908063	18.950544	16.281591	0.000000	-10.000000	-0.050000	15.300000	1062.166626	1023.000000	1023.000000	2046.000000
16.059999	0.126002	74.466972	22.612690	15.308445	20.115923	16.429914	0.000000	-10.000000	-0.016667	12.266666	1067.666626	1023.000000	1023.000000	2046.000000
16.080000	0.125721	74.301292	21.776651	16.418510	21.045837	15.060294	0.000000	-10.000000	0.016667	9.100000	1072.166626	1023.000000	1023.000000	2046.000000
16.100000	0.123159	72.786743	22.314955	16.285280	19.579315	14.607190	0.000000	-10.000000	0.050000	4.833333	1075.666626	1023.000000	1023.000000	2046.000000
16.120001	0.121366	71.727348	23.007809	14.841705	18.233458	15.644374	0.000000	-10.000000	0.083333	0.750000	1077.833374	1023.000000	1023.000000	2046.000000
16.139999	0.121043	71.536591	21.915152	14.817820	19.250702	15.552916	0.000000	-10.000000	0.108333	-2.850000	1078.833374	1023.000000	1023.000000	2046.000000
16.160000	0.120175	71.023445	21.301409	15.725544	20.021868	13.974623	0.000000	-10.000000	0.125000	-6.133333	1079.000000	1023.000000	1023.000000	2046.000000
16.180000	0.119103	70.390121	22.075935	15.509633	18.707216	14.097336	0.000000	-10.000000	0.158333	-9.266666	1079.000000	1023.000000	1023.000000	2046.000000
16.200001	0.120316	71.106789	22.916378	14.841179	17.793467	15.555767	0.000000	-10.000000	0.183333	-12.183333	1079.000000	1023.000000	1023.000000	2046.000000
16.219999	0.120739	71.356697	21.286812	15.704231	19.016748	15.348907	0.000000	-10.000000	0.216667	-13.950000	1079.000000	1023.000000	1023.000000	2046.000000
16.240000	0.118556	70.066368	20.405655	16.826567	19.313951	13.520198	0.000000	-10.000000	0.233333	-15.083334	1075.333374	1023.000000	1023.000000	2046.000000
16.260000	0.114657	67.762444	21.277817	15.819897	17.168945	13.495783	0.000000	-10.000000	0.291667	-16.950001	1063.166626	1023.000000	1023.000000	2046.000000
16.280001	0.113393	67.015488	21.078932	14.608006	16.948740	14.379808	0.000000	-10.000000	0.333333	-18.433334	1051.000000	1023.000000	1023.000000	2046.000000
16.299999	0.109839	64.914711	19.078783	15.221525	17.807747	12.806656	0.000000	-10.000000	0.375000	-19.700001	1042.500000	1023.000000	1023.000000	2046.000000
16.320000	0.105058	62.089539	18.983744	15.049185	16.449677	11.606934	0.000000	-10.000000	0.391667	-20.250000	1040.166626	1023.000000	1023.000000	2046.000000
16.340000	0.102397	60.516693	19.618790	13.588146	14.613806	12.695951	0.000000	-10.000000	0.416667	-21.233334	1035.500000	1023.000000	1023.000000	2046.000000
16.360001	0.101769	60.145439	18.208698	13.575932	15.657364	12.703446	0.000000	-10.000000	0.458333	-22.733334	1028.333374	1023.000000	1023.000000	2046.000000
16.379999	0.099460	58.780891	17.199829	14.407744	16.170435	11.002882	0.000000	-10.000000	0.500000	-23.983334	1020.833313	1023.000000	1023.000000	2046.000000
16.400000	0.096619	57.101997	17.927492	13.668624	14.311927	11.193955	0.000000	-10.000000	0.533333	-25.166668	1012.833313	1023.000000	1023.000000	2046.000000
16.420000	0.096987	57.319134	18.131859	12.776265	13.934732	12.476275	0.000000	-10.000000	0.558333	-25.900000	1004.333313	1023.000000	1023.000000	2046.000000
16.440001	0.096102	56.796227	16.611593	13.512394	15.171906	11.500336	0.000000	-10.000000	0.575000	-26.450001	995.666687	1023.000000	1023.000000	2046.000000
16.459999	0.093714	55.385227	16.057571	13.975286	15.140543	10.211826	0.000000	-10.000000	0.591667	-26.616667	986.833313	1023.000000	1023.000000	2046.000000
16.480000	0.090979	53.768307	16.918903	12.865882	13.230639	10.752880	0.000000	-10.000000	0.616667	-26.983334	978.000000	1023.000000	1023.000000	2046.000000
16.500000	0.091186	53.890652	17.055258	12.014729	12.893577	11.927089	0.000000	-10.000000	0.633333	-27.116667	969.000000	1023.000000	1023.000000	2046.000000
16.520000	0.090597	53.542866	15.842412	12.323714	13.931452	11.445289	0.000000	-10.000000	0.658333	-27.616667	959.833313	1023.000000	1023.000000	2046.000000
16.540001	0.088948	52.568130	14.976886	13.178794	14.494577	9.917873	0.000000	-10.000000	0.658333	-27.883333	950.666687	1023.000000	1023.000000	2046.000000
16.559999	0.087010	51.423096	15.760141	12.598308	13.031229	10.033420	0.000000	-10.000000	0.675000	-28.533335	941.166687	1023.000000	1023.000000	2046.000000
16.580000	0.087424	51.667587	16.600929	11.556263	12.098519	11.411876	0.000000	-10.000000	0.683333	-28.933334	931.833313	1023.000000	1023.000000	2046.000000
16.600000	0.088747	52.449436	16.049753	11.799726	12.986944	11.613014	0.000000	-10.000000	0.733333	-29.700001	922.166687	1023.000000	1023.000000	2046.000000
16.620001	0.089060	52.634243	15.027246	13.107330	14.129124	10.370540	0.000000	-10.000000	0.766667	-30.166666	912.500000	1023.000000	1023.000000	2046.000000
16.639999	0.088099	52.066566	15.285923	13.437401	13.420359	9.922884	0.000000	-10.000000	0.800000	-30.566668	902.166687	1023.000000	1023.000000	2046.000000
16.660000	0.088134	52.087376	16.416569	12.603919	11.955272	11.111617	0.000000	-10.000000	0.800000	-30.683334	891.833313	1023.000000	1023.000000	2046.000000
16.680000	0.088637	52.384678	15.959580	12.378540	12.444956	11.601600	0.000000	-10.000000	0.816667	-31.100000	881.500000	1023.000000	1023.000000	2046.000000
16.700001	0.087526	51.727783	14.926144	13.187707	13.424339	10.189595	0.000000	-10.000000	0.825000	-31.650000	871.166687	1023.000000	1023.000000	2046.000000
16.719999	0.084533	49.959152	14.799858	13.169525	12.776484	9.213286	0.000000	-10.000000	0.850000	-32.099998	860.666687	1023.000000	1023.000000	2046.000000
16.740000	0.081923	48.416241	15.878323	11.768913	10.896304	9.872701	0.000000	-10.000000	0.850000	-32.283333	850.000000	1023.000000	1023.000000	2046.000000
16.760000	0.081700	48.284752	15.737657	11.071109	10.758542	10.717443	0.000000	-10.000000	0.858333	-32.366665	839.333313	1023.000000	1023.000000	2046.000000
16.780001	0.080529	47.592884	14.371299	11.827291	12.047842	9.346452	0.000000	-10.000000	0.858333	-32.216667	828.500000	1023.000000	1023.000000	2046.000000
16.799999	0.077395	45.740608	14.737334	11.722992	10.745339	8.534941	0.000000	-10.000000	0.858333	-32.233334	817.666687	1023.000000	1023.000000	2046.000000
16.820000	0.076536	45.232548	15.573127	10.503714	9.331432	9.824275	0.000000	-10.000000	0.850000	-32.116669	806.833313	1023.000000	1023.000000	2046.000000
16.840000	0.076738	45.352329	14.306083	10.661822	10.738245	9.646179	0.000000	-10.000000	0.841667	-32.366669	796.166687	1023.000000	1023.000000	2046.000000
16.860001	0.074868	44.246895	13.784402	11.509727	10.829155	8.123610	0.000000	-10.000000	0.841667	-32.383335	785.333313	1023.000000	1023.000000	2046.000000
16.879999	0.073465	43.417747	15.106771	10.422283	8.969538	8.919155	0.000000	-10.000000	0.850000	-32.416668	774.500000	1023.000000	1023.000000	2046.000000
16.900000	0.074204	43.854465	14.899637	9.881536	9.155787	9.917505	0.000000	-10.000000	0.850000	-32.350002	763.666687	1023.000000	1023.000000	2046.000000
16.920000	0.074062	43.770542	13.578725	10.858109	10.594378	8.739329	0.000000	-10.000000	0.841667	-32.366669	752.833313	1023.000000	1023.000000	2046.000000
16.940001	0.071914	42.501442	14.074982	10.978216	9.474783	7.973460	0.000000	-10.000000	0.833333	-32.333336	742.166687	1023.000000	1023.000000	2046.000000
16.959999	0.071892	42.488026	15.043747	9.709158	8.258654	9.476466	0.000000	-10.000000	0.816667	-32.266666	731.333313	1023.000000	1023.000000	2046.000000
16.980000	0.072544	42.873486	13.798142	10.171102	9.851054	9.053186	0.000000	-10.000000	0.825000	-32.183334	720.666687	1023.000000	1023.000000	2046.000000
17.000000	0.070504	41.668087	13.763612	10.811034	9.375571	7.717868	0.000000	-10.000000	0.833333	-32.133335	709.833313	1023.000000	1023.000000	2046.000000
17.020000	0.069716	41.202179	14.866380	9.547504	7.767850	9.020444	0.000000	-10.000000	0.850000	-32.016666	699.166687	1023.000000	1023.000000	2046.000000
17.040001	0.070551	41.695786	13.791988	9.680190	9.133386	9.090220	0.000000	-10.000000	0.850000	-32.083336	688.333313	1023.000000	1023.000000	2046.000000
17.059999	0.068611	40.549339	13.338164	10.587686	9.140961	7.482530	0.000000	-10.000000	0.850000	-32.216667	677.666687	1023.000000	1023.000000	2046.000000
17.080000	0.067381	39.822186	14.547558	9.319623	7.309569	8.645435	0.000000	-10.000000	0.850000	-32.566669	666.833313	1023.000000	1023.000000	2046.000000
17.100000	0.068120	40.259045	13.308130	9.498283	8.809914	8.642718	0.000000	-10.000000	0.850000	-32.783333	656.000000	1023.000000	1023.000000	2046.000000
17.120001	0.065788	38.880657	12.971462	10.275014	8.557118	7.077065	0.000000	-10.000000	0.883333	-33.083332	645.000000	1023.000000	1023.000000	2046.000000
17.139999	0.064749	38.266712	14.157510	9.007750	6.778040	8.323412	0.000000	-10.000000	0.900000	-33.183334	634.000000	1023.000000	1023.000000	2046.000000
17.160000	0.065418	38.662266	12.904012	9.138471	8.256983	8.362802	0.000000	-10.000000	0.916667	-33.299999	623.000000	1023.000000	1023.000000	2046.000000
17.180000	0.063000	37.233269	12.761606	9.949575	7.776496	6.745591	0.000000	-10.000000	0.900000	-33.283333	612.000000	1023.000000	1023.000000	2046.000000
17.200001	0.062203	36.761993	13.651025	8.497162	6.390234	8.223574	0.000000	-10.000000	0.908333	-33.500000	601.000000	1023.000000	1023.000000	2046.000000
17.219999	0.062503	36.939495	12.197092	9.163392	8.118913	7.460097	0.000000	-10.000000	0.925000	-33.700001	589.833313	1023.000000	1023.000000	2046.000000
17.240000	0.059603	35.225227	12.868228	9.179910	6.658829	6.518263	0.000000	-10.000000	0.941667	-34.016666	578.500000	1023.000000	1023.000000	2046.000000
17.260000	0.059869	35.382576	13.117758	8.074123	6.215210	7.975485	0.000000	-10.000000	0.958333	-33.966667	567.166687	1023.000000	1023.000000	2046.000000
17.280001	0.059552	35.195351	11.774734	9.026070	7.771133	6.623414	0.000000	-10.000000	0.958333	-33.866669	555.833313	1023.000000	1023.000000	2046.000000
17.299999	0.056912	33.634720	12.868012	8.503842	5.839490	6.423374	0.000000	-10.000000	0.950000	-33.616669	544.500000	1023.000000	1023.000000	2046.000000
17.320000	0.058042	34.302647	12.611208	7.771784	6.316415	7.603240	0.000000	-10.000000	0.933333	-33.516666	533.166687	1023.000000	1023.000000	2046.000000
17.340000	0.056743	33.535343	11.414442	8.889477	7.307909	5.923515	0.000000	-10.000000	0.908333	-33.433334	522.000000	1023.000000	1023.000000	2046.000000
17.360001	0.053108	31.386984	12.514437	7.786371	4.981846	6.104330	0.000000	-10.000000	0.883333	-33.016666	510.833344	1023.000000	1023.000000	2046.000000
17.379999	0.052265	30.888700	11.724591	7.010609	5.393548	6.759952	0.000000	-10.000000	0.858333	-32.583336	499.833344	1023.000000	1023.000000	2046.000000
17.400000	0.048572	28.705767	10.553006	7.571618	5.886468	4.694674	0.000000	-10.000000	0.833333	-32.033333	489.000000	1023.000000	1023.000000	2046.000000
17.420000	0.044760	26.453293	11.671008	6.113797	3.705696	4.962791	0.000000	-10.000000	0.816667	-31.833334	478.333344	1023.000000	1023.000000	2046.000000
17.440001	0.044865	26.514990	11.061547	5.389862	4.349883	5.713698	0.000000	-10.000000	0.800000	-31.616667	467.666656	1023.000000	1023.000000	2046.000000
17.459999	0.043714	25.835018	9.995141	6.468026	5.334458	4.037393	0.000000	-10.000000	0.808333	-31.466667	457.000000	1023.000000	1023.000000	2046.000000
17.480000	0.041983	24.812132	11.043698	5.833511	3.501245	4.433677	0.000000	-10.000000	0.816667	-31.583334	446.500000	1023.000000	1023.000000	2046.000000
17.500000	0.043260	25.566841	10.321235	5.526666	4.425863	5.293078	0.000000	-10.000000	0.825000	-31.483334	436.000000	1023.000000	1023.000000	2046.000000
17.520000	0.040825	24.127356	9.478725	6.426624	4.852570	3.369435	0.000000	-10.000000	0.816667	-31.450001	425.500000	1023.000000	1023.000000	2046.000000
17.540001	0.037685	22.271595	10.541245	4.828459	2.770545	4.131346	0.000000	-10.000000	0.800000	-31.016666	415.000000	1023.000000	1023.000000	2046.000000
17.559999	0.036101	21.335777	8.944322	4.568315	4.023724	3.799417	0.000000	-10.000000	0.766667	-30.516666	404.666656	1023.000000	1023.000000	2046.000000
17.580000	0.030362	17.944006	8.463012	4.695111	2.909989	1.875893	0.000000	-10.000000	0.716667	-29.533333	394.500000	1023.000000	1023.000000	2046.000000
17.600000	0.026960	15.933139	8.618550	2.895646	1.338487	3.080456	0.000000	-10.000000	0.675000	-28.483334	384.666656	1023.000000	1023.000000	2046.000000
17.620001	0.024914	14.724333	6.663819	3.438016	2.792158	1.830339	0.000000	-10.000000	0.650000	-27.750000	375.166656	1023.000000	1023.000000	2046.000000
17.639999	0.021222	12.542418	7.146339	3.130523	1.212542	1.053014	0.000000	-10.000000	0.650000	-27.550001	365.833344	1023.000000	1023.000000	2046.000000
17.660000	0.020883	12.342033	6.926491	1.995198	1.069548	2.350796	0.000000	-10.000000	0.658333	-27.750000	356.666656	1023.000000	1023.000000	2046.000000
17.680000	0.019145	11.314537	5.565629	3.100306	2.086366	0.562237	0.000000	-10.000000	0.666667	-27.900000	347.333344	1023.000000	1023.000000	2046.000000
17.700001	0.016712	9.876597	6.610634	1.835203	0.072566	1.358194	0.000000	-10.000000	0.658333	-27.916666	338.000000	1023.000000	1023.000000	2046.000000
17.719999	0.017017	10.057180	5.130698	1.821164	1.659745	1.445575	0.000000	-10.000000	0.641667	-27.733334	328.666656	1023.000000	1023.000000	2046.000000
17.740000	0.014110	8.339068	5.307759	2.184259	0.729444	0.117607	0.000000	-10.000000	0.616667	-27.416668	319.500000	1023.000000	1023.000000	2046.000000
17.760000	0.013802	8.157035	5.387763	0.760922	0.356857	1.651492	0.000000	-10.000000	0.591667	-26.850000	310.500000	1023.000000	1023.000000	2046.000000
17.780001	0.012707	7.509918	4.230128	1.787703	1.425008	0.067078	0.000000	-10.000000	0.566667	-26.100000	301.666656	1023.000000	1023.000000	2046.000000
17.799999	0.010834	6.403103	5.509233	0.549499	-0.581086	0.925457	0.000000	-10.000000	0.541667	-25.416668	292.833344	1023.000000	1023.000000	2046.000000
17.820000	0.011936	7.054132	4.147998	0.766302	1.214732	0.925100	0.000000	-10.000000	0.533333	-24.833334	284.333344	1023.000000	1023.000000	2046.000000
17.840000	0.010269	6.068826	5.008898	1.031800	-0.012976	0.041105	0.000000	-10.000000	0.516667	-24.450001	276.000000	1023.000000	1023.000000	2046.000000
17.860001	0.012257	7.244033	4.993636	0.157738	0.449232	1.643427	0.000000	-10.000000	0.516667	-24.216667	268.000000	1023.000000	1023.000000	2046.000000
17.879999	0.012660	7.482305	4.527960	1.635285	1.216532	0.102528	0.000000	-10.000000	0.525000	-24.333334	260.000000	1023.000000	1023.000000	2046.000000
17.900000	0.012806	7.568504	5.869671	0.512635	-0.298675	1.484872	0.000000	-10.000000	0.533333	-24.550001	251.666672	1023.000000	1023.000000	2046.000000
17.920000	0.014352	8.481905	4.559311	1.224828	1.687819	1.009946	0.000000	-10.000000	0.525000	-24.400000	243.333328	1023.000000	1023.000000	2046.000000
17.940001	0.011856	7.006837	5.564881	1.088635	-0.033559	0.386881	0.000000	-10.000000	0.516667	-24.083334	235.000000	1023.000000	1023.000000	2046.000000
17.959999	0.012368	7.309502	4.961041	0.240861	0.624544	1.483056	0.000000	-10.000000	0.508333	-23.816668	227.000000	1023.000000	1023.000000	2046.000000
17.980000	0.010219	6.039577	4.383367	1.181490	0.816484	-0.341764	0.000000	-10.000000	0.516667	-23.850000	219.000000	1023.000000	1023.000000	2046.000000
18.000000	0.008715	5.150803	5.379702	-0.269639	-0.838326	0.879067	0.000000	-10.000000	0.508333	-24.000000	211.000000	1023.000000	1023.000000	2046.000000
18.020000	0.008309	4.910824	4.029682	0.397179	0.708561	-0.224598	0.000000	-10.000000	0.508333	-23.750000	203.000000	1023.000000	1023.000000	2046.000000
18.040001	0.005292	3.127389	5.283567	-0.621666	-1.496516	-0.037996	0.000000	-10.000000	0.491667	-23.383333	195.166672	1023.000000	1023.000000	2046.000000
18.059999	0.005923	3.500236	3.956823	-0.736723	0.161027	0.119108	0.000000	-10.000000	0.466667	-22.766666	187.500000	1023.000000	1023.000000	2046.000000
18.080000	0.002856	1.687937	4.774551	-0.726753	-1.511994	-0.847867	0.000000	-10.000000	0.433333	-22.166668	180.000000	1023.000000	1023.000000	2046.000000
18.100000	0.003989	2.357502	4.298901	-1.528307	-0.796660	0.383568	0.000000	-10.000000	0.408333	-21.533335	172.500000	1023.000000	1023.000000	2046.000000
18.120001	0.002092	1.236567	4.108730	-0.705123	-0.889332	-1.277707	0.000000	-10.000000	0.391667	-21.033335	165.333328	1023.000000	1023.000000	2046.000000
18.139999	0.002396	1.415846	4.749796	-1.981639	-1.628129	0.275818	0.000000	-10.000000	0.383333	-20.666668	158.333328	1023.000000	1023.000000	2046.000000
18.160000	0.002682	1.584768	3.691523	-0.838236	-0.159784	-1.108735	0.000000	-10.000000	0.375000	-20.450001	151.500000	1023.000000	1023.000000	2046.000000
18.180000	0.001275	0.753406	5.120119	-1.856435	-2.104100	-0.406177	0.000000	-10.000000	0.375000	-20.083334	144.500000	1023.000000	1023.000000	2046.000000
18.200001	0.003297	1.948250	3.863917	-1.473843	-0.135369	-0.306455	0.000000	-10.000000	0.350000	-19.633333	137.833328	1023.000000	1023.000000	2046.000000
18.219999	0.001222	0.722263	4.802657	-1.371632	-1.591267	-1.117496	0.000000	-10.000000	0.341667	-19.050001	131.166672	1023.000000	1023.000000	2046.000000
18.240000	0.002891	1.708743	4.759559	-2.315781	-1.157749	0.422713	0.000000	-10.000000	0.308333	-18.283333	124.833336	1023.000000	1023.000000	2046.000000
18.260000	0.002682	1.585308	3.910714	-1.018006	-0.122885	-1.184515	0.000000	-10.000000	0.291667	-17.600000	118.500000	1023.000000	1023.000000	2046.000000
18.280001	0.001740	1.028080	5.321908	-2.041444	-1.970520	-0.281864	0.000000	-10.000000	0.266667	-17.000000	112.833336	1023.000000	1023.000000	2046.000000
18.299999	0.003610	2.133268	4.273432	-1.868192	-0.259447	-0.012526	0.000000	-10.000000	0.258333	-16.516666	107.166664	1023.000000	1023.000000	2046.000000
18.320000	0.002127	1.257007	4.467125	-1.195091	-0.759870	-1.255157	0.000000	-10.000000	0.250000	-16.049999	101.833336	1023.000000	1023.000000	2046.000000
18.340000	0.003101	1.832694	5.100108	-2.315575	-1.326048	0.374209	0.000000	-10.000000	0.233333	-15.483334	96.333336	1023.000000	1023.000000	2046.000000
18.360001	0.003348	1.978853	3.988301	-1.164335	0.103546	-0.948659	0.000000	-10.000000	0.225000	-14.883333	91.166664	1023.000000	1023.000000	2046.000000
18.379999	0.002322	1.372200	5.301126	-2.138654	-1.691837	-0.098434	0.000000	-10.000000	0.216667	-14.350000	86.166664	1023.000000	1023.000000	2046.000000
18.400000	0.003836	2.266910	3.954269	-1.530585	0.227993	-0.384766	0.000000	-10.000000	0.208333	-13.666667	81.500000	1023.000000	1023.000000	2046.000000
18.420000	0.001874	1.107784	5.240146	-1.897494	-1.680304	-0.554563	0.000000	-10.000000	0.183333	-13.133333	76.833336	1023.000000	1023.000000	2046.000000
18.440001	0.004093	2.418988	4.071293	-1.778508	0.153383	-0.027179	0.000000	-10.000000	0.158333	-12.483334	72.333336	1023.000000	1023.000000	2046.000000
18.459999	0.002073	1.225203	5.082521	-1.655781	-1.426272	-0.775265	0.000000	-10.000000	0.125000	-12.083333	68.000000	1023.000000	1023.000000	2046.000000
18.480000	0.003997	2.362399	4.525560	-2.208426	-0.338604	0.383869	0.000000	-10.000000	0.108333	-11.633333	64.000000	1023.000000	1023.000000	2046.000000
18.500000	0.002677	1.582138	4.319141	-1.158607	-0.338789	-1.239607	0.000000	-10.000000	0.100000	-11.133333	60.166668	1023.000000	1023.000000	2046.000000
18.520000	0.003381	1.998388	5.126505	-2.385267	-1.140795	0.397945	0.000000	-10.000000	0.100000	-10.600000	56.500000	1023.000000	1023.000000	2046.000000
18.540001	0.003484	2.059029	4.037111	-1.241389	0.234837	-0.971530	0.000000	-10.000000	0.100000	-10.000000	53.000000	1023.000000	1023.000000	2046.000000
18.559999	0.002623	1.550131	5.396084	-2.271917	-1.536795	-0.037240	0.000000	-10.000000	0.100000	-9.650001	49.666668	1023.000000	1023.000000	2046.000000
18.580000	0.004088	2.416271	4.071853	-1.624971	0.395576	-0.426187	0.000000	-10.000000	0.100000	-9.366667	46.500000	1023.000000	1023.000000	2046.000000
18.600000	0.002114	1.249282	5.217089	-1.895874	-1.360875	-0.711058	0.000000	-10.000000	0.091667	-9.266666	43.333332	1023.000000	1023.000000	2046.000000
18.620001	0.004252	2.512952	4.611588	-2.234520	-0.203800	0.339684	0.000000	-10.000000	0.083333	-9.000000	40.166668	1023.000000	1023.000000	2046.000000
18.639999	0.002704	1.598018	4.511589	-1.344537	-0.342759	-1.226276	0.000000	-10.000000	0.083333	-8.700001	37.166668	1023.000000	1023.000000	2046.000000
18.660000	0.003308	1.954880	5.368063	-2.547848	-1.232636	0.367300	0.000000	-10.000000	0.091667	-8.250000	34.333332	1023.000000	1023.000000	2046.000000
18.680000	0.003771	2.228583	4.085904	-1.462803	0.384714	-0.779232	0.000000	-10.000000	0.100000	-7.916667	31.666666	1023.000000	1023.000000	2046.000000
18.700001	0.002183	1.289963	5.452205	-2.289805	-1.547960	-0.324478	0.000000	-10.000000	0.091667	-7.583333	29.000000	1023.000000	1023.000000	2046.000000
18.719999	0.003635	2.148147	4.178972	-1.954171	0.138278	-0.214932	0.000000	-10.000000	0.083333	-7.266667	26.333334	1023.000000	1023.000000	2046.000000
18.740000	0.000391	0.231219	4.589007	-1.795190	-1.413385	-1.149213	0.000000	-10.000000	0.066667	-6.733334	23.833334	1023.000000	1023.000000	2046.000000
18.760000	-0.000379	-0.223734	4.158334	-2.940213	-1.409891	-0.031964	0.000000	-10.000000	0.066667	-5.933333	21.500000	1023.000000	1023.000000	2046.000000
18.780001	-0.003163	-1.869519	3.293334	-2.105944	-1.083892	-1.973018	0.000000	-10.000000	0.066667	-5.100000	19.666666	1023.000000	1023.000000	2046.000000
18.799999	-0.005113	-3.021595	4.265481	-3.716516	-2.648956	-0.921604	0.000000	-10.000000	0.066667	-4.250000	18.000000	1023.000000	1023.000000	2046.000000
18.820000	-0.005118	-3.024964	2.987047	-3.018672	-1.003402	-1.989936	0.000000	-10.000000	0.058333	-3.666667	16.666666	1023.000000	1023.000000	2046.000000
18.840000	-0.006896	-4.075633	4.368074	-3.898600	-2.919008	-1.626099	0.000000	-10.000000	0.050000	-3.450000	15.333333	1023.000000	1023.000000	2046.000000
18.860001	-0.004552	-2.690005	3.365728	-3.633616	-1.076394	-1.345723	0.000000	-10.000000	0.058333	-3.866667	14.166667	1023.000000	1023.000000	2046.000000
18.879999	-0.005863	-3.464777	3.928390	-3.078469	-2.150136	-2.164563	0.000000	-10.000000	0.075000	-4.650000	12.833333	1023.000000	1023.000000	2046.000000
18.900000	-0.004245	-2.508656	4.001284	-3.847817	-1.897746	-0.764377	0.000000	-10.000000	0.083333	-5.300000	11.333333	1023.000000	1023.000000	2046.000000
18.920000	-0.005606	-3.313414	3.260109	-2.773074	-1.213690	-2.586759	0.000000	-10.000000	0.075000	-5.300000	9.500000	1023.000000	1023.000000	2046.000000
18.940001	-0.007717	-4.560550	4.024181	-4.354333	-2.686003	-1.544395	0.000000	-10.000000	0.058333	-3.800000	7.666667	1023.000000	1023.000000	2046.000000
18.959999	-0.009549	-5.643373	2.344414	-3.636099	-1.316394	-3.035295	0.000000	-10.000000	0.033333	-1.566667	6.500000	1023.000000	1023.000000	2046.000000
18.980000	-0.014117	-8.343225	3.090942	-4.972486	-3.751941	-2.709740	0.000000	-10.000000	0.033333	1.016667	6.000000	1023.000000	1023.000000	2046.000000
19.000000	-0.015027	-8.880894	1.239913	-4.779975	-2.213364	-3.127467	0.000000	-10.000000	0.033333	2.516667	6.000000	1023.000000	1023.000000	2046.000000
19.020000	-0.018673	-11.035465	1.987814	-5.195564	-4.187031	-3.640684	0.000000	-10.000000	0.050000	2.533333	6.000000	1023.000000	1023.000000	2046.000000
19.040001	-0.017381	-10.272384	0.927361	-5.534343	-2.863438	-2.801964	0.000000	-10.000000	0.058333	0.650000	6.000000	1023.000000	1023.000000	2046.000000
19.059999	-0.019832	-11.720636	0.811439	-4.886389	-3.459234	-4.186453	0.000000	-10.000000	0.066667	-1.800000	5.666667	1023.000000	1023.000000	2046.000000
19.080000	-0.019628	-11.599967	0.953545	-6.116685	-3.816206	-2.620622	0.000000	-10.000000	0.075000	-4.150000	4.833333	1023.000000	1023.000000	2046.000000
19.100000	-0.020280	-11.985264	-0.307976	-4.914823	-2.663609	-4.098857	0.000000	-10.000000	0.066667	-5.233334	3.333333	1023.000000	1023.000000	2046.000000
19.120001	-0.022187	-13.112440	0.773392	-6.116940	-4.569071	-3.199821	0.000000	-10.000000	0.058333	-5.483334	1.666667	1023.000000	1023.000000	2046.000000
19.139999	-0.020764	-12.271307	-0.683007	-5.612938	-2.663846	-3.311516	0.000000	-10.000000	0.050000	-4.266667	0.166667	1023.000000	1023.000000	2046.000000
19.160000	-0.023473	-13.872535	0.029685	-5.658909	-4.176324	-4.066987	0.000000	-10.000000	0.033333	-1.416667	-0.666667	1023.000000	1023.000000	2046.000000
19.180000	-0.021920	-12.954699	-0.198585	-6.516218	-3.637344	-2.602551	0.000000	-10.000000	0.016667	1.616667	-1.000000	1023.000000	1023.000000	2046.000000
19.200001	-0.022356	-13.212125	-0.887386	-5.254229	-2.912312	-4.158197	0.000000	-10.000000	0.000000	5.000000	-1.000000	1023.000000	1023.000000	2046.000000
19.219999	-0.022239	-13.143396	0.490468	-6.483315	-4.422371	-2.728178	0.000000	-10.000000	-0.008333	7.633334	-1.000000	1023.000000	1023.000000	2046.000000
19.240000	-0.019257	-11.381020	-0.640317	-5.547762	-2.207487	-2.985452	0.000000	-10.000000	-0.025000	10.083334	-1.000000	1023.000000	1023.000000	2046.000000
19.260000	-0.019811	-11.708022	0.479328	-5.428669	-3.446381	-3.312299	0.000000	-10.000000	-0.050000	11.933333	-1.000000	1023.000000	1023.000000	2046.000000
19.280001	-0.016271	-9.615919	0.874492	-5.948566	-2.941409	-1.600436	0.000000	-10.000000	-0.083333	13.050000	-1.000000	1023.000000	1023.000000	2046.000000
19.299999	-0.014217	-8.402304	0.140744	-4.341634	-1.336767	-2.864646	0.000000	-10.000000	-0.133333	14.550000	2.833333	1023.000000	1023.000000	2046.000000
19.320000	-0.013890	-8.209265	1.835581	-5.214174	-3.033532	-1.797140	0.000000	-10.000000	-0.166667	16.133335	11.000000	1023.000000	1023.000000	2046.000000
19.340000	-0.010367	-6.126628	1.270007	-4.965870	-1.254111	-1.176653	0.000000	-10.000000	-0.200000	18.000000	21.166666	1023.000000	1023.000000	2046.000000
19.360001	-0.011181	-6.607774	1.141353	-4.048439	-1.107734	-2.592954	0.000000	-10.000000	-0.216667	19.250000	29.500000	1023.000000	1023.000000	2046.000000
19.379999	-0.010785	-6.374176	2.546020	-5.280770	-2.487696	-1.151730	0.000000	-10.000000	-0.250000	19.983334	35.833332	1023.000000	1023.000000	2046.000000
19.400000	-0.008423	-4.977960	1.368208	-4.414308	-0.386812	-1.545048	0.000000	-10.000000	-0.283333	20.766666	42.333332	1023.000000	1023.000000	2046.000000
19.420000	-0.010364	-6.124920	2.388688	-4.471719	-1.919061	-2.122828	0.000000	-10.000000	-0.308333	21.833334	49.166668	1023.000000	1023.000000	2046.000000
19.440001	-0.008221	-4.858400	2.720316	-5.374825	-1.639835	-0.564057	0.000000	-10.000000	-0.341667	23.216667	56.333332	1023.000000	1023.000000	2046.000000
19.459999	-0.007470	-4.414726	1.917742	-4.001625	-0.361475	-1.969369	0.000000	-10.000000	-0.383333	24.416668	64.000000	1023.000000	1023.000000	2046.000000
19.480000	-0.007738	-4.573283	3.471257	-4.970765	-2.090759	-0.983016	0.000000	-10.000000	-0.425000	25.333334	72.000000	1023.000000	1023.000000	2046.000000
19.500000	-0.004737	-2.799408	2.545316	-4.519027	-0.055432	-0.770265	0.000000	-10.000000	-0.450000	26.216667	80.333336	1023.000000	1023.000000	2046.000000
19.520000	-0.005224	-3.087539	3.166252	-3.931292	-0.710900	-1.611599	0.000000	-10.000000	-0.458333	27.066668	88.833336	1023.000000	1023.000000	2046.000000
19.540001	-0.002346	-1.386289	4.112149	-4.777594	-0.915913	0.195068	0.000000	-10.000000	-0.483333	28.016666	97.666664	1023.000000	1023.000000	2046.000000
19.559999	0.000301	0.177798	3.232393	-3.394363	1.041172	-0.701404	0.000000	-10.000000	-0.516667	28.566668	106.833336	1023.000000	1023.000000	2046.000000
19.580000	0.000407	0.240323	4.789589	-3.783585	-0.552092	-0.213590	0.000000	-10.000000	-0.566667	29.283333	116.333336	1023.000000	1023.000000	2046.000000
19.600000	0.004694	2.774096	4.334228	-3.540104	1.267111	0.712861	0.000000	-10.000000	-0.591667	30.016666	126.000000	1023.000000	1023.000000	2046.000000
19.620001	0.004954	2.927716	4.746655	-2.591393	1.080108	-0.307655	0.000000	-10.000000	-0.608333	30.800001	135.833328	1023.000000	1023.000000	2046.000000
19.639999	0.008017	4.737987	5.887872	-3.489072	0.679242	1.659945	0.000000	-10.000000	-0.616667	31.250000	146.000000	1023.000000	1023.000000	2046.000000
19.660000	0.011303	6.679947	4.916328	-1.872613	2.837326	0.798907	0.000000	-10.000000	-0.650000	31.666666	156.333328	1023.000000	1023.000000	2046.000000
19.680000	0.011304	6.680808	6.341142	-2.199886	1.342373	1.197178	0.000000	-10.000000	-0.691667	32.166668	166.833328	1023.000000	1023.000000	2046.000000
19.700001	0.015656	9.252666	6.475257	-2.261414	2.498942	2.539881	0.000000	-10.000000	-0.725000	32.733334	177.500000	1023.000000	1023.000000	2046.000000
19.719999	0.017348	10.252928	5.818760	-0.752887	3.927685	1.259369	0.000000	-10.000000	-0.725000	33.333336	188.500000	1023.000000	1023.000000	2046.000000
19.740000	0.017688	10.453346	7.312446	-1.423864	2.366113	2.198652	0.000000	-10.000000	-0.741667	33.716667	199.500000	1023.000000	1023.000000	2046.000000
19.760000	0.022030	13.019988	7.502236	-1.372039	3.421218	3.468572	0.000000	-10.000000	-0.750000	34.300003	210.666672	1023.000000	1023.000000	2046.000000
19.780001	0.023758	14.041226	6.625934	0.101800	5.058510	2.254982	0.000000	-10.000000	-0.791667	34.633335	221.833328	1023.000000	1023.000000	2046.000000
19.799999	0.023703	14.008454	8.000401	-0.393307	3.559815	2.841545	0.000000	-10.000000	-0.825000	35.183334	233.333328	1023.000000	1023.000000	2046.000000
19.820000	0.027650	16.340872	8.389752	-0.627263	4.247208	4.331174	0.000000	-10.000000	-0.866667	35.516666	245.000000	1023.000000	1023.000000	2046.000000
19.840000	0.029888	17.663599	7.486909	0.992246	6.067008	3.117437	0.000000	-10.000000	-0.891667	35.816666	257.000000	1023.000000	1023.000000	2046.000000
19.860001	0.029471	17.417370	8.550350	0.670847	4.836209	3.359963	0.000000	-10.000000	-0.916667	36.366669	269.000000	1023.000000	1023.000000	2046.000000
19.879999	0.032929	19.460981	9.568256	0.096716	4.662257	5.133751	0.000000	-10.000000	-0.933333	36.966667	281.000000	1023.000000	1023.000000	2046.000000
19.900000	0.036206	21.397552	8.746742	1.357975	6.666947	4.625888	0.000000	-10.000000	-0.950000	37.549999	293.166656	1023.000000	1023.000000	2046.000000
19.920000	0.036949	21.836676	8.506508	2.326161	7.207387	3.796619	0.000000	-10.000000	-0.966667	38.166668	305.500000	1023.000000	1023.000000	2046.000000
19.940001	0.037040	21.890739	9.438926	1.853913	6.284903	4.312998	0.000000	-10.000000	-0.975000	38.849998	318.166656	1023.000000	1023.000000	2046.000000
19.959999	0.038800	22.930794	10.007544	1.168538	5.923226	5.831486	0.000000	-10.000000	-1.008333	39.616665	331.000000	1023.000000	1023.000000	2046.000000
19.980000	0.040427	23.892145	10.002286	2.567755	6.673452	4.648652	0.000000	-10.000000	-1.008333	39.883331	344.166656	1023.000000	1023.000000	2046.000000
20.000000	0.042730	25.253523	11.201477	1.406135	6.029970	6.615941	0.000000	-10.000000	-1.033333	40.016666	357.333344	1023.000000	1023.000000	2046.000000
20.020000	0.043751	25.856670	11.045377	2.525003	6.535571	5.750720	0.000000	-10.000000	-1.033333	40.133335	370.666656	1023.000000	1023.000000	2046.000000
20.040001	0.047204	27.897333	10.890999	2.703274	7.683025	6.620037	0.000000	-10.000000	-1.075000	40.616669	384.000000	1023.000000	1023.000000	2046.000000
20.059999	0.047918	28.319836	10.063822	3.870624	8.697777	5.687613	0.000000	-10.000000	-1.116667	41.083336	397.666656	1023.000000	1023.000000	2046.000000
20.080000	0.047997	28.366457	10.210957	4.291132	8.637575	5.226792	0.000000	-10.000000	-1.150000	41.766666	411.166656	1023.000000	1023.000000	2046.000000
20.100000	0.047467	28.053051	10.360917	3.263556	8.423702	6.004876	0.000000	-10.000000	-1.166667	42.366669	424.833344	1023.000000	1023.000000	2046.000000
20.120001	0.048215	28.494949	10.222866	4.173329	9.087206	5.011549	0.000000	-10.000000	-1.158333	42.716667	438.833344	1023.000000	1023.000000	2046.000000
20.139999	0.050840	30.046581	10.814553	3.952284	9.508095	5.771650	0.000000	-10.000000	-1.150000	42.633335	453.166656	1023.000000	1023.000000	2046.000000
20.160000	0.053560	31.654112	11.127984	4.822770	10.035499	5.667861	0.000000	-10.000000	-1.116667	42.166668	467.500000	1023.000000	1023.000000	2046.000000
20.180000	0.056509	33.396526	11.495468	4.631204	10.215521	7.054333	0.000000	-10.000000	-1.091667	41.766666	481.500000	1023.000000	1023.000000	2046.000000
20.200001	0.057267	33.844715	11.049178	6.129941	10.612491	6.053108	0.000000	-10.000000	-1.083333	41.450001	495.500000	1023.000000	1023.000000	2046.000000
20.219999	0.058284	34.445930	11.177553	5.931911	10.761569	6.574898	0.000000	-10.000000	-1.100000	41.266666	509.500000	1023.000000	1023.000000	2046.000000
20.240000	0.056085	33.146343	11.731006	5.717929	9.680032	6.017376	0.000000	-10.000000	-1.100000	41.250000	523.500000	1023.000000	1023.000000	2046.000000
20.260000	0.054919	32.456844	12.600348	4.316699	8.406473	7.133325	0.000000	-10.000000	-1.100000	41.250000	537.166687	1023.000000	1023.000000	2046.000000
20.280001	0.054574	32.253456	12.630254	4.019698	8.178267	7.425236	0.000000	-10.000000	-1.075000	40.883335	550.833313	1023.000000	1023.000000	2046.000000
20.299999	0.053834	31.815825	12.414854	4.011878	8.190814	7.198279	0.000000	-10.000000	-1.041667	40.400002	564.500000	1023.000000	1023.000000	2046.000000
20.320000	0.054551	32.239658	12.517898	3.704475	8.549415	7.467871	0.000000	-10.000000	-0.966667	39.266666	578.166687	1023.000000	1023.000000	2046.000000
20.340000	0.054016	31.923605	11.400132	4.748120	9.230716	6.544637	0.000000	-10.000000	-0.900000	38.433334	591.500000	1023.000000	1023.000000	2046.000000
20.360001	0.054676	32.313663	9.945827	5.779193	10.195903	6.392740	0.000000	-10.000000	-0.850000	37.200001	604.333313	1023.000000	1023.000000	2046.000000
20.379999	0.058988	34.861767	11.380077	6.343146	10.684893	6.453651	0.000000	-10.000000	-0.841667	36.900002	616.833313	1023.000000	1023.000000	2046.000000
20.400000	0.057479	33.970146	12.158432	4.578226	9.246919	7.986569	0.000000	-10.000000	-0.841667	36.416668	629.166687	1023.000000	1023.000000	2046.000000
20.420000	0.058212	34.403080	10.775911	6.070241	10.756297	6.800632	0.000000	-10.000000	-0.833333	36.500000	641.500000	1023.000000	1023.000000	2046.000000
20.440001	0.061691	36.459221	10.571074	7.386084	11.706600	6.795463	0.000000	-10.000000	-0.833333	36.366665	653.833313	1023.000000	1023.000000	2046.000000
20.459999	0.060978	36.037872	12.201086	5.075005	9.991398	8.770384	0.000000	-10.000000	-0.833333	36.533333	666.000000	1023.000000	1023.000000	2046.000000
20.480000	0.061684	36.455311	10.084884	6.969296	11.741830	7.659301	0.000000	-10.000000	-0.875000	36.966667	678.000000	1023.000000	1023.000000	2046.000000
20.500000	0.065258	38.567722	11.349768	7.409657	11.591367	8.216933	0.000000	-10.000000	-0.900000	37.450001	690.166687	1023.000000	1023.000000	2046.000000
20.520000	0.064311	38.007889	10.288115	7.130138	11.870877	8.718760	0.000000	-10.000000	-0.916667	37.650002	702.500000	1023.000000	1023.000000	2046.000000
20.540001	0.069349	40.985390	11.278456	8.461118	12.929115	8.316701	0.000000	-10.000000	-0.900000	37.666668	715.166687	1023.000000	1023.000000	2046.000000
20.559999	0.069131	40.856384	12.324465	6.763488	11.563278	10.205154	0.000000	-10.000000	-0.858333	37.266666	727.666687	1023.000000	1023.000000	2046.000000
20.580000	0.072626	42.922207	11.412056	8.801828	13.795063	8.913260	0.000000	-10.000000	-0.816667	36.850002	740.333313	1023.000000	1023.000000	2046.000000
20.600000	0.077324	45.698277	13.004039	9.304749	13.563306	9.826181	0.000000	-10.000000	-0.833333	36.566666	752.666687	1023.000000	1023.000000	2046.000000
20.620001	0.077895	46.035797	12.519239	9.138131	13.736629	10.641799	0.000000	-10.000000	-0.816667	36.200001	765.000000	1023.000000	1023.000000	2046.000000
20.639999	0.084063	49.681362	13.682600	10.792260	15.196186	10.010314	0.000000	-10.000000	-0.816667	36.116669	777.000000	1023.000000	1023.000000	2046.000000
20.660000	0.083470	49.331020	14.785747	9.043126	13.714188	11.787961	0.000000	-10.000000	-0.750000	35.133335	789.000000	1023.000000	1023.000000	2046.000000
20.680000	0.084202	49.763126	14.304376	9.868018	15.047341	10.543391	0.000000	-10.000000	-0.725000	34.416668	801.000000	1023.000000	1023.000000	2046.000000
20.700001	0.088916	52.549122	15.285495	10.861139	15.827733	10.574756	0.000000	-10.000000	-0.725000	33.933334	812.666687	1023.000000	1023.000000	2046.000000
20.719999	0.086663	51.218033	16.598978	8.449092	13.837168	12.332796	0.000000	-10.000000	-0.716667	33.833332	824.000000	1023.000000	1023.000000	2046.000000
20.740000	0.086252	50.974693	15.726822	9.395896	14.618782	11.233193	0.000000	-10.000000	-0.750000	34.166668	835.333313	1023.000000	1023.000000	2046.000000
20.760000	0.089165	52.696331	15.360327	10.622504	16.220390	10.493111	0.000000	-10.000000	-0.741667	34.099998	846.666687	1023.000000	1023.000000	2046.000000
20.780001	0.093631	55.335941	16.639526	10.854065	16.602123	11.240223	0.000000	-10.000000	-0.750000	34.133335	858.166687	1023.000000	1023.000000	2046.000000
20.799999	0.093578	55.304852	17.747620	9.375250	15.489954	12.692026	0.000000	-10.000000	-0.741667	34.116669	869.500000	1023.000000	1023.000000	2046.000000
20.820000	0.095810	56.623653	18.065598	10.256630	15.723981	12.577444	0.000000	-10.000000	-0.716667	34.183334	880.833313	1023.000000	1023.000000	2046.000000
20.840000	0.094077	55.599560	17.581156	9.898617	15.673036	12.446753	0.000000	-10.000000	-0.691667	33.816666	892.333313	1023.000000	1023.000000	2046.000000
20.860001	0.097368	57.544720	17.841909	11.095912	16.862965	11.743934	0.000000	-10.000000	-0.633333	32.766666	903.666687	1023.000000	1023.000000	2046.000000
20.879999	0.100522	59.408573	17.790367	11.415190	17.527950	12.675066	0.000000	-10.000000	-0.591667	31.600000	914.833313	1023.000000	1023.000000	2046.000000
20.900000	0.104241	61.606716	18.230026	12.391318	18.630489	12.354880	0.000000	-10.000000	-0.533333	30.450001	925.500000	1023.000000	1023.000000	2046.000000
20.920000	0.104217	61.592121	18.652695	12.232208	17.923552	12.783669	0.000000	-10.000000	-0.491667	29.266668	935.833313	1023.000000	1023.000000	2046.000000
20.940001	0.106331	62.841679	19.203840	12.467519	18.094923	13.075396	0.000000	-10.000000	-0.450000	28.200001	945.833313	1023.000000	1023.000000	2046.000000
20.959999	0.107994	63.824715	18.866867	12.844331	18.313311	13.800206	0.000000	-10.000000	-0.400000	26.950001	955.333313	1023.000000	1023.000000	2046.000000
20.980000	0.111974	66.176476	19.398987	13.846740	19.595716	13.335036	0.000000	-10.000000	-0.341667	25.750000	964.666687	1023.000000	1023.000000	2046.000000
21.000000	0.111863	66.111206	20.051865	13.497569	18.776510	13.785260	0.000000	-10.000000	-0.291667	24.416668	973.500000	1023.000000	1023.000000	2046.000000
21.020000	0.112407	66.432587	19.685427	13.409538	18.764149	14.573473	0.000000	-10.000000	-0.250000	22.833334	982.000000	1023.000000	1023.000000	2046.000000
21.040001	0.115724	68.392685	20.028011	14.562622	20.002537	13.799512	0.000000	-10.000000	-0.216667	21.283335	989.833313	1023.000000	1023.000000	2046.000000
21.059999	0.115004	67.967171	20.838751	13.919644	18.833002	14.375776	0.000000	-10.000000	-0.158333	19.233334	997.166687	1023.000000	1023.000000	2046.000000
21.080000	0.115208	68.087967	20.650011	13.560578	18.507662	15.369716	0.000000	-10.000000	-0.100000	17.366667	1004.000000	1023.000000	1023.000000	2046.000000
21.100000	0.116543	68.876808	20.767244	14.580277	19.286247	14.243035	0.000000	-10.000000	-0.033333	14.583333	1010.000000	1023.000000	1023.000000	2046.000000
21.120001	0.115647	68.347519	20.984512	13.589661	18.284721	15.488626	0.000000	-10.000000	0.016667	11.066667	1015.333313	1023.000000	1023.000000	2046.000000
21.139999	0.116387	68.784515	21.069677	14.548777	18.705784	14.460279	0.000000	-10.000000	0.058333	5.383333	1019.666687	1023.000000	1023.000000	2046.000000
21.160000	0.119072	70.371384	22.157215	13.780382	18.464100	15.969683	0.000000	-10.000000	0.083333	0.050000	1022.500000	1023.000000	1023.000000	2046.000000
21.180000	0.120841	71.417130	21.145571	15.058160	20.258625	14.954776	0.000000	-10.000000	0.116667	-5.616667	1023.833313	1023.000000	1023.000000	2046.000000
21.200001	0.118783	70.200569	20.693228	15.519642	19.845758	14.141944	0.000000	-10.000000	0.166667	-9.683333	1024.000000	1023.000000	1023.000000	2046.000000
21.219999	0.115118	68.034653	21.744732	14.038604	17.544479	14.706837	0.000000	-10.000000	0.216667	-13.350000	1024.000000	1023.000000	1023.000000	2046.000000
21.240000	0.115717	68.388535	21.581274	13.672085	17.854866	15.280313	0.000000	-10.000000	0.266667	-15.550000	1024.000000	1023.000000	1023.000000	2046.000000
21.260000	0.116119	68.626045	20.524061	14.783373	19.225599	14.093010	0.000000	-10.000000	0.283333	-16.916668	1020.166687	1023.000000	1023.000000	2046.000000
21.280001	0.113975	67.359367	20.454268	14.802428	18.493708	13.608960	0.000000	-10.000000	0.325000	-18.183334	1011.000000	1023.000000	1023.000000	2046.000000
21.299999	0.112662	66.582962	21.458670	13.888509	16.545828	14.689953	0.000000	-10.000000	0.350000	-19.333334	999.666687	1023.000000	1023.000000	2046.000000
21.320000	0.114031	67.392464	20.593542	14.580444	17.469862	14.748618	0.000000	-10.000000	0.383333	-20.333334	989.833313	1023.000000	1023.000000	2046.000000
21.340000	0.112196	66.307640	19.309698	15.756687	18.191269	13.049988	0.000000	-10.000000	0.400000	-21.166666	983.000000	1023.000000	1023.000000	2046.000000
21.360001	0.107192	63.350319	20.290401	14.253976	15.631920	13.174021	0.000000	-10.000000	0.416667	-21.866667	976.000000	1023.000000	1023.000000	2046.000000
21.379999	0.106481	62.930023	19.752497	13.628085	15.940708	13.608734	0.000000	-10.000000	0.450000	-22.516666	968.666687	1023.000000	1023.000000	2046.000000
21.400000	0.103098	60.930706	18.113556	14.636953	16.514318	11.665877	0.000000	-10.000000	0.491667	-23.416668	961.000000	1023.000000	1023.000000	2046.000000
21.420000	0.096937	57.289604	18.724318	13.070021	13.621946	11.873319	0.000000	-10.000000	0.541667	-24.600000	953.000000	1023.000000	1023.000000	2046.000000
21.440001	0.096387	56.964924	17.712271	12.797095	14.289723	12.165833	0.000000	-10.000000	0.583333	-25.950001	944.833313	1023.000000	1023.000000	2046.000000
21.459999	0.094202	55.673111	16.382587	13.862871	14.925066	10.502587	0.000000	-10.000000	0.641667	-27.233334	936.333313	1023.000000	1023.000000	2046.000000
21.480000	0.089878	53.117611	17.210514	12.431917	12.525739	10.949439	0.000000	-10.000000	0.708333	-28.583334	927.333313	1023.000000	1023.000000	2046.000000
21.500000	0.090185	53.299152	16.753332	12.111187	12.769512	11.665119	0.000000	-10.000000	0.750000	-29.516666	918.000000	1023.000000	1023.000000	2046.000000
21.520000	0.089676	52.998470	15.253334	13.363772	14.125415	10.255948	0.000000	-10.000000	0.775000	-30.233334	908.166687	1023.000000	1023.000000	2046.000000
21.540001	0.085181	50.341858	15.626117	12.607155	12.162404	9.946180	0.000000	-10.000000	0.783333	-30.500000	898.000000	1023.000000	1023.000000	2046.000000
21.559999	0.084706	50.061272	15.593987	11.613074	11.740918	11.113291	0.000000	-10.000000	0.791667	-30.850000	887.666687	1023.000000	1023.000000	2046.000000
21.580000	0.084891	50.170753	14.225683	12.679832	13.354232	9.911007	0.000000	-10.000000	0.783333	-30.850000	877.500000	1023.000000	1023.000000	2046.000000
21.600000	0.080626	47.650124	14.665956	11.917355	11.461641	9.605169	0.000000	-10.000000	0.783333	-30.916668	867.166687	1023.000000	1023.000000	2046.000000
21.620001	0.080275	47.442776	14.726822	10.979211	10.983994	10.752748	0.000000	-10.000000	0.791667	-30.833334	856.833313	1023.000000	1023.000000	2046.000000
21.639999	0.081103	47.932026	13.423605	12.117424	12.725769	9.665228	0.000000	-10.000000	0.816667	-31.066668	846.500000	1023.000000	1023.000000	2046.000000
21.660000	0.077259	45.660309	14.154298	11.325675	10.686549	9.493788	0.000000	-10.000000	0.825000	-31.166666	836.166687	1023.000000	1023.000000	2046.000000
21.680000	0.078338	46.298050	14.347574	10.545429	10.721241	10.683806	0.000000	-10.000000	0.841667	-31.616667	825.833313	1023.000000	1023.000000	2046.000000
21.700001	0.079412	46.932709	13.292236	12.046022	12.212897	9.381553	0.000000	-10.000000	0.858333	-32.116669	815.166687	1023.000000	1023.000000	2046.000000
21.719999	0.077339	45.707569	14.421453	11.202924	10.107102	9.976090	0.000000	-10.000000	0.900000	-32.866669	804.500000	1023.000000	1023.000000	2046.000000
21.740000	0.080108	47.343639	13.931822	11.454002	11.306931	10.650883	0.000000	-10.000000	0.916667	-33.233334	793.500000	1023.000000	1023.000000	2046.000000
21.760000	0.078851	46.600903	13.237612	12.679355	11.678968	9.004969	0.000000	-10.000000	0.933333	-33.433334	782.333313	1023.000000	1023.000000	2046.000000
21.780001	0.076871	45.430626	14.463327	11.197726	9.645635	10.123939	0.000000	-10.000000	0.925000	-33.516666	771.166687	1023.000000	1023.000000	2046.000000
21.799999	0.078212	46.223522	13.529188	11.713190	11.196997	9.784148	0.000000	-10.000000	0.941667	-33.816669	760.000000	1023.000000	1023.000000	2046.000000
21.820000	0.074409	43.975689	13.390423	11.821010	10.344913	8.419345	0.000000	-10.000000	0.941667	-34.016666	748.833313	1023.000000	1023.000000	2046.000000
21.840000	0.072682	42.954967	14.124186	10.240600	8.983801	9.606380	0.000000	-10.000000	0.950000	-34.200001	737.500000	1023.000000	1023.000000	2046.000000
21.860001	0.072624	42.920502	12.912338	11.072819	10.426508	8.508837	0.000000	-10.000000	0.941667	-34.099998	726.000000	1023.000000	1023.000000	2046.000000
21.879999	0.068189	40.299854	13.739643	10.063760	8.169943	8.326509	0.000000	-10.000000	0.933333	-33.900002	714.500000	1023.000000	1023.000000	2046.000000
21.900000	0.068795	40.657585	13.189888	9.642384	8.879717	8.945599	0.000000	-10.000000	0.925000	-33.650002	703.166687	1023.000000	1023.000000	2046.000000
21.920000	0.066438	39.265118	12.412454	10.505706	9.016895	7.330064	0.000000	-10.000000	0.933333	-33.633335	692.000000	1023.000000	1023.000000	2046.000000
21.940001	0.064613	38.186466	13.391770	8.953850	7.294899	8.545945	0.000000	-10.000000	0.941667	-33.849998	680.833313	1023.000000	1023.000000	2046.000000
21.959999	0.065516	38.720112	12.253186	9.696510	8.957271	7.813145	0.000000	-10.000000	0.958333	-34.150002	669.500000	1023.000000	1023.000000	2046.000000
21.980000	0.062054	36.673840	12.864180	9.149219	7.269998	7.390444	0.000000	-10.000000	0.975000	-34.383335	658.000000	1023.000000	1023.000000	2046.000000
22.000000	0.063016	37.242607	12.804083	8.435842	7.563737	8.438946	0.000000	-10.000000	0.983333	-34.400002	646.500000	1023.000000	1023.000000	2046.000000
22.020000	0.062366	36.858585	11.997134	9.678366	8.307305	6.875782	0.000000	-10.000000	0.991667	-34.383335	635.166687	1023.000000	1023.000000	2046.000000
22.040001	0.060104	35.521496	13.177525	8.174103	6.236175	7.933692	0.000000	-10.000000	0.991667	-34.600002	623.666687	1023.000000	1023.000000	2046.000000
22.059999	0.062139	36.724129	12.243339	8.758871	7.941531	7.780386	0.000000	-10.000000	0.991667	-34.800003	612.000000	1023.000000	1023.000000	2046.000000
22.080000	0.059198	34.986069	12.469069	8.871762	6.855037	6.790201	0.000000	-10.000000	0.991667	-34.733334	600.333313	1023.000000	1023.000000	2046.000000
22.100000	0.059872	35.384502	12.686275	7.943217	6.764138	7.990870	0.000000	-10.000000	0.975000	-34.500000	588.666687	1023.000000	1023.000000	2046.000000
22.120001	0.059429	35.122803	11.763292	9.157746	7.694068	6.507697	0.000000	-10.000000	0.966667	-34.166668	577.333313	1023.000000	1023.000000	2046.000000
22.139999	0.057201	33.805859	12.867721	7.785001	5.739469	7.413669	0.000000	-10.000000	0.950000	-33.983334	565.833313	1023.000000	1023.000000	2046.000000
22.160000	0.059073	34.912403	11.760548	8.541056	7.542462	7.068337	0.000000	-10.000000	0.933333	-33.733334	554.666687	1023.000000	1023.000000	2046.000000
22.180000	0.056033	33.115723	12.042201	8.412950	6.286995	6.373576	0.000000	-10.000000	0.941667	-33.516666	543.333313	1023.000000	1023.000000	2046.000000
22.200001	0.056272	33.256668	12.495785	7.345459	5.785167	7.630256	0.000000	-10.000000	0.908333	-33.366669	532.166687	1023.000000	1023.000000	2046.000000
22.219999	0.056869	33.609497	11.308054	8.629718	7.354520	6.317204	0.000000	-10.000000	0.891667	-33.200001	521.000000	1023.000000	1023.000000	2046.000000
22.240000	0.053178	31.428370	12.234837	7.410405	5.166440	6.616688	0.000000	-10.000000	0.850000	-33.066669	510.000000	1023.000000	1023.000000	2046.000000
22.260000	0.054973	32.488911	11.558190	7.430617	6.479466	7.020638	0.000000	-10.000000	0.850000	-32.950001	499.000000	1023.000000	1023.000000	2046.000000
22.280001	0.052723	31.159204	11.187052	8.043707	6.227193	5.701252	0.000000	-10.000000	0.866667	-33.033337	484.333344	1023.000000	1023.000000	2046.000000
22.299999	0.051336	30.339567	12.034413	6.601996	4.837450	6.865709	0.000000	-10.000000	0.883333	-33.216667	473.333344	1023.000000	1023.000000	2046.000000
22.320000	0.052731	31.164005	10.821549	7.612418	6.725403	6.004635	0.000000	-10.000000	0.883333	-33.150002	462.333344	1023.000000	1023.000000	2046.000000
22.340000	0.049048	28.987213	11.586161	6.839712	4.757496	5.803845	0.000000	-10.000000	0.866667	-33.066669	455.000000	1023.000000	1023.000000	2046.000000
22.360001	0.050178	29.654972	11.017032	6.457232	5.792111	6.388597	0.000000	-10.000000	0.850000	-32.933334	444.000000	1023.000000	1023.000000	2046.000000
22.379999	0.048401	28.605249	10.601989	7.185435	5.790719	5.027107	0.000000	-10.000000	0.866667	-33.116669	433.000000	1023.000000	1023.000000	2046.000000
22.400000	0.046842	27.683401	11.454428	5.669163	4.348952	6.210858	0.000000	-10.000000	0.866667	-33.066666	421.833344	1023.000000	1023.000000	2046.000000
22.420000	0.047833	28.269552	10.149745	6.757329	6.183302	5.179176	0.000000	-10.000000	0.866667	-32.983334	410.833344	1023.000000	1023.000000	2046.000000
22.440001	0.044089	26.056450	10.861729	5.931919	4.146348	5.116454	0.000000	-10.000000	0.841667	-32.700001	399.833344	1023.000000	1023.000000	2046.000000
22.459999	0.044744	26.443968	10.317453	5.446906	4.781180	5.898428	0.000000	-10.000000	0.833333	-32.316666	389.000000	1023.000000	1023.000000	2046.000000
22.480000	0.041526	24.541836	9.325730	6.123771	4.883523	4.208812	0.000000	-10.000000	0.800000	-31.633335	378.166656	1023.000000	1023.000000	2046.000000
22.500000	0.037178	21.972233	10.096959	4.232159	2.705068	4.938046	0.000000	-10.000000	0.791667	-31.116667	367.666656	1023.000000	1023.000000	2046.000000
22.520000	0.036887	21.800262	8.624464	4.656907	4.489812	4.029080	0.000000	-10.000000	0.766667	-30.650002	357.166656	1023.000000	1023.000000	2046.000000
22.540001	0.031893	18.848532	8.969366	3.910955	2.737470	3.230741	0.000000	-10.000000	0.750000	-30.283335	346.833344	1023.000000	1023.000000	2046.000000
22.559999	0.031643	18.701210	9.300940	2.638719	2.427583	4.333970	0.000000	-10.000000	0.716667	-29.766666	336.500000	1023.000000	1023.000000	2046.000000
22.580000	0.033118	19.572664	8.097129	4.067864	4.180996	3.226675	0.000000	-10.000000	0.700000	-29.433334	326.666656	1023.000000	1023.000000	2046.000000
22.600000	0.029622	17.506308	8.769979	3.308388	2.195634	3.232306	0.000000	-10.000000	0.700000	-29.183334	317.000000	1023.000000	1023.000000	2046.000000
22.620001	0.031089	18.373856	8.329231	3.030495	3.062544	3.951586	0.000000	-10.000000	0.700000	-29.083334	307.333344	1023.000000	1023.000000	2046.000000
22.639999	0.029163	17.235325	7.401704	3.953633	3.647614	2.232373	0.000000	-10.000000	0.683333	-28.350000	297.666656	1023.000000	1023.000000	2046.000000
22.660000	0.024337	14.383217	8.204671	2.092535	1.335958	2.750054	0.000000	-10.000000	0.650000	-27.466667	288.166656	1023.000000	1023.000000	2046.000000
22.680000	0.023364	13.807993	7.052467	1.919892	2.344322	2.491311	0.000000	-10.000000	0.575000	-26.016666	279.000000	1023.000000	1023.000000	2046.000000
22.700001	0.018340	10.838918	5.886350	2.206270	1.982921	0.763378	0.000000	-10.000000	0.516667	-24.533335	270.333344	1023.000000	1023.000000	2046.000000
22.719999	0.013504	7.981069	6.356195	0.244536	-0.236727	1.617064	0.000000	-10.000000	0.466667	-23.516666	262.000000	1023.000000	1023.000000	2046.000000
22.740000	0.013890	8.209023	4.894459	0.827917	1.457985	1.028661	0.000000	-10.000000	0.491667	-23.183334	254.166672	1023.000000	1023.000000	2046.000000
22.760000	0.010118	5.979994	4.810968	0.805183	0.261696	0.102147	0.000000	-10.000000	0.500000	-23.650000	246.500000	1023.000000	1023.000000	2046.000000
22.780001	0.009431	5.573958	4.837272	-0.441049	-0.078069	1.255805	0.000000	-10.000000	0.525000	-24.016666	238.833328	1023.000000	1023.000000	2046.000000
22.799999	0.009002	5.320383	3.558295	0.901790	1.132971	-0.272673	0.000000	-10.000000	0.525000	-24.183334	230.666672	1023.000000	1023.000000	2046.000000
22.820000	0.005475	3.236009	4.345736	-0.610809	-0.998627	0.499710	0.000000	-10.000000	0.525000	-23.983334	222.333328	1023.000000	1023.000000	2046.000000
22.840000	0.007011	4.143674	3.189855	-0.155275	0.822682	0.286412	0.000000	-10.000000	0.500000	-23.550001	214.166672	1023.000000	1023.000000	2046.000000
22.860001	0.003081	1.820642	3.512965	-0.524916	-0.770748	-0.396658	0.000000	-10.000000	0.450000	-23.016666	206.500000	1023.000000	1023.000000	2046.000000
22.879999	0.004171	2.464770	3.235385	-1.215784	-0.199914	0.645082	0.000000	-10.000000	0.416667	-22.266666	199.000000	1023.000000	1023.000000	2046.000000
22.900000	0.002464	1.456465	2.618758	-0.313608	0.020457	-0.869142	0.000000	-10.000000	0.400000	-21.616667	191.500000	1023.000000	1023.000000	2046.000000
22.920000	0.001732	1.023469	3.369065	-1.770495	-1.114614	0.539514	0.000000	-10.000000	0.391667	-20.966667	184.166672	1023.000000	1023.000000	2046.000000
22.940001	0.003223	1.904881	2.439881	-0.511615	0.512692	-0.536077	0.000000	-10.000000	0.391667	-20.850000	177.166672	1023.000000	1023.000000	2046.000000
22.959999	0.000937	0.553718	3.603315	-1.609118	-1.481625	0.041146	0.000000	-10.000000	0.391667	-20.866667	170.333328	1023.000000	1023.000000	2046.000000
22.980000	0.004738	2.800370	2.974578	-0.947253	0.436911	0.336135	0.000000	-10.000000	0.400000	-21.066668	163.500000	1023.000000	1023.000000	2046.000000
23.000000	0.003147	1.860023	3.530305	-0.761267	-0.620513	-0.288502	0.000000	-10.000000	0.400000	-21.216667	156.333328	1023.000000	1023.000000	2046.000000
23.020000	0.005444	3.217583	3.832890	-1.353473	-0.217593	0.955759	0.000000	-10.000000	0.383333	-20.883333	149.166672	1023.000000	1023.000000	2046.000000
23.040001	0.005857	3.461435	3.058280	0.007363	0.958319	-0.562527	0.000000	-10.000000	0.375000	-20.150002	142.166672	1023.000000	1023.000000	2046.000000
23.059999	0.003248	1.919355	4.154989	-1.533291	-1.095230	0.392887	0.000000	-10.000000	0.358333	-19.283335	135.666672	1023.000000	1023.000000	2046.000000
23.080000	0.004985	2.946290	3.314444	-1.105684	0.468112	0.269419	0.000000	-10.000000	0.358333	-18.933334	129.166672	1023.000000	1023.000000	2046.000000
23.100000	0.002056	1.215071	3.198048	-0.837152	-0.265897	-0.879928	0.000000	-10.000000	0.350000	-18.950001	122.833336	1023.000000	1023.000000	2046.000000
23.120001	0.000821	0.484985	3.934840	-2.407560	-1.427333	0.385037	0.000000	-10.000000	0.350000	-18.950001	116.333336	1023.000000	1023.000000	2046.000000
23.139999	0.001495	0.883835	2.804795	-1.312567	0.247101	-0.855495	0.000000	-10.000000	0.316667	-18.450001	110.000000	1023.000000	1023.000000	2046.000000
23.160000	-0.002717	-1.605466	3.509891	-2.325229	-1.792445	-0.997684	0.000000	-10.000000	0.283333	-17.616667	103.833336	1023.000000	1023.000000	2046.000000
23.180000	-0.001789	-1.057217	3.396667	-2.987815	-1.317950	-0.148119	0.000000	-10.000000	0.250000	-16.683334	98.000000	1023.000000	1023.000000	2046.000000
23.200001	-0.002616	-1.546104	2.642019	-1.880072	-0.604340	-1.703711	0.000000	-10.000000	0.250000	-16.133333	92.500000	1023.000000	1023.000000	2046.000000
23.219999	-0.004707	-2.781598	3.729207	-3.512555	-2.487184	-0.511066	0.000000	-10.000000	0.250000	-15.716667	87.000000	1023.000000	1023.000000	2046.000000
23.240000	-0.002648	-1.564896	2.666556	-2.579758	-0.519235	-1.132458	0.000000	-10.000000	0.250000	-15.500000	81.666664	1023.000000	1023.000000	2046.000000
23.260000	-0.005183	-3.063250	3.460649	-3.058262	-2.148755	-1.316881	0.000000	-10.000000	0.233333	-15.050000	76.500000	1023.000000	1023.000000	2046.000000
23.280001	-0.002866	-1.693966	3.228981	-3.287985	-1.105783	-0.529180	0.000000	-10.000000	0.216667	-14.516667	71.666664	1023.000000	1023.000000	2046.000000
23.299999	-0.003830	-2.263372	3.033384	-2.505621	-1.095201	-1.695934	0.000000	-10.000000	0.200000	-13.700000	66.833336	1023.000000	1023.000000	2046.000000
23.320000	-0.003663	-2.164644	3.727334	-3.785833	-1.796007	-0.310139	0.000000	-10.000000	0.183333	-12.983334	62.333332	1023.000000	1023.000000	2046.000000
23.340000	-0.002038	-1.204689	2.849787	-2.291439	-0.244636	-1.518402	0.000000	-10.000000	0.158333	-12.300000	58.000000	1023.000000	1023.000000	2046.000000
23.360001	-0.003912	-2.311766	4.014515	-3.649375	-2.153333	-0.523574	0.000000	-10.000000	0.125000	-11.650001	54.000000	1023.000000	1023.000000	2046.000000
23.379999	-0.001092	-0.645207	3.001720	-2.568043	-0.043068	-1.035817	0.000000	-10.000000	0.108333	-10.766666	50.000000	1023.000000	1023.000000	2046.000000
23.400000	-0.003507	-2.072681	4.007339	-3.270800	-1.938906	-0.870314	0.000000	-10.000000	0.100000	-9.866667	46.333332	1023.000000	1023.000000	2046.000000
23.420000	-0.000515	-0.304332	3.343862	-2.914540	-0.197133	-0.536521	0.000000	-10.000000	0.100000	-9.083334	43.000000	1023.000000	1023.000000	2046.000000
23.440001	-0.002405	-1.421408	3.742162	-2.695225	-1.260058	-1.208287	0.000000	-10.000000	0.100000	-8.516667	40.000000	1023.000000	1023.000000	2046.000000
23.459999	-0.000885	-0.523141	3.871366	-3.437520	-0.919964	-0.037022	0.000000	-10.000000	0.091667	-7.916667	37.166668	1023.000000	1023.000000	2046.000000
23.480000	-0.000502	-0.296909	3.189711	-2.105373	0.002345	-1.383592	0.000000	-10.000000	0.083333	-7.266667	34.333332	1023.000000	1023.000000	2046.000000
23.500000	-0.001850	-1.093167	4.399010	-3.559443	-1.833069	-0.099664	0.000000	-10.000000	0.066667	-6.783333	31.833334	1023.000000	1023.000000	2046.000000
23.520000	0.001062	0.627664	3.363614	-2.535448	0.316851	-0.517353	0.000000	-10.000000	0.075000	-6.533333	29.500000	1023.000000	1023.000000	2046.000000
23.540001	-0.001000	-0.591258	3.820370	-2.506974	-0.863763	-1.040891	0.000000	-10.000000	0.083333	-6.366667	27.500000	1023.000000	1023.000000	2046.000000
23.559999	-0.000053	-0.031122	4.176991	-3.425548	-0.954688	0.172123	0.000000	-10.000000	0.100000	-6.250000	25.500000	1023.000000	1023.000000	2046.000000
23.580000	0.001482	0.876008	3.342819	-1.904623	0.521257	-1.083445	0.000000	-10.000000	0.091667	-6.233334	23.500000	1023.000000	1023.000000	2046.000000
23.600000	-0.000987	-0.583598	4.381073	-3.123959	-1.486096	-0.354615	0.000000	-10.000000	0.091667	-6.333333	21.500000	1023.000000	1023.000000	2046.000000
23.620001	0.001915	1.131848	3.923857	-2.817831	0.017715	0.008107	0.000000	-10.000000	0.091667	-6.533333	19.166666	1023.000000	1023.000000	2046.000000
23.639999	0.000947	0.559456	3.659918	-1.946804	0.042240	-1.195899	0.000000	-10.000000	0.091667	-6.750000	16.833334	1023.000000	1023.000000	2046.000000
23.660000	0.000207	0.122439	4.675764	-3.337696	-1.336281	0.120653	0.000000	-10.000000	0.091667	-6.916667	14.500000	1023.000000	1023.000000	2046.000000
23.680000	0.002840	1.678398	3.551234	-1.931373	0.828398	-0.769862	0.000000	-10.000000	0.091667	-6.950000	12.333333	1023.000000	1023.000000	2046.000000
23.700001	-0.000064	-0.038043	4.460557	-2.692944	-1.153071	-0.652584	0.000000	-10.000000	0.100000	-6.916667	10.000000	1023.000000	1023.000000	2046.000000
23.719999	0.002145	1.267670	4.130373	-2.924870	-0.051367	0.113534	0.000000	-10.000000	0.100000	-6.850000	7.666667	1023.000000	1023.000000	2046.000000
23.740000	0.001786	1.055441	3.671065	-1.738502	0.365274	-1.242396	0.000000	-10.000000	0.091667	-6.716667	5.333333	1023.000000	1023.000000	2046.000000
23.760000	0.000051	0.030432	4.770465	-3.317759	-1.451563	0.029288	0.000000	-10.000000	0.091667	-6.433333	3.000000	1023.000000	1023.000000	2046.000000
23.780001	0.002885	1.704945	3.680683	-2.148673	0.710241	-0.537306	0.000000	-10.000000	0.083333	-6.150000	1.000000	1023.000000	1023.000000	2046.000000
23.799999	0.000236	0.139280	4.269141	-2.395128	-0.854526	-0.880207	0.000000	-10.000000	0.083333	-5.900000	-0.833333	1023.000000	1023.000000	2046.000000
23.820000	0.001170	0.691527	4.425550	-3.267641	-0.690628	0.224246	0.000000	-10.000000	0.075000	-5.766667	-2.500000	1023.000000	1023.000000	2046.000000
23.840000	0.002642	1.561680	3.539552	-1.669071	0.794026	-1.102827	0.000000	-10.000000	0.075000	-5.550000	-4.333333	1023.000000	1023.000000	2046.000000
23.860001	-0.000593	-0.350416	4.501581	-2.932100	-1.372847	-0.547049	0.000000	-10.000000	0.066667	-5.333333	-6.000000	1023.000000	1023.000000	2046.000000
23.879999	0.000883	0.521769	4.104719	-3.032393	-0.589727	0.039169	0.000000	-10.000000	0.075000	-5.066667	-7.666667	1023.000000	1023.000000	2046.000000
23.900000	-0.000159	-0.094020	3.117758	-1.829466	0.024278	-1.406590	0.000000	-10.000000	0.066667	-4.583333	-9.333333	1023.000000	1023.000000	2046.000000
23.920000	-0.005254	-3.105182	3.733160	-3.508822	-2.330389	-0.999131	0.000000	-10.000000	0.066667	-3.916667	-11.000000	1023.000000	1023.000000	2046.000000
23.940001	-0.004854	-2.868755	3.144558	-3.781685	-1.391081	-0.840547	0.000000	-10.000000	0.050000	-3.150000	-12.333333	1023.000000	1023.000000	2046.000000
23.959999	-0.006258	-3.698392	2.588061	-2.922014	-1.017818	-2.346621	0.000000	-10.000000	0.050000	-2.516667	-13.333333	1023.000000	1023.000000	2046.000000
23.980000	-0.008898	-5.258899	3.580985	-4.798023	-2.793460	-1.248401	0.000000	-10.000000	0.058333	-2.266667	-13.833333	1023.000000	1023.000000	2046.000000
24.000000	-0.005789	-3.421102	2.861037	-3.849102	-0.804113	-1.628923	0.000000	-10.000000	0.075000	-2.650000	-14.500000	1023.000000	1023.000000	2046.000000
24.020000	-0.007249	-4.284439	3.052384	-3.503649	-1.563123	-2.270051	0.000000	-10.000000	0.091667	-3.716667	-15.333333	1023.000000	1023.000000	2046.000000
24.040001	-0.006493	-3.837171	3.643606	-4.471483	-2.159079	-0.850215	0.000000	-10.000000	0.100000	-4.850000	-16.833334	1023.000000	1023.000000	2046.000000
24.059999	-0.004718	-2.788427	2.666768	-2.802937	-0.433704	-2.218554	0.000000	-10.000000	0.083333	-5.483334	-18.500000	1023.000000	1023.000000	2046.000000
24.080000	-0.008985	-5.309981	3.443784	-4.370793	-2.598169	-1.784803	0.000000	-10.000000	0.066667	-4.800000	-20.333334	1023.000000	1023.000000	2046.000000
24.100000	-0.008303	-4.906857	2.716892	-4.455550	-1.416289	-1.751909	0.000000	-10.000000	0.050000	-3.383333	-21.833334	1023.000000	1023.000000	2046.000000
24.120001	-0.011741	-6.938924	1.754258	-3.739360	-1.497934	-3.455888	0.000000	-10.000000	0.050000	-1.183333	-22.666666	1023.000000	1023.000000	2046.000000
24.139999	-0.017211	-10.171609	2.064767	-5.818571	-3.824109	-2.593696	0.000000	-10.000000	0.050000	0.200000	-23.000000	1023.000000	1023.000000	2046.000000
24.160000	-0.016411	-9.698638	0.948641	-5.263195	-2.464923	-2.919161	0.000000	-10.000000	0.058333	0.383333	-23.000000	1023.000000	1023.000000	2046.000000
24.180000	-0.019192	-11.342507	0.331604	-4.814386	-2.751107	-4.108617	0.000000	-10.000000	0.075000	-0.983333	-23.000000	1023.000000	1023.000000	2046.000000
24.200001	-0.021198	-12.528207	0.955255	-6.473907	-4.244246	-2.765309	0.000000	-10.000000	0.091667	-3.433333	-23.500000	1023.000000	1023.000000	2046.000000
24.219999	-0.019248	-11.375358	-0.261846	-5.210074	-2.301599	-3.601838	0.000000	-10.000000	0.100000	-6.066667	-24.666666	1023.000000	1023.000000	2046.000000
24.240000	-0.022471	-13.280631	-0.271660	-5.463454	-3.543911	-4.001606	0.000000	-10.000000	0.100000	-8.033334	-26.666666	1023.000000	1023.000000	2046.000000
24.260000	-0.022960	-13.569534	-0.040379	-6.572229	-4.105911	-2.851015	0.000000	-10.000000	0.091667	-8.700000	-29.166666	1023.000000	1023.000000	2046.000000
24.280001	-0.021309	-12.593473	-1.271424	-5.013566	-2.246936	-4.061547	0.000000	-10.000000	0.091667	-7.816667	-32.000000	1023.000000	1023.000000	2046.000000
24.299999	-0.025191	-14.887865	-0.571773	-6.251123	-4.343657	-3.721312	0.000000	-10.000000	0.075000	-6.016667	-34.666668	1023.000000	1023.000000	2046.000000
24.320000	-0.023503	-13.890429	-0.923734	-6.456570	-3.436928	-3.073198	0.000000	-10.000000	0.066667	-3.183333	-36.666668	1023.000000	1023.000000	2046.000000
24.340000	-0.023510	-13.894646	-1.588173	-5.199640	-2.742052	-4.364780	0.000000	-10.000000	0.041667	-0.400000	-37.666668	1023.000000	1023.000000	2046.000000
24.360001	-0.025705	-15.191602	-0.592736	-6.813995	-4.648412	-3.136458	0.000000	-10.000000	0.033333	1.816667	-38.000000	1023.000000	1023.000000	2046.000000
24.379999	-0.022153	-13.092285	-0.959739	-6.091885	-3.028431	-3.012231	0.000000	-10.000000	0.016667	3.416667	-38.000000	1023.000000	1023.000000	2046.000000
24.400000	-0.021739	-12.847706	-1.230241	-5.056020	-2.499618	-4.061827	0.000000	-10.000000	0.008333	4.866667	-38.000000	1023.000000	1023.000000	2046.000000
24.420000	-0.022577	-13.343031	0.089464	-6.522114	-4.262740	-2.647641	0.000000	-10.000000	0.000000	6.183333	-38.000000	1023.000000	1023.000000	2046.000000
24.440001	-0.018210	-10.762220	0.017728	-5.852629	-2.711169	-2.216150	0.000000	-10.000000	0.000000	7.316667	-38.000000	1023.000000	1023.000000	2046.000000
24.459999	-0.015638	-9.241960	-0.421612	-4.311368	-1.337886	-3.171094	0.000000	-10.000000	-0.025000	9.116667	-38.000000	1023.000000	1023.000000	2046.000000
24.480000	-0.016976	-10.032930	0.318213	-4.960271	-2.601166	-2.789706	0.000000	-10.000000	-0.058333	11.433333	-38.000000	1023.000000	1023.000000	2046.000000
24.500000	-0.016703	-9.871382	1.207791	-6.092617	-3.338703	-1.647853	0.000000	-10.000000	-0.091667	13.500000	-38.000000	1023.000000	1023.000000	2046.000000
24.520000	-0.013540	-8.001891	1.014405	-5.339469	-2.001365	-1.675462	0.000000	-10.000000	-0.100000	14.683333	-17.666666	1023.000000	1023.000000	2046.000000
24.540001	-0.012345	-7.295770	0.397747	-4.213079	-0.764770	-2.715667	0.000000	-10.000000	-0.150000	16.650000	9.500000	1023.000000	1023.000000	2046.000000
24.559999	-0.014084	-8.323412	0.709914	-4.535857	-1.675244	-2.822224	0.000000	-10.000000	-0.200000	18.416666	36.666668	1023.000000	1023.000000	2046.000000
24.580000	-0.015692	-9.274057	1.743802	-5.937447	-3.261013	-1.819400	0.000000	-10.000000	-0.250000	19.900000	43.500000	1023.000000	1023.000000	2046.000000
24.600000	-0.013213	-7.809092	1.796156	-5.862842	-2.398650	-1.343756	0.000000	-10.000000	-0.250000	19.900000	43.500000	1023.000000	1023.000000	2046.000000
24.620001	-0.010941	-6.466041	1.084190	-4.332312	-0.752217	-2.465701	0.000000	-10.000000	-0.266667	20.133333	45.500000	1023.000000	1023.000000	2046.000000
24.639999	-0.013090	-7.736030	1.792876	-5.054623	-2.204122	-2.270162	0.000000	-10.000000	-0.291667	20.799999	49.833332	1023.000000	1023.000000	2046.000000
24.660000	-0.012253	-7.241715	2.633830	-6.103047	-2.787531	-0.984967	0.000000	-10.000000	-0.308333	21.850000	56.500000	1023.000000	1023.000000	2046.000000
24.680000	-0.007938	-4.691257	2.149253	-4.744213	-0.776526	-1.319771	0.000000	-10.000000	-0.308333	22.800001	63.666668	1023.000000	1023.000000	2046.000000
24.700001	-0.006993	-4.132718	1.925738	-3.780617	-0.189119	-2.088720	0.000000	-10.000000	-0.325000	23.616667	71.166664	1023.000000	1023.000000	2046.000000
24.719999	-0.007940	-4.692336	3.032633	-4.864979	-1.724563	-1.135427	0.000000	-10.000000	-0.350000	24.283335	79.000000	1023.000000	1023.000000	2046.000000
24.740000	-0.006862	-4.055497	3.460181	-5.305683	-1.809502	-0.400493	0.000000	-10.000000	-0.391667	24.966667	87.000000	1023.000000	1023.000000	2046.000000
24.760000	-0.002813	-1.662592	3.338854	-3.741338	-0.342376	-0.917733	0.000000	-10.000000	-0.400000	25.650000	95.000000	1023.000000	1023.000000	2046.000000
24.780001	-0.001793	-1.059452	3.590038	-4.183300	-0.377743	-0.088446	0.000000	-10.000000	-0.450000	26.316668	103.333336	1023.000000	1023.000000	2046.000000
24.799999	0.003272	1.933892	3.737382	-2.566714	1.246735	-0.483512	0.000000	-10.000000	-0.483333	27.366667	112.000000	1023.000000	1023.000000	2046.000000
24.820000	0.002813	1.662443	4.476541	-3.410989	0.333564	0.263326	0.000000	-10.000000	-0.550000	28.500000	121.166664	1023.000000	1023.000000	2046.000000
24.840000	0.005546	3.277823	4.470155	-3.022959	1.109753	0.720875	0.000000	-10.000000	-0.575000	29.466667	130.666672	1023.000000	1023.000000	2046.000000
24.860001	0.010281	6.075879	4.652071	-1.657366	2.693885	0.387287	0.000000	-10.000000	-0.625000	30.483334	140.500000	1023.000000	1023.000000	2046.000000
24.879999	0.010047	5.938056	5.407030	-2.098795	1.728044	0.901777	0.000000	-10.000000	-0.658333	31.383333	150.500000	1023.000000	1023.000000	2046.000000
24.900000	0.011723	6.928075	5.487787	-2.234508	2.034119	1.640678	0.000000	-10.000000	-0.691667	32.383335	160.666672	1023.000000	1023.000000	2046.000000
24.920000	0.016701	9.870148	5.585750	-0.669855	3.737773	1.216479	0.000000	-10.000000	-0.716667	33.016666	171.166672	1023.000000	1023.000000	2046.000000
24.940001	0.016196	9.571681	6.177916	-1.256995	2.840675	1.810084	0.000000	-10.000000	-0.725000	33.666668	182.000000	1023.000000	1023.000000	2046.000000
24.959999	0.018504	10.936128	6.176780	-0.970604	3.457966	2.271986	0.000000	-10.000000	-0.733333	34.000000	193.166672	1023.000000	1023.000000	2046.000000
24.980000	0.023054	13.625173	6.373293	0.298571	4.900585	2.052723	0.000000	-10.000000	-0.750000	34.316666	204.500000	1023.000000	1023.000000	2046.000000
25.000000	0.023430	13.846879	6.594628	0.287316	4.705675	2.259259	0.000000	-10.000000	-0.783333	34.750000	215.833328	1023.000000	1023.000000	2046.000000
25.020000	0.024073	14.227409	7.045740	0.177510	4.367822	2.636338	0.000000	-10.000000	-0.825000	35.150002	227.333328	1023.000000	1023.000000	2046.000000
25.040001	0.025550	15.100215	7.263848	0.031570	4.526385	3.278412	0.000000	-10.000000	-0.841667	35.833336	239.000000	1023.000000	1023.000000	2046.000000
25.059999	0.029798	17.610708	7.369050	1.367301	5.922406	2.951952	0.000000	-10.000000	-0.841667	36.083336	251.000000	1023.000000	1023.000000	2046.000000
25.080000	0.028833	17.040100	7.952578	0.760759	4.895001	3.431763	0.000000	-10.000000	-0.841667	36.549999	263.000000	1023.000000	1023.000000	2046.000000
25.100000	0.030622	18.097853	8.125239	0.781074	5.160793	4.030747	0.000000	-10.000000	-0.841667	36.733334	275.000000	1023.000000	1023.000000	2046.000000
25.120001	0.034471	20.372215	8.093673	2.170736	6.612176	3.495631	0.000000	-10.000000	-0.850000	36.766666	287.166656	1023.000000	1023.000000	2046.000000
25.139999	0.034460	20.365688	8.334537	1.804470	6.133768	4.092913	0.000000	-10.000000	-0.858333	36.916668	299.500000	1023.000000	1023.000000	2046.000000
25.160000	0.038710	22.877480	8.612375	2.752573	7.427331	4.085201	0.000000	-10.000000	-0.891667	36.799999	311.833344	1023.000000	1023.000000	2046.000000
25.180000	0.039747	23.490622	9.762078	2.194281	6.622408	4.911854	0.000000	-10.000000	-0.908333	37.316666	324.000000	1023.000000	1023.000000	2046.000000
25.200001	0.037615	22.230742	10.096627	0.982913	5.354584	5.796618	0.000000	-10.000000	-0.916667	37.450001	336.333344	1023.000000	1023.000000	2046.000000
25.219999	0.040089	23.692375	10.637658	1.576622	5.625876	5.852218	0.000000	-10.000000	-0.908333	37.750000	348.833344	1023.000000	1023.000000	2046.000000
25.240000	0.039294	23.222853	10.018963	1.909954	5.672330	5.621605	0.000000	-10.000000	-0.925000	37.799999	361.500000	1023.000000	1023.000000	2046.000000
25.260000	0.040504	23.938019	9.498296	3.018633	6.696056	4.725034	0.000000	-10.000000	-0.950000	38.066666	374.166656	1023.000000	1023.000000	2046.000000
25.280001	0.040480	23.923620	9.691394	2.182314	6.253823	5.796089	0.000000	-10.000000	-0.958333	38.666668	386.833344	1023.000000	1023.000000	2046.000000
25.299999	0.042821	25.307491	9.321910	3.615330	7.960083	4.410169	0.000000	-10.000000	-0.966667	39.083332	399.666656	1023.000000	1023.000000	2046.000000
25.320000	0.043441	25.673668	9.450237	3.480717	7.929331	4.813382	0.000000	-10.000000	-0.975000	39.483334	412.500000	1023.000000	1023.000000	2046.000000
25.340000	0.046367	27.403147	10.709512	3.223942	7.949659	5.520035	0.000000	-10.000000	-0.991667	39.650002	425.666656	1023.000000	1023.000000	2046.000000
25.360001	0.048094	28.423851	11.222903	2.930013	7.924434	6.346501	0.000000	-10.000000	-0.958333	39.366669	438.833344	1023.000000	1023.000000	2046.000000
25.379999	0.051685	30.545969	11.777367	4.002889	8.328493	6.437221	0.000000	-10.000000	-0.941667	39.116669	452.000000	1023.000000	1023.000000	2046.000000
25.400000	0.050309	29.732700	11.726601	3.440455	7.459368	7.106277	0.000000	-10.000000	-0.925000	38.799999	465.000000	1023.000000	1023.000000	2046.000000
25.420000	0.053819	31.807066	11.197374	5.024279	9.211509	6.373904	0.000000	-10.000000	-0.941667	38.816666	478.000000	1023.000000	1023.000000	2046.000000
25.440001	0.054257	32.066090	10.748848	5.816610	9.921921	5.578710	0.000000	-10.000000	-0.925000	38.983334	491.000000	1023.000000	1023.000000	2046.000000
25.459999	0.051401	30.377907	10.737592	5.173857	9.026973	5.439486	0.000000	-10.000000	-0.908333	38.650002	504.000000	1023.000000	1023.000000	2046.000000
25.480000	0.048466	28.643373	11.109402	3.929913	7.419174	6.184885	0.000000	-10.000000	-0.891667	38.299999	517.000000	1023.000000	1023.000000	2046.000000
25.500000	0.047607	28.135843	10.760055	3.591374	7.300401	6.484014	0.000000	-10.000000	-0.866667	37.416668	529.833313	1023.000000	1023.000000	2046.000000
25.520000	0.049734	29.392548	10.139306	4.979272	8.935433	5.338537	0.000000	-10.000000	-0.841667	36.900002	538.333313	1023.000000	1023.000000	2046.000000
25.540001	0.050587	29.897194	10.202061	4.435174	8.759695	6.500265	0.000000	-10.000000	-0.791667	36.000000	550.666687	1023.000000	1023.000000	2046.000000
25.559999	0.053661	31.713640	10.272555	5.634222	9.900862	5.906001	0.000000	-10.000000	-0.758333	35.099998	562.833313	1023.000000	1023.000000	2046.000000
25.580000	0.053576	31.663660	10.912593	5.016486	9.117985	6.616597	0.000000	-10.000000	-0.733333	34.366665	578.666687	1023.000000	1023.000000	2046.000000
25.600000	0.050677	29.950260	11.240113	3.810271	7.475610	7.424264	0.000000	-10.000000	-0.725000	33.966667	590.166687	1023.000000	1023.000000	2046.000000
25.620001	0.051862	30.650553	10.294562	4.976270	8.736330	6.643389	0.000000	-10.000000	-0.708333	33.900002	601.500000	1023.000000	1023.000000	2046.000000
25.639999	0.054529	32.226845	10.008069	5.356253	9.802632	7.059891	0.000000	-10.000000	-0.683333	33.583336	612.833313	1023.000000	1023.000000	2046.000000
25.660000	0.058103	34.338909	10.299182	6.464745	10.784523	6.790460	0.000000	-10.000000	-0.658333	33.316669	624.166687	1023.000000	1023.000000	2046.000000
25.680000	0.056005	33.098728	11.027601	4.854526	9.214030	8.002571	0.000000	-10.000000	-0.641667	33.116669	631.666687	1023.000000	1023.000000	2046.000000
25.700001	0.056882	33.617191	11.652625	4.900071	8.869477	8.195019	0.000000	-10.000000	-0.616667	32.633331	639.166687	1023.000000	1023.000000	2046.000000
25.719999	0.057780	34.147751	10.494822	6.071760	9.916093	7.665076	0.000000	-10.000000	-0.583333	31.950001	650.000000	1023.000000	1023.000000	2046.000000
25.740000	0.062406	36.881866	10.253027	7.558999	11.683520	7.386322	0.000000	-10.000000	-0.525000	30.583334	664.333313	1023.000000	1023.000000	2046.000000
25.760000	0.065361	38.628315	11.556564	7.298602	11.688423	8.084726	0.000000	-10.000000	-0.450000	29.450001	678.333313	1023.000000	1023.000000	2046.000000
25.780001	0.064391	38.055225	12.523597	6.112843	10.180891	9.237897	0.000000	-10.000000	-0.408333	28.049999	688.333313	1023.000000	1023.000000	2046.000000
25.799999	0.066290	39.177418	12.461305	6.805065	10.542721	9.368327	0.000000	-10.000000	-0.391667	27.616667	697.833313	1023.000000	1023.000000	2046.000000
25.820000	0.072032	42.571018	12.126568	9.146752	12.926762	8.370936	0.000000	-10.000000	-0.383333	26.733334	707.166687	1023.000000	1023.000000	2046.000000
25.840000	0.073869	43.656483	12.604538	9.057542	12.886112	9.108289	0.000000	-10.000000	-0.341667	26.216667	716.166687	1023.000000	1023.000000	2046.000000
25.860001	0.077856	46.013073	13.163591	9.793831	14.134888	8.920763	0.000000	-10.000000	-0.308333	25.050001	725.166687	1023.000000	1023.000000	2046.000000
25.879999	0.079087	46.740211	13.981904	9.752448	14.115452	8.890406	0.000000	-10.000000	-0.291667	24.233334	733.666687	1023.000000	1023.000000	2046.000000
25.900000	0.077025	45.522030	14.544945	8.181786	12.763802	10.031499	0.000000	-10.000000	-0.300000	23.633333	739.333313	1023.000000	1023.000000	2046.000000
25.920000	0.079747	47.130508	14.301630	9.621872	14.198245	9.008760	0.000000	-10.000000	-0.291667	23.266666	747.333313	1023.000000	1023.000000	2046.000000
25.940001	0.079581	47.032185	14.367933	9.765274	14.168231	8.730744	0.000000	-10.000000	-0.291667	23.133333	755.333313	1023.000000	1023.000000	2046.000000
25.959999	0.076963	45.485420	15.248352	8.546666	12.338100	9.352303	0.000000	-10.000000	-0.283333	22.933334	765.666687	1023.000000	1023.000000	2046.000000
25.980000	0.077773	45.963928	16.197886	7.481810	11.872580	10.411655	0.000000	-10.000000	-0.283333	22.866667	770.666687	1023.000000	1023.000000	2046.000000
26.000000	0.081521	48.178631	15.652634	8.848359	13.784934	9.892703	0.000000	-10.000000	-0.266667	22.566668	778.166687	1023.000000	1023.000000	2046.000000
26.020000	0.083207	49.175446	15.492511	10.005482	14.628790	9.048664	0.000000	-10.000000	-0.241667	22.083334	785.833313	1023.000000	1023.000000	2046.000000
26.040001	0.081202	47.990643	16.317904	8.781737	12.929684	9.961317	0.000000	-10.000000	-0.208333	21.433334	795.833313	1023.000000	1023.000000	2046.000000
26.059999	0.082561	48.793377	17.192381	8.061320	12.611012	10.928662	0.000000	-10.000000	-0.166667	20.416668	803.000000	1023.000000	1023.000000	2046.000000
26.080000	0.087108	51.481033	16.873861	9.352122	14.514928	10.740122	0.000000	-10.000000	-0.150000	19.366667	809.833313	1023.000000	1023.000000	2046.000000
26.100000	0.089597	52.951912	16.655619	10.829678	15.599644	9.866971	0.000000	-10.000000	-0.125000	18.100000	816.500000	1023.000000	1023.000000	2046.000000
26.120001	0.088164	52.104824	17.585957	9.924123	13.953892	10.640855	0.000000	-10.000000	-0.116667	17.433334	820.833313	1023.000000	1023.000000	2046.000000
26.139999	0.089512	52.901608	18.377089	9.128109	13.658540	11.737871	0.000000	-10.000000	-0.091667	16.616667	826.833313	1023.000000	1023.000000	2046.000000
26.160000	0.094340	55.755062	17.821619	10.954773	15.880662	11.098010	0.000000	-10.000000	-0.075000	15.900001	832.500000	1023.000000	1023.000000	2046.000000
26.180000	0.095137	56.226223	17.810892	11.743249	16.128891	10.543192	0.000000	-10.000000	-0.041667	14.866667	839.833313	1023.000000	1023.000000	2046.000000
26.200001	0.093369	55.181278	18.840292	10.357504	14.326034	11.657447	0.000000	-10.000000	-0.025000	14.150001	845.000000	1023.000000	1023.000000	2046.000000
26.219999	0.095684	56.549252	19.179476	10.162458	14.807981	12.399336	0.000000	-10.000000	-0.008333	13.183333	849.833313	1023.000000	1023.000000	2046.000000
26.240000	0.099941	59.065079	18.525223	12.205242	16.999172	11.335444	0.000000	-10.000000	-0.008333	11.983334	854.500000	1023.000000	1023.000000	2046.000000
26.260000	0.098774	58.375427	18.722546	12.240800	16.292582	11.119500	0.000000	-10.000000	0.008333	10.000000	858.666687	1023.000000	1023.000000	2046.000000
26.280001	0.097435	57.583855	19.734425	10.717262	14.740750	12.391418	0.000000	-10.000000	0.016667	8.550000	861.333313	1023.000000	1023.000000	2046.000000
26.299999	0.100690	59.507812	19.256994	11.611079	16.387327	12.252411	0.000000	-10.000000	0.041667	7.150000	863.500000	1023.000000	1023.000000	2046.000000
26.320000	0.102185	60.391239	18.786940	13.096470	17.418297	11.089532	0.000000	-10.000000	0.066667	3.933333	865.666687	1023.000000	1023.000000	2046.000000
26.340000	0.098602	58.274033	19.602598	11.504423	15.197680	11.969329	0.000000	-10.000000	0.100000	0.150000	867.833313	1023.000000	1023.000000	2046.000000
26.360001	0.100325	59.291977	19.592112	11.368320	15.846601	12.484945	0.000000	-10.000000	0.116667	-3.133333	869.000000	1023.000000	1023.000000	2046.000000
26.379999	0.102595	60.633495	18.817614	13.256115	17.450352	11.109415	0.000000	-10.000000	0.141667	-5.850000	869.000000	1023.000000	1023.000000	2046.000000
26.400000	0.098651	58.302711	19.563148	11.811956	15.185702	11.741901	0.000000	-10.000000	0.166667	-8.483334	869.000000	1023.000000	1023.000000	2046.000000
26.420000	0.099452	58.775990	19.593506	11.361036	15.464774	12.356673	0.000000	-10.000000	0.208333	-11.600000	869.000000	1023.000000	1023.000000	2046.000000
26.440001	0.102063	60.319210	18.856781	13.187572	17.152973	11.121885	0.000000	-10.000000	0.233333	-12.566667	869.000000	1023.000000	1023.000000	2046.000000
26.459999	0.098785	58.381672	19.285408	12.405133	15.390828	11.300302	0.000000	-10.000000	0.250000	-13.400001	869.000000	1023.000000	1023.000000	2046.000000
26.480000	0.098227	58.052296	19.743454	11.181820	14.756251	12.370771	0.000000	-10.000000	0.266667	-14.183333	865.333313	1023.000000	1023.000000	2046.000000
26.500000	0.101545	60.013176	18.980097	13.092493	16.720963	11.219625	0.000000	-10.000000	0.283333	-15.383333	856.833313	1023.000000	1023.000000	2046.000000
26.520000	0.098326	58.110752	19.034533	12.777909	15.347952	10.950357	0.000000	-10.000000	0.291667	-16.250000	846.333313	1023.000000	1023.000000	2046.000000
26.540001	0.094814	56.035004	19.302422	11.014023	13.806224	11.912334	0.000000	-10.000000	0.291667	-17.150000	835.833313	1023.000000	1023.000000	2046.000000
26.559999	0.095726	56.574142	18.066460	12.525687	15.680980	10.301016	0.000000	-10.000000	0.325000	-17.816668	828.166687	1023.000000	1023.000000	2046.000000
26.580000	0.090985	53.771885	18.331858	11.546067	13.782811	10.111152	0.000000	-10.000000	0.366667	-18.466667	822.500000	1023.000000	1023.000000	2046.000000
26.600000	0.089871	53.113754	18.612797	10.202888	13.238064	11.060005	0.000000	-10.000000	0.416667	-19.416666	816.166687	1023.000000	1023.000000	2046.000000
26.620001	0.092823	54.858643	17.735380	12.229038	15.138301	9.755922	0.000000	-10.000000	0.433333	-20.183334	811.833313	1023.000000	1023.000000	2046.000000
26.639999	0.089417	52.845535	18.021585	11.585634	13.141206	10.097109	0.000000	-10.000000	0.458333	-21.300001	805.166687	1023.000000	1023.000000	2046.000000
26.660000	0.089153	52.689320	17.837389	11.040718	12.995566	10.815645	0.000000	-10.000000	0.475000	-21.983334	797.833313	1023.000000	1023.000000	2046.000000
26.680000	0.089624	52.968010	16.771341	12.886893	14.312955	8.996822	0.000000	-10.000000	0.491667	-22.716667	788.000000	1023.000000	1023.000000	2046.000000
26.700001	0.083596	49.404961	17.308153	10.847366	11.730228	9.519215	0.000000	-10.000000	0.500000	-23.100000	780.500000	1023.000000	1023.000000	2046.000000
26.719999	0.082667	48.856373	16.515860	10.645841	12.437849	9.256822	0.000000	-10.000000	0.516667	-23.049999	775.333313	1023.000000	1023.000000	2046.000000
26.740000	0.079132	46.767059	15.417639	11.547801	12.220334	7.581286	0.000000	-10.000000	0.541667	-23.533333	770.000000	1023.000000	1023.000000	2046.000000
26.760000	0.072596	42.904442	15.607848	9.155270	9.636471	8.504853	0.000000	-10.000000	0.575000	-24.150000	762.000000	1023.000000	1023.000000	2046.000000
26.780001	0.073229	43.278599	14.316783	10.132327	11.349796	7.479692	0.000000	-10.000000	0.608333	-25.366667	754.000000	1023.000000	1023.000000	2046.000000
26.799999	0.069858	41.286087	14.021470	10.152929	10.290095	6.821593	0.000000	-10.000000	0.650000	-26.450001	745.666687	1023.000000	1023.000000	2046.000000
26.820000	0.066352	39.214214	14.298527	8.259076	8.724145	7.932467	0.000000	-10.000000	0.683333	-27.566668	736.833313	1023.000000	1023.000000	2046.000000
26.840000	0.068242	40.330925	13.082359	9.873732	10.646855	6.727977	0.000000	-10.000000	0.708333	-28.433334	727.666687	1023.000000	1023.000000	2046.000000
26.860001	0.064191	37.936787	13.110103	9.324931	8.977859	6.523893	0.000000	-10.000000	0.708333	-28.850000	718.166687	1023.000000	1023.000000	2046.000000
26.879999	0.062497	36.935661	13.014540	7.931982	8.503053	7.486088	0.000000	-10.000000	0.708333	-29.216667	708.500000	1023.000000	1023.000000	2046.000000
26.900000	0.063600	37.587494	11.885559	9.684306	10.107015	5.910614	0.000000	-10.000000	0.700000	-29.150000	698.833313	1023.000000	1023.000000	2046.000000
26.920000	0.058475	34.558525	12.447066	7.877588	7.604648	6.629225	0.000000	-10.000000	0.708333	-29.233334	689.166687	1023.000000	1023.000000	2046.000000
26.940001	0.059098	34.926910	11.799331	7.673354	8.562320	6.891906	0.000000	-10.000000	0.716667	-29.116667	679.500000	1023.000000	1023.000000	2046.000000
26.959999	0.059271	35.029247	11.108939	9.043572	9.264130	5.612607	0.000000	-10.000000	0.733333	-29.100000	669.666687	1023.000000	1023.000000	2046.000000
26.980000	0.054825	32.401318	11.839849	6.960261	6.843768	6.757440	0.000000	-10.000000	0.725000	-28.966667	660.000000	1023.000000	1023.000000	2046.000000
27.000000	0.056960	33.663372	11.121881	7.498171	8.452844	6.590475	0.000000	-10.000000	0.716667	-28.933334	650.333313	1023.000000	1023.000000	2046.000000
27.020000	0.056903	33.629379	11.026022	8.472122	8.452318	5.678916	0.000000	-10.000000	0.708333	-29.216667	640.500000	1023.000000	1023.000000	2046.000000
27.040001	0.054289	32.084534	11.923347	6.549501	6.457700	7.153987	0.000000	-10.000000	0.725000	-29.466667	630.666687	1023.000000	1023.000000	2046.000000
27.059999	0.058477	34.560081	10.987242	8.336045	8.802716	6.434077	0.000000	-10.000000	0.758333	-30.000000	621.000000	1023.000000	1023.000000	2046.000000
27.080000	0.056569	33.432125	11.449840	8.360881	7.411770	6.209635	0.000000	-10.000000	0.791667	-30.466667	611.000000	1023.000000	1023.000000	2046.000000
27.100000	0.056485	33.382824	11.483166	7.287308	7.421661	7.190689	0.000000	-10.000000	0.816667	-30.783333	600.833313	1023.000000	1023.000000	2046.000000
27.120001	0.057235	33.825672	10.881599	8.991685	8.382054	5.570335	0.000000	-10.000000	0.833333	-30.883333	590.500000	1023.000000	1023.000000	2046.000000
27.139999	0.052326	30.924854	11.632936	6.719837	5.945020	6.627061	0.000000	-10.000000	0.841667	-30.966667	580.333313	1023.000000	1023.000000	2046.000000
27.160000	0.054241	32.056564	10.657057	7.938647	7.908711	5.552148	0.000000	-10.000000	0.850000	-31.366667	570.000000	1023.000000	1023.000000	2046.000000
27.180000	0.049440	29.218880	11.262018	6.764391	5.546232	5.646238	0.000000	-10.000000	0.850000	-31.650000	559.500000	1023.000000	1023.000000	2046.000000
27.200001	0.050038	29.572269	10.618504	6.695385	6.715777	5.542603	0.000000	-10.000000	0.850000	-31.483334	549.000000	1023.000000	1023.000000	2046.000000
27.219999	0.047114	27.844099	10.735551	6.932069	5.562698	4.613780	0.000000	-10.000000	0.841667	-31.300001	538.500000	1023.000000	1023.000000	2046.000000
27.240000	0.045021	26.607632	10.677119	5.218713	5.031273	5.680527	0.000000	-10.000000	0.833333	-31.016666	528.000000	1023.000000	1023.000000	2046.000000
27.260000	0.045796	27.065168	10.047430	6.943221	6.025280	4.049238	0.000000	-10.000000	0.833333	-31.050001	517.666687	1023.000000	1023.000000	2046.000000
27.280001	0.041501	24.526867	10.730219	4.612531	3.768789	5.415329	0.000000	-10.000000	0.841667	-31.033333	507.166656	1023.000000	1023.000000	2046.000000
27.299999	0.044251	26.152601	9.815303	6.362541	5.878574	4.096183	0.000000	-10.000000	0.850000	-31.350000	496.833344	1023.000000	1023.000000	2046.000000
27.320000	0.039770	23.504286	10.661077	4.606627	3.381966	4.854615	0.000000	-10.000000	0.858333	-31.799999	486.166656	1023.000000	1023.000000	2046.000000
27.340000	0.042073	24.865419	9.931982	5.257230	5.194332	4.481874	0.000000	-10.000000	0.858333	-32.250000	475.666656	1023.000000	1023.000000	2046.000000
27.360001	0.040025	23.654682	10.150599	5.433378	4.142562	3.928142	0.000000	-10.000000	0.858333	-32.333336	464.833344	1023.000000	1023.000000	2046.000000
27.379999	0.038632	22.831493	10.336882	3.798410	3.558565	5.137638	0.000000	-10.000000	0.850000	-32.233334	454.166656	1023.000000	1023.000000	2046.000000
27.400000	0.040525	23.950367	9.667062	5.730246	4.999916	3.553145	0.000000	-10.000000	0.850000	-31.966667	443.333344	1023.000000	1023.000000	2046.000000
27.420000	0.036585	21.621565	10.388035	3.740780	2.746953	4.745797	0.000000	-10.000000	0.850000	-31.983334	432.666656	1023.000000	1023.000000	2046.000000
27.440001	0.039353	23.257601	9.539652	4.889348	4.794078	4.034523	0.000000	-10.000000	0.858333	-31.916668	422.000000	1023.000000	1023.000000	2046.000000
27.459999	0.036490	21.565325	9.865748	4.613341	3.303600	3.782635	0.000000	-10.000000	0.858333	-31.933334	411.333344	1023.000000	1023.000000	2046.000000
27.480000	0.035650	21.069027	9.894482	3.289607	3.066301	4.818638	0.000000	-10.000000	0.858333	-31.566668	400.833344	1023.000000	1023.000000	2046.000000
27.500000	0.037654	22.253359	9.132512	5.229869	4.598778	3.292200	0.000000	-10.000000	0.850000	-31.416668	390.166656	1023.000000	1023.000000	2046.000000
27.520000	0.033443	19.764669	9.821989	3.243097	2.271741	4.427841	0.000000	-10.000000	0.841667	-31.233334	379.833344	1023.000000	1023.000000	2046.000000
27.540001	0.035785	21.149115	9.068290	4.053320	4.058651	3.968853	0.000000	-10.000000	0.825000	-31.250000	369.166656	1023.000000	1023.000000	2046.000000
27.559999	0.033734	19.936836	9.123530	4.356580	3.143367	3.313359	0.000000	-10.000000	0.816667	-31.183334	358.833344	1023.000000	1023.000000	2046.000000
27.580000	0.031673	18.718632	9.425752	2.646653	2.150538	4.495690	0.000000	-10.000000	0.825000	-31.049999	348.500000	1023.000000	1023.000000	2046.000000
27.600000	0.034489	20.382765	8.547524	4.651141	4.153497	3.030602	0.000000	-10.000000	0.841667	-31.016666	338.166656	1023.000000	1023.000000	2046.000000
27.620001	0.030328	17.923798	9.227528	3.154790	1.844158	3.697323	0.000000	-10.000000	0.841667	-30.933332	327.833344	1023.000000	1023.000000	2046.000000
27.639999	0.031667	18.715282	8.675426	3.191510	3.100023	3.748324	0.000000	-10.000000	0.825000	-30.616667	317.500000	1023.000000	1023.000000	2046.000000
27.660000	0.031334	18.518158	8.431154	4.270912	3.217690	2.598401	0.000000	-10.000000	0.791667	-30.166666	307.500000	1023.000000	1023.000000	2046.000000
27.680000	0.028271	16.708410	9.052042	2.219729	1.501585	3.935054	0.000000	-10.000000	0.783333	-29.683334	297.500000	1023.000000	1023.000000	2046.000000
27.700001	0.031134	18.399986	8.201777	3.982276	3.572775	2.643158	0.000000	-10.000000	0.750000	-29.433334	287.500000	1023.000000	1023.000000	2046.000000
27.719999	0.027262	16.111830	8.866352	2.617974	1.402549	3.224955	0.000000	-10.000000	0.733333	-29.200001	277.500000	1023.000000	1023.000000	2046.000000
27.740000	0.029083	17.188204	8.139931	2.995296	3.030930	3.022046	0.000000	-10.000000	0.700000	-28.766666	267.666656	1023.000000	1023.000000	2046.000000
27.760000	0.027320	16.146236	8.364566	3.271023	2.009964	2.500683	0.000000	-10.000000	0.691667	-28.366667	258.000000	1023.000000	1023.000000	2046.000000
27.780001	0.026534	15.681721	8.228483	1.960277	2.053068	3.439891	0.000000	-10.000000	0.675000	-27.916666	248.666672	1023.000000	1023.000000	2046.000000
27.799999	0.027298	16.132952	7.861289	3.520934	2.727816	2.022911	0.000000	-10.000000	0.658333	-27.500000	239.333328	1023.000000	1023.000000	2046.000000
27.820000	0.024375	14.405505	8.277742	1.496974	1.270356	3.360433	0.000000	-10.000000	0.633333	-27.116667	230.166672	1023.000000	1023.000000	2046.000000
27.840000	0.026915	15.906693	7.497907	3.420043	3.112158	1.876585	0.000000	-10.000000	0.608333	-26.650000	221.000000	1023.000000	1023.000000	2046.000000
27.860001	0.022689	13.409094	8.220713	1.391791	0.763436	3.033154	0.000000	-10.000000	0.583333	-26.283335	212.000000	1023.000000	1023.000000	2046.000000
27.879999	0.024967	14.755762	7.134266	2.826206	2.835256	1.960034	0.000000	-10.000000	0.575000	-25.600000	203.333328	1023.000000	1023.000000	2046.000000
27.900000	0.019792	11.696930	7.470565	1.570891	0.357434	2.298040	0.000000	-10.000000	0.566667	-25.150002	194.666672	1023.000000	1023.000000	2046.000000
27.920000	0.019285	11.397400	6.483160	1.513504	1.480646	1.920089	0.000000	-10.000000	0.533333	-24.333334	186.333328	1023.000000	1023.000000	2046.000000
27.940001	0.014917	8.816140	6.550480	1.252673	-0.030970	1.043957	0.000000	-10.000000	0.491667	-23.533333	178.000000	1023.000000	1023.000000	2046.000000
27.959999	0.012246	7.237182	6.231719	-0.414075	-0.200610	1.620147	0.000000	-10.000000	0.458333	-22.516666	170.333328	1023.000000	1023.000000	2046.000000
27.980000	0.012399	7.327551	5.692926	0.957192	0.682811	-0.005379	0.000000	-10.000000	0.433333	-21.883333	162.833328	1023.000000	1023.000000	2046.000000
28.000000	0.008922	5.272699	6.279891	-1.360176	-1.039262	1.392246	0.000000	-10.000000	0.425000	-21.400002	155.666672	1023.000000	1023.000000	2046.000000
28.020000	0.012268	7.250175	5.477276	0.704962	1.091122	-0.023185	0.000000	-10.000000	0.416667	-21.183334	148.500000	1023.000000	1023.000000	2046.000000
28.040001	0.008976	5.304644	6.118789	-0.931039	-1.068427	1.185320	0.000000	-10.000000	0.416667	-20.866667	141.500000	1023.000000	1023.000000	2046.000000
28.059999	0.011834	6.994135	5.178079	0.659142	1.110183	0.046731	0.000000	-10.000000	0.408333	-20.566668	134.500000	1023.000000	1023.000000	2046.000000
28.080000	0.007317	4.324520	5.808576	-0.921814	-1.172426	0.610183	0.000000	-10.000000	0.383333	-19.916668	127.500000	1023.000000	1023.000000	2046.000000
28.100000	0.007727	4.566427	4.679591	-0.340676	0.646154	-0.418642	0.000000	-10.000000	0.350000	-18.933334	120.833336	1023.000000	1023.000000	2046.000000
28.120001	0.001748	1.032782	4.930950	-1.763901	-1.746298	-0.387969	0.000000	-10.000000	0.300000	-17.650002	114.500000	1023.000000	1023.000000	2046.000000
28.139999	0.000472	0.278819	3.474480	-1.698375	-0.368211	-1.129076	0.000000	-10.000000	0.258333	-15.900001	108.666664	1023.000000	1023.000000	2046.000000
28.160000	-0.004925	-2.910672	3.475734	-2.437572	-2.474507	-1.474328	0.000000	-10.000000	0.208333	-14.183333	103.333336	1023.000000	1023.000000	2046.000000
28.180000	-0.005545	-3.276841	2.597378	-3.063973	-1.571447	-1.238798	0.000000	-10.000000	0.208333	-13.033334	98.500000	1023.000000	1023.000000	2046.000000
28.200001	-0.007244	-4.280943	2.459108	-2.433799	-2.173287	-2.132966	0.000000	-10.000000	0.216667	-13.050000	94.166664	1023.000000	1023.000000	2046.000000
28.219999	-0.009359	-5.531461	2.122509	-4.049743	-2.457349	-1.146877	0.000000	-10.000000	0.250000	-13.800000	89.833336	1023.000000	1023.000000	2046.000000
28.240000	-0.008354	-4.937222	1.545677	-2.317855	-1.526710	-2.638333	0.000000	-10.000000	0.250000	-14.600000	85.333336	1023.000000	1023.000000	2046.000000
28.260000	-0.012503	-7.389151	1.834217	-4.571926	-3.375724	-1.275718	0.000000	-10.000000	0.250000	-14.750000	78.833336	1023.000000	1023.000000	2046.000000
28.280001	-0.009669	-5.714294	0.738195	-2.856141	-1.130288	-2.466060	0.000000	-10.000000	0.225000	-14.200000	72.333336	1023.000000	1023.000000	2046.000000
28.299999	-0.013367	-7.899925	1.123164	-3.787351	-2.971577	-2.264160	0.000000	-10.000000	0.200000	-13.483334	67.500000	1023.000000	1023.000000	2046.000000
28.320000	-0.013980	-8.262209	0.888328	-4.903097	-2.788205	-1.459236	0.000000	-10.000000	0.158333	-12.466667	64.333336	1023.000000	1023.000000	2046.000000
28.340000	-0.012107	-7.155238	0.392288	-3.023426	-1.595768	-2.928332	0.000000	-10.000000	0.141667	-11.433333	61.500000	1023.000000	1023.000000	2046.000000
28.360001	-0.015855	-9.370528	1.060488	-5.106456	-3.705878	-1.618683	0.000000	-10.000000	0.125000	-10.133334	57.500000	1023.000000	1023.000000	2046.000000
28.379999	-0.012493	-7.383156	0.477899	-4.019809	-1.670990	-2.170256	0.000000	-10.000000	0.133333	-9.316667	54.166668	1023.000000	1023.000000	2046.000000
28.400000	-0.013376	-7.905123	0.996908	-3.829534	-2.656054	-2.416443	0.000000	-10.000000	0.133333	-8.916667	51.000000	1023.000000	1023.000000	2046.000000
28.420000	-0.012888	-7.617057	1.354153	-5.017361	-2.822019	-1.131830	0.000000	-10.000000	0.125000	-8.850000	48.000000	1023.000000	1023.000000	2046.000000
28.440001	-0.008776	-5.186635	0.978734	-2.797772	-0.961241	-2.406356	0.000000	-10.000000	0.116667	-9.100000	45.000000	1023.000000	1023.000000	2046.000000
28.459999	-0.011257	-6.652949	1.978736	-4.362667	-3.051584	-1.217435	0.000000	-10.000000	0.108333	-9.550000	42.000000	1023.000000	1023.000000	2046.000000
28.480000	-0.007764	-4.588568	1.594082	-3.609221	-1.181819	-1.391610	0.000000	-10.000000	0.108333	-9.600000	38.833332	1023.000000	1023.000000	2046.000000
28.500000	-0.008964	-5.297880	1.942237	-3.250345	-1.981070	-2.008702	0.000000	-10.000000	0.108333	-9.233334	35.666668	1023.000000	1023.000000	2046.000000
28.520000	-0.010101	-5.969444	1.907536	-4.734474	-2.147573	-0.994934	0.000000	-10.000000	0.116667	-8.933333	32.500000	1023.000000	1023.000000	2046.000000
28.540001	-0.008692	-5.136914	1.550836	-2.902040	-1.209499	-2.576211	0.000000	-10.000000	0.133333	-9.150001	29.500000	1023.000000	1023.000000	2046.000000
28.559999	-0.012412	-7.335295	2.172849	-5.190897	-3.160007	-1.157239	0.000000	-10.000000	0.141667	-9.700000	26.500000	1023.000000	1023.000000	2046.000000
28.580000	-0.009864	-5.829453	1.511015	-3.361544	-1.289146	-2.689777	0.000000	-10.000000	0.133333	-9.916667	23.333334	1023.000000	1023.000000	2046.000000
28.600000	-0.014356	-8.484524	2.234581	-5.448466	-3.637070	-1.633569	0.000000	-10.000000	0.116667	-9.616667	20.166666	1023.000000	1023.000000	2046.000000
28.620001	-0.011771	-6.956465	1.483595	-4.292013	-1.665056	-2.482991	0.000000	-10.000000	0.100000	-8.716667	16.833334	1023.000000	1023.000000	2046.000000
28.639999	-0.014794	-8.743211	2.191125	-5.100523	-3.576291	-2.257523	0.000000	-10.000000	0.100000	-7.683333	14.000000	1023.000000	1023.000000	2046.000000
28.660000	-0.013187	-7.793439	1.639001	-5.089281	-2.136555	-2.206604	0.000000	-10.000000	0.100000	-7.000000	11.333333	1023.000000	1023.000000	2046.000000
28.680000	-0.014425	-8.525082	2.159692	-4.849371	-3.259215	-2.576186	0.000000	-10.000000	0.100000	-6.700000	9.000000	1023.000000	1023.000000	2046.000000
28.700001	-0.013480	-7.966769	1.880216	-5.499367	-2.396117	-1.951501	0.000000	-10.000000	0.100000	-6.650000	6.666667	1023.000000	1023.000000	2046.000000
28.719999	-0.012970	-7.665079	2.163424	-4.442968	-2.609216	-2.776318	0.000000	-10.000000	0.100000	-6.500000	4.500000	1023.000000	1023.000000	2046.000000
28.740000	-0.013435	-7.940191	2.259813	-5.849691	-2.691083	-1.659230	0.000000	-10.000000	0.100000	-6.233334	2.500000	1023.000000	1023.000000	2046.000000
28.760000	-0.011272	-6.661463	2.226841	-4.050116	-1.951100	-2.887089	0.000000	-10.000000	0.100000	-5.983334	0.833333	1023.000000	1023.000000	2046.000000
28.780001	-0.012817	-7.574873	2.744200	-5.919651	-3.044660	-1.354763	0.000000	-10.000000	0.100000	-5.850000	-0.833333	1023.000000	1023.000000	2046.000000
28.799999	-0.009564	-5.652325	2.349315	-3.834365	-1.387904	-2.779371	0.000000	-10.000000	0.100000	-5.800000	-2.500000	1023.000000	1023.000000	2046.000000
28.820000	-0.012386	-7.320138	3.117920	-5.832566	-3.316218	-1.289274	0.000000	-10.000000	0.100000	-5.516667	-4.500000	1023.000000	1023.000000	2046.000000
28.840000	-0.008508	-5.028310	2.410966	-4.031867	-1.040100	-2.367310	0.000000	-10.000000	0.083333	-4.933333	-6.500000	1023.000000	1023.000000	2046.000000
28.860001	-0.010589	-6.258374	3.199845	-4.811051	-2.821250	-1.825919	0.000000	-10.000000	0.066667	-4.150000	-8.166667	1023.000000	1023.000000	2046.000000
28.879999	-0.009462	-5.591774	2.984297	-5.275360	-2.038387	-1.262324	0.000000	-10.000000	0.066667	-3.516667	-9.666667	1023.000000	1023.000000	2046.000000
28.900000	-0.007426	-4.388506	2.720098	-3.505347	-1.103251	-2.500007	0.000000	-10.000000	0.066667	-3.033333	-10.833333	1023.000000	1023.000000	2046.000000
28.920000	-0.010053	-5.941571	3.394181	-5.444048	-2.867728	-1.023975	0.000000	-10.000000	0.066667	-2.650000	-12.000000	1023.000000	1023.000000	2046.000000
28.940001	-0.006294	-3.719663	2.685613	-3.691012	-0.621842	-2.092422	0.000000	-10.000000	0.050000	-2.100000	-12.666667	1023.000000	1023.000000	2046.000000
28.959999	-0.008636	-5.103691	3.438593	-4.653426	-2.531610	-1.357247	0.000000	-10.000000	0.050000	-1.400000	-13.000000	1023.000000	1023.000000	2046.000000
28.980000	-0.005946	-3.513800	2.920174	-4.149870	-0.821434	-1.462670	0.000000	-10.000000	0.058333	-0.666667	-13.000000	1023.000000	1023.000000	2046.000000
29.000000	-0.006601	-3.901142	3.379154	-3.843507	-1.774501	-1.662288	0.000000	-10.000000	0.058333	0.083333	-13.000000	1023.000000	1023.000000	2046.000000
29.020000	-0.006580	-3.888972	3.327818	-4.900127	-1.492741	-0.823921	0.000000	-10.000000	0.066667	1.050000	-13.000000	1023.000000	1023.000000	2046.000000
29.040001	-0.004463	-2.637353	3.270405	-3.156380	-0.836463	-1.914915	0.000000	-10.000000	0.066667	2.050000	-13.000000	1023.000000	1023.000000	2046.000000
29.059999	-0.006292	-3.718427	3.755424	-5.011247	-1.971145	-0.491460	0.000000	-10.000000	0.066667	2.933333	-13.000000	1023.000000	1023.000000	2046.000000
29.080000	-0.002729	-1.612691	3.339410	-2.854410	-0.227875	-1.869816	0.000000	-10.000000	0.058333	3.500000	-13.000000	1023.000000	1023.000000	2046.000000
29.100000	-0.005521	-3.262925	4.005274	-4.883213	-2.006455	-0.378531	0.000000	-10.000000	0.041667	4.183333	-13.000000	1023.000000	1023.000000	2046.000000
29.120001	-0.001685	-0.995708	3.469678	-2.790541	0.029702	-1.704548	0.000000	-10.000000	0.025000	5.200000	-13.000000	1023.000000	1023.000000	2046.000000
29.139999	-0.004184	-2.472823	4.142775	-4.641591	-1.722821	-0.251186	0.000000	-10.000000	0.008333	6.600000	-13.000000	1023.000000	1023.000000	2046.000000
29.160000	-0.000689	-0.407266	3.722474	-2.648998	0.042306	-1.523048	0.000000	-10.000000	0.000000	8.166667	-13.000000	1023.000000	1023.000000	2046.000000
29.180000	-0.002817	-1.664854	4.249775	-4.626608	-1.357864	0.069844	0.000000	-10.000000	-0.016667	9.750000	-13.000000	1023.000000	1023.000000	2046.000000
29.200001	0.000581	0.343596	3.888494	-2.456911	0.220187	-1.308173	0.000000	-10.000000	-0.041667	11.483334	-13.000000	1023.000000	1023.000000	2046.000000
29.219999	-0.001365	-0.806478	4.286365	-4.365938	-0.991601	0.264695	0.000000	-10.000000	-0.091667	13.300000	-7.000000	1023.000000	1023.000000	2046.000000
29.240000	0.001571	0.928311	4.062940	-2.292730	0.268980	-1.110880	0.000000	-10.000000	-0.133333	15.266667	5.500000	1023.000000	1023.000000	2046.000000
29.260000	0.000237	0.139815	4.198975	-4.053683	-0.343331	0.337855	0.000000	-10.000000	-0.175000	17.116667	19.833334	1023.000000	1023.000000	2046.000000
29.280001	0.001484	0.876944	4.154283	-2.351024	-0.099527	-0.826788	0.000000	-10.000000	-0.216667	18.916668	30.166666	1023.000000	1023.000000	2046.000000
29.299999	0.000024	0.014482	3.842591	-3.786276	-0.263580	0.221746	0.000000	-10.000000	-0.258333	20.483334	36.166668	1023.000000	1023.000000	2046.000000
29.320000	-0.000832	-0.491671	3.956071	-2.857119	-0.795219	-0.795403	0.000000	-10.000000	-0.300000	22.033333	42.833332	1023.000000	1023.000000	2046.000000
29.340000	-0.001591	-0.940493	3.625331	-4.136431	-0.301074	-0.128319	0.000000	-10.000000	-0.333333	23.416666	49.833332	1023.000000	1023.000000	2046.000000
29.360001	-0.001757	-1.038224	4.063152	-3.422575	-0.888717	-0.790085	0.000000	-10.000000	-0.375000	24.700001	57.500000	1023.000000	1023.000000	2046.000000
29.379999	-0.000212	-0.125469	3.955740	-4.067303	0.106690	-0.120596	0.000000	-10.000000	-0.408333	25.850000	65.500000	1023.000000	1023.000000	2046.000000
29.400000	0.001020	0.602767	4.497037	-3.183141	-0.246913	-0.464216	0.000000	-10.000000	-0.433333	26.816668	74.000000	1023.000000	1023.000000	2046.000000
29.420000	0.003046	1.800165	4.396459	-3.686318	0.476524	0.613500	0.000000	-10.000000	-0.450000	27.700001	82.833336	1023.000000	1023.000000	2046.000000
29.440001	0.005389	3.184918	4.633496	-2.015880	0.640519	-0.073217	0.000000	-10.000000	-0.483333	28.333334	92.000000	1023.000000	1023.000000	2046.000000
29.459999	0.005723	3.382453	4.648132	-3.107418	0.897334	0.944404	0.000000	-10.000000	-0.533333	29.216667	101.333336	1023.000000	1023.000000	2046.000000
29.480000	0.006408	3.787349	4.776327	-1.821567	0.977682	-0.145093	0.000000	-10.000000	-0.608333	30.233334	110.833336	1023.000000	1023.000000	2046.000000
29.500000	0.004434	2.620312	4.477470	-3.477803	0.850194	0.770452	0.000000	-10.000000	-0.666667	31.683334	120.666664	1023.000000	1023.000000	2046.000000
29.520000	0.003504	2.070802	4.109153	-2.166153	0.742676	-0.614874	0.000000	-10.000000	-0.716667	32.816666	131.166672	1023.000000	1023.000000	2046.000000
29.540001	0.000727	0.429562	3.697936	-3.967218	0.236102	0.462742	0.000000	-10.000000	-0.733333	34.000000	142.000000	1023.000000	1023.000000	2046.000000
29.559999	0.001912	1.129737	3.241239	-2.334058	1.004275	-0.781718	0.000000	-10.000000	-0.716667	34.283333	153.000000	1023.000000	1023.000000	2046.000000
29.580000	-0.000723	-0.427392	3.544027	-4.354863	-0.341169	0.724612	0.000000	-10.000000	-0.691667	34.183334	164.333328	1023.000000	1023.000000	2046.000000
29.600000	0.003758	2.220996	2.827212	-2.258134	2.014708	-0.362790	0.000000	-10.000000	-0.650000	33.600002	175.666672	1023.000000	1023.000000	2046.000000
29.620001	0.001575	0.930549	3.259646	-3.138062	0.360363	0.448603	0.000000	-10.000000	-0.666667	33.150002	187.166672	1023.000000	1023.000000	2046.000000
29.639999	0.001711	1.011433	3.355400	-3.931107	0.395079	1.192061	0.000000	-10.000000	-0.666667	33.033333	198.333328	1023.000000	1023.000000	2046.000000
29.660000	0.004899	2.895161	3.218990	-2.553395	1.648301	0.581264	0.000000	-10.000000	-0.700000	33.099998	209.500000	1023.000000	1023.000000	2046.000000
29.680000	0.004269	2.523075	3.172841	-3.385100	1.060800	1.674534	0.000000	-10.000000	-0.725000	33.766666	220.500000	1023.000000	1023.000000	2046.000000
29.700001	0.007545	4.459117	2.970866	-1.840362	2.752371	0.576241	0.000000	-10.000000	-0.775000	34.683334	231.666672	1023.000000	1023.000000	2046.000000
29.719999	0.007067	4.176321	3.086164	-2.816301	2.016182	1.890275	0.000000	-10.000000	-0.816667	35.450001	243.166672	1023.000000	1023.000000	2046.000000
29.740000	0.010796	6.380272	2.915758	-1.200556	3.645766	1.019304	0.000000	-10.000000	-0.858333	35.849998	255.000000	1023.000000	1023.000000	2046.000000
29.760000	0.010810	6.388514	3.315094	-2.007788	2.891049	2.190160	0.000000	-10.000000	-0.883333	36.216667	267.000000	1023.000000	1023.000000	2046.000000
29.780001	0.014540	8.593170	3.430479	-0.716098	4.231047	1.647742	0.000000	-10.000000	-0.908333	36.566666	279.000000	1023.000000	1023.000000	2046.000000
29.799999	0.014725	8.702223	4.283719	-1.766596	3.103693	3.081407	0.000000	-10.000000	-0.916667	37.216667	291.000000	1023.000000	1023.000000	2046.000000
29.820000	0.020058	11.854565	4.797726	-0.133344	4.583460	2.606724	0.000000	-10.000000	-0.908333	37.333332	303.166656	1023.000000	1023.000000	2046.000000
29.840000	0.021076	12.455842	5.429064	-0.764542	3.853844	3.937476	0.000000	-10.000000	-0.891667	37.583332	315.500000	1023.000000	1023.000000	2046.000000
29.860001	0.026262	15.520742	6.124557	0.701117	5.289996	3.405073	0.000000	-10.000000	-0.891667	37.599998	328.000000	1023.000000	1023.000000	2046.000000
29.879999	0.026562	15.698402	6.667838	-0.266790	4.447608	4.849747	0.000000	-10.000000	-0.908333	37.783333	340.500000	1023.000000	1023.000000	2046.000000
29.900000	0.030440	17.990005	7.558376	0.792061	5.387051	4.252518	0.000000	-10.000000	-0.900000	38.016666	353.166656	1023.000000	1023.000000	2046.000000
29.920000	0.029952	17.701899	7.819626	0.128950	4.682732	5.070589	0.000000	-10.000000	-0.875000	37.783333	365.833344	1023.000000	1023.000000	2046.000000
29.940001	0.032530	19.225504	7.754738	1.205809	5.624461	4.640497	0.000000	-10.000000	-0.850000	37.533333	378.500000	1023.000000	1023.000000	2046.000000
29.959999	0.033243	19.646875	8.040210	0.904659	5.391988	5.310019	0.000000	-10.000000	-0.866667	37.333332	391.000000	1023.000000	1023.000000	2046.000000
29.980000	0.036281	21.441853	8.002506	2.382373	7.056932	4.000040	0.000000	-10.000000	-0.900000	37.583332	403.500000	1023.000000	1023.000000	2046.000000
30.000000	0.037031	21.885183	8.262015	1.561115	6.612998	5.449056	0.000000	-10.000000	-0.925000	38.083332	416.000000	1023.000000	1023.000000	2046.000000
30.020000	0.039833	23.541332	8.511524	2.860324	7.977075	4.192408	0.000000	-10.000000	-0.950000	38.366665	428.666656	1023.000000	1023.000000	2046.000000
30.040001	0.039925	23.595459	9.131239	2.143284	7.109369	5.211566	0.000000	-10.000000	-0.933333	38.533333	441.333344	1023.000000	1023.000000	2046.000000
30.059999	0.042839	25.317596	9.322824	3.010010	8.274363	4.710401	0.000000	-10.000000	-0.941667	38.433334	454.166656	1023.000000	1023.000000	2046.000000
30.080000	0.044753	26.449146	9.649630	2.410078	8.224333	6.165107	0.000000	-10.000000	-0.916667	38.483334	467.000000	1023.000000	1023.000000	2046.000000
30.100000	0.048365	28.583807	10.186758	3.773232	9.489269	5.134548	0.000000	-10.000000	-0.933333	38.516666	479.833344	1023.000000	1023.000000	2046.000000
30.120001	0.049734	29.392639	10.545838	3.597065	9.038833	6.210902	0.000000	-10.000000	-0.916667	38.583336	492.666656	1023.000000	1023.000000	2046.000000
30.139999	0.053820	31.807440	10.980495	4.534656	10.356686	5.935603	0.000000	-10.000000	-0.916667	38.616669	505.500000	1023.000000	1023.000000	2046.000000
30.160000	0.056525	33.406124	11.705901	4.690851	10.516230	6.493144	0.000000	-10.000000	-0.933333	38.566666	518.500000	1023.000000	1023.000000	2046.000000
30.180000	0.056493	33.387451	12.450510	3.802241	9.749773	7.384927	0.000000	-10.000000	-0.933333	38.766666	531.333313	1023.000000	1023.000000	2046.000000
30.200001	0.060964	36.029644	13.464690	4.664315	10.564876	7.335762	0.000000	-10.000000	-0.950000	38.466667	544.166687	1023.000000	1023.000000	2046.000000
30.219999	0.060200	35.578217	13.506201	3.899445	9.713319	8.459251	0.000000	-10.000000	-0.933333	38.433334	557.000000	1023.000000	1023.000000	2046.000000
30.240000	0.064353	38.032585	14.587556	4.810537	10.423450	8.211040	0.000000	-10.000000	-0.950000	38.350002	570.000000	1023.000000	1023.000000	2046.000000
30.260000	0.065809	38.892899	13.824484	5.311129	10.667382	9.089905	0.000000	-10.000000	-0.950000	38.666668	582.833313	1023.000000	1023.000000	2046.000000
30.280001	0.070614	41.732769	13.759885	7.083594	12.655693	8.233596	0.000000	-10.000000	-0.950000	38.816666	595.666687	1023.000000	1023.000000	2046.000000
30.299999	0.072824	43.038868	13.704915	6.991994	13.211202	9.130758	0.000000	-10.000000	-0.941667	38.933334	608.500000	1023.000000	1023.000000	2046.000000
30.320000	0.075358	44.536392	14.778435	7.419455	13.433452	8.905052	0.000000	-10.000000	-0.941667	38.900002	621.500000	1023.000000	1023.000000	2046.000000
30.340000	0.074470	44.011486	15.521070	6.235542	12.085755	10.169119	0.000000	-10.000000	-0.925000	38.950001	634.500000	1023.000000	1023.000000	2046.000000
30.360001	0.076278	45.080238	16.221291	6.419785	12.010694	10.428469	0.000000	-10.000000	-0.916667	38.650002	647.500000	1023.000000	1023.000000	2046.000000
30.379999	0.079792	47.157074	15.346538	7.970671	13.553096	10.286770	0.000000	-10.000000	-0.900000	38.583332	660.500000	1023.000000	1023.000000	2046.000000
30.400000	0.084675	50.043049	15.128048	9.505378	15.565165	9.844460	0.000000	-10.000000	-0.900000	38.150002	673.333313	1023.000000	1023.000000	2046.000000
30.420000	0.085091	50.288776	16.733932	8.639935	14.729355	10.185555	0.000000	-10.000000	-0.891667	37.966667	686.166687	1023.000000	1023.000000	2046.000000
30.440001	0.084279	49.808647	17.205090	7.723382	13.378123	11.502055	0.000000	-10.000000	-0.891667	37.799999	698.833313	1023.000000	1023.000000	2046.000000
30.459999	0.087797	51.887939	16.543480	9.029552	14.846165	11.468744	0.000000	-10.000000	-0.883333	37.866669	711.500000	1023.000000	1023.000000	2046.000000
30.480000	0.092605	54.729500	16.420387	10.768331	16.894169	10.646613	0.000000	-10.000000	-0.891667	37.883335	724.166687	1023.000000	1023.000000	2046.000000
30.500000	0.092322	54.562183	17.644262	9.671478	15.695377	11.551066	0.000000	-10.000000	-0.883333	37.750000	736.833313	1023.000000	1023.000000	2046.000000
30.520000	0.091800	54.254070	18.365011	8.975119	14.560658	12.353281	0.000000	-10.000000	-0.875000	37.766666	749.500000	1023.000000	1023.000000	2046.000000
30.540001	0.095003	56.146782	17.084871	10.610448	16.189342	12.262118	0.000000	-10.000000	-0.866667	37.500000	762.000000	1023.000000	1023.000000	2046.000000
30.559999	0.097455	57.595638	17.420393	11.534387	17.142588	11.498270	0.000000	-10.000000	-0.875000	37.466667	774.500000	1023.000000	1023.000000	2046.000000
30.580000	0.094090	55.606934	18.160465	9.911132	15.253329	12.282006	0.000000	-10.000000	-0.908333	37.650002	787.000000	1023.000000	1023.000000	2046.000000
30.600000	0.091450	54.046677	17.644230	9.777063	14.344322	12.281062	0.000000	-10.000000	-0.908333	37.966667	799.500000	1023.000000	1023.000000	2046.000000
30.620001	0.095928	56.693344	16.898472	11.259553	17.205847	11.329472	0.000000	-10.000000	-0.908333	38.033333	812.166687	1023.000000	1023.000000	2046.000000
30.639999	0.094233	55.691734	18.149588	10.488499	15.189921	11.863728	0.000000	-10.000000	-0.883333	37.799999	824.833313	1023.000000	1023.000000	2046.000000
30.660000	0.099088	58.561108	17.265636	11.420342	17.254623	12.620507	0.000000	-10.000000	-0.875000	37.650002	837.500000	1023.000000	1023.000000	2046.000000
30.680000	0.101384	59.918037	18.484226	12.154960	17.124269	12.154584	0.000000	-10.000000	-0.850000	37.366669	850.000000	1023.000000	1023.000000	2046.000000
30.700001	0.100555	59.428097	17.841084	12.068281	16.232750	13.285983	0.000000	-10.000000	-0.825000	37.083336	862.500000	1023.000000	1023.000000	2046.000000
30.719999	0.104075	61.508156	17.572735	13.603096	18.116131	12.216195	0.000000	-10.000000	-0.816667	36.716667	874.833313	1023.000000	1023.000000	2046.000000
30.740000	0.103032	60.891750	18.057030	13.222801	17.664148	11.947773	0.000000	-10.000000	-0.808333	36.666668	887.333313	1023.000000	1023.000000	2046.000000
30.760000	0.098900	58.450199	18.948318	11.037003	15.367638	13.097242	0.000000	-10.000000	-0.808333	36.683334	899.666687	1023.000000	1023.000000	2046.000000
30.780001	0.101143	59.775330	16.688231	13.109788	17.573284	12.404030	0.000000	-10.000000	-0.783333	36.500000	912.000000	1023.000000	1023.000000	2046.000000
30.799999	0.100715	59.522404	17.454731	12.968426	17.425255	11.673990	0.000000	-10.000000	-0.750000	35.666668	924.000000	1023.000000	1023.000000	2046.000000
30.820000	0.097601	57.682152	17.788235	11.516404	15.513828	12.863684	0.000000	-10.000000	-0.683333	34.516666	936.000000	1023.000000	1023.000000	2046.000000
30.840000	0.101875	60.208328	16.463058	13.388682	18.198294	12.158294	0.000000	-10.000000	-0.608333	33.033333	947.666687	1023.000000	1023.000000	2046.000000
30.860001	0.101095	59.747105	18.596706	12.216740	16.760077	12.173584	0.000000	-10.000000	-0.533333	31.616667	959.000000	1023.000000	1023.000000	2046.000000
30.879999	0.102658	60.671055	17.742004	12.186239	17.495152	13.247659	0.000000	-10.000000	-0.466667	29.900000	969.833313	1023.000000	1023.000000	2046.000000
30.900000	0.103725	61.301418	17.595058	13.479814	18.059725	12.166821	0.000000	-10.000000	-0.400000	28.450001	980.166687	1023.000000	1023.000000	2046.000000
30.920000	0.100674	59.498451	17.447102	12.356091	16.209818	13.485440	0.000000	-10.000000	-0.350000	27.000000	990.000000	1023.000000	1023.000000	2046.000000
30.940001	0.104964	62.033604	16.328928	14.035996	18.959393	12.709286	0.000000	-10.000000	-0.308333	25.866667	999.166687	1023.000000	1023.000000	2046.000000
30.959999	0.103103	60.934151	17.711224	13.034419	17.154028	13.034480	0.000000	-10.000000	-0.300000	24.633333	1008.000000	1023.000000	1023.000000	2046.000000
30.980000	0.104167	61.562984	16.528728	13.445151	17.863060	13.726047	0.000000	-10.000000	-0.275000	24.016666	1016.333313	1023.000000	1023.000000	2046.000000
31.000000	0.107053	63.268513	16.669224	14.376295	19.326761	12.896235	0.000000	-10.000000	-0.266667	23.200001	1024.333374	1023.000000	1023.000000	2046.000000
31.020000	0.104827	61.953007	17.670700	12.855896	17.554983	13.871428	0.000000	-10.000000	-0.233333	22.916668	1032.166626	1023.000000	1023.000000	2046.000000
31.040001	0.105090	62.108238	17.622990	12.917421	17.052271	14.515555	0.000000	-10.000000	-0.200000	21.850000	1040.000000	1023.000000	1023.000000	2046.000000
31.059999	0.109233	64.556862	17.520920	14.378128	18.668530	13.989287	0.000000	-10.000000	-0.141667	20.566668	1047.666626	1023.000000	1023.000000	2046.000000
31.080000	0.112493	66.483131	16.937220	15.416405	19.933485	14.196024	0.000000	-10.000000	-0.100000	18.800001	1054.833374	1023.000000	1023.000000	2046.000000
31.100000	0.113311	66.966957	18.281040	15.168554	19.246742	14.270617	0.000000	-10.000000	-0.066667	16.933334	1061.333374	1023.000000	1023.000000	2046.000000
31.120001	0.112517	66.497566	19.075636	14.154951	17.730881	15.536100	0.000000	-10.000000	-0.058333	15.650000	1067.333374	1023.000000	1023.000000	2046.000000
31.139999	0.117104	69.208488	18.040197	16.093096	19.540277	15.534918	0.000000	-10.000000	-0.041667	14.183333	1072.666626	1023.000000	1023.000000	2046.000000
31.160000	0.120331	71.115715	18.569164	16.980097	20.912279	14.654177	0.000000	-10.000000	-0.025000	12.366667	1077.500000	1023.000000	1023.000000	2046.000000
31.180000	0.119480	70.612534	19.403633	16.202803	20.220148	14.785952	0.000000	-10.000000	0.008333	9.566667	1081.833374	1023.000000	1023.000000	2046.000000
31.200001	0.118578	70.079651	19.820402	15.569376	19.673458	15.016412	0.000000	-10.000000	0.033333	6.400000	1085.500000	1023.000000	1023.000000	2046.000000
31.219999	0.118347	69.943359	19.821260	15.761229	19.710136	14.650732	0.000000	-10.000000	0.058333	4.216667	1088.333374	1023.000000	1023.000000	2046.000000
31.240000	0.117229	69.282135	20.020269	14.975713	19.345274	14.940880	0.000000	-10.000000	0.058333	2.833333	1090.166626	1023.000000	1023.000000	2046.000000
31.260000	0.119298	70.505287	19.433134	16.482727	20.405725	14.183699	0.000000	-10.000000	0.066667	2.383333	1091.500000	1023.000000	1023.000000	2046.000000
31.280001	0.118134	69.817284	20.021984	15.492085	19.997988	14.305223	0.000000	-10.000000	0.066667	1.600000	1092.333374	1023.000000	1023.000000	2046.000000
31.299999	0.118994	70.325394	20.101665	15.957220	19.928852	14.337657	0.000000	-10.000000	0.083333	0.550000	1092.833374	1023.000000	1023.000000	2046.000000
31.320000	0.116699	68.968987	20.394548	14.935982	18.474665	15.163793	0.000000	-10.000000	0.091667	-0.950000	1093.000000	1023.000000	1023.000000	2046.000000
31.340000	0.117376	69.369049	20.576820	15.206554	18.963882	14.621789	0.000000	-10.000000	0.100000	-2.583333	1093.000000	1023.000000	1023.000000	2046.000000
31.360001	0.116111	68.621552	21.025167	13.965696	18.011814	15.618871	0.000000	-10.000000	0.100000	-4.400000	1093.000000	1023.000000	1023.000000	2046.000000
31.379999	0.118147	69.824791	21.018715	14.380089	19.069609	15.356377	0.000000	-10.000000	0.108333	-5.983334	1093.000000	1023.000000	1023.000000	2046.000000
31.400000	0.121230	71.646935	20.523567	16.108204	20.544111	14.471052	0.000000	-10.000000	0.108333	-7.233334	1093.000000	1023.000000	1023.000000	2046.000000
31.420000	0.121905	72.045952	20.868128	16.256493	20.247864	14.673470	0.000000	-10.000000	0.108333	-8.016666	1093.000000	1023.000000	1023.000000	2046.000000
31.440001	0.120079	70.966705	21.207037	15.355038	18.914850	15.489781	0.000000	-10.000000	0.108333	-8.650001	1093.000000	1023.000000	1023.000000	2046.000000
31.459999	0.120454	71.188461	21.476633	15.278374	18.832916	15.600538	0.000000	-10.000000	0.125000	-9.166667	1093.000000	1023.000000	1023.000000	2046.000000
31.480000	0.119711	70.748932	21.608742	14.748775	18.416080	15.975334	0.000000	-10.000000	0.141667	-9.666667	1093.000000	1023.000000	1023.000000	2046.000000
31.500000	0.121916	72.052383	21.481382	15.399571	19.590517	15.580914	0.000000	-10.000000	0.150000	-10.183333	1085.333374	1023.000000	1023.000000	2046.000000
31.520000	0.124122	73.355904	20.864851	17.019197	20.846035	14.625816	0.000000	-10.000000	0.158333	-11.033334	1076.500000	1023.000000	1023.000000	2046.000000
31.540001	0.122848	72.603020	21.372829	16.413551	19.674612	15.142031	0.000000	-10.000000	0.191667	-11.950001	1066.333374	1023.000000	1023.000000	2046.000000
31.559999	0.120188	71.031029	21.681503	15.188372	18.346388	15.814767	0.000000	-10.000000	0.225000	-13.100000	1062.333374	1023.000000	1023.000000	2046.000000
31.580000	0.120114	70.987427	21.571369	15.008734	18.329403	16.077923	0.000000	-10.000000	0.250000	-14.116667	1058.000000	1023.000000	1023.000000	2046.000000
31.600000	0.122375	72.323349	21.152077	16.158539	19.857693	15.155039	0.000000	-10.000000	0.258333	-15.183333	1053.333374	1023.000000	1023.000000	2046.000000
31.620001	0.123265	72.849632	20.690275	17.225216	20.368137	14.566004	0.000000	-10.000000	0.275000	-16.183334	1048.166626	1023.000000	1023.000000	2046.000000
31.639999	0.120428	71.173103	21.135967	16.028051	18.626743	15.382342	0.000000	-10.000000	0.291667	-17.066668	1042.833374	1023.000000	1023.000000	2046.000000
31.660000	0.119068	70.368980	21.305803	15.089331	18.150394	15.823454	0.000000	-10.000000	0.316667	-18.033333	1037.166626	1023.000000	1023.000000	2046.000000
31.680000	0.121353	71.719521	20.770679	16.619423	19.701502	14.627913	0.000000	-10.000000	0.350000	-18.716667	1031.166626	1023.000000	1023.000000	2046.000000
31.700001	0.122046	72.128891	20.719337	17.120914	19.856457	14.432180	0.000000	-10.000000	0.383333	-19.550001	1024.833374	1023.000000	1023.000000	2046.000000
31.719999	0.119308	70.511269	21.127813	15.940171	18.100622	15.342663	0.000000	-10.000000	0.400000	-20.066668	1018.166687	1023.000000	1023.000000	2046.000000
31.740000	0.117461	69.419502	21.073946	15.038728	17.828886	15.477944	0.000000	-10.000000	0.408333	-20.583334	1011.500000	1023.000000	1023.000000	2046.000000
31.760000	0.117865	69.658043	20.153469	16.510406	19.106859	13.887308	0.000000	-10.000000	0.425000	-20.966667	1004.666687	1023.000000	1023.000000	2046.000000
31.780001	0.114883	67.895584	20.280775	15.927449	17.801926	13.885434	0.000000	-10.000000	0.441667	-21.500000	997.666687	1023.000000	1023.000000	2046.000000
31.799999	0.110815	65.491913	20.381857	14.111324	16.314608	14.684119	0.000000	-10.000000	0.483333	-22.266666	990.500000	1023.000000	1023.000000	2046.000000
31.820000	0.112783	66.654617	20.028795	14.960461	17.783726	13.881636	0.000000	-10.000000	0.516667	-23.200001	982.833313	1023.000000	1023.000000	2046.000000
31.840000	0.113321	66.972786	19.855938	16.075277	17.537922	13.503644	0.000000	-10.000000	0.566667	-24.266666	975.000000	1023.000000	1023.000000	2046.000000
31.860001	0.109517	64.724495	19.837639	14.600721	15.772388	14.513750	0.000000	-10.000000	0.583333	-25.366667	967.000000	1023.000000	1023.000000	2046.000000
31.879999	0.110236	65.149681	19.269049	15.355823	16.998077	13.526732	0.000000	-10.000000	0.600000	-26.166668	958.666687	1023.000000	1023.000000	2046.000000
31.900000	0.108672	64.224861	18.917900	16.024000	16.658146	12.624813	0.000000	-10.000000	0.600000	-26.600000	950.000000	1023.000000	1023.000000	2046.000000
31.920000	0.102570	60.618912	18.880493	13.745180	14.619005	13.374231	0.000000	-10.000000	0.600000	-26.566668	941.000000	1023.000000	1023.000000	2046.000000
31.940001	0.100954	59.663834	17.862841	14.253107	15.576270	11.971615	0.000000	-10.000000	0.625000	-26.766666	932.166687	1023.000000	1023.000000	2046.000000
31.959999	0.097074	57.370914	17.167021	14.419053	14.583398	11.201445	0.000000	-10.000000	0.658333	-26.966667	923.333313	1023.000000	1023.000000	2046.000000
31.980000	0.091119	53.851116	16.801691	12.470449	12.705396	11.873580	0.000000	-10.000000	0.683333	-27.566668	914.500000	1023.000000	1023.000000	2046.000000
32.000000	0.091033	53.800385	16.016474	13.146436	13.909401	10.728075	0.000000	-10.000000	0.691667	-28.066668	905.166687	1023.000000	1023.000000	2046.000000
32.020000	0.089858	53.106121	15.654425	13.677045	13.506718	10.267936	0.000000	-10.000000	0.708333	-28.800001	895.833313	1023.000000	1023.000000	2046.000000
32.040001	0.085430	50.489315	15.794347	11.981508	11.710377	11.003082	0.000000	-10.000000	0.750000	-29.533335	886.166687	1023.000000	1023.000000	2046.000000
32.060001	0.084677	50.044041	15.049670	12.101279	12.406631	10.486462	0.000000	-10.000000	0.783333	-29.966667	876.500000	1023.000000	1023.000000	2046.000000
32.080002	0.085741	50.672955	14.382037	13.399796	13.527951	9.363172	0.000000	-10.000000	0.800000	-30.216667	866.500000	1023.000000	1023.000000	2046.000000
32.099998	0.082873	48.977978	14.116937	12.893551	12.462505	9.504985	0.000000	-10.000000	0.800000	-30.033335	856.500000	1023.000000	1023.000000	2046.000000
32.119999	0.079403	46.927059	14.404550	11.222220	10.927001	10.373288	0.000000	-10.000000	0.800000	-30.166668	846.500000	1023.000000	1023.000000	2046.000000
32.139999	0.077328	45.701050	14.053107	10.778368	10.541656	10.327916	0.000000	-10.000000	0.783333	-30.250000	836.333313	1023.000000	1023.000000	2046.000000
32.160000	0.077683	45.910622	13.385999	11.276787	11.703061	9.544776	0.000000	-10.000000	0.783333	-30.266666	826.000000	1023.000000	1023.000000	2046.000000
32.180000	0.078606	46.456306	13.059915	12.312699	12.284036	8.799655	0.000000	-10.000000	0.783333	-30.183334	815.666687	1023.000000	1023.000000	2046.000000
32.200001	0.075577	44.665936	13.463327	10.914542	10.514786	9.773278	0.000000	-10.000000	0.800000	-30.000000	805.500000	1023.000000	1023.000000	2046.000000
32.220001	0.074289	43.904896	13.616565	10.037697	10.174258	10.076378	0.000000	-10.000000	0.808333	-30.350000	795.500000	1023.000000	1023.000000	2046.000000
32.240002	0.076753	45.361259	13.366466	11.154704	11.452764	9.387326	0.000000	-10.000000	0.825000	-30.566666	785.500000	1023.000000	1023.000000	2046.000000
32.259998	0.079000	46.688755	13.085557	12.425005	12.116641	9.061550	0.000000	-10.000000	0.841667	-31.100000	775.500000	1023.000000	1023.000000	2046.000000
32.279999	0.077160	45.601330	13.452491	11.641566	10.689086	9.818188	0.000000	-10.000000	0.841667	-31.133333	765.166687	1023.000000	1023.000000	2046.000000
32.299999	0.075933	44.876225	13.751247	10.670831	10.138850	10.315298	0.000000	-10.000000	0.833333	-31.133333	754.833313	1023.000000	1023.000000	2046.000000
32.320000	0.077538	45.824757	13.299294	11.886925	11.531248	9.107291	0.000000	-10.000000	0.833333	-31.133333	744.333313	1023.000000	1023.000000	2046.000000
32.340000	0.076293	45.089088	13.182395	12.110169	10.990846	8.805677	0.000000	-10.000000	0.858333	-31.549999	734.000000	1023.000000	1023.000000	2046.000000
32.360001	0.071939	42.516006	13.620723	10.105946	9.025822	9.763518	0.000000	-10.000000	0.875000	-32.233334	723.333313	1023.000000	1023.000000	2046.000000
32.380001	0.070303	41.549110	13.059275	9.894467	9.503998	9.091369	0.000000	-10.000000	0.883333	-32.600002	712.500000	1023.000000	1023.000000	2046.000000
32.400002	0.071234	42.099030	12.627373	11.267401	10.422122	7.782134	0.000000	-10.000000	0.875000	-32.716667	701.666687	1023.000000	1023.000000	2046.000000
32.419998	0.067002	39.597942	12.821862	9.931230	8.510444	8.334406	0.000000	-10.000000	0.866667	-32.383335	690.833313	1023.000000	1023.000000	2046.000000
32.439999	0.064397	38.058403	12.663560	8.708475	8.165927	8.520438	0.000000	-10.000000	0.858333	-32.150002	680.166687	1023.000000	1023.000000	2046.000000
32.459999	0.066036	39.027084	12.141080	10.190863	9.493068	7.202074	0.000000	-10.000000	0.858333	-32.033333	669.333313	1023.000000	1023.000000	2046.000000
32.480000	0.062860	37.150330	12.381211	9.241307	7.776788	7.751023	0.000000	-10.000000	0.866667	-32.049999	658.666687	1023.000000	1023.000000	2046.000000
32.500000	0.060701	35.874043	12.327425	7.958304	7.413719	8.174594	0.000000	-10.000000	0.875000	-32.450001	647.833313	1023.000000	1023.000000	2046.000000
32.520000	0.062922	37.186752	11.910959	9.520849	8.841181	6.913765	0.000000	-10.000000	0.883333	-32.583336	637.000000	1023.000000	1023.000000	2046.000000
32.540001	0.060257	35.611897	12.308874	8.584064	7.174442	7.544516	0.000000	-10.000000	0.908333	-32.966667	626.000000	1023.000000	1023.000000	2046.000000
32.560001	0.059325	35.060905	12.156548	7.784038	7.403693	7.716626	0.000000	-10.000000	0.916667	-32.933334	615.000000	1023.000000	1023.000000	2046.000000
32.580002	0.061013	36.058491	11.860527	9.182943	8.279492	6.735528	0.000000	-10.000000	0.916667	-33.000000	604.000000	1023.000000	1023.000000	2046.000000
32.599998	0.057629	34.059036	12.298338	7.449717	6.409035	7.901947	0.000000	-10.000000	0.883333	-32.799999	593.000000	1023.000000	1023.000000	2046.000000
32.619999	0.058254	34.427822	11.770239	7.852948	7.705227	7.099407	0.000000	-10.000000	0.866667	-32.683334	582.166687	1023.000000	1023.000000	2046.000000
32.639999	0.058074	34.321754	11.843321	8.492353	7.232871	6.753209	0.000000	-10.000000	0.850000	-32.466667	571.333313	1023.000000	1023.000000	2046.000000
32.660000	0.055407	32.745270	11.940296	6.778203	6.408595	7.618175	0.000000	-10.000000	0.858333	-32.533333	560.500000	1023.000000	1023.000000	2046.000000
32.680000	0.057577	34.028160	11.521894	8.337244	7.836068	6.332957	0.000000	-10.000000	0.858333	-32.616669	549.500000	1023.000000	1023.000000	2046.000000
32.700001	0.054651	32.298779	11.849685	7.225355	6.078334	7.145405	0.000000	-10.000000	0.866667	-32.799999	538.500000	1023.000000	1023.000000	2046.000000
32.720001	0.053493	31.614481	11.590680	6.545190	6.364034	7.114577	0.000000	-10.000000	0.866667	-32.750000	527.666687	1023.000000	1023.000000	2046.000000
32.740002	0.055219	32.634518	11.066363	7.996336	7.461079	6.110739	0.000000	-10.000000	0.866667	-32.733334	516.833313	1023.000000	1023.000000	2046.000000
32.759998	0.052184	30.840910	11.351872	6.831920	5.734627	6.922491	0.000000	-10.000000	0.875000	-32.800003	506.000000	1023.000000	1023.000000	2046.000000
32.779999	0.050028	29.566576	11.320576	5.782012	5.284078	7.179911	0.000000	-10.000000	0.875000	-32.883335	495.000000	1023.000000	1023.000000	2046.000000
32.799999	0.051703	30.556507	10.789607	6.968519	6.770028	6.028352	0.000000	-10.000000	0.891667	-32.850002	484.000000	1023.000000	1023.000000	2046.000000
32.820000	0.050915	30.090590	10.719843	7.164647	6.260571	5.945529	0.000000	-10.000000	0.883333	-32.766666	473.000000	1023.000000	1023.000000	2046.000000
32.840000	0.047722	28.203535	11.021123	5.488284	4.759940	6.934188	0.000000	-10.000000	0.875000	-32.583332	462.000000	1023.000000	1023.000000	2046.000000
32.860001	0.048692	28.777246	10.525922	6.178792	6.114012	5.958521	0.000000	-10.000000	0.850000	-32.450001	451.166656	1023.000000	1023.000000	2046.000000
32.880001	0.048590	28.716465	10.541684	6.843621	5.713232	5.617928	0.000000	-10.000000	0.841667	-32.049999	440.333344	1023.000000	1023.000000	2046.000000
32.900002	0.045678	26.995953	10.695945	5.056376	4.625697	6.617935	0.000000	-10.000000	0.841667	-31.833334	429.666656	1023.000000	1023.000000	2046.000000
32.919998	0.047859	28.284681	10.255239	6.610287	6.219523	5.199634	0.000000	-10.000000	0.850000	-31.549999	419.000000	1023.000000	1023.000000	2046.000000
32.939999	0.045202	26.714441	10.652713	5.557477	4.449880	6.054371	0.000000	-10.000000	0.850000	-31.783333	408.500000	1023.000000	1023.000000	2046.000000
32.959999	0.045388	26.824600	10.274226	5.553937	5.497331	5.499106	0.000000	-10.000000	0.850000	-32.000000	398.000000	1023.000000	1023.000000	2046.000000
32.980000	0.045242	26.738070	10.252926	6.282367	5.141198	5.061579	0.000000	-10.000000	0.850000	-32.016666	387.333344	1023.000000	1023.000000	2046.000000
33.000000	0.042859	25.329578	10.231243	4.695241	4.626834	5.776259	0.000000	-10.000000	0.833333	-31.600000	376.666656	1023.000000	1023.000000	2046.000000
33.020000	0.044596	26.356380	9.811567	6.255497	5.754998	4.534319	0.000000	-10.000000	0.791667	-30.850000	366.000000	1023.000000	1023.000000	2046.000000
33.040001	0.041288	24.401314	10.148373	4.659075	3.990321	5.603545	0.000000	-10.000000	0.741667	-30.050001	355.666656	1023.000000	1023.000000	2046.000000
33.060001	0.042448	25.086529	9.640662	5.358766	5.511434	4.575666	0.000000	-10.000000	0.708333	-29.250000	345.500000	1023.000000	1023.000000	2046.000000
33.080002	0.040599	23.994190	9.895846	4.968965	4.130281	4.999097	0.000000	-10.000000	0.700000	-28.766666	335.833344	1023.000000	1023.000000	2046.000000
33.099998	0.039385	23.276592	9.351130	4.332992	4.724932	4.867538	0.000000	-10.000000	0.683333	-28.283335	326.166656	1023.000000	1023.000000	2046.000000
33.119999	0.038304	22.637838	9.036010	5.220477	4.270871	4.110481	0.000000	-10.000000	0.666667	-27.750000	316.833344	1023.000000	1023.000000	2046.000000
33.139999	0.033293	19.675934	8.748707	3.218598	3.005780	4.702849	0.000000	-10.000000	0.616667	-26.933334	307.500000	1023.000000	1023.000000	2046.000000
33.160000	0.032687	19.318106	8.003220	4.348088	4.074138	2.892660	0.000000	-10.000000	0.583333	-26.300001	298.666656	1023.000000	1023.000000	2046.000000
33.180000	0.027770	16.411903	8.157335	2.538181	2.066126	3.650261	0.000000	-10.000000	0.541667	-25.733334	289.833344	1023.000000	1023.000000	2046.000000
33.200001	0.026907	15.901846	7.577978	2.447982	3.200598	2.675288	0.000000	-10.000000	0.541667	-25.316668	281.333344	1023.000000	1023.000000	2046.000000
33.220001	0.025586	15.121319	7.799552	2.448600	2.175344	2.697822	0.000000	-10.000000	0.541667	-25.016666	272.666656	1023.000000	1023.000000	2046.000000
33.240002	0.024548	14.508058	7.636863	1.510344	2.368383	2.992468	0.000000	-10.000000	0.550000	-24.816666	264.333344	1023.000000	1023.000000	2046.000000
33.259998	0.026387	15.594758	7.268751	3.136591	3.077411	2.112005	0.000000	-10.000000	0.550000	-24.666666	256.000000	1023.000000	1023.000000	2046.000000
33.279999	0.023471	13.871336	7.293740	1.453190	1.993651	3.130756	0.000000	-10.000000	0.550000	-24.400000	248.000000	1023.000000	1023.000000	2046.000000
33.299999	0.024499	14.478699	6.891264	2.723113	3.253467	1.610855	0.000000	-10.000000	0.533333	-24.233334	240.000000	1023.000000	1023.000000	2046.000000
33.320000	0.019944	11.787075	7.048166	1.119699	1.320055	2.299155	0.000000	-10.000000	0.508333	-23.600000	232.000000	1023.000000	1023.000000	2046.000000
33.340000	0.017665	10.440151	6.170080	0.835204	2.182805	1.252061	0.000000	-10.000000	0.458333	-22.900000	224.000000	1023.000000	1023.000000	2046.000000
33.360001	0.013890	8.208796	5.712948	0.868526	0.979752	0.647569	0.000000	-10.000000	0.416667	-21.500000	216.333328	1023.000000	1023.000000	2046.000000
33.380001	0.009171	5.419769	5.041798	-0.900775	0.374803	0.903943	0.000000	-10.000000	0.391667	-20.450001	209.000000	1023.000000	1023.000000	2046.000000
33.400002	0.009059	5.353877	4.348740	0.320400	0.987446	-0.302710	0.000000	-10.000000	0.391667	-19.883333	202.166672	1023.000000	1023.000000	2046.000000
33.419998	0.005031	2.973584	4.265258	-1.519695	-0.510875	0.738896	0.000000	-10.000000	0.400000	-20.200001	195.333328	1023.000000	1023.000000	2046.000000
33.439999	0.005937	3.508842	3.628654	-0.426665	0.867395	-0.560542	0.000000	-10.000000	0.400000	-20.750000	188.666672	1023.000000	1023.000000	2046.000000
33.459999	0.003101	1.832674	3.713575	-1.365109	-0.728501	0.212709	0.000000	-10.000000	0.400000	-21.000000	181.833328	1023.000000	1023.000000	2046.000000
33.480000	0.002667	1.576449	3.118698	-1.419898	0.292794	-0.415145	0.000000	-10.000000	0.408333	-21.083334	174.833328	1023.000000	1023.000000	2046.000000
33.500000	0.002144	1.267007	3.010433	-0.894229	-0.197596	-0.651602	0.000000	-10.000000	0.408333	-20.850000	167.666672	1023.000000	1023.000000	2046.000000
33.520000	-0.001081	-0.639110	2.751583	-2.630583	-0.850548	0.090439	0.000000	-10.000000	0.408333	-20.366667	160.666672	1023.000000	1023.000000	2046.000000
33.540001	0.000577	0.341028	2.284285	-1.136371	0.425876	-1.232762	0.000000	-10.000000	0.400000	-19.600000	154.000000	1023.000000	1023.000000	2046.000000
33.560001	-0.002440	-1.442008	2.521250	-2.554308	-1.263301	-0.145649	0.000000	-10.000000	0.391667	-19.133333	147.500000	1023.000000	1023.000000	2046.000000
33.580002	-0.001447	-0.855029	2.067272	-2.130107	0.060998	-0.853192	0.000000	-10.000000	0.383333	-19.150000	141.000000	1023.000000	1023.000000	2046.000000
33.599998	-0.001296	-0.766176	2.424343	-1.715907	-0.663465	-0.811147	0.000000	-10.000000	0.375000	-19.400000	134.666672	1023.000000	1023.000000	2046.000000
33.619999	-0.002420	-1.430062	2.546633	-2.959713	-0.868700	-0.148282	0.000000	-10.000000	0.383333	-19.483334	128.166672	1023.000000	1023.000000	2046.000000
33.639999	0.001115	0.659235	2.521075	-1.135670	0.263591	-0.989760	0.000000	-10.000000	0.383333	-19.150000	121.833336	1023.000000	1023.000000	2046.000000
33.660000	-0.000624	-0.368655	2.963938	-2.551065	-1.055367	0.273839	0.000000	-10.000000	0.383333	-19.050001	115.333336	1023.000000	1023.000000	2046.000000
33.680000	0.002316	1.368693	2.726187	-1.258586	0.635679	-0.734587	0.000000	-10.000000	0.375000	-18.966667	109.000000	1023.000000	1023.000000	2046.000000
33.700001	0.001950	1.152163	3.161994	-1.420948	-0.452521	-0.136363	0.000000	-10.000000	0.358333	-18.633333	102.666664	1023.000000	1023.000000	2046.000000
33.720001	0.000895	0.528850	3.099980	-2.340929	-0.206896	-0.023305	0.000000	-10.000000	0.333333	-18.016666	96.500000	1023.000000	1023.000000	2046.000000
33.740002	0.002144	1.266919	2.800766	-1.017820	0.530329	-1.046356	0.000000	-10.000000	0.308333	-17.466667	90.500000	1023.000000	1023.000000	2046.000000
33.759998	-0.001513	-0.894474	3.082487	-2.692558	-1.226292	-0.058112	0.000000	-10.000000	0.300000	-17.466667	84.500000	1023.000000	1023.000000	2046.000000
33.779999	-0.000790	-0.467069	2.642034	-2.107436	0.088220	-1.089887	0.000000	-10.000000	0.291667	-17.500000	78.500000	1023.000000	1023.000000	2046.000000
33.799999	-0.002911	-1.720292	2.914948	-2.499892	-1.348552	-0.786796	0.000000	-10.000000	0.291667	-17.316668	72.500000	1023.000000	1023.000000	2046.000000
33.820000	-0.004203	-2.484218	2.633344	-3.297288	-0.874811	-0.945463	0.000000	-10.000000	0.275000	-16.850000	66.833336	1023.000000	1023.000000	2046.000000
33.840000	-0.004271	-2.524248	2.696954	-2.515016	-1.217526	-1.488660	0.000000	-10.000000	0.275000	-16.266666	61.333332	1023.000000	1023.000000	2046.000000
33.860001	-0.006664	-3.938438	2.653330	-4.042129	-1.674416	-0.875223	0.000000	-10.000000	0.258333	-15.916667	56.000000	1023.000000	1023.000000	2046.000000
33.880001	-0.005148	-3.042717	2.549493	-2.573316	-1.092348	-1.926546	0.000000	-10.000000	0.258333	-15.616667	50.666668	1023.000000	1023.000000	2046.000000
33.900002	-0.007615	-4.500344	2.700258	-4.332903	-1.948308	-0.919391	0.000000	-10.000000	0.250000	-15.366667	45.333332	1023.000000	1023.000000	2046.000000
33.919998	-0.005418	-3.201817	2.657434	-2.739838	-1.145085	-1.974329	0.000000	-10.000000	0.250000	-14.916667	40.166668	1023.000000	1023.000000	2046.000000
33.939999	-0.007558	-4.467052	2.856037	-4.505255	-1.975545	-0.842289	0.000000	-10.000000	0.241667	-14.350000	35.166668	1023.000000	1023.000000	2046.000000
33.959999	-0.005096	-3.011543	2.790376	-2.819474	-1.065025	-1.917419	0.000000	-10.000000	0.241667	-13.800000	30.500000	1023.000000	1023.000000	2046.000000
33.980000	-0.007040	-4.160849	2.999018	-4.456466	-1.877621	-0.825779	0.000000	-10.000000	0.233333	-13.316668	25.833334	1023.000000	1023.000000	2046.000000
34.000000	-0.004337	-2.563438	2.958999	-2.814710	-0.843597	-1.864130	0.000000	-10.000000	0.216667	-12.883334	21.333334	1023.000000	1023.000000	2046.000000
34.020000	-0.006416	-3.791957	3.230264	-4.397401	-1.942649	-0.682171	0.000000	-10.000000	0.183333	-12.183333	17.000000	1023.000000	1023.000000	2046.000000
34.040001	-0.003903	-2.306690	2.982613	-2.837172	-0.615757	-1.836374	0.000000	-10.000000	0.150000	-11.416667	13.000000	1023.000000	1023.000000	2046.000000
34.060001	-0.005654	-3.341398	3.283186	-4.266950	-1.757744	-0.599889	0.000000	-10.000000	0.133333	-10.583334	9.166667	1023.000000	1023.000000	2046.000000
34.080002	-0.003318	-1.961048	3.194117	-2.788643	-0.684500	-1.682023	0.000000	-10.000000	0.116667	-9.916667	5.500000	1023.000000	1023.000000	2046.000000
34.099998	-0.005075	-2.999107	3.350784	-4.331018	-1.493845	-0.525027	0.000000	-10.000000	0.108333	-9.300000	2.333333	1023.000000	1023.000000	2046.000000
34.119999	-0.002616	-1.545878	3.348914	-2.671565	-0.681010	-1.542216	0.000000	-10.000000	0.100000	-8.566667	-0.333333	1023.000000	1023.000000	2046.000000
34.139999	-0.004572	-2.702278	3.552855	-4.305458	-1.547557	-0.402118	0.000000	-10.000000	0.100000	-7.516667	-2.833333	1023.000000	1023.000000	2046.000000
34.160000	-0.001962	-1.159387	3.347594	-2.659225	-0.307234	-1.540523	0.000000	-10.000000	0.100000	-6.233334	-5.166667	1023.000000	1023.000000	2046.000000
34.180000	-0.003855	-2.278303	3.616238	-4.071959	-1.554183	-0.268398	0.000000	-10.000000	0.083333	-4.850000	-7.333333	1023.000000	1023.000000	2046.000000
34.200001	-0.001413	-0.835226	3.380897	-2.719080	-0.087487	-1.409555	0.000000	-10.000000	0.075000	-3.783333	-9.000000	1023.000000	1023.000000	2046.000000
34.220001	-0.002951	-1.744048	3.710643	-3.867595	-1.392701	-0.194395	0.000000	-10.000000	0.075000	-2.716667	-10.166667	1023.000000	1023.000000	2046.000000
34.240002	-0.000550	-0.325229	3.515167	-2.538887	0.007559	-1.309068	0.000000	-10.000000	0.075000	-1.550000	-10.833333	1023.000000	1023.000000	2046.000000
34.259998	-0.002177	-1.286656	3.770757	-3.865113	-1.137962	-0.054338	0.000000	-10.000000	0.058333	0.583333	-11.000000	1023.000000	1023.000000	2046.000000
34.279999	0.000350	0.206746	3.654271	-2.465178	0.194334	-1.176681	0.000000	-10.000000	0.025000	3.216667	-11.000000	1023.000000	1023.000000	2046.000000
34.299999	-0.001133	-0.669521	3.932767	-3.616653	-1.059934	0.074299	0.000000	-10.000000	0.008333	5.283334	-11.000000	1023.000000	1023.000000	2046.000000
34.320000	0.001091	0.644883	3.694369	-2.642845	0.489409	-0.896049	0.000000	-10.000000	-0.008333	7.216667	-11.000000	1023.000000	1023.000000	2046.000000
34.340000	0.000636	0.376137	4.052311	-3.147563	-0.661176	0.132564	0.000000	-10.000000	-0.033333	9.233334	-11.000000	1023.000000	1023.000000	2046.000000
34.360001	0.002544	1.503786	3.844663	-2.686367	0.750312	-0.404821	0.000000	-10.000000	-0.091667	12.183333	-11.000000	1023.000000	1023.000000	2046.000000
34.380001	0.003071	1.814962	4.205146	-2.478232	-0.030451	0.118499	0.000000	-10.000000	-0.158333	15.000000	-11.000000	1023.000000	1023.000000	2046.000000
34.400002	0.003850	2.275160	4.147435	-2.959276	0.819450	0.267551	0.000000	-10.000000	-0.233333	17.683334	-5.333333	1023.000000	1023.000000	2046.000000
34.419998	0.005505	3.253450	4.409804	-2.060895	0.587386	0.317155	0.000000	-10.000000	-0.308333	20.916668	9.000000	1023.000000	1023.000000	2046.000000
34.439999	0.005088	3.006783	4.363548	-3.046713	0.821805	0.868143	0.000000	-10.000000	-0.366667	23.266666	23.333334	1023.000000	1023.000000	2046.000000
34.459999	0.008010	4.734059	4.379292	-1.408107	1.631869	0.131005	0.000000	-10.000000	-0.425000	25.433334	34.666668	1023.000000	1023.000000	2046.000000
34.480000	0.006776	4.004902	4.688564	-2.863603	0.715317	1.464623	0.000000	-10.000000	-0.466667	26.633333	40.166668	1023.000000	1023.000000	2046.000000
34.500000	0.009742	5.757723	4.568158	-1.467703	2.276203	0.381065	0.000000	-10.000000	-0.533333	28.633333	48.666668	1023.000000	1023.000000	2046.000000
34.520000	0.009210	5.442949	4.761817	-1.716603	1.195079	1.202656	0.000000	-10.000000	-0.575000	30.216667	57.833332	1023.000000	1023.000000	2046.000000
34.540001	0.007893	4.664927	4.662381	-2.648234	1.111108	1.539672	0.000000	-10.000000	-0.616667	31.550001	67.666664	1023.000000	1023.000000	2046.000000
34.560001	0.009665	5.711722	4.337432	-1.220619	2.259604	0.335306	0.000000	-10.000000	-0.666667	32.433334	78.000000	1023.000000	1023.000000	2046.000000
34.580002	0.007624	4.505974	4.785401	-2.460473	0.830645	1.350400	0.000000	-10.000000	-0.708333	33.250000	88.666664	1023.000000	1023.000000	2046.000000
34.599998	0.008189	4.839507	4.806008	-2.774104	1.753279	1.054323	0.000000	-10.000000	-0.750000	34.583336	99.666664	1023.000000	1023.000000	2046.000000
34.619999	0.011057	6.534854	4.975367	-1.575288	2.344049	0.790727	0.000000	-10.000000	-0.783333	35.416668	111.166664	1023.000000	1023.000000	2046.000000
34.639999	0.011044	6.527004	5.729038	-2.726045	1.462885	2.061126	0.000000	-10.000000	-0.808333	36.133335	123.000000	1023.000000	1023.000000	2046.000000
34.660000	0.013759	8.131449	5.852544	-2.388762	2.347639	2.320027	0.000000	-10.000000	-0.825000	35.966667	135.000000	1023.000000	1023.000000	2046.000000
34.680000	0.018387	10.866968	5.659005	-0.369992	4.076444	1.501510	0.000000	-10.000000	-0.825000	36.133335	147.000000	1023.000000	1023.000000	2046.000000
34.700001	0.018443	10.899535	6.102394	-0.774959	3.077873	2.494227	0.000000	-10.000000	-0.866667	36.250000	159.000000	1023.000000	1023.000000	2046.000000
34.720001	0.018009	10.643154	6.189577	-1.485760	3.362874	2.576463	0.000000	-10.000000	-0.900000	36.833336	171.000000	1023.000000	1023.000000	2046.000000
34.740002	0.019506	11.528220	5.775410	-0.146704	4.465649	1.433866	0.000000	-10.000000	-0.925000	37.233334	183.166672	1023.000000	1023.000000	2046.000000
34.759998	0.015987	9.448474	5.734860	-1.291299	2.784954	2.219959	0.000000	-10.000000	-0.933333	37.700001	195.500000	1023.000000	1023.000000	2046.000000
34.779999	0.013972	8.257677	5.301806	-1.970136	2.937861	1.988145	0.000000	-10.000000	-0.916667	37.683334	208.000000	1023.000000	1023.000000	2046.000000
34.799999	0.016099	9.514702	4.718389	-0.756740	4.353791	1.199262	0.000000	-10.000000	-0.883333	37.516666	220.500000	1023.000000	1023.000000	2046.000000
34.820000	0.015158	8.958664	4.826271	-1.393494	3.836432	1.689457	0.000000	-10.000000	-0.850000	37.083336	233.000000	1023.000000	1023.000000	2046.000000
34.840000	0.016651	9.840609	4.500281	-0.592555	4.479206	1.453677	0.000000	-10.000000	-0.833333	36.800003	245.500000	1023.000000	1023.000000	2046.000000
34.860001	0.016094	9.511619	4.794418	-1.475134	3.696846	2.495489	0.000000	-10.000000	-0.858333	36.666668	257.833344	1023.000000	1023.000000	2046.000000
34.880001	0.017966	10.617727	4.733016	-0.381989	4.570324	1.696377	0.000000	-10.000000	-0.883333	36.983334	270.000000	1023.000000	1023.000000	2046.000000
34.900002	0.017517	10.352393	4.804819	-1.313543	3.791551	3.069566	0.000000	-10.000000	-0.925000	37.500000	282.333344	1023.000000	1023.000000	2046.000000
34.919998	0.019514	11.532683	5.136781	-0.533439	4.423912	2.505429	0.000000	-10.000000	-0.958333	38.099998	294.833344	1023.000000	1023.000000	2046.000000
34.939999	0.020030	11.837834	5.190730	-0.922426	3.805023	3.764507	0.000000	-10.000000	-1.000000	38.650002	307.500000	1023.000000	1023.000000	2046.000000
34.959999	0.023491	13.883390	4.653618	0.404166	5.118124	3.707484	0.000000	-10.000000	-1.033333	39.216667	320.166656	1023.000000	1023.000000	2046.000000
34.980000	0.026245	15.510630	4.785361	1.115717	6.197998	3.411554	0.000000	-10.000000	-1.058333	39.900002	333.166656	1023.000000	1023.000000	2046.000000
35.000000	0.028184	16.656929	4.567887	1.375544	6.752329	3.961170	0.000000	-10.000000	-1.066667	40.666668	346.333344	1023.000000	1023.000000	2046.000000
35.020000	0.029429	17.392790	5.696512	1.215133	6.636913	3.844232	0.000000	-10.000000	-1.083333	41.099998	359.833344	1023.000000	1023.000000	2046.000000
35.040001	0.030636	18.105974	6.493367	0.702188	5.813660	5.096760	0.000000	-10.000000	-1.075000	41.450001	373.500000	1023.000000	1023.000000	2046.000000
35.060001	0.034894	20.622290	6.621569	1.655757	6.458519	5.886444	0.000000	-10.000000	-1.058333	41.350002	387.500000	1023.000000	1023.000000	2046.000000
35.080002	0.039803	23.523748	6.751310	3.258566	7.956762	5.557110	0.000000	-10.000000	-1.041667	41.133335	401.333344	1023.000000	1023.000000	2046.000000
35.099998	0.043949	25.973923	7.123828	4.068948	9.061179	5.719966	0.000000	-10.000000	-1.058333	40.866669	415.000000	1023.000000	1023.000000	2046.000000
35.119999	0.046137	27.267056	8.074511	3.980594	9.430676	5.781275	0.000000	-10.000000	-1.075000	40.916668	428.666656	1023.000000	1023.000000	2046.000000
35.139999	0.046685	27.590977	9.192007	3.154618	8.372494	6.871859	0.000000	-10.000000	-1.041667	40.666668	442.166656	1023.000000	1023.000000	2046.000000
35.160000	0.048681	28.770489	9.524270	3.531492	8.306309	7.408417	0.000000	-10.000000	-0.975000	39.733334	455.833344	1023.000000	1023.000000	2046.000000
35.180000	0.051391	30.371866	9.643612	4.549991	9.418292	6.759973	0.000000	-10.000000	-0.916667	38.583336	469.166656	1023.000000	1023.000000	2046.000000
35.200001	0.052909	31.268965	9.786225	4.159781	9.649697	7.673262	0.000000	-10.000000	-0.916667	38.066666	482.333344	1023.000000	1023.000000	2046.000000
35.220001	0.053276	31.486095	10.036965	4.763103	10.208727	6.477300	0.000000	-10.000000	-0.925000	38.216667	495.166656	1023.000000	1023.000000	2046.000000
35.240002	0.054606	32.271976	10.174425	4.978662	10.390598	6.728290	0.000000	-10.000000	-0.933333	38.283333	507.833344	1023.000000	1023.000000	2046.000000
35.259998	0.054229	32.049290	10.779659	4.274554	9.952936	7.042140	0.000000	-10.000000	-0.916667	38.066669	520.666687	1023.000000	1023.000000	2046.000000
35.279999	0.057559	34.017185	10.689955	5.288213	10.851445	7.187571	0.000000	-10.000000	-0.900000	37.716667	533.333313	1023.000000	1023.000000	2046.000000
35.299999	0.057625	34.056431	11.477916	4.703850	10.469535	7.405129	0.000000	-10.000000	-0.883333	37.416668	546.000000	1023.000000	1023.000000	2046.000000
35.320000	0.061279	36.216095	11.735640	5.528470	11.236251	7.715734	0.000000	-10.000000	-0.866667	37.166668	558.500000	1023.000000	1023.000000	2046.000000
35.340000	0.061329	36.245636	12.369071	4.856624	10.732439	8.287501	0.000000	-10.000000	-0.858333	36.983334	570.833313	1023.000000	1023.000000	2046.000000
35.360001	0.065349	38.621292	13.252875	5.647880	11.353724	8.366813	0.000000	-10.000000	-0.866667	36.950001	583.333313	1023.000000	1023.000000	2046.000000
35.380001	0.065642	38.794495	13.291451	5.250270	10.871786	9.380986	0.000000	-10.000000	-0.866667	37.033337	595.666687	1023.000000	1023.000000	2046.000000
35.400002	0.069228	40.913456	14.480966	5.907413	11.064662	9.460416	0.000000	-10.000000	-0.875000	37.050003	608.166687	1023.000000	1023.000000	2046.000000
35.419998	0.072578	42.893532	13.945601	6.798992	11.933842	10.215097	0.000000	-10.000000	-0.858333	36.916668	620.500000	1023.000000	1023.000000	2046.000000
35.439999	0.075908	44.861362	14.214227	7.943694	13.338789	9.364653	0.000000	-10.000000	-0.858333	36.783333	632.833313	1023.000000	1023.000000	2046.000000
35.459999	0.078989	46.682453	14.530714	7.825233	13.516928	10.809580	0.000000	-10.000000	-0.858333	36.750000	645.000000	1023.000000	1023.000000	2046.000000
35.480000	0.080590	47.628696	14.859442	8.557804	14.187028	10.024422	0.000000	-10.000000	-0.858333	36.866665	657.166687	1023.000000	1023.000000	2046.000000
35.500000	0.082613	48.824303	15.850349	8.531290	13.931683	10.510982	0.000000	-10.000000	-0.858333	36.933334	669.500000	1023.000000	1023.000000	2046.000000
35.520000	0.083173	49.155029	15.818994	8.158323	13.534273	11.643439	0.000000	-10.000000	-0.825000	36.916668	681.833313	1023.000000	1023.000000	2046.000000
35.540001	0.086178	50.931053	16.832424	8.793153	13.620632	11.684846	0.000000	-10.000000	-0.808333	36.583332	694.333313	1023.000000	1023.000000	2046.000000
35.560001	0.089532	52.913601	16.085213	9.877712	14.809910	12.140769	0.000000	-10.000000	-0.775000	36.200001	706.666687	1023.000000	1023.000000	2046.000000
35.580002	0.092446	54.635811	16.219074	10.904667	16.137997	11.374075	0.000000	-10.000000	-0.775000	35.833332	719.000000	1023.000000	1023.000000	2046.000000
35.599998	0.094555	55.881935	16.134604	11.260333	16.477592	12.009407	0.000000	-10.000000	-0.766667	35.466667	731.000000	1023.000000	1023.000000	2046.000000
35.619999	0.094891	56.080757	16.905319	10.854455	16.220379	12.100604	0.000000	-10.000000	-0.766667	34.983334	742.666687	1023.000000	1023.000000	2046.000000
35.639999	0.097238	57.467697	18.014568	10.921105	16.137466	12.394556	0.000000	-10.000000	-0.750000	34.650002	754.333313	1023.000000	1023.000000	2046.000000
35.660000	0.098176	58.022209	18.016102	10.862708	15.525081	13.618320	0.000000	-10.000000	-0.733333	34.300003	765.833313	1023.000000	1023.000000	2046.000000
35.680000	0.101795	60.160999	17.532597	11.943681	16.949289	13.735433	0.000000	-10.000000	-0.750000	34.633335	777.500000	1023.000000	1023.000000	2046.000000
35.700001	0.103750	61.316315	17.616896	12.928305	17.960346	12.810770	0.000000	-10.000000	-0.766667	34.566669	788.833313	1023.000000	1023.000000	2046.000000
35.720001	0.103869	61.386322	18.406790	12.453318	17.268969	13.257246	0.000000	-10.000000	-0.783333	35.216667	800.333313	1023.000000	1023.000000	2046.000000
35.740002	0.104977	62.041569	18.830709	12.226136	16.858866	14.125858	0.000000	-10.000000	-0.758333	35.283333	812.000000	1023.000000	1023.000000	2046.000000
35.759998	0.107157	63.329674	19.104391	12.691199	16.991804	14.542279	0.000000	-10.000000	-0.750000	35.600002	824.000000	1023.000000	1023.000000	2046.000000
35.779999	0.110391	65.240883	18.786530	14.060678	18.278093	14.115584	0.000000	-10.000000	-0.750000	35.299999	836.000000	1023.000000	1023.000000	2046.000000
35.799999	0.112346	66.396286	18.560778	14.663150	19.115290	14.057065	0.000000	-10.000000	-0.766667	35.016666	847.666687	1023.000000	1023.000000	2046.000000
35.820000	0.111840	66.097374	19.034161	14.298202	18.782232	13.982775	0.000000	-10.000000	-0.758333	35.183334	859.333313	1023.000000	1023.000000	2046.000000
35.840000	0.109929	64.968178	19.013954	13.512765	17.704842	14.736620	0.000000	-10.000000	-0.750000	35.233334	871.000000	1023.000000	1023.000000	2046.000000
35.860001	0.110032	65.029129	19.783609	13.607843	17.538994	14.098684	0.000000	-10.000000	-0.758333	35.366669	883.000000	1023.000000	1023.000000	2046.000000
35.880001	0.110626	65.380203	18.982811	13.561355	17.997320	14.838716	0.000000	-10.000000	-0.775000	35.550003	894.666687	1023.000000	1023.000000	2046.000000
35.900002	0.112548	66.516136	18.624327	14.623748	19.463366	13.804698	0.000000	-10.000000	-0.766667	35.500000	906.333313	1023.000000	1023.000000	2046.000000
35.919998	0.112861	66.700821	20.285278	13.719844	18.327747	14.367952	0.000000	-10.000000	-0.741667	35.366669	918.000000	1023.000000	1023.000000	2046.000000
35.939999	0.116629	68.927979	19.666159	14.755589	19.085125	15.421106	0.000000	-10.000000	-0.716667	34.650002	930.000000	1023.000000	1023.000000	2046.000000
35.959999	0.119588	70.676208	19.272755	16.383688	20.452572	14.567192	0.000000	-10.000000	-0.691667	34.183334	941.666687	1023.000000	1023.000000	2046.000000
35.980000	0.118404	69.976967	19.676935	16.055038	19.666025	14.578965	0.000000	-10.000000	-0.666667	33.533333	953.166687	1023.000000	1023.000000	2046.000000
36.000000	0.117020	69.158752	19.434740	15.666393	19.007643	15.049978	0.000000	-10.000000	-0.625000	33.216667	964.333313	1023.000000	1023.000000	2046.000000
36.020000	0.118235	69.876747	20.051474	16.107555	19.669470	14.048250	0.000000	-10.000000	-0.591667	32.416668	975.500000	1023.000000	1023.000000	2046.000000
36.040001	0.115484	68.251236	19.379927	15.356586	18.609734	14.904989	0.000000	-10.000000	-0.550000	31.683334	986.500000	1023.000000	1023.000000	2046.000000
36.060001	0.115743	68.403946	19.870287	15.746742	18.857409	13.929512	0.000000	-10.000000	-0.491667	30.050001	997.166687	1023.000000	1023.000000	2046.000000
36.080002	0.113719	67.207840	19.386328	15.171659	17.806515	14.843336	0.000000	-10.000000	-0.425000	28.566668	1007.500000	1023.000000	1023.000000	2046.000000
36.099998	0.115604	68.322090	18.663366	15.988814	19.240074	14.429838	0.000000	-10.000000	-0.325000	26.416668	1017.333313	1023.000000	1023.000000	2046.000000
36.119999	0.115274	68.126816	18.792963	16.288361	19.618219	13.427271	0.000000	-10.000000	-0.241667	24.166668	1026.500000	1023.000000	1023.000000	2046.000000
36.139999	0.113354	66.991989	19.028330	15.426274	18.360519	14.176867	0.000000	-10.000000	-0.141667	21.383333	1035.000000	1023.000000	1023.000000	2046.000000
36.160000	0.113902	67.315918	18.541674	15.769263	18.322180	14.682800	0.000000	-10.000000	-0.066667	18.100000	1042.500000	1023.000000	1023.000000	2046.000000
36.180000	0.115191	68.077888	17.944822	16.778084	19.659370	13.695610	0.000000	-10.000000	0.008333	14.016666	1049.166626	1023.000000	1023.000000	2046.000000
36.200001	0.113080	66.830475	18.789658	15.821058	18.608330	13.611427	0.000000	-10.000000	0.050000	9.316667	1054.500000	1023.000000	1023.000000	2046.000000
36.220001	0.111581	65.944626	18.408772	15.099962	17.768486	14.667404	0.000000	-10.000000	0.091667	3.550000	1058.500000	1023.000000	1023.000000	2046.000000
36.240002	0.111193	65.714882	18.728683	14.855498	17.533253	14.597449	0.000000	-10.000000	0.100000	-1.100000	1060.833374	1023.000000	1023.000000	2046.000000
36.259998	0.112453	66.460007	17.824797	15.815675	18.504599	14.314936	0.000000	-10.000000	0.116667	-5.466667	1061.833374	1023.000000	1023.000000	2046.000000
36.279999	0.112432	66.447021	17.484015	16.090601	19.073402	13.799005	0.000000	-10.000000	0.125000	-8.183333	1062.000000	1023.000000	1023.000000	2046.000000
36.299999	0.111523	65.910301	16.985580	15.949501	18.802334	14.172889	0.000000	-10.000000	0.141667	-10.750000	1062.000000	1023.000000	1023.000000	2046.000000
36.320000	0.112191	66.304955	17.238173	16.131351	19.541153	13.394272	0.000000	-10.000000	0.150000	-12.166667	1062.000000	1023.000000	1023.000000	2046.000000
36.340000	0.111186	65.711044	17.833115	15.335481	18.917200	13.625250	0.000000	-10.000000	0.175000	-13.350000	1062.000000	1023.000000	1023.000000	2046.000000
36.360001	0.110571	65.347260	17.817568	14.838380	18.083685	14.607624	0.000000	-10.000000	0.225000	-14.833333	1054.500000	1023.000000	1023.000000	2046.000000
36.380001	0.112372	66.411613	18.214357	15.860194	18.674232	13.662830	0.000000	-10.000000	0.266667	-16.350000	1045.000000	1023.000000	1023.000000	2046.000000
36.400002	0.111993	66.187820	18.019293	15.313240	17.903513	14.951774	0.000000	-10.000000	0.325000	-17.616667	1033.500000	1023.000000	1023.000000	2046.000000
36.419998	0.112986	66.774635	18.881657	15.704951	18.213881	13.974144	0.000000	-10.000000	0.358333	-18.833334	1027.500000	1023.000000	1023.000000	2046.000000
36.439999	0.112323	66.382881	18.417534	15.579997	17.735292	14.650054	0.000000	-10.000000	0.408333	-20.050001	1021.333313	1023.000000	1023.000000	2046.000000
36.459999	0.111015	65.609795	18.566744	15.221138	17.506712	14.315198	0.000000	-10.000000	0.441667	-21.466667	1014.833313	1023.000000	1023.000000	2046.000000
36.480000	0.109543	64.740158	18.384014	15.057751	17.189713	14.108680	0.000000	-10.000000	0.458333	-22.316668	1007.666687	1023.000000	1023.000000	2046.000000
36.500000	0.108443	64.089546	18.128189	15.042199	17.672909	13.246252	0.000000	-10.000000	0.466667	-22.916668	1000.166687	1023.000000	1023.000000	2046.000000
36.520000	0.108530	64.140953	17.712473	15.722674	18.284389	12.421416	0.000000	-10.000000	0.466667	-23.166668	992.500000	1023.000000	1023.000000	2046.000000
36.540001	0.107313	63.422268	17.960890	15.072704	17.828621	12.560053	0.000000	-10.000000	0.483333	-23.550001	984.833313	1023.000000	1023.000000	2046.000000
36.560001	0.105922	62.600193	18.007828	14.972771	16.855017	12.764580	0.000000	-10.000000	0.516667	-24.033335	977.000000	1023.000000	1023.000000	2046.000000
36.580002	0.103230	61.008671	17.975048	13.753327	16.103195	13.177101	0.000000	-10.000000	0.533333	-24.500000	969.000000	1023.000000	1023.000000	2046.000000
36.599998	0.104102	61.524357	17.804615	14.411430	17.136147	12.172167	0.000000	-10.000000	0.558333	-25.066668	960.833313	1023.000000	1023.000000	2046.000000
36.619999	0.104396	61.697952	17.900801	14.800431	16.955803	12.040917	0.000000	-10.000000	0.566667	-25.466667	952.500000	1023.000000	1023.000000	2046.000000
36.639999	0.102561	60.613728	18.232584	13.756971	15.789944	12.834229	0.000000	-10.000000	0.583333	-26.016666	943.833313	1023.000000	1023.000000	2046.000000
36.660000	0.101394	59.923710	17.958614	13.420325	15.866435	12.678333	0.000000	-10.000000	0.616667	-26.500000	935.166687	1023.000000	1023.000000	2046.000000
36.680000	0.102793	60.750439	17.850182	14.368778	16.821466	11.710014	0.000000	-10.000000	0.650000	-26.933334	926.333313	1023.000000	1023.000000	2046.000000
36.700001	0.103012	60.880009	17.930277	14.685351	16.401260	11.863119	0.000000	-10.000000	0.683333	-27.283333	917.500000	1023.000000	1023.000000	2046.000000
36.720001	0.101508	59.991051	18.230318	13.754726	15.302596	12.703411	0.000000	-10.000000	0.691667	-27.533333	908.333313	1023.000000	1023.000000	2046.000000
36.740002	0.100136	59.180134	17.955029	13.472085	15.271346	12.481671	0.000000	-10.000000	0.700000	-27.916666	899.000000	1023.000000	1023.000000	2046.000000
36.759998	0.101418	59.937977	17.740711	14.421487	16.327160	11.448620	0.000000	-10.000000	0.700000	-28.150000	889.666687	1023.000000	1023.000000	2046.000000
36.779999	0.101356	59.901211	17.760561	14.703926	15.755738	11.680986	0.000000	-10.000000	0.700000	-28.250000	880.333313	1023.000000	1023.000000	2046.000000
36.799999	0.099307	58.690563	17.921984	13.529943	14.657176	12.581464	0.000000	-10.000000	0.700000	-28.383333	871.000000	1023.000000	1023.000000	2046.000000
36.820000	0.098391	58.149151	17.557741	13.603028	15.076143	11.912239	0.000000	-10.000000	0.708333	-28.600000	861.333313	1023.000000	1023.000000	2046.000000
36.840000	0.099814	58.989914	17.385462	14.691755	15.784231	11.128464	0.000000	-10.000000	0.725000	-29.116667	851.833313	1023.000000	1023.000000	2046.000000
36.860001	0.098152	58.008083	17.418606	14.224010	14.555587	11.809880	0.000000	-10.000000	0.750000	-29.616667	842.166687	1023.000000	1023.000000	2046.000000
36.880001	0.095742	56.583614	17.354195	13.307170	13.828874	12.093374	0.000000	-10.000000	0.766667	-30.183334	832.500000	1023.000000	1023.000000	2046.000000
36.900002	0.095993	56.731583	17.020113	13.881697	14.671686	11.158085	0.000000	-10.000000	0.791667	-30.516666	822.333313	1023.000000	1023.000000	2046.000000
36.919998	0.096348	56.941879	16.816372	14.560339	14.711174	10.853994	0.000000	-10.000000	0.808333	-31.016666	812.000000	1023.000000	1023.000000	2046.000000
36.939999	0.094450	55.819931	16.865595	13.802132	13.543136	11.609070	0.000000	-10.000000	0.825000	-31.416666	801.666687	1023.000000	1023.000000	2046.000000
36.959999	0.092397	54.606861	16.892351	13.046621	12.708530	11.959357	0.000000	-10.000000	0.825000	-31.816668	791.166687	1023.000000	1023.000000	2046.000000
36.980000	0.091588	54.128506	16.475433	13.278350	13.135810	11.238913	0.000000	-10.000000	0.833333	-31.983334	780.666687	1023.000000	1023.000000	2046.000000
37.000000	0.092276	54.535152	16.256901	13.909812	13.727638	10.640800	0.000000	-10.000000	0.841667	-32.133335	769.833313	1023.000000	1023.000000	2046.000000
37.020000	0.091836	54.275162	16.119801	14.184468	13.524524	10.446369	0.000000	-10.000000	0.858333	-32.366669	759.166687	1023.000000	1023.000000	2046.000000
37.040001	0.089881	53.119438	16.158083	13.337770	12.257463	11.366123	0.000000	-10.000000	0.875000	-32.533337	748.333313	1023.000000	1023.000000	2046.000000
37.060001	0.087649	51.800480	16.031458	12.664183	11.721855	11.382985	0.000000	-10.000000	0.875000	-32.816669	737.500000	1023.000000	1023.000000	2046.000000
37.080002	0.087364	51.631935	15.772653	13.003699	12.266840	10.588741	0.000000	-10.000000	0.908333	-33.116669	726.500000	1023.000000	1023.000000	2046.000000
37.099998	0.088016	52.017593	15.571429	13.669521	12.704150	10.072492	0.000000	-10.000000	0.925000	-33.599998	715.333313	1023.000000	1023.000000	2046.000000
37.119999	0.086551	51.151459	15.543428	13.243878	11.727288	10.636865	0.000000	-10.000000	0.958333	-33.950001	704.166687	1023.000000	1023.000000	2046.000000
37.139999	0.083083	49.101795	15.461087	12.048852	10.505167	11.086688	0.000000	-10.000000	0.966667	-34.183334	692.833313	1023.000000	1023.000000	2046.000000
37.160000	0.080712	47.700802	14.835915	12.113209	10.929138	9.822540	0.000000	-10.000000	0.975000	-34.166668	681.500000	1023.000000	1023.000000	2046.000000
37.180000	0.079049	46.717937	14.398526	12.429962	10.815596	9.073852	0.000000	-10.000000	0.991667	-34.433334	670.166687	1023.000000	1023.000000	2046.000000
37.200001	0.074788	44.199467	14.281710	11.073352	9.138947	9.705459	0.000000	-10.000000	1.008333	-34.766666	658.666687	1023.000000	1023.000000	2046.000000
37.220001	0.071357	42.172272	13.979716	10.095193	8.633821	9.463542	0.000000	-10.000000	1.050000	-35.683334	647.000000	1023.000000	1023.000000	2046.000000
37.240002	0.071477	42.242943	13.644308	10.685104	9.448396	8.465136	0.000000	-10.000000	1.100000	-36.349998	635.000000	1023.000000	1023.000000	2046.000000
37.259998	0.071793	42.429577	13.400409	11.246408	9.353969	8.428792	0.000000	-10.000000	1.125000	-37.116665	623.000000	1023.000000	1023.000000	2046.000000
37.279999	0.069554	41.106613	13.284373	10.554050	8.122808	9.145380	0.000000	-10.000000	1.158333	-37.516666	610.666687	1023.000000	1023.000000	2046.000000
37.299999	0.066384	39.233215	12.890509	9.861267	7.612402	8.869038	0.000000	-10.000000	1.175000	-38.049999	598.166687	1023.000000	1023.000000	2046.000000
37.320000	0.064848	38.324875	12.444184	10.050387	8.109065	7.721238	0.000000	-10.000000	1.200000	-38.150002	585.333313	1023.000000	1023.000000	2046.000000
37.340000	0.062540	36.961052	11.917328	10.121284	7.882313	7.040125	0.000000	-10.000000	1.191667	-38.066669	572.666687	1023.000000	1023.000000	2046.000000
37.360001	0.056799	33.567936	11.474046	8.645265	6.019656	7.428971	0.000000	-10.000000	1.158333	-37.583336	560.000000	1023.000000	1023.000000	2046.000000
37.380001	0.052023	30.745344	10.598582	7.901886	5.736769	6.508107	0.000000	-10.000000	1.116667	-36.866669	547.500000	1023.000000	1023.000000	2046.000000
37.400002	0.050429	29.803667	9.908683	8.477324	6.076537	5.341125	0.000000	-10.000000	1.083333	-36.316666	535.166687	1023.000000	1023.000000	2046.000000
37.419998	0.047119	27.847551	9.650481	7.622442	4.636272	5.938355	0.000000	-10.000000	1.091667	-35.983334	523.000000	1023.000000	1023.000000	2046.000000
37.439999	0.043919	25.956020	9.212828	6.661287	4.304008	5.777897	0.000000	-10.000000	1.100000	-36.216667	511.000000	1023.000000	1023.000000	2046.000000
37.459999	0.043726	25.842169	8.723518	7.268087	5.126637	4.723925	0.000000	-10.000000	1.100000	-36.049999	499.000000	1023.000000	1023.000000	2046.000000
37.480000	0.042584	25.167112	8.405822	7.317162	4.779576	4.664552	0.000000	-10.000000	1.075000	-35.883335	487.000000	1023.000000	1023.000000	2046.000000
37.500000	0.039630	23.421455	8.263202	6.280951	3.597373	5.279930	0.000000	-10.000000	1.041667	-35.433334	475.000000	1023.000000	1023.000000	2046.000000
37.520000	0.036999	21.866152	7.859070	5.583157	3.322984	5.100940	0.000000	-10.000000	1.008333	-34.983334	463.000000	1023.000000	1023.000000	2046.000000
37.540001	0.036802	21.750153	7.425424	6.037678	4.275299	4.011751	0.000000	-10.000000	0.975000	-34.166668	451.333344	1023.000000	1023.000000	2046.000000
37.560001	0.036169	21.376032	7.190194	6.177623	4.121693	3.886522	0.000000	-10.000000	0.941667	-33.333332	440.000000	1023.000000	1023.000000	2046.000000
37.580002	0.033670	19.898878	7.163587	5.056726	3.032373	4.646191	0.000000	-10.000000	0.900000	-32.683334	429.000000	1023.000000	1023.000000	2046.000000
37.599998	0.031764	18.772818	6.902640	4.385684	2.936532	4.547960	0.000000	-10.000000	0.866667	-32.183334	418.166656	1023.000000	1023.000000	2046.000000
37.619999	0.032451	19.178442	6.761695	4.963511	3.891578	3.561658	0.000000	-10.000000	0.841667	-31.733334	407.333344	1023.000000	1023.000000	2046.000000
37.639999	0.033510	19.804699	6.927179	5.302273	3.856225	3.719022	0.000000	-10.000000	0.825000	-31.316668	396.833344	1023.000000	1023.000000	2046.000000
37.660000	0.033338	19.702477	7.144631	4.898860	3.177278	4.481706	0.000000	-10.000000	0.816667	-31.133333	386.166656	1023.000000	1023.000000	2046.000000
37.680000	0.033031	19.521347	7.207568	4.674645	2.900651	4.738482	0.000000	-10.000000	0.808333	-31.216667	375.833344	1023.000000	1023.000000	2046.000000
37.700001	0.033195	19.618500	7.129489	4.627438	3.491988	4.369585	0.000000	-10.000000	0.808333	-30.983334	365.333344	1023.000000	1023.000000	2046.000000
37.720001	0.034371	20.313456	6.932397	5.596727	4.359923	3.424407	0.000000	-10.000000	0.783333	-30.383333	355.000000	1023.000000	1023.000000	2046.000000
37.740002	0.032638	19.289068	7.054089	5.069928	3.120860	4.044192	0.000000	-10.000000	0.750000	-29.633333	344.833344	1023.000000	1023.000000	2046.000000
37.759998	0.029714	17.561069	6.835776	3.843406	2.812449	4.069438	0.000000	-10.000000	0.733333	-29.366667	335.000000	1023.000000	1023.000000	2046.000000
37.779999	0.029605	17.496639	6.538336	4.538672	3.625044	2.794588	0.000000	-10.000000	0.716667	-29.266666	325.333344	1023.000000	1023.000000	2046.000000
37.799999	0.027282	16.123816	6.621763	3.911616	2.280000	3.310437	0.000000	-10.000000	0.700000	-29.100000	315.500000	1023.000000	1023.000000	2046.000000
37.820000	0.024419	14.431560	6.383399	2.702719	2.064655	3.280788	0.000000	-10.000000	0.666667	-28.633333	305.666656	1023.000000	1023.000000	2046.000000
37.840000	0.024413	14.428273	6.060674	3.414977	2.833210	2.119412	0.000000	-10.000000	0.650000	-27.900000	296.000000	1023.000000	1023.000000	2046.000000
37.860001	0.022211	13.126448	6.140984	2.637896	1.496246	2.851323	0.000000	-10.000000	0.650000	-27.183334	286.833344	1023.000000	1023.000000	2046.000000
37.880001	0.020585	12.165629	6.049412	1.855411	1.617342	2.643464	0.000000	-10.000000	0.633333	-26.483334	277.833344	1023.000000	1023.000000	2046.000000
37.900002	0.021264	12.567263	5.915536	2.722842	2.083182	1.845702	0.000000	-10.000000	0.600000	-25.916668	269.000000	1023.000000	1023.000000	2046.000000
37.919998	0.018922	11.183048	5.966506	1.461640	0.917141	2.837761	0.000000	-10.000000	0.566667	-25.450001	260.333344	1023.000000	1023.000000	2046.000000
37.939999	0.019705	11.645377	5.792122	1.920243	2.086011	1.847001	0.000000	-10.000000	0.550000	-24.783333	251.666672	1023.000000	1023.000000	2046.000000
37.959999	0.019614	11.592039	6.007945	2.018229	1.290735	2.275131	0.000000	-10.000000	0.550000	-24.483334	243.333328	1023.000000	1023.000000	2046.000000
37.980000	0.018742	11.076261	5.917719	1.239918	1.600293	2.318331	0.000000	-10.000000	0.541667	-23.966667	235.000000	1023.000000	1023.000000	2046.000000
38.000000	0.019986	11.811550	5.935617	2.165972	1.875194	1.834766	0.000000	-10.000000	0.525000	-23.850000	227.000000	1023.000000	1023.000000	2046.000000
38.020000	0.017934	10.598799	5.960474	0.876550	1.078639	2.683137	0.000000	-10.000000	0.491667	-23.083334	219.166672	1023.000000	1023.000000	2046.000000
38.040001	0.019349	11.435298	5.858892	1.792912	2.214456	1.569037	0.000000	-10.000000	0.466667	-22.650000	211.500000	1023.000000	1023.000000	2046.000000
38.060001	0.018881	11.158955	6.011973	1.560279	1.347518	2.239185	0.000000	-10.000000	0.450000	-22.066668	204.166672	1023.000000	1023.000000	2046.000000
38.080002	0.017868	10.559984	5.902114	0.851680	1.626525	2.179664	0.000000	-10.000000	0.441667	-22.050001	196.833328	1023.000000	1023.000000	2046.000000
38.099998	0.019325	11.421328	5.899565	1.854916	1.887858	1.778988	0.000000	-10.000000	0.425000	-21.816668	189.500000	1023.000000	1023.000000	2046.000000
38.119999	0.017348	10.252833	5.853600	0.652406	1.250654	2.496173	0.000000	-10.000000	0.408333	-21.666668	182.166672	1023.000000	1023.000000	2046.000000
38.139999	0.019011	11.235633	5.751121	1.849226	2.280174	1.355113	0.000000	-10.000000	0.400000	-21.416668	174.833328	1023.000000	1023.000000	2046.000000
38.160000	0.017614	10.409803	5.914928	0.915245	1.085099	2.494533	0.000000	-10.000000	0.400000	-21.150002	167.666672	1023.000000	1023.000000	2046.000000
38.180000	0.017852	10.550412	5.697631	1.161574	2.076827	1.614379	0.000000	-10.000000	0.400000	-20.916668	160.500000	1023.000000	1023.000000	2046.000000
38.200001	0.018216	10.765407	5.751691	1.581084	1.570156	1.862474	0.000000	-10.000000	0.400000	-20.550001	153.500000	1023.000000	1023.000000	2046.000000
38.220001	0.016601	9.811065	5.667265	0.486972	1.406290	2.250537	0.000000	-10.000000	0.383333	-20.116667	146.666672	1023.000000	1023.000000	2046.000000
38.240002	0.018068	10.678132	5.537253	1.756435	2.124676	1.259768	0.000000	-10.000000	0.366667	-19.400000	140.000000	1023.000000	1023.000000	2046.000000
38.259998	0.016242	9.599108	5.581042	0.573941	1.053792	2.390332	0.000000	-10.000000	0.333333	-18.650000	133.666672	1023.000000	1023.000000	2046.000000
38.279999	0.017038	10.069508	5.408609	1.144640	2.183352	1.332906	0.000000	-10.000000	0.300000	-17.833334	127.500000	1023.000000	1023.000000	2046.000000
38.299999	0.016737	9.891431	5.596740	1.121239	1.263365	1.910087	0.000000	-10.000000	0.266667	-16.966667	121.500000	1023.000000	1023.000000	2046.000000
38.320000	0.015808	9.342794	5.477294	0.395667	1.540473	1.929361	0.000000	-10.000000	0.250000	-16.133333	115.833336	1023.000000	1023.000000	2046.000000
38.340000	0.017326	10.239373	5.400666	1.543875	2.114953	1.179879	0.000000	-10.000000	0.241667	-15.300000	110.333336	1023.000000	1023.000000	2046.000000
38.360001	0.015456	9.134315	5.526770	0.365704	1.001780	2.240060	0.000000	-10.000000	0.225000	-14.516667	105.166664	1023.000000	1023.000000	2046.000000
38.380001	0.016329	9.650208	5.338978	0.973901	2.138213	1.199115	0.000000	-10.000000	0.216667	-13.683333	100.333336	1023.000000	1023.000000	2046.000000
38.400002	0.016309	9.638726	5.538485	1.010769	1.367421	1.722051	0.000000	-10.000000	0.191667	-12.916667	95.666664	1023.000000	1023.000000	2046.000000
38.419998	0.014912	8.813204	5.404555	0.159885	1.393230	1.855533	0.000000	-10.000000	0.191667	-12.116667	91.333336	1023.000000	1023.000000	2046.000000
38.439999	0.016710	9.875427	5.352447	1.310915	2.143343	1.068723	0.000000	-10.000000	0.166667	-11.633333	87.333336	1023.000000	1023.000000	2046.000000
38.459999	0.015158	8.958182	5.438668	0.488836	1.017074	2.013604	0.000000	-10.000000	0.166667	-11.333334	83.666664	1023.000000	1023.000000	2046.000000
38.480000	0.014520	8.581056	5.356029	0.149513	1.500193	1.575320	0.000000	-10.000000	0.150000	-11.450001	80.000000	1023.000000	1023.000000	2046.000000
38.500000	0.015889	9.390186	5.267302	1.167746	1.914496	1.040641	0.000000	-10.000000	0.150000	-11.616667	76.000000	1023.000000	1023.000000	2046.000000
38.520000	0.013904	8.217132	5.374207	0.087804	0.746099	2.009022	0.000000	-10.000000	0.166667	-11.850000	72.000000	1023.000000	1023.000000	2046.000000
38.540001	0.013592	8.032645	5.122634	0.250854	1.475148	1.184009	0.000000	-10.000000	0.166667	-11.700001	68.000000	1023.000000	1023.000000	2046.000000
38.560001	0.012897	7.622032	4.806463	0.806152	1.007090	1.002326	0.000000	-10.000000	0.166667	-11.216667	64.000000	1023.000000	1023.000000	2046.000000
38.580002	0.008470	5.005618	4.380072	-0.732508	-0.000358	1.358412	0.000000	-10.000000	0.141667	-10.483334	60.333332	1023.000000	1023.000000	2046.000000
38.599998	0.007753	4.582103	4.051370	-0.058549	0.686410	-0.097127	0.000000	-10.000000	0.125000	-9.983334	56.833332	1023.000000	1023.000000	2046.000000
38.619999	0.004916	2.905114	3.974798	-0.981434	-0.533496	0.445245	0.000000	-10.000000	0.116667	-9.750000	53.500000	1023.000000	1023.000000	2046.000000
38.639999	0.002874	1.698540	3.839939	-1.948358	-0.421987	0.228945	0.000000	-10.000000	0.125000	-9.783334	50.166668	1023.000000	1023.000000	2046.000000
38.660000	0.004310	2.546935	3.851851	-0.939391	0.309072	-0.674597	0.000000	-10.000000	0.141667	-10.200000	47.000000	1023.000000	1023.000000	2046.000000
38.680000	0.003012	1.780210	4.004613	-1.789574	-0.812723	0.377894	0.000000	-10.000000	0.150000	-10.866667	43.666668	1023.000000	1023.000000	2046.000000
38.700001	0.003891	2.299525	3.891473	-1.481572	0.096618	-0.206993	0.000000	-10.000000	0.150000	-11.466667	40.000000	1023.000000	1023.000000	2046.000000
38.720001	0.004690	2.771600	3.905549	-0.764270	-0.172119	-0.197559	0.000000	-10.000000	0.150000	-11.733334	36.000000	1023.000000	1023.000000	2046.000000
38.740002	0.002373	1.402699	3.685096	-1.988054	-0.362692	0.068349	0.000000	-10.000000	0.133333	-11.233334	32.000000	1023.000000	1023.000000	2046.000000
38.759998	0.002264	1.338295	3.438121	-1.176871	0.168543	-1.091498	0.000000	-10.000000	0.116667	-10.466666	28.333334	1023.000000	1023.000000	2046.000000
38.779999	-0.002028	-1.198586	3.163156	-2.492153	-1.362010	-0.507579	0.000000	-10.000000	0.100000	-9.216667	24.833334	1023.000000	1023.000000	2046.000000
38.799999	-0.005202	-3.074505	2.384446	-2.854267	-0.943379	-1.661305	0.000000	-10.000000	0.100000	-7.816667	22.000000	1023.000000	1023.000000	2046.000000
38.820000	-0.007460	-4.408593	1.927032	-2.615326	-1.692551	-2.027748	0.000000	-10.000000	0.108333	-6.933333	19.166666	1023.000000	1023.000000	2046.000000
38.840000	-0.011237	-6.640954	1.534163	-4.118317	-2.603837	-1.452963	0.000000	-10.000000	0.125000	-6.983334	16.833334	1023.000000	1023.000000	2046.000000
38.860001	-0.010798	-6.381581	1.068235	-3.331872	-1.542210	-2.575734	0.000000	-10.000000	0.141667	-8.200000	14.333333	1023.000000	1023.000000	2046.000000
38.880001	-0.011906	-7.036509	0.918597	-3.475474	-2.453945	-2.025687	0.000000	-10.000000	0.150000	-9.583333	11.833333	1023.000000	1023.000000	2046.000000
38.900002	-0.014081	-8.322106	0.569153	-4.464224	-2.557117	-1.869918	0.000000	-10.000000	0.150000	-10.633333	8.666667	1023.000000	1023.000000	2046.000000
38.919998	-0.012980	-7.671366	0.292385	-3.308349	-1.856044	-2.799357	0.000000	-10.000000	0.150000	-11.200000	5.000000	1023.000000	1023.000000	2046.000000
38.939999	-0.015531	-9.179009	0.060290	-4.516855	-3.003174	-1.719271	0.000000	-10.000000	0.150000	-11.000000	1.500000	1023.000000	1023.000000	2046.000000
38.959999	-0.015388	-9.094483	-0.232753	-4.108891	-1.984446	-2.768394	0.000000	-10.000000	0.133333	-10.416667	-1.833333	1023.000000	1023.000000	2046.000000
38.980000	-0.015889	-9.390200	-0.218260	-4.118730	-2.805092	-2.248118	0.000000	-10.000000	0.116667	-9.500000	-4.833333	1023.000000	1023.000000	2046.000000
39.000000	-0.017307	-10.228660	-0.461573	-4.964704	-2.560671	-2.241713	0.000000	-10.000000	0.100000	-8.600000	-8.000000	1023.000000	1023.000000	2046.000000
39.020000	-0.015991	-9.450451	-0.520947	-3.968313	-2.212199	-2.748992	0.000000	-10.000000	0.108333	-7.833333	-10.833333	1023.000000	1023.000000	2046.000000
39.040001	-0.017368	-10.264478	-0.396300	-5.053974	-3.146956	-1.667247	0.000000	-10.000000	0.108333	-7.416667	-13.500000	1023.000000	1023.000000	2046.000000
39.060001	-0.015881	-9.385562	-0.262092	-4.350435	-2.097770	-2.675265	0.000000	-10.000000	0.116667	-7.666667	-16.000000	1023.000000	1023.000000	2046.000000
39.080002	-0.014911	-8.812520	0.069452	-4.257431	-2.788040	-1.836501	0.000000	-10.000000	0.125000	-8.433333	-18.666666	1023.000000	1023.000000	2046.000000
39.099998	-0.014375	-8.495728	0.207065	-4.583475	-2.257092	-1.862225	0.000000	-10.000000	0.141667	-9.133333	-20.500000	1023.000000	1023.000000	2046.000000
39.119999	-0.011728	-6.931035	0.433540	-3.366349	-1.774267	-2.223959	0.000000	-10.000000	0.150000	-9.383333	-23.666666	1023.000000	1023.000000	2046.000000
39.139999	-0.012519	-7.398613	0.768803	-4.410765	-2.669235	-1.087417	0.000000	-10.000000	0.141667	-8.950000	-26.833334	1023.000000	1023.000000	2046.000000
39.160000	-0.011309	-6.683509	0.649108	-3.783197	-1.470530	-2.078891	0.000000	-10.000000	0.133333	-8.700000	-30.833334	1023.000000	1023.000000	2046.000000
39.180000	-0.011311	-6.685005	0.765978	-3.557479	-1.924879	-1.968624	0.000000	-10.000000	0.125000	-8.566667	-32.666668	1023.000000	1023.000000	2046.000000
39.200001	-0.013482	-7.967925	0.758736	-4.813824	-2.552347	-1.360490	0.000000	-10.000000	0.116667	-9.033334	-35.666668	1023.000000	1023.000000	2046.000000
39.220001	-0.012538	-7.409918	0.694982	-3.852710	-1.614839	-2.637351	0.000000	-10.000000	0.108333	-9.250000	-38.833332	1023.000000	1023.000000	2046.000000
39.240002	-0.013734	-8.117001	0.952969	-4.360621	-2.873562	-1.835787	0.000000	-10.000000	0.100000	-9.116667	-43.000000	1023.000000	1023.000000	2046.000000
39.259998	-0.015406	-9.104992	0.765201	-5.140946	-2.627129	-2.102117	0.000000	-10.000000	0.100000	-8.216667	-46.000000	1023.000000	1023.000000	2046.000000
39.279999	-0.014248	-8.420793	0.795152	-4.212268	-2.194674	-2.809003	0.000000	-10.000000	0.100000	-7.000000	-48.833332	1023.000000	1023.000000	2046.000000
39.299999	-0.016281	-9.622333	0.947609	-5.390055	-3.373082	-1.806806	0.000000	-10.000000	0.091667	-5.983334	-51.333332	1023.000000	1023.000000	2046.000000
39.320000	-0.015817	-9.348046	0.838786	-5.052682	-2.405495	-2.728654	0.000000	-10.000000	0.091667	-5.450000	-53.333332	1023.000000	1023.000000	2046.000000
39.340000	-0.014924	-8.820236	0.991344	-4.470648	-2.643995	-2.696937	0.000000	-10.000000	0.100000	-5.366667	-55.000000	1023.000000	1023.000000	2046.000000
39.360001	-0.016233	-9.593551	1.129022	-5.602618	-3.295455	-1.824499	0.000000	-10.000000	0.108333	-5.350000	-56.666668	1023.000000	1023.000000	2046.000000
39.380001	-0.014696	-8.685461	1.110611	-4.923259	-2.106669	-2.766144	0.000000	-10.000000	0.108333	-5.050000	-58.500000	1023.000000	1023.000000	2046.000000
39.400002	-0.014065	-8.312443	1.434526	-4.769152	-2.830699	-2.147118	0.000000	-10.000000	0.100000	-4.683333	-59.833332	1023.000000	1023.000000	2046.000000
39.419998	-0.014571	-8.611263	1.481626	-5.464580	-2.515335	-2.112974	0.000000	-10.000000	0.091667	-4.233334	-60.833332	1023.000000	1023.000000	2046.000000
39.439999	-0.012295	-7.266582	1.589694	-4.310350	-2.027936	-2.517989	0.000000	-10.000000	0.091667	-3.750000	-62.166668	1023.000000	1023.000000	2046.000000
39.459999	-0.013580	-8.025887	1.768109	-5.427755	-2.878505	-1.487736	0.000000	-10.000000	0.091667	-3.266667	-63.500000	1023.000000	1023.000000	2046.000000
39.480000	-0.011651	-6.885466	1.748439	-4.473054	-1.664232	-2.496618	0.000000	-10.000000	0.091667	-3.000000	-65.166664	1023.000000	1023.000000	2046.000000
39.500000	-0.011451	-6.767377	2.024287	-4.580235	-2.538285	-1.673144	0.000000	-10.000000	0.075000	-2.883333	-66.166664	1023.000000	1023.000000	2046.000000
39.520000	-0.011504	-6.798819	2.004713	-4.981923	-1.967618	-1.853991	0.000000	-10.000000	0.058333	-2.766667	-67.166664	1023.000000	1023.000000	2046.000000
39.540001	-0.009483	-5.604609	2.131544	-3.887187	-1.718366	-2.130600	0.000000	-10.000000	0.050000	-2.416667	-68.000000	1023.000000	1023.000000	2046.000000
39.560001	-0.010721	-6.336277	2.285272	-5.073292	-2.422223	-1.126035	0.000000	-10.000000	0.058333	-2.150000	-68.833336	1023.000000	1023.000000	2046.000000
39.580002	-0.008560	-5.058871	2.225194	-3.903743	-1.170879	-2.209444	0.000000	-10.000000	0.066667	-1.766667	-69.666664	1023.000000	1023.000000	2046.000000
39.599998	-0.008597	-5.080617	2.473296	-4.183271	-2.154533	-1.216110	0.000000	-10.000000	0.075000	-1.533333	-70.000000	1023.000000	1023.000000	2046.000000
39.619999	-0.008854	-5.232580	2.356111	-4.587452	-1.561854	-1.439385	0.000000	-10.000000	0.075000	-1.383333	-70.000000	1023.000000	1023.000000	2046.000000
39.639999	-0.006906	-4.081631	2.440895	-3.518259	-1.201371	-1.802896	0.000000	-10.000000	0.066667	-0.900000	-70.000000	1023.000000	1023.000000	2046.000000
39.660000	-0.008142	-4.811699	2.600064	-4.504468	-2.082576	-0.824719	0.000000	-10.000000	0.058333	0.250000	-70.000000	1023.000000	1023.000000	2046.000000
39.680000	-0.006565	-3.879866	2.517530	-3.849617	-0.912312	-1.635467	0.000000	-10.000000	0.050000	1.700000	-70.000000	1023.000000	1023.000000	2046.000000
39.700001	-0.005725	-3.383478	2.677949	-3.431820	-1.232008	-1.397599	0.000000	-10.000000	0.050000	2.966667	-70.000000	1023.000000	1023.000000	2046.000000
39.720001	-0.006924	-4.091833	2.735359	-4.442232	-1.698985	-0.685976	0.000000	-10.000000	0.050000	3.733333	-70.000000	1023.000000	1023.000000	2046.000000
39.740002	-0.004701	-2.778463	2.753951	-3.460521	-0.480572	-1.591320	0.000000	-10.000000	0.050000	4.200000	-70.000000	1023.000000	1023.000000	2046.000000
39.759998	-0.004241	-2.506678	3.035067	-3.331128	-1.160621	-1.049995	0.000000	-10.000000	0.041667	4.966667	-70.000000	1023.000000	1023.000000	2046.000000
39.779999	-0.005290	-3.126412	3.049358	-4.273694	-1.456143	-0.445933	0.000000	-10.000000	0.033333	5.533333	-70.000000	1023.000000	1023.000000	2046.000000
39.799999	-0.003113	-1.839840	3.004376	-3.213621	-0.212478	-1.418116	0.000000	-10.000000	0.016667	7.166667	-70.000000	1023.000000	1023.000000	2046.000000
39.820000	-0.002675	-1.581197	3.207184	-3.121060	-0.897524	-0.769798	0.000000	-10.000000	0.000000	8.616667	-70.000000	1023.000000	1023.000000	2046.000000
39.840000	-0.003280	-1.938388	3.130533	-3.921803	-0.742409	-0.404709	0.000000	-10.000000	-0.025000	10.583333	-70.000000	1023.000000	1023.000000	2046.000000
39.860001	-0.000879	-0.519256	3.285728	-2.730736	0.013128	-1.087376	0.000000	-10.000000	-0.041667	11.483334	-70.000000	1023.000000	1023.000000	2046.000000
39.880001	-0.001406	-0.831066	3.504353	-3.329517	-0.990089	-0.015813	0.000000	-10.000000	-0.066667	12.616667	-54.666668	1023.000000	1023.000000	2046.000000
39.900002	-0.000727	-0.429839	3.389587	-3.353763	-0.067556	-0.398107	0.000000	-10.000000	-0.091667	14.316667	-22.000000	1023.000000	1023.000000	2046.000000
39.919998	0.001518	0.897182	3.495778	-2.281084	0.413709	-0.731221	0.000000	-10.000000	-0.141667	16.416668	12.500000	1023.000000	1023.000000	2046.000000
39.939999	0.000690	0.407601	3.651305	-2.981568	-0.621005	0.358868	0.000000	-10.000000	-0.175000	17.900002	31.666666	1023.000000	1023.000000	2046.000000
39.959999	0.000202	0.119249	3.380216	-3.130815	-0.142152	0.012000	0.000000	-10.000000	-0.216667	18.800001	35.500000	1023.000000	1023.000000	2046.000000
39.980000	0.000740	0.437144	3.228550	-2.169210	0.078023	-0.700219	0.000000	-10.000000	-0.258333	19.950001	39.500000	1023.000000	1023.000000	2046.000000
40.000000	-0.002033	-1.201540	3.178200	-3.425587	-1.078565	0.124413	0.000000	-10.000000	-0.316667	21.500000	45.833332	1023.000000	1023.000000	2046.000000
40.020000	-0.002020	-1.194049	3.078225	-3.405497	-0.171651	-0.695127	0.000000	-10.000000	-0.350000	23.166668	52.666668	1023.000000	1023.000000	2046.000000
40.040001	-0.000551	-0.325354	3.161398	-2.791113	0.193798	-0.889437	0.000000	-10.000000	-0.375000	24.366667	60.166668	1023.000000	1023.000000	2046.000000
40.060001	-0.000547	-0.323166	3.518000	-3.463760	-0.588309	0.210903	0.000000	-10.000000	-0.383333	25.550001	68.166664	1023.000000	1023.000000	2046.000000
40.080002	0.000416	0.246089	3.653765	-3.633406	0.025226	0.200505	0.000000	-10.000000	-0.400000	26.383333	76.500000	1023.000000	1023.000000	2046.000000
40.099998	0.004072	2.406702	3.688835	-2.213796	1.214207	-0.282544	0.000000	-10.000000	-0.425000	27.166668	88.166664	1023.000000	1023.000000	2046.000000
40.119999	0.005758	3.402906	3.856185	-1.763603	1.115098	0.195225	0.000000	-10.000000	-0.450000	27.566668	97.000000	1023.000000	1023.000000	2046.000000
40.139999	0.005167	3.053770	4.028769	-2.448682	0.459386	1.014297	0.000000	-10.000000	-0.491667	28.266666	106.166664	1023.000000	1023.000000	2046.000000
40.160000	0.004680	2.766059	3.851015	-2.529231	1.180352	0.263923	0.000000	-10.000000	-0.533333	29.233334	112.333336	1023.000000	1023.000000	2046.000000
40.180000	0.004605	2.721431	3.443931	-1.966834	1.690119	-0.445785	0.000000	-10.000000	-0.591667	30.700001	121.833336	1023.000000	1023.000000	2046.000000
40.200001	0.002239	1.323149	3.171731	-2.450247	0.632028	-0.030362	0.000000	-10.000000	-0.650000	31.766668	131.833328	1023.000000	1023.000000	2046.000000
40.220001	-0.000460	-0.271689	2.856162	-3.453310	-0.171200	0.496659	0.000000	-10.000000	-0.700000	32.600002	142.333328	1023.000000	1023.000000	2046.000000
40.240002	-0.000375	-0.221814	2.545855	-3.287565	0.562308	-0.042412	0.000000	-10.000000	-0.700000	33.166668	153.166672	1023.000000	1023.000000	2046.000000
40.259998	0.001503	0.888291	2.296176	-2.520214	1.513769	-0.401441	0.000000	-10.000000	-0.700000	33.650002	167.833328	1023.000000	1023.000000	2046.000000
40.279999	0.002560	1.513147	2.179708	-2.307742	1.669531	-0.028349	0.000000	-10.000000	-0.716667	34.250000	186.500000	1023.000000	1023.000000	2046.000000
40.299999	0.003602	2.128728	1.858042	-2.208077	1.824427	0.654337	0.000000	-10.000000	-0.766667	34.616669	201.500000	1023.000000	1023.000000	2046.000000
40.320000	0.003726	2.202173	2.008031	-2.119852	2.190135	0.123859	0.000000	-10.000000	-0.800000	34.900002	209.000000	1023.000000	1023.000000	2046.000000
40.340000	0.005078	3.001341	2.043674	-1.908117	2.507890	0.357893	0.000000	-10.000000	-0.800000	35.016666	212.833328	1023.000000	1023.000000	2046.000000
40.360001	0.003927	2.320886	2.054163	-2.722942	1.587920	1.401745	0.000000	-10.000000	-0.833333	35.533333	220.500000	1023.000000	1023.000000	2046.000000
40.380001	0.005958	3.521408	2.947575	-2.218498	1.710912	1.081417	0.000000	-10.000000	-0.875000	36.033333	232.166672	1023.000000	1023.000000	2046.000000
40.400002	0.008243	4.871415	2.418333	-1.905741	2.195670	2.163153	0.000000	-10.000000	-0.908333	36.799999	244.000000	1023.000000	1023.000000	2046.000000
40.419998	0.010207	6.032478	2.349040	-1.021974	3.244890	1.460522	0.000000	-10.000000	-0.900000	37.049999	256.333344	1023.000000	1023.000000	2046.000000
40.439999	0.012017	7.101931	2.201623	-0.803989	3.450122	2.254174	0.000000	-10.000000	-0.883333	37.416668	268.666656	1023.000000	1023.000000	2046.000000
40.459999	0.013404	7.921801	3.080846	-0.811336	3.732099	1.920192	0.000000	-10.000000	-0.875000	37.233334	281.333344	1023.000000	1023.000000	2046.000000
40.480000	0.014959	8.840703	3.503098	-0.950007	3.472970	2.814642	0.000000	-10.000000	-0.875000	37.333332	293.666656	1023.000000	1023.000000	2046.000000
40.500000	0.018142	10.721869	4.549236	-0.120160	3.517107	2.775685	0.000000	-10.000000	-0.866667	37.166668	306.166656	1023.000000	1023.000000	2046.000000
40.520000	0.022673	13.399944	4.433621	0.503678	4.293341	4.169304	0.000000	-10.000000	-0.866667	37.066666	318.500000	1023.000000	1023.000000	2046.000000
40.540001	0.026501	15.662026	4.964026	1.514652	5.759932	3.423416	0.000000	-10.000000	-0.858333	36.916668	330.833344	1023.000000	1023.000000	2046.000000
40.560001	0.028938	17.102076	5.187169	1.728606	6.212437	3.973863	0.000000	-10.000000	-0.850000	36.799999	343.333344	1023.000000	1023.000000	2046.000000
40.580002	0.029436	17.396656	6.509955	1.311500	5.605967	3.969235	0.000000	-10.000000	-0.816667	36.350002	355.666656	1023.000000	1023.000000	2046.000000
40.599998	0.030731	18.161854	6.843884	1.072483	5.102684	5.142804	0.000000	-10.000000	-0.783333	35.666668	368.000000	1023.000000	1023.000000	2046.000000
40.619999	0.033355	19.712627	6.824409	1.995660	6.307297	4.585263	0.000000	-10.000000	-0.741667	34.883335	380.000000	1023.000000	1023.000000	2046.000000
40.639999	0.034196	20.209948	6.569216	1.924610	6.608905	5.107217	0.000000	-10.000000	-0.733333	34.700001	391.666656	1023.000000	1023.000000	2046.000000
40.660000	0.034795	20.563568	7.317655	2.047577	6.873723	4.324614	0.000000	-10.000000	-0.733333	34.583332	403.333344	1023.000000	1023.000000	2046.000000
40.680000	0.036329	21.470551	7.346976	2.295598	7.394487	4.433488	0.000000	-10.000000	-0.766667	34.799999	414.666656	1023.000000	1023.000000	2046.000000
40.700001	0.036662	21.667181	7.984221	1.827728	6.808038	5.047194	0.000000	-10.000000	-0.783333	34.916668	426.333344	1023.000000	1023.000000	2046.000000
40.720001	0.039030	23.066669	8.199675	2.434330	7.760727	4.671937	0.000000	-10.000000	-0.800000	34.983334	438.000000	1023.000000	1023.000000	2046.000000
40.740002	0.039488	23.337385	8.732557	1.807521	6.896677	5.900629	0.000000	-10.000000	-0.808333	35.183334	449.666656	1023.000000	1023.000000	2046.000000
40.759998	0.042654	25.208290	9.352745	2.720343	7.859622	5.275579	0.000000	-10.000000	-0.816667	35.083336	461.333344	1023.000000	1023.000000	2046.000000
40.779999	0.044374	26.224997	9.764157	2.405894	7.141415	6.913531	0.000000	-10.000000	-0.816667	35.200001	473.000000	1023.000000	1023.000000	2046.000000
40.799999	0.046962	27.754507	10.577995	2.690424	7.588005	6.898083	0.000000	-10.000000	-0.791667	35.133335	484.833344	1023.000000	1023.000000	2046.000000
40.820000	0.050885	30.072756	10.389155	3.761694	8.556311	7.365596	0.000000	-10.000000	-0.791667	35.233334	496.500000	1023.000000	1023.000000	2046.000000
40.840000	0.054030	31.931730	10.705781	4.648929	9.641274	6.935746	0.000000	-10.000000	-0.808333	35.500000	508.166656	1023.000000	1023.000000	2046.000000
40.860001	0.056544	33.417625	10.570690	4.906528	10.260745	7.679666	0.000000	-10.000000	-0.841667	35.616669	520.000000	1023.000000	1023.000000	2046.000000
40.880001	0.057859	34.194675	11.415030	4.912719	10.250506	7.616418	0.000000	-10.000000	-0.833333	35.850002	532.000000	1023.000000	1023.000000	2046.000000
40.900002	0.060360	35.672657	12.213711	5.338982	10.365537	7.754426	0.000000	-10.000000	-0.816667	35.816669	544.000000	1023.000000	1023.000000	2046.000000
40.919998	0.061978	36.628929	12.594067	4.989902	9.770146	9.274815	0.000000	-10.000000	-0.800000	35.683334	556.000000	1023.000000	1023.000000	2046.000000
40.939999	0.064712	38.244991	13.215639	5.438022	10.222590	9.368741	0.000000	-10.000000	-0.800000	35.483334	568.000000	1023.000000	1023.000000	2046.000000
40.959999	0.068112	40.254177	13.033967	6.595232	11.381427	9.243552	0.000000	-10.000000	-0.783333	35.433334	579.833313	1023.000000	1023.000000	2046.000000
40.980000	0.071011	41.967659	13.043215	6.625054	12.071113	10.228278	0.000000	-10.000000	-0.783333	35.349998	591.500000	1023.000000	1023.000000	2046.000000
41.000000	0.071648	42.343834	13.454781	7.101171	12.512988	9.274895	0.000000	-10.000000	-0.766667	35.299999	603.166687	1023.000000	1023.000000	2046.000000
41.020000	0.073507	43.442654	14.190771	7.324423	12.389523	9.537935	0.000000	-10.000000	-0.766667	35.166668	615.000000	1023.000000	1023.000000	2046.000000
41.040001	0.074998	44.323822	14.467895	7.025801	11.955819	10.874309	0.000000	-10.000000	-0.750000	34.916668	627.000000	1023.000000	1023.000000	2046.000000
41.060001	0.077651	45.891857	14.367625	7.800573	12.569196	11.154466	0.000000	-10.000000	-0.750000	34.850002	638.666687	1023.000000	1023.000000	2046.000000
41.080002	0.080493	47.571404	14.603462	8.823705	13.918362	10.225875	0.000000	-10.000000	-0.750000	34.716667	650.333313	1023.000000	1023.000000	2046.000000
41.099998	0.082508	48.762047	14.572889	9.049849	14.263824	10.875485	0.000000	-10.000000	-0.750000	34.799999	661.666687	1023.000000	1023.000000	2046.000000
41.119999	0.082930	49.011566	15.183762	8.912296	14.126236	10.789274	0.000000	-10.000000	-0.725000	34.383335	673.333313	1023.000000	1023.000000	2046.000000
41.139999	0.084585	49.989990	15.975457	9.061700	13.816333	11.136499	0.000000	-10.000000	-0.700000	33.916668	684.833313	1023.000000	1023.000000	2046.000000
41.160000	0.086777	51.285065	15.808105	9.287643	13.988942	12.200375	0.000000	-10.000000	-0.666667	33.650002	696.333313	1023.000000	1023.000000	2046.000000
41.180000	0.088924	52.554245	15.846517	10.238243	15.125863	11.343625	0.000000	-10.000000	-0.666667	33.816666	707.666687	1023.000000	1023.000000	2046.000000
41.200001	0.090814	53.670925	15.652888	10.485543	15.360572	12.171924	0.000000	-10.000000	-0.641667	33.533333	718.833313	1023.000000	1023.000000	2046.000000
41.220001	0.091331	53.976410	16.323486	10.494305	15.379746	11.778873	0.000000	-10.000000	-0.641667	33.200001	730.166687	1023.000000	1023.000000	2046.000000
41.240002	0.092618	54.737152	16.755253	10.729986	15.275675	11.976236	0.000000	-10.000000	-0.633333	32.533333	741.166687	1023.000000	1023.000000	2046.000000
41.259998	0.090947	53.749531	16.458788	10.138301	14.213703	12.938740	0.000000	-10.000000	-0.675000	32.633335	752.166687	1023.000000	1023.000000	2046.000000
41.279999	0.090633	53.564270	16.878027	10.193399	13.984122	12.508722	0.000000	-10.000000	-0.666667	32.716667	763.000000	1023.000000	1023.000000	2046.000000
41.299999	0.091015	53.789654	16.425285	10.417395	14.394793	12.552180	0.000000	-10.000000	-0.666667	32.766666	774.000000	1023.000000	1023.000000	2046.000000
41.320000	0.091298	53.956963	16.189480	10.809006	15.295729	11.662747	0.000000	-10.000000	-0.625000	32.666668	784.833313	1023.000000	1023.000000	2046.000000
41.340000	0.093818	55.446327	16.476212	10.615947	15.630324	12.723842	0.000000	-10.000000	-0.608333	32.299999	795.666687	1023.000000	1023.000000	2046.000000
41.360001	0.094449	55.819187	17.179630	10.831011	15.591447	12.217100	0.000000	-10.000000	-0.583333	32.066666	806.500000	1023.000000	1023.000000	2046.000000
41.380001	0.095457	56.414848	17.152161	10.887506	15.301335	13.073846	0.000000	-10.000000	-0.558333	31.333334	817.333313	1023.000000	1023.000000	2046.000000
41.400002	0.097282	57.493771	17.849142	11.701590	15.063583	12.879456	0.000000	-10.000000	-0.516667	30.516666	828.000000	1023.000000	1023.000000	2046.000000
41.419998	0.097078	57.373318	16.884878	12.243880	15.195962	13.048596	0.000000	-10.000000	-0.450000	29.333334	838.333313	1023.000000	1023.000000	2046.000000
41.439999	0.095622	56.512459	17.002197	11.799135	14.841311	12.869813	0.000000	-10.000000	-0.408333	27.983334	848.333313	1023.000000	1023.000000	2046.000000
41.459999	0.094268	55.712490	16.712553	11.550892	14.854599	12.594448	0.000000	-10.000000	-0.366667	26.750000	857.833313	1023.000000	1023.000000	2046.000000
41.480000	0.093557	55.292038	16.927959	11.669499	14.657339	12.037239	0.000000	-10.000000	-0.341667	25.616667	867.000000	1023.000000	1023.000000	2046.000000
41.500000	0.092406	54.611721	16.330488	11.476357	14.280571	12.524303	0.000000	-10.000000	-0.283333	24.183332	875.666687	1023.000000	1023.000000	2046.000000
41.520000	0.092173	54.474022	16.140564	11.607322	14.035663	12.690474	0.000000	-10.000000	-0.233333	22.549999	884.000000	1023.000000	1023.000000	2046.000000
41.540001	0.093037	54.984970	15.670067	12.390752	15.484104	11.440048	0.000000	-10.000000	-0.175000	20.616667	891.833313	1023.000000	1023.000000	2046.000000
41.560001	0.093894	55.491421	15.489502	12.111776	15.647258	12.242883	0.000000	-10.000000	-0.141667	19.250000	899.000000	1023.000000	1023.000000	2046.000000
41.580002	0.092288	54.542473	15.719831	12.238406	15.113228	11.471009	0.000000	-10.000000	-0.133333	18.016666	905.833313	1023.000000	1023.000000	2046.000000
41.599998	0.091670	54.176785	15.670504	11.723593	14.376745	12.405945	0.000000	-10.000000	-0.141667	17.650000	911.833313	1023.000000	1023.000000	2046.000000
41.619999	0.092569	54.708370	16.133961	11.917438	14.266910	12.390063	0.000000	-10.000000	-0.141667	17.483334	917.833313	1023.000000	1023.000000	2046.000000
41.639999	0.094021	55.566593	15.479320	12.517603	14.979488	12.590183	0.000000	-10.000000	-0.125000	17.383333	923.500000	1023.000000	1023.000000	2046.000000
41.660000	0.094862	56.063530	15.098632	12.510131	15.349972	13.104796	0.000000	-10.000000	-0.091667	16.916668	929.500000	1023.000000	1023.000000	2046.000000
41.680000	0.094757	56.001377	15.053636	13.094484	16.143223	11.710035	0.000000	-10.000000	-0.066667	16.166668	935.333313	1023.000000	1023.000000	2046.000000
41.700001	0.095497	56.438591	15.125717	13.031003	15.870744	12.411124	0.000000	-10.000000	-0.041667	15.400001	940.833313	1023.000000	1023.000000	2046.000000
41.720001	0.095939	56.700157	15.042049	12.990320	15.614934	13.052851	0.000000	-10.000000	-0.041667	14.416667	946.000000	1023.000000	1023.000000	2046.000000
41.740002	0.096631	57.108936	15.148762	13.388109	16.431826	12.140238	0.000000	-10.000000	-0.025000	13.050000	951.000000	1023.000000	1023.000000	2046.000000
41.759998	0.097871	57.841812	15.396551	13.300161	16.157040	12.988060	0.000000	-10.000000	-0.016667	11.316667	955.666687	1023.000000	1023.000000	2046.000000
41.779999	0.099307	58.690178	15.420474	13.712392	16.318197	13.239113	0.000000	-10.000000	0.016667	9.150000	959.833313	1023.000000	1023.000000	2046.000000
41.799999	0.100166	59.198196	15.733794	13.864282	16.804461	12.795660	0.000000	-10.000000	0.033333	6.616667	963.333313	1023.000000	1023.000000	2046.000000
41.820000	0.102290	60.453156	15.951985	14.376858	16.989618	13.134695	0.000000	-10.000000	0.058333	4.050000	966.000000	1023.000000	1023.000000	2046.000000
41.840000	0.101677	60.091198	16.343172	13.813281	16.186508	13.748239	0.000000	-10.000000	0.075000	1.033333	967.833313	1023.000000	1023.000000	2046.000000
41.860001	0.103239	61.014355	17.133532	14.257895	16.271561	13.351369	0.000000	-10.000000	0.100000	-1.700000	968.666687	1023.000000	1023.000000	2046.000000
41.880001	0.102248	60.428318	17.041555	13.658210	15.784602	13.943952	0.000000	-10.000000	0.125000	-5.333333	969.000000	1023.000000	1023.000000	2046.000000
41.900002	0.101140	59.773994	16.961910	13.355456	15.902475	13.554151	0.000000	-10.000000	0.150000	-8.783333	969.000000	1023.000000	1023.000000	2046.000000
41.919998	0.100715	59.522594	16.964100	13.497282	16.209385	12.851828	0.000000	-10.000000	0.175000	-11.650000	969.000000	1023.000000	1023.000000	2046.000000
41.939999	0.100606	59.458237	16.854759	13.712434	16.515295	12.375749	0.000000	-10.000000	0.191667	-13.116667	969.000000	1023.000000	1023.000000	2046.000000
41.959999	0.100171	59.200893	16.951342	13.624499	16.504297	12.120754	0.000000	-10.000000	0.216667	-13.800000	969.000000	1023.000000	1023.000000	2046.000000
41.980000	0.099129	58.584972	17.076651	13.437614	15.705061	12.365647	0.000000	-10.000000	0.233333	-14.450001	961.166687	1023.000000	1023.000000	2046.000000
42.000000	0.097167	57.425705	17.184320	12.337867	14.788606	13.114912	0.000000	-10.000000	0.266667	-15.400001	951.666687	1023.000000	1023.000000	2046.000000
42.020000	0.096281	56.901993	16.890459	12.323146	15.222533	12.465855	0.000000	-10.000000	0.283333	-16.366667	940.166687	1023.000000	1023.000000	2046.000000
42.040001	0.097600	57.681351	16.920794	13.025023	15.976777	11.758755	0.000000	-10.000000	0.333333	-17.600000	934.500000	1023.000000	1023.000000	2046.000000
42.060001	0.097699	57.740009	17.036674	13.149652	15.586287	11.967398	0.000000	-10.000000	0.366667	-18.783335	928.500000	1023.000000	1023.000000	2046.000000
42.080002	0.096553	57.062893	17.313225	12.315975	14.552366	12.881326	0.000000	-10.000000	0.408333	-19.850000	922.333313	1023.000000	1023.000000	2046.000000
42.099998	0.095608	56.504337	17.124481	12.097382	14.669533	12.612945	0.000000	-10.000000	0.408333	-20.850000	915.833313	1023.000000	1023.000000	2046.000000
42.119999	0.096726	57.165203	17.081758	12.831138	15.466147	11.786160	0.000000	-10.000000	0.425000	-21.566668	909.000000	1023.000000	1023.000000	2046.000000
42.139999	0.097436	57.584930	17.147671	13.281870	15.425011	11.730380	0.000000	-10.000000	0.441667	-22.233334	901.833313	1023.000000	1023.000000	2046.000000
42.160000	0.096308	56.917988	17.295336	12.672797	14.388936	12.560919	0.000000	-10.000000	0.491667	-22.733334	894.500000	1023.000000	1023.000000	2046.000000
42.180000	0.094608	55.913090	17.150440	12.012212	14.072038	12.678400	0.000000	-10.000000	0.525000	-23.350000	886.833313	1023.000000	1023.000000	2046.000000
42.200001	0.095296	56.319992	17.070822	12.639228	14.730865	11.879077	0.000000	-10.000000	0.550000	-24.116667	879.000000	1023.000000	1023.000000	2046.000000
42.220001	0.095852	56.648460	16.922575	13.272936	14.884828	11.568122	0.000000	-10.000000	0.566667	-24.733334	871.000000	1023.000000	1023.000000	2046.000000
42.240002	0.094750	55.997177	16.963537	12.920202	13.933124	12.180313	0.000000	-10.000000	0.583333	-25.633333	862.666687	1023.000000	1023.000000	2046.000000
42.259998	0.092852	54.875809	16.943569	12.142252	12.954438	12.835547	0.000000	-10.000000	0.633333	-26.516666	854.166687	1023.000000	1023.000000	2046.000000
42.279999	0.091926	54.328205	16.623930	12.250484	13.159371	12.294420	0.000000	-10.000000	0.666667	-27.466667	845.166687	1023.000000	1023.000000	2046.000000
42.299999	0.092394	54.604942	16.286278	13.016419	13.764747	11.537497	0.000000	-10.000000	0.700000	-28.250000	836.000000	1023.000000	1023.000000	2046.000000
42.320000	0.091872	54.296227	16.222067	13.179955	13.144242	11.749962	0.000000	-10.000000	0.716667	-28.933334	826.500000	1023.000000	1023.000000	2046.000000
42.340000	0.089851	53.101913	16.205374	12.341003	11.915048	12.640486	0.000000	-10.000000	0.750000	-29.633333	817.000000	1023.000000	1023.000000	2046.000000
42.360001	0.087937	51.970646	15.923744	11.993915	11.513135	12.539851	0.000000	-10.000000	0.791667	-30.250000	807.166687	1023.000000	1023.000000	2046.000000
42.380001	0.087226	51.550587	15.543139	12.177259	11.766872	12.063316	0.000000	-10.000000	0.816667	-30.800001	797.000000	1023.000000	1023.000000	2046.000000
42.400002	0.087227	51.550911	15.290638	12.678560	12.181535	11.400180	0.000000	-10.000000	0.825000	-31.300001	786.666687	1023.000000	1023.000000	2046.000000
42.419998	0.087037	51.439079	15.139363	13.026033	11.926823	11.346862	0.000000	-10.000000	0.833333	-31.566668	776.166687	1023.000000	1023.000000	2046.000000
42.439999	0.085756	50.681625	15.241602	12.441291	10.901995	12.096738	0.000000	-10.000000	0.850000	-31.850000	765.666687	1023.000000	1023.000000	2046.000000
42.459999	0.083991	49.638439	15.113118	11.830306	10.409378	12.285636	0.000000	-10.000000	0.858333	-32.150002	755.000000	1023.000000	1023.000000	2046.000000
42.480000	0.083306	49.233669	14.864769	12.051153	10.783840	11.533908	0.000000	-10.000000	0.866667	-32.466667	744.333313	1023.000000	1023.000000	2046.000000
42.500000	0.082306	48.642620	14.480599	12.445758	10.925014	10.791247	0.000000	-10.000000	0.883333	-32.816666	733.500000	1023.000000	1023.000000	2046.000000
42.520000	0.079619	47.054874	14.378507	11.915255	9.776530	10.984584	0.000000	-10.000000	0.916667	-33.200001	722.500000	1023.000000	1023.000000	2046.000000
42.540001	0.076190	45.028431	14.243592	10.719675	8.651184	11.413980	0.000000	-10.000000	0.908333	-33.500000	711.333313	1023.000000	1023.000000	2046.000000
42.560001	0.074433	43.989914	13.926456	10.393147	8.864734	10.805579	0.000000	-10.000000	0.916667	-33.716667	700.166687	1023.000000	1023.000000	2046.000000
42.580002	0.075075	44.369553	13.743253	11.195432	9.463238	9.967631	0.000000	-10.000000	0.933333	-34.000000	689.000000	1023.000000	1023.000000	2046.000000
42.599998	0.074609	44.094208	13.565870	11.434976	8.712864	10.380498	0.000000	-10.000000	0.983333	-34.533333	677.666687	1023.000000	1023.000000	2046.000000
42.619999	0.071789	42.427109	13.228939	10.578286	7.849875	10.770011	0.000000	-10.000000	1.000000	-35.150002	666.166687	1023.000000	1023.000000	2046.000000
42.639999	0.069654	41.165226	12.762012	10.517295	8.160688	9.725230	0.000000	-10.000000	1.016667	-35.566666	654.500000	1023.000000	1023.000000	2046.000000
42.660000	0.068088	40.239941	12.280859	10.986147	8.218383	8.754554	0.000000	-10.000000	1.016667	-35.500000	642.833313	1023.000000	1023.000000	2046.000000
42.680000	0.063653	37.618923	11.885937	10.000765	6.722155	9.010066	0.000000	-10.000000	1.033333	-35.433334	631.000000	1023.000000	1023.000000	2046.000000
42.700001	0.057884	34.209469	11.070734	8.725503	5.768877	8.644357	0.000000	-10.000000	1.008333	-35.000000	619.000000	1023.000000	1023.000000	2046.000000
42.720001	0.055054	32.536793	10.237370	8.873179	6.151652	7.274591	0.000000	-10.000000	0.991667	-34.733334	607.166687	1023.000000	1023.000000	2046.000000
42.740002	0.053064	31.360847	9.841654	8.987463	5.536883	6.994848	0.000000	-10.000000	0.958333	-34.316666	595.500000	1023.000000	1023.000000	2046.000000
42.759998	0.049295	29.133617	9.425220	7.692650	4.490395	7.525352	0.000000	-10.000000	0.958333	-34.216667	584.166687	1023.000000	1023.000000	2046.000000
42.779999	0.047602	28.132626	8.999764	7.578335	4.858774	6.695752	0.000000	-10.000000	0.966667	-34.233334	572.666687	1023.000000	1023.000000	2046.000000
42.799999	0.047378	28.000408	8.550159	8.308459	5.286240	5.855551	0.000000	-10.000000	0.975000	-34.316666	561.333313	1023.000000	1023.000000	2046.000000
42.820000	0.044852	26.507395	8.363385	7.541538	4.053729	6.548742	0.000000	-10.000000	0.966667	-34.333332	549.833313	1023.000000	1023.000000	2046.000000
42.840000	0.042162	24.917953	7.955865	6.679617	3.902240	6.380230	0.000000	-10.000000	0.958333	-34.216667	538.500000	1023.000000	1023.000000	2046.000000
42.860001	0.042038	24.844213	7.592583	7.292443	4.673831	5.285356	0.000000	-10.000000	0.950000	-34.033333	527.000000	1023.000000	1023.000000	2046.000000
42.880001	0.041120	24.302172	7.423100	7.215752	4.331076	5.332243	0.000000	-10.000000	0.950000	-33.750000	515.666687	1023.000000	1023.000000	2046.000000
42.900002	0.038114	22.525524	7.258263	6.167201	3.250956	5.849105	0.000000	-10.000000	0.950000	-33.416668	504.333344	1023.000000	1023.000000	2046.000000
42.919998	0.036305	21.456230	6.889568	5.598693	3.355859	5.612111	0.000000	-10.000000	0.933333	-32.916668	493.166656	1023.000000	1023.000000	2046.000000
42.939999	0.036159	21.369955	6.728017	5.901296	3.975660	4.764983	0.000000	-10.000000	0.916667	-32.650002	482.166656	1023.000000	1023.000000	2046.000000
42.959999	0.036389	21.505615	6.739110	6.166852	4.028717	4.570936	0.000000	-10.000000	0.900000	-32.383335	471.333344	1023.000000	1023.000000	2046.000000
42.980000	0.035742	21.123533	7.077650	5.639080	3.135699	5.271104	0.000000	-10.000000	0.891667	-32.533337	460.500000	1023.000000	1023.000000	2046.000000
43.000000	0.035058	20.719074	7.114753	5.051808	2.850517	5.701996	0.000000	-10.000000	0.883333	-32.533337	449.666656	1023.000000	1023.000000	2046.000000
43.020000	0.035963	21.254097	7.107231	5.544286	3.621065	4.981515	0.000000	-10.000000	0.875000	-32.850002	438.833344	1023.000000	1023.000000	2046.000000
43.040001	0.037139	21.949205	7.074574	6.271065	4.259791	4.343776	0.000000	-10.000000	0.866667	-32.816666	428.000000	1023.000000	1023.000000	2046.000000
43.060001	0.036241	21.418499	7.234338	5.962276	3.455237	4.766648	0.000000	-10.000000	0.858333	-32.633331	417.000000	1023.000000	1023.000000	2046.000000
43.080002	0.033712	19.923782	7.217711	4.981592	2.646671	5.077809	0.000000	-10.000000	0.850000	-32.533333	406.166656	1023.000000	1023.000000	2046.000000
43.099998	0.031592	18.670753	6.963038	4.376554	2.489827	4.841333	0.000000	-10.000000	0.858333	-32.400002	395.333344	1023.000000	1023.000000	2046.000000
43.119999	0.030489	18.018816	6.751600	4.461766	3.015203	3.790247	0.000000	-10.000000	0.858333	-32.583336	384.500000	1023.000000	1023.000000	2046.000000
43.139999	0.029917	17.680817	6.676242	4.688812	3.082127	3.233636	0.000000	-10.000000	0.858333	-32.350002	373.500000	1023.000000	1023.000000	2046.000000
43.160000	0.027289	16.127628	6.734954	3.860723	1.766492	3.765460	0.000000	-10.000000	0.850000	-32.216667	362.666656	1023.000000	1023.000000	2046.000000
43.180000	0.024434	14.440318	6.488741	2.800705	1.383814	3.767058	0.000000	-10.000000	0.833333	-31.683332	352.000000	1023.000000	1023.000000	2046.000000
43.200001	0.024205	14.304993	6.302130	3.166896	2.154972	2.680995	0.000000	-10.000000	0.833333	-31.250000	341.333344	1023.000000	1023.000000	2046.000000
43.220001	0.023752	14.037466	6.305450	3.350348	1.752504	2.629164	0.000000	-10.000000	0.816667	-30.783333	330.833344	1023.000000	1023.000000	2046.000000
43.240002	0.021422	12.660283	6.379483	2.373656	0.679621	3.227524	0.000000	-10.000000	0.816667	-30.583334	320.500000	1023.000000	1023.000000	2046.000000
43.259998	0.020424	12.070489	6.244165	1.899046	0.950823	2.976456	0.000000	-10.000000	0.800000	-30.466667	310.500000	1023.000000	1023.000000	2046.000000
43.279999	0.021451	12.677292	6.246165	2.681140	1.764645	1.985341	0.000000	-10.000000	0.783333	-30.266666	300.500000	1023.000000	1023.000000	2046.000000
43.299999	0.020805	12.295851	6.415596	2.480802	1.021043	2.378410	0.000000	-10.000000	0.783333	-30.100000	290.500000	1023.000000	1023.000000	2046.000000
43.320000	0.018864	11.148657	6.339093	1.497172	0.481054	2.831338	0.000000	-10.000000	0.783333	-30.066668	280.500000	1023.000000	1023.000000	2046.000000
43.340000	0.019582	11.573179	6.262111	2.023735	1.401075	1.886258	0.000000	-10.000000	0.766667	-30.116667	270.333344	1023.000000	1023.000000	2046.000000
43.360001	0.019731	11.660822	6.420732	2.260553	0.895980	2.083556	0.000000	-10.000000	0.733333	-30.000000	260.000000	1023.000000	1023.000000	2046.000000
43.380001	0.017871	10.561615	6.375362	1.182782	0.361647	2.641823	0.000000	-10.000000	0.700000	-29.416668	250.000000	1023.000000	1023.000000	2046.000000
43.400002	0.018656	11.025735	6.242030	1.735306	1.351408	1.696991	0.000000	-10.000000	0.691667	-28.816668	240.166672	1023.000000	1023.000000	2046.000000
43.419998	0.018738	11.074273	6.426806	1.924104	0.858191	1.865171	0.000000	-10.000000	0.683333	-28.333334	230.666672	1023.000000	1023.000000	2046.000000
43.439999	0.016789	9.922581	6.285427	0.905260	0.325101	2.406792	0.000000	-10.000000	0.666667	-28.000000	221.000000	1023.000000	1023.000000	2046.000000
43.459999	0.017340	10.247931	6.091947	1.445886	1.303485	1.406613	0.000000	-10.000000	0.658333	-27.566668	211.666672	1023.000000	1023.000000	2046.000000
43.480000	0.017739	10.483662	6.200926	1.786854	0.966885	1.528997	0.000000	-10.000000	0.633333	-27.166668	202.500000	1023.000000	1023.000000	2046.000000
43.500000	0.015572	9.202765	6.149032	0.630559	0.184880	2.238294	0.000000	-10.000000	0.616667	-26.750000	193.500000	1023.000000	1023.000000	2046.000000
43.520000	0.015815	9.346837	5.942030	1.015269	1.078038	1.311500	0.000000	-10.000000	0.600000	-26.550001	184.500000	1023.000000	1023.000000	2046.000000
43.540001	0.016294	9.629889	6.089859	1.591944	0.758188	1.189899	0.000000	-10.000000	0.583333	-26.216667	175.666672	1023.000000	1023.000000	2046.000000
43.560001	0.014504	8.571568	6.052928	0.438174	0.042193	2.038274	0.000000	-10.000000	0.566667	-26.066668	166.833328	1023.000000	1023.000000	2046.000000
43.580002	0.014830	8.764256	5.868872	0.911883	0.986596	0.996905	0.000000	-10.000000	0.541667	-25.500000	158.166672	1023.000000	1023.000000	2046.000000
43.599998	0.015022	8.878164	6.058441	1.209688	0.543401	1.066633	0.000000	-10.000000	0.516667	-24.800001	149.500000	1023.000000	1023.000000	2046.000000
43.619999	0.013063	7.720181	5.980246	0.054881	-0.142364	1.827417	0.000000	-10.000000	0.508333	-24.016666	141.166672	1023.000000	1023.000000	2046.000000
43.639999	0.013548	8.006714	5.868949	0.490309	0.824560	0.822896	0.000000	-10.000000	0.500000	-23.666668	133.166672	1023.000000	1023.000000	2046.000000
43.660000	0.013965	8.253460	6.083556	0.851327	0.386591	0.931986	0.000000	-10.000000	0.508333	-23.450001	125.500000	1023.000000	1023.000000	2046.000000
43.680000	0.012002	7.093433	6.083930	-0.304530	-0.298437	1.612471	0.000000	-10.000000	0.483333	-23.233334	117.833336	1023.000000	1023.000000	2046.000000
43.700001	0.012741	7.529638	5.961200	0.218973	0.684741	0.664724	0.000000	-10.000000	0.450000	-22.700001	110.000000	1023.000000	1023.000000	2046.000000
43.720001	0.013238	7.823626	6.134665	0.623261	0.328661	0.737040	0.000000	-10.000000	0.425000	-22.133333	102.333336	1023.000000	1023.000000	2046.000000
43.740002	0.011031	6.519034	6.099003	-0.559409	-0.396411	1.375851	0.000000	-10.000000	0.408333	-21.483334	94.833336	1023.000000	1023.000000	2046.000000
43.759998	0.011699	6.913999	5.922718	-0.032364	0.632300	0.391345	0.000000	-10.000000	0.416667	-20.950001	87.666664	1023.000000	1023.000000	2046.000000
43.779999	0.011855	7.006310	6.126420	0.236541	0.046846	0.596503	0.000000	-10.000000	0.400000	-20.600000	80.666664	1023.000000	1023.000000	2046.000000
43.799999	0.009716	5.742029	5.969872	-0.767710	-0.582753	1.122621	0.000000	-10.000000	0.383333	-19.983334	73.833336	1023.000000	1023.000000	2046.000000
43.820000	0.008963	5.297287	5.530673	-0.376829	0.009568	0.133874	0.000000	-10.000000	0.341667	-19.466667	67.166664	1023.000000	1023.000000	2046.000000
43.840000	0.007523	4.446060	5.281086	-0.147174	-0.653758	-0.034094	0.000000	-10.000000	0.316667	-18.700001	60.666668	1023.000000	1023.000000	2046.000000
43.860001	0.003072	1.815598	4.939204	-1.671841	-1.784702	0.332936	0.000000	-10.000000	0.283333	-18.000000	54.500000	1023.000000	1023.000000	2046.000000
43.880001	0.001972	1.165456	4.550504	-1.456394	-1.000412	-0.928241	0.000000	-10.000000	0.266667	-17.050001	48.500000	1023.000000	1023.000000	2046.000000
43.900002	0.000976	0.576982	4.594561	-1.567575	-1.665805	-0.784200	0.000000	-10.000000	0.250000	-16.133333	42.833332	1023.000000	1023.000000	2046.000000
43.919998	-0.001428	-0.844169	4.511976	-2.870146	-2.160542	-0.325456	0.000000	-10.000000	0.241667	-15.550000	37.333332	1023.000000	1023.000000	2046.000000
43.939999	0.000319	0.188445	4.509901	-1.908594	-1.057361	-1.355501	0.000000	-10.000000	0.241667	-15.283334	32.166668	1023.000000	1023.000000	2046.000000
43.959999	0.000006	0.003308	4.553970	-2.023995	-1.970304	-0.556364	0.000000	-10.000000	0.241667	-15.316667	27.000000	1023.000000	1023.000000	2046.000000
43.980000	-0.000678	-0.400661	4.364605	-2.495790	-1.548966	-0.720510	0.000000	-10.000000	0.250000	-15.250000	22.000000	1023.000000	1023.000000	2046.000000
44.000000	0.000103	0.060666	4.261334	-1.478239	-1.137796	-1.584633	0.000000	-10.000000	0.241667	-15.033334	17.000000	1023.000000	1023.000000	2046.000000
44.020000	-0.003760	-2.222445	4.093971	-3.016304	-2.416085	-0.884026	0.000000	-10.000000	0.208333	-13.966667	12.000000	1023.000000	1023.000000	2046.000000
44.040001	-0.005811	-3.434103	3.516002	-3.070346	-1.696200	-2.183560	0.000000	-10.000000	0.158333	-12.516667	7.333333	1023.000000	1023.000000	2046.000000
44.060001	-0.009210	-5.443403	3.111869	-3.420578	-3.044430	-2.090264	0.000000	-10.000000	0.108333	-10.383333	3.166667	1023.000000	1023.000000	2046.000000
44.080002	-0.013439	-7.942604	2.264060	-4.613930	-3.213299	-2.379436	0.000000	-10.000000	0.091667	-8.516666	0.000000	1023.000000	1023.000000	2046.000000
44.099998	-0.013827	-8.171485	1.833028	-3.793229	-2.896206	-3.315078	0.000000	-10.000000	0.100000	-7.483334	-2.500000	1023.000000	1023.000000	2046.000000
44.119999	-0.016479	-9.739015	1.574113	-4.881157	-4.041532	-2.390438	0.000000	-10.000000	0.125000	-7.800000	-4.833333	1023.000000	1023.000000	2046.000000
44.139999	-0.016931	-10.006133	1.120491	-4.775506	-3.143350	-3.207768	0.000000	-10.000000	0.133333	-9.050000	-7.500000	1023.000000	1023.000000	2046.000000
44.160000	-0.017210	-10.171089	0.989201	-4.410094	-3.640520	-3.109677	0.000000	-10.000000	0.133333	-10.233334	-10.666667	1023.000000	1023.000000	2046.000000
44.180000	-0.019608	-11.588540	0.643419	-5.557583	-4.096751	-2.577626	0.000000	-10.000000	0.125000	-10.800000	-14.166667	1023.000000	1023.000000	2046.000000
44.200001	-0.018836	-11.131862	0.364897	-4.669624	-3.161546	-3.665589	0.000000	-10.000000	0.116667	-10.833334	-17.666666	1023.000000	1023.000000	2046.000000
44.220001	-0.020118	-11.889646	0.255720	-5.080578	-4.146910	-2.917877	0.000000	-10.000000	0.108333	-10.266667	-21.333334	1023.000000	1023.000000	2046.000000
44.240002	-0.021689	-12.818007	-0.068194	-5.937798	-3.987183	-2.824832	0.000000	-10.000000	0.100000	-9.183333	-24.666666	1023.000000	1023.000000	2046.000000
44.259998	-0.020569	-12.156190	-0.240053	-4.983555	-3.180056	-3.752526	0.000000	-10.000000	0.100000	-7.800000	-27.833334	1023.000000	1023.000000	2046.000000
44.279999	-0.021269	-12.569853	-0.128994	-5.291903	-4.164695	-2.984260	0.000000	-10.000000	0.091667	-6.466667	-30.333334	1023.000000	1023.000000	2046.000000
44.299999	-0.022374	-13.223064	-0.224028	-6.135467	-4.108071	-2.755498	0.000000	-10.000000	0.083333	-5.483334	-32.500000	1023.000000	1023.000000	2046.000000
44.320000	-0.020240	-11.961793	-0.064459	-5.092172	-3.199629	-3.605533	0.000000	-10.000000	0.083333	-4.850000	-34.333332	1023.000000	1023.000000	2046.000000
44.340000	-0.019732	-11.661334	0.337076	-5.338998	-4.041203	-2.618208	0.000000	-10.000000	0.091667	-4.800000	-36.000000	1023.000000	1023.000000	2046.000000
44.360001	-0.019452	-11.496097	0.410292	-5.744905	-3.594139	-2.567345	0.000000	-10.000000	0.100000	-5.533333	-37.666668	1023.000000	1023.000000	2046.000000
44.380001	-0.016624	-9.824738	0.652562	-4.421504	-2.855738	-3.200057	0.000000	-10.000000	0.100000	-6.866667	-39.500000	1023.000000	1023.000000	2046.000000
44.400002	-0.016987	-10.039276	0.903639	-5.180383	-3.701477	-2.061056	0.000000	-10.000000	0.091667	-7.350000	-41.833332	1023.000000	1023.000000	2046.000000
44.419998	-0.016636	-9.831728	0.947710	-5.281147	-2.895941	-2.602350	0.000000	-10.000000	0.075000	-5.983334	-44.166668	1023.000000	1023.000000	2046.000000
44.439999	-0.015848	-9.366310	1.070562	-4.651578	-2.937551	-2.847743	0.000000	-10.000000	0.058333	-3.716667	-46.166668	1023.000000	1023.000000	2046.000000
44.459999	-0.017864	-10.557772	1.119727	-5.932707	-3.672587	-2.072205	0.000000	-10.000000	0.050000	-1.483333	-47.333332	1023.000000	1023.000000	2046.000000
44.480000	-0.016993	-10.043059	1.133507	-5.263818	-2.709067	-3.203683	0.000000	-10.000000	0.050000	-0.550000	-47.833332	1023.000000	1023.000000	2046.000000
44.500000	-0.017366	-10.263051	1.420088	-5.375717	-3.575307	-2.732115	0.000000	-10.000000	0.050000	0.333333	-48.000000	1023.000000	1023.000000	2046.000000
44.520000	-0.019190	-11.341481	1.351862	-6.458713	-3.806005	-2.428625	0.000000	-10.000000	0.041667	1.400000	-48.000000	1023.000000	1023.000000	2046.000000
44.540001	-0.017661	-10.437595	1.404804	-5.500960	-2.945698	-3.395741	0.000000	-10.000000	0.016667	3.433333	-48.000000	1023.000000	1023.000000	2046.000000
44.560001	-0.018108	-10.701890	1.678261	-5.975778	-3.906876	-2.497497	0.000000	-10.000000	-0.008333	6.400000	-48.000000	1023.000000	1023.000000	2046.000000
44.580002	-0.018214	-10.764331	1.688085	-6.424413	-3.454373	-2.573631	0.000000	-10.000000	-0.050000	9.550000	-48.000000	1023.000000	1023.000000	2046.000000
44.599998	-0.015855	-9.370320	1.814925	-5.280221	-2.711781	-3.193243	0.000000	-10.000000	-0.083333	12.400001	-48.000000	1023.000000	1023.000000	2046.000000
44.619999	-0.015864	-9.375642	2.156459	-5.997962	-3.523710	-2.010429	0.000000	-10.000000	-0.116667	14.416667	-48.000000	1023.000000	1023.000000	2046.000000
44.639999	-0.014673	-8.671596	2.316386	-5.963490	-2.716774	-2.307717	0.000000	-10.000000	-0.133333	15.883334	-48.000000	1023.000000	1023.000000	2046.000000
44.660000	-0.011568	-6.836395	2.567958	-4.767358	-2.045887	-2.591107	0.000000	-10.000000	-0.150000	16.950001	-23.666666	1023.000000	1023.000000	2046.000000
44.680000	-0.011395	-6.734579	2.990211	-5.448111	-2.830837	-1.445843	0.000000	-10.000000	-0.175000	18.033335	2.166667	1023.000000	1023.000000	2046.000000
44.700001	-0.010017	-5.920005	3.128874	-5.395227	-2.097382	-1.556270	0.000000	-10.000000	-0.191667	18.866667	30.000000	1023.000000	1023.000000	2046.000000
44.720001	-0.006708	-3.964479	3.349232	-4.145367	-1.118868	-2.049476	0.000000	-10.000000	-0.208333	19.450001	35.666668	1023.000000	1023.000000	2046.000000
44.740002	-0.005649	-3.338724	3.841771	-4.296145	-1.796005	-1.088345	0.000000	-10.000000	-0.225000	19.650002	42.000000	1023.000000	1023.000000	2046.000000
44.759998	-0.005063	-2.991995	4.017585	-4.788374	-1.603239	-0.617968	0.000000	-10.000000	-0.250000	20.100000	48.666668	1023.000000	1023.000000	2046.000000
44.779999	-0.001936	-1.143890	4.237586	-3.752928	-0.376807	-1.251741	0.000000	-10.000000	-0.291667	21.000000	55.333332	1023.000000	1023.000000	2046.000000
44.799999	0.000798	0.471330	4.550252	-3.040804	-0.065304	-0.972814	0.000000	-10.000000	-0.341667	22.366667	62.166668	1023.000000	1023.000000	2046.000000
44.820000	0.001470	0.868647	5.031105	-3.512405	-0.760233	0.110180	0.000000	-10.000000	-0.383333	23.766666	69.333336	1023.000000	1023.000000	2046.000000
44.840000	0.002703	1.597301	5.168023	-3.617770	-0.152026	0.199075	0.000000	-10.000000	-0.425000	24.933334	77.000000	1023.000000	1023.000000	2046.000000
44.860001	0.006297	3.721735	5.348478	-2.271700	1.161922	-0.516965	0.000000	-10.000000	-0.433333	26.133333	85.166664	1023.000000	1023.000000	2046.000000
44.880001	0.008052	4.758890	5.716900	-2.098875	0.837507	0.303358	0.000000	-10.000000	-0.475000	27.300001	93.666664	1023.000000	1023.000000	2046.000000
44.900002	0.008572	5.066001	6.083784	-2.703223	0.407321	1.278120	0.000000	-10.000000	-0.508333	28.366667	102.500000	1023.000000	1023.000000	2046.000000
44.919998	0.010026	5.925564	6.107984	-2.388563	1.103224	1.102919	0.000000	-10.000000	-0.566667	29.100000	111.833336	1023.000000	1023.000000	2046.000000
44.939999	0.012916	7.633183	6.196062	-1.534914	2.277392	0.694644	0.000000	-10.000000	-0.600000	29.866667	121.500000	1023.000000	1023.000000	2046.000000
44.959999	0.015679	9.266280	6.377558	-0.783183	2.864281	0.807624	0.000000	-10.000000	-0.633333	30.916668	131.500000	1023.000000	1023.000000	2046.000000
44.980000	0.016833	9.948187	6.775976	-0.813577	2.451497	1.534291	0.000000	-10.000000	-0.675000	31.866667	141.666672	1023.000000	1023.000000	2046.000000
45.000000	0.017150	10.135809	7.361410	-1.404939	1.855410	2.323928	0.000000	-10.000000	-0.708333	32.350002	152.000000	1023.000000	1023.000000	2046.000000
45.020000	0.019088	11.280855	7.407667	-1.011715	2.336947	2.547956	0.000000	-10.000000	-0.733333	32.866669	162.666672	1023.000000	1023.000000	2046.000000
45.040001	0.019823	11.715267	7.447460	-1.011710	2.709718	2.569799	0.000000	-10.000000	-0.741667	33.450001	173.500000	1023.000000	1023.000000	2046.000000
45.060001	0.022115	13.069785	7.563689	-0.217148	3.742270	1.980974	0.000000	-10.000000	-0.750000	34.299999	184.666672	1023.000000	1023.000000	2046.000000
45.080002	0.022952	13.564684	7.763321	-0.537397	3.626327	2.712433	0.000000	-10.000000	-0.758333	34.600002	196.000000	1023.000000	1023.000000	2046.000000
45.099998	0.025974	15.350402	8.069124	0.466869	4.650125	2.164285	0.000000	-10.000000	-0.783333	34.850002	207.500000	1023.000000	1023.000000	2046.000000
45.119999	0.025525	15.085455	8.237723	-0.401265	3.809038	3.439960	0.000000	-10.000000	-0.833333	35.450001	219.166672	1023.000000	1023.000000	2046.000000
45.139999	0.028286	16.717236	8.241316	0.807046	5.133615	2.535258	0.000000	-10.000000	-0.891667	36.150002	231.000000	1023.000000	1023.000000	2046.000000
45.160000	0.028617	16.912813	8.452526	0.396671	4.797207	3.266409	0.000000	-10.000000	-0.916667	37.033333	243.000000	1023.000000	1023.000000	2046.000000
45.180000	0.030722	18.156618	8.181122	1.528577	5.645354	2.801564	0.000000	-10.000000	-0.941667	37.516666	255.000000	1023.000000	1023.000000	2046.000000
45.200001	0.029149	17.226910	8.354112	0.837879	4.982193	3.052727	0.000000	-10.000000	-0.975000	38.350002	267.333344	1023.000000	1023.000000	2046.000000
45.220001	0.030362	17.943872	8.330577	1.317318	5.546446	2.749532	0.000000	-10.000000	-1.033333	38.850002	280.000000	1023.000000	1023.000000	2046.000000
45.240002	0.028593	16.898411	8.670099	0.163098	4.525996	3.539218	0.000000	-10.000000	-1.083333	39.683334	293.000000	1023.000000	1023.000000	2046.000000
45.259998	0.030363	17.944492	9.492974	0.601323	4.835944	3.014252	0.000000	-10.000000	-1.100000	40.016666	306.166656	1023.000000	1023.000000	2046.000000
45.279999	0.032054	18.944204	9.548759	0.366064	4.688312	4.341070	0.000000	-10.000000	-1.108333	40.566669	319.333344	1023.000000	1023.000000	2046.000000
45.299999	0.035333	20.881765	9.537185	1.177118	5.488773	4.678690	0.000000	-10.000000	-1.075000	40.266666	332.833344	1023.000000	1023.000000	2046.000000
45.320000	0.039265	23.205778	9.648926	2.516879	7.028223	4.011749	0.000000	-10.000000	-1.066667	40.166668	346.166656	1023.000000	1023.000000	2046.000000
45.340000	0.040939	24.194668	9.776816	3.043838	7.022500	4.351514	0.000000	-10.000000	-1.050000	40.066666	359.666656	1023.000000	1023.000000	2046.000000
45.360001	0.041553	24.557766	9.512487	3.230746	7.244780	4.569754	0.000000	-10.000000	-1.083333	40.266666	373.000000	1023.000000	1023.000000	2046.000000
45.380001	0.040525	23.950361	9.962615	2.728724	7.140731	4.118291	0.000000	-10.000000	-1.108333	40.716667	386.500000	1023.000000	1023.000000	2046.000000
45.400002	0.039656	23.436405	9.654693	2.843191	7.274287	3.664234	0.000000	-10.000000	-1.141667	40.966667	400.000000	1023.000000	1023.000000	2046.000000
45.419998	0.037152	21.956751	9.495183	1.863131	6.177853	4.420585	0.000000	-10.000000	-1.125000	41.450001	413.666656	1023.000000	1023.000000	2046.000000
45.439999	0.036999	21.866171	9.546693	2.341919	6.499917	3.477643	0.000000	-10.000000	-1.100000	41.049999	427.500000	1023.000000	1023.000000	2046.000000
45.459999	0.037839	22.362980	9.028430	2.093928	6.353036	4.887586	0.000000	-10.000000	-1.041667	40.500000	441.333344	1023.000000	1023.000000	2046.000000
45.480000	0.039481	23.333426	8.947208	2.804159	7.649683	3.932376	0.000000	-10.000000	-1.008333	39.283333	454.833344	1023.000000	1023.000000	2046.000000
45.500000	0.038998	23.048077	9.415127	2.101760	6.271839	5.259352	0.000000	-10.000000	-0.983333	38.766666	468.000000	1023.000000	1023.000000	2046.000000
45.520000	0.041825	24.718611	8.417974	3.326712	8.115762	4.858163	0.000000	-10.000000	-0.991667	38.400002	481.000000	1023.000000	1023.000000	2046.000000
45.540001	0.041031	24.249031	9.658191	2.631877	6.733780	5.225183	0.000000	-10.000000	-1.008333	38.549999	494.000000	1023.000000	1023.000000	2046.000000
45.560001	0.044066	26.042969	8.629154	3.174105	8.188292	6.051419	0.000000	-10.000000	-1.008333	38.700001	506.833344	1023.000000	1023.000000	2046.000000
45.580002	0.043634	25.787857	9.655342	3.049317	7.498827	5.584373	0.000000	-10.000000	-1.033333	39.033333	519.666687	1023.000000	1023.000000	2046.000000
45.599998	0.046050	27.215733	8.925439	3.301325	8.122360	6.866608	0.000000	-10.000000	-1.025000	39.200001	532.500000	1023.000000	1023.000000	2046.000000
45.619999	0.046812	27.665855	9.633029	3.834177	8.392572	5.806077	0.000000	-10.000000	-1.041667	39.366669	545.666687	1023.000000	1023.000000	2046.000000
45.639999	0.048410	28.610037	9.355670	3.754320	8.101120	7.398928	0.000000	-10.000000	-1.050000	39.350002	558.833313	1023.000000	1023.000000	2046.000000
45.660000	0.051306	30.321981	9.421787	4.877731	9.603148	6.419315	0.000000	-10.000000	-1.058333	39.816666	572.000000	1023.000000	1023.000000	2046.000000
45.680000	0.051769	30.595713	10.642519	4.195756	8.162615	7.594823	0.000000	-10.000000	-1.041667	39.783333	585.166687	1023.000000	1023.000000	2046.000000
45.700001	0.056743	33.535110	10.216706	5.259309	10.064098	7.994995	0.000000	-10.000000	-1.000000	39.733334	598.333313	1023.000000	1023.000000	2046.000000
45.720001	0.058232	34.415108	11.611039	5.451562	9.700810	7.651698	0.000000	-10.000000	-0.958333	39.050003	611.666687	1023.000000	1023.000000	2046.000000
45.740002	0.061574	36.390102	11.543983	5.897313	9.824517	9.124288	0.000000	-10.000000	-0.941667	38.566669	624.833313	1023.000000	1023.000000	2046.000000
45.759998	0.065907	38.951164	11.438626	7.465538	11.749604	8.297396	0.000000	-10.000000	-0.900000	38.133335	637.833313	1023.000000	1023.000000	2046.000000
45.779999	0.066709	39.424892	13.329277	6.607098	10.555783	8.932735	0.000000	-10.000000	-0.858333	37.650002	650.500000	1023.000000	1023.000000	2046.000000
45.799999	0.069809	41.257397	12.687452	7.214977	11.882012	9.472956	0.000000	-10.000000	-0.800000	36.849998	663.166687	1023.000000	1023.000000	2046.000000
45.820000	0.070160	41.464714	13.683353	7.280124	12.141057	8.360179	0.000000	-10.000000	-0.758333	35.816666	675.666687	1023.000000	1023.000000	2046.000000
45.840000	0.069598	41.132576	14.127954	6.695437	10.862318	9.446865	0.000000	-10.000000	-0.758333	34.933334	688.000000	1023.000000	1023.000000	2046.000000
45.860001	0.072011	42.558212	13.438952	7.634050	12.219739	9.265471	0.000000	-10.000000	-0.741667	34.683334	699.666687	1023.000000	1023.000000	2046.000000
45.880001	0.072778	43.011593	13.905321	7.847754	12.744922	8.513595	0.000000	-10.000000	-0.733333	34.350002	711.333313	1023.000000	1023.000000	2046.000000
45.900002	0.072719	42.976765	14.503374	7.268797	12.318686	8.885905	0.000000	-10.000000	-0.691667	33.950001	722.666687	1023.000000	1023.000000	2046.000000
45.919998	0.074363	43.948288	15.062124	7.537139	12.420428	8.928596	0.000000	-10.000000	-0.641667	33.083336	734.166687	1023.000000	1023.000000	2046.000000
45.939999	0.074538	44.052250	15.211841	7.011755	11.868777	9.959879	0.000000	-10.000000	-0.591667	32.150002	745.333313	1023.000000	1023.000000	2046.000000
45.959999	0.076343	45.118664	15.588549	7.322207	12.434150	9.773758	0.000000	-10.000000	-0.558333	31.266666	756.166687	1023.000000	1023.000000	2046.000000
45.980000	0.078481	46.382038	16.254059	7.546140	12.564400	10.017439	0.000000	-10.000000	-0.525000	30.466667	766.833313	1023.000000	1023.000000	2046.000000
46.000000	0.080351	47.487518	16.434963	7.664502	12.599423	10.788629	0.000000	-10.000000	-0.483333	29.450001	777.166687	1023.000000	1023.000000	2046.000000
46.020000	0.082052	48.492992	16.764475	7.854578	12.991143	10.882794	0.000000	-10.000000	-0.433333	28.400000	787.166687	1023.000000	1023.000000	2046.000000
46.040001	0.084482	49.928955	17.081863	8.383423	13.573510	10.890160	0.000000	-10.000000	-0.383333	27.100000	796.666687	1023.000000	1023.000000	2046.000000
46.060001	0.086899	51.357056	17.341490	9.068458	14.233471	10.713638	0.000000	-10.000000	-0.350000	26.100000	805.833313	1023.000000	1023.000000	2046.000000
46.080002	0.089648	52.982254	17.577700	9.722481	14.824224	10.857848	0.000000	-10.000000	-0.316667	24.850000	814.833313	1023.000000	1023.000000	2046.000000
46.099998	0.091620	54.147156	17.914085	10.118838	15.120784	10.993445	0.000000	-10.000000	-0.283333	23.516666	823.500000	1023.000000	1023.000000	2046.000000
46.119999	0.093951	55.525299	18.153498	10.598705	15.665499	11.107596	0.000000	-10.000000	-0.225000	22.083334	831.500000	1023.000000	1023.000000	2046.000000
46.139999	0.096187	56.846344	18.457300	11.174907	16.010521	11.203616	0.000000	-10.000000	-0.166667	20.650002	839.166687	1023.000000	1023.000000	2046.000000
46.160000	0.097240	57.468979	18.812199	11.278952	15.719565	11.658261	0.000000	-10.000000	-0.116667	19.183334	846.166687	1023.000000	1023.000000	2046.000000
46.180000	0.097452	57.594398	19.352686	10.586720	14.987897	12.667095	0.000000	-10.000000	-0.066667	17.083334	853.000000	1023.000000	1023.000000	2046.000000
46.200001	0.097812	57.806694	19.348461	10.698593	15.059078	12.700560	0.000000	-10.000000	-0.025000	14.183333	859.000000	1023.000000	1023.000000	2046.000000
46.220001	0.098055	57.950802	19.322453	10.731967	15.378340	12.518044	0.000000	-10.000000	0.025000	10.133333	864.333313	1023.000000	1023.000000	2046.000000
46.240002	0.099741	58.946873	19.265326	11.664378	16.294083	11.723088	0.000000	-10.000000	0.066667	4.666667	868.333313	1023.000000	1023.000000	2046.000000
46.259998	0.100484	59.385822	19.245649	12.244167	16.493580	11.402427	0.000000	-10.000000	0.116667	-0.866667	870.833313	1023.000000	1023.000000	2046.000000
46.279999	0.099440	58.769089	19.381536	11.909710	15.522413	11.955429	0.000000	-10.000000	0.191667	-8.333333	871.833313	1023.000000	1023.000000	2046.000000
46.299999	0.097474	57.607075	19.445650	11.006988	14.845537	12.308898	0.000000	-10.000000	0.250000	-13.400001	872.000000	1023.000000	1023.000000	2046.000000
46.320000	0.097839	57.822788	19.189772	11.651774	15.679236	11.302005	0.000000	-10.000000	0.341667	-18.133333	872.000000	1023.000000	1023.000000	2046.000000
46.340000	0.097893	57.854515	19.124777	12.328730	15.575833	10.825176	0.000000	-10.000000	0.408333	-20.100000	868.500000	1023.000000	1023.000000	2046.000000
46.360001	0.095579	56.487144	19.255529	11.378656	14.212484	11.640474	0.000000	-10.000000	0.600000	-25.000000	850.000000	1023.000000	1023.000000	2046.000000
46.380001	0.094600	55.908730	19.036257	11.237127	14.599890	11.035457	0.000000	-10.000000	0.750000	-28.866667	831.500000	1023.000000	1023.000000	2046.000000
46.400002	0.095973	56.720043	19.129797	12.405170	14.994440	10.190638	0.000000	-10.000000	0.875000	-31.800001	816.500000	1023.000000	1023.000000	2046.000000
46.419998	0.093177	55.067879	19.166180	11.173217	13.526761	11.201720	0.000000	-10.000000	0.875000	-31.800001	816.500000	1023.000000	1023.000000	2046.000000
46.439999	0.092363	54.586510	18.736719	11.645266	14.178101	10.026425	0.000000	-10.000000	0.900000	-32.500000	813.000000	1023.000000	1023.000000	2046.000000
46.459999	0.089885	53.122078	18.549864	11.636392	12.951997	9.983827	0.000000	-10.000000	0.950000	-33.683334	805.833313	1023.000000	1023.000000	2046.000000
46.480000	0.086896	51.355770	18.266531	10.434521	12.823007	9.831713	0.000000	-10.000000	1.033333	-35.266666	794.666687	1023.000000	1023.000000	2046.000000
46.500000	0.086721	51.252060	18.226656	11.407618	12.467706	9.150081	0.000000	-10.000000	1.108333	-36.450001	783.000000	1023.000000	1023.000000	2046.000000
46.520000	0.084091	49.697811	18.030931	10.149810	11.817470	9.699599	0.000000	-10.000000	1.183333	-37.766666	770.666687	1023.000000	1023.000000	2046.000000
46.540001	0.084556	49.972397	17.581724	11.811814	11.884275	8.694585	0.000000	-10.000000	1.225000	-38.616669	758.000000	1023.000000	1023.000000	2046.000000
46.560001	0.080604	47.637173	17.056471	10.588906	10.722413	9.269382	0.000000	-10.000000	1.250000	-39.533333	745.000000	1023.000000	1023.000000	2046.000000
46.580002	0.080262	47.434807	16.624075	11.775182	11.311234	7.724316	0.000000	-10.000000	1.250000	-39.766666	731.833313	1023.000000	1023.000000	2046.000000
46.599998	0.075845	44.824337	16.532028	10.381434	9.614956	8.295919	0.000000	-10.000000	1.258333	-40.116669	718.666687	1023.000000	1023.000000	2046.000000
46.619999	0.072917	43.093792	15.929674	10.177320	9.972735	7.014061	0.000000	-10.000000	1.300000	-40.350002	705.166687	1023.000000	1023.000000	2046.000000
46.639999	0.069837	41.273891	15.422843	10.535955	8.983764	6.331329	0.000000	-10.000000	1.341667	-40.866669	691.833313	1023.000000	1023.000000	2046.000000
46.660000	0.064117	37.893097	14.823400	8.897373	7.576428	6.595897	0.000000	-10.000000	1.408333	-41.766666	678.166687	1023.000000	1023.000000	2046.000000
46.680000	0.062974	37.217533	14.173812	9.758215	8.245226	5.040280	0.000000	-10.000000	1.466667	-42.600002	664.333313	1023.000000	1023.000000	2046.000000
46.700001	0.060353	35.668877	13.982954	9.429122	6.945381	5.311420	0.000000	-10.000000	1.541667	-43.766666	650.000000	1023.000000	1023.000000	2046.000000
46.720001	0.057386	33.914845	13.582262	8.450853	6.563195	5.318533	0.000000	-10.000000	1.608333	-44.900002	635.333313	1023.000000	1023.000000	2046.000000
46.740002	0.057743	34.126354	13.130243	9.660158	7.377988	3.957964	0.000000	-10.000000	1.666667	-45.950001	620.333313	1023.000000	1023.000000	2046.000000
46.759998	0.055309	32.687683	13.072461	9.179317	6.012438	4.423468	0.000000	-10.000000	1.716667	-46.533333	605.000000	1023.000000	1023.000000	2046.000000
46.779999	0.052792	31.200134	12.701728	8.288606	5.777115	4.432686	0.000000	-10.000000	1.733333	-46.566666	589.500000	1023.000000	1023.000000	2046.000000
46.799999	0.053306	31.503967	12.238969	9.386168	6.660584	3.218246	0.000000	-10.000000	1.725000	-46.733334	574.000000	1023.000000	1023.000000	2046.000000
46.820000	0.050804	30.025097	12.220708	8.670394	5.319013	3.814983	0.000000	-10.000000	1.700000	-46.400002	558.500000	1023.000000	1023.000000	2046.000000
46.840000	0.048498	28.662210	11.810244	7.797012	5.382307	3.672648	0.000000	-10.000000	1.683333	-46.433334	543.000000	1023.000000	1023.000000	2046.000000
46.860001	0.049186	29.068972	11.499901	8.857520	6.001526	2.710025	0.000000	-10.000000	1.675000	-46.049999	527.500000	1023.000000	1023.000000	2046.000000
46.880001	0.046340	27.386875	11.600380	7.670415	4.527393	3.588686	0.000000	-10.000000	1.675000	-46.116669	512.166687	1023.000000	1023.000000	2046.000000
46.900002	0.045322	26.785295	11.312738	7.317000	5.070065	3.085494	0.000000	-10.000000	1.658333	-45.833336	496.833344	1023.000000	1023.000000	2046.000000
46.919998	0.046657	27.574581	11.283024	8.297589	5.469652	2.524317	0.000000	-10.000000	1.650000	-45.816669	481.500000	1023.000000	1023.000000	2046.000000
46.939999	0.044682	26.406916	11.456711	7.245526	4.176445	3.528235	0.000000	-10.000000	1.641667	-45.466667	466.166656	1023.000000	1023.000000	2046.000000
46.959999	0.045282	26.761700	11.082418	7.653228	5.187994	2.838058	0.000000	-10.000000	1.650000	-45.300003	451.000000	1023.000000	1023.000000	2046.000000
46.980000	0.045960	27.162376	11.092025	8.542181	4.917044	2.611126	0.000000	-10.000000	1.633333	-45.133335	436.000000	1023.000000	1023.000000	2046.000000
47.000000	0.043374	25.633749	11.136333	7.237258	3.829860	3.430298	0.000000	-10.000000	1.625000	-45.133335	420.833344	1023.000000	1023.000000	2046.000000
47.020000	0.043435	25.670368	10.718931	7.847454	4.772116	2.331867	0.000000	-10.000000	1.641667	-45.316669	405.666656	1023.000000	1023.000000	2046.000000
47.040001	0.042047	24.849888	10.730641	7.952603	3.955123	2.211519	0.000000	-10.000000	1.666667	-45.483334	390.500000	1023.000000	1023.000000	2046.000000
47.060001	0.037982	22.447639	10.586053	6.213661	2.942542	2.705384	0.000000	-10.000000	1.675000	-45.633335	375.333344	1023.000000	1023.000000	2046.000000
47.080002	0.037440	22.127268	10.252813	6.740997	3.708716	1.424742	0.000000	-10.000000	1.658333	-45.383335	360.166656	1023.000000	1023.000000	2046.000000
47.099998	0.035298	20.860935	10.364155	6.486276	2.546134	1.464371	0.000000	-10.000000	1.616667	-45.033333	345.000000	1023.000000	1023.000000	2046.000000
47.119999	0.031444	18.583414	10.188376	4.837066	1.590746	1.967226	0.000000	-10.000000	1.583333	-44.716667	330.000000	1023.000000	1023.000000	2046.000000
47.139999	0.031466	18.596603	9.797349	5.643832	2.479441	0.675981	0.000000	-10.000000	1.558333	-44.466667	315.166656	1023.000000	1023.000000	2046.000000
47.160000	0.029042	17.163763	9.826743	5.216526	1.094680	1.025815	0.000000	-10.000000	1.550000	-44.400002	300.333344	1023.000000	1023.000000	2046.000000
47.180000	0.026128	15.441408	9.570751	3.905721	0.713809	1.251128	0.000000	-10.000000	1.558333	-44.316669	285.500000	1023.000000	1023.000000	2046.000000
47.200001	0.026700	15.779576	9.265021	4.934899	1.470143	0.109513	0.000000	-10.000000	1.558333	-44.200001	270.666656	1023.000000	1023.000000	2046.000000
47.220001	0.024129	14.260361	9.447158	3.928101	-0.019137	0.904238	0.000000	-10.000000	1.575000	-44.383335	255.833328	1023.000000	1023.000000	2046.000000
47.240002	0.022881	13.522537	9.194066	3.310850	0.387400	0.630221	0.000000	-10.000000	1.566667	-44.400002	241.166672	1023.000000	1023.000000	2046.000000
47.259998	0.023459	13.864367	8.972146	4.370523	0.783155	-0.261457	0.000000	-10.000000	1.550000	-44.633335	226.333328	1023.000000	1023.000000	2046.000000
47.279999	0.020555	12.147768	9.090322	3.048989	-0.650339	0.658796	0.000000	-10.000000	1.533333	-44.349998	211.500000	1023.000000	1023.000000	2046.000000
47.299999	0.019645	11.609901	8.833763	2.727814	-0.137679	0.186003	0.000000	-10.000000	1.525000	-44.250000	196.666672	1023.000000	1023.000000	2046.000000
47.320000	0.020445	12.082923	8.630324	3.817057	0.245585	-0.610043	0.000000	-10.000000	1.525000	-44.150002	181.833328	1023.000000	1023.000000	2046.000000
47.340000	0.017610	10.407427	8.765661	2.527369	-1.169836	0.284232	0.000000	-10.000000	1.500000	-43.633335	167.166672	1023.000000	1023.000000	2046.000000
47.360001	0.016906	9.991576	8.405742	2.384346	-0.425519	-0.372993	0.000000	-10.000000	1.475000	-43.366669	152.666672	1023.000000	1023.000000	2046.000000
47.380001	0.017214	10.173582	8.282819	3.166779	-0.484402	-0.791613	0.000000	-10.000000	1.433333	-42.799999	138.166672	1023.000000	1023.000000	2046.000000
47.400002	0.014260	8.427945	8.284331	1.631166	-1.500093	0.012542	0.000000	-10.000000	1.400000	-42.183334	123.833336	1023.000000	1023.000000	2046.000000
47.419998	0.015245	9.009663	7.856048	2.727215	-0.292857	-1.280743	0.000000	-10.000000	1.366667	-41.316666	109.666664	1023.000000	1023.000000	2046.000000
47.439999	0.013010	7.689007	7.964517	1.905937	-1.722733	-0.458714	0.000000	-10.000000	1.316667	-40.466667	96.000000	1023.000000	1023.000000	2046.000000
47.459999	0.012291	7.263949	7.578154	1.620732	-0.939326	-0.995610	0.000000	-10.000000	1.291667	-39.849998	82.500000	1023.000000	1023.000000	2046.000000
47.480000	0.012025	7.106937	7.547857	2.175518	-1.424523	-1.191916	0.000000	-10.000000	1.241667	-39.283333	69.166664	1023.000000	1023.000000	2046.000000
47.500000	0.009326	5.511700	7.384357	0.767824	-2.033035	-0.607445	0.000000	-10.000000	1.208333	-38.683334	56.000000	1023.000000	1023.000000	2046.000000
47.520000	0.010248	6.056398	6.948986	1.891772	-0.921903	-1.862458	0.000000	-10.000000	1.150000	-38.016666	43.000000	1023.000000	1023.000000	2046.000000
47.540001	0.008511	5.029851	7.114369	1.315119	-2.136133	-1.263505	0.000000	-10.000000	1.108333	-37.316666	30.333334	1023.000000	1023.000000	2046.000000
47.560001	0.006209	3.669387	6.896138	0.140035	-2.402827	-0.963960	0.000000	-10.000000	1.075000	-36.433334	18.000000	1023.000000	1023.000000	2046.000000
47.580002	0.007395	4.370344	6.530440	1.231513	-1.250033	-2.141577	0.000000	-10.000000	1.041667	-35.733334	6.333333	1023.000000	1023.000000	2046.000000
47.599998	0.005947	3.514441	6.690236	0.810095	-2.329152	-1.656738	0.000000	-10.000000	1.000000	-34.883335	-5.333333	1023.000000	1023.000000	2046.000000
47.619999	0.003509	2.073766	6.550530	-0.455667	-2.765774	-1.255324	0.000000	-10.000000	0.941667	-34.116669	-16.666666	1023.000000	1023.000000	2046.000000
47.639999	0.004734	2.798019	6.134076	0.604957	-1.543304	-2.397709	0.000000	-10.000000	0.891667	-33.316666	-28.166666	1023.000000	1023.000000	2046.000000
47.660000	0.003292	1.945354	6.299031	0.162681	-2.678348	-1.838010	0.000000	-10.000000	0.850000	-32.483334	-39.166668	1023.000000	1023.000000	2046.000000
47.680000	0.001158	0.684589	6.117641	-0.965850	-2.808715	-1.658488	0.000000	-10.000000	0.825000	-31.766666	-50.000000	1023.000000	1023.000000	2046.000000
47.700001	0.002499	1.476931	5.803991	0.189357	-1.814803	-2.701615	0.000000	-10.000000	0.791667	-31.066668	-60.666668	1023.000000	1023.000000	2046.000000
47.720001	0.000402	0.237443	5.948546	-0.566823	-3.143916	-2.000364	0.000000	-10.000000	0.750000	-30.250000	-71.166664	1023.000000	1023.000000	2046.000000
47.740002	-0.001042	-0.615781	5.628966	-1.384120	-2.801287	-2.059340	0.000000	-10.000000	0.708333	-29.533333	-81.333336	1023.000000	1023.000000	2046.000000
47.759998	-0.000099	-0.058602	5.285140	-0.147267	-2.269790	-2.926685	0.000000	-10.000000	0.675000	-28.700001	-91.000000	1023.000000	1023.000000	2046.000000
47.779999	-0.004379	-2.588227	5.215007	-1.659796	-4.034773	-2.108665	0.000000	-10.000000	0.641667	-27.916666	-100.500000	1023.000000	1023.000000	2046.000000
47.799999	-0.006141	-3.629591	4.616802	-1.767483	-3.289090	-3.189821	0.000000	-10.000000	0.600000	-26.850000	-109.833336	1023.000000	1023.000000	2046.000000
47.820000	-0.008723	-5.155552	4.474017	-1.867804	-4.267019	-3.494746	0.000000	-10.000000	0.566667	-25.883333	-119.000000	1023.000000	1023.000000	2046.000000
47.840000	-0.012358	-7.303486	4.155307	-3.567183	-4.595428	-3.296181	0.000000	-10.000000	0.533333	-24.883333	-127.666664	1023.000000	1023.000000	2046.000000
47.860001	-0.011847	-7.001502	3.922196	-2.510866	-3.973618	-4.439215	0.000000	-10.000000	0.500000	-23.816668	-136.000000	1023.000000	1023.000000	2046.000000
47.880001	-0.014995	-8.861969	4.042582	-4.121564	-5.316163	-3.466823	0.000000	-10.000000	0.466667	-23.066668	-143.833328	1023.000000	1023.000000	2046.000000
47.900002	-0.013635	-8.058412	3.657608	-3.333068	-4.016767	-4.366185	0.000000	-10.000000	0.441667	-22.516666	-151.500000	1023.000000	1023.000000	2046.000000
47.919998	-0.014590	-8.622452	3.751260	-3.376854	-5.070426	-3.926432	0.000000	-10.000000	0.441667	-22.316668	-159.000000	1023.000000	1023.000000	2046.000000
47.939999	-0.015535	-9.181076	3.342924	-3.985490	-4.391395	-4.147115	0.000000	-10.000000	0.425000	-21.766666	-166.500000	1023.000000	1023.000000	2046.000000
47.959999	-0.015640	-9.243457	3.296787	-3.210607	-4.490680	-4.838956	0.000000	-10.000000	0.408333	-20.833334	-173.833328	1023.000000	1023.000000	2046.000000
47.980000	-0.020245	-11.964999	3.014549	-5.121696	-5.595063	-4.262791	0.000000	-10.000000	0.350000	-19.516666	-180.833328	1023.000000	1023.000000	2046.000000
48.000000	-0.020974	-12.395861	2.159612	-4.256377	-4.500595	-5.798502	0.000000	-10.000000	0.300000	-17.966667	-187.333328	1023.000000	1023.000000	2046.000000
48.020000	-0.026073	-15.409073	1.808334	-5.454187	-6.455806	-5.307415	0.000000	-10.000000	0.241667	-16.316668	-193.333328	1023.000000	1023.000000	2046.000000
48.040001	-0.029170	-17.239447	0.845375	-6.125489	-5.977062	-5.982270	0.000000	-10.000000	0.233333	-15.133333	-198.833328	1023.000000	1023.000000	2046.000000
48.060001	-0.029993	-17.725771	0.465051	-5.424155	-6.296930	-6.469736	0.000000	-10.000000	0.233333	-14.616667	-203.833328	1023.000000	1023.000000	2046.000000
48.080002	-0.033824	-19.990107	0.100690	-7.149993	-7.228822	-5.711982	0.000000	-10.000000	0.250000	-15.033334	-208.666672	1023.000000	1023.000000	2046.000000
48.099998	-0.032902	-19.445242	-0.463468	-6.161452	-5.989055	-6.831268	0.000000	-10.000000	0.258333	-15.733334	-213.666672	1023.000000	1023.000000	2046.000000
48.119999	-0.035291	-20.856890	-0.559828	-6.702605	-7.269529	-6.324928	0.000000	-10.000000	0.258333	-16.066666	-219.000000	1023.000000	1023.000000	2046.000000
48.139999	-0.036750	-21.719086	-1.005701	-7.425199	-6.927040	-6.361145	0.000000	-10.000000	0.258333	-16.116667	-224.333328	1023.000000	1023.000000	2046.000000
48.160000	-0.035946	-21.243959	-1.346397	-6.290045	-6.382015	-7.225502	0.000000	-10.000000	0.241667	-15.600000	-229.666672	1023.000000	1023.000000	2046.000000
48.180000	-0.039265	-23.205379	-1.376922	-7.954975	-7.762516	-6.110966	0.000000	-10.000000	0.225000	-14.833334	-234.833328	1023.000000	1023.000000	2046.000000
48.200001	-0.038187	-22.568562	-1.760019	-7.270187	-6.485666	-7.052689	0.000000	-10.000000	0.191667	-13.616667	-239.833328	1023.000000	1023.000000	2046.000000
48.220001	-0.039489	-23.338194	-1.695145	-7.323883	-7.487012	-6.832153	0.000000	-10.000000	0.158333	-12.400001	-244.500000	1023.000000	1023.000000	2046.000000
48.240002	-0.040405	-23.879383	-1.711605	-8.315081	-7.478232	-6.374465	0.000000	-10.000000	0.133333	-11.400001	-248.666672	1023.000000	1023.000000	2046.000000
48.259998	-0.037912	-22.405954	-1.744882	-6.835924	-6.485646	-7.339501	0.000000	-10.000000	0.125000	-10.800000	-252.500000	1023.000000	1023.000000	2046.000000
48.279999	-0.039247	-23.194822	-1.199102	-8.051728	-7.840195	-6.103796	0.000000	-10.000000	0.125000	-10.550000	-256.000000	1023.000000	1023.000000	2046.000000
48.299999	-0.037927	-22.414824	-1.308742	-7.898519	-6.719822	-6.487741	0.000000	-10.000000	0.133333	-10.766666	-259.500000	1023.000000	1023.000000	2046.000000
48.320000	-0.035452	-20.952358	-1.045588	-6.670524	-6.335106	-6.901140	0.000000	-10.000000	0.141667	-11.083334	-263.166656	1023.000000	1023.000000	2046.000000
48.340000	-0.036629	-21.647572	-0.658077	-7.976272	-7.346518	-5.666705	0.000000	-10.000000	0.141667	-11.116667	-267.000000	1023.000000	1023.000000	2046.000000
48.360001	-0.034480	-20.377863	-0.733518	-7.037957	-5.938571	-6.667818	0.000000	-10.000000	0.125000	-10.500000	-270.666656	1023.000000	1023.000000	2046.000000
48.380001	-0.035093	-20.739853	-0.535830	-7.060590	-6.723196	-6.420237	0.000000	-10.000000	0.116667	-9.850000	-274.166656	1023.000000	1023.000000	2046.000000
48.400002	-0.037076	-21.911917	-0.499881	-8.372596	-7.108331	-5.931110	0.000000	-10.000000	0.108333	-9.416667	-277.333344	1023.000000	1023.000000	2046.000000
48.419998	-0.035496	-20.978086	-0.750895	-7.132554	-5.983118	-7.111520	0.000000	-10.000000	0.108333	-9.450000	-280.500000	1023.000000	1023.000000	2046.000000
48.439999	-0.037493	-22.158529	-0.375756	-7.908742	-7.494549	-6.379481	0.000000	-10.000000	0.100000	-9.350000	-283.666656	1023.000000	1023.000000	2046.000000
48.459999	-0.038528	-22.769962	-0.496262	-8.621971	-7.149941	-6.501787	0.000000	-10.000000	0.100000	-9.033334	-286.833344	1023.000000	1023.000000	2046.000000
48.480000	-0.037392	-22.098738	-0.636319	-7.465667	-6.666655	-7.330096	0.000000	-10.000000	0.091667	-8.216667	-289.833344	1023.000000	1023.000000	2046.000000
48.500000	-0.040148	-23.727671	-0.270041	-9.000396	-8.169230	-6.288004	0.000000	-10.000000	0.083333	-7.166667	-292.666656	1023.000000	1023.000000	2046.000000
48.520000	-0.039066	-23.087717	-0.572906	-8.393313	-6.883082	-7.238416	0.000000	-10.000000	0.075000	-6.216667	-295.166656	1023.000000	1023.000000	2046.000000
48.540001	-0.039332	-23.245464	-0.368396	-8.246267	-7.600635	-7.030166	0.000000	-10.000000	0.075000	-5.616667	-297.333344	1023.000000	1023.000000	2046.000000
48.560001	-0.040527	-23.951214	-0.303679	-9.401171	-7.761150	-6.485213	0.000000	-10.000000	0.075000	-5.333333	-299.000000	1023.000000	1023.000000	2046.000000
48.580002	-0.037872	-22.382362	-0.392174	-7.784685	-6.675631	-7.529873	0.000000	-10.000000	0.083333	-5.216667	-300.666656	1023.000000	1023.000000	2046.000000
48.599998	-0.039620	-23.415434	0.140535	-9.099140	-8.113656	-6.343174	0.000000	-10.000000	0.083333	-5.200000	-302.500000	1023.000000	1023.000000	2046.000000
48.619999	-0.038668	-22.852650	-0.053226	-8.939909	-7.059817	-6.799697	0.000000	-10.000000	0.083333	-5.200000	-304.333344	1023.000000	1023.000000	2046.000000
48.639999	-0.036633	-21.650034	0.029963	-7.754461	-6.692997	-7.232538	0.000000	-10.000000	0.075000	-5.066667	-306.000000	1023.000000	1023.000000	2046.000000
48.660000	-0.038541	-22.777645	0.510741	-9.233558	-7.978354	-6.076475	0.000000	-10.000000	0.083333	-4.900000	-307.666656	1023.000000	1023.000000	2046.000000
48.680000	-0.036869	-21.789867	0.271771	-8.605310	-6.690410	-6.765917	0.000000	-10.000000	0.083333	-4.616667	-309.333344	1023.000000	1023.000000	2046.000000
48.700001	-0.035179	-20.790539	0.387645	-7.685616	-6.470818	-7.021749	0.000000	-10.000000	0.083333	-4.266667	-311.000000	1023.000000	1023.000000	2046.000000
48.720001	-0.036907	-21.811895	0.819036	-9.015266	-7.725367	-5.890298	0.000000	-10.000000	0.075000	-3.783333	-312.333344	1023.000000	1023.000000	2046.000000
48.740002	-0.035280	-20.850698	0.520483	-8.377694	-6.382529	-6.610957	0.000000	-10.000000	0.066667	-3.383333	-313.666656	1023.000000	1023.000000	2046.000000
48.759998	-0.033617	-19.867832	0.664360	-7.410455	-6.270824	-6.850913	0.000000	-10.000000	0.066667	-3.100000	-314.833344	1023.000000	1023.000000	2046.000000
48.779999	-0.035671	-21.081537	1.060465	-8.869979	-7.525741	-5.746283	0.000000	-10.000000	0.058333	-2.916667	-316.000000	1023.000000	1023.000000	2046.000000
48.799999	-0.033974	-20.078915	0.739052	-8.250324	-6.195227	-6.372414	0.000000	-10.000000	0.058333	-2.883333	-317.000000	1023.000000	1023.000000	2046.000000
48.820000	-0.032061	-18.948023	0.792675	-7.150975	-5.848439	-6.741284	0.000000	-10.000000	0.058333	-2.950000	-318.000000	1023.000000	1023.000000	2046.000000
48.840000	-0.034271	-20.254051	1.278939	-8.600996	-7.306507	-5.625487	0.000000	-10.000000	0.066667	-3.050000	-319.000000	1023.000000	1023.000000	2046.000000
48.860001	-0.033015	-19.511816	1.002025	-8.261497	-6.168646	-6.083697	0.000000	-10.000000	0.066667	-3.033333	-320.000000	1023.000000	1023.000000	2046.000000
48.880001	-0.030965	-18.300219	0.925691	-6.946095	-5.578496	-6.701319	0.000000	-10.000000	0.066667	-2.966667	-321.000000	1023.000000	1023.000000	2046.000000
48.900002	-0.032849	-19.414049	1.438913	-8.113328	-7.029845	-5.709790	0.000000	-10.000000	0.058333	-2.933333	-322.000000	1023.000000	1023.000000	2046.000000
48.919998	-0.032771	-19.367817	1.322892	-8.459615	-6.465309	-5.765786	0.000000	-10.000000	0.066667	-2.966667	-323.000000	1023.000000	1023.000000	2046.000000
48.939999	-0.029872	-17.654467	1.148183	-6.848839	-5.295135	-6.658674	0.000000	-10.000000	0.058333	-3.066667	-324.000000	1023.000000	1023.000000	2046.000000
48.959999	-0.031703	-18.736649	1.520745	-7.694726	-6.700532	-5.862135	0.000000	-10.000000	0.066667	-3.166667	-325.000000	1023.000000	1023.000000	2046.000000
48.980000	-0.032238	-19.052752	1.584212	-8.437264	-6.677099	-5.522601	0.000000	-10.000000	0.066667	-3.266667	-326.000000	1023.000000	1023.000000	2046.000000
49.000000	-0.029431	-17.393929	1.248882	-6.959240	-5.154926	-6.528645	0.000000	-10.000000	0.066667	-3.333333	-327.000000	1023.000000	1023.000000	2046.000000
49.020000	-0.029942	-17.695820	1.575888	-7.040914	-6.022872	-6.207921	0.000000	-10.000000	0.075000	-3.416667	-328.166656	1023.000000	1023.000000	2046.000000
49.040001	-0.031762	-18.771273	1.776622	-8.462588	-6.847034	-5.238272	0.000000	-10.000000	0.075000	-3.566667	-329.333344	1023.000000	1023.000000	2046.000000
49.060001	-0.029400	-17.375126	1.409023	-7.156951	-5.215921	-6.411276	0.000000	-10.000000	0.091667	-3.783333	-330.500000	1023.000000	1023.000000	2046.000000
49.080002	-0.029925	-17.685488	1.748815	-7.208376	-6.241957	-5.983969	0.000000	-10.000000	0.083333	-3.983333	-331.666656	1023.000000	1023.000000	2046.000000
49.099998	-0.031439	-18.580545	1.745499	-8.379969	-6.569173	-5.376902	0.000000	-10.000000	0.075000	-3.983333	-333.000000	1023.000000	1023.000000	2046.000000
49.119999	-0.028514	-16.851536	1.480250	-6.764431	-5.077735	-6.489619	0.000000	-10.000000	0.075000	-3.766667	-334.333344	1023.000000	1023.000000	2046.000000
49.139999	-0.030527	-18.041409	1.893316	-7.665629	-6.678007	-5.591088	0.000000	-10.000000	0.066667	-3.450000	-335.666656	1023.000000	1023.000000	2046.000000
49.160000	-0.030398	-17.964960	1.657262	-7.878870	-5.918288	-5.825064	0.000000	-10.000000	0.066667	-3.183333	-336.833344	1023.000000	1023.000000	2046.000000
49.180000	-0.029851	-17.641857	1.419360	-6.619773	-5.908455	-6.532990	0.000000	-10.000000	0.058333	-2.800000	-338.000000	1023.000000	1023.000000	2046.000000
49.200001	-0.034004	-20.096310	1.546044	-8.575855	-7.570301	-5.496197	0.000000	-10.000000	0.066667	-1.950000	-338.666656	1023.000000	1023.000000	2046.000000
49.220001	-0.033369	-19.721277	0.896953	-7.553967	-6.082138	-6.982125	0.000000	-10.000000	0.066667	-0.950000	-339.000000	1023.000000	1023.000000	2046.000000
49.240002	-0.035629	-21.056488	1.164605	-8.143267	-7.446702	-6.631125	0.000000	-10.000000	0.066667	-0.200000	-339.000000	1023.000000	1023.000000	2046.000000
49.259998	-0.036874	-21.792730	1.106258	-9.259590	-7.271965	-6.367434	0.000000	-10.000000	0.066667	0.000000	-339.000000	1023.000000	1023.000000	2046.000000
49.279999	-0.034545	-20.415958	1.041414	-7.708587	-6.290205	-7.458581	0.000000	-10.000000	0.066667	0.000000	-339.000000	1023.000000	1023.000000	2046.000000
49.299999	-0.036469	-21.552923	1.498618	-9.093572	-7.783634	-6.174335	0.000000	-10.000000	0.058333	0.000000	-339.000000	1023.000000	1023.000000	2046.000000
49.320000	-0.034729	-20.525124	1.162641	-8.466406	-6.519149	-6.702209	0.000000	-10.000000	0.050000	0.283333	-339.000000	1023.000000	1023.000000	2046.000000
49.340000	-0.033449	-19.768574	1.131863	-7.328252	-6.358306	-7.213878	0.000000	-10.000000	0.050000	1.166667	-339.000000	1023.000000	1023.000000	2046.000000
49.360001	-0.036117	-21.345255	1.339612	-9.056535	-7.473016	-6.155316	0.000000	-10.000000	0.041667	2.650000	-339.000000	1023.000000	1023.000000	2046.000000
49.380001	-0.034974	-20.669884	0.744667	-7.803184	-5.984938	-7.626430	0.000000	-10.000000	0.025000	4.850000	-339.000000	1023.000000	1023.000000	2046.000000
49.400002	-0.038966	-23.028912	0.671572	-8.918727	-7.755328	-7.026428	0.000000	-10.000000	0.000000	7.416667	-339.000000	1023.000000	1023.000000	2046.000000
49.419998	-0.041329	-24.425671	-0.276651	-9.238205	-7.176103	-7.734711	0.000000	-10.000000	-0.033333	10.283334	-339.000000	1023.000000	1023.000000	2046.000000
49.439999	-0.042755	-25.268309	-0.828451	-8.586880	-7.603969	-8.249009	0.000000	-10.000000	-0.066667	12.816667	-339.000000	1023.000000	1023.000000	2046.000000
49.459999	-0.046532	-27.500212	-1.173318	-10.478549	-8.586124	-7.262219	0.000000	-10.000000	-0.075000	14.433333	-339.000000	1023.000000	1023.000000	2046.000000
49.480000	-0.044327	-26.197203	-1.870515	-8.912384	-6.904580	-8.509724	0.000000	-10.000000	-0.083333	15.150000	-278.500000	1023.000000	1023.000000	2046.000000
49.500000	-0.046563	-27.518475	-1.727524	-9.876709	-8.388331	-7.525910	0.000000	-10.000000	-0.083333	15.566667	-157.166672	1023.000000	1023.000000	2046.000000
49.520000	-0.046203	-27.305782	-2.257296	-10.048975	-7.347398	-7.652112	0.000000	-10.000000	-0.141667	16.049999	-34.000000	1023.000000	1023.000000	2046.000000
49.540001	-0.045241	-26.737383	-2.425170	-9.077352	-7.288186	-7.946676	0.000000	-10.000000	-0.183333	17.250000	30.333334	1023.000000	1023.000000	2046.000000
49.560001	-0.047607	-28.135448	-2.460673	-10.638722	-8.112620	-6.923433	0.000000	-10.000000	-0.258333	18.966667	35.833332	1023.000000	1023.000000	2046.000000
49.580002	-0.044630	-26.376604	-2.961929	-9.146370	-6.356599	-7.911706	0.000000	-10.000000	-0.308333	21.250000	41.833332	1023.000000	1023.000000	2046.000000
49.599998	-0.045250	-26.742922	-2.806045	-9.330581	-7.268718	-7.337578	0.000000	-10.000000	-0.391667	23.816668	48.666668	1023.000000	1023.000000	2046.000000
49.619999	-0.046160	-27.280323	-2.620754	-10.510139	-7.729939	-6.419491	0.000000	-10.000000	-0.458333	26.299999	56.166668	1023.000000	1023.000000	2046.000000
49.639999	-0.042394	-25.054911	-2.937020	-8.966469	-5.914884	-7.236538	0.000000	-10.000000	-0.533333	28.483334	64.500000	1023.000000	1023.000000	2046.000000
49.660000	-0.042069	-24.862663	-2.442651	-8.943883	-6.779918	-6.696210	0.000000	-10.000000	-0.566667	30.083334	73.666664	1023.000000	1023.000000	2046.000000
49.680000	-0.041535	-24.547125	-1.977703	-9.904455	-6.930827	-5.734139	0.000000	-10.000000	-0.608333	31.166668	83.500000	1023.000000	1023.000000	2046.000000
49.700001	-0.036408	-21.517128	-2.025783	-8.067093	-4.965466	-6.458787	0.000000	-10.000000	-0.625000	31.950001	93.833336	1023.000000	1023.000000	2046.000000
49.720001	-0.034781	-20.555855	-1.490516	-7.812697	-5.297630	-5.955010	0.000000	-10.000000	-0.658333	32.416668	104.333336	1023.000000	1023.000000	2046.000000
49.740002	-0.034184	-20.202923	-0.584470	-8.895694	-6.149362	-4.573398	0.000000	-10.000000	-0.691667	32.833336	115.166664	1023.000000	1023.000000	2046.000000
49.759998	-0.030526	-18.040596	-0.463905	-8.016430	-4.624842	-4.935419	0.000000	-10.000000	-0.708333	33.016666	126.000000	1023.000000	1023.000000	2046.000000
49.779999	-0.026184	-15.474992	-0.425999	-6.502048	-3.130678	-5.416266	0.000000	-10.000000	-0.725000	33.416668	137.000000	1023.000000	1023.000000	2046.000000
49.799999	-0.026271	-15.526133	0.217356	-6.980183	-4.005603	-4.757702	0.000000	-10.000000	-0.708333	33.566669	148.000000	1023.000000	1023.000000	2046.000000
49.820000	-0.026951	-15.928276	0.975836	-8.239655	-4.842210	-3.822247	0.000000	-10.000000	-0.725000	33.900002	159.166672	1023.000000	1023.000000	2046.000000
49.840000	-0.023962	-14.161657	0.804966	-7.207210	-3.204668	-4.554746	0.000000	-10.000000	-0.741667	34.100002	170.500000	1023.000000	1023.000000	2046.000000
49.860001	-0.021496	-12.704411	0.862715	-6.100096	-2.519602	-4.947426	0.000000	-10.000000	-0.783333	34.450001	181.833328	1023.000000	1023.000000	2046.000000
49.880001	-0.022581	-13.345197	1.500982	-6.990368	-3.781038	-4.074773	0.000000	-10.000000	-0.841667	35.166668	193.333328	1023.000000	1023.000000	2046.000000
49.900002	-0.023171	-13.694091	1.996661	-7.955001	-4.315767	-3.419982	0.000000	-10.000000	-0.883333	35.933334	205.000000	1023.000000	1023.000000	2046.000000
49.919998	-0.019799	-11.701384	1.873699	-6.952139	-2.696978	-3.925965	0.000000	-10.000000	-0.900000	36.633335	217.000000	1023.000000	1023.000000	2046.000000
49.939999	-0.016653	-9.842034	1.842768	-5.658555	-1.678792	-4.347456	0.000000	-10.000000	-0.908333	37.366665	229.000000	1023.000000	1023.000000	2046.000000
49.959999	-0.016783	-9.918825	2.511533	-6.295296	-2.599805	-3.535258	0.000000	-10.000000	-0.916667	38.000000	241.166672	1023.000000	1023.000000	2046.000000
49.980000	-0.016455	-9.724822	3.216064	-7.186588	-3.164871	-2.589427	0.000000	-10.000000	-0.933333	38.650002	253.666672	1023.000000	1023.000000	2046.000000
50.000000	-0.012780	-7.553128	3.231561	-6.303342	-1.602230	-2.879118	0.000000	-10.000000	-0.958333	38.833336	266.500000	1023.000000	1023.000000	2046.000000
50.020000	-0.008201	-4.846745	3.311858	-4.652801	-0.187527	-3.318275	0.000000	-10.000000	-0.983333	39.116669	279.500000	1023.000000	1023.000000	2046.000000
50.040001	-0.007716	-4.559987	4.090908	-5.145521	-1.120590	-2.384784	0.000000	-10.000000	-1.000000	39.333336	292.500000	1023.000000	1023.000000	2046.000000
50.060001	-0.006849	-4.047637	4.886827	-5.879320	-1.735833	-1.319311	0.000000	-10.000000	-0.991667	39.750000	305.500000	1023.000000	1023.000000	2046.000000
50.080002	-0.003499	-2.067670	4.918668	-5.235427	-0.342304	-1.408608	0.000000	-10.000000	-1.000000	39.850002	318.666656	1023.000000	1023.000000	2046.000000
50.099998	0.001778	1.050741	4.953352	-3.273383	1.354474	-1.983703	0.000000	-10.000000	-1.025000	40.066669	332.000000	1023.000000	1023.000000	2046.000000
50.119999	0.003430	2.026982	5.398548	-3.093004	1.219319	-1.497881	0.000000	-10.000000	-1.041667	40.150002	345.333344	1023.000000	1023.000000	2046.000000
50.139999	0.004593	2.714499	6.029943	-3.604824	0.433607	-0.144227	0.000000	-10.000000	-1.050000	40.299999	358.833344	1023.000000	1023.000000	2046.000000
50.160000	0.007949	4.697804	6.125476	-2.311508	1.855701	-0.971865	0.000000	-10.000000	-1.050000	40.250000	372.166656	1023.000000	1023.000000	2046.000000
50.180000	0.007763	4.587642	7.269998	-3.676415	0.414964	0.579096	0.000000	-10.000000	-1.058333	40.316666	385.666656	1023.000000	1023.000000	2046.000000
50.200001	0.010621	6.276958	6.994316	-2.663321	1.583077	0.362887	0.000000	-10.000000	-1.066667	40.450001	399.000000	1023.000000	1023.000000	2046.000000
50.220001	0.011800	6.973555	7.551914	-3.222979	1.554752	1.089868	0.000000	-10.000000	-1.075000	40.799999	412.500000	1023.000000	1023.000000	2046.000000
50.240002	0.015197	8.981280	7.608433	-2.163187	2.777682	0.758352	0.000000	-10.000000	-1.083333	40.933334	426.000000	1023.000000	1023.000000	2046.000000
50.259998	0.017617	10.411456	8.178267	-1.588944	3.066105	0.756027	0.000000	-10.000000	-1.075000	41.233334	439.666656	1023.000000	1023.000000	2046.000000
50.279999	0.017797	10.518281	8.245129	-2.294844	2.631309	1.936687	0.000000	-10.000000	-1.066667	41.283333	453.500000	1023.000000	1023.000000	2046.000000
50.299999	0.021890	12.937125	8.297331	-0.743302	4.186072	1.197024	0.000000	-10.000000	-1.050000	41.650002	467.333344	1023.000000	1023.000000	2046.000000
50.320000	0.022366	13.218308	8.571319	-1.309274	3.843258	2.113007	0.000000	-10.000000	-1.050000	41.433334	481.000000	1023.000000	1023.000000	2046.000000
50.340000	0.026526	15.676993	8.894432	0.226059	5.133526	1.422976	0.000000	-10.000000	-1.075000	41.533333	494.666656	1023.000000	1023.000000	2046.000000
50.360001	0.025906	15.310722	9.159076	-0.811708	4.229925	2.733429	0.000000	-10.000000	-1.100000	41.516666	508.500000	1023.000000	1023.000000	2046.000000
50.380001	0.030084	17.779396	9.551413	0.622813	5.555952	2.049219	0.000000	-10.000000	-1.116667	41.983334	522.500000	1023.000000	1023.000000	2046.000000
50.400002	0.029444	17.401354	9.666619	-0.343752	4.736672	3.341813	0.000000	-10.000000	-1.100000	42.033333	536.500000	1023.000000	1023.000000	2046.000000
50.419998	0.033905	20.037722	10.005285	1.247348	6.267761	2.517327	0.000000	-10.000000	-1.108333	41.783333	550.500000	1023.000000	1023.000000	2046.000000
50.439999	0.033533	19.818247	10.251802	0.308074	5.422084	3.836285	0.000000	-10.000000	-1.116667	41.599998	564.500000	1023.000000	1023.000000	2046.000000
50.459999	0.037982	22.447401	10.716969	1.879678	6.749777	3.100976	0.000000	-10.000000	-1.108333	41.583332	578.500000	1023.000000	1023.000000	2046.000000
50.480000	0.037537	22.184225	10.853152	0.936295	6.094919	4.299858	0.000000	-10.000000	-1.083333	41.416668	592.500000	1023.000000	1023.000000	2046.000000
50.500000	0.041390	24.461605	11.093381	2.520539	7.303072	3.544612	0.000000	-10.000000	-1.058333	41.400002	606.333313	1023.000000	1023.000000	2046.000000
50.520000	0.039001	23.049547	11.086466	1.314748	5.953186	4.695147	0.000000	-10.000000	-1.075000	41.466667	620.000000	1023.000000	1023.000000	2046.000000
50.540001	0.041277	24.394693	11.145111	2.519031	7.117546	3.613006	0.000000	-10.000000	-1.066667	41.650002	633.666687	1023.000000	1023.000000	2046.000000
50.560001	0.038724	22.886044	11.294211	1.082889	5.918239	4.590703	0.000000	-10.000000	-1.083333	41.566666	647.500000	1023.000000	1023.000000	2046.000000
50.580002	0.041291	24.403271	11.984615	2.097090	6.671986	3.649579	0.000000	-10.000000	-1.075000	41.566666	661.500000	1023.000000	1023.000000	2046.000000
50.599998	0.041124	24.304455	12.116063	1.148768	6.028473	5.011152	0.000000	-10.000000	-1.058333	41.266666	675.500000	1023.000000	1023.000000	2046.000000
50.619999	0.044412	26.247612	12.942649	1.757310	6.538514	5.009138	0.000000	-10.000000	-1.033333	40.816669	689.333313	1023.000000	1023.000000	2046.000000
50.639999	0.045446	26.858496	12.457978	2.370085	6.579419	5.451014	0.000000	-10.000000	-1.000000	40.116669	703.000000	1023.000000	1023.000000	2046.000000
50.660000	0.045701	27.009558	12.489223	2.481223	6.686068	5.353045	0.000000	-10.000000	-1.008333	39.866669	716.333313	1023.000000	1023.000000	2046.000000
50.680000	0.044891	26.530670	12.082580	2.570619	6.509632	5.367838	0.000000	-10.000000	-0.991667	39.750000	729.666687	1023.000000	1023.000000	2046.000000
50.700001	0.046307	27.367149	12.438451	3.114008	7.176102	4.638587	0.000000	-10.000000	-1.008333	39.783333	743.000000	1023.000000	1023.000000	2046.000000
50.720001	0.044508	26.304340	12.180591	2.485389	6.472845	5.165514	0.000000	-10.000000	-1.000000	39.650002	756.333313	1023.000000	1023.000000	2046.000000
50.740002	0.044471	26.282118	12.463255	2.553603	6.445586	4.819675	0.000000	-10.000000	-0.983333	39.433334	769.666687	1023.000000	1023.000000	2046.000000
50.759998	0.044798	26.475340	11.337680	3.250296	7.099962	4.787402	0.000000	-10.000000	-0.933333	38.650002	782.833313	1023.000000	1023.000000	2046.000000
50.779999	0.047273	27.938221	10.775919	4.418314	8.814848	3.929141	0.000000	-10.000000	-0.858333	37.783333	796.000000	1023.000000	1023.000000	2046.000000
50.799999	0.047609	28.137068	10.294271	4.204788	9.368824	4.269184	0.000000	-10.000000	-0.791667	36.500000	808.666687	1023.000000	1023.000000	2046.000000
50.820000	0.045026	26.610270	11.788616	2.953973	7.050622	4.817060	0.000000	-10.000000	-0.758333	35.700001	821.000000	1023.000000	1023.000000	2046.000000
50.840000	0.048321	28.557844	10.029875	4.164966	9.303369	5.059636	0.000000	-10.000000	-0.750000	34.900002	833.000000	1023.000000	1023.000000	2046.000000
50.860001	0.047419	28.024511	11.520907	3.631830	7.948228	4.923546	0.000000	-10.000000	-0.758333	34.683334	844.833313	1023.000000	1023.000000	2046.000000
50.880001	0.049122	29.030937	10.168000	4.003126	9.053763	5.806048	0.000000	-10.000000	-0.741667	34.549999	856.500000	1023.000000	1023.000000	2046.000000
50.900002	0.050652	29.935078	10.710013	4.665470	9.591408	4.968187	0.000000	-10.000000	-0.741667	34.650002	868.000000	1023.000000	1023.000000	2046.000000
50.919998	0.048553	28.694569	11.433818	3.197024	7.720728	6.342999	0.000000	-10.000000	-0.750000	34.733334	879.500000	1023.000000	1023.000000	2046.000000
50.939999	0.053108	31.386929	9.944429	5.127274	10.319349	5.995875	0.000000	-10.000000	-0.766667	34.799999	891.166687	1023.000000	1023.000000	2046.000000
50.959999	0.054114	31.981106	11.176129	5.020423	9.920005	5.864548	0.000000	-10.000000	-0.766667	34.950001	902.666687	1023.000000	1023.000000	2046.000000
50.980000	0.053373	31.543409	11.243914	4.401928	8.798458	7.099110	0.000000	-10.000000	-0.783333	35.000000	914.333313	1023.000000	1023.000000	2046.000000
51.000000	0.059013	34.876961	10.839065	6.133291	11.386296	6.518308	0.000000	-10.000000	-0.783333	34.883335	926.000000	1023.000000	1023.000000	2046.000000
51.020000	0.057541	34.006805	12.429188	4.948756	9.147290	7.481572	0.000000	-10.000000	-0.775000	34.666668	937.666687	1023.000000	1023.000000	2046.000000
51.040001	0.063460	37.505013	11.443518	6.509508	11.623394	7.928595	0.000000	-10.000000	-0.766667	34.650002	949.333313	1023.000000	1023.000000	2046.000000
51.060001	0.064540	38.143097	13.250710	6.440313	10.633978	7.818098	0.000000	-10.000000	-0.750000	34.866669	960.666687	1023.000000	1023.000000	2046.000000
51.080002	0.068818	40.671314	12.449410	7.256876	11.996535	8.968493	0.000000	-10.000000	-0.750000	34.933334	972.333313	1023.000000	1023.000000	2046.000000
51.099998	0.070409	41.611790	14.351792	7.523096	11.304893	8.432010	0.000000	-10.000000	-0.691667	34.333332	984.000000	1023.000000	1023.000000	2046.000000
51.119999	0.073476	43.424568	13.464397	7.993029	12.615539	9.351602	0.000000	-10.000000	-0.666667	33.549999	995.666687	1023.000000	1023.000000	2046.000000
51.139999	0.074024	43.748150	14.856509	8.137209	12.259846	8.494586	0.000000	-10.000000	-0.633333	33.016666	1007.000000	1023.000000	1023.000000	2046.000000
51.160000	0.072836	43.046089	14.715848	7.470551	11.349461	9.510229	0.000000	-10.000000	-0.658333	32.766666	1018.000000	1023.000000	1023.000000	2046.000000
51.180000	0.077269	45.665936	14.373771	9.181702	13.762812	8.347653	0.000000	-10.000000	-0.658333	32.816666	1029.000000	1023.000000	1023.000000	2046.000000
51.200001	0.078788	46.563751	14.707614	9.191453	14.097556	8.567129	0.000000	-10.000000	-0.658333	32.566666	1040.000000	1023.000000	1023.000000	2046.000000
51.220001	0.077421	45.755585	15.688931	8.005552	12.782002	9.279098	0.000000	-10.000000	-0.616667	32.233334	1050.833374	1023.000000	1023.000000	2046.000000
51.240002	0.079551	47.014381	16.303726	8.578239	13.128668	9.003747	0.000000	-10.000000	-0.583333	31.316668	1061.666626	1023.000000	1023.000000	2046.000000
51.259998	0.077927	46.055027	16.694357	7.294477	11.850981	10.215211	0.000000	-10.000000	-0.550000	30.950001	1072.166626	1023.000000	1023.000000	2046.000000
51.279999	0.081207	47.993145	16.936258	8.075113	12.984416	9.997357	0.000000	-10.000000	-0.508333	30.200001	1082.666626	1023.000000	1023.000000	2046.000000
51.299999	0.083364	49.267990	17.062099	8.606070	13.460098	10.139721	0.000000	-10.000000	-0.483333	29.550001	1092.833374	1023.000000	1023.000000	2046.000000
51.320000	0.086041	50.850426	17.752504	9.181721	13.995621	9.920581	0.000000	-10.000000	-0.433333	28.133333	1102.833374	1023.000000	1023.000000	2046.000000
51.340000	0.085215	50.362110	17.976122	8.321170	12.853727	11.211092	0.000000	-10.000000	-0.400000	27.016666	1112.500000	1023.000000	1023.000000	2046.000000
51.360001	0.089085	52.649494	18.039635	9.421076	14.225492	10.963293	0.000000	-10.000000	-0.350000	26.016666	1121.666626	1023.000000	1023.000000	2046.000000
51.380001	0.092494	54.664040	18.582108	10.424701	15.046688	10.610542	0.000000	-10.000000	-0.316667	24.916668	1130.500000	1023.000000	1023.000000	2046.000000
51.400002	0.091078	53.827366	18.822012	9.336966	13.710280	11.958107	0.000000	-10.000000	-0.283333	24.000000	1138.833374	1023.000000	1023.000000	2046.000000
51.419998	0.094979	56.132504	18.953650	10.558861	15.002185	11.617807	0.000000	-10.000000	-0.233333	22.500000	1147.000000	1023.000000	1023.000000	2046.000000
51.439999	0.097479	57.609997	18.966053	11.339334	15.786620	11.517989	0.000000	-10.000000	-0.208333	21.150000	1154.833374	1023.000000	1023.000000	2046.000000
51.459999	0.099055	58.541500	19.041264	11.811500	16.093309	11.595426	0.000000	-10.000000	-0.166667	19.483334	1162.333374	1023.000000	1023.000000	2046.000000
51.480000	0.101038	59.713726	19.224165	12.298589	16.706785	11.484188	0.000000	-10.000000	-0.125000	17.933334	1169.166626	1023.000000	1023.000000	2046.000000
51.500000	0.099230	58.645195	19.559755	11.117330	15.408215	12.559894	0.000000	-10.000000	-0.058333	16.250000	1175.500000	1023.000000	1023.000000	2046.000000
51.520000	0.102625	60.651455	19.774351	12.421689	16.624516	11.830897	0.000000	-10.000000	-0.016667	14.316667	1181.166626	1023.000000	1023.000000	2046.000000
51.540001	0.100243	59.243576	20.025961	11.119064	15.044080	13.054472	0.000000	-10.000000	0.000000	12.366667	1186.333374	1023.000000	1023.000000	2046.000000
51.560001	0.103247	61.019268	19.802937	12.354263	16.360201	12.501868	0.000000	-10.000000	0.008333	10.133333	1190.833374	1023.000000	1023.000000	2046.000000
51.580002	0.105054	62.087177	19.622332	13.139156	17.203205	12.122485	0.000000	-10.000000	0.025000	7.783333	1194.500000	1023.000000	1023.000000	2046.000000
51.599998	0.105575	62.395069	19.670588	13.383081	17.172035	12.169366	0.000000	-10.000000	0.050000	5.150000	1197.333374	1023.000000	1023.000000	2046.000000
51.619999	0.106362	62.859818	19.395575	13.819009	17.728056	11.917179	0.000000	-10.000000	0.075000	1.983333	1199.333374	1023.000000	1023.000000	2046.000000
51.639999	0.106527	62.957451	19.408417	14.057738	17.580809	11.910489	0.000000	-10.000000	0.091667	-0.766667	1200.500000	1023.000000	1023.000000	2046.000000
51.660000	0.104556	61.792507	19.862804	13.123683	16.313814	12.492208	0.000000	-10.000000	0.100000	-3.233333	1201.000000	1023.000000	1023.000000	2046.000000
51.680000	0.103744	61.312977	20.452929	12.319824	15.390229	13.149997	0.000000	-10.000000	0.108333	-5.116667	1201.000000	1023.000000	1023.000000	2046.000000
51.700001	0.103100	60.932049	20.606461	11.957885	14.953700	13.414003	0.000000	-10.000000	0.125000	-6.866667	1201.000000	1023.000000	1023.000000	2046.000000
51.720001	0.103917	61.414722	19.971867	12.724081	16.050364	12.668411	0.000000	-10.000000	0.141667	-8.183333	1201.000000	1023.000000	1023.000000	2046.000000
51.740002	0.104052	61.494827	19.262161	13.850299	16.945200	11.437165	0.000000	-10.000000	0.150000	-8.966667	1201.000000	1023.000000	1023.000000	2046.000000
51.759998	0.100918	59.642570	19.358391	13.069493	15.679511	11.535174	0.000000	-10.000000	0.150000	-9.983334	1201.000000	1023.000000	1023.000000	2046.000000
51.779999	0.098102	57.978249	20.021746	11.396948	14.052017	12.507539	0.000000	-10.000000	0.191667	-11.550000	1201.000000	1023.000000	1023.000000	2046.000000
51.799999	0.099121	58.580650	19.924309	11.534795	14.620874	12.500671	0.000000	-10.000000	0.233333	-13.650001	1193.333374	1023.000000	1023.000000	2046.000000
51.820000	0.102042	60.306866	19.018021	13.727267	16.285900	11.275678	0.000000	-10.000000	0.283333	-15.766667	1183.833374	1023.000000	1023.000000	2046.000000
51.840000	0.098788	58.383774	19.067318	13.367267	14.538701	11.410490	0.000000	-10.000000	0.291667	-17.266666	1172.333374	1023.000000	1023.000000	2046.000000
51.860001	0.095200	56.263126	19.105679	11.778886	13.339263	12.039300	0.000000	-10.000000	0.333333	-18.350000	1166.500000	1023.000000	1023.000000	2046.000000
[truncated: 1,125,344 more chars]
