# Supplementary material for: Effect of Electrode Belt and Body Positions on Regional Pulmonary Ventilation- and Perfusion-Related Impedance Changes Measured by Electric Impedance Tomography
Source: PLoS One. 2016 Jun 2;11(6):e0155913. doi: 10.1371/journal.pone.0155913 (PMC4890811; doi:10.1371/journal.pone.0155913)
Supplement: S1 Dataset — (ZIP) [file pone.0155913.s001.zip › Dataset/Fp01-rygg-6i.txt]

Patient Name:	Fp1
Registry:	Fp1
Investigator:	 
Diagnosys:	 
Notes:	rygg6i              
Sample Rate [Hz]:	50.08
Time Base 	Pixels Mean 	Pixels Sum 	UPPER RIGHT		UPPER LEFT		LOWER RIGHT		LOWER LEFT		QRS	ETCO2	Paw	Flow (L/min)	Volume	Analog1	Analog2	AnalogSum
0.000000	0.013983	8.264195	2.667225	0.480601	3.863560	1.252809	0.000000	-10.000000	0.616667	-26.900000	772.666687	1023.000000	1023.000000	2046.000000
0.020000	0.013399	7.918946	3.002717	0.155474	3.142828	1.617927	0.000000	-10.000000	0.650000	-27.500000	763.666687	1023.000000	1023.000000	2046.000000
0.040000	0.011044	6.526788	2.600996	0.143968	3.013745	0.768079	0.000000	-10.000000	0.683333	-28.283333	754.666687	1023.000000	1023.000000	2046.000000
0.060000	0.009637	5.695731	2.180775	-0.075641	2.635288	0.955309	0.000000	-10.000000	0.700000	-28.850000	748.500000	1023.000000	1023.000000	2046.000000
0.080000	0.009450	5.584934	2.691844	-0.267507	1.923346	1.237251	0.000000	-10.000000	0.700000	-29.300001	742.166687	1023.000000	1023.000000	2046.000000
0.100000	0.007428	4.389721	2.211051	-0.165602	1.980750	0.363523	0.000000	-10.000000	0.716667	-29.750000	732.166687	1023.000000	1023.000000	2046.000000
0.120000	0.006667	3.939999	1.957900	-0.338318	1.597360	0.723057	0.000000	-10.000000	0.733333	-30.200001	722.166687	1023.000000	1023.000000	2046.000000
0.140000	0.006505	3.844258	2.374992	-0.396405	1.058028	0.807643	0.000000	-10.000000	0.766667	-30.633333	708.666687	1023.000000	1023.000000	2046.000000
0.160000	0.004633	2.738210	1.828158	-0.270325	1.174039	0.006339	0.000000	-10.000000	0.783333	-30.816668	701.833313	1023.000000	1023.000000	2046.000000
0.180000	0.004216	2.491850	1.762905	-0.421896	0.631570	0.519272	0.000000	-10.000000	0.800000	-31.133333	688.166687	1023.000000	1023.000000	2046.000000
0.200000	0.003468	2.049689	2.003060	-0.487885	0.258933	0.275580	0.000000	-10.000000	0.800000	-31.266666	681.333313	1023.000000	1023.000000	2046.000000
0.220000	0.001736	1.025994	1.309744	-0.346982	0.355191	-0.291959	0.000000	-10.000000	0.808333	-31.450001	667.333313	1023.000000	1023.000000	2046.000000
0.240000	0.001826	1.079403	1.493638	-0.587706	-0.212816	0.386287	0.000000	-10.000000	0.825000	-31.650000	656.666687	1023.000000	1023.000000	2046.000000
0.260000	0.000296	0.174671	1.374501	-0.466490	-0.342552	-0.390787	0.000000	-10.000000	0.841667	-31.850000	642.500000	1023.000000	1023.000000	2046.000000
0.280000	-0.001161	-0.685911	0.744001	-0.505722	-0.394182	-0.530008	0.000000	-10.000000	0.850000	-32.000000	635.500000	1023.000000	1023.000000	2046.000000
0.300000	-0.001081	-0.638781	1.114621	-0.717414	-1.050458	0.014470	0.000000	-10.000000	0.850000	-32.233334	624.833313	1023.000000	1023.000000	2046.000000
0.320000	-0.003006	-1.776439	0.713470	-0.597740	-1.010149	-0.882020	0.000000	-10.000000	0.850000	-32.250000	614.000000	1023.000000	1023.000000	2046.000000
0.340000	-0.003863	-2.282901	0.321568	-0.655341	-1.274285	-0.674843	0.000000	-10.000000	0.850000	-32.266666	603.166687	1023.000000	1023.000000	2046.000000
0.360000	-0.004101	-2.423822	0.643676	-0.821705	-1.823216	-0.422576	0.000000	-10.000000	0.850000	-32.016666	592.500000	1023.000000	1023.000000	2046.000000
0.380000	-0.006145	-3.631717	0.173646	-0.684503	-1.745409	-1.375451	0.000000	-10.000000	0.850000	-32.083332	581.833313	1023.000000	1023.000000	2046.000000
0.400000	-0.006647	-3.928211	-0.107627	-0.790505	-2.054817	-0.975262	0.000000	-10.000000	0.850000	-32.016666	567.500000	1023.000000	1023.000000	2046.000000
0.420000	-0.006931	-4.096148	0.213605	-0.928034	-2.495396	-0.886323	0.000000	-10.000000	0.841667	-31.950001	556.833313	1023.000000	1023.000000	2046.000000
0.440000	-0.008762	-5.178184	-0.352833	-0.791707	-2.299521	-1.734122	0.000000	-10.000000	0.833333	-31.850000	546.166687	1023.000000	1023.000000	2046.000000
0.460000	-0.008899	-5.259489	-0.501491	-0.932157	-2.631933	-1.193907	0.000000	-10.000000	0.825000	-31.883333	539.166687	1023.000000	1023.000000	2046.000000
0.480000	-0.009466	-5.594685	-0.151498	-1.057304	-3.076261	-1.309621	0.000000	-10.000000	0.825000	-31.883333	528.500000	1023.000000	1023.000000	2046.000000
0.500000	-0.010996	-6.498496	-0.787893	-0.863248	-2.808061	-2.039294	0.000000	-10.000000	0.816667	-31.800001	517.833313	1023.000000	1023.000000	2046.000000
0.520000	-0.010824	-6.397262	-0.679698	-1.022064	-3.344095	-1.351405	0.000000	-10.000000	0.808333	-31.716667	503.833344	1023.000000	1023.000000	2046.000000
0.540000	-0.012223	-7.223920	-0.815052	-1.004492	-3.395945	-2.008430	0.000000	-10.000000	0.800000	-31.700001	496.833344	1023.000000	1023.000000	2046.000000
0.560000	-0.013443	-7.944993	-1.476653	-0.916968	-3.503222	-2.048150	0.000000	-10.000000	0.800000	-31.483334	489.833344	1023.000000	1023.000000	2046.000000
0.580000	-0.014142	-8.357844	-1.129455	-1.242934	-4.254464	-1.730992	0.000000	-10.000000	0.791667	-31.233334	479.333344	1023.000000	1023.000000	2046.000000
0.600000	-0.016344	-9.659041	-1.677378	-1.191571	-4.049476	-2.740616	0.000000	-10.000000	0.791667	-30.850000	465.333344	1023.000000	1023.000000	2046.000000
0.620000	-0.016561	-9.787285	-1.870240	-1.229113	-4.331018	-2.356915	0.000000	-10.000000	0.791667	-30.683334	455.000000	1023.000000	1023.000000	2046.000000
0.640000	-0.017850	-10.549454	-1.539982	-1.721369	-4.925712	-2.362390	0.000000	-10.000000	0.791667	-30.516668	448.166656	1023.000000	1023.000000	2046.000000
0.660000	-0.018807	-11.115218	-2.011335	-1.442889	-4.532834	-3.128160	0.000000	-10.000000	0.791667	-30.550001	438.166656	1023.000000	1023.000000	2046.000000
0.680000	-0.018578	-10.979710	-2.246583	-1.455605	-4.763723	-2.513798	0.000000	-10.000000	0.791667	-30.483334	424.666656	1023.000000	1023.000000	2046.000000
0.700000	-0.019217	-11.357140	-1.880594	-1.615258	-5.149678	-2.711609	0.000000	-10.000000	0.800000	-30.450001	414.500000	1023.000000	1023.000000	2046.000000
0.720000	-0.020967	-12.391619	-2.530931	-1.552112	-4.816886	-3.491690	0.000000	-10.000000	0.800000	-30.316668	407.500000	1023.000000	1023.000000	2046.000000
0.740000	-0.021662	-12.802286	-2.492002	-1.972420	-5.359163	-2.978701	0.000000	-10.000000	0.766667	-29.800001	397.333344	1023.000000	1023.000000	2046.000000
0.760000	-0.023565	-13.927124	-2.376771	-2.432430	-5.599285	-3.518638	0.000000	-10.000000	0.733333	-29.283335	387.166656	1023.000000	1023.000000	2046.000000
0.780000	-0.025526	-15.086061	-3.117905	-2.423642	-5.483794	-4.060720	0.000000	-10.000000	0.691667	-28.683334	377.500000	1023.000000	1023.000000	2046.000000
0.800000	-0.026420	-15.614392	-2.949045	-2.800889	-6.317915	-3.546543	0.000000	-10.000000	0.658333	-28.033335	368.166656	1023.000000	1023.000000	2046.000000
0.820000	-0.028598	-16.901533	-3.361708	-2.782934	-6.265295	-4.491595	0.000000	-10.000000	0.625000	-27.383333	358.833344	1023.000000	1023.000000	2046.000000
0.840000	-0.029024	-17.152998	-3.802148	-2.642241	-6.523332	-4.185278	0.000000	-10.000000	0.591667	-26.616667	349.500000	1023.000000	1023.000000	2046.000000
0.860000	-0.029527	-17.450634	-3.490432	-2.894850	-6.877404	-4.187948	0.000000	-10.000000	0.583333	-26.516666	343.666656	1023.000000	1023.000000	2046.000000
0.880000	-0.030472	-18.008728	-4.128909	-2.508581	-6.593520	-4.777718	0.000000	-10.000000	0.566667	-26.366667	331.833344	1023.000000	1023.000000	2046.000000
0.900000	-0.030168	-17.829180	-3.791221	-2.787925	-7.140015	-4.110019	0.000000	-10.000000	0.558333	-26.450001	323.000000	1023.000000	1023.000000	2046.000000
0.920000	-0.031645	-18.702301	-4.204626	-2.640368	-6.771764	-5.085543	0.000000	-10.000000	0.550000	-26.299999	314.166656	1023.000000	1023.000000	2046.000000
0.940000	-0.031650	-18.705214	-4.329066	-2.644567	-7.110649	-4.620931	0.000000	-10.000000	0.541667	-25.966667	308.333344	1023.000000	1023.000000	2046.000000
0.960000	-0.032360	-19.124836	-4.017474	-2.950990	-7.404088	-4.752285	0.000000	-10.000000	0.533333	-25.366667	299.666656	1023.000000	1023.000000	2046.000000
0.980000	-0.033337	-19.702440	-4.606983	-2.723303	-7.042337	-5.329817	0.000000	-10.000000	0.516667	-24.516666	291.166656	1023.000000	1023.000000	2046.000000
1.000000	-0.032936	-19.465311	-4.407351	-2.902059	-7.583716	-4.572184	0.000000	-10.000000	0.491667	-23.550001	283.000000	1023.000000	1023.000000	2046.000000
1.020000	-0.033980	-20.082338	-4.378103	-2.968578	-7.474396	-5.261262	0.000000	-10.000000	0.450000	-22.866667	275.166656	1023.000000	1023.000000	2046.000000
1.040000	-0.034249	-20.241337	-4.883640	-2.756162	-7.253105	-5.348431	0.000000	-10.000000	0.416667	-22.166668	267.500000	1023.000000	1023.000000	2046.000000
1.060000	-0.034006	-20.097292	-4.407232	-3.186352	-7.799901	-4.703806	0.000000	-10.000000	0.400000	-21.716667	260.166656	1023.000000	1023.000000	2046.000000
1.080000	-0.034931	-20.643988	-4.684675	-3.138125	-7.291572	-5.529616	0.000000	-10.000000	0.400000	-21.266666	253.000000	1023.000000	1023.000000	2046.000000
1.100000	-0.034470	-20.371572	-4.886234	-3.204950	-7.375969	-4.904419	0.000000	-10.000000	0.408333	-21.383333	245.833328	1023.000000	1023.000000	2046.000000
1.120000	-0.035108	-20.748878	-4.479355	-3.595593	-7.631907	-5.042023	0.000000	-10.000000	0.400000	-21.433334	238.666672	1023.000000	1023.000000	2046.000000
1.140000	-0.035651	-21.069601	-5.141469	-3.314061	-7.098653	-5.515418	0.000000	-10.000000	0.391667	-21.266668	231.500000	1023.000000	1023.000000	2046.000000
1.160000	-0.035516	-20.989931	-4.901301	-3.674331	-7.651731	-4.762569	0.000000	-10.000000	0.366667	-20.650002	224.500000	1023.000000	1023.000000	2046.000000
1.180000	-0.036999	-21.866390	-5.003203	-3.815283	-7.517454	-5.530451	0.000000	-10.000000	0.358333	-20.133333	217.500000	1023.000000	1023.000000	2046.000000
1.200000	-0.037308	-22.048943	-5.506371	-3.749501	-7.456375	-5.336697	0.000000	-10.000000	0.350000	-19.816668	210.666672	1023.000000	1023.000000	2046.000000
1.220000	-0.038325	-22.650101	-5.129849	-4.374766	-8.103083	-5.042403	0.000000	-10.000000	0.350000	-19.666666	204.000000	1023.000000	1023.000000	2046.000000
1.240000	-0.039913	-23.588587	-5.623703	-4.295240	-7.715766	-5.953878	0.000000	-10.000000	0.350000	-19.333334	197.500000	1023.000000	1023.000000	2046.000000
1.260000	-0.040218	-23.768976	-5.845892	-4.521393	-8.089218	-5.312473	0.000000	-10.000000	0.333333	-18.700001	191.000000	1023.000000	1023.000000	2046.000000
1.280000	-0.041748	-24.673044	-5.581439	-4.996269	-8.484066	-5.611270	0.000000	-10.000000	0.300000	-17.850000	184.666672	1023.000000	1023.000000	2046.000000
1.300000	-0.042551	-25.147398	-6.298171	-4.754314	-8.053205	-6.041708	0.000000	-10.000000	0.266667	-16.983334	178.666672	1023.000000	1023.000000	2046.000000
1.320000	-0.042872	-25.337383	-5.926384	-5.250986	-8.764758	-5.395256	0.000000	-10.000000	0.241667	-16.216667	173.000000	1023.000000	1023.000000	2046.000000
1.340000	-0.044003	-26.005625	-6.345078	-5.096670	-8.249212	-6.314665	0.000000	-10.000000	0.233333	-15.633333	167.666672	1023.000000	1023.000000	2046.000000
1.360000	-0.043419	-25.660789	-6.277327	-5.219224	-8.670889	-5.493349	0.000000	-10.000000	0.225000	-15.283334	162.500000	1023.000000	1023.000000	2046.000000
1.380000	-0.044320	-26.193247	-6.116723	-5.371165	-8.614757	-6.090604	0.000000	-10.000000	0.233333	-14.966667	157.500000	1023.000000	1023.000000	2046.000000
1.400000	-0.043655	-25.800186	-6.596499	-5.002067	-8.278056	-5.923564	0.000000	-10.000000	0.225000	-14.600000	152.500000	1023.000000	1023.000000	2046.000000
1.420000	-0.043908	-25.949511	-6.060366	-5.450044	-8.863685	-5.575416	0.000000	-10.000000	0.216667	-14.116667	147.666672	1023.000000	1023.000000	2046.000000
1.440000	-0.044211	-26.128813	-6.567671	-5.003919	-8.174291	-6.382931	0.000000	-10.000000	0.200000	-13.533334	142.833328	1023.000000	1023.000000	2046.000000
1.460000	-0.043584	-25.757887	-6.322321	-5.187682	-8.748610	-5.499272	0.000000	-10.000000	0.191667	-13.066667	138.333328	1023.000000	1023.000000	2046.000000
1.480000	-0.044414	-26.248917	-6.552454	-5.079484	-8.291168	-6.325810	0.000000	-10.000000	0.175000	-12.500000	134.000000	1023.000000	1023.000000	2046.000000
1.500000	-0.043665	-25.805819	-6.701483	-4.983430	-8.478376	-5.642529	0.000000	-10.000000	0.150000	-12.000000	130.000000	1023.000000	1023.000000	2046.000000
1.520000	-0.044612	-26.365433	-6.463870	-5.255617	-8.622391	-6.023554	0.000000	-10.000000	0.125000	-11.433333	126.000000	1023.000000	1023.000000	2046.000000
1.540000	-0.044035	-26.024815	-7.013899	-4.794558	-8.256512	-5.959846	0.000000	-10.000000	0.116667	-11.000000	122.000000	1023.000000	1023.000000	2046.000000
1.560000	-0.044735	-26.438229	-6.505963	-5.267868	-8.895596	-5.768802	0.000000	-10.000000	0.108333	-10.500000	118.333336	1023.000000	1023.000000	2046.000000
1.580000	-0.044653	-26.389786	-7.194144	-4.713830	-8.136200	-6.345610	0.000000	-10.000000	0.108333	-10.050000	114.833336	1023.000000	1023.000000	2046.000000
1.600000	-0.044458	-26.274603	-6.949740	-5.012545	-8.773140	-5.539177	0.000000	-10.000000	0.100000	-9.466667	111.500000	1023.000000	1023.000000	2046.000000
1.620000	-0.045390	-26.825541	-6.919189	-4.961448	-8.641778	-6.303125	0.000000	-10.000000	0.100000	-9.150001	108.166664	1023.000000	1023.000000	2046.000000
1.640000	-0.044625	-26.373302	-7.517107	-4.554600	-8.150815	-6.150779	0.000000	-10.000000	0.100000	-8.833334	105.000000	1023.000000	1023.000000	2046.000000
1.660000	-0.045166	-26.693298	-6.964915	-5.123909	-8.981972	-5.622502	0.000000	-10.000000	0.091667	-8.650001	102.166664	1023.000000	1023.000000	2046.000000
1.680000	-0.045356	-26.805578	-7.405340	-4.628951	-8.277615	-6.493674	0.000000	-10.000000	0.091667	-8.333334	99.333336	1023.000000	1023.000000	2046.000000
1.700000	-0.044772	-26.460142	-7.345400	-4.784773	-8.683933	-5.646035	0.000000	-10.000000	0.083333	-7.983334	96.500000	1023.000000	1023.000000	2046.000000
1.720000	-0.045807	-27.072130	-7.211867	-4.875445	-8.626534	-6.358284	0.000000	-10.000000	0.091667	-7.583333	93.833336	1023.000000	1023.000000	2046.000000
1.740000	-0.044738	-26.440451	-7.662374	-4.507109	-8.320582	-5.950385	0.000000	-10.000000	0.091667	-7.183333	91.166664	1023.000000	1023.000000	2046.000000
1.760000	-0.045829	-27.084682	-7.132491	-5.039325	-8.907429	-6.005439	0.000000	-10.000000	0.091667	-6.866667	88.833336	1023.000000	1023.000000	2046.000000
1.780000	-0.044940	-26.559473	-7.774903	-4.415899	-8.058032	-6.310638	0.000000	-10.000000	0.075000	-6.566667	86.500000	1023.000000	1023.000000	2046.000000
1.800000	-0.045194	-26.709661	-7.272470	-4.910748	-8.924436	-5.602009	0.000000	-10.000000	0.058333	-6.300000	84.500000	1023.000000	1023.000000	2046.000000
1.820000	-0.045688	-27.001850	-7.378765	-4.666256	-8.440042	-6.516787	0.000000	-10.000000	0.050000	-5.950000	82.500000	1023.000000	1023.000000	2046.000000
1.840000	-0.044708	-26.422625	-7.754680	-4.489280	-8.261134	-5.917531	0.000000	-10.000000	0.050000	-5.700000	80.500000	1023.000000	1023.000000	2046.000000
1.860000	-0.045763	-27.045692	-7.159829	-4.992273	-9.004013	-5.889578	0.000000	-10.000000	0.050000	-5.516667	78.500000	1023.000000	1023.000000	2046.000000
1.880000	-0.045289	-26.765810	-7.648793	-4.392955	-8.110355	-6.613707	0.000000	-10.000000	0.058333	-5.350000	76.500000	1023.000000	1023.000000	2046.000000
1.900000	-0.044873	-26.520117	-7.771118	-4.533607	-8.381583	-5.833807	0.000000	-10.000000	0.058333	-5.183333	74.500000	1023.000000	1023.000000	2046.000000
1.920000	-0.045896	-27.124802	-7.189126	-4.968160	-9.016415	-5.951102	0.000000	-10.000000	0.066667	-5.000000	72.833336	1023.000000	1023.000000	2046.000000
1.940000	-0.045391	-26.826044	-7.723250	-4.333534	-8.092492	-6.676769	0.000000	-10.000000	0.066667	-4.816667	71.166664	1023.000000	1023.000000	2046.000000
1.960000	-0.045236	-26.734198	-7.752581	-4.566007	-8.588404	-5.827205	0.000000	-10.000000	0.075000	-4.633333	69.666664	1023.000000	1023.000000	2046.000000
1.980000	-0.046873	-27.702026	-7.552599	-4.823344	-8.942035	-6.384050	0.000000	-10.000000	0.066667	-4.450000	68.000000	1023.000000	1023.000000	2046.000000
2.000000	-0.046714	-27.608162	-8.354676	-4.293392	-8.351653	-6.608439	0.000000	-10.000000	0.058333	-4.216667	66.500000	1023.000000	1023.000000	2046.000000
2.020000	-0.048511	-28.669861	-7.934865	-5.110556	-9.564444	-6.059996	0.000000	-10.000000	0.058333	-3.833333	65.166664	1023.000000	1023.000000	2046.000000
2.040000	-0.049238	-29.099794	-8.271673	-4.778608	-8.941422	-7.108090	0.000000	-10.000000	0.058333	-3.333333	63.833332	1023.000000	1023.000000	2046.000000
2.060000	-0.048753	-28.813028	-8.586345	-4.737512	-8.979429	-6.509741	0.000000	-10.000000	0.066667	-2.766667	62.833332	1023.000000	1023.000000	2046.000000
2.080000	-0.050263	-29.705290	-8.019370	-5.382809	-9.763804	-6.539308	0.000000	-10.000000	0.058333	-2.316667	61.833332	1023.000000	1023.000000	2046.000000
2.100000	-0.049208	-29.082047	-8.459404	-4.706193	-8.737259	-7.179190	0.000000	-10.000000	0.058333	-2.066667	61.333332	1023.000000	1023.000000	2046.000000
2.120000	-0.048750	-28.811321	-8.273594	-4.974017	-9.324398	-6.239312	0.000000	-10.000000	0.058333	-2.183333	60.833332	1023.000000	1023.000000	2046.000000
2.140000	-0.049556	-29.287645	-7.992137	-5.045453	-9.361280	-6.888774	0.000000	-10.000000	0.058333	-2.416667	60.333332	1023.000000	1023.000000	2046.000000
2.160000	-0.048512	-28.670738	-8.641151	-4.603691	-8.507707	-6.918189	0.000000	-10.000000	0.058333	-2.633333	59.500000	1023.000000	1023.000000	2046.000000
2.180000	-0.050286	-29.719103	-8.121999	-5.487055	-9.719842	-6.390207	0.000000	-10.000000	0.050000	-2.350000	58.500000	1023.000000	1023.000000	2046.000000
2.200000	-0.051253	-30.290796	-8.248064	-5.385998	-9.322773	-7.333961	0.000000	-10.000000	0.050000	-1.116667	57.666668	1023.000000	1023.000000	2046.000000
2.220000	-0.051239	-30.282146	-8.934688	-5.208911	-8.929067	-7.209481	0.000000	-10.000000	0.050000	-0.216667	57.166668	1023.000000	1023.000000	2046.000000
2.240000	-0.053374	-31.543955	-8.692111	-5.932147	-10.151244	-6.768453	0.000000	-10.000000	0.041667	1.033333	57.000000	1023.000000	1023.000000	2046.000000
2.260000	-0.054359	-32.126144	-8.846921	-5.586421	-9.960763	-7.732038	0.000000	-10.000000	0.041667	1.566667	57.000000	1023.000000	1023.000000	2046.000000
2.280000	-0.053370	-31.541712	-9.535097	-5.109800	-9.401193	-7.495621	0.000000	-10.000000	0.041667	1.950000	57.000000	1023.000000	1023.000000	2046.000000
2.300000	-0.054439	-32.173279	-9.030891	-5.652095	-10.585312	-6.904981	0.000000	-10.000000	0.050000	0.883333	57.000000	1023.000000	1023.000000	2046.000000
2.320000	-0.054220	-32.044254	-9.073319	-5.174263	-9.986253	-7.810420	0.000000	-10.000000	0.050000	-0.916667	57.000000	1023.000000	1023.000000	2046.000000
2.340000	-0.052951	-31.293774	-9.585814	-4.797966	-9.463491	-7.446504	0.000000	-10.000000	0.058333	-2.683333	56.666668	1023.000000	1023.000000	2046.000000
2.360000	-0.054433	-32.170151	-8.873439	-5.460810	-10.719955	-7.115949	0.000000	-10.000000	0.058333	-4.233334	55.833332	1023.000000	1023.000000	2046.000000
2.380000	-0.053748	-31.764818	-9.249776	-4.827672	-9.687526	-7.999844	0.000000	-10.000000	0.058333	-5.250000	54.333332	1023.000000	1023.000000	2046.000000
2.400000	-0.053280	-31.488735	-9.483557	-4.917058	-9.829701	-7.258419	0.000000	-10.000000	0.050000	-5.550000	52.500000	1023.000000	1023.000000	2046.000000
2.420000	-0.054753	-32.358841	-8.861399	-5.411655	-10.748244	-7.337543	0.000000	-10.000000	0.050000	-4.916667	50.833332	1023.000000	1023.000000	2046.000000
2.440000	-0.053516	-31.627872	-9.411789	-4.667279	-9.577615	-7.971191	0.000000	-10.000000	0.050000	-3.933333	49.333332	1023.000000	1023.000000	2046.000000
2.460000	-0.053512	-31.625437	-9.373940	-5.011945	-10.152323	-7.087228	0.000000	-10.000000	0.050000	-2.950000	48.166668	1023.000000	1023.000000	2046.000000
2.480000	-0.054623	-32.282104	-8.898770	-5.289164	-10.609984	-7.484187	0.000000	-10.000000	0.050000	-2.250000	47.000000	1023.000000	1023.000000	2046.000000
2.500000	-0.052899	-31.263033	-9.504429	-4.636226	-9.351551	-7.770827	0.000000	-10.000000	0.050000	-1.933333	46.333332	1023.000000	1023.000000	2046.000000
2.520000	-0.053634	-31.697823	-9.096269	-5.393799	-10.368406	-6.839349	0.000000	-10.000000	0.050000	-2.116667	46.000000	1023.000000	1023.000000	2046.000000
2.540000	-0.053866	-31.835037	-8.826905	-5.342132	-10.085023	-7.580976	0.000000	-10.000000	0.050000	-2.850000	45.666668	1023.000000	1023.000000	2046.000000
2.560000	-0.052369	-30.950033	-9.401353	-4.996473	-9.147078	-7.405128	0.000000	-10.000000	0.050000	-3.766667	44.833332	1023.000000	1023.000000	2046.000000
2.580000	-0.054003	-31.915565	-8.813425	-5.872887	-10.390422	-6.838831	0.000000	-10.000000	0.050000	-4.100000	43.500000	1023.000000	1023.000000	2046.000000
2.600000	-0.053548	-31.646818	-8.985835	-5.435350	-9.476361	-7.749272	0.000000	-10.000000	0.050000	-3.316667	42.166668	1023.000000	1023.000000	2046.000000
2.620000	-0.052984	-31.313675	-9.391562	-5.463593	-9.278997	-7.179522	0.000000	-10.000000	0.041667	-1.133333	41.333332	1023.000000	1023.000000	2046.000000
2.640000	-0.054939	-32.468994	-8.741149	-6.196145	-10.291004	-7.240697	0.000000	-10.000000	0.033333	1.033333	41.000000	1023.000000	1023.000000	2046.000000
2.660000	-0.053560	-31.654186	-9.499979	-5.504589	-8.855441	-7.794178	0.000000	-10.000000	0.016667	3.166667	41.000000	1023.000000	1023.000000	2046.000000
2.680000	-0.055219	-32.634716	-9.205365	-6.373790	-10.107672	-6.947889	0.000000	-10.000000	0.008333	4.800000	41.000000	1023.000000	1023.000000	2046.000000
2.700000	-0.055912	-33.044289	-9.089869	-6.372622	-9.893912	-7.687884	0.000000	-10.000000	0.000000	6.816667	41.000000	1023.000000	1023.000000	2046.000000
2.720000	-0.054907	-32.450226	-9.763584	-6.099991	-9.033014	-7.553637	0.000000	-10.000000	-0.016667	8.683333	41.000000	1023.000000	1023.000000	2046.000000
2.740000	-0.057014	-33.695263	-9.175878	-7.063525	-10.483716	-6.972144	0.000000	-10.000000	-0.041667	10.433333	41.000000	1023.000000	1023.000000	2046.000000
2.760000	-0.056141	-33.179188	-9.436675	-6.586907	-9.340050	-7.815555	0.000000	-10.000000	-0.066667	11.800000	41.000000	1023.000000	1023.000000	2046.000000
2.780000	-0.055468	-32.781799	-9.746515	-6.617724	-9.183304	-7.234255	0.000000	-10.000000	-0.083333	12.866667	41.000000	1023.000000	1023.000000	2046.000000
2.800000	-0.056879	-33.615276	-8.947158	-7.320912	-10.318126	-7.029080	0.000000	-10.000000	-0.100000	13.783334	36.166668	1023.000000	1023.000000	2046.000000
2.820000	-0.054811	-32.393559	-9.351335	-6.502934	-8.790704	-7.748586	0.000000	-10.000000	-0.116667	14.383333	31.333334	1023.000000	1023.000000	2046.000000
2.840000	-0.054388	-32.143467	-9.413029	-6.768836	-9.016180	-6.945422	0.000000	-10.000000	-0.133333	15.033334	28.166666	1023.000000	1023.000000	2046.000000
2.860000	-0.055042	-32.529892	-8.595225	-7.152042	-9.786944	-6.995678	0.000000	-10.000000	-0.125000	15.500000	31.500000	1023.000000	1023.000000	2046.000000
2.880000	-0.052253	-30.881453	-9.264031	-6.231266	-8.006694	-7.379461	0.000000	-10.000000	-0.133333	16.000000	36.500000	1023.000000	1023.000000	2046.000000
2.900000	-0.053286	-31.491898	-8.608657	-6.977404	-9.368919	-6.536916	0.000000	-10.000000	-0.133333	16.633333	41.833332	1023.000000	1023.000000	2046.000000
2.920000	-0.052034	-30.752222	-8.387529	-6.563034	-8.668860	-7.132797	0.000000	-10.000000	-0.150000	17.000000	47.166668	1023.000000	1023.000000	2046.000000
2.940000	-0.050115	-29.617714	-8.914143	-6.171785	-7.667715	-6.864070	0.000000	-10.000000	-0.166667	17.833334	52.833332	1023.000000	1023.000000	2046.000000
2.960000	-0.051340	-30.341913	-8.171991	-6.868560	-9.002562	-6.298800	0.000000	-10.000000	-0.183333	18.283335	58.500000	1023.000000	1023.000000	2046.000000
2.980000	-0.049270	-29.118814	-8.351144	-6.144773	-7.627016	-6.995882	0.000000	-10.000000	-0.208333	19.000000	64.500000	1023.000000	1023.000000	2046.000000
3.000000	-0.048845	-28.867674	-8.429656	-6.311673	-7.857419	-6.268926	0.000000	-10.000000	-0.225000	19.316668	70.833336	1023.000000	1023.000000	2046.000000
3.020000	-0.049150	-29.047388	-7.758843	-6.573459	-8.372795	-6.342290	0.000000	-10.000000	-0.241667	19.833334	77.166664	1023.000000	1023.000000	2046.000000
3.040000	-0.046347	-27.391247	-8.409472	-5.710907	-6.631198	-6.639670	0.000000	-10.000000	-0.233333	20.383333	83.833336	1023.000000	1023.000000	2046.000000
3.060000	-0.046952	-27.748453	-8.161645	-6.209305	-7.507802	-5.869701	0.000000	-10.000000	-0.250000	20.783335	90.500000	1023.000000	1023.000000	2046.000000
3.080000	-0.046790	-27.652662	-7.555311	-6.265308	-7.794691	-6.037351	0.000000	-10.000000	-0.258333	21.300001	97.500000	1023.000000	1023.000000	2046.000000
3.100000	-0.044264	-26.159729	-8.040743	-5.512014	-6.243207	-6.363763	0.000000	-10.000000	-0.308333	21.666668	104.500000	1023.000000	1023.000000	2046.000000
3.120000	-0.044342	-26.206184	-7.993712	-5.853140	-6.724025	-5.635307	0.000000	-10.000000	-0.308333	22.333334	111.666664	1023.000000	1023.000000	2046.000000
3.140000	-0.044626	-26.373932	-7.271937	-6.112695	-7.398865	-5.590435	0.000000	-10.000000	-0.316667	22.816668	119.000000	1023.000000	1023.000000	2046.000000
3.160000	-0.041953	-24.794495	-7.681552	-5.321608	-5.734215	-6.057119	0.000000	-10.000000	-0.316667	23.250000	126.500000	1023.000000	1023.000000	2046.000000
3.180000	-0.041934	-24.783131	-7.662268	-5.619915	-6.177407	-5.323541	0.000000	-10.000000	-0.341667	23.600000	134.166672	1023.000000	1023.000000	2046.000000
3.200000	-0.042137	-24.902775	-6.915251	-5.853488	-6.782101	-5.351935	0.000000	-10.000000	-0.366667	24.033333	142.000000	1023.000000	1023.000000	2046.000000
3.220000	-0.039367	-23.265804	-7.499226	-5.075791	-5.021452	-5.669335	0.000000	-10.000000	-0.391667	24.733334	150.000000	1023.000000	1023.000000	2046.000000
3.240000	-0.040331	-23.835634	-7.062106	-5.679214	-6.212866	-4.881449	0.000000	-10.000000	-0.408333	25.366667	158.166672	1023.000000	1023.000000	2046.000000
3.260000	-0.039122	-23.121210	-6.704395	-5.394996	-5.703551	-5.318269	0.000000	-10.000000	-0.425000	25.716667	166.500000	1023.000000	1023.000000	2046.000000
3.280000	-0.037155	-21.958656	-7.226551	-4.893596	-4.593300	-5.245209	0.000000	-10.000000	-0.425000	25.866667	175.166672	1023.000000	1023.000000	2046.000000
3.300000	-0.038566	-22.792257	-6.436749	-5.661339	-6.075345	-4.618824	0.000000	-10.000000	-0.416667	26.066668	183.666672	1023.000000	1023.000000	2046.000000
3.320000	-0.035828	-21.174524	-6.672229	-4.833664	-4.477667	-5.190965	0.000000	-10.000000	-0.425000	26.600000	192.333328	1023.000000	1023.000000	2046.000000
3.340000	-0.035446	-20.948761	-6.844160	-4.965044	-4.532804	-4.606753	0.000000	-10.000000	-0.433333	26.799999	201.000000	1023.000000	1023.000000	2046.000000
3.360000	-0.035988	-21.268791	-5.999248	-5.352246	-5.524265	-4.393033	0.000000	-10.000000	-0.450000	26.933332	210.000000	1023.000000	1023.000000	2046.000000
3.380000	-0.033088	-19.555250	-6.468378	-4.527778	-3.746665	-4.812429	0.000000	-10.000000	-0.458333	26.950001	219.000000	1023.000000	1023.000000	2046.000000
3.400000	-0.033897	-20.033337	-6.413512	-4.902098	-4.517418	-4.200308	0.000000	-10.000000	-0.466667	27.166668	228.000000	1023.000000	1023.000000	2046.000000
3.420000	-0.033834	-19.996088	-5.800101	-5.022249	-4.904055	-4.269683	0.000000	-10.000000	-0.491667	27.416668	237.000000	1023.000000	1023.000000	2046.000000
3.440000	-0.031881	-18.841677	-6.492941	-4.402630	-3.362249	-4.583857	0.000000	-10.000000	-0.525000	28.066668	246.166672	1023.000000	1023.000000	2046.000000
3.460000	-0.033732	-19.935444	-6.067226	-5.196439	-4.698424	-3.973355	0.000000	-10.000000	-0.550000	28.766666	255.333328	1023.000000	1023.000000	2046.000000
3.480000	-0.031962	-18.889549	-5.713015	-4.838048	-4.011182	-4.327304	0.000000	-10.000000	-0.566667	29.366667	264.833344	1023.000000	1023.000000	2046.000000
3.500000	-0.030153	-17.820271	-6.139209	-4.435104	-3.048109	-4.197850	0.000000	-10.000000	-0.566667	29.483334	274.500000	1023.000000	1023.000000	2046.000000
3.520000	-0.031295	-18.495506	-5.204686	-5.181915	-4.501224	-3.607681	0.000000	-10.000000	-0.566667	29.766666	284.500000	1023.000000	1023.000000	2046.000000
3.540000	-0.027440	-16.217127	-5.254516	-4.270965	-2.767407	-3.924240	0.000000	-10.000000	-0.558333	29.900000	294.500000	1023.000000	1023.000000	2046.000000
3.560000	-0.027361	-16.170336	-5.443403	-4.340260	-2.963369	-3.423305	0.000000	-10.000000	-0.533333	30.083334	304.500000	1023.000000	1023.000000	2046.000000
3.580000	-0.026844	-15.865028	-4.668886	-4.515984	-3.342515	-3.337643	0.000000	-10.000000	-0.550000	30.066668	314.500000	1023.000000	1023.000000	2046.000000
3.600000	-0.025012	-14.782365	-5.442978	-3.988786	-1.795311	-3.555290	0.000000	-10.000000	-0.566667	30.216667	324.500000	1023.000000	1023.000000	2046.000000
3.620000	-0.027210	-16.080950	-4.626944	-4.887827	-3.461779	-3.104399	0.000000	-10.000000	-0.600000	30.366667	334.500000	1023.000000	1023.000000	2046.000000
3.640000	-0.024838	-14.679520	-5.206697	-4.303389	-1.687785	-3.481650	0.000000	-10.000000	-0.600000	30.650002	344.500000	1023.000000	1023.000000	2046.000000
3.660000	-0.027218	-16.085571	-4.889531	-4.969075	-3.195835	-3.031131	0.000000	-10.000000	-0.600000	30.816668	354.666656	1023.000000	1023.000000	2046.000000
3.680000	-0.025152	-14.864647	-4.751644	-4.590739	-2.285109	-3.237155	0.000000	-10.000000	-0.591667	30.783335	365.000000	1023.000000	1023.000000	2046.000000
3.700000	-0.024781	-14.645329	-5.184422	-4.356538	-2.039942	-3.064427	0.000000	-10.000000	-0.558333	30.450001	375.333344	1023.000000	1023.000000	2046.000000
3.720000	-0.024113	-14.250769	-4.220369	-4.664845	-2.800345	-2.565209	0.000000	-10.000000	-0.533333	29.783335	385.500000	1023.000000	1023.000000	2046.000000
3.740000	-0.020928	-12.368451	-4.851066	-3.795108	-0.973405	-2.748872	0.000000	-10.000000	-0.500000	29.150002	395.500000	1023.000000	1023.000000	2046.000000
3.760000	-0.021631	-12.784189	-3.912971	-4.332650	-2.401615	-2.136953	0.000000	-10.000000	-0.500000	28.316668	405.333344	1023.000000	1023.000000	2046.000000
3.780000	-0.017998	-10.636588	-4.118392	-3.543151	-0.580936	-2.394110	0.000000	-10.000000	-0.483333	27.850000	415.000000	1023.000000	1023.000000	2046.000000
3.800000	-0.018805	-11.113858	-3.941715	-3.842304	-1.405630	-1.924211	0.000000	-10.000000	-0.491667	27.733334	424.333344	1023.000000	1023.000000	2046.000000
3.820000	-0.016516	-9.760917	-3.307896	-3.722033	-1.017915	-1.713074	0.000000	-10.000000	-0.491667	27.983334	433.500000	1023.000000	1023.000000	2046.000000
3.840000	-0.015051	-8.895129	-3.997324	-3.199516	0.108081	-1.806371	0.000000	-10.000000	-0.516667	28.333334	442.833344	1023.000000	1023.000000	2046.000000
3.860000	-0.015293	-9.038140	-3.053269	-3.747050	-1.108599	-1.129223	0.000000	-10.000000	-0.533333	28.716667	452.166656	1023.000000	1023.000000	2046.000000
3.880000	-0.011679	-6.902274	-3.247765	-2.968572	0.606566	-1.292502	0.000000	-10.000000	-0.541667	28.966667	461.833344	1023.000000	1023.000000	2046.000000
3.900000	-0.012417	-7.338157	-3.258923	-3.114964	-0.023689	-0.940580	0.000000	-10.000000	-0.550000	29.316668	471.500000	1023.000000	1023.000000	2046.000000
3.920000	-0.009319	-5.507474	-2.545700	-2.938542	0.546370	-0.569603	0.000000	-10.000000	-0.533333	29.416668	481.166656	1023.000000	1023.000000	2046.000000
3.940000	-0.007885	-4.659993	-2.987677	-2.413674	1.393497	-0.652138	0.000000	-10.000000	-0.541667	29.533333	490.833344	1023.000000	1023.000000	2046.000000
3.960000	-0.007279	-4.302087	-1.942502	-2.888399	0.454895	0.073919	0.000000	-10.000000	-0.516667	29.216667	500.500000	1023.000000	1023.000000	2046.000000
3.980000	-0.003278	-1.937072	-2.001117	-2.180549	2.252182	-0.007588	0.000000	-10.000000	-0.516667	28.833334	510.500000	1023.000000	1023.000000	2046.000000
4.000000	-0.003823	-2.259222	-1.851586	-2.365258	1.658564	0.299058	0.000000	-10.000000	-0.500000	28.566668	520.333313	1023.000000	1023.000000	2046.000000
4.020000	-0.000574	-0.339249	-0.900726	-2.326124	2.200303	0.687299	0.000000	-10.000000	-0.491667	28.416668	530.000000	1023.000000	1023.000000	2046.000000
4.040000	0.000973	0.574846	-1.256701	-1.951946	3.298586	0.484906	0.000000	-10.000000	-0.466667	27.833334	539.500000	1023.000000	1023.000000	2046.000000
4.060000	0.000428	0.252816	-0.348386	-2.580392	2.202013	0.979581	0.000000	-10.000000	-0.433333	27.233334	548.833313	1023.000000	1023.000000	2046.000000
4.080000	0.003814	2.253966	-0.030312	-2.120347	3.557957	0.846668	0.000000	-10.000000	-0.408333	26.750000	558.000000	1023.000000	1023.000000	2046.000000
4.100000	0.002739	1.618591	-0.364185	-2.296337	3.338617	0.940495	0.000000	-10.000000	-0.400000	26.683334	567.000000	1023.000000	1023.000000	2046.000000
4.120000	0.004150	2.452712	0.692860	-2.591890	2.962393	1.389349	0.000000	-10.000000	-0.400000	26.533333	576.000000	1023.000000	1023.000000	2046.000000
4.140000	0.005938	3.509560	0.211221	-2.129591	4.342597	1.085333	0.000000	-10.000000	-0.400000	26.516666	584.833313	1023.000000	1023.000000	2046.000000
4.160000	0.004535	2.680392	0.584570	-2.704732	3.300230	1.500325	0.000000	-10.000000	-0.408333	26.416668	593.666687	1023.000000	1023.000000	2046.000000
4.180000	0.007759	4.585692	1.323420	-2.529247	4.067216	1.724302	0.000000	-10.000000	-0.408333	26.483334	602.500000	1023.000000	1023.000000	2046.000000
4.200000	0.007786	4.601347	0.737997	-2.258740	4.578076	1.544013	0.000000	-10.000000	-0.408333	26.350000	611.333313	1023.000000	1023.000000	2046.000000
4.220000	0.008792	5.195914	1.816706	-2.611063	3.792206	2.198065	0.000000	-10.000000	-0.391667	26.216667	620.166687	1023.000000	1023.000000	2046.000000
4.240000	0.012095	7.148360	1.594922	-1.878699	5.404205	2.027932	0.000000	-10.000000	-0.383333	25.950001	628.833313	1023.000000	1023.000000	2046.000000
4.260000	0.011365	6.716952	1.799471	-2.131601	4.581970	2.467111	0.000000	-10.000000	-0.366667	25.566668	637.500000	1023.000000	1023.000000	2046.000000
4.280000	0.015145	8.950695	2.692627	-1.785222	5.200423	2.842867	0.000000	-10.000000	-0.366667	25.266666	646.166687	1023.000000	1023.000000	2046.000000
4.300000	0.016468	9.732638	2.161897	-1.162534	6.122800	2.610475	0.000000	-10.000000	-0.366667	24.833334	654.666687	1023.000000	1023.000000	2046.000000
4.320000	0.016805	9.931944	2.857534	-1.440610	5.263356	3.251663	0.000000	-10.000000	-0.366667	24.633333	663.000000	1023.000000	1023.000000	2046.000000
4.340000	0.020798	12.291416	3.369032	-0.868324	6.399327	3.391382	0.000000	-10.000000	-0.358333	24.383333	671.166687	1023.000000	1023.000000	2046.000000
4.360000	0.020459	12.090985	2.806345	-0.529604	6.588832	3.225411	0.000000	-10.000000	-0.350000	24.083334	679.500000	1023.000000	1023.000000	2046.000000
4.380000	0.022964	13.571602	3.925878	-0.736648	6.324114	4.058258	0.000000	-10.000000	-0.333333	23.833334	687.833313	1023.000000	1023.000000	2046.000000
4.400000	0.025413	15.019072	3.587296	0.047620	7.662656	3.721500	0.000000	-10.000000	-0.316667	23.366667	695.666687	1023.000000	1023.000000	2046.000000
4.420000	0.024718	14.608068	3.638067	-0.153024	7.040835	4.082191	0.000000	-10.000000	-0.300000	23.066668	703.333313	1023.000000	1023.000000	2046.000000
4.440000	0.028116	16.616810	4.579460	0.032855	7.464213	4.540282	0.000000	-10.000000	-0.291667	22.549999	711.000000	1023.000000	1023.000000	2046.000000
4.460000	0.029216	17.266579	3.988580	0.691434	8.490923	4.095642	0.000000	-10.000000	-0.275000	22.416666	718.666687	1023.000000	1023.000000	2046.000000
4.480000	0.028944	17.105997	4.448333	0.348158	7.675637	4.633868	0.000000	-10.000000	-0.241667	21.916666	726.333313	1023.000000	1023.000000	2046.000000
4.500000	0.032341	19.113791	5.150155	0.699070	8.412685	4.851881	0.000000	-10.000000	-0.233333	21.516666	733.666687	1023.000000	1023.000000	2046.000000
4.520000	0.032255	19.062714	4.418262	1.144091	9.034632	4.465729	0.000000	-10.000000	-0.216667	20.833334	741.000000	1023.000000	1023.000000	2046.000000
4.540000	0.032940	19.467709	5.313090	0.756069	8.242119	5.156430	0.000000	-10.000000	-0.216667	20.316668	748.000000	1023.000000	1023.000000	2046.000000
4.560000	0.035749	21.127882	5.238419	1.396724	9.579335	4.913404	0.000000	-10.000000	-0.191667	19.683334	754.833313	1023.000000	1023.000000	2046.000000
4.580000	0.034574	20.433130	4.924808	1.315872	9.225074	4.967376	0.000000	-10.000000	-0.175000	18.916668	761.666687	1023.000000	1023.000000	2046.000000
4.600000	0.036833	21.768225	6.010137	1.144452	8.980486	5.633150	0.000000	-10.000000	-0.150000	18.183334	768.166687	1023.000000	1023.000000	2046.000000
4.620000	0.038764	22.909513	5.798011	1.843451	10.058102	5.209950	0.000000	-10.000000	-0.125000	17.100000	774.500000	1023.000000	1023.000000	2046.000000
4.640000	0.037262	22.022129	5.381042	1.783290	9.676172	5.181625	0.000000	-10.000000	-0.091667	16.133333	780.333313	1023.000000	1023.000000	2046.000000
4.660000	0.039684	23.453106	6.468439	1.605750	9.458845	5.920071	0.000000	-10.000000	-0.075000	15.133333	785.833313	1023.000000	1023.000000	2046.000000
4.680000	0.040277	23.803642	5.641163	2.289442	10.576658	5.296380	0.000000	-10.000000	-0.075000	14.300000	791.000000	1023.000000	1023.000000	2046.000000
4.700000	0.038924	23.004318	5.958903	1.964927	9.414728	5.665760	0.000000	-10.000000	-0.066667	13.350000	795.833313	1023.000000	1023.000000	2046.000000
4.720000	0.040593	23.990679	6.330951	2.159539	9.834196	5.665992	0.000000	-10.000000	-0.041667	12.250000	800.500000	1023.000000	1023.000000	2046.000000
4.740000	0.037733	22.300297	5.185795	2.344861	9.910809	4.858833	0.000000	-10.000000	-0.008333	11.083334	804.833313	1023.000000	1023.000000	2046.000000
4.760000	0.037395	22.100597	5.855705	1.766526	9.016428	5.461939	0.000000	-10.000000	0.000000	9.783334	808.833313	1023.000000	1023.000000	2046.000000
4.780000	0.039085	23.099178	6.079029	2.182158	9.671241	5.166751	0.000000	-10.000000	0.008333	8.166667	812.333313	1023.000000	1023.000000	2046.000000
4.800000	0.036435	21.533010	5.148173	2.127593	9.501539	4.755706	0.000000	-10.000000	0.025000	6.083333	815.166687	1023.000000	1023.000000	2046.000000
4.820000	0.037701	22.281288	6.162467	1.780687	8.827894	5.510240	0.000000	-10.000000	0.058333	2.516667	817.500000	1023.000000	1023.000000	2046.000000
4.840000	0.038398	22.692945	5.614420	2.539657	9.691416	4.847453	0.000000	-10.000000	0.083333	-0.600000	819.000000	1023.000000	1023.000000	2046.000000
4.860000	0.035369	20.902796	5.080178	2.275238	8.853044	4.694336	0.000000	-10.000000	0.091667	-3.466667	819.833313	1023.000000	1023.000000	2046.000000
4.880000	0.036276	21.439037	5.827404	2.072042	8.717645	4.821948	0.000000	-10.000000	0.091667	-5.166667	820.000000	1023.000000	1023.000000	2046.000000
4.900000	0.032520	19.219316	4.542254	2.097247	8.761966	3.817850	0.000000	-10.000000	0.091667	-7.016667	820.000000	1023.000000	1023.000000	2046.000000
4.920000	0.031735	18.755554	5.546508	1.209496	7.562934	4.436616	0.000000	-10.000000	0.116667	-9.516666	820.000000	1023.000000	1023.000000	2046.000000
4.940000	0.029509	17.439533	4.358216	1.609023	8.157766	3.314528	0.000000	-10.000000	0.166667	-12.016667	820.000000	1023.000000	1023.000000	2046.000000
4.960000	0.026598	15.719661	4.490334	1.012704	6.749542	3.467082	0.000000	-10.000000	0.216667	-14.083334	820.000000	1023.000000	1023.000000	2046.000000
4.980000	0.026952	15.928542	4.483644	1.217130	7.125553	3.102215	0.000000	-10.000000	0.258333	-15.283334	816.166687	1023.000000	1023.000000	2046.000000
5.000000	0.023540	13.912150	3.567472	1.194113	6.577232	2.573334	0.000000	-10.000000	0.275000	-16.299999	807.333313	1023.000000	1023.000000	2046.000000
5.020000	0.024813	14.664519	4.525791	0.887634	6.132664	3.118430	0.000000	-10.000000	0.316667	-17.916666	796.500000	1023.000000	1023.000000	2046.000000
5.040000	0.022744	13.441410	3.415904	1.440357	6.549594	2.035555	0.000000	-10.000000	0.358333	-19.533333	787.166687	1023.000000	1023.000000	2046.000000
5.060000	0.021170	12.511262	3.660266	0.965141	5.446514	2.439341	0.000000	-10.000000	0.391667	-20.883333	780.666687	1023.000000	1023.000000	2046.000000
5.080000	0.021801	12.884467	3.900440	1.178222	5.661801	2.144004	0.000000	-10.000000	0.433333	-22.050001	773.500000	1023.000000	1023.000000	2046.000000
5.100000	0.018253	10.787274	2.824771	1.248733	5.264714	1.449057	0.000000	-10.000000	0.475000	-23.050001	766.333313	1023.000000	1023.000000	2046.000000
5.120000	0.018644	11.018510	3.653189	0.801204	4.526613	2.037504	0.000000	-10.000000	0.525000	-23.933334	758.666687	1023.000000	1023.000000	2046.000000
5.140000	0.017325	10.238854	2.969333	1.266699	4.900053	1.102770	0.000000	-10.000000	0.541667	-24.750000	750.833313	1023.000000	1023.000000	2046.000000
5.160000	0.014413	8.518061	2.387178	0.987500	4.124845	1.018538	0.000000	-10.000000	0.558333	-25.516666	742.500000	1023.000000	1023.000000	2046.000000
5.180000	0.015419	9.112868	3.206960	0.783594	3.665769	1.456545	0.000000	-10.000000	0.583333	-26.383333	733.833313	1023.000000	1023.000000	2046.000000
5.200000	0.012513	7.395392	1.851118	1.260819	3.852819	0.430635	0.000000	-10.000000	0.616667	-27.150002	725.000000	1023.000000	1023.000000	2046.000000
5.220000	0.012424	7.342457	2.622251	0.712370	2.789265	1.218572	0.000000	-10.000000	0.666667	-28.083334	715.833313	1023.000000	1023.000000	2046.000000
5.240000	0.012116	7.160748	2.236193	1.128764	3.263707	0.532085	0.000000	-10.000000	0.716667	-29.083334	706.333313	1023.000000	1023.000000	2046.000000
5.260000	0.009481	5.603296	1.783568	0.847226	2.531426	0.441078	0.000000	-10.000000	0.766667	-30.183334	696.500000	1023.000000	1023.000000	2046.000000
5.280000	0.010354	6.119424	2.424800	0.624726	2.349869	0.720029	0.000000	-10.000000	0.791667	-30.766666	686.500000	1023.000000	1023.000000	2046.000000
5.300000	0.006874	4.062327	1.061249	0.865267	2.458653	-0.322842	0.000000	-10.000000	0.800000	-30.966667	676.500000	1023.000000	1023.000000	2046.000000
5.320000	0.007046	4.164004	1.993783	0.146126	1.555452	0.468643	0.000000	-10.000000	0.800000	-30.850000	666.166687	1023.000000	1023.000000	2046.000000
5.340000	0.005394	3.187904	1.352668	0.338738	1.909969	-0.413471	0.000000	-10.000000	0.800000	-30.716667	655.833313	1023.000000	1023.000000	2046.000000
5.360000	0.002089	1.234423	0.859856	-0.159013	1.095704	-0.562125	0.000000	-10.000000	0.800000	-30.733334	645.500000	1023.000000	1023.000000	2046.000000
5.380000	0.002238	1.322612	1.597614	-0.675890	0.570035	-0.169147	0.000000	-10.000000	0.791667	-30.566668	635.500000	1023.000000	1023.000000	2046.000000
5.400000	-0.001211	-0.715572	0.383455	-0.465431	0.688489	-1.322084	0.000000	-10.000000	0.791667	-30.766666	625.166687	1023.000000	1023.000000	2046.000000
5.420000	-0.003090	-1.825943	0.628250	-1.277397	-0.443587	-0.733209	0.000000	-10.000000	0.800000	-30.733334	614.833313	1023.000000	1023.000000	2046.000000
5.440000	-0.003619	-2.138576	0.658060	-1.253033	-0.434161	-1.109441	0.000000	-10.000000	0.808333	-30.966667	604.500000	1023.000000	1023.000000	2046.000000
5.460000	-0.007217	-4.265438	-0.390956	-1.353680	-0.827229	-1.693573	0.000000	-10.000000	0.808333	-30.850000	594.333313	1023.000000	1023.000000	2046.000000
5.480000	-0.006665	-3.938835	0.517965	-1.920868	-1.579839	-0.956093	0.000000	-10.000000	0.800000	-31.050001	584.000000	1023.000000	1023.000000	2046.000000
5.500000	-0.008637	-5.104532	-0.479024	-1.515283	-1.108312	-2.001914	0.000000	-10.000000	0.800000	-31.133333	573.666687	1023.000000	1023.000000	2046.000000
5.520000	-0.009552	-5.645164	-0.075106	-2.070465	-2.099419	-1.400175	0.000000	-10.000000	0.808333	-31.383333	563.166687	1023.000000	1023.000000	2046.000000
5.540000	-0.009112	-5.385152	0.011084	-1.876954	-1.784755	-1.734526	0.000000	-10.000000	0.808333	-31.350000	552.833313	1023.000000	1023.000000	2046.000000
5.560000	-0.011630	-6.873317	-0.932913	-1.826003	-1.875741	-2.238660	0.000000	-10.000000	0.808333	-31.216667	542.166687	1023.000000	1023.000000	2046.000000
5.580000	-0.010267	-6.067935	0.123469	-2.284317	-2.545477	-1.361611	0.000000	-10.000000	0.800000	-31.033333	531.833313	1023.000000	1023.000000	2046.000000
5.600000	-0.011936	-7.054185	-0.825501	-1.765015	-2.041122	-2.422546	0.000000	-10.000000	0.800000	-30.750000	521.500000	1023.000000	1023.000000	2046.000000
5.620000	-0.012408	-7.333322	-0.448997	-2.222984	-2.878646	-1.782694	0.000000	-10.000000	0.800000	-30.683332	511.333344	1023.000000	1023.000000	2046.000000
5.640000	-0.011802	-6.975171	-0.277877	-2.008749	-2.616533	-2.072011	0.000000	-10.000000	0.800000	-30.549999	501.000000	1023.000000	1023.000000	2046.000000
5.660000	-0.014135	-8.353650	-1.155322	-1.890531	-2.692670	-2.615126	0.000000	-10.000000	0.800000	-30.700001	490.666656	1023.000000	1023.000000	2046.000000
5.680000	-0.012701	-7.506435	-0.125682	-2.328594	-3.319620	-1.732539	0.000000	-10.000000	0.816667	-30.933334	480.500000	1023.000000	1023.000000	2046.000000
5.700000	-0.014378	-8.497230	-1.071082	-1.800471	-2.802182	-2.823495	0.000000	-10.000000	0.825000	-31.516666	470.166656	1023.000000	1023.000000	2046.000000
5.720000	-0.014583	-8.618392	-0.610623	-2.203048	-3.654238	-2.150483	0.000000	-10.000000	0.858333	-32.100002	459.666656	1023.000000	1023.000000	2046.000000
5.740000	-0.014242	-8.416928	-0.705575	-1.990994	-3.247619	-2.472739	0.000000	-10.000000	0.900000	-33.016666	448.833344	1023.000000	1023.000000	2046.000000
5.760000	-0.015968	-9.437071	-1.049409	-1.992990	-3.750157	-2.644515	0.000000	-10.000000	0.950000	-33.800003	438.000000	1023.000000	1023.000000	2046.000000
5.780000	-0.014790	-8.740808	-0.479102	-2.115524	-3.843467	-2.302716	0.000000	-10.000000	0.983333	-34.716667	426.666656	1023.000000	1023.000000	2046.000000
5.800000	-0.017178	-10.152322	-1.445283	-1.818435	-3.791164	-3.097440	0.000000	-10.000000	0.991667	-35.133335	415.000000	1023.000000	1023.000000	2046.000000
5.820000	-0.015824	-9.352065	-0.548838	-2.257360	-4.312723	-2.233145	0.000000	-10.000000	1.000000	-35.566669	403.333344	1023.000000	1023.000000	2046.000000
5.840000	-0.018208	-10.760986	-1.742387	-1.844834	-3.892916	-3.280848	0.000000	-10.000000	0.991667	-35.450001	391.666656	1023.000000	1023.000000	2046.000000
5.860000	-0.017628	-10.418210	-1.000320	-2.280736	-4.701711	-2.435443	0.000000	-10.000000	0.975000	-35.183334	380.000000	1023.000000	1023.000000	2046.000000
5.880000	-0.018821	-11.123477	-1.747209	-1.935323	-4.148139	-3.292807	0.000000	-10.000000	0.958333	-34.633335	368.000000	1023.000000	1023.000000	2046.000000
5.900000	-0.019650	-11.613357	-1.620038	-2.214005	-4.879704	-2.899608	0.000000	-10.000000	0.941667	-34.100002	356.333344	1023.000000	1023.000000	2046.000000
5.920000	-0.019210	-11.353327	-1.483367	-2.157114	-4.697642	-3.015203	0.000000	-10.000000	0.916667	-33.600002	345.000000	1023.000000	1023.000000	2046.000000
5.940000	-0.021584	-12.756345	-2.382365	-2.057566	-4.751670	-3.564745	0.000000	-10.000000	0.875000	-33.216667	333.833344	1023.000000	1023.000000	2046.000000
5.960000	-0.020443	-12.081573	-1.555275	-2.425277	-5.283389	-2.817633	0.000000	-10.000000	0.841667	-32.816669	322.666656	1023.000000	1023.000000	2046.000000
5.980000	-0.022302	-13.180528	-2.468353	-2.067242	-4.872001	-3.772932	0.000000	-10.000000	0.816667	-32.333336	311.666656	1023.000000	1023.000000	2046.000000
6.000000	-0.022332	-13.198131	-2.092152	-2.398932	-5.530094	-3.176953	0.000000	-10.000000	0.808333	-31.733334	301.000000	1023.000000	1023.000000	2046.000000
6.020000	-0.022543	-13.322623	-2.294228	-2.240291	-5.179647	-3.608457	0.000000	-10.000000	0.791667	-31.266668	290.333344	1023.000000	1023.000000	2046.000000
6.040000	-0.024520	-14.491288	-2.942704	-2.263073	-5.403998	-3.881512	0.000000	-10.000000	0.775000	-30.800001	279.833344	1023.000000	1023.000000	2046.000000
6.060000	-0.023529	-13.905880	-2.346773	-2.534780	-5.808472	-3.215855	0.000000	-10.000000	0.750000	-30.350000	269.500000	1023.000000	1023.000000	2046.000000
6.080000	-0.025849	-15.276750	-3.314779	-2.232274	-5.552278	-4.177419	0.000000	-10.000000	0.716667	-29.650002	259.500000	1023.000000	1023.000000	2046.000000
6.100000	-0.026993	-15.953152	-3.291214	-2.615332	-6.315504	-3.731102	0.000000	-10.000000	0.691667	-29.200001	249.500000	1023.000000	1023.000000	2046.000000
6.120000	-0.027923	-16.502359	-3.452875	-2.694771	-6.244214	-4.110499	0.000000	-10.000000	0.666667	-28.383333	239.833328	1023.000000	1023.000000	2046.000000
6.140000	-0.030323	-17.921045	-4.113228	-2.706202	-6.525491	-4.576125	0.000000	-10.000000	0.641667	-27.950001	230.333328	1023.000000	1023.000000	2046.000000
6.160000	-0.029090	-17.191999	-3.437875	-2.945262	-6.767400	-4.041462	0.000000	-10.000000	0.616667	-27.299999	221.166672	1023.000000	1023.000000	2046.000000
6.180000	-0.031885	-18.844265	-4.302875	-2.924543	-6.626590	-4.990256	0.000000	-10.000000	0.583333	-26.983334	212.000000	1023.000000	1023.000000	2046.000000
6.200000	-0.031080	-18.368191	-3.917007	-3.131035	-7.049500	-4.270648	0.000000	-10.000000	0.566667	-26.633333	203.000000	1023.000000	1023.000000	2046.000000
6.220000	-0.031003	-18.322918	-3.911105	-3.005922	-6.897154	-4.508737	0.000000	-10.000000	0.541667	-26.233334	194.000000	1023.000000	1023.000000	2046.000000
6.240000	-0.032879	-19.431293	-4.724309	-2.919653	-6.734659	-5.052673	0.000000	-10.000000	0.525000	-25.750000	185.166672	1023.000000	1023.000000	2046.000000
6.260000	-0.032336	-19.110651	-4.103610	-3.411529	-7.219064	-4.376448	0.000000	-10.000000	0.500000	-24.966667	176.500000	1023.000000	1023.000000	2046.000000
6.280000	-0.034686	-20.499182	-4.804170	-3.468746	-6.880323	-5.345942	0.000000	-10.000000	0.466667	-23.966667	168.166672	1023.000000	1023.000000	2046.000000
6.300000	-0.035749	-21.127399	-4.671051	-3.900636	-7.567526	-4.988186	0.000000	-10.000000	0.425000	-22.900000	160.166672	1023.000000	1023.000000	2046.000000
6.320000	-0.037253	-22.016230	-5.062415	-3.993761	-7.416109	-5.543945	0.000000	-10.000000	0.383333	-21.733334	152.666672	1023.000000	1023.000000	2046.000000
6.340000	-0.039294	-23.222498	-5.579436	-4.054522	-7.889282	-5.699258	0.000000	-10.000000	0.341667	-20.533333	145.500000	1023.000000	1023.000000	2046.000000
6.360000	-0.039349	-23.255396	-5.362086	-4.255417	-8.208188	-5.429705	0.000000	-10.000000	0.333333	-19.483334	138.666672	1023.000000	1023.000000	2046.000000
6.380000	-0.041503	-24.528456	-6.290881	-3.961757	-8.025688	-6.250130	0.000000	-10.000000	0.333333	-18.933334	132.000000	1023.000000	1023.000000	2046.000000
6.400000	-0.040587	-23.987085	-5.725019	-4.158280	-8.640768	-5.463019	0.000000	-10.000000	0.350000	-18.933334	125.666664	1023.000000	1023.000000	2046.000000
6.420000	-0.041532	-24.545368	-6.167325	-3.892028	-8.268097	-6.217917	0.000000	-10.000000	0.350000	-19.100000	119.333336	1023.000000	1023.000000	2046.000000
6.440000	-0.042284	-24.989937	-6.443802	-3.879257	-8.520315	-6.146563	0.000000	-10.000000	0.316667	-19.116667	113.000000	1023.000000	1023.000000	2046.000000
6.460000	-0.041646	-24.612940	-5.958343	-4.076160	-8.745059	-5.833378	0.000000	-10.000000	0.300000	-18.916666	106.666664	1023.000000	1023.000000	2046.000000
6.480000	-0.043536	-25.729542	-6.787955	-3.881186	-8.430089	-6.630312	0.000000	-10.000000	0.266667	-18.166666	100.500000	1023.000000	1023.000000	2046.000000
6.500000	-0.042654	-25.208746	-6.291285	-4.108757	-8.913691	-5.895014	0.000000	-10.000000	0.258333	-17.116667	94.500000	1023.000000	1023.000000	2046.000000
6.520000	-0.043673	-25.810904	-6.700472	-3.994030	-8.567954	-6.548446	0.000000	-10.000000	0.233333	-15.883333	88.666664	1023.000000	1023.000000	2046.000000
6.540000	-0.044123	-26.076805	-6.857749	-4.008855	-8.869553	-6.340649	0.000000	-10.000000	0.216667	-14.850000	83.166664	1023.000000	1023.000000	2046.000000
6.560000	-0.043457	-25.683315	-6.459890	-4.206196	-8.948870	-6.068358	0.000000	-10.000000	0.200000	-14.166667	78.166664	1023.000000	1023.000000	2046.000000
6.580000	-0.045026	-26.610569	-7.157427	-4.056888	-8.662957	-6.733296	0.000000	-10.000000	0.183333	-13.416667	73.500000	1023.000000	1023.000000	2046.000000
6.600000	-0.043836	-25.907145	-6.530329	-4.372110	-9.063892	-5.940814	0.000000	-10.000000	0.166667	-13.150001	69.166664	1023.000000	1023.000000	2046.000000
6.620000	-0.044680	-26.405653	-6.868922	-4.382814	-8.579364	-6.574553	0.000000	-10.000000	0.158333	-13.016667	64.666664	1023.000000	1023.000000	2046.000000
6.640000	-0.044914	-26.544197	-6.894736	-4.526857	-8.809205	-6.313399	0.000000	-10.000000	0.141667	-13.333334	60.333332	1023.000000	1023.000000	2046.000000
6.660000	-0.044501	-26.300167	-6.647318	-4.825082	-8.674642	-6.153127	0.000000	-10.000000	0.133333	-13.200000	55.666668	1023.000000	1023.000000	2046.000000
6.680000	-0.045757	-27.042360	-7.253585	-4.641100	-8.461785	-6.685890	0.000000	-10.000000	0.116667	-12.650001	51.333332	1023.000000	1023.000000	2046.000000
6.700000	-0.044818	-26.487270	-6.691292	-4.980588	-8.860975	-5.954415	0.000000	-10.000000	0.108333	-11.916667	47.000000	1023.000000	1023.000000	2046.000000
6.720000	-0.046506	-27.485323	-7.228704	-4.921319	-8.509005	-6.826294	0.000000	-10.000000	0.108333	-11.500000	43.000000	1023.000000	1023.000000	2046.000000
6.740000	-0.046831	-27.677153	-7.236128	-5.145345	-8.876247	-6.419432	0.000000	-10.000000	0.108333	-11.500000	39.166668	1023.000000	1023.000000	2046.000000
6.760000	-0.047380	-28.001621	-7.118962	-5.469303	-8.894761	-6.518596	0.000000	-10.000000	0.116667	-11.383333	35.500000	1023.000000	1023.000000	2046.000000
6.780000	-0.049110	-29.023733	-7.730485	-5.414966	-8.899818	-6.978464	0.000000	-10.000000	0.108333	-11.133333	31.833334	1023.000000	1023.000000	2046.000000
6.800000	-0.048754	-28.813635	-7.274801	-5.910614	-9.373775	-6.254444	0.000000	-10.000000	0.108333	-10.533334	28.000000	1023.000000	1023.000000	2046.000000
6.820000	-0.050853	-30.053923	-7.971519	-5.835904	-9.082362	-7.164137	0.000000	-10.000000	0.100000	-9.900001	24.333334	1023.000000	1023.000000	2046.000000
6.840000	-0.050530	-29.863176	-7.685015	-6.106426	-9.584045	-6.487690	0.000000	-10.000000	0.091667	-9.150001	21.000000	1023.000000	1023.000000	2046.000000
6.860000	-0.051584	-30.486191	-7.976586	-6.185097	-9.225687	-7.098821	0.000000	-10.000000	0.083333	-8.783334	18.000000	1023.000000	1023.000000	2046.000000
6.880000	-0.051611	-30.502180	-8.087071	-6.178569	-9.453812	-6.782728	0.000000	-10.000000	0.083333	-8.533334	15.000000	1023.000000	1023.000000	2046.000000
6.900000	-0.051230	-30.276974	-7.784342	-6.364430	-9.441083	-6.687119	0.000000	-10.000000	0.091667	-8.616667	12.166667	1023.000000	1023.000000	2046.000000
6.920000	-0.052131	-30.809216	-8.309167	-6.104939	-9.202726	-7.192382	0.000000	-10.000000	0.091667	-8.433333	9.333333	1023.000000	1023.000000	2046.000000
6.940000	-0.050809	-30.028057	-7.697203	-6.310870	-9.611038	-6.408947	0.000000	-10.000000	0.075000	-8.233334	6.500000	1023.000000	1023.000000	2046.000000
6.960000	-0.051754	-30.586769	-8.147088	-6.120299	-9.113917	-7.205464	0.000000	-10.000000	0.075000	-7.816667	3.666667	1023.000000	1023.000000	2046.000000
6.980000	-0.050867	-30.062532	-7.904052	-6.070094	-9.452696	-6.635692	0.000000	-10.000000	0.083333	-7.450000	1.333333	1023.000000	1023.000000	2046.000000
7.000000	-0.050915	-30.090612	-7.765137	-6.152004	-9.295047	-6.878426	0.000000	-10.000000	0.091667	-7.083333	-0.666667	1023.000000	1023.000000	2046.000000
7.020000	-0.051175	-30.244534	-8.120552	-5.886171	-9.249807	-6.988003	0.000000	-10.000000	0.075000	-6.683333	-2.666667	1023.000000	1023.000000	2046.000000
7.040000	-0.050433	-29.806099	-7.689049	-6.178862	-9.419143	-6.519045	0.000000	-10.000000	0.058333	-6.300000	-5.000000	1023.000000	1023.000000	2046.000000
7.060000	-0.051360	-30.353672	-8.301999	-5.797202	-9.021029	-7.233442	0.000000	-10.000000	0.058333	-5.950000	-7.333333	1023.000000	1023.000000	2046.000000
7.080000	-0.050140	-29.632648	-7.729279	-6.030751	-9.492257	-6.380361	0.000000	-10.000000	0.058333	-5.666667	-9.333333	1023.000000	1023.000000	2046.000000
7.100000	-0.051261	-30.295450	-8.251627	-5.768811	-9.021377	-7.253635	0.000000	-10.000000	0.058333	-5.400000	-11.000000	1023.000000	1023.000000	2046.000000
7.120000	-0.050225	-29.682833	-7.951021	-5.838307	-9.439052	-6.454453	0.000000	-10.000000	0.050000	-5.150000	-12.666667	1023.000000	1023.000000	2046.000000
7.140000	-0.050900	-30.081926	-8.162309	-5.805293	-9.061218	-7.053105	0.000000	-10.000000	0.050000	-4.916667	-14.500000	1023.000000	1023.000000	2046.000000
7.160000	-0.050474	-29.830143	-8.309401	-5.593358	-9.190993	-6.736391	0.000000	-10.000000	0.050000	-4.766667	-16.166666	1023.000000	1023.000000	2046.000000
7.180000	-0.050149	-29.638258	-7.908077	-5.836776	-9.345003	-6.548402	0.000000	-10.000000	0.058333	-4.666667	-17.833334	1023.000000	1023.000000	2046.000000
7.200000	-0.050851	-30.052912	-8.474043	-5.493316	-8.957552	-7.128003	0.000000	-10.000000	0.058333	-4.533333	-19.333334	1023.000000	1023.000000	2046.000000
7.220000	-0.049722	-29.385723	-7.992165	-5.648254	-9.395941	-6.349364	0.000000	-10.000000	0.058333	-4.333333	-21.000000	1023.000000	1023.000000	2046.000000
7.240000	-0.050539	-29.868784	-8.186142	-5.587675	-9.029391	-7.065575	0.000000	-10.000000	0.050000	-4.083333	-22.333334	1023.000000	1023.000000	2046.000000
7.260000	-0.050038	-29.572212	-8.402148	-5.403510	-9.019462	-6.747093	0.000000	-10.000000	0.050000	-3.833333	-23.666666	1023.000000	1023.000000	2046.000000
7.280000	-0.049639	-29.336456	-7.856023	-5.686241	-9.332969	-6.461224	0.000000	-10.000000	0.050000	-3.566667	-25.000000	1023.000000	1023.000000	2046.000000
7.300000	-0.050438	-29.808979	-8.339282	-5.349525	-8.911884	-7.208288	0.000000	-10.000000	0.050000	-3.283333	-26.333334	1023.000000	1023.000000	2046.000000
7.320000	-0.049225	-29.092079	-7.991028	-5.467632	-9.249723	-6.383696	0.000000	-10.000000	0.050000	-3.033333	-27.500000	1023.000000	1023.000000	2046.000000
7.340000	-0.049930	-29.508644	-8.024189	-5.470641	-8.992722	-7.021093	0.000000	-10.000000	0.050000	-2.750000	-28.500000	1023.000000	1023.000000	2046.000000
7.360000	-0.049394	-29.191572	-8.242960	-5.254117	-8.965125	-6.729369	0.000000	-10.000000	0.050000	-2.516667	-29.333334	1023.000000	1023.000000	2046.000000
7.380000	-0.049168	-29.058319	-7.723521	-5.553802	-9.273262	-6.507734	0.000000	-10.000000	0.050000	-2.283333	-30.166666	1023.000000	1023.000000	2046.000000
7.400000	-0.049729	-29.389694	-8.278421	-5.187672	-8.746285	-7.177315	0.000000	-10.000000	0.050000	-2.200000	-30.833334	1023.000000	1023.000000	2046.000000
7.420000	-0.048740	-28.805578	-7.763200	-5.398983	-9.261644	-6.381751	0.000000	-10.000000	0.050000	-2.200000	-31.666666	1023.000000	1023.000000	2046.000000
7.440000	-0.049630	-29.331108	-8.114183	-5.267604	-8.784017	-7.165303	0.000000	-10.000000	0.050000	-2.266667	-32.333332	1023.000000	1023.000000	2046.000000
7.460000	-0.048791	-28.835461	-8.036114	-5.189016	-9.085850	-6.524482	0.000000	-10.000000	0.050000	-2.300000	-33.166668	1023.000000	1023.000000	2046.000000
7.480000	-0.049535	-29.275209	-7.957889	-5.340233	-9.022983	-6.954104	0.000000	-10.000000	0.050000	-2.300000	-34.000000	1023.000000	1023.000000	2046.000000
7.500000	-0.049803	-29.433573	-8.450165	-5.064377	-9.009975	-6.909056	0.000000	-10.000000	0.050000	-2.183333	-34.833332	1023.000000	1023.000000	2046.000000
7.520000	-0.050469	-29.827358	-8.137309	-5.552277	-9.544776	-6.592997	0.000000	-10.000000	0.050000	-1.833333	-35.500000	1023.000000	1023.000000	2046.000000
7.540000	-0.052157	-30.824976	-8.747900	-5.345515	-9.267700	-7.463860	0.000000	-10.000000	0.050000	-1.066667	-35.833332	1023.000000	1023.000000	2046.000000
7.560000	-0.051880	-30.661345	-8.725434	-5.464819	-9.633502	-6.837590	0.000000	-10.000000	0.050000	-0.416667	-36.000000	1023.000000	1023.000000	2046.000000
7.580000	-0.052556	-31.060328	-8.414388	-5.727549	-9.742279	-7.176112	0.000000	-10.000000	0.041667	0.000000	-36.000000	1023.000000	1023.000000	2046.000000
7.600000	-0.052686	-31.137589	-8.999377	-5.329211	-9.323258	-7.485742	0.000000	-10.000000	0.041667	0.000000	-36.000000	1023.000000	1023.000000	2046.000000
7.620000	-0.052079	-30.778702	-8.336202	-5.808288	-9.921040	-6.713172	0.000000	-10.000000	0.041667	0.000000	-36.000000	1023.000000	1023.000000	2046.000000
7.640000	-0.052447	-30.995966	-8.535518	-5.505233	-9.423166	-7.532049	0.000000	-10.000000	0.050000	0.000000	-36.000000	1023.000000	1023.000000	2046.000000
7.660000	-0.051790	-30.607714	-8.738079	-5.292755	-9.426426	-7.150453	0.000000	-10.000000	0.050000	0.000000	-36.000000	1023.000000	1023.000000	2046.000000
7.680000	-0.052205	-30.852882	-8.287860	-5.774293	-9.700917	-7.089812	0.000000	-10.000000	0.050000	0.000000	-36.000000	1023.000000	1023.000000	2046.000000
7.700000	-0.053060	-31.358688	-8.925199	-5.483729	-9.216764	-7.732996	0.000000	-10.000000	0.041667	0.316667	-36.000000	1023.000000	1023.000000	2046.000000
7.720000	-0.053215	-31.450102	-8.580914	-6.054607	-9.821561	-6.993020	0.000000	-10.000000	0.041667	0.900000	-36.000000	1023.000000	1023.000000	2046.000000
7.740000	-0.055036	-32.526165	-8.804993	-6.138183	-9.707852	-7.875138	0.000000	-10.000000	0.033333	1.716667	-36.000000	1023.000000	1023.000000	2046.000000
7.760000	-0.055364	-32.719879	-9.307601	-5.907823	-9.859869	-7.644585	0.000000	-10.000000	0.033333	2.650000	-36.000000	1023.000000	1023.000000	2046.000000
7.780000	-0.056430	-33.350044	-9.018388	-6.330850	-10.404758	-7.596050	0.000000	-10.000000	0.025000	3.366667	-36.000000	1023.000000	1023.000000	2046.000000
7.800000	-0.056675	-33.495193	-9.723005	-5.668513	-9.963926	-8.139749	0.000000	-10.000000	0.033333	3.000000	-36.000000	1023.000000	1023.000000	2046.000000
7.820000	-0.056093	-33.150879	-9.240142	-5.983655	-10.558084	-7.368996	0.000000	-10.000000	0.041667	1.083333	-36.000000	1023.000000	1023.000000	2046.000000
7.840000	-0.056681	-33.498425	-9.572890	-5.578647	-10.074099	-8.272787	0.000000	-10.000000	0.050000	-1.150000	-36.000000	1023.000000	1023.000000	2046.000000
7.860000	-0.055648	-32.888199	-9.554363	-5.478721	-10.305689	-7.549428	0.000000	-10.000000	0.066667	-3.033333	-36.500000	1023.000000	1023.000000	2046.000000
7.880000	-0.056444	-33.358166	-9.210199	-5.736555	-10.499871	-7.911541	0.000000	-10.000000	0.066667	-4.233334	-37.333332	1023.000000	1023.000000	2046.000000
7.900000	-0.056189	-33.207783	-9.782361	-5.220051	-10.002708	-8.202662	0.000000	-10.000000	0.075000	-5.066667	-38.833332	1023.000000	1023.000000	2046.000000
7.920000	-0.055958	-33.071182	-9.350705	-5.651327	-10.627031	-7.442119	0.000000	-10.000000	0.058333	-5.166667	-40.500000	1023.000000	1023.000000	2046.000000
7.940000	-0.056764	-33.547710	-9.443688	-5.473749	-10.320185	-8.310089	0.000000	-10.000000	0.058333	-4.433333	-42.166668	1023.000000	1023.000000	2046.000000
7.960000	-0.056067	-33.135635	-9.845077	-5.182728	-10.192659	-7.915173	0.000000	-10.000000	0.050000	-3.283333	-43.666668	1023.000000	1023.000000	2046.000000
7.980000	-0.056324	-33.287262	-9.366620	-5.634276	-10.684804	-7.601562	0.000000	-10.000000	0.033333	-1.750000	-44.500000	1023.000000	1023.000000	2046.000000
8.000000	-0.056574	-33.435421	-9.738366	-5.212270	-10.133124	-8.351663	0.000000	-10.000000	0.025000	0.166667	-45.000000	1023.000000	1023.000000	2046.000000
8.020000	-0.055703	-32.920734	-9.843310	-5.276048	-10.225126	-7.576249	0.000000	-10.000000	0.008333	1.866667	-45.000000	1023.000000	1023.000000	2046.000000
8.040000	-0.056105	-33.157936	-9.261801	-5.752842	-10.578686	-7.564607	0.000000	-10.000000	0.016667	3.233333	-45.000000	1023.000000	1023.000000	2046.000000
8.060000	-0.055918	-33.047405	-9.717937	-5.342807	-9.794972	-8.191687	0.000000	-10.000000	0.008333	4.033333	-45.000000	1023.000000	1023.000000	2046.000000
8.080000	-0.055216	-32.632820	-9.568403	-5.734982	-10.100326	-7.229108	0.000000	-10.000000	0.000000	5.033333	-45.000000	1023.000000	1023.000000	2046.000000
8.100000	-0.056234	-33.234261	-9.367979	-5.913462	-9.983285	-7.969533	0.000000	-10.000000	-0.008333	6.366667	-45.000000	1023.000000	1023.000000	2046.000000
8.120000	-0.055284	-32.673027	-9.852274	-5.666177	-9.512967	-7.641607	0.000000	-10.000000	-0.016667	7.950000	-45.000000	1023.000000	1023.000000	2046.000000
8.140000	-0.056068	-33.136101	-9.249982	-6.390716	-10.185458	-7.309944	0.000000	-10.000000	-0.008333	9.400001	-45.000000	1023.000000	1023.000000	2046.000000
8.160000	-0.056301	-33.273643	-9.713430	-5.947961	-9.437398	-8.174852	0.000000	-10.000000	-0.016667	10.383333	-45.000000	1023.000000	1023.000000	2046.000000
8.180000	-0.056071	-33.137730	-9.566286	-6.395907	-9.896404	-7.279134	0.000000	-10.000000	-0.025000	11.100000	-45.000000	1023.000000	1023.000000	2046.000000
8.200000	-0.057455	-33.955925	-9.394866	-6.716949	-9.970114	-7.873998	0.000000	-10.000000	-0.058333	11.866667	-22.666666	1023.000000	1023.000000	2046.000000
8.220000	-0.056840	-33.592415	-9.993963	-6.373671	-9.431167	-7.793615	0.000000	-10.000000	-0.091667	13.066668	1.000000	1023.000000	1023.000000	2046.000000
8.240000	-0.057881	-34.207500	-9.444459	-7.204300	-10.248527	-7.310213	0.000000	-10.000000	-0.133333	14.516667	26.000000	1023.000000	1023.000000	2046.000000
8.260000	-0.058037	-34.299835	-9.901477	-6.749372	-9.447793	-8.201193	0.000000	-10.000000	-0.166667	15.700001	30.500000	1023.000000	1023.000000	2046.000000
8.280000	-0.057556	-34.015789	-9.969141	-7.015561	-9.699414	-7.331672	0.000000	-10.000000	-0.175000	16.500000	35.333332	1023.000000	1023.000000	2046.000000
8.300000	-0.058370	-34.496658	-9.482498	-7.412001	-9.963501	-7.638657	0.000000	-10.000000	-0.183333	17.200001	40.833332	1023.000000	1023.000000	2046.000000
8.320000	-0.057155	-33.778587	-9.977535	-6.793094	-9.049284	-7.958675	0.000000	-10.000000	-0.183333	17.983334	46.500000	1023.000000	1023.000000	2046.000000
8.340000	-0.056446	-33.359745	-9.651761	-7.230497	-9.499950	-6.977538	0.000000	-10.000000	-0.208333	18.716667	52.500000	1023.000000	1023.000000	2046.000000
8.360000	-0.056751	-33.539635	-9.289586	-7.209563	-9.412311	-7.628174	0.000000	-10.000000	-0.208333	19.216667	58.500000	1023.000000	1023.000000	2046.000000
8.380000	-0.054969	-32.486736	-9.724140	-6.625029	-8.642122	-7.495443	0.000000	-10.000000	-0.225000	19.683334	64.833336	1023.000000	1023.000000	2046.000000
8.400000	-0.054681	-32.316292	-9.181893	-7.191106	-9.249347	-6.693945	0.000000	-10.000000	-0.250000	20.350000	71.333336	1023.000000	1023.000000	2046.000000
8.420000	-0.054414	-32.158966	-9.036039	-6.798892	-8.761499	-7.562535	0.000000	-10.000000	-0.275000	21.066668	78.166664	1023.000000	1023.000000	2046.000000
8.440000	-0.052577	-31.072927	-9.451408	-6.443861	-8.167055	-7.010602	0.000000	-10.000000	-0.291667	21.766666	85.000000	1023.000000	1023.000000	2046.000000
8.460000	-0.052823	-31.218519	-8.734419	-7.004120	-8.885120	-6.594860	0.000000	-10.000000	-0.275000	22.133333	92.000000	1023.000000	1023.000000	2046.000000
8.480000	-0.051745	-30.581102	-9.032348	-6.339760	-7.938262	-7.270733	0.000000	-10.000000	-0.283333	22.500000	99.333336	1023.000000	1023.000000	2046.000000
8.500000	-0.050427	-29.802427	-9.030831	-6.453737	-8.035518	-6.282341	0.000000	-10.000000	-0.283333	22.700001	106.666664	1023.000000	1023.000000	2046.000000
8.520000	-0.050853	-30.054192	-8.546762	-6.595820	-8.183763	-6.727848	0.000000	-10.000000	-0.308333	22.966667	114.333336	1023.000000	1023.000000	2046.000000
8.540000	-0.048930	-28.917917	-9.140435	-5.867124	-7.225751	-6.684608	0.000000	-10.000000	-0.325000	23.083334	122.000000	1023.000000	1023.000000	2046.000000
8.560000	-0.049021	-28.971592	-8.489867	-6.544095	-8.004692	-5.932937	0.000000	-10.000000	-0.341667	23.333334	129.666672	1023.000000	1023.000000	2046.000000
8.580000	-0.047969	-28.349855	-8.813308	-5.785369	-6.972040	-6.779139	0.000000	-10.000000	-0.358333	23.650000	137.333328	1023.000000	1023.000000	2046.000000
8.600000	-0.046819	-27.670113	-8.674745	-6.038085	-7.256460	-5.700823	0.000000	-10.000000	-0.375000	24.233334	145.000000	1023.000000	1023.000000	2046.000000
8.620000	-0.047019	-27.788050	-8.317254	-5.927534	-7.148502	-6.394760	0.000000	-10.000000	-0.391667	24.733334	153.166672	1023.000000	1023.000000	2046.000000
8.640000	-0.044905	-26.538740	-8.751871	-5.460764	-6.465866	-5.860238	0.000000	-10.000000	-0.391667	25.033333	161.500000	1023.000000	1023.000000	2046.000000
8.660000	-0.045617	-26.959930	-8.002813	-6.009941	-7.114855	-5.832323	0.000000	-10.000000	-0.391667	25.083334	169.833328	1023.000000	1023.000000	2046.000000
8.680000	-0.043357	-25.624022	-8.562331	-5.156246	-5.942343	-5.963100	0.000000	-10.000000	-0.391667	25.116667	178.166672	1023.000000	1023.000000	2046.000000
8.700000	-0.043901	-25.945349	-7.827487	-5.935457	-6.900512	-5.281891	0.000000	-10.000000	-0.400000	25.500000	186.500000	1023.000000	1023.000000	2046.000000
8.720000	-0.042224	-24.954233	-8.176865	-5.048766	-5.658345	-6.070258	0.000000	-10.000000	-0.416667	25.816668	195.000000	1023.000000	1023.000000	2046.000000
8.740000	-0.041406	-24.470907	-8.058658	-5.436789	-6.021918	-4.953543	0.000000	-10.000000	-0.433333	26.400000	203.500000	1023.000000	1023.000000	2046.000000
8.760000	-0.041682	-24.634094	-7.466226	-5.470772	-6.222306	-5.474789	0.000000	-10.000000	-0.450000	26.550001	212.166672	1023.000000	1023.000000	2046.000000
8.780000	-0.039345	-23.253004	-8.060813	-4.748028	-5.072626	-5.371537	0.000000	-10.000000	-0.450000	26.833334	221.000000	1023.000000	1023.000000	2046.000000
8.800000	-0.039919	-23.592232	-7.348845	-5.529761	-6.114432	-4.599193	0.000000	-10.000000	-0.450000	26.799999	230.000000	1023.000000	1023.000000	2046.000000
8.820000	-0.038692	-22.866724	-7.437138	-4.780627	-5.182331	-5.466630	0.000000	-10.000000	-0.450000	27.150000	239.000000	1023.000000	1023.000000	2046.000000
8.840000	-0.037253	-22.016430	-7.627802	-4.832755	-5.034105	-4.521768	0.000000	-10.000000	-0.450000	27.266666	248.000000	1023.000000	1023.000000	2046.000000
8.860000	-0.037992	-22.453154	-6.984107	-5.189300	-5.641051	-4.638695	0.000000	-10.000000	-0.458333	27.416666	257.000000	1023.000000	1023.000000	2046.000000
8.880000	-0.036026	-21.291414	-7.492198	-4.300845	-4.403905	-5.094466	0.000000	-10.000000	-0.475000	27.533333	266.166656	1023.000000	1023.000000	2046.000000
8.900000	-0.036006	-21.279593	-7.510160	-4.793541	-4.901805	-4.074087	0.000000	-10.000000	-0.491667	27.766666	275.333344	1023.000000	1023.000000	2046.000000
8.920000	-0.037053	-21.898437	-6.885660	-4.988171	-5.398897	-4.625709	0.000000	-10.000000	-0.508333	28.300001	284.666656	1023.000000	1023.000000	2046.000000
8.940000	-0.035196	-20.800550	-7.629502	-4.235082	-4.102617	-4.833352	0.000000	-10.000000	-0.525000	28.716667	294.000000	1023.000000	1023.000000	2046.000000
8.960000	-0.036169	-21.375698	-6.835359	-5.098402	-5.367179	-4.074759	0.000000	-10.000000	-0.541667	29.116667	303.500000	1023.000000	1023.000000	2046.000000
8.980000	-0.033702	-19.917885	-7.002478	-4.130449	-3.956158	-4.828801	0.000000	-10.000000	-0.533333	28.966667	313.000000	1023.000000	1023.000000	2046.000000
9.000000	-0.033148	-19.590509	-6.854072	-4.638737	-4.401252	-3.696449	0.000000	-10.000000	-0.516667	28.666666	322.666656	1023.000000	1023.000000	2046.000000
9.020000	-0.032333	-19.109089	-6.278102	-4.355780	-4.256131	-4.219077	0.000000	-10.000000	-0.500000	28.400000	332.333344	1023.000000	1023.000000	2046.000000
9.040000	-0.029806	-17.615492	-6.808334	-3.807994	-3.281456	-3.717707	0.000000	-10.000000	-0.500000	28.350000	342.000000	1023.000000	1023.000000	2046.000000
9.060000	-0.030997	-18.319008	-6.081923	-4.563315	-4.390183	-3.283586	0.000000	-10.000000	-0.491667	28.366667	351.333344	1023.000000	1023.000000	2046.000000
9.080000	-0.029407	-17.379293	-6.515876	-3.762342	-2.989983	-4.111094	0.000000	-10.000000	-0.500000	28.266666	360.833344	1023.000000	1023.000000	2046.000000
9.100000	-0.030235	-17.869116	-6.362799	-4.593421	-3.802477	-3.110419	0.000000	-10.000000	-0.508333	28.266666	370.166656	1023.000000	1023.000000	2046.000000
9.120000	-0.030332	-17.926405	-6.306833	-4.328722	-3.336334	-3.954516	0.000000	-10.000000	-0.516667	28.300001	379.833344	1023.000000	1023.000000	2046.000000
9.140000	-0.029922	-17.684057	-6.641543	-4.487051	-3.428653	-3.126808	0.000000	-10.000000	-0.508333	28.416666	389.166656	1023.000000	1023.000000	2046.000000
9.160000	-0.030601	-18.085201	-6.062038	-4.620651	-3.881284	-3.521228	0.000000	-10.000000	-0.475000	27.900000	398.833344	1023.000000	1023.000000	2046.000000
9.180000	-0.027890	-16.482763	-6.658664	-3.922104	-2.778888	-3.123106	0.000000	-10.000000	-0.441667	27.233334	408.166656	1023.000000	1023.000000	2046.000000
9.200000	-0.028569	-16.884069	-5.690708	-4.479163	-3.954211	-2.759988	0.000000	-10.000000	-0.400000	26.350000	417.500000	1023.000000	1023.000000	2046.000000
9.220000	-0.025226	-14.908585	-6.163908	-3.399248	-2.218749	-3.126680	0.000000	-10.000000	-0.391667	26.066668	426.333344	1023.000000	1023.000000	2046.000000
9.240000	-0.025509	-15.075966	-5.600338	-4.078652	-3.254412	-2.142564	0.000000	-10.000000	-0.391667	25.850000	435.000000	1023.000000	1023.000000	2046.000000
9.260000	-0.023419	-13.840521	-5.473196	-3.286952	-2.180279	-2.900094	0.000000	-10.000000	-0.416667	25.866667	443.500000	1023.000000	1023.000000	2046.000000
9.280000	-0.022050	-13.031706	-5.623837	-3.418214	-2.093264	-1.896391	0.000000	-10.000000	-0.433333	26.150002	452.166656	1023.000000	1023.000000	2046.000000
9.300000	-0.022065	-13.040542	-4.826477	-3.551313	-2.548333	-2.114418	0.000000	-10.000000	-0.433333	26.216667	460.833344	1023.000000	1023.000000	2046.000000
9.320000	-0.019020	-11.240662	-5.421072	-2.735477	-1.092948	-1.991164	0.000000	-10.000000	-0.416667	26.466667	469.666656	1023.000000	1023.000000	2046.000000
9.340000	-0.019930	-11.778790	-4.599060	-3.485709	-2.404338	-1.289683	0.000000	-10.000000	-0.408333	26.350000	478.500000	1023.000000	1023.000000	2046.000000
9.360000	-0.016863	-9.965850	-4.876472	-2.458301	-0.782604	-1.848472	0.000000	-10.000000	-0.408333	26.383333	487.333344	1023.000000	1023.000000	2046.000000
9.380000	-0.016554	-9.783286	-4.661022	-2.875598	-1.451788	-0.794878	0.000000	-10.000000	-0.408333	26.233334	496.166656	1023.000000	1023.000000	2046.000000
9.400000	-0.015177	-8.969751	-4.110588	-2.483385	-1.147304	-1.228475	0.000000	-10.000000	-0.400000	26.033333	505.000000	1023.000000	1023.000000	2046.000000
9.420000	-0.012458	-7.362607	-4.457384	-2.109306	-0.189243	-0.606674	0.000000	-10.000000	-0.391667	25.666668	513.666687	1023.000000	1023.000000	2046.000000
9.440000	-0.012805	-7.567728	-3.445874	-2.610922	-1.188293	-0.322639	0.000000	-10.000000	-0.375000	24.916668	522.333313	1023.000000	1023.000000	2046.000000
9.460000	-0.009204	-5.439578	-3.723835	-1.610240	0.621533	-0.727036	0.000000	-10.000000	-0.350000	24.183334	530.666687	1023.000000	1023.000000	2046.000000
9.480000	-0.009291	-5.490905	-3.197243	-2.314320	-0.256507	0.277164	0.000000	-10.000000	-0.316667	23.566668	539.000000	1023.000000	1023.000000	2046.000000
9.500000	-0.007693	-4.546457	-2.544853	-1.936038	0.258193	-0.323760	0.000000	-10.000000	-0.266667	22.666666	547.000000	1023.000000	1023.000000	2046.000000
9.520000	-0.005772	-3.411173	-2.868139	-1.782989	1.160329	0.079625	0.000000	-10.000000	-0.216667	21.333334	554.666687	1023.000000	1023.000000	2046.000000
9.540000	-0.006880	-4.065925	-1.739812	-2.521539	-0.048217	0.243643	0.000000	-10.000000	-0.175000	19.500000	562.000000	1023.000000	1023.000000	2046.000000
9.560000	-0.004293	-2.537356	-2.172201	-1.691293	1.590413	-0.264274	0.000000	-10.000000	-0.141667	17.883333	568.833313	1023.000000	1023.000000	2046.000000
9.580000	-0.005865	-3.466398	-1.749631	-2.594822	0.332875	0.545180	0.000000	-10.000000	-0.100000	16.333334	575.166687	1023.000000	1023.000000	2046.000000
9.600000	-0.005297	-3.130516	-1.288794	-2.233986	0.643020	-0.250757	0.000000	-10.000000	-0.058333	14.950001	580.833313	1023.000000	1023.000000	2046.000000
9.620000	-0.004648	-2.746970	-1.869543	-2.208985	1.247098	0.084459	0.000000	-10.000000	-0.033333	13.483334	586.000000	1023.000000	1023.000000	2046.000000
9.640000	-0.006383	-3.772611	-0.985252	-2.900785	-0.014049	0.127476	0.000000	-10.000000	-0.016667	11.533334	590.666687	1023.000000	1023.000000	2046.000000
9.660000	-0.004255	-2.514681	-1.584820	-2.204828	1.494493	-0.219526	0.000000	-10.000000	-0.008333	9.450001	594.833313	1023.000000	1023.000000	2046.000000
9.680000	-0.006093	-3.601135	-1.160752	-3.071121	0.145448	0.485290	0.000000	-10.000000	0.008333	6.800000	598.333313	1023.000000	1023.000000	2046.000000
9.700000	-0.004945	-2.922676	-0.907359	-2.450663	0.710572	-0.275226	0.000000	-10.000000	0.025000	3.733333	601.166687	1023.000000	1023.000000	2046.000000
9.720000	-0.004662	-2.755461	-1.348936	-2.437063	0.833697	0.196842	0.000000	-10.000000	0.050000	0.300000	603.000000	1023.000000	1023.000000	2046.000000
9.740000	-0.005595	-3.306853	-0.564426	-2.659261	-0.081127	-0.002038	0.000000	-10.000000	0.066667	-2.600000	603.833313	1023.000000	1023.000000	2046.000000
9.760000	-0.003967	-2.344220	-1.328361	-2.025822	1.141729	-0.131766	0.000000	-10.000000	0.083333	-5.150000	604.000000	1023.000000	1023.000000	2046.000000
9.780000	-0.006042	-3.570778	-0.579759	-2.722084	-0.475440	0.206505	0.000000	-10.000000	0.100000	-7.216667	604.000000	1023.000000	1023.000000	2046.000000
9.800000	-0.003793	-2.241607	-1.173472	-1.778012	1.099311	-0.389434	0.000000	-10.000000	0.108333	-8.983334	604.000000	1023.000000	1023.000000	2046.000000
9.820000	-0.006063	-3.583006	-0.950531	-2.493620	-0.305757	0.166903	0.000000	-10.000000	0.125000	-9.950000	604.000000	1023.000000	1023.000000	2046.000000
9.840000	-0.005168	-3.054389	-0.792900	-1.859272	0.168690	-0.570907	0.000000	-10.000000	0.116667	-10.583334	604.000000	1023.000000	1023.000000	2046.000000
9.860000	-0.005607	-3.313672	-1.414999	-1.912354	0.265999	-0.252318	0.000000	-10.000000	0.133333	-11.033334	600.666687	1023.000000	1023.000000	2046.000000
9.880000	-0.007223	-4.268722	-0.830244	-2.250951	-0.887304	-0.300223	0.000000	-10.000000	0.125000	-11.433333	593.000000	1023.000000	1023.000000	2046.000000
9.900000	-0.005589	-3.302985	-1.362902	-1.463001	0.416062	-0.893145	0.000000	-10.000000	0.141667	-11.866667	584.000000	1023.000000	1023.000000	2046.000000
9.920000	-0.007711	-4.556948	-1.602012	-2.039093	-0.525385	-0.390458	0.000000	-10.000000	0.141667	-12.416667	577.000000	1023.000000	1023.000000	2046.000000
9.940000	-0.008193	-4.842148	-1.091066	-1.951161	-1.020218	-0.779703	0.000000	-10.000000	0.150000	-13.150001	572.666687	1023.000000	1023.000000	2046.000000
9.960000	-0.007460	-4.408787	-1.868256	-1.369888	-0.012259	-1.158384	0.000000	-10.000000	0.158333	-13.916667	568.166687	1023.000000	1023.000000	2046.000000
9.980000	-0.010161	-6.005255	-1.673768	-2.125561	-1.501887	-0.704039	0.000000	-10.000000	0.183333	-14.666667	563.333313	1023.000000	1023.000000	2046.000000
10.000000	-0.009558	-5.648618	-1.535213	-1.575037	-1.148837	-1.389531	0.000000	-10.000000	0.216667	-15.416667	558.500000	1023.000000	1023.000000	2046.000000
10.020000	-0.009939	-5.873767	-2.318712	-1.504080	-0.717746	-1.333230	0.000000	-10.000000	0.241667	-16.100000	553.500000	1023.000000	1023.000000	2046.000000
10.040000	-0.012397	-7.326370	-1.863000	-2.089490	-2.221452	-1.152428	0.000000	-10.000000	0.258333	-16.883333	548.166687	1023.000000	1023.000000	2046.000000
10.060000	-0.011152	-6.590811	-2.071930	-1.415106	-1.309159	-1.794616	0.000000	-10.000000	0.258333	-17.650000	542.500000	1023.000000	1023.000000	2046.000000
10.080000	-0.012930	-7.641562	-2.665313	-1.724710	-1.734197	-1.517343	0.000000	-10.000000	0.283333	-18.433334	536.500000	1023.000000	1023.000000	2046.000000
10.100000	-0.014045	-8.300642	-2.027180	-1.961137	-2.632765	-1.679560	0.000000	-10.000000	0.308333	-19.150002	530.333313	1023.000000	1023.000000	2046.000000
10.120000	-0.013290	-7.854254	-2.878453	-1.359061	-1.537197	-2.079543	0.000000	-10.000000	0.350000	-19.766666	524.000000	1023.000000	1023.000000	2046.000000
10.140000	-0.015979	-9.443681	-2.348121	-2.094632	-3.246886	-1.754042	0.000000	-10.000000	0.366667	-20.300001	517.333313	1023.000000	1023.000000	2046.000000
10.160000	-0.014459	-8.545240	-2.813673	-1.324142	-2.040900	-2.366526	0.000000	-10.000000	0.366667	-20.716667	510.666656	1023.000000	1023.000000	2046.000000
10.180000	-0.017671	-10.443584	-2.978552	-1.941787	-3.465680	-2.057565	0.000000	-10.000000	0.375000	-21.000000	503.833344	1023.000000	1023.000000	2046.000000
10.200000	-0.017325	-10.239193	-2.871056	-1.613887	-3.181391	-2.572859	0.000000	-10.000000	0.383333	-21.116667	496.833344	1023.000000	1023.000000	2046.000000
10.220000	-0.019152	-11.318984	-3.671455	-1.723589	-3.281609	-2.642330	0.000000	-10.000000	0.400000	-21.283335	489.666656	1023.000000	1023.000000	2046.000000
10.240000	-0.020138	-11.901286	-2.894261	-2.002810	-4.303179	-2.701036	0.000000	-10.000000	0.400000	-21.533335	482.500000	1023.000000	1023.000000	2046.000000
10.260000	-0.020010	-11.826042	-3.656199	-1.689208	-3.347845	-3.132791	0.000000	-10.000000	0.408333	-22.016666	475.333344	1023.000000	1023.000000	2046.000000
10.280000	-0.022420	-13.250364	-3.334100	-2.305140	-4.810121	-2.801003	0.000000	-10.000000	0.425000	-22.516666	468.000000	1023.000000	1023.000000	2046.000000
10.300000	-0.020741	-12.257873	-3.442631	-1.609618	-3.874686	-3.330938	0.000000	-10.000000	0.433333	-23.016666	460.500000	1023.000000	1023.000000	2046.000000
10.320000	-0.023516	-13.897915	-4.082048	-2.010006	-4.487368	-3.318492	0.000000	-10.000000	0.441667	-23.516666	452.833344	1023.000000	1023.000000	2046.000000
10.340000	-0.024082	-14.232552	-3.434141	-2.311817	-5.079908	-3.406685	0.000000	-10.000000	0.458333	-24.083334	445.000000	1023.000000	1023.000000	2046.000000
10.360000	-0.024545	-14.506142	-4.231814	-2.123261	-4.172215	-3.978852	0.000000	-10.000000	0.483333	-24.299999	437.000000	1023.000000	1023.000000	2046.000000
10.380000	-0.027820	-16.441910	-3.856478	-3.091165	-5.747697	-3.746570	0.000000	-10.000000	0.500000	-24.549999	429.000000	1023.000000	1023.000000	2046.000000
10.400000	-0.027006	-15.960380	-4.143361	-2.616609	-4.791360	-4.409050	0.000000	-10.000000	0.500000	-24.450001	420.833344	1023.000000	1023.000000	2046.000000
10.420000	-0.030462	-18.002859	-4.587384	-3.129031	-5.925241	-4.361203	0.000000	-10.000000	0.491667	-24.350000	412.500000	1023.000000	1023.000000	2046.000000
10.440000	-0.029889	-17.664549	-4.190685	-2.956655	-5.964164	-4.553044	0.000000	-10.000000	0.491667	-24.200001	404.166656	1023.000000	1023.000000	2046.000000
10.460000	-0.031104	-18.382740	-5.073962	-2.743596	-5.757891	-4.807291	0.000000	-10.000000	0.500000	-24.333334	396.000000	1023.000000	1023.000000	2046.000000
10.480000	-0.031847	-18.821640	-4.422385	-3.116236	-6.800711	-4.482309	0.000000	-10.000000	0.508333	-24.783335	388.000000	1023.000000	1023.000000	2046.000000
10.500000	-0.030687	-18.136106	-4.976817	-2.382485	-5.724616	-5.052190	0.000000	-10.000000	0.516667	-25.066668	379.833344	1023.000000	1023.000000	2046.000000
10.520000	-0.033288	-19.672997	-4.908460	-2.969362	-7.037637	-4.757538	0.000000	-10.000000	0.516667	-25.316668	371.500000	1023.000000	1023.000000	2046.000000
10.540000	-0.031347	-18.526262	-4.843873	-2.459307	-6.107936	-5.115147	0.000000	-10.000000	0.525000	-25.250000	363.166656	1023.000000	1023.000000	2046.000000
10.560000	-0.034011	-20.100468	-5.321717	-2.797753	-6.879531	-5.101468	0.000000	-10.000000	0.525000	-25.166666	354.666656	1023.000000	1023.000000	2046.000000
10.580000	-0.032847	-19.412580	-4.746541	-2.815158	-6.822561	-5.028321	0.000000	-10.000000	0.516667	-24.733334	346.333344	1023.000000	1023.000000	2046.000000
10.600000	-0.034275	-20.256485	-5.609113	-2.630871	-6.600100	-5.416402	0.000000	-10.000000	0.508333	-24.350000	338.000000	1023.000000	1023.000000	2046.000000
10.620000	-0.034683	-20.497683	-4.873003	-3.082269	-7.524850	-5.017561	0.000000	-10.000000	0.483333	-23.883333	330.000000	1023.000000	1023.000000	2046.000000
10.640000	-0.034159	-20.187880	-5.629837	-2.477998	-6.487588	-5.592458	0.000000	-10.000000	0.450000	-23.316668	322.000000	1023.000000	1023.000000	2046.000000
10.660000	-0.035834	-21.177725	-5.210454	-3.162055	-7.722633	-5.082582	0.000000	-10.000000	0.416667	-22.916666	314.166656	1023.000000	1023.000000	2046.000000
10.680000	-0.034080	-20.141029	-5.452637	-2.595136	-6.560067	-5.533189	0.000000	-10.000000	0.408333	-22.650000	306.500000	1023.000000	1023.000000	2046.000000
10.700000	-0.036358	-21.487520	-5.577161	-3.175259	-7.502498	-5.232601	0.000000	-10.000000	0.416667	-22.716667	298.833344	1023.000000	1023.000000	2046.000000
10.720000	-0.034479	-20.377054	-5.165297	-3.020111	-6.877165	-5.314481	0.000000	-10.000000	0.416667	-22.900002	291.333344	1023.000000	1023.000000	2046.000000
10.740000	-0.036778	-21.735800	-5.898455	-3.209226	-7.113962	-5.514158	0.000000	-10.000000	0.408333	-22.683334	283.666656	1023.000000	1023.000000	2046.000000
10.760000	-0.035563	-21.017994	-5.108274	-3.508803	-7.263462	-5.137455	0.000000	-10.000000	0.400000	-22.450001	276.166656	1023.000000	1023.000000	2046.000000
10.780000	-0.036994	-21.863661	-6.082894	-3.262792	-6.778938	-5.739038	0.000000	-10.000000	0.391667	-21.833334	268.500000	1023.000000	1023.000000	2046.000000
10.800000	-0.037420	-22.115152	-5.299166	-3.947715	-7.689103	-5.179169	0.000000	-10.000000	0.391667	-21.716667	261.166656	1023.000000	1023.000000	2046.000000
10.820000	-0.037300	-22.044361	-5.777347	-3.559014	-6.833068	-5.874933	0.000000	-10.000000	0.391667	-21.333334	254.000000	1023.000000	1023.000000	2046.000000
10.840000	-0.040123	-23.712725	-5.953836	-4.265060	-7.869606	-5.624221	0.000000	-10.000000	0.383333	-21.283335	247.000000	1023.000000	1023.000000	2046.000000
10.860000	-0.038935	-23.010817	-5.501483	-4.312090	-7.574456	-5.622787	0.000000	-10.000000	0.366667	-20.900002	239.833328	1023.000000	1023.000000	2046.000000
10.880000	-0.041741	-24.668676	-6.524175	-4.412802	-7.623842	-6.107857	0.000000	-10.000000	0.350000	-20.583334	232.833328	1023.000000	1023.000000	2046.000000
10.900000	-0.041494	-24.523039	-5.645300	-4.943634	-8.280109	-5.653994	0.000000	-10.000000	0.350000	-19.966667	226.000000	1023.000000	1023.000000	2046.000000
10.920000	-0.042788	-25.287422	-6.734149	-4.610697	-7.570048	-6.372530	0.000000	-10.000000	0.341667	-19.600000	217.333328	1023.000000	1023.000000	2046.000000
10.940000	-0.043053	-25.444500	-5.888620	-5.312501	-8.560205	-5.683174	0.000000	-10.000000	0.325000	-19.300001	208.500000	1023.000000	1023.000000	2046.000000
10.960000	-0.043361	-25.626169	-6.689765	-4.815746	-7.679304	-6.441354	0.000000	-10.000000	0.308333	-19.216667	201.833328	1023.000000	1023.000000	2046.000000
10.980000	-0.044264	-26.160076	-6.244282	-5.465199	-8.638618	-5.811977	0.000000	-10.000000	0.283333	-19.100000	197.500000	1023.000000	1023.000000	2046.000000
11.000000	-0.042745	-25.262501	-6.265892	-4.939734	-7.786104	-6.270771	0.000000	-10.000000	0.283333	-18.966667	193.333328	1023.000000	1023.000000	2046.000000
11.020000	-0.044730	-26.435555	-6.734256	-5.279040	-8.311461	-6.110798	0.000000	-10.000000	0.283333	-18.883333	187.000000	1023.000000	1023.000000	2046.000000
11.040000	-0.042976	-25.398731	-5.822372	-5.317917	-8.432732	-5.825710	0.000000	-10.000000	0.283333	-18.516666	180.666672	1023.000000	1023.000000	2046.000000
11.060000	-0.043497	-25.706499	-6.672374	-4.824055	-7.722140	-6.487930	0.000000	-10.000000	0.266667	-18.250000	174.500000	1023.000000	1023.000000	2046.000000
11.080000	-0.044288	-26.174385	-6.342798	-5.416962	-8.555185	-5.859440	0.000000	-10.000000	0.250000	-17.866667	168.500000	1023.000000	1023.000000	2046.000000
11.100000	-0.042569	-25.158134	-6.063196	-4.922974	-7.955322	-6.216642	0.000000	-10.000000	0.250000	-17.616667	162.500000	1023.000000	1023.000000	2046.000000
11.120000	-0.044805	-26.479820	-6.851598	-5.064636	-8.269390	-6.294197	0.000000	-10.000000	0.250000	-17.250000	156.500000	1023.000000	1023.000000	2046.000000
11.140000	-0.042971	-25.396000	-5.963315	-5.143977	-8.356030	-5.932680	0.000000	-10.000000	0.250000	-16.866667	150.833328	1023.000000	1023.000000	2046.000000
11.160000	-0.044478	-26.286692	-7.049179	-4.766354	-7.901174	-6.569985	0.000000	-10.000000	0.250000	-16.650002	145.166672	1023.000000	1023.000000	2046.000000
11.180000	-0.043835	-25.906759	-6.220634	-5.276857	-8.627803	-5.781465	0.000000	-10.000000	0.233333	-16.383333	139.666672	1023.000000	1023.000000	2046.000000
11.200000	-0.043680	-25.815008	-6.715843	-4.661377	-7.889565	-6.548223	0.000000	-10.000000	0.225000	-16.133333	134.000000	1023.000000	1023.000000	2046.000000
11.220000	-0.045239	-26.735985	-7.105821	-5.093405	-8.414220	-6.122540	0.000000	-10.000000	0.208333	-15.716667	128.666672	1023.000000	1023.000000	2046.000000
11.240000	-0.043552	-25.739164	-6.322374	-4.998394	-8.458632	-5.959764	0.000000	-10.000000	0.208333	-15.400001	123.500000	1023.000000	1023.000000	2046.000000
11.260000	-0.044820	-26.488529	-7.304505	-4.569238	-7.962124	-6.652662	0.000000	-10.000000	0.200000	-14.933333	118.500000	1023.000000	1023.000000	2046.000000
11.280000	-0.044990	-26.588978	-6.988897	-5.098762	-8.605125	-5.896194	0.000000	-10.000000	0.191667	-14.616667	113.500000	1023.000000	1023.000000	2046.000000
11.300000	-0.043714	-25.834940	-6.681891	-4.605550	-8.211362	-6.336136	0.000000	-10.000000	0.183333	-14.216667	108.500000	1023.000000	1023.000000	2046.000000
11.320000	-0.045776	-27.053856	-7.662807	-4.678908	-8.201003	-6.511137	0.000000	-10.000000	0.183333	-13.983334	103.666664	1023.000000	1023.000000	2046.000000
11.340000	-0.044459	-26.275415	-6.773080	-4.986284	-8.660574	-5.855478	0.000000	-10.000000	0.183333	-13.616667	99.000000	1023.000000	1023.000000	2046.000000
11.360000	-0.044362	-26.217932	-7.100043	-4.372326	-8.114929	-6.630633	0.000000	-10.000000	0.183333	-13.466667	94.500000	1023.000000	1023.000000	2046.000000
11.380000	-0.046001	-27.186445	-7.749758	-4.733456	-8.315169	-6.388061	0.000000	-10.000000	0.175000	-13.150001	90.000000	1023.000000	1023.000000	2046.000000
11.400000	-0.044223	-26.135555	-6.720963	-4.859870	-8.597981	-5.956740	0.000000	-10.000000	0.166667	-13.000000	85.500000	1023.000000	1023.000000	2046.000000
11.420000	-0.045160	-26.689779	-7.548126	-4.332451	-8.029251	-6.779952	0.000000	-10.000000	0.141667	-12.650001	81.166664	1023.000000	1023.000000	2046.000000
11.440000	-0.045789	-27.061186	-7.561065	-4.856061	-8.498071	-6.145988	0.000000	-10.000000	0.133333	-12.466667	77.000000	1023.000000	1023.000000	2046.000000
11.460000	-0.044144	-26.088882	-6.774182	-4.590026	-8.477631	-6.247045	0.000000	-10.000000	0.125000	-12.200000	73.000000	1023.000000	1023.000000	2046.000000
11.480000	-0.045875	-27.112034	-7.821845	-4.311555	-8.100154	-6.878480	0.000000	-10.000000	0.133333	-12.016666	69.000000	1023.000000	1023.000000	2046.000000
11.500000	-0.045662	-26.986288	-7.375711	-4.852900	-8.664738	-6.092940	0.000000	-10.000000	0.116667	-11.883333	65.000000	1023.000000	1023.000000	2046.000000
11.520000	-0.044466	-26.279564	-6.975959	-4.431077	-8.380507	-6.492021	0.000000	-10.000000	0.108333	-11.750000	61.000000	1023.000000	1023.000000	2046.000000
11.540000	-0.046432	-27.441299	-8.008358	-4.369921	-8.206002	-6.857018	0.000000	-10.000000	0.100000	-11.616667	57.000000	1023.000000	1023.000000	2046.000000
11.560000	-0.046008	-27.190651	-7.473551	-4.834187	-8.783661	-6.099252	0.000000	-10.000000	0.100000	-11.400001	53.000000	1023.000000	1023.000000	2046.000000
11.580000	-0.046144	-27.270884	-7.391651	-4.355205	-8.741190	-6.782838	0.000000	-10.000000	0.100000	-11.116667	49.000000	1023.000000	1023.000000	2046.000000
11.600000	-0.048848	-28.869020	-8.519634	-4.522314	-8.731784	-7.095289	0.000000	-10.000000	0.100000	-10.766667	45.333332	1023.000000	1023.000000	2046.000000
11.620000	-0.048967	-28.939268	-8.068084	-5.118505	-9.300644	-6.452035	0.000000	-10.000000	0.100000	-10.500000	41.666668	1023.000000	1023.000000	2046.000000
11.640000	-0.048695	-28.778837	-7.860813	-4.684783	-9.132258	-7.100983	0.000000	-10.000000	0.100000	-10.183333	38.333332	1023.000000	1023.000000	2046.000000
11.660000	-0.050300	-29.727285	-8.819289	-4.728596	-8.914057	-7.265344	0.000000	-10.000000	0.100000	-10.066667	34.833332	1023.000000	1023.000000	2046.000000
11.680000	-0.049330	-29.154129	-7.816525	-5.266747	-9.530773	-6.540083	0.000000	-10.000000	0.100000	-10.100000	31.500000	1023.000000	1023.000000	2046.000000
11.700000	-0.048962	-28.936441	-7.816058	-4.633045	-9.191092	-7.296247	0.000000	-10.000000	0.100000	-10.400000	28.166666	1023.000000	1023.000000	2046.000000
11.720000	-0.050261	-29.704329	-8.684502	-4.756680	-8.949736	-7.313411	0.000000	-10.000000	0.100000	-10.650000	24.666666	1023.000000	1023.000000	2046.000000
11.740000	-0.049478	-29.241667	-7.996460	-5.261053	-9.360685	-6.623469	0.000000	-10.000000	0.100000	-10.766666	21.166666	1023.000000	1023.000000	2046.000000
11.760000	-0.049574	-29.298475	-7.984411	-4.890356	-9.014966	-7.408743	0.000000	-10.000000	0.091667	-10.450000	17.500000	1023.000000	1023.000000	2046.000000
11.780000	-0.052039	-30.754782	-8.824085	-5.429252	-9.107491	-7.393953	0.000000	-10.000000	0.083333	-9.900001	14.000000	1023.000000	1023.000000	2046.000000
11.800000	-0.051584	-30.485950	-8.040021	-5.829850	-9.638186	-6.977894	0.000000	-10.000000	0.075000	-9.066667	10.666667	1023.000000	1023.000000	2046.000000
11.820000	-0.052898	-31.262529	-8.345650	-5.427183	-9.625592	-7.864106	0.000000	-10.000000	0.066667	-8.116667	7.500000	1023.000000	1023.000000	2046.000000
11.840000	-0.055290	-32.676388	-9.397098	-5.631975	-9.674356	-7.972957	0.000000	-10.000000	0.066667	-7.200000	4.833333	1023.000000	1023.000000	2046.000000
11.860000	-0.054913	-32.453827	-8.906944	-5.930688	-10.303901	-7.312294	0.000000	-10.000000	0.058333	-6.650000	2.500000	1023.000000	1023.000000	2046.000000
11.880000	-0.054479	-32.197090	-8.814691	-5.272380	-10.133044	-7.976975	0.000000	-10.000000	0.066667	-6.983334	0.666667	1023.000000	1023.000000	2046.000000
11.900000	-0.055989	-33.089520	-9.737693	-5.311638	-9.993712	-8.046478	0.000000	-10.000000	0.075000	-7.883334	-1.333333	1023.000000	1023.000000	2046.000000
11.920000	-0.054540	-32.233337	-8.937751	-5.507617	-10.417561	-7.370407	0.000000	-10.000000	0.091667	-8.866667	-3.666667	1023.000000	1023.000000	2046.000000
11.940000	-0.054699	-32.326950	-9.067577	-4.929464	-10.154366	-8.175542	0.000000	-10.000000	0.100000	-9.383333	-6.666667	1023.000000	1023.000000	2046.000000
11.960000	-0.056176	-33.200047	-9.820068	-5.113759	-10.129292	-8.136926	0.000000	-10.000000	0.091667	-9.333334	-9.833333	1023.000000	1023.000000	2046.000000
11.980000	-0.054731	-32.345749	-9.017991	-5.367020	-10.477207	-7.483533	0.000000	-10.000000	0.075000	-8.650001	-13.000000	1023.000000	1023.000000	2046.000000
12.000000	-0.055292	-32.677799	-9.332645	-4.845638	-10.154594	-8.344923	0.000000	-10.000000	0.058333	-7.700000	-15.833333	1023.000000	1023.000000	2046.000000
12.020000	-0.056355	-33.306076	-9.891543	-5.091529	-10.266415	-8.056590	0.000000	-10.000000	0.050000	-6.516667	-18.333334	1023.000000	1023.000000	2046.000000
12.040000	-0.054668	-32.309010	-8.973980	-5.121924	-10.549041	-7.664064	0.000000	-10.000000	0.033333	-5.316667	-20.500000	1023.000000	1023.000000	2046.000000
12.060000	-0.056360	-33.308659	-10.019245	-4.767116	-10.087019	-8.435277	0.000000	-10.000000	0.033333	-4.033333	-22.333334	1023.000000	1023.000000	2046.000000
12.080000	-0.055408	-32.746376	-9.465280	-5.234801	-10.511066	-7.535231	0.000000	-10.000000	0.025000	-2.883333	-23.833334	1023.000000	1023.000000	2046.000000
12.100000	-0.054973	-32.488911	-9.314068	-4.903417	-10.215940	-8.055488	0.000000	-10.000000	0.033333	-2.133333	-24.666666	1023.000000	1023.000000	2046.000000
12.120000	-0.056283	-33.263420	-9.996395	-5.178897	-10.118119	-7.970010	0.000000	-10.000000	0.016667	-1.366667	-25.000000	1023.000000	1023.000000	2046.000000
12.140000	-0.054565	-32.247658	-8.992960	-5.437874	-10.378996	-7.437828	0.000000	-10.000000	0.008333	-0.316667	-25.000000	1023.000000	1023.000000	2046.000000
12.160000	-0.056111	-33.161839	-9.923358	-5.153451	-9.790254	-8.294776	0.000000	-10.000000	0.000000	1.383333	-25.000000	1023.000000	1023.000000	2046.000000
12.180000	-0.055554	-32.832203	-9.624225	-5.683100	-10.074666	-7.450211	0.000000	-10.000000	-0.008333	3.400000	-25.000000	1023.000000	1023.000000	2046.000000
12.200000	-0.055285	-32.673161	-9.402571	-5.427444	-9.898066	-7.945080	0.000000	-10.000000	-0.025000	5.516667	-25.000000	1023.000000	1023.000000	2046.000000
12.220000	-0.057030	-33.704475	-10.223973	-5.683660	-9.732781	-8.064062	0.000000	-10.000000	-0.033333	7.416667	-25.000000	1023.000000	1023.000000	2046.000000
12.240000	-0.055980	-33.083969	-9.426899	-6.138069	-10.129611	-7.389388	0.000000	-10.000000	-0.033333	8.866667	-25.000000	1023.000000	1023.000000	2046.000000
12.260000	-0.057002	-33.688076	-9.742253	-5.812438	-9.888120	-8.245266	0.000000	-10.000000	-0.041667	10.133334	-25.000000	1023.000000	1023.000000	2046.000000
12.280000	-0.058416	-34.523952	-10.421076	-6.261540	-9.871796	-7.969540	0.000000	-10.000000	-0.066667	11.150001	-25.000000	1023.000000	1023.000000	2046.000000
12.300000	-0.057439	-33.946568	-9.637456	-6.569102	-10.258147	-7.481862	0.000000	-10.000000	-0.100000	12.266667	-25.000000	1023.000000	1023.000000	2046.000000
12.320000	-0.058734	-34.711918	-10.250882	-6.288378	-9.847816	-8.324841	0.000000	-10.000000	-0.125000	13.200000	-9.000000	1023.000000	1023.000000	2046.000000
12.340000	-0.059340	-35.069954	-10.486269	-6.769100	-10.010324	-7.804260	0.000000	-10.000000	-0.150000	14.216666	8.166667	1023.000000	1023.000000	2046.000000
12.360000	-0.058026	-34.293617	-9.695571	-6.786175	-10.166697	-7.645176	0.000000	-10.000000	-0.158333	15.033333	27.000000	1023.000000	1023.000000	2046.000000
12.380000	-0.059384	-35.096207	-10.576941	-6.555558	-9.656758	-8.306950	0.000000	-10.000000	-0.166667	15.833333	31.500000	1023.000000	1023.000000	2046.000000
12.400000	-0.057984	-34.268326	-9.975007	-6.938909	-9.941379	-7.413030	0.000000	-10.000000	-0.191667	16.566666	36.666668	1023.000000	1023.000000	2046.000000
12.420000	-0.057563	-34.019718	-9.895059	-6.566515	-9.567704	-7.990440	0.000000	-10.000000	-0.208333	17.333334	42.000000	1023.000000	1023.000000	2046.000000
12.440000	-0.058013	-34.285881	-10.391859	-6.709042	-9.399755	-7.785223	0.000000	-10.000000	-0.233333	18.183332	47.666668	1023.000000	1023.000000	2046.000000
12.460000	-0.055823	-32.991528	-9.416466	-6.767397	-9.590405	-7.217260	0.000000	-10.000000	-0.233333	19.083334	53.500000	1023.000000	1023.000000	2046.000000
12.480000	-0.056603	-33.452217	-10.072567	-6.328089	-8.995795	-8.055765	0.000000	-10.000000	-0.266667	20.016666	59.833332	1023.000000	1023.000000	2046.000000
12.500000	-0.055204	-32.625408	-9.578321	-6.649343	-9.235598	-7.162144	0.000000	-10.000000	-0.283333	20.683334	66.333336	1023.000000	1023.000000	2046.000000
12.520000	-0.054320	-32.103386	-9.308130	-6.312163	-8.942321	-7.540771	0.000000	-10.000000	-0.283333	21.333334	73.166664	1023.000000	1023.000000	2046.000000
12.540000	-0.054824	-32.401264	-9.961459	-6.312089	-8.585665	-7.542050	0.000000	-10.000000	-0.275000	21.783333	80.166664	1023.000000	1023.000000	2046.000000
12.560000	-0.052671	-31.128796	-9.060101	-6.453049	-8.796532	-6.819115	0.000000	-10.000000	-0.291667	22.366667	87.500000	1023.000000	1023.000000	2046.000000
12.580000	-0.053337	-31.522108	-9.724350	-6.018952	-8.189157	-7.589647	0.000000	-10.000000	-0.316667	22.683332	94.833336	1023.000000	1023.000000	2046.000000
12.600000	-0.052069	-30.772846	-9.327454	-6.336415	-8.426544	-6.682434	0.000000	-10.000000	-0.333333	23.033333	102.333336	1023.000000	1023.000000	2046.000000
12.620000	-0.051187	-30.251339	-9.095675	-5.940613	-8.117461	-7.097589	0.000000	-10.000000	-0.333333	23.133333	110.000000	1023.000000	1023.000000	2046.000000
12.640000	-0.051649	-30.524710	-9.638781	-5.890942	-7.895311	-7.099675	0.000000	-10.000000	-0.333333	23.183334	117.833336	1023.000000	1023.000000	2046.000000
12.660000	-0.049598	-29.312138	-8.816620	-5.951232	-8.031060	-6.513225	0.000000	-10.000000	-0.333333	23.166666	125.500000	1023.000000	1023.000000	2046.000000
12.680000	-0.050432	-29.805599	-9.562671	-5.626631	-7.468309	-7.147988	0.000000	-10.000000	-0.333333	23.366667	133.166672	1023.000000	1023.000000	2046.000000
12.700000	-0.048539	-28.686745	-8.871768	-5.886325	-7.759833	-6.168817	0.000000	-10.000000	-0.341667	23.500000	141.000000	1023.000000	1023.000000	2046.000000
12.720000	-0.048554	-28.695372	-9.042723	-5.476314	-7.299570	-6.876765	0.000000	-10.000000	-0.350000	23.666668	149.000000	1023.000000	1023.000000	2046.000000
12.740000	-0.048248	-28.514303	-9.206817	-5.608090	-7.245261	-6.454135	0.000000	-10.000000	-0.350000	23.466667	157.000000	1023.000000	1023.000000	2046.000000
12.760000	-0.046456	-27.455250	-8.441430	-5.556551	-7.286503	-6.170765	0.000000	-10.000000	-0.358333	23.583334	164.666672	1023.000000	1023.000000	2046.000000
12.780000	-0.047291	-27.948946	-9.117173	-5.323945	-6.789212	-6.718616	0.000000	-10.000000	-0.358333	23.666666	172.333328	1023.000000	1023.000000	2046.000000
12.800000	-0.045558	-26.924849	-8.551160	-5.563046	-6.981983	-5.828660	0.000000	-10.000000	-0.366667	23.916666	180.000000	1023.000000	1023.000000	2046.000000
12.820000	-0.044987	-26.587435	-8.353802	-5.274127	-6.725858	-6.233646	0.000000	-10.000000	-0.358333	23.966667	188.000000	1023.000000	1023.000000	2046.000000
12.840000	-0.045284	-26.762854	-8.893320	-5.236889	-6.418465	-6.214180	0.000000	-10.000000	-0.366667	24.016668	196.000000	1023.000000	1023.000000	2046.000000
12.860000	-0.043226	-25.546581	-8.019264	-5.308456	-6.676891	-5.541971	0.000000	-10.000000	-0.375000	24.200001	204.000000	1023.000000	1023.000000	2046.000000
12.880000	-0.043651	-25.797840	-8.418701	-4.975733	-6.190720	-6.212685	0.000000	-10.000000	-0.375000	24.266666	212.000000	1023.000000	1023.000000	2046.000000
12.900000	-0.043022	-25.426126	-8.517761	-5.106678	-6.107971	-5.693716	0.000000	-10.000000	-0.366667	24.250000	220.166672	1023.000000	1023.000000	2046.000000
12.920000	-0.041484	-24.517101	-7.819385	-5.030210	-6.284892	-5.382615	0.000000	-10.000000	-0.358333	24.100000	228.500000	1023.000000	1023.000000	2046.000000
12.940000	-0.042111	-24.887514	-8.324393	-4.746158	-5.814328	-6.002635	0.000000	-10.000000	-0.383333	24.166668	236.833328	1023.000000	1023.000000	2046.000000
12.960000	-0.041632	-24.604300	-8.444836	-4.924504	-5.872566	-5.362394	0.000000	-10.000000	-0.400000	24.483334	245.000000	1023.000000	1023.000000	2046.000000
12.980000	-0.040857	-24.146637	-7.827007	-4.946352	-6.171307	-5.201972	0.000000	-10.000000	-0.408333	24.800001	253.000000	1023.000000	1023.000000	2046.000000
13.000000	-0.042031	-24.840218	-8.425878	-4.753340	-5.733595	-5.927405	0.000000	-10.000000	-0.416667	25.116667	261.000000	1023.000000	1023.000000	2046.000000
13.020000	-0.041307	-24.412148	-8.402697	-4.911775	-5.761704	-5.335971	0.000000	-10.000000	-0.433333	25.166666	269.333344	1023.000000	1023.000000	2046.000000
13.040000	-0.039713	-23.470642	-7.658006	-4.801486	-5.880208	-5.130942	0.000000	-10.000000	-0.433333	25.166666	277.666656	1023.000000	1023.000000	2046.000000
13.060000	-0.040384	-23.867119	-8.238307	-4.691403	-5.320105	-5.617303	0.000000	-10.000000	-0.416667	25.066668	286.166656	1023.000000	1023.000000	2046.000000
13.080000	-0.038016	-22.467178	-7.583461	-4.760685	-5.491017	-4.632015	0.000000	-10.000000	-0.391667	24.733334	294.500000	1023.000000	1023.000000	2046.000000
13.100000	-0.037179	-21.972710	-7.496779	-4.376649	-5.091254	-5.008027	0.000000	-10.000000	-0.391667	24.650000	302.833344	1023.000000	1023.000000	2046.000000
13.120000	-0.037334	-22.064148	-7.919285	-4.358931	-4.832248	-4.953684	0.000000	-10.000000	-0.391667	24.566668	311.000000	1023.000000	1023.000000	2046.000000
13.140000	-0.036037	-21.297991	-7.307373	-4.586435	-5.038728	-4.365455	0.000000	-10.000000	-0.400000	24.833334	319.166656	1023.000000	1023.000000	2046.000000
13.160000	-0.037403	-22.105381	-7.713628	-4.563428	-4.670183	-5.158142	0.000000	-10.000000	-0.400000	24.766666	327.500000	1023.000000	1023.000000	2046.000000
13.180000	-0.037571	-22.204628	-7.757416	-4.873239	-4.941107	-4.632868	0.000000	-10.000000	-0.400000	24.616667	335.833344	1023.000000	1023.000000	2046.000000
13.200000	-0.037328	-22.060904	-7.454494	-4.955221	-5.070127	-4.581061	0.000000	-10.000000	-0.391667	24.416668	344.000000	1023.000000	1023.000000	2046.000000
13.220000	-0.038398	-22.692953	-8.112904	-4.749481	-4.750618	-5.079950	0.000000	-10.000000	-0.366667	24.216667	352.000000	1023.000000	1023.000000	2046.000000
13.240000	-0.036418	-21.523111	-7.565050	-4.832612	-5.033005	-4.092445	0.000000	-10.000000	-0.333333	23.766668	360.000000	1023.000000	1023.000000	2046.000000
13.260000	-0.036170	-21.376528	-7.628892	-4.444543	-4.638649	-4.664443	0.000000	-10.000000	-0.308333	23.033335	368.000000	1023.000000	1023.000000	2046.000000
13.280000	-0.035161	-20.780327	-7.781339	-4.273089	-4.440553	-4.285347	0.000000	-10.000000	-0.300000	22.366667	376.000000	1023.000000	1023.000000	2046.000000
13.300000	-0.033056	-19.535931	-7.017265	-4.251343	-4.520115	-3.747207	0.000000	-10.000000	-0.300000	22.050001	383.666656	1023.000000	1023.000000	2046.000000
13.320000	-0.033279	-19.667654	-7.474260	-3.899784	-3.921700	-4.371911	0.000000	-10.000000	-0.291667	21.966667	391.166656	1023.000000	1023.000000	2046.000000
13.340000	-0.031252	-18.469919	-6.912054	-3.968837	-4.203603	-3.385426	0.000000	-10.000000	-0.283333	21.933334	396.000000	1023.000000	1023.000000	2046.000000
13.360000	-0.030917	-18.271671	-6.914598	-3.779500	-3.739811	-3.837763	0.000000	-10.000000	-0.275000	22.116667	403.333344	1023.000000	1023.000000	2046.000000
13.380000	-0.030053	-17.761374	-7.028713	-3.675054	-3.641530	-3.416077	0.000000	-10.000000	-0.266667	22.100000	410.666656	1023.000000	1023.000000	2046.000000
13.400000	-0.028519	-16.854778	-6.394890	-3.676517	-3.762936	-3.020435	0.000000	-10.000000	-0.258333	22.083334	418.000000	1023.000000	1023.000000	2046.000000
13.420000	-0.028559	-16.878330	-6.915201	-3.325206	-3.153744	-3.484179	0.000000	-10.000000	-0.258333	21.866667	425.333344	1023.000000	1023.000000	2046.000000
13.440000	-0.026242	-15.509141	-6.319953	-3.324838	-3.393160	-2.471190	0.000000	-10.000000	-0.275000	21.883333	432.833344	1023.000000	1023.000000	2046.000000
13.460000	-0.025465	-15.049570	-6.199900	-3.047369	-2.942427	-2.859875	0.000000	-10.000000	-0.275000	21.800001	442.666656	1023.000000	1023.000000	2046.000000
13.480000	-0.024434	-14.440306	-6.363812	-2.873033	-2.635897	-2.567563	0.000000	-10.000000	-0.266667	21.516666	450.166656	1023.000000	1023.000000	2046.000000
13.500000	-0.022180	-13.108110	-5.465688	-2.979333	-2.784561	-1.878528	0.000000	-10.000000	-0.250000	21.216667	457.333344	1023.000000	1023.000000	2046.000000
13.520000	-0.021976	-12.987713	-5.718803	-2.638913	-2.099579	-2.530418	0.000000	-10.000000	-0.250000	20.950001	464.500000	1023.000000	1023.000000	2046.000000
13.540000	-0.019910	-11.766935	-5.200085	-2.735867	-2.215983	-1.615002	0.000000	-10.000000	-0.241667	20.533333	471.500000	1023.000000	1023.000000	2046.000000
13.560000	-0.018991	-11.223635	-4.758979	-2.679746	-1.847144	-1.937765	0.000000	-10.000000	-0.233333	20.183332	476.166656	1023.000000	1023.000000	2046.000000
13.580000	-0.018363	-10.852330	-4.871419	-2.583580	-1.510908	-1.886423	0.000000	-10.000000	-0.216667	19.566666	480.833344	1023.000000	1023.000000	2046.000000
13.600000	-0.016971	-10.029864	-3.974386	-2.915792	-1.724047	-1.415640	0.000000	-10.000000	-0.175000	18.400000	487.166656	1023.000000	1023.000000	2046.000000
13.620000	-0.017628	-10.418324	-4.355415	-2.748909	-1.232981	-2.081019	0.000000	-10.000000	-0.133333	17.000000	495.500000	1023.000000	1023.000000	2046.000000
13.640000	-0.016376	-9.677986	-3.593721	-3.077982	-1.739089	-1.267194	0.000000	-10.000000	-0.091667	15.466666	503.333344	1023.000000	1023.000000	2046.000000
13.660000	-0.017457	-10.317341	-3.974594	-2.952024	-1.276796	-2.113927	0.000000	-10.000000	-0.083333	14.200000	508.833344	1023.000000	1023.000000	2046.000000
13.680000	-0.016460	-9.727996	-3.394161	-3.273615	-1.803025	-1.257195	0.000000	-10.000000	-0.066667	12.600000	513.666687	1023.000000	1023.000000	2046.000000
13.700000	-0.017486	-10.333937	-3.557258	-3.259992	-1.446999	-2.069688	0.000000	-10.000000	-0.058333	11.466667	516.666687	1023.000000	1023.000000	2046.000000
13.720000	-0.017163	-10.143449	-3.532563	-3.337168	-1.650846	-1.622871	0.000000	-10.000000	-0.033333	9.433333	520.500000	1023.000000	1023.000000	2046.000000
13.740000	-0.016854	-9.960441	-3.027950	-3.472744	-1.825584	-1.634163	0.000000	-10.000000	-0.008333	7.166667	524.000000	1023.000000	1023.000000	2046.000000
13.760000	-0.017588	-10.394542	-3.530145	-3.290025	-1.494743	-2.079629	0.000000	-10.000000	0.025000	3.383333	528.000000	1023.000000	1023.000000	2046.000000
13.780000	-0.016431	-9.710540	-2.970475	-3.417377	-1.990778	-1.331910	0.000000	-10.000000	0.041667	1.066667	529.500000	1023.000000	1023.000000	2046.000000
13.800000	-0.017194	-10.161604	-3.064446	-3.218721	-1.729781	-2.148655	0.000000	-10.000000	0.050000	-2.200000	530.000000	1023.000000	1023.000000	2046.000000
13.820000	-0.016452	-9.723173	-2.929019	-3.168749	-2.089140	-1.536265	0.000000	-10.000000	0.066667	-5.100000	530.000000	1023.000000	1023.000000	2046.000000
13.840000	-0.016856	-9.962025	-2.728424	-3.148463	-2.090766	-1.994371	0.000000	-10.000000	0.083333	-8.550000	530.000000	1023.000000	1023.000000	2046.000000
13.860000	-0.017014	-10.055361	-3.082534	-2.888326	-2.071296	-2.013204	0.000000	-10.000000	0.100000	-10.250000	530.000000	1023.000000	1023.000000	2046.000000
13.880000	-0.017023	-10.060852	-2.661262	-3.107563	-2.430562	-1.861465	0.000000	-10.000000	0.108333	-11.666667	530.000000	1023.000000	1023.000000	2046.000000
13.900000	-0.018027	-10.654005	-3.246153	-2.733196	-2.272916	-2.401739	0.000000	-10.000000	0.116667	-12.533334	530.000000	1023.000000	1023.000000	2046.000000
13.920000	-0.017628	-10.418017	-2.757522	-2.986412	-2.829673	-1.844410	0.000000	-10.000000	0.125000	-13.733334	530.000000	1023.000000	1023.000000	2046.000000
13.940000	-0.019129	-11.305450	-3.391629	-2.640693	-2.543279	-2.729850	0.000000	-10.000000	0.166667	-14.783334	520.666687	1023.000000	1023.000000	2046.000000
13.960000	-0.018700	-11.051412	-2.953282	-2.873584	-3.199297	-2.025248	0.000000	-10.000000	0.216667	-16.166668	509.500000	1023.000000	1023.000000	2046.000000
13.980000	-0.020424	-12.070525	-3.443269	-2.617728	-2.974065	-3.035463	0.000000	-10.000000	0.283333	-17.800001	496.333344	1023.000000	1023.000000	2046.000000
14.000000	-0.020232	-11.957364	-3.310884	-2.661567	-3.568652	-2.416261	0.000000	-10.000000	0.308333	-18.716667	492.500000	1023.000000	1023.000000	2046.000000
14.020000	-0.021582	-12.755136	-3.455231	-2.676484	-3.495797	-3.127623	0.000000	-10.000000	0.333333	-19.600000	488.333344	1023.000000	1023.000000	2046.000000
14.040000	-0.022020	-13.013560	-3.781303	-2.519848	-3.770977	-2.941433	0.000000	-10.000000	0.358333	-20.183334	484.000000	1023.000000	1023.000000	2046.000000
14.060000	-0.022498	-13.296430	-3.468109	-2.706891	-4.115426	-3.006004	0.000000	-10.000000	0.383333	-21.066668	477.333344	1023.000000	1023.000000	2046.000000
14.080000	-0.023791	-14.060264	-4.132113	-2.387331	-3.926836	-3.613984	0.000000	-10.000000	0.408333	-21.900002	467.833344	1023.000000	1023.000000	2046.000000
14.100000	-0.023662	-13.984246	-3.649346	-2.696086	-4.630585	-3.008228	0.000000	-10.000000	0.416667	-22.633333	458.000000	1023.000000	1023.000000	2046.000000
14.120000	-0.025226	-14.908786	-4.152571	-2.444072	-4.332687	-3.979455	0.000000	-10.000000	0.425000	-23.066668	450.500000	1023.000000	1023.000000	2046.000000
14.140000	-0.024881	-14.704908	-4.003331	-2.555996	-4.882308	-3.263273	0.000000	-10.000000	0.425000	-23.333334	445.333344	1023.000000	1023.000000	2046.000000
14.160000	-0.026132	-15.443994	-4.149770	-2.572880	-4.700033	-4.021310	0.000000	-10.000000	0.450000	-23.716667	437.333344	1023.000000	1023.000000	2046.000000
14.180000	-0.026066	-15.404740	-4.330226	-2.451798	-4.973098	-3.649618	0.000000	-10.000000	0.475000	-24.150000	426.666656	1023.000000	1023.000000	2046.000000
14.200000	-0.026661	-15.756477	-3.944626	-2.674061	-5.328217	-3.809573	0.000000	-10.000000	0.500000	-24.500000	418.666656	1023.000000	1023.000000	2046.000000
14.220000	-0.027437	-16.215340	-4.516600	-2.377558	-5.027374	-4.293808	0.000000	-10.000000	0.500000	-24.666668	413.333344	1023.000000	1023.000000	2046.000000
14.240000	-0.026986	-15.948466	-4.013897	-2.658329	-5.636228	-3.640011	0.000000	-10.000000	0.508333	-24.883333	408.000000	1023.000000	1023.000000	2046.000000
14.260000	-0.028319	-16.736252	-4.474393	-2.422680	-5.254948	-4.584231	0.000000	-10.000000	0.516667	-25.250000	399.666656	1023.000000	1023.000000	2046.000000
14.280000	-0.028131	-16.625326	-4.581884	-2.391875	-5.698719	-3.952848	0.000000	-10.000000	0.525000	-25.666666	391.333344	1023.000000	1023.000000	2046.000000
14.300000	-0.029302	-17.317492	-4.439227	-2.588129	-5.967060	-4.323075	0.000000	-10.000000	0.525000	-25.766666	379.833344	1023.000000	1023.000000	2046.000000
14.320000	-0.030406	-17.969885	-5.114565	-2.347429	-5.859345	-4.648546	0.000000	-10.000000	0.525000	-25.716667	371.333344	1023.000000	1023.000000	2046.000000
14.340000	-0.030649	-18.113281	-4.639664	-2.677909	-6.496433	-4.299275	0.000000	-10.000000	0.525000	-25.250000	362.666656	1023.000000	1023.000000	2046.000000
14.360000	-0.031765	-18.772877	-5.066019	-2.431958	-6.073447	-5.201453	0.000000	-10.000000	0.516667	-25.133333	357.166656	1023.000000	1023.000000	2046.000000
14.380000	-0.031649	-18.704805	-4.894188	-2.755737	-6.637861	-4.417019	0.000000	-10.000000	0.508333	-24.900000	348.666656	1023.000000	1023.000000	2046.000000
14.400000	-0.032491	-19.202372	-4.899770	-2.679228	-6.475956	-5.147418	0.000000	-10.000000	0.500000	-24.916668	340.333344	1023.000000	1023.000000	2046.000000
14.420000	-0.032542	-19.232573	-5.314229	-2.432266	-6.457463	-5.028614	0.000000	-10.000000	0.500000	-24.800001	332.000000	1023.000000	1023.000000	2046.000000
14.440000	-0.032917	-19.454199	-4.919492	-2.894128	-6.877920	-4.762660	0.000000	-10.000000	0.500000	-24.783335	323.666656	1023.000000	1023.000000	2046.000000
14.460000	-0.034477	-20.375811	-5.494601	-2.745419	-6.441773	-5.694018	0.000000	-10.000000	0.500000	-24.666668	315.333344	1023.000000	1023.000000	2046.000000
14.480000	-0.034812	-20.573969	-5.266738	-3.256244	-7.061490	-4.989498	0.000000	-10.000000	0.491667	-24.366667	307.000000	1023.000000	1023.000000	2046.000000
14.500000	-0.036918	-21.818466	-5.351385	-3.518214	-7.060288	-5.888580	0.000000	-10.000000	0.475000	-23.900000	299.000000	1023.000000	1023.000000	2046.000000
14.520000	-0.037864	-22.377419	-5.932771	-3.415647	-7.154409	-5.874590	0.000000	-10.000000	0.458333	-23.583334	291.000000	1023.000000	1023.000000	2046.000000
14.540000	-0.038893	-22.985928	-5.609223	-3.820176	-7.835265	-5.721264	0.000000	-10.000000	0.433333	-23.166666	283.000000	1023.000000	1023.000000	2046.000000
14.560000	-0.040170	-23.740730	-6.227647	-3.461728	-7.559124	-6.492232	0.000000	-10.000000	0.416667	-23.033333	275.333344	1023.000000	1023.000000	2046.000000
14.580000	-0.039679	-23.450361	-6.070200	-3.567177	-8.138423	-5.674561	0.000000	-10.000000	0.408333	-22.800001	267.666656	1023.000000	1023.000000	2046.000000
14.600000	-0.040651	-24.024607	-6.061845	-3.457501	-8.021648	-6.483612	0.000000	-10.000000	0.408333	-23.050001	260.166656	1023.000000	1023.000000	2046.000000
14.620000	-0.040316	-23.826487	-6.501976	-3.097469	-7.883200	-6.343842	0.000000	-10.000000	0.425000	-23.216667	252.500000	1023.000000	1023.000000	2046.000000
14.640000	-0.040290	-23.811384	-5.992025	-3.413266	-8.455191	-5.950902	0.000000	-10.000000	0.425000	-23.583334	244.833328	1023.000000	1023.000000	2046.000000
14.660000	-0.041335	-24.428789	-6.386671	-3.159127	-8.055296	-6.827695	0.000000	-10.000000	0.425000	-23.733334	237.000000	1023.000000	1023.000000	2046.000000
14.680000	-0.041120	-24.301655	-6.633818	-3.071629	-8.225018	-6.371191	0.000000	-10.000000	0.408333	-23.600000	229.000000	1023.000000	1023.000000	2046.000000
14.700000	-0.041554	-24.558268	-6.170237	-3.414181	-8.695079	-6.278771	0.000000	-10.000000	0.391667	-23.083334	221.000000	1023.000000	1023.000000	2046.000000
14.720000	-0.042224	-24.954199	-6.792777	-3.027306	-8.131240	-7.002876	0.000000	-10.000000	0.375000	-22.366667	213.333328	1023.000000	1023.000000	2046.000000
14.740000	-0.041664	-24.623571	-6.575524	-3.159040	-8.703006	-6.186001	0.000000	-10.000000	0.358333	-21.583334	205.833328	1023.000000	1023.000000	2046.000000
14.760000	-0.042720	-25.247570	-6.542477	-3.240532	-8.615499	-6.849063	0.000000	-10.000000	0.350000	-20.866667	198.666672	1023.000000	1023.000000	2046.000000
14.780000	-0.042306	-25.002943	-7.066494	-2.914587	-8.330836	-6.691026	0.000000	-10.000000	0.341667	-20.216667	191.666672	1023.000000	1023.000000	2046.000000
14.800000	-0.042529	-25.134764	-6.472572	-3.505440	-8.844665	-6.312087	0.000000	-10.000000	0.341667	-19.700001	185.000000	1023.000000	1023.000000	2046.000000
14.820000	-0.042766	-25.274731	-7.055061	-3.137318	-8.237332	-6.845019	0.000000	-10.000000	0.341667	-19.650000	178.333328	1023.000000	1023.000000	2046.000000
14.840000	-0.042527	-25.133617	-6.577582	-3.667840	-8.830947	-6.057248	0.000000	-10.000000	0.350000	-19.600000	171.833328	1023.000000	1023.000000	2046.000000
14.860000	-0.043550	-25.738138	-6.960481	-3.519110	-8.261676	-6.996871	0.000000	-10.000000	0.316667	-19.583334	165.166672	1023.000000	1023.000000	2046.000000
14.880000	-0.043031	-25.431461	-6.966804	-3.626237	-8.545240	-6.293181	0.000000	-10.000000	0.316667	-19.183334	158.833328	1023.000000	1023.000000	2046.000000
14.900000	-0.044229	-26.139450	-6.933488	-3.902289	-8.422897	-6.880776	0.000000	-10.000000	0.283333	-18.816668	152.333328	1023.000000	1023.000000	2046.000000
14.920000	-0.044110	-26.069118	-7.283357	-3.785989	-8.395058	-6.604714	0.000000	-10.000000	0.283333	-18.450001	146.000000	1023.000000	1023.000000	2046.000000
14.940000	-0.045506	-26.894197	-6.941515	-4.385589	-8.767858	-6.799235	0.000000	-10.000000	0.250000	-18.033333	139.666672	1023.000000	1023.000000	2046.000000
14.960000	-0.045750	-27.038214	-7.529828	-4.096063	-8.452157	-6.960166	0.000000	-10.000000	0.233333	-17.516666	133.500000	1023.000000	1023.000000	2046.000000
14.980000	-0.046832	-27.677555	-7.047611	-4.840485	-9.144161	-6.645298	0.000000	-10.000000	0.216667	-16.933334	127.833336	1023.000000	1023.000000	2046.000000
15.000000	-0.047717	-28.200922	-7.754185	-4.541331	-8.665577	-7.239829	0.000000	-10.000000	0.200000	-16.166668	122.333336	1023.000000	1023.000000	2046.000000
15.020000	-0.048387	-28.596760	-7.293604	-5.164686	-9.456932	-6.681538	0.000000	-10.000000	0.191667	-15.400001	117.000000	1023.000000	1023.000000	2046.000000
15.040000	-0.049350	-29.165646	-7.981886	-4.858675	-8.827559	-7.497527	0.000000	-10.000000	0.183333	-14.600000	111.833336	1023.000000	1023.000000	2046.000000
15.060000	-0.049209	-29.082655	-7.657911	-5.295215	-9.485180	-6.644350	0.000000	-10.000000	0.175000	-14.033334	106.833336	1023.000000	1023.000000	2046.000000
15.080000	-0.050297	-29.725761	-7.988689	-5.164807	-9.015360	-7.556905	0.000000	-10.000000	0.166667	-13.616667	102.333336	1023.000000	1023.000000	2046.000000
15.100000	-0.049422	-29.208281	-7.969805	-5.166153	-9.290795	-6.781528	0.000000	-10.000000	0.141667	-13.283334	97.666664	1023.000000	1023.000000	2046.000000
15.120000	-0.050318	-29.737822	-7.846746	-5.357994	-9.193519	-7.339562	0.000000	-10.000000	0.116667	-12.900001	93.333336	1023.000000	1023.000000	2046.000000
15.140000	-0.049367	-29.176090	-8.126143	-5.036736	-9.092830	-6.920380	0.000000	-10.000000	0.100000	-12.300000	89.000000	1023.000000	1023.000000	2046.000000
15.160000	-0.049966	-29.529730	-7.633157	-5.424166	-9.443911	-7.028496	0.000000	-10.000000	0.100000	-11.766666	85.000000	1023.000000	1023.000000	2046.000000
15.180000	-0.049370	-29.177813	-8.281456	-4.846891	-8.729904	-7.319562	0.000000	-10.000000	0.091667	-11.066667	81.000000	1023.000000	1023.000000	2046.000000
15.200000	-0.049212	-29.084122	-7.747785	-5.340264	-9.400213	-6.595860	0.000000	-10.000000	0.091667	-10.416667	77.166664	1023.000000	1023.000000	2046.000000
15.220000	-0.049561	-29.290527	-8.113466	-4.874012	-8.794163	-7.508885	0.000000	-10.000000	0.083333	-9.700001	73.666664	1023.000000	1023.000000	2046.000000
15.240000	-0.048768	-28.821705	-8.085323	-4.931328	-9.114186	-6.690868	0.000000	-10.000000	0.075000	-9.016667	70.500000	1023.000000	1023.000000	2046.000000
15.260000	-0.049647	-29.341421	-7.838374	-5.116337	-9.199296	-7.187414	0.000000	-10.000000	0.058333	-8.516667	67.500000	1023.000000	1023.000000	2046.000000
15.280000	-0.048834	-28.860622	-8.376239	-4.604384	-8.676683	-7.203315	0.000000	-10.000000	0.050000	-7.900000	64.500000	1023.000000	1023.000000	2046.000000
15.300000	-0.049047	-28.986523	-7.818925	-5.092396	-9.399443	-6.675759	0.000000	-10.000000	0.058333	-7.383334	61.833332	1023.000000	1023.000000	2046.000000
15.320000	-0.049352	-29.167011	-8.293327	-4.626291	-8.722816	-7.524577	0.000000	-10.000000	0.058333	-6.766667	59.500000	1023.000000	1023.000000	2046.000000
15.340000	-0.048575	-28.708019	-8.305383	-4.705824	-9.061981	-6.634832	0.000000	-10.000000	0.058333	-6.300000	57.166668	1023.000000	1023.000000	2046.000000
15.360000	-0.049492	-29.249691	-8.006360	-4.900527	-9.233013	-7.109790	0.000000	-10.000000	0.050000	-5.900000	55.000000	1023.000000	1023.000000	2046.000000
15.380000	-0.048778	-28.828058	-8.600435	-4.344907	-8.619882	-7.262835	0.000000	-10.000000	0.050000	-5.533333	53.000000	1023.000000	1023.000000	2046.000000
15.400000	-0.048863	-28.878201	-8.090976	-4.864248	-9.387204	-6.535774	0.000000	-10.000000	0.050000	-5.266667	51.333332	1023.000000	1023.000000	2046.000000
15.420000	-0.049352	-29.167263	-8.359705	-4.495727	-8.814030	-7.497802	0.000000	-10.000000	0.041667	-5.016667	49.500000	1023.000000	1023.000000	2046.000000
15.440000	-0.048383	-28.594591	-8.480404	-4.439388	-8.947501	-6.727297	0.000000	-10.000000	0.041667	-4.800000	47.666668	1023.000000	1023.000000	2046.000000
15.460000	-0.049161	-29.054411	-8.069729	-4.744358	-9.220220	-7.020104	0.000000	-10.000000	0.041667	-4.533333	46.000000	1023.000000	1023.000000	2046.000000
15.480000	-0.048368	-28.585445	-8.693345	-4.161512	-8.557541	-7.173047	0.000000	-10.000000	0.041667	-4.233334	44.500000	1023.000000	1023.000000	2046.000000
15.500000	-0.048892	-28.895309	-8.017816	-4.831096	-9.360356	-6.686041	0.000000	-10.000000	0.041667	-3.966667	43.000000	1023.000000	1023.000000	2046.000000
15.520000	-0.048308	-28.549860	-8.682302	-4.134548	-8.456610	-7.276401	0.000000	-10.000000	0.025000	-3.700000	41.666668	1023.000000	1023.000000	2046.000000
15.540000	-0.048467	-28.644276	-8.110062	-4.651407	-9.316506	-6.566299	0.000000	-10.000000	0.033333	-3.450000	40.500000	1023.000000	1023.000000	2046.000000
15.560000	-0.048677	-28.767994	-8.430775	-4.192686	-8.601412	-7.543122	0.000000	-10.000000	0.025000	-3.216667	39.500000	1023.000000	1023.000000	2046.000000
15.580000	-0.047868	-28.290037	-8.340755	-4.345121	-9.005561	-6.598600	0.000000	-10.000000	0.025000	-3.033333	38.500000	1023.000000	1023.000000	2046.000000
15.600000	-0.048771	-28.823797	-8.239070	-4.359033	-8.860413	-7.365281	0.000000	-10.000000	0.016667	-2.916667	37.500000	1023.000000	1023.000000	2046.000000
15.620000	-0.047724	-28.204840	-8.412306	-4.206847	-8.890372	-6.695314	0.000000	-10.000000	0.016667	-2.783333	36.500000	1023.000000	1023.000000	2046.000000
15.640000	-0.048898	-28.898540	-8.117105	-4.485677	-9.132332	-7.163426	0.000000	-10.000000	0.025000	-2.700000	35.500000	1023.000000	1023.000000	2046.000000
15.660000	-0.048206	-28.489674	-8.797713	-3.899702	-8.623166	-7.169091	0.000000	-10.000000	0.033333	-2.550000	34.500000	1023.000000	1023.000000	2046.000000
15.680000	-0.049734	-29.392618	-8.291611	-4.599412	-9.655348	-6.846248	0.000000	-10.000000	0.025000	-2.333333	33.666668	1023.000000	1023.000000	2046.000000
15.700000	-0.050232	-29.687330	-9.093210	-4.039330	-8.863011	-7.691778	0.000000	-10.000000	0.016667	-1.883333	33.166668	1023.000000	1023.000000	2046.000000
15.720000	-0.051048	-30.169571	-8.727451	-4.644122	-9.874480	-6.923517	0.000000	-10.000000	0.016667	-1.100000	33.000000	1023.000000	1023.000000	2046.000000
15.740000	-0.051793	-30.609470	-9.082055	-4.391457	-9.259705	-7.876254	0.000000	-10.000000	0.025000	-0.433333	33.000000	1023.000000	1023.000000	2046.000000
15.760000	-0.050866	-30.061993	-9.003334	-4.409954	-9.579583	-7.069122	0.000000	-10.000000	0.041667	0.000000	33.000000	1023.000000	1023.000000	2046.000000
15.780000	-0.052062	-30.768364	-8.818593	-4.654910	-9.555263	-7.739598	0.000000	-10.000000	0.041667	0.000000	33.000000	1023.000000	1023.000000	2046.000000
15.800000	-0.050499	-29.845102	-9.138525	-4.195235	-9.210478	-7.300863	0.000000	-10.000000	0.041667	0.000000	33.000000	1023.000000	1023.000000	2046.000000
15.820000	-0.051668	-30.535517	-8.585744	-4.747010	-9.849889	-7.352875	0.000000	-10.000000	0.033333	-0.266667	33.000000	1023.000000	1023.000000	2046.000000
15.840000	-0.050781	-30.011749	-9.246181	-4.105514	-8.916881	-7.743172	0.000000	-10.000000	0.033333	-0.766667	33.000000	1023.000000	1023.000000	2046.000000
15.860000	-0.052035	-30.752737	-8.701854	-4.965938	-9.929816	-7.155130	0.000000	-10.000000	0.025000	-1.016667	33.000000	1023.000000	1023.000000	2046.000000
15.880000	-0.052943	-31.289293	-9.093988	-4.790121	-9.248750	-8.156435	0.000000	-10.000000	0.033333	-0.750000	33.000000	1023.000000	1023.000000	2046.000000
15.900000	-0.053198	-31.439804	-9.473609	-4.921235	-9.504136	-7.540824	0.000000	-10.000000	0.016667	0.266667	33.000000	1023.000000	1023.000000	2046.000000
15.920000	-0.055509	-32.805855	-9.111434	-5.458054	-10.421679	-7.814689	0.000000	-10.000000	0.016667	1.416667	33.000000	1023.000000	1023.000000	2046.000000
15.940000	-0.055439	-32.764442	-9.900494	-4.711702	-9.629764	-8.522483	0.000000	-10.000000	0.008333	2.683333	33.000000	1023.000000	1023.000000	2046.000000
15.960000	-0.055734	-32.939018	-9.726814	-5.062839	-10.549426	-7.599938	0.000000	-10.000000	0.016667	3.366667	33.000000	1023.000000	1023.000000	2046.000000
15.980000	-0.056357	-33.307224	-9.710690	-4.919075	-10.332895	-8.344561	0.000000	-10.000000	0.033333	2.866667	33.000000	1023.000000	1023.000000	2046.000000
16.000000	-0.054807	-32.390999	-10.190588	-4.292250	-9.791999	-8.116160	0.000000	-10.000000	0.041667	1.266667	33.000000	1023.000000	1023.000000	2046.000000
16.020000	-0.055871	-33.019718	-9.511667	-4.910924	-10.776391	-7.820735	0.000000	-10.000000	0.041667	-0.600000	32.833332	1023.000000	1023.000000	2046.000000
16.040001	-0.054895	-32.442741	-10.153941	-4.068516	-9.671689	-8.548593	0.000000	-10.000000	0.041667	-1.783333	32.500000	1023.000000	1023.000000	2046.000000
16.059999	-0.055387	-32.733677	-9.679941	-4.693908	-10.702646	-7.657182	0.000000	-10.000000	0.033333	-2.050000	31.833334	1023.000000	1023.000000	2046.000000
16.080000	-0.055569	-32.841133	-9.996153	-4.296522	-9.949556	-8.598903	0.000000	-10.000000	0.025000	-1.383333	31.333334	1023.000000	1023.000000	2046.000000
16.100000	-0.054919	-32.457096	-10.023356	-4.366661	-10.330288	-7.736793	0.000000	-10.000000	0.008333	0.150000	31.000000	1023.000000	1023.000000	2046.000000
16.120001	-0.055806	-32.981518	-9.814095	-4.468162	-10.339667	-8.359595	0.000000	-10.000000	0.000000	1.983333	31.000000	1023.000000	1023.000000	2046.000000
16.139999	-0.054311	-32.097553	-10.358164	-3.955297	-9.752825	-8.031266	0.000000	-10.000000	-0.016667	3.883333	31.000000	1023.000000	1023.000000	2046.000000
16.160000	-0.055431	-32.759430	-9.668014	-4.624602	-10.747501	-7.719311	0.000000	-10.000000	-0.016667	5.633333	31.000000	1023.000000	1023.000000	2046.000000
16.180000	-0.054005	-31.917067	-10.339717	-3.847579	-9.376580	-8.353190	0.000000	-10.000000	-0.016667	7.216667	31.000000	1023.000000	1023.000000	2046.000000
16.200001	-0.053934	-31.875263	-9.804694	-4.426906	-10.245805	-7.397857	0.000000	-10.000000	0.000000	8.200000	31.000000	1023.000000	1023.000000	2046.000000
16.219999	-0.053975	-31.899435	-9.751135	-4.342126	-9.628118	-8.178056	0.000000	-10.000000	0.000000	8.466667	31.000000	1023.000000	1023.000000	2046.000000
16.240000	-0.052747	-31.173565	-9.961809	-4.301435	-9.434915	-7.475406	0.000000	-10.000000	0.000000	8.533334	31.000000	1023.000000	1023.000000	2046.000000
16.260000	-0.053780	-31.784126	-9.430449	-4.822335	-9.695848	-7.835495	0.000000	-10.000000	-0.008333	8.966667	31.000000	1023.000000	1023.000000	2046.000000
16.280001	-0.052171	-30.833002	-10.036756	-4.329504	-8.731609	-7.735132	0.000000	-10.000000	-0.033333	9.916667	29.500000	1023.000000	1023.000000	2046.000000
16.299999	-0.053551	-31.648396	-9.224339	-5.224309	-9.709885	-7.489861	0.000000	-10.000000	-0.050000	10.883333	27.833334	1023.000000	1023.000000	2046.000000
16.320000	-0.052185	-30.841421	-9.900376	-4.561351	-8.381368	-7.998326	0.000000	-10.000000	-0.058333	11.416667	26.166666	1023.000000	1023.000000	2046.000000
16.340000	-0.053267	-31.480717	-9.192396	-5.503382	-9.555460	-7.229478	0.000000	-10.000000	-0.066667	11.900001	27.333334	1023.000000	1023.000000	2046.000000
16.360001	-0.052846	-31.232153	-9.677640	-5.003780	-8.404351	-8.146380	0.000000	-10.000000	-0.100000	12.616667	30.000000	1023.000000	1023.000000	2046.000000
16.379999	-0.053131	-31.400696	-9.440458	-5.611773	-9.181921	-7.166543	0.000000	-10.000000	-0.133333	13.700000	34.166668	1023.000000	1023.000000	2046.000000
16.400000	-0.053720	-31.748577	-9.388556	-5.574914	-8.785117	-7.999990	0.000000	-10.000000	-0.166667	14.700000	38.500000	1023.000000	1023.000000	2046.000000
16.420000	-0.052694	-31.142174	-9.780937	-5.521273	-8.449280	-7.390685	0.000000	-10.000000	-0.175000	15.650001	43.333332	1023.000000	1023.000000	2046.000000
16.440001	-0.054039	-31.937098	-9.079054	-6.227454	-9.301509	-7.329082	0.000000	-10.000000	-0.191667	16.433334	48.333332	1023.000000	1023.000000	2046.000000
16.459999	-0.052308	-30.914165	-9.736615	-5.487710	-7.870552	-7.819288	0.000000	-10.000000	-0.191667	17.166668	53.833332	1023.000000	1023.000000	2046.000000
16.480000	-0.052556	-31.060791	-9.185407	-6.167806	-8.841686	-6.865892	0.000000	-10.000000	-0.191667	17.516666	59.500000	1023.000000	1023.000000	2046.000000
16.500000	-0.051780	-30.601788	-9.197916	-5.726753	-7.945504	-7.731615	0.000000	-10.000000	-0.191667	17.916668	65.500000	1023.000000	1023.000000	2046.000000
16.520000	-0.050604	-29.906731	-9.106546	-5.840850	-8.146037	-6.813297	0.000000	-10.000000	-0.208333	18.333334	71.500000	1023.000000	1023.000000	2046.000000
16.540001	-0.050555	-29.877989	-8.630315	-5.849658	-8.026628	-7.371389	0.000000	-10.000000	-0.225000	19.083334	77.500000	1023.000000	1023.000000	2046.000000
16.559999	-0.048318	-28.555708	-9.049040	-5.385697	-7.214496	-6.906475	0.000000	-10.000000	-0.250000	19.733334	83.500000	1023.000000	1023.000000	2046.000000
16.580000	-0.049030	-28.976694	-8.168733	-5.964875	-8.054191	-6.788897	0.000000	-10.000000	-0.266667	20.433334	89.833336	1023.000000	1023.000000	2046.000000
16.600000	-0.046276	-27.349220	-8.786662	-5.030072	-6.546072	-6.986414	0.000000	-10.000000	-0.291667	20.933334	96.500000	1023.000000	1023.000000	2046.000000
16.620001	-0.046874	-27.702538	-7.912280	-5.782578	-7.703131	-6.304548	0.000000	-10.000000	-0.300000	21.416666	103.500000	1023.000000	1023.000000	2046.000000
16.639999	-0.044698	-26.416651	-8.439249	-4.902359	-6.122683	-6.952361	0.000000	-10.000000	-0.300000	21.600000	110.666664	1023.000000	1023.000000	2046.000000
16.660000	-0.044512	-26.306675	-7.879064	-5.390117	-7.071891	-5.965602	0.000000	-10.000000	-0.316667	21.866667	117.833336	1023.000000	1023.000000	2046.000000
16.680000	-0.043412	-25.656694	-7.968165	-4.874217	-6.053386	-6.760926	0.000000	-10.000000	-0.316667	22.083334	125.166664	1023.000000	1023.000000	2046.000000
16.700001	-0.042244	-24.966194	-7.831071	-4.940248	-6.369619	-5.825255	0.000000	-10.000000	-0.333333	22.433332	132.500000	1023.000000	1023.000000	2046.000000
16.719999	-0.042057	-24.855894	-7.582384	-4.825933	-5.992102	-6.455474	0.000000	-10.000000	-0.333333	22.816668	139.833328	1023.000000	1023.000000	2046.000000
16.740000	-0.040243	-23.783854	-7.740335	-4.561075	-5.727444	-5.755001	0.000000	-10.000000	-0.350000	23.183334	147.333328	1023.000000	1023.000000	2046.000000
16.760000	-0.040517	-23.945513	-7.256464	-4.777338	-5.814472	-6.097240	0.000000	-10.000000	-0.341667	23.200001	155.000000	1023.000000	1023.000000	2046.000000
16.780001	-0.038248	-22.604715	-7.693153	-4.197303	-4.968882	-5.745378	0.000000	-10.000000	-0.341667	23.183334	163.000000	1023.000000	1023.000000	2046.000000
16.799999	-0.039117	-23.118387	-6.838723	-4.886847	-5.943641	-5.449175	0.000000	-10.000000	-0.341667	23.266666	170.666672	1023.000000	1023.000000	2046.000000
16.820000	-0.036372	-21.495960	-7.483945	-3.891256	-4.285743	-5.835015	0.000000	-10.000000	-0.358333	23.766666	178.333328	1023.000000	1023.000000	2046.000000
16.840000	-0.037109	-21.931276	-6.698812	-4.658512	-5.591727	-4.982227	0.000000	-10.000000	-0.375000	24.183334	186.000000	1023.000000	1023.000000	2046.000000
16.860001	-0.035336	-20.883400	-6.941394	-3.901963	-4.241411	-5.798633	0.000000	-10.000000	-0.391667	24.433334	194.000000	1023.000000	1023.000000	2046.000000
16.879999	-0.034398	-20.329367	-6.783288	-4.125605	-4.610723	-4.809751	0.000000	-10.000000	-0.400000	24.666666	202.333328	1023.000000	1023.000000	2046.000000
16.900000	-0.034352	-20.301800	-6.351700	-4.129705	-4.515147	-5.305249	0.000000	-10.000000	-0.400000	24.916666	210.666672	1023.000000	1023.000000	2046.000000
16.920000	-0.032122	-18.984367	-6.766332	-3.650131	-3.680656	-4.887249	0.000000	-10.000000	-0.416667	25.366667	221.833328	1023.000000	1023.000000	2046.000000
16.940001	-0.033069	-19.543945	-5.881958	-4.298454	-4.831397	-4.532137	0.000000	-10.000000	-0.433333	25.650000	230.000000	1023.000000	1023.000000	2046.000000
16.959999	-0.030691	-18.138159	-6.419845	-3.380729	-3.183935	-5.153651	0.000000	-10.000000	-0.450000	25.766666	238.333328	1023.000000	1023.000000	2046.000000
16.980000	-0.030529	-18.042915	-6.046020	-3.801370	-4.009145	-4.186380	0.000000	-10.000000	-0.441667	25.633333	244.166672	1023.000000	1023.000000	2046.000000
17.000000	-0.030504	-18.027861	-5.700233	-3.753724	-3.891014	-4.682889	0.000000	-10.000000	-0.441667	25.400000	252.666672	1023.000000	1023.000000	2046.000000
17.020000	-0.028679	-16.949577	-6.298191	-3.203527	-3.067107	-4.380753	0.000000	-10.000000	-0.450000	25.666666	261.333344	1023.000000	1023.000000	2046.000000
17.040001	-0.030502	-18.026861	-5.507981	-3.978324	-4.401334	-4.139224	0.000000	-10.000000	-0.450000	25.983334	269.666656	1023.000000	1023.000000	2046.000000
17.059999	-0.028734	-16.982033	-6.115972	-3.196016	-2.865026	-4.805018	0.000000	-10.000000	-0.450000	26.233334	278.333344	1023.000000	1023.000000	2046.000000
17.080000	-0.029232	-17.276031	-5.620130	-3.814648	-3.966107	-3.875146	0.000000	-10.000000	-0.450000	26.333334	287.000000	1023.000000	1023.000000	2046.000000
17.100000	-0.028267	-16.705610	-5.368016	-3.432135	-3.288245	-4.617215	0.000000	-10.000000	-0.450000	26.466667	295.833344	1023.000000	1023.000000	2046.000000
17.120001	-0.026631	-15.739060	-5.703162	-3.281443	-2.769230	-3.985226	0.000000	-10.000000	-0.433333	26.450001	304.666656	1023.000000	1023.000000	2046.000000
17.139999	-0.026945	-15.924639	-4.740390	-3.758651	-3.713198	-3.712399	0.000000	-10.000000	-0.408333	26.200001	313.333344	1023.000000	1023.000000	2046.000000
17.160000	-0.023968	-14.165301	-5.306403	-2.671773	-2.028750	-4.158376	0.000000	-10.000000	-0.416667	25.633333	322.166656	1023.000000	1023.000000	2046.000000
17.180000	-0.024692	-14.592784	-5.023629	-3.323493	-2.969265	-3.276397	0.000000	-10.000000	-0.433333	25.616667	330.833344	1023.000000	1023.000000	2046.000000
17.200001	-0.024894	-14.712115	-4.718458	-3.282050	-2.754909	-3.956699	0.000000	-10.000000	-0.450000	25.616667	339.500000	1023.000000	1023.000000	2046.000000
17.219999	-0.023543	-13.913762	-5.391620	-2.962090	-1.718189	-3.841863	0.000000	-10.000000	-0.433333	26.116667	348.000000	1023.000000	1023.000000	2046.000000
17.240000	-0.025811	-15.254300	-4.602821	-3.965070	-3.310710	-3.375699	0.000000	-10.000000	-0.416667	26.200001	356.666656	1023.000000	1023.000000	2046.000000
17.260000	-0.024357	-14.395015	-5.202663	-3.198214	-1.804550	-4.189588	0.000000	-10.000000	-0.400000	26.250000	365.333344	1023.000000	1023.000000	2046.000000
17.280001	-0.024736	-14.618718	-5.128192	-3.604135	-2.577182	-3.309209	0.000000	-10.000000	-0.400000	25.766666	374.166656	1023.000000	1023.000000	2046.000000
17.299999	-0.024633	-14.558329	-4.633484	-3.526292	-2.687269	-3.711283	0.000000	-10.000000	-0.391667	25.266666	382.833344	1023.000000	1023.000000	2046.000000
17.320000	-0.021741	-12.849148	-5.184941	-2.747137	-1.364200	-3.552871	0.000000	-10.000000	-0.383333	24.766666	391.500000	1023.000000	1023.000000	2046.000000
17.340000	-0.022305	-13.181973	-4.338659	-3.390826	-2.712221	-2.740265	0.000000	-10.000000	-0.366667	24.433334	399.833344	1023.000000	1023.000000	2046.000000
17.360001	-0.019977	-11.806211	-4.467698	-2.563067	-1.283657	-3.491788	0.000000	-10.000000	-0.350000	24.133333	408.000000	1023.000000	1023.000000	2046.000000
17.379999	-0.018815	-11.119726	-4.543118	-2.635643	-1.320722	-2.620244	0.000000	-10.000000	-0.350000	23.733334	416.000000	1023.000000	1023.000000	2046.000000
17.400000	-0.019178	-11.334398	-3.718426	-2.971815	-2.074364	-2.569794	0.000000	-10.000000	-0.350000	23.650000	424.000000	1023.000000	1023.000000	2046.000000
17.420000	-0.016168	-9.555037	-4.380060	-1.999535	-0.262295	-2.913148	0.000000	-10.000000	-0.358333	23.750000	432.000000	1023.000000	1023.000000	2046.000000
17.440001	-0.016942	-10.012483	-3.739824	-2.755451	-1.634634	-1.882572	0.000000	-10.000000	-0.358333	23.950001	440.000000	1023.000000	1023.000000	2046.000000
17.459999	-0.014975	-8.850489	-3.830642	-2.123621	-0.409330	-2.486896	0.000000	-10.000000	-0.366667	24.200001	448.000000	1023.000000	1023.000000	2046.000000
17.480000	-0.013761	-8.132647	-3.981012	-2.077719	-0.422845	-1.651070	0.000000	-10.000000	-0.383333	24.516666	456.000000	1023.000000	1023.000000	2046.000000
17.500000	-0.013540	-8.002372	-3.298626	-2.190781	-0.746070	-1.766895	0.000000	-10.000000	-0.391667	24.783333	464.000000	1023.000000	1023.000000	2046.000000
17.520000	-0.010306	-6.091030	-3.866312	-1.360968	0.673735	-1.537485	0.000000	-10.000000	-0.400000	25.016666	472.166656	1023.000000	1023.000000	2046.000000
17.540001	-0.010858	-6.417220	-2.841957	-2.033168	-0.510315	-1.031779	0.000000	-10.000000	-0.391667	25.016666	480.500000	1023.000000	1023.000000	2046.000000
17.559999	-0.007015	-4.145984	-3.380526	-1.053608	1.525407	-1.237257	0.000000	-10.000000	-0.391667	25.083334	488.833344	1023.000000	1023.000000	2046.000000
17.580000	-0.007556	-4.465754	-2.435399	-1.813657	0.144351	-0.361049	0.000000	-10.000000	-0.391667	24.933332	497.166656	1023.000000	1023.000000	2046.000000
17.600000	-0.004360	-2.576949	-2.498609	-1.036345	1.881107	-0.923103	0.000000	-10.000000	-0.400000	25.100000	505.500000	1023.000000	1023.000000	2046.000000
17.620001	-0.003340	-1.974123	-2.188485	-1.338460	1.569566	-0.016743	0.000000	-10.000000	-0.383333	24.983334	513.833313	1023.000000	1023.000000	2046.000000
17.639999	-0.002670	-1.578252	-1.367943	-1.535600	1.642404	-0.317112	0.000000	-10.000000	-0.375000	24.683332	522.333313	1023.000000	1023.000000	2046.000000
17.660000	0.000002	0.001004	-1.752670	-1.067725	3.022978	-0.201579	0.000000	-10.000000	-0.358333	24.350000	530.666687	1023.000000	1023.000000	2046.000000
17.680000	-0.001277	-0.754552	-0.632940	-1.983518	1.551218	0.310688	0.000000	-10.000000	-0.366667	24.283333	539.000000	1023.000000	1023.000000	2046.000000
17.700001	0.001636	0.966768	-1.166109	-1.161150	3.470196	-0.176169	0.000000	-10.000000	-0.358333	24.466667	547.000000	1023.000000	1023.000000	2046.000000
17.719999	0.000542	0.320089	-0.464541	-1.973571	2.097326	0.660876	0.000000	-10.000000	-0.375000	24.516668	555.000000	1023.000000	1023.000000	2046.000000
17.740000	0.002382	1.407883	-0.421694	-1.524353	3.322648	0.031282	0.000000	-10.000000	-0.366667	24.616667	563.000000	1023.000000	1023.000000	2046.000000
17.760000	0.002942	1.738600	-0.369306	-1.840472	3.120037	0.828341	0.000000	-10.000000	-0.366667	24.633333	571.333313	1023.000000	1023.000000	2046.000000
17.780001	0.003131	1.850488	0.337000	-2.022064	2.980634	0.554917	0.000000	-10.000000	-0.358333	24.716667	579.666687	1023.000000	1023.000000	2046.000000
17.799999	0.005921	3.499073	-0.065226	-1.454859	4.167948	0.851210	0.000000	-10.000000	-0.366667	24.566668	588.000000	1023.000000	1023.000000	2046.000000
17.820000	0.005234	3.093569	1.016752	-2.084320	2.956086	1.205051	0.000000	-10.000000	-0.383333	24.850000	596.000000	1023.000000	1023.000000	2046.000000
17.840000	0.009122	5.390927	0.387525	-1.073727	5.006652	1.070477	0.000000	-10.000000	-0.391667	25.016668	604.166687	1023.000000	1023.000000	2046.000000
17.860001	0.008590	5.076598	1.350162	-1.702462	3.525897	1.903001	0.000000	-10.000000	-0.408333	25.200001	612.500000	1023.000000	1023.000000	2046.000000
17.879999	0.012033	7.111320	1.246199	-0.792112	5.255757	1.401476	0.000000	-10.000000	-0.408333	25.066668	621.000000	1023.000000	1023.000000	2046.000000
17.900000	0.012798	7.563833	1.604501	-0.990114	4.628441	2.321005	0.000000	-10.000000	-0.400000	24.883333	629.500000	1023.000000	1023.000000	2046.000000
17.920000	0.014446	8.537371	2.168490	-0.695671	5.038380	2.026171	0.000000	-10.000000	-0.375000	24.450001	637.833313	1023.000000	1023.000000	2046.000000
17.940001	0.017246	10.192142	1.772417	-0.088461	6.058722	2.449463	0.000000	-10.000000	-0.358333	24.183334	646.000000	1023.000000	1023.000000	2046.000000
17.959999	0.016932	10.007092	2.810007	-0.510898	4.937246	2.770737	0.000000	-10.000000	-0.350000	23.933334	654.000000	1023.000000	1023.000000	2046.000000
17.980000	0.020821	12.305242	2.161962	0.565356	6.996136	2.581787	0.000000	-10.000000	-0.341667	23.950001	662.000000	1023.000000	1023.000000	2046.000000
18.000000	0.020016	11.829303	3.013574	-0.126972	5.471942	3.470759	0.000000	-10.000000	-0.325000	23.566668	670.000000	1023.000000	1023.000000	2046.000000
18.020000	0.023138	13.674490	2.889971	0.797068	7.111007	2.876443	0.000000	-10.000000	-0.308333	23.083334	678.000000	1023.000000	1023.000000	2046.000000
18.040001	0.023357	13.804019	3.172971	0.548968	6.371350	3.710730	0.000000	-10.000000	-0.283333	22.550001	685.833313	1023.000000	1023.000000	2046.000000
18.059999	0.025200	14.892908	3.424885	0.959971	7.185298	3.322755	0.000000	-10.000000	-0.258333	21.933334	693.500000	1023.000000	1023.000000	2046.000000
18.080000	0.026356	15.576557	3.203427	1.116949	7.335606	3.920577	0.000000	-10.000000	-0.225000	21.250000	700.833313	1023.000000	1023.000000	2046.000000
18.100000	0.026446	15.629350	3.916717	0.982953	6.886156	3.843524	0.000000	-10.000000	-0.208333	20.650000	708.000000	1023.000000	1023.000000	2046.000000
18.120001	0.029179	17.245056	3.290905	1.776464	8.283246	3.894442	0.000000	-10.000000	-0.200000	19.900000	715.000000	1023.000000	1023.000000	2046.000000
18.139999	0.027949	16.518032	4.250063	1.121192	6.741485	4.405291	0.000000	-10.000000	-0.191667	19.166668	721.833313	1023.000000	1023.000000	2046.000000
18.160000	0.031179	18.426716	3.650932	2.130049	8.713203	3.932531	0.000000	-10.000000	-0.175000	18.066668	728.333313	1023.000000	1023.000000	2046.000000
18.180000	0.029645	17.520309	4.400170	1.431797	7.015488	4.672854	0.000000	-10.000000	-0.141667	17.216667	734.500000	1023.000000	1023.000000	2046.000000
18.200001	0.032335	19.109949	4.158670	2.295659	8.629019	4.026602	0.000000	-10.000000	-0.108333	16.166668	740.500000	1023.000000	1023.000000	2046.000000
18.219999	0.031912	18.860178	4.234787	1.991335	7.894454	4.739604	0.000000	-10.000000	-0.083333	15.100000	746.166687	1023.000000	1023.000000	2046.000000
18.240000	0.032162	19.007866	4.703240	2.036312	7.783418	4.484896	0.000000	-10.000000	-0.066667	13.766666	751.333313	1023.000000	1023.000000	2046.000000
18.260000	0.033282	19.669472	3.933109	2.603822	8.705125	4.427417	0.000000	-10.000000	-0.050000	12.566667	756.166687	1023.000000	1023.000000	2046.000000
18.280001	0.030365	17.945568	4.539068	1.791599	6.934299	4.680603	0.000000	-10.000000	-0.033333	11.333333	760.666687	1023.000000	1023.000000	2046.000000
18.299999	0.031727	18.750948	4.081794	2.491950	8.285004	3.892201	0.000000	-10.000000	-0.016667	10.050000	764.666687	1023.000000	1023.000000	2046.000000
18.320000	0.030383	17.956234	4.007700	2.069574	7.488301	4.390659	0.000000	-10.000000	-0.008333	8.416667	768.166687	1023.000000	1023.000000	2046.000000
18.340000	0.029833	17.631474	4.477290	1.934814	7.114170	4.105199	0.000000	-10.000000	0.016667	6.333333	771.166687	1023.000000	1023.000000	2046.000000
18.360001	0.031494	18.612740	3.804590	2.514717	8.275226	4.018207	0.000000	-10.000000	0.041667	2.833333	773.666687	1023.000000	1023.000000	2046.000000
18.379999	0.029176	17.242990	4.521710	1.896074	6.514367	4.310841	0.000000	-10.000000	0.058333	-0.550000	775.166687	1023.000000	1023.000000	2046.000000
18.400000	0.030775	18.187939	3.689027	2.780137	8.115379	3.603395	0.000000	-10.000000	0.066667	-3.650000	775.833313	1023.000000	1023.000000	2046.000000
18.420000	0.027460	16.228807	3.930597	1.958872	6.405656	3.933682	0.000000	-10.000000	0.058333	-5.600000	776.000000	1023.000000	1023.000000	2046.000000
18.440001	0.026686	15.771191	3.902071	2.034800	6.733562	3.100757	0.000000	-10.000000	0.058333	-7.416667	776.000000	1023.000000	1023.000000	2046.000000
18.459999	0.025006	14.778552	3.192425	1.801475	6.705655	3.078998	0.000000	-10.000000	0.066667	-8.833333	776.000000	1023.000000	1023.000000	2046.000000
18.480000	0.021821	12.896383	3.744186	1.082618	5.247955	2.821624	0.000000	-10.000000	0.100000	-10.233334	776.000000	1023.000000	1023.000000	2046.000000
18.500000	0.021747	12.852422	2.571383	1.656168	6.353115	2.271756	0.000000	-10.000000	0.150000	-11.916667	776.000000	1023.000000	1023.000000	2046.000000
18.520000	0.018017	10.647837	3.208172	0.821886	4.259124	2.358654	0.000000	-10.000000	0.191667	-13.766666	772.333313	1023.000000	1023.000000	2046.000000
18.540001	0.019484	11.515340	2.219003	1.701928	5.867515	1.726894	0.000000	-10.000000	0.225000	-15.500000	763.500000	1023.000000	1023.000000	2046.000000
18.559999	0.016271	9.616450	2.697619	0.971608	3.873251	2.073973	0.000000	-10.000000	0.250000	-16.916666	753.000000	1023.000000	1023.000000	2046.000000
18.580000	0.017557	10.376019	2.258983	1.718297	5.115489	1.283250	0.000000	-10.000000	0.291667	-18.400000	744.000000	1023.000000	1023.000000	2046.000000
18.600000	0.015270	9.024679	2.154522	1.322752	3.908178	1.639227	0.000000	-10.000000	0.333333	-19.533335	738.000000	1023.000000	1023.000000	2046.000000
18.620001	0.015501	9.161239	2.090902	1.692473	4.382325	0.995539	0.000000	-10.000000	0.366667	-20.533335	731.333313	1023.000000	1023.000000	2046.000000
18.639999	0.013447	7.947372	1.732288	1.440469	3.553991	1.220624	0.000000	-10.000000	0.375000	-21.266666	724.500000	1023.000000	1023.000000	2046.000000
18.660000	0.013179	7.788895	1.821069	1.510169	3.718432	0.739225	0.000000	-10.000000	0.391667	-22.049999	717.333313	1023.000000	1023.000000	2046.000000
18.680000	0.011082	6.549726	1.429663	1.408964	2.925234	0.785865	0.000000	-10.000000	0.408333	-22.750000	710.000000	1023.000000	1023.000000	2046.000000
18.700001	0.010789	6.376433	1.423778	1.489684	3.117292	0.345679	0.000000	-10.000000	0.441667	-23.466667	702.500000	1023.000000	1023.000000	2046.000000
18.719999	0.008487	5.015978	1.106395	1.368339	2.085312	0.455932	0.000000	-10.000000	0.475000	-24.083334	694.833313	1023.000000	1023.000000	2046.000000
18.740000	0.008924	5.274174	0.942032	1.693320	2.673349	-0.034527	0.000000	-10.000000	0.516667	-24.766666	686.666687	1023.000000	1023.000000	2046.000000
18.760000	0.006873	4.061793	0.726850	1.484963	1.611980	0.238000	0.000000	-10.000000	0.541667	-25.566668	678.333313	1023.000000	1023.000000	2046.000000
18.780001	0.006947	4.105784	0.789924	1.639681	1.924423	-0.248245	0.000000	-10.000000	0.575000	-26.516666	669.666687	1023.000000	1023.000000	2046.000000
18.799999	0.005095	3.011059	0.401717	1.480764	1.224562	-0.095984	0.000000	-10.000000	0.608333	-27.650002	660.833313	1023.000000	1023.000000	2046.000000
18.820000	0.004636	2.739730	0.470820	1.397908	1.344111	-0.473110	0.000000	-10.000000	0.641667	-28.300001	651.666687	1023.000000	1023.000000	2046.000000
18.840000	0.002709	1.600937	-0.093174	1.327947	0.889821	-0.523656	0.000000	-10.000000	0.650000	-28.750000	642.166687	1023.000000	1023.000000	2046.000000
18.860001	0.001399	0.826841	0.278799	0.937147	0.357714	-0.746819	0.000000	-10.000000	0.658333	-28.900000	632.666687	1023.000000	1023.000000	2046.000000
18.879999	0.000539	0.318683	-0.625627	1.109923	0.872530	-1.038143	0.000000	-10.000000	0.675000	-29.216667	623.000000	1023.000000	1023.000000	2046.000000
18.900000	-0.002730	-1.613166	0.008413	0.139080	-0.849576	-0.911083	0.000000	-10.000000	0.691667	-29.433334	613.333313	1023.000000	1023.000000	2046.000000
18.920000	-0.002365	-1.397590	-0.948004	0.675285	0.466290	-1.591160	0.000000	-10.000000	0.700000	-29.466667	603.500000	1023.000000	1023.000000	2046.000000
18.940001	-0.006888	-4.071050	-0.603014	-0.387925	-1.787762	-1.292349	0.000000	-10.000000	0.691667	-29.350000	593.500000	1023.000000	1023.000000	2046.000000
18.959999	-0.006320	-3.735041	-1.276219	0.048853	-0.554317	-1.953359	0.000000	-10.000000	0.675000	-29.250000	583.666687	1023.000000	1023.000000	2046.000000
18.980000	-0.010080	-5.957493	-1.322302	-0.659336	-2.232031	-1.743825	0.000000	-10.000000	0.666667	-29.150002	574.000000	1023.000000	1023.000000	2046.000000
19.000000	-0.010239	-6.051425	-1.460832	-0.609659	-1.816541	-2.164394	0.000000	-10.000000	0.675000	-29.350000	564.333313	1023.000000	1023.000000	2046.000000
19.020000	-0.012612	-7.453618	-2.029900	-0.846579	-2.461399	-2.115740	0.000000	-10.000000	0.683333	-29.383333	554.500000	1023.000000	1023.000000	2046.000000
19.040001	-0.013481	-7.967228	-1.634687	-1.081239	-2.948290	-2.303012	0.000000	-10.000000	0.691667	-29.583334	544.500000	1023.000000	1023.000000	2046.000000
19.059999	-0.013724	-8.111043	-2.479571	-0.762718	-2.375288	-2.493465	0.000000	-10.000000	0.691667	-29.633333	534.500000	1023.000000	1023.000000	2046.000000
19.080000	-0.015765	-9.316935	-1.702969	-1.426468	-3.854167	-2.333330	0.000000	-10.000000	0.691667	-29.733334	524.500000	1023.000000	1023.000000	2046.000000
19.100000	-0.014592	-8.623904	-2.599057	-0.769954	-2.478835	-2.776059	0.000000	-10.000000	0.691667	-29.766666	514.500000	1023.000000	1023.000000	2046.000000
19.120001	-0.017469	-10.324049	-1.913537	-1.547216	-4.406921	-2.456376	0.000000	-10.000000	0.683333	-29.500000	504.833344	1023.000000	1023.000000	2046.000000
19.139999	-0.015546	-9.187797	-2.681815	-0.828958	-2.739764	-2.937260	0.000000	-10.000000	0.675000	-29.133333	495.166656	1023.000000	1023.000000	2046.000000
19.160000	-0.018580	-10.981053	-2.212847	-1.544050	-4.656968	-2.567188	0.000000	-10.000000	0.658333	-28.583334	485.500000	1023.000000	1023.000000	2046.000000
19.180000	-0.016618	-9.821391	-2.765646	-0.891086	-3.115195	-3.049464	0.000000	-10.000000	0.650000	-28.100000	475.833344	1023.000000	1023.000000	2046.000000
19.200001	-0.019513	-11.531997	-2.499799	-1.436094	-4.853278	-2.742825	0.000000	-10.000000	0.641667	-27.750000	466.333344	1023.000000	1023.000000	2046.000000
19.219999	-0.017747	-10.488563	-2.888377	-0.882126	-3.524584	-3.193476	0.000000	-10.000000	0.633333	-27.583334	457.166656	1023.000000	1023.000000	2046.000000
19.240000	-0.020348	-12.025639	-2.986228	-1.331665	-4.825690	-2.882055	0.000000	-10.000000	0.616667	-27.416668	448.000000	1023.000000	1023.000000	2046.000000
19.260000	-0.019312	-11.413561	-2.855109	-1.028776	-4.308332	-3.221343	0.000000	-10.000000	0.591667	-27.366667	438.833344	1023.000000	1023.000000	2046.000000
19.280001	-0.020361	-12.033595	-3.587781	-0.941103	-4.289693	-3.215019	0.000000	-10.000000	0.566667	-26.966667	429.666656	1023.000000	1023.000000	2046.000000
19.299999	-0.021425	-12.661884	-2.952012	-1.356851	-5.287884	-3.065137	0.000000	-10.000000	0.550000	-26.850000	420.666656	1023.000000	1023.000000	2046.000000
19.320000	-0.020575	-12.160107	-3.967942	-0.716719	-4.017752	-3.457694	0.000000	-10.000000	0.550000	-26.700001	411.833344	1023.000000	1023.000000	2046.000000
19.340000	-0.022887	-13.525995	-3.200792	-1.430310	-5.765159	-3.129735	0.000000	-10.000000	0.550000	-26.800001	403.000000	1023.000000	1023.000000	2046.000000
19.360001	-0.021083	-12.459910	-4.068406	-0.665404	-4.126738	-3.599364	0.000000	-10.000000	0.550000	-26.716667	394.000000	1023.000000	1023.000000	2046.000000
19.379999	-0.024014	-14.192248	-3.661563	-1.374782	-5.906250	-3.249653	0.000000	-10.000000	0.550000	-26.516666	385.000000	1023.000000	1023.000000	2046.000000
19.400000	-0.021966	-12.981894	-4.034512	-0.766691	-4.478301	-3.702391	0.000000	-10.000000	0.550000	-26.366667	376.166656	1023.000000	1023.000000	2046.000000
19.420000	-0.024513	-14.487201	-4.157653	-1.152476	-5.662616	-3.514455	0.000000	-10.000000	0.541667	-26.283333	367.333344	1023.000000	1023.000000	2046.000000
19.440001	-0.023278	-13.757277	-3.888810	-1.047023	-5.192519	-3.628924	0.000000	-10.000000	0.533333	-26.066668	358.666656	1023.000000	1023.000000	2046.000000
19.459999	-0.024306	-14.364605	-4.563714	-0.932023	-5.141850	-3.727018	0.000000	-10.000000	0.516667	-25.766666	349.833344	1023.000000	1023.000000	2046.000000
19.480000	-0.025074	-14.818640	-3.849640	-1.361457	-6.050491	-3.557051	0.000000	-10.000000	0.508333	-25.250000	341.333344	1023.000000	1023.000000	2046.000000
19.500000	-0.024097	-14.241425	-4.769166	-0.756796	-4.751594	-3.963868	0.000000	-10.000000	0.500000	-24.900000	332.833344	1023.000000	1023.000000	2046.000000
19.520000	-0.026329	-15.560600	-4.062143	-1.450999	-6.387620	-3.659838	0.000000	-10.000000	0.491667	-24.516666	324.500000	1023.000000	1023.000000	2046.000000
19.540001	-0.024573	-14.522717	-4.931947	-0.751933	-4.769727	-4.069108	0.000000	-10.000000	0.483333	-24.400000	316.166656	1023.000000	1023.000000	2046.000000
19.559999	-0.027693	-16.366554	-4.567000	-1.472566	-6.598077	-3.728912	0.000000	-10.000000	0.475000	-24.016666	308.000000	1023.000000	1023.000000	2046.000000
19.580000	-0.026456	-15.635513	-4.934296	-0.972915	-5.504268	-4.224034	0.000000	-10.000000	0.458333	-23.666666	300.000000	1023.000000	1023.000000	2046.000000
19.600000	-0.029488	-17.427692	-5.415750	-1.370117	-6.394240	-4.247585	0.000000	-10.000000	0.433333	-23.049999	292.166656	1023.000000	1023.000000	2046.000000
19.620001	-0.029820	-17.623888	-4.916337	-1.612907	-6.762395	-4.332249	0.000000	-10.000000	0.408333	-22.666666	284.500000	1023.000000	1023.000000	2046.000000
19.639999	-0.029112	-17.205328	-5.699617	-1.143307	-5.669826	-4.692578	0.000000	-10.000000	0.391667	-22.333334	277.000000	1023.000000	1023.000000	2046.000000
19.660000	-0.032335	-19.110132	-5.259138	-2.039225	-7.415895	-4.395874	0.000000	-10.000000	0.391667	-22.066668	269.500000	1023.000000	1023.000000	2046.000000
19.680000	-0.029962	-17.707365	-5.196213	-1.526779	-6.312422	-4.671952	0.000000	-10.000000	0.391667	-21.950001	262.166656	1023.000000	1023.000000	2046.000000
19.700001	-0.031269	-18.480068	-5.868428	-1.437004	-6.419163	-4.755473	0.000000	-10.000000	0.391667	-21.866667	254.833328	1023.000000	1023.000000	2046.000000
19.719999	-0.031907	-18.856754	-5.126013	-1.890681	-7.247724	-4.592337	0.000000	-10.000000	0.391667	-21.950001	247.500000	1023.000000	1023.000000	2046.000000
19.740000	-0.031092	-18.375103	-5.961161	-1.450562	-5.817504	-5.145875	0.000000	-10.000000	0.375000	-21.716667	240.166672	1023.000000	1023.000000	2046.000000
19.760000	-0.034766	-20.546474	-5.643061	-2.456366	-7.538137	-4.908910	0.000000	-10.000000	0.366667	-21.216667	232.833328	1023.000000	1023.000000	2046.000000
19.780001	-0.033912	-20.041988	-5.662389	-2.331041	-6.747183	-5.301375	0.000000	-10.000000	0.350000	-20.400000	225.833328	1023.000000	1023.000000	2046.000000
19.799999	-0.036572	-21.614088	-6.469624	-2.501815	-7.062804	-5.579846	0.000000	-10.000000	0.316667	-19.433332	219.000000	1023.000000	1023.000000	2046.000000
19.820000	-0.038058	-22.492399	-5.966037	-2.961915	-8.084026	-5.480421	0.000000	-10.000000	0.283333	-18.383333	212.666672	1023.000000	1023.000000	2046.000000
19.840000	-0.037701	-22.281122	-6.939923	-2.389814	-6.969058	-5.982327	0.000000	-10.000000	0.250000	-17.683332	206.500000	1023.000000	1023.000000	2046.000000
19.860001	-0.040495	-23.932251	-6.674129	-2.989453	-8.587876	-5.680791	0.000000	-10.000000	0.258333	-17.516666	200.500000	1023.000000	1023.000000	2046.000000
19.879999	-0.038458	-22.728695	-6.633428	-2.503769	-7.654114	-5.937384	0.000000	-10.000000	0.266667	-17.933332	194.500000	1023.000000	1023.000000	2046.000000
19.900000	-0.040016	-23.649750	-7.244941	-2.478858	-7.870855	-6.055095	0.000000	-10.000000	0.275000	-18.316668	188.500000	1023.000000	1023.000000	2046.000000
19.920000	-0.040280	-23.805523	-6.507997	-2.803904	-8.665341	-5.828281	0.000000	-10.000000	0.275000	-18.583334	182.500000	1023.000000	1023.000000	2046.000000
19.940001	-0.039166	-23.146856	-7.330235	-2.237794	-7.301971	-6.276855	0.000000	-10.000000	0.266667	-18.483334	176.500000	1023.000000	1023.000000	2046.000000
19.959999	-0.041936	-24.783987	-6.917976	-2.918145	-8.968770	-5.979097	0.000000	-10.000000	0.258333	-18.350000	170.166672	1023.000000	1023.000000	2046.000000
19.980000	-0.039878	-23.567869	-6.970315	-2.494109	-7.827775	-6.275671	0.000000	-10.000000	0.250000	-17.916666	163.833328	1023.000000	1023.000000	2046.000000
20.000000	-0.041877	-24.749580	-7.431028	-2.610648	-8.351886	-6.356018	0.000000	-10.000000	0.241667	-17.416666	157.833328	1023.000000	1023.000000	2046.000000
20.020000	-0.041566	-24.565727	-6.734194	-2.918091	-8.852047	-6.061396	0.000000	-10.000000	0.233333	-16.816668	152.166672	1023.000000	1023.000000	2046.000000
20.040001	-0.040960	-24.207119	-7.602264	-2.360841	-7.684572	-6.559442	0.000000	-10.000000	0.225000	-16.616667	146.666672	1023.000000	1023.000000	2046.000000
20.059999	-0.042839	-25.317871	-6.890803	-3.102327	-9.224693	-6.100047	0.000000	-10.000000	0.225000	-16.433334	141.000000	1023.000000	1023.000000	2046.000000
20.080000	-0.040460	-23.911875	-7.235661	-2.584024	-7.621652	-6.470537	0.000000	-10.000000	0.225000	-16.466667	135.500000	1023.000000	1023.000000	2046.000000
20.100000	-0.043038	-25.435671	-7.204564	-3.190902	-8.829046	-6.211160	0.000000	-10.000000	0.241667	-16.533333	130.000000	1023.000000	1023.000000	2046.000000
20.120001	-0.041373	-24.451498	-6.755929	-3.188903	-8.289885	-6.216781	0.000000	-10.000000	0.241667	-17.083334	124.333336	1023.000000	1023.000000	2046.000000
20.139999	-0.042032	-24.840956	-7.476929	-3.032915	-7.810624	-6.520489	0.000000	-10.000000	0.241667	-17.316668	118.500000	1023.000000	1023.000000	2046.000000
20.160000	-0.043376	-25.635376	-6.857251	-3.678425	-8.939395	-6.160306	0.000000	-10.000000	0.216667	-17.183334	112.833336	1023.000000	1023.000000	2046.000000
20.180000	-0.041567	-24.565891	-7.446448	-3.163454	-7.398526	-6.557464	0.000000	-10.000000	0.216667	-16.866667	107.166664	1023.000000	1023.000000	2046.000000
20.200001	-0.044579	-26.346010	-7.290382	-3.837147	-8.887185	-6.331296	0.000000	-10.000000	0.225000	-16.783333	101.666664	1023.000000	1023.000000	2046.000000
20.219999	-0.042811	-25.301096	-7.336050	-3.676772	-7.756208	-6.532066	0.000000	-10.000000	0.233333	-16.883333	96.000000	1023.000000	1023.000000	2046.000000
20.240000	-0.045695	-27.006021	-7.714656	-4.011227	-8.624698	-6.655440	0.000000	-10.000000	0.241667	-16.866667	90.333336	1023.000000	1023.000000	2046.000000
20.260000	-0.045196	-26.710831	-7.120692	-4.354792	-8.741836	-6.493512	0.000000	-10.000000	0.233333	-16.700001	84.666664	1023.000000	1023.000000	2046.000000
20.280001	-0.046471	-27.464550	-8.054728	-4.161382	-8.248833	-6.999608	0.000000	-10.000000	0.225000	-16.299999	79.000000	1023.000000	1023.000000	2046.000000
20.299999	-0.048056	-28.401041	-7.316516	-4.967371	-9.562121	-6.555033	0.000000	-10.000000	0.208333	-15.849999	73.666664	1023.000000	1023.000000	2046.000000
20.320000	-0.047244	-27.921362	-8.241212	-4.473965	-8.141887	-7.064300	0.000000	-10.000000	0.200000	-15.416667	68.333336	1023.000000	1023.000000	2046.000000
20.340000	-0.049695	-29.369572	-7.635122	-5.187036	-9.812271	-6.735142	0.000000	-10.000000	0.191667	-15.233334	63.166668	1023.000000	1023.000000	2046.000000
20.360001	-0.047547	-28.100201	-8.101650	-4.706794	-8.266392	-7.025365	0.000000	-10.000000	0.191667	-15.100000	58.000000	1023.000000	1023.000000	2046.000000
20.379999	-0.049956	-29.524132	-7.753128	-5.185817	-9.751891	-6.833295	0.000000	-10.000000	0.200000	-15.100000	53.000000	1023.000000	1023.000000	2046.000000
20.400000	-0.047444	-28.039259	-7.936011	-4.751533	-8.344850	-7.006866	0.000000	-10.000000	0.208333	-14.950000	48.000000	1023.000000	1023.000000	2046.000000
20.420000	-0.049887	-29.483274	-7.991024	-4.998723	-9.455111	-7.038417	0.000000	-10.000000	0.208333	-14.766666	43.000000	1023.000000	1023.000000	2046.000000
20.440001	-0.047684	-28.181404	-7.586575	-4.899378	-8.842595	-6.852856	0.000000	-10.000000	0.200000	-14.500000	38.000000	1023.000000	1023.000000	2046.000000
20.459999	-0.048873	-28.883701	-8.316395	-4.713984	-8.687151	-7.166171	0.000000	-10.000000	0.183333	-14.100000	33.166668	1023.000000	1023.000000	2046.000000
20.480000	-0.048869	-28.881371	-7.494545	-5.129424	-9.547670	-6.709731	0.000000	-10.000000	0.175000	-13.733334	28.500000	1023.000000	1023.000000	2046.000000
20.500000	-0.048012	-28.374819	-8.424680	-4.541022	-8.246170	-7.162947	0.000000	-10.000000	0.166667	-13.250000	24.000000	1023.000000	1023.000000	2046.000000
20.520000	-0.049193	-29.073082	-7.574646	-5.146249	-9.666385	-6.685802	0.000000	-10.000000	0.166667	-13.016667	19.500000	1023.000000	1023.000000	2046.000000
20.540001	-0.047687	-28.183229	-8.329518	-4.512810	-8.197441	-7.143460	0.000000	-10.000000	0.141667	-12.666667	15.166667	1023.000000	1023.000000	2046.000000
20.559999	-0.049943	-29.516037	-8.047738	-5.045640	-9.584867	-6.837791	0.000000	-10.000000	0.116667	-12.383333	11.000000	1023.000000	1023.000000	2046.000000
20.580000	-0.047633	-28.150909	-7.994359	-4.683072	-8.534288	-6.939190	0.000000	-10.000000	0.100000	-12.016666	7.000000	1023.000000	1023.000000	2046.000000
20.600000	-0.049996	-29.547544	-8.489216	-4.780284	-9.235682	-7.042363	0.000000	-10.000000	0.091667	-11.600000	3.166667	1023.000000	1023.000000	2046.000000
20.620001	-0.048314	-28.553537	-7.888704	-4.816942	-9.062237	-6.785654	0.000000	-10.000000	0.091667	-11.183333	-0.500000	1023.000000	1023.000000	2046.000000
20.639999	-0.049239	-29.100019	-8.790652	-4.472659	-8.628012	-7.208696	0.000000	-10.000000	0.091667	-10.866667	-4.000000	1023.000000	1023.000000	2046.000000
20.660000	-0.049302	-29.137419	-7.929515	-4.939879	-9.583371	-6.684653	0.000000	-10.000000	0.100000	-10.616667	-7.500000	1023.000000	1023.000000	2046.000000
20.680000	-0.048511	-28.669733	-8.821792	-4.302855	-8.323375	-7.221712	0.000000	-10.000000	0.100000	-10.383333	-11.000000	1023.000000	1023.000000	2046.000000
20.700001	-0.049938	-29.513216	-8.114676	-4.890924	-9.719180	-6.788435	0.000000	-10.000000	0.100000	-10.166667	-14.500000	1023.000000	1023.000000	2046.000000
20.719999	-0.048107	-28.431021	-8.636764	-4.322760	-8.312078	-7.159420	0.000000	-10.000000	0.100000	-9.966667	-17.833334	1023.000000	1023.000000	2046.000000
20.740000	-0.050386	-29.778374	-8.409046	-4.824656	-9.650192	-6.894479	0.000000	-10.000000	0.100000	-9.716667	-21.166666	1023.000000	1023.000000	2046.000000
20.760000	-0.047846	-28.277164	-8.272873	-4.434285	-8.573894	-6.996113	0.000000	-10.000000	0.091667	-9.466667	-24.333334	1023.000000	1023.000000	2046.000000
20.780001	-0.050051	-29.580187	-8.729045	-4.561087	-9.170550	-7.119505	0.000000	-10.000000	0.083333	-9.200000	-27.666666	1023.000000	1023.000000	2046.000000
20.799999	-0.048242	-28.511030	-8.019375	-4.674611	-9.017731	-6.799314	0.000000	-10.000000	0.075000	-8.983334	-30.833334	1023.000000	1023.000000	2046.000000
20.820000	-0.049497	-29.252544	-8.847550	-4.350810	-8.771830	-7.282354	0.000000	-10.000000	0.066667	-8.733334	-33.833332	1023.000000	1023.000000	2046.000000
20.840000	-0.048589	-28.716124	-7.931193	-4.722776	-9.296938	-6.765216	0.000000	-10.000000	0.066667	-8.466667	-36.666668	1023.000000	1023.000000	2046.000000
20.860001	-0.049069	-28.999496	-8.913188	-4.230247	-8.519110	-7.336951	0.000000	-10.000000	0.066667	-8.150001	-39.500000	1023.000000	1023.000000	2046.000000
20.879999	-0.048700	-28.781927	-7.943527	-4.738526	-9.347453	-6.752421	0.000000	-10.000000	0.066667	-7.766667	-42.333332	1023.000000	1023.000000	2046.000000
20.900000	-0.048635	-28.743500	-8.872636	-4.169725	-8.338741	-7.362397	0.000000	-10.000000	0.058333	-7.466667	-45.000000	1023.000000	1023.000000	2046.000000
20.920000	-0.049587	-29.305769	-8.061025	-4.765676	-9.665705	-6.813363	0.000000	-10.000000	0.050000	-7.250000	-47.333332	1023.000000	1023.000000	2046.000000
20.940001	-0.048246	-28.513327	-8.782544	-4.180142	-8.266604	-7.284035	0.000000	-10.000000	0.050000	-7.050000	-49.833332	1023.000000	1023.000000	2046.000000
20.959999	-0.049918	-29.501577	-8.111683	-4.767083	-9.765277	-6.857534	0.000000	-10.000000	0.050000	-6.950000	-52.166668	1023.000000	1023.000000	2046.000000
20.980000	-0.048171	-28.468966	-8.670452	-4.177878	-8.335111	-7.285524	0.000000	-10.000000	0.058333	-6.850000	-54.500000	1023.000000	1023.000000	2046.000000
21.000000	-0.050547	-29.873533	-8.376395	-4.663904	-9.790109	-7.043126	0.000000	-10.000000	0.058333	-6.716667	-56.833332	1023.000000	1023.000000	2046.000000
21.020000	-0.049151	-29.048052	-8.997128	-4.233634	-8.479056	-7.338236	0.000000	-10.000000	0.058333	-6.500000	-59.166668	1023.000000	1023.000000	2046.000000
21.040001	-0.052301	-30.909946	-8.698979	-4.812974	-10.193712	-7.204280	0.000000	-10.000000	0.050000	-6.100000	-61.500000	1023.000000	1023.000000	2046.000000
21.059999	-0.051051	-30.171379	-9.199244	-4.446069	-8.908565	-7.617502	0.000000	-10.000000	0.050000	-5.600000	-63.500000	1023.000000	1023.000000	2046.000000
21.080000	-0.053846	-31.823048	-9.003342	-4.941858	-10.355256	-7.522593	0.000000	-10.000000	0.050000	-5.000000	-65.333336	1023.000000	1023.000000	2046.000000
21.100000	-0.051444	-30.403633	-9.192013	-4.566410	-8.988647	-7.656563	0.000000	-10.000000	0.050000	-4.466667	-67.000000	1023.000000	1023.000000	2046.000000
21.120001	-0.054507	-32.213497	-9.043867	-5.110587	-10.469972	-7.589071	0.000000	-10.000000	0.050000	-4.083333	-68.333336	1023.000000	1023.000000	2046.000000
21.139999	-0.051593	-30.491488	-8.943766	-4.752171	-9.261194	-7.534358	0.000000	-10.000000	0.050000	-3.966667	-69.666664	1023.000000	1023.000000	2046.000000
21.160000	-0.053815	-31.804722	-9.192755	-4.847341	-10.138782	-7.625844	0.000000	-10.000000	0.050000	-4.066667	-71.000000	1023.000000	1023.000000	2046.000000
21.180000	-0.051467	-30.416828	-8.770782	-4.779955	-9.393851	-7.472239	0.000000	-10.000000	0.050000	-4.083333	-72.500000	1023.000000	1023.000000	2046.000000
21.200001	-0.054084	-31.963545	-9.472408	-4.814122	-9.726655	-7.950359	0.000000	-10.000000	0.041667	-3.766667	-73.833336	1023.000000	1023.000000	2046.000000
21.219999	-0.052958	-31.298439	-8.761370	-5.301744	-9.747834	-7.487491	0.000000	-10.000000	0.025000	-2.583333	-75.000000	1023.000000	1023.000000	2046.000000
21.240000	-0.055571	-32.842426	-9.818909	-5.159916	-9.637969	-8.225630	0.000000	-10.000000	0.008333	-1.300000	-75.666664	1023.000000	1023.000000	2046.000000
21.260000	-0.055674	-32.903042	-9.068083	-5.716987	-10.412962	-7.705008	0.000000	-10.000000	0.000000	0.366667	-76.000000	1023.000000	1023.000000	2046.000000
21.280001	-0.057254	-33.837315	-10.375407	-5.180914	-9.765185	-8.515809	0.000000	-10.000000	0.008333	1.350000	-76.000000	1023.000000	1023.000000	2046.000000
21.299999	-0.057715	-34.109318	-9.537453	-5.693092	-10.998559	-7.880214	0.000000	-10.000000	0.016667	2.166667	-76.000000	1023.000000	1023.000000	2046.000000
21.320000	-0.057448	-33.951672	-10.512125	-5.000859	-9.926720	-8.511969	0.000000	-10.000000	0.025000	1.850000	-76.000000	1023.000000	1023.000000	2046.000000
21.340000	-0.058499	-34.573200	-9.927527	-5.395327	-11.194543	-8.055801	0.000000	-10.000000	0.033333	0.816667	-76.000000	1023.000000	1023.000000	2046.000000
21.360001	-0.056361	-33.309399	-10.138589	-4.811151	-9.972878	-8.386779	0.000000	-10.000000	0.041667	-0.566667	-76.000000	1023.000000	1023.000000	2046.000000
21.379999	-0.058891	-34.804310	-10.370547	-5.042821	-10.965369	-8.425570	0.000000	-10.000000	0.041667	-1.333333	-76.000000	1023.000000	1023.000000	2046.000000
21.400000	-0.056533	-33.411182	-9.913388	-4.951754	-10.385593	-8.160447	0.000000	-10.000000	0.033333	-0.766667	-76.000000	1023.000000	1023.000000	2046.000000
21.420000	-0.058887	-34.802368	-10.843972	-4.787691	-10.488993	-8.681710	0.000000	-10.000000	0.016667	0.833333	-76.000000	1023.000000	1023.000000	2046.000000
21.440001	-0.057496	-33.980274	-9.934447	-5.160941	-10.859113	-8.025773	0.000000	-10.000000	0.000000	3.383333	-76.000000	1023.000000	1023.000000	2046.000000
21.459999	-0.058444	-34.540295	-11.040181	-4.616549	-10.116370	-8.767194	0.000000	-10.000000	-0.025000	6.350000	-76.000000	1023.000000	1023.000000	2046.000000
21.480000	-0.058349	-34.484394	-10.130378	-5.207103	-11.136795	-8.010120	0.000000	-10.000000	-0.041667	9.066667	-76.000000	1023.000000	1023.000000	2046.000000
21.500000	-0.057625	-34.056290	-10.995599	-4.567297	-9.875217	-8.618178	0.000000	-10.000000	-0.066667	11.066667	-76.000000	1023.000000	1023.000000	2046.000000
21.520000	-0.059131	-34.946640	-10.586056	-5.153442	-11.083241	-8.123902	0.000000	-10.000000	-0.083333	12.183333	-76.000000	1023.000000	1023.000000	2046.000000
21.540001	-0.056756	-33.542976	-10.609210	-4.842092	-9.898293	-8.193382	0.000000	-10.000000	-0.100000	12.716667	-76.000000	1023.000000	1023.000000	2046.000000
21.559999	-0.058992	-34.864204	-11.029425	-5.123680	-10.462426	-8.248672	0.000000	-10.000000	-0.108333	13.033334	-59.333332	1023.000000	1023.000000	2046.000000
21.580000	-0.056492	-33.386559	-10.283292	-5.322904	-9.978211	-7.802154	0.000000	-10.000000	-0.116667	13.383334	-25.666666	1023.000000	1023.000000	2046.000000
21.600000	-0.058561	-34.609806	-11.075008	-5.233221	-9.975650	-8.325930	0.000000	-10.000000	-0.133333	14.033334	9.500000	1023.000000	1023.000000	2046.000000
21.620001	-0.056632	-33.469513	-10.137474	-5.690473	-9.970300	-7.671266	0.000000	-10.000000	-0.158333	14.816667	29.500000	1023.000000	1023.000000	2046.000000
21.639999	-0.058317	-34.465515	-11.143844	-5.346418	-9.538414	-8.436839	0.000000	-10.000000	-0.166667	15.466667	34.333332	1023.000000	1023.000000	2046.000000
21.660000	-0.056830	-33.586567	-10.078556	-5.961553	-9.913988	-7.632472	0.000000	-10.000000	-0.150000	15.766666	39.333332	1023.000000	1023.000000	2046.000000
21.680000	-0.058083	-34.327267	-11.135903	-5.598428	-9.164964	-8.427970	0.000000	-10.000000	-0.133333	15.916667	44.666668	1023.000000	1023.000000	2046.000000
21.700001	-0.057771	-34.142620	-10.100145	-6.322905	-10.084142	-7.635427	0.000000	-10.000000	-0.141667	16.016666	49.833332	1023.000000	1023.000000	2046.000000
21.719999	-0.058150	-34.366886	-11.125747	-5.856099	-8.993219	-8.391822	0.000000	-10.000000	-0.166667	16.833332	55.166668	1023.000000	1023.000000	2046.000000
21.740000	-0.058778	-34.737888	-10.212766	-6.609588	-10.203049	-7.712485	0.000000	-10.000000	-0.183333	17.650000	60.666668	1023.000000	1023.000000	2046.000000
21.760000	-0.058311	-34.461906	-11.076135	-6.228711	-8.879451	-8.277610	0.000000	-10.000000	-0.191667	18.316666	66.500000	1023.000000	1023.000000	2046.000000
21.780001	-0.059593	-35.219563	-10.463432	-6.837405	-10.117501	-7.801223	0.000000	-10.000000	-0.183333	18.250000	72.500000	1023.000000	1023.000000	2046.000000
21.799999	-0.057848	-34.187878	-10.838556	-6.489452	-8.777369	-8.082500	0.000000	-10.000000	-0.175000	17.933334	78.500000	1023.000000	1023.000000	2046.000000
21.820000	-0.059486	-35.156338	-10.633373	-6.860656	-9.828835	-7.833473	0.000000	-10.000000	-0.158333	17.666668	84.500000	1023.000000	1023.000000	2046.000000
21.840000	-0.056639	-33.473465	-10.313662	-6.617411	-8.791325	-7.751070	0.000000	-10.000000	-0.166667	17.566668	90.500000	1023.000000	1023.000000	2046.000000
21.860001	-0.058590	-34.626839	-10.623448	-6.682330	-9.397147	-7.923912	0.000000	-10.000000	-0.158333	17.716667	96.500000	1023.000000	1023.000000	2046.000000
21.879999	-0.055365	-32.720783	-9.934057	-6.638286	-8.693700	-7.454738	0.000000	-10.000000	-0.166667	17.833334	102.500000	1023.000000	1023.000000	2046.000000
21.900000	-0.056865	-33.607079	-10.678179	-6.405558	-8.618238	-7.905102	0.000000	-10.000000	-0.175000	18.116667	108.500000	1023.000000	1023.000000	2046.000000
21.920000	-0.054531	-32.227734	-9.519847	-6.697953	-8.887945	-7.121987	0.000000	-10.000000	-0.208333	18.366667	114.500000	1023.000000	1023.000000	2046.000000
21.940001	-0.054644	-32.294422	-10.476337	-6.090336	-7.939429	-7.788320	0.000000	-10.000000	-0.233333	18.933332	120.500000	1023.000000	1023.000000	2046.000000
21.959999	-0.053916	-31.864334	-9.483459	-6.551682	-8.814192	-7.015001	0.000000	-10.000000	-0.250000	19.549999	126.666664	1023.000000	1023.000000	2046.000000
21.980000	-0.052143	-30.816227	-10.005784	-5.888622	-7.441178	-7.480643	0.000000	-10.000000	-0.266667	20.049999	133.000000	1023.000000	1023.000000	2046.000000
22.000000	-0.053004	-31.325348	-9.571522	-6.246136	-8.457737	-7.049953	0.000000	-10.000000	-0.275000	20.433334	139.666672	1023.000000	1023.000000	2046.000000
22.020000	-0.050016	-29.559565	-9.343814	-5.822998	-7.359747	-7.033005	0.000000	-10.000000	-0.291667	20.483334	146.333328	1023.000000	1023.000000	2046.000000
22.040001	-0.051669	-30.536413	-9.890628	-5.786204	-7.661118	-7.198463	0.000000	-10.000000	-0.275000	20.816668	153.166672	1023.000000	1023.000000	2046.000000
22.059999	-0.048556	-28.696686	-8.865866	-5.908156	-7.434172	-6.488493	0.000000	-10.000000	-0.283333	20.866667	160.000000	1023.000000	1023.000000	2046.000000
22.080000	-0.049547	-29.282070	-9.892433	-5.407863	-6.848731	-7.133042	0.000000	-10.000000	-0.250000	20.950001	167.000000	1023.000000	1023.000000	2046.000000
22.100000	-0.047688	-28.183390	-8.682060	-5.757950	-7.447042	-6.296338	0.000000	-10.000000	-0.266667	20.950001	174.000000	1023.000000	1023.000000	2046.000000
22.120001	-0.047021	-27.789322	-9.509504	-5.145921	-6.228308	-6.905588	0.000000	-10.000000	-0.266667	20.850000	181.000000	1023.000000	1023.000000	2046.000000
22.139999	-0.046908	-27.722652	-8.735135	-5.598020	-7.187410	-6.202088	0.000000	-10.000000	-0.300000	20.750000	188.000000	1023.000000	1023.000000	2046.000000
22.160000	-0.044588	-26.351597	-8.896557	-5.046818	-5.944781	-6.463442	0.000000	-10.000000	-0.300000	20.683334	195.000000	1023.000000	1023.000000	2046.000000
22.180000	-0.045984	-27.176762	-9.025428	-5.282894	-6.591736	-6.276703	0.000000	-10.000000	-0.291667	20.600000	202.000000	1023.000000	1023.000000	2046.000000
22.200001	-0.042766	-25.274517	-8.216186	-5.186862	-6.028955	-5.842514	0.000000	-10.000000	-0.291667	20.666666	208.833328	1023.000000	1023.000000	2046.000000
22.219999	-0.043934	-25.965088	-9.031222	-4.777111	-5.768015	-6.388739	0.000000	-10.000000	-0.283333	20.850000	215.666672	1023.000000	1023.000000	2046.000000
22.240000	-0.041395	-24.464312	-7.830667	-5.202982	-6.040874	-5.389789	0.000000	-10.000000	-0.266667	21.083334	222.500000	1023.000000	1023.000000	2046.000000
22.260000	-0.041648	-24.614021	-8.759766	-4.549447	-5.141439	-6.163369	0.000000	-10.000000	-0.266667	21.283333	229.666672	1023.000000	1023.000000	2046.000000
22.280001	-0.040666	-24.033756	-7.693488	-5.042723	-5.999063	-5.298483	0.000000	-10.000000	-0.258333	21.100000	236.833328	1023.000000	1023.000000	2046.000000
22.299999	-0.039048	-23.077351	-8.269755	-4.427742	-4.636209	-5.743646	0.000000	-10.000000	-0.283333	21.266666	244.000000	1023.000000	1023.000000	2046.000000
22.320000	-0.039625	-23.418520	-7.790027	-4.794809	-5.632863	-5.200822	0.000000	-10.000000	-0.283333	21.266666	251.000000	1023.000000	1023.000000	2046.000000
22.340000	-0.036883	-21.797960	-7.723622	-4.349793	-4.443750	-5.280794	0.000000	-10.000000	-0.283333	21.500000	258.000000	1023.000000	1023.000000	2046.000000
22.360001	-0.038426	-22.709713	-7.951301	-4.466592	-5.093180	-5.198640	0.000000	-10.000000	-0.283333	21.433332	265.166656	1023.000000	1023.000000	2046.000000
22.379999	-0.035319	-20.873367	-7.296982	-4.342577	-4.461438	-4.772372	0.000000	-10.000000	-0.283333	21.466667	272.333344	1023.000000	1023.000000	2046.000000
22.400000	-0.037473	-22.146290	-8.084053	-4.176607	-4.684846	-5.200784	0.000000	-10.000000	-0.316667	21.616667	279.500000	1023.000000	1023.000000	2046.000000
22.420000	-0.035144	-20.770269	-7.075890	-4.495901	-4.704966	-4.493513	0.000000	-10.000000	-0.316667	21.683334	286.666656	1023.000000	1023.000000	2046.000000
22.440001	-0.036866	-21.787767	-8.097335	-4.083216	-4.304557	-5.302660	0.000000	-10.000000	-0.333333	21.766666	293.833344	1023.000000	1023.000000	2046.000000
22.459999	-0.034526	-20.404984	-6.873098	-4.528035	-4.657027	-4.346823	0.000000	-10.000000	-0.333333	21.816668	301.166656	1023.000000	1023.000000	2046.000000
22.480000	-0.034607	-20.452721	-7.808034	-3.884972	-3.687885	-5.071828	0.000000	-10.000000	-0.350000	21.950001	308.500000	1023.000000	1023.000000	2046.000000
22.500000	-0.033080	-19.550131	-6.476882	-4.587627	-4.557138	-3.928484	0.000000	-10.000000	-0.350000	22.250000	315.833344	1023.000000	1023.000000	2046.000000
22.520000	-0.031950	-18.882256	-7.310601	-3.754467	-3.238782	-4.578406	0.000000	-10.000000	-0.325000	22.116667	323.166656	1023.000000	1023.000000	2046.000000
22.540001	-0.030623	-18.098410	-6.255129	-4.146473	-4.066699	-3.630109	0.000000	-10.000000	-0.316667	22.233334	330.500000	1023.000000	1023.000000	2046.000000
22.559999	-0.029713	-17.560297	-6.880951	-3.580624	-2.857443	-4.241279	0.000000	-10.000000	-0.316667	22.200001	337.833344	1023.000000	1023.000000	2046.000000
22.580000	-0.030964	-18.300018	-6.673288	-4.083416	-3.719324	-3.823992	0.000000	-10.000000	-0.341667	22.566668	345.333344	1023.000000	1023.000000	2046.000000
22.600000	-0.029101	-17.198883	-6.427000	-4.071988	-2.941486	-3.758410	0.000000	-10.000000	-0.350000	22.900000	352.666656	1023.000000	1023.000000	2046.000000
22.620001	-0.031716	-18.744200	-7.244287	-4.164022	-3.211610	-4.124282	0.000000	-10.000000	-0.341667	23.133333	360.333344	1023.000000	1023.000000	2046.000000
22.639999	-0.029682	-17.542149	-6.170800	-4.564166	-3.511260	-3.295923	0.000000	-10.000000	-0.341667	23.166668	368.000000	1023.000000	1023.000000	2046.000000
22.660000	-0.030584	-18.075254	-7.395195	-3.962092	-2.637735	-4.080234	0.000000	-10.000000	-0.325000	23.133333	375.833344	1023.000000	1023.000000	2046.000000
22.680000	-0.029092	-17.193590	-6.238497	-4.402628	-3.484464	-3.068002	0.000000	-10.000000	-0.316667	23.050001	383.500000	1023.000000	1023.000000	2046.000000
22.700001	-0.027426	-16.208796	-6.862038	-3.663668	-2.135828	-3.547262	0.000000	-10.000000	-0.291667	23.033333	391.166656	1023.000000	1023.000000	2046.000000
22.719999	-0.027055	-15.989314	-6.150598	-4.060475	-2.996029	-2.782211	0.000000	-10.000000	-0.291667	22.650000	399.000000	1023.000000	1023.000000	2046.000000
22.740000	-0.024066	-14.223048	-6.011854	-3.557127	-1.790959	-2.863108	0.000000	-10.000000	-0.275000	22.350000	406.666656	1023.000000	1023.000000	2046.000000
22.760000	-0.025231	-14.911291	-6.339645	-3.619818	-2.152017	-2.799810	0.000000	-10.000000	-0.283333	22.200001	414.166656	1023.000000	1023.000000	2046.000000
22.780001	-0.021867	-12.923110	-5.229580	-3.670601	-1.930814	-2.092114	0.000000	-10.000000	-0.275000	22.266668	421.500000	1023.000000	1023.000000	2046.000000
22.799999	-0.022806	-13.478195	-6.304832	-3.206845	-1.277309	-2.689210	0.000000	-10.000000	-0.291667	22.450001	429.000000	1023.000000	1023.000000	2046.000000
22.820000	-0.020471	-12.098276	-4.995743	-3.680251	-1.817539	-1.604743	0.000000	-10.000000	-0.308333	22.483334	436.500000	1023.000000	1023.000000	2046.000000
22.840000	-0.020328	-12.013775	-6.018014	-2.999330	-0.731001	-2.265429	0.000000	-10.000000	-0.316667	22.650000	444.000000	1023.000000	1023.000000	2046.000000
22.860001	-0.019033	-11.248204	-4.953997	-3.472673	-1.593075	-1.228460	0.000000	-10.000000	-0.316667	22.616667	451.500000	1023.000000	1023.000000	2046.000000
22.879999	-0.017316	-10.233710	-5.468732	-2.792701	-0.317063	-1.655214	0.000000	-10.000000	-0.300000	22.466667	459.166656	1023.000000	1023.000000	2046.000000
22.900000	-0.017194	-10.161856	-4.968954	-3.055413	-1.103947	-1.033541	0.000000	-10.000000	-0.291667	22.316668	466.666656	1023.000000	1023.000000	2046.000000
22.920000	-0.013967	-8.254432	-4.676594	-2.636381	0.039146	-0.980604	0.000000	-10.000000	-0.291667	22.100000	474.166656	1023.000000	1023.000000	2046.000000
22.940001	-0.014593	-8.624621	-4.643589	-2.678599	-0.452524	-0.849910	0.000000	-10.000000	-0.275000	21.950001	481.500000	1023.000000	1023.000000	2046.000000
22.959999	-0.011048	-6.529280	-4.029706	-2.541733	0.519234	-0.477075	0.000000	-10.000000	-0.266667	21.666666	488.833344	1023.000000	1023.000000	2046.000000
22.980000	-0.011871	-7.015480	-4.098433	-2.549843	0.151834	-0.519038	0.000000	-10.000000	-0.250000	21.450001	496.166656	1023.000000	1023.000000	2046.000000
23.000000	-0.008225	-4.861010	-3.119654	-2.509820	0.876010	-0.107546	0.000000	-10.000000	-0.241667	21.133333	503.333344	1023.000000	1023.000000	2046.000000
23.020000	-0.009679	-5.720142	-3.603653	-2.469126	0.935100	-0.582463	0.000000	-10.000000	-0.233333	20.500000	510.500000	1023.000000	1023.000000	2046.000000
23.040001	-0.006833	-4.038206	-2.158936	-2.913801	0.822047	0.212485	0.000000	-10.000000	-0.216667	19.850000	517.500000	1023.000000	1023.000000	2046.000000
23.059999	-0.008182	-4.835851	-3.070728	-2.459172	1.392816	-0.698768	0.000000	-10.000000	-0.191667	18.850000	524.166687	1023.000000	1023.000000	2046.000000
23.080000	-0.007370	-4.355876	-1.879009	-3.093988	0.469832	0.147289	0.000000	-10.000000	-0.175000	18.266666	530.500000	1023.000000	1023.000000	2046.000000
23.100000	-0.007279	-4.302169	-2.480074	-2.657098	1.423725	-0.588721	0.000000	-10.000000	-0.133333	17.316668	536.500000	1023.000000	1023.000000	2046.000000
23.120001	-0.008574	-5.067194	-1.934888	-3.260278	0.268637	-0.140665	0.000000	-10.000000	-0.108333	16.316668	542.500000	1023.000000	1023.000000	2046.000000
23.139999	-0.007331	-4.332770	-1.973058	-3.037356	1.113087	-0.435443	0.000000	-10.000000	-0.058333	14.666667	548.166687	1023.000000	1023.000000	2046.000000
23.160000	-0.009851	-5.821986	-2.131302	-3.262327	0.177873	-0.606229	0.000000	-10.000000	-0.033333	12.366667	553.500000	1023.000000	1023.000000	2046.000000
23.180000	-0.007966	-4.708047	-1.481742	-3.331637	0.439256	-0.333924	0.000000	-10.000000	0.000000	9.266667	558.000000	1023.000000	1023.000000	2046.000000
23.200001	-0.010886	-6.433889	-2.295477	-3.147997	0.000917	-0.991332	0.000000	-10.000000	0.041667	4.100000	561.666687	1023.000000	1023.000000	2046.000000
23.219999	-0.009285	-5.487420	-1.290545	-3.388230	-0.377152	-0.431493	0.000000	-10.000000	0.075000	-0.916667	563.833313	1023.000000	1023.000000	2046.000000
23.240000	-0.012398	-7.327319	-2.410607	-2.937540	-0.572180	-1.406992	0.000000	-10.000000	0.108333	-6.633334	564.833313	1023.000000	1023.000000	2046.000000
23.260000	-0.011170	-6.601188	-1.380126	-3.285547	-1.213509	-0.722006	0.000000	-10.000000	0.141667	-10.750000	565.000000	1023.000000	1023.000000	2046.000000
23.280001	-0.013651	-8.067539	-2.636050	-2.703351	-0.885553	-1.842585	0.000000	-10.000000	0.191667	-14.466667	565.000000	1023.000000	1023.000000	2046.000000
23.299999	-0.013881	-8.203843	-1.762917	-3.212704	-2.093021	-1.135202	0.000000	-10.000000	0.250000	-16.850000	565.000000	1023.000000	1023.000000	2046.000000
23.320000	-0.014694	-8.684164	-2.601498	-2.591160	-1.410232	-2.081274	0.000000	-10.000000	0.300000	-18.616667	557.166687	1023.000000	1023.000000	2046.000000
23.340000	-0.016936	-10.009458	-2.476772	-2.966626	-2.694319	-1.871741	0.000000	-10.000000	0.350000	-20.416668	547.166687	1023.000000	1023.000000	2046.000000
23.360001	-0.016117	-9.525388	-2.377114	-2.684479	-2.318192	-2.145603	0.000000	-10.000000	0.391667	-21.866667	534.666687	1023.000000	1023.000000	2046.000000
23.379999	-0.019401	-11.465715	-3.176014	-2.646287	-3.009933	-2.633481	0.000000	-10.000000	0.433333	-23.216667	527.500000	1023.000000	1023.000000	2046.000000
23.400000	-0.018070	-10.679092	-2.441991	-2.801193	-3.169535	-2.266373	0.000000	-10.000000	0.475000	-24.216667	519.833313	1023.000000	1023.000000	2046.000000
23.420000	-0.021431	-12.665822	-3.585799	-2.490021	-3.442816	-3.147187	0.000000	-10.000000	0.516667	-25.133333	511.666656	1023.000000	1023.000000	2046.000000
23.440001	-0.019991	-11.814405	-2.670354	-2.775146	-3.774912	-2.593995	0.000000	-10.000000	0.550000	-26.016666	503.166656	1023.000000	1023.000000	2046.000000
23.459999	-0.023330	-13.788310	-3.797726	-2.447590	-4.042814	-3.500180	0.000000	-10.000000	0.591667	-26.833334	494.333344	1023.000000	1023.000000	2046.000000
23.480000	-0.021870	-12.924983	-3.017420	-2.738282	-4.222159	-2.947121	0.000000	-10.000000	0.625000	-27.683334	485.500000	1023.000000	1023.000000	2046.000000
23.500000	-0.025048	-14.803530	-4.085913	-2.428913	-4.491227	-3.797476	0.000000	-10.000000	0.658333	-28.150000	476.333344	1023.000000	1023.000000	2046.000000
23.520000	-0.023639	-13.970389	-3.116926	-2.802252	-4.869444	-3.181767	0.000000	-10.000000	0.658333	-28.583334	467.000000	1023.000000	1023.000000	2046.000000
23.540001	-0.026503	-15.663053	-4.373144	-2.424783	-4.746394	-4.118731	0.000000	-10.000000	0.666667	-28.733334	457.333344	1023.000000	1023.000000	2046.000000
23.559999	-0.025374	-14.996205	-3.187443	-2.911222	-5.540621	-3.356919	0.000000	-10.000000	0.666667	-29.216667	447.833344	1023.000000	1023.000000	2046.000000
23.580000	-0.027166	-16.054810	-4.393271	-2.319871	-4.904346	-4.437322	0.000000	-10.000000	0.683333	-29.666668	438.166656	1023.000000	1023.000000	2046.000000
23.600000	-0.026790	-15.833036	-3.344084	-2.908157	-5.948427	-3.632368	0.000000	-10.000000	0.725000	-30.366667	428.333344	1023.000000	1023.000000	2046.000000
23.620001	-0.027786	-16.421684	-4.355546	-2.331615	-5.122214	-4.612309	0.000000	-10.000000	0.766667	-30.783335	418.000000	1023.000000	1023.000000	2046.000000
23.639999	-0.027549	-16.281420	-3.319833	-2.916221	-6.222443	-3.822924	0.000000	-10.000000	0.808333	-31.350000	407.666656	1023.000000	1023.000000	2046.000000
23.660000	-0.028081	-16.595631	-4.193373	-2.348431	-5.323936	-4.729890	0.000000	-10.000000	0.825000	-31.816668	397.166656	1023.000000	1023.000000	2046.000000
23.680000	-0.028553	-16.874538	-3.557888	-2.872066	-6.371324	-4.073262	0.000000	-10.000000	0.841667	-32.416668	386.666656	1023.000000	1023.000000	2046.000000
23.700001	-0.027812	-16.436687	-3.955529	-2.409406	-5.495252	-4.576500	0.000000	-10.000000	0.841667	-32.683334	375.833344	1023.000000	1023.000000	2046.000000
23.719999	-0.029653	-17.524658	-3.822748	-2.735224	-6.584513	-4.382173	0.000000	-10.000000	0.833333	-32.583336	365.000000	1023.000000	1023.000000	2046.000000
23.740000	-0.028832	-17.039909	-3.944312	-2.498042	-5.908042	-4.689513	0.000000	-10.000000	0.833333	-32.566666	354.000000	1023.000000	1023.000000	2046.000000
23.760000	-0.031045	-18.347424	-4.095672	-2.712187	-6.768283	-4.771282	0.000000	-10.000000	0.833333	-32.400002	343.166656	1023.000000	1023.000000	2046.000000
23.780001	-0.029358	-17.350691	-3.758031	-2.530060	-6.207440	-4.855158	0.000000	-10.000000	0.833333	-32.700001	332.333344	1023.000000	1023.000000	2046.000000
23.799999	-0.032541	-19.231798	-4.430498	-2.847248	-6.792474	-5.161580	0.000000	-10.000000	0.833333	-32.549999	321.500000	1023.000000	1023.000000	2046.000000
23.820000	-0.030149	-17.818090	-3.523615	-2.928721	-6.707655	-4.658098	0.000000	-10.000000	0.841667	-32.700001	310.500000	1023.000000	1023.000000	2046.000000
23.840000	-0.032657	-19.300083	-4.621301	-2.590935	-6.656252	-5.431595	0.000000	-10.000000	0.833333	-32.333336	299.500000	1023.000000	1023.000000	2046.000000
23.860001	-0.031246	-18.466150	-3.659381	-3.093229	-6.991590	-4.721950	0.000000	-10.000000	0.816667	-32.183334	288.666656	1023.000000	1023.000000	2046.000000
23.879999	-0.034147	-20.180769	-4.951703	-2.719216	-6.591532	-5.918318	0.000000	-10.000000	0.783333	-31.383333	278.000000	1023.000000	1023.000000	2046.000000
23.900000	-0.033834	-19.995640	-3.893870	-3.611307	-7.404349	-5.086113	0.000000	-10.000000	0.733333	-30.666666	267.666656	1023.000000	1023.000000	2046.000000
23.920000	-0.036321	-21.465822	-5.100568	-3.371517	-6.816184	-6.177553	0.000000	-10.000000	0.683333	-29.683334	257.500000	1023.000000	1023.000000	2046.000000
23.940001	-0.037281	-22.032803	-4.460818	-4.076522	-7.956079	-5.539382	0.000000	-10.000000	0.633333	-28.733334	247.500000	1023.000000	1023.000000	2046.000000
23.959999	-0.038607	-22.816851	-5.484485	-3.663302	-7.238816	-6.430247	0.000000	-10.000000	0.608333	-27.800001	237.833328	1023.000000	1023.000000	2046.000000
23.980000	-0.039955	-23.613605	-4.986599	-4.051954	-8.598225	-5.976828	0.000000	-10.000000	0.566667	-26.550001	228.500000	1023.000000	1023.000000	2046.000000
24.000000	-0.040300	-23.817442	-5.892836	-3.609125	-7.727468	-6.588014	0.000000	-10.000000	0.541667	-25.916668	219.666672	1023.000000	1023.000000	2046.000000
24.020000	-0.041489	-24.519966	-5.674320	-3.887645	-8.734847	-6.223153	0.000000	-10.000000	0.516667	-25.383333	211.000000	1023.000000	1023.000000	2046.000000
24.040001	-0.040884	-24.162403	-6.109655	-3.454894	-7.933808	-6.664045	0.000000	-10.000000	0.516667	-25.233334	202.500000	1023.000000	1023.000000	2046.000000
24.059999	-0.042494	-25.113670	-6.044079	-3.687067	-8.880099	-6.502425	0.000000	-10.000000	0.500000	-24.983334	194.166672	1023.000000	1023.000000	2046.000000
24.080000	-0.041709	-24.650034	-6.269075	-3.456312	-8.149862	-6.774786	0.000000	-10.000000	0.500000	-24.450001	186.000000	1023.000000	1023.000000	2046.000000
24.100000	-0.043717	-25.836576	-6.407846	-3.695047	-8.966731	-6.766951	0.000000	-10.000000	0.475000	-24.033333	178.000000	1023.000000	1023.000000	2046.000000
24.120001	-0.042783	-25.284710	-6.384728	-3.598912	-8.417020	-6.884048	0.000000	-10.000000	0.458333	-23.266666	170.000000	1023.000000	1023.000000	2046.000000
24.139999	-0.044747	-26.445414	-6.566225	-3.757262	-9.203572	-6.918355	0.000000	-10.000000	0.425000	-22.616667	162.000000	1023.000000	1023.000000	2046.000000
24.160000	-0.043725	-25.841736	-6.682550	-3.610066	-8.490504	-7.058617	0.000000	-10.000000	0.391667	-21.850000	154.333328	1023.000000	1023.000000	2046.000000
24.180000	-0.045396	-26.828875	-6.721797	-3.859963	-9.345854	-6.901261	0.000000	-10.000000	0.366667	-21.200001	147.000000	1023.000000	1023.000000	2046.000000
24.200001	-0.044548	-26.327682	-6.942693	-3.670925	-8.551070	-7.162994	0.000000	-10.000000	0.350000	-20.750000	140.000000	1023.000000	1023.000000	2046.000000
24.219999	-0.045996	-27.183361	-6.858414	-4.039157	-9.353198	-6.932591	0.000000	-10.000000	0.350000	-20.416668	133.000000	1023.000000	1023.000000	2046.000000
24.240000	-0.044923	-26.549297	-6.885564	-3.972778	-8.588042	-7.102914	0.000000	-10.000000	0.350000	-20.383333	126.166664	1023.000000	1023.000000	2046.000000
24.260000	-0.046806	-27.662518	-7.085745	-4.266230	-9.249033	-7.061510	0.000000	-10.000000	0.350000	-20.366667	119.333336	1023.000000	1023.000000	2046.000000
24.280001	-0.045184	-26.703489	-6.688853	-4.371560	-8.755068	-6.888007	0.000000	-10.000000	0.341667	-20.133333	112.500000	1023.000000	1023.000000	2046.000000
24.299999	-0.047691	-28.185434	-7.598749	-4.370744	-8.852736	-7.363205	0.000000	-10.000000	0.333333	-19.700001	105.833336	1023.000000	1023.000000	2046.000000
24.320000	-0.045999	-27.185213	-6.682247	-4.794922	-9.004872	-6.703172	0.000000	-10.000000	0.300000	-18.950001	99.166664	1023.000000	1023.000000	2046.000000
24.340000	-0.048615	-28.731651	-7.883716	-4.533069	-8.718678	-7.596189	0.000000	-10.000000	0.275000	-18.500000	92.833336	1023.000000	1023.000000	2046.000000
24.360001	-0.047713	-28.198639	-6.854325	-5.236310	-9.398821	-6.709183	0.000000	-10.000000	0.250000	-17.933332	86.500000	1023.000000	1023.000000	2046.000000
24.379999	-0.049550	-29.284245	-7.894848	-4.844571	-8.789277	-7.755548	0.000000	-10.000000	0.250000	-17.683332	80.500000	1023.000000	1023.000000	2046.000000
24.400000	-0.050544	-29.871725	-7.541158	-5.524307	-9.719740	-7.086521	0.000000	-10.000000	0.241667	-17.000000	74.666664	1023.000000	1023.000000	2046.000000
24.420000	-0.050341	-29.751787	-7.648578	-5.460468	-9.220049	-7.422692	0.000000	-10.000000	0.225000	-16.433334	69.000000	1023.000000	1023.000000	2046.000000
24.440001	-0.053299	-31.499807	-8.457050	-5.671605	-9.631783	-7.739367	0.000000	-10.000000	0.208333	-15.666667	63.666668	1023.000000	1023.000000	2046.000000
24.459999	-0.051941	-30.696844	-7.638130	-6.089201	-9.818494	-7.151019	0.000000	-10.000000	0.200000	-15.100000	58.500000	1023.000000	1023.000000	2046.000000
24.480000	-0.054308	-32.096184	-8.841184	-5.731179	-9.421853	-8.101969	0.000000	-10.000000	0.200000	-14.583334	53.500000	1023.000000	1023.000000	2046.000000
24.500000	-0.053706	-31.740210	-8.012356	-6.297835	-10.195065	-7.234952	0.000000	-10.000000	0.200000	-14.150001	48.666668	1023.000000	1023.000000	2046.000000
24.520000	-0.053764	-31.774519	-8.587177	-5.847950	-9.408535	-7.930856	0.000000	-10.000000	0.191667	-13.866667	43.833332	1023.000000	1023.000000	2046.000000
24.540001	-0.054740	-32.351109	-8.529976	-6.140100	-10.090087	-7.590947	0.000000	-10.000000	0.175000	-13.300000	39.333332	1023.000000	1023.000000	2046.000000
24.559999	-0.053090	-31.376358	-8.262565	-5.991286	-9.543352	-7.579155	0.000000	-10.000000	0.141667	-12.766666	34.666668	1023.000000	1023.000000	2046.000000
24.580000	-0.054759	-32.362789	-8.721983	-5.987866	-9.903852	-7.749090	0.000000	-10.000000	0.116667	-12.033334	30.333334	1023.000000	1023.000000	2046.000000
24.600000	-0.052775	-31.190229	-8.156313	-6.035098	-9.609314	-7.389503	0.000000	-10.000000	0.100000	-11.566667	26.333334	1023.000000	1023.000000	2046.000000
24.620001	-0.054649	-32.297646	-8.733827	-5.875498	-9.896561	-7.791759	0.000000	-10.000000	0.091667	-10.933333	22.666666	1023.000000	1023.000000	2046.000000
24.639999	-0.052690	-31.139517	-8.252396	-5.991401	-9.493582	-7.402138	0.000000	-10.000000	0.091667	-10.400001	19.166666	1023.000000	1023.000000	2046.000000
24.660000	-0.054606	-32.272339	-8.746305	-5.867396	-9.887108	-7.771530	0.000000	-10.000000	0.083333	-9.783334	15.500000	1023.000000	1023.000000	2046.000000
24.680000	-0.052661	-31.122927	-8.247799	-5.878255	-9.536438	-7.460436	0.000000	-10.000000	0.083333	-9.316667	12.166667	1023.000000	1023.000000	2046.000000
24.700001	-0.054626	-32.283703	-8.941103	-5.760455	-9.757108	-7.825036	0.000000	-10.000000	0.066667	-8.850000	9.000000	1023.000000	1023.000000	2046.000000
24.719999	-0.052585	-31.077917	-8.269447	-5.918207	-9.609553	-7.280708	0.000000	-10.000000	0.066667	-8.350000	6.166667	1023.000000	1023.000000	2046.000000
24.740000	-0.054659	-32.303356	-9.077863	-5.620275	-9.720714	-7.884506	0.000000	-10.000000	0.058333	-7.900000	3.333333	1023.000000	1023.000000	2046.000000
24.760000	-0.052505	-31.030506	-8.269846	-5.857262	-9.676705	-7.226692	0.000000	-10.000000	0.058333	-7.433333	1.166667	1023.000000	1023.000000	2046.000000
24.780001	-0.054665	-32.307304	-9.315200	-5.483955	-9.522916	-7.985233	0.000000	-10.000000	0.050000	-7.066667	-1.166667	1023.000000	1023.000000	2046.000000
24.799999	-0.052563	-31.064734	-8.229438	-5.860360	-9.860832	-7.114103	0.000000	-10.000000	0.050000	-6.650000	-3.166667	1023.000000	1023.000000	2046.000000
24.820000	-0.054493	-32.205360	-9.408027	-5.362605	-9.377556	-8.057175	0.000000	-10.000000	0.050000	-6.316667	-5.500000	1023.000000	1023.000000	2046.000000
24.840000	-0.052542	-31.052475	-8.242615	-5.802891	-9.912443	-7.094527	0.000000	-10.000000	0.050000	-6.000000	-7.500000	1023.000000	1023.000000	2046.000000
24.860001	-0.054168	-32.013012	-9.425344	-5.299640	-9.239921	-8.048107	0.000000	-10.000000	0.050000	-5.700000	-9.500000	1023.000000	1023.000000	2046.000000
24.879999	-0.053164	-31.419857	-8.508219	-5.763029	-9.975939	-7.172671	0.000000	-10.000000	0.050000	-5.416667	-11.500000	1023.000000	1023.000000	2046.000000
24.900000	-0.053176	-31.426737	-9.015845	-5.309798	-9.225401	-7.875693	0.000000	-10.000000	0.050000	-5.066667	-13.333333	1023.000000	1023.000000	2046.000000
24.920000	-0.053734	-31.756895	-8.699197	-5.625878	-9.992375	-7.439445	0.000000	-10.000000	0.050000	-4.700000	-15.000000	1023.000000	1023.000000	2046.000000
24.940001	-0.052631	-31.104649	-8.695112	-5.350311	-9.345975	-7.713250	0.000000	-10.000000	0.050000	-4.266667	-16.500000	1023.000000	1023.000000	2046.000000
24.959999	-0.054023	-31.927708	-9.106671	-5.529288	-9.677917	-7.613832	0.000000	-10.000000	0.041667	-3.883333	-18.000000	1023.000000	1023.000000	2046.000000
24.980000	-0.052010	-30.737696	-8.304283	-5.598912	-9.620753	-7.213748	0.000000	-10.000000	0.041667	-3.550000	-19.333334	1023.000000	1023.000000	2046.000000
25.000000	-0.054030	-31.931694	-9.353444	-5.245910	-9.343588	-7.988753	0.000000	-10.000000	0.041667	-3.283333	-20.500000	1023.000000	1023.000000	2046.000000
25.020000	-0.052046	-30.759436	-8.234861	-5.659638	-9.781132	-7.083805	0.000000	-10.000000	0.041667	-3.083333	-21.500000	1023.000000	1023.000000	2046.000000
25.040001	-0.053727	-31.752888	-9.383835	-5.140957	-9.165769	-8.062328	0.000000	-10.000000	0.041667	-2.916667	-22.500000	1023.000000	1023.000000	2046.000000
25.059999	-0.052430	-30.986263	-8.367298	-5.636044	-9.878905	-7.104015	0.000000	-10.000000	0.041667	-2.783333	-23.500000	1023.000000	1023.000000	2046.000000
25.080000	-0.053005	-31.326195	-9.168571	-5.112642	-9.084477	-7.960504	0.000000	-10.000000	0.050000	-2.650000	-24.500000	1023.000000	1023.000000	2046.000000
25.100000	-0.053251	-31.471575	-8.757187	-5.510036	-9.857976	-7.346377	0.000000	-10.000000	0.033333	-2.500000	-25.500000	1023.000000	1023.000000	2046.000000
25.120001	-0.052807	-31.208910	-8.974011	-5.173328	-9.290052	-7.771518	0.000000	-10.000000	0.016667	-2.250000	-26.333334	1023.000000	1023.000000	2046.000000
25.139999	-0.054759	-32.362274	-9.270020	-5.353485	-9.994915	-7.743854	0.000000	-10.000000	0.000000	-1.600000	-26.833334	1023.000000	1023.000000	2046.000000
25.160000	-0.054090	-31.966982	-9.056220	-5.437767	-9.765525	-7.707469	0.000000	-10.000000	0.008333	-0.816667	-27.000000	1023.000000	1023.000000	2046.000000
25.180000	-0.056739	-33.532612	-9.815521	-5.426062	-10.062898	-8.228130	0.000000	-10.000000	0.025000	-0.200000	-27.000000	1023.000000	1023.000000	2046.000000
25.200001	-0.055115	-32.572784	-9.114401	-5.642638	-10.052106	-7.763640	0.000000	-10.000000	0.033333	0.000000	-27.000000	1023.000000	1023.000000	2046.000000
25.219999	-0.056821	-33.581169	-9.869469	-5.361933	-9.977061	-8.372705	0.000000	-10.000000	0.041667	0.000000	-27.000000	1023.000000	1023.000000	2046.000000
25.240000	-0.055290	-32.676491	-8.859522	-5.891150	-10.353624	-7.572196	0.000000	-10.000000	0.041667	0.000000	-27.000000	1023.000000	1023.000000	2046.000000
25.260000	-0.056747	-33.537663	-9.833023	-5.394940	-9.907987	-8.401711	0.000000	-10.000000	0.041667	0.000000	-27.000000	1023.000000	1023.000000	2046.000000
25.280001	-0.054643	-32.294220	-8.791302	-5.753327	-10.291621	-7.457970	0.000000	-10.000000	0.033333	0.000000	-27.000000	1023.000000	1023.000000	2046.000000
25.299999	-0.056257	-33.247841	-9.822235	-5.286668	-9.599681	-8.539255	0.000000	-10.000000	0.033333	0.000000	-27.000000	1023.000000	1023.000000	2046.000000
25.320000	-0.055550	-32.829960	-8.902593	-5.929341	-10.381916	-7.616110	0.000000	-10.000000	0.033333	0.300000	-27.000000	1023.000000	1023.000000	2046.000000
25.340000	-0.057104	-33.748272	-9.835591	-5.672792	-9.670156	-8.569732	0.000000	-10.000000	0.025000	1.033333	-27.000000	1023.000000	1023.000000	2046.000000
25.360001	-0.057792	-34.154865	-9.361611	-6.240983	-10.618880	-7.933390	0.000000	-10.000000	0.008333	2.100000	-27.000000	1023.000000	1023.000000	2046.000000
25.379999	-0.058699	-34.691154	-10.011375	-5.996818	-10.069921	-8.613040	0.000000	-10.000000	0.000000	3.266667	-27.000000	1023.000000	1023.000000	2046.000000
25.400000	-0.060443	-35.722095	-10.170899	-6.168431	-10.928955	-8.453809	0.000000	-10.000000	0.000000	4.200000	-27.000000	1023.000000	1023.000000	2046.000000
25.420000	-0.059604	-35.226044	-10.091496	-5.955835	-10.632849	-8.545866	0.000000	-10.000000	0.016667	4.516667	-27.000000	1023.000000	1023.000000	2046.000000
25.440001	-0.061137	-36.132092	-10.632167	-5.784145	-10.971822	-8.743958	0.000000	-10.000000	0.033333	3.866667	-27.000000	1023.000000	1023.000000	2046.000000
25.459999	-0.059017	-34.879322	-9.940645	-5.794221	-10.864949	-8.279508	0.000000	-10.000000	0.033333	2.766667	-27.000000	1023.000000	1023.000000	2046.000000
25.480000	-0.060999	-36.050468	-10.994051	-5.387499	-10.607032	-9.061887	0.000000	-10.000000	0.016667	2.166667	-27.000000	1023.000000	1023.000000	2046.000000
25.500000	-0.058936	-34.830883	-9.891651	-5.748510	-11.072126	-8.118594	0.000000	-10.000000	0.000000	2.583333	-27.000000	1023.000000	1023.000000	2046.000000
25.520000	-0.060508	-35.759945	-10.990529	-5.232749	-10.429520	-9.107147	0.000000	-10.000000	0.000000	3.983333	-27.000000	1023.000000	1023.000000	2046.000000
25.540001	-0.059719	-35.293831	-10.234890	-5.688688	-11.127068	-8.243186	0.000000	-10.000000	0.000000	5.966667	-27.000000	1023.000000	1023.000000	2046.000000
25.559999	-0.060000	-35.460220	-10.855891	-5.275230	-10.390501	-8.938601	0.000000	-10.000000	-0.025000	8.200001	-27.000000	1023.000000	1023.000000	2046.000000
25.580000	-0.060565	-35.793777	-10.801974	-5.539998	-10.949293	-8.502515	0.000000	-10.000000	-0.058333	10.316667	-27.000000	1023.000000	1023.000000	2046.000000
25.600000	-0.059177	-34.973564	-10.526793	-5.390481	-10.593541	-8.462749	0.000000	-10.000000	-0.091667	12.100000	-27.000000	1023.000000	1023.000000	2046.000000
25.620001	-0.060899	-35.991497	-11.413964	-5.298923	-10.478730	-8.799880	0.000000	-10.000000	-0.108333	13.483334	-27.000000	1023.000000	1023.000000	2046.000000
25.639999	-0.058638	-34.655052	-10.447545	-5.598145	-10.694492	-7.914871	0.000000	-10.000000	-0.108333	14.683333	-10.666667	1023.000000	1023.000000	2046.000000
25.660000	-0.059780	-35.329906	-11.402860	-5.192400	-9.966699	-8.767950	0.000000	-10.000000	-0.141667	15.600000	7.000000	1023.000000	1023.000000	2046.000000
25.680000	-0.058643	-34.658112	-10.653094	-5.751007	-10.438460	-7.815552	0.000000	-10.000000	-0.166667	16.466667	26.500000	1023.000000	1023.000000	2046.000000
25.700001	-0.057981	-34.266640	-10.820890	-5.529961	-9.670448	-8.245340	0.000000	-10.000000	-0.208333	17.316666	31.666666	1023.000000	1023.000000	2046.000000
25.719999	-0.058878	-34.796837	-11.086580	-5.773318	-9.798162	-8.138778	0.000000	-10.000000	-0.216667	18.283333	37.333332	1023.000000	1023.000000	2046.000000
25.740000	-0.056766	-33.548931	-10.360541	-6.006028	-9.516953	-7.665410	0.000000	-10.000000	-0.225000	19.116667	43.333332	1023.000000	1023.000000	2046.000000
25.760000	-0.058427	-34.530624	-11.262724	-5.797915	-9.142577	-8.327407	0.000000	-10.000000	-0.233333	19.583334	49.333332	1023.000000	1023.000000	2046.000000
25.780001	-0.056436	-33.353920	-10.141316	-6.353491	-9.430024	-7.429088	0.000000	-10.000000	-0.258333	19.866667	55.833332	1023.000000	1023.000000	2046.000000
25.799999	-0.058357	-34.489285	-11.173571	-6.075547	-8.830722	-8.409444	0.000000	-10.000000	-0.266667	20.316668	62.333332	1023.000000	1023.000000	2046.000000
25.820000	-0.057025	-33.701481	-10.138584	-6.720591	-9.471762	-7.370546	0.000000	-10.000000	-0.283333	20.716667	69.166664	1023.000000	1023.000000	2046.000000
25.840000	-0.058361	-34.491306	-11.080939	-6.422193	-8.709385	-8.278790	0.000000	-10.000000	-0.283333	20.850000	76.000000	1023.000000	1023.000000	2046.000000
25.860001	-0.057680	-34.088802	-10.355042	-6.942759	-9.374241	-7.416758	0.000000	-10.000000	-0.300000	20.783335	83.000000	1023.000000	1023.000000	2046.000000
25.879999	-0.057718	-34.111206	-10.740588	-6.760773	-8.661701	-7.948143	0.000000	-10.000000	-0.283333	20.683334	90.000000	1023.000000	1023.000000	2046.000000
25.900000	-0.058363	-34.492817	-10.778052	-7.035581	-9.031718	-7.647464	0.000000	-10.000000	-0.266667	20.566668	97.000000	1023.000000	1023.000000	2046.000000
25.920000	-0.056748	-33.538033	-10.256441	-7.093857	-8.771599	-7.416136	0.000000	-10.000000	-0.258333	20.416668	103.833336	1023.000000	1023.000000	2046.000000
25.940001	-0.058048	-34.306232	-10.959956	-6.919370	-8.556236	-7.870669	0.000000	-10.000000	-0.266667	20.233334	110.666664	1023.000000	1023.000000	2046.000000
25.959999	-0.055523	-32.814125	-9.836481	-7.242008	-8.804119	-6.931517	0.000000	-10.000000	-0.266667	20.433334	117.333336	1023.000000	1023.000000	2046.000000
25.980000	-0.056274	-33.258022	-10.654115	-6.729169	-8.055322	-7.819418	0.000000	-10.000000	-0.275000	20.516666	124.166664	1023.000000	1023.000000	2046.000000
26.000000	-0.054598	-32.267242	-9.762759	-7.066553	-8.585235	-6.852695	0.000000	-10.000000	-0.275000	20.700001	131.000000	1023.000000	1023.000000	2046.000000
26.020000	-0.053917	-31.865049	-10.138004	-6.642078	-7.686330	-7.398635	0.000000	-10.000000	-0.291667	20.600000	138.000000	1023.000000	1023.000000	2046.000000
26.040001	-0.053475	-31.603479	-9.913766	-6.783658	-8.018501	-6.887554	0.000000	-10.000000	-0.275000	20.850000	144.833328	1023.000000	1023.000000	2046.000000
26.059999	-0.051487	-30.428761	-9.536994	-6.571397	-7.486937	-6.833433	0.000000	-10.000000	-0.283333	20.966667	151.666672	1023.000000	1023.000000	2046.000000
26.080000	-0.052202	-30.851503	-9.974459	-6.339168	-7.475376	-7.062501	0.000000	-10.000000	-0.283333	21.133333	158.666672	1023.000000	1023.000000	2046.000000
26.100000	-0.049392	-29.190647	-8.968844	-6.481874	-7.502482	-6.237446	0.000000	-10.000000	-0.300000	20.983334	165.833328	1023.000000	1023.000000	2046.000000
26.120001	-0.050167	-29.648802	-9.875352	-5.999888	-6.747838	-7.025724	0.000000	-10.000000	-0.300000	21.066668	173.000000	1023.000000	1023.000000	2046.000000
26.139999	-0.048406	-28.607904	-9.072460	-6.265705	-7.225390	-6.044349	0.000000	-10.000000	-0.300000	21.150000	180.000000	1023.000000	1023.000000	2046.000000
26.160000	-0.047410	-28.019154	-9.182214	-5.850745	-6.544847	-6.441349	0.000000	-10.000000	-0.300000	21.066668	187.000000	1023.000000	1023.000000	2046.000000
26.180000	-0.047945	-28.335489	-9.579038	-5.833306	-6.557971	-6.365175	0.000000	-10.000000	-0.300000	21.083334	194.000000	1023.000000	1023.000000	2046.000000
26.200001	-0.045317	-26.782087	-8.603580	-5.873876	-6.616559	-5.688072	0.000000	-10.000000	-0.291667	20.850000	201.000000	1023.000000	1023.000000	2046.000000
26.219999	-0.046288	-27.356407	-9.554078	-5.394523	-5.994076	-6.413729	0.000000	-10.000000	-0.291667	21.050001	208.000000	1023.000000	1023.000000	2046.000000
26.240000	-0.043692	-25.821974	-8.413574	-5.701208	-6.369422	-5.337768	0.000000	-10.000000	-0.283333	20.700001	215.000000	1023.000000	1023.000000	2046.000000
26.260000	-0.044483	-26.289602	-9.355865	-5.170836	-5.573252	-6.189648	0.000000	-10.000000	-0.275000	20.750000	222.000000	1023.000000	1023.000000	2046.000000
26.280001	-0.042494	-25.114250	-8.441236	-5.491922	-6.070798	-5.110294	0.000000	-10.000000	-0.275000	20.533335	228.833328	1023.000000	1023.000000	2046.000000
26.299999	-0.042123	-24.894791	-8.865739	-5.040306	-5.270010	-5.718737	0.000000	-10.000000	-0.266667	20.800001	235.666672	1023.000000	1023.000000	2046.000000
26.320000	-0.041710	-24.650520	-8.646760	-5.206476	-5.628782	-5.168502	0.000000	-10.000000	-0.250000	20.533333	242.500000	1023.000000	1023.000000	2046.000000
26.340000	-0.039892	-23.576351	-8.294060	-5.023054	-5.142498	-5.116739	0.000000	-10.000000	-0.241667	20.400000	249.500000	1023.000000	1023.000000	2046.000000
26.360001	-0.040656	-24.027405	-8.695613	-4.884573	-5.214517	-5.232702	0.000000	-10.000000	-0.241667	20.133333	256.333344	1023.000000	1023.000000	2046.000000
26.379999	-0.038374	-22.678898	-7.951435	-4.946892	-5.080794	-4.699777	0.000000	-10.000000	-0.258333	20.333334	263.166656	1023.000000	1023.000000	2046.000000
26.400000	-0.039235	-23.188158	-8.589698	-4.596151	-4.896388	-5.105921	0.000000	-10.000000	-0.250000	20.183334	269.833344	1023.000000	1023.000000	2046.000000
26.420000	-0.036851	-21.779163	-7.716891	-4.798476	-4.904853	-4.358943	0.000000	-10.000000	-0.241667	20.100000	276.666656	1023.000000	1023.000000	2046.000000
26.440001	-0.038035	-22.478909	-8.571371	-4.365065	-4.526174	-5.016298	0.000000	-10.000000	-0.241667	19.633333	283.333344	1023.000000	1023.000000	2046.000000
26.459999	-0.035473	-20.964663	-7.524497	-4.691182	-4.749682	-3.999301	0.000000	-10.000000	-0.241667	19.616667	290.000000	1023.000000	1023.000000	2046.000000
26.480000	-0.036801	-21.749388	-8.501953	-4.182384	-4.194125	-4.870925	0.000000	-10.000000	-0.250000	19.366667	296.500000	1023.000000	1023.000000	2046.000000
26.500000	-0.034825	-20.581554	-7.459316	-4.545668	-4.779860	-3.796710	0.000000	-10.000000	-0.241667	19.233334	303.000000	1023.000000	1023.000000	2046.000000
26.520000	-0.036414	-21.520384	-8.531427	-4.115581	-4.111455	-4.761920	0.000000	-10.000000	-0.241667	19.216667	309.500000	1023.000000	1023.000000	2046.000000
26.540001	-0.034860	-20.602062	-7.518707	-4.621298	-4.733587	-3.728471	0.000000	-10.000000	-0.225000	19.200001	316.000000	1023.000000	1023.000000	2046.000000
26.559999	-0.036252	-21.425142	-8.453278	-4.192361	-4.094846	-4.684657	0.000000	-10.000000	-0.216667	19.316668	322.500000	1023.000000	1023.000000	2046.000000
26.580000	-0.033916	-20.044186	-7.319727	-4.613276	-4.574744	-3.536437	0.000000	-10.000000	-0.200000	18.950001	329.000000	1023.000000	1023.000000	2046.000000
26.600000	-0.034609	-20.453764	-8.254898	-4.026467	-3.700655	-4.471745	0.000000	-10.000000	-0.200000	18.683334	335.333344	1023.000000	1023.000000	2046.000000
26.620001	-0.032230	-19.047716	-7.034823	-4.439577	-4.292814	-3.280502	0.000000	-10.000000	-0.191667	18.250000	341.500000	1023.000000	1023.000000	2046.000000
26.639999	-0.032745	-19.352381	-7.890989	-3.883582	-3.488818	-4.088990	0.000000	-10.000000	-0.191667	18.066668	347.500000	1023.000000	1023.000000	2046.000000
26.660000	-0.031757	-18.768436	-7.263679	-4.176507	-4.041079	-3.287172	0.000000	-10.000000	-0.191667	18.033333	353.500000	1023.000000	1023.000000	2046.000000
26.680000	-0.032236	-19.051538	-7.674860	-4.043820	-3.457542	-3.875317	0.000000	-10.000000	-0.200000	18.150000	359.500000	1023.000000	1023.000000	2046.000000
26.700001	-0.033461	-19.775278	-7.836994	-4.336762	-3.873427	-3.728095	0.000000	-10.000000	-0.191667	18.150000	365.500000	1023.000000	1023.000000	2046.000000
26.719999	-0.032659	-19.301334	-7.403232	-4.580874	-3.808365	-3.508864	0.000000	-10.000000	-0.191667	17.983334	371.833344	1023.000000	1023.000000	2046.000000
26.740000	-0.034734	-20.527805	-8.265089	-4.449659	-3.690187	-4.122870	0.000000	-10.000000	-0.191667	17.900000	376.166656	1023.000000	1023.000000	2046.000000
26.760000	-0.033075	-19.547142	-7.378933	-4.807636	-4.167602	-3.192972	0.000000	-10.000000	-0.191667	17.716667	382.500000	1023.000000	1023.000000	2046.000000
26.780001	-0.033928	-20.051680	-8.230991	-4.308171	-3.487247	-4.025269	0.000000	-10.000000	-0.175000	17.266666	388.333344	1023.000000	1023.000000	2046.000000
26.799999	-0.032133	-18.990591	-7.327416	-4.496547	-4.116076	-3.050552	0.000000	-10.000000	-0.150000	16.750000	396.000000	1023.000000	1023.000000	2046.000000
26.820000	-0.031995	-18.908966	-7.996118	-4.045745	-3.189718	-3.677384	0.000000	-10.000000	-0.133333	16.366667	399.666656	1023.000000	1023.000000	2046.000000
26.840000	-0.030309	-17.912872	-7.140533	-4.214750	-3.752560	-2.805028	0.000000	-10.000000	-0.150000	16.266668	405.166656	1023.000000	1023.000000	2046.000000
26.860001	-0.029922	-17.684177	-7.577128	-3.848927	-2.933486	-3.324636	0.000000	-10.000000	-0.175000	16.266668	410.500000	1023.000000	1023.000000	2046.000000
26.879999	-0.029345	-17.342676	-7.274519	-3.895056	-3.329515	-2.843585	0.000000	-10.000000	-0.200000	16.266668	415.833344	1023.000000	1023.000000	2046.000000
26.900000	-0.027650	-16.341108	-6.945040	-3.788544	-2.906988	-2.700536	0.000000	-10.000000	-0.191667	16.350000	419.500000	1023.000000	1023.000000	2046.000000
26.920000	-0.028467	-16.824160	-7.504375	-3.597979	-2.779265	-2.942541	0.000000	-10.000000	-0.166667	16.400002	425.166656	1023.000000	1023.000000	2046.000000
26.940001	-0.026089	-15.418708	-6.594463	-3.753834	-2.952944	-2.117467	0.000000	-10.000000	-0.150000	16.400002	432.500000	1023.000000	1023.000000	2046.000000
26.959999	-0.026897	-15.896024	-7.422225	-3.346619	-2.357148	-2.770031	0.000000	-10.000000	-0.141667	16.266668	439.833344	1023.000000	1023.000000	2046.000000
26.980000	-0.024805	-14.659615	-6.529072	-3.507980	-2.829473	-1.793090	0.000000	-10.000000	-0.150000	16.250000	445.166656	1023.000000	1023.000000	2046.000000
27.000000	-0.024497	-14.477532	-6.981261	-3.054307	-2.102010	-2.339955	0.000000	-10.000000	-0.150000	16.483334	450.833344	1023.000000	1023.000000	2046.000000
27.020000	-0.023315	-13.779075	-6.568981	-3.094772	-2.422267	-1.693055	0.000000	-10.000000	-0.141667	16.616667	456.166656	1023.000000	1023.000000	2046.000000
27.040001	-0.021518	-12.717337	-6.259945	-2.852637	-1.875861	-1.728894	0.000000	-10.000000	-0.158333	16.683334	461.833344	1023.000000	1023.000000	2046.000000
27.059999	-0.021594	-12.761822	-6.545288	-2.773005	-1.755846	-1.687683	0.000000	-10.000000	-0.175000	16.550001	465.500000	1023.000000	1023.000000	2046.000000
27.080000	-0.018865	-11.149468	-5.535686	-2.896068	-1.714580	-1.003134	0.000000	-10.000000	-0.183333	16.566668	469.166656	1023.000000	1023.000000	2046.000000
27.100000	-0.019561	-11.560678	-6.130863	-2.564240	-1.096852	-1.768722	0.000000	-10.000000	-0.166667	16.316668	474.500000	1023.000000	1023.000000	2046.000000
27.120001	-0.017431	-10.301674	-5.016808	-2.993423	-1.425204	-0.866240	0.000000	-10.000000	-0.150000	16.166666	481.833344	1023.000000	1023.000000	2046.000000
27.139999	-0.017585	-10.392507	-5.263564	-2.846767	-0.723454	-1.558722	0.000000	-10.000000	-0.166667	15.866667	489.166656	1023.000000	1023.000000	2046.000000
27.160000	-0.017345	-10.250942	-4.917578	-3.191929	-1.044915	-1.096521	0.000000	-10.000000	-0.183333	15.783334	492.833344	1023.000000	1023.000000	2046.000000
27.180000	-0.016081	-9.503605	-4.454131	-3.236199	-0.778213	-1.035062	0.000000	-10.000000	-0.166667	15.650001	498.166656	1023.000000	1023.000000	2046.000000
27.200001	-0.017184	-10.156034	-4.745656	-3.193303	-0.854535	-1.362541	0.000000	-10.000000	-0.150000	15.700000	503.500000	1023.000000	1023.000000	2046.000000
27.219999	-0.015413	-9.109087	-3.902077	-3.523837	-0.989689	-0.693484	0.000000	-10.000000	-0.133333	15.750000	508.833344	1023.000000	1023.000000	2046.000000
27.240000	-0.016874	-9.972737	-4.592458	-3.287614	-0.546699	-1.545966	0.000000	-10.000000	-0.133333	15.783334	512.333313	1023.000000	1023.000000	2046.000000
27.260000	-0.015428	-9.117993	-3.678205	-3.690457	-1.102079	-0.647253	0.000000	-10.000000	-0.116667	15.666667	515.833313	1023.000000	1023.000000	2046.000000
27.280001	-0.015415	-9.110477	-3.920975	-3.408550	-0.533276	-1.247676	0.000000	-10.000000	-0.116667	15.333334	522.833313	1023.000000	1023.000000	2046.000000
27.299999	-0.015338	-9.064810	-3.847494	-3.420182	-0.800513	-0.996621	0.000000	-10.000000	-0.116667	15.016667	529.666687	1023.000000	1023.000000	2046.000000
27.320000	-0.013564	-8.016135	-3.255412	-3.384684	-0.661527	-0.714512	0.000000	-10.000000	-0.116667	14.116667	536.500000	1023.000000	1023.000000	2046.000000
27.340000	-0.014348	-8.479418	-3.686555	-3.061115	-0.593328	-1.138420	0.000000	-10.000000	-0.083333	13.316667	541.333313	1023.000000	1023.000000	2046.000000
27.360001	-0.011976	-7.077630	-2.751984	-3.221260	-0.763652	-0.340735	0.000000	-10.000000	-0.066667	12.466667	544.500000	1023.000000	1023.000000	2046.000000
27.379999	-0.013136	-7.763163	-3.413695	-2.713932	-0.446058	-1.189478	0.000000	-10.000000	-0.050000	11.750000	547.333313	1023.000000	1023.000000	2046.000000
27.400000	-0.011039	-6.524261	-2.388718	-2.874157	-0.956388	-0.304997	0.000000	-10.000000	-0.033333	9.966667	551.166687	1023.000000	1023.000000	2046.000000
27.420000	-0.012144	-7.176818	-3.162898	-2.411649	-0.392400	-1.209871	0.000000	-10.000000	-0.008333	7.050000	556.000000	1023.000000	1023.000000	2046.000000
27.440001	-0.010798	-6.381474	-2.331280	-2.575751	-1.072110	-0.402334	0.000000	-10.000000	0.016667	4.733334	559.500000	1023.000000	1023.000000	2046.000000
27.459999	-0.011630	-6.873266	-2.925785	-2.253076	-0.564844	-1.129561	0.000000	-10.000000	0.033333	2.016667	561.000000	1023.000000	1023.000000	2046.000000
27.480000	-0.011474	-6.780944	-2.581484	-2.342466	-1.188111	-0.668883	0.000000	-10.000000	0.050000	-1.366667	561.500000	1023.000000	1023.000000	2046.000000
27.500000	-0.011810	-6.979892	-2.776764	-2.190034	-0.885139	-1.127955	0.000000	-10.000000	0.066667	-4.750000	562.000000	1023.000000	1023.000000	2046.000000
27.520000	-0.012924	-7.638144	-2.935977	-2.153725	-1.401679	-1.146763	0.000000	-10.000000	0.083333	-7.700000	562.000000	1023.000000	1023.000000	2046.000000
27.540001	-0.012426	-7.343806	-2.560161	-2.131303	-1.507780	-1.144563	0.000000	-10.000000	0.125000	-10.250000	562.000000	1023.000000	1023.000000	2046.000000
27.559999	-0.014650	-8.658263	-3.372785	-1.951383	-1.513457	-1.820638	0.000000	-10.000000	0.166667	-12.800000	562.000000	1023.000000	1023.000000	2046.000000
27.580000	-0.013787	-8.147989	-2.606820	-2.242384	-2.133712	-1.165073	0.000000	-10.000000	0.208333	-14.733334	562.000000	1023.000000	1023.000000	2046.000000
27.600000	-0.015890	-9.391004	-3.449159	-1.930591	-1.826955	-2.184299	0.000000	-10.000000	0.225000	-15.750000	558.333313	1023.000000	1023.000000	2046.000000
27.620001	-0.016117	-9.525331	-3.085146	-2.174626	-2.579518	-1.686041	0.000000	-10.000000	0.266667	-17.299999	549.500000	1023.000000	1023.000000	2046.000000
27.639999	-0.016821	-9.941067	-3.272461	-2.066633	-2.391897	-2.210076	0.000000	-10.000000	0.308333	-18.616667	538.500000	1023.000000	1023.000000	2046.000000
27.660000	-0.018546	-10.960587	-3.595100	-2.065974	-2.852297	-2.447215	0.000000	-10.000000	0.341667	-19.666666	529.000000	1023.000000	1023.000000	2046.000000
27.680000	-0.018224	-10.770567	-3.247482	-2.212955	-2.943063	-2.367068	0.000000	-10.000000	0.366667	-20.516666	520.000000	1023.000000	1023.000000	2046.000000
27.700001	-0.020351	-12.027238	-3.845243	-2.045595	-3.186096	-2.950304	0.000000	-10.000000	0.383333	-21.066666	513.166687	1023.000000	1023.000000	2046.000000
27.719999	-0.019569	-11.565174	-3.259335	-2.272667	-3.529290	-2.503883	0.000000	-10.000000	0.400000	-21.700001	506.166656	1023.000000	1023.000000	2046.000000
27.740000	-0.021848	-12.911940	-4.127513	-1.982318	-3.346212	-3.455897	0.000000	-10.000000	0.400000	-22.183334	501.333344	1023.000000	1023.000000	2046.000000
27.760000	-0.021138	-12.492711	-3.502518	-2.248046	-4.022835	-2.719312	0.000000	-10.000000	0.400000	-22.966667	491.333344	1023.000000	1023.000000	2046.000000
27.780001	-0.022380	-13.226557	-3.942441	-1.998485	-3.795250	-3.490380	0.000000	-10.000000	0.408333	-23.500000	481.166656	1023.000000	1023.000000	2046.000000
27.799999	-0.023533	-13.908031	-4.105579	-2.067337	-4.314716	-3.420399	0.000000	-10.000000	0.416667	-23.850000	473.500000	1023.000000	1023.000000	2046.000000
27.820000	-0.023301	-13.771036	-3.785065	-2.178094	-4.388033	-3.419844	0.000000	-10.000000	0.450000	-24.049999	468.333344	1023.000000	1023.000000	2046.000000
27.840000	-0.024991	-14.769810	-4.393976	-1.933578	-4.396954	-4.045301	0.000000	-10.000000	0.475000	-24.466667	462.833344	1023.000000	1023.000000	2046.000000
27.860001	-0.024485	-14.470450	-3.610466	-2.443301	-5.068378	-3.348306	0.000000	-10.000000	0.516667	-25.049999	454.500000	1023.000000	1023.000000	2046.000000
27.879999	-0.026020	-15.377943	-4.408877	-2.050727	-4.624938	-4.293401	0.000000	-10.000000	0.533333	-25.666666	446.000000	1023.000000	1023.000000	2046.000000
27.900000	-0.025788	-15.240947	-4.009415	-2.246638	-5.307130	-3.677764	0.000000	-10.000000	0.550000	-26.216667	437.500000	1023.000000	1023.000000	2046.000000
27.920000	-0.026863	-15.875904	-4.254464	-2.176869	-5.072282	-4.372290	0.000000	-10.000000	0.566667	-26.800001	425.833344	1023.000000	1023.000000	2046.000000
27.940001	-0.028644	-16.928724	-4.575754	-2.388386	-5.393915	-4.570669	0.000000	-10.000000	0.583333	-27.200001	417.000000	1023.000000	1023.000000	2046.000000
27.959999	-0.028643	-16.928133	-4.067424	-2.913336	-5.681401	-4.265973	0.000000	-10.000000	0.583333	-27.233334	407.833344	1023.000000	1023.000000	2046.000000
27.980000	-0.031550	-18.646032	-4.987906	-2.843976	-5.530664	-5.283486	0.000000	-10.000000	0.583333	-27.200001	401.666656	1023.000000	1023.000000	2046.000000
28.000000	-0.031648	-18.703695	-4.517665	-3.294946	-6.305192	-4.585891	0.000000	-10.000000	0.566667	-26.983334	392.500000	1023.000000	1023.000000	2046.000000
28.020000	-0.033420	-19.751514	-5.058687	-3.086004	-6.191573	-5.415250	0.000000	-10.000000	0.550000	-26.816668	383.500000	1023.000000	1023.000000	2046.000000
28.040001	-0.034866	-20.605608	-5.469082	-3.022824	-6.629116	-5.484587	0.000000	-10.000000	0.525000	-26.433332	374.666656	1023.000000	1023.000000	2046.000000
28.059999	-0.034115	-20.161821	-5.036487	-3.150702	-6.880608	-5.094025	0.000000	-10.000000	0.508333	-26.283333	365.833344	1023.000000	1023.000000	2046.000000
28.080000	-0.036108	-21.339893	-5.935790	-2.755005	-6.688355	-5.960743	0.000000	-10.000000	0.516667	-26.250000	357.166656	1023.000000	1023.000000	2046.000000
28.100000	-0.034968	-20.665983	-5.276715	-3.024189	-7.233337	-5.131742	0.000000	-10.000000	0.508333	-26.316668	348.333344	1023.000000	1023.000000	2046.000000
28.120001	-0.036549	-21.600252	-6.004778	-2.758157	-6.803433	-6.033885	0.000000	-10.000000	0.516667	-26.250000	339.666656	1023.000000	1023.000000	2046.000000
28.139999	-0.036292	-21.448488	-5.645593	-2.890313	-7.421206	-5.491375	0.000000	-10.000000	0.508333	-26.183334	330.833344	1023.000000	1023.000000	2046.000000
28.160000	-0.037267	-22.025042	-6.070991	-2.791366	-7.040945	-6.121741	0.000000	-10.000000	0.508333	-25.933334	322.166656	1023.000000	1023.000000	2046.000000
28.180000	-0.037338	-22.066946	-5.736248	-2.930959	-7.715999	-5.683740	0.000000	-10.000000	0.491667	-25.433334	313.500000	1023.000000	1023.000000	2046.000000
28.200001	-0.038261	-22.612263	-6.275866	-2.830692	-7.192358	-6.313347	0.000000	-10.000000	0.475000	-24.566668	305.166656	1023.000000	1023.000000	2046.000000
28.219999	-0.038080	-22.505390	-5.827961	-2.970769	-7.914136	-5.792523	0.000000	-10.000000	0.441667	-23.550001	297.000000	1023.000000	1023.000000	2046.000000
28.240000	-0.038894	-22.986198	-6.365378	-2.856457	-7.347938	-6.416425	0.000000	-10.000000	0.425000	-22.800001	289.000000	1023.000000	1023.000000	2046.000000
28.260000	-0.038636	-22.834044	-5.972114	-3.026395	-7.974739	-5.860795	0.000000	-10.000000	0.408333	-22.466667	281.333344	1023.000000	1023.000000	2046.000000
28.280001	-0.038960	-23.025331	-6.223566	-3.064021	-7.455796	-6.281948	0.000000	-10.000000	0.408333	-22.516666	273.666656	1023.000000	1023.000000	2046.000000
28.299999	-0.039038	-23.071711	-6.029838	-3.199673	-7.862534	-5.979666	0.000000	-10.000000	0.416667	-22.916668	266.333344	1023.000000	1023.000000	2046.000000
28.320000	-0.039226	-23.182299	-6.120479	-3.286309	-7.478064	-6.297447	0.000000	-10.000000	0.450000	-23.533335	258.666656	1023.000000	1023.000000	2046.000000
28.340000	-0.039765	-23.500837	-6.086107	-3.411075	-7.856877	-6.146778	0.000000	-10.000000	0.483333	-24.050001	251.000000	1023.000000	1023.000000	2046.000000
28.360001	-0.039778	-23.509090	-6.152329	-3.591649	-7.469940	-6.295172	0.000000	-10.000000	0.500000	-24.300001	243.000000	1023.000000	1023.000000	2046.000000
28.379999	-0.040526	-23.950993	-6.246453	-3.662658	-7.843889	-6.197992	0.000000	-10.000000	0.500000	-24.366667	234.666672	1023.000000	1023.000000	2046.000000
28.400000	-0.041010	-24.236885	-6.412149	-3.835575	-7.515687	-6.473475	0.000000	-10.000000	0.500000	-24.466667	226.333328	1023.000000	1023.000000	2046.000000
28.420000	-0.041848	-24.732273	-6.321771	-4.042960	-8.087399	-6.280143	0.000000	-10.000000	0.500000	-24.550001	218.000000	1023.000000	1023.000000	2046.000000
28.440001	-0.042656	-25.209614	-6.475939	-4.256437	-7.854700	-6.622539	0.000000	-10.000000	0.491667	-24.300001	210.000000	1023.000000	1023.000000	2046.000000
28.459999	-0.043920	-25.956724	-6.616488	-4.447865	-8.327756	-6.564614	0.000000	-10.000000	0.483333	-24.133335	202.000000	1023.000000	1023.000000	2046.000000
28.480000	-0.044196	-26.119980	-6.502815	-4.765229	-8.279704	-6.572232	0.000000	-10.000000	0.466667	-23.716667	194.000000	1023.000000	1023.000000	2046.000000
28.500000	-0.046085	-27.236530	-7.102688	-4.798826	-8.365766	-6.969250	0.000000	-10.000000	0.441667	-23.400002	186.000000	1023.000000	1023.000000	2046.000000
28.520000	-0.045484	-26.880821	-6.612019	-5.203396	-8.617543	-6.447864	0.000000	-10.000000	0.408333	-22.900002	178.166672	1023.000000	1023.000000	2046.000000
28.540001	-0.047461	-28.049255	-7.350137	-4.996190	-8.476392	-7.226536	0.000000	-10.000000	0.391667	-22.683334	170.500000	1023.000000	1023.000000	2046.000000
28.559999	-0.046392	-27.417604	-6.691825	-5.410874	-8.859675	-6.455229	0.000000	-10.000000	0.383333	-22.500000	163.000000	1023.000000	1023.000000	2046.000000
28.580000	-0.048006	-28.371731	-7.453842	-5.076856	-8.469701	-7.371332	0.000000	-10.000000	0.375000	-22.266666	155.500000	1023.000000	1023.000000	2046.000000
28.600000	-0.046629	-27.557922	-6.715007	-5.458323	-8.942431	-6.442161	0.000000	-10.000000	0.358333	-21.900002	148.000000	1023.000000	1023.000000	2046.000000
28.620001	-0.047962	-28.345577	-7.371789	-5.174268	-8.462213	-7.337308	0.000000	-10.000000	0.358333	-21.616667	140.666672	1023.000000	1023.000000	2046.000000
28.639999	-0.047166	-27.874969	-6.958082	-5.288126	-8.946899	-6.681864	0.000000	-10.000000	0.358333	-21.233334	133.500000	1023.000000	1023.000000	2046.000000
28.660000	-0.047509	-28.077578	-7.197921	-5.247818	-8.540679	-7.091159	0.000000	-10.000000	0.350000	-20.933334	126.500000	1023.000000	1023.000000	2046.000000
28.680000	-0.047730	-28.208199	-7.149209	-5.194467	-8.959951	-6.904571	0.000000	-10.000000	0.333333	-20.333334	119.500000	1023.000000	1023.000000	2046.000000
28.700001	-0.047586	-28.123224	-7.177775	-5.259608	-8.653457	-7.032385	0.000000	-10.000000	0.316667	-20.016666	112.666664	1023.000000	1023.000000	2046.000000
28.719999	-0.048097	-28.425529	-7.363663	-5.161182	-8.896059	-7.004627	0.000000	-10.000000	0.291667	-19.433332	106.000000	1023.000000	1023.000000	2046.000000
28.740000	-0.047763	-28.228119	-7.249422	-5.228767	-8.745930	-7.004002	0.000000	-10.000000	0.266667	-19.066668	99.500000	1023.000000	1023.000000	2046.000000
28.760000	-0.048851	-28.870720	-7.772589	-5.066775	-8.792356	-7.239001	0.000000	-10.000000	0.250000	-18.433334	93.000000	1023.000000	1023.000000	2046.000000
28.780001	-0.047966	-28.348141	-7.376943	-5.300247	-8.899092	-6.771859	0.000000	-10.000000	0.241667	-17.966667	86.666664	1023.000000	1023.000000	2046.000000
28.799999	-0.049642	-29.338320	-8.191365	-4.987146	-8.655925	-7.503885	0.000000	-10.000000	0.241667	-17.366667	80.666664	1023.000000	1023.000000	2046.000000
28.820000	-0.048380	-28.592583	-7.552091	-5.257863	-9.118148	-6.664481	0.000000	-10.000000	0.225000	-16.983334	75.000000	1023.000000	1023.000000	2046.000000
28.840000	-0.049802	-29.432770	-8.231437	-5.027969	-8.665890	-7.507475	0.000000	-10.000000	0.225000	-16.400000	69.333336	1023.000000	1023.000000	2046.000000
28.860001	-0.049440	-29.218859	-8.053959	-5.089850	-9.096792	-6.978258	0.000000	-10.000000	0.208333	-16.000000	63.833332	1023.000000	1023.000000	2046.000000
28.879999	-0.049485	-29.245581	-8.101388	-5.124412	-8.846062	-7.173720	0.000000	-10.000000	0.208333	-15.500000	58.500000	1023.000000	1023.000000	2046.000000
28.900000	-0.050363	-29.764776	-8.510803	-4.936222	-8.942884	-7.374866	0.000000	-10.000000	0.200000	-15.100000	53.333332	1023.000000	1023.000000	2046.000000
28.920000	-0.049585	-29.304752	-8.100310	-5.194513	-9.057950	-6.951979	0.000000	-10.000000	0.183333	-14.450000	46.833332	1023.000000	1023.000000	2046.000000
28.940001	-0.050926	-30.097160	-8.769250	-4.892004	-8.841642	-7.594265	0.000000	-10.000000	0.166667	-13.916667	42.000000	1023.000000	1023.000000	2046.000000
28.959999	-0.049723	-29.386280	-8.083700	-5.209731	-9.240429	-6.852419	0.000000	-10.000000	0.158333	-13.566667	37.333332	1023.000000	1023.000000	2046.000000
28.980000	-0.051143	-30.225552	-8.805717	-4.886148	-8.868872	-7.664815	0.000000	-10.000000	0.158333	-13.300000	34.333332	1023.000000	1023.000000	2046.000000
29.000000	-0.049858	-29.465996	-8.145569	-5.162812	-9.289862	-6.867754	0.000000	-10.000000	0.150000	-12.883333	29.666666	1023.000000	1023.000000	2046.000000
29.020000	-0.051361	-30.354139	-8.881411	-4.884079	-8.807608	-7.781042	0.000000	-10.000000	0.125000	-12.250000	25.333334	1023.000000	1023.000000	2046.000000
29.040001	-0.050266	-29.707113	-8.313611	-5.115738	-9.343661	-6.934103	0.000000	-10.000000	0.108333	-11.783334	21.000000	1023.000000	1023.000000	2046.000000
29.059999	-0.051513	-30.443974	-8.934526	-4.917852	-8.837913	-7.753683	0.000000	-10.000000	0.100000	-11.183333	17.166666	1023.000000	1023.000000	2046.000000
29.080000	-0.050502	-29.846642	-8.372100	-5.087623	-9.412361	-6.974557	0.000000	-10.000000	0.100000	-10.750000	13.500000	1023.000000	1023.000000	2046.000000
29.100000	-0.051689	-30.548216	-8.969035	-4.932948	-8.892779	-7.753453	0.000000	-10.000000	0.091667	-10.200000	10.000000	1023.000000	1023.000000	2046.000000
29.120001	-0.050855	-30.055063	-8.527829	-5.046425	-9.397285	-7.083524	0.000000	-10.000000	0.083333	-9.816667	6.500000	1023.000000	1023.000000	2046.000000
29.139999	-0.052041	-30.756161	-9.069597	-4.956882	-8.955711	-7.773971	0.000000	-10.000000	0.075000	-9.433333	3.333333	1023.000000	1023.000000	2046.000000
29.160000	-0.051758	-30.589182	-8.809063	-5.044461	-9.545939	-7.189717	0.000000	-10.000000	0.075000	-8.933333	0.500000	1023.000000	1023.000000	2046.000000
29.180000	-0.053227	-31.456999	-9.322140	-5.043587	-9.262181	-7.829091	0.000000	-10.000000	0.066667	-8.400001	-2.000000	1023.000000	1023.000000	2046.000000
29.200001	-0.053839	-31.818579	-9.304937	-5.141232	-9.851550	-7.520860	0.000000	-10.000000	0.058333	-7.600000	-4.666667	1023.000000	1023.000000	2046.000000
29.219999	-0.054811	-32.393482	-9.528099	-5.320567	-9.628853	-7.915965	0.000000	-10.000000	0.050000	-6.850000	-7.166667	1023.000000	1023.000000	2046.000000
29.240000	-0.055275	-32.667393	-9.515563	-5.280702	-10.064725	-7.806405	0.000000	-10.000000	0.050000	-5.966667	-9.500000	1023.000000	1023.000000	2046.000000
29.260000	-0.055050	-32.534630	-9.539013	-5.333825	-9.670104	-7.991690	0.000000	-10.000000	0.050000	-5.283333	-11.500000	1023.000000	1023.000000	2046.000000
29.280001	-0.056028	-33.112694	-9.563261	-5.418067	-10.170381	-7.960986	0.000000	-10.000000	0.050000	-4.683333	-13.333333	1023.000000	1023.000000	2046.000000
29.299999	-0.055147	-32.591732	-9.384487	-5.461473	-9.839116	-7.906656	0.000000	-10.000000	0.050000	-4.400000	-15.000000	1023.000000	1023.000000	2046.000000
29.320000	-0.055507	-32.804581	-9.648490	-5.214229	-9.928312	-8.013551	0.000000	-10.000000	0.050000	-4.266667	-16.333334	1023.000000	1023.000000	2046.000000
29.340000	-0.055126	-32.579742	-9.353765	-5.472846	-9.883765	-7.869366	0.000000	-10.000000	0.050000	-4.200000	-17.833334	1023.000000	1023.000000	2046.000000
29.360001	-0.056457	-33.365887	-9.895310	-5.389987	-9.763325	-8.317263	0.000000	-10.000000	0.050000	-3.933333	-19.166666	1023.000000	1023.000000	2046.000000
29.379999	-0.056395	-33.329552	-9.481648	-5.948651	-10.056442	-7.842809	0.000000	-10.000000	0.041667	-2.833333	-20.666666	1023.000000	1023.000000	2046.000000
29.400000	-0.058564	-34.611561	-10.227050	-5.780127	-9.972507	-8.631875	0.000000	-10.000000	0.025000	-1.500000	-21.500000	1023.000000	1023.000000	2046.000000
29.420000	-0.058525	-34.588367	-9.893882	-6.138680	-10.493964	-8.061844	0.000000	-10.000000	0.016667	-0.066667	-22.000000	1023.000000	1023.000000	2046.000000
29.440001	-0.060761	-35.909870	-10.783781	-5.872638	-10.332132	-8.921320	0.000000	-10.000000	0.008333	0.800000	-22.000000	1023.000000	1023.000000	2046.000000
29.459999	-0.059899	-35.400322	-10.251697	-6.045889	-10.980183	-8.122554	0.000000	-10.000000	0.016667	0.800000	-22.000000	1023.000000	1023.000000	2046.000000
29.480000	-0.061162	-36.146618	-10.933213	-5.697694	-10.501568	-9.014142	0.000000	-10.000000	0.025000	0.250000	-22.000000	1023.000000	1023.000000	2046.000000
29.500000	-0.060018	-35.470909	-10.502956	-5.690847	-10.967569	-8.309538	0.000000	-10.000000	0.041667	-1.133333	-22.000000	1023.000000	1023.000000	2046.000000
29.520000	-0.060405	-35.699471	-10.643484	-5.591934	-10.623373	-8.840679	0.000000	-10.000000	0.041667	-2.433333	-22.333334	1023.000000	1023.000000	2046.000000
29.540001	-0.060565	-35.793800	-10.809587	-5.438560	-10.792512	-8.753141	0.000000	-10.000000	0.033333	-3.900000	-23.166666	1023.000000	1023.000000	2046.000000
29.559999	-0.059850	-35.371315	-10.434208	-5.619258	-10.813381	-8.504468	0.000000	-10.000000	0.033333	-4.866667	-24.666666	1023.000000	1023.000000	2046.000000
29.580000	-0.061053	-36.082050	-11.035541	-5.329342	-10.616905	-9.100264	0.000000	-10.000000	0.033333	-5.150000	-26.166666	1023.000000	1023.000000	2046.000000
29.600000	-0.059980	-35.448269	-10.456423	-5.646140	-10.973552	-8.372155	0.000000	-10.000000	0.025000	-4.150000	-27.833334	1023.000000	1023.000000	2046.000000
29.620001	-0.061402	-36.288448	-11.130734	-5.337290	-10.623295	-9.197129	0.000000	-10.000000	0.000000	-1.466667	-29.000000	1023.000000	1023.000000	2046.000000
29.639999	-0.060121	-35.531681	-10.624466	-5.514960	-11.053826	-8.338427	0.000000	-10.000000	-0.025000	1.616667	-29.833334	1023.000000	1023.000000	2046.000000
29.660000	-0.061185	-36.160046	-11.121582	-5.360981	-10.569431	-9.108050	0.000000	-10.000000	-0.050000	5.050000	-30.000000	1023.000000	1023.000000	2046.000000
29.680000	-0.060326	-35.652500	-10.878692	-5.402735	-10.915066	-8.456009	0.000000	-10.000000	-0.058333	7.650000	-30.000000	1023.000000	1023.000000	2046.000000
29.700001	-0.060544	-35.781609	-11.017449	-5.570192	-10.457601	-8.736364	0.000000	-10.000000	-0.058333	9.800000	-30.000000	1023.000000	1023.000000	2046.000000
29.719999	-0.060325	-35.651810	-11.021018	-5.595449	-10.603621	-8.431722	0.000000	-10.000000	-0.058333	11.066667	-30.000000	1023.000000	1023.000000	2046.000000
29.740000	-0.060061	-35.496159	-10.833580	-5.872299	-10.348922	-8.441360	0.000000	-10.000000	-0.075000	11.633333	-30.000000	1023.000000	1023.000000	2046.000000
29.760000	-0.060516	-35.764885	-11.260448	-5.782486	-10.079373	-8.642578	0.000000	-10.000000	-0.100000	12.566667	-30.000000	1023.000000	1023.000000	2046.000000
29.780001	-0.059554	-35.196217	-10.720239	-6.208457	-10.195203	-8.072318	0.000000	-10.000000	-0.141667	13.966667	-11.166667	1023.000000	1023.000000	2046.000000
29.799999	-0.060740	-35.897224	-11.321721	-6.048076	-9.729746	-8.797680	0.000000	-10.000000	-0.175000	15.283334	7.666667	1023.000000	1023.000000	2046.000000
29.820000	-0.059672	-35.265976	-10.769337	-6.364523	-10.137263	-7.994851	0.000000	-10.000000	-0.200000	16.433334	28.333334	1023.000000	1023.000000	2046.000000
29.840000	-0.060912	-35.998737	-11.248799	-6.422079	-9.578519	-8.749339	0.000000	-10.000000	-0.191667	16.983334	32.000000	1023.000000	1023.000000	2046.000000
29.860001	-0.060348	-35.665539	-10.937467	-6.603389	-10.036707	-8.087977	0.000000	-10.000000	-0.200000	17.750000	37.666668	1023.000000	1023.000000	2046.000000
29.879999	-0.061164	-36.148151	-11.184020	-6.790207	-9.648561	-8.525365	0.000000	-10.000000	-0.216667	18.433334	43.500000	1023.000000	1023.000000	2046.000000
29.900000	-0.061148	-36.138699	-11.191933	-6.837043	-9.902971	-8.206750	0.000000	-10.000000	-0.241667	19.100000	49.500000	1023.000000	1023.000000	2046.000000
29.920000	-0.061421	-36.299679	-11.169317	-7.116944	-9.645464	-8.367954	0.000000	-10.000000	-0.258333	19.850000	55.666668	1023.000000	1023.000000	2046.000000
29.940001	-0.061624	-36.419914	-11.356184	-6.995182	-9.736208	-8.332341	0.000000	-10.000000	-0.275000	20.266666	62.166668	1023.000000	1023.000000	2046.000000
29.959999	-0.060899	-35.991291	-10.998279	-7.345475	-9.623463	-8.024076	0.000000	-10.000000	-0.275000	20.600000	68.833336	1023.000000	1023.000000	2046.000000
29.980000	-0.061355	-36.260906	-11.433929	-7.036603	-9.346391	-8.443981	0.000000	-10.000000	-0.275000	20.533333	75.666664	1023.000000	1023.000000	2046.000000
30.000000	-0.059585	-35.214508	-10.785049	-7.299018	-9.529784	-7.600657	0.000000	-10.000000	-0.266667	20.600000	82.500000	1023.000000	1023.000000	2046.000000
30.020000	-0.060202	-35.579300	-11.232841	-7.006503	-8.967958	-8.371996	0.000000	-10.000000	-0.275000	20.566668	89.500000	1023.000000	1023.000000	2046.000000
30.040001	-0.058235	-34.416744	-10.530563	-7.172726	-9.341387	-7.372069	0.000000	-10.000000	-0.275000	20.683334	96.333336	1023.000000	1023.000000	2046.000000
30.059999	-0.058729	-34.708675	-11.016960	-6.853867	-8.657560	-8.180287	0.000000	-10.000000	-0.275000	20.783333	103.166664	1023.000000	1023.000000	2046.000000
30.080000	-0.056671	-33.492508	-10.273352	-7.041094	-9.010755	-7.167307	0.000000	-10.000000	-0.283333	20.883333	110.000000	1023.000000	1023.000000	2046.000000
30.100000	-0.057073	-33.730274	-10.800544	-6.710889	-8.277665	-7.941175	0.000000	-10.000000	-0.291667	20.916666	117.000000	1023.000000	1023.000000	2046.000000
30.120001	-0.055261	-32.659355	-10.180293	-6.724919	-8.687177	-7.066964	0.000000	-10.000000	-0.308333	21.083334	124.000000	1023.000000	1023.000000	2046.000000
30.139999	-0.055476	-32.786476	-10.518954	-6.583262	-8.022019	-7.662241	0.000000	-10.000000	-0.308333	21.150000	131.000000	1023.000000	1023.000000	2046.000000
30.160000	-0.054042	-31.939041	-10.213921	-6.462799	-8.248408	-7.013913	0.000000	-10.000000	-0.308333	21.200001	138.000000	1023.000000	1023.000000	2046.000000
30.180000	-0.053799	-31.795364	-10.250998	-6.445438	-7.746795	-7.352132	0.000000	-10.000000	-0.300000	21.183334	145.000000	1023.000000	1023.000000	2046.000000
30.200001	-0.052850	-31.234118	-10.219283	-6.108714	-7.816092	-7.090029	0.000000	-10.000000	-0.300000	21.266666	152.166672	1023.000000	1023.000000	2046.000000
30.219999	-0.052143	-30.816393	-9.982868	-6.289028	-7.562164	-6.982334	0.000000	-10.000000	-0.300000	21.150000	159.333328	1023.000000	1023.000000	2046.000000
30.240000	-0.051708	-30.559235	-10.225878	-5.898008	-7.381958	-7.053390	0.000000	-10.000000	-0.308333	20.933334	166.500000	1023.000000	1023.000000	2046.000000
30.260000	-0.050579	-29.892336	-9.747693	-6.142112	-7.375476	-6.627056	0.000000	-10.000000	-0.308333	20.850000	173.500000	1023.000000	1023.000000	2046.000000
30.280001	-0.050612	-29.911484	-10.216822	-5.728627	-6.965876	-7.000159	0.000000	-10.000000	-0.308333	20.983334	180.500000	1023.000000	1023.000000	2046.000000
30.299999	-0.049048	-28.987476	-9.516529	-5.973359	-7.234568	-6.263021	0.000000	-10.000000	-0.300000	21.016666	187.500000	1023.000000	1023.000000	2046.000000
30.320000	-0.049452	-29.225956	-10.084323	-5.576484	-6.582164	-6.982985	0.000000	-10.000000	-0.316667	20.983334	194.500000	1023.000000	1023.000000	2046.000000
30.340000	-0.047735	-28.211493	-9.345041	-5.806520	-7.060016	-5.999916	0.000000	-10.000000	-0.316667	21.016666	201.500000	1023.000000	1023.000000	2046.000000
30.360001	-0.048173	-28.470524	-9.842931	-5.503981	-6.360885	-6.762727	0.000000	-10.000000	-0.316667	21.049999	208.500000	1023.000000	1023.000000	2046.000000
30.379999	-0.046377	-27.408995	-9.323785	-5.551255	-6.698576	-5.835380	0.000000	-10.000000	-0.300000	20.866667	215.500000	1023.000000	1023.000000	2046.000000
30.400000	-0.046776	-27.644608	-9.620267	-5.409583	-6.120759	-6.493999	0.000000	-10.000000	-0.300000	20.850000	222.500000	1023.000000	1023.000000	2046.000000
30.420000	-0.045127	-26.670074	-9.174692	-5.392067	-6.446742	-5.656574	0.000000	-10.000000	-0.300000	20.900000	229.500000	1023.000000	1023.000000	2046.000000
30.440001	-0.045443	-26.857042	-9.394501	-5.268876	-5.936939	-6.256726	0.000000	-10.000000	-0.300000	21.033333	236.500000	1023.000000	1023.000000	2046.000000
30.459999	-0.044142	-26.087807	-9.110937	-5.177184	-6.243810	-5.555875	0.000000	-10.000000	-0.308333	21.000000	243.500000	1023.000000	1023.000000	2046.000000
30.480000	-0.044142	-26.087849	-9.270556	-5.140932	-5.690412	-5.985948	0.000000	-10.000000	-0.308333	20.883333	250.500000	1023.000000	1023.000000	2046.000000
30.500000	-0.043037	-25.434862	-9.039886	-4.975601	-6.005901	-5.413472	0.000000	-10.000000	-0.291667	20.983334	257.500000	1023.000000	1023.000000	2046.000000
30.520000	-0.043081	-25.460621	-9.130032	-5.013343	-5.574288	-5.742958	0.000000	-10.000000	-0.266667	20.866667	264.500000	1023.000000	1023.000000	2046.000000
30.540001	-0.042218	-24.950598	-9.117891	-4.740927	-5.732964	-5.358817	0.000000	-10.000000	-0.266667	20.866667	271.500000	1023.000000	1023.000000	2046.000000
30.559999	-0.042013	-24.829464	-8.928095	-4.891865	-5.604735	-5.404770	0.000000	-10.000000	-0.266667	20.833334	278.500000	1023.000000	1023.000000	2046.000000
30.580000	-0.042192	-24.935642	-9.297359	-4.564755	-5.592577	-5.480951	0.000000	-10.000000	-0.275000	20.716667	285.500000	1023.000000	1023.000000	2046.000000
30.600000	-0.042051	-24.852163	-8.934952	-4.988531	-5.685885	-5.242795	0.000000	-10.000000	-0.275000	20.783335	292.500000	1023.000000	1023.000000	2046.000000
30.620001	-0.042399	-25.057667	-9.353297	-4.644734	-5.474485	-5.585151	0.000000	-10.000000	-0.275000	20.683334	299.333344	1023.000000	1023.000000	2046.000000
30.639999	-0.041189	-24.342779	-8.749320	-5.032459	-5.622314	-4.938684	0.000000	-10.000000	-0.266667	20.600000	306.166656	1023.000000	1023.000000	2046.000000
30.660000	-0.040884	-24.162390	-9.247436	-4.439879	-5.054687	-5.420390	0.000000	-10.000000	-0.266667	20.316668	313.000000	1023.000000	1023.000000	2046.000000
30.680000	-0.039681	-23.451344	-8.441101	-4.915389	-5.428226	-4.666626	0.000000	-10.000000	-0.266667	20.233334	319.833344	1023.000000	1023.000000	2046.000000
30.700001	-0.039013	-23.056564	-8.919264	-4.266965	-4.797590	-5.072744	0.000000	-10.000000	-0.266667	20.033333	326.666656	1023.000000	1023.000000	2046.000000
30.719999	-0.037960	-22.434103	-8.351180	-4.628664	-5.060337	-4.393921	0.000000	-10.000000	-0.250000	20.066668	333.333344	1023.000000	1023.000000	2046.000000
30.740000	-0.038748	-22.900352	-8.941788	-4.276234	-4.611677	-5.070654	0.000000	-10.000000	-0.258333	19.733334	340.000000	1023.000000	1023.000000	2046.000000
30.760000	-0.038172	-22.559425	-8.447224	-4.813247	-4.958144	-4.340810	0.000000	-10.000000	-0.275000	20.033333	346.666656	1023.000000	1023.000000	2046.000000
30.780001	-0.039745	-23.489475	-9.138777	-4.651951	-4.552894	-5.145853	0.000000	-10.000000	-0.275000	19.750000	353.333344	1023.000000	1023.000000	2046.000000
30.799999	-0.039072	-23.091522	-8.582910	-5.085609	-5.138498	-4.284505	0.000000	-10.000000	-0.275000	19.750000	360.000000	1023.000000	1023.000000	2046.000000
30.820000	-0.040338	-23.839506	-9.268305	-4.794996	-4.664911	-5.111295	0.000000	-10.000000	-0.250000	19.666666	366.500000	1023.000000	1023.000000	2046.000000
30.840000	-0.038905	-22.992682	-8.689977	-4.949298	-5.203716	-4.149691	0.000000	-10.000000	-0.225000	19.366667	373.000000	1023.000000	1023.000000	2046.000000
30.860001	-0.039221	-23.179363	-9.166642	-4.608803	-4.546198	-4.857719	0.000000	-10.000000	-0.183333	18.850000	379.666656	1023.000000	1023.000000	2046.000000
30.879999	-0.037147	-21.953842	-8.582610	-4.518252	-4.901599	-3.951382	0.000000	-10.000000	-0.166667	18.016666	386.166656	1023.000000	1023.000000	2046.000000
30.900000	-0.037086	-21.918118	-8.872189	-4.301005	-4.181797	-4.563128	0.000000	-10.000000	-0.158333	17.833334	392.500000	1023.000000	1023.000000	2046.000000
30.920000	-0.035216	-20.812769	-8.330534	-4.220117	-4.560935	-3.701184	0.000000	-10.000000	-0.166667	17.583334	398.500000	1023.000000	1023.000000	2046.000000
30.940001	-0.035426	-20.936600	-8.652515	-4.049986	-3.940705	-4.293393	0.000000	-10.000000	-0.175000	17.450001	404.333344	1023.000000	1023.000000	2046.000000
30.959999	-0.033483	-19.788456	-8.055079	-4.090063	-4.303859	-3.339454	0.000000	-10.000000	-0.183333	17.266666	410.000000	1023.000000	1023.000000	2046.000000
30.980000	-0.033746	-19.943909	-8.565307	-3.768414	-3.594316	-4.015872	0.000000	-10.000000	-0.183333	17.316668	415.666656	1023.000000	1023.000000	2046.000000
31.000000	-0.031958	-18.887169	-7.899258	-3.973731	-4.014188	-2.999993	0.000000	-10.000000	-0.175000	17.383333	421.500000	1023.000000	1023.000000	2046.000000
31.020000	-0.032094	-18.967707	-8.473470	-3.580894	-3.261715	-3.651629	0.000000	-10.000000	-0.175000	17.233334	427.500000	1023.000000	1023.000000	2046.000000
31.040001	-0.030118	-17.799572	-7.759559	-3.719743	-3.730864	-2.589405	0.000000	-10.000000	-0.175000	17.200001	433.333344	1023.000000	1023.000000	2046.000000
31.059999	-0.030065	-17.768703	-8.151861	-3.372694	-3.031955	-3.212194	0.000000	-10.000000	-0.175000	17.300001	439.000000	1023.000000	1023.000000	2046.000000
31.080000	-0.027778	-16.416830	-7.529736	-3.338224	-3.335933	-2.212937	0.000000	-10.000000	-0.166667	17.216667	444.666656	1023.000000	1023.000000	2046.000000
31.100000	-0.027489	-16.246197	-7.568332	-3.279706	-2.673605	-2.724554	0.000000	-10.000000	-0.175000	17.083334	450.500000	1023.000000	1023.000000	2046.000000
31.120001	-0.025562	-15.107314	-7.216965	-3.075526	-2.766145	-2.048678	0.000000	-10.000000	-0.183333	16.933334	456.166656	1023.000000	1023.000000	2046.000000
31.139999	-0.024900	-14.715693	-6.859287	-3.236566	-2.360697	-2.259142	0.000000	-10.000000	-0.183333	17.116667	461.833344	1023.000000	1023.000000	2046.000000
31.160000	-0.023509	-13.893753	-6.909440	-2.898061	-1.985417	-2.100834	0.000000	-10.000000	-0.166667	17.083334	467.500000	1023.000000	1023.000000	2046.000000
31.180000	-0.022532	-13.316512	-6.130804	-3.387381	-1.975680	-1.822647	0.000000	-10.000000	-0.150000	16.783333	473.333344	1023.000000	1023.000000	2046.000000
31.200001	-0.022101	-13.061815	-6.250814	-3.119830	-1.582446	-2.108725	0.000000	-10.000000	-0.141667	16.516666	479.000000	1023.000000	1023.000000	2046.000000
31.219999	-0.020928	-12.368491	-5.454219	-3.664568	-1.794980	-1.454723	0.000000	-10.000000	-0.141667	16.200001	484.500000	1023.000000	1023.000000	2046.000000
31.240000	-0.021252	-12.560138	-5.870844	-3.340428	-1.198373	-2.150493	0.000000	-10.000000	-0.150000	16.316668	490.000000	1023.000000	1023.000000	2046.000000
31.260000	-0.020065	-11.858356	-5.179938	-3.780727	-1.653706	-1.243986	0.000000	-10.000000	-0.158333	16.150000	495.333344	1023.000000	1023.000000	2046.000000
31.280001	-0.020647	-12.202119	-5.449352	-3.609791	-1.125090	-2.017885	0.000000	-10.000000	-0.175000	16.383333	500.833344	1023.000000	1023.000000	2046.000000
31.299999	-0.019348	-11.434473	-4.924610	-3.876159	-1.521176	-1.112529	0.000000	-10.000000	-0.166667	16.066666	506.166656	1023.000000	1023.000000	2046.000000
31.320000	-0.019708	-11.647726	-5.058857	-3.896341	-0.967713	-1.724814	0.000000	-10.000000	-0.175000	16.299999	511.666656	1023.000000	1023.000000	2046.000000
31.340000	-0.018126	-10.712670	-4.630900	-3.877869	-1.280108	-0.923793	0.000000	-10.000000	-0.150000	16.166666	517.000000	1023.000000	1023.000000	2046.000000
31.360001	-0.018152	-10.727727	-4.604259	-3.866567	-0.826068	-1.430833	0.000000	-10.000000	-0.141667	16.250000	522.500000	1023.000000	1023.000000	2046.000000
31.379999	-0.016388	-9.685332	-4.379926	-3.645622	-0.934768	-0.725016	0.000000	-10.000000	-0.133333	15.916667	528.000000	1023.000000	1023.000000	2046.000000
31.400000	-0.015883	-9.386697	-4.074302	-3.707861	-0.677562	-0.926971	0.000000	-10.000000	-0.141667	15.750000	533.333313	1023.000000	1023.000000	2046.000000
31.420000	-0.014451	-8.540763	-4.098665	-3.230607	-0.580789	-0.630701	0.000000	-10.000000	-0.150000	15.566667	538.666687	1023.000000	1023.000000	2046.000000
31.440001	-0.013729	-8.113711	-3.612225	-3.441568	-0.534584	-0.525335	0.000000	-10.000000	-0.133333	15.416667	543.833313	1023.000000	1023.000000	2046.000000
31.459999	-0.012506	-7.390849	-3.714719	-2.828640	-0.386266	-0.461224	0.000000	-10.000000	-0.133333	15.100000	549.166687	1023.000000	1023.000000	2046.000000
31.480000	-0.011915	-7.041548	-3.222908	-3.052253	-0.412509	-0.353878	0.000000	-10.000000	-0.133333	14.966667	554.166687	1023.000000	1023.000000	2046.000000
31.500000	-0.011012	-6.508094	-3.471846	-2.442545	-0.193064	-0.400639	0.000000	-10.000000	-0.150000	14.633333	559.166687	1023.000000	1023.000000	2046.000000
31.520000	-0.010600	-6.264838	-2.996582	-2.750238	-0.263396	-0.254621	0.000000	-10.000000	-0.133333	14.216667	564.000000	1023.000000	1023.000000	2046.000000
31.540001	-0.009861	-5.828008	-3.204590	-2.169151	-0.184593	-0.269674	0.000000	-10.000000	-0.116667	13.650001	569.000000	1023.000000	1023.000000	2046.000000
31.559999	-0.009891	-5.845421	-2.875636	-2.458797	-0.247940	-0.263049	0.000000	-10.000000	-0.083333	12.933333	573.666687	1023.000000	1023.000000	2046.000000
31.580000	-0.009592	-5.669133	-3.188741	-1.927525	-0.164323	-0.388544	0.000000	-10.000000	-0.058333	12.100000	578.000000	1023.000000	1023.000000	2046.000000
31.600000	-0.009847	-5.819832	-2.825339	-2.279942	-0.385656	-0.328896	0.000000	-10.000000	-0.025000	10.600000	582.000000	1023.000000	1023.000000	2046.000000
31.620001	-0.010002	-5.910983	-3.327410	-1.760114	-0.152299	-0.671160	0.000000	-10.000000	-0.008333	8.600000	585.833313	1023.000000	1023.000000	2046.000000
31.639999	-0.010155	-6.001702	-2.759412	-2.127128	-0.807663	-0.307500	0.000000	-10.000000	0.016667	5.900000	589.333313	1023.000000	1023.000000	2046.000000
31.660000	-0.011212	-6.626486	-3.397754	-1.718863	-0.395326	-1.114543	0.000000	-10.000000	0.033333	1.966667	591.666687	1023.000000	1023.000000	2046.000000
31.680000	-0.010975	-6.486124	-2.997694	-1.929148	-1.103053	-0.456229	0.000000	-10.000000	0.050000	-1.566667	592.833313	1023.000000	1023.000000	2046.000000
31.700001	-0.012588	-7.439455	-3.385418	-1.798038	-0.841132	-1.414867	0.000000	-10.000000	0.066667	-5.366667	593.000000	1023.000000	1023.000000	2046.000000
31.719999	-0.012533	-7.406898	-3.371017	-1.771659	-1.367520	-0.896703	0.000000	-10.000000	0.083333	-8.083334	593.000000	1023.000000	1023.000000	2046.000000
31.740000	-0.014161	-8.369406	-3.382323	-1.964710	-1.458510	-1.563862	0.000000	-10.000000	0.116667	-10.833334	593.000000	1023.000000	1023.000000	2046.000000
31.760000	-0.014511	-8.576181	-3.692653	-1.662354	-1.710180	-1.510994	0.000000	-10.000000	0.133333	-12.716667	593.000000	1023.000000	1023.000000	2046.000000
31.780001	-0.015863	-9.375305	-3.450760	-2.059512	-2.049016	-1.816018	0.000000	-10.000000	0.175000	-14.266666	593.000000	1023.000000	1023.000000	2046.000000
31.799999	-0.016384	-9.682869	-3.897226	-1.652640	-2.141452	-1.991551	0.000000	-10.000000	0.208333	-16.316668	581.500000	1023.000000	1023.000000	2046.000000
31.820000	-0.017657	-10.435229	-3.640459	-2.088754	-2.492096	-2.213922	0.000000	-10.000000	0.241667	-17.883333	570.000000	1023.000000	1023.000000	2046.000000
31.840000	-0.018303	-10.817037	-4.169285	-1.655731	-2.501506	-2.490515	0.000000	-10.000000	0.250000	-18.950001	558.500000	1023.000000	1023.000000	2046.000000
31.860001	-0.019076	-11.273787	-3.709563	-2.101824	-3.035354	-2.427046	0.000000	-10.000000	0.266667	-19.133333	556.500000	1023.000000	1023.000000	2046.000000
31.879999	-0.019911	-11.767690	-4.354479	-1.580338	-2.878149	-2.954724	0.000000	-10.000000	0.300000	-19.416668	552.166687	1023.000000	1023.000000	2046.000000
31.900000	-0.020810	-12.298657	-3.957083	-2.055986	-3.573816	-2.711773	0.000000	-10.000000	0.333333	-19.950001	545.666687	1023.000000	1023.000000	2046.000000
31.920000	-0.022094	-13.057639	-4.637556	-1.568241	-3.289106	-3.562737	0.000000	-10.000000	0.350000	-20.483334	538.833313	1023.000000	1023.000000	2046.000000
31.940001	-0.022512	-13.304594	-4.112057	-2.128130	-4.127555	-2.936852	0.000000	-10.000000	0.350000	-20.983334	532.000000	1023.000000	1023.000000	2046.000000
31.959999	-0.024296	-14.359044	-4.778186	-1.822333	-3.817019	-3.941505	0.000000	-10.000000	0.350000	-21.350000	525.000000	1023.000000	1023.000000	2046.000000
31.980000	-0.024253	-14.333229	-4.336120	-2.228765	-4.554531	-3.213813	0.000000	-10.000000	0.358333	-21.700001	518.000000	1023.000000	1023.000000	2046.000000
32.000000	-0.025794	-15.244342	-4.935671	-1.856746	-4.247253	-4.204672	0.000000	-10.000000	0.375000	-22.100000	510.833344	1023.000000	1023.000000	2046.000000
32.020000	-0.026092	-15.420215	-4.655221	-2.205282	-4.966163	-3.593549	0.000000	-10.000000	0.400000	-22.450001	503.500000	1023.000000	1023.000000	2046.000000
32.040001	-0.028181	-16.654810	-5.221197	-2.109540	-4.653701	-4.670372	0.000000	-10.000000	0.408333	-22.650000	495.833344	1023.000000	1023.000000	2046.000000
32.060001	-0.028677	-16.948177	-4.908498	-2.648037	-5.293314	-4.098329	0.000000	-10.000000	0.416667	-22.833334	488.333344	1023.000000	1023.000000	2046.000000
32.080002	-0.030990	-18.315310	-5.369576	-2.778389	-5.018986	-5.148357	0.000000	-10.000000	0.408333	-22.966667	480.666656	1023.000000	1023.000000	2046.000000
32.099998	-0.031527	-18.632446	-5.176579	-3.114621	-5.784000	-4.557247	0.000000	-10.000000	0.400000	-22.933334	473.000000	1023.000000	1023.000000	2046.000000
32.119999	-0.033906	-20.038515	-5.666286	-3.043471	-5.695671	-5.633087	0.000000	-10.000000	0.383333	-22.650000	465.333344	1023.000000	1023.000000	2046.000000
32.139999	-0.034067	-20.133657	-5.568697	-3.201863	-6.453875	-4.909223	0.000000	-10.000000	0.383333	-22.266666	457.833344	1023.000000	1023.000000	2046.000000
32.160000	-0.035617	-21.049606	-5.918709	-3.019691	-6.267508	-5.843699	0.000000	-10.000000	0.391667	-22.116667	450.500000	1023.000000	1023.000000	2046.000000
32.180000	-0.034965	-20.664061	-5.895267	-2.911549	-6.687280	-5.169964	0.000000	-10.000000	0.400000	-22.300001	443.000000	1023.000000	1023.000000	2046.000000
32.200001	-0.036031	-21.294323	-5.980556	-2.879670	-6.530767	-5.903331	0.000000	-10.000000	0.400000	-22.766666	435.500000	1023.000000	1023.000000	2046.000000
32.220001	-0.035370	-20.903957	-6.021884	-2.712191	-6.814051	-5.355832	0.000000	-10.000000	0.408333	-23.283333	427.833344	1023.000000	1023.000000	2046.000000
32.240002	-0.036437	-21.534201	-6.044878	-2.787162	-6.711958	-5.990201	0.000000	-10.000000	0.416667	-23.666666	420.000000	1023.000000	1023.000000	2046.000000
32.259998	-0.035909	-21.222418	-5.995312	-2.622925	-7.076228	-5.527954	0.000000	-10.000000	0.425000	-23.816668	412.000000	1023.000000	1023.000000	2046.000000
32.279999	-0.037126	-21.941467	-6.137053	-2.717272	-6.863219	-6.223922	0.000000	-10.000000	0.416667	-23.900000	404.000000	1023.000000	1023.000000	2046.000000
32.299999	-0.036484	-21.562096	-6.011295	-2.672568	-7.298636	-5.579598	0.000000	-10.000000	0.416667	-23.866667	396.000000	1023.000000	1023.000000	2046.000000
32.320000	-0.037639	-22.244905	-6.144837	-2.658550	-7.068520	-6.373000	0.000000	-10.000000	0.416667	-23.850000	388.000000	1023.000000	1023.000000	2046.000000
32.340000	-0.036875	-21.793242	-6.226583	-2.537076	-7.272018	-5.757564	0.000000	-10.000000	0.416667	-23.816668	380.000000	1023.000000	1023.000000	2046.000000
32.360001	-0.038017	-22.468287	-6.062671	-2.804976	-7.347573	-6.253067	0.000000	-10.000000	0.425000	-23.900000	372.000000	1023.000000	1023.000000	2046.000000
32.380001	-0.037153	-21.957401	-6.304610	-2.473629	-7.262152	-5.917009	0.000000	-10.000000	0.450000	-24.033333	364.000000	1023.000000	1023.000000	2046.000000
32.400002	-0.037824	-22.353857	-5.838083	-2.964604	-7.491049	-6.060121	0.000000	-10.000000	0.483333	-24.316668	356.000000	1023.000000	1023.000000	2046.000000
32.419998	-0.037349	-22.073547	-6.274228	-2.555434	-7.117747	-6.126140	0.000000	-10.000000	0.500000	-24.816668	348.000000	1023.000000	1023.000000	2046.000000
32.439999	-0.037991	-22.452648	-5.715074	-3.256187	-7.614591	-5.866798	0.000000	-10.000000	0.500000	-25.150000	339.833344	1023.000000	1023.000000	2046.000000
32.459999	-0.037908	-22.403835	-6.300529	-2.717640	-7.052500	-6.333166	0.000000	-10.000000	0.500000	-25.416668	331.500000	1023.000000	1023.000000	2046.000000
32.480000	-0.038375	-22.679890	-5.764299	-3.463776	-7.619592	-5.832223	0.000000	-10.000000	0.508333	-25.383333	323.166656	1023.000000	1023.000000	2046.000000
32.500000	-0.038802	-22.932270	-6.433960	-2.993802	-7.018757	-6.485751	0.000000	-10.000000	0.508333	-25.550001	314.666656	1023.000000	1023.000000	2046.000000
32.520000	-0.039489	-23.338093	-5.805752	-3.806863	-7.853849	-5.871629	0.000000	-10.000000	0.516667	-25.633333	306.166656	1023.000000	1023.000000	2046.000000
32.540001	-0.040270	-23.799511	-6.467507	-3.411991	-7.250082	-6.669932	0.000000	-10.000000	0.508333	-25.650000	297.500000	1023.000000	1023.000000	2046.000000
32.560001	-0.040896	-24.169386	-5.958281	-4.191496	-8.103283	-5.916327	0.000000	-10.000000	0.500000	-25.583334	289.000000	1023.000000	1023.000000	2046.000000
32.580002	-0.042360	-25.034815	-6.506963	-3.944117	-7.660078	-6.923657	0.000000	-10.000000	0.483333	-25.416668	280.500000	1023.000000	1023.000000	2046.000000
32.599998	-0.042575	-25.161573	-6.394040	-4.413345	-8.257595	-6.096593	0.000000	-10.000000	0.475000	-25.133333	272.000000	1023.000000	1023.000000	2046.000000
32.619999	-0.044152	-26.094053	-6.579562	-4.504093	-8.091102	-6.919298	0.000000	-10.000000	0.483333	-24.766666	263.500000	1023.000000	1023.000000	2046.000000
32.639999	-0.043800	-25.885965	-6.764549	-4.522501	-8.292541	-6.306375	0.000000	-10.000000	0.475000	-24.350000	255.166672	1023.000000	1023.000000	2046.000000
32.660000	-0.045269	-26.753727	-6.644225	-4.829980	-8.393905	-6.885616	0.000000	-10.000000	0.466667	-24.033335	247.000000	1023.000000	1023.000000	2046.000000
32.680000	-0.044520	-26.311060	-6.895130	-4.596566	-8.317206	-6.502157	0.000000	-10.000000	0.450000	-23.766668	239.000000	1023.000000	1023.000000	2046.000000
32.700001	-0.045592	-26.944954	-6.555811	-4.985518	-8.562346	-6.841280	0.000000	-10.000000	0.458333	-23.583334	231.000000	1023.000000	1023.000000	2046.000000
32.720001	-0.044751	-26.447577	-6.953187	-4.553693	-8.246484	-6.694213	0.000000	-10.000000	0.450000	-23.383333	223.166672	1023.000000	1023.000000	2046.000000
32.740002	-0.045560	-26.926020	-6.492880	-5.113329	-8.669945	-6.649865	0.000000	-10.000000	0.433333	-23.116667	215.500000	1023.000000	1023.000000	2046.000000
32.759998	-0.044923	-26.549402	-7.061219	-4.464941	-8.064035	-6.959207	0.000000	-10.000000	0.408333	-22.633333	207.833328	1023.000000	1023.000000	2046.000000
32.779999	-0.045394	-26.827711	-6.457796	-5.124631	-8.780830	-6.464454	0.000000	-10.000000	0.391667	-22.266666	200.333328	1023.000000	1023.000000	2046.000000
32.799999	-0.045165	-26.692265	-7.096827	-4.410706	-8.123580	-7.061151	0.000000	-10.000000	0.375000	-21.833334	192.833328	1023.000000	1023.000000	2046.000000
32.820000	-0.045687	-27.000813	-6.506697	-5.121283	-8.854185	-6.518646	0.000000	-10.000000	0.366667	-21.550001	185.666672	1023.000000	1023.000000	2046.000000
32.840000	-0.045344	-26.798038	-7.203652	-4.371229	-8.070250	-7.152907	0.000000	-10.000000	0.358333	-21.083334	178.500000	1023.000000	1023.000000	2046.000000
32.860001	-0.045718	-27.019396	-6.708945	-5.050223	-8.845461	-6.414767	0.000000	-10.000000	0.358333	-20.800001	171.500000	1023.000000	1023.000000	2046.000000
32.880001	-0.045882	-27.116175	-7.326324	-4.419893	-8.086663	-7.283294	0.000000	-10.000000	0.350000	-20.366667	164.500000	1023.000000	1023.000000	2046.000000
32.900002	-0.045779	-27.055267	-6.958270	-4.851143	-8.839280	-6.406573	0.000000	-10.000000	0.325000	-19.933334	157.500000	1023.000000	1023.000000	2046.000000
32.919998	-0.046635	-27.561449	-7.353470	-4.521863	-8.332431	-7.353684	0.000000	-10.000000	0.308333	-19.483334	150.833328	1023.000000	1023.000000	2046.000000
32.939999	-0.046033	-27.205643	-7.318584	-4.724167	-8.725179	-6.437713	0.000000	-10.000000	0.275000	-19.150000	144.333328	1023.000000	1023.000000	2046.000000
32.959999	-0.047183	-27.885185	-7.324567	-4.688846	-8.590875	-7.280898	0.000000	-10.000000	0.266667	-18.816668	138.000000	1023.000000	1023.000000	2046.000000
32.980000	-0.046350	-27.392887	-7.742220	-4.370861	-8.451315	-6.828492	0.000000	-10.000000	0.250000	-18.483334	131.666672	1023.000000	1023.000000	2046.000000
33.000000	-0.047628	-28.148228	-7.355146	-4.902572	-8.927549	-6.962961	0.000000	-10.000000	0.250000	-17.983334	125.500000	1023.000000	1023.000000	2046.000000
33.020000	-0.046916	-27.727474	-8.010504	-4.252700	-8.355844	-7.108426	0.000000	-10.000000	0.241667	-17.549999	119.500000	1023.000000	1023.000000	2046.000000
33.040001	-0.047926	-28.324284	-7.512742	-4.921509	-9.017842	-6.872191	0.000000	-10.000000	0.233333	-16.966667	113.666664	1023.000000	1023.000000	2046.000000
33.060001	-0.047305	-27.957474	-8.146301	-4.195395	-8.340926	-7.274850	0.000000	-10.000000	0.216667	-16.666666	108.000000	1023.000000	1023.000000	2046.000000
33.080002	-0.048370	-28.586727	-7.616675	-4.947750	-9.113443	-6.908859	0.000000	-10.000000	0.208333	-16.116667	102.500000	1023.000000	1023.000000	2046.000000
33.099998	-0.047707	-28.194981	-8.264207	-4.198074	-8.395844	-7.336855	0.000000	-10.000000	0.200000	-15.733334	97.166664	1023.000000	1023.000000	2046.000000
33.119999	-0.048741	-28.805807	-7.728411	-4.958266	-9.153673	-6.965456	0.000000	-10.000000	0.200000	-15.166667	91.833336	1023.000000	1023.000000	2046.000000
33.139999	-0.047816	-28.258972	-8.335722	-4.231970	-8.485431	-7.205850	0.000000	-10.000000	0.191667	-14.850000	86.833336	1023.000000	1023.000000	2046.000000
33.160000	-0.049039	-28.982313	-7.833966	-4.853794	-9.137223	-7.157331	0.000000	-10.000000	0.183333	-14.383333	81.833336	1023.000000	1023.000000	2046.000000
33.180000	-0.048147	-28.454836	-8.419896	-4.266697	-8.573658	-7.194585	0.000000	-10.000000	0.175000	-13.833334	77.000000	1023.000000	1023.000000	2046.000000
33.200001	-0.049506	-29.258141	-7.965348	-4.881631	-9.194071	-7.217089	0.000000	-10.000000	0.175000	-13.366667	72.333336	1023.000000	1023.000000	2046.000000
33.220001	-0.048671	-28.764606	-8.558392	-4.258092	-8.692449	-7.255674	0.000000	-10.000000	0.166667	-12.916667	67.833336	1023.000000	1023.000000	2046.000000
33.240002	-0.050374	-29.771284	-8.260830	-4.843063	-9.296222	-7.371169	0.000000	-10.000000	0.141667	-12.533334	63.500000	1023.000000	1023.000000	2046.000000
33.259998	-0.050084	-29.599594	-8.931755	-4.353875	-9.012594	-7.301370	0.000000	-10.000000	0.116667	-12.050000	59.166668	1023.000000	1023.000000	2046.000000
33.279999	-0.052378	-30.955513	-8.684853	-4.975246	-9.646919	-7.648495	0.000000	-10.000000	0.091667	-11.466667	55.000000	1023.000000	1023.000000	2046.000000
33.299999	-0.052033	-30.751648	-9.294153	-4.578156	-9.360082	-7.519258	0.000000	-10.000000	0.083333	-10.800000	51.333332	1023.000000	1023.000000	2046.000000
33.320000	-0.053776	-31.781673	-8.933736	-5.111685	-9.874291	-7.861962	0.000000	-10.000000	0.075000	-10.016666	47.833332	1023.000000	1023.000000	2046.000000
33.340000	-0.052651	-31.116455	-9.307699	-4.677012	-9.561772	-7.569971	0.000000	-10.000000	0.066667	-9.350000	44.666668	1023.000000	1023.000000	2046.000000
33.360001	-0.054219	-32.043243	-8.961414	-5.187894	-9.874271	-8.019665	0.000000	-10.000000	0.066667	-8.850000	41.500000	1023.000000	1023.000000	2046.000000
33.380001	-0.052723	-31.159208	-9.271008	-4.785861	-9.591025	-7.511314	0.000000	-10.000000	0.058333	-8.483334	38.500000	1023.000000	1023.000000	2046.000000
33.400002	-0.053918	-31.865379	-8.992690	-5.070251	-9.794874	-8.007565	0.000000	-10.000000	0.058333	-8.066667	35.666668	1023.000000	1023.000000	2046.000000
33.419998	-0.053044	-31.348923	-9.439537	-4.752847	-9.456672	-7.699867	0.000000	-10.000000	0.050000	-7.516667	33.000000	1023.000000	1023.000000	2046.000000
33.439999	-0.054882	-32.435432	-9.036625	-5.376935	-9.928219	-8.093653	0.000000	-10.000000	0.050000	-6.900000	30.500000	1023.000000	1023.000000	2046.000000
33.459999	-0.054654	-32.300465	-9.567448	-5.209715	-9.655289	-7.868014	0.000000	-10.000000	0.041667	-5.933333	28.000000	1023.000000	1023.000000	2046.000000
33.480000	-0.057079	-33.733696	-9.481285	-5.750362	-10.084129	-8.417920	0.000000	-10.000000	0.041667	-5.033333	26.000000	1023.000000	1023.000000	2046.000000
33.500000	-0.057089	-33.739590	-10.020798	-5.490787	-10.151430	-8.076577	0.000000	-10.000000	0.025000	-3.900000	24.333334	1023.000000	1023.000000	2046.000000
33.520000	-0.059222	-35.000240	-10.001819	-5.732881	-10.529798	-8.735744	0.000000	-10.000000	0.033333	-3.133333	23.166666	1023.000000	1023.000000	2046.000000
33.540001	-0.058559	-34.608299	-10.406037	-5.458642	-10.577662	-8.165956	0.000000	-10.000000	0.025000	-2.716667	22.000000	1023.000000	1023.000000	2046.000000
33.560001	-0.059562	-35.201012	-10.442072	-5.394344	-10.489512	-8.875085	0.000000	-10.000000	0.041667	-3.066667	21.000000	1023.000000	1023.000000	2046.000000
33.580002	-0.058885	-34.801186	-10.275578	-5.438040	-10.990721	-8.096847	0.000000	-10.000000	0.033333	-3.966667	19.833334	1023.000000	1023.000000	2046.000000
33.599998	-0.058790	-34.744923	-10.676594	-4.886152	-10.166315	-9.015861	0.000000	-10.000000	0.041667	-4.900000	18.666666	1023.000000	1023.000000	2046.000000
33.619999	-0.059158	-34.962128	-10.195408	-5.480483	-11.123999	-8.162238	0.000000	-10.000000	0.041667	-5.583333	17.166666	1023.000000	1023.000000	2046.000000
33.639999	-0.058790	-34.744755	-10.774968	-4.705267	-10.183264	-9.081258	0.000000	-10.000000	0.050000	-5.833333	15.500000	1023.000000	1023.000000	2046.000000
33.660000	-0.059712	-35.289978	-10.180104	-5.497547	-11.242808	-8.369519	0.000000	-10.000000	0.050000	-5.766667	13.500000	1023.000000	1023.000000	2046.000000
33.680000	-0.058575	-34.617645	-10.887671	-4.630818	-10.194773	-8.904382	0.000000	-10.000000	0.050000	-5.433333	11.500000	1023.000000	1023.000000	2046.000000
33.700001	-0.059949	-35.430065	-10.238275	-5.403616	-11.183042	-8.605132	0.000000	-10.000000	0.041667	-4.916667	9.500000	1023.000000	1023.000000	2046.000000
33.720001	-0.058620	-34.644295	-10.851629	-4.650634	-10.407100	-8.734932	0.000000	-10.000000	0.041667	-4.350000	7.833333	1023.000000	1023.000000	2046.000000
33.740002	-0.059967	-35.440220	-10.355185	-5.252140	-11.010221	-8.822675	0.000000	-10.000000	0.033333	-3.866667	6.333333	1023.000000	1023.000000	2046.000000
33.759998	-0.058457	-34.548054	-10.760688	-4.800010	-10.495456	-8.491900	0.000000	-10.000000	0.041667	-3.650000	5.166667	1023.000000	1023.000000	2046.000000
33.779999	-0.059580	-35.211819	-10.231212	-5.299688	-10.865822	-8.815098	0.000000	-10.000000	0.041667	-3.800000	3.833333	1023.000000	1023.000000	2046.000000
33.799999	-0.058207	-34.400143	-10.617038	-5.026893	-10.382676	-8.373535	0.000000	-10.000000	0.050000	-4.233334	2.666667	1023.000000	1023.000000	2046.000000
33.820000	-0.059377	-35.091663	-10.245388	-5.499013	-10.555699	-8.791565	0.000000	-10.000000	0.033333	-4.583333	1.333333	1023.000000	1023.000000	2046.000000
33.840000	-0.058485	-34.564438	-10.409236	-5.460108	-10.481236	-8.213857	0.000000	-10.000000	0.016667	-4.566667	0.166667	1023.000000	1023.000000	2046.000000
33.860001	-0.059635	-35.244087	-10.254904	-5.657435	-10.385168	-8.946579	0.000000	-10.000000	0.000000	-4.066667	-1.166667	1023.000000	1023.000000	2046.000000
33.880001	-0.058805	-34.753624	-10.621494	-5.584589	-10.190465	-8.357077	0.000000	-10.000000	0.000000	-2.883333	-2.333333	1023.000000	1023.000000	2046.000000
33.900002	-0.060709	-35.878803	-10.256593	-6.116950	-10.626925	-8.878333	0.000000	-10.000000	0.000000	-1.166667	-3.333333	1023.000000	1023.000000	2046.000000
33.919998	-0.059938	-35.423588	-10.829965	-5.904094	-10.161326	-8.528202	0.000000	-10.000000	-0.008333	0.850000	-3.833333	1023.000000	1023.000000	2046.000000
33.939999	-0.061957	-36.616596	-10.420924	-6.588286	-10.808769	-8.798618	0.000000	-10.000000	-0.025000	2.900000	-4.000000	1023.000000	1023.000000	2046.000000
33.959999	-0.061191	-36.164062	-11.121325	-6.173850	-10.171330	-8.697556	0.000000	-10.000000	-0.050000	5.066667	-4.000000	1023.000000	1023.000000	2046.000000
33.980000	-0.063435	-37.490295	-10.531538	-7.062533	-11.231908	-8.664318	0.000000	-10.000000	-0.050000	7.200000	-4.000000	1023.000000	1023.000000	2046.000000
34.000000	-0.062347	-36.847214	-11.352192	-6.346603	-10.071980	-9.076437	0.000000	-10.000000	-0.050000	8.833334	-4.000000	1023.000000	1023.000000	2046.000000
34.020000	-0.064083	-37.873089	-10.804979	-7.404766	-11.273108	-8.390234	0.000000	-10.000000	-0.050000	10.183333	-4.000000	1023.000000	1023.000000	2046.000000
34.040001	-0.063092	-37.287296	-11.441506	-6.623923	-10.014470	-9.207396	0.000000	-10.000000	-0.075000	11.116667	-4.000000	1023.000000	1023.000000	2046.000000
34.060001	-0.063609	-37.592648	-11.071527	-7.366411	-10.922326	-8.232383	0.000000	-10.000000	-0.091667	12.033334	-4.000000	1023.000000	1023.000000	2046.000000
34.080002	-0.063041	-37.257267	-11.356180	-6.759005	-9.964520	-9.177560	0.000000	-10.000000	-0.116667	12.683333	4.666667	1023.000000	1023.000000	2046.000000
34.099998	-0.062908	-37.178715	-10.966695	-7.320154	-10.768243	-8.123624	0.000000	-10.000000	-0.150000	13.866667	17.666666	1023.000000	1023.000000	2046.000000
34.119999	-0.062046	-36.669312	-11.207253	-6.700664	-9.725495	-9.035898	0.000000	-10.000000	-0.183333	14.816667	30.666666	1023.000000	1023.000000	2046.000000
34.139999	-0.061767	-36.504536	-10.904270	-7.181777	-10.420614	-7.997874	0.000000	-10.000000	-0.200000	15.500000	35.000000	1023.000000	1023.000000	2046.000000
34.160000	-0.061219	-36.180725	-10.892231	-6.733572	-9.678574	-8.876349	0.000000	-10.000000	-0.200000	15.533334	36.666668	1023.000000	1023.000000	2046.000000
34.180000	-0.060003	-35.461754	-11.012951	-6.804451	-9.714564	-7.929788	0.000000	-10.000000	-0.200000	15.833333	40.000000	1023.000000	1023.000000	2046.000000
34.200001	-0.060339	-35.660091	-10.703218	-6.775769	-9.579724	-8.601378	0.000000	-10.000000	-0.200000	16.000000	45.166668	1023.000000	1023.000000	2046.000000
34.220001	-0.058846	-34.777893	-10.860847	-6.667872	-9.468514	-7.780661	0.000000	-10.000000	-0.200000	16.266666	50.500000	1023.000000	1023.000000	2046.000000
34.240002	-0.058900	-34.809952	-10.560532	-6.619259	-9.237336	-8.392825	0.000000	-10.000000	-0.183333	16.316668	56.000000	1023.000000	1023.000000	2046.000000
34.259998	-0.057326	-33.879707	-10.864435	-6.405423	-8.945867	-7.663981	0.000000	-10.000000	-0.166667	16.233334	61.333332	1023.000000	1023.000000	2046.000000
34.279999	-0.057991	-34.272751	-10.339455	-6.651577	-9.241321	-8.040398	0.000000	-10.000000	-0.150000	15.983334	66.833336	1023.000000	1023.000000	2046.000000
34.299999	-0.055894	-33.033390	-10.916124	-6.034286	-8.338206	-7.744772	0.000000	-10.000000	-0.150000	15.750000	72.166664	1023.000000	1023.000000	2046.000000
34.320000	-0.057066	-33.726120	-10.211725	-6.670638	-9.190344	-7.653415	0.000000	-10.000000	-0.133333	15.766667	77.500000	1023.000000	1023.000000	2046.000000
34.340000	-0.054801	-32.387218	-10.948653	-5.763393	-7.839040	-7.836133	0.000000	-10.000000	-0.116667	15.550000	82.666664	1023.000000	1023.000000	2046.000000
34.360001	-0.056206	-33.217678	-10.155563	-6.644460	-9.048335	-7.369319	0.000000	-10.000000	-0.100000	15.333333	87.833336	1023.000000	1023.000000	2046.000000
34.380001	-0.053823	-31.809649	-10.854733	-5.687683	-7.578807	-7.688426	0.000000	-10.000000	-0.116667	15.200000	93.000000	1023.000000	1023.000000	2046.000000
34.400002	-0.055141	-32.588604	-10.086101	-6.586349	-8.825486	-7.090670	0.000000	-10.000000	-0.116667	15.216667	98.166664	1023.000000	1023.000000	2046.000000
34.419998	-0.052954	-31.295807	-10.782521	-5.545671	-7.267423	-7.700191	0.000000	-10.000000	-0.133333	15.083334	103.333336	1023.000000	1023.000000	2046.000000
34.439999	-0.054026	-31.929111	-10.088855	-6.458256	-8.541249	-6.840751	0.000000	-10.000000	-0.133333	14.883333	108.500000	1023.000000	1023.000000	2046.000000
34.459999	-0.052331	-30.927805	-10.646356	-5.515297	-7.154860	-7.611293	0.000000	-10.000000	-0.150000	14.783334	113.500000	1023.000000	1023.000000	2046.000000
34.480000	-0.053071	-31.364872	-10.098105	-6.335011	-8.343197	-6.588558	0.000000	-10.000000	-0.150000	14.733334	118.500000	1023.000000	1023.000000	2046.000000
34.500000	-0.051832	-30.632568	-10.414332	-5.578009	-7.157134	-7.483093	0.000000	-10.000000	-0.150000	14.766667	123.333336	1023.000000	1023.000000	2046.000000
34.520000	-0.051891	-30.667444	-10.237633	-6.095219	-7.895021	-6.439571	0.000000	-10.000000	-0.150000	14.633334	128.166672	1023.000000	1023.000000	2046.000000
34.540001	-0.051411	-30.384106	-10.235625	-5.642969	-7.205572	-7.299941	0.000000	-10.000000	-0.150000	14.566667	133.000000	1023.000000	1023.000000	2046.000000
34.560001	-0.050824	-30.037226	-10.413479	-5.872339	-7.398125	-6.353282	0.000000	-10.000000	-0.150000	14.400001	138.000000	1023.000000	1023.000000	2046.000000
34.580002	-0.051049	-30.170050	-10.195457	-5.755497	-7.173745	-7.045353	0.000000	-10.000000	-0.141667	14.216667	142.833328	1023.000000	1023.000000	2046.000000
34.599998	-0.049972	-29.533590	-10.487704	-5.740905	-7.094797	-6.210185	0.000000	-10.000000	-0.141667	14.216667	147.666672	1023.000000	1023.000000	2046.000000
34.619999	-0.050701	-29.964033	-10.173968	-5.767160	-7.201321	-6.821584	0.000000	-10.000000	-0.133333	14.083333	152.333328	1023.000000	1023.000000	2046.000000
34.639999	-0.049709	-29.377874	-10.682165	-5.614985	-6.819766	-6.260958	0.000000	-10.000000	-0.125000	13.950000	157.166672	1023.000000	1023.000000	2046.000000
34.660000	-0.051029	-30.158060	-10.133359	-5.995122	-7.340520	-6.689060	0.000000	-10.000000	-0.108333	13.616667	161.833328	1023.000000	1023.000000	2046.000000
34.680000	-0.049235	-29.097820	-10.762278	-5.559072	-6.404757	-6.371714	0.000000	-10.000000	-0.100000	13.516666	166.500000	1023.000000	1023.000000	2046.000000
34.700001	-0.050515	-29.854303	-9.933120	-6.200233	-7.506956	-6.213996	0.000000	-10.000000	-0.091667	13.183333	171.000000	1023.000000	1023.000000	2046.000000
34.720001	-0.047818	-28.260668	-10.819742	-5.233653	-5.747186	-6.460086	0.000000	-10.000000	-0.083333	13.016666	175.500000	1023.000000	1023.000000	2046.000000
34.740002	-0.049184	-29.067465	-9.892311	-6.205363	-7.256176	-5.713615	0.000000	-10.000000	-0.091667	12.750000	179.833328	1023.000000	1023.000000	2046.000000
34.759998	-0.046475	-27.466684	-10.523427	-5.095529	-5.617326	-6.230402	0.000000	-10.000000	-0.091667	12.883333	184.000000	1023.000000	1023.000000	2046.000000
34.779999	-0.048097	-28.425303	-10.009078	-6.014065	-7.006959	-5.395201	0.000000	-10.000000	-0.091667	12.650001	188.333328	1023.000000	1023.000000	2046.000000
34.799999	-0.047069	-27.817923	-10.595462	-5.257422	-5.641197	-6.323842	0.000000	-10.000000	-0.083333	12.483334	192.666672	1023.000000	1023.000000	2046.000000
34.820000	-0.048708	-28.786488	-10.545574	-6.163507	-6.669823	-5.407583	0.000000	-10.000000	-0.083333	12.283334	197.000000	1023.000000	1023.000000	2046.000000
34.840000	-0.049170	-29.059668	-10.643522	-5.928233	-6.178815	-6.309097	0.000000	-10.000000	-0.091667	12.283334	201.000000	1023.000000	1023.000000	2046.000000
34.860001	-0.049532	-29.273411	-11.130924	-6.221017	-6.410480	-5.510989	0.000000	-10.000000	-0.083333	12.333333	205.000000	1023.000000	1023.000000	2046.000000
34.880001	-0.050842	-30.047901	-10.698430	-6.349756	-6.977968	-6.021747	0.000000	-10.000000	-0.075000	11.800000	209.000000	1023.000000	1023.000000	2046.000000
34.900002	-0.049007	-28.963095	-11.500320	-5.625172	-5.751079	-6.086524	0.000000	-10.000000	-0.050000	11.166667	213.000000	1023.000000	1023.000000	2046.000000
34.919998	-0.050429	-29.803747	-10.791760	-6.434441	-7.236256	-5.341290	0.000000	-10.000000	-0.041667	10.533334	219.000000	1023.000000	1023.000000	2046.000000
34.939999	-0.048119	-28.438606	-11.261640	-5.441975	-5.645214	-6.089777	0.000000	-10.000000	-0.041667	10.550000	223.666672	1023.000000	1023.000000	2046.000000
34.959999	-0.048827	-28.856617	-10.888357	-6.091015	-6.744157	-5.133088	0.000000	-10.000000	-0.050000	10.650001	227.000000	1023.000000	1023.000000	2046.000000
34.980000	-0.047778	-28.236790	-10.887198	-5.489306	-5.910934	-5.949350	0.000000	-10.000000	-0.050000	10.650001	228.333328	1023.000000	1023.000000	2046.000000
35.000000	-0.047510	-28.078318	-11.046213	-5.724015	-6.226529	-5.081560	0.000000	-10.000000	-0.075000	11.283334	230.666672	1023.000000	1023.000000	2046.000000
35.020000	-0.047236	-27.916208	-10.699210	-5.537030	-6.031997	-5.647973	0.000000	-10.000000	-0.141667	12.950001	234.333328	1023.000000	1023.000000	2046.000000
35.040001	-0.045824	-27.082010	-11.179702	-5.347045	-5.523817	-5.031446	0.000000	-10.000000	-0.275000	16.566668	238.333328	1023.000000	1023.000000	2046.000000
35.060001	-0.046507	-27.485426	-10.369807	-5.647605	-6.312859	-5.155154	0.000000	-10.000000	-0.516667	22.000000	243.333328	1023.000000	1023.000000	2046.000000
35.080002	-0.043660	-25.803289	-11.002998	-4.812102	-4.879167	-5.109023	0.000000	-10.000000	-0.858333	29.116667	249.833328	1023.000000	1023.000000	2046.000000
35.099998	-0.044551	-26.329443	-10.053058	-5.512232	-6.263834	-4.500319	0.000000	-10.000000	-1.166667	36.216667	258.333344	1023.000000	1023.000000	2046.000000
35.119999	-0.041102	-24.291048	-10.511421	-4.367356	-4.400475	-5.011796	0.000000	-10.000000	-1.316667	41.466667	269.166656	1023.000000	1023.000000	2046.000000
35.139999	-0.041166	-24.329109	-9.778474	-5.048215	-5.530945	-3.971475	0.000000	-10.000000	-1.258333	43.783333	282.166656	1023.000000	1023.000000	2046.000000
35.160000	-0.038890	-22.984215	-9.404826	-4.360375	-4.550330	-4.668684	0.000000	-10.000000	-1.108333	43.100002	296.500000	1023.000000	1023.000000	2046.000000
35.180000	-0.037191	-21.979649	-9.409225	-4.398211	-4.327686	-3.844525	0.000000	-10.000000	-0.958333	41.066666	311.166656	1023.000000	1023.000000	2046.000000
35.200001	-0.036605	-21.633781	-8.444675	-4.452770	-4.593443	-4.142893	0.000000	-10.000000	-0.816667	38.166668	325.166656	1023.000000	1023.000000	2046.000000
35.220001	-0.033447	-19.767281	-8.755084	-3.951850	-3.242968	-3.817378	0.000000	-10.000000	-0.725000	35.516666	338.333344	1023.000000	1023.000000	2046.000000
35.240002	-0.034162	-20.189844	-7.536549	-4.652038	-4.361564	-3.639694	0.000000	-10.000000	-0.633333	33.333332	350.666656	1023.000000	1023.000000	2046.000000
35.259998	-0.030923	-18.275703	-7.923304	-3.891489	-2.514536	-3.946375	0.000000	-10.000000	-0.608333	31.816668	362.333344	1023.000000	1023.000000	2046.000000
35.279999	-0.032107	-18.975304	-6.959492	-4.826203	-3.966921	-3.222688	0.000000	-10.000000	-0.566667	30.766666	373.166656	1023.000000	1023.000000	2046.000000
35.299999	-0.029806	-17.615580	-6.844270	-4.076044	-2.698149	-3.997117	0.000000	-10.000000	-0.550000	29.466667	383.500000	1023.000000	1023.000000	2046.000000
35.320000	-0.029451	-17.405424	-6.764929	-4.533731	-2.997204	-3.109560	0.000000	-10.000000	-0.516667	28.766666	393.500000	1023.000000	1023.000000	2046.000000
35.340000	-0.029492	-17.429680	-5.876510	-4.684384	-3.446387	-3.422398	0.000000	-10.000000	-0.491667	27.683334	403.166656	1023.000000	1023.000000	2046.000000
35.360001	-0.026866	-15.877772	-6.348415	-4.089953	-1.955288	-3.484115	0.000000	-10.000000	-0.450000	27.250000	412.666656	1023.000000	1023.000000	2046.000000
35.380001	-0.027980	-16.535913	-5.500402	-4.996102	-3.307042	-2.732367	0.000000	-10.000000	-0.416667	26.066668	421.833344	1023.000000	1023.000000	2046.000000
35.400002	-0.025189	-14.886990	-5.498813	-4.136561	-1.862751	-3.388865	0.000000	-10.000000	-0.416667	25.783335	430.833344	1023.000000	1023.000000	2046.000000
35.419998	-0.024666	-14.577777	-5.321179	-4.571005	-2.287127	-2.398465	0.000000	-10.000000	-0.433333	25.133335	439.500000	1023.000000	1023.000000	2046.000000
35.439999	-0.023275	-13.755731	-4.576341	-4.288285	-2.090883	-2.800221	0.000000	-10.000000	-0.433333	25.150002	447.833344	1023.000000	1023.000000	2046.000000
35.459999	-0.020749	-12.262932	-4.941183	-3.915080	-1.117056	-2.289612	0.000000	-10.000000	-0.425000	24.933334	456.333344	1023.000000	1023.000000	2046.000000
35.480000	-0.020764	-12.271761	-3.883237	-4.256271	-2.012774	-2.119478	0.000000	-10.000000	-0.408333	25.150000	464.666656	1023.000000	1023.000000	2046.000000
35.500000	-0.016925	-10.002439	-4.336487	-3.321890	-0.216134	-2.127927	0.000000	-10.000000	-0.425000	25.000000	473.166656	1023.000000	1023.000000	2046.000000
35.520000	-0.017483	-10.332361	-3.342350	-3.958485	-1.555300	-1.476226	0.000000	-10.000000	-0.425000	25.166666	481.500000	1023.000000	1023.000000	2046.000000
35.540001	-0.013747	-8.124721	-3.525872	-2.851997	0.250436	-1.997287	0.000000	-10.000000	-0.441667	25.033333	489.833344	1023.000000	1023.000000	2046.000000
35.560001	-0.013618	-8.048462	-3.201488	-3.360377	-0.467781	-1.018816	0.000000	-10.000000	-0.425000	25.083334	498.166656	1023.000000	1023.000000	2046.000000
35.580002	-0.011650	-6.885280	-2.647425	-2.806058	0.088261	-1.520058	0.000000	-10.000000	-0.416667	24.816668	506.500000	1023.000000	1023.000000	2046.000000
35.599998	-0.009747	-5.760581	-2.999724	-2.573895	0.752771	-0.939734	0.000000	-10.000000	-0.408333	24.800001	514.833313	1023.000000	1023.000000	2046.000000
35.619999	-0.009583	-5.663606	-2.059839	-2.791342	0.070060	-0.882484	0.000000	-10.000000	-0.400000	24.533333	523.000000	1023.000000	1023.000000	2046.000000
35.639999	-0.006335	-3.743936	-2.617169	-1.958856	1.704335	-0.872246	0.000000	-10.000000	-0.383333	24.250000	531.333313	1023.000000	1023.000000	2046.000000
35.660000	-0.007258	-4.289533	-1.636053	-2.639201	0.287958	-0.302237	0.000000	-10.000000	-0.358333	23.583334	539.666687	1023.000000	1023.000000	2046.000000
35.680000	-0.003665	-2.165753	-2.113570	-1.574922	2.240594	-0.717855	0.000000	-10.000000	-0.350000	23.350000	547.666687	1023.000000	1023.000000	2046.000000
35.700001	-0.004822	-2.849639	-1.419784	-2.302641	0.809678	0.063108	0.000000	-10.000000	-0.333333	22.866667	555.333313	1023.000000	1023.000000	2046.000000
35.720001	-0.001550	-0.915972	-1.608916	-1.329114	2.502033	-0.479975	0.000000	-10.000000	-0.325000	22.450001	563.000000	1023.000000	1023.000000	2046.000000
35.740002	-0.002184	-1.290670	-1.327807	-1.857055	1.582154	0.312037	0.000000	-10.000000	-0.308333	21.950001	570.666687	1023.000000	1023.000000	2046.000000
35.759998	0.000115	0.067870	-1.006486	-1.235208	2.460586	-0.151022	0.000000	-10.000000	-0.308333	21.716667	578.000000	1023.000000	1023.000000	2046.000000
35.779999	0.000874	0.516609	-1.298337	-1.283559	2.630314	0.468191	0.000000	-10.000000	-0.283333	21.716667	585.166687	1023.000000	1023.000000	2046.000000
35.799999	0.001294	0.764575	-0.436038	-1.278480	2.141578	0.337515	0.000000	-10.000000	-0.291667	21.433334	592.500000	1023.000000	1023.000000	2046.000000
35.820000	0.003010	1.778648	-1.140427	-0.743278	3.256246	0.406106	0.000000	-10.000000	-0.308333	21.383333	599.833313	1023.000000	1023.000000	2046.000000
35.840000	0.001339	0.791504	-0.312674	-1.391437	1.895464	0.600150	0.000000	-10.000000	-0.341667	21.450001	607.000000	1023.000000	1023.000000	2046.000000
35.860001	0.003944	2.330644	-0.880592	-0.558948	3.602215	0.167969	0.000000	-10.000000	-0.350000	21.783335	614.000000	1023.000000	1023.000000	2046.000000
35.880001	0.002277	1.345558	-0.186994	-1.374689	2.122476	0.784764	0.000000	-10.000000	-0.316667	21.950001	621.166687	1023.000000	1023.000000	2046.000000
35.900002	0.005516	3.260053	-0.488719	-0.503240	3.919144	0.332868	0.000000	-10.000000	-0.283333	21.833334	628.500000	1023.000000	1023.000000	2046.000000
35.919998	0.004477	2.645994	-0.044310	-1.216805	2.755955	1.151155	0.000000	-10.000000	-0.266667	21.533335	635.833313	1023.000000	1023.000000	2046.000000
35.939999	0.007346	4.341420	0.207023	-0.352143	3.797786	0.688754	0.000000	-10.000000	-0.283333	21.050001	643.166687	1023.000000	1023.000000	2046.000000
35.959999	0.007291	4.309053	-0.202068	-0.491051	3.760464	1.241708	0.000000	-10.000000	-0.291667	20.800001	650.333313	1023.000000	1023.000000	2046.000000
35.980000	0.006954	4.110075	0.543089	-0.661589	3.206436	1.022138	0.000000	-10.000000	-0.291667	20.616667	657.333313	1023.000000	1023.000000	2046.000000
36.000000	0.008250	4.875910	-0.311426	-0.270470	4.552329	0.905478	0.000000	-10.000000	-0.291667	20.783333	664.166687	1023.000000	1023.000000	2046.000000
36.020000	0.005926	3.502102	0.400096	-1.151022	2.983624	1.269404	0.000000	-10.000000	-0.300000	20.833334	671.000000	1023.000000	1023.000000	2046.000000
36.040001	0.007863	4.647044	-0.112755	-0.451093	4.435134	0.775758	0.000000	-10.000000	-0.283333	20.683334	678.000000	1023.000000	1023.000000	2046.000000
36.060001	0.005555	3.283162	-0.026519	-1.228315	3.182729	1.355267	0.000000	-10.000000	-0.250000	20.033335	684.833313	1023.000000	1023.000000	2046.000000
36.080002	0.007266	4.294187	0.271088	-0.636619	3.823521	0.836197	0.000000	-10.000000	-0.216667	19.050001	691.666687	1023.000000	1023.000000	2046.000000
36.099998	0.007604	4.493907	-0.236102	-0.627973	4.101331	1.256652	0.000000	-10.000000	-0.183333	17.983334	698.166687	1023.000000	1023.000000	2046.000000
36.119999	0.008245	4.873019	0.666710	-0.693835	3.612521	1.287623	0.000000	-10.000000	-0.150000	16.933334	704.500000	1023.000000	1023.000000	2046.000000
36.139999	0.010612	6.271989	0.059675	-0.052500	5.047148	1.217667	0.000000	-10.000000	-0.116667	15.950001	710.333313	1023.000000	1023.000000	2046.000000
36.160000	0.009761	5.768646	0.947505	-0.624036	3.751669	1.693508	0.000000	-10.000000	-0.116667	15.350000	715.833313	1023.000000	1023.000000	2046.000000
36.180000	0.012871	7.606873	0.540154	0.271687	5.474358	1.320674	0.000000	-10.000000	-0.133333	15.033334	721.000000	1023.000000	1023.000000	2046.000000
36.200001	0.011352	6.709288	0.901909	-0.389663	4.220663	1.976379	0.000000	-10.000000	-0.150000	15.283334	726.000000	1023.000000	1023.000000	2046.000000
36.220001	0.014263	8.429237	0.921175	0.336773	5.594042	1.577248	0.000000	-10.000000	-0.166667	15.583333	731.166687	1023.000000	1023.000000	2046.000000
36.240002	0.013356	7.893305	0.826359	-0.037981	4.969227	2.135701	0.000000	-10.000000	-0.183333	16.133333	736.333313	1023.000000	1023.000000	2046.000000
36.259998	0.015553	9.191855	1.314755	0.346449	5.537468	1.993183	0.000000	-10.000000	-0.200000	16.266666	741.666687	1023.000000	1023.000000	2046.000000
36.279999	0.016278	9.620365	0.840091	0.519338	5.984966	2.275970	0.000000	-10.000000	-0.200000	16.450001	747.000000	1023.000000	1023.000000	2046.000000
36.299999	0.016631	9.828835	1.619779	0.314698	5.305533	2.588825	0.000000	-10.000000	-0.200000	16.216667	752.500000	1023.000000	1023.000000	2046.000000
36.320000	0.019774	11.686662	1.248692	1.124964	6.928366	2.384640	0.000000	-10.000000	-0.166667	16.150002	758.000000	1023.000000	1023.000000	2046.000000
36.340000	0.018922	11.182915	1.780333	0.535160	5.808076	3.059346	0.000000	-10.000000	-0.150000	15.416667	763.333313	1023.000000	1023.000000	2046.000000
36.360001	0.022283	13.169067	2.094737	1.220847	7.070357	2.783126	0.000000	-10.000000	-0.133333	14.733334	768.666687	1023.000000	1023.000000	2046.000000
36.380001	0.022372	13.221563	1.850245	1.089887	7.117478	3.163953	0.000000	-10.000000	-0.141667	14.133333	773.666687	1023.000000	1023.000000	2046.000000
36.400002	0.023732	14.025658	2.809535	1.042622	6.947756	3.225745	0.000000	-10.000000	-0.125000	13.766666	778.500000	1023.000000	1023.000000	2046.000000
36.419998	0.025221	14.905531	2.252035	1.425813	8.168556	3.059128	0.000000	-10.000000	-0.100000	13.116667	783.166687	1023.000000	1023.000000	2046.000000
36.439999	0.024610	14.544761	3.347401	0.701339	7.048136	3.447885	0.000000	-10.000000	-0.075000	12.000000	787.666687	1023.000000	1023.000000	2046.000000
36.459999	0.026607	15.724949	2.819363	1.310612	8.606158	2.988815	0.000000	-10.000000	-0.050000	10.866667	792.000000	1023.000000	1023.000000	2046.000000
36.480000	0.024673	14.581490	3.444853	0.531811	7.153582	3.451244	0.000000	-10.000000	-0.025000	10.050000	795.666687	1023.000000	1023.000000	2046.000000
36.500000	0.026889	15.891165	3.345323	1.152836	8.447688	2.945317	0.000000	-10.000000	-0.008333	9.266666	799.166687	1023.000000	1023.000000	2046.000000
36.520000	0.024746	14.624708	3.248283	0.509678	7.573596	3.293151	0.000000	-10.000000	0.000000	8.650000	802.333313	1023.000000	1023.000000	2046.000000
36.540001	0.025856	15.280702	3.864654	0.563760	7.744683	3.107605	0.000000	-10.000000	0.000000	7.833333	805.500000	1023.000000	1023.000000	2046.000000
36.560001	0.025436	15.032445	3.099393	0.668116	8.303713	2.961223	0.000000	-10.000000	0.000000	6.566667	808.166687	1023.000000	1023.000000	2046.000000
36.580002	0.024610	14.544767	3.947497	0.096466	7.186423	3.314381	0.000000	-10.000000	0.000000	4.883333	810.500000	1023.000000	1023.000000	2046.000000
36.599998	0.026467	15.642269	3.384367	0.767640	8.582096	2.908166	0.000000	-10.000000	0.008333	2.266667	812.333313	1023.000000	1023.000000	2046.000000
36.619999	0.024347	14.389159	3.695158	0.125046	7.250705	3.318251	0.000000	-10.000000	0.016667	-0.100000	813.500000	1023.000000	1023.000000	2046.000000
36.639999	0.026499	15.661062	3.987425	0.686693	8.003072	2.983872	0.000000	-10.000000	0.033333	-2.200000	814.000000	1023.000000	1023.000000	2046.000000
36.660000	0.025426	15.026795	3.364516	0.630662	7.974412	3.057205	0.000000	-10.000000	0.041667	-3.750000	814.000000	1023.000000	1023.000000	2046.000000
36.680000	0.025280	14.940734	4.198105	0.418806	7.093886	3.229937	0.000000	-10.000000	0.050000	-5.400000	814.000000	1023.000000	1023.000000	2046.000000
36.700001	0.026720	15.791376	3.652894	1.081162	8.216172	2.841147	0.000000	-10.000000	0.050000	-7.183333	814.000000	1023.000000	1023.000000	2046.000000
36.720001	0.024395	14.417331	3.630053	0.548296	7.046173	3.192810	0.000000	-10.000000	0.058333	-8.583333	814.000000	1023.000000	1023.000000	2046.000000
36.740002	0.025963	15.344043	4.087943	0.994391	7.351173	2.910535	0.000000	-10.000000	0.075000	-9.666667	814.000000	1023.000000	1023.000000	2046.000000
36.759998	0.024598	14.537178	3.245562	1.099043	7.455489	2.737084	0.000000	-10.000000	0.091667	-10.450000	814.000000	1023.000000	1023.000000	2046.000000
36.779999	0.023599	13.947217	3.868596	0.739461	6.381281	2.957879	0.000000	-10.000000	0.100000	-11.266667	810.666687	1023.000000	1023.000000	2046.000000
36.799999	0.024605	14.541745	3.284388	1.424829	7.415433	2.417094	0.000000	-10.000000	0.125000	-12.500000	801.333313	1023.000000	1023.000000	2046.000000
36.820000	0.021747	12.852229	3.356040	0.788361	5.966901	2.740927	0.000000	-10.000000	0.150000	-13.550000	792.000000	1023.000000	1023.000000	2046.000000
36.840000	0.023052	13.623821	3.354887	1.373684	6.651296	2.243954	0.000000	-10.000000	0.183333	-14.716667	784.500000	1023.000000	1023.000000	2046.000000
36.860001	0.019901	11.761535	2.674721	1.072501	5.828812	2.185502	0.000000	-10.000000	0.208333	-15.633333	781.166687	1023.000000	1023.000000	2046.000000
36.880001	0.020540	12.139324	3.233852	1.163607	5.628881	2.112984	0.000000	-10.000000	0.233333	-16.950001	776.000000	1023.000000	1023.000000	2046.000000
36.900002	0.018214	10.764227	2.238126	1.289099	5.554991	1.682012	0.000000	-10.000000	0.250000	-18.100000	770.333313	1023.000000	1023.000000	2046.000000
36.919998	0.017338	10.246664	2.889544	0.917124	4.528114	1.911882	0.000000	-10.000000	0.283333	-19.216667	764.333313	1023.000000	1023.000000	2046.000000
36.939999	0.016548	9.779852	1.897997	1.478588	5.183524	1.219743	0.000000	-10.000000	0.325000	-20.250000	757.833313	1023.000000	1023.000000	2046.000000
36.959999	0.014146	8.360573	2.272550	0.832313	3.652284	1.603426	0.000000	-10.000000	0.366667	-21.133333	751.000000	1023.000000	1023.000000	2046.000000
36.980000	0.014914	8.814070	1.742217	1.520696	4.538886	1.012271	0.000000	-10.000000	0.383333	-21.883333	744.000000	1023.000000	1023.000000	2046.000000
37.000000	0.010976	6.487112	1.573218	0.922520	2.866155	1.125219	0.000000	-10.000000	0.391667	-22.500000	736.666687	1023.000000	1023.000000	2046.000000
37.020000	0.011623	6.869155	1.596859	1.339206	3.271801	0.661290	0.000000	-10.000000	0.425000	-23.266666	729.166687	1023.000000	1023.000000	2046.000000
37.040001	0.008033	4.747460	0.882398	1.016195	2.382030	0.466836	0.000000	-10.000000	0.458333	-24.133333	721.166687	1023.000000	1023.000000	2046.000000
37.060001	0.007885	4.660294	1.467882	0.765273	1.863820	0.563318	0.000000	-10.000000	0.500000	-25.183334	713.166687	1023.000000	1023.000000	2046.000000
37.080002	0.005503	3.252332	0.412380	1.028774	1.855527	-0.044349	0.000000	-10.000000	0.541667	-26.383333	704.666687	1023.000000	1023.000000	2046.000000
37.099998	0.004909	2.900948	1.023638	0.677403	0.824398	0.375509	0.000000	-10.000000	0.591667	-27.633333	696.000000	1023.000000	1023.000000	2046.000000
37.119999	0.003083	1.822248	-0.160824	1.124801	1.378496	-0.520225	0.000000	-10.000000	0.633333	-28.683334	686.833313	1023.000000	1023.000000	2046.000000
37.139999	-0.000072	-0.042377	0.049395	0.404235	-0.174080	-0.321927	0.000000	-10.000000	0.658333	-29.516666	677.333313	1023.000000	1023.000000	2046.000000
37.160000	-0.000178	-0.104996	0.065417	0.502559	0.246452	-0.919424	0.000000	-10.000000	0.675000	-29.866667	667.500000	1023.000000	1023.000000	2046.000000
37.180000	-0.004141	-2.447292	-0.788290	0.007509	-0.380948	-1.285563	0.000000	-10.000000	0.725000	-30.400000	657.500000	1023.000000	1023.000000	2046.000000
37.200001	-0.005327	-3.148369	-0.088946	-0.506604	-1.371825	-1.180995	0.000000	-10.000000	0.758333	-30.916668	647.333313	1023.000000	1023.000000	2046.000000
37.220001	-0.007183	-4.245178	-1.184274	-0.081279	-0.853550	-2.126075	0.000000	-10.000000	0.791667	-31.616669	637.000000	1023.000000	1023.000000	2046.000000
37.240002	-0.009836	-5.812924	-0.945379	-0.774160	-2.325173	-1.768212	0.000000	-10.000000	0.791667	-32.000000	626.333313	1023.000000	1023.000000	2046.000000
37.259998	-0.009321	-5.508507	-1.120126	-0.238557	-1.787030	-2.362794	0.000000	-10.000000	0.816667	-32.583336	615.666687	1023.000000	1023.000000	2046.000000
37.279999	-0.012311	-7.275594	-1.733332	-0.562669	-2.580968	-2.398624	0.000000	-10.000000	0.850000	-33.333336	604.833313	1023.000000	1023.000000	2046.000000
37.299999	-0.011119	-6.571489	-1.057299	-0.455663	-2.661463	-2.397065	0.000000	-10.000000	0.891667	-34.100002	593.833313	1023.000000	1023.000000	2046.000000
37.320000	-0.013540	-8.002049	-2.173746	-0.206415	-2.563500	-3.058389	0.000000	-10.000000	0.925000	-34.650002	582.500000	1023.000000	1023.000000	2046.000000
37.340000	-0.013716	-8.106200	-1.338666	-0.740741	-3.496707	-2.530086	0.000000	-10.000000	0.941667	-34.916668	570.833313	1023.000000	1023.000000	2046.000000
37.360001	-0.014350	-8.480579	-2.195055	-0.178244	-2.735565	-3.371716	0.000000	-10.000000	0.941667	-35.116669	559.000000	1023.000000	1023.000000	2046.000000
37.380001	-0.016145	-9.541730	-1.865691	-0.836394	-3.939609	-2.900035	0.000000	-10.000000	0.933333	-34.833336	547.333313	1023.000000	1023.000000	2046.000000
37.400002	-0.015421	-9.113835	-2.046697	-0.344593	-3.222252	-3.500294	0.000000	-10.000000	0.916667	-34.450001	535.666687	1023.000000	1023.000000	2046.000000
37.419998	-0.018195	-10.752978	-2.374292	-0.843882	-4.195220	-3.339584	0.000000	-10.000000	0.900000	-33.849998	524.333313	1023.000000	1023.000000	2046.000000
37.439999	-0.016700	-9.869431	-1.871143	-0.634893	-3.907279	-3.456117	0.000000	-10.000000	0.866667	-33.616665	513.000000	1023.000000	1023.000000	2046.000000
37.459999	-0.019414	-11.473385	-2.798017	-0.731503	-4.190397	-3.753468	0.000000	-10.000000	0.833333	-33.400002	501.833344	1023.000000	1023.000000	2046.000000
37.480000	-0.018255	-10.788545	-1.818250	-1.055198	-4.613072	-3.302024	0.000000	-10.000000	0.816667	-33.366669	490.666656	1023.000000	1023.000000	2046.000000
37.500000	-0.019630	-11.601080	-2.831180	-0.674903	-4.010687	-4.084309	0.000000	-10.000000	0.825000	-33.533333	479.500000	1023.000000	1023.000000	2046.000000
37.520000	-0.020146	-11.906240	-2.156399	-1.438141	-4.950927	-3.360774	0.000000	-10.000000	0.858333	-33.799999	468.333344	1023.000000	1023.000000	2046.000000
37.540001	-0.020241	-11.962461	-2.756504	-0.948358	-4.117370	-4.140229	0.000000	-10.000000	0.858333	-33.700001	457.000000	1023.000000	1023.000000	2046.000000
37.560001	-0.022268	-13.160424	-2.713088	-1.617535	-5.134296	-3.695505	0.000000	-10.000000	0.841667	-33.150002	445.666656	1023.000000	1023.000000	2046.000000
37.580002	-0.021427	-12.663542	-2.763247	-1.255608	-4.472986	-4.171700	0.000000	-10.000000	0.808333	-32.683334	434.666656	1023.000000	1023.000000	2046.000000
37.599998	-0.024397	-14.418693	-3.434458	-1.772155	-5.167181	-4.044899	0.000000	-10.000000	0.791667	-32.500000	423.833344	1023.000000	1023.000000	2046.000000
37.619999	-0.023476	-13.874236	-2.884023	-1.819035	-5.103479	-4.067699	0.000000	-10.000000	0.783333	-32.316666	413.000000	1023.000000	1023.000000	2046.000000
37.639999	-0.027009	-15.962489	-3.969815	-2.023481	-5.436954	-4.532239	0.000000	-10.000000	0.766667	-31.816668	402.166656	1023.000000	1023.000000	2046.000000
37.660000	-0.026467	-15.641817	-3.129659	-2.460020	-5.924701	-4.127437	0.000000	-10.000000	0.758333	-31.283333	391.500000	1023.000000	1023.000000	2046.000000
37.680000	-0.029430	-17.393375	-4.443261	-2.311379	-5.683535	-4.955200	0.000000	-10.000000	0.733333	-30.600000	381.000000	1023.000000	1023.000000	2046.000000
37.700001	-0.029611	-17.500025	-3.599902	-3.046944	-6.614150	-4.239028	0.000000	-10.000000	0.700000	-30.066668	370.666656	1023.000000	1023.000000	2046.000000
37.720001	-0.031173	-18.423407	-4.627923	-2.578288	-6.018948	-5.198247	0.000000	-10.000000	0.666667	-29.500000	360.500000	1023.000000	1023.000000	2046.000000
37.740002	-0.032209	-19.035398	-4.220366	-3.353235	-7.000943	-4.460853	0.000000	-10.000000	0.650000	-29.283333	350.833344	1023.000000	1023.000000	2046.000000
37.759998	-0.032257	-19.063768	-4.796830	-2.851852	-6.201153	-5.213933	0.000000	-10.000000	0.650000	-29.000000	341.166656	1023.000000	1023.000000	2046.000000
37.779999	-0.033907	-20.039278	-4.805958	-3.463963	-7.075283	-4.694075	0.000000	-10.000000	0.650000	-28.733334	331.666656	1023.000000	1023.000000	2046.000000
37.799999	-0.032625	-19.281179	-4.482567	-3.120470	-6.644804	-5.033339	0.000000	-10.000000	0.633333	-28.450001	322.000000	1023.000000	1023.000000	2046.000000
37.820000	-0.034893	-20.621920	-5.210645	-3.310323	-6.991185	-5.109767	0.000000	-10.000000	0.608333	-28.000000	312.500000	1023.000000	1023.000000	2046.000000
37.840000	-0.033084	-19.552553	-4.378608	-3.305097	-6.986972	-4.881876	0.000000	-10.000000	0.566667	-27.500000	303.166656	1023.000000	1023.000000	2046.000000
37.860001	-0.035251	-20.833584	-5.470717	-3.065665	-6.790123	-5.507080	0.000000	-10.000000	0.533333	-26.916668	294.000000	1023.000000	1023.000000	2046.000000
37.880001	-0.034350	-20.300861	-4.587451	-3.563626	-7.419445	-4.730340	0.000000	-10.000000	0.508333	-26.383333	285.000000	1023.000000	1023.000000	2046.000000
37.900002	-0.034799	-20.566128	-5.242409	-2.963361	-6.777205	-5.583154	0.000000	-10.000000	0.500000	-25.950001	276.166656	1023.000000	1023.000000	2046.000000
37.919998	-0.036040	-21.299892	-5.290856	-3.509657	-7.485366	-5.014014	0.000000	-10.000000	0.491667	-25.333334	267.500000	1023.000000	1023.000000	2046.000000
37.939999	-0.034819	-20.578226	-4.992655	-3.128214	-7.110076	-5.347281	0.000000	-10.000000	0.475000	-24.866667	259.166656	1023.000000	1023.000000	2046.000000
37.959999	-0.037263	-22.022657	-5.928084	-3.257260	-7.312804	-5.524509	0.000000	-10.000000	0.466667	-24.233334	251.000000	1023.000000	1023.000000	2046.000000
37.980000	-0.035631	-21.057640	-5.023939	-3.401907	-7.546408	-5.085387	0.000000	-10.000000	0.441667	-23.800001	243.000000	1023.000000	1023.000000	2046.000000
38.000000	-0.037868	-22.379990	-6.317019	-3.016813	-7.169766	-5.876393	0.000000	-10.000000	0.425000	-23.100000	235.000000	1023.000000	1023.000000	2046.000000
38.020000	-0.036942	-21.832541	-5.458272	-3.535295	-7.831571	-5.007402	0.000000	-10.000000	0.383333	-22.616667	227.000000	1023.000000	1023.000000	2046.000000
38.040001	-0.037824	-22.353893	-6.399511	-2.904244	-7.089544	-5.960593	0.000000	-10.000000	0.375000	-21.966667	219.333328	1023.000000	1023.000000	2046.000000
38.060001	-0.038361	-22.671402	-6.017597	-3.534128	-7.955969	-5.163708	0.000000	-10.000000	0.358333	-21.583334	212.000000	1023.000000	1023.000000	2046.000000
38.080002	-0.037890	-22.392744	-6.215724	-3.018798	-7.332783	-5.825438	0.000000	-10.000000	0.358333	-21.133333	204.833328	1023.000000	1023.000000	2046.000000
38.099998	-0.039680	-23.451084	-6.634581	-3.378847	-7.870937	-5.566720	0.000000	-10.000000	0.341667	-20.700001	197.833328	1023.000000	1023.000000	2046.000000
38.119999	-0.038188	-22.568832	-6.137835	-3.164622	-7.630631	-5.635745	0.000000	-10.000000	0.325000	-20.200001	190.833328	1023.000000	1023.000000	2046.000000
38.139999	-0.040511	-23.941750	-7.023837	-3.255207	-7.830600	-5.832107	0.000000	-10.000000	0.291667	-19.466667	184.166672	1023.000000	1023.000000	2046.000000
38.160000	-0.038780	-22.919130	-6.152874	-3.283263	-7.914880	-5.568115	0.000000	-10.000000	0.266667	-18.733334	177.666672	1023.000000	1023.000000	2046.000000
38.180000	-0.041094	-24.286776	-7.353753	-3.062984	-7.679702	-6.190337	0.000000	-10.000000	0.250000	-17.966667	171.500000	1023.000000	1023.000000	2046.000000
38.200001	-0.039547	-23.372107	-6.296272	-3.495799	-8.200173	-5.379862	0.000000	-10.000000	0.233333	-17.266666	165.500000	1023.000000	1023.000000	2046.000000
38.220001	-0.041237	-24.370808	-7.458550	-2.950771	-7.593036	-6.368451	0.000000	-10.000000	0.216667	-16.633333	159.666672	1023.000000	1023.000000	2046.000000
38.240002	-0.040611	-24.001163	-6.661317	-3.575239	-8.337245	-5.427363	0.000000	-10.000000	0.200000	-16.050001	154.000000	1023.000000	1023.000000	2046.000000
38.259998	-0.040916	-24.181332	-7.120061	-2.948624	-7.761534	-6.351113	0.000000	-10.000000	0.200000	-15.550000	148.666672	1023.000000	1023.000000	2046.000000
38.279999	-0.042173	-24.924053	-7.545728	-3.429437	-8.103601	-5.845286	0.000000	-10.000000	0.191667	-15.083334	143.500000	1023.000000	1023.000000	2046.000000
38.299999	-0.040782	-24.102360	-6.829258	-3.268125	-8.143245	-5.861731	0.000000	-10.000000	0.183333	-14.416667	138.500000	1023.000000	1023.000000	2046.000000
38.320000	-0.043004	-25.415297	-8.017067	-3.140389	-7.908549	-6.349292	0.000000	-10.000000	0.175000	-13.883334	133.666672	1023.000000	1023.000000	2046.000000
38.340000	-0.041390	-24.461494	-6.973503	-3.446296	-8.333150	-5.708546	0.000000	-10.000000	0.158333	-13.233334	129.000000	1023.000000	1023.000000	2046.000000
38.360001	-0.043689	-25.820465	-8.268129	-3.005482	-7.913130	-6.633722	0.000000	-10.000000	0.133333	-12.733334	124.500000	1023.000000	1023.000000	2046.000000
38.380001	-0.042598	-25.175472	-7.342236	-3.504966	-8.572414	-5.755857	0.000000	-10.000000	0.108333	-12.133333	120.166664	1023.000000	1023.000000	2046.000000
38.400002	-0.045438	-26.854124	-8.715387	-3.072597	-8.225022	-6.841118	0.000000	-10.000000	0.091667	-11.566667	116.000000	1023.000000	1023.000000	2046.000000
38.419998	-0.045342	-26.797068	-7.925550	-3.803253	-9.102496	-5.965770	0.000000	-10.000000	0.075000	-10.800000	112.333336	1023.000000	1023.000000	2046.000000
38.439999	-0.047466	-28.052204	-9.083157	-3.317667	-8.537318	-7.114062	0.000000	-10.000000	0.058333	-10.050000	108.833336	1023.000000	1023.000000	2046.000000
38.459999	-0.047175	-27.880501	-8.338915	-4.011239	-9.341502	-6.188847	0.000000	-10.000000	0.050000	-9.233334	105.500000	1023.000000	1023.000000	2046.000000
38.480000	-0.048045	-28.394608	-9.082646	-3.417139	-8.629978	-7.264843	0.000000	-10.000000	0.050000	-8.666667	102.333336	1023.000000	1023.000000	2046.000000
38.500000	-0.048014	-28.376547	-8.487193	-4.112262	-9.408798	-6.368294	0.000000	-10.000000	0.050000	-8.200001	99.333336	1023.000000	1023.000000	2046.000000
38.520000	-0.047845	-28.276583	-8.864711	-3.483379	-8.781250	-7.147242	0.000000	-10.000000	0.050000	-8.000000	96.666664	1023.000000	1023.000000	2046.000000
38.540001	-0.048152	-28.457741	-8.756823	-3.910666	-9.292391	-6.497861	0.000000	-10.000000	0.050000	-7.766667	94.000000	1023.000000	1023.000000	2046.000000
38.560001	-0.047844	-28.275843	-8.819093	-3.590686	-8.760818	-7.105247	0.000000	-10.000000	0.041667	-7.416667	91.333336	1023.000000	1023.000000	2046.000000
38.580002	-0.049489	-29.248190	-9.142421	-4.117069	-9.145746	-6.842955	0.000000	-10.000000	0.025000	-6.383333	88.833336	1023.000000	1023.000000	2046.000000
38.599998	-0.049271	-29.118971	-8.826475	-4.157161	-9.003150	-7.132185	0.000000	-10.000000	0.008333	-5.066667	86.666664	1023.000000	1023.000000	2046.000000
38.619999	-0.051833	-30.633255	-9.544214	-4.430227	-9.372968	-7.285846	0.000000	-10.000000	0.008333	-3.500000	85.000000	1023.000000	1023.000000	2046.000000
38.639999	-0.051563	-30.473597	-9.154263	-4.510832	-9.525246	-7.283256	0.000000	-10.000000	0.016667	-1.883333	83.833336	1023.000000	1023.000000	2046.000000
38.660000	-0.054137	-31.995188	-10.104588	-4.495330	-9.770397	-7.624874	0.000000	-10.000000	0.025000	-0.983333	83.166664	1023.000000	1023.000000	2046.000000
38.680000	-0.052955	-31.296268	-9.445014	-4.459404	-10.001904	-7.389946	0.000000	-10.000000	0.033333	-1.083333	83.000000	1023.000000	1023.000000	2046.000000
38.700001	-0.054720	-32.339359	-10.499256	-4.155777	-9.702826	-7.981499	0.000000	-10.000000	0.041667	-2.450000	82.833336	1023.000000	1023.000000	2046.000000
38.720001	-0.052980	-31.311184	-9.508233	-4.454268	-10.215912	-7.132770	0.000000	-10.000000	0.058333	-4.233334	82.333336	1023.000000	1023.000000	2046.000000
38.740002	-0.054259	-32.066780	-10.355355	-3.872876	-9.663173	-8.175378	0.000000	-10.000000	0.058333	-5.883333	81.000000	1023.000000	1023.000000	2046.000000
38.759998	-0.053821	-31.807957	-9.900821	-4.387653	-10.179922	-7.339561	0.000000	-10.000000	0.058333	-7.050000	79.000000	1023.000000	1023.000000	2046.000000
38.779999	-0.053818	-31.806301	-9.983951	-3.965715	-9.841651	-8.014986	0.000000	-10.000000	0.050000	-7.333333	76.500000	1023.000000	1023.000000	2046.000000
38.799999	-0.054610	-32.274677	-10.263943	-4.279850	-10.077091	-7.653793	0.000000	-10.000000	0.050000	-6.883333	74.000000	1023.000000	1023.000000	2046.000000
38.820000	-0.053484	-31.608860	-9.737929	-4.117468	-10.016210	-7.737254	0.000000	-10.000000	0.033333	-6.016667	71.666664	1023.000000	1023.000000	2046.000000
38.840000	-0.055068	-32.545143	-10.563663	-4.070848	-9.921071	-7.989562	0.000000	-10.000000	0.025000	-5.000000	69.666664	1023.000000	1023.000000	2046.000000
38.860001	-0.053370	-31.541662	-9.547620	-4.248961	-10.304592	-7.440489	0.000000	-10.000000	0.008333	-4.116667	68.000000	1023.000000	1023.000000	2046.000000
38.880001	-0.054796	-32.384716	-10.421618	-3.928554	-9.801563	-8.232983	0.000000	-10.000000	0.025000	-3.533333	66.666664	1023.000000	1023.000000	2046.000000
38.900002	-0.053747	-31.764448	-9.834506	-4.441696	-10.201960	-7.286287	0.000000	-10.000000	0.025000	-3.433333	65.500000	1023.000000	1023.000000	2046.000000
38.919998	-0.053565	-31.656754	-9.825008	-4.168442	-9.755948	-7.907356	0.000000	-10.000000	0.041667	-3.950000	64.500000	1023.000000	1023.000000	2046.000000
38.939999	-0.054347	-32.119030	-10.192901	-4.525590	-9.795580	-7.604958	0.000000	-10.000000	0.041667	-4.866667	63.166668	1023.000000	1023.000000	2046.000000
38.959999	-0.052900	-31.264149	-9.393769	-4.617025	-9.834158	-7.419197	0.000000	-10.000000	0.041667	-5.516667	61.500000	1023.000000	1023.000000	2046.000000
38.980000	-0.054619	-32.279949	-10.292827	-4.551785	-9.476327	-7.959011	0.000000	-10.000000	0.033333	-5.533333	59.500000	1023.000000	1023.000000	2046.000000
39.000000	-0.053152	-31.412592	-9.401696	-4.951231	-9.887062	-7.172603	0.000000	-10.000000	0.025000	-5.083333	57.666668	1023.000000	1023.000000	2046.000000
39.020000	-0.054313	-32.098763	-9.949563	-4.633173	-9.439259	-8.076771	0.000000	-10.000000	0.016667	-4.833333	56.000000	1023.000000	1023.000000	2046.000000
39.040001	-0.054879	-32.433197	-10.065753	-5.130352	-9.683790	-7.553301	0.000000	-10.000000	0.025000	-4.850000	54.333332	1023.000000	1023.000000	2046.000000
39.060001	-0.054531	-32.228054	-9.545389	-5.133232	-9.782634	-7.766799	0.000000	-10.000000	0.016667	-4.933333	52.833332	1023.000000	1023.000000	2046.000000
39.080002	-0.056573	-33.434788	-10.477899	-5.218705	-9.598058	-8.140125	0.000000	-10.000000	0.025000	-4.716667	51.166668	1023.000000	1023.000000	2046.000000
39.099998	-0.055570	-32.841885	-9.649080	-5.678751	-10.120303	-7.393749	0.000000	-10.000000	0.008333	-4.083333	49.666668	1023.000000	1023.000000	2046.000000
39.119999	-0.057527	-33.998516	-10.507241	-5.430169	-9.704686	-8.356421	0.000000	-10.000000	0.008333	-3.200000	48.166668	1023.000000	1023.000000	2046.000000
39.139999	-0.056841	-33.593002	-9.891462	-5.981098	-10.264982	-7.455462	0.000000	-10.000000	0.000000	-2.433333	47.000000	1023.000000	1023.000000	2046.000000
39.160000	-0.057832	-34.178932	-10.339046	-5.700577	-9.833787	-8.305523	0.000000	-10.000000	0.000000	-2.016667	46.333332	1023.000000	1023.000000	2046.000000
39.180000	-0.057857	-34.193295	-10.249463	-6.063508	-10.167004	-7.713318	0.000000	-10.000000	0.008333	-1.883333	46.000000	1023.000000	1023.000000	2046.000000
39.200001	-0.057129	-33.762943	-9.956988	-5.865486	-9.972079	-7.968388	0.000000	-10.000000	0.016667	-1.966667	46.000000	1023.000000	1023.000000	2046.000000
39.220001	-0.058036	-34.299484	-10.512777	-5.868318	-9.885743	-8.032645	0.000000	-10.000000	0.016667	-2.050000	45.833332	1023.000000	1023.000000	2046.000000
39.240002	-0.056233	-33.233952	-9.656248	-5.970063	-10.050132	-7.557508	0.000000	-10.000000	0.016667	-2.066667	45.500000	1023.000000	1023.000000	2046.000000
39.259998	-0.057515	-33.991497	-10.439870	-5.639948	-9.656530	-8.255150	0.000000	-10.000000	0.008333	-1.933333	45.166668	1023.000000	1023.000000	2046.000000
39.279999	-0.055657	-32.893124	-9.533224	-5.942474	-10.076579	-7.340845	0.000000	-10.000000	0.008333	-1.700000	45.000000	1023.000000	1023.000000	2046.000000
39.299999	-0.056515	-33.400623	-10.136472	-5.546452	-9.548836	-8.168865	0.000000	-10.000000	0.008333	-1.416667	45.000000	1023.000000	1023.000000	2046.000000
39.320000	-0.055445	-32.767742	-9.716962	-5.767262	-9.900257	-7.383262	0.000000	-10.000000	0.016667	-1.183333	45.000000	1023.000000	1023.000000	2046.000000
39.340000	-0.055510	-32.806599	-9.751486	-5.465374	-9.627016	-7.962722	0.000000	-10.000000	0.025000	-1.083333	45.000000	1023.000000	1023.000000	2046.000000
39.360001	-0.055753	-32.950012	-10.047095	-5.554706	-9.664128	-7.684081	0.000000	-10.000000	0.025000	-1.083333	45.000000	1023.000000	1023.000000	2046.000000
39.380001	-0.054383	-32.140362	-9.370375	-5.538842	-9.814074	-7.417069	0.000000	-10.000000	0.025000	-1.133333	45.000000	1023.000000	1023.000000	2046.000000
39.400002	-0.055798	-32.976826	-10.155739	-5.291405	-9.460152	-8.069530	0.000000	-10.000000	0.016667	-1.066667	45.000000	1023.000000	1023.000000	2046.000000
39.419998	-0.054194	-32.028912	-9.405170	-5.539872	-9.848953	-7.234915	0.000000	-10.000000	0.016667	-1.116667	45.000000	1023.000000	1023.000000	2046.000000
39.439999	-0.055073	-32.548012	-9.964090	-5.154365	-9.375416	-8.054140	0.000000	-10.000000	0.016667	-1.133333	45.000000	1023.000000	1023.000000	2046.000000
39.459999	-0.054690	-32.322079	-9.905014	-5.377684	-9.630911	-7.408471	0.000000	-10.000000	0.016667	-1.300000	45.000000	1023.000000	1023.000000	2046.000000
39.480000	-0.053959	-31.889992	-9.550720	-5.209074	-9.567883	-7.562316	0.000000	-10.000000	0.016667	-1.416667	45.000000	1023.000000	1023.000000	2046.000000
39.500000	-0.054907	-32.449776	-10.155564	-5.125755	-9.407382	-7.761073	0.000000	-10.000000	0.016667	-1.516667	45.000000	1023.000000	1023.000000	2046.000000
39.520000	-0.053396	-31.556894	-9.364235	-5.207630	-9.720096	-7.264933	0.000000	-10.000000	0.025000	-1.566667	45.000000	1023.000000	1023.000000	2046.000000
39.540001	-0.054618	-32.279488	-10.082804	-4.925878	-9.246658	-8.024148	0.000000	-10.000000	0.016667	-1.500000	45.000000	1023.000000	1023.000000	2046.000000
39.560001	-0.053256	-31.474422	-9.509188	-5.180522	-9.650000	-7.134714	0.000000	-10.000000	0.016667	-1.383333	45.000000	1023.000000	1023.000000	2046.000000
39.580002	-0.053738	-31.759401	-9.669859	-4.909929	-9.334719	-7.844895	0.000000	-10.000000	0.008333	-1.016667	45.000000	1023.000000	1023.000000	2046.000000
39.599998	-0.053589	-31.670940	-9.761668	-5.015184	-9.485099	-7.408988	0.000000	-10.000000	0.016667	-0.566667	45.000000	1023.000000	1023.000000	2046.000000
39.619999	-0.053121	-31.394691	-9.482995	-4.968839	-9.358759	-7.584099	0.000000	-10.000000	0.008333	-0.166667	45.000000	1023.000000	1023.000000	2046.000000
39.639999	-0.053445	-31.586233	-9.773006	-4.882829	-9.379812	-7.550585	0.000000	-10.000000	0.016667	0.000000	45.000000	1023.000000	1023.000000	2046.000000
39.660000	-0.052655	-31.118868	-9.305184	-4.956629	-9.420482	-7.436574	0.000000	-10.000000	0.016667	0.000000	45.000000	1023.000000	1023.000000	2046.000000
39.680000	-0.053302	-31.501463	-9.803912	-4.743686	-9.268550	-7.685316	0.000000	-10.000000	0.016667	0.000000	45.000000	1023.000000	1023.000000	2046.000000
39.700001	-0.052556	-31.060377	-9.337776	-4.905198	-9.327375	-7.490027	0.000000	-10.000000	0.008333	0.000000	45.000000	1023.000000	1023.000000	2046.000000
39.720001	-0.053066	-31.362133	-9.665482	-4.794976	-9.343198	-7.558479	0.000000	-10.000000	0.000000	0.000000	45.000000	1023.000000	1023.000000	2046.000000
39.740002	-0.052399	-30.967665	-9.310363	-4.838046	-9.357212	-7.462044	0.000000	-10.000000	0.000000	0.000000	45.000000	1023.000000	1023.000000	2046.000000
39.759998	-0.053207	-31.445047	-9.813098	-4.655263	-9.229486	-7.747201	0.000000	-10.000000	0.000000	0.000000	45.000000	1023.000000	1023.000000	2046.000000
39.779999	-0.052385	-30.959614	-9.295494	-4.862134	-9.464566	-7.337421	0.000000	-10.000000	0.008333	0.000000	45.000000	1023.000000	1023.000000	2046.000000
39.799999	-0.053940	-31.878363	-10.054333	-4.603991	-9.332516	-7.887524	0.000000	-10.000000	0.008333	0.000000	45.000000	1023.000000	1023.000000	2046.000000
39.820000	-0.053569	-31.659494	-9.561172	-4.900001	-9.786693	-7.411629	0.000000	-10.000000	0.008333	0.000000	45.000000	1023.000000	1023.000000	2046.000000
39.840000	-0.055748	-32.947281	-10.423785	-4.778094	-9.521887	-8.223514	0.000000	-10.000000	0.008333	0.000000	45.000000	1023.000000	1023.000000	2046.000000
39.860001	-0.054850	-32.416531	-9.758765	-5.062206	-10.071205	-7.524354	0.000000	-10.000000	0.008333	0.000000	45.000000	1023.000000	1023.000000	2046.000000
39.880001	-0.056195	-33.210957	-10.331637	-4.805532	-9.648919	-8.424870	0.000000	-10.000000	0.008333	0.266667	45.000000	1023.000000	1023.000000	2046.000000
39.900002	-0.055470	-32.782585	-9.891895	-5.191915	-10.152021	-7.546755	0.000000	-10.000000	0.000000	0.516667	45.000000	1023.000000	1023.000000	2046.000000
39.919998	-0.055901	-33.037434	-10.098932	-4.942617	-9.702300	-8.293586	0.000000	-10.000000	0.008333	0.516667	45.000000	1023.000000	1023.000000	2046.000000
39.939999	-0.054796	-32.384403	-9.858475	-4.937859	-9.993644	-7.594427	0.000000	-10.000000	0.008333	0.250000	45.000000	1023.000000	1023.000000	2046.000000
39.959999	-0.055332	-32.701485	-10.006757	-4.856350	-9.613840	-8.224538	0.000000	-10.000000	0.016667	0.000000	45.000000	1023.000000	1023.000000	2046.000000
39.980000	-0.055348	-32.710808	-10.036001	-4.947639	-9.827562	-7.899605	0.000000	-10.000000	0.008333	0.300000	45.000000	1023.000000	1023.000000	2046.000000
40.000000	-0.055917	-33.047096	-9.888492	-5.216433	-9.816422	-8.125751	0.000000	-10.000000	0.000000	1.133333	45.000000	1023.000000	1023.000000	2046.000000
40.020000	-0.057326	-33.879795	-10.439187	-5.291554	-9.863208	-8.285846	0.000000	-10.000000	-0.008333	2.283333	45.000000	1023.000000	1023.000000	2046.000000
40.040001	-0.057614	-34.049686	-10.107621	-5.598073	-10.274948	-8.069045	0.000000	-10.000000	-0.016667	3.633333	45.000000	1023.000000	1023.000000	2046.000000
40.060001	-0.059561	-35.200394	-10.962898	-5.321603	-10.109120	-8.806774	0.000000	-10.000000	-0.016667	4.833333	45.000000	1023.000000	1023.000000	2046.000000
40.080002	-0.059015	-34.877880	-10.544837	-5.510070	-10.731943	-8.091030	0.000000	-10.000000	-0.016667	5.500000	45.000000	1023.000000	1023.000000	2046.000000
40.099998	-0.060139	-35.542244	-11.156281	-5.173049	-10.319496	-8.893415	0.000000	-10.000000	0.000000	5.016667	45.000000	1023.000000	1023.000000	2046.000000
40.119999	-0.058848	-34.779259	-10.804594	-5.185956	-10.735454	-8.053254	0.000000	-10.000000	0.008333	3.300000	45.000000	1023.000000	1023.000000	2046.000000
40.139999	-0.059397	-35.103844	-11.002548	-5.004778	-10.363811	-8.732705	0.000000	-10.000000	0.008333	1.483333	45.000000	1023.000000	1023.000000	2046.000000
40.160000	-0.058788	-34.743740	-10.998458	-4.902697	-10.570007	-8.272579	0.000000	-10.000000	0.000000	0.950000	45.000000	1023.000000	1023.000000	2046.000000
40.180000	-0.058875	-34.795303	-10.869009	-4.953094	-10.424937	-8.548260	0.000000	-10.000000	0.000000	1.750000	45.000000	1023.000000	1023.000000	2046.000000
40.200001	-0.058782	-34.739994	-11.066761	-4.804760	-10.512746	-8.355726	0.000000	-10.000000	-0.008333	3.583333	45.000000	1023.000000	1023.000000	2046.000000
40.220001	-0.058765	-34.730335	-10.881684	-4.950169	-10.409700	-8.488781	0.000000	-10.000000	-0.016667	4.783333	45.000000	1023.000000	1023.000000	2046.000000
40.240002	-0.058606	-34.636402	-11.099060	-4.752754	-10.470014	-8.314576	0.000000	-10.000000	-0.041667	7.083333	45.000000	1023.000000	1023.000000	2046.000000
40.259998	-0.058411	-34.521076	-10.923071	-4.878937	-10.322876	-8.396192	0.000000	-10.000000	-0.066667	9.133333	45.000000	1023.000000	1023.000000	2046.000000
40.279999	-0.058120	-34.349159	-11.196362	-4.669894	-10.258474	-8.224431	0.000000	-10.000000	-0.091667	11.416667	45.000000	1023.000000	1023.000000	2046.000000
40.299999	-0.057535	-34.003147	-10.813259	-4.856330	-10.215065	-8.118491	0.000000	-10.000000	-0.100000	12.333334	45.000000	1023.000000	1023.000000	2046.000000
40.320000	-0.057308	-33.868900	-11.118845	-4.645693	-9.961355	-8.143005	0.000000	-10.000000	-0.100000	12.783334	45.000000	1023.000000	1023.000000	2046.000000
40.340000	-0.056602	-33.451595	-10.560873	-4.975744	-9.989990	-7.924989	0.000000	-10.000000	-0.100000	12.916667	38.000000	1023.000000	1023.000000	2046.000000
40.360001	-0.056542	-33.416603	-10.941449	-4.853089	-9.557701	-8.064364	0.000000	-10.000000	-0.125000	13.466667	33.833332	1023.000000	1023.000000	2046.000000
40.380001	-0.055617	-32.869614	-10.376843	-5.261068	-9.618751	-7.612951	0.000000	-10.000000	-0.150000	14.016667	29.666666	1023.000000	1023.000000	2046.000000
40.400002	-0.055949	-33.065693	-10.823046	-5.068222	-9.075314	-8.099110	0.000000	-10.000000	-0.183333	14.800000	34.166668	1023.000000	1023.000000	2046.000000
40.419998	-0.054662	-32.305485	-10.173207	-5.488668	-9.312810	-7.330800	0.000000	-10.000000	-0.191667	15.233334	37.500000	1023.000000	1023.000000	2046.000000
40.439999	-0.055517	-32.810425	-10.628945	-5.297799	-8.722825	-8.160854	0.000000	-10.000000	-0.200000	15.833334	42.500000	1023.000000	1023.000000	2046.000000
40.459999	-0.054438	-32.172581	-10.067295	-5.641163	-9.172978	-7.291145	0.000000	-10.000000	-0.200000	16.283333	45.833332	1023.000000	1023.000000	2046.000000
40.480000	-0.055489	-32.794231	-10.385801	-5.697286	-8.625495	-8.085647	0.000000	-10.000000	-0.191667	16.450001	49.166668	1023.000000	1023.000000	2046.000000
40.500000	-0.054716	-32.336971	-10.166607	-5.868636	-8.999297	-7.302432	0.000000	-10.000000	-0.200000	16.983334	52.833332	1023.000000	1023.000000	2046.000000
40.520000	-0.055379	-32.728931	-10.236406	-6.085842	-8.584630	-7.822051	0.000000	-10.000000	-0.216667	17.650002	58.500000	1023.000000	1023.000000	2046.000000
40.540001	-0.054658	-32.302834	-10.140056	-6.094249	-8.815487	-7.253040	0.000000	-10.000000	-0.258333	18.783335	64.500000	1023.000000	1023.000000	2046.000000
40.560001	-0.055111	-32.570847	-10.190600	-6.296881	-8.352893	-7.730473	0.000000	-10.000000	-0.300000	20.066668	72.833336	1023.000000	1023.000000	2046.000000
40.580002	-0.054151	-32.003143	-10.082693	-6.227344	-8.516226	-7.176880	0.000000	-10.000000	-0.341667	21.366667	81.500000	1023.000000	1023.000000	2046.000000
40.599998	-0.053990	-31.908360	-9.817245	-6.433625	-8.223211	-7.434278	0.000000	-10.000000	-0.366667	22.500000	90.666664	1023.000000	1023.000000	2046.000000
40.619999	-0.053003	-31.324690	-9.955610	-6.146867	-8.020947	-7.201265	0.000000	-10.000000	-0.383333	23.350000	98.166664	1023.000000	1023.000000	2046.000000
40.639999	-0.052052	-30.762672	-9.401042	-6.467160	-7.942278	-6.952193	0.000000	-10.000000	-0.400000	24.083334	106.000000	1023.000000	1023.000000	2046.000000
40.660000	-0.051172	-30.242838	-9.702444	-6.013916	-7.443754	-7.082724	0.000000	-10.000000	-0.433333	24.816668	114.000000	1023.000000	1023.000000	2046.000000
40.680000	-0.049694	-29.369343	-8.960279	-6.285042	-7.535537	-6.588487	0.000000	-10.000000	-0.458333	25.150002	119.333336	1023.000000	1023.000000	2046.000000
40.700001	-0.048807	-28.844814	-9.317445	-5.744674	-6.831756	-6.950938	0.000000	-10.000000	-0.483333	25.750000	124.666664	1023.000000	1023.000000	2046.000000
40.720001	-0.046992	-27.772516	-8.552806	-5.990013	-7.021403	-6.208295	0.000000	-10.000000	-0.483333	26.300001	130.333328	1023.000000	1023.000000	2046.000000
40.740002	-0.046418	-27.432852	-8.875290	-5.552925	-6.249589	-6.755047	0.000000	-10.000000	-0.500000	27.233334	142.000000	1023.000000	1023.000000	2046.000000
40.759998	-0.044367	-26.220797	-8.217476	-5.630517	-6.554530	-5.818274	0.000000	-10.000000	-0.516667	28.033333	154.166672	1023.000000	1023.000000	2046.000000
40.779999	-0.043990	-25.997952	-8.400586	-5.404547	-5.762202	-6.430616	0.000000	-10.000000	-0.541667	28.583334	163.333328	1023.000000	1023.000000	2046.000000
40.799999	-0.041792	-24.698990	-8.102076	-5.242400	-5.844130	-5.510385	0.000000	-10.000000	-0.575000	29.100000	169.666672	1023.000000	1023.000000	2046.000000
40.820000	-0.041380	-24.455700	-7.931078	-5.192188	-5.367891	-5.964542	0.000000	-10.000000	-0.591667	29.666668	179.333328	1023.000000	1023.000000	2046.000000
40.840000	-0.039535	-23.365084	-8.033184	-4.847261	-5.104526	-5.380113	0.000000	-10.000000	-0.633333	30.383333	192.666672	1023.000000	1023.000000	2046.000000
40.860001	-0.038723	-22.885397	-7.440896	-4.976641	-5.107907	-5.359953	0.000000	-10.000000	-0.650000	30.750000	202.833328	1023.000000	1023.000000	2046.000000
40.880001	-0.037626	-22.237070	-7.820583	-4.473159	-4.440372	-5.502958	0.000000	-10.000000	-0.658333	30.950001	209.833328	1023.000000	1023.000000	2046.000000
40.900002	-0.035851	-21.187897	-7.154131	-4.726612	-4.721784	-4.585369	0.000000	-10.000000	-0.666667	31.216667	216.500000	1023.000000	1023.000000	2046.000000
40.919998	-0.035537	-21.002247	-7.349807	-4.403781	-3.982234	-5.266423	0.000000	-10.000000	-0.675000	31.483334	226.666672	1023.000000	1023.000000	2046.000000
40.939999	-0.033436	-19.760612	-6.928135	-4.331246	-4.212984	-4.288248	0.000000	-10.000000	-0.683333	31.666668	240.666672	1023.000000	1023.000000	2046.000000
40.959999	-0.033242	-19.646011	-6.856768	-4.265294	-3.674899	-4.849051	0.000000	-10.000000	-0.675000	31.516666	254.833328	1023.000000	1023.000000	2046.000000
40.980000	-0.031182	-18.428284	-6.657488	-4.002703	-3.670520	-4.097572	0.000000	-10.000000	-0.675000	31.366667	269.000000	1023.000000	1023.000000	2046.000000
41.000000	-0.030682	-18.132910	-6.267103	-4.083208	-3.385647	-4.396951	0.000000	-10.000000	-0.691667	31.250000	276.000000	1023.000000	1023.000000	2046.000000
41.020000	-0.028897	-17.078379	-6.470127	-3.629507	-2.966253	-4.012491	0.000000	-10.000000	-0.700000	31.600000	282.833344	1023.000000	1023.000000	2046.000000
41.040001	-0.027868	-16.470230	-5.739275	-3.985769	-3.101379	-3.643807	0.000000	-10.000000	-0.708333	31.933332	289.833344	1023.000000	1023.000000	2046.000000
41.060001	-0.026562	-15.698154	-6.093194	-3.362422	-2.385332	-3.857206	0.000000	-10.000000	-0.708333	32.483334	300.500000	1023.000000	1023.000000	2046.000000
41.080002	-0.025166	-14.873366	-5.250720	-3.751974	-2.762442	-3.108230	0.000000	-10.000000	-0.708333	32.533333	315.000000	1023.000000	1023.000000	2046.000000
41.099998	-0.024158	-14.277280	-5.640722	-3.184847	-1.849530	-3.602181	0.000000	-10.000000	-0.700000	32.600002	325.833344	1023.000000	1023.000000	2046.000000
41.119999	-0.022505	-13.300217	-4.917699	-3.485163	-2.229658	-2.667696	0.000000	-10.000000	-0.700000	32.233334	336.666656	1023.000000	1023.000000	2046.000000
41.139999	-0.022169	-13.101752	-5.283797	-2.972245	-1.482384	-3.363328	0.000000	-10.000000	-0.725000	32.566666	343.833344	1023.000000	1023.000000	2046.000000
41.160000	-0.020865	-12.331508	-4.680130	-3.285528	-1.970586	-2.395263	0.000000	-10.000000	-0.750000	32.883335	354.666656	1023.000000	1023.000000	2046.000000
41.180000	-0.020963	-12.388978	-5.014042	-2.984797	-1.173177	-3.216961	0.000000	-10.000000	-0.783333	33.883335	369.333344	1023.000000	1023.000000	2046.000000
41.200001	-0.019411	-11.471751	-4.318077	-3.308253	-1.610795	-2.234627	0.000000	-10.000000	-0.791667	34.333332	380.500000	1023.000000	1023.000000	2046.000000
41.220001	-0.018733	-11.071302	-4.560997	-2.892892	-0.687443	-2.929970	0.000000	-10.000000	-0.800000	34.799999	391.666656	1023.000000	1023.000000	2046.000000
41.240002	-0.016594	-9.807067	-3.779530	-3.108309	-0.999494	-1.919734	0.000000	-10.000000	-0.791667	34.683334	399.333344	1023.000000	1023.000000	2046.000000
41.259998	-0.015423	-9.114827	-3.935693	-2.601293	-0.086848	-2.490993	0.000000	-10.000000	-0.766667	34.616669	410.833344	1023.000000	1023.000000	2046.000000
41.279999	-0.013129	-7.759288	-3.214292	-2.747528	-0.455316	-1.342153	0.000000	-10.000000	-0.741667	34.083336	422.500000	1023.000000	1023.000000	2046.000000
41.299999	-0.012566	-7.426232	-3.649254	-2.231011	0.490719	-2.036686	0.000000	-10.000000	-0.741667	33.550003	434.000000	1023.000000	1023.000000	2046.000000
41.320000	-0.011587	-6.848142	-3.062804	-2.638162	-0.007781	-1.139395	0.000000	-10.000000	-0.766667	33.183334	445.333344	1023.000000	1023.000000	2046.000000
41.340000	-0.011736	-6.936094	-3.387676	-2.379022	0.767560	-1.936957	0.000000	-10.000000	-0.775000	33.533333	456.500000	1023.000000	1023.000000	2046.000000
41.360001	-0.010981	-6.490042	-2.856205	-2.821996	0.171002	-0.982843	0.000000	-10.000000	-0.775000	33.833332	467.666656	1023.000000	1023.000000	2046.000000
41.380001	-0.011091	-6.554522	-3.190144	-2.567850	0.928122	-1.724649	0.000000	-10.000000	-0.750000	33.799999	478.833344	1023.000000	1023.000000	2046.000000
41.400002	-0.009801	-5.792428	-2.752963	-2.770753	0.479603	-0.748315	0.000000	-10.000000	-0.750000	33.350002	490.166656	1023.000000	1023.000000	2046.000000
41.419998	-0.009296	-5.493769	-2.989918	-2.373294	1.282503	-1.413060	0.000000	-10.000000	-0.725000	33.000000	501.333344	1023.000000	1023.000000	2046.000000
41.439999	-0.007155	-4.228791	-2.290636	-2.570888	0.895719	-0.262987	0.000000	-10.000000	-0.700000	32.283333	516.166687	1023.000000	1023.000000	2046.000000
41.459999	-0.005901	-3.487390	-2.543315	-1.953696	1.923319	-0.913697	0.000000	-10.000000	-0.666667	31.733334	527.166687	1023.000000	1023.000000	2046.000000
41.480000	-0.003843	-2.271378	-1.742464	-2.178015	1.506388	0.142713	0.000000	-10.000000	-0.641667	31.150000	537.833313	1023.000000	1023.000000	2046.000000
41.500000	-0.002476	-1.463305	-2.037165	-1.537389	2.622321	-0.511072	0.000000	-10.000000	-0.633333	30.666668	544.833313	1023.000000	1023.000000	2046.000000
41.520000	-0.000469	-0.277164	-1.402040	-1.744679	2.274434	0.595121	0.000000	-10.000000	-0.633333	30.433334	555.166687	1023.000000	1023.000000	2046.000000
41.540001	0.000642	0.379253	-1.644234	-1.259853	3.329736	-0.046395	0.000000	-10.000000	-0.650000	30.433334	565.500000	1023.000000	1023.000000	2046.000000
41.560001	0.002636	1.558108	-1.119588	-1.464115	2.986198	1.155614	0.000000	-10.000000	-0.658333	30.966667	575.500000	1023.000000	1023.000000	2046.000000
41.580002	0.003651	2.157715	-1.200509	-1.074731	3.932290	0.500664	0.000000	-10.000000	-0.658333	31.216667	585.666687	1023.000000	1023.000000	2046.000000
41.599998	0.006098	3.603684	-0.844203	-0.988094	3.803365	1.632616	0.000000	-10.000000	-0.650000	31.266666	596.000000	1023.000000	1023.000000	2046.000000
41.619999	0.007218	4.265625	-0.859869	-0.633866	4.677060	1.082300	0.000000	-10.000000	-0.650000	31.266666	606.500000	1023.000000	1023.000000	2046.000000
41.639999	0.009866	5.830630	-0.432819	-0.509487	4.542640	2.230296	0.000000	-10.000000	-0.658333	31.400000	617.000000	1023.000000	1023.000000	2046.000000
41.660000	0.011155	6.592333	-0.265509	-0.181029	5.349861	1.689010	0.000000	-10.000000	-0.650000	31.433334	627.500000	1023.000000	1023.000000	2046.000000
41.680000	0.014160	8.368510	-0.005016	0.016962	5.542299	2.814266	0.000000	-10.000000	-0.633333	31.350000	638.000000	1023.000000	1023.000000	2046.000000
41.700001	0.015361	9.078581	0.325205	0.185754	6.229557	2.338065	0.000000	-10.000000	-0.616667	30.750000	648.333313	1023.000000	1023.000000	2046.000000
41.720001	0.018557	10.967446	0.590609	0.472745	6.567242	3.336850	0.000000	-10.000000	-0.608333	30.483334	658.833313	1023.000000	1023.000000	2046.000000
41.740002	0.019539	11.547763	1.294762	0.381734	6.925703	2.945564	0.000000	-10.000000	-0.625000	30.083334	669.166687	1023.000000	1023.000000	2046.000000
41.759998	0.022621	13.369140	1.332811	0.831808	7.763952	3.440569	0.000000	-10.000000	-0.600000	30.116667	679.500000	1023.000000	1023.000000	2046.000000
41.779999	0.022991	13.587388	2.362391	0.211136	7.480673	3.533188	0.000000	-10.000000	-0.591667	29.633333	689.500000	1023.000000	1023.000000	2046.000000
41.799999	0.025517	15.080411	2.012395	0.883438	8.669559	3.515019	0.000000	-10.000000	-0.558333	29.233334	699.333313	1023.000000	1023.000000	2046.000000
41.820000	0.025650	15.159211	2.981661	0.170456	7.903946	4.103148	0.000000	-10.000000	-0.566667	28.866667	709.000000	1023.000000	1023.000000	2046.000000
41.840000	0.027569	16.293045	2.589900	0.902110	9.286166	3.514870	0.000000	-10.000000	-0.558333	28.633333	718.666687	1023.000000	1023.000000	2046.000000
41.860001	0.028263	16.703428	3.381067	0.299561	8.514140	4.508659	0.000000	-10.000000	-0.558333	28.600000	728.166687	1023.000000	1023.000000	2046.000000
41.880001	0.029421	17.387863	3.361008	0.678992	9.599799	3.748064	0.000000	-10.000000	-0.550000	28.516666	737.833313	1023.000000	1023.000000	2046.000000
41.900002	0.031095	18.377369	3.864790	0.435440	9.246012	4.831126	0.000000	-10.000000	-0.541667	28.500000	747.166687	1023.000000	1023.000000	2046.000000
41.919998	0.031877	18.839251	4.170056	0.589274	9.889370	4.190550	0.000000	-10.000000	-0.525000	28.216667	756.833313	1023.000000	1023.000000	2046.000000
41.939999	0.034546	20.416862	4.278691	0.868737	10.239544	5.029890	0.000000	-10.000000	-0.508333	27.683334	766.166687	1023.000000	1023.000000	2046.000000
41.959999	0.035025	20.700052	4.878453	0.711547	10.353491	4.756561	0.000000	-10.000000	-0.475000	27.116667	775.666687	1023.000000	1023.000000	2046.000000
41.980000	0.038097	22.515488	4.722480	1.333072	11.134864	5.325072	0.000000	-10.000000	-0.433333	26.233334	784.833313	1023.000000	1023.000000	2046.000000
42.000000	0.038302	22.636312	5.671600	0.958879	10.668828	5.337006	0.000000	-10.000000	-0.383333	25.283333	793.833313	1023.000000	1023.000000	2046.000000
42.020000	0.041487	24.518970	5.242819	1.908840	11.991904	5.375407	0.000000	-10.000000	-0.341667	24.066668	802.500000	1023.000000	1023.000000	2046.000000
42.040001	0.041553	24.557791	6.292428	1.310636	11.036768	5.917959	0.000000	-10.000000	-0.291667	22.950001	810.666687	1023.000000	1023.000000	2046.000000
42.060001	0.044219	26.133429	5.715211	2.370239	12.607683	5.440296	0.000000	-10.000000	-0.233333	21.333334	818.500000	1023.000000	1023.000000	2046.000000
42.080002	0.044319	26.192724	6.586860	1.794725	11.498176	6.312964	0.000000	-10.000000	-0.183333	19.416668	825.833313	1023.000000	1023.000000	2046.000000
42.099998	0.045983	27.175800	6.174881	2.682963	12.820964	5.496992	0.000000	-10.000000	-0.133333	17.200001	832.666687	1023.000000	1023.000000	2046.000000
42.119999	0.046346	27.390203	6.671288	2.293680	11.920028	6.505208	0.000000	-10.000000	-0.091667	15.016667	838.833313	1023.000000	1023.000000	2046.000000
42.139999	0.046759	27.634315	6.607035	2.757102	12.654515	5.615664	0.000000	-10.000000	-0.041667	12.383333	844.166687	1023.000000	1023.000000	2046.000000
42.160000	0.047692	28.186159	6.508359	2.794235	12.472151	6.411415	0.000000	-10.000000	-0.016667	9.683333	848.833313	1023.000000	1023.000000	2046.000000
42.180000	0.046816	27.668415	6.861654	2.706977	12.277912	5.821872	0.000000	-10.000000	0.000000	6.733334	852.500000	1023.000000	1023.000000	2046.000000
42.200001	0.048082	28.416225	6.293762	3.183251	12.759912	6.179300	0.000000	-10.000000	0.016667	3.700000	855.333313	1023.000000	1023.000000	2046.000000
42.220001	0.046373	27.406702	6.890750	2.726819	11.865467	5.923665	0.000000	-10.000000	0.025000	0.516667	857.000000	1023.000000	1023.000000	2046.000000
42.240002	0.047903	28.310524	6.088295	3.489631	12.868278	5.864321	0.000000	-10.000000	0.041667	-2.033333	857.833313	1023.000000	1023.000000	2046.000000
42.259998	0.045759	27.043802	6.842288	2.732285	11.382231	6.086998	0.000000	-10.000000	0.041667	-4.116667	858.000000	1023.000000	1023.000000	2046.000000
42.279999	0.047177	27.881813	6.042139	3.673623	12.712358	5.453693	0.000000	-10.000000	0.050000	-5.850000	858.000000	1023.000000	1023.000000	2046.000000
42.299999	0.045347	26.800089	6.646505	2.898858	11.128274	6.126451	0.000000	-10.000000	0.050000	-7.466667	858.000000	1023.000000	1023.000000	2046.000000
42.320000	0.046214	27.312675	6.092056	3.690855	12.314024	5.215741	0.000000	-10.000000	0.058333	-8.350000	858.000000	1023.000000	1023.000000	2046.000000
42.340000	0.045236	26.734272	6.355689	3.122785	11.147171	6.108627	0.000000	-10.000000	0.066667	-8.633333	858.000000	1023.000000	1023.000000	2046.000000
42.360001	0.044754	26.449587	5.995088	3.611504	11.754203	5.088792	0.000000	-10.000000	0.066667	-8.466667	858.000000	1023.000000	1023.000000	2046.000000
42.380001	0.043738	25.849186	5.762361	3.370534	10.990487	5.725805	0.000000	-10.000000	0.058333	-7.950000	858.000000	1023.000000	1023.000000	2046.000000
42.400002	0.041830	24.721296	5.922601	3.245857	10.673050	4.879790	0.000000	-10.000000	0.041667	-7.400000	851.000000	1023.000000	1023.000000	2046.000000
42.419998	0.042352	25.030188	5.370324	3.531451	10.938053	5.190361	0.000000	-10.000000	0.041667	-7.166667	843.166687	1023.000000	1023.000000	2046.000000
42.439999	0.039539	23.367487	5.889204	2.777539	9.776855	4.923889	0.000000	-10.000000	0.041667	-7.566667	834.666687	1023.000000	1023.000000	2046.000000
42.459999	0.041070	24.272533	5.154967	3.573263	10.659823	4.884479	0.000000	-10.000000	0.066667	-8.700000	832.166687	1023.000000	1023.000000	2046.000000
42.480000	0.038309	22.640902	5.616304	2.903882	9.237021	4.883693	0.000000	-10.000000	0.083333	-10.266666	829.333313	1023.000000	1023.000000	2046.000000
42.500000	0.038783	22.920732	4.540102	3.722965	10.309247	4.348418	0.000000	-10.000000	0.100000	-11.650001	825.833313	1023.000000	1023.000000	2046.000000
42.520000	0.034954	20.657698	5.117668	2.622386	8.543339	4.374306	0.000000	-10.000000	0.100000	-12.483334	822.000000	1023.000000	1023.000000	2046.000000
42.540001	0.034990	20.679050	4.192492	3.142585	9.459104	3.884871	0.000000	-10.000000	0.108333	-12.800000	816.333313	1023.000000	1023.000000	2046.000000
42.560001	0.031128	18.396835	4.714979	2.107558	7.905347	3.668951	0.000000	-10.000000	0.116667	-12.933333	812.000000	1023.000000	1023.000000	2046.000000
42.580002	0.030806	18.206512	3.776667	2.549030	8.439127	3.441689	0.000000	-10.000000	0.141667	-13.600000	807.666687	1023.000000	1023.000000	2046.000000
42.599998	0.027298	16.133291	4.079451	1.889421	7.184196	2.980225	0.000000	-10.000000	0.166667	-14.750000	804.500000	1023.000000	1023.000000	2046.000000
42.619999	0.027379	16.180845	3.287470	2.326669	7.570600	2.996108	0.000000	-10.000000	0.208333	-16.283333	799.666687	1023.000000	1023.000000	2046.000000
42.639999	0.025212	14.900509	3.580151	1.899035	6.845006	2.576315	0.000000	-10.000000	0.250000	-17.666668	794.166687	1023.000000	1023.000000	2046.000000
42.660000	0.025643	15.154733	3.026364	2.307814	7.083428	2.737126	0.000000	-10.000000	0.283333	-18.766666	788.333313	1023.000000	1023.000000	2046.000000
42.680000	0.023735	14.027617	3.406081	1.898063	6.374696	2.348777	0.000000	-10.000000	0.316667	-19.816668	782.000000	1023.000000	1023.000000	2046.000000
42.700001	0.024272	14.344671	2.726699	2.353131	6.842448	2.422393	0.000000	-10.000000	0.333333	-20.400000	775.333313	1023.000000	1023.000000	2046.000000
42.720001	0.021922	12.955685	3.279959	1.797078	5.673943	2.204705	0.000000	-10.000000	0.350000	-20.633333	768.500000	1023.000000	1023.000000	2046.000000
42.740002	0.023037	13.615014	2.333241	2.503756	6.855604	1.922413	0.000000	-10.000000	0.350000	-20.566668	761.666687	1023.000000	1023.000000	2046.000000
42.759998	0.020041	11.844370	3.106828	1.547212	5.007281	2.183048	0.000000	-10.000000	0.350000	-20.416668	754.833313	1023.000000	1023.000000	2046.000000
42.779999	0.021570	12.747918	2.102086	2.445315	6.567951	1.632568	0.000000	-10.000000	0.333333	-20.166668	748.166687	1023.000000	1023.000000	2046.000000
42.799999	0.018777	11.097164	2.836713	1.534081	4.582973	2.143397	0.000000	-10.000000	0.308333	-19.733334	741.333313	1023.000000	1023.000000	2046.000000
42.820000	0.020283	11.987382	2.140095	2.417736	6.095138	1.334413	0.000000	-10.000000	0.291667	-19.416668	734.833313	1023.000000	1023.000000	2046.000000
42.840000	0.018395	10.871333	2.346162	1.783779	4.653583	2.087809	0.000000	-10.000000	0.275000	-19.300001	728.166687	1023.000000	1023.000000	2046.000000
42.860001	0.018810	11.116809	2.382247	2.182814	5.246976	1.304772	0.000000	-10.000000	0.300000	-19.416668	721.833313	1023.000000	1023.000000	2046.000000
42.880001	0.018639	11.015542	1.994900	2.109297	5.105909	1.805436	0.000000	-10.000000	0.316667	-19.866667	715.166687	1023.000000	1023.000000	2046.000000
42.900002	0.017045	10.073374	2.595358	1.717325	4.239226	1.521464	0.000000	-10.000000	0.358333	-20.533333	708.666687	1023.000000	1023.000000	2046.000000
42.919998	0.018303	10.817304	1.728136	2.339847	5.578886	1.170436	0.000000	-10.000000	0.358333	-21.033333	701.833313	1023.000000	1023.000000	2046.000000
42.939999	0.015417	9.111463	2.460655	1.356747	3.704315	1.589745	0.000000	-10.000000	0.358333	-21.066668	694.833313	1023.000000	1023.000000	2046.000000
42.959999	0.016516	9.761079	1.893331	1.952935	5.226553	0.688261	0.000000	-10.000000	0.350000	-21.133333	687.833313	1023.000000	1023.000000	2046.000000
42.980000	0.013881	8.203479	2.075534	1.087632	3.788233	1.252079	0.000000	-10.000000	0.358333	-21.266666	680.666687	1023.000000	1023.000000	2046.000000
43.000000	0.013049	7.711830	2.055653	1.101599	4.116766	0.437811	0.000000	-10.000000	0.366667	-21.683334	673.666687	1023.000000	1023.000000	2046.000000
43.020000	0.011732	6.933555	1.454265	0.904577	3.906000	0.668712	0.000000	-10.000000	0.375000	-21.850000	666.333313	1023.000000	1023.000000	2046.000000
43.040001	0.008846	5.228015	1.977940	0.251146	2.590419	0.408510	0.000000	-10.000000	0.375000	-21.966667	659.166687	1023.000000	1023.000000	2046.000000
43.060001	0.009252	5.467710	1.001736	0.723241	3.722717	0.020016	0.000000	-10.000000	0.375000	-22.066668	651.833313	1023.000000	1023.000000	2046.000000
43.080002	0.005367	3.172110	1.641543	-0.356874	1.557405	0.330036	0.000000	-10.000000	0.383333	-22.083334	644.500000	1023.000000	1023.000000	2046.000000
43.099998	0.006278	3.710129	0.837097	0.301389	3.009828	-0.438186	0.000000	-10.000000	0.391667	-22.400002	637.000000	1023.000000	1023.000000	2046.000000
43.119999	0.003236	1.912650	1.001486	-0.484110	1.299860	0.095414	0.000000	-10.000000	0.408333	-22.700001	629.500000	1023.000000	1023.000000	2046.000000
43.139999	0.003382	1.998649	0.929734	-0.183080	1.815548	-0.563553	0.000000	-10.000000	0.425000	-23.400002	621.833313	1023.000000	1023.000000	2046.000000
43.160000	0.002330	1.377150	0.550283	-0.247936	1.370028	-0.295225	0.000000	-10.000000	0.466667	-24.083334	614.000000	1023.000000	1023.000000	2046.000000
43.180000	0.001146	0.677398	1.015562	-0.521288	0.703539	-0.520415	0.000000	-10.000000	0.500000	-24.783335	606.000000	1023.000000	1023.000000	2046.000000
43.200001	0.001530	0.904019	0.269016	-0.071338	1.332079	-0.625738	0.000000	-10.000000	0.525000	-25.250000	597.666687	1023.000000	1023.000000	2046.000000
43.220001	-0.000698	-0.412731	0.982212	-0.680132	-0.116009	-0.598802	0.000000	-10.000000	0.533333	-25.616667	589.333313	1023.000000	1023.000000	2046.000000
43.240002	0.000573	0.338575	0.027292	0.043491	1.200052	-0.932260	0.000000	-10.000000	0.541667	-25.850000	580.666687	1023.000000	1023.000000	2046.000000
43.259998	-0.002274	-1.343969	0.794119	-0.744858	-0.762566	-0.630664	0.000000	-10.000000	0.541667	-26.016666	572.166687	1023.000000	1023.000000	2046.000000
43.279999	-0.000835	-0.493588	-0.227794	0.063756	0.862794	-1.192344	0.000000	-10.000000	0.541667	-26.166666	563.500000	1023.000000	1023.000000	2046.000000
43.299999	-0.003802	-2.247083	0.562446	-0.762860	-1.226144	-0.820526	0.000000	-10.000000	0.541667	-26.383333	554.833313	1023.000000	1023.000000	2046.000000
43.320000	-0.002433	-1.438050	-0.551448	0.016867	0.386540	-1.290008	0.000000	-10.000000	0.550000	-26.799999	546.000000	1023.000000	1023.000000	2046.000000
43.340000	-0.005436	-3.212710	0.281361	-0.790176	-1.685256	-1.018638	0.000000	-10.000000	0.583333	-27.166666	537.000000	1023.000000	1023.000000	2046.000000
43.360001	-0.004426	-2.615515	-0.837458	0.010819	-0.295080	-1.493797	0.000000	-10.000000	0.600000	-27.483334	527.833313	1023.000000	1023.000000	2046.000000
43.380001	-0.006823	-4.032433	-0.148485	-0.701592	-1.896774	-1.285582	0.000000	-10.000000	0.633333	-27.616667	518.666687	1023.000000	1023.000000	2046.000000
43.400002	-0.006597	-3.898710	-1.169901	-0.113787	-1.008110	-1.606911	0.000000	-10.000000	0.625000	-27.883333	509.500000	1023.000000	1023.000000	2046.000000
43.419998	-0.008286	-4.896755	-0.570261	-0.637467	-2.151837	-1.537189	0.000000	-10.000000	0.625000	-28.100000	500.166656	1023.000000	1023.000000	2046.000000
43.439999	-0.008697	-5.139736	-1.470614	-0.252793	-1.710113	-1.706215	0.000000	-10.000000	0.625000	-28.333334	490.833344	1023.000000	1023.000000	2046.000000
43.459999	-0.009835	-5.812716	-0.978814	-0.598160	-2.483759	-1.751983	0.000000	-10.000000	0.633333	-28.483334	481.166656	1023.000000	1023.000000	2046.000000
43.480000	-0.010604	-6.267188	-1.815909	-0.297903	-2.221399	-1.931977	0.000000	-10.000000	0.650000	-28.700001	471.833344	1023.000000	1023.000000	2046.000000
43.500000	-0.011531	-6.814679	-1.285922	-0.646108	-2.935633	-1.947016	0.000000	-10.000000	0.650000	-28.916666	462.166656	1023.000000	1023.000000	2046.000000
43.520000	-0.012284	-7.259597	-2.076325	-0.360936	-2.680258	-2.142079	0.000000	-10.000000	0.650000	-29.033333	452.500000	1023.000000	1023.000000	2046.000000
43.540001	-0.013234	-7.821072	-1.530541	-0.774963	-3.458469	-2.057100	0.000000	-10.000000	0.650000	-29.133333	442.833344	1023.000000	1023.000000	2046.000000
43.560001	-0.013841	-8.180060	-2.302917	-0.429866	-3.126044	-2.321234	0.000000	-10.000000	0.650000	-29.166668	433.166656	1023.000000	1023.000000	2046.000000
43.580002	-0.014657	-8.662155	-1.776015	-0.811674	-3.831367	-2.243099	0.000000	-10.000000	0.666667	-29.350000	423.500000	1023.000000	1023.000000	2046.000000
43.599998	-0.015111	-8.930641	-2.600339	-0.418647	-3.356973	-2.554682	0.000000	-10.000000	0.683333	-29.466667	413.500000	1023.000000	1023.000000	2046.000000
43.619999	-0.016523	-9.765202	-1.949875	-0.961064	-4.502959	-2.351305	0.000000	-10.000000	0.700000	-29.666668	403.500000	1023.000000	1023.000000	2046.000000
43.639999	-0.016169	-9.556139	-2.956329	-0.350938	-3.462813	-2.786060	0.000000	-10.000000	0.683333	-29.666668	393.666656	1023.000000	1023.000000	2046.000000
43.660000	-0.018721	-11.064148	-2.345004	-1.024099	-5.195542	-2.499503	0.000000	-10.000000	0.666667	-29.766666	384.000000	1023.000000	1023.000000	2046.000000
43.680000	-0.018210	-10.762042	-3.410425	-0.449300	-3.838023	-3.064294	0.000000	-10.000000	0.658333	-29.666666	374.333344	1023.000000	1023.000000	2046.000000
43.700001	-0.022070	-13.043088	-3.072853	-1.240827	-5.863295	-2.866113	0.000000	-10.000000	0.658333	-29.550001	364.500000	1023.000000	1023.000000	2046.000000
43.720001	-0.020765	-12.272273	-3.692128	-0.770488	-4.414670	-3.394987	0.000000	-10.000000	0.658333	-29.233334	354.500000	1023.000000	1023.000000	2046.000000
43.740002	-0.023963	-14.162233	-3.374198	-1.329918	-6.144923	-3.313194	0.000000	-10.000000	0.650000	-29.033333	344.500000	1023.000000	1023.000000	2046.000000
43.759998	-0.022617	-13.366400	-3.907653	-1.062255	-4.737431	-3.659062	0.000000	-10.000000	0.650000	-28.683332	334.833344	1023.000000	1023.000000	2046.000000
43.779999	-0.025394	-15.007590	-3.534473	-1.562835	-6.499227	-3.411055	0.000000	-10.000000	0.650000	-28.783333	325.166656	1023.000000	1023.000000	2046.000000
43.799999	-0.023462	-13.866025	-4.213780	-0.976742	-4.863992	-3.811511	0.000000	-10.000000	0.650000	-28.733334	315.666656	1023.000000	1023.000000	2046.000000
43.820000	-0.026895	-15.895034	-3.843348	-1.626406	-6.676419	-3.748861	0.000000	-10.000000	0.641667	-28.900000	306.000000	1023.000000	1023.000000	2046.000000
43.840000	-0.025549	-15.099698	-4.402265	-1.352919	-5.128278	-4.216236	0.000000	-10.000000	0.625000	-28.516666	296.333344	1023.000000	1023.000000	2046.000000
43.860001	-0.029516	-17.443745	-4.213671	-2.189400	-6.869689	-4.170985	0.000000	-10.000000	0.600000	-27.966667	286.833344	1023.000000	1023.000000	2046.000000
43.880001	-0.028621	-16.914722	-4.513947	-2.060283	-5.740586	-4.599907	0.000000	-10.000000	0.558333	-27.366667	277.500000	1023.000000	1023.000000	2046.000000
43.900002	-0.032811	-19.391397	-4.800475	-2.571601	-7.264025	-4.755296	0.000000	-10.000000	0.525000	-26.683334	268.500000	1023.000000	1023.000000	2046.000000
43.919998	-0.032006	-18.915823	-5.021029	-2.395001	-6.481754	-5.018038	0.000000	-10.000000	0.500000	-25.883333	259.666656	1023.000000	1023.000000	2046.000000
43.939999	-0.035358	-20.896492	-5.413868	-2.606958	-7.700951	-5.174716	0.000000	-10.000000	0.491667	-25.100000	251.000000	1023.000000	1023.000000	2046.000000
43.959999	-0.033793	-19.971766	-5.328378	-2.430598	-7.004854	-5.207935	0.000000	-10.000000	0.491667	-24.850000	242.500000	1023.000000	1023.000000	2046.000000
43.980000	-0.036276	-21.439171	-5.947963	-2.382280	-7.612611	-5.496317	0.000000	-10.000000	0.491667	-25.050001	234.166672	1023.000000	1023.000000	2046.000000
44.000000	-0.035415	-20.930187	-5.335545	-2.595819	-7.779700	-5.219123	0.000000	-10.000000	0.500000	-25.366667	225.833328	1023.000000	1023.000000	2046.000000
44.020000	-0.036309	-21.458408	-6.351860	-2.183243	-7.153243	-5.770061	0.000000	-10.000000	0.500000	-25.366667	217.500000	1023.000000	1023.000000	2046.000000
44.040001	-0.037593	-22.217569	-5.602118	-2.756139	-8.420093	-5.439221	0.000000	-10.000000	0.500000	-25.100000	209.000000	1023.000000	1023.000000	2046.000000
44.060001	-0.036673	-21.673943	-6.398932	-2.239226	-7.067528	-5.968256	0.000000	-10.000000	0.483333	-24.700001	200.500000	1023.000000	1023.000000	2046.000000
44.080002	-0.039486	-23.336048	-6.105593	-2.853465	-8.646086	-5.730904	0.000000	-10.000000	0.466667	-24.133333	192.166672	1023.000000	1023.000000	2046.000000
44.099998	-0.037477	-22.148916	-6.148232	-2.529122	-7.552267	-5.919294	0.000000	-10.000000	0.425000	-23.466667	184.000000	1023.000000	1023.000000	2046.000000
44.119999	-0.040213	-23.765739	-6.609626	-2.680722	-8.359939	-6.115451	0.000000	-10.000000	0.391667	-22.533335	176.333328	1023.000000	1023.000000	2046.000000
44.139999	-0.038580	-22.800726	-6.083707	-2.807351	-8.064233	-5.845435	0.000000	-10.000000	0.358333	-21.716667	168.833328	1023.000000	1023.000000	2046.000000
44.160000	-0.040733	-24.073294	-6.804332	-2.687217	-8.249211	-6.332533	0.000000	-10.000000	0.350000	-21.150002	161.666672	1023.000000	1023.000000	2046.000000
44.180000	-0.039438	-23.307959	-5.982465	-3.129397	-8.357755	-5.838343	0.000000	-10.000000	0.350000	-21.016666	154.500000	1023.000000	1023.000000	2046.000000
44.200001	-0.040622	-24.007444	-6.925435	-2.875371	-7.827126	-6.379514	0.000000	-10.000000	0.350000	-21.100000	147.500000	1023.000000	1023.000000	2046.000000
44.220001	-0.040495	-23.932606	-6.040679	-3.480533	-8.567728	-5.843666	0.000000	-10.000000	0.350000	-21.283333	140.500000	1023.000000	1023.000000	2046.000000
44.240002	-0.041302	-24.409698	-7.138935	-3.120516	-7.673999	-6.476248	0.000000	-10.000000	0.350000	-20.950001	133.500000	1023.000000	1023.000000	2046.000000
44.259998	-0.041484	-24.517317	-6.252458	-3.730933	-8.604900	-5.929025	0.000000	-10.000000	0.341667	-20.416666	126.500000	1023.000000	1023.000000	2046.000000
44.279999	-0.042286	-24.990929	-7.404793	-3.323669	-7.636427	-6.626040	0.000000	-10.000000	0.333333	-19.733334	119.666664	1023.000000	1023.000000	2046.000000
44.299999	-0.043021	-25.425402	-6.510923	-4.099217	-8.831914	-5.983346	0.000000	-10.000000	0.300000	-19.416668	113.000000	1023.000000	1023.000000	2046.000000
44.320000	-0.044328	-26.197908	-7.666287	-3.725162	-8.021459	-6.785001	0.000000	-10.000000	0.275000	-19.016668	106.500000	1023.000000	1023.000000	2046.000000
44.340000	-0.044412	-26.247732	-6.795390	-4.461179	-8.863979	-6.127184	0.000000	-10.000000	0.250000	-18.650002	100.000000	1023.000000	1023.000000	2046.000000
44.360001	-0.046819	-27.669859	-7.931384	-4.222349	-8.615845	-6.900281	0.000000	-10.000000	0.233333	-17.916668	93.666664	1023.000000	1023.000000	2046.000000
44.380001	-0.046179	-27.291727	-7.220947	-4.757590	-8.957740	-6.355449	0.000000	-10.000000	0.216667	-17.133333	87.833336	1023.000000	1023.000000	2046.000000
44.400002	-0.048886	-28.891508	-8.191121	-4.591960	-9.030553	-7.077873	0.000000	-10.000000	0.191667	-16.299999	82.166664	1023.000000	1023.000000	2046.000000
44.419998	-0.047421	-28.026030	-7.795338	-4.955502	-8.696289	-6.578901	0.000000	-10.000000	0.191667	-15.650001	76.833336	1023.000000	1023.000000	2046.000000
44.439999	-0.050255	-29.700438	-8.084377	-5.045237	-9.646027	-6.924798	0.000000	-10.000000	0.191667	-15.066667	71.500000	1023.000000	1023.000000	2046.000000
44.459999	-0.048188	-28.479340	-8.210013	-4.930985	-8.505984	-6.832356	0.000000	-10.000000	0.183333	-14.666667	66.500000	1023.000000	1023.000000	2046.000000
44.480000	-0.050493	-29.841450	-8.084516	-5.166860	-9.738646	-6.851429	0.000000	-10.000000	0.175000	-14.316667	61.666668	1023.000000	1023.000000	2046.000000
44.500000	-0.048378	-28.591656	-8.247313	-4.878675	-8.573334	-6.892334	0.000000	-10.000000	0.158333	-13.933333	56.833332	1023.000000	1023.000000	2046.000000
44.520000	-0.050419	-29.797552	-8.096821	-5.112555	-9.747681	-6.840496	0.000000	-10.000000	0.141667	-13.383333	52.333332	1023.000000	1023.000000	2046.000000
44.540001	-0.048352	-28.576082	-8.333500	-4.757046	-8.520492	-6.965045	0.000000	-10.000000	0.108333	-12.633333	47.666668	1023.000000	1023.000000	2046.000000
44.560001	-0.050357	-29.761011	-8.170869	-5.016861	-9.733057	-6.840224	0.000000	-10.000000	0.091667	-11.933333	43.333332	1023.000000	1023.000000	2046.000000
44.580002	-0.048392	-28.599386	-8.538147	-4.681382	-8.411495	-6.968362	0.000000	-10.000000	0.083333	-11.116667	39.333332	1023.000000	1023.000000	2046.000000
44.599998	-0.050262	-29.705023	-8.256216	-4.988276	-9.684784	-6.775746	0.000000	-10.000000	0.083333	-10.466667	35.666668	1023.000000	1023.000000	2046.000000
44.619999	-0.048403	-28.605932	-8.555212	-4.612349	-8.491384	-6.946988	0.000000	-10.000000	0.075000	-9.816667	32.333332	1023.000000	1023.000000	2046.000000
44.639999	-0.050558	-29.879601	-8.558397	-4.879967	-9.596292	-6.844944	0.000000	-10.000000	0.066667	-9.233334	29.000000	1023.000000	1023.000000	2046.000000
44.660000	-0.048501	-28.664026	-8.652774	-4.603886	-8.520111	-6.887256	0.000000	-10.000000	0.058333	-8.516666	26.000000	1023.000000	1023.000000	2046.000000
44.680000	-0.050836	-30.044060	-8.822040	-4.786112	-9.514636	-6.921272	0.000000	-10.000000	0.050000	-7.783334	23.166666	1023.000000	1023.000000	2046.000000
44.700001	-0.048520	-28.675373	-8.636542	-4.609573	-8.629046	-6.800210	0.000000	-10.000000	0.050000	-7.100000	20.500000	1023.000000	1023.000000	2046.000000
44.720001	-0.050937	-30.103579	-9.039628	-4.658358	-9.417972	-6.987621	0.000000	-10.000000	0.050000	-6.683333	18.000000	1023.000000	1023.000000	2046.000000
44.740002	-0.048494	-28.660219	-8.656636	-4.601220	-8.705709	-6.696653	0.000000	-10.000000	0.041667	-6.333333	15.666667	1023.000000	1023.000000	2046.000000
44.759998	-0.050911	-30.088179	-9.006383	-4.547360	-9.487662	-7.046774	0.000000	-10.000000	0.033333	-6.050000	13.500000	1023.000000	1023.000000	2046.000000
44.779999	-0.048602	-28.723791	-8.894235	-4.455364	-8.530262	-6.843930	0.000000	-10.000000	0.025000	-5.716667	11.500000	1023.000000	1023.000000	2046.000000
44.799999	-0.050720	-29.975712	-8.972079	-4.572470	-9.501116	-6.930047	0.000000	-10.000000	0.025000	-5.416667	9.500000	1023.000000	1023.000000	2046.000000
44.820000	-0.048483	-28.653730	-8.764364	-4.392667	-8.635125	-6.861574	0.000000	-10.000000	0.025000	-5.133333	7.833333	1023.000000	1023.000000	2046.000000
44.840000	-0.050755	-29.996469	-9.222329	-4.422979	-9.257940	-7.093221	0.000000	-10.000000	0.025000	-4.816667	6.166667	1023.000000	1023.000000	2046.000000
44.860001	-0.048326	-28.560818	-8.602945	-4.483977	-8.777204	-6.696693	0.000000	-10.000000	0.033333	-4.483334	4.666667	1023.000000	1023.000000	2046.000000
44.880001	-0.050633	-29.924179	-9.353105	-4.337942	-9.060597	-7.172535	0.000000	-10.000000	0.033333	-4.116667	3.000000	1023.000000	1023.000000	2046.000000
44.900002	-0.048117	-28.437101	-8.439690	-4.566120	-8.908934	-6.522358	0.000000	-10.000000	0.025000	-3.833333	1.666667	1023.000000	1023.000000	2046.000000
44.919998	-0.050392	-29.781658	-9.472710	-4.146173	-8.813835	-7.348941	0.000000	-10.000000	0.008333	-3.633333	0.666667	1023.000000	1023.000000	2046.000000
44.939999	-0.048096	-28.424612	-8.366652	-4.551483	-9.005343	-6.501132	0.000000	-10.000000	0.000000	-3.516667	-0.166667	1023.000000	1023.000000	2046.000000
44.959999	-0.050157	-29.643005	-9.513663	-4.093176	-8.649216	-7.386951	0.000000	-10.000000	0.008333	-3.483333	-1.166667	1023.000000	1023.000000	2046.000000
44.980000	-0.048359	-28.579971	-8.299197	-4.606496	-9.217565	-6.456713	0.000000	-10.000000	0.008333	-3.516667	-2.333333	1023.000000	1023.000000	2046.000000
45.000000	-0.049822	-29.445021	-9.512432	-4.011323	-8.477691	-7.443575	0.000000	-10.000000	0.025000	-3.533333	-3.500000	1023.000000	1023.000000	2046.000000
45.020000	-0.049033	-28.978792	-8.492414	-4.587058	-9.376467	-6.522853	0.000000	-10.000000	0.016667	-3.500000	-4.666667	1023.000000	1023.000000	2046.000000
45.040001	-0.049714	-29.380707	-9.469686	-4.068869	-8.525549	-7.316605	0.000000	-10.000000	0.025000	-3.366667	-5.833333	1023.000000	1023.000000	2046.000000
45.060001	-0.051262	-30.295710	-9.106056	-4.595552	-9.719578	-6.874523	0.000000	-10.000000	0.016667	-3.100000	-7.000000	1023.000000	1023.000000	2046.000000
45.080002	-0.050950	-30.111319	-9.372054	-4.360933	-9.046597	-7.331734	0.000000	-10.000000	0.016667	-2.616667	-8.000000	1023.000000	1023.000000	2046.000000
45.099998	-0.053294	-31.496502	-9.775579	-4.523098	-9.670636	-7.527188	0.000000	-10.000000	0.008333	-1.983333	-8.666667	1023.000000	1023.000000	2046.000000
45.119999	-0.051226	-30.274281	-9.131951	-4.627375	-9.351058	-7.163896	0.000000	-10.000000	0.000000	-1.433333	-9.000000	1023.000000	1023.000000	2046.000000
45.139999	-0.054123	-31.986572	-9.933586	-4.635802	-9.727983	-7.689201	0.000000	-10.000000	0.008333	-1.200000	-9.000000	1023.000000	1023.000000	2046.000000
45.160000	-0.051287	-30.310606	-8.954965	-4.793659	-9.521917	-7.040065	0.000000	-10.000000	0.008333	-1.433333	-9.000000	1023.000000	1023.000000	2046.000000
45.180000	-0.053068	-31.362936	-10.041876	-4.302310	-9.217822	-7.800929	0.000000	-10.000000	0.016667	-1.916667	-9.166667	1023.000000	1023.000000	2046.000000
45.200001	-0.050988	-30.133936	-8.785904	-4.741621	-9.670333	-6.936077	0.000000	-10.000000	0.008333	-2.316667	-9.666667	1023.000000	1023.000000	2046.000000
45.220001	-0.053121	-31.394222	-10.091084	-4.318261	-8.965311	-8.019567	0.000000	-10.000000	0.016667	-2.266667	-10.500000	1023.000000	1023.000000	2046.000000
45.240002	-0.052299	-30.908785	-8.941250	-5.098861	-9.776546	-7.092128	0.000000	-10.000000	0.000000	-0.966667	-11.333333	1023.000000	1023.000000	2046.000000
45.259998	-0.054482	-32.198616	-10.207561	-4.753910	-9.117375	-8.119770	0.000000	-10.000000	-0.008333	0.500000	-11.833333	1023.000000	1023.000000	2046.000000
45.279999	-0.054210	-32.038219	-9.221197	-5.443115	-10.132089	-7.241819	0.000000	-10.000000	-0.025000	2.050000	-12.000000	1023.000000	1023.000000	2046.000000
45.299999	-0.056756	-33.542606	-10.695240	-4.875070	-9.588402	-8.383895	0.000000	-10.000000	-0.025000	3.066667	-12.000000	1023.000000	1023.000000	2046.000000
45.320000	-0.055557	-32.834042	-9.626480	-5.375475	-10.397923	-7.434165	0.000000	-10.000000	-0.016667	3.950000	-12.000000	1023.000000	1023.000000	2046.000000
45.340000	-0.057472	-33.965794	-10.890255	-4.681581	-9.886672	-8.507287	0.000000	-10.000000	-0.008333	4.016667	-12.000000	1023.000000	1023.000000	2046.000000
45.360001	-0.055523	-32.814072	-9.738294	-5.112340	-10.498562	-7.464877	0.000000	-10.000000	0.000000	2.250000	-12.000000	1023.000000	1023.000000	2046.000000
45.380001	-0.056984	-33.677540	-10.924631	-4.431715	-9.785902	-8.535293	0.000000	-10.000000	0.008333	-0.016667	-12.000000	1023.000000	1023.000000	2046.000000
45.400002	-0.055159	-32.598961	-9.707790	-4.942911	-10.468834	-7.479427	0.000000	-10.000000	0.008333	-1.933333	-12.166667	1023.000000	1023.000000	2046.000000
45.419998	-0.056917	-33.638046	-10.929887	-4.335005	-9.837831	-8.535321	0.000000	-10.000000	0.016667	-2.766667	-12.666667	1023.000000	1023.000000	2046.000000
45.439999	-0.055024	-32.518974	-9.791089	-4.868028	-10.299070	-7.560789	0.000000	-10.000000	0.016667	-3.166667	-13.500000	1023.000000	1023.000000	2046.000000
45.459999	-0.057285	-33.855614	-10.757659	-4.443346	-10.185889	-8.468719	0.000000	-10.000000	0.016667	-3.033334	-14.500000	1023.000000	1023.000000	2046.000000
45.480000	-0.055069	-32.545757	-9.916601	-4.746006	-10.171025	-7.712127	0.000000	-10.000000	0.000000	-2.100000	-15.333333	1023.000000	1023.000000	2046.000000
45.500000	-0.057158	-33.780205	-10.833176	-4.378273	-10.145478	-8.423278	0.000000	-10.000000	-0.008333	-0.666667	-15.833333	1023.000000	1023.000000	2046.000000
45.520000	-0.054842	-32.411510	-9.930281	-4.685125	-10.161193	-7.634913	0.000000	-10.000000	-0.016667	0.883333	-16.000000	1023.000000	1023.000000	2046.000000
45.540001	-0.056700	-33.509644	-10.920452	-4.308876	-9.900125	-8.380189	0.000000	-10.000000	-0.008333	2.033333	-16.000000	1023.000000	1023.000000	2046.000000
45.560001	-0.054502	-32.210709	-9.730928	-4.814646	-10.300540	-7.364594	0.000000	-10.000000	-0.008333	2.616667	-16.000000	1023.000000	1023.000000	2046.000000
45.580002	-0.055858	-33.011948	-10.706233	-4.366648	-9.590104	-8.348964	0.000000	-10.000000	0.000000	2.133333	-16.000000	1023.000000	1023.000000	2046.000000
45.599998	-0.054395	-32.147301	-9.672953	-5.004840	-10.153214	-7.316294	0.000000	-10.000000	0.000000	1.166667	-16.000000	1023.000000	1023.000000	2046.000000
45.619999	-0.055044	-32.531013	-10.464630	-4.671898	-9.237514	-8.156974	0.000000	-10.000000	-0.008333	1.166667	-16.000000	1023.000000	1023.000000	2046.000000
45.639999	-0.054673	-32.311539	-9.795635	-5.189107	-9.908080	-7.418717	0.000000	-10.000000	-0.025000	2.400000	-16.000000	1023.000000	1023.000000	2046.000000
45.660000	-0.054431	-32.168976	-10.267657	-5.008153	-8.990302	-7.902863	0.000000	-10.000000	-0.041667	4.533333	-16.000000	1023.000000	1023.000000	2046.000000
45.680000	-0.054952	-32.476734	-9.885199	-5.391274	-9.712633	-7.487628	0.000000	-10.000000	-0.050000	6.150000	-16.000000	1023.000000	1023.000000	2046.000000
45.700001	-0.054388	-32.143192	-10.002927	-5.358631	-9.000371	-7.781262	0.000000	-10.000000	-0.050000	7.383333	-16.000000	1023.000000	1023.000000	2046.000000
45.720001	-0.055951	-33.066845	-10.221949	-5.577288	-9.436937	-7.830671	0.000000	-10.000000	-0.058333	8.283334	-16.000000	1023.000000	1023.000000	2046.000000
45.740002	-0.054698	-32.326496	-9.720736	-5.813413	-9.231810	-7.560538	0.000000	-10.000000	-0.075000	9.400001	-16.000000	1023.000000	1023.000000	2046.000000
45.759998	-0.056717	-33.519592	-10.358184	-5.810440	-9.338276	-8.012693	0.000000	-10.000000	-0.100000	10.783334	-16.000000	1023.000000	1023.000000	2046.000000
45.779999	-0.055000	-32.505154	-9.686064	-6.185809	-9.238509	-7.394773	0.000000	-10.000000	-0.133333	12.416667	-16.000000	1023.000000	1023.000000	2046.000000
45.799999	-0.056792	-33.564030	-10.466448	-6.025314	-9.101003	-7.971267	0.000000	-10.000000	-0.166667	13.733334	-2.666667	1023.000000	1023.000000	2046.000000
45.820000	-0.054737	-32.349724	-9.572419	-6.422521	-9.172119	-7.182666	0.000000	-10.000000	-0.191667	14.933333	11.833333	1023.000000	1023.000000	2046.000000
45.840000	-0.056230	-33.231777	-10.443558	-6.060441	-8.800182	-7.927596	0.000000	-10.000000	-0.216667	15.900000	28.000000	1023.000000	1023.000000	2046.000000
45.860001	-0.053667	-31.716944	-9.378137	-6.429657	-8.866963	-7.042185	0.000000	-10.000000	-0.216667	16.566668	32.666668	1023.000000	1023.000000	2046.000000
45.880001	-0.054784	-32.377464	-10.135681	-6.006889	-8.472919	-7.761975	0.000000	-10.000000	-0.225000	17.216667	38.000000	1023.000000	1023.000000	2046.000000
45.900002	-0.052013	-30.739435	-9.084216	-6.320178	-8.515948	-6.819093	0.000000	-10.000000	-0.225000	17.816668	43.666668	1023.000000	1023.000000	2046.000000
45.919998	-0.052888	-31.256760	-9.803728	-5.895090	-8.082420	-7.475521	0.000000	-10.000000	-0.250000	18.783335	49.500000	1023.000000	1023.000000	2046.000000
45.939999	-0.050237	-29.689901	-8.880651	-6.148189	-7.972350	-6.688712	0.000000	-10.000000	-0.275000	19.483334	55.666668	1023.000000	1023.000000	2046.000000
45.959999	-0.050779	-30.010290	-9.360511	-5.756502	-7.782177	-7.111100	0.000000	-10.000000	-0.300000	20.183334	62.000000	1023.000000	1023.000000	2046.000000
45.980000	-0.048182	-28.475506	-8.590991	-5.893187	-7.497160	-6.494169	0.000000	-10.000000	-0.316667	20.800001	68.666664	1023.000000	1023.000000	2046.000000
46.000000	-0.048927	-28.915779	-9.090934	-5.534288	-7.320176	-6.970382	0.000000	-10.000000	-0.341667	21.550001	75.500000	1023.000000	1023.000000	2046.000000
46.020000	-0.046375	-27.407621	-8.256632	-5.720176	-7.168006	-6.262807	0.000000	-10.000000	-0.358333	22.216667	82.666664	1023.000000	1023.000000	2046.000000
46.040001	-0.047044	-27.802986	-9.004387	-5.301769	-6.651982	-6.844849	0.000000	-10.000000	-0.366667	22.783335	89.833336	1023.000000	1023.000000	2046.000000
46.060001	-0.044329	-26.198645	-7.916631	-5.596541	-6.908720	-5.776752	0.000000	-10.000000	-0.375000	23.383333	97.333336	1023.000000	1023.000000	2046.000000
46.080002	-0.044895	-26.533241	-8.703893	-5.045856	-6.124491	-6.659002	0.000000	-10.000000	-0.400000	24.116667	105.000000	1023.000000	1023.000000	2046.000000
46.099998	-0.042590	-25.170916	-7.695609	-5.304295	-6.573288	-5.597723	0.000000	-10.000000	-0.441667	24.850000	113.000000	1023.000000	1023.000000	2046.000000
46.119999	-0.042654	-25.208347	-8.313006	-4.878466	-5.701276	-6.315599	0.000000	-10.000000	-0.458333	25.350000	121.166664	1023.000000	1023.000000	2046.000000
46.139999	-0.040919	-24.183212	-7.585178	-5.043990	-6.117806	-5.436239	0.000000	-10.000000	-0.475000	25.816668	129.500000	1023.000000	1023.000000	2046.000000
46.160000	-0.040447	-23.903942	-7.994563	-4.691680	-5.237991	-5.979709	0.000000	-10.000000	-0.491667	26.433334	138.166672	1023.000000	1023.000000	2046.000000
46.180000	-0.039243	-23.192905	-7.503491	-4.779151	-5.603487	-5.306777	0.000000	-10.000000	-0.508333	26.950001	146.833328	1023.000000	1023.000000	2046.000000
46.200001	-0.038147	-22.544809	-7.512830	-4.599427	-4.951625	-5.480927	0.000000	-10.000000	-0.516667	27.483334	155.833328	1023.000000	1023.000000	2046.000000
46.220001	-0.037746	-22.307617	-7.455114	-4.499996	-5.084058	-5.268449	0.000000	-10.000000	-0.525000	27.816668	164.833328	1023.000000	1023.000000	2046.000000
46.240002	-0.035646	-21.066938	-6.920105	-4.515483	-4.741501	-4.889848	0.000000	-10.000000	-0.558333	28.583334	174.166672	1023.000000	1023.000000	2046.000000
46.259998	-0.036002	-21.277227	-7.310055	-4.197076	-4.541230	-5.228868	0.000000	-10.000000	-0.583333	28.883333	183.666672	1023.000000	1023.000000	2046.000000
46.279999	-0.033485	-19.789503	-6.518640	-4.375069	-4.421164	-4.474630	0.000000	-10.000000	-0.600000	29.316668	193.166672	1023.000000	1023.000000	2046.000000
46.299999	-0.034033	-20.113783	-7.140165	-4.008411	-3.993329	-4.971878	0.000000	-10.000000	-0.608333	29.383333	202.833328	1023.000000	1023.000000	2046.000000
46.320000	-0.031518	-18.626900	-6.175547	-4.231217	-4.152604	-4.067533	0.000000	-10.000000	-0.616667	29.933334	212.500000	1023.000000	1023.000000	2046.000000
46.340000	-0.032138	-18.993765	-6.916405	-3.803208	-3.514359	-4.759792	0.000000	-10.000000	-0.633333	30.133333	222.500000	1023.000000	1023.000000	2046.000000
46.360001	-0.029844	-17.637684	-5.891110	-4.039077	-3.941220	-3.766277	0.000000	-10.000000	-0.633333	30.450001	232.500000	1023.000000	1023.000000	2046.000000
46.380001	-0.030791	-18.197531	-6.686948	-3.593471	-3.350821	-4.566290	0.000000	-10.000000	-0.641667	30.700001	242.500000	1023.000000	1023.000000	2046.000000
46.400002	-0.029040	-17.162846	-5.811233	-3.970326	-3.690464	-3.690823	0.000000	-10.000000	-0.666667	31.383333	252.833328	1023.000000	1023.000000	2046.000000
46.419998	-0.030165	-17.827238	-6.470824	-3.622299	-3.254096	-4.480020	0.000000	-10.000000	-0.700000	32.033333	263.166656	1023.000000	1023.000000	2046.000000
46.439999	-0.027937	-16.510595	-5.591762	-3.927348	-3.301894	-3.689592	0.000000	-10.000000	-0.725000	32.466667	273.833344	1023.000000	1023.000000	2046.000000
46.459999	-0.028099	-16.606380	-6.103382	-3.519597	-2.746554	-4.236846	0.000000	-10.000000	-0.733333	32.600002	284.500000	1023.000000	1023.000000	2046.000000
46.480000	-0.025934	-15.326835	-5.123819	-3.921429	-3.012782	-3.268805	0.000000	-10.000000	-0.725000	32.716667	295.500000	1023.000000	1023.000000	2046.000000
46.500000	-0.025601	-15.130420	-5.600351	-3.369845	-2.343854	-3.816369	0.000000	-10.000000	-0.716667	32.616669	306.500000	1023.000000	1023.000000	2046.000000
46.520000	-0.022632	-13.375799	-4.674999	-3.434280	-2.397145	-2.869375	0.000000	-10.000000	-0.700000	32.466667	317.333344	1023.000000	1023.000000	2046.000000
46.540001	-0.023187	-13.703664	-5.399767	-3.088918	-1.640415	-3.574563	0.000000	-10.000000	-0.700000	32.299999	328.166656	1023.000000	1023.000000	2046.000000
46.560001	-0.021192	-12.524462	-4.506449	-3.424689	-1.927715	-2.665608	0.000000	-10.000000	-0.708333	32.333336	338.833344	1023.000000	1023.000000	2046.000000
46.580002	-0.022408	-13.243387	-5.226362	-3.289291	-1.264147	-3.463588	0.000000	-10.000000	-0.733333	32.616669	349.666656	1023.000000	1023.000000	2046.000000
46.599998	-0.020982	-12.400388	-4.391354	-3.720543	-1.742171	-2.546320	0.000000	-10.000000	-0.758333	32.850002	360.500000	1023.000000	1023.000000	2046.000000
46.619999	-0.022119	-13.072402	-5.123380	-3.452006	-1.146277	-3.350739	0.000000	-10.000000	-0.766667	32.933334	371.500000	1023.000000	1023.000000	2046.000000
46.639999	-0.020278	-11.984399	-4.333504	-3.733144	-1.553352	-2.364399	0.000000	-10.000000	-0.758333	32.833336	382.500000	1023.000000	1023.000000	2046.000000
46.660000	-0.020536	-12.136546	-4.847656	-3.316061	-0.897012	-3.075817	0.000000	-10.000000	-0.725000	32.416668	393.500000	1023.000000	1023.000000	2046.000000
46.680000	-0.017751	-10.491013	-3.951403	-3.399730	-1.130340	-2.009539	0.000000	-10.000000	-0.700000	32.116669	404.500000	1023.000000	1023.000000	2046.000000
46.700001	-0.017293	-10.220119	-4.411665	-2.944144	-0.203672	-2.660636	0.000000	-10.000000	-0.666667	31.533333	415.166656	1023.000000	1023.000000	2046.000000
46.720001	-0.014478	-8.556746	-3.456651	-3.058083	-0.488137	-1.553873	0.000000	-10.000000	-0.658333	31.150000	425.833344	1023.000000	1023.000000	2046.000000
46.740002	-0.014133	-8.352744	-3.894998	-2.636122	0.389878	-2.211503	0.000000	-10.000000	-0.650000	31.050001	436.166656	1023.000000	1023.000000	2046.000000
46.759998	-0.011521	-6.809127	-3.101618	-2.730901	0.145518	-1.122126	0.000000	-10.000000	-0.666667	31.233334	446.666656	1023.000000	1023.000000	2046.000000
46.779999	-0.011147	-6.587979	-3.451149	-2.405124	0.961104	-1.692811	0.000000	-10.000000	-0.683333	31.550001	457.000000	1023.000000	1023.000000	2046.000000
46.799999	-0.008835	-5.221757	-2.755237	-2.419069	0.661821	-0.709273	0.000000	-10.000000	-0.700000	31.716667	467.500000	1023.000000	1023.000000	2046.000000
46.820000	-0.008060	-4.763718	-2.917303	-2.180427	1.386358	-1.052346	0.000000	-10.000000	-0.700000	31.950001	478.000000	1023.000000	1023.000000	2046.000000
46.840000	-0.006364	-3.761230	-2.764909	-1.974537	1.423997	-0.445782	0.000000	-10.000000	-0.716667	32.200001	488.666656	1023.000000	1023.000000	2046.000000
46.860001	-0.004398	-2.599089	-2.366992	-1.930252	1.857691	-0.159536	0.000000	-10.000000	-0.725000	32.483334	499.333344	1023.000000	1023.000000	2046.000000
46.880001	-0.003299	-1.949848	-2.503562	-1.514549	2.130649	-0.062386	0.000000	-10.000000	-0.741667	32.516666	510.166656	1023.000000	1023.000000	2046.000000
46.900002	-0.000538	-0.317791	-1.698290	-1.593811	2.349249	0.625061	0.000000	-10.000000	-0.716667	32.283333	521.000000	1023.000000	1023.000000	2046.000000
46.919998	0.000345	0.204098	-2.005866	-1.119948	3.104100	0.225812	0.000000	-10.000000	-0.708333	31.933334	535.333313	1023.000000	1023.000000	2046.000000
46.939999	0.003472	2.052193	-0.996996	-1.263198	3.077533	1.234854	0.000000	-10.000000	-0.683333	31.733334	549.500000	1023.000000	1023.000000	2046.000000
46.959999	0.004254	2.514150	-1.304514	-0.852088	4.017509	0.653243	0.000000	-10.000000	-0.683333	31.750000	560.000000	1023.000000	1023.000000	2046.000000
46.980000	0.007393	4.369393	-0.270961	-1.051377	3.993307	1.698423	0.000000	-10.000000	-0.666667	31.650000	567.166687	1023.000000	1023.000000	2046.000000
47.000000	0.007865	4.648210	-0.386797	-0.831879	4.860159	1.006726	0.000000	-10.000000	-0.641667	31.166668	574.166687	1023.000000	1023.000000	2046.000000
47.020000	0.010311	6.093621	0.496570	-1.014314	4.713141	1.898223	0.000000	-10.000000	-0.616667	30.416668	584.833313	1023.000000	1023.000000	2046.000000
47.040001	0.010590	6.258918	0.447042	-0.957516	5.457310	1.312083	0.000000	-10.000000	-0.608333	29.916668	595.166687	1023.000000	1023.000000	2046.000000
47.060001	0.012390	7.322564	0.941881	-0.960209	5.320680	2.020212	0.000000	-10.000000	-0.633333	29.750000	605.166687	1023.000000	1023.000000	2046.000000
47.080002	0.012874	7.608655	1.047611	-1.060997	5.924137	1.697904	0.000000	-10.000000	-0.633333	30.016668	614.833313	1023.000000	1023.000000	2046.000000
47.099998	0.014040	8.297446	1.245431	-1.006329	5.925516	2.132828	0.000000	-10.000000	-0.641667	30.250000	624.833313	1023.000000	1023.000000	2046.000000
47.119999	0.015218	8.993822	1.593698	-1.229693	6.435564	2.194253	0.000000	-10.000000	-0.625000	30.683334	635.166687	1023.000000	1023.000000	2046.000000
47.139999	0.016506	9.755196	1.677552	-0.932072	6.597874	2.411841	0.000000	-10.000000	-0.641667	30.700001	645.500000	1023.000000	1023.000000	2046.000000
47.160000	0.018213	10.763630	2.258975	-1.074971	6.909441	2.670186	0.000000	-10.000000	-0.633333	30.683334	655.500000	1023.000000	1023.000000	2046.000000
47.180000	0.019468	11.505857	2.065048	-0.594260	7.465970	2.569100	0.000000	-10.000000	-0.650000	30.333334	665.500000	1023.000000	1023.000000	2046.000000
47.200001	0.022222	13.133444	2.897216	-0.767204	7.556830	3.446602	0.000000	-10.000000	-0.650000	30.366667	675.666687	1023.000000	1023.000000	2046.000000
47.220001	0.023155	13.684619	2.638788	-0.231012	8.376881	2.899961	0.000000	-10.000000	-0.650000	30.483334	686.000000	1023.000000	1023.000000	2046.000000
47.240002	0.026413	15.610229	3.449479	-0.252632	8.347150	4.066232	0.000000	-10.000000	-0.633333	30.733334	696.333313	1023.000000	1023.000000	2046.000000
47.259998	0.027379	16.181034	3.397264	0.190507	9.179324	3.413939	0.000000	-10.000000	-0.633333	30.916668	706.500000	1023.000000	1023.000000	2046.000000
47.279999	0.030301	17.907698	3.827672	0.456042	9.304518	4.319466	0.000000	-10.000000	-0.641667	30.900000	716.666687	1023.000000	1023.000000	2046.000000
47.299999	0.031922	18.865622	4.266500	0.587384	9.845362	4.166376	0.000000	-10.000000	-0.633333	30.866667	727.000000	1023.000000	1023.000000	2046.000000
47.320000	0.033832	19.994724	4.159032	1.111474	10.399998	4.324221	0.000000	-10.000000	-0.616667	30.883333	737.333313	1023.000000	1023.000000	2046.000000
47.340000	0.036267	21.433716	4.956910	0.942102	10.511232	5.023471	0.000000	-10.000000	-0.600000	30.483334	747.666687	1023.000000	1023.000000	2046.000000
47.360001	0.037227	22.000919	4.633274	1.508598	11.334636	4.524413	0.000000	-10.000000	-0.600000	30.250000	758.000000	1023.000000	1023.000000	2046.000000
47.380001	0.040042	23.664951	5.382165	1.454099	11.261620	5.567068	0.000000	-10.000000	-0.591667	29.733334	768.333313	1023.000000	1023.000000	2046.000000
47.400002	0.040774	24.097548	5.291330	1.802701	12.088986	4.914530	0.000000	-10.000000	-0.575000	29.366667	778.333313	1023.000000	1023.000000	2046.000000
47.419998	0.043064	25.450581	5.616191	2.047890	12.111548	5.674951	0.000000	-10.000000	-0.541667	28.700001	788.000000	1023.000000	1023.000000	2046.000000
47.439999	0.044179	26.109806	5.942579	2.060975	12.592525	5.513727	0.000000	-10.000000	-0.491667	27.833334	797.500000	1023.000000	1023.000000	2046.000000
47.459999	0.045764	27.046526	5.859173	2.529432	12.890289	5.767631	0.000000	-10.000000	-0.450000	26.750000	807.000000	1023.000000	1023.000000	2046.000000
47.480000	0.047300	27.954100	6.415924	2.383758	13.099469	6.054948	0.000000	-10.000000	-0.416667	25.666666	816.166687	1023.000000	1023.000000	2046.000000
47.500000	0.048358	28.579384	6.138213	2.974985	13.579348	5.886837	0.000000	-10.000000	-0.400000	24.800001	824.833313	1023.000000	1023.000000	2046.000000
47.520000	0.050057	29.583849	6.860914	2.732922	13.511374	6.478641	0.000000	-10.000000	-0.366667	23.833334	833.333313	1023.000000	1023.000000	2046.000000
47.540001	0.050598	29.903261	6.440489	3.299197	14.105742	6.057834	0.000000	-10.000000	-0.325000	22.933334	841.333313	1023.000000	1023.000000	2046.000000
47.560001	0.052261	30.886042	7.119068	3.110700	13.860797	6.795476	0.000000	-10.000000	-0.291667	21.800001	849.333313	1023.000000	1023.000000	2046.000000
47.580002	0.051846	30.640890	6.634590	3.591378	14.345272	6.069651	0.000000	-10.000000	-0.266667	20.883333	856.666687	1023.000000	1023.000000	2046.000000
47.599998	0.052570	31.069006	7.145111	3.332852	13.727755	6.863290	0.000000	-10.000000	-0.250000	19.733334	863.833313	1023.000000	1023.000000	2046.000000
47.619999	0.051441	30.401358	6.753823	3.491724	14.179729	5.976082	0.000000	-10.000000	-0.225000	18.683334	870.666687	1023.000000	1023.000000	2046.000000
47.639999	0.052442	30.993071	6.989926	3.504457	13.853705	6.644981	0.000000	-10.000000	-0.191667	17.600000	877.166687	1023.000000	1023.000000	2046.000000
47.660000	0.052683	31.135695	7.168625	3.574416	14.230542	6.162111	0.000000	-10.000000	-0.141667	16.233334	883.333313	1023.000000	1023.000000	2046.000000
47.680000	0.053482	31.608126	7.159184	3.685734	14.098138	6.665071	0.000000	-10.000000	-0.091667	14.333334	888.833313	1023.000000	1023.000000	2046.000000
47.700001	0.053976	31.899687	7.489522	3.640408	14.237971	6.531787	0.000000	-10.000000	-0.050000	11.816667	894.000000	1023.000000	1023.000000	2046.000000
47.720001	0.054437	32.172459	7.016424	4.254094	14.344219	6.557722	0.000000	-10.000000	-0.033333	9.350000	898.333313	1023.000000	1023.000000	2046.000000
47.740002	0.053664	31.715551	7.247142	3.817188	14.167569	6.483652	0.000000	-10.000000	-0.016667	7.366667	901.833313	1023.000000	1023.000000	2046.000000
47.759998	0.052874	31.248535	6.745735	4.084949	14.184318	6.233534	0.000000	-10.000000	-0.008333	6.000000	904.333313	1023.000000	1023.000000	2046.000000
47.779999	0.051671	30.537464	7.247542	3.322004	13.545736	6.422181	0.000000	-10.000000	0.000000	4.983334	906.500000	1023.000000	1023.000000	2046.000000
47.799999	0.050220	29.680162	6.530356	3.620202	13.827850	5.701754	0.000000	-10.000000	0.008333	2.933333	908.500000	1023.000000	1023.000000	2046.000000
47.820000	0.049577	29.299763	6.872797	3.111994	13.009253	6.305719	0.000000	-10.000000	0.025000	0.200000	910.000000	1023.000000	1023.000000	2046.000000
47.840000	0.047568	28.112814	6.305687	3.329459	13.244328	5.233340	0.000000	-10.000000	0.041667	-3.150000	910.833313	1023.000000	1023.000000	2046.000000
47.860001	0.047753	28.222273	6.406971	3.194806	12.672248	5.948247	0.000000	-10.000000	0.066667	-6.566667	911.000000	1023.000000	1023.000000	2046.000000
47.880001	0.046490	27.475573	6.348003	3.192048	12.727711	5.207810	0.000000	-10.000000	0.083333	-9.566667	911.000000	1023.000000	1023.000000	2046.000000
47.900002	0.046907	27.722061	6.047729	3.460963	12.613900	5.599469	0.000000	-10.000000	0.100000	-11.966667	911.000000	1023.000000	1023.000000	2046.000000
47.919998	0.046214	27.312666	6.377408	3.220916	12.352820	5.361521	0.000000	-10.000000	0.100000	-12.916667	911.000000	1023.000000	1023.000000	2046.000000
47.939999	0.046016	27.195543	5.743615	3.757640	12.558113	5.136176	0.000000	-10.000000	0.100000	-13.266666	907.500000	1023.000000	1023.000000	2046.000000
47.959999	0.045540	26.914099	6.209619	3.273049	11.977263	5.454168	0.000000	-10.000000	0.100000	-13.233334	899.166687	1023.000000	1023.000000	2046.000000
47.980000	0.045016	26.604633	5.457089	3.900743	12.357478	4.889323	0.000000	-10.000000	0.100000	-13.250000	889.500000	1023.000000	1023.000000	2046.000000
48.000000	0.044741	26.442091	5.860384	3.376089	11.724601	5.481019	0.000000	-10.000000	0.100000	-13.133333	881.833313	1023.000000	1023.000000	2046.000000
48.020000	0.043864	25.923830	5.117366	3.898059	12.191920	4.716484	0.000000	-10.000000	0.100000	-13.050000	877.500000	1023.000000	1023.000000	2046.000000
48.040001	0.044032	26.022888	5.528285	3.512741	11.462777	5.519085	0.000000	-10.000000	0.100000	-12.866667	873.166687	1023.000000	1023.000000	2046.000000
48.060001	0.043133	25.491896	5.058095	3.955117	11.887876	4.590808	0.000000	-10.000000	0.100000	-12.900001	869.000000	1023.000000	1023.000000	2046.000000
48.080002	0.043910	25.950600	5.218410	3.832965	11.405930	5.493295	0.000000	-10.000000	0.100000	-13.166667	864.666687	1023.000000	1023.000000	2046.000000
48.099998	0.042843	25.320110	5.132940	3.863522	11.620984	4.702664	0.000000	-10.000000	0.116667	-13.766666	860.333313	1023.000000	1023.000000	2046.000000
48.119999	0.043558	25.742823	5.039213	3.964334	11.428723	5.310552	0.000000	-10.000000	0.150000	-14.583334	855.666687	1023.000000	1023.000000	2046.000000
48.139999	0.042137	24.903250	5.174376	3.722863	11.319800	4.686210	0.000000	-10.000000	0.183333	-15.066667	850.833313	1023.000000	1023.000000	2046.000000
48.160000	0.042440	25.081921	4.757228	4.016917	11.435040	4.872735	0.000000	-10.000000	0.200000	-15.483334	845.666687	1023.000000	1023.000000	2046.000000
48.180000	0.041276	24.394180	5.349216	3.350187	10.817054	4.877724	0.000000	-10.000000	0.200000	-15.650000	840.500000	1023.000000	1023.000000	2046.000000
48.200001	0.040617	24.004807	4.759942	3.752726	11.308752	4.183387	0.000000	-10.000000	0.208333	-16.183334	835.333313	1023.000000	1023.000000	2046.000000
48.220001	0.039277	23.212982	5.366516	2.839957	10.303210	4.703300	0.000000	-10.000000	0.208333	-16.666666	830.000000	1023.000000	1023.000000	2046.000000
48.240002	0.037602	22.222563	4.723103	3.146998	10.712916	3.639544	0.000000	-10.000000	0.208333	-16.983334	824.333313	1023.000000	1023.000000	2046.000000
48.259998	0.036528	21.588297	4.941127	2.531735	9.787266	4.328168	0.000000	-10.000000	0.200000	-17.016666	818.666687	1023.000000	1023.000000	2046.000000
48.279999	0.034115	20.162151	4.813966	2.378249	9.662311	3.307625	0.000000	-10.000000	0.200000	-16.983334	813.000000	1023.000000	1023.000000	2046.000000
48.299999	0.033573	19.841461	4.469817	2.306068	9.359708	3.705867	0.000000	-10.000000	0.200000	-16.966667	807.333313	1023.000000	1023.000000	2046.000000
48.320000	0.031279	18.486174	4.726249	1.742013	8.806960	3.210952	0.000000	-10.000000	0.208333	-17.250000	801.500000	1023.000000	1023.000000	2046.000000
48.340000	0.030986	18.312794	4.106615	2.114649	8.968786	3.122742	0.000000	-10.000000	0.225000	-17.550001	795.833313	1023.000000	1023.000000	2046.000000
48.360001	0.029201	17.257538	4.670419	1.364245	7.958460	3.264414	0.000000	-10.000000	0.241667	-18.050001	790.166687	1023.000000	1023.000000	2046.000000
48.380001	0.028799	17.019938	3.998739	1.946283	8.449905	2.625009	0.000000	-10.000000	0.250000	-18.366667	784.166687	1023.000000	1023.000000	2046.000000
48.400002	0.028118	16.617592	4.457013	1.284108	7.519149	3.357323	0.000000	-10.000000	0.250000	-18.683334	777.833313	1023.000000	1023.000000	2046.000000
48.419998	0.027140	16.039572	4.038995	1.783289	7.930299	2.286988	0.000000	-10.000000	0.241667	-18.783333	771.500000	1023.000000	1023.000000	2046.000000
48.439999	0.027204	16.077324	4.166101	1.485102	7.260465	3.165656	0.000000	-10.000000	0.241667	-18.700001	765.500000	1023.000000	1023.000000	2046.000000
48.459999	0.025616	15.138838	4.273063	1.519127	7.084018	2.262631	0.000000	-10.000000	0.233333	-18.600000	759.166687	1023.000000	1023.000000	2046.000000
48.480000	0.026071	15.408046	3.662210	1.949237	7.328819	2.467779	0.000000	-10.000000	0.241667	-18.516666	752.833313	1023.000000	1023.000000	2046.000000
48.500000	0.024495	14.476668	4.225522	1.306088	6.322921	2.622137	0.000000	-10.000000	0.241667	-18.633333	746.500000	1023.000000	1023.000000	2046.000000
48.520000	0.024404	14.423057	3.463808	2.052796	6.965280	1.941174	0.000000	-10.000000	0.250000	-18.666668	740.500000	1023.000000	1023.000000	2046.000000
48.540001	0.023460	13.864973	3.892913	1.377533	5.930391	2.664136	0.000000	-10.000000	0.241667	-18.766666	734.333313	1023.000000	1023.000000	2046.000000
48.560001	0.022682	13.405031	3.303146	2.017148	6.489265	1.595473	0.000000	-10.000000	0.241667	-18.966667	728.000000	1023.000000	1023.000000	2046.000000
48.580002	0.022126	13.076366	3.480183	1.583048	5.577748	2.435388	0.000000	-10.000000	0.258333	-19.266666	721.666687	1023.000000	1023.000000	2046.000000
48.599998	0.020633	12.194201	3.138422	1.891008	5.812020	1.352751	0.000000	-10.000000	0.283333	-19.500000	715.166687	1023.000000	1023.000000	2046.000000
48.619999	0.020566	12.154673	3.038544	1.719385	5.245744	2.151000	0.000000	-10.000000	0.316667	-19.750000	708.666687	1023.000000	1023.000000	2046.000000
48.639999	0.018587	10.985007	3.034096	1.722140	5.036193	1.192578	0.000000	-10.000000	0.333333	-20.166668	702.000000	1023.000000	1023.000000	2046.000000
48.660000	0.018685	11.043055	2.488198	1.893549	4.965943	1.695365	0.000000	-10.000000	0.350000	-20.700001	695.333313	1023.000000	1023.000000	2046.000000
48.680000	0.016417	9.702353	2.822451	1.497720	4.230062	1.152121	0.000000	-10.000000	0.358333	-21.366667	688.500000	1023.000000	1023.000000	2046.000000
48.700001	0.016653	9.842166	2.022759	2.026076	4.667387	1.125944	0.000000	-10.000000	0.375000	-22.050001	681.333313	1023.000000	1023.000000	2046.000000
48.720001	0.014422	8.523660	2.527626	1.246403	3.424850	1.324781	0.000000	-10.000000	0.391667	-22.833334	673.833313	1023.000000	1023.000000	2046.000000
48.740002	0.014504	8.571910	1.655488	2.072901	4.182355	0.661167	0.000000	-10.000000	0.416667	-23.433334	666.166687	1023.000000	1023.000000	2046.000000
48.759998	0.012413	7.336178	2.163266	1.233612	2.838220	1.101080	0.000000	-10.000000	0.441667	-23.916668	658.333313	1023.000000	1023.000000	2046.000000
48.779999	0.011999	7.091677	1.194722	2.031151	3.536777	0.329027	0.000000	-10.000000	0.466667	-24.200001	650.333313	1023.000000	1023.000000	2046.000000
48.799999	0.009609	5.678943	1.594324	1.148866	2.011325	0.924427	0.000000	-10.000000	0.475000	-24.466667	642.166687	1023.000000	1023.000000	2046.000000
48.820000	0.008526	5.038684	0.867107	1.762211	2.616425	-0.207059	0.000000	-10.000000	0.483333	-24.733334	634.000000	1023.000000	1023.000000	2046.000000
48.840000	0.007436	4.394391	1.137282	1.149643	1.535848	0.571618	0.000000	-10.000000	0.491667	-25.333334	625.833313	1023.000000	1023.000000	2046.000000
48.860001	0.005742	3.393700	0.617448	1.417385	1.892572	-0.533706	0.000000	-10.000000	0.508333	-25.966667	617.500000	1023.000000	1023.000000	2046.000000
48.880001	0.005149	3.043189	0.786303	0.942973	0.942047	0.371866	0.000000	-10.000000	0.525000	-26.616667	608.833313	1023.000000	1023.000000	2046.000000
48.900002	0.003889	2.298586	0.397058	1.389376	1.235286	-0.723134	0.000000	-10.000000	0.533333	-27.050001	600.000000	1023.000000	1023.000000	2046.000000
48.919998	0.002891	1.708315	0.252611	0.986080	0.485439	-0.015815	0.000000	-10.000000	0.541667	-27.366667	590.833313	1023.000000	1023.000000	2046.000000
48.939999	0.000535	0.316258	0.120704	0.940297	0.442936	-1.187678	0.000000	-10.000000	0.533333	-27.533333	581.666687	1023.000000	1023.000000	2046.000000
48.959999	-0.000445	-0.263248	-0.322006	0.575443	0.137913	-0.654598	0.000000	-10.000000	0.525000	-27.333334	572.500000	1023.000000	1023.000000	2046.000000
48.980000	-0.003644	-2.153898	-0.044245	-0.025609	-0.614556	-1.469488	0.000000	-10.000000	0.525000	-27.216667	563.500000	1023.000000	1023.000000	2046.000000
49.000000	-0.004208	-2.487062	-0.862670	0.209388	-0.436049	-1.397730	0.000000	-10.000000	0.533333	-27.150000	554.500000	1023.000000	1023.000000	2046.000000
49.020000	-0.007548	-4.460746	-0.537783	-0.412062	-1.568688	-1.942213	0.000000	-10.000000	0.550000	-27.316666	545.333313	1023.000000	1023.000000	2046.000000
49.040001	-0.007242	-4.279908	-1.329692	0.165413	-1.166703	-1.948927	0.000000	-10.000000	0.566667	-27.583334	536.166687	1023.000000	1023.000000	2046.000000
49.060001	-0.009902	-5.852232	-1.001283	-0.404611	-2.132076	-2.314263	0.000000	-10.000000	0.600000	-28.150000	526.833313	1023.000000	1023.000000	2046.000000
49.080002	-0.009269	-5.477704	-1.628678	0.003700	-1.873082	-1.979643	0.000000	-10.000000	0.633333	-28.816668	517.500000	1023.000000	1023.000000	2046.000000
49.099998	-0.011198	-6.618245	-1.253145	-0.307176	-2.511068	-2.546856	0.000000	-10.000000	0.650000	-29.400000	508.000000	1023.000000	1023.000000	2046.000000
49.119999	-0.010465	-6.184792	-1.922536	0.145149	-2.081594	-2.325810	0.000000	-10.000000	0.650000	-29.683334	498.333344	1023.000000	1023.000000	2046.000000
49.139999	-0.012861	-7.600835	-1.345743	-0.453626	-3.152579	-2.648887	0.000000	-10.000000	0.650000	-29.866667	488.500000	1023.000000	1023.000000	2046.000000
49.160000	-0.011932	-7.051661	-2.145567	0.130781	-2.371744	-2.665132	0.000000	-10.000000	0.650000	-29.800001	478.500000	1023.000000	1023.000000	2046.000000
49.180000	-0.014530	-8.587090	-1.583934	-0.702198	-3.602611	-2.698347	0.000000	-10.000000	0.641667	-29.516666	468.500000	1023.000000	1023.000000	2046.000000
49.200001	-0.013584	-8.028027	-2.424099	0.047208	-2.627327	-3.023808	0.000000	-10.000000	0.625000	-29.166666	458.500000	1023.000000	1023.000000	2046.000000
49.220001	-0.016159	-9.549749	-1.759422	-0.907755	-4.145217	-2.737355	0.000000	-10.000000	0.616667	-28.750000	448.666656	1023.000000	1023.000000	2046.000000
49.240002	-0.014955	-8.838116	-2.567761	-0.044471	-3.029271	-3.196612	0.000000	-10.000000	0.616667	-28.433332	439.000000	1023.000000	1023.000000	2046.000000
49.259998	-0.017283	-10.214367	-1.888474	-1.050737	-4.482614	-2.792543	0.000000	-10.000000	0.616667	-28.150000	429.666656	1023.000000	1023.000000	2046.000000
49.279999	-0.015919	-9.407861	-2.641939	-0.223916	-3.224830	-3.317174	0.000000	-10.000000	0.616667	-28.266666	420.333344	1023.000000	1023.000000	2046.000000
49.299999	-0.018385	-10.865788	-1.905446	-1.292886	-4.682417	-2.985039	0.000000	-10.000000	0.616667	-28.483334	411.000000	1023.000000	1023.000000	2046.000000
49.320000	-0.017114	-10.114174	-2.798104	-0.524895	-3.368003	-3.423172	0.000000	-10.000000	0.616667	-28.866667	401.333344	1023.000000	1023.000000	2046.000000
49.340000	-0.019823	-11.715360	-2.143860	-1.559694	-4.763425	-3.248380	0.000000	-10.000000	0.616667	-28.816668	391.666656	1023.000000	1023.000000	2046.000000
49.360001	-0.018638	-11.014856	-3.093117	-0.849727	-3.598017	-3.473994	0.000000	-10.000000	0.608333	-28.566668	382.000000	1023.000000	1023.000000	2046.000000
49.380001	-0.021455	-12.679680	-2.492052	-1.786161	-4.957448	-3.444019	0.000000	-10.000000	0.616667	-28.233334	372.500000	1023.000000	1023.000000	2046.000000
49.400002	-0.020658	-12.209007	-3.361394	-1.243724	-4.030701	-3.573188	0.000000	-10.000000	0.608333	-28.183334	363.000000	1023.000000	1023.000000	2046.000000
49.419998	-0.023788	-14.058586	-2.772585	-2.118629	-5.395447	-3.771926	0.000000	-10.000000	0.608333	-28.183334	353.666656	1023.000000	1023.000000	2046.000000
49.439999	-0.023341	-13.794740	-3.680992	-1.683747	-4.600547	-3.829454	0.000000	-10.000000	0.600000	-28.016668	344.333344	1023.000000	1023.000000	2046.000000
49.459999	-0.026577	-15.706945	-3.200773	-2.634639	-5.902505	-3.969028	0.000000	-10.000000	0.575000	-27.616667	335.000000	1023.000000	1023.000000	2046.000000
49.480000	-0.026284	-15.534017	-4.110900	-2.199959	-5.169337	-4.053820	0.000000	-10.000000	0.550000	-27.233334	325.666656	1023.000000	1023.000000	2046.000000
49.500000	-0.029245	-17.283894	-3.668344	-3.008285	-6.344278	-4.262987	0.000000	-10.000000	0.525000	-26.933334	316.500000	1023.000000	1023.000000	2046.000000
49.520000	-0.028448	-16.812981	-4.464797	-2.565930	-5.588399	-4.193854	0.000000	-10.000000	0.533333	-26.750000	307.500000	1023.000000	1023.000000	2046.000000
49.540001	-0.030811	-18.209024	-3.972118	-3.158765	-6.521219	-4.556924	0.000000	-10.000000	0.541667	-26.666668	298.666656	1023.000000	1023.000000	2046.000000
49.560001	-0.030187	-17.840803	-4.512236	-2.919972	-6.218865	-4.189731	0.000000	-10.000000	0.541667	-26.716667	289.833344	1023.000000	1023.000000	2046.000000
49.580002	-0.031165	-18.418556	-4.344784	-2.972332	-6.234128	-4.867313	0.000000	-10.000000	0.525000	-26.666666	281.000000	1023.000000	1023.000000	2046.000000
49.599998	-0.031571	-18.658176	-4.362159	-3.318512	-6.888132	-4.089373	0.000000	-10.000000	0.508333	-26.533333	272.000000	1023.000000	1023.000000	2046.000000
49.619999	-0.030872	-18.245224	-4.711675	-2.688273	-5.892829	-4.952446	0.000000	-10.000000	0.491667	-26.100000	263.166656	1023.000000	1023.000000	2046.000000
49.639999	-0.032661	-19.302801	-4.219499	-3.526222	-7.372561	-4.184521	0.000000	-10.000000	0.483333	-25.683332	254.500000	1023.000000	1023.000000	2046.000000
49.660000	-0.031065	-18.359608	-4.965501	-2.568333	-5.905054	-4.920718	0.000000	-10.000000	0.475000	-25.200001	245.833328	1023.000000	1023.000000	2046.000000
49.680000	-0.033576	-19.843420	-4.301311	-3.518026	-7.536553	-4.487531	0.000000	-10.000000	0.466667	-24.683334	237.333328	1023.000000	1023.000000	2046.000000
49.700001	-0.031786	-18.785278	-5.237525	-2.673163	-6.047679	-4.826911	0.000000	-10.000000	0.458333	-24.333334	229.000000	1023.000000	1023.000000	2046.000000
49.720001	-0.034352	-20.301861	-4.545009	-3.517803	-7.598310	-4.640738	0.000000	-10.000000	0.433333	-23.716667	221.000000	1023.000000	1023.000000	2046.000000
49.740002	-0.032673	-19.309608	-5.491016	-2.711917	-6.265638	-4.841037	0.000000	-10.000000	0.400000	-23.366667	213.000000	1023.000000	1023.000000	2046.000000
49.759998	-0.035036	-20.706020	-4.868178	-3.395266	-7.570554	-4.872022	0.000000	-10.000000	0.375000	-22.866667	205.333328	1023.000000	1023.000000	2046.000000
49.779999	-0.033733	-19.936010	-5.775817	-2.742382	-6.509576	-4.908236	0.000000	-10.000000	0.366667	-22.616667	197.666672	1023.000000	1023.000000	2046.000000
49.799999	-0.035834	-21.177908	-5.117690	-3.375113	-7.736698	-4.948408	0.000000	-10.000000	0.366667	-22.216667	190.333328	1023.000000	1023.000000	2046.000000
49.820000	-0.034567	-20.429327	-5.979199	-2.721383	-6.720594	-5.008151	0.000000	-10.000000	0.350000	-21.716667	182.833328	1023.000000	1023.000000	2046.000000
49.840000	-0.036543	-21.596630	-5.426370	-3.259838	-7.733664	-5.176757	0.000000	-10.000000	0.333333	-21.300001	175.666672	1023.000000	1023.000000	2046.000000
49.860001	-0.035615	-21.048674	-6.213643	-2.873767	-6.994026	-4.967238	0.000000	-10.000000	0.316667	-20.800001	168.500000	1023.000000	1023.000000	2046.000000
49.880001	-0.037287	-22.036503	-5.654633	-3.268766	-7.884096	-5.229008	0.000000	-10.000000	0.308333	-20.450001	161.500000	1023.000000	1023.000000	2046.000000
49.900002	-0.036199	-21.393892	-6.459572	-2.751836	-6.978401	-5.204084	0.000000	-10.000000	0.291667	-19.966667	154.500000	1023.000000	1023.000000	2046.000000
49.919998	-0.038033	-22.477373	-5.825432	-3.293490	-8.042013	-5.316437	0.000000	-10.000000	0.266667	-19.450001	147.833328	1023.000000	1023.000000	2046.000000
49.939999	-0.036914	-21.816088	-6.617094	-2.816142	-7.149675	-5.233176	0.000000	-10.000000	0.233333	-18.900000	141.333328	1023.000000	1023.000000	2046.000000
49.959999	-0.038365	-22.674000	-6.048019	-3.198187	-7.918870	-5.508923	0.000000	-10.000000	0.208333	-18.350000	135.000000	1023.000000	1023.000000	2046.000000
49.980000	-0.037476	-22.148563	-6.803046	-2.844316	-7.177939	-5.323263	0.000000	-10.000000	0.200000	-17.850000	128.666672	1023.000000	1023.000000	2046.000000
50.000000	-0.038978	-23.035830	-6.215891	-3.310615	-8.050381	-5.458943	0.000000	-10.000000	0.200000	-17.216667	122.833336	1023.000000	1023.000000	2046.000000
50.020000	-0.038163	-22.554110	-6.879801	-2.918353	-7.394506	-5.361450	0.000000	-10.000000	0.200000	-16.566668	117.166664	1023.000000	1023.000000	2046.000000
50.040001	-0.039372	-23.268911	-6.354677	-3.260306	-8.059197	-5.594731	0.000000	-10.000000	0.183333	-15.950000	111.833336	1023.000000	1023.000000	2046.000000
50.060001	-0.038651	-22.842587	-7.088420	-2.927561	-7.369293	-5.457313	0.000000	-10.000000	0.175000	-15.366667	106.333336	1023.000000	1023.000000	2046.000000
50.080002	-0.040084	-23.689922	-6.448543	-3.279755	-8.288666	-5.672959	0.000000	-10.000000	0.158333	-14.866667	101.166664	1023.000000	1023.000000	2046.000000
50.099998	-0.039461	-23.321486	-7.430045	-2.897591	-7.405956	-5.587894	0.000000	-10.000000	0.158333	-14.300000	96.166664	1023.000000	1023.000000	2046.000000
50.119999	-0.041669	-24.626539	-6.930047	-3.366187	-8.529463	-5.800843	0.000000	-10.000000	0.150000	-13.700000	91.500000	1023.000000	1023.000000	2046.000000
50.139999	-0.041915	-24.771852	-7.861039	-3.115916	-7.989411	-5.805486	0.000000	-10.000000	0.116667	-13.016666	87.000000	1023.000000	1023.000000	2046.000000
50.160000	-0.043673	-25.810949	-7.530733	-3.416195	-8.624384	-6.239636	0.000000	-10.000000	0.083333	-12.250000	82.500000	1023.000000	1023.000000	2046.000000
50.180000	-0.043994	-26.000191	-8.202185	-3.386715	-8.400033	-6.011258	0.000000	-10.000000	0.050000	-11.450000	78.333336	1023.000000	1023.000000	2046.000000
50.200001	-0.044367	-26.220682	-7.737785	-3.459424	-8.627490	-6.395982	0.000000	-10.000000	0.050000	-10.750000	74.500000	1023.000000	1023.000000	2046.000000
50.220001	-0.045259	-26.748194	-8.212424	-3.686354	-8.785997	-6.063417	0.000000	-10.000000	0.050000	-10.333333	71.000000	1023.000000	1023.000000	2046.000000
50.240002	-0.044321	-26.193583	-8.016656	-3.357160	-8.292680	-6.527087	0.000000	-10.000000	0.050000	-10.200000	67.500000	1023.000000	1023.000000	2046.000000
50.259998	-0.045489	-26.884249	-8.170147	-3.710937	-9.012033	-5.991131	0.000000	-10.000000	0.050000	-10.016666	64.166664	1023.000000	1023.000000	2046.000000
50.279999	-0.044334	-26.201677	-8.262053	-3.329880	-8.005919	-6.603827	0.000000	-10.000000	0.041667	-9.733334	60.833332	1023.000000	1023.000000	2046.000000
50.299999	-0.046134	-27.265064	-8.484465	-3.829691	-8.691092	-6.259817	0.000000	-10.000000	0.025000	-8.883333	57.666668	1023.000000	1023.000000	2046.000000
50.320000	-0.046775	-27.644073	-8.210500	-3.995567	-8.647175	-6.790833	0.000000	-10.000000	0.008333	-7.633334	54.500000	1023.000000	1023.000000	2046.000000
50.340000	-0.048234	-28.506433	-8.776649	-4.258666	-8.885445	-6.585675	0.000000	-10.000000	-0.008333	-6.050000	51.833332	1023.000000	1023.000000	2046.000000
50.360001	-0.049290	-29.130522	-8.576260	-4.353582	-9.137786	-7.062895	0.000000	-10.000000	-0.008333	-4.216667	49.833332	1023.000000	1023.000000	2046.000000
50.380001	-0.050231	-29.686594	-9.348018	-4.289857	-9.103789	-6.944930	0.000000	-10.000000	-0.008333	-2.850000	48.666668	1023.000000	1023.000000	2046.000000
50.400002	-0.050908	-30.086472	-8.889693	-4.443897	-9.636020	-7.116863	0.000000	-10.000000	0.008333	-2.383333	48.000000	1023.000000	1023.000000	2046.000000
50.419998	-0.050947	-30.109594	-9.572495	-4.158126	-9.317055	-7.061919	0.000000	-10.000000	0.016667	-3.383333	47.333332	1023.000000	1023.000000	2046.000000
50.439999	-0.050904	-30.084007	-9.019146	-4.235157	-9.657545	-7.172159	0.000000	-10.000000	0.033333	-5.150000	46.166668	1023.000000	1023.000000	2046.000000
50.459999	-0.051063	-30.178301	-9.596550	-4.014399	-9.447028	-7.120323	0.000000	-10.000000	0.041667	-6.966667	44.500000	1023.000000	1023.000000	2046.000000
50.480000	-0.050811	-30.029486	-9.100925	-4.013507	-9.573841	-7.341213	0.000000	-10.000000	0.050000	-8.366667	42.166668	1023.000000	1023.000000	2046.000000
50.500000	-0.051511	-30.442997	-9.617583	-4.002349	-9.615159	-7.207906	0.000000	-10.000000	0.050000	-9.033334	39.500000	1023.000000	1023.000000	2046.000000
50.520000	-0.051099	-30.199387	-9.186430	-3.966183	-9.590465	-7.456309	0.000000	-10.000000	0.041667	-9.000000	36.333332	1023.000000	1023.000000	2046.000000
50.540001	-0.051842	-30.638496	-9.695609	-4.027643	-9.637689	-7.277555	0.000000	-10.000000	0.025000	-8.316667	33.333332	1023.000000	1023.000000	2046.000000
50.560001	-0.051461	-30.413342	-9.171148	-4.040081	-9.795350	-7.406764	0.000000	-10.000000	0.016667	-7.416667	30.500000	1023.000000	1023.000000	2046.000000
50.580002	-0.051596	-30.493410	-9.807243	-3.850303	-9.437488	-7.398377	0.000000	-10.000000	0.008333	-6.433333	28.000000	1023.000000	1023.000000	2046.000000
50.599998	-0.051728	-30.571199	-9.107375	-4.142112	-9.995694	-7.326017	0.000000	-10.000000	0.016667	-5.733334	25.666666	1023.000000	1023.000000	2046.000000
50.619999	-0.051247	-30.287004	-9.861747	-3.835561	-9.153417	-7.436281	0.000000	-10.000000	0.008333	-5.416667	23.833334	1023.000000	1023.000000	2046.000000
50.639999	-0.051869	-30.654688	-8.980769	-4.404700	-10.088947	-7.180271	0.000000	-10.000000	0.025000	-5.683333	22.166666	1023.000000	1023.000000	2046.000000
50.660000	-0.050499	-29.844826	-9.679376	-3.984008	-8.786057	-7.395383	0.000000	-10.000000	0.025000	-6.383333	20.500000	1023.000000	1023.000000	2046.000000
50.680000	-0.052258	-30.884439	-8.942760	-4.739021	-10.161483	-7.041176	0.000000	-10.000000	0.025000	-6.833333	18.166666	1023.000000	1023.000000	2046.000000
50.700001	-0.050259	-29.703058	-9.554813	-4.168410	-8.554774	-7.425060	0.000000	-10.000000	0.000000	-6.416667	15.833333	1023.000000	1023.000000	2046.000000
50.720001	-0.052573	-31.070400	-9.115954	-4.972778	-9.969805	-7.011862	0.000000	-10.000000	-0.008333	-5.250000	13.500000	1023.000000	1023.000000	2046.000000
50.740002	-0.050500	-29.845388	-9.496861	-4.384194	-8.509602	-7.454734	0.000000	-10.000000	-0.008333	-3.883333	11.833333	1023.000000	1023.000000	2046.000000
50.759998	-0.053244	-31.467287	-9.147375	-5.203230	-10.011985	-7.104696	0.000000	-10.000000	-0.008333	-2.750000	10.500000	1023.000000	1023.000000	2046.000000
50.779999	-0.051370	-30.359812	-9.499372	-4.701589	-8.629515	-7.529335	0.000000	-10.000000	-0.008333	-1.500000	9.666667	1023.000000	1023.000000	2046.000000
50.799999	-0.054277	-32.077793	-9.395977	-5.501811	-10.024821	-7.155185	0.000000	-10.000000	-0.008333	-0.316667	9.166667	1023.000000	1023.000000	2046.000000
50.820000	-0.052401	-30.968792	-9.602232	-5.047503	-8.793859	-7.525198	0.000000	-10.000000	-0.008333	0.983333	9.000000	1023.000000	1023.000000	2046.000000
50.840000	-0.055169	-32.604984	-9.494505	-5.808046	-10.156022	-7.146413	0.000000	-10.000000	-0.008333	1.950000	9.000000	1023.000000	1023.000000	2046.000000
50.860001	-0.053222	-31.454369	-9.561968	-5.373926	-8.992547	-7.525927	0.000000	-10.000000	-0.025000	2.783333	9.000000	1023.000000	1023.000000	2046.000000
50.880001	-0.055638	-32.882309	-9.686666	-5.921204	-10.023726	-7.250712	0.000000	-10.000000	-0.016667	3.083333	9.000000	1023.000000	1023.000000	2046.000000
50.900002	-0.053456	-31.592688	-9.483006	-5.565409	-9.103765	-7.440507	0.000000	-10.000000	-0.016667	2.900000	9.000000	1023.000000	1023.000000	2046.000000
50.919998	-0.055159	-32.598740	-9.788175	-5.907953	-9.688653	-7.213960	0.000000	-10.000000	0.000000	2.250000	9.000000	1023.000000	1023.000000	2046.000000
50.939999	-0.053085	-31.373276	-9.226110	-5.639402	-9.230182	-7.277581	0.000000	-10.000000	0.000000	1.233333	9.000000	1023.000000	1023.000000	2046.000000
50.959999	-0.054048	-31.942324	-9.757728	-5.613941	-9.269170	-7.301485	0.000000	-10.000000	0.000000	0.450000	9.000000	1023.000000	1023.000000	2046.000000
50.980000	-0.052655	-31.119175	-8.927753	-5.698507	-9.424829	-7.068086	0.000000	-10.000000	0.000000	0.000000	9.000000	1023.000000	1023.000000	2046.000000
51.000000	-0.052811	-31.211319	-9.638502	-5.375264	-8.885439	-7.312113	0.000000	-10.000000	0.000000	0.000000	9.000000	1023.000000	1023.000000	2046.000000
51.020000	-0.052682	-31.134811	-8.762327	-5.761542	-9.711038	-6.899905	0.000000	-10.000000	0.000000	0.000000	9.000000	1023.000000	1023.000000	2046.000000
51.040001	-0.051469	-30.417973	-9.464603	-5.097648	-8.523444	-7.332278	0.000000	-10.000000	0.000000	0.000000	9.000000	1023.000000	1023.000000	2046.000000
51.060001	-0.052560	-31.063187	-8.825201	-5.702754	-9.766479	-6.768753	0.000000	-10.000000	-0.008333	0.000000	9.000000	1023.000000	1023.000000	2046.000000
51.080002	-0.050499	-29.845163	-9.269732	-4.987373	-8.379032	-7.209026	0.000000	-10.000000	-0.008333	-0.600000	9.000000	1023.000000	1023.000000	2046.000000
51.099998	-0.052403	-30.970127	-9.048266	-5.506169	-9.579645	-6.836045	0.000000	-10.000000	-0.008333	-1.350000	9.000000	1023.000000	1023.000000	2046.000000
[truncated: 1,365,832 more chars]
