# Supplementary material for: Effect of Electrode Belt and Body Positions on Regional Pulmonary Ventilation- and Perfusion-Related Impedance Changes Measured by Electric Impedance Tomography
Source: PLoS One. 2016 Jun 2;11(6):e0155913. doi: 10.1371/journal.pone.0155913 (PMC4890811; doi:10.1371/journal.pone.0155913)
Supplement: S1 Dataset — (ZIP) [file pone.0155913.s001.zip › Dataset/Fp01-semi-2i.txt]

Patient Name:	Fp1
Registry:	Fp1
Investigator:	 
Diagnosys:	 
Notes:	semisupine2i        
Sample Rate [Hz]:	50.09
Time Base 	Pixels Mean 	Pixels Sum 	UPPER RIGHT		UPPER LEFT		LOWER RIGHT		LOWER LEFT		QRS	ETCO2	Paw	Flow (L/min)	Volume	Analog1	Analog2	AnalogSum
0.000000	0.013964	8.252588	1.867452	-2.426849	4.398514	4.413472	0.000000	-10.000000	-0.525000	30.083334	418.500000	1023.000000	1023.000000	2046.000000
0.020000	0.015306	9.045938	1.935338	-2.418761	4.252314	5.277047	0.000000	-10.000000	-0.516667	29.866667	428.500000	1023.000000	1023.000000	2046.000000
0.040000	0.016806	9.932617	1.827536	-1.877113	4.524995	5.457198	0.000000	-10.000000	-0.525000	29.400000	438.500000	1023.000000	1023.000000	2046.000000
0.060000	0.016973	10.031191	1.983815	-1.555309	4.812336	4.790349	0.000000	-10.000000	-0.541667	29.183334	448.500000	1023.000000	1023.000000	2046.000000
0.080000	0.016910	9.993843	2.295148	-1.423350	4.658222	4.463824	0.000000	-10.000000	-0.566667	29.333334	458.500000	1023.000000	1023.000000	2046.000000
0.100000	0.016587	9.802754	2.203454	-1.572628	4.209111	4.962817	0.000000	-10.000000	-0.566667	29.650000	468.500000	1023.000000	1023.000000	2046.000000
0.120000	0.015817	9.347598	1.832352	-1.361666	4.059312	4.817601	0.000000	-10.000000	-0.541667	29.666666	478.500000	1023.000000	1023.000000	2046.000000
0.140000	0.014178	8.379319	1.643708	-1.279333	3.977365	4.037579	0.000000	-10.000000	-0.508333	29.216667	488.333344	1023.000000	1023.000000	2046.000000
0.160000	0.012858	7.599198	1.559294	-1.318395	3.884934	3.473365	0.000000	-10.000000	-0.475000	28.450001	498.000000	1023.000000	1023.000000	2046.000000
0.180000	0.012589	7.439908	1.488828	-1.412174	3.574889	3.788365	0.000000	-10.000000	-0.441667	27.500000	507.500000	1023.000000	1023.000000	2046.000000
0.200000	0.012902	7.624916	1.344464	-1.388623	3.372913	4.296162	0.000000	-10.000000	-0.400000	26.500000	516.833313	1023.000000	1023.000000	2046.000000
0.220000	0.013585	8.028618	1.335399	-1.072017	3.548921	4.216315	0.000000	-10.000000	-0.358333	25.600000	526.000000	1023.000000	1023.000000	2046.000000
0.240000	0.014062	8.310922	1.532094	-0.861848	3.862231	3.778445	0.000000	-10.000000	-0.350000	24.866667	534.666687	1023.000000	1023.000000	2046.000000
0.260000	0.014978	8.852008	1.752069	-0.587368	4.032348	3.654959	0.000000	-10.000000	-0.350000	24.533333	543.000000	1023.000000	1023.000000	2046.000000
0.280000	0.015858	9.371991	1.742450	-0.436516	3.860292	4.205765	0.000000	-10.000000	-0.383333	24.400000	551.000000	1023.000000	1023.000000	2046.000000
0.300000	0.016726	9.885136	1.699726	-0.398842	3.749904	4.834348	0.000000	-10.000000	-0.400000	24.983334	559.333313	1023.000000	1023.000000	2046.000000
0.320000	0.017675	10.445868	1.712792	-0.194554	4.017830	4.909801	0.000000	-10.000000	-0.408333	25.250000	567.666687	1023.000000	1023.000000	2046.000000
0.340000	0.018260	10.791512	1.886106	-0.018611	4.414916	4.509101	0.000000	-10.000000	-0.400000	25.583334	576.166687	1023.000000	1023.000000	2046.000000
0.360000	0.018880	11.158187	2.081065	0.053557	4.516345	4.507220	0.000000	-10.000000	-0.391667	25.183334	584.500000	1023.000000	1023.000000	2046.000000
0.380000	0.020027	11.836161	2.133982	0.186742	4.432519	5.082918	0.000000	-10.000000	-0.383333	25.083334	592.833313	1023.000000	1023.000000	2046.000000
0.400000	0.021685	12.815759	2.221046	0.295111	4.508848	5.790753	0.000000	-10.000000	-0.341667	24.600000	601.333313	1023.000000	1023.000000	2046.000000
0.420000	0.023296	13.768223	2.362180	0.645069	4.626415	6.134559	0.000000	-10.000000	-0.316667	23.816668	609.666687	1023.000000	1023.000000	2046.000000
0.440000	0.025232	14.912086	2.635033	1.106295	4.927038	6.243720	0.000000	-10.000000	-0.300000	23.366667	618.000000	1023.000000	1023.000000	2046.000000
0.460000	0.027155	16.048740	3.107859	1.489065	5.409967	6.041850	0.000000	-10.000000	-0.300000	23.083334	625.666687	1023.000000	1023.000000	2046.000000
0.480000	0.028659	16.937273	3.636995	1.813196	5.593921	5.893161	0.000000	-10.000000	-0.266667	22.683334	633.333313	1023.000000	1023.000000	2046.000000
0.500000	0.029888	17.663618	3.836357	2.016866	5.685329	6.125066	0.000000	-10.000000	-0.216667	21.350000	640.833313	1023.000000	1023.000000	2046.000000
0.520000	0.030653	18.115685	3.953066	1.887519	5.561022	6.714078	0.000000	-10.000000	-0.158333	19.333334	648.333313	1023.000000	1023.000000	2046.000000
0.540000	0.030901	18.262495	3.977197	1.787054	5.532554	6.965689	0.000000	-10.000000	-0.125000	17.466667	655.166687	1023.000000	1023.000000	2046.000000
0.560000	0.030750	18.173456	4.082700	1.655695	5.623829	6.811233	0.000000	-10.000000	-0.083333	15.583333	661.333313	1023.000000	1023.000000	2046.000000
0.580000	0.030309	17.912445	4.250756	1.510988	5.852137	6.298565	0.000000	-10.000000	-0.066667	14.100000	666.833313	1023.000000	1023.000000	2046.000000
0.600000	0.030102	17.790516	4.370963	1.502012	5.974234	5.943307	0.000000	-10.000000	-0.033333	12.200000	671.833313	1023.000000	1023.000000	2046.000000
0.620000	0.030021	17.742268	4.343961	1.415838	5.697433	6.285035	0.000000	-10.000000	-0.016667	9.950000	676.166687	1023.000000	1023.000000	2046.000000
0.640000	0.029860	17.647295	4.228039	1.231283	5.534276	6.653697	0.000000	-10.000000	0.016667	6.766667	680.000000	1023.000000	1023.000000	2046.000000
0.660000	0.029841	17.635918	4.332490	1.061155	5.459161	6.783112	0.000000	-10.000000	0.033333	2.716667	682.833313	1023.000000	1023.000000	2046.000000
0.680000	0.029498	17.433329	4.427699	0.976350	5.569999	6.459280	0.000000	-10.000000	0.058333	-0.916667	684.500000	1023.000000	1023.000000	2046.000000
0.700000	0.029194	17.253599	4.625490	0.855011	5.693395	6.079704	0.000000	-10.000000	0.075000	-4.316667	685.000000	1023.000000	1023.000000	2046.000000
0.720000	0.029236	17.278301	4.652931	1.116647	5.718569	5.790154	0.000000	-10.000000	0.108333	-7.083333	685.000000	1023.000000	1023.000000	2046.000000
0.740000	0.029329	17.333498	4.503614	1.150744	5.586474	6.092666	0.000000	-10.000000	0.133333	-10.166667	685.000000	1023.000000	1023.000000	2046.000000
0.760000	0.029222	17.270042	4.424322	0.998156	5.360699	6.486866	0.000000	-10.000000	0.166667	-12.783334	685.000000	1023.000000	1023.000000	2046.000000
0.780000	0.029196	17.254810	4.502475	0.860284	5.281386	6.610666	0.000000	-10.000000	0.208333	-14.733334	685.000000	1023.000000	1023.000000	2046.000000
0.800000	0.028754	16.993711	4.637794	0.783211	5.315962	6.256744	0.000000	-10.000000	0.250000	-16.466667	677.500000	1023.000000	1023.000000	2046.000000
0.820000	0.028425	16.799110	4.742329	0.785258	5.518290	5.753233	0.000000	-10.000000	0.308333	-18.433334	665.666687	1023.000000	1023.000000	2046.000000
0.840000	0.028139	16.630255	4.524703	1.023318	5.564390	5.517844	0.000000	-10.000000	0.341667	-19.900002	653.833313	1023.000000	1023.000000	2046.000000
0.860000	0.027927	16.505028	4.395495	0.996979	5.264013	5.848540	0.000000	-10.000000	0.383333	-21.016668	647.333313	1023.000000	1023.000000	2046.000000
0.880000	0.027445	16.219757	4.310020	0.808017	4.951605	6.150115	0.000000	-10.000000	0.400000	-21.683334	642.666687	1023.000000	1023.000000	2046.000000
0.900000	0.026871	15.880820	4.335563	0.661678	4.869267	6.014313	0.000000	-10.000000	0.425000	-22.616667	635.500000	1023.000000	1023.000000	2046.000000
0.920000	0.026130	15.442722	4.475449	0.578182	4.982257	5.406834	0.000000	-10.000000	0.458333	-23.600000	627.833313	1023.000000	1023.000000	2046.000000
0.940000	0.025756	15.221783	4.316185	0.772344	5.119123	5.014131	0.000000	-10.000000	0.483333	-24.150000	620.000000	1023.000000	1023.000000	2046.000000
0.960000	0.025409	15.017003	4.097938	0.849968	4.781381	5.287717	0.000000	-10.000000	0.500000	-24.766666	612.000000	1023.000000	1023.000000	2046.000000
0.980000	0.024850	14.686450	4.032330	0.604834	4.505745	5.543540	0.000000	-10.000000	0.516667	-25.083334	603.666687	1023.000000	1023.000000	2046.000000
1.000000	0.024177	14.288739	4.155401	0.342567	4.385049	5.405724	0.000000	-10.000000	0.525000	-25.416668	595.333313	1023.000000	1023.000000	2046.000000
1.020000	0.023497	13.886634	4.167895	0.299051	4.534849	4.884839	0.000000	-10.000000	0.541667	-25.366667	586.666687	1023.000000	1023.000000	2046.000000
1.040000	0.023013	13.600724	4.036628	0.437226	4.647559	4.479312	0.000000	-10.000000	0.541667	-25.450001	578.333313	1023.000000	1023.000000	2046.000000
1.060000	0.022720	13.427394	3.812470	0.519558	4.468780	4.626585	0.000000	-10.000000	0.541667	-25.350000	569.666687	1023.000000	1023.000000	2046.000000
1.080000	0.022451	13.268797	3.790534	0.188176	4.132630	5.157457	0.000000	-10.000000	0.533333	-25.299999	561.333313	1023.000000	1023.000000	2046.000000
1.100000	0.022228	13.136821	3.934327	-0.033055	4.174666	5.060883	0.000000	-10.000000	0.525000	-25.200001	552.833313	1023.000000	1023.000000	2046.000000
1.120000	0.021943	12.968120	4.021196	-0.117053	4.409293	4.654684	0.000000	-10.000000	0.525000	-25.100000	544.500000	1023.000000	1023.000000	2046.000000
1.140000	0.021797	12.882290	3.799592	0.181635	4.642717	4.258345	0.000000	-10.000000	0.533333	-25.016666	536.166687	1023.000000	1023.000000	2046.000000
1.160000	0.021519	12.717621	3.523425	0.389796	4.490359	4.314042	0.000000	-10.000000	0.533333	-24.933334	527.833313	1023.000000	1023.000000	2046.000000
1.180000	0.020998	12.410043	3.624154	-0.128883	3.955304	4.959467	0.000000	-10.000000	0.541667	-25.116667	519.500000	1023.000000	1023.000000	2046.000000
1.200000	0.019979	11.807546	3.669657	-0.330569	3.733257	4.735201	0.000000	-10.000000	0.533333	-25.233334	511.166656	1023.000000	1023.000000	2046.000000
1.220000	0.018669	11.033401	3.311081	-0.108593	3.826844	4.004068	0.000000	-10.000000	0.533333	-25.416666	502.666656	1023.000000	1023.000000	2046.000000
1.240000	0.017317	10.234153	2.859196	0.006736	3.755585	3.612635	0.000000	-10.000000	0.525000	-25.316668	494.333344	1023.000000	1023.000000	2046.000000
1.260000	0.015680	9.266955	2.464730	-0.149550	3.360271	3.591505	0.000000	-10.000000	0.516667	-25.483334	485.666656	1023.000000	1023.000000	2046.000000
1.280000	0.013867	8.195395	2.362190	-0.616261	2.823321	3.626144	0.000000	-10.000000	0.508333	-25.450001	477.333344	1023.000000	1023.000000	2046.000000
1.300000	0.012200	7.210371	2.346399	-0.866444	2.404973	3.325443	0.000000	-10.000000	0.500000	-25.266666	468.666656	1023.000000	1023.000000	2046.000000
1.320000	0.009740	5.756275	2.073234	-0.950139	2.141676	2.491504	0.000000	-10.000000	0.500000	-24.816668	460.333344	1023.000000	1023.000000	2046.000000
1.340000	0.007121	4.208313	1.334666	-0.742551	2.053435	1.562763	0.000000	-10.000000	0.491667	-24.216667	452.000000	1023.000000	1023.000000	2046.000000
1.360000	0.004694	2.774009	0.691961	-0.648644	1.572141	1.158550	0.000000	-10.000000	0.491667	-23.983334	444.000000	1023.000000	1023.000000	2046.000000
1.380000	0.002813	1.662352	0.249583	-0.789218	1.015824	1.186163	0.000000	-10.000000	0.491667	-24.166668	436.000000	1023.000000	1023.000000	2046.000000
1.400000	0.001189	0.702497	0.129679	-1.192237	0.454846	1.310209	0.000000	-10.000000	0.516667	-24.833334	428.000000	1023.000000	1023.000000	2046.000000
1.420000	0.000011	0.006410	0.113381	-1.490898	0.219664	1.164263	0.000000	-10.000000	0.525000	-25.683334	419.666656	1023.000000	1023.000000	2046.000000
1.440000	-0.000692	-0.409114	-0.097147	-1.267456	0.449912	0.505576	0.000000	-10.000000	0.541667	-26.366667	411.000000	1023.000000	1023.000000	2046.000000
1.460000	-0.000975	-0.576464	-0.421523	-0.872732	0.519368	0.198423	0.000000	-10.000000	0.541667	-26.683332	402.166656	1023.000000	1023.000000	2046.000000
1.480000	-0.001554	-0.918218	-0.804388	-0.798890	0.313614	0.371447	0.000000	-10.000000	0.550000	-26.716667	393.333344	1023.000000	1023.000000	2046.000000
1.500000	-0.002473	-1.461405	-0.798534	-1.185060	-0.138812	0.661000	0.000000	-10.000000	0.550000	-26.466667	384.500000	1023.000000	1023.000000	2046.000000
1.520000	-0.003263	-1.928189	-0.668607	-1.567881	-0.426268	0.734567	0.000000	-10.000000	0.550000	-25.966667	375.666656	1023.000000	1023.000000	2046.000000
1.540000	-0.003863	-2.282927	-0.849900	-1.658023	-0.176405	0.401402	0.000000	-10.000000	0.550000	-25.616667	366.833344	1023.000000	1023.000000	2046.000000
1.560000	-0.004220	-2.494276	-1.141067	-1.480165	0.090640	0.036317	0.000000	-10.000000	0.541667	-25.233334	358.333344	1023.000000	1023.000000	2046.000000
1.580000	-0.004356	-2.574415	-1.497051	-1.309584	0.118654	0.113566	0.000000	-10.000000	0.525000	-25.200001	349.833344	1023.000000	1023.000000	2046.000000
1.600000	-0.004052	-2.394989	-1.370965	-1.500690	-0.165887	0.642553	0.000000	-10.000000	0.525000	-25.183334	341.500000	1023.000000	1023.000000	2046.000000
1.620000	-0.003665	-2.166009	-0.928500	-1.764815	-0.515383	1.042690	0.000000	-10.000000	0.533333	-25.333334	333.000000	1023.000000	1023.000000	2046.000000
1.640000	-0.003139	-1.855385	-0.849629	-1.607840	-0.240024	0.842108	0.000000	-10.000000	0.541667	-25.433334	324.500000	1023.000000	1023.000000	2046.000000
1.660000	-0.002576	-1.522265	-0.989265	-1.319748	0.239013	0.547734	0.000000	-10.000000	0.525000	-25.383333	316.166656	1023.000000	1023.000000	2046.000000
1.680000	-0.002541	-1.501487	-1.172393	-1.012358	0.302690	0.380573	0.000000	-10.000000	0.516667	-25.250000	307.666656	1023.000000	1023.000000	2046.000000
1.700000	-0.003091	-1.826664	-1.278415	-1.232485	0.104800	0.579436	0.000000	-10.000000	0.508333	-25.033333	299.333344	1023.000000	1023.000000	2046.000000
1.720000	-0.004475	-2.644722	-1.214132	-1.972326	-0.301239	0.842975	0.000000	-10.000000	0.508333	-25.000000	290.833344	1023.000000	1023.000000	2046.000000
1.740000	-0.005759	-3.403676	-1.095718	-2.582412	-0.548233	0.822688	0.000000	-10.000000	0.516667	-24.966667	282.500000	1023.000000	1023.000000	2046.000000
1.760000	-0.006773	-4.002833	-1.400504	-2.801735	-0.190756	0.390162	0.000000	-10.000000	0.516667	-25.066668	274.166656	1023.000000	1023.000000	2046.000000
1.780000	-0.007864	-4.647801	-1.665127	-2.929178	-0.050322	-0.003175	0.000000	-10.000000	0.525000	-24.933334	265.833344	1023.000000	1023.000000	2046.000000
1.800000	-0.008837	-5.222942	-1.999062	-2.991968	0.010118	-0.242031	0.000000	-10.000000	0.500000	-24.566668	257.500000	1023.000000	1023.000000	2046.000000
1.820000	-0.009925	-5.865710	-2.250550	-3.195956	-0.197182	-0.222021	0.000000	-10.000000	0.483333	-24.066668	249.166672	1023.000000	1023.000000	2046.000000
1.840000	-0.011119	-6.571082	-2.277789	-3.673694	-0.588622	-0.030977	0.000000	-10.000000	0.441667	-23.433334	241.000000	1023.000000	1023.000000	2046.000000
1.860000	-0.012329	-7.286617	-2.235392	-4.254696	-0.964503	0.167975	0.000000	-10.000000	0.425000	-23.133333	233.333328	1023.000000	1023.000000	2046.000000
1.880000	-0.013131	-7.760385	-2.172901	-4.644398	-1.170985	0.227899	0.000000	-10.000000	0.408333	-22.900002	225.666672	1023.000000	1023.000000	2046.000000
1.900000	-0.013539	-8.001348	-2.269759	-4.783995	-1.031639	0.084045	0.000000	-10.000000	0.408333	-22.833334	218.000000	1023.000000	1023.000000	2046.000000
1.920000	-0.013839	-8.178704	-2.434211	-4.754463	-0.786263	-0.203767	0.000000	-10.000000	0.400000	-22.633333	210.333328	1023.000000	1023.000000	2046.000000
1.940000	-0.013956	-8.247856	-2.724632	-4.546078	-0.513657	-0.463489	0.000000	-10.000000	0.400000	-22.516666	202.666672	1023.000000	1023.000000	2046.000000
1.960000	-0.013943	-8.240103	-2.936718	-4.305663	-0.375352	-0.622371	0.000000	-10.000000	0.400000	-22.250000	195.333328	1023.000000	1023.000000	2046.000000
1.980000	-0.014396	-8.508284	-2.936509	-4.476134	-0.686945	-0.408695	0.000000	-10.000000	0.391667	-22.000000	187.833328	1023.000000	1023.000000	2046.000000
2.000000	-0.015264	-9.020875	-2.657770	-5.115294	-1.204260	-0.043551	0.000000	-10.000000	0.383333	-21.583334	180.666672	1023.000000	1023.000000	2046.000000
2.020000	-0.015582	-9.208906	-2.579750	-5.405120	-1.310772	0.086737	0.000000	-10.000000	0.366667	-21.400002	173.333328	1023.000000	1023.000000	2046.000000
2.040000	-0.015339	-9.065152	-2.828579	-5.210409	-0.851128	-0.175035	0.000000	-10.000000	0.366667	-21.133333	166.166672	1023.000000	1023.000000	2046.000000
2.060000	-0.015565	-9.198685	-3.176314	-4.869974	-0.513709	-0.638687	0.000000	-10.000000	0.358333	-20.950001	159.000000	1023.000000	1023.000000	2046.000000
2.080000	-0.015714	-9.286870	-3.244249	-4.809571	-0.680434	-0.552616	0.000000	-10.000000	0.358333	-20.549999	152.166672	1023.000000	1023.000000	2046.000000
2.100000	-0.016530	-9.768994	-3.022025	-5.418410	-1.234815	-0.093744	0.000000	-10.000000	0.350000	-20.183334	145.333328	1023.000000	1023.000000	2046.000000
2.120000	-0.016608	-9.815587	-2.954313	-5.649425	-1.223701	0.011851	0.000000	-10.000000	0.350000	-19.733334	138.666672	1023.000000	1023.000000	2046.000000
2.140000	-0.016300	-9.633314	-3.245348	-5.268100	-0.690184	-0.429682	0.000000	-10.000000	0.316667	-19.300001	132.000000	1023.000000	1023.000000	2046.000000
2.160000	-0.016348	-9.661633	-3.570944	-4.915589	-0.510325	-0.664775	0.000000	-10.000000	0.283333	-18.883335	125.666664	1023.000000	1023.000000	2046.000000
2.180000	-0.016956	-10.020878	-3.312346	-5.329552	-1.055029	-0.323952	0.000000	-10.000000	0.250000	-18.466667	119.333336	1023.000000	1023.000000	2046.000000
2.200000	-0.017785	-10.510764	-3.076131	-5.920630	-1.533047	0.019043	0.000000	-10.000000	0.250000	-18.033335	113.000000	1023.000000	1023.000000	2046.000000
2.220000	-0.017147	-10.133924	-3.282961	-5.750292	-0.996724	-0.103947	0.000000	-10.000000	0.250000	-17.566668	107.000000	1023.000000	1023.000000	2046.000000
2.240000	-0.017069	-10.087648	-3.616991	-5.292921	-0.574209	-0.603527	0.000000	-10.000000	0.241667	-17.049999	101.166664	1023.000000	1023.000000	2046.000000
2.260000	-0.017468	-10.323444	-3.621491	-5.288960	-0.857400	-0.555592	0.000000	-10.000000	0.225000	-16.549999	95.500000	1023.000000	1023.000000	2046.000000
2.280000	-0.018222	-10.769096	-3.326001	-6.029333	-1.411623	-0.002139	0.000000	-10.000000	0.208333	-15.916667	89.833336	1023.000000	1023.000000	2046.000000
2.300000	-0.018108	-10.702023	-3.315450	-6.182969	-1.340724	0.137121	0.000000	-10.000000	0.200000	-15.383333	84.500000	1023.000000	1023.000000	2046.000000
2.320000	-0.017748	-10.489153	-3.698037	-5.775075	-0.663774	-0.352267	0.000000	-10.000000	0.200000	-14.866667	79.500000	1023.000000	1023.000000	2046.000000
2.340000	-0.017952	-10.609929	-3.836187	-5.497675	-0.611480	-0.664587	0.000000	-10.000000	0.200000	-14.366667	74.500000	1023.000000	1023.000000	2046.000000
2.360000	-0.018812	-11.117639	-3.435589	-6.207086	-1.353697	-0.121266	0.000000	-10.000000	0.200000	-13.983334	69.666664	1023.000000	1023.000000	2046.000000
2.380000	-0.018642	-11.017198	-3.437523	-6.481744	-1.266068	0.168138	0.000000	-10.000000	0.191667	-13.383333	64.833336	1023.000000	1023.000000	2046.000000
2.400000	-0.018716	-11.061401	-3.909350	-6.085802	-0.641466	-0.424783	0.000000	-10.000000	0.158333	-12.850000	60.333332	1023.000000	1023.000000	2046.000000
2.420000	-0.019667	-11.623488	-4.153219	-5.956950	-0.788762	-0.724557	0.000000	-10.000000	0.125000	-12.300000	56.000000	1023.000000	1023.000000	2046.000000
2.440000	-0.021379	-12.635069	-3.954322	-6.783855	-1.481503	-0.415389	0.000000	-10.000000	0.100000	-11.883334	52.000000	1023.000000	1023.000000	2046.000000
2.460000	-0.021708	-12.829369	-3.830339	-7.219044	-1.593791	-0.186195	0.000000	-10.000000	0.108333	-11.583334	48.000000	1023.000000	1023.000000	2046.000000
2.480000	-0.021417	-12.657647	-4.223157	-6.926534	-0.925932	-0.582025	0.000000	-10.000000	0.108333	-11.150001	44.000000	1023.000000	1023.000000	2046.000000
2.500000	-0.021665	-12.804232	-4.563134	-6.498096	-0.776381	-0.966621	0.000000	-10.000000	0.091667	-10.716667	40.333332	1023.000000	1023.000000	2046.000000
2.520000	-0.022653	-13.387904	-4.545731	-6.721725	-1.308060	-0.812389	0.000000	-10.000000	0.075000	-10.116667	36.833332	1023.000000	1023.000000	2046.000000
2.540000	-0.024130	-14.260569	-4.417511	-7.511472	-1.855702	-0.475884	0.000000	-10.000000	0.075000	-9.466667	33.666668	1023.000000	1023.000000	2046.000000
2.560000	-0.024551	-14.509663	-4.761417	-7.499645	-1.490344	-0.758257	0.000000	-10.000000	0.083333	-8.850000	30.500000	1023.000000	1023.000000	2046.000000
2.580000	-0.025431	-15.029699	-5.233006	-7.098634	-1.222313	-1.475746	0.000000	-10.000000	0.075000	-7.950000	27.500000	1023.000000	1023.000000	2046.000000
2.600000	-0.027237	-16.096985	-5.502577	-6.989663	-1.742823	-1.861921	0.000000	-10.000000	0.058333	-6.783333	24.833334	1023.000000	1023.000000	2046.000000
2.620000	-0.030210	-17.853865	-5.511444	-7.725266	-2.831185	-1.785970	0.000000	-10.000000	0.041667	-5.150000	22.500000	1023.000000	1023.000000	2046.000000
2.640000	-0.032018	-18.922430	-6.194059	-7.834358	-2.839492	-2.054520	0.000000	-10.000000	0.041667	-3.866667	20.833334	1023.000000	1023.000000	2046.000000
2.660000	-0.033771	-19.958437	-7.026199	-7.419407	-2.563193	-2.949638	0.000000	-10.000000	0.041667	-3.500000	19.500000	1023.000000	1023.000000	2046.000000
2.680000	-0.035145	-20.770483	-7.141309	-7.442146	-3.087853	-3.099175	0.000000	-10.000000	0.058333	-4.433333	18.166666	1023.000000	1023.000000	2046.000000
2.700000	-0.036353	-21.484413	-6.917857	-8.051367	-3.835447	-2.679743	0.000000	-10.000000	0.066667	-6.066667	16.500000	1023.000000	1023.000000	2046.000000
2.720000	-0.036308	-21.458082	-6.956931	-8.173051	-3.847292	-2.480808	0.000000	-10.000000	0.083333	-7.550000	14.500000	1023.000000	1023.000000	2046.000000
2.740000	-0.035801	-21.158394	-7.507923	-7.529683	-3.090908	-3.029882	0.000000	-10.000000	0.083333	-8.433333	12.166667	1023.000000	1023.000000	2046.000000
2.760000	-0.036171	-21.377140	-7.627391	-7.120326	-3.160255	-3.469167	0.000000	-10.000000	0.083333	-8.650000	9.500000	1023.000000	1023.000000	2046.000000
2.780000	-0.036954	-21.839994	-7.296861	-7.610977	-3.915710	-3.016446	0.000000	-10.000000	0.066667	-8.300000	6.500000	1023.000000	1023.000000	2046.000000
2.800000	-0.036829	-21.765881	-7.201396	-7.938867	-4.065012	-2.560606	0.000000	-10.000000	0.066667	-7.683333	3.666667	1023.000000	1023.000000	2046.000000
2.820000	-0.036204	-21.396812	-7.608759	-7.600488	-3.408534	-2.779031	0.000000	-10.000000	0.058333	-6.966667	1.333333	1023.000000	1023.000000	2046.000000
2.840000	-0.036377	-21.498835	-7.876590	-7.153750	-3.116672	-3.351822	0.000000	-10.000000	0.058333	-6.333333	-0.666667	1023.000000	1023.000000	2046.000000
2.860000	-0.036770	-21.730909	-7.521252	-7.538891	-3.684675	-2.986092	0.000000	-10.000000	0.050000	-5.900000	-2.500000	1023.000000	1023.000000	2046.000000
2.880000	-0.036139	-21.357988	-7.073646	-8.012565	-4.045907	-2.225872	0.000000	-10.000000	0.050000	-5.800000	-4.500000	1023.000000	1023.000000	2046.000000
2.900000	-0.034153	-20.184666	-7.212777	-7.515841	-3.340919	-2.115127	0.000000	-10.000000	0.050000	-6.183333	-6.500000	1023.000000	1023.000000	2046.000000
2.920000	-0.033186	-19.612837	-7.391052	-6.829901	-2.770905	-2.620979	0.000000	-10.000000	0.050000	-6.550000	-8.500000	1023.000000	1023.000000	2046.000000
2.940000	-0.032668	-19.306711	-7.149582	-6.567758	-2.819195	-2.770176	0.000000	-10.000000	0.050000	-6.483334	-10.500000	1023.000000	1023.000000	2046.000000
2.960000	-0.032768	-19.366138	-6.581107	-7.311292	-3.446798	-2.026941	0.000000	-10.000000	0.050000	-5.983334	-12.500000	1023.000000	1023.000000	2046.000000
2.980000	-0.032294	-19.085674	-6.545570	-7.565156	-3.253453	-1.721497	0.000000	-10.000000	0.050000	-5.533333	-14.500000	1023.000000	1023.000000	2046.000000
3.000000	-0.032135	-18.992043	-6.994505	-7.177117	-2.473439	-2.346982	0.000000	-10.000000	0.050000	-5.516667	-16.500000	1023.000000	1023.000000	2046.000000
3.020000	-0.032792	-19.380238	-6.897240	-7.182257	-2.641529	-2.659212	0.000000	-10.000000	0.050000	-5.700000	-18.500000	1023.000000	1023.000000	2046.000000
3.040000	-0.033789	-19.969349	-6.471276	-8.019754	-3.352047	-2.126269	0.000000	-10.000000	0.050000	-5.783333	-20.500000	1023.000000	1023.000000	2046.000000
3.060000	-0.034036	-20.115345	-6.607224	-8.458353	-3.147227	-1.902540	0.000000	-10.000000	0.050000	-5.550000	-22.500000	1023.000000	1023.000000	2046.000000
3.080000	-0.034531	-20.407946	-7.090138	-8.229568	-2.542425	-2.545812	0.000000	-10.000000	0.058333	-4.900000	-24.333334	1023.000000	1023.000000	2046.000000
3.100000	-0.035461	-20.957256	-7.075266	-8.255735	-2.759975	-2.866280	0.000000	-10.000000	0.050000	-3.900000	-26.000000	1023.000000	1023.000000	2046.000000
3.120000	-0.036508	-21.576122	-6.674983	-9.072188	-3.473532	-2.355418	0.000000	-10.000000	0.041667	-2.466667	-27.166666	1023.000000	1023.000000	2046.000000
3.140000	-0.036080	-21.323158	-6.829052	-9.304845	-3.095880	-2.093380	0.000000	-10.000000	0.025000	-1.133333	-27.833334	1023.000000	1023.000000	2046.000000
3.160000	-0.036170	-21.376383	-7.258836	-8.942448	-2.498103	-2.676997	0.000000	-10.000000	0.025000	-0.250000	-28.000000	1023.000000	1023.000000	2046.000000
3.180000	-0.036480	-21.559515	-7.027543	-8.813464	-2.807363	-2.911147	0.000000	-10.000000	0.025000	0.000000	-28.000000	1023.000000	1023.000000	2046.000000
3.200000	-0.036827	-21.764938	-6.591084	-9.493823	-3.423868	-2.256162	0.000000	-10.000000	0.025000	0.000000	-28.000000	1023.000000	1023.000000	2046.000000
3.220000	-0.035988	-21.268677	-6.721588	-9.559141	-2.978045	-2.009902	0.000000	-10.000000	0.033333	0.000000	-28.000000	1023.000000	1023.000000	2046.000000
3.240000	-0.035668	-21.080015	-7.062778	-9.043711	-2.368356	-2.605170	0.000000	-10.000000	0.033333	0.000000	-28.000000	1023.000000	1023.000000	2046.000000
3.260000	-0.035609	-21.045170	-6.780801	-8.843532	-2.632098	-2.788740	0.000000	-10.000000	0.041667	0.000000	-28.000000	1023.000000	1023.000000	2046.000000
3.280000	-0.035625	-21.054281	-6.326940	-9.485861	-3.199466	-2.042015	0.000000	-10.000000	0.041667	0.000000	-28.000000	1023.000000	1023.000000	2046.000000
3.300000	-0.034524	-20.403816	-6.649662	-9.408931	-2.500376	-1.844848	0.000000	-10.000000	0.050000	0.000000	-28.000000	1023.000000	1023.000000	2046.000000
3.320000	-0.034402	-20.331760	-6.794137	-8.814541	-2.159358	-2.563724	0.000000	-10.000000	0.050000	0.000000	-28.000000	1023.000000	1023.000000	2046.000000
3.340000	-0.034193	-20.208012	-6.398581	-8.838717	-2.642033	-2.328682	0.000000	-10.000000	0.050000	0.000000	-28.000000	1023.000000	1023.000000	2046.000000
3.360000	-0.034095	-20.150331	-6.079155	-9.439803	-3.000005	-1.631367	0.000000	-10.000000	0.050000	0.000000	-28.000000	1023.000000	1023.000000	2046.000000
3.380000	-0.033058	-19.537397	-6.388247	-9.184088	-2.333908	-1.631155	0.000000	-10.000000	0.050000	-0.516667	-28.000000	1023.000000	1023.000000	2046.000000
3.400000	-0.032754	-19.357418	-6.618497	-8.739171	-1.875531	-2.124220	0.000000	-10.000000	0.050000	-1.033333	-28.000000	1023.000000	1023.000000	2046.000000
3.420000	-0.032857	-19.418388	-6.333904	-8.556156	-2.208914	-2.319415	0.000000	-10.000000	0.041667	-1.550000	-28.000000	1023.000000	1023.000000	2046.000000
3.440000	-0.032786	-19.376621	-5.882664	-9.115088	-2.789012	-1.589859	0.000000	-10.000000	0.041667	-1.433333	-28.000000	1023.000000	1023.000000	2046.000000
3.460000	-0.031716	-18.744041	-6.049776	-9.104743	-2.272177	-1.317346	0.000000	-10.000000	0.025000	-1.083333	-28.000000	1023.000000	1023.000000	2046.000000
3.480000	-0.031435	-18.578117	-6.420120	-8.648425	-1.683000	-1.826573	0.000000	-10.000000	0.025000	-0.566667	-28.000000	1023.000000	1023.000000	2046.000000
3.500000	-0.031366	-18.537373	-6.141788	-8.347566	-1.958062	-2.089958	0.000000	-10.000000	0.016667	-0.166667	-28.000000	1023.000000	1023.000000	2046.000000
3.520000	-0.031370	-18.539757	-5.649502	-8.857051	-2.575122	-1.458082	0.000000	-10.000000	0.025000	0.000000	-28.000000	1023.000000	1023.000000	2046.000000
3.540000	-0.030403	-17.968462	-5.819963	-8.946461	-2.096608	-1.105431	0.000000	-10.000000	0.025000	0.000000	-28.000000	1023.000000	1023.000000	2046.000000
3.560000	-0.030023	-17.743359	-6.113900	-8.516365	-1.534202	-1.578892	0.000000	-10.000000	0.016667	0.000000	-28.000000	1023.000000	1023.000000	2046.000000
3.580000	-0.030067	-17.769703	-5.919150	-8.194807	-1.728331	-1.927414	0.000000	-10.000000	0.008333	0.350000	-28.000000	1023.000000	1023.000000	2046.000000
3.600000	-0.029926	-17.686403	-5.445623	-8.505489	-2.267802	-1.467490	0.000000	-10.000000	0.000000	1.150000	-28.000000	1023.000000	1023.000000	2046.000000
3.620000	-0.029132	-17.216864	-5.346867	-8.870253	-2.101561	-0.898184	0.000000	-10.000000	0.000000	2.233333	-28.000000	1023.000000	1023.000000	2046.000000
3.640000	-0.028296	-16.722797	-5.727927	-8.516288	-1.359082	-1.119501	0.000000	-10.000000	0.000000	3.233333	-28.000000	1023.000000	1023.000000	2046.000000
3.660000	-0.028358	-16.759323	-5.686731	-8.165655	-1.323040	-1.583896	0.000000	-10.000000	0.000000	4.083333	-28.000000	1023.000000	1023.000000	2046.000000
3.680000	-0.028633	-16.922306	-5.321839	-8.350643	-1.889605	-1.360217	0.000000	-10.000000	0.000000	4.933333	-28.000000	1023.000000	1023.000000	2046.000000
3.700000	-0.028967	-17.119783	-5.239865	-8.886484	-2.038788	-0.954646	0.000000	-10.000000	0.000000	5.833333	-28.000000	1023.000000	1023.000000	2046.000000
3.720000	-0.028991	-17.133640	-5.722228	-8.792605	-1.415160	-1.203647	0.000000	-10.000000	0.000000	6.883334	-28.000000	1023.000000	1023.000000	2046.000000
3.740000	-0.029052	-17.169584	-5.711948	-8.566783	-1.244540	-1.646313	0.000000	-10.000000	-0.016667	8.100000	-28.000000	1023.000000	1023.000000	2046.000000
3.760000	-0.028504	-16.845915	-5.306887	-8.434081	-1.612694	-1.492253	0.000000	-10.000000	-0.033333	9.416667	-28.000000	1023.000000	1023.000000	2046.000000
3.780000	-0.028292	-16.720615	-5.163949	-8.796529	-1.900038	-0.860100	0.000000	-10.000000	-0.075000	10.766666	-28.000000	1023.000000	1023.000000	2046.000000
3.800000	-0.027873	-16.473127	-5.537857	-8.783727	-1.395153	-0.756392	0.000000	-10.000000	-0.108333	12.383333	-19.333334	1023.000000	1023.000000	2046.000000
3.820000	-0.028483	-16.833172	-5.852233	-8.459013	-1.116860	-1.405066	0.000000	-10.000000	-0.150000	14.000000	-1.666667	1023.000000	1023.000000	2046.000000
3.840000	-0.028833	-17.040306	-5.526569	-8.314513	-1.534689	-1.664535	0.000000	-10.000000	-0.183333	15.683333	17.666666	1023.000000	1023.000000	2046.000000
3.860000	-0.029330	-17.333878	-5.347100	-8.712317	-2.038829	-1.235631	0.000000	-10.000000	-0.216667	17.299999	30.166666	1023.000000	1023.000000	2046.000000
3.880000	-0.030236	-17.869209	-6.028646	-8.593603	-1.694353	-1.552607	0.000000	-10.000000	-0.258333	19.183334	35.666668	1023.000000	1023.000000	2046.000000
3.900000	-0.032292	-19.084309	-6.585973	-8.308124	-1.780171	-2.410040	0.000000	-10.000000	-0.283333	20.633333	41.666668	1023.000000	1023.000000	2046.000000
3.920000	-0.033786	-19.967415	-6.613544	-8.392516	-2.468911	-2.492442	0.000000	-10.000000	-0.283333	21.616667	48.333332	1023.000000	1023.000000	2046.000000
3.940000	-0.034121	-20.165554	-6.560864	-8.843176	-2.802491	-1.959022	0.000000	-10.000000	-0.283333	21.516666	55.333332	1023.000000	1023.000000	2046.000000
3.960000	-0.033775	-19.960823	-7.001513	-8.637016	-2.248459	-2.073835	0.000000	-10.000000	-0.250000	21.383333	62.666668	1023.000000	1023.000000	2046.000000
3.980000	-0.033513	-19.806091	-7.053158	-8.209505	-2.042622	-2.500806	0.000000	-10.000000	-0.250000	20.850000	69.833336	1023.000000	1023.000000	2046.000000
4.000000	-0.032709	-19.330942	-6.638990	-8.024224	-2.388746	-2.278983	0.000000	-10.000000	-0.258333	20.916666	77.000000	1023.000000	1023.000000	2046.000000
4.020000	-0.031567	-18.656069	-6.540465	-8.206480	-2.240264	-1.668859	0.000000	-10.000000	-0.275000	21.216667	83.833336	1023.000000	1023.000000	2046.000000
4.040000	-0.031078	-18.366804	-6.874338	-7.791250	-1.723734	-1.977484	0.000000	-10.000000	-0.300000	21.983334	90.833336	1023.000000	1023.000000	2046.000000
4.060000	-0.030145	-17.815912	-6.580114	-7.385344	-1.787497	-2.062958	0.000000	-10.000000	-0.308333	22.683334	98.000000	1023.000000	1023.000000	2046.000000
4.080000	-0.029140	-17.222029	-6.162387	-7.742130	-2.036238	-1.281273	0.000000	-10.000000	-0.358333	23.383333	105.500000	1023.000000	1023.000000	2046.000000
4.100000	-0.028203	-16.667721	-6.626670	-7.540743	-1.285718	-1.214589	0.000000	-10.000000	-0.383333	24.133333	113.166664	1023.000000	1023.000000	2046.000000
4.120000	-0.027620	-16.323172	-6.378085	-7.158030	-1.219434	-1.567622	0.000000	-10.000000	-0.400000	24.766666	121.000000	1023.000000	1023.000000	2046.000000
4.140000	-0.026018	-15.376749	-5.836487	-7.203130	-1.401909	-0.935224	0.000000	-10.000000	-0.391667	25.100000	129.333328	1023.000000	1023.000000	2046.000000
4.160000	-0.024073	-14.227096	-5.578844	-7.247189	-1.145688	-0.255374	0.000000	-10.000000	-0.391667	25.083334	137.666672	1023.000000	1023.000000	2046.000000
4.180000	-0.022180	-13.108463	-5.624228	-6.720887	-0.528484	-0.234864	0.000000	-10.000000	-0.400000	25.266666	146.000000	1023.000000	1023.000000	2046.000000
4.200000	-0.020424	-12.070874	-5.299809	-6.065185	-0.187130	-0.518751	0.000000	-10.000000	-0.425000	25.716667	154.333328	1023.000000	1023.000000	2046.000000
4.220000	-0.018442	-10.898968	-4.645236	-5.871007	-0.207444	-0.175280	0.000000	-10.000000	-0.433333	26.366667	162.833328	1023.000000	1023.000000	2046.000000
4.240000	-0.017013	-10.054897	-4.139781	-6.208495	-0.251763	0.545141	0.000000	-10.000000	-0.441667	26.783333	171.666672	1023.000000	1023.000000	2046.000000
4.260000	-0.015895	-9.394036	-4.330202	-6.217438	0.434753	0.718851	0.000000	-10.000000	-0.433333	26.916666	180.500000	1023.000000	1023.000000	2046.000000
4.280000	-0.015237	-9.004878	-4.116048	-5.889283	0.716298	0.284155	0.000000	-10.000000	-0.441667	26.866667	189.500000	1023.000000	1023.000000	2046.000000
4.300000	-0.014052	-8.304498	-3.581703	-5.688623	0.560145	0.405683	0.000000	-10.000000	-0.458333	27.250000	198.500000	1023.000000	1023.000000	2046.000000
4.320000	-0.013553	-8.010053	-3.268869	-6.196848	0.436540	1.019124	0.000000	-10.000000	-0.491667	27.716667	207.500000	1023.000000	1023.000000	2046.000000
4.340000	-0.013381	-7.907973	-3.670242	-6.249175	1.000673	1.010770	0.000000	-10.000000	-0.525000	28.433334	216.666672	1023.000000	1023.000000	2046.000000
4.360000	-0.013061	-7.718882	-3.544031	-5.954814	1.162113	0.617850	0.000000	-10.000000	-0.558333	28.983334	226.000000	1023.000000	1023.000000	2046.000000
4.380000	-0.011916	-7.042420	-3.035400	-5.846856	0.977423	0.862414	0.000000	-10.000000	-0.583333	29.866667	235.666672	1023.000000	1023.000000	2046.000000
4.400000	-0.011304	-6.680679	-2.789790	-6.233260	0.919677	1.422694	0.000000	-10.000000	-0.600000	30.466667	245.500000	1023.000000	1023.000000	2046.000000
4.420000	-0.010672	-6.307092	-3.016557	-6.166735	1.397631	1.478569	0.000000	-10.000000	-0.616667	30.900000	255.500000	1023.000000	1023.000000	2046.000000
4.440000	-0.009703	-5.734290	-2.839851	-5.847289	1.668440	1.284410	0.000000	-10.000000	-0.625000	31.016666	265.666656	1023.000000	1023.000000	2046.000000
4.460000	-0.008080	-4.775277	-2.333217	-5.424016	1.666289	1.315667	0.000000	-10.000000	-0.633333	31.066668	276.000000	1023.000000	1023.000000	2046.000000
4.480000	-0.006734	-3.979697	-1.928188	-5.615633	1.584625	1.979499	0.000000	-10.000000	-0.633333	31.433334	286.333344	1023.000000	1023.000000	2046.000000
4.500000	-0.005537	-3.272221	-1.946946	-5.642867	1.949726	2.367865	0.000000	-10.000000	-0.625000	31.733334	296.833344	1023.000000	1023.000000	2046.000000
4.520000	-0.004140	-2.446738	-1.957809	-5.250603	2.419315	2.342358	0.000000	-10.000000	-0.625000	31.983334	307.333344	1023.000000	1023.000000	2046.000000
4.540000	-0.002193	-1.296009	-1.502563	-4.560502	2.672048	2.095008	0.000000	-10.000000	-0.625000	31.766666	318.000000	1023.000000	1023.000000	2046.000000
4.560000	-0.000165	-0.097698	-0.909985	-4.284394	2.584594	2.512086	0.000000	-10.000000	-0.633333	31.433334	328.666656	1023.000000	1023.000000	2046.000000
4.580000	0.001129	0.667005	-0.554733	-4.443576	2.553095	3.112219	0.000000	-10.000000	-0.641667	31.416668	339.166656	1023.000000	1023.000000	2046.000000
4.600000	0.002401	1.418756	-0.641715	-4.420290	3.027044	3.453717	0.000000	-10.000000	-0.625000	31.383333	349.833344	1023.000000	1023.000000	2046.000000
4.620000	0.003974	2.348690	-0.620071	-3.903192	3.490423	3.381530	0.000000	-10.000000	-0.625000	31.350000	360.166656	1023.000000	1023.000000	2046.000000
4.640000	0.006081	3.593990	-0.099689	-3.308333	3.705897	3.296115	0.000000	-10.000000	-0.608333	31.266666	370.833344	1023.000000	1023.000000	2046.000000
4.660000	0.007983	4.717808	0.458472	-3.015913	3.628984	3.646265	0.000000	-10.000000	-0.608333	31.283333	381.166656	1023.000000	1023.000000	2046.000000
4.680000	0.008916	5.269598	0.732230	-3.296372	3.599372	4.234368	0.000000	-10.000000	-0.616667	31.383333	391.666656	1023.000000	1023.000000	2046.000000
4.700000	0.010290	6.081451	0.508859	-3.039783	4.191591	4.420784	0.000000	-10.000000	-0.616667	31.299999	402.000000	1023.000000	1023.000000	2046.000000
4.720000	0.012063	7.129227	0.850469	-2.511947	4.490700	4.300005	0.000000	-10.000000	-0.616667	31.250000	412.500000	1023.000000	1023.000000	2046.000000
4.740000	0.014145	8.359409	1.456455	-1.973579	4.446719	4.429814	0.000000	-10.000000	-0.600000	31.066668	423.000000	1023.000000	1023.000000	2046.000000
4.760000	0.015138	8.946425	1.787403	-2.188504	4.346736	5.000789	0.000000	-10.000000	-0.600000	31.033333	433.333344	1023.000000	1023.000000	2046.000000
4.780000	0.016165	9.553788	1.729339	-2.262881	4.693625	5.393705	0.000000	-10.000000	-0.608333	31.133333	443.833344	1023.000000	1023.000000	2046.000000
4.800000	0.017581	10.390616	1.740295	-1.858746	5.153041	5.356027	0.000000	-10.000000	-0.608333	31.150000	454.166656	1023.000000	1023.000000	2046.000000
4.820000	0.019476	11.510477	2.325203	-1.221593	5.246099	5.160768	0.000000	-10.000000	-0.600000	30.900000	464.666656	1023.000000	1023.000000	2046.000000
4.840000	0.020762	12.270519	2.731862	-1.064815	5.099908	5.503564	0.000000	-10.000000	-0.591667	30.766666	475.000000	1023.000000	1023.000000	2046.000000
4.860000	0.020661	12.210751	2.644296	-1.417207	5.121123	5.862539	0.000000	-10.000000	-0.591667	30.666666	485.333344	1023.000000	1023.000000	2046.000000
4.880000	0.020701	12.234587	2.240813	-1.393713	5.566038	5.821448	0.000000	-10.000000	-0.600000	31.083334	495.500000	1023.000000	1023.000000	2046.000000
4.900000	0.021293	12.584069	2.516440	-1.030306	5.637137	5.460799	0.000000	-10.000000	-0.591667	30.833334	505.666656	1023.000000	1023.000000	2046.000000
4.920000	0.022588	13.349539	3.094558	-0.710026	5.541372	5.423635	0.000000	-10.000000	-0.583333	30.700001	516.000000	1023.000000	1023.000000	2046.000000
4.940000	0.023562	13.924882	3.448496	-0.859245	5.443838	5.891792	0.000000	-10.000000	-0.558333	30.233334	526.333313	1023.000000	1023.000000	2046.000000
4.960000	0.024365	14.399488	3.421051	-0.914864	5.580800	6.312502	0.000000	-10.000000	-0.566667	29.950001	536.500000	1023.000000	1023.000000	2046.000000
4.980000	0.025131	14.852604	3.196064	-0.657940	5.838038	6.476441	0.000000	-10.000000	-0.575000	29.833334	546.500000	1023.000000	1023.000000	2046.000000
5.000000	0.025381	15.000271	2.990558	-0.239308	6.074457	6.174563	0.000000	-10.000000	-0.591667	30.100000	556.500000	1023.000000	1023.000000	2046.000000
5.020000	0.025529	15.087428	3.235700	0.271437	5.987069	5.593222	0.000000	-10.000000	-0.583333	30.283333	566.500000	1023.000000	1023.000000	2046.000000
5.040000	0.025131	14.852302	3.543869	0.465591	5.617160	5.225682	0.000000	-10.000000	-0.566667	30.433334	576.500000	1023.000000	1023.000000	2046.000000
5.060000	0.023767	14.046377	3.550325	0.126785	5.062549	5.306718	0.000000	-10.000000	-0.533333	29.883333	586.500000	1023.000000	1023.000000	2046.000000
5.080000	0.021865	12.922252	2.964203	-0.331721	4.855700	5.434070	0.000000	-10.000000	-0.500000	29.266666	596.500000	1023.000000	1023.000000	2046.000000
5.100000	0.021056	12.444165	2.417134	-0.196318	5.040004	5.183345	0.000000	-10.000000	-0.458333	28.299999	606.500000	1023.000000	1023.000000	2046.000000
5.120000	0.021338	12.611027	2.564469	0.282743	5.061041	4.702773	0.000000	-10.000000	-0.425000	27.250000	616.166687	1023.000000	1023.000000	2046.000000
5.140000	0.021864	12.921654	2.859888	0.649526	4.863039	4.549201	0.000000	-10.000000	-0.391667	26.100000	625.500000	1023.000000	1023.000000	2046.000000
5.160000	0.021738	12.846882	3.005501	0.413349	4.559148	4.868885	0.000000	-10.000000	-0.358333	24.916668	634.333313	1023.000000	1023.000000	2046.000000
5.180000	0.022014	13.010082	2.758102	0.114654	4.761515	5.375811	0.000000	-10.000000	-0.350000	24.083334	642.833313	1023.000000	1023.000000	2046.000000
5.200000	0.022981	13.581814	2.570032	0.485317	5.169635	5.356830	0.000000	-10.000000	-0.341667	23.733334	651.000000	1023.000000	1023.000000	2046.000000
5.220000	0.024301	14.361943	2.770521	1.142884	5.379955	5.068582	0.000000	-10.000000	-0.358333	23.700001	659.000000	1023.000000	1023.000000	2046.000000
5.240000	0.025241	14.917502	3.142833	1.502481	5.300926	4.971263	0.000000	-10.000000	-0.358333	24.066668	667.000000	1023.000000	1023.000000	2046.000000
5.260000	0.025184	14.883750	3.200512	1.112188	5.080124	5.490926	0.000000	-10.000000	-0.358333	24.266666	675.000000	1023.000000	1023.000000	2046.000000
5.280000	0.025468	15.051718	2.907901	0.767797	5.315975	6.060044	0.000000	-10.000000	-0.350000	24.383333	683.000000	1023.000000	1023.000000	2046.000000
5.300000	0.027011	15.963358	2.871815	1.174668	5.853655	6.063221	0.000000	-10.000000	-0.341667	24.216667	691.000000	1023.000000	1023.000000	2046.000000
5.320000	0.028489	16.836859	3.319494	1.841737	5.931021	5.744607	0.000000	-10.000000	-0.325000	23.850000	699.000000	1023.000000	1023.000000	2046.000000
5.340000	0.029623	17.507214	3.675516	1.924034	5.858353	6.049312	0.000000	-10.000000	-0.291667	23.316668	707.000000	1023.000000	1023.000000	2046.000000
5.360000	0.030454	17.998117	3.640815	1.604022	5.899673	6.853607	0.000000	-10.000000	-0.275000	22.616667	715.000000	1023.000000	1023.000000	2046.000000
5.380000	0.033028	19.519258	3.688672	2.185905	6.424481	7.220201	0.000000	-10.000000	-0.258333	22.183334	722.833313	1023.000000	1023.000000	2046.000000
5.400000	0.035566	21.019348	4.289065	3.104351	6.747392	6.878541	0.000000	-10.000000	-0.241667	21.566668	730.500000	1023.000000	1023.000000	2046.000000
5.420000	0.037061	21.902760	4.877217	3.554528	6.707445	6.763569	0.000000	-10.000000	-0.225000	20.683334	737.833313	1023.000000	1023.000000	2046.000000
5.440000	0.037341	22.068726	5.132468	3.019973	6.577148	7.339136	0.000000	-10.000000	-0.183333	19.400000	744.833313	1023.000000	1023.000000	2046.000000
5.460000	0.037715	22.289410	5.017797	2.654990	6.865482	7.751139	0.000000	-10.000000	-0.150000	17.883333	751.333313	1023.000000	1023.000000	2046.000000
5.480000	0.038332	22.654066	5.017183	2.764946	7.158752	7.713186	0.000000	-10.000000	-0.108333	16.716667	757.500000	1023.000000	1023.000000	2046.000000
5.500000	0.038767	22.911068	5.264740	3.132308	7.281481	7.232540	0.000000	-10.000000	-0.100000	15.500000	763.333313	1023.000000	1023.000000	2046.000000
5.520000	0.038620	22.824165	5.518324	3.317486	7.198755	6.789600	0.000000	-10.000000	-0.091667	14.616667	768.833313	1023.000000	1023.000000	2046.000000
5.540000	0.037759	22.315685	5.640913	2.835593	6.812265	7.026913	0.000000	-10.000000	-0.066667	13.283333	774.000000	1023.000000	1023.000000	2046.000000
5.560000	0.037239	22.008358	5.559727	2.168123	6.770121	7.510388	0.000000	-10.000000	-0.041667	11.783333	778.666687	1023.000000	1023.000000	2046.000000
5.580000	0.037421	22.115866	5.475906	1.956477	6.960564	7.722918	0.000000	-10.000000	-0.016667	10.000000	782.833313	1023.000000	1023.000000	2046.000000
5.600000	0.038080	22.505089	5.447849	2.213431	7.291769	7.552040	0.000000	-10.000000	-0.008333	8.050000	786.333313	1023.000000	1023.000000	2046.000000
5.620000	0.038552	22.784119	5.801520	2.518813	7.292143	7.171643	0.000000	-10.000000	0.000000	6.033333	789.500000	1023.000000	1023.000000	2046.000000
5.640000	0.038799	22.930296	6.038631	2.846161	7.236051	6.809453	0.000000	-10.000000	0.008333	3.466667	791.833313	1023.000000	1023.000000	2046.000000
5.660000	0.038746	22.898834	6.169746	2.712940	7.084156	6.931992	0.000000	-10.000000	0.025000	0.633333	793.333313	1023.000000	1023.000000	2046.000000
5.680000	0.038661	22.848818	6.244507	2.367230	6.913244	7.323836	0.000000	-10.000000	0.058333	-1.916667	793.833313	1023.000000	1023.000000	2046.000000
5.700000	0.038879	22.977741	6.158605	2.051575	6.936585	7.830976	0.000000	-10.000000	0.083333	-4.350000	794.000000	1023.000000	1023.000000	2046.000000
5.720000	0.039655	23.435999	6.083089	2.188249	7.244109	7.920552	0.000000	-10.000000	0.108333	-6.700000	794.000000	1023.000000	1023.000000	2046.000000
5.740000	0.040213	23.765873	6.193816	2.723518	7.377785	7.470754	0.000000	-10.000000	0.116667	-9.166667	794.000000	1023.000000	1023.000000	2046.000000
5.760000	0.040251	23.788166	6.363001	3.169148	7.364996	6.891022	0.000000	-10.000000	0.133333	-11.016666	794.000000	1023.000000	1023.000000	2046.000000
5.780000	0.039687	23.454742	6.367757	3.104432	7.118435	6.864119	0.000000	-10.000000	0.141667	-12.483334	794.000000	1023.000000	1023.000000	2046.000000
5.800000	0.039097	23.106415	6.295809	2.518728	6.878719	7.413158	0.000000	-10.000000	0.166667	-13.800000	790.500000	1023.000000	1023.000000	2046.000000
5.820000	0.039142	23.132812	6.164583	2.293159	6.897876	7.777196	0.000000	-10.000000	0.208333	-15.183333	782.166687	1023.000000	1023.000000	2046.000000
5.840000	0.039553	23.375816	6.105455	2.699855	7.111322	7.459184	0.000000	-10.000000	0.241667	-16.483334	772.000000	1023.000000	1023.000000	2046.000000
5.860000	0.039331	23.244621	6.143447	3.173284	7.157220	6.770671	0.000000	-10.000000	0.283333	-17.833334	763.333313	1023.000000	1023.000000	2046.000000
5.880000	0.038688	22.864416	6.189891	3.334758	6.968719	6.371049	0.000000	-10.000000	0.316667	-19.049999	757.333313	1023.000000	1023.000000	2046.000000
5.900000	0.037776	22.325327	6.202885	2.938689	6.612334	6.571419	0.000000	-10.000000	0.366667	-20.299999	750.833313	1023.000000	1023.000000	2046.000000
5.920000	0.037159	21.960674	6.112290	2.316522	6.355559	7.176303	0.000000	-10.000000	0.400000	-21.433334	744.000000	1023.000000	1023.000000	2046.000000
5.940000	0.037607	22.225536	6.024580	2.272715	6.537439	7.390804	0.000000	-10.000000	0.425000	-22.516666	736.833313	1023.000000	1023.000000	2046.000000
5.960000	0.037974	22.442822	6.036840	2.596813	6.748727	7.060440	0.000000	-10.000000	0.466667	-23.450001	729.500000	1023.000000	1023.000000	2046.000000
5.980000	0.038060	22.493540	6.177900	3.028104	6.845262	6.442276	0.000000	-10.000000	0.508333	-24.316668	721.833313	1023.000000	1023.000000	2046.000000
6.000000	0.037303	22.045818	6.151426	3.161061	6.722275	6.011055	0.000000	-10.000000	0.541667	-25.000000	713.666687	1023.000000	1023.000000	2046.000000
6.020000	0.036358	21.487833	6.140040	2.631191	6.324762	6.391840	0.000000	-10.000000	0.558333	-25.516666	705.333313	1023.000000	1023.000000	2046.000000
6.040000	0.036034	21.295961	6.006412	2.140311	6.106082	7.043156	0.000000	-10.000000	0.566667	-26.083334	696.666687	1023.000000	1023.000000	2046.000000
6.060000	0.035421	20.933882	5.685314	2.305532	5.983794	6.959241	0.000000	-10.000000	0.600000	-26.650000	688.000000	1023.000000	1023.000000	2046.000000
6.080000	0.033572	19.841099	5.432217	2.799510	5.714601	5.894771	0.000000	-10.000000	0.625000	-27.183334	679.000000	1023.000000	1023.000000	2046.000000
6.100000	0.031300	18.498062	5.110394	2.796138	5.408873	5.182659	0.000000	-10.000000	0.650000	-27.516666	670.000000	1023.000000	1023.000000	2046.000000
6.120000	0.029053	17.170588	4.934523	1.974608	4.904307	5.357149	0.000000	-10.000000	0.650000	-27.766666	660.833313	1023.000000	1023.000000	2046.000000
6.140000	0.027778	16.416679	4.764387	1.415547	4.575672	5.661074	0.000000	-10.000000	0.650000	-28.000000	651.666687	1023.000000	1023.000000	2046.000000
6.160000	0.026744	15.805915	4.493239	1.668738	4.511217	5.132720	0.000000	-10.000000	0.658333	-28.033333	642.166687	1023.000000	1023.000000	2046.000000
6.180000	0.023901	14.125601	4.047870	2.056441	4.154358	3.866931	0.000000	-10.000000	0.666667	-28.250000	632.833313	1023.000000	1023.000000	2046.000000
6.200000	0.020556	12.148452	3.589827	2.153202	3.492663	2.912760	0.000000	-10.000000	0.675000	-28.300001	623.333313	1023.000000	1023.000000	2046.000000
6.220000	0.017590	10.395582	3.183672	1.585760	2.749814	2.876336	0.000000	-10.000000	0.691667	-28.766666	614.000000	1023.000000	1023.000000	2046.000000
6.240000	0.015810	9.343414	2.863012	1.028562	2.287434	3.164406	0.000000	-10.000000	0.733333	-29.383333	604.333313	1023.000000	1023.000000	2046.000000
6.260000	0.014859	8.781583	2.475286	0.978263	2.170922	3.157111	0.000000	-10.000000	0.800000	-30.450001	594.500000	1023.000000	1023.000000	2046.000000
6.280000	0.013933	8.234693	2.264630	1.342637	2.088330	2.539095	0.000000	-10.000000	0.841667	-31.299999	584.333313	1023.000000	1023.000000	2046.000000
6.300000	0.012611	7.453248	2.057866	1.704158	2.009086	1.682137	0.000000	-10.000000	0.850000	-31.950001	574.000000	1023.000000	1023.000000	2046.000000
6.320000	0.011500	6.796792	1.929928	1.624479	1.696293	1.546091	0.000000	-10.000000	0.825000	-32.299999	563.333313	1023.000000	1023.000000	2046.000000
6.340000	0.010575	6.250057	1.874611	1.100340	1.305833	1.969273	0.000000	-10.000000	0.816667	-32.366669	552.500000	1023.000000	1023.000000	2046.000000
6.360000	0.010407	6.150715	1.697366	0.844710	1.280567	2.328072	0.000000	-10.000000	0.816667	-32.233334	541.666687	1023.000000	1023.000000	2046.000000
6.380000	0.010017	5.920007	1.453750	0.994687	1.331572	2.139997	0.000000	-10.000000	0.816667	-32.000000	531.000000	1023.000000	1023.000000	2046.000000
6.400000	0.009097	5.376513	1.245734	1.238428	1.359987	1.532364	0.000000	-10.000000	0.816667	-31.700001	520.333313	1023.000000	1023.000000	2046.000000
6.420000	0.007889	4.662428	1.104381	1.246189	1.303214	1.008644	0.000000	-10.000000	0.808333	-31.566668	509.666656	1023.000000	1023.000000	2046.000000
6.440000	0.007095	4.192864	1.107362	0.655051	0.984097	1.446355	0.000000	-10.000000	0.816667	-31.666668	499.000000	1023.000000	1023.000000	2046.000000
6.460000	0.007966	4.708151	1.261573	0.393627	0.826292	2.226659	0.000000	-10.000000	0.825000	-32.233334	488.500000	1023.000000	1023.000000	2046.000000
6.480000	0.009143	5.403646	1.127123	0.949727	1.062111	2.264685	0.000000	-10.000000	0.833333	-32.600002	477.833344	1023.000000	1023.000000	2046.000000
6.500000	0.009145	5.404858	1.087911	1.471571	1.235937	1.609439	0.000000	-10.000000	0.825000	-32.750000	467.000000	1023.000000	1023.000000	2046.000000
6.520000	0.008771	5.183660	1.092671	1.696050	1.205995	1.188944	0.000000	-10.000000	0.825000	-32.500000	456.000000	1023.000000	1023.000000	2046.000000
6.540000	0.008573	5.066669	1.138159	1.253411	1.073375	1.601724	0.000000	-10.000000	0.833333	-32.150002	445.166656	1023.000000	1023.000000	2046.000000
6.560000	0.008056	4.761067	1.067236	0.686572	0.884057	2.123202	0.000000	-10.000000	0.841667	-31.966667	434.333344	1023.000000	1023.000000	2046.000000
6.580000	0.007396	4.370863	0.798269	0.424835	0.922700	2.225060	0.000000	-10.000000	0.833333	-31.850000	423.666656	1023.000000	1023.000000	2046.000000
6.600000	0.005978	3.532787	0.433942	0.437593	1.041877	1.619375	0.000000	-10.000000	0.816667	-31.866667	413.000000	1023.000000	1023.000000	2046.000000
6.620000	0.004008	2.368977	0.256977	0.293763	0.971683	0.846554	0.000000	-10.000000	0.808333	-31.716667	402.333344	1023.000000	1023.000000	2046.000000
6.640000	0.002470	1.459943	0.144097	-0.149045	0.761688	0.703204	0.000000	-10.000000	0.791667	-31.483334	391.833344	1023.000000	1023.000000	2046.000000
6.660000	0.001141	0.674399	0.170065	-1.142310	0.340275	1.306368	0.000000	-10.000000	0.775000	-31.133333	381.166656	1023.000000	1023.000000	2046.000000
6.680000	0.000410	0.242468	-0.155526	-1.543894	0.330569	1.611319	0.000000	-10.000000	0.741667	-30.466667	370.833344	1023.000000	1023.000000	2046.000000
6.700000	-0.000732	-0.432633	-0.527502	-1.468544	0.399055	1.164359	0.000000	-10.000000	0.716667	-30.000000	360.500000	1023.000000	1023.000000	2046.000000
6.720000	-0.002141	-1.265198	-0.676132	-1.488882	0.413989	0.485826	0.000000	-10.000000	0.700000	-29.666668	353.833344	1023.000000	1023.000000	2046.000000
6.740000	-0.002999	-1.772626	-0.637884	-1.585854	0.222928	0.228184	0.000000	-10.000000	0.700000	-29.383333	344.166656	1023.000000	1023.000000	2046.000000
6.760000	-0.003519	-2.079687	-0.686278	-1.889035	0.085936	0.409690	0.000000	-10.000000	0.683333	-28.950001	334.500000	1023.000000	1023.000000	2046.000000
6.780000	-0.004145	-2.449883	-0.696493	-2.537139	-0.180481	0.964229	0.000000	-10.000000	0.658333	-28.500000	321.666656	1023.000000	1023.000000	2046.000000
6.800000	-0.004427	-2.616089	-0.937196	-2.691912	-0.210374	1.223392	0.000000	-10.000000	0.641667	-28.150000	312.000000	1023.000000	1023.000000	2046.000000
6.820000	-0.004956	-2.928814	-1.223832	-2.497747	-0.082585	0.875350	0.000000	-10.000000	0.633333	-28.050001	302.666656	1023.000000	1023.000000	2046.000000
6.840000	-0.005689	-3.361913	-1.370633	-2.355185	0.071081	0.292823	0.000000	-10.000000	0.625000	-27.583334	293.333344	1023.000000	1023.000000	2046.000000
6.860000	-0.006324	-3.737742	-1.305572	-2.461573	-0.041970	0.071372	0.000000	-10.000000	0.591667	-27.333334	284.166656	1023.000000	1023.000000	2046.000000
6.880000	-0.006522	-3.854363	-1.231172	-2.750832	-0.239592	0.367232	0.000000	-10.000000	0.575000	-26.700001	275.000000	1023.000000	1023.000000	2046.000000
6.900000	-0.006896	-4.075582	-1.297510	-3.195838	-0.424371	0.842138	0.000000	-10.000000	0.558333	-26.516666	266.000000	1023.000000	1023.000000	2046.000000
6.920000	-0.006969	-4.118683	-1.514485	-3.263542	-0.405032	1.064376	0.000000	-10.000000	0.558333	-26.333334	260.000000	1023.000000	1023.000000	2046.000000
6.940000	-0.007427	-4.389306	-1.815535	-3.071993	-0.214069	0.712292	0.000000	-10.000000	0.541667	-26.016666	254.166672	1023.000000	1023.000000	2046.000000
6.960000	-0.008167	-4.826785	-1.874131	-2.977794	-0.114070	0.139210	0.000000	-10.000000	0.525000	-25.266666	245.833328	1023.000000	1023.000000	2046.000000
6.980000	-0.008651	-5.112520	-1.804297	-3.087790	-0.167171	-0.053262	0.000000	-10.000000	0.508333	-24.433332	234.833328	1023.000000	1023.000000	2046.000000
7.000000	-0.008842	-5.225356	-1.788329	-3.273530	-0.286259	0.122762	0.000000	-10.000000	0.491667	-23.850000	224.000000	1023.000000	1023.000000	2046.000000
7.020000	-0.009247	-5.465122	-1.744337	-3.686454	-0.584405	0.550073	0.000000	-10.000000	0.475000	-23.450001	216.000000	1023.000000	1023.000000	2046.000000
7.040000	-0.009325	-5.510822	-1.902907	-3.831459	-0.650210	0.873754	0.000000	-10.000000	0.450000	-22.950001	208.000000	1023.000000	1023.000000	2046.000000
7.060000	-0.009427	-5.571420	-2.143086	-3.778823	-0.513285	0.863774	0.000000	-10.000000	0.425000	-22.383333	200.333328	1023.000000	1023.000000	2046.000000
7.080000	-0.010049	-5.939249	-2.321644	-3.606501	-0.386059	0.374955	0.000000	-10.000000	0.400000	-21.983334	192.833328	1023.000000	1023.000000	2046.000000
7.100000	-0.010712	-6.330945	-2.270208	-3.666285	-0.354045	-0.040408	0.000000	-10.000000	0.383333	-21.550001	185.500000	1023.000000	1023.000000	2046.000000
7.120000	-0.011063	-6.538224	-2.208588	-3.839302	-0.465829	-0.024505	0.000000	-10.000000	0.375000	-21.316668	180.500000	1023.000000	1023.000000	2046.000000
7.140000	-0.011257	-6.652685	-2.205084	-4.126931	-0.638632	0.317963	0.000000	-10.000000	0.366667	-20.716667	173.333328	1023.000000	1023.000000	2046.000000
7.160000	-0.011513	-6.804451	-2.271880	-4.411608	-0.801072	0.680108	0.000000	-10.000000	0.358333	-20.216667	166.500000	1023.000000	1023.000000	2046.000000
7.180000	-0.011554	-6.828414	-2.543844	-4.366834	-0.701746	0.784010	0.000000	-10.000000	0.333333	-19.566668	157.500000	1023.000000	1023.000000	2046.000000
7.200000	-0.011748	-6.943004	-2.728670	-4.321954	-0.519235	0.626855	0.000000	-10.000000	0.316667	-19.216667	151.000000	1023.000000	1023.000000	2046.000000
7.220000	-0.012208	-7.214907	-2.839011	-4.267408	-0.399692	0.291205	0.000000	-10.000000	0.283333	-18.733334	144.666672	1023.000000	1023.000000	2046.000000
7.240000	-0.012701	-7.506115	-2.705815	-4.367668	-0.394607	-0.038025	0.000000	-10.000000	0.266667	-18.200001	138.500000	1023.000000	1023.000000	2046.000000
7.260000	-0.012986	-7.674936	-2.633326	-4.451993	-0.437314	-0.152303	0.000000	-10.000000	0.250000	-17.516666	132.500000	1023.000000	1023.000000	2046.000000
7.280000	-0.013555	-8.011152	-2.707143	-4.719118	-0.652443	0.067552	0.000000	-10.000000	0.250000	-17.083334	128.500000	1023.000000	1023.000000	2046.000000
7.300000	-0.014492	-8.564657	-2.911020	-5.092946	-0.846748	0.286057	0.000000	-10.000000	0.233333	-16.433334	122.833336	1023.000000	1023.000000	2046.000000
7.320000	-0.015490	-9.154470	-3.208423	-5.357229	-0.943342	0.354524	0.000000	-10.000000	0.216667	-16.016666	119.166664	1023.000000	1023.000000	2046.000000
7.340000	-0.016450	-9.721779	-3.439295	-5.602928	-1.055659	0.376103	0.000000	-10.000000	0.200000	-15.316667	112.000000	1023.000000	1023.000000	2046.000000
7.360000	-0.016924	-10.002200	-3.600657	-5.677527	-0.916337	0.192321	0.000000	-10.000000	0.200000	-14.950000	106.833336	1023.000000	1023.000000	2046.000000
7.380000	-0.017510	-10.348280	-3.618592	-5.620987	-0.802433	-0.306268	0.000000	-10.000000	0.200000	-14.366667	100.000000	1023.000000	1023.000000	2046.000000
7.400000	-0.017973	-10.622312	-3.559770	-5.605896	-0.838668	-0.617977	0.000000	-10.000000	0.200000	-13.933333	95.166664	1023.000000	1023.000000	2046.000000
7.420000	-0.018819	-11.121797	-3.638820	-5.850948	-1.026382	-0.605647	0.000000	-10.000000	0.183333	-13.383333	90.500000	1023.000000	1023.000000	2046.000000
7.440000	-0.019998	-11.818601	-3.876587	-6.240190	-1.251279	-0.450545	0.000000	-10.000000	0.158333	-12.866667	86.166664	1023.000000	1023.000000	2046.000000
7.460000	-0.021096	-12.467459	-4.130590	-6.529482	-1.580186	-0.227201	0.000000	-10.000000	0.133333	-12.483334	83.333336	1023.000000	1023.000000	2046.000000
7.480000	-0.022081	-13.050058	-4.510067	-6.445488	-1.685800	-0.408704	0.000000	-10.000000	0.108333	-11.383333	79.333336	1023.000000	1023.000000	2046.000000
7.500000	-0.024069	-14.224823	-4.962414	-6.354012	-1.848388	-1.060010	0.000000	-10.000000	0.083333	-9.916667	75.500000	1023.000000	1023.000000	2046.000000
7.520000	-0.027196	-16.072994	-5.352564	-6.579171	-2.248422	-1.892838	0.000000	-10.000000	0.075000	-8.083334	70.833336	1023.000000	1023.000000	2046.000000
7.540000	-0.029809	-17.617086	-5.752497	-6.724058	-2.620572	-2.519960	0.000000	-10.000000	0.083333	-7.166667	68.833336	1023.000000	1023.000000	2046.000000
7.560000	-0.031498	-18.615099	-6.219211	-6.884007	-2.921586	-2.590294	0.000000	-10.000000	0.100000	-7.066667	67.166664	1023.000000	1023.000000	2046.000000
7.580000	-0.032160	-19.006804	-6.515206	-7.034960	-3.193101	-2.263536	0.000000	-10.000000	0.100000	-8.116667	64.666664	1023.000000	1023.000000	2046.000000
7.600000	-0.032472	-19.190800	-6.687303	-6.961020	-3.468073	-2.074404	0.000000	-10.000000	0.100000	-9.350000	61.000000	1023.000000	1023.000000	2046.000000
7.620000	-0.032712	-19.332966	-6.873486	-6.778876	-3.232103	-2.448501	0.000000	-10.000000	0.100000	-10.283334	57.000000	1023.000000	1023.000000	2046.000000
7.640000	-0.033164	-19.600143	-6.691853	-6.724726	-3.284399	-2.899166	0.000000	-10.000000	0.091667	-10.233334	53.500000	1023.000000	1023.000000	2046.000000
7.660000	-0.033151	-19.592220	-6.804654	-6.571827	-3.247107	-2.968632	0.000000	-10.000000	0.083333	-10.000000	51.166668	1023.000000	1023.000000	2046.000000
7.680000	-0.033293	-19.676226	-7.000077	-6.700927	-3.460839	-2.514382	0.000000	-10.000000	0.083333	-9.450000	49.000000	1023.000000	1023.000000	2046.000000
7.700000	-0.033316	-19.689896	-7.106203	-6.780855	-3.629544	-2.173294	0.000000	-10.000000	0.083333	-8.616667	46.000000	1023.000000	1023.000000	2046.000000
7.720000	-0.033376	-19.725250	-7.181897	-6.785909	-3.425405	-2.332040	0.000000	-10.000000	0.083333	-7.783333	43.000000	1023.000000	1023.000000	2046.000000
7.740000	-0.033686	-19.908560	-7.043934	-6.878881	-3.275629	-2.710117	0.000000	-10.000000	0.066667	-7.150000	40.166668	1023.000000	1023.000000	2046.000000
7.760000	-0.033327	-19.696140	-6.925065	-6.770061	-3.195568	-2.805446	0.000000	-10.000000	0.058333	-6.950000	38.666668	1023.000000	1023.000000	2046.000000
7.780000	-0.031934	-18.872780	-6.808025	-6.483138	-3.226538	-2.355080	0.000000	-10.000000	0.066667	-7.183333	35.500000	1023.000000	1023.000000	2046.000000
7.800000	-0.030833	-18.222448	-6.750918	-6.390863	-3.253912	-1.826755	0.000000	-10.000000	0.083333	-7.566667	33.166668	1023.000000	1023.000000	2046.000000
7.820000	-0.029804	-17.614281	-6.617034	-6.292920	-3.153216	-1.551111	0.000000	-10.000000	0.091667	-8.133333	30.666666	1023.000000	1023.000000	2046.000000
7.840000	-0.029365	-17.354784	-6.476262	-6.313018	-2.885716	-1.679789	0.000000	-10.000000	0.075000	-7.933333	29.000000	1023.000000	1023.000000	2046.000000
7.860000	-0.029600	-17.493647	-6.249096	-6.554507	-2.638921	-2.051124	0.000000	-10.000000	0.058333	-7.483334	25.666666	1023.000000	1023.000000	2046.000000
7.880000	-0.029595	-17.490440	-6.261584	-6.561158	-2.469704	-2.197994	0.000000	-10.000000	0.050000	-6.900000	23.166666	1023.000000	1023.000000	2046.000000
7.900000	-0.029961	-17.706739	-6.319836	-6.843980	-2.649007	-1.893917	0.000000	-10.000000	0.050000	-6.666667	20.833334	1023.000000	1023.000000	2046.000000
7.920000	-0.030502	-18.026770	-6.401329	-7.203624	-2.847179	-1.574638	0.000000	-10.000000	0.050000	-6.833333	18.500000	1023.000000	1023.000000	2046.000000
7.940000	-0.031129	-18.397202	-6.463269	-7.449512	-2.774283	-1.710136	0.000000	-10.000000	0.050000	-6.833333	15.500000	1023.000000	1023.000000	2046.000000
7.960000	-0.032418	-19.158831	-6.320053	-7.840868	-2.738258	-2.259652	0.000000	-10.000000	0.050000	-6.816667	13.166667	1023.000000	1023.000000	2046.000000
7.980000	-0.033027	-19.518671	-6.483213	-7.897528	-2.594655	-2.543276	0.000000	-10.000000	0.050000	-6.433333	11.666667	1023.000000	1023.000000	2046.000000
8.000000	-0.033652	-19.888140	-6.630475	-8.102704	-2.704906	-2.450055	0.000000	-10.000000	0.050000	-5.800000	10.166667	1023.000000	1023.000000	2046.000000
8.020000	-0.034178	-20.199251	-6.742124	-8.474178	-2.978916	-2.004032	0.000000	-10.000000	0.041667	-4.816667	8.166667	1023.000000	1023.000000	2046.000000
8.040000	-0.034513	-20.397032	-6.710118	-8.731124	-3.061131	-1.894659	0.000000	-10.000000	0.041667	-3.733333	6.500000	1023.000000	1023.000000	2046.000000
8.060000	-0.034663	-20.485907	-6.608209	-8.822730	-2.912149	-2.142820	0.000000	-10.000000	0.033333	-2.933333	5.166667	1023.000000	1023.000000	2046.000000
8.080000	-0.034915	-20.634846	-6.504306	-8.865155	-2.723693	-2.541692	0.000000	-10.000000	0.033333	-2.350000	4.166667	1023.000000	1023.000000	2046.000000
8.100000	-0.034712	-20.514769	-6.626631	-8.687783	-2.572481	-2.627872	0.000000	-10.000000	0.025000	-2.016667	3.500000	1023.000000	1023.000000	2046.000000
8.120000	-0.034514	-20.397726	-6.711723	-8.876745	-2.733951	-2.075307	0.000000	-10.000000	0.033333	-1.833333	3.166667	1023.000000	1023.000000	2046.000000
8.140000	-0.034272	-20.254786	-6.488557	-9.062280	-2.913406	-1.790544	0.000000	-10.000000	0.041667	-1.850000	3.000000	1023.000000	1023.000000	2046.000000
8.160000	-0.034135	-20.173838	-6.407921	-9.030706	-2.679924	-2.055285	0.000000	-10.000000	0.050000	-1.950000	2.833333	1023.000000	1023.000000	2046.000000
8.180000	-0.033794	-19.971958	-6.325654	-8.825711	-2.399400	-2.421195	0.000000	-10.000000	0.050000	-2.050000	2.333333	1023.000000	1023.000000	2046.000000
8.200000	-0.033322	-19.693304	-6.452492	-8.632166	-2.333954	-2.274693	0.000000	-10.000000	0.041667	-2.133333	1.666667	1023.000000	1023.000000	2046.000000
8.220000	-0.033078	-19.548809	-6.437398	-8.752833	-2.525690	-1.832887	0.000000	-10.000000	0.041667	-2.233333	0.833333	1023.000000	1023.000000	2046.000000
8.240000	-0.032774	-19.369455	-6.183716	-8.967103	-2.694419	-1.524218	0.000000	-10.000000	0.041667	-2.366667	0.333333	1023.000000	1023.000000	2046.000000
8.260000	-0.032643	-19.292164	-6.068834	-8.939466	-2.474975	-1.808889	0.000000	-10.000000	0.050000	-2.500000	-0.166667	1023.000000	1023.000000	2046.000000
8.280000	-0.032403	-19.149879	-6.063431	-8.763390	-2.204292	-2.118768	0.000000	-10.000000	0.050000	-2.650000	-0.666667	1023.000000	1023.000000	2046.000000
8.300000	-0.031816	-18.802973	-6.235939	-8.454366	-2.011847	-2.100821	0.000000	-10.000000	0.050000	-2.733333	-1.500000	1023.000000	1023.000000	2046.000000
8.320000	-0.031703	-18.736565	-6.183486	-8.644427	-2.283291	-1.625359	0.000000	-10.000000	0.050000	-2.733333	-2.500000	1023.000000	1023.000000	2046.000000
8.340000	-0.031346	-18.525459	-5.902752	-8.856690	-2.518165	-1.247852	0.000000	-10.000000	0.050000	-2.616667	-3.333333	1023.000000	1023.000000	2046.000000
8.360000	-0.031038	-18.343443	-5.788446	-8.788062	-2.239455	-1.527479	0.000000	-10.000000	0.050000	-2.433333	-4.166667	1023.000000	1023.000000	2046.000000
8.380000	-0.030720	-18.155336	-5.817974	-8.582964	-1.905357	-1.849041	0.000000	-10.000000	0.050000	-2.133333	-5.000000	1023.000000	1023.000000	2046.000000
8.400000	-0.030252	-17.878693	-6.042290	-8.282835	-1.808441	-1.745127	0.000000	-10.000000	0.050000	-1.766667	-5.666667	1023.000000	1023.000000	2046.000000
8.420000	-0.030100	-17.789143	-5.878649	-8.525812	-2.092763	-1.291918	0.000000	-10.000000	0.050000	-1.400000	-6.000000	1023.000000	1023.000000	2046.000000
8.440000	-0.029803	-17.613451	-5.599977	-8.704032	-2.211119	-1.098323	0.000000	-10.000000	0.050000	-0.983333	-6.000000	1023.000000	1023.000000	2046.000000
8.460000	-0.029699	-17.552073	-5.533789	-8.742024	-1.934057	-1.342204	0.000000	-10.000000	0.041667	-0.533333	-6.000000	1023.000000	1023.000000	2046.000000
8.480000	-0.029162	-17.234919	-5.713715	-8.228580	-1.602639	-1.689983	0.000000	-10.000000	0.025000	-0.166667	-6.000000	1023.000000	1023.000000	2046.000000
8.500000	-0.028959	-17.114742	-5.770025	-8.236387	-1.734469	-1.373862	0.000000	-10.000000	0.025000	0.000000	-6.000000	1023.000000	1023.000000	2046.000000
8.520000	-0.028838	-17.043547	-5.423911	-8.659565	-2.117417	-0.842654	0.000000	-10.000000	0.025000	0.000000	-6.000000	1023.000000	1023.000000	2046.000000
8.540000	-0.028627	-16.918264	-5.267346	-8.703878	-2.034587	-0.912451	0.000000	-10.000000	0.041667	0.000000	-6.000000	1023.000000	1023.000000	2046.000000
8.560000	-0.028344	-16.751049	-5.383398	-8.339711	-1.584716	-1.443224	0.000000	-10.000000	0.041667	0.000000	-6.000000	1023.000000	1023.000000	2046.000000
8.580000	-0.027843	-16.455217	-5.620702	-7.963476	-1.434940	-1.436101	0.000000	-10.000000	0.050000	0.000000	-6.000000	1023.000000	1023.000000	2046.000000
8.600000	-0.027969	-16.529934	-5.432262	-8.298322	-1.784208	-1.015143	0.000000	-10.000000	0.050000	-0.516667	-6.000000	1023.000000	1023.000000	2046.000000
8.620000	-0.027777	-16.416283	-5.087934	-8.633294	-2.077410	-0.617646	0.000000	-10.000000	0.041667	-1.083333	-6.000000	1023.000000	1023.000000	2046.000000
8.640000	-0.027749	-16.399851	-5.088187	-8.621968	-1.962919	-0.726776	0.000000	-10.000000	0.041667	-1.550000	-6.000000	1023.000000	1023.000000	2046.000000
8.660000	-0.028077	-16.593538	-5.376887	-8.425056	-1.582334	-1.209260	0.000000	-10.000000	0.041667	-1.400000	-6.000000	1023.000000	1023.000000	2046.000000
8.680000	-0.028909	-17.085255	-5.714870	-8.240953	-1.516266	-1.613164	0.000000	-10.000000	0.041667	-1.000000	-6.000000	1023.000000	1023.000000	2046.000000
8.700000	-0.029731	-17.570818	-5.852592	-8.375895	-1.715624	-1.626708	0.000000	-10.000000	0.033333	-0.533333	-6.000000	1023.000000	1023.000000	2046.000000
8.720000	-0.030816	-18.212019	-5.767831	-8.965214	-2.159968	-1.319007	0.000000	-10.000000	0.033333	-0.166667	-6.000000	1023.000000	1023.000000	2046.000000
8.740000	-0.030836	-18.224089	-5.450684	-9.405801	-2.351541	-1.016063	0.000000	-10.000000	0.041667	0.000000	-6.000000	1023.000000	1023.000000	2046.000000
8.760000	-0.030625	-18.099535	-5.505890	-9.186053	-2.088494	-1.319099	0.000000	-10.000000	0.050000	0.000000	-6.000000	1023.000000	1023.000000	2046.000000
8.780000	-0.030135	-17.809860	-5.829103	-8.700559	-1.627011	-1.653186	0.000000	-10.000000	0.050000	0.000000	-6.000000	1023.000000	1023.000000	2046.000000
8.800000	-0.030488	-18.018682	-6.062309	-8.452865	-1.664345	-1.839164	0.000000	-10.000000	0.041667	0.000000	-6.000000	1023.000000	1023.000000	2046.000000
8.820000	-0.031469	-18.598045	-5.907393	-8.988787	-2.274637	-1.427230	0.000000	-10.000000	0.041667	0.000000	-6.000000	1023.000000	1023.000000	2046.000000
8.840000	-0.032094	-18.967325	-5.764214	-9.260754	-2.528712	-1.413646	0.000000	-10.000000	0.025000	0.666667	-6.000000	1023.000000	1023.000000	2046.000000
8.860000	-0.032916	-19.453588	-6.199642	-8.947652	-2.178673	-2.127622	0.000000	-10.000000	0.016667	1.700000	-6.000000	1023.000000	1023.000000	2046.000000
8.880000	-0.034366	-20.310392	-6.848493	-8.402440	-2.245355	-2.814104	0.000000	-10.000000	-0.008333	3.150000	-6.000000	1023.000000	1023.000000	2046.000000
8.900000	-0.037072	-21.909428	-7.145104	-8.844509	-3.100787	-2.819028	0.000000	-10.000000	-0.008333	4.516666	-6.000000	1023.000000	1023.000000	2046.000000
8.920000	-0.039238	-23.189791	-7.188940	-9.496791	-3.864573	-2.639487	0.000000	-10.000000	-0.008333	5.650000	-6.000000	1023.000000	1023.000000	2046.000000
8.940000	-0.040095	-23.696096	-7.622534	-9.335112	-3.700201	-3.038250	0.000000	-10.000000	0.000000	5.816667	-6.000000	1023.000000	1023.000000	2046.000000
8.960000	-0.039903	-23.582628	-8.060706	-8.710214	-3.183733	-3.627975	0.000000	-10.000000	0.008333	4.866667	-6.000000	1023.000000	1023.000000	2046.000000
8.980000	-0.039870	-23.563393	-8.109074	-8.488498	-3.443447	-3.522375	0.000000	-10.000000	0.016667	3.416667	-6.000000	1023.000000	1023.000000	2046.000000
9.000000	-0.040049	-23.669205	-7.783027	-8.866257	-3.980480	-3.039442	0.000000	-10.000000	0.033333	2.500000	-6.000000	1023.000000	1023.000000	2046.000000
9.020000	-0.039803	-23.523367	-7.658086	-9.048985	-4.080301	-2.735996	0.000000	-10.000000	0.025000	2.533334	-6.000000	1023.000000	1023.000000	2046.000000
9.040000	-0.039212	-23.174038	-7.954930	-8.597230	-3.461114	-3.160765	0.000000	-10.000000	0.008333	3.533334	-6.000000	1023.000000	1023.000000	2046.000000
9.060000	-0.038535	-22.774326	-8.215419	-8.077624	-3.048143	-3.433141	0.000000	-10.000000	-0.016667	5.366667	-6.000000	1023.000000	1023.000000	2046.000000
9.080000	-0.038256	-22.609190	-8.157187	-8.002531	-3.241411	-3.208060	0.000000	-10.000000	-0.025000	7.466667	-6.000000	1023.000000	1023.000000	2046.000000
9.100000	-0.038523	-22.767351	-7.767846	-8.596494	-3.789887	-2.613124	0.000000	-10.000000	-0.033333	9.500000	-6.000000	1023.000000	1023.000000	2046.000000
9.120000	-0.037977	-22.444452	-7.589593	-8.928876	-3.772914	-2.153070	0.000000	-10.000000	-0.050000	10.933333	-6.000000	1023.000000	1023.000000	2046.000000
9.140000	-0.036622	-21.643774	-7.805731	-8.472545	-2.959558	-2.405940	0.000000	-10.000000	-0.075000	11.966667	-6.000000	1023.000000	1023.000000	2046.000000
9.160000	-0.034731	-20.526217	-7.688527	-7.665759	-2.561880	-2.610051	0.000000	-10.000000	-0.091667	12.533334	-1.333333	1023.000000	1023.000000	2046.000000
9.180000	-0.033348	-19.708580	-7.223954	-7.627433	-2.814549	-2.042644	0.000000	-10.000000	-0.100000	13.216666	11.000000	1023.000000	1023.000000	2046.000000
9.200000	-0.032432	-19.167217	-6.531860	-8.097897	-3.188031	-1.349430	0.000000	-10.000000	-0.100000	13.616667	23.333334	1023.000000	1023.000000	2046.000000
9.220000	-0.030761	-18.179886	-6.677032	-7.720154	-2.252186	-1.530515	0.000000	-10.000000	-0.100000	13.950000	31.000000	1023.000000	1023.000000	2046.000000
9.240000	-0.029731	-17.571262	-6.717463	-7.295174	-1.664685	-1.893942	0.000000	-10.000000	-0.116667	14.150000	32.666668	1023.000000	1023.000000	2046.000000
9.260000	-0.029492	-17.429893	-6.293128	-7.590565	-1.965579	-1.580622	0.000000	-10.000000	-0.133333	14.666667	35.833332	1023.000000	1023.000000	2046.000000
9.280000	-0.029535	-17.455442	-5.750824	-8.350194	-2.402002	-0.952423	0.000000	-10.000000	-0.150000	14.850000	40.666668	1023.000000	1023.000000	2046.000000
9.300000	-0.028733	-16.981472	-6.009474	-8.161388	-1.657783	-1.152826	0.000000	-10.000000	-0.150000	15.383333	45.500000	1023.000000	1023.000000	2046.000000
9.320000	-0.028351	-16.755362	-6.213068	-7.703813	-1.037074	-1.801406	0.000000	-10.000000	-0.158333	15.733334	50.500000	1023.000000	1023.000000	2046.000000
9.340000	-0.028694	-16.958382	-5.915614	-8.043071	-1.466939	-1.532758	0.000000	-10.000000	-0.175000	16.683334	55.833332	1023.000000	1023.000000	2046.000000
9.360000	-0.029383	-17.365469	-5.434363	-9.049449	-2.087361	-0.794295	0.000000	-10.000000	-0.208333	17.700001	61.166668	1023.000000	1023.000000	2046.000000
9.380000	-0.028640	-16.926130	-5.661669	-8.960163	-1.469630	-0.834668	0.000000	-10.000000	-0.241667	18.950001	67.000000	1023.000000	1023.000000	2046.000000
9.400000	-0.027815	-16.438683	-5.906708	-8.478004	-0.680958	-1.373013	0.000000	-10.000000	-0.275000	20.333334	73.000000	1023.000000	1023.000000	2046.000000
9.420000	-0.027560	-16.287819	-5.622015	-8.384770	-0.915183	-1.365851	0.000000	-10.000000	-0.316667	21.383333	79.666664	1023.000000	1023.000000	2046.000000
9.440000	-0.027325	-16.149183	-5.024143	-9.074873	-1.442090	-0.608076	0.000000	-10.000000	-0.341667	22.383333	86.666664	1023.000000	1023.000000	2046.000000
9.460000	-0.026270	-15.525514	-4.916030	-9.166292	-1.169920	-0.273270	0.000000	-10.000000	-0.358333	23.133333	94.000000	1023.000000	1023.000000	2046.000000
9.480000	-0.024907	-14.719922	-5.129738	-8.629063	-0.266424	-0.694698	0.000000	-10.000000	-0.366667	23.883333	101.500000	1023.000000	1023.000000	2046.000000
9.500000	-0.023638	-13.969895	-4.998143	-8.098177	0.057691	-0.931266	0.000000	-10.000000	-0.383333	24.316668	109.166664	1023.000000	1023.000000	2046.000000
9.520000	-0.022905	-13.536752	-4.419949	-8.338092	-0.404338	-0.374373	0.000000	-10.000000	-0.408333	24.750000	117.333336	1023.000000	1023.000000	2046.000000
9.540000	-0.021695	-12.821497	-3.886350	-8.774590	-0.642802	0.482246	0.000000	-10.000000	-0.425000	25.133333	125.666664	1023.000000	1023.000000	2046.000000
9.560000	-0.019645	-11.610189	-4.124982	-8.121671	0.330514	0.305949	0.000000	-10.000000	-0.433333	25.616667	134.166672	1023.000000	1023.000000	2046.000000
9.580000	-0.018170	-10.738209	-4.077507	-7.366433	0.881973	-0.176242	0.000000	-10.000000	-0.433333	25.983334	142.500000	1023.000000	1023.000000	2046.000000
9.600000	-0.017318	-10.234730	-3.387260	-7.583417	0.292279	0.443669	0.000000	-10.000000	-0.441667	26.250000	151.166672	1023.000000	1023.000000	2046.000000
9.620000	-0.015921	-9.409200	-2.856234	-7.915446	0.093204	1.269277	0.000000	-10.000000	-0.450000	26.516666	159.833328	1023.000000	1023.000000	2046.000000
9.640000	-0.013954	-8.246655	-3.104612	-7.321884	1.087491	1.092349	0.000000	-10.000000	-0.475000	26.700001	168.666672	1023.000000	1023.000000	2046.000000
9.660000	-0.012508	-7.392426	-3.159194	-6.651301	1.729196	0.688873	0.000000	-10.000000	-0.483333	27.066668	177.500000	1023.000000	1023.000000	2046.000000
9.680000	-0.011138	-6.582442	-2.622532	-6.312818	1.446581	0.906328	0.000000	-10.000000	-0.500000	27.383333	186.500000	1023.000000	1023.000000	2046.000000
9.700000	-0.010132	-5.987807	-1.979893	-6.796615	0.982026	1.806674	0.000000	-10.000000	-0.500000	27.866667	195.500000	1023.000000	1023.000000	2046.000000
9.720000	-0.008535	-5.044191	-1.818087	-6.787260	1.201806	2.359350	0.000000	-10.000000	-0.500000	28.066668	204.666672	1023.000000	1023.000000	2046.000000
9.740000	-0.006532	-3.860583	-1.989038	-6.154478	2.090920	2.192012	0.000000	-10.000000	-0.516667	28.299999	214.000000	1023.000000	1023.000000	2046.000000
9.760000	-0.004785	-2.827900	-1.935642	-5.471369	2.702109	1.877003	0.000000	-10.000000	-0.533333	28.549999	223.500000	1023.000000	1023.000000	2046.000000
9.780000	-0.003521	-2.080855	-1.690735	-5.044720	2.807447	1.847153	0.000000	-10.000000	-0.566667	28.983334	233.000000	1023.000000	1023.000000	2046.000000
9.800000	-0.002415	-1.427494	-1.177695	-4.997985	2.446755	2.301432	0.000000	-10.000000	-0.583333	29.433334	242.666672	1023.000000	1023.000000	2046.000000
9.820000	-0.001456	-0.860423	-0.592863	-5.475652	2.043310	3.164782	0.000000	-10.000000	-0.591667	29.883333	252.500000	1023.000000	1023.000000	2046.000000
9.840000	0.000141	0.083222	-0.501554	-5.425125	2.293860	3.716041	0.000000	-10.000000	-0.591667	30.116667	262.500000	1023.000000	1023.000000	2046.000000
9.860000	0.001761	1.040762	-0.762271	-4.789249	3.241330	3.350952	0.000000	-10.000000	-0.591667	30.333334	272.500000	1023.000000	1023.000000	2046.000000
9.880000	0.003168	1.872502	-0.659202	-4.053752	3.661068	2.924388	0.000000	-10.000000	-0.600000	30.466667	282.500000	1023.000000	1023.000000	2046.000000
9.900000	0.004342	2.566152	-0.224714	-3.771981	3.460186	3.102660	0.000000	-10.000000	-0.616667	30.933332	292.500000	1023.000000	1023.000000	2046.000000
9.920000	0.005082	3.003295	0.371460	-4.225402	2.882045	3.975192	0.000000	-10.000000	-0.633333	31.299999	302.666656	1023.000000	1023.000000	2046.000000
9.940000	0.006589	3.894243	0.488863	-4.260704	3.181006	4.485077	0.000000	-10.000000	-0.650000	31.816668	313.000000	1023.000000	1023.000000	2046.000000
9.960000	0.007949	4.697811	0.206509	-3.706686	3.957989	4.239998	0.000000	-10.000000	-0.666667	31.833334	323.666656	1023.000000	1023.000000	2046.000000
9.980000	0.008574	5.067419	0.125140	-2.960510	4.287153	3.615636	0.000000	-10.000000	-0.683333	32.066666	334.333344	1023.000000	1023.000000	2046.000000
10.000000	0.008118	4.797616	0.582142	-3.254666	3.465419	4.004722	0.000000	-10.000000	-0.700000	32.200001	345.000000	1023.000000	1023.000000	2046.000000
10.020000	0.007668	4.531727	0.780725	-3.982066	3.106736	4.626332	0.000000	-10.000000	-0.716667	32.616669	355.666656	1023.000000	1023.000000	2046.000000
10.040000	0.008205	4.849116	0.379935	-3.858672	3.823585	4.504268	0.000000	-10.000000	-0.708333	32.850002	366.500000	1023.000000	1023.000000	2046.000000
10.060000	0.009367	5.536147	0.364657	-3.361681	4.498834	4.034337	0.000000	-10.000000	-0.716667	32.950001	377.500000	1023.000000	1023.000000	2046.000000
10.080000	0.010627	6.280741	0.784305	-2.874608	4.477963	3.893081	0.000000	-10.000000	-0.708333	32.966667	388.500000	1023.000000	1023.000000	2046.000000
10.100000	0.011970	7.074011	1.403122	-2.952475	4.003620	4.619744	0.000000	-10.000000	-0.725000	32.916668	399.500000	1023.000000	1023.000000	2046.000000
10.120000	0.013368	7.900222	1.669089	-3.081668	3.909415	5.403386	0.000000	-10.000000	-0.733333	33.066669	410.500000	1023.000000	1023.000000	2046.000000
10.140000	0.014566	8.608375	1.398780	-2.570596	4.617400	5.162790	0.000000	-10.000000	-0.750000	33.366669	421.500000	1023.000000	1023.000000	2046.000000
10.160000	0.014666	8.667354	1.187638	-1.954475	5.028110	4.406081	0.000000	-10.000000	-0.775000	33.983334	432.500000	1023.000000	1023.000000	2046.000000
10.180000	0.014428	8.526844	1.397348	-1.477037	4.719398	3.887135	0.000000	-10.000000	-0.791667	34.516666	443.666656	1023.000000	1023.000000	2046.000000
10.200000	0.013408	7.924396	1.647522	-1.782495	3.808097	4.251271	0.000000	-10.000000	-0.791667	34.816666	455.166656	1023.000000	1023.000000	2046.000000
10.220000	0.011940	7.056435	1.435306	-2.332645	3.307307	4.646466	0.000000	-10.000000	-0.766667	34.633335	466.833344	1023.000000	1023.000000	2046.000000
10.240000	0.011277	6.664694	0.757147	-2.095193	3.805295	4.197445	0.000000	-10.000000	-0.716667	34.350002	478.500000	1023.000000	1023.000000	2046.000000
10.260000	0.011155	6.592382	0.488240	-1.543977	4.149354	3.498765	0.000000	-10.000000	-0.675000	33.466667	489.833344	1023.000000	1023.000000	2046.000000
10.280000	0.011705	6.917802	0.694663	-1.184104	4.002983	3.404261	0.000000	-10.000000	-0.625000	32.366669	501.166656	1023.000000	1023.000000	2046.000000
10.300000	0.012324	7.283455	1.205337	-1.440336	3.450172	4.068283	0.000000	-10.000000	-0.591667	31.150002	512.000000	1023.000000	1023.000000	2046.000000
10.320000	0.013013	7.690851	1.328769	-1.751510	3.373825	4.739767	0.000000	-10.000000	-0.566667	30.383333	522.833313	1023.000000	1023.000000	2046.000000
10.340000	0.014285	8.442531	0.973901	-1.302232	4.123997	4.646864	0.000000	-10.000000	-0.583333	30.066668	533.166687	1023.000000	1023.000000	2046.000000
10.360000	0.015131	8.942340	0.716739	-0.550073	4.724271	4.051404	0.000000	-10.000000	-0.583333	30.133333	543.500000	1023.000000	1023.000000	2046.000000
10.380000	0.016081	9.503582	1.057996	-0.208918	4.579623	4.074882	0.000000	-10.000000	-0.591667	30.366667	553.500000	1023.000000	1023.000000	2046.000000
10.400000	0.016915	9.996984	1.500147	-0.300474	4.147434	4.649878	0.000000	-10.000000	-0.583333	30.783333	563.500000	1023.000000	1023.000000	2046.000000
10.420000	0.017580	10.389610	1.763666	-0.858358	3.990752	5.493550	0.000000	-10.000000	-0.600000	30.883333	573.500000	1023.000000	1023.000000	2046.000000
10.440000	0.018779	11.098120	1.615970	-0.804337	4.478552	5.807935	0.000000	-10.000000	-0.600000	31.066668	583.666687	1023.000000	1023.000000	2046.000000
10.460000	0.019916	11.770561	1.334766	-0.246958	5.214974	5.467779	0.000000	-10.000000	-0.591667	30.950001	594.000000	1023.000000	1023.000000	2046.000000
10.480000	0.021872	12.926570	1.623804	0.499003	5.602539	5.201223	0.000000	-10.000000	-0.575000	30.866667	604.333313	1023.000000	1023.000000	2046.000000
10.500000	0.023913	14.132711	2.197428	0.893465	5.379024	5.662794	0.000000	-10.000000	-0.566667	30.466667	614.833313	1023.000000	1023.000000	2046.000000
10.520000	0.025895	15.303881	2.893909	0.748361	5.053831	6.607779	0.000000	-10.000000	-0.566667	30.233334	625.166687	1023.000000	1023.000000	2046.000000
10.540000	0.028215	16.675343	3.122660	0.848403	5.519322	7.184958	0.000000	-10.000000	-0.566667	30.166666	635.500000	1023.000000	1023.000000	2046.000000
10.560000	0.030136	17.810179	3.082756	1.447539	6.385045	6.894840	0.000000	-10.000000	-0.541667	30.100000	645.500000	1023.000000	1023.000000	2046.000000
10.580000	0.031625	18.690599	3.425837	2.089015	6.742449	6.433300	0.000000	-10.000000	-0.533333	29.733334	655.500000	1023.000000	1023.000000	2046.000000
10.600000	0.032645	19.293390	4.056725	1.998674	6.374026	6.863965	0.000000	-10.000000	-0.516667	29.200001	665.500000	1023.000000	1023.000000	2046.000000
10.620000	0.032829	19.402185	4.471735	1.246332	6.020764	7.663353	0.000000	-10.000000	-0.516667	28.850000	675.166687	1023.000000	1023.000000	2046.000000
10.640000	0.033265	19.659418	4.044493	1.434082	6.763002	7.417841	0.000000	-10.000000	-0.508333	28.766666	684.833313	1023.000000	1023.000000	2046.000000
10.660000	0.033606	19.860884	4.087058	1.921599	7.089542	6.762685	0.000000	-10.000000	-0.508333	28.583334	694.333313	1023.000000	1023.000000	2046.000000
10.680000	0.034356	20.304607	4.608841	2.025935	6.754686	6.915146	0.000000	-10.000000	-0.508333	28.400000	704.000000	1023.000000	1023.000000	2046.000000
10.700000	0.034559	20.424456	5.047676	1.416578	6.305231	7.654973	0.000000	-10.000000	-0.475000	27.883333	713.500000	1023.000000	1023.000000	2046.000000
10.720000	0.035111	20.750879	4.886508	1.225284	6.776025	7.863061	0.000000	-10.000000	-0.441667	27.366667	722.833313	1023.000000	1023.000000	2046.000000
10.740000	0.035622	21.052597	4.668129	1.770758	7.326898	7.286812	0.000000	-10.000000	-0.400000	26.700001	732.000000	1023.000000	1023.000000	2046.000000
10.760000	0.036771	21.731644	5.072712	2.322422	7.350761	6.985748	0.000000	-10.000000	-0.375000	25.716667	741.000000	1023.000000	1023.000000	2046.000000
10.780000	0.037768	22.320980	5.732024	2.109830	6.863572	7.615553	0.000000	-10.000000	-0.350000	24.816668	749.833313	1023.000000	1023.000000	2046.000000
10.800000	0.038602	22.814001	5.973212	1.640436	6.828074	8.372277	0.000000	-10.000000	-0.300000	23.400000	758.500000	1023.000000	1023.000000	2046.000000
10.820000	0.039643	23.428919	5.647667	2.056174	7.492987	8.232092	0.000000	-10.000000	-0.250000	22.066668	766.500000	1023.000000	1023.000000	2046.000000
10.840000	0.040797	24.111202	5.758344	2.711411	7.853880	7.787566	0.000000	-10.000000	-0.200000	20.366667	774.166687	1023.000000	1023.000000	2046.000000
10.860000	0.042274	24.984198	6.371489	3.081312	7.622109	7.909287	0.000000	-10.000000	-0.166667	18.900000	781.000000	1023.000000	1023.000000	2046.000000
10.880000	0.043007	25.417332	6.730987	2.694879	7.327363	8.664104	0.000000	-10.000000	-0.116667	17.133333	787.500000	1023.000000	1023.000000	2046.000000
10.900000	0.043643	25.792967	6.612934	2.590506	7.671051	8.918475	0.000000	-10.000000	-0.066667	14.983334	793.500000	1023.000000	1023.000000	2046.000000
10.920000	0.044408	26.244862	6.397527	3.197258	8.212032	8.438045	0.000000	-10.000000	-0.025000	12.516666	799.000000	1023.000000	1023.000000	2046.000000
10.940000	0.045214	26.721500	6.722597	3.781442	8.156201	8.061260	0.000000	-10.000000	0.000000	10.033334	803.833313	1023.000000	1023.000000	2046.000000
10.960000	0.045855	27.100042	7.218132	3.669999	7.804505	8.407406	0.000000	-10.000000	0.025000	7.316667	807.500000	1023.000000	1023.000000	2046.000000
10.980000	0.045957	27.160627	7.414088	3.158751	7.570886	9.016902	0.000000	-10.000000	0.050000	3.783333	810.333313	1023.000000	1023.000000	2046.000000
11.000000	0.045924	27.140789	6.997802	3.055084	7.961535	9.126368	0.000000	-10.000000	0.075000	0.233333	812.000000	1023.000000	1023.000000	2046.000000
11.020000	0.045939	27.150089	6.670137	3.588337	8.395062	8.496553	0.000000	-10.000000	0.091667	-3.100000	812.833313	1023.000000	1023.000000	2046.000000
11.040000	0.046328	27.379574	7.014268	4.048568	8.223269	8.093468	0.000000	-10.000000	0.108333	-6.033333	813.000000	1023.000000	1023.000000	2046.000000
11.060000	0.046152	27.276072	7.439155	3.706892	7.646719	8.483306	0.000000	-10.000000	0.116667	-8.883333	813.000000	1023.000000	1023.000000	2046.000000
11.080000	0.045472	26.873997	7.371719	3.157041	7.412373	8.932864	0.000000	-10.000000	0.133333	-11.433333	813.000000	1023.000000	1023.000000	2046.000000
11.100000	0.045237	26.735140	6.817779	3.260693	7.940110	8.716559	0.000000	-10.000000	0.158333	-13.150000	813.000000	1023.000000	1023.000000	2046.000000
11.120000	0.044902	26.537090	6.722608	3.750129	8.030750	8.033604	0.000000	-10.000000	0.191667	-14.466667	809.500000	1023.000000	1023.000000	2046.000000
11.140000	0.045062	26.631859	7.158077	3.989834	7.671549	7.812398	0.000000	-10.000000	0.225000	-15.583334	801.333313	1023.000000	1023.000000	2046.000000
11.160000	0.044691	26.412397	7.478264	3.211540	7.206914	8.515679	0.000000	-10.000000	0.241667	-16.549999	791.166687	1023.000000	1023.000000	2046.000000
11.180000	0.044526	26.314627	7.215106	2.938642	7.473634	8.687243	0.000000	-10.000000	0.266667	-17.366667	782.500000	1023.000000	1023.000000	2046.000000
11.200000	0.044494	26.296171	6.856826	3.304622	7.916691	8.218032	0.000000	-10.000000	0.275000	-17.900000	776.500000	1023.000000	1023.000000	2046.000000
11.220000	0.044556	26.332878	6.949033	3.803043	7.966356	7.614447	0.000000	-10.000000	0.308333	-18.633333	770.500000	1023.000000	1023.000000	2046.000000
11.240000	0.044425	26.255121	7.298896	3.682003	7.526829	7.747392	0.000000	-10.000000	0.333333	-19.233334	764.333313	1023.000000	1023.000000	2046.000000
11.260000	0.043571	25.750690	7.543725	2.946980	6.926607	8.333379	0.000000	-10.000000	0.375000	-20.066668	758.000000	1023.000000	1023.000000	2046.000000
11.280000	0.042541	25.141973	6.991201	2.820442	6.954407	8.375922	0.000000	-10.000000	0.391667	-20.700001	751.333313	1023.000000	1023.000000	2046.000000
11.300000	0.041049	24.259863	6.333693	3.033104	6.972410	7.920655	0.000000	-10.000000	0.400000	-21.333334	744.500000	1023.000000	1023.000000	2046.000000
11.320000	0.039576	23.389156	6.004427	3.452932	6.871540	7.060258	0.000000	-10.000000	0.400000	-21.783335	737.333313	1023.000000	1023.000000	2046.000000
11.340000	0.038363	22.672710	6.140620	3.542503	6.440514	6.549073	0.000000	-10.000000	0.400000	-21.866667	730.166687	1023.000000	1023.000000	2046.000000
11.360000	0.036512	21.578815	6.279851	2.837017	5.789076	6.672871	0.000000	-10.000000	0.400000	-22.000000	722.833313	1023.000000	1023.000000	2046.000000
11.380000	0.034010	20.100195	5.718323	2.337022	5.486686	6.558163	0.000000	-10.000000	0.400000	-21.716667	715.500000	1023.000000	1023.000000	2046.000000
11.400000	0.031579	18.663395	4.960781	2.590188	5.438950	5.673476	0.000000	-10.000000	0.408333	-21.700001	708.166687	1023.000000	1023.000000	2046.000000
11.420000	0.028910	17.085907	4.661030	2.845642	4.902320	4.676914	0.000000	-10.000000	0.408333	-21.733334	701.000000	1023.000000	1023.000000	2046.000000
11.440000	0.026259	15.519236	4.555680	2.591748	4.064471	4.307336	0.000000	-10.000000	0.450000	-22.783335	691.333313	1023.000000	1023.000000	2046.000000
11.460000	0.024002	14.185326	4.270138	1.831645	3.524741	4.558800	0.000000	-10.000000	0.483333	-24.000000	681.333313	1023.000000	1023.000000	2046.000000
11.480000	0.022136	13.082390	3.821286	1.346045	3.329525	4.585533	0.000000	-10.000000	0.525000	-25.016666	673.666687	1023.000000	1023.000000	2046.000000
11.500000	0.021191	12.524122	3.236021	1.545929	3.549654	4.192518	0.000000	-10.000000	0.533333	-25.566668	668.000000	1023.000000	1023.000000	2046.000000
11.520000	0.020686	12.225329	3.080008	2.035995	3.617309	3.492018	0.000000	-10.000000	0.541667	-26.050001	662.166687	1023.000000	1023.000000	2046.000000
11.540000	0.020310	12.003359	3.240318	2.276568	3.339404	3.147069	0.000000	-10.000000	0.566667	-26.433334	653.333313	1023.000000	1023.000000	2046.000000
11.560000	0.018933	11.189510	3.343941	1.641694	2.726256	3.477618	0.000000	-10.000000	0.583333	-26.716667	644.500000	1023.000000	1023.000000	2046.000000
11.580000	0.017969	10.619651	3.051556	1.106007	2.619733	3.842354	0.000000	-10.000000	0.583333	-26.666666	635.500000	1023.000000	1023.000000	2046.000000
11.600000	0.017429	10.300295	2.577577	1.182958	2.846181	3.693578	0.000000	-10.000000	0.583333	-26.700001	626.666687	1023.000000	1023.000000	2046.000000
11.620000	0.016890	9.982165	2.392323	1.415752	3.002403	3.171688	0.000000	-10.000000	0.566667	-26.600000	617.833313	1023.000000	1023.000000	2046.000000
11.640000	0.016380	9.680719	2.615697	1.517613	2.796441	2.750968	0.000000	-10.000000	0.583333	-26.650002	609.000000	1023.000000	1023.000000	2046.000000
11.660000	0.015423	9.115267	2.776465	0.858099	2.283378	3.197325	0.000000	-10.000000	0.600000	-26.683334	600.000000	1023.000000	1023.000000	2046.000000
11.680000	0.015265	9.021630	2.525345	0.394125	2.384955	3.717205	0.000000	-10.000000	0.641667	-26.983334	591.000000	1023.000000	1023.000000	2046.000000
11.700000	0.016164	9.552729	2.239066	0.967075	2.801285	3.545302	0.000000	-10.000000	0.658333	-27.550001	582.000000	1023.000000	1023.000000	2046.000000
11.720000	0.017004	10.049212	2.466643	1.458602	2.837740	3.286226	0.000000	-10.000000	0.658333	-27.983334	572.833313	1023.000000	1023.000000	2046.000000
11.740000	0.017420	10.294945	2.784023	1.878652	2.749934	2.882336	0.000000	-10.000000	0.650000	-28.066668	563.666687	1023.000000	1023.000000	2046.000000
11.760000	0.016820	9.940427	2.957675	1.340690	2.306500	3.335562	0.000000	-10.000000	0.650000	-27.783333	554.333313	1023.000000	1023.000000	2046.000000
11.780000	0.015909	9.402437	2.656713	0.802839	2.289964	3.652920	0.000000	-10.000000	0.650000	-27.583334	545.000000	1023.000000	1023.000000	2046.000000
11.800000	0.015341	9.066459	2.160969	0.799070	2.677528	3.428891	0.000000	-10.000000	0.658333	-27.716667	535.666687	1023.000000	1023.000000	2046.000000
11.820000	0.014426	8.525957	2.206367	0.959334	2.678469	2.681787	0.000000	-10.000000	0.658333	-27.950001	526.500000	1023.000000	1023.000000	2046.000000
11.840000	0.013063	7.720355	2.334549	0.707007	2.374009	2.304790	0.000000	-10.000000	0.641667	-27.983334	517.166687	1023.000000	1023.000000	2046.000000
11.860000	0.011140	6.583483	2.318509	-0.347630	1.865719	2.746885	0.000000	-10.000000	0.616667	-27.633333	507.833344	1023.000000	1023.000000	2046.000000
11.880000	0.009612	5.680965	1.879156	-1.051155	1.815329	3.037635	0.000000	-10.000000	0.583333	-27.300001	498.500000	1023.000000	1023.000000	2046.000000
11.900000	0.009010	5.325194	1.420964	-1.016310	2.167727	2.752814	0.000000	-10.000000	0.600000	-26.866667	489.500000	1023.000000	1023.000000	2046.000000
11.920000	0.008278	4.892381	1.557194	-0.757024	2.064170	2.028041	0.000000	-10.000000	0.600000	-26.783335	480.500000	1023.000000	1023.000000	2046.000000
11.940000	0.007391	4.368173	1.631198	-0.801917	1.763161	1.775731	0.000000	-10.000000	0.616667	-26.616667	471.500000	1023.000000	1023.000000	2046.000000
11.960000	0.006023	3.559660	1.532635	-1.577068	1.368655	2.235438	0.000000	-10.000000	0.600000	-26.616667	462.500000	1023.000000	1023.000000	2046.000000
11.980000	0.005508	3.255247	1.142561	-2.019457	1.480180	2.651962	0.000000	-10.000000	0.583333	-26.483334	453.666656	1023.000000	1023.000000	2046.000000
12.000000	0.005449	3.220446	0.992313	-1.587144	1.699102	2.116176	0.000000	-10.000000	0.575000	-26.350000	444.833344	1023.000000	1023.000000	2046.000000
12.020000	0.005188	3.066398	1.222564	-1.266921	1.516499	1.594256	0.000000	-10.000000	0.558333	-26.466667	436.166656	1023.000000	1023.000000	2046.000000
12.040000	0.004284	2.531831	1.235979	-1.762177	1.158126	1.899902	0.000000	-10.000000	0.566667	-26.466667	427.333344	1023.000000	1023.000000	2046.000000
12.060000	0.003736	2.208188	0.911225	-2.306800	1.132111	2.471652	0.000000	-10.000000	0.558333	-26.433334	418.500000	1023.000000	1023.000000	2046.000000
12.080000	0.003990	2.358019	0.667541	-1.997637	1.480847	2.207268	0.000000	-10.000000	0.558333	-26.250000	409.666656	1023.000000	1023.000000	2046.000000
12.100000	0.003828	2.262235	0.811140	-1.479384	1.405875	1.524604	0.000000	-10.000000	0.550000	-26.200001	400.833344	1023.000000	1023.000000	2046.000000
12.120000	0.003027	1.788839	0.900221	-1.798992	1.068818	1.618793	0.000000	-10.000000	0.550000	-26.116667	392.166656	1023.000000	1023.000000	2046.000000
12.140000	0.002426	1.433715	0.769736	-2.468120	0.834799	2.297301	0.000000	-10.000000	0.550000	-26.183334	383.333344	1023.000000	1023.000000	2046.000000
12.160000	0.002557	1.511293	0.356005	-2.393857	1.240415	2.308731	0.000000	-10.000000	0.550000	-26.183334	374.666656	1023.000000	1023.000000	2046.000000
12.180000	0.002565	1.515785	0.392377	-1.940882	1.352479	1.711811	0.000000	-10.000000	0.550000	-26.150000	365.833344	1023.000000	1023.000000	2046.000000
12.200000	0.002040	1.205839	0.526817	-1.712449	1.148810	1.242662	0.000000	-10.000000	0.550000	-25.966667	357.166656	1023.000000	1023.000000	2046.000000
12.220000	0.001055	0.623289	0.531887	-2.475113	0.680826	1.885689	0.000000	-10.000000	0.550000	-25.766666	348.500000	1023.000000	1023.000000	2046.000000
12.240000	0.001072	0.633286	0.261023	-2.771554	0.873737	2.270080	0.000000	-10.000000	0.533333	-25.483334	339.833344	1023.000000	1023.000000	2046.000000
12.260000	0.001001	0.591481	-0.000959	-2.515225	1.148559	1.959106	0.000000	-10.000000	0.533333	-25.400000	331.333344	1023.000000	1023.000000	2046.000000
12.280000	0.000807	0.477194	0.090615	-2.137778	1.139846	1.384511	0.000000	-10.000000	0.516667	-25.066666	322.833344	1023.000000	1023.000000	2046.000000
12.300000	0.000299	0.176700	0.180358	-1.993209	0.929116	1.060436	0.000000	-10.000000	0.516667	-24.900000	314.500000	1023.000000	1023.000000	2046.000000
12.320000	-0.000497	-0.293960	0.227021	-2.482038	0.575840	1.385216	0.000000	-10.000000	0.500000	-24.616667	306.166656	1023.000000	1023.000000	2046.000000
12.340000	-0.001225	-0.723860	0.138075	-3.151476	0.375114	1.914428	0.000000	-10.000000	0.500000	-24.550001	298.000000	1023.000000	1023.000000	2046.000000
12.360000	-0.001084	-0.640890	-0.065874	-3.243004	0.569631	2.098357	0.000000	-10.000000	0.500000	-24.250000	290.000000	1023.000000	1023.000000	2046.000000
12.380000	-0.001293	-0.764085	-0.302314	-2.977834	0.780425	1.735637	0.000000	-10.000000	0.500000	-24.183334	282.000000	1023.000000	1023.000000	2046.000000
12.400000	-0.001557	-0.919987	-0.290685	-2.702714	0.863660	1.209752	0.000000	-10.000000	0.500000	-24.050001	274.000000	1023.000000	1023.000000	2046.000000
12.420000	-0.001923	-1.136231	-0.189680	-2.491050	0.661095	0.883403	0.000000	-10.000000	0.500000	-24.133333	265.666656	1023.000000	1023.000000	2046.000000
12.440000	-0.002564	-1.515499	-0.209449	-3.040814	0.440846	1.293918	0.000000	-10.000000	0.500000	-23.833334	257.333344	1023.000000	1023.000000	2046.000000
12.460000	-0.003218	-1.901555	-0.491046	-3.684057	0.392665	1.880883	0.000000	-10.000000	0.500000	-23.566668	249.333328	1023.000000	1023.000000	2046.000000
12.480000	-0.003602	-2.128891	-0.814382	-3.675539	0.622372	1.738658	0.000000	-10.000000	0.491667	-23.333334	241.666672	1023.000000	1023.000000	2046.000000
12.500000	-0.004785	-2.827679	-0.997146	-3.422713	0.679274	0.912907	0.000000	-10.000000	0.475000	-23.183334	234.000000	1023.000000	1023.000000	2046.000000
12.520000	-0.005474	-3.235147	-0.849401	-3.339975	0.515903	0.438325	0.000000	-10.000000	0.441667	-22.900000	226.000000	1023.000000	1023.000000	2046.000000
12.540000	-0.006487	-3.834073	-0.850488	-3.824102	0.142220	0.698297	0.000000	-10.000000	0.416667	-22.500000	218.333328	1023.000000	1023.000000	2046.000000
12.560000	-0.007148	-4.224728	-1.028893	-4.451200	-0.064117	1.319482	0.000000	-10.000000	0.400000	-22.000000	210.833328	1023.000000	1023.000000	2046.000000
12.580000	-0.007654	-4.523323	-1.461631	-4.571669	0.083304	1.426673	0.000000	-10.000000	0.400000	-21.616667	203.666672	1023.000000	1023.000000	2046.000000
12.600000	-0.009002	-5.320423	-1.797188	-4.377352	0.145551	0.708566	0.000000	-10.000000	0.391667	-21.216667	196.500000	1023.000000	1023.000000	2046.000000
12.620000	-0.010630	-6.282350	-1.939816	-4.230704	-0.020989	-0.090840	0.000000	-10.000000	0.375000	-20.883333	189.500000	1023.000000	1023.000000	2046.000000
12.640000	-0.012475	-7.372953	-2.052053	-4.447273	-0.499774	-0.373853	0.000000	-10.000000	0.358333	-20.183332	182.500000	1023.000000	1023.000000	2046.000000
12.660000	-0.014541	-8.593471	-2.373179	-5.035848	-0.994983	-0.189460	0.000000	-10.000000	0.316667	-19.416666	175.666672	1023.000000	1023.000000	2046.000000
12.680000	-0.016752	-9.900454	-2.940444	-5.448472	-1.380952	-0.130586	0.000000	-10.000000	0.283333	-18.266666	169.000000	1023.000000	1023.000000	2046.000000
12.700000	-0.019358	-11.440779	-3.688500	-5.363934	-1.543440	-0.844906	0.000000	-10.000000	0.241667	-17.483334	163.000000	1023.000000	1023.000000	2046.000000
12.720000	-0.021952	-12.973738	-4.217218	-5.080899	-1.781505	-1.894115	0.000000	-10.000000	0.241667	-16.966667	157.166672	1023.000000	1023.000000	2046.000000
12.740000	-0.023646	-13.974983	-4.368059	-5.204057	-2.317978	-2.084889	0.000000	-10.000000	0.250000	-17.233334	151.500000	1023.000000	1023.000000	2046.000000
12.760000	-0.024855	-14.689416	-4.526647	-5.906199	-2.676976	-1.579595	0.000000	-10.000000	0.275000	-17.766666	145.500000	1023.000000	1023.000000	2046.000000
12.780000	-0.025031	-14.793503	-4.759675	-6.076665	-2.703115	-1.254048	0.000000	-10.000000	0.283333	-18.233334	139.500000	1023.000000	1023.000000	2046.000000
12.800000	-0.025153	-14.865528	-5.102435	-5.667180	-2.468222	-1.627691	0.000000	-10.000000	0.283333	-18.450001	133.500000	1023.000000	1023.000000	2046.000000
12.820000	-0.025764	-15.226402	-5.193432	-5.245433	-2.463406	-2.324131	0.000000	-10.000000	0.275000	-18.333334	127.500000	1023.000000	1023.000000	2046.000000
12.840000	-0.026447	-15.630455	-5.173927	-5.178880	-2.707729	-2.569920	0.000000	-10.000000	0.266667	-18.133333	121.500000	1023.000000	1023.000000	2046.000000
12.860000	-0.026981	-15.945586	-5.197457	-5.882648	-2.981094	-1.884388	0.000000	-10.000000	0.258333	-17.600000	115.500000	1023.000000	1023.000000	2046.000000
12.880000	-0.026853	-15.870219	-5.372302	-6.106544	-2.904142	-1.487232	0.000000	-10.000000	0.241667	-17.049999	109.500000	1023.000000	1023.000000	2046.000000
12.900000	-0.027200	-16.075401	-5.630645	-5.740565	-2.661150	-2.043042	0.000000	-10.000000	0.225000	-16.250000	103.833336	1023.000000	1023.000000	2046.000000
12.920000	-0.027869	-16.470798	-5.621061	-5.571917	-2.708753	-2.569068	0.000000	-10.000000	0.216667	-15.700000	98.333336	1023.000000	1023.000000	2046.000000
12.940000	-0.027479	-16.239983	-5.420257	-5.765186	-2.893511	-2.161029	0.000000	-10.000000	0.208333	-15.316667	93.166664	1023.000000	1023.000000	2046.000000
12.960000	-0.026425	-15.617424	-5.192875	-6.071848	-2.944527	-1.408174	0.000000	-10.000000	0.216667	-15.283334	88.000000	1023.000000	1023.000000	2046.000000
12.980000	-0.025171	-14.876144	-5.207570	-5.962055	-2.669687	-1.036834	0.000000	-10.000000	0.225000	-15.350000	82.833336	1023.000000	1023.000000	2046.000000
13.000000	-0.024614	-14.546637	-5.258196	-5.467756	-2.386691	-1.433993	0.000000	-10.000000	0.225000	-15.150001	77.666664	1023.000000	1023.000000	2046.000000
13.020000	-0.024776	-14.642651	-5.077478	-5.273764	-2.339989	-1.951419	0.000000	-10.000000	0.216667	-14.750000	72.500000	1023.000000	1023.000000	2046.000000
13.040000	-0.025149	-14.863170	-4.976651	-5.679525	-2.435492	-1.771502	0.000000	-10.000000	0.200000	-14.233334	67.666664	1023.000000	1023.000000	2046.000000
13.060000	-0.025446	-15.038860	-4.961604	-6.470032	-2.563742	-1.043482	0.000000	-10.000000	0.200000	-13.916667	62.833332	1023.000000	1023.000000	2046.000000
13.080000	-0.025762	-15.225335	-5.264066	-6.517590	-2.369182	-1.074497	0.000000	-10.000000	0.200000	-13.783334	58.333332	1023.000000	1023.000000	2046.000000
13.100000	-0.026944	-15.923736	-5.421621	-6.322165	-2.249130	-1.930819	0.000000	-10.000000	0.200000	-13.583333	53.666668	1023.000000	1023.000000	2046.000000
13.120000	-0.028233	-16.685791	-5.408496	-6.606135	-2.424318	-2.246841	0.000000	-10.000000	0.183333	-13.200000	49.333332	1023.000000	1023.000000	2046.000000
13.140000	-0.029196	-17.254620	-5.396341	-7.579737	-2.669475	-1.609067	0.000000	-10.000000	0.158333	-12.600000	44.666668	1023.000000	1023.000000	2046.000000
13.160000	-0.029529	-17.451416	-5.693915	-7.735563	-2.553654	-1.468283	0.000000	-10.000000	0.125000	-11.816667	40.333332	1023.000000	1023.000000	2046.000000
13.180000	-0.030724	-18.158100	-5.846148	-7.638955	-2.454070	-2.218928	0.000000	-10.000000	0.108333	-10.950000	36.333332	1023.000000	1023.000000	2046.000000
13.200000	-0.031607	-18.679775	-5.789883	-7.821788	-2.593884	-2.474221	0.000000	-10.000000	0.100000	-10.083333	32.833332	1023.000000	1023.000000	2046.000000
13.220000	-0.031908	-18.857758	-5.659156	-8.515924	-2.860669	-1.822008	0.000000	-10.000000	0.100000	-9.300000	29.666666	1023.000000	1023.000000	2046.000000
13.240000	-0.031686	-18.726452	-5.808695	-8.640167	-2.802176	-1.475414	0.000000	-10.000000	0.091667	-8.850000	26.500000	1023.000000	1023.000000	2046.000000
13.260000	-0.031852	-18.824299	-6.000807	-8.348100	-2.565826	-1.909567	0.000000	-10.000000	0.091667	-8.383333	23.500000	1023.000000	1023.000000	2046.000000
13.280000	-0.032292	-19.084383	-5.906248	-8.212193	-2.499274	-2.466667	0.000000	-10.000000	0.075000	-8.033334	20.500000	1023.000000	1023.000000	2046.000000
13.300000	-0.032301	-19.089954	-5.728273	-8.484138	-2.633459	-2.244085	0.000000	-10.000000	0.066667	-7.483334	17.833334	1023.000000	1023.000000	2046.000000
13.320000	-0.031952	-18.883802	-5.735707	-8.955004	-2.731714	-1.461377	0.000000	-10.000000	0.050000	-7.083333	15.333333	1023.000000	1023.000000	2046.000000
13.340000	-0.031337	-18.519993	-5.959764	-8.615458	-2.416761	-1.528009	0.000000	-10.000000	0.058333	-6.733334	13.000000	1023.000000	1023.000000	2046.000000
13.360000	-0.031681	-18.723423	-5.869852	-8.357048	-2.323532	-2.172992	0.000000	-10.000000	0.066667	-6.450000	10.666667	1023.000000	1023.000000	2046.000000
13.380000	-0.031618	-18.686493	-5.707837	-8.432851	-2.387743	-2.158062	0.000000	-10.000000	0.066667	-6.150000	8.500000	1023.000000	1023.000000	2046.000000
13.400000	-0.031355	-18.530968	-5.594527	-8.864809	-2.570315	-1.501316	0.000000	-10.000000	0.058333	-5.900000	6.500000	1023.000000	1023.000000	2046.000000
13.420000	-0.030624	-18.098963	-5.662713	-8.839206	-2.467329	-1.129715	0.000000	-10.000000	0.050000	-5.750000	4.500000	1023.000000	1023.000000	2046.000000
13.440000	-0.030579	-18.072168	-5.830715	-8.399264	-2.167682	-1.674506	0.000000	-10.000000	0.050000	-5.583333	2.500000	1023.000000	1023.000000	2046.000000
13.460000	-0.030741	-18.168039	-5.654942	-8.317232	-2.117444	-2.078421	0.000000	-10.000000	0.050000	-5.383333	0.833333	1023.000000	1023.000000	2046.000000
13.480000	-0.030723	-18.157270	-5.525303	-8.574462	-2.307342	-1.750163	0.000000	-10.000000	0.050000	-5.133333	-0.500000	1023.000000	1023.000000	2046.000000
13.500000	-0.030106	-17.792809	-5.525151	-8.805986	-2.372912	-1.088759	0.000000	-10.000000	0.050000	-4.916667	-1.833333	1023.000000	1023.000000	2046.000000
13.520000	-0.029550	-17.464090	-5.670970	-8.565942	-2.138188	-1.088991	0.000000	-10.000000	0.050000	-4.616667	-3.333333	1023.000000	1023.000000	2046.000000
13.540000	-0.029785	-17.602785	-5.601489	-8.390727	-1.996567	-1.614003	0.000000	-10.000000	0.050000	-4.300000	-5.000000	1023.000000	1023.000000	2046.000000
13.560000	-0.029799	-17.610954	-5.395753	-8.335182	-2.026615	-1.853405	0.000000	-10.000000	0.050000	-3.933333	-6.500000	1023.000000	1023.000000	2046.000000
13.580000	-0.029501	-17.434877	-5.327271	-8.541718	-2.067225	-1.498663	0.000000	-10.000000	0.050000	-3.583333	-7.833333	1023.000000	1023.000000	2046.000000
13.600000	-0.029058	-17.173416	-5.305628	-8.772603	-2.227274	-0.867911	0.000000	-10.000000	0.050000	-3.233333	-9.000000	1023.000000	1023.000000	2046.000000
13.620000	-0.028551	-16.873905	-5.488076	-8.460233	-1.963112	-0.962484	0.000000	-10.000000	0.050000	-2.916667	-10.000000	1023.000000	1023.000000	2046.000000
13.640000	-0.028807	-17.024685	-5.355512	-8.344836	-1.803125	-1.521211	0.000000	-10.000000	0.050000	-2.633333	-11.000000	1023.000000	1023.000000	2046.000000
13.660000	-0.028596	-16.900066	-5.144237	-8.344352	-1.829297	-1.582180	0.000000	-10.000000	0.050000	-2.400000	-12.000000	1023.000000	1023.000000	2046.000000
13.680000	-0.028325	-16.740356	-5.090817	-8.594898	-2.000974	-1.053667	0.000000	-10.000000	0.050000	-2.216667	-12.833333	1023.000000	1023.000000	2046.000000
13.700000	-0.027687	-16.362862	-5.238135	-8.540378	-1.954185	-0.630165	0.000000	-10.000000	0.050000	-2.133333	-13.500000	1023.000000	1023.000000	2046.000000
13.720000	-0.027495	-16.249466	-5.304203	-8.302615	-1.677691	-0.964957	0.000000	-10.000000	0.050000	-2.066667	-14.000000	1023.000000	1023.000000	2046.000000
13.740000	-0.027666	-16.350832	-5.138865	-8.268239	-1.519689	-1.424039	0.000000	-10.000000	0.050000	-2.066667	-14.666667	1023.000000	1023.000000	2046.000000
13.760000	-0.027395	-16.190664	-4.908782	-8.420208	-1.686126	-1.175549	0.000000	-10.000000	0.050000	-2.033333	-15.333333	1023.000000	1023.000000	2046.000000
13.780000	-0.027212	-16.082335	-5.009954	-8.625008	-1.850725	-0.596648	0.000000	-10.000000	0.050000	-2.000000	-15.833333	1023.000000	1023.000000	2046.000000
13.800000	-0.027413	-16.200909	-5.174307	-8.568348	-1.939524	-0.518729	0.000000	-10.000000	0.050000	-1.866667	-16.333334	1023.000000	1023.000000	2046.000000
13.820000	-0.028345	-16.751719	-5.446342	-8.551171	-1.758112	-0.996093	0.000000	-10.000000	0.050000	-1.733333	-16.666666	1023.000000	1023.000000	2046.000000
13.840000	-0.029573	-17.477566	-5.460745	-8.737570	-1.678907	-1.600343	0.000000	-10.000000	0.050000	-1.633333	-17.000000	1023.000000	1023.000000	2046.000000
13.860000	-0.030135	-17.809950	-5.280361	-8.936533	-1.862892	-1.730163	0.000000	-10.000000	0.041667	-1.583333	-17.000000	1023.000000	1023.000000	2046.000000
13.880000	-0.029904	-17.673164	-5.265596	-9.113338	-2.037820	-1.256411	0.000000	-10.000000	0.041667	-1.633333	-17.000000	1023.000000	1023.000000	2046.000000
13.900000	-0.029386	-17.366955	-5.460764	-9.022696	-2.033363	-0.850130	0.000000	-10.000000	0.033333	-1.666667	-17.000000	1023.000000	1023.000000	2046.000000
13.920000	-0.029559	-17.469601	-5.668519	-8.803507	-1.926943	-1.070632	0.000000	-10.000000	0.041667	-1.400000	-17.000000	1023.000000	1023.000000	2046.000000
13.940000	-0.030663	-18.121798	-5.619835	-8.871024	-1.850719	-1.780219	0.000000	-10.000000	0.041667	-1.083333	-17.000000	1023.000000	1023.000000	2046.000000
13.960000	-0.031109	-18.385447	-5.637806	-8.930873	-1.977895	-1.838873	0.000000	-10.000000	0.050000	-0.716667	-17.000000	1023.000000	1023.000000	2046.000000
13.980000	-0.031848	-18.822239	-5.860307	-9.123917	-2.376738	-1.461277	0.000000	-10.000000	0.041667	-0.200000	-17.000000	1023.000000	1023.000000	2046.000000
14.000000	-0.033033	-19.522341	-6.274889	-8.916292	-2.556888	-1.774272	0.000000	-10.000000	0.033333	0.766667	-17.000000	1023.000000	1023.000000	2046.000000
14.020000	-0.035678	-21.085979	-6.593391	-8.978151	-2.810235	-2.704203	0.000000	-10.000000	0.025000	2.150000	-17.000000	1023.000000	1023.000000	2046.000000
14.040000	-0.038031	-22.476501	-7.010816	-9.084464	-3.138850	-3.242372	0.000000	-10.000000	0.025000	3.250000	-17.000000	1023.000000	1023.000000	2046.000000
14.060000	-0.039554	-23.376652	-7.434195	-9.257759	-3.640956	-3.043742	0.000000	-10.000000	0.033333	3.333333	-17.000000	1023.000000	1023.000000	2046.000000
14.080000	-0.040169	-23.739710	-7.744440	-9.323927	-3.865584	-2.805760	0.000000	-10.000000	0.041667	1.683333	-17.000000	1023.000000	1023.000000	2046.000000
14.100000	-0.040482	-23.925016	-7.931629	-9.156156	-3.728277	-3.108954	0.000000	-10.000000	0.050000	-0.500000	-17.000000	1023.000000	1023.000000	2046.000000
14.120000	-0.040796	-24.110163	-7.828003	-9.022004	-3.721647	-3.538509	0.000000	-10.000000	0.050000	-2.383333	-17.166666	1023.000000	1023.000000	2046.000000
14.140000	-0.040904	-24.174307	-7.785040	-8.902369	-3.721735	-3.765163	0.000000	-10.000000	0.050000	-3.350000	-17.666666	1023.000000	1023.000000	2046.000000
14.160000	-0.040744	-24.079720	-7.874696	-8.778725	-3.851359	-3.574940	0.000000	-10.000000	0.050000	-3.933333	-18.666666	1023.000000	1023.000000	2046.000000
14.180000	-0.040506	-23.939253	-8.034587	-8.782756	-4.017818	-3.104093	0.000000	-10.000000	0.050000	-4.050000	-20.000000	1023.000000	1023.000000	2046.000000
14.200000	-0.040420	-23.888477	-8.081213	-8.761166	-4.082672	-2.963427	0.000000	-10.000000	0.050000	-3.583333	-21.333334	1023.000000	1023.000000	2046.000000
14.220000	-0.040631	-24.013124	-8.008158	-8.769600	-3.911595	-3.323772	0.000000	-10.000000	0.041667	-2.833333	-22.666666	1023.000000	1023.000000	2046.000000
14.240000	-0.040653	-24.026140	-7.924925	-8.739905	-3.759890	-3.601420	0.000000	-10.000000	0.041667	-1.833333	-23.500000	1023.000000	1023.000000	2046.000000
14.260000	-0.040396	-23.873865	-7.989029	-8.637074	-3.758957	-3.488805	0.000000	-10.000000	0.041667	-0.866667	-24.000000	1023.000000	1023.000000	2046.000000
14.280000	-0.039372	-23.268839	-7.919908	-8.666212	-3.877458	-2.805260	0.000000	-10.000000	0.050000	-0.500000	-24.000000	1023.000000	1023.000000	2046.000000
14.300000	-0.037726	-22.296041	-7.668679	-8.467076	-3.887264	-2.273023	0.000000	-10.000000	0.050000	-1.000000	-24.000000	1023.000000	1023.000000	2046.000000
14.320000	-0.036691	-21.684109	-7.488516	-8.185457	-3.521060	-2.489076	0.000000	-10.000000	0.050000	-1.316667	-24.333334	1023.000000	1023.000000	2046.000000
14.340000	-0.036132	-21.353737	-7.203951	-8.088196	-3.218821	-2.842769	0.000000	-10.000000	0.041667	-0.700000	-24.666666	1023.000000	1023.000000	2046.000000
14.360000	-0.035293	-20.858057	-7.072947	-8.036096	-3.019240	-2.729773	0.000000	-10.000000	0.025000	0.816667	-25.000000	1023.000000	1023.000000	2046.000000
14.380000	-0.034930	-20.643429	-7.072823	-8.044031	-3.112926	-2.413649	0.000000	-10.000000	0.016667	2.233333	-25.000000	1023.000000	1023.000000	2046.000000
14.400000	-0.034740	-20.531137	-7.026175	-8.390443	-3.194114	-1.920405	0.000000	-10.000000	0.016667	3.366667	-25.000000	1023.000000	1023.000000	2046.000000
14.420000	-0.034974	-20.669577	-6.898576	-8.572003	-2.935604	-2.263394	0.000000	-10.000000	0.016667	4.400000	-25.000000	1023.000000	1023.000000	2046.000000
14.440000	-0.035294	-20.858559	-6.785862	-8.676084	-2.703196	-2.693417	0.000000	-10.000000	0.008333	5.616667	-25.000000	1023.000000	1023.000000	2046.000000
14.460000	-0.035405	-20.924467	-6.846763	-8.733724	-2.724643	-2.619338	0.000000	-10.000000	-0.008333	7.066667	-25.000000	1023.000000	1023.000000	2046.000000
14.480000	-0.035733	-21.118425	-6.961340	-9.154668	-2.856091	-2.146326	0.000000	-10.000000	-0.033333	8.900000	-25.000000	1023.000000	1023.000000	2046.000000
14.500000	-0.035887	-21.209480	-6.887348	-9.522700	-2.866494	-1.932937	0.000000	-10.000000	-0.066667	10.950000	-25.000000	1023.000000	1023.000000	2046.000000
14.520000	-0.036226	-21.409836	-6.672614	-9.747145	-2.696271	-2.293806	0.000000	-10.000000	-0.100000	12.766666	-25.000000	1023.000000	1023.000000	2046.000000
14.540000	-0.035907	-21.220936	-6.634336	-9.611942	-2.358028	-2.616628	0.000000	-10.000000	-0.125000	14.200000	-16.833334	1023.000000	1023.000000	2046.000000
14.560000	-0.035413	-20.928905	-6.617655	-9.548596	-2.454686	-2.307967	0.000000	-10.000000	-0.158333	15.166667	0.000000	1023.000000	1023.000000	2046.000000
14.580000	-0.035000	-20.685225	-6.522421	-9.860713	-2.548254	-1.753836	0.000000	-10.000000	-0.166667	16.116667	18.500000	1023.000000	1023.000000	2046.000000
14.600000	-0.034380	-20.318348	-6.294374	-9.955300	-2.412831	-1.655843	0.000000	-10.000000	-0.183333	16.983334	30.833334	1023.000000	1023.000000	2046.000000
14.620000	-0.033674	-19.901228	-6.066486	-9.895244	-2.010718	-1.928780	0.000000	-10.000000	-0.183333	17.666668	36.500000	1023.000000	1023.000000	2046.000000
14.640000	-0.032721	-19.338112	-5.979292	-9.559407	-1.688337	-2.111075	0.000000	-10.000000	-0.200000	18.316668	42.500000	1023.000000	1023.000000	2046.000000
14.660000	-0.031588	-18.668432	-5.937026	-9.352150	-1.661441	-1.717815	0.000000	-10.000000	-0.216667	18.783335	48.500000	1023.000000	1023.000000	2046.000000
14.680000	-0.030596	-18.082191	-5.812159	-9.436553	-1.650945	-1.182534	0.000000	-10.000000	-0.233333	19.350000	54.500000	1023.000000	1023.000000	2046.000000
14.700000	-0.029524	-17.448750	-5.434471	-9.557389	-1.655075	-0.801815	0.000000	-10.000000	-0.250000	19.666668	60.833332	1023.000000	1023.000000	2046.000000
14.720000	-0.028495	-16.840374	-5.200359	-9.418479	-1.234408	-0.987129	0.000000	-10.000000	-0.266667	20.150000	67.333336	1023.000000	1023.000000	2046.000000
14.740000	-0.027267	-16.114716	-5.041932	-8.990017	-0.819891	-1.262875	0.000000	-10.000000	-0.266667	20.650000	74.000000	1023.000000	1023.000000	2046.000000
14.760000	-0.025862	-15.284210	-5.062176	-8.636304	-0.641862	-0.943868	0.000000	-10.000000	-0.275000	21.250000	80.666664	1023.000000	1023.000000	2046.000000
14.780000	-0.024919	-14.726977	-4.859441	-8.696651	-0.744388	-0.426497	0.000000	-10.000000	-0.266667	21.799999	87.666664	1023.000000	1023.000000	2046.000000
14.800000	-0.023690	-14.000830	-4.519815	-8.766613	-0.737806	0.023405	0.000000	-10.000000	-0.283333	22.200001	94.833336	1023.000000	1023.000000	2046.000000
14.820000	-0.022477	-13.283645	-4.192186	-8.689920	-0.443581	0.042043	0.000000	-10.000000	-0.291667	22.566668	102.333336	1023.000000	1023.000000	2046.000000
14.840000	-0.021209	-12.534665	-3.908601	-8.419723	-0.064336	-0.142005	0.000000	-10.000000	-0.316667	23.083334	109.666664	1023.000000	1023.000000	2046.000000
14.860000	-0.019723	-11.656243	-3.803747	-7.950928	0.297369	-0.198937	0.000000	-10.000000	-0.350000	23.783335	117.333336	1023.000000	1023.000000	2046.000000
14.880000	-0.018254	-10.787853	-3.790629	-7.604359	0.420895	0.186239	0.000000	-10.000000	-0.391667	24.416668	125.000000	1023.000000	1023.000000	2046.000000
14.900000	-0.017081	-10.094995	-3.444801	-7.768354	0.252089	0.866070	0.000000	-10.000000	-0.433333	25.150000	133.000000	1023.000000	1023.000000	2046.000000
14.920000	-0.015794	-9.334456	-3.053948	-7.798520	0.371125	1.146886	0.000000	-10.000000	-0.475000	26.000000	141.333328	1023.000000	1023.000000	2046.000000
14.940000	-0.014362	-8.487924	-2.779194	-7.563717	0.843629	1.011359	0.000000	-10.000000	-0.500000	27.116667	150.000000	1023.000000	1023.000000	2046.000000
14.960000	-0.012742	-7.530487	-2.734051	-6.973814	1.318956	0.858422	0.000000	-10.000000	-0.516667	27.883333	159.000000	1023.000000	1023.000000	2046.000000
14.980000	-0.011294	-6.674539	-2.677451	-6.615694	1.440629	1.177976	0.000000	-10.000000	-0.525000	28.600000	168.166672	1023.000000	1023.000000	2046.000000
15.000000	-0.010226	-6.043324	-2.434870	-6.636429	1.303915	1.724060	0.000000	-10.000000	-0.541667	28.816668	177.666672	1023.000000	1023.000000	2046.000000
15.020000	-0.009252	-5.467834	-1.973773	-6.838877	1.203084	2.141733	0.000000	-10.000000	-0.558333	29.383333	187.166672	1023.000000	1023.000000	2046.000000
15.040000	-0.007893	-4.664767	-1.685217	-6.660390	1.559363	2.121478	0.000000	-10.000000	-0.575000	29.666666	196.833328	1023.000000	1023.000000	2046.000000
15.060000	-0.006805	-4.021804	-1.823709	-6.045373	2.060109	1.787170	0.000000	-10.000000	-0.583333	30.350000	206.500000	1023.000000	1023.000000	2046.000000
15.080000	-0.006599	-3.899888	-1.956181	-5.935886	1.804652	2.187526	0.000000	-10.000000	-0.600000	30.600000	216.500000	1023.000000	1023.000000	2046.000000
15.100000	-0.007077	-4.182250	-1.720205	-6.441097	1.443470	2.535582	0.000000	-10.000000	-0.625000	31.133333	226.833328	1023.000000	1023.000000	2046.000000
15.120000	-0.006973	-4.121147	-1.610570	-6.479088	1.721958	2.246553	0.000000	-10.000000	-0.650000	31.549999	237.166672	1023.000000	1023.000000	2046.000000
15.140000	-0.006265	-3.702595	-1.680847	-6.051396	2.219980	1.809668	0.000000	-10.000000	-0.675000	32.133335	247.833328	1023.000000	1023.000000	2046.000000
15.160000	-0.004808	-2.841363	-1.678478	-5.737863	2.415566	2.159412	0.000000	-10.000000	-0.683333	32.483334	258.333344	1023.000000	1023.000000	2046.000000
15.180000	-0.003675	-2.171821	-1.260315	-5.891362	2.154012	2.825844	0.000000	-10.000000	-0.700000	32.716667	269.166656	1023.000000	1023.000000	2046.000000
15.200000	-0.002441	-1.442889	-0.869373	-5.827868	2.104458	3.149893	0.000000	-10.000000	-0.716667	32.933334	280.000000	1023.000000	1023.000000	2046.000000
15.220000	-0.001156	-0.683361	-0.702557	-5.440431	2.459327	3.000300	0.000000	-10.000000	-0.733333	33.033333	291.000000	1023.000000	1023.000000	2046.000000
15.240000	-0.000378	-0.223619	-0.835454	-4.884849	2.994188	2.502497	0.000000	-10.000000	-0.758333	33.250000	302.000000	1023.000000	1023.000000	2046.000000
15.260000	-0.000012	-0.006806	-0.970505	-4.315889	3.059560	2.220028	0.000000	-10.000000	-0.775000	33.766666	313.000000	1023.000000	1023.000000	2046.000000
15.280000	-0.001119	-0.661264	-1.112554	-4.341875	2.521119	2.272047	0.000000	-10.000000	-0.775000	34.300003	324.166656	1023.000000	1023.000000	2046.000000
15.300000	-0.003072	-1.815328	-1.138031	-4.851086	1.779653	2.394136	0.000000	-10.000000	-0.758333	34.500000	335.500000	1023.000000	1023.000000	2046.000000
15.320000	-0.004415	-2.609390	-1.252490	-5.156261	1.415797	2.383564	0.000000	-10.000000	-0.725000	34.283333	347.000000	1023.000000	1023.000000	2046.000000
15.340000	-0.004516	-2.668877	-1.532226	-5.000042	1.778625	2.084767	0.000000	-10.000000	-0.675000	33.549999	358.500000	1023.000000	1023.000000	2046.000000
15.360000	-0.003868	-2.285810	-1.767035	-4.406484	2.262958	1.624751	0.000000	-10.000000	-0.650000	32.900002	369.833344	1023.000000	1023.000000	2046.000000
15.380000	-0.002878	-1.700674	-1.842144	-3.951920	2.354548	1.738842	0.000000	-10.000000	-0.616667	31.933334	381.000000	1023.000000	1023.000000	2046.000000
15.400000	-0.002263	-1.337333	-1.547512	-3.998521	2.020045	2.188654	0.000000	-10.000000	-0.616667	31.316668	391.833344	1023.000000	1023.000000	2046.000000
15.420000	-0.001784	-1.054501	-1.174999	-4.265190	1.716614	2.669073	0.000000	-10.000000	-0.608333	30.983334	402.333344	1023.000000	1023.000000	2046.000000
15.440000	-0.000709	-0.419216	-1.041650	-4.125751	1.925302	2.822883	0.000000	-10.000000	-0.625000	31.350000	412.666656	1023.000000	1023.000000	2046.000000
15.460000	0.000598	0.353638	-1.084072	-3.689536	2.499839	2.627406	0.000000	-10.000000	-0.633333	31.700001	423.000000	1023.000000	1023.000000	2046.000000
15.480000	0.002062	1.218598	-1.242976	-3.035744	3.072793	2.424526	0.000000	-10.000000	-0.658333	32.066666	433.666656	1023.000000	1023.000000	2046.000000
15.500000	0.003142	1.856692	-1.181769	-2.760413	3.051723	2.747150	0.000000	-10.000000	-0.675000	32.083336	444.333344	1023.000000	1023.000000	2046.000000
15.520000	0.003756	2.219965	-0.951984	-2.901472	2.849835	3.223586	0.000000	-10.000000	-0.691667	32.166668	455.000000	1023.000000	1023.000000	2046.000000
15.540000	0.004410	2.606114	-0.412824	-3.437829	2.578303	3.878465	0.000000	-10.000000	-0.691667	32.150002	465.666656	1023.000000	1023.000000	2046.000000
15.560000	0.006525	3.856188	-0.249702	-3.188787	3.138639	4.156038	0.000000	-10.000000	-0.683333	32.033333	476.333344	1023.000000	1023.000000	2046.000000
15.580000	0.008864	5.238685	-0.264920	-2.316335	3.956597	3.863343	0.000000	-10.000000	-0.666667	31.933334	487.000000	1023.000000	1023.000000	2046.000000
15.600000	0.011383	6.727528	0.013986	-1.451513	4.222994	3.942062	0.000000	-10.000000	-0.658333	31.933334	497.666656	1023.000000	1023.000000	2046.000000
15.620000	0.013241	7.825239	0.667446	-1.430984	3.964021	4.624756	0.000000	-10.000000	-0.650000	31.866667	508.333344	1023.000000	1023.000000	2046.000000
15.640000	0.014798	8.745420	1.462244	-1.764238	3.706546	5.340868	0.000000	-10.000000	-0.641667	31.816668	519.000000	1023.000000	1023.000000	2046.000000
15.660000	0.016810	9.934815	1.621873	-1.420263	4.465942	5.267262	0.000000	-10.000000	-0.600000	31.133333	529.666687	1023.000000	1023.000000	2046.000000
15.680000	0.018379	10.862101	1.528218	-0.733425	5.287489	4.779819	0.000000	-10.000000	-0.575000	30.533335	540.166687	1023.000000	1023.000000	2046.000000
15.700000	0.019193	11.342823	1.794273	-0.522749	5.236275	4.835024	0.000000	-10.000000	-0.575000	29.983334	550.500000	1023.000000	1023.000000	2046.000000
15.720000	0.018742	11.076694	2.404845	-1.325557	4.504512	5.492894	0.000000	-10.000000	-0.591667	29.916668	560.500000	1023.000000	1023.000000	2046.000000
15.740000	0.019381	11.454201	2.538255	-1.531694	4.696983	5.750656	0.000000	-10.000000	-0.600000	30.000000	570.500000	1023.000000	1023.000000	2046.000000
15.760000	0.020395	12.053219	2.353438	-1.004436	5.487575	5.216642	0.000000	-10.000000	-0.591667	30.166668	580.500000	1023.000000	1023.000000	2046.000000
15.780000	0.021124	12.484254	2.376062	-0.570539	5.642447	5.036284	0.000000	-10.000000	-0.583333	30.300001	590.500000	1023.000000	1023.000000	2046.000000
15.800000	0.021228	12.545843	3.009499	-1.147756	4.960282	5.723818	0.000000	-10.000000	-0.566667	30.266666	600.500000	1023.000000	1023.000000	2046.000000
15.820000	0.021798	12.882483	3.350476	-1.514590	4.901194	6.145404	0.000000	-10.000000	-0.558333	30.116667	610.666687	1023.000000	1023.000000	2046.000000
15.840000	0.023345	13.796673	3.159762	-0.867855	5.759353	5.745412	0.000000	-10.000000	-0.533333	30.000000	620.666687	1023.000000	1023.000000	2046.000000
15.860000	0.024776	14.642375	3.205457	-0.183599	6.129724	5.490794	0.000000	-10.000000	-0.533333	29.966667	630.666687	1023.000000	1023.000000	2046.000000
15.880000	0.025436	15.032928	3.981943	-0.735780	5.404866	6.381898	0.000000	-10.000000	-0.533333	29.816666	640.666687	1023.000000	1023.000000	2046.000000
15.900000	0.026935	15.918487	4.250401	-0.731150	5.652733	6.746503	0.000000	-10.000000	-0.550000	29.616667	650.666687	1023.000000	1023.000000	2046.000000
15.920000	0.029050	17.168339	4.046604	0.099039	6.664311	6.358384	0.000000	-10.000000	-0.541667	29.300001	660.666687	1023.000000	1023.000000	2046.000000
15.940000	0.030722	18.156601	4.250033	0.655258	6.858450	6.392859	0.000000	-10.000000	-0.533333	29.050001	670.500000	1023.000000	1023.000000	2046.000000
15.960000	0.031296	18.496119	5.001507	0.100783	6.145197	7.248632	0.000000	-10.000000	-0.516667	28.633333	680.500000	1023.000000	1023.000000	2046.000000
15.980000	0.032756	19.358597	5.269847	0.159847	6.309800	7.619103	0.000000	-10.000000	-0.508333	28.333334	690.166687	1023.000000	1023.000000	2046.000000
16.000000	0.035013	20.692402	5.015157	1.101117	7.489583	7.086544	0.000000	-10.000000	-0.483333	27.950001	699.666687	1023.000000	1023.000000	2046.000000
16.020000	0.036544	21.597744	5.314545	1.610130	7.552852	7.120217	0.000000	-10.000000	-0.458333	27.616667	709.000000	1023.000000	1023.000000	2046.000000
16.040001	0.037127	21.942152	6.009308	1.174954	6.878989	7.878901	0.000000	-10.000000	-0.425000	27.150000	718.333313	1023.000000	1023.000000	2046.000000
16.059999	0.038493	22.749109	6.209012	1.134492	7.022054	8.383551	0.000000	-10.000000	-0.408333	26.816668	727.500000	1023.000000	1023.000000	2046.000000
16.080000	0.040388	23.869135	5.876775	2.010940	8.162425	7.818994	0.000000	-10.000000	-0.383333	26.416666	736.500000	1023.000000	1023.000000	2046.000000
16.100000	0.041627	24.601387	6.131638	2.552096	8.172590	7.745063	0.000000	-10.000000	-0.375000	25.733334	745.333313	1023.000000	1023.000000	2046.000000
16.120001	0.041954	24.794710	6.892207	2.007274	7.340757	8.554471	0.000000	-10.000000	-0.350000	24.866667	754.166687	1023.000000	1023.000000	2046.000000
16.139999	0.043473	25.692799	6.827136	2.153930	7.832002	8.879731	0.000000	-10.000000	-0.325000	23.850000	762.666687	1023.000000	1023.000000	2046.000000
16.160000	0.045120	26.665684	6.602243	3.085402	8.761456	8.216582	0.000000	-10.000000	-0.283333	22.683334	770.833313	1023.000000	1023.000000	2046.000000
16.180000	0.046033	27.205662	7.047568	3.281244	8.494024	8.382826	0.000000	-10.000000	-0.241667	21.366667	778.500000	1023.000000	1023.000000	2046.000000
16.200001	0.046545	27.508167	7.761862	2.530683	7.802231	9.413390	0.000000	-10.000000	-0.216667	20.233334	785.666687	1023.000000	1023.000000	2046.000000
16.219999	0.047823	28.263474	7.438756	2.964684	8.590947	9.269087	0.000000	-10.000000	-0.175000	18.883333	792.666687	1023.000000	1023.000000	2046.000000
16.240000	0.048486	28.655062	7.177446	3.625867	9.201388	8.650362	0.000000	-10.000000	-0.133333	17.583334	799.166687	1023.000000	1023.000000	2046.000000
16.260000	0.048534	28.683619	7.387414	3.842080	8.999569	8.454556	0.000000	-10.000000	-0.075000	15.700001	805.333313	1023.000000	1023.000000	2046.000000
16.280001	0.047815	28.258869	7.967869	3.126740	8.053980	9.110281	0.000000	-10.000000	-0.033333	13.700001	810.833313	1023.000000	1023.000000	2046.000000
16.299999	0.048324	28.559664	8.165672	2.772252	8.010396	9.611344	0.000000	-10.000000	-0.008333	11.283334	815.666687	1023.000000	1023.000000	2046.000000
16.320000	0.048996	28.956665	7.683698	3.330664	8.646999	9.295304	0.000000	-10.000000	0.008333	8.450000	819.833313	1023.000000	1023.000000	2046.000000
16.340000	0.049037	28.980650	7.278372	4.164011	9.071368	8.466897	0.000000	-10.000000	0.025000	5.500000	823.166687	1023.000000	1023.000000	2046.000000
16.360001	0.047983	28.357849	7.350017	4.309749	8.543542	8.154543	0.000000	-10.000000	0.050000	2.566667	825.500000	1023.000000	1023.000000	2046.000000
16.379999	0.046082	27.234444	7.715630	3.596514	7.435313	8.486988	0.000000	-10.000000	0.058333	0.016667	826.666687	1023.000000	1023.000000	2046.000000
16.400000	0.044494	26.295940	7.584356	2.992636	7.105951	8.612998	0.000000	-10.000000	0.066667	-1.966667	827.000000	1023.000000	1023.000000	2046.000000
16.420000	0.042984	25.403404	6.729089	3.460414	7.616076	7.597826	0.000000	-10.000000	0.075000	-4.283333	827.000000	1023.000000	1023.000000	2046.000000
16.440001	0.040671	24.036802	6.175082	3.858377	7.513099	6.490245	0.000000	-10.000000	0.091667	-6.933333	827.000000	1023.000000	1023.000000	2046.000000
16.459999	0.037580	22.209787	6.046823	3.497146	6.451865	6.213954	0.000000	-10.000000	0.133333	-10.016666	827.000000	1023.000000	1023.000000	2046.000000
16.480000	0.034903	20.627619	6.111508	2.490095	5.353984	6.672032	0.000000	-10.000000	0.183333	-12.633333	827.000000	1023.000000	1023.000000	2046.000000
16.500000	0.034016	20.103716	5.502123	2.407631	5.637284	6.556678	0.000000	-10.000000	0.241667	-14.766666	827.000000	1023.000000	1023.000000	2046.000000
16.520000	0.033573	19.841524	4.966602	2.951690	6.233175	5.690058	0.000000	-10.000000	0.291667	-16.616667	819.500000	1023.000000	1023.000000	2046.000000
16.540001	0.032630	19.284075	5.017184	3.256204	5.871376	5.139310	0.000000	-10.000000	0.325000	-18.133333	810.000000	1023.000000	1023.000000	2046.000000
16.559999	0.031451	18.587513	5.242405	2.699466	4.969369	5.676271	0.000000	-10.000000	0.350000	-18.900002	798.333313	1023.000000	1023.000000	2046.000000
16.580000	0.030863	18.240065	5.237431	2.191040	4.713476	6.098117	0.000000	-10.000000	0.350000	-19.316668	792.000000	1023.000000	1023.000000	2046.000000
16.600000	0.030730	18.161695	4.609163	2.511162	5.365225	5.676144	0.000000	-10.000000	0.350000	-19.416668	785.500000	1023.000000	1023.000000	2046.000000
16.620001	0.030236	17.869228	4.293216	2.973078	5.682253	4.920681	0.000000	-10.000000	0.350000	-19.683334	779.000000	1023.000000	1023.000000	2046.000000
16.639999	0.029464	17.413021	4.428273	3.023671	5.266416	4.694662	0.000000	-10.000000	0.358333	-19.883333	772.500000	1023.000000	1023.000000	2046.000000
16.660000	0.028399	16.783607	4.739354	2.263449	4.465858	5.314946	0.000000	-10.000000	0.366667	-20.133333	765.833313	1023.000000	1023.000000	2046.000000
16.680000	0.027851	16.459942	4.621813	1.647459	4.386505	5.804164	0.000000	-10.000000	0.375000	-20.500000	759.166687	1023.000000	1023.000000	2046.000000
16.700001	0.028353	16.756380	4.132151	2.023328	5.186666	5.414237	0.000000	-10.000000	0.383333	-21.100000	752.333313	1023.000000	1023.000000	2046.000000
16.719999	0.028721	16.974325	4.038657	2.573470	5.528223	4.833975	0.000000	-10.000000	0.391667	-21.900002	745.333313	1023.000000	1023.000000	2046.000000
16.740000	0.029225	17.271711	4.497212	2.894448	4.959433	4.920619	0.000000	-10.000000	0.400000	-22.300001	738.000000	1023.000000	1023.000000	2046.000000
16.760000	0.029486	17.426523	4.832383	2.450669	4.365682	5.777789	0.000000	-10.000000	0.400000	-22.250000	730.500000	1023.000000	1023.000000	2046.000000
16.780001	0.030280	17.895683	4.669125	2.523256	4.761828	5.941474	0.000000	-10.000000	0.408333	-22.033333	723.166687	1023.000000	1023.000000	2046.000000
16.799999	0.030430	17.983856	4.330903	2.952857	5.296923	5.403172	0.000000	-10.000000	0.408333	-22.100000	715.666687	1023.000000	1023.000000	2046.000000
16.820000	0.029745	17.579168	4.432950	3.154938	5.282484	4.708797	0.000000	-10.000000	0.416667	-22.516666	708.333313	1023.000000	1023.000000	2046.000000
16.840000	0.028539	16.866583	4.717926	2.643280	4.597499	4.907878	0.000000	-10.000000	0.425000	-22.766666	700.666687	1023.000000	1023.000000	2046.000000
16.860001	0.027017	15.967113	4.784802	1.688874	4.105141	5.388295	0.000000	-10.000000	0.433333	-22.933334	693.166687	1023.000000	1023.000000	2046.000000
16.879999	0.026155	15.457894	4.293138	1.383145	4.560932	5.220680	0.000000	-10.000000	0.425000	-22.716667	685.500000	1023.000000	1023.000000	2046.000000
16.900000	0.025072	14.817522	3.846241	1.553212	4.975546	4.442523	0.000000	-10.000000	0.425000	-22.633333	678.000000	1023.000000	1023.000000	2046.000000
16.920000	0.023903	14.126716	3.971320	1.534211	4.564212	4.056972	0.000000	-10.000000	0.433333	-22.633333	670.500000	1023.000000	1023.000000	2046.000000
16.940001	0.022594	13.353089	4.281751	0.728248	3.773484	4.569607	0.000000	-10.000000	0.450000	-23.066668	662.833313	1023.000000	1023.000000	2046.000000
16.959999	0.021999	13.001323	3.999316	0.361585	3.931472	4.708950	0.000000	-10.000000	0.466667	-23.533335	655.000000	1023.000000	1023.000000	2046.000000
16.980000	0.021195	12.526357	3.517172	0.551386	4.394973	4.062825	0.000000	-10.000000	0.491667	-24.033335	647.000000	1023.000000	1023.000000	2046.000000
17.000000	0.020489	12.109165	3.595366	0.806665	4.183764	3.523371	0.000000	-10.000000	0.525000	-24.416668	639.000000	1023.000000	1023.000000	2046.000000
17.020000	0.019936	11.782332	3.896201	0.343716	3.509465	4.032950	0.000000	-10.000000	0.541667	-24.816668	631.000000	1023.000000	1023.000000	2046.000000
17.040001	0.019488	11.517318	3.850498	-0.228837	3.441611	4.454046	0.000000	-10.000000	0.550000	-25.266666	622.833313	1023.000000	1023.000000	2046.000000
17.059999	0.019067	11.268323	3.324171	-0.014758	3.914167	4.044744	0.000000	-10.000000	0.541667	-25.583334	614.500000	1023.000000	1023.000000	2046.000000
17.080000	0.018665	11.031060	3.397464	0.314705	3.912689	3.406202	0.000000	-10.000000	0.541667	-25.883333	605.833313	1023.000000	1023.000000	2046.000000
17.100000	0.018204	10.758517	3.637306	0.198066	3.330687	3.592458	0.000000	-10.000000	0.541667	-25.966667	597.166687	1023.000000	1023.000000	2046.000000
17.120001	0.017703	10.462641	3.685718	-0.392679	2.960801	4.208801	0.000000	-10.000000	0.558333	-26.333334	588.500000	1023.000000	1023.000000	2046.000000
17.139999	0.017456	10.316671	3.238346	-0.392671	3.435800	4.035197	0.000000	-10.000000	0.558333	-26.416666	579.833313	1023.000000	1023.000000	2046.000000
17.160000	0.017005	10.050109	2.923549	-0.130429	3.732482	3.524507	0.000000	-10.000000	0.575000	-26.783333	571.000000	1023.000000	1023.000000	2046.000000
17.180000	0.016507	9.755373	2.977571	0.184719	3.579112	3.013972	0.000000	-10.000000	0.600000	-26.950001	562.000000	1023.000000	1023.000000	2046.000000
17.200001	0.016117	9.524996	3.183059	-0.020308	3.071115	3.291130	0.000000	-10.000000	0.633333	-27.216667	553.000000	1023.000000	1023.000000	2046.000000
17.219999	0.015698	9.277534	3.367837	-0.530258	2.626856	3.813097	0.000000	-10.000000	0.633333	-27.316668	543.833313	1023.000000	1023.000000	2046.000000
17.240000	0.015316	9.051637	2.935964	-0.599881	2.945077	3.770477	0.000000	-10.000000	0.616667	-27.250000	534.666687	1023.000000	1023.000000	2046.000000
17.260000	0.014652	8.659537	2.528693	-0.370410	3.261953	3.239301	0.000000	-10.000000	0.616667	-27.250000	525.500000	1023.000000	1023.000000	2046.000000
17.280001	0.014339	8.474064	2.626968	-0.155958	3.163516	2.839539	0.000000	-10.000000	0.616667	-27.150002	516.500000	1023.000000	1023.000000	2046.000000
17.299999	0.014117	8.343413	2.780194	-0.160286	2.747013	2.976492	0.000000	-10.000000	0.616667	-27.300001	507.500000	1023.000000	1023.000000	2046.000000
17.320000	0.013572	8.020769	2.943484	-0.627770	2.337997	3.367058	0.000000	-10.000000	0.616667	-27.350000	498.333344	1023.000000	1023.000000	2046.000000
17.340000	0.013299	7.859900	2.759120	-0.892439	2.438974	3.554246	0.000000	-10.000000	0.616667	-27.500000	489.166656	1023.000000	1023.000000	2046.000000
17.360001	0.013047	7.711036	2.383178	-0.792319	2.881733	3.238445	0.000000	-10.000000	0.616667	-27.333334	480.000000	1023.000000	1023.000000	2046.000000
17.379999	0.012849	7.593467	2.312628	-0.557384	3.003284	2.834939	0.000000	-10.000000	0.583333	-27.116667	471.000000	1023.000000	1023.000000	2046.000000
17.400000	0.012877	7.610435	2.423168	-0.378868	2.816149	2.749985	0.000000	-10.000000	0.600000	-27.000000	462.000000	1023.000000	1023.000000	2046.000000
17.420000	0.012136	7.172280	2.621472	-0.956913	2.319111	3.188610	0.000000	-10.000000	0.583333	-26.800001	453.000000	1023.000000	1023.000000	2046.000000
17.440001	0.011723	6.928165	2.387507	-1.313307	2.473230	3.380735	0.000000	-10.000000	0.616667	-26.883333	441.000000	1023.000000	1023.000000	2046.000000
17.459999	0.010989	6.494612	1.939232	-1.216281	2.658803	3.112858	0.000000	-10.000000	0.600000	-26.900002	429.000000	1023.000000	1023.000000	2046.000000
17.480000	0.010076	5.955102	1.656048	-0.805620	2.564836	2.539839	0.000000	-10.000000	0.616667	-27.116667	420.000000	1023.000000	1023.000000	2046.000000
17.500000	0.008890	5.253958	1.582012	-0.764292	2.187402	2.248835	0.000000	-10.000000	0.616667	-27.033335	414.000000	1023.000000	1023.000000	2046.000000
17.520000	0.007129	4.213259	1.547355	-1.305010	1.620259	2.350655	0.000000	-10.000000	0.616667	-26.866667	408.000000	1023.000000	1023.000000	2046.000000
17.540001	0.005369	3.172953	1.426220	-1.963563	1.247884	2.462411	0.000000	-10.000000	0.591667	-26.583334	399.000000	1023.000000	1023.000000	2046.000000
17.559999	0.003683	2.176611	0.859191	-2.154582	1.306752	2.165249	0.000000	-10.000000	0.558333	-26.233334	390.000000	1023.000000	1023.000000	2046.000000
17.580000	0.001640	0.969177	0.248591	-1.930481	1.236147	1.414921	0.000000	-10.000000	0.525000	-25.716667	381.333344	1023.000000	1023.000000	2046.000000
17.600000	-0.000760	-0.448955	-0.018104	-1.695051	0.714553	0.549647	0.000000	-10.000000	0.516667	-25.033333	372.666656	1023.000000	1023.000000	2046.000000
17.620001	-0.003179	-1.878508	-0.284751	-1.833329	0.032325	0.207247	0.000000	-10.000000	0.500000	-24.666668	364.333344	1023.000000	1023.000000	2046.000000
17.639999	-0.005729	-3.386129	-0.633889	-2.410002	-0.648986	0.306747	0.000000	-10.000000	0.516667	-24.700001	356.000000	1023.000000	1023.000000	2046.000000
17.660000	-0.007666	-4.530567	-1.398992	-2.680163	-0.601736	0.150324	0.000000	-10.000000	0.525000	-25.250000	347.833344	1023.000000	1023.000000	2046.000000
17.680000	-0.008909	-5.265337	-1.873922	-2.548275	-0.519102	-0.324038	0.000000	-10.000000	0.541667	-25.766666	339.500000	1023.000000	1023.000000	2046.000000
17.700001	-0.009337	-5.518068	-1.828339	-2.135922	-0.730305	-0.823502	0.000000	-10.000000	0.541667	-26.083334	330.833344	1023.000000	1023.000000	2046.000000
17.719999	-0.009624	-5.687954	-1.689751	-2.220901	-1.129977	-0.647326	0.000000	-10.000000	0.541667	-26.233334	322.166656	1023.000000	1023.000000	2046.000000
17.740000	-0.010690	-6.317617	-1.918532	-2.723633	-1.349030	-0.326422	0.000000	-10.000000	0.541667	-26.200001	313.500000	1023.000000	1023.000000	2046.000000
17.760000	-0.011576	-6.841212	-2.476429	-2.829744	-1.103784	-0.431254	0.000000	-10.000000	0.541667	-26.000000	304.833344	1023.000000	1023.000000	2046.000000
17.780001	-0.011761	-6.950786	-2.616680	-2.465115	-0.962008	-0.906983	0.000000	-10.000000	0.541667	-25.500000	296.166656	1023.000000	1023.000000	2046.000000
17.799999	-0.011874	-7.017458	-2.369599	-2.400475	-1.268562	-0.978823	0.000000	-10.000000	0.525000	-25.150000	287.500000	1023.000000	1023.000000	2046.000000
17.820000	-0.012653	-7.478158	-2.335250	-2.859125	-1.631001	-0.652783	0.000000	-10.000000	0.516667	-24.616667	279.166656	1023.000000	1023.000000	2046.000000
17.840000	-0.013398	-7.918044	-2.667047	-3.393758	-1.505703	-0.351536	0.000000	-10.000000	0.500000	-24.316668	271.000000	1023.000000	1023.000000	2046.000000
17.860001	-0.012947	-7.651721	-3.000795	-3.172912	-1.149777	-0.328236	0.000000	-10.000000	0.500000	-23.900000	263.000000	1023.000000	1023.000000	2046.000000
17.879999	-0.011633	-6.874924	-2.718824	-2.486763	-1.064319	-0.605018	0.000000	-10.000000	0.491667	-23.850000	255.000000	1023.000000	1023.000000	2046.000000
17.900000	-0.010738	-6.346015	-2.313813	-2.240683	-1.264022	-0.527498	0.000000	-10.000000	0.483333	-23.716667	247.000000	1023.000000	1023.000000	2046.000000
17.920000	-0.011089	-6.553799	-2.233508	-2.775130	-1.392529	-0.152633	0.000000	-10.000000	0.458333	-23.350000	239.000000	1023.000000	1023.000000	2046.000000
17.940001	-0.011542	-6.821272	-2.673219	-3.128987	-1.114707	0.095642	0.000000	-10.000000	0.425000	-22.766666	231.166672	1023.000000	1023.000000	2046.000000
17.959999	-0.011774	-6.958659	-2.893381	-3.039249	-0.826999	-0.199029	0.000000	-10.000000	0.408333	-22.383333	223.500000	1023.000000	1023.000000	2046.000000
17.980000	-0.011842	-6.998436	-2.639468	-2.893081	-0.913897	-0.551989	0.000000	-10.000000	0.400000	-22.116667	216.000000	1023.000000	1023.000000	2046.000000
18.000000	-0.013023	-7.696320	-2.496565	-3.422168	-1.301137	-0.476450	0.000000	-10.000000	0.400000	-21.950001	208.500000	1023.000000	1023.000000	2046.000000
18.020000	-0.014850	-8.776157	-2.839798	-4.244879	-1.459153	-0.232328	0.000000	-10.000000	0.383333	-21.550001	201.166672	1023.000000	1023.000000	2046.000000
18.040001	-0.016124	-9.529223	-3.446731	-4.621722	-1.174692	-0.286078	0.000000	-10.000000	0.366667	-21.233334	194.000000	1023.000000	1023.000000	2046.000000
18.059999	-0.017057	-10.080954	-3.523768	-4.665327	-1.150139	-0.741720	0.000000	-10.000000	0.350000	-20.533333	187.000000	1023.000000	1023.000000	2046.000000
18.080000	-0.017634	-10.421407	-3.381081	-4.630318	-1.330823	-1.079185	0.000000	-10.000000	0.333333	-19.700001	180.166672	1023.000000	1023.000000	2046.000000
18.100000	-0.018914	-11.178213	-3.384470	-5.185429	-1.646114	-0.962200	0.000000	-10.000000	0.300000	-18.716667	173.666672	1023.000000	1023.000000	2046.000000
18.120001	-0.020270	-11.979685	-3.657806	-5.931890	-1.770700	-0.619288	0.000000	-10.000000	0.266667	-18.016666	167.500000	1023.000000	1023.000000	2046.000000
18.139999	-0.020854	-12.324508	-4.194097	-6.073624	-1.433161	-0.623626	0.000000	-10.000000	0.250000	-17.516666	161.500000	1023.000000	1023.000000	2046.000000
18.160000	-0.020793	-12.288427	-4.100434	-5.838759	-1.380897	-0.968337	0.000000	-10.000000	0.250000	-17.166666	155.500000	1023.000000	1023.000000	2046.000000
18.180000	-0.020777	-12.279209	-3.815006	-5.618392	-1.593010	-1.252800	0.000000	-10.000000	0.250000	-16.833334	149.666672	1023.000000	1023.000000	2046.000000
18.200001	-0.021826	-12.898878	-3.795241	-6.198430	-1.912436	-0.992771	0.000000	-10.000000	0.250000	-16.500000	144.000000	1023.000000	1023.000000	2046.000000
18.219999	-0.022248	-13.148696	-4.218889	-6.616231	-1.682084	-0.631491	0.000000	-10.000000	0.233333	-15.950000	138.500000	1023.000000	1023.000000	2046.000000
18.240000	-0.021910	-12.949073	-4.372316	-6.389223	-1.368475	-0.819058	0.000000	-10.000000	0.225000	-15.516666	133.166672	1023.000000	1023.000000	2046.000000
18.260000	-0.021513	-12.714123	-3.942858	-6.006306	-1.557739	-1.207219	0.000000	-10.000000	0.208333	-14.933333	128.000000	1023.000000	1023.000000	2046.000000
18.280001	-0.022350	-13.209047	-3.974869	-6.529317	-1.806335	-0.898526	0.000000	-10.000000	0.208333	-14.616667	123.000000	1023.000000	1023.000000	2046.000000
18.299999	-0.022609	-13.361933	-4.392119	-6.870533	-1.552871	-0.546410	0.000000	-10.000000	0.191667	-14.033334	118.166664	1023.000000	1023.000000	2046.000000
18.320000	-0.022124	-13.075268	-4.457941	-6.605615	-1.284421	-0.727290	0.000000	-10.000000	0.183333	-13.633333	113.500000	1023.000000	1023.000000	2046.000000
18.340000	-0.021873	-12.926817	-4.093296	-6.210190	-1.480639	-1.142692	0.000000	-10.000000	0.183333	-13.150001	109.000000	1023.000000	1023.000000	2046.000000
18.360001	-0.022607	-13.360873	-4.079000	-6.579973	-1.752862	-0.949038	0.000000	-10.000000	0.183333	-12.900001	104.500000	1023.000000	1023.000000	2046.000000
18.379999	-0.022768	-13.456150	-4.492112	-7.049614	-1.473734	-0.440690	0.000000	-10.000000	0.175000	-12.616667	100.166664	1023.000000	1023.000000	2046.000000
18.400000	-0.022256	-13.153218	-4.482566	-6.710083	-1.281128	-0.679441	0.000000	-10.000000	0.141667	-12.350000	96.000000	1023.000000	1023.000000	2046.000000
18.420000	-0.022012	-13.008880	-4.117832	-6.343340	-1.428166	-1.119541	0.000000	-10.000000	0.125000	-11.933333	92.000000	1023.000000	1023.000000	2046.000000
18.440001	-0.022923	-13.547217	-4.229150	-6.919608	-1.652495	-0.745965	0.000000	-10.000000	0.108333	-11.550000	88.000000	1023.000000	1023.000000	2046.000000
18.459999	-0.022438	-13.261003	-4.596073	-7.095231	-1.268781	-0.300918	0.000000	-10.000000	0.116667	-11.050000	84.000000	1023.000000	1023.000000	2046.000000
18.480000	-0.022032	-13.021128	-4.187654	-6.608416	-1.393733	-0.831325	0.000000	-10.000000	0.108333	-10.716667	80.333336	1023.000000	1023.000000	2046.000000
18.500000	-0.022318	-13.189919	-4.132438	-6.628621	-1.501987	-0.926874	0.000000	-10.000000	0.108333	-10.300000	76.666664	1023.000000	1023.000000	2046.000000
18.520000	-0.022937	-13.555815	-4.397135	-7.262748	-1.512675	-0.383256	0.000000	-10.000000	0.091667	-9.966667	73.333336	1023.000000	1023.000000	2046.000000
18.540001	-0.022134	-13.081024	-4.488861	-7.044290	-1.217242	-0.330631	0.000000	-10.000000	0.091667	-9.583333	69.833336	1023.000000	1023.000000	2046.000000
18.559999	-0.021873	-12.926793	-4.165326	-6.647551	-1.292655	-0.821261	0.000000	-10.000000	0.091667	-9.183333	66.666664	1023.000000	1023.000000	2046.000000
18.580000	-0.022556	-13.330397	-4.212281	-6.798999	-1.482872	-0.836244	0.000000	-10.000000	0.100000	-8.816667	63.500000	1023.000000	1023.000000	2046.000000
18.600000	-0.022778	-13.461884	-4.418525	-7.324163	-1.403115	-0.316082	0.000000	-10.000000	0.091667	-8.533334	60.666668	1023.000000	1023.000000	2046.000000
18.620001	-0.021849	-12.912663	-4.459997	-7.163248	-1.109059	-0.180359	0.000000	-10.000000	0.091667	-8.266667	57.833332	1023.000000	1023.000000	2046.000000
18.639999	-0.021763	-12.861856	-4.169767	-6.683988	-1.223213	-0.784887	0.000000	-10.000000	0.083333	-8.016666	55.166668	1023.000000	1023.000000	2046.000000
18.660000	-0.022375	-13.223593	-4.207490	-6.893946	-1.340135	-0.782021	0.000000	-10.000000	0.083333	-7.683333	52.333332	1023.000000	1023.000000	2046.000000
18.680000	-0.022658	-13.391063	-4.346948	-7.471950	-1.372548	-0.199617	0.000000	-10.000000	0.066667	-7.350000	49.833332	1023.000000	1023.000000	2046.000000
18.700001	-0.021725	-12.839494	-4.465642	-7.305146	-1.021736	-0.046970	0.000000	-10.000000	0.058333	-7.050000	47.333332	1023.000000	1023.000000	2046.000000
18.719999	-0.022258	-13.154635	-4.380403	-7.073709	-1.163763	-0.536760	0.000000	-10.000000	0.058333	-6.766667	45.000000	1023.000000	1023.000000	2046.000000
18.740000	-0.023507	-13.892353	-4.407962	-7.011819	-1.426726	-1.045846	0.000000	-10.000000	0.066667	-6.516667	42.666668	1023.000000	1023.000000	2046.000000
18.760000	-0.025062	-14.811504	-4.655007	-7.493846	-1.596039	-1.066613	0.000000	-10.000000	0.066667	-6.250000	40.500000	1023.000000	1023.000000	2046.000000
18.780001	-0.026059	-15.400820	-4.810333	-8.219835	-1.692347	-0.678304	0.000000	-10.000000	0.066667	-6.033333	38.500000	1023.000000	1023.000000	2046.000000
18.799999	-0.025409	-15.016975	-4.952115	-8.283595	-1.400555	-0.380711	0.000000	-10.000000	0.050000	-5.816667	36.500000	1023.000000	1023.000000	2046.000000
18.820000	-0.025226	-14.908770	-4.808859	-7.877422	-1.398490	-0.823998	0.000000	-10.000000	0.050000	-5.650000	34.500000	1023.000000	1023.000000	2046.000000
18.840000	-0.025818	-15.258592	-4.858803	-7.482788	-1.531478	-1.385522	0.000000	-10.000000	0.041667	-5.250000	32.500000	1023.000000	1023.000000	2046.000000
18.860001	-0.027048	-15.985216	-5.058862	-7.999434	-1.745960	-1.180960	0.000000	-10.000000	0.050000	-4.883334	30.666666	1023.000000	1023.000000	2046.000000
18.879999	-0.027740	-16.394377	-5.287535	-8.546930	-1.799269	-0.760643	0.000000	-10.000000	0.050000	-4.433333	29.000000	1023.000000	1023.000000	2046.000000
18.900000	-0.027813	-16.437647	-5.397334	-8.309727	-1.729849	-1.000737	0.000000	-10.000000	0.050000	-3.716667	27.500000	1023.000000	1023.000000	2046.000000
18.920000	-0.029272	-17.299543	-5.533205	-7.795808	-2.009768	-1.960762	0.000000	-10.000000	0.041667	-2.450000	26.166666	1023.000000	1023.000000	2046.000000
18.940001	-0.031941	-18.877094	-5.987448	-7.905163	-2.485672	-2.498812	0.000000	-10.000000	0.041667	-0.500000	25.333334	1023.000000	1023.000000	2046.000000
18.959999	-0.034568	-20.429806	-6.550681	-8.706195	-3.007217	-2.165714	0.000000	-10.000000	0.041667	0.566667	25.000000	1023.000000	1023.000000	2046.000000
18.980000	-0.035897	-21.214924	-7.086769	-8.848143	-3.133015	-2.146998	0.000000	-10.000000	0.050000	0.533333	25.000000	1023.000000	1023.000000	2046.000000
19.000000	-0.036864	-21.786430	-7.279264	-8.546279	-3.313026	-2.647861	0.000000	-10.000000	0.050000	-0.966667	25.000000	1023.000000	1023.000000	2046.000000
19.020000	-0.037555	-22.195124	-7.410440	-8.009992	-3.364942	-3.409750	0.000000	-10.000000	0.050000	-2.750000	24.833334	1023.000000	1023.000000	2046.000000
19.040001	-0.038236	-22.597637	-7.446447	-8.112554	-3.634952	-3.403684	0.000000	-10.000000	0.058333	-4.533333	24.000000	1023.000000	1023.000000	2046.000000
19.059999	-0.038480	-22.741444	-7.471148	-8.575765	-3.856138	-2.838394	0.000000	-10.000000	0.066667	-5.783333	22.500000	1023.000000	1023.000000	2046.000000
19.080000	-0.038004	-22.460180	-7.659197	-8.556016	-3.705418	-2.539549	0.000000	-10.000000	0.066667	-6.316667	20.500000	1023.000000	1023.000000	2046.000000
19.100000	-0.037529	-22.179924	-7.767622	-8.354430	-3.550142	-2.507729	0.000000	-10.000000	0.058333	-6.116667	18.500000	1023.000000	1023.000000	2046.000000
19.120001	-0.037649	-22.250669	-7.785779	-7.990676	-3.530372	-2.943841	0.000000	-10.000000	0.050000	-5.500000	16.500000	1023.000000	1023.000000	2046.000000
19.139999	-0.037924	-22.412901	-7.724959	-7.671100	-3.612639	-3.404202	0.000000	-10.000000	0.050000	-4.633333	14.666667	1023.000000	1023.000000	2046.000000
19.160000	-0.038276	-22.621254	-7.815142	-7.724444	-3.661216	-3.420451	0.000000	-10.000000	0.058333	-3.766667	13.166667	1023.000000	1023.000000	2046.000000
19.180000	-0.038406	-22.697651	-7.698605	-8.345158	-3.853519	-2.800371	0.000000	-10.000000	0.058333	-3.166667	12.000000	1023.000000	1023.000000	2046.000000
19.200001	-0.037418	-22.113987	-7.668649	-8.492638	-3.711941	-2.240760	0.000000	-10.000000	0.058333	-3.066667	11.000000	1023.000000	1023.000000	2046.000000
19.219999	-0.035358	-20.896715	-7.521828	-7.949460	-3.404986	-2.020441	0.000000	-10.000000	0.050000	-3.633333	9.833333	1023.000000	1023.000000	2046.000000
19.240000	-0.034509	-20.394627	-7.343391	-7.330577	-3.241648	-2.479010	0.000000	-10.000000	0.050000	-4.366667	8.666667	1023.000000	1023.000000	2046.000000
19.260000	-0.034051	-20.124214	-7.181461	-7.004475	-3.102573	-2.835707	0.000000	-10.000000	0.050000	-4.500000	7.166667	1023.000000	1023.000000	2046.000000
19.280001	-0.033816	-19.985485	-6.962641	-7.398539	-3.163254	-2.461052	0.000000	-10.000000	0.050000	-3.900000	5.666667	1023.000000	1023.000000	2046.000000
19.299999	-0.033496	-19.796318	-6.817564	-8.026474	-3.129340	-1.822941	0.000000	-10.000000	0.050000	-2.950000	4.166667	1023.000000	1023.000000	2046.000000
19.320000	-0.032934	-19.463753	-6.831483	-8.212022	-2.880191	-1.540057	0.000000	-10.000000	0.050000	-2.183333	3.333333	1023.000000	1023.000000	2046.000000
19.340000	-0.033065	-19.541327	-6.822190	-7.992873	-2.709264	-2.017000	0.000000	-10.000000	0.050000	-1.216667	3.000000	1023.000000	1023.000000	2046.000000
19.360001	-0.034104	-20.155272	-6.873116	-7.783818	-2.685818	-2.812519	0.000000	-10.000000	0.033333	-0.166667	3.000000	1023.000000	1023.000000	2046.000000
19.379999	-0.034714	-20.515791	-6.828354	-8.500432	-2.825321	-2.361684	0.000000	-10.000000	0.025000	1.266667	3.000000	1023.000000	1023.000000	2046.000000
19.400000	-0.034953	-20.657450	-6.816835	-9.182631	-2.868175	-1.789809	0.000000	-10.000000	0.000000	3.016667	3.000000	1023.000000	1023.000000	2046.000000
19.420000	-0.034983	-20.674688	-6.930253	-9.166906	-2.687818	-1.889711	0.000000	-10.000000	-0.008333	5.450000	3.000000	1023.000000	1023.000000	2046.000000
19.440001	-0.035659	-21.074663	-6.955743	-8.964671	-2.542434	-2.611815	0.000000	-10.000000	-0.033333	8.050000	3.000000	1023.000000	1023.000000	2046.000000
19.459999	-0.036008	-21.280497	-6.847309	-9.134691	-2.599773	-2.698723	0.000000	-10.000000	-0.058333	10.383333	3.000000	1023.000000	1023.000000	2046.000000
19.480000	-0.035865	-21.196308	-6.688685	-9.875985	-2.731634	-1.900004	0.000000	-10.000000	-0.083333	12.066667	3.000000	1023.000000	1023.000000	2046.000000
19.500000	-0.034838	-20.589272	-6.730091	-9.789287	-2.458917	-1.610977	0.000000	-10.000000	-0.108333	13.250000	3.000000	1023.000000	1023.000000	2046.000000
19.520000	-0.034539	-20.412571	-6.672054	-9.474920	-2.200090	-2.065506	0.000000	-10.000000	-0.133333	14.300000	6.333333	1023.000000	1023.000000	2046.000000
19.540001	-0.034580	-20.436808	-6.510625	-9.255404	-2.142608	-2.528170	0.000000	-10.000000	-0.166667	15.350000	13.500000	1023.000000	1023.000000	2046.000000
19.559999	-0.033940	-20.058796	-6.262014	-9.691233	-2.168623	-1.936927	0.000000	-10.000000	-0.166667	16.150002	22.500000	1023.000000	1023.000000	2046.000000
19.580000	-0.032392	-19.143694	-6.063721	-9.909614	-2.014611	-1.155749	0.000000	-10.000000	-0.158333	16.683334	30.000000	1023.000000	1023.000000	2046.000000
19.600000	-0.031483	-18.606649	-6.099109	-9.441489	-1.672651	-1.393400	0.000000	-10.000000	-0.158333	16.900000	35.500000	1023.000000	1023.000000	2046.000000
19.620001	-0.030945	-18.288376	-5.887850	-9.011270	-1.478779	-1.910475	0.000000	-10.000000	-0.183333	17.266666	41.000000	1023.000000	1023.000000	2046.000000
19.639999	-0.030113	-17.796854	-5.663839	-9.185810	-1.472917	-1.474288	0.000000	-10.000000	-0.200000	17.883333	46.666668	1023.000000	1023.000000	2046.000000
19.660000	-0.028663	-16.939751	-5.374444	-9.468130	-1.444669	-0.652508	0.000000	-10.000000	-0.216667	18.616667	52.500000	1023.000000	1023.000000	2046.000000
19.680000	-0.027189	-16.068605	-5.388679	-9.129890	-1.067941	-0.482095	0.000000	-10.000000	-0.233333	19.183334	58.666668	1023.000000	1023.000000	2046.000000
19.700001	-0.026618	-15.731296	-5.238763	-8.720957	-0.826095	-0.945481	0.000000	-10.000000	-0.250000	19.600000	65.000000	1023.000000	1023.000000	2046.000000
19.719999	-0.025841	-15.272120	-5.022425	-8.429319	-0.641736	-1.178640	0.000000	-10.000000	-0.266667	19.983334	71.500000	1023.000000	1023.000000	2046.000000
19.740000	-0.024862	-14.693468	-4.665500	-8.794584	-0.684125	-0.549258	0.000000	-10.000000	-0.283333	20.483334	78.166664	1023.000000	1023.000000	2046.000000
19.760000	-0.023378	-13.816657	-4.486873	-8.950735	-0.593499	0.214450	0.000000	-10.000000	-0.308333	20.933334	85.000000	1023.000000	1023.000000	2046.000000
19.780001	-0.021966	-12.981705	-4.487253	-8.603983	-0.244158	0.353690	0.000000	-10.000000	-0.316667	21.700001	92.000000	1023.000000	1023.000000	2046.000000
19.799999	-0.021179	-12.516645	-4.349613	-8.174172	0.026842	-0.019703	0.000000	-10.000000	-0.316667	22.383333	99.000000	1023.000000	1023.000000	2046.000000
19.820000	-0.020323	-12.011062	-4.110145	-7.887905	0.269848	-0.282859	0.000000	-10.000000	-0.325000	23.000000	106.333336	1023.000000	1023.000000	2046.000000
19.840000	-0.019127	-11.303789	-3.690151	-8.110008	0.174606	0.321764	0.000000	-10.000000	-0.333333	23.350000	114.000000	1023.000000	1023.000000	2046.000000
19.860001	-0.017537	-10.364097	-3.527623	-8.219593	0.267347	1.115772	0.000000	-10.000000	-0.366667	23.783335	121.666664	1023.000000	1023.000000	2046.000000
19.879999	-0.016096	-9.512809	-3.513997	-7.832755	0.621242	1.212700	0.000000	-10.000000	-0.375000	24.333334	129.333328	1023.000000	1023.000000	2046.000000
19.900000	-0.015418	-9.111850	-3.391532	-7.393252	0.894676	0.778258	0.000000	-10.000000	-0.391667	24.816668	137.333328	1023.000000	1023.000000	2046.000000
19.920000	-0.014513	-8.577097	-3.070689	-7.156448	1.076429	0.573611	0.000000	-10.000000	-0.408333	25.250000	145.666672	1023.000000	1023.000000	2046.000000
19.940001	-0.013195	-7.798259	-2.730982	-7.281332	1.108073	1.105983	0.000000	-10.000000	-0.433333	25.416668	154.166672	1023.000000	1023.000000	2046.000000
19.959999	-0.011761	-6.950884	-2.460798	-7.480833	1.048475	1.942271	0.000000	-10.000000	-0.450000	25.950001	162.500000	1023.000000	1023.000000	2046.000000
19.980000	-0.010227	-6.044291	-2.531130	-7.127910	1.463130	2.151619	0.000000	-10.000000	-0.450000	26.233334	171.166672	1023.000000	1023.000000	2046.000000
20.000000	-0.009256	-5.470593	-2.372896	-6.693896	1.650390	1.945810	0.000000	-10.000000	-0.475000	26.716667	179.833328	1023.000000	1023.000000	2046.000000
20.020000	-0.008723	-5.155456	-2.158798	-6.411687	1.896405	1.518625	0.000000	-10.000000	-0.491667	27.000000	188.666672	1023.000000	1023.000000	2046.000000
20.040001	-0.007532	-4.451365	-1.881332	-6.314774	1.966103	1.778639	0.000000	-10.000000	-0.525000	27.816668	197.500000	1023.000000	1023.000000	2046.000000
20.059999	-0.006934	-4.097877	-1.706398	-6.638122	1.639852	2.606791	0.000000	-10.000000	-0.533333	28.583334	206.833328	1023.000000	1023.000000	2046.000000
20.080000	-0.006569	-3.882280	-1.962245	-6.438122	1.747085	2.771002	0.000000	-10.000000	-0.550000	29.033335	216.166672	1023.000000	1023.000000	2046.000000
20.100000	-0.007259	-4.289844	-2.097101	-6.265719	1.935134	2.137843	0.000000	-10.000000	-0.566667	29.216667	225.833328	1023.000000	1023.000000	2046.000000
20.120001	-0.007675	-4.535753	-1.947147	-6.218670	2.078233	1.551831	0.000000	-10.000000	-0.583333	29.400000	235.500000	1023.000000	1023.000000	2046.000000
20.139999	-0.006744	-3.985465	-1.679578	-6.435132	2.057867	2.071378	0.000000	-10.000000	-0.591667	29.616667	245.500000	1023.000000	1023.000000	2046.000000
20.160000	-0.005155	-3.046327	-1.499534	-6.539782	2.029194	2.963794	0.000000	-10.000000	-0.583333	29.933334	255.500000	1023.000000	1023.000000	2046.000000
20.180000	-0.003764	-2.224241	-1.532000	-5.877475	2.407682	2.777553	0.000000	-10.000000	-0.566667	30.033335	265.500000	1023.000000	1023.000000	2046.000000
20.200001	-0.002834	-1.674655	-1.260411	-5.426461	2.676275	2.335942	0.000000	-10.000000	-0.566667	30.216667	275.500000	1023.000000	1023.000000	2046.000000
20.219999	-0.001730	-1.022468	-1.017285	-5.385840	2.615299	2.765359	0.000000	-10.000000	-0.566667	30.183334	282.166656	1023.000000	1023.000000	2046.000000
20.240000	-0.000817	-0.482582	-0.965884	-5.317126	2.450244	3.350183	0.000000	-10.000000	-0.600000	30.466667	292.166656	1023.000000	1023.000000	2046.000000
20.260000	-0.001154	-0.681834	-1.238968	-4.926898	2.608000	2.876032	0.000000	-10.000000	-0.608333	30.866667	302.166656	1023.000000	1023.000000	2046.000000
20.280001	-0.002446	-1.445384	-1.229296	-4.704251	2.562282	1.925882	0.000000	-10.000000	-0.616667	31.300001	315.666656	1023.000000	1023.000000	2046.000000
20.299999	-0.003815	-2.254763	-1.373140	-4.903859	1.989056	2.033179	0.000000	-10.000000	-0.591667	31.300001	326.000000	1023.000000	1023.000000	2046.000000
20.320000	-0.004836	-2.858304	-1.812538	-5.054675	1.556943	2.451967	0.000000	-10.000000	-0.583333	31.116667	333.000000	1023.000000	1023.000000	2046.000000
20.340000	-0.005313	-3.139898	-2.192462	-4.845730	1.731137	2.167158	0.000000	-10.000000	-0.541667	30.500000	343.500000	1023.000000	1023.000000	2046.000000
20.360001	-0.005288	-3.125299	-2.075201	-4.628262	1.971168	1.606994	0.000000	-10.000000	-0.508333	29.766666	353.833344	1023.000000	1023.000000	2046.000000
20.379999	-0.004341	-2.565306	-1.845847	-4.478391	1.982635	1.776296	0.000000	-10.000000	-0.483333	29.033335	367.333344	1023.000000	1023.000000	2046.000000
20.400000	-0.003100	-1.831909	-1.691423	-4.428380	1.780011	2.507884	0.000000	-10.000000	-0.500000	28.733334	377.000000	1023.000000	1023.000000	2046.000000
20.420000	-0.001931	-1.141449	-1.816087	-4.066235	1.911577	2.829296	0.000000	-10.000000	-0.525000	28.966667	386.666656	1023.000000	1023.000000	2046.000000
20.440001	-0.001295	-0.765621	-1.796391	-3.697965	2.261093	2.467642	0.000000	-10.000000	-0.558333	29.383333	396.166656	1023.000000	1023.000000	2046.000000
20.459999	-0.000521	-0.307704	-1.522477	-3.462565	2.520251	2.157087	0.000000	-10.000000	-0.566667	29.933334	405.833344	1023.000000	1023.000000	2046.000000
20.480000	0.000737	0.435672	-1.316414	-3.379728	2.541396	2.590418	0.000000	-10.000000	-0.566667	30.333334	415.500000	1023.000000	1023.000000	2046.000000
20.500000	0.001845	1.090275	-1.318179	-3.462863	2.436236	3.435081	0.000000	-10.000000	-0.550000	30.683334	425.833344	1023.000000	1023.000000	2046.000000
20.520000	0.002917	1.723941	-1.445575	-3.266755	2.676458	3.759812	0.000000	-10.000000	-0.550000	30.733334	436.166656	1023.000000	1023.000000	2046.000000
20.540001	0.003770	2.227793	-1.253394	-3.118152	3.090251	3.509088	0.000000	-10.000000	-0.550000	30.700001	446.500000	1023.000000	1023.000000	2046.000000
20.559999	0.005419	3.202613	-0.752118	-2.806462	3.408265	3.352929	0.000000	-10.000000	-0.525000	30.233334	456.500000	1023.000000	1023.000000	2046.000000
20.580000	0.007733	4.570494	-0.421036	-2.456627	3.356221	4.091937	0.000000	-10.000000	-0.541667	29.900000	466.500000	1023.000000	1023.000000	2046.000000
20.600000	0.010107	5.973330	-0.125204	-2.156751	3.379429	4.875857	0.000000	-10.000000	-0.558333	29.783333	476.500000	1023.000000	1023.000000	2046.000000
20.620001	0.012184	7.200938	0.157898	-1.724946	3.945696	4.822290	0.000000	-10.000000	-0.583333	29.916666	486.500000	1023.000000	1023.000000	2046.000000
20.639999	0.013870	8.197333	0.744473	-1.431246	4.466195	4.417912	0.000000	-10.000000	-0.566667	30.100000	496.500000	1023.000000	1023.000000	2046.000000
20.660000	0.015484	9.151155	1.161469	-1.314699	4.566398	4.737987	0.000000	-10.000000	-0.525000	29.516666	506.500000	1023.000000	1023.000000	2046.000000
20.680000	0.016632	9.829643	1.372764	-1.401923	4.515173	5.343629	0.000000	-10.000000	-0.516667	29.100000	516.500000	1023.000000	1023.000000	2046.000000
20.700001	0.017392	10.278530	1.414204	-1.404004	4.612900	5.655430	0.000000	-10.000000	-0.508333	28.633333	523.166687	1023.000000	1023.000000	2046.000000
20.719999	0.017813	10.527368	1.744221	-1.401853	4.919867	5.265132	0.000000	-10.000000	-0.533333	28.850000	532.833313	1023.000000	1023.000000	2046.000000
20.740000	0.018132	10.715752	1.979834	-1.299524	5.171468	4.863975	0.000000	-10.000000	-0.541667	28.950001	539.166687	1023.000000	1023.000000	2046.000000
20.760000	0.018752	11.082396	2.091835	-1.326522	5.059600	5.257482	0.000000	-10.000000	-0.558333	29.466667	552.166687	1023.000000	1023.000000	2046.000000
20.780001	0.019409	11.470556	2.113430	-1.425594	4.875428	5.907293	0.000000	-10.000000	-0.550000	29.916668	562.166687	1023.000000	1023.000000	2046.000000
20.799999	0.020028	11.836403	2.269171	-1.462221	5.096752	5.932701	0.000000	-10.000000	-0.541667	30.366667	572.166687	1023.000000	1023.000000	2046.000000
20.820000	0.020521	12.128060	2.566719	-1.248163	5.399770	5.409735	0.000000	-10.000000	-0.541667	30.250000	578.833313	1023.000000	1023.000000	2046.000000
20.840000	0.021507	12.710587	2.869382	-1.084783	5.627958	5.298030	0.000000	-10.000000	-0.558333	30.133333	588.833313	1023.000000	1023.000000	2046.000000
20.860001	0.023113	13.659895	3.022868	-0.882794	5.712925	5.806896	0.000000	-10.000000	-0.583333	29.883333	602.166687	1023.000000	1023.000000	2046.000000
20.879999	0.024243	14.327736	3.190467	-0.950341	5.510048	6.577563	0.000000	-10.000000	-0.575000	29.900000	615.500000	1023.000000	1023.000000	2046.000000
20.900000	0.025891	15.301867	3.375305	-0.674031	5.934443	6.666150	0.000000	-10.000000	-0.541667	29.766666	625.500000	1023.000000	1023.000000	2046.000000
20.920000	0.027138	16.038782	3.882582	-0.449216	6.172578	6.432837	0.000000	-10.000000	-0.500000	29.766666	632.166687	1023.000000	1023.000000	2046.000000
20.940001	0.028716	16.970947	4.127723	-0.071138	6.573627	6.340734	0.000000	-10.000000	-0.491667	29.500000	642.166687	1023.000000	1023.000000	2046.000000
20.959999	0.030527	18.041515	4.302413	0.353225	6.652369	6.733509	0.000000	-10.000000	-0.491667	29.016666	652.000000	1023.000000	1023.000000	2046.000000
20.980000	0.031958	18.887335	4.485226	0.444764	6.576667	7.380679	0.000000	-10.000000	-0.491667	28.400002	665.000000	1023.000000	1023.000000	2046.000000
21.000000	0.033385	19.730528	4.688675	0.561984	6.591048	7.888822	0.000000	-10.000000	-0.475000	27.933334	671.333313	1023.000000	1023.000000	2046.000000
21.020000	0.034831	20.585066	4.987696	0.820254	6.931147	7.845969	0.000000	-10.000000	-0.450000	27.533335	680.666687	1023.000000	1023.000000	2046.000000
21.040001	0.036036	21.297083	5.303607	1.166130	7.301204	7.526143	0.000000	-10.000000	-0.408333	26.900000	689.833313	1023.000000	1023.000000	2046.000000
21.059999	0.037419	22.114620	5.521764	1.594478	7.527802	7.470575	0.000000	-10.000000	-0.375000	25.783333	702.000000	1023.000000	1023.000000	2046.000000
21.080000	0.038751	22.901638	5.507076	1.835382	7.469449	8.089731	0.000000	-10.000000	-0.366667	24.933334	708.000000	1023.000000	1023.000000	2046.000000
21.100000	0.039715	23.471737	5.679729	1.804553	7.351051	8.636402	0.000000	-10.000000	-0.358333	24.250000	713.666687	1023.000000	1023.000000	2046.000000
21.120001	0.040838	24.134964	5.996049	1.976329	7.436372	8.726214	0.000000	-10.000000	-0.300000	23.116667	721.666687	1023.000000	1023.000000	2046.000000
21.139999	0.041674	24.629148	6.290921	2.131385	7.778207	8.428636	0.000000	-10.000000	-0.216667	21.333334	732.166687	1023.000000	1023.000000	2046.000000
21.160000	0.042642	25.201702	6.402504	2.520053	8.145100	8.134044	0.000000	-10.000000	-0.150000	19.750000	740.000000	1023.000000	1023.000000	2046.000000
21.180000	0.043554	25.740213	6.353524	2.790282	8.206169	8.390239	0.000000	-10.000000	-0.108333	17.733334	746.833313	1023.000000	1023.000000	2046.000000
21.200001	0.044043	26.029694	6.391377	2.779240	7.998491	8.860585	0.000000	-10.000000	-0.091667	16.366667	751.166687	1023.000000	1023.000000	2046.000000
21.219999	0.044350	26.210712	6.699406	2.603154	7.701761	9.206393	0.000000	-10.000000	-0.050000	13.433333	758.666687	1023.000000	1023.000000	2046.000000
21.240000	0.044905	26.539021	6.951380	2.719996	7.992044	8.875600	0.000000	-10.000000	-0.025000	11.866667	761.833313	1023.000000	1023.000000	2046.000000
21.260000	0.045662	26.986462	7.080415	3.047331	8.442731	8.415984	0.000000	-10.000000	0.000000	9.500000	766.333313	1023.000000	1023.000000	2046.000000
21.280001	0.046446	27.449589	6.983093	3.235596	8.443414	8.787486	0.000000	-10.000000	0.008333	6.733334	769.500000	1023.000000	1023.000000	2046.000000
21.299999	0.046335	27.384264	6.972779	3.048851	8.104017	9.258617	0.000000	-10.000000	0.025000	2.683333	773.166687	1023.000000	1023.000000	2046.000000
21.320000	0.045824	27.082170	7.087161	2.778981	7.990832	9.225196	0.000000	-10.000000	0.050000	-1.066667	775.500000	1023.000000	1023.000000	2046.000000
21.340000	0.045002	26.596186	7.114441	2.768235	8.159427	8.554082	0.000000	-10.000000	0.066667	-2.850000	776.000000	1023.000000	1023.000000	2046.000000
21.360001	0.045122	26.667332	7.075515	2.933857	8.424244	8.233717	0.000000	-10.000000	0.083333	-4.333333	776.000000	1023.000000	1023.000000	2046.000000
21.379999	0.044844	26.502872	6.867185	3.097945	8.216016	8.321727	0.000000	-10.000000	0.108333	-7.333333	776.000000	1023.000000	1023.000000	2046.000000
21.400000	0.043917	25.954786	6.741176	2.849342	7.601089	8.763180	0.000000	-10.000000	0.133333	-10.333334	776.000000	1023.000000	1023.000000	2046.000000
21.420000	0.042685	25.226616	6.769104	2.676254	7.237348	8.543910	0.000000	-10.000000	0.150000	-12.833334	776.000000	1023.000000	1023.000000	2046.000000
21.440001	0.041159	24.324770	6.534308	2.703583	7.407593	7.679286	0.000000	-10.000000	0.150000	-13.316667	776.000000	1023.000000	1023.000000	2046.000000
21.459999	0.039714	23.470720	6.097353	2.913561	7.321849	7.137957	0.000000	-10.000000	0.175000	-14.183333	772.333313	1023.000000	1023.000000	2046.000000
21.480000	0.037399	22.102859	5.854776	2.556058	6.497473	7.194553	0.000000	-10.000000	0.216667	-15.050000	762.000000	1023.000000	1023.000000	2046.000000
21.500000	0.034764	20.545626	5.747929	2.086749	5.750601	6.960346	0.000000	-10.000000	0.258333	-15.916666	751.666687	1023.000000	1023.000000	2046.000000
21.520000	0.031666	18.714901	5.290294	1.881797	5.505183	6.037628	0.000000	-10.000000	0.283333	-17.049999	743.166687	1023.000000	1023.000000	2046.000000
21.540001	0.029147	17.225777	4.587622	2.029769	5.474172	5.134214	0.000000	-10.000000	0.300000	-18.000000	739.333313	1023.000000	1023.000000	2046.000000
21.559999	0.027494	16.248798	4.111364	1.972373	4.966001	5.199060	0.000000	-10.000000	0.341667	-19.450001	733.333313	1023.000000	1023.000000	2046.000000
21.580000	0.025819	15.259253	4.171888	1.395901	4.224933	5.466531	0.000000	-10.000000	0.383333	-20.716667	726.833313	1023.000000	1023.000000	2046.000000
21.600000	0.024815	14.665954	4.138702	1.322850	4.225855	4.978546	0.000000	-10.000000	0.425000	-22.116667	719.833313	1023.000000	1023.000000	2046.000000
21.620001	0.024135	14.263623	3.616848	1.843405	4.629658	4.173712	0.000000	-10.000000	0.450000	-23.250000	712.500000	1023.000000	1023.000000	2046.000000
21.639999	0.023609	13.953062	3.411997	1.912709	4.248403	4.379954	0.000000	-10.000000	0.475000	-23.916666	704.833313	1023.000000	1023.000000	2046.000000
21.660000	0.022559	13.332452	3.626634	1.344993	3.515895	4.844931	0.000000	-10.000000	0.491667	-24.166666	697.000000	1023.000000	1023.000000	2046.000000
21.680000	0.021934	12.963037	3.485799	1.333371	3.742822	4.401044	0.000000	-10.000000	0.500000	-24.133333	689.000000	1023.000000	1023.000000	2046.000000
21.700001	0.021559	12.741666	3.108243	1.713672	4.149586	3.770165	0.000000	-10.000000	0.500000	-24.116667	681.000000	1023.000000	1023.000000	2046.000000
21.719999	0.021385	12.638272	2.805243	1.811004	4.080546	3.941479	0.000000	-10.000000	0.500000	-23.900002	673.000000	1023.000000	1023.000000	2046.000000
21.740000	0.019953	11.792394	3.096670	0.969333	3.184634	4.541757	0.000000	-10.000000	0.500000	-23.883333	665.000000	1023.000000	1023.000000	2046.000000
21.760000	0.019377	11.451546	3.096643	0.647024	3.286740	4.421139	0.000000	-10.000000	0.500000	-24.033335	654.333313	1023.000000	1023.000000	2046.000000
21.780001	0.019701	11.643541	2.793627	1.021874	3.955038	3.873003	0.000000	-10.000000	0.500000	-24.366667	646.333313	1023.000000	1023.000000	2046.000000
21.799999	0.020410	12.062068	2.630184	1.483352	3.977254	3.971278	0.000000	-10.000000	0.516667	-24.800001	638.166687	1023.000000	1023.000000	2046.000000
21.820000	0.020554	12.147269	3.100499	1.116143	3.246749	4.683878	0.000000	-10.000000	0.525000	-24.916668	632.500000	1023.000000	1023.000000	2046.000000
21.840000	0.020849	12.321709	3.282754	1.114366	3.345922	4.578667	0.000000	-10.000000	0.525000	-25.033333	624.166687	1023.000000	1023.000000	2046.000000
21.860001	0.021483	12.696609	2.879509	1.802605	4.124765	3.889729	0.000000	-10.000000	0.508333	-24.866667	615.666687	1023.000000	1023.000000	2046.000000
21.879999	0.021282	12.577715	2.813465	1.862895	3.878963	4.022392	0.000000	-10.000000	0.508333	-24.766666	607.333313	1023.000000	1023.000000	2046.000000
21.900000	0.019796	11.699597	3.284899	0.869253	3.024367	4.521078	0.000000	-10.000000	0.525000	-24.950001	599.000000	1023.000000	1023.000000	2046.000000
21.920000	0.018571	10.975475	3.075761	0.483206	3.199210	4.217299	0.000000	-10.000000	0.533333	-25.233334	590.833313	1023.000000	1023.000000	2046.000000
21.940001	0.017607	10.406008	2.636076	0.542200	3.717117	3.510615	0.000000	-10.000000	0.533333	-25.516666	582.500000	1023.000000	1023.000000	2046.000000
21.959999	0.016604	9.812844	2.288160	0.606723	3.727535	3.190427	0.000000	-10.000000	0.525000	-25.366667	573.833313	1023.000000	1023.000000	2046.000000
21.980000	0.015265	9.021768	2.371691	-0.021345	3.161007	3.510415	0.000000	-10.000000	0.516667	-25.100000	565.333313	1023.000000	1023.000000	2046.000000
22.000000	0.013814	8.164043	2.505580	-0.760620	2.615828	3.803256	0.000000	-10.000000	0.508333	-24.900000	557.000000	1023.000000	1023.000000	2046.000000
22.020000	0.012600	7.446823	2.514504	-1.261077	2.455956	3.737440	0.000000	-10.000000	0.508333	-24.800001	548.666687	1023.000000	1023.000000	2046.000000
22.040001	0.012117	7.161180	2.081862	-1.023495	3.015441	3.087373	0.000000	-10.000000	0.508333	-24.683334	540.333313	1023.000000	1023.000000	2046.000000
22.059999	0.011863	7.011224	1.677898	-0.674640	3.363902	2.644063	0.000000	-10.000000	0.508333	-24.650000	532.000000	1023.000000	1023.000000	2046.000000
22.080000	0.010953	6.473248	1.779527	-0.976144	2.782117	2.887748	0.000000	-10.000000	0.508333	-24.750000	524.000000	1023.000000	1023.000000	2046.000000
22.100000	0.009849	5.820934	2.126974	-1.697270	2.032759	3.358471	0.000000	-10.000000	0.508333	-25.000000	515.666687	1023.000000	1023.000000	2046.000000
22.120001	0.009539	5.637771	2.033838	-1.870433	2.174098	3.300269	0.000000	-10.000000	0.516667	-25.133333	507.333344	1023.000000	1023.000000	2046.000000
22.139999	0.009695	5.729719	1.543180	-1.324058	2.943044	2.567553	0.000000	-10.000000	0.525000	-25.283333	498.833344	1023.000000	1023.000000	2046.000000
22.160000	0.009653	5.705100	1.401773	-1.075176	2.861861	2.516642	0.000000	-10.000000	0.525000	-25.350000	490.500000	1023.000000	1023.000000	2046.000000
22.180000	0.008507	5.027874	1.912113	-1.900850	1.887825	3.128786	0.000000	-10.000000	0.533333	-25.516666	482.000000	1023.000000	1023.000000	2046.000000
22.200001	0.008333	4.924790	1.769666	-2.022532	2.029094	3.148562	0.000000	-10.000000	0.533333	-25.600000	473.500000	1023.000000	1023.000000	2046.000000
22.219999	0.008427	4.980225	1.238651	-1.276926	2.755336	2.263164	0.000000	-10.000000	0.550000	-25.666666	465.000000	1023.000000	1023.000000	2046.000000
22.240000	0.008195	4.843348	1.402690	-1.391109	2.350102	2.481665	0.000000	-10.000000	0.550000	-25.750000	456.500000	1023.000000	1023.000000	2046.000000
22.260000	0.006995	4.133820	1.727732	-2.184416	1.531425	3.059079	0.000000	-10.000000	0.550000	-25.766666	447.833344	1023.000000	1023.000000	2046.000000
22.280001	0.006926	4.093225	1.492517	-2.217255	1.826932	2.991031	0.000000	-10.000000	0.550000	-25.783333	439.166656	1023.000000	1023.000000	2046.000000
22.299999	0.006899	4.077498	0.978530	-1.653022	2.487408	2.264582	0.000000	-10.000000	0.550000	-25.766666	430.500000	1023.000000	1023.000000	2046.000000
22.320000	0.006888	4.070873	0.911319	-1.342088	2.432474	2.069168	0.000000	-10.000000	0.550000	-25.783335	422.000000	1023.000000	1023.000000	2046.000000
22.340000	0.005931	3.505052	1.384352	-2.076947	1.530869	2.666779	0.000000	-10.000000	0.550000	-25.750000	413.500000	1023.000000	1023.000000	2046.000000
22.360001	0.005482	3.239909	1.328838	-2.419627	1.365900	2.964800	0.000000	-10.000000	0.541667	-25.833334	404.833344	1023.000000	1023.000000	2046.000000
22.379999	0.005689	3.362036	0.776245	-1.924558	2.158498	2.351851	0.000000	-10.000000	0.550000	-25.833334	396.166656	1023.000000	1023.000000	2046.000000
22.400000	0.005554	3.282578	0.594664	-1.516772	2.315986	1.888701	0.000000	-10.000000	0.550000	-25.950001	387.500000	1023.000000	1023.000000	2046.000000
22.420000	0.004841	2.861119	0.850071	-1.865234	1.667498	2.208783	0.000000	-10.000000	0.566667	-25.833334	378.833344	1023.000000	1023.000000	2046.000000
22.440001	0.003894	2.301169	1.190822	-2.659012	0.945019	2.824340	0.000000	-10.000000	0.558333	-25.900000	370.166656	1023.000000	1023.000000	2046.000000
22.459999	0.003841	2.269982	0.743694	-2.541429	1.405230	2.662487	0.000000	-10.000000	0.558333	-25.933334	361.500000	1023.000000	1023.000000	2046.000000
22.480000	0.003923	2.318478	0.335845	-2.011781	2.073374	1.921040	0.000000	-10.000000	0.550000	-25.916668	352.833344	1023.000000	1023.000000	2046.000000
22.500000	0.003931	2.323437	0.338127	-1.767296	2.046261	1.706345	0.000000	-10.000000	0.550000	-25.683334	344.333344	1023.000000	1023.000000	2046.000000
22.520000	0.003156	1.865180	0.645512	-2.362551	1.378442	2.203777	0.000000	-10.000000	0.541667	-25.383333	335.666656	1023.000000	1023.000000	2046.000000
22.540001	0.002008	1.186759	0.786109	-3.139993	0.816033	2.724610	0.000000	-10.000000	0.533333	-25.150000	327.333344	1023.000000	1023.000000	2046.000000
22.559999	0.001673	0.988816	0.235280	-2.962464	1.390792	2.325208	0.000000	-10.000000	0.525000	-24.883333	318.833344	1023.000000	1023.000000	2046.000000
22.580000	0.001275	0.753814	-0.274924	-2.581556	2.047495	1.562799	0.000000	-10.000000	0.525000	-24.799999	310.500000	1023.000000	1023.000000	2046.000000
22.600000	0.000841	0.496902	-0.173733	-2.466368	1.770763	1.366240	0.000000	-10.000000	0.525000	-24.666666	302.166656	1023.000000	1023.000000	2046.000000
22.620001	-0.000526	-0.310919	0.200796	-3.205800	0.770064	1.924021	0.000000	-10.000000	0.516667	-24.533333	294.000000	1023.000000	1023.000000	2046.000000
22.639999	-0.001153	-0.681410	-0.038439	-3.511240	0.547003	2.321266	0.000000	-10.000000	0.508333	-24.366667	286.000000	1023.000000	1023.000000	2046.000000
22.660000	-0.001975	-1.167420	-0.887093	-3.127784	1.328902	1.518556	0.000000	-10.000000	0.500000	-24.083334	278.000000	1023.000000	1023.000000	2046.000000
22.680000	-0.003692	-2.182184	-1.174903	-2.980313	1.178687	0.794345	0.000000	-10.000000	0.500000	-23.900000	270.000000	1023.000000	1023.000000	2046.000000
22.700001	-0.005757	-3.402500	-0.971161	-3.672809	0.233425	1.008044	0.000000	-10.000000	0.483333	-23.500000	262.000000	1023.000000	1023.000000	2046.000000
22.719999	-0.007685	-4.542070	-1.038110	-4.439323	-0.434201	1.369564	0.000000	-10.000000	0.441667	-22.883333	254.000000	1023.000000	1023.000000	2046.000000
22.740000	-0.009158	-5.412268	-1.939854	-4.038877	0.030741	0.535723	0.000000	-10.000000	0.408333	-22.133333	246.333328	1023.000000	1023.000000	2046.000000
22.760000	-0.011728	-6.931237	-2.700087	-3.692892	0.019505	-0.557764	0.000000	-10.000000	0.375000	-21.116667	238.833328	1023.000000	1023.000000	2046.000000
22.780001	-0.015035	-8.885750	-2.940228	-4.010312	-1.085332	-0.849878	0.000000	-10.000000	0.366667	-20.266666	231.833328	1023.000000	1023.000000	2046.000000
22.799999	-0.017620	-10.413448	-2.920006	-5.019092	-2.168140	-0.306211	0.000000	-10.000000	0.358333	-19.916666	225.000000	1023.000000	1023.000000	2046.000000
22.820000	-0.018184	-10.747031	-3.667964	-4.840742	-1.633671	-0.604655	0.000000	-10.000000	0.375000	-20.050001	218.333328	1023.000000	1023.000000	2046.000000
22.840000	-0.019004	-11.231259	-4.198302	-4.284132	-1.212754	-1.536072	0.000000	-10.000000	0.383333	-20.583334	211.500000	1023.000000	1023.000000	2046.000000
22.860001	-0.019753	-11.673994	-4.069322	-4.150983	-1.774453	-1.679237	0.000000	-10.000000	0.375000	-21.033335	204.666672	1023.000000	1023.000000	2046.000000
22.879999	-0.020709	-12.239096	-3.742131	-4.946306	-2.595400	-0.955257	0.000000	-10.000000	0.375000	-21.266666	197.666672	1023.000000	1023.000000	2046.000000
22.900000	-0.020846	-12.319856	-4.132528	-5.022088	-2.364645	-0.800594	0.000000	-10.000000	0.375000	-21.216667	190.666672	1023.000000	1023.000000	2046.000000
22.920000	-0.021056	-12.444156	-4.713691	-4.570726	-1.677361	-1.482377	0.000000	-10.000000	0.375000	-20.666668	183.500000	1023.000000	1023.000000	2046.000000
22.940001	-0.021551	-12.736916	-4.740228	-4.208709	-1.750983	-2.036996	0.000000	-10.000000	0.358333	-20.150002	176.500000	1023.000000	1023.000000	2046.000000
22.959999	-0.022458	-13.272485	-4.369787	-4.850130	-2.608841	-1.443727	0.000000	-10.000000	0.350000	-19.500000	169.833328	1023.000000	1023.000000	2046.000000
22.980000	-0.022941	-13.558301	-4.402588	-5.535273	-2.767909	-0.852531	0.000000	-10.000000	0.333333	-18.983334	163.333328	1023.000000	1023.000000	2046.000000
23.000000	-0.022641	-13.380699	-5.062604	-5.216771	-1.905264	-1.196059	0.000000	-10.000000	0.300000	-18.466667	157.000000	1023.000000	1023.000000	2046.000000
23.020000	-0.021833	-12.903127	-4.900229	-4.529012	-1.737263	-1.736623	0.000000	-10.000000	0.283333	-18.233334	150.666672	1023.000000	1023.000000	2046.000000
23.040001	-0.021337	-12.610465	-4.331061	-4.706511	-2.455485	-1.117409	0.000000	-10.000000	0.300000	-18.233334	144.500000	1023.000000	1023.000000	2046.000000
23.059999	-0.020694	-12.230243	-4.177987	-5.152544	-2.484104	-0.415608	0.000000	-10.000000	0.333333	-18.299999	138.500000	1023.000000	1023.000000	2046.000000
23.080000	-0.019926	-11.776320	-4.751917	-4.670155	-1.419431	-0.934817	0.000000	-10.000000	0.316667	-18.133333	132.500000	1023.000000	1023.000000	2046.000000
23.100000	-0.020119	-11.890079	-4.562432	-4.484513	-1.472655	-1.370479	0.000000	-10.000000	0.283333	-17.700001	126.500000	1023.000000	1023.000000	2046.000000
23.120001	-0.021081	-12.458654	-4.155841	-5.277423	-2.231790	-0.793601	0.000000	-10.000000	0.250000	-17.216667	120.500000	1023.000000	1023.000000	2046.000000
23.139999	-0.021314	-12.596505	-4.323210	-5.819961	-2.026828	-0.426507	0.000000	-10.000000	0.250000	-17.033333	114.833336	1023.000000	1023.000000	2046.000000
23.160000	-0.022110	-13.066906	-4.921399	-5.549505	-1.325228	-1.270774	0.000000	-10.000000	0.250000	-16.950001	109.166664	1023.000000	1023.000000	2046.000000
23.180000	-0.023281	-13.759018	-4.756271	-5.614237	-1.763318	-1.625191	0.000000	-10.000000	0.250000	-16.916668	103.500000	1023.000000	1023.000000	2046.000000
23.200001	-0.024848	-14.685300	-4.468149	-6.796579	-2.573200	-0.847372	0.000000	-10.000000	0.250000	-16.683334	97.833336	1023.000000	1023.000000	2046.000000
23.219999	-0.025290	-14.946396	-5.013260	-7.057743	-1.985651	-0.889742	0.000000	-10.000000	0.250000	-16.383333	92.166664	1023.000000	1023.000000	2046.000000
23.240000	-0.026383	-15.592406	-5.402200	-6.781273	-1.598961	-1.809972	0.000000	-10.000000	0.233333	-15.700000	86.833336	1023.000000	1023.000000	2046.000000
23.260000	-0.027351	-16.164312	-5.134400	-7.077859	-2.221877	-1.730176	0.000000	-10.000000	0.216667	-14.950000	81.500000	1023.000000	1023.000000	2046.000000
23.280001	-0.028152	-16.637989	-4.976077	-7.962054	-2.674976	-1.024882	0.000000	-10.000000	0.191667	-14.133333	76.666664	1023.000000	1023.000000	2046.000000
23.299999	-0.028269	-16.707018	-5.606604	-7.852744	-1.964602	-1.283069	0.000000	-10.000000	0.183333	-13.516667	71.833336	1023.000000	1023.000000	2046.000000
23.320000	-0.028934	-17.099947	-5.694510	-7.510174	-1.875223	-2.020040	0.000000	-10.000000	0.183333	-13.100000	67.333336	1023.000000	1023.000000	2046.000000
23.340000	-0.029245	-17.283674	-5.314495	-7.805346	-2.497895	-1.665939	0.000000	-10.000000	0.158333	-12.700001	63.000000	1023.000000	1023.000000	2046.000000
23.360001	-0.029277	-17.302711	-5.162522	-8.422704	-2.709828	-1.007658	0.000000	-10.000000	0.133333	-12.366667	58.666668	1023.000000	1023.000000	2046.000000
23.379999	-0.029082	-17.187185	-5.715270	-8.203013	-1.958115	-1.310787	0.000000	-10.000000	0.100000	-11.933333	54.333332	1023.000000	1023.000000	2046.000000
23.400000	-0.029307	-17.320564	-5.752820	-7.791934	-1.826753	-1.949057	0.000000	-10.000000	0.100000	-11.583334	50.333332	1023.000000	1023.000000	2046.000000
23.420000	-0.029052	-17.169895	-5.349835	-7.906781	-2.289415	-1.623865	0.000000	-10.000000	0.100000	-11.250000	46.666668	1023.000000	1023.000000	2046.000000
23.440001	-0.029126	-17.213350	-5.147454	-8.634748	-2.599921	-0.831226	0.000000	-10.000000	0.100000	-10.800000	41.833332	1023.000000	1023.000000	2046.000000
23.459999	-0.028902	-17.080900	-5.728599	-8.357723	-1.853710	-1.140868	0.000000	-10.000000	0.100000	-10.466667	38.000000	1023.000000	1023.000000	2046.000000
23.480000	-0.029031	-17.157133	-5.745909	-7.940677	-1.688658	-1.781890	0.000000	-10.000000	0.100000	-10.183333	33.333332	1023.000000	1023.000000	2046.000000
23.500000	-0.028931	-17.098278	-5.360381	-7.916119	-2.160568	-1.661210	0.000000	-10.000000	0.100000	-10.116667	31.166666	1023.000000	1023.000000	2046.000000
23.520000	-0.028932	-17.099045	-5.147548	-8.522679	-2.514183	-0.914636	0.000000	-10.000000	0.100000	-9.966667	27.666666	1023.000000	1023.000000	2046.000000
23.540001	-0.028558	-16.877823	-5.536190	-8.522754	-1.951095	-0.867786	0.000000	-10.000000	0.100000	-9.766666	25.333334	1023.000000	1023.000000	2046.000000
23.559999	-0.028590	-16.896408	-5.791641	-8.035607	-1.542618	-1.526542	0.000000	-10.000000	0.100000	-9.466667	22.000000	1023.000000	1023.000000	2046.000000
23.580000	-0.028375	-16.769699	-5.455715	-7.836600	-1.898505	-1.578879	0.000000	-10.000000	0.100000	-9.183333	19.000000	1023.000000	1023.000000	2046.000000
23.600000	-0.028277	-16.711435	-5.074964	-8.327313	-2.353028	-0.956129	0.000000	-10.000000	0.100000	-8.850000	16.000000	1023.000000	1023.000000	2046.000000
23.620001	-0.027977	-16.534193	-5.178638	-8.614832	-2.144620	-0.596103	0.000000	-10.000000	0.091667	-8.416666	13.000000	1023.000000	1023.000000	2046.000000
23.639999	-0.028132	-16.626099	-5.685604	-8.439015	-1.624507	-0.876972	0.000000	-10.000000	0.083333	-7.950000	10.166667	1023.000000	1023.000000	2046.000000
23.660000	-0.028166	-16.646259	-5.640075	-7.985867	-1.564749	-1.455568	0.000000	-10.000000	0.083333	-7.450000	7.333333	1023.000000	1023.000000	2046.000000
23.680000	-0.027688	-16.363560	-5.285605	-7.956863	-1.859421	-1.261670	0.000000	-10.000000	0.083333	-7.050000	4.833333	1023.000000	1023.000000	2046.000000
23.700001	-0.027873	-16.472853	-5.033125	-8.572818	-2.244095	-0.622816	0.000000	-10.000000	0.075000	-6.633334	2.500000	1023.000000	1023.000000	2046.000000
23.719999	-0.027629	-16.328657	-5.312447	-8.696708	-1.895776	-0.423726	0.000000	-10.000000	0.058333	-6.300000	0.833333	1023.000000	1023.000000	2046.000000
23.740000	-0.027813	-16.437479	-5.679282	-8.299564	-1.414278	-1.044354	0.000000	-10.000000	0.050000	-5.966667	-0.833333	1023.000000	1023.000000	2046.000000
23.760000	-0.027498	-16.251505	-5.403794	-7.951302	-1.574166	-1.322243	0.000000	-10.000000	0.050000	-5.650000	-2.500000	1023.000000	1023.000000	2046.000000
23.780001	-0.027124	-16.030111	-5.036522	-8.276759	-1.959300	-0.757530	0.000000	-10.000000	0.050000	-5.366667	-4.500000	1023.000000	1023.000000	2046.000000
23.799999	-0.027175	-16.060688	-5.110958	-8.700240	-1.877031	-0.372459	0.000000	-10.000000	0.050000	-5.083333	-6.500000	1023.000000	1023.000000	2046.000000
23.820000	-0.027072	-15.999519	-5.583711	-8.379709	-1.299701	-0.736399	0.000000	-10.000000	0.050000	-4.800000	-8.333333	1023.000000	1023.000000	2046.000000
23.840000	-0.026816	-15.848485	-5.343068	-7.955757	-1.420589	-1.129070	0.000000	-10.000000	0.050000	-4.450000	-10.000000	1023.000000	1023.000000	2046.000000
23.860001	-0.026881	-15.886814	-4.952941	-8.371611	-1.921320	-0.640943	0.000000	-10.000000	0.050000	-4.083333	-11.333333	1023.000000	1023.000000	2046.000000
23.879999	-0.027870	-16.471409	-5.272335	-8.897040	-1.913010	-0.389024	0.000000	-10.000000	0.050000	-3.700000	-12.666667	1023.000000	1023.000000	2046.000000
23.900000	-0.028897	-17.077997	-5.910951	-8.751054	-1.484698	-0.931294	0.000000	-10.000000	0.050000	-3.416667	-13.833333	1023.000000	1023.000000	2046.000000
23.920000	-0.029520	-17.446074	-5.757221	-8.528548	-1.650027	-1.510277	0.000000	-10.000000	0.050000	-3.200000	-15.166667	1023.000000	1023.000000	2046.000000
23.940001	-0.029790	-17.605803	-5.357318	-9.222260	-2.178596	-0.847628	0.000000	-10.000000	0.050000	-3.066667	-16.333334	1023.000000	1023.000000	2046.000000
23.959999	-0.029861	-17.647570	-5.854791	-9.294332	-1.669677	-0.828771	0.000000	-10.000000	0.050000	-2.966667	-17.500000	1023.000000	1023.000000	2046.000000
23.980000	-0.029869	-17.652308	-6.098508	-8.762705	-1.510800	-1.280295	0.000000	-10.000000	0.050000	-2.866667	-18.500000	1023.000000	1023.000000	2046.000000
24.000000	-0.029832	-17.630960	-5.753585	-8.528335	-1.899278	-1.449763	0.000000	-10.000000	0.050000	-2.566667	-19.333334	1023.000000	1023.000000	2046.000000
24.020000	-0.030781	-18.191738	-5.694093	-9.272267	-2.252518	-0.972858	0.000000	-10.000000	0.050000	-2.266667	-19.833334	1023.000000	1023.000000	2046.000000
24.040001	-0.031600	-18.675432	-6.327409	-9.300662	-1.890312	-1.157049	0.000000	-10.000000	0.050000	-1.616667	-20.166666	1023.000000	1023.000000	2046.000000
24.059999	-0.032683	-19.315536	-6.503569	-8.851555	-1.991561	-1.968852	0.000000	-10.000000	0.050000	-0.933333	-20.500000	1023.000000	1023.000000	2046.000000
24.080000	-0.033788	-19.968723	-6.435224	-8.633995	-2.558992	-2.340512	0.000000	-10.000000	0.033333	0.383333	-20.833334	1023.000000	1023.000000	2046.000000
24.100000	-0.036510	-21.577427	-6.757234	-9.257284	-3.287723	-2.275186	0.000000	-10.000000	0.016667	1.683333	-21.000000	1023.000000	1023.000000	2046.000000
24.120001	-0.038784	-22.921568	-7.537096	-9.629326	-3.417439	-2.337707	0.000000	-10.000000	0.008333	2.883333	-21.000000	1023.000000	1023.000000	2046.000000
24.139999	-0.040231	-23.776762	-8.184736	-9.422902	-3.321809	-2.847315	0.000000	-10.000000	0.016667	2.933333	-21.000000	1023.000000	1023.000000	2046.000000
24.160000	-0.040610	-24.000341	-8.147734	-8.969152	-3.503383	-3.380072	0.000000	-10.000000	0.033333	1.616667	-21.000000	1023.000000	1023.000000	2046.000000
24.180000	-0.040579	-23.982342	-7.882866	-8.963903	-3.942479	-3.193094	0.000000	-10.000000	0.041667	-0.350000	-21.000000	1023.000000	1023.000000	2046.000000
24.200001	-0.040955	-24.204605	-7.916096	-9.398135	-4.125449	-2.764925	0.000000	-10.000000	0.050000	-2.016667	-21.166666	1023.000000	1023.000000	2046.000000
24.219999	-0.040967	-24.211443	-8.430389	-9.266251	-3.727071	-2.787731	0.000000	-10.000000	0.050000	-2.816667	-21.666666	1023.000000	1023.000000	2046.000000
24.240000	-0.040725	-24.068382	-8.536726	-8.752522	-3.546956	-3.232179	0.000000	-10.000000	0.041667	-2.933333	-22.500000	1023.000000	1023.000000	2046.000000
24.260000	-0.040319	-23.828405	-8.275357	-8.481746	-3.685616	-3.385686	0.000000	-10.000000	0.033333	-2.183333	-23.333334	1023.000000	1023.000000	2046.000000
24.280001	-0.040493	-23.931290	-8.088376	-8.746296	-4.004020	-3.092598	0.000000	-10.000000	0.025000	-0.416667	-23.833334	1023.000000	1023.000000	2046.000000
24.299999	-0.040737	-24.075703	-8.279436	-9.237240	-3.949354	-2.609673	0.000000	-10.000000	0.016667	1.500000	-24.000000	1023.000000	1023.000000	2046.000000
24.320000	-0.040292	-23.812307	-8.678968	-9.063712	-3.458991	-2.610635	0.000000	-10.000000	0.008333	3.416667	-24.000000	1023.000000	1023.000000	2046.000000
24.340000	-0.039487	-23.336950	-8.295083	-8.618525	-3.440048	-2.983295	0.000000	-10.000000	0.000000	5.050000	-24.000000	1023.000000	1023.000000	2046.000000
24.360001	-0.038012	-22.465055	-7.751629	-8.529470	-3.661444	-2.522511	0.000000	-10.000000	0.000000	6.766667	-24.000000	1023.000000	1023.000000	2046.000000
24.379999	-0.036865	-21.787371	-7.757749	-8.706510	-3.425322	-1.897791	0.000000	-10.000000	0.000000	7.866667	-24.000000	1023.000000	1023.000000	2046.000000
24.400000	-0.035402	-20.922594	-7.856327	-8.317045	-2.861046	-1.888178	0.000000	-10.000000	-0.016667	8.866667	-24.000000	1023.000000	1023.000000	2046.000000
24.420000	-0.034000	-20.094139	-7.353331	-7.791712	-2.695122	-2.253975	0.000000	-10.000000	-0.041667	10.000000	-24.000000	1023.000000	1023.000000	2046.000000
24.440001	-0.033257	-19.654951	-6.959445	-8.010305	-2.777460	-1.907740	0.000000	-10.000000	-0.075000	11.600000	-24.000000	1023.000000	1023.000000	2046.000000
24.459999	-0.033198	-19.620007	-6.931307	-8.681264	-2.685517	-1.321917	0.000000	-10.000000	-0.091667	13.000000	-16.000000	1023.000000	1023.000000	2046.000000
24.480000	-0.032663	-19.303980	-7.262116	-8.530908	-2.069926	-1.441030	0.000000	-10.000000	-0.108333	13.916667	0.333333	1023.000000	1023.000000	2046.000000
24.500000	-0.032264	-19.067995	-6.928602	-8.190452	-2.005128	-1.943815	0.000000	-10.000000	-0.125000	14.433333	18.166666	1023.000000	1023.000000	2046.000000
24.520000	-0.032019	-18.923092	-6.552592	-8.376630	-2.123232	-1.870638	0.000000	-10.000000	-0.158333	15.016667	29.666666	1023.000000	1023.000000	2046.000000
24.540001	-0.032696	-19.323439	-6.433769	-9.255820	-2.344314	-1.289536	0.000000	-10.000000	-0.191667	15.833334	34.500000	1023.000000	1023.000000	2046.000000
24.559999	-0.032647	-19.294594	-6.812661	-9.479602	-1.883333	-1.118998	0.000000	-10.000000	-0.216667	17.133333	39.666668	1023.000000	1023.000000	2046.000000
24.580000	-0.032342	-19.114231	-6.797161	-9.207452	-1.605524	-1.504095	0.000000	-10.000000	-0.233333	18.383333	45.000000	1023.000000	1023.000000	2046.000000
24.600000	-0.031734	-18.754633	-6.338907	-8.954179	-1.687306	-1.774242	0.000000	-10.000000	-0.258333	19.783333	51.000000	1023.000000	1023.000000	2046.000000
24.620001	-0.031980	-18.900192	-6.135895	-9.673825	-1.895748	-1.194723	0.000000	-10.000000	-0.283333	20.850000	57.333332	1023.000000	1023.000000	2046.000000
24.639999	-0.031296	-18.495960	-6.429583	-9.757871	-1.404004	-0.904503	0.000000	-10.000000	-0.300000	21.516666	64.166664	1023.000000	1023.000000	2046.000000
24.660000	-0.030054	-17.761784	-6.029119	-9.151470	-1.164313	-1.416881	0.000000	-10.000000	-0.308333	22.000000	71.166664	1023.000000	1023.000000	2046.000000
24.680000	-0.029395	-17.372211	-5.619458	-9.280119	-1.329426	-1.143209	0.000000	-10.000000	-0.316667	22.366667	78.500000	1023.000000	1023.000000	2046.000000
24.700001	-0.028935	-17.100422	-5.456558	-9.845301	-1.340938	-0.457626	0.000000	-10.000000	-0.333333	23.183334	86.000000	1023.000000	1023.000000	2046.000000
24.719999	-0.027438	-16.215862	-5.677486	-9.451167	-0.744472	-0.342737	0.000000	-10.000000	-0.341667	23.650000	93.500000	1023.000000	1023.000000	2046.000000
24.740000	-0.025816	-15.257270	-5.177049	-8.769372	-0.523344	-0.787505	0.000000	-10.000000	-0.341667	23.950001	101.166664	1023.000000	1023.000000	2046.000000
24.760000	-0.025034	-14.794811	-4.818585	-8.918724	-0.680525	-0.376978	0.000000	-10.000000	-0.350000	23.933334	109.000000	1023.000000	1023.000000	2046.000000
24.780001	-0.023870	-14.107027	-4.885553	-9.212435	-0.347650	0.338610	0.000000	-10.000000	-0.358333	24.000000	117.000000	1023.000000	1023.000000	2046.000000
24.799999	-0.022183	-13.109978	-4.736810	-8.560584	0.099164	0.088253	0.000000	-10.000000	-0.383333	24.483334	125.000000	1023.000000	1023.000000	2046.000000
24.820000	-0.020597	-12.172999	-4.220636	-8.036352	0.192726	-0.108738	0.000000	-10.000000	-0.391667	25.000000	133.333328	1023.000000	1023.000000	2046.000000
24.840000	-0.020046	-11.847082	-4.014416	-8.454863	0.069480	0.552718	0.000000	-10.000000	-0.408333	25.516666	141.666672	1023.000000	1023.000000	2046.000000
24.860001	-0.018551	-10.963757	-4.022914	-8.532722	0.415956	1.175925	0.000000	-10.000000	-0.408333	25.866667	150.333328	1023.000000	1023.000000	2046.000000
24.879999	-0.016835	-9.949712	-3.823769	-7.951847	0.852060	0.973844	0.000000	-10.000000	-0.408333	26.066668	158.833328	1023.000000	1023.000000	2046.000000
24.900000	-0.015104	-8.926191	-3.322685	-7.233830	0.958545	0.671779	0.000000	-10.000000	-0.416667	26.516666	167.500000	1023.000000	1023.000000	2046.000000
24.920000	-0.014431	-8.528756	-3.043109	-7.716755	0.828332	1.402776	0.000000	-10.000000	-0.441667	26.916668	176.166672	1023.000000	1023.000000	2046.000000
24.940001	-0.012962	-7.660681	-3.104323	-7.758482	1.223669	1.978456	0.000000	-10.000000	-0.475000	27.416668	185.000000	1023.000000	1023.000000	2046.000000
24.959999	-0.011058	-6.535125	-2.934189	-6.983492	1.719088	1.663467	0.000000	-10.000000	-0.500000	27.966667	194.166672	1023.000000	1023.000000	2046.000000
24.980000	-0.009475	-5.599823	-2.442371	-6.411584	1.788297	1.465836	0.000000	-10.000000	-0.516667	28.550001	203.333328	1023.000000	1023.000000	2046.000000
25.000000	-0.008672	-5.125068	-2.096028	-6.690989	1.573724	2.088226	0.000000	-10.000000	-0.533333	29.033333	212.833328	1023.000000	1023.000000	2046.000000
25.020000	-0.007376	-4.359359	-2.066254	-6.942224	1.842092	2.807027	0.000000	-10.000000	-0.550000	29.316668	222.500000	1023.000000	1023.000000	2046.000000
25.040001	-0.005599	-3.308730	-2.053443	-6.405685	2.356711	2.793688	0.000000	-10.000000	-0.566667	29.383333	232.166672	1023.000000	1023.000000	2046.000000
25.059999	-0.003930	-2.322716	-1.650513	-5.634894	2.613381	2.349309	0.000000	-10.000000	-0.583333	29.616667	241.833328	1023.000000	1023.000000	2046.000000
25.080000	-0.003033	-1.792574	-1.255755	-5.481689	2.444976	2.499893	0.000000	-10.000000	-0.591667	29.633333	251.500000	1023.000000	1023.000000	2046.000000
25.100000	-0.002128	-1.257818	-1.021153	-5.970111	2.357549	3.375896	0.000000	-10.000000	-0.608333	29.766666	261.500000	1023.000000	1023.000000	2046.000000
25.120001	-0.000509	-0.301048	-1.167715	-5.785845	2.875213	3.777299	0.000000	-10.000000	-0.600000	30.066668	271.500000	1023.000000	1023.000000	2046.000000
25.139999	0.000998	0.589816	-0.946737	-5.072806	3.244453	3.364907	0.000000	-10.000000	-0.591667	30.450001	281.500000	1023.000000	1023.000000	2046.000000
25.160000	0.002160	1.276798	-0.613490	-4.413664	3.240345	3.063606	0.000000	-10.000000	-0.583333	30.750000	291.500000	1023.000000	1023.000000	2046.000000
25.180000	0.001706	1.008479	-0.484086	-5.053483	2.747800	3.798247	0.000000	-10.000000	-0.591667	30.866667	301.833344	1023.000000	1023.000000	2046.000000
25.200001	0.001703	1.006308	-0.723236	-5.372849	2.916748	4.185644	0.000000	-10.000000	-0.616667	31.016666	312.166656	1023.000000	1023.000000	2046.000000
25.219999	0.002008	1.186720	-0.900582	-5.035546	3.320892	3.801955	0.000000	-10.000000	-0.633333	31.266666	322.666656	1023.000000	1023.000000	2046.000000
25.240000	0.002140	1.264534	-0.717624	-4.524517	3.419688	3.086986	0.000000	-10.000000	-0.650000	31.583334	333.000000	1023.000000	1023.000000	2046.000000
25.260000	0.002771	1.637568	-0.290991	-4.802030	3.199557	3.531032	0.000000	-10.000000	-0.641667	31.583334	343.500000	1023.000000	1023.000000	2046.000000
25.280001	0.003931	2.323192	-0.235948	-5.225135	3.326416	4.457860	0.000000	-10.000000	-0.633333	31.516666	354.000000	1023.000000	1023.000000	2046.000000
25.299999	0.006024	3.560417	-0.145225	-4.489349	3.802425	4.392567	0.000000	-10.000000	-0.625000	31.299999	364.500000	1023.000000	1023.000000	2046.000000
25.320000	0.007438	4.395602	0.127543	-3.468854	4.031832	3.705082	0.000000	-10.000000	-0.633333	31.400000	375.000000	1023.000000	1023.000000	2046.000000
25.340000	0.007430	4.391358	0.295891	-3.783776	3.665321	4.213921	0.000000	-10.000000	-0.633333	31.366667	385.500000	1023.000000	1023.000000	2046.000000
25.360001	0.008026	4.743398	0.203539	-3.997722	3.842648	4.694933	0.000000	-10.000000	-0.633333	31.350000	396.000000	1023.000000	1023.000000	2046.000000
25.379999	0.007608	4.496446	0.262502	-3.138105	3.819428	3.552621	0.000000	-10.000000	-0.625000	31.466667	406.333344	1023.000000	1023.000000	2046.000000
25.400000	0.006046	3.573295	0.113897	-3.069619	3.287326	3.241690	0.000000	-10.000000	-0.616667	31.466667	416.833344	1023.000000	1023.000000	2046.000000
25.420000	0.004146	2.450544	-0.169610	-3.910731	2.704904	3.825981	0.000000	-10.000000	-0.600000	31.333334	427.333344	1023.000000	1023.000000	2046.000000
25.440001	0.003730	2.204452	-0.659578	-3.612443	2.974500	3.501973	0.000000	-10.000000	-0.558333	30.650000	438.000000	1023.000000	1023.000000	2046.000000
25.459999	0.003712	2.194081	-0.533343	-3.002927	3.007797	2.722555	0.000000	-10.000000	-0.516667	29.483334	448.333344	1023.000000	1023.000000	2046.000000
25.480000	0.003581	2.116507	-0.463743	-3.070745	2.663992	2.987003	0.000000	-10.000000	-0.475000	28.066668	458.333344	1023.000000	1023.000000	2046.000000
25.500000	0.004497	2.657823	-0.397033	-3.569990	2.668990	3.955856	0.000000	-10.000000	-0.441667	26.966667	467.833344	1023.000000	1023.000000	2046.000000
25.520000	0.005947	3.514799	-0.471176	-2.895615	3.191820	3.689770	0.000000	-10.000000	-0.433333	26.600000	477.000000	1023.000000	1023.000000	2046.000000
25.540001	0.006678	3.946793	-0.275802	-2.103344	3.329030	2.996910	0.000000	-10.000000	-0.433333	26.600000	486.000000	1023.000000	1023.000000	2046.000000
25.559999	0.007070	4.178224	-0.109789	-2.370119	3.099532	3.558600	0.000000	-10.000000	-0.450000	26.966667	495.000000	1023.000000	1023.000000	2046.000000
25.580000	0.008068	4.768309	-0.059415	-2.791894	3.161811	4.457807	0.000000	-10.000000	-0.441667	27.000000	504.000000	1023.000000	1023.000000	2046.000000
25.600000	0.009353	5.527810	-0.165382	-2.158321	3.662903	4.188610	0.000000	-10.000000	-0.433333	26.883333	513.000000	1023.000000	1023.000000	2046.000000
25.620001	0.010041	5.934098	0.003411	-1.503981	3.853320	3.581347	0.000000	-10.000000	-0.425000	26.733334	522.000000	1023.000000	1023.000000	2046.000000
25.639999	0.010334	6.107230	0.282034	-1.889993	3.625370	4.089818	0.000000	-10.000000	-0.416667	26.750000	530.833313	1023.000000	1023.000000	2046.000000
25.660000	0.011554	6.828419	0.434183	-2.462627	3.678464	5.178398	0.000000	-10.000000	-0.408333	26.766666	539.833313	1023.000000	1023.000000	2046.000000
25.680000	0.013784	8.146542	0.466307	-1.761460	4.276805	5.164889	0.000000	-10.000000	-0.383333	26.366667	548.666687	1023.000000	1023.000000	2046.000000
25.700001	0.015582	9.209097	0.822285	-0.815337	4.614883	4.587266	0.000000	-10.000000	-0.383333	25.916666	557.666687	1023.000000	1023.000000	2046.000000
25.719999	0.017448	10.311986	1.303934	-0.582782	4.539225	5.051609	0.000000	-10.000000	-0.383333	25.600000	566.333313	1023.000000	1023.000000	2046.000000
25.740000	0.019316	11.415838	1.730139	-1.041529	4.552280	6.174948	0.000000	-10.000000	-0.400000	25.516666	575.000000	1023.000000	1023.000000	2046.000000
25.760000	0.021629	12.782455	1.848516	-0.458789	5.219954	6.172774	0.000000	-10.000000	-0.383333	25.350000	583.500000	1023.000000	1023.000000	2046.000000
25.780001	0.022718	13.426414	2.185672	0.270322	5.601253	5.369167	0.000000	-10.000000	-0.366667	24.883333	591.833313	1023.000000	1023.000000	2046.000000
25.799999	0.023159	13.686997	2.562316	0.191091	5.465588	5.468002	0.000000	-10.000000	-0.341667	24.033335	600.333313	1023.000000	1023.000000	2046.000000
25.820000	0.023256	13.744286	2.827095	-0.555095	5.205665	6.266621	0.000000	-10.000000	-0.325000	23.350000	608.500000	1023.000000	1023.000000	2046.000000
25.840000	0.023880	14.112906	2.873441	-0.807271	5.404131	6.642606	0.000000	-10.000000	-0.308333	22.883333	616.500000	1023.000000	1023.000000	2046.000000
25.860001	0.024366	14.400379	2.738733	-0.233077	5.840877	6.053847	0.000000	-10.000000	-0.283333	22.566666	624.166687	1023.000000	1023.000000	2046.000000
25.879999	0.024362	14.398075	2.930517	0.125506	5.965561	5.376492	0.000000	-10.000000	-0.258333	22.083334	631.666687	1023.000000	1023.000000	2046.000000
25.900000	0.024297	14.359747	3.182877	-0.198424	5.702181	5.673114	0.000000	-10.000000	-0.225000	21.183334	639.166687	1023.000000	1023.000000	2046.000000
25.920000	0.024427	14.436203	3.333925	-0.741705	5.468197	6.375786	0.000000	-10.000000	-0.191667	19.783335	646.333313	1023.000000	1023.000000	2046.000000
25.940001	0.025249	14.921886	3.375193	-0.788795	5.637956	6.697533	0.000000	-10.000000	-0.150000	18.166668	653.166687	1023.000000	1023.000000	2046.000000
25.959999	0.025806	15.251390	3.472020	-0.306931	5.880748	6.205553	0.000000	-10.000000	-0.091667	16.266666	659.500000	1023.000000	1023.000000	2046.000000
25.980000	0.026072	15.408754	3.674931	0.059317	6.017115	5.657392	0.000000	-10.000000	-0.058333	14.366667	665.333313	1023.000000	1023.000000	2046.000000
26.000000	0.026555	15.694179	3.906515	-0.206404	5.845441	6.148628	0.000000	-10.000000	-0.025000	11.966667	670.500000	1023.000000	1023.000000	2046.000000
26.020000	0.027340	16.157690	4.086428	-0.672603	5.686488	7.057377	0.000000	-10.000000	-0.016667	9.350000	675.000000	1023.000000	1023.000000	2046.000000
26.040001	0.028455	16.816771	3.893557	-0.059412	6.130882	6.851744	0.000000	-10.000000	0.016667	5.916667	678.500000	1023.000000	1023.000000	2046.000000
26.059999	0.028375	16.769779	4.045609	0.450464	6.284493	5.989213	0.000000	-10.000000	0.041667	2.033333	681.166687	1023.000000	1023.000000	2046.000000
26.080000	0.028622	16.915720	4.312505	0.293235	6.082892	6.227088	0.000000	-10.000000	0.066667	-1.433333	682.500000	1023.000000	1023.000000	2046.000000
26.100000	0.028733	16.981361	4.392102	-0.275264	5.754062	7.110463	0.000000	-10.000000	0.083333	-4.666667	683.000000	1023.000000	1023.000000	2046.000000
26.120001	0.029267	17.296585	4.176721	-0.006155	6.021137	7.104882	0.000000	-10.000000	0.108333	-7.600000	683.000000	1023.000000	1023.000000	2046.000000
26.139999	0.029014	17.147211	4.115201	0.592438	6.277490	6.162083	0.000000	-10.000000	0.133333	-10.600000	683.000000	1023.000000	1023.000000	2046.000000
26.160000	0.028490	16.837851	4.226694	0.577660	6.060952	5.972544	0.000000	-10.000000	0.183333	-12.850000	683.000000	1023.000000	1023.000000	2046.000000
26.180000	0.028352	16.756300	4.363660	-0.060905	5.681251	6.772293	0.000000	-10.000000	0.208333	-14.316667	683.000000	1023.000000	1023.000000	2046.000000
26.200001	0.028460	16.819929	4.210707	-0.057837	5.648988	7.018069	0.000000	-10.000000	0.241667	-15.616667	675.500000	1023.000000	1023.000000	2046.000000
26.219999	0.028218	16.676840	3.931841	0.349941	5.905951	6.489108	0.000000	-10.000000	0.241667	-16.666666	666.000000	1023.000000	1023.000000	2046.000000
26.240000	0.027461	16.229317	4.009729	0.568894	5.906364	5.744330	0.000000	-10.000000	0.266667	-17.750000	654.500000	1023.000000	1023.000000	2046.000000
26.260000	0.027044	15.982935	4.179251	0.242747	5.556062	6.004875	0.000000	-10.000000	0.300000	-18.633333	648.500000	1023.000000	1023.000000	2046.000000
26.280001	0.026780	15.827177	4.153120	-0.204605	5.270559	6.608103	0.000000	-10.000000	0.341667	-19.500000	642.166687	1023.000000	1023.000000	2046.000000
26.299999	0.026599	15.720041	3.842473	0.002426	5.441947	6.433195	0.000000	-10.000000	0.366667	-20.166668	635.666687	1023.000000	1023.000000	2046.000000
26.320000	0.025709	15.194101	3.765907	0.299275	5.577706	5.551213	0.000000	-10.000000	0.383333	-20.666668	628.833313	1023.000000	1023.000000	2046.000000
26.340000	0.025383	15.001522	3.975047	0.190219	5.441216	5.395040	0.000000	-10.000000	0.391667	-21.116667	622.000000	1023.000000	1023.000000	2046.000000
26.360001	0.025809	15.253004	4.190471	-0.449329	5.154309	6.357553	0.000000	-10.000000	0.400000	-21.550001	615.000000	1023.000000	1023.000000	2046.000000
26.379999	0.025922	15.319867	3.870440	-0.160003	5.449840	6.159590	0.000000	-10.000000	0.416667	-21.900000	607.833313	1023.000000	1023.000000	2046.000000
26.400000	0.025075	14.819356	3.843745	0.092743	5.653416	5.229452	0.000000	-10.000000	0.416667	-22.316668	600.500000	1023.000000	1023.000000	2046.000000
26.420000	0.024666	14.577627	4.031964	-0.336883	5.330688	5.551857	0.000000	-10.000000	0.433333	-22.733334	593.000000	1023.000000	1023.000000	2046.000000
26.440001	0.024717	14.607952	3.951289	-0.697506	5.021664	6.332505	0.000000	-10.000000	0.433333	-23.183334	585.500000	1023.000000	1023.000000	2046.000000
26.459999	0.023715	14.015430	3.501856	-0.231705	5.088006	5.657273	0.000000	-10.000000	0.450000	-23.466667	577.833313	1023.000000	1023.000000	2046.000000
26.480000	0.021801	12.884679	3.306823	-0.047427	4.917082	4.708200	0.000000	-10.000000	0.483333	-23.883333	570.000000	1023.000000	1023.000000	2046.000000
26.500000	0.020070	11.861394	3.203582	-0.526643	4.361510	4.822946	0.000000	-10.000000	0.500000	-24.000000	562.000000	1023.000000	1023.000000	2046.000000
26.520000	0.018713	11.059196	2.930974	-1.077029	3.970483	5.234768	0.000000	-10.000000	0.516667	-24.100000	554.000000	1023.000000	1023.000000	2046.000000
26.540001	0.017145	10.132691	2.512470	-0.938897	4.055127	4.503991	0.000000	-10.000000	0.500000	-23.883333	546.000000	1023.000000	1023.000000	2046.000000
26.559999	0.015098	8.922746	2.430507	-0.834913	3.919390	3.407763	0.000000	-10.000000	0.483333	-23.566668	538.000000	1023.000000	1023.000000	2046.000000
26.580000	0.012956	7.656939	2.275378	-1.067428	3.203381	3.245608	0.000000	-10.000000	0.458333	-23.166668	530.000000	1023.000000	1023.000000	2046.000000
26.600000	0.010402	6.147299	1.755152	-1.479869	2.434314	3.437701	0.000000	-10.000000	0.425000	-22.566668	522.333313	1023.000000	1023.000000	2046.000000
26.620001	0.007906	4.672550	0.993315	-1.386219	2.191823	2.873632	0.000000	-10.000000	0.416667	-22.166668	514.833313	1023.000000	1023.000000	2046.000000
26.639999	0.005626	3.325030	0.560346	-1.260376	2.150685	1.874375	0.000000	-10.000000	0.425000	-22.300001	507.500000	1023.000000	1023.000000	2046.000000
26.660000	0.004270	2.523293	0.544007	-1.410641	1.772758	1.617169	0.000000	-10.000000	0.466667	-23.033333	499.833344	1023.000000	1023.000000	2046.000000
26.680000	0.003451	2.039754	0.408323	-1.766216	1.145361	2.252287	0.000000	-10.000000	0.508333	-24.116667	492.000000	1023.000000	1023.000000	2046.000000
26.700001	0.002981	1.761546	-0.038673	-1.439619	1.307966	1.931872	0.000000	-10.000000	0.541667	-25.049999	484.000000	1023.000000	1023.000000	2046.000000
26.719999	0.001706	1.008242	-0.132679	-1.261123	1.368969	1.033074	0.000000	-10.000000	0.558333	-25.683332	475.666656	1023.000000	1023.000000	2046.000000
26.740000	0.001136	0.671512	-0.068988	-1.427360	0.964325	1.203536	0.000000	-10.000000	0.566667	-26.383333	467.166656	1023.000000	1023.000000	2046.000000
26.760000	0.000823	0.486113	-0.303551	-1.592519	0.638056	1.744126	0.000000	-10.000000	0.583333	-26.933332	458.333344	1023.000000	1023.000000	2046.000000
26.780001	0.000312	0.184183	-0.683920	-1.404971	0.764877	1.508198	0.000000	-10.000000	0.616667	-27.500000	449.500000	1023.000000	1023.000000	2046.000000
26.799999	-0.000537	-0.317438	-0.744533	-1.297865	0.950651	0.774308	0.000000	-10.000000	0.650000	-28.200001	440.333344	1023.000000	1023.000000	2046.000000
26.820000	-0.001293	-0.763984	-0.712837	-1.498975	0.715019	0.732809	0.000000	-10.000000	0.683333	-28.716667	431.000000	1023.000000	1023.000000	2046.000000
26.840000	-0.001680	-0.993008	-0.790931	-1.963787	0.333760	1.427949	0.000000	-10.000000	0.683333	-29.316668	421.333344	1023.000000	1023.000000	2046.000000
26.860001	-0.001091	-0.644679	-1.031040	-1.715954	0.533455	1.568860	0.000000	-10.000000	0.700000	-29.566668	411.500000	1023.000000	1023.000000	2046.000000
26.879999	-0.000768	-0.453804	-0.980509	-1.326777	0.882883	0.970599	0.000000	-10.000000	0.716667	-29.900000	401.500000	1023.000000	1023.000000	2046.000000
26.900000	-0.000367	-0.217009	-0.715782	-1.201709	0.820112	0.880370	0.000000	-10.000000	0.716667	-29.866667	391.500000	1023.000000	1023.000000	2046.000000
26.920000	-0.000044	-0.025856	-0.724841	-1.511675	0.543248	1.667411	0.000000	-10.000000	0.691667	-29.500000	381.500000	1023.000000	1023.000000	2046.000000
26.940001	0.000025	0.014652	-1.027403	-1.413184	0.728011	1.727229	0.000000	-10.000000	0.658333	-28.800001	371.666656	1023.000000	1023.000000	2046.000000
26.959999	-0.000902	-0.533365	-1.063720	-1.511518	0.914732	1.127141	0.000000	-10.000000	0.650000	-28.133333	362.000000	1023.000000	1023.000000	2046.000000
26.980000	-0.001771	-1.046608	-0.915223	-1.817074	0.822930	0.862759	0.000000	-10.000000	0.641667	-27.733334	352.666656	1023.000000	1023.000000	2046.000000
27.000000	-0.002734	-1.616004	-1.137432	-2.392825	0.459869	1.454384	0.000000	-10.000000	0.608333	-27.283335	343.500000	1023.000000	1023.000000	2046.000000
27.020000	-0.004085	-2.413944	-1.506023	-2.697761	0.576343	1.213496	0.000000	-10.000000	0.575000	-26.850000	334.500000	1023.000000	1023.000000	2046.000000
27.040001	-0.005758	-3.402734	-1.512493	-3.044183	0.726882	0.427060	0.000000	-10.000000	0.541667	-26.200001	325.500000	1023.000000	1023.000000	2046.000000
27.059999	-0.006878	-4.064943	-1.581364	-3.570903	0.320278	0.767047	0.000000	-10.000000	0.525000	-25.583334	316.666656	1023.000000	1023.000000	2046.000000
27.080000	-0.007799	-4.609045	-1.918976	-3.963640	0.088777	1.184794	0.000000	-10.000000	0.491667	-24.783333	308.166656	1023.000000	1023.000000	2046.000000
27.100000	-0.008872	-5.243171	-2.152360	-4.038014	0.403927	0.543277	0.000000	-10.000000	0.475000	-24.016666	300.000000	1023.000000	1023.000000	2046.000000
27.120001	-0.009987	-5.902219	-2.041302	-4.285037	0.336785	0.087335	0.000000	-10.000000	0.458333	-23.366667	292.000000	1023.000000	1023.000000	2046.000000
27.139999	-0.010654	-6.296482	-2.135544	-4.547289	-0.068928	0.455279	0.000000	-10.000000	0.441667	-22.866667	284.166656	1023.000000	1023.000000	2046.000000
27.160000	-0.011020	-6.513038	-2.406873	-4.826867	-0.181062	0.901764	0.000000	-10.000000	0.416667	-22.533335	276.500000	1023.000000	1023.000000	2046.000000
27.180000	-0.011459	-6.772028	-2.574509	-4.874485	0.030600	0.646365	0.000000	-10.000000	0.400000	-22.050001	269.000000	1023.000000	1023.000000	2046.000000
27.200001	-0.012083	-7.141126	-2.462270	-4.981606	0.206606	0.096144	0.000000	-10.000000	0.391667	-21.616667	261.500000	1023.000000	1023.000000	2046.000000
27.219999	-0.012201	-7.210703	-2.407454	-4.991601	0.142024	0.046328	0.000000	-10.000000	0.383333	-20.883333	254.333328	1023.000000	1023.000000	2046.000000
27.240000	-0.012425	-7.343461	-2.591567	-5.169765	-0.165741	0.583612	0.000000	-10.000000	0.366667	-20.283335	247.333328	1023.000000	1023.000000	2046.000000
27.260000	-0.012642	-7.471579	-2.716860	-5.389223	-0.281092	0.915595	0.000000	-10.000000	0.358333	-19.616667	240.666672	1023.000000	1023.000000	2046.000000
27.280001	-0.012729	-7.523036	-2.888258	-5.251086	-0.029530	0.645838	0.000000	-10.000000	0.350000	-19.216667	234.000000	1023.000000	1023.000000	2046.000000
27.299999	-0.013156	-7.775123	-2.742204	-5.320350	0.087280	0.200152	0.000000	-10.000000	0.333333	-18.750000	227.666672	1023.000000	1023.000000	2046.000000
27.320000	-0.013292	-7.855426	-2.693124	-5.285026	0.111302	0.011423	0.000000	-10.000000	0.300000	-18.383333	221.500000	1023.000000	1023.000000	2046.000000
27.340000	-0.013324	-7.874341	-2.827583	-5.383623	-0.124948	0.461813	0.000000	-10.000000	0.283333	-17.950001	215.500000	1023.000000	1023.000000	2046.000000
27.360001	-0.013439	-7.942669	-2.977649	-5.542712	-0.293666	0.871359	0.000000	-10.000000	0.266667	-17.583334	209.500000	1023.000000	1023.000000	2046.000000
27.379999	-0.013603	-8.039111	-3.007960	-5.582726	-0.134574	0.686148	0.000000	-10.000000	0.266667	-17.216667	203.500000	1023.000000	1023.000000	2046.000000
27.400000	-0.013917	-8.224663	-2.845346	-5.596039	0.078966	0.137757	0.000000	-10.000000	0.250000	-17.016666	197.500000	1023.000000	1023.000000	2046.000000
27.420000	-0.013825	-8.170642	-2.854127	-5.492787	-0.014160	0.190432	0.000000	-10.000000	0.250000	-16.766666	191.833328	1023.000000	1023.000000	2046.000000
27.440001	-0.013815	-8.164947	-3.072792	-5.571767	-0.119503	0.599115	0.000000	-10.000000	0.250000	-16.533333	186.166672	1023.000000	1023.000000	2046.000000
27.459999	-0.014067	-8.313711	-3.191926	-5.748721	-0.303666	0.930602	0.000000	-10.000000	0.250000	-16.166668	180.833328	1023.000000	1023.000000	2046.000000
27.480000	-0.014179	-8.379523	-3.156610	-5.793222	-0.317172	0.887481	0.000000	-10.000000	0.241667	-15.750000	175.333328	1023.000000	1023.000000	2046.000000
27.500000	-0.014472	-8.552807	-3.023174	-5.874012	-0.166337	0.510716	0.000000	-10.000000	0.225000	-15.433333	170.166672	1023.000000	1023.000000	2046.000000
27.520000	-0.014533	-8.588955	-2.975359	-5.738359	0.014300	0.110462	0.000000	-10.000000	0.208333	-15.050000	165.000000	1023.000000	1023.000000	2046.000000
27.540001	-0.014622	-8.641798	-3.148137	-5.705695	-0.166391	0.378424	0.000000	-10.000000	0.208333	-14.816667	160.000000	1023.000000	1023.000000	2046.000000
27.559999	-0.014666	-8.667593	-3.303024	-5.938179	-0.308823	0.882432	0.000000	-10.000000	0.208333	-14.450000	155.000000	1023.000000	1023.000000	2046.000000
27.580000	-0.014805	-8.749685	-3.321480	-6.026978	-0.298656	0.897428	0.000000	-10.000000	0.208333	-14.083334	150.166672	1023.000000	1023.000000	2046.000000
27.600000	-0.015097	-8.922606	-3.152014	-6.135803	-0.155405	0.520617	0.000000	-10.000000	0.200000	-13.733334	145.500000	1023.000000	1023.000000	2046.000000
27.620001	-0.015205	-8.986280	-3.125356	-6.002907	0.020670	0.121312	0.000000	-10.000000	0.200000	-13.400001	140.833328	1023.000000	1023.000000	2046.000000
27.639999	-0.015135	-8.944898	-3.256560	-5.939919	-0.104114	0.355696	0.000000	-10.000000	0.200000	-13.150001	136.333328	1023.000000	1023.000000	2046.000000
27.660000	-0.015392	-9.096622	-3.443800	-6.161147	-0.328413	0.836738	0.000000	-10.000000	0.200000	-12.966667	132.000000	1023.000000	1023.000000	2046.000000
27.680000	-0.015981	-9.444894	-3.531258	-6.443825	-0.409648	0.939837	0.000000	-10.000000	0.191667	-12.766667	127.666664	1023.000000	1023.000000	2046.000000
27.700001	-0.016907	-9.992204	-3.644147	-6.562823	-0.242880	0.457648	0.000000	-10.000000	0.175000	-12.600000	123.333336	1023.000000	1023.000000	2046.000000
27.719999	-0.018155	-10.729783	-3.679186	-6.823006	-0.161733	-0.065859	0.000000	-10.000000	0.150000	-12.450000	119.000000	1023.000000	1023.000000	2046.000000
27.740000	-0.018446	-10.901816	-3.762493	-6.811478	-0.215664	-0.112183	0.000000	-10.000000	0.141667	-12.316667	115.000000	1023.000000	1023.000000	2046.000000
27.760000	-0.018896	-11.167714	-4.002168	-6.816346	-0.442797	0.093596	0.000000	-10.000000	0.141667	-12.183333	111.000000	1023.000000	1023.000000	2046.000000
27.780001	-0.019220	-11.358751	-4.104674	-6.982119	-0.706465	0.434506	0.000000	-10.000000	0.141667	-11.883333	107.000000	1023.000000	1023.000000	2046.000000
27.799999	-0.019783	-11.691779	-4.124413	-7.194342	-0.753908	0.380884	0.000000	-10.000000	0.125000	-11.433333	103.000000	1023.000000	1023.000000	2046.000000
27.820000	-0.021152	-12.501019	-4.254347	-7.385339	-0.564389	-0.296944	0.000000	-10.000000	0.116667	-10.983334	99.000000	1023.000000	1023.000000	2046.000000
27.840000	-0.022249	-13.149453	-4.507884	-7.292956	-0.694399	-0.654213	0.000000	-10.000000	0.108333	-10.533334	95.333336	1023.000000	1023.000000	2046.000000
27.860001	-0.023327	-13.786380	-4.935958	-7.330293	-1.028565	-0.491563	0.000000	-10.000000	0.100000	-9.933333	91.833336	1023.000000	1023.000000	2046.000000
27.879999	-0.025205	-14.896370	-5.053532	-7.613482	-1.687705	-0.541650	0.000000	-10.000000	0.091667	-8.983334	88.666664	1023.000000	1023.000000	2046.000000
27.900000	-0.027864	-16.467548	-5.375039	-7.828990	-1.969422	-1.294098	0.000000	-10.000000	0.075000	-7.650000	85.500000	1023.000000	1023.000000	2046.000000
27.920000	-0.030298	-17.906179	-6.072501	-7.712335	-1.982791	-2.138552	0.000000	-10.000000	0.075000	-6.633334	82.833336	1023.000000	1023.000000	2046.000000
27.940001	-0.031946	-18.879932	-6.688519	-7.641905	-2.358559	-2.190949	0.000000	-10.000000	0.075000	-6.466667	80.500000	1023.000000	1023.000000	2046.000000
27.959999	-0.033138	-19.584288	-6.914527	-7.943316	-2.861624	-1.864821	0.000000	-10.000000	0.100000	-7.316667	78.333336	1023.000000	1023.000000	2046.000000
27.980000	-0.033544	-19.824236	-6.880864	-8.084349	-3.031066	-1.827958	0.000000	-10.000000	0.125000	-8.683333	75.833336	1023.000000	1023.000000	2046.000000
28.000000	-0.033970	-20.076004	-6.884876	-8.056512	-2.927347	-2.207270	0.000000	-10.000000	0.133333	-9.733334	73.000000	1023.000000	1023.000000	2046.000000
28.020000	-0.034052	-20.124620	-6.981129	-7.693650	-2.755790	-2.694052	0.000000	-10.000000	0.125000	-10.283334	69.833336	1023.000000	1023.000000	2046.000000
28.040001	-0.033901	-20.035400	-7.355426	-7.291271	-2.773798	-2.614905	0.000000	-10.000000	0.108333	-10.333334	66.500000	1023.000000	1023.000000	2046.000000
28.059999	-0.034144	-20.179182	-7.438504	-7.528556	-3.049177	-2.162945	0.000000	-10.000000	0.100000	-10.033334	63.000000	1023.000000	1023.000000	2046.000000
28.080000	-0.034445	-20.357206	-7.244321	-7.829857	-3.315691	-1.967338	0.000000	-10.000000	0.100000	-9.616667	59.666668	1023.000000	1023.000000	2046.000000
28.100000	-0.034618	-20.459518	-7.205738	-7.915231	-3.147441	-2.191108	0.000000	-10.000000	0.100000	-8.983334	56.500000	1023.000000	1023.000000	2046.000000
28.120001	-0.034688	-20.500704	-7.383759	-7.725732	-2.838482	-2.552731	0.000000	-10.000000	0.100000	-8.466667	53.500000	1023.000000	1023.000000	2046.000000
28.139999	-0.034378	-20.317636	-7.572601	-7.528346	-2.770225	-2.446465	0.000000	-10.000000	0.100000	-8.100000	50.500000	1023.000000	1023.000000	2046.000000
28.160000	-0.033791	-19.970705	-7.407350	-7.689825	-3.100098	-1.773432	0.000000	-10.000000	0.100000	-8.166667	47.666668	1023.000000	1023.000000	2046.000000
28.180000	-0.032686	-19.317152	-6.965332	-7.685575	-3.226249	-1.439998	0.000000	-10.000000	0.100000	-8.666667	44.833332	1023.000000	1023.000000	2046.000000
28.200001	-0.031817	-18.803583	-6.761021	-7.593514	-2.880267	-1.568782	0.000000	-10.000000	0.091667	-9.066667	42.000000	1023.000000	1023.000000	2046.000000
28.219999	-0.031118	-18.391033	-6.768062	-7.281834	-2.389052	-1.952084	0.000000	-10.000000	0.091667	-8.916667	39.000000	1023.000000	1023.000000	2046.000000
28.240000	-0.030583	-18.074591	-6.936959	-7.013929	-2.248151	-1.875551	0.000000	-10.000000	0.091667	-8.316667	36.166668	1023.000000	1023.000000	2046.000000
28.260000	-0.030762	-18.180336	-6.882962	-7.393044	-2.417489	-1.486842	0.000000	-10.000000	0.091667	-7.833333	33.333332	1023.000000	1023.000000	2046.000000
28.280001	-0.031331	-18.516811	-6.565560	-7.983573	-2.717395	-1.250283	0.000000	-10.000000	0.091667	-7.833333	30.666666	1023.000000	1023.000000	2046.000000
28.299999	-0.031819	-18.805275	-6.521824	-8.210229	-2.514082	-1.559140	0.000000	-10.000000	0.091667	-8.033334	28.000000	1023.000000	1023.000000	2046.000000
28.320000	-0.032130	-18.988590	-6.835796	-8.038277	-2.070272	-2.044245	0.000000	-10.000000	0.100000	-8.083334	25.333334	1023.000000	1023.000000	2046.000000
28.340000	-0.032697	-19.324051	-7.101602	-8.104557	-2.129253	-1.988640	0.000000	-10.000000	0.091667	-7.850000	22.666666	1023.000000	1023.000000	2046.000000
28.360001	-0.034056	-20.126804	-6.987063	-8.866019	-2.645475	-1.628246	0.000000	-10.000000	0.075000	-7.200000	20.000000	1023.000000	1023.000000	2046.000000
28.379999	-0.034847	-20.594294	-6.791518	-9.405212	-2.824886	-1.572678	0.000000	-10.000000	0.066667	-6.283333	17.666666	1023.000000	1023.000000	2046.000000
28.400000	-0.035258	-20.837704	-6.802464	-9.551369	-2.604967	-1.878904	0.000000	-10.000000	0.058333	-5.283333	15.500000	1023.000000	1023.000000	2046.000000
28.420000	-0.035373	-20.905704	-7.124786	-9.277472	-2.180432	-2.323014	0.000000	-10.000000	0.058333	-4.433333	13.833333	1023.000000	1023.000000	2046.000000
28.440001	-0.035413	-20.929293	-7.263097	-9.106335	-2.281181	-2.278679	0.000000	-10.000000	0.050000	-3.933333	12.333333	1023.000000	1023.000000	2046.000000
28.459999	-0.035812	-21.164961	-7.139267	-9.575179	-2.601099	-1.849414	0.000000	-10.000000	0.050000	-3.633333	11.000000	1023.000000	1023.000000	2046.000000
28.480000	-0.036084	-21.325840	-6.789371	-10.061057	-2.857263	-1.618148	0.000000	-10.000000	0.050000	-3.466667	9.666667	1023.000000	1023.000000	2046.000000
28.500000	-0.035880	-21.205153	-6.782022	-10.089603	-2.635360	-1.698168	0.000000	-10.000000	0.050000	-3.250000	8.500000	1023.000000	1023.000000	2046.000000
28.520000	-0.035520	-20.992060	-6.873519	-9.858608	-2.282132	-1.977801	0.000000	-10.000000	0.058333	-3.166667	7.500000	1023.000000	1023.000000	2046.000000
28.540001	-0.034951	-20.655977	-7.032423	-9.469211	-1.977630	-2.176713	0.000000	-10.000000	0.058333	-3.150000	6.500000	1023.000000	1023.000000	2046.000000
28.559999	-0.034475	-20.374853	-7.095165	-9.300423	-1.983197	-1.996068	0.000000	-10.000000	0.066667	-3.216667	5.333333	1023.000000	1023.000000	2046.000000
28.580000	-0.034546	-20.416563	-6.926865	-9.542083	-2.260667	-1.686948	0.000000	-10.000000	0.066667	-3.266667	4.166667	1023.000000	1023.000000	2046.000000
28.600000	-0.034740	-20.531546	-6.575617	-10.024984	-2.613047	-1.317896	0.000000	-10.000000	0.066667	-3.283333	3.000000	1023.000000	1023.000000	2046.000000
28.620001	-0.034288	-20.264254	-6.533872	-10.079430	-2.384681	-1.266272	0.000000	-10.000000	0.058333	-3.333333	2.000000	1023.000000	1023.000000	2046.000000
28.639999	-0.033942	-20.059509	-6.622580	-9.838069	-2.030127	-1.568733	0.000000	-10.000000	0.050000	-3.416667	1.000000	1023.000000	1023.000000	2046.000000
28.660000	-0.033405	-19.742493	-6.825393	-9.438382	-1.668168	-1.810550	0.000000	-10.000000	0.058333	-3.516667	0.166667	1023.000000	1023.000000	2046.000000
28.680000	-0.032856	-19.417776	-6.875116	-9.106416	-1.666339	-1.769906	0.000000	-10.000000	0.058333	-3.583333	-0.666667	1023.000000	1023.000000	2046.000000
28.700001	-0.032935	-19.464659	-6.730592	-9.354062	-1.943397	-1.436608	0.000000	-10.000000	0.058333	-3.566667	-1.666667	1023.000000	1023.000000	2046.000000
28.719999	-0.033067	-19.542841	-6.347600	-9.802935	-2.334236	-1.058071	0.000000	-10.000000	0.050000	-3.466667	-2.833333	1023.000000	1023.000000	2046.000000
28.740000	-0.032733	-19.345392	-6.219812	-9.916547	-2.291104	-0.917930	0.000000	-10.000000	0.050000	-3.300000	-4.000000	1023.000000	1023.000000	2046.000000
28.760000	-0.032218	-19.040956	-6.317433	-9.695121	-1.916772	-1.111629	0.000000	-10.000000	0.050000	-3.100000	-5.166667	1023.000000	1023.000000	2046.000000
28.780001	-0.031544	-18.642776	-6.460612	-9.296308	-1.500658	-1.385199	0.000000	-10.000000	0.050000	-2.916667	-6.166667	1023.000000	1023.000000	2046.000000
28.799999	-0.031103	-18.381720	-6.605186	-8.960462	-1.291212	-1.524859	0.000000	-10.000000	0.050000	-2.666667	-7.166667	1023.000000	1023.000000	2046.000000
28.820000	-0.030793	-18.198847	-6.571176	-8.791834	-1.379056	-1.456781	0.000000	-10.000000	0.050000	-2.350000	-8.000000	1023.000000	1023.000000	2046.000000
28.840000	-0.030870	-18.244118	-6.442721	-9.003953	-1.596233	-1.201210	0.000000	-10.000000	0.050000	-1.950000	-8.666667	1023.000000	1023.000000	2046.000000
28.860001	-0.031196	-18.436813	-6.171601	-9.443878	-1.959624	-0.861710	0.000000	-10.000000	0.050000	-1.583333	-9.000000	1023.000000	1023.000000	2046.000000
28.879999	-0.031035	-18.341637	-5.958695	-9.707445	-2.092341	-0.583155	0.000000	-10.000000	0.050000	-1.383333	-9.000000	1023.000000	1023.000000	2046.000000
28.900000	-0.030582	-18.073984	-6.001982	-9.637641	-1.834114	-0.600247	0.000000	-10.000000	0.041667	-1.316667	-9.000000	1023.000000	1023.000000	2046.000000
28.920000	-0.029940	-17.694572	-6.083226	-9.326692	-1.437531	-0.847125	0.000000	-10.000000	0.041667	-1.366667	-9.000000	1023.000000	1023.000000	2046.000000
28.940001	-0.029513	-17.442247	-6.276475	-8.898188	-1.044730	-1.222855	0.000000	-10.000000	0.041667	-1.400000	-9.000000	1023.000000	1023.000000	2046.000000
28.959999	-0.029105	-17.200901	-6.290379	-8.681015	-1.025034	-1.204474	0.000000	-10.000000	0.050000	-1.483333	-9.000000	1023.000000	1023.000000	2046.000000
28.980000	-0.029110	-17.203918	-6.093320	-8.888550	-1.360261	-0.861788	0.000000	-10.000000	0.050000	-1.483333	-9.000000	1023.000000	1023.000000	2046.000000
29.000000	-0.030004	-17.732656	-5.791152	-9.534906	-1.920571	-0.486028	0.000000	-10.000000	0.050000	-1.466667	-9.000000	1023.000000	1023.000000	2046.000000
29.020000	-0.030399	-17.966015	-5.939965	-9.654907	-1.818816	-0.552327	0.000000	-10.000000	0.050000	-1.366667	-9.000000	1023.000000	1023.000000	2046.000000
29.040001	-0.030614	-18.093102	-6.378422	-9.337271	-1.227311	-1.150097	0.000000	-10.000000	0.050000	-1.100000	-9.000000	1023.000000	1023.000000	2046.000000
29.059999	-0.031397	-18.555609	-6.608383	-9.107149	-1.245822	-1.594255	0.000000	-10.000000	0.050000	-0.633333	-9.000000	1023.000000	1023.000000	2046.000000
29.080000	-0.031948	-18.881386	-6.240407	-9.721538	-1.824483	-1.094958	0.000000	-10.000000	0.050000	-0.200000	-9.000000	1023.000000	1023.000000	2046.000000
29.100000	-0.032175	-19.015245	-5.983358	-10.151963	-2.157703	-0.722221	0.000000	-10.000000	0.050000	0.000000	-9.000000	1023.000000	1023.000000	2046.000000
29.120001	-0.031735	-18.755188	-6.223979	-9.909468	-1.875936	-0.745807	0.000000	-10.000000	0.050000	0.000000	-9.000000	1023.000000	1023.000000	2046.000000
29.139999	-0.031637	-18.697283	-6.630168	-9.477944	-1.347880	-1.241290	0.000000	-10.000000	0.050000	0.000000	-9.000000	1023.000000	1023.000000	2046.000000
29.160000	-0.032273	-19.073086	-6.883535	-9.163969	-1.308047	-1.717534	0.000000	-10.000000	0.050000	0.000000	-9.000000	1023.000000	1023.000000	2046.000000
29.180000	-0.033314	-19.688856	-6.809752	-9.478243	-1.811941	-1.588921	0.000000	-10.000000	0.041667	0.816667	-9.000000	1023.000000	1023.000000	2046.000000
29.200001	-0.034913	-20.633331	-6.591292	-10.055709	-2.568511	-1.417818	0.000000	-10.000000	0.025000	2.216667	-9.000000	1023.000000	1023.000000	2046.000000
29.219999	-0.036193	-21.390125	-7.112257	-9.908454	-2.570317	-1.799098	0.000000	-10.000000	0.008333	4.466667	-9.000000	1023.000000	1023.000000	2046.000000
29.240000	-0.038156	-22.550226	-7.908534	-9.596951	-2.442397	-2.602343	0.000000	-10.000000	0.000000	6.583333	-9.000000	1023.000000	1023.000000	2046.000000
29.260000	-0.039948	-23.609131	-8.510577	-9.398760	-2.552138	-3.147655	0.000000	-10.000000	0.000000	8.083333	-9.000000	1023.000000	1023.000000	2046.000000
29.280001	-0.041339	-24.431129	-8.545733	-9.663136	-3.178617	-3.043644	0.000000	-10.000000	0.000000	8.633333	-9.000000	1023.000000	1023.000000	2046.000000
29.299999	-0.042122	-24.894148	-8.350031	-10.140700	-3.746321	-2.657096	0.000000	-10.000000	0.000000	8.366667	-9.000000	1023.000000	1023.000000	2046.000000
29.320000	-0.041562	-24.563126	-8.394233	-10.119356	-3.569610	-2.479927	0.000000	-10.000000	0.000000	8.183333	-9.000000	1023.000000	1023.000000	2046.000000
29.340000	-0.040887	-24.164127	-8.728642	-9.637485	-3.000300	-2.797701	0.000000	-10.000000	-0.008333	8.466667	-9.000000	1023.000000	1023.000000	2046.000000
29.360001	-0.040456	-23.909595	-8.883569	-9.069818	-2.687592	-3.268618	0.000000	-10.000000	-0.033333	9.466667	-3.833333	1023.000000	1023.000000	2046.000000
29.379999	-0.040088	-23.692209	-8.738213	-8.978707	-2.898399	-3.076891	0.000000	-10.000000	-0.066667	11.183333	6.833333	1023.000000	1023.000000	2046.000000
29.400000	-0.040365	-23.855852	-8.343297	-9.513442	-3.494040	-2.505073	0.000000	-10.000000	-0.116667	12.900001	18.833334	1023.000000	1023.000000	2046.000000
29.420000	-0.039698	-23.461632	-8.170202	-9.690866	-3.508173	-2.092391	0.000000	-10.000000	-0.150000	14.550000	27.166666	1023.000000	1023.000000	2046.000000
29.440001	-0.038592	-22.807825	-8.416633	-9.410065	-2.867795	-2.113334	0.000000	-10.000000	-0.166667	16.033333	33.666668	1023.000000	1023.000000	2046.000000
29.459999	-0.037806	-22.343243	-8.639809	-9.029785	-2.232268	-2.441381	0.000000	-10.000000	-0.175000	17.216667	40.833332	1023.000000	1023.000000	2046.000000
29.480000	-0.036826	-21.764307	-8.541768	-8.674508	-2.023344	-2.524688	0.000000	-10.000000	-0.183333	17.883333	46.500000	1023.000000	1023.000000	2046.000000
29.500000	-0.035409	-20.926996	-8.078929	-8.535674	-2.225568	-2.086825	0.000000	-10.000000	-0.183333	17.883333	50.500000	1023.000000	1023.000000	2046.000000
29.520000	-0.033948	-20.063259	-7.486889	-8.677654	-2.456573	-1.442143	0.000000	-10.000000	-0.191667	18.166668	54.500000	1023.000000	1023.000000	2046.000000
29.540001	-0.032604	-19.268724	-7.054818	-8.851974	-2.458813	-0.903120	0.000000	-10.000000	-0.216667	18.816668	60.500000	1023.000000	1023.000000	2046.000000
29.559999	-0.030429	-17.983335	-7.143653	-8.454082	-1.490160	-0.895441	0.000000	-10.000000	-0.266667	19.683334	66.500000	1023.000000	1023.000000	2046.000000
29.580000	-0.029162	-17.234838	-7.198408	-7.984372	-0.785423	-1.266635	0.000000	-10.000000	-0.291667	20.466667	72.833336	1023.000000	1023.000000	2046.000000
29.600000	-0.028328	-16.741772	-6.908846	-7.794521	-0.737956	-1.300448	0.000000	-10.000000	-0.300000	20.900000	79.500000	1023.000000	1023.000000	2046.000000
29.620001	-0.028243	-16.691673	-6.368175	-8.312301	-1.213326	-0.797873	0.000000	-10.000000	-0.300000	21.250000	86.500000	1023.000000	1023.000000	2046.000000
29.639999	-0.028263	-16.703665	-5.942962	-8.939002	-1.505489	-0.316212	0.000000	-10.000000	-0.308333	21.650000	93.500000	1023.000000	1023.000000	2046.000000
29.660000	-0.027469	-16.233955	-5.951874	-9.040640	-1.081266	-0.160176	0.000000	-10.000000	-0.325000	22.150000	100.666664	1023.000000	1023.000000	2046.000000
29.680000	-0.026979	-15.944500	-6.143663	-8.904973	-0.520486	-0.375378	0.000000	-10.000000	-0.350000	22.900000	107.833336	1023.000000	1023.000000	2046.000000
29.700001	-0.026523	-15.675238	-6.269421	-8.694910	0.036313	-0.747220	0.000000	-10.000000	-0.383333	23.950001	115.333336	1023.000000	1023.000000	2046.000000
29.719999	-0.026108	-15.430072	-6.157317	-8.446540	0.156567	-0.982782	0.000000	-10.000000	-0.400000	24.799999	123.000000	1023.000000	1023.000000	2046.000000
29.740000	-0.025734	-15.208543	-5.653868	-8.628428	-0.212491	-0.713755	0.000000	-10.000000	-0.408333	25.616667	131.333328	1023.000000	1023.000000	2046.000000
29.760000	-0.025541	-15.094740	-5.134662	-9.188707	-0.683144	-0.088227	0.000000	-10.000000	-0.416667	25.850000	139.833328	1023.000000	1023.000000	2046.000000
29.780001	-0.024492	-14.474603	-4.960900	-9.395997	-0.479355	0.361650	0.000000	-10.000000	-0.425000	26.450001	148.500000	1023.000000	1023.000000	2046.000000
29.799999	-0.022918	-13.544693	-5.208677	-8.929065	0.496224	0.096824	0.000000	-10.000000	-0.441667	26.966667	157.166672	1023.000000	1023.000000	2046.000000
29.820000	-0.021812	-12.890725	-5.104383	-8.372255	0.889851	-0.303937	0.000000	-10.000000	-0.441667	27.383333	166.000000	1023.000000	1023.000000	2046.000000
29.840000	-0.020586	-12.166078	-4.664173	-8.238102	0.752662	-0.016465	0.000000	-10.000000	-0.450000	27.400000	175.166672	1023.000000	1023.000000	2046.000000
29.860001	-0.019983	-11.809916	-3.974092	-8.769352	0.112021	0.821507	0.000000	-10.000000	-0.466667	27.300001	184.333328	1023.000000	1023.000000	2046.000000
29.879999	-0.018109	-10.702459	-3.853999	-8.651250	0.597799	1.204990	0.000000	-10.000000	-0.466667	27.233334	193.500000	1023.000000	1023.000000	2046.000000
29.900000	-0.016094	-9.511335	-4.043632	-8.006711	1.507229	1.031778	0.000000	-10.000000	-0.466667	27.400000	202.500000	1023.000000	1023.000000	2046.000000
29.920000	-0.014860	-8.782310	-3.924292	-7.350596	1.848994	0.643584	0.000000	-10.000000	-0.450000	27.350000	211.500000	1023.000000	1023.000000	2046.000000
29.940001	-0.013536	-7.999735	-3.369628	-7.188341	1.554259	1.003974	0.000000	-10.000000	-0.458333	27.683334	220.666672	1023.000000	1023.000000	2046.000000
29.959999	-0.012664	-7.484267	-2.786947	-7.611353	1.066208	1.847825	0.000000	-10.000000	-0.458333	27.683334	229.833328	1023.000000	1023.000000	2046.000000
29.980000	-0.010922	-6.454676	-2.599593	-7.537898	1.390986	2.291830	0.000000	-10.000000	-0.466667	28.066668	239.166672	1023.000000	1023.000000	2046.000000
30.000000	-0.009090	-5.372107	-2.775912	-6.963744	2.237454	2.130095	0.000000	-10.000000	-0.458333	27.983334	248.333328	1023.000000	1023.000000	2046.000000
30.020000	-0.007334	-4.334275	-2.802008	-6.225531	2.914684	1.778579	0.000000	-10.000000	-0.475000	28.133333	257.833344	1023.000000	1023.000000	2046.000000
30.040001	-0.006049	-3.575234	-2.376598	-5.796464	2.707761	1.890067	0.000000	-10.000000	-0.483333	28.100000	267.166656	1023.000000	1023.000000	2046.000000
30.059999	-0.005026	-2.970516	-1.784032	-6.010522	2.268640	2.555398	0.000000	-10.000000	-0.500000	28.216667	276.666656	1023.000000	1023.000000	2046.000000
30.080000	-0.003720	-2.198559	-1.339797	-6.289599	2.079015	3.351822	0.000000	-10.000000	-0.500000	28.450001	286.000000	1023.000000	1023.000000	2046.000000
30.100000	-0.001746	-1.031792	-1.520743	-5.876221	2.895475	3.469697	0.000000	-10.000000	-0.500000	28.666666	295.500000	1023.000000	1023.000000	2046.000000
30.120001	-0.000201	-0.118902	-1.631827	-5.181185	3.565519	3.128591	0.000000	-10.000000	-0.508333	29.000000	305.000000	1023.000000	1023.000000	2046.000000
30.139999	0.001091	0.644876	-1.403653	-4.569585	3.763845	2.854269	0.000000	-10.000000	-0.508333	29.049999	314.666656	1023.000000	1023.000000	2046.000000
30.160000	0.002430	1.436092	-0.855410	-4.441991	3.457495	3.275998	0.000000	-10.000000	-0.508333	29.333334	324.333344	1023.000000	1023.000000	2046.000000
30.180000	0.003174	1.875602	-0.361312	-4.800489	3.051028	3.986375	0.000000	-10.000000	-0.500000	29.066668	334.000000	1023.000000	1023.000000	2046.000000
30.200001	0.004302	2.542713	-0.108617	-4.940141	3.056409	4.535063	0.000000	-10.000000	-0.508333	29.083334	343.666656	1023.000000	1023.000000	2046.000000
30.219999	0.005995	3.543301	-0.177679	-4.595873	3.680511	4.636343	0.000000	-10.000000	-0.508333	28.766668	353.500000	1023.000000	1023.000000	2046.000000
30.240000	0.007445	4.399967	-0.338524	-4.060372	4.359987	4.438876	0.000000	-10.000000	-0.508333	28.866667	363.166656	1023.000000	1023.000000	2046.000000
30.260000	0.008651	5.113038	-0.223769	-3.520052	4.754859	4.102000	0.000000	-10.000000	-0.500000	28.566668	372.833344	1023.000000	1023.000000	2046.000000
30.280001	0.009339	5.519104	0.045731	-3.122030	4.565042	4.030361	0.000000	-10.000000	-0.508333	28.466667	382.333344	1023.000000	1023.000000	2046.000000
30.299999	0.009231	5.455280	0.341259	-3.266753	4.077762	4.303012	0.000000	-10.000000	-0.500000	28.366667	392.000000	1023.000000	1023.000000	2046.000000
30.320000	0.008620	5.094273	0.565108	-3.842758	3.597035	4.774888	0.000000	-10.000000	-0.500000	28.316668	401.333344	1023.000000	1023.000000	2046.000000
30.340000	0.008563	5.060830	0.627746	-4.131531	3.590863	4.973752	0.000000	-10.000000	-0.483333	28.300001	410.833344	1023.000000	1023.000000	2046.000000
30.360001	0.009803	5.793751	0.429815	-3.931195	4.290186	5.004944	0.000000	-10.000000	-0.475000	27.983334	420.166656	1023.000000	1023.000000	2046.000000
30.379999	0.011142	6.585088	0.332143	-3.426115	4.960227	4.718833	0.000000	-10.000000	-0.441667	27.633333	429.666656	1023.000000	1023.000000	2046.000000
30.400000	0.012264	7.247822	0.532355	-2.726537	5.140337	4.301667	0.000000	-10.000000	-0.416667	27.083334	438.833344	1023.000000	1023.000000	2046.000000
30.420000	0.013298	7.859124	1.022384	-2.403963	4.664632	4.576071	0.000000	-10.000000	-0.416667	26.966667	448.000000	1023.000000	1023.000000	2046.000000
30.440001	0.013261	7.837506	1.330906	-2.766509	4.160588	5.112522	0.000000	-10.000000	-0.416667	27.100000	457.000000	1023.000000	1023.000000	2046.000000
30.459999	0.012993	7.679161	1.322562	-3.007686	4.121973	5.242311	0.000000	-10.000000	-0.425000	27.133333	466.000000	1023.000000	1023.000000	2046.000000
30.480000	0.012863	7.602101	0.963638	-2.717850	4.591462	4.764851	0.000000	-10.000000	-0.416667	27.083334	475.000000	1023.000000	1023.000000	2046.000000
30.500000	0.011690	6.908617	0.561690	-2.153902	4.679668	3.821162	0.000000	-10.000000	-0.408333	26.816668	484.000000	1023.000000	1023.000000	2046.000000
30.520000	0.009929	5.867876	0.412647	-1.947703	4.085876	3.317057	0.000000	-10.000000	-0.383333	26.483334	493.000000	1023.000000	1023.000000	2046.000000
30.540001	0.008540	5.047159	0.564652	-2.407505	3.253623	3.636388	0.000000	-10.000000	-0.333333	25.733334	502.000000	1023.000000	1023.000000	2046.000000
30.559999	0.007975	4.713410	0.563750	-2.929307	2.984529	4.094439	0.000000	-10.000000	-0.291667	24.500000	510.833344	1023.000000	1023.000000	2046.000000
30.580000	0.008546	5.050519	0.240886	-2.752541	3.453546	4.108629	0.000000	-10.000000	-0.250000	22.866667	519.166687	1023.000000	1023.000000	2046.000000
30.600000	0.009182	5.426665	-0.013181	-2.138796	3.977752	3.600892	0.000000	-10.000000	-0.225000	21.466667	527.000000	1023.000000	1023.000000	2046.000000
30.620001	0.009847	5.819443	0.107143	-1.594296	4.113156	3.193439	0.000000	-10.000000	-0.208333	20.833334	534.333313	1023.000000	1023.000000	2046.000000
30.639999	0.010554	6.237402	0.491291	-1.467481	3.730802	3.482789	0.000000	-10.000000	-0.200000	20.716667	541.500000	1023.000000	1023.000000	2046.000000
30.660000	0.010962	6.478641	0.761372	-1.722041	3.286417	4.152893	0.000000	-10.000000	-0.225000	21.166666	548.500000	1023.000000	1023.000000	2046.000000
30.680000	0.011632	6.874302	0.837411	-1.899369	3.352417	4.583842	0.000000	-10.000000	-0.241667	21.366667	555.500000	1023.000000	1023.000000	2046.000000
30.700001	0.012649	7.475345	0.429358	-1.589039	4.125924	4.509101	0.000000	-10.000000	-0.258333	21.683334	562.666687	1023.000000	1023.000000	2046.000000
30.719999	0.013331	7.878912	0.221159	-1.166573	4.614222	4.210104	0.000000	-10.000000	-0.233333	21.300001	569.833313	1023.000000	1023.000000	2046.000000
30.740000	0.013901	8.215277	0.437276	-0.880109	4.677778	3.980331	0.000000	-10.000000	-0.216667	21.083334	577.000000	1023.000000	1023.000000	2046.000000
30.760000	0.014937	8.827886	0.836316	-0.847927	4.423854	4.415642	0.000000	-10.000000	-0.200000	20.750000	584.000000	1023.000000	1023.000000	2046.000000
30.780001	0.016037	9.477591	1.273455	-1.114617	4.161807	5.156946	0.000000	-10.000000	-0.200000	20.133333	591.000000	1023.000000	1023.000000	2046.000000
30.799999	0.017618	10.412534	1.411005	-1.093636	4.378684	5.716481	0.000000	-10.000000	-0.200000	19.600000	597.833313	1023.000000	1023.000000	2046.000000
30.820000	0.019725	11.657286	1.393988	-0.581245	5.006504	5.838039	0.000000	-10.000000	-0.200000	19.383333	604.500000	1023.000000	1023.000000	2046.000000
30.840000	0.021692	12.819796	1.506411	0.178136	5.631373	5.503876	0.000000	-10.000000	-0.200000	19.433334	611.000000	1023.000000	1023.000000	2046.000000
30.860001	0.023194	13.707603	1.994896	0.678867	5.714230	5.319610	0.000000	-10.000000	-0.183333	19.333334	617.500000	1023.000000	1023.000000	2046.000000
30.879999	0.024159	14.278177	2.499294	0.697202	5.535110	5.546571	0.000000	-10.000000	-0.166667	18.433332	624.000000	1023.000000	1023.000000	2046.000000
30.900000	0.024529	14.496505	2.929140	0.196437	5.211627	6.159300	0.000000	-10.000000	-0.141667	17.516666	630.333313	1023.000000	1023.000000	2046.000000
30.920000	0.024671	14.580569	2.923206	-0.257245	5.448371	6.466238	0.000000	-10.000000	-0.125000	16.700001	636.333313	1023.000000	1023.000000	2046.000000
30.940001	0.024743	14.623246	2.612371	-0.133433	5.971598	6.172711	0.000000	-10.000000	-0.108333	16.300001	642.000000	1023.000000	1023.000000	2046.000000
30.959999	0.024606	14.542288	2.638172	0.069449	6.205485	5.629181	0.000000	-10.000000	-0.100000	16.250000	647.500000	1023.000000	1023.000000	2046.000000
30.980000	0.024628	14.555202	2.960626	0.223815	5.900726	5.470036	0.000000	-10.000000	-0.083333	15.800000	653.000000	1023.000000	1023.000000	2046.000000
31.000000	0.024664	14.576662	3.266927	-0.124964	5.550843	5.883855	0.000000	-10.000000	-0.066667	14.900001	658.333313	1023.000000	1023.000000	2046.000000
31.020000	0.024707	14.601640	3.529324	-0.614240	5.324626	6.361931	0.000000	-10.000000	-0.033333	13.216667	663.500000	1023.000000	1023.000000	2046.000000
31.040001	0.024907	14.720051	3.315782	-0.710478	5.716536	6.398211	0.000000	-10.000000	-0.016667	11.133333	668.166687	1023.000000	1023.000000	2046.000000
31.059999	0.025132	14.853045	3.160921	-0.414178	6.158340	5.947963	0.000000	-10.000000	0.000000	8.866667	672.333313	1023.000000	1023.000000	2046.000000
31.080000	0.025617	15.139756	3.347113	-0.003263	6.209913	5.585994	0.000000	-10.000000	0.016667	6.366667	675.666687	1023.000000	1023.000000	2046.000000
31.100000	0.025930	15.324824	3.782729	-0.157480	5.737490	5.962085	0.000000	-10.000000	0.041667	2.700000	678.333313	1023.000000	1023.000000	2046.000000
31.120001	0.026114	15.433273	3.974228	-0.617912	5.524628	6.552329	0.000000	-10.000000	0.075000	-0.633333	680.000000	1023.000000	1023.000000	2046.000000
31.139999	0.026228	15.501023	3.593158	-0.519272	6.004275	6.422863	0.000000	-10.000000	0.100000	-4.200000	680.833313	1023.000000	1023.000000	2046.000000
31.160000	0.026262	15.520957	3.506841	-0.204887	6.292166	5.926837	0.000000	-10.000000	0.116667	-7.083333	681.000000	1023.000000	1023.000000	2046.000000
31.180000	0.026357	15.577004	3.803379	0.008667	6.018938	5.746020	0.000000	-10.000000	0.150000	-10.250000	681.000000	1023.000000	1023.000000	2046.000000
31.200001	0.026591	15.715290	4.067310	-0.153099	5.633781	6.167297	0.000000	-10.000000	0.191667	-12.966667	681.000000	1023.000000	1023.000000	2046.000000
31.219999	0.026235	15.504883	4.046436	-0.548889	5.505697	6.501638	0.000000	-10.000000	0.233333	-14.700000	681.000000	1023.000000	1023.000000	2046.000000
31.240000	0.026071	15.407870	3.640359	-0.429060	5.910840	6.285732	0.000000	-10.000000	0.266667	-16.283333	673.333313	1023.000000	1023.000000	2046.000000
31.260000	0.025662	15.166143	3.424073	-0.075811	6.099730	5.718152	0.000000	-10.000000	0.283333	-17.450001	663.833313	1023.000000	1023.000000	2046.000000
31.280001	0.025288	14.945333	3.629397	0.088965	5.762898	5.464074	0.000000	-10.000000	0.316667	-18.716667	652.166687	1023.000000	1023.000000	2046.000000
31.299999	0.025135	14.854884	3.763928	0.049863	5.468744	5.572348	0.000000	-10.000000	0.350000	-19.800001	646.000000	1023.000000	1023.000000	2046.000000
31.320000	0.024569	14.520494	3.900577	-0.456397	5.095963	5.980352	0.000000	-10.000000	0.383333	-20.850000	639.333313	1023.000000	1023.000000	2046.000000
31.340000	0.024127	14.259000	3.635562	-0.656460	5.233304	6.046594	0.000000	-10.000000	0.416667	-21.666668	632.333313	1023.000000	1023.000000	2046.000000
31.360001	0.023427	13.845588	3.219180	-0.579158	5.501194	5.704372	0.000000	-10.000000	0.425000	-22.300001	625.000000	1023.000000	1023.000000	2046.000000
31.379999	0.022951	13.564062	3.085007	-0.334400	5.584292	5.229163	0.000000	-10.000000	0.441667	-22.733334	617.500000	1023.000000	1023.000000	2046.000000
31.400000	0.022676	13.401271	3.331535	-0.184177	5.224314	5.029599	0.000000	-10.000000	0.441667	-23.116667	609.833313	1023.000000	1023.000000	2046.000000
31.420000	0.022240	13.143783	3.632590	-0.630408	4.668466	5.473135	0.000000	-10.000000	0.450000	-23.350000	602.000000	1023.000000	1023.000000	2046.000000
31.440001	0.021891	12.937832	3.466401	-1.008914	4.840340	5.640006	0.000000	-10.000000	0.450000	-23.483334	594.333313	1023.000000	1023.000000	2046.000000
31.459999	0.021641	12.789768	3.071272	-0.914086	5.253594	5.378987	0.000000	-10.000000	0.450000	-23.600000	586.666687	1023.000000	1023.000000	2046.000000
31.480000	0.021594	12.762135	3.110681	-0.557098	5.377266	4.831285	0.000000	-10.000000	0.450000	-23.683334	579.000000	1023.000000	1023.000000	2046.000000
31.500000	0.021750	12.854154	3.368242	-0.460357	5.105335	4.840933	0.000000	-10.000000	0.458333	-23.850000	571.000000	1023.000000	1023.000000	2046.000000
31.520000	0.021247	12.557068	3.521201	-0.882910	4.703784	5.214993	0.000000	-10.000000	0.475000	-24.000000	563.000000	1023.000000	1023.000000	2046.000000
31.540001	0.020684	12.224225	3.362651	-1.252218	4.630741	5.483051	0.000000	-10.000000	0.491667	-24.150000	555.000000	1023.000000	1023.000000	2046.000000
31.559999	0.019381	11.454284	2.826608	-1.253007	4.626999	5.253684	0.000000	-10.000000	0.500000	-24.300001	547.000000	1023.000000	1023.000000	2046.000000
31.580000	0.018058	10.672145	2.360653	-1.029582	4.585683	4.755391	0.000000	-10.000000	0.500000	-24.383333	538.833313	1023.000000	1023.000000	2046.000000
31.600000	0.016388	9.685136	2.112485	-0.948598	4.400928	4.120320	0.000000	-10.000000	0.500000	-24.216667	530.500000	1023.000000	1023.000000	2046.000000
31.620001	0.015003	8.866488	2.101964	-1.030697	3.991277	3.803944	0.000000	-10.000000	0.500000	-24.033333	522.166687	1023.000000	1023.000000	2046.000000
31.639999	0.013602	8.038573	2.263131	-1.483231	3.364414	3.894259	0.000000	-10.000000	0.475000	-23.500000	514.166687	1023.000000	1023.000000	2046.000000
31.660000	0.011719	6.925758	2.092006	-1.915679	2.935013	3.814419	0.000000	-10.000000	0.441667	-23.033333	506.500000	1023.000000	1023.000000	2046.000000
31.680000	0.009160	5.413527	1.220209	-1.912809	2.915494	3.190632	0.000000	-10.000000	0.400000	-22.350000	498.833344	1023.000000	1023.000000	2046.000000
31.700001	0.006251	3.694165	0.513017	-1.776817	2.621355	2.336610	0.000000	-10.000000	0.383333	-21.733334	491.333344	1023.000000	1023.000000	2046.000000
31.719999	0.004200	2.482113	0.277036	-1.531801	2.088899	1.647979	0.000000	-10.000000	0.391667	-21.550001	484.000000	1023.000000	1023.000000	2046.000000
31.740000	0.002399	1.417867	0.271126	-1.942182	1.286945	1.801979	0.000000	-10.000000	0.416667	-21.850000	477.000000	1023.000000	1023.000000	2046.000000
31.760000	0.000718	0.424126	-0.225511	-2.370995	1.175559	1.845073	0.000000	-10.000000	0.450000	-22.883333	469.666656	1023.000000	1023.000000	2046.000000
31.780001	-0.000353	-0.208378	-0.850377	-2.210083	1.414028	1.438054	0.000000	-10.000000	0.475000	-23.783333	462.000000	1023.000000	1023.000000	2046.000000
31.799999	-0.000702	-0.414881	-0.799996	-1.721094	1.282568	0.823641	0.000000	-10.000000	0.500000	-24.550001	454.000000	1023.000000	1023.000000	2046.000000
31.820000	-0.001062	-0.627881	-0.580663	-1.740945	0.748392	0.945334	0.000000	-10.000000	0.516667	-24.866667	445.833344	1023.000000	1023.000000	2046.000000
31.840000	-0.002129	-1.258087	-0.806174	-2.155962	0.501076	1.202973	0.000000	-10.000000	0.525000	-24.850000	437.500000	1023.000000	1023.000000	2046.000000
31.860001	-0.003048	-1.801335	-1.385853	-2.224407	0.721760	1.087165	0.000000	-10.000000	0.525000	-24.850000	429.166656	1023.000000	1023.000000	2046.000000
31.879999	-0.003085	-1.823357	-1.545700	-1.793611	0.917463	0.598490	0.000000	-10.000000	0.516667	-24.666668	421.000000	1023.000000	1023.000000	2046.000000
31.900000	-0.003102	-1.833161	-1.226427	-1.773231	0.523366	0.643131	0.000000	-10.000000	0.508333	-24.616667	413.000000	1023.000000	1023.000000	2046.000000
31.920000	-0.004286	-2.532829	-1.379571	-2.446649	0.261876	1.031515	0.000000	-10.000000	0.500000	-24.333334	404.666656	1023.000000	1023.000000	2046.000000
31.940001	-0.005046	-2.982352	-1.947226	-2.734857	0.588720	1.111011	0.000000	-10.000000	0.508333	-24.233334	396.333344	1023.000000	1023.000000	2046.000000
31.959999	-0.004154	-2.454797	-1.898354	-2.246028	0.873451	0.816134	0.000000	-10.000000	0.525000	-24.566668	388.000000	1023.000000	1023.000000	2046.000000
31.980000	-0.002894	-1.710646	-1.411018	-1.752822	0.637816	0.815378	0.000000	-10.000000	0.541667	-24.900002	380.000000	1023.000000	1023.000000	2046.000000
32.000000	-0.002768	-1.636060	-1.189095	-1.980572	0.313086	1.220521	0.000000	-10.000000	0.533333	-24.983334	371.666656	1023.000000	1023.000000	2046.000000
32.020000	-0.003004	-1.775423	-1.513883	-2.313379	0.542294	1.509544	0.000000	-10.000000	0.525000	-24.650002	363.333344	1023.000000	1023.000000	2046.000000
32.040001	-0.002860	-1.690364	-1.752260	-2.167334	0.935790	1.293441	0.000000	-10.000000	0.508333	-24.333334	355.000000	1023.000000	1023.000000	2046.000000
32.060001	-0.002767	-1.635165	-1.532327	-1.805724	0.849017	0.853869	0.000000	-10.000000	0.508333	-24.216667	347.000000	1023.000000	1023.000000	2046.000000
32.080002	-0.003854	-2.277799	-1.342797	-2.374903	0.413991	1.025910	0.000000	-10.000000	0.516667	-24.250000	339.000000	1023.000000	1023.000000	2046.000000
32.099998	-0.005550	-3.280131	-1.688492	-3.154421	0.342339	1.220443	0.000000	-10.000000	0.516667	-24.133333	331.000000	1023.000000	1023.000000	2046.000000
32.119999	-0.006814	-4.027110	-2.218752	-3.448014	0.632606	1.007050	0.000000	-10.000000	0.508333	-24.016666	323.000000	1023.000000	1023.000000	2046.000000
32.139999	-0.007447	-4.401289	-2.175586	-3.427371	0.655318	0.546350	0.000000	-10.000000	0.491667	-23.616667	315.000000	1023.000000	1023.000000	2046.000000
32.160000	-0.008386	-4.956110	-2.017796	-3.590498	0.294397	0.357788	0.000000	-10.000000	0.458333	-23.183334	307.000000	1023.000000	1023.000000	2046.000000
32.180000	-0.010115	-5.978174	-2.096235	-4.481799	-0.113075	0.712934	0.000000	-10.000000	0.450000	-22.666668	299.166656	1023.000000	1023.000000	2046.000000
32.200001	-0.011357	-6.711991	-2.619677	-4.873772	0.028269	0.753189	0.000000	-10.000000	0.416667	-22.383333	291.500000	1023.000000	1023.000000	2046.000000
32.220001	-0.011939	-7.056137	-2.973892	-4.857871	0.260166	0.515459	0.000000	-10.000000	0.425000	-22.450001	284.166656	1023.000000	1023.000000	2046.000000
32.240002	-0.012081	-7.139740	-2.755057	-4.569869	0.147949	0.037236	0.000000	-10.000000	0.416667	-22.583334	276.666656	1023.000000	1023.000000	2046.000000
32.259998	-0.012323	-7.283059	-2.506878	-4.691095	-0.192257	0.107172	0.000000	-10.000000	0.425000	-22.583334	269.166656	1023.000000	1023.000000	2046.000000
32.279999	-0.013593	-8.033373	-2.696429	-5.346113	-0.392738	0.401908	0.000000	-10.000000	0.416667	-22.350000	261.500000	1023.000000	1023.000000	2046.000000
32.299999	-0.014091	-8.327868	-3.133122	-5.636445	-0.135683	0.577380	0.000000	-10.000000	0.408333	-21.916668	254.166672	1023.000000	1023.000000	2046.000000
32.320000	-0.014222	-8.405266	-3.322692	-5.496865	0.050027	0.364264	0.000000	-10.000000	0.391667	-21.533335	246.833328	1023.000000	1023.000000	2046.000000
32.340000	-0.013848	-8.184436	-3.082751	-5.098384	0.066144	-0.069444	0.000000	-10.000000	0.383333	-21.083334	239.666672	1023.000000	1023.000000	2046.000000
32.360001	-0.014510	-8.575623	-2.875816	-5.397026	-0.400006	0.097226	0.000000	-10.000000	0.366667	-20.783333	232.500000	1023.000000	1023.000000	2046.000000
32.380001	-0.015426	-9.116798	-3.288385	-6.024955	-0.334382	0.530924	0.000000	-10.000000	0.366667	-20.400000	225.500000	1023.000000	1023.000000	2046.000000
32.400002	-0.015253	-9.014559	-3.609610	-5.861203	0.013921	0.442333	0.000000	-10.000000	0.358333	-20.083334	218.666672	1023.000000	1023.000000	2046.000000
32.419998	-0.015128	-8.940575	-3.421741	-5.496628	-0.012382	-0.009824	0.000000	-10.000000	0.358333	-19.800001	212.000000	1023.000000	1023.000000	2046.000000
32.439999	-0.014998	-8.863583	-3.116599	-5.395894	-0.268015	-0.083076	0.000000	-10.000000	0.350000	-19.450001	205.500000	1023.000000	1023.000000	2046.000000
32.459999	-0.015935	-9.417407	-3.198386	-6.036216	-0.519337	0.336532	0.000000	-10.000000	0.350000	-19.216667	199.000000	1023.000000	1023.000000	2046.000000
32.480000	-0.016397	-9.690757	-3.641860	-6.281560	-0.267748	0.500411	0.000000	-10.000000	0.316667	-18.866667	192.666672	1023.000000	1023.000000	2046.000000
32.500000	-0.016178	-9.561181	-3.785690	-6.077694	-0.050388	0.352590	0.000000	-10.000000	0.316667	-18.500000	186.500000	1023.000000	1023.000000	2046.000000
32.520000	-0.015585	-9.210671	-3.486794	-5.623669	-0.090003	-0.010205	0.000000	-10.000000	0.283333	-18.049999	180.500000	1023.000000	1023.000000	2046.000000
32.540001	-0.015991	-9.450901	-3.287097	-5.758207	-0.459854	0.054257	0.000000	-10.000000	0.283333	-17.500000	174.500000	1023.000000	1023.000000	2046.000000
32.560001	-0.016858	-9.962955	-3.482756	-6.415220	-0.556190	0.491212	0.000000	-10.000000	0.250000	-17.116667	168.500000	1023.000000	1023.000000	2046.000000
32.580002	-0.016779	-9.916400	-3.896151	-6.361776	-0.212611	0.554138	0.000000	-10.000000	0.250000	-16.600000	162.666672	1023.000000	1023.000000	2046.000000
32.599998	-0.016316	-9.642809	-3.784969	-5.959840	-0.070184	0.172185	0.000000	-10.000000	0.241667	-16.283333	157.000000	1023.000000	1023.000000	2046.000000
32.619999	-0.016412	-9.699500	-3.483875	-5.797868	-0.369868	-0.047889	0.000000	-10.000000	0.233333	-15.766667	151.500000	1023.000000	1023.000000	2046.000000
32.639999	-0.017328	-10.240775	-3.514938	-6.412811	-0.632349	0.319323	0.000000	-10.000000	0.216667	-15.350000	146.166672	1023.000000	1023.000000	2046.000000
32.660000	-0.017629	-10.418951	-3.919945	-6.735515	-0.397963	0.634472	0.000000	-10.000000	0.208333	-14.950000	141.000000	1023.000000	1023.000000	2046.000000
32.680000	-0.016920	-9.999607	-3.959127	-6.460882	-0.061533	0.481935	0.000000	-10.000000	0.200000	-14.550000	136.000000	1023.000000	1023.000000	2046.000000
32.700001	-0.016705	-9.872855	-3.591796	-6.102514	-0.258276	0.079730	0.000000	-10.000000	0.200000	-14.033334	131.166672	1023.000000	1023.000000	2046.000000
32.720001	-0.017895	-10.576070	-3.609046	-6.640430	-0.604462	0.277869	0.000000	-10.000000	0.200000	-13.583334	126.500000	1023.000000	1023.000000	2046.000000
32.740002	-0.018760	-11.087101	-4.147890	-7.117470	-0.377635	0.555894	0.000000	-10.000000	0.200000	-13.316667	122.000000	1023.000000	1023.000000	2046.000000
32.759998	-0.018979	-11.216393	-4.307553	-6.960367	-0.200857	0.252384	0.000000	-10.000000	0.200000	-13.216667	117.500000	1023.000000	1023.000000	2046.000000
32.779999	-0.018788	-11.103506	-3.906826	-6.725021	-0.351902	-0.119757	0.000000	-10.000000	0.183333	-12.916667	113.166664	1023.000000	1023.000000	2046.000000
32.799999	-0.019839	-11.724789	-3.971275	-7.068817	-0.650984	-0.033713	0.000000	-10.000000	0.166667	-12.683333	109.000000	1023.000000	1023.000000	2046.000000
32.820000	-0.020694	-12.229989	-4.413228	-7.483255	-0.710073	0.376567	0.000000	-10.000000	0.133333	-12.216666	104.666664	1023.000000	1023.000000	2046.000000
32.840000	-0.021009	-12.416589	-4.823565	-7.357407	-0.481306	0.245689	0.000000	-10.000000	0.116667	-11.883333	100.500000	1023.000000	1023.000000	2046.000000
32.860001	-0.022075	-13.046212	-4.703790	-7.163684	-0.737386	-0.441353	0.000000	-10.000000	0.100000	-11.466666	96.500000	1023.000000	1023.000000	2046.000000
32.880001	-0.023532	-13.907240	-4.765691	-7.390716	-1.073653	-0.677180	0.000000	-10.000000	0.100000	-10.850000	92.833336	1023.000000	1023.000000	2046.000000
32.900002	-0.025356	-14.985517	-5.254973	-8.020042	-1.282410	-0.428090	0.000000	-10.000000	0.091667	-9.850000	89.166664	1023.000000	1023.000000	2046.000000
32.919998	-0.026564	-15.699399	-5.715997	-7.773262	-1.373379	-0.836761	0.000000	-10.000000	0.083333	-8.450000	85.666664	1023.000000	1023.000000	2046.000000
32.939999	-0.028923	-17.093277	-5.897119	-7.441544	-1.938265	-1.816350	0.000000	-10.000000	0.083333	-7.183333	82.833336	1023.000000	1023.000000	2046.000000
32.959999	-0.032311	-19.095509	-6.551933	-8.093002	-2.526024	-1.924549	0.000000	-10.000000	0.091667	-6.600000	80.500000	1023.000000	1023.000000	2046.000000
32.980000	-0.033330	-19.698042	-7.156974	-8.363007	-2.522070	-1.655991	0.000000	-10.000000	0.100000	-6.916667	78.333336	1023.000000	1023.000000	2046.000000
33.000000	-0.033769	-19.957350	-7.154109	-7.894627	-2.638230	-2.270383	0.000000	-10.000000	0.100000	-8.033334	76.000000	1023.000000	1023.000000	2046.000000
33.020000	-0.034600	-20.448610	-7.158730	-7.705371	-2.933923	-2.650588	0.000000	-10.000000	0.100000	-9.200000	73.166664	1023.000000	1023.000000	2046.000000
33.040001	-0.035283	-20.852009	-7.516037	-8.289282	-3.021029	-2.025659	0.000000	-10.000000	0.100000	-10.016666	70.166664	1023.000000	1023.000000	2046.000000
33.060001	-0.034570	-20.430695	-7.603865	-7.919495	-2.806595	-2.100740	0.000000	-10.000000	0.100000	-10.283333	66.833336	1023.000000	1023.000000	2046.000000
33.080002	-0.034806	-20.570473	-7.432045	-7.410534	-2.993249	-2.734645	0.000000	-10.000000	0.100000	-10.083333	63.500000	1023.000000	1023.000000	2046.000000
33.099998	-0.035705	-21.101931	-7.574578	-7.862516	-3.269482	-2.395355	0.000000	-10.000000	0.100000	-9.683333	60.166668	1023.000000	1023.000000	2046.000000
33.119999	-0.035535	-21.001352	-7.877215	-8.089746	-3.054619	-1.979773	0.000000	-10.000000	0.100000	-9.183333	56.833332	1023.000000	1023.000000	2046.000000
33.139999	-0.035135	-20.764578	-7.764337	-7.648660	-3.010288	-2.341293	0.000000	-10.000000	0.100000	-8.766666	53.666668	1023.000000	1023.000000	2046.000000
33.160000	-0.035762	-21.135057	-7.705184	-7.648137	-3.168073	-2.613663	0.000000	-10.000000	0.100000	-8.350000	50.666668	1023.000000	1023.000000	2046.000000
33.180000	-0.035820	-21.169443	-7.958101	-8.295020	-3.065006	-1.851317	0.000000	-10.000000	0.100000	-8.233334	48.000000	1023.000000	1023.000000	2046.000000
33.200001	-0.033884	-20.025742	-7.777087	-7.747053	-2.758211	-1.743390	0.000000	-10.000000	0.100000	-8.500000	45.333332	1023.000000	1023.000000	2046.000000
33.220001	-0.032988	-19.496063	-7.353663	-7.039309	-2.880330	-2.222760	0.000000	-10.000000	0.100000	-9.016667	42.500000	1023.000000	1023.000000	2046.000000
33.240002	-0.033098	-19.561068	-7.383003	-7.634550	-2.926671	-1.616845	0.000000	-10.000000	0.091667	-9.150001	39.333332	1023.000000	1023.000000	2046.000000
33.259998	-0.031629	-18.692928	-7.441193	-7.502447	-2.430344	-1.318946	0.000000	-10.000000	0.091667	-8.883333	36.333332	1023.000000	1023.000000	2046.000000
33.279999	-0.031462	-18.593948	-7.128342	-7.162721	-2.417982	-1.884903	0.000000	-10.000000	0.091667	-8.450000	33.333332	1023.000000	1023.000000	2046.000000
33.299999	-0.032313	-19.097206	-7.144382	-7.661532	-2.535710	-1.755582	0.000000	-10.000000	0.100000	-8.416667	30.500000	1023.000000	1023.000000	2046.000000
33.320000	-0.032474	-19.191856	-7.317558	-8.298802	-2.389179	-1.186317	0.000000	-10.000000	0.100000	-8.600000	27.500000	1023.000000	1023.000000	2046.000000
33.340000	-0.032430	-19.165909	-7.268304	-8.039122	-2.210145	-1.648338	0.000000	-10.000000	0.100000	-8.800000	24.666666	1023.000000	1023.000000	2046.000000
33.360001	-0.033544	-19.824512	-7.117350	-8.043898	-2.435801	-2.227464	0.000000	-10.000000	0.083333	-8.750000	21.833334	1023.000000	1023.000000	2046.000000
33.380001	-0.035050	-20.714756	-7.321846	-8.966575	-2.648687	-1.777648	0.000000	-10.000000	0.075000	-8.366667	19.000000	1023.000000	1023.000000	2046.000000
33.400002	-0.035249	-20.832216	-7.543416	-9.362276	-2.450290	-1.476235	0.000000	-10.000000	0.066667	-7.550000	16.166666	1023.000000	1023.000000	2046.000000
33.419998	-0.035617	-21.049927	-7.424145	-9.129250	-2.424893	-2.071639	0.000000	-10.000000	0.066667	-6.550000	13.666667	1023.000000	1023.000000	2046.000000
33.439999	-0.036692	-21.685041	-7.444682	-9.165282	-2.590766	-2.484311	0.000000	-10.000000	0.058333	-5.616667	11.500000	1023.000000	1023.000000	2046.000000
33.459999	-0.037592	-22.217068	-7.587349	-10.062615	-2.754200	-1.812903	0.000000	-10.000000	0.050000	-4.983334	9.500000	1023.000000	1023.000000	2046.000000
33.480000	-0.036928	-21.824402	-7.648289	-10.039107	-2.487679	-1.649327	0.000000	-10.000000	0.050000	-4.550000	7.833333	1023.000000	1023.000000	2046.000000
33.500000	-0.037161	-21.962362	-7.475179	-9.621157	-2.500711	-2.365316	0.000000	-10.000000	0.058333	-4.183333	6.166667	1023.000000	1023.000000	2046.000000
33.520000	-0.037762	-22.317472	-7.550885	-9.839156	-2.603491	-2.323940	0.000000	-10.000000	0.058333	-3.883333	4.833333	1023.000000	1023.000000	2046.000000
33.540001	-0.037736	-22.301861	-7.565693	-10.529181	-2.620323	-1.586662	0.000000	-10.000000	0.058333	-3.616667	3.500000	1023.000000	1023.000000	2046.000000
33.560001	-0.036820	-21.760853	-7.557593	-10.316751	-2.364616	-1.521893	0.000000	-10.000000	0.050000	-3.416667	2.333333	1023.000000	1023.000000	2046.000000
33.580002	-0.036654	-21.662317	-7.398209	-9.752924	-2.288171	-2.223012	0.000000	-10.000000	0.050000	-3.266667	1.166667	1023.000000	1023.000000	2046.000000
33.599998	-0.037016	-21.876265	-7.434073	-9.950645	-2.400387	-2.091159	0.000000	-10.000000	0.050000	-3.200000	0.333333	1023.000000	1023.000000	2046.000000
33.619999	-0.036487	-21.563562	-7.466148	-10.434440	-2.296108	-1.366866	0.000000	-10.000000	0.050000	-3.116667	-0.333333	1023.000000	1023.000000	2046.000000
33.639999	-0.035583	-21.029415	-7.408213	-10.066545	-2.066671	-1.487987	0.000000	-10.000000	0.050000	-3.100000	-1.000000	1023.000000	1023.000000	2046.000000
33.660000	-0.035688	-21.091614	-7.269821	-9.566218	-2.106573	-2.149002	0.000000	-10.000000	0.050000	-3.116667	-2.166667	1023.000000	1023.000000	2046.000000
33.680000	-0.036028	-21.292295	-7.287413	-10.081412	-2.241835	-1.681635	0.000000	-10.000000	0.050000	-3.250000	-3.333333	1023.000000	1023.000000	2046.000000
33.700001	-0.035444	-20.947691	-7.347067	-10.352715	-2.132959	-1.114949	0.000000	-10.000000	0.050000	-3.383333	-4.500000	1023.000000	1023.000000	2046.000000
33.720001	-0.034535	-20.409966	-7.158682	-9.989301	-1.965282	-1.296700	0.000000	-10.000000	0.041667	-3.500000	-5.500000	1023.000000	1023.000000	2046.000000
33.740002	-0.034655	-20.481096	-7.066207	-9.488627	-2.005280	-1.920982	0.000000	-10.000000	0.041667	-3.550000	-6.666667	1023.000000	1023.000000	2046.000000
33.759998	-0.034961	-20.662012	-7.106697	-9.987267	-2.116133	-1.451914	0.000000	-10.000000	0.041667	-3.566667	-7.500000	1023.000000	1023.000000	2046.000000
33.779999	-0.033904	-20.037476	-7.188410	-10.129652	-1.857764	-0.861651	0.000000	-10.000000	0.050000	-3.416667	-8.666667	1023.000000	1023.000000	2046.000000
33.799999	-0.033525	-19.813416	-7.018449	-9.714714	-1.803190	-1.277063	0.000000	-10.000000	0.050000	-3.216667	-9.833333	1023.000000	1023.000000	2046.000000
33.820000	-0.033836	-19.996937	-6.996658	-9.463688	-1.830954	-1.705636	0.000000	-10.000000	0.050000	-2.950000	-11.166667	1023.000000	1023.000000	2046.000000
33.840000	-0.033894	-20.031507	-6.992544	-10.070202	-1.956208	-1.012553	0.000000	-10.000000	0.050000	-2.733333	-12.166667	1023.000000	1023.000000	2046.000000
33.860001	-0.032880	-19.432016	-7.035839	-10.132095	-1.691524	-0.572558	0.000000	-10.000000	0.050000	-2.550000	-13.000000	1023.000000	1023.000000	2046.000000
33.880001	-0.032629	-19.284006	-6.891438	-9.588522	-1.606703	-1.197344	0.000000	-10.000000	0.050000	-2.400000	-14.000000	1023.000000	1023.000000	2046.000000
33.900002	-0.033027	-19.518780	-6.871205	-9.478207	-1.698326	-1.471041	0.000000	-10.000000	0.050000	-2.333333	-14.666667	1023.000000	1023.000000	2046.000000
33.919998	-0.032802	-19.385859	-6.831685	-10.106237	-1.749588	-0.698349	0.000000	-10.000000	0.050000	-2.216667	-15.500000	1023.000000	1023.000000	2046.000000
33.939999	-0.031802	-18.794998	-6.864518	-9.911772	-1.481191	-0.537517	0.000000	-10.000000	0.050000	-2.116667	-16.166666	1023.000000	1023.000000	2046.000000
33.959999	-0.031895	-18.849846	-6.750923	-9.329396	-1.467847	-1.301679	0.000000	-10.000000	0.050000	-1.966667	-16.833334	1023.000000	1023.000000	2046.000000
33.980000	-0.032269	-19.071054	-6.703640	-9.378325	-1.621021	-1.368069	0.000000	-10.000000	0.050000	-1.900000	-17.000000	1023.000000	1023.000000	2046.000000
34.000000	-0.032235	-19.051060	-6.659847	-10.040777	-1.724616	-0.625820	0.000000	-10.000000	0.050000	-1.850000	-17.333334	1023.000000	1023.000000	2046.000000
34.020000	-0.031006	-18.324669	-6.691732	-9.840487	-1.436894	-0.355555	0.000000	-10.000000	0.050000	-1.833333	-17.666666	1023.000000	1023.000000	2046.000000
34.040001	-0.031089	-18.373838	-6.624012	-9.334900	-1.375886	-1.039040	0.000000	-10.000000	0.050000	-1.750000	-18.000000	1023.000000	1023.000000	2046.000000
34.060001	-0.031743	-18.760025	-6.674217	-9.349253	-1.526136	-1.210420	0.000000	-10.000000	0.050000	-1.550000	-18.000000	1023.000000	1023.000000	2046.000000
34.080002	-0.032429	-19.165705	-6.760315	-10.118453	-1.756434	-0.530502	0.000000	-10.000000	0.050000	-1.366667	-18.000000	1023.000000	1023.000000	2046.000000
34.099998	-0.032532	-19.226669	-7.019635	-10.092673	-1.569237	-0.545125	0.000000	-10.000000	0.050000	-0.833333	-18.000000	1023.000000	1023.000000	2046.000000
34.119999	-0.033657	-19.891451	-7.064328	-9.849056	-1.655241	-1.322827	0.000000	-10.000000	0.050000	-0.416667	-18.000000	1023.000000	1023.000000	2046.000000
34.139999	-0.034542	-20.414194	-7.068058	-9.839438	-1.763242	-1.743456	0.000000	-10.000000	0.050000	0.000000	-18.000000	1023.000000	1023.000000	2046.000000
34.160000	-0.034891	-20.620798	-6.984120	-10.459453	-1.948342	-1.228883	0.000000	-10.000000	0.050000	0.000000	-18.000000	1023.000000	1023.000000	2046.000000
34.180000	-0.034362	-20.307713	-7.013651	-10.655619	-1.927860	-0.710583	0.000000	-10.000000	0.050000	-0.216667	-18.000000	1023.000000	1023.000000	2046.000000
34.200001	-0.033766	-19.955528	-7.225970	-10.335517	-1.721621	-0.672420	0.000000	-10.000000	0.050000	-0.216667	-18.000000	1023.000000	1023.000000	2046.000000
34.220001	-0.034367	-20.310844	-7.370358	-9.956566	-1.698165	-1.285756	0.000000	-10.000000	0.050000	-0.216667	-18.000000	1023.000000	1023.000000	2046.000000
34.240002	-0.035635	-21.060137	-7.388134	-9.819013	-1.902462	-1.950529	0.000000	-10.000000	0.033333	0.000000	-18.000000	1023.000000	1023.000000	2046.000000
34.259998	-0.036883	-21.797771	-7.455345	-10.306873	-2.299335	-1.736217	0.000000	-10.000000	0.016667	0.000000	-18.000000	1023.000000	1023.000000	2046.000000
34.279999	-0.037804	-22.342316	-7.819647	-10.464679	-2.473246	-1.584744	0.000000	-10.000000	0.008333	0.866667	-18.000000	1023.000000	1023.000000	2046.000000
34.299999	-0.039872	-23.564573	-8.344438	-10.203172	-2.749487	-2.267478	0.000000	-10.000000	0.016667	2.150000	-18.000000	1023.000000	1023.000000	2046.000000
34.320000	-0.042870	-25.336330	-8.815181	-10.003230	-3.172086	-3.345834	0.000000	-10.000000	0.025000	3.433333	-18.000000	1023.000000	1023.000000	2046.000000
34.340000	-0.044646	-26.385792	-9.141725	-10.622475	-3.599315	-3.022278	0.000000	-10.000000	0.033333	3.650000	-18.000000	1023.000000	1023.000000	2046.000000
34.360001	-0.044402	-26.241310	-9.366594	-10.720089	-3.610013	-2.544614	0.000000	-10.000000	0.041667	1.700000	-18.000000	1023.000000	1023.000000	2046.000000
34.380001	-0.044770	-26.458876	-9.480912	-10.189246	-3.564019	-3.224698	0.000000	-10.000000	0.050000	-0.416667	-18.000000	1023.000000	1023.000000	2046.000000
34.400002	-0.045374	-26.815823	-9.570469	-9.915821	-3.659885	-3.669649	0.000000	-10.000000	0.050000	-2.333333	-18.000000	1023.000000	1023.000000	2046.000000
34.419998	-0.045094	-26.650486	-9.495328	-10.379278	-3.834550	-2.941330	0.000000	-10.000000	0.050000	-2.616667	-18.333334	1023.000000	1023.000000	2046.000000
34.439999	-0.044246	-26.149679	-9.593123	-10.100433	-3.717520	-2.738602	0.000000	-10.000000	0.050000	-2.583333	-19.000000	1023.000000	1023.000000	2046.000000
34.459999	-0.044951	-26.566305	-9.711672	-9.605787	-3.628527	-3.620320	0.000000	-10.000000	0.033333	-1.966667	-19.666666	1023.000000	1023.000000	2046.000000
34.480000	-0.045036	-26.616163	-9.730081	-9.818186	-3.679023	-3.388873	0.000000	-10.000000	0.025000	-0.633333	-20.000000	1023.000000	1023.000000	2046.000000
34.500000	-0.044264	-26.159901	-9.644728	-10.267370	-3.736551	-2.511250	0.000000	-10.000000	0.008333	1.916667	-20.000000	1023.000000	1023.000000	2046.000000
34.520000	-0.043956	-25.978207	-9.789718	-9.943196	-3.491954	-2.753340	0.000000	-10.000000	0.000000	4.616667	-20.000000	1023.000000	1023.000000	2046.000000
34.540001	-0.044372	-26.223730	-9.816668	-9.726360	-3.391813	-3.288890	0.000000	-10.000000	-0.016667	6.716667	-20.000000	1023.000000	1023.000000	2046.000000
34.560001	-0.043211	-25.537954	-9.477851	-10.049410	-3.461863	-2.548831	0.000000	-10.000000	-0.016667	8.016667	-20.000000	1023.000000	1023.000000	2046.000000
34.580002	-0.040734	-24.073601	-9.248854	-9.797393	-3.247284	-1.780071	0.000000	-10.000000	-0.016667	8.900001	-20.000000	1023.000000	1023.000000	2046.000000
34.599998	-0.039663	-23.440584	-9.121500	-9.101248	-2.903234	-2.314603	0.000000	-10.000000	-0.016667	9.783334	-20.000000	1023.000000	1023.000000	2046.000000
34.619999	-0.039162	-23.144630	-8.949883	-8.990339	-2.725587	-2.478820	0.000000	-10.000000	-0.050000	11.400001	-20.000000	1023.000000	1023.000000	2046.000000
34.639999	-0.037639	-22.244720	-8.563965	-9.559661	-2.698146	-1.422948	0.000000	-10.000000	-0.075000	12.700000	-20.000000	1023.000000	1023.000000	2046.000000
34.660000	-0.036610	-21.636755	-8.541478	-9.306929	-2.291852	-1.496496	0.000000	-10.000000	-0.116667	14.533334	-4.833333	1023.000000	1023.000000	2046.000000
34.680000	-0.036957	-21.841852	-8.436453	-9.120466	-2.098964	-2.185968	0.000000	-10.000000	-0.133333	15.066667	10.333333	1023.000000	1023.000000	2046.000000
34.700001	-0.036498	-21.570183	-8.122306	-9.749378	-2.167759	-1.530739	0.000000	-10.000000	-0.150000	15.966667	29.000000	1023.000000	1023.000000	2046.000000
34.720001	-0.035682	-21.088146	-8.053207	-9.942822	-2.049896	-1.042220	0.000000	-10.000000	-0.175000	16.600000	34.333332	1023.000000	1023.000000	2046.000000
34.740002	-0.036098	-21.334156	-8.111836	-9.811036	-1.778796	-1.632487	0.000000	-10.000000	-0.200000	17.233334	39.666668	1023.000000	1023.000000	2046.000000
34.759998	-0.036655	-21.662830	-7.986866	-9.901828	-1.767038	-2.007100	0.000000	-10.000000	-0.225000	18.116667	43.500000	1023.000000	1023.000000	2046.000000
34.779999	-0.036275	-21.438580	-7.769094	-10.533556	-1.891264	-1.244666	0.000000	-10.000000	-0.258333	19.533333	49.666668	1023.000000	1023.000000	2046.000000
34.799999	-0.035190	-20.797314	-7.753682	-10.591794	-1.591851	-0.859987	0.000000	-10.000000	-0.291667	20.950001	55.833332	1023.000000	1023.000000	2046.000000
34.820000	-0.035568	-21.020689	-7.685329	-10.305649	-1.456100	-1.573612	0.000000	-10.000000	-0.325000	21.916666	62.333332	1023.000000	1023.000000	2046.000000
34.840000	-0.035094	-20.740841	-7.476377	-10.307370	-1.339631	-1.617462	0.000000	-10.000000	-0.341667	22.683334	69.666664	1023.000000	1023.000000	2046.000000
34.860001	-0.033587	-19.850105	-7.145818	-10.786056	-1.290158	-0.628074	0.000000	-10.000000	-0.366667	23.650000	79.666664	1023.000000	1023.000000	2046.000000
34.880001	-0.032797	-19.383047	-7.168348	-10.407867	-0.993934	-0.812898	0.000000	-10.000000	-0.391667	24.350000	90.000000	1023.000000	1023.000000	2046.000000
34.900002	-0.032345	-19.115715	-6.972085	-10.079318	-0.762354	-1.301958	0.000000	-10.000000	-0.408333	24.716667	98.000000	1023.000000	1023.000000	2046.000000
34.919998	-0.030703	-18.145391	-6.549104	-10.529110	-0.838414	-0.228764	0.000000	-10.000000	-0.408333	25.116667	106.000000	1023.000000	1023.000000	2046.000000
34.939999	-0.028902	-17.081244	-6.493951	-10.217581	-0.438806	0.069093	0.000000	-10.000000	-0.408333	25.616667	111.333336	1023.000000	1023.000000	2046.000000
34.959999	-0.028448	-16.812761	-6.320948	-9.708308	-0.172311	-0.611195	0.000000	-10.000000	-0.408333	25.850000	117.000000	1023.000000	1023.000000	2046.000000
34.980000	-0.027038	-15.979601	-5.971819	-9.668915	-0.039261	-0.299606	0.000000	-10.000000	-0.425000	25.833334	122.833336	1023.000000	1023.000000	2046.000000
35.000000	-0.024956	-14.749090	-5.640541	-9.807778	0.047851	0.651378	0.000000	-10.000000	-0.433333	26.166668	131.500000	1023.000000	1023.000000	2046.000000
35.020000	-0.023749	-14.035837	-5.613739	-9.356567	0.423365	0.511105	0.000000	-10.000000	-0.433333	26.450001	140.166672	1023.000000	1023.000000	2046.000000
35.040001	-0.022848	-13.503179	-5.303767	-8.936696	0.642732	0.094552	0.000000	-10.000000	-0.425000	26.683334	149.000000	1023.000000	1023.000000	2046.000000
35.060001	-0.021097	-12.468131	-4.811076	-9.213917	0.559558	0.997304	0.000000	-10.000000	-0.441667	26.800001	157.833328	1023.000000	1023.000000	2046.000000
35.080002	-0.019166	-11.327312	-4.757030	-8.960845	0.886082	1.504480	0.000000	-10.000000	-0.441667	27.050001	166.666672	1023.000000	1023.000000	2046.000000
35.099998	-0.018461	-10.910542	-4.669490	-8.339769	1.315942	0.782775	0.000000	-10.000000	-0.458333	27.450001	178.666672	1023.000000	1023.000000	2046.000000
35.119999	-0.016967	-10.027705	-4.194684	-8.326094	1.339232	1.153840	0.000000	-10.000000	-0.458333	27.616667	187.833328	1023.000000	1023.000000	2046.000000
35.139999	-0.014996	-8.862448	-3.925585	-8.451705	1.403845	2.110997	0.000000	-10.000000	-0.483333	27.866667	197.166672	1023.000000	1023.000000	2046.000000
35.160000	-0.013417	-7.929461	-3.883339	-7.914661	1.760560	2.107978	0.000000	-10.000000	-0.500000	28.150002	203.333328	1023.000000	1023.000000	2046.000000
35.180000	-0.012490	-7.381329	-3.663238	-7.483356	2.097224	1.668041	0.000000	-10.000000	-0.516667	28.583334	212.666672	1023.000000	1023.000000	2046.000000
35.200001	-0.011109	-6.565210	-3.219834	-7.341902	2.190777	1.805749	0.000000	-10.000000	-0.533333	28.866667	222.000000	1023.000000	1023.000000	2046.000000
35.220001	-0.009406	-5.559178	-2.875039	-7.532348	2.140594	2.707615	0.000000	-10.000000	-0.550000	29.200001	231.666672	1023.000000	1023.000000	2046.000000
35.240002	-0.007763	-4.587879	-2.911379	-7.228765	2.499158	3.053108	0.000000	-10.000000	-0.566667	29.483334	241.500000	1023.000000	1023.000000	2046.000000
35.259998	-0.006898	-4.076513	-2.720594	-6.692290	2.793884	2.542486	0.000000	-10.000000	-0.566667	29.633333	251.500000	1023.000000	1023.000000	2046.000000
35.279999	-0.005741	-3.392642	-2.340844	-6.450217	2.956771	2.441649	0.000000	-10.000000	-0.566667	29.750000	261.333344	1023.000000	1023.000000	2046.000000
35.299999	-0.004064	-2.402043	-2.041456	-6.602843	2.956882	3.285374	0.000000	-10.000000	-0.558333	29.666666	271.000000	1023.000000	1023.000000	2046.000000
35.320000	-0.002403	-1.420256	-1.966760	-6.363625	3.118281	3.791848	0.000000	-10.000000	-0.558333	29.833334	280.666656	1023.000000	1023.000000	2046.000000
35.340000	-0.001828	-1.080576	-1.954665	-5.814401	3.473150	3.215339	0.000000	-10.000000	-0.566667	29.866667	290.500000	1023.000000	1023.000000	2046.000000
35.360001	-0.000606	-0.358153	-1.618985	-5.503593	3.654884	3.109541	0.000000	-10.000000	-0.566667	30.183334	300.500000	1023.000000	1023.000000	2046.000000
35.380001	0.000751	0.444040	-1.220488	-5.726792	3.407885	3.983436	0.000000	-10.000000	-0.566667	30.233334	310.500000	1023.000000	1023.000000	2046.000000
35.400002	0.001827	1.079959	-1.436935	-5.470922	3.596563	4.391253	0.000000	-10.000000	-0.550000	30.283333	320.833344	1023.000000	1023.000000	2046.000000
35.419998	0.001636	0.966844	-1.576455	-5.073258	3.875266	3.741291	0.000000	-10.000000	-0.541667	30.083334	331.166656	1023.000000	1023.000000	2046.000000
35.439999	0.001237	0.731108	-1.376935	-5.061418	3.757646	3.411815	0.000000	-10.000000	-0.550000	30.200001	344.833344	1023.000000	1023.000000	2046.000000
35.459999	0.001448	0.855731	-1.262153	-5.456153	3.523111	4.050927	0.000000	-10.000000	-0.558333	30.316668	354.833344	1023.000000	1023.000000	2046.000000
35.480000	0.001931	1.141147	-1.403935	-5.442829	3.640202	4.347709	0.000000	-10.000000	-0.566667	30.633333	364.833344	1023.000000	1023.000000	2046.000000
35.500000	0.002863	1.691816	-1.226468	-5.102627	4.067132	3.953779	0.000000	-10.000000	-0.558333	30.666666	371.500000	1023.000000	1023.000000	2046.000000
35.520000	0.004024	2.378304	-0.814476	-4.804088	4.204914	3.791954	0.000000	-10.000000	-0.533333	30.600000	381.500000	1023.000000	1023.000000	2046.000000
35.540001	0.005618	3.319975	-0.513434	-4.704200	4.033689	4.503920	0.000000	-10.000000	-0.533333	30.266666	391.666656	1023.000000	1023.000000	2046.000000
35.560001	0.006982	4.126226	-0.623721	-4.312330	4.135101	4.927176	0.000000	-10.000000	-0.550000	30.066668	402.000000	1023.000000	1023.000000	2046.000000
35.580002	0.006984	4.127547	-0.626759	-3.849742	4.420121	4.183927	0.000000	-10.000000	-0.583333	30.049999	412.333344	1023.000000	1023.000000	2046.000000
35.599998	0.006651	3.930583	-0.289735	-3.811899	4.207046	3.825171	0.000000	-10.000000	-0.591667	30.166666	422.500000	1023.000000	1023.000000	2046.000000
35.619999	0.006026	3.561141	-0.391142	-4.018844	3.723127	4.248000	0.000000	-10.000000	-0.575000	30.266666	432.500000	1023.000000	1023.000000	2046.000000
35.639999	0.004739	2.800589	-0.995875	-3.784547	3.570873	4.010137	0.000000	-10.000000	-0.550000	30.283335	442.500000	1023.000000	1023.000000	2046.000000
35.660000	0.002909	1.719054	-1.208891	-3.631789	3.475884	3.083851	0.000000	-10.000000	-0.533333	29.683334	452.500000	1023.000000	1023.000000	2046.000000
35.680000	0.002442	1.443256	-1.170313	-3.719843	3.312593	3.020819	0.000000	-10.000000	-0.491667	29.116667	462.500000	1023.000000	1023.000000	2046.000000
35.700001	0.002839	1.678020	-1.147112	-3.972177	2.998602	3.798708	0.000000	-10.000000	-0.441667	27.816668	472.166656	1023.000000	1023.000000	2046.000000
35.720001	0.003388	2.002272	-1.412998	-3.537830	3.190784	3.762316	0.000000	-10.000000	-0.391667	27.183334	481.666656	1023.000000	1023.000000	2046.000000
35.740002	0.003854	2.277979	-1.243198	-3.203388	3.468417	3.256148	0.000000	-10.000000	-0.383333	26.000000	490.833344	1023.000000	1023.000000	2046.000000
35.759998	0.004783	2.826914	-0.981885	-2.996732	3.612281	3.193250	0.000000	-10.000000	-0.400000	25.716667	499.666656	1023.000000	1023.000000	2046.000000
35.779999	0.005679	3.356078	-0.889713	-3.083215	3.394561	3.934445	0.000000	-10.000000	-0.416667	25.416668	508.333344	1023.000000	1023.000000	2046.000000
35.799999	0.006863	4.055946	-1.058432	-2.771829	3.537801	4.348407	0.000000	-10.000000	-0.433333	25.633333	516.833313	1023.000000	1023.000000	2046.000000
35.820000	0.007450	4.402805	-1.029114	-2.427263	3.906065	3.953118	0.000000	-10.000000	-0.433333	25.683334	525.500000	1023.000000	1023.000000	2046.000000
35.840000	0.007960	4.704153	-0.776025	-2.323704	4.105052	3.698829	0.000000	-10.000000	-0.441667	25.616667	534.000000	1023.000000	1023.000000	2046.000000
35.860001	0.008803	5.202846	-0.592727	-2.465158	3.976543	4.284189	0.000000	-10.000000	-0.433333	25.800001	542.500000	1023.000000	1023.000000	2046.000000
35.880001	0.010095	5.966346	-0.562646	-2.511363	3.947577	5.092778	0.000000	-10.000000	-0.433333	25.750000	551.000000	1023.000000	1023.000000	2046.000000
35.900002	0.011557	6.830253	-0.571032	-2.076245	4.448389	5.029141	0.000000	-10.000000	-0.416667	25.850000	559.500000	1023.000000	1023.000000	2046.000000
35.919998	0.012718	7.516045	-0.154280	-1.759443	4.749264	4.680504	0.000000	-10.000000	-0.400000	25.416668	568.166687	1023.000000	1023.000000	2046.000000
35.939999	0.014907	8.810300	0.283262	-1.384804	4.890573	5.021269	0.000000	-10.000000	-0.383333	25.083334	576.666687	1023.000000	1023.000000	2046.000000
35.959999	0.016939	10.011113	0.665022	-1.245326	4.767884	5.823533	0.000000	-10.000000	-0.383333	24.766668	585.333313	1023.000000	1023.000000	2046.000000
35.980000	0.019381	11.454070	0.796415	-0.853739	5.125341	6.386053	0.000000	-10.000000	-0.383333	24.683334	593.666687	1023.000000	1023.000000	2046.000000
36.000000	0.020618	12.185036	1.093708	-0.528685	5.553412	6.066601	0.000000	-10.000000	-0.375000	24.566668	602.000000	1023.000000	1023.000000	2046.000000
36.020000	0.021229	12.546088	1.594601	-0.468203	5.816742	5.602948	0.000000	-10.000000	-0.341667	24.150002	610.000000	1023.000000	1023.000000	2046.000000
36.040001	0.022034	13.022035	1.864739	-0.570454	5.794931	5.932818	0.000000	-10.000000	-0.316667	23.683334	618.000000	1023.000000	1023.000000	2046.000000
36.060001	0.022530	13.315341	1.883637	-0.865716	5.573164	6.724255	0.000000	-10.000000	-0.300000	23.183334	626.000000	1023.000000	1023.000000	2046.000000
36.080002	0.022888	13.527000	1.717981	-0.651163	5.970554	6.489629	0.000000	-10.000000	-0.300000	23.066668	634.000000	1023.000000	1023.000000	2046.000000
36.099998	0.022485	13.288714	2.084557	-0.714760	6.105512	5.813406	0.000000	-10.000000	-0.300000	22.933334	641.666687	1023.000000	1023.000000	2046.000000
36.119999	0.023219	13.722559	2.321711	-0.765656	5.995324	6.171180	0.000000	-10.000000	-0.300000	22.933334	649.333313	1023.000000	1023.000000	2046.000000
36.139999	0.023741	14.030730	2.356034	-0.886736	5.776495	6.784937	0.000000	-10.000000	-0.291667	22.766666	657.000000	1023.000000	1023.000000	2046.000000
36.160000	0.024293	14.356981	2.344756	-0.719286	6.096628	6.634882	0.000000	-10.000000	-0.283333	22.366667	664.666687	1023.000000	1023.000000	2046.000000
36.180000	0.024486	14.471093	2.755590	-0.686445	6.282819	6.119129	0.000000	-10.000000	-0.258333	21.833334	672.333313	1023.000000	1023.000000	2046.000000
36.200001	0.025413	15.019090	2.941838	-0.578964	6.326142	6.330073	0.000000	-10.000000	-0.225000	21.133333	679.666687	1023.000000	1023.000000	2046.000000
36.220001	0.026520	15.673275	3.099158	-0.636555	6.085234	7.125440	0.000000	-10.000000	-0.191667	20.583334	687.000000	1023.000000	1023.000000	2046.000000
36.240002	0.027505	16.255198	3.036258	-0.331110	6.324487	7.225562	0.000000	-10.000000	-0.158333	19.583334	693.833313	1023.000000	1023.000000	2046.000000
36.259998	0.028151	16.637119	3.395298	-0.154968	6.690169	6.706622	0.000000	-10.000000	-0.116667	17.983334	700.666687	1023.000000	1023.000000	2046.000000
36.279999	0.029193	17.253128	3.632018	0.092026	6.800232	6.728852	0.000000	-10.000000	-0.066667	15.333334	706.833313	1023.000000	1023.000000	2046.000000
36.299999	0.029958	17.705078	3.687586	0.036184	6.595187	7.386121	0.000000	-10.000000	-0.016667	12.533334	712.333313	1023.000000	1023.000000	2046.000000
36.320000	0.030721	18.156279	3.685565	0.183334	6.532870	7.754510	0.000000	-10.000000	0.016667	9.116667	716.833313	1023.000000	1023.000000	2046.000000
36.340000	0.031177	18.425482	3.655813	0.409144	6.824385	7.536139	0.000000	-10.000000	0.041667	5.066667	720.500000	1023.000000	1023.000000	2046.000000
36.360001	0.031025	18.335823	3.902478	0.443690	6.953489	7.036167	0.000000	-10.000000	0.066667	0.700000	723.166687	1023.000000	1023.000000	2046.000000
36.380001	0.031207	18.443373	3.995508	0.577704	7.013958	6.856202	0.000000	-10.000000	0.083333	-3.333333	724.500000	1023.000000	1023.000000	2046.000000
36.400002	0.031230	18.457121	3.936246	0.546603	6.824931	7.149340	0.000000	-10.000000	0.116667	-6.950000	725.000000	1023.000000	1023.000000	2046.000000
36.419998	0.030925	18.276381	3.813149	0.373829	6.517802	7.571602	0.000000	-10.000000	0.133333	-10.266667	725.000000	1023.000000	1023.000000	2046.000000
36.439999	0.030866	18.241871	3.749418	0.439856	6.532028	7.520570	0.000000	-10.000000	0.183333	-13.150001	725.000000	1023.000000	1023.000000	2046.000000
36.459999	0.030296	17.905037	3.760684	0.380583	6.678601	7.085167	0.000000	-10.000000	0.216667	-14.966667	725.000000	1023.000000	1023.000000	2046.000000
36.480000	0.029790	17.605749	3.881916	0.383842	6.780483	6.559508	0.000000	-10.000000	0.275000	-16.866667	715.500000	1023.000000	1023.000000	2046.000000
36.500000	0.029542	17.459158	3.944935	0.416218	6.596653	6.501353	0.000000	-10.000000	0.300000	-18.150002	706.000000	1023.000000	1023.000000	2046.000000
36.520000	0.029106	17.201778	3.766661	0.331104	6.323740	6.780273	0.000000	-10.000000	0.350000	-19.450001	694.333313	1023.000000	1023.000000	2046.000000
36.540001	0.028536	16.864698	3.608399	0.135371	6.036864	7.084063	0.000000	-10.000000	0.375000	-20.133333	690.000000	1023.000000	1023.000000	2046.000000
36.560001	0.027902	16.490309	3.568100	0.035691	5.940644	6.945872	0.000000	-10.000000	0.400000	-21.233334	683.166687	1023.000000	1023.000000	2046.000000
36.580002	0.027346	16.161619	3.579053	-0.012241	6.180659	6.414147	0.000000	-10.000000	0.408333	-22.300001	676.166687	1023.000000	1023.000000	2046.000000
36.599998	0.027293	16.130203	3.802213	0.059131	6.304470	5.964388	0.000000	-10.000000	0.433333	-23.200001	668.666687	1023.000000	1023.000000	2046.000000
36.619999	0.027368	16.174698	3.736466	0.028252	6.198244	6.211735	0.000000	-10.000000	0.466667	-23.833334	661.000000	1023.000000	1023.000000	2046.000000
36.639999	0.027183	16.065054	3.559440	-0.120959	5.974842	6.651732	0.000000	-10.000000	0.508333	-24.300001	653.000000	1023.000000	1023.000000	2046.000000
36.660000	0.026555	15.694205	3.473159	-0.343715	5.812576	6.752185	0.000000	-10.000000	0.533333	-24.750000	645.000000	1023.000000	1023.000000	2046.000000
36.680000	0.026047	15.393833	3.499881	-0.358534	5.967973	6.284514	0.000000	-10.000000	0.550000	-25.200001	636.666687	1023.000000	1023.000000	2046.000000
36.700001	0.025001	14.775861	3.500018	-0.314159	5.872663	5.717339	0.000000	-10.000000	0.558333	-25.616667	628.166687	1023.000000	1023.000000	2046.000000
36.720001	0.023684	13.997246	3.072761	-0.153191	5.469305	5.608369	0.000000	-10.000000	0.575000	-26.016666	619.500000	1023.000000	1023.000000	2046.000000
36.740002	0.022057	13.035500	2.679221	-0.450636	4.891292	5.915623	0.000000	-10.000000	0.591667	-26.350000	610.833313	1023.000000	1023.000000	2046.000000
36.759998	0.020080	11.867068	2.341895	-0.814609	4.678178	5.661604	0.000000	-10.000000	0.600000	-26.550001	602.000000	1023.000000	1023.000000	2046.000000
36.779999	0.018102	10.698256	2.349302	-0.999115	4.645905	4.702163	0.000000	-10.000000	0.600000	-26.733334	593.166687	1023.000000	1023.000000	2046.000000
36.799999	0.016387	9.684627	2.168621	-0.929452	4.487256	3.958203	0.000000	-10.000000	0.583333	-26.583334	584.333313	1023.000000	1023.000000	2046.000000
36.820000	0.014292	8.446555	1.709566	-1.028875	3.836596	3.929268	0.000000	-10.000000	0.575000	-26.316666	575.500000	1023.000000	1023.000000	2046.000000
36.840000	0.011413	6.744844	1.147182	-1.312910	3.109297	3.801275	0.000000	-10.000000	0.550000	-25.750000	566.666687	1023.000000	1023.000000	2046.000000
36.860001	0.008435	4.984994	0.758351	-1.440375	2.630739	3.036280	0.000000	-10.000000	0.550000	-25.316668	558.000000	1023.000000	1023.000000	2046.000000
36.880001	0.006272	3.706714	0.417503	-1.468957	2.620532	2.137636	0.000000	-10.000000	0.541667	-25.283335	549.500000	1023.000000	1023.000000	2046.000000
36.900002	0.004977	2.941315	0.014644	-1.372477	2.338365	1.960783	0.000000	-10.000000	0.566667	-25.650002	541.000000	1023.000000	1023.000000	2046.000000
36.919998	0.003766	2.225485	-0.336870	-1.535468	1.751615	2.346208	0.000000	-10.000000	0.600000	-26.650002	532.500000	1023.000000	1023.000000	2046.000000
36.939999	0.002785	1.645878	-0.407387	-1.708731	1.456101	2.305895	0.000000	-10.000000	0.641667	-27.416668	523.666687	1023.000000	1023.000000	2046.000000
36.959999	0.002003	1.183488	-0.550690	-1.623977	1.654853	1.703302	0.000000	-10.000000	0.675000	-28.133333	514.666687	1023.000000	1023.000000	2046.000000
36.980000	0.001446	0.854484	-0.726591	-1.428500	1.750764	1.258810	0.000000	-10.000000	0.683333	-28.383333	505.166656	1023.000000	1023.000000	2046.000000
37.000000	0.000729	0.430577	-0.972207	-1.391109	1.327346	1.466547	0.000000	-10.000000	0.683333	-28.466667	495.833344	1023.000000	1023.000000	2046.000000
37.020000	0.000012	0.007112	-1.177715	-1.697266	0.963300	1.918793	0.000000	-10.000000	0.675000	-28.500000	486.166656	1023.000000	1023.000000	2046.000000
37.040001	-0.000634	-0.374693	-1.144763	-1.810888	1.021105	1.559852	0.000000	-10.000000	0.675000	-28.416668	476.833344	1023.000000	1023.000000	2046.000000
37.060001	-0.001454	-0.859312	-1.240835	-1.844047	1.232522	0.993047	0.000000	-10.000000	0.666667	-28.416668	467.166656	1023.000000	1023.000000	2046.000000
37.080002	-0.001949	-1.151720	-1.591953	-1.952284	1.176541	1.215976	0.000000	-10.000000	0.658333	-28.166668	457.833344	1023.000000	1023.000000	2046.000000
37.099998	-0.002193	-1.296150	-1.667939	-2.312744	0.828971	1.855562	0.000000	-10.000000	0.658333	-28.066668	448.333344	1023.000000	1023.000000	2046.000000
37.119999	-0.001667	-0.984951	-1.559172	-2.244113	0.812348	2.005986	0.000000	-10.000000	0.658333	-28.066668	439.000000	1023.000000	1023.000000	2046.000000
37.139999	-0.001038	-0.613205	-1.385835	-1.864242	1.216552	1.420319	0.000000	-10.000000	0.658333	-28.250000	429.500000	1023.000000	1023.000000	2046.000000
37.160000	-0.000624	-0.369043	-1.499279	-1.633675	1.406471	1.357440	0.000000	-10.000000	0.633333	-27.933334	420.000000	1023.000000	1023.000000	2046.000000
37.180000	-0.000761	-0.449663	-1.663137	-1.880722	1.099608	1.994588	0.000000	-10.000000	0.600000	-27.350000	410.666656	1023.000000	1023.000000	2046.000000
37.200001	-0.001183	-0.699144	-1.572509	-2.155479	0.929188	2.099656	0.000000	-10.000000	0.566667	-26.533333	401.666656	1023.000000	1023.000000	2046.000000
37.220001	-0.002061	-1.217945	-1.476634	-2.387290	1.186809	1.459170	0.000000	-10.000000	0.550000	-26.100000	392.833344	1023.000000	1023.000000	2046.000000
37.240002	-0.003007	-1.777117	-1.774173	-2.408527	1.301947	1.103637	0.000000	-10.000000	0.550000	-25.750000	384.166656	1023.000000	1023.000000	2046.000000
37.259998	-0.004275	-2.526747	-2.056384	-2.933855	1.009013	1.454479	0.000000	-10.000000	0.541667	-25.483334	375.500000	1023.000000	1023.000000	2046.000000
37.279999	-0.005733	-3.387918	-2.074365	-3.549801	0.576633	1.659616	0.000000	-10.000000	0.533333	-25.133333	367.000000	1023.000000	1023.000000	2046.000000
37.299999	-0.006875	-4.063376	-2.095865	-4.018547	0.662526	1.388510	0.000000	-10.000000	0.516667	-24.666666	358.500000	1023.000000	1023.000000	2046.000000
37.320000	-0.008131	-4.805516	-2.241567	-4.194775	0.827005	0.803820	0.000000	-10.000000	0.508333	-24.116667	350.166656	1023.000000	1023.000000	2046.000000
37.340000	-0.008903	-5.261691	-2.670341	-4.218727	0.895484	0.731894	0.000000	-10.000000	0.483333	-23.433334	342.166656	1023.000000	1023.000000	2046.000000
37.360001	-0.009992	-5.905131	-2.722183	-4.714841	0.339533	1.192360	0.000000	-10.000000	0.450000	-22.983334	334.500000	1023.000000	1023.000000	2046.000000
37.380001	-0.010554	-6.237257	-2.689545	-5.024397	0.251768	1.224917	0.000000	-10.000000	0.416667	-22.566668	326.833344	1023.000000	1023.000000	2046.000000
37.400002	-0.011346	-6.705765	-2.741205	-5.087465	0.544849	0.578057	0.000000	-10.000000	0.400000	-22.483334	319.333344	1023.000000	1023.000000	2046.000000
37.419998	-0.011646	-6.883073	-3.037273	-4.919197	0.616629	0.456768	0.000000	-10.000000	0.400000	-21.916668	311.833344	1023.000000	1023.000000	2046.000000
37.439999	-0.012108	-7.155839	-3.012183	-5.412093	0.129568	1.138868	0.000000	-10.000000	0.400000	-21.600000	304.500000	1023.000000	1023.000000	2046.000000
37.459999	-0.012272	-7.252522	-2.919579	-5.524471	0.079747	1.111781	0.000000	-10.000000	0.391667	-21.100000	297.166656	1023.000000	1023.000000	2046.000000
37.480000	-0.012623	-7.460011	-2.935840	-5.488056	0.397664	0.566222	0.000000	-10.000000	0.383333	-20.916668	290.000000	1023.000000	1023.000000	2046.000000
37.500000	-0.012677	-7.492303	-3.161471	-5.317146	0.596874	0.389441	0.000000	-10.000000	0.366667	-20.683334	283.166656	1023.000000	1023.000000	2046.000000
37.520000	-0.012852	-7.595477	-3.305654	-5.404902	0.306116	0.808962	0.000000	-10.000000	0.366667	-20.316668	276.333344	1023.000000	1023.000000	2046.000000
37.540001	-0.013239	-7.824082	-3.098159	-5.841842	-0.099916	1.215834	0.000000	-10.000000	0.358333	-19.933334	269.500000	1023.000000	1023.000000	2046.000000
37.560001	-0.013440	-7.943010	-3.055960	-5.885201	0.151774	0.846375	0.000000	-10.000000	0.366667	-19.466667	262.833344	1023.000000	1023.000000	2046.000000
37.580002	-0.013481	-7.967402	-3.251801	-5.531629	0.516276	0.299752	0.000000	-10.000000	0.358333	-19.266666	256.333344	1023.000000	1023.000000	2046.000000
37.599998	-0.013457	-7.953035	-3.532621	-5.481551	0.465043	0.596094	0.000000	-10.000000	0.358333	-19.116667	250.000000	1023.000000	1023.000000	2046.000000
37.619999	-0.013778	-8.142766	-3.413329	-5.864265	0.082512	1.052315	0.000000	-10.000000	0.350000	-19.066668	243.666672	1023.000000	1023.000000	2046.000000
37.639999	-0.014080	-8.321210	-3.275674	-6.051329	-0.065167	1.070961	0.000000	-10.000000	0.316667	-18.966667	237.166672	1023.000000	1023.000000	2046.000000
37.660000	-0.014257	-8.425900	-3.247452	-6.052480	0.256911	0.617120	0.000000	-10.000000	0.300000	-18.900000	230.833328	1023.000000	1023.000000	2046.000000
37.680000	-0.014211	-8.398730	-3.528150	-5.725980	0.511669	0.343731	0.000000	-10.000000	0.283333	-18.566668	224.500000	1023.000000	1023.000000	2046.000000
37.700001	-0.014396	-8.508281	-3.637086	-5.777657	0.236320	0.670142	0.000000	-10.000000	0.300000	-18.299999	218.500000	1023.000000	1023.000000	2046.000000
37.720001	-0.014748	-8.716204	-3.470577	-6.177328	-0.175354	1.107054	0.000000	-10.000000	0.283333	-17.833334	212.500000	1023.000000	1023.000000	2046.000000
37.740002	-0.014850	-8.776507	-3.346423	-6.280009	-0.148090	0.998015	0.000000	-10.000000	0.266667	-17.549999	206.500000	1023.000000	1023.000000	2046.000000
37.759998	-0.014896	-8.803568	-3.535511	-6.045815	0.369746	0.408013	0.000000	-10.000000	0.250000	-17.166666	200.500000	1023.000000	1023.000000	2046.000000
37.779999	-0.014943	-8.831372	-3.816746	-5.838244	0.310823	0.512795	0.000000	-10.000000	0.250000	-16.866667	194.666672	1023.000000	1023.000000	2046.000000
37.799999	-0.015463	-9.138407	-3.546362	-6.387368	-0.269629	1.064953	0.000000	-10.000000	0.250000	-16.566668	189.000000	1023.000000	1023.000000	2046.000000
37.820000	-0.015580	-9.207676	-3.448682	-6.535654	-0.189048	0.965708	0.000000	-10.000000	0.250000	-16.233334	183.500000	1023.000000	1023.000000	2046.000000
37.840000	-0.015586	-9.211571	-3.674216	-6.247207	0.321440	0.388412	0.000000	-10.000000	0.241667	-15.900000	178.000000	1023.000000	1023.000000	2046.000000
37.860001	-0.015525	-9.175294	-3.913460	-6.055429	0.380109	0.413487	0.000000	-10.000000	0.233333	-15.550000	172.666672	1023.000000	1023.000000	2046.000000
37.880001	-0.015917	-9.406878	-3.824460	-6.417985	-0.067563	0.903131	0.000000	-10.000000	0.225000	-15.150000	167.500000	1023.000000	1023.000000	2046.000000
37.900002	-0.016080	-9.503255	-3.555596	-6.818436	-0.301309	1.172087	0.000000	-10.000000	0.216667	-14.866667	162.500000	1023.000000	1023.000000	2046.000000
37.919998	-0.016416	-9.702089	-3.689945	-6.758772	-0.014458	0.761086	0.000000	-10.000000	0.208333	-14.500000	157.500000	1023.000000	1023.000000	2046.000000
37.939999	-0.016858	-9.962978	-4.099859	-6.528912	0.337090	0.328702	0.000000	-10.000000	0.200000	-14.100000	152.666672	1023.000000	1023.000000	2046.000000
37.959999	-0.017954	-10.610662	-4.458874	-6.488010	0.210106	0.126116	0.000000	-10.000000	0.191667	-13.683333	148.000000	1023.000000	1023.000000	2046.000000
37.980000	-0.019295	-11.403337	-4.435199	-7.124122	-0.321051	0.477035	0.000000	-10.000000	0.183333	-13.266667	143.500000	1023.000000	1023.000000	2046.000000
38.000000	-0.019728	-11.658985	-4.107154	-7.680120	-0.690718	0.819006	0.000000	-10.000000	0.158333	-12.766667	139.166672	1023.000000	1023.000000	2046.000000
38.020000	-0.020060	-11.855633	-4.173339	-7.700106	-0.482693	0.500506	0.000000	-10.000000	0.141667	-12.150001	135.000000	1023.000000	1023.000000	2046.000000
38.040001	-0.020237	-11.959822	-4.482246	-7.289606	-0.134861	-0.053108	0.000000	-10.000000	0.125000	-11.516666	131.000000	1023.000000	1023.000000	2046.000000
38.060001	-0.020465	-12.094974	-4.937995	-6.981356	-0.002678	-0.172944	0.000000	-10.000000	0.116667	-10.850000	127.000000	1023.000000	1023.000000	2046.000000
38.080002	-0.021866	-12.922740	-4.969069	-7.497219	-0.542123	0.085670	0.000000	-10.000000	0.108333	-10.383333	123.166664	1023.000000	1023.000000	2046.000000
38.099998	-0.023200	-13.711318	-4.867222	-8.020528	-1.086456	0.262889	0.000000	-10.000000	0.100000	-9.866667	119.500000	1023.000000	1023.000000	2046.000000
38.119999	-0.024553	-14.511055	-5.019386	-8.101564	-1.238013	-0.152092	0.000000	-10.000000	0.091667	-9.183333	116.166664	1023.000000	1023.000000	2046.000000
38.139999	-0.026408	-15.607126	-5.509648	-7.924542	-1.226252	-0.946685	0.000000	-10.000000	0.083333	-8.083334	113.166664	1023.000000	1023.000000	2046.000000
38.160000	-0.028773	-17.005072	-6.309569	-7.714110	-1.320071	-1.661322	0.000000	-10.000000	0.066667	-6.683333	110.666664	1023.000000	1023.000000	2046.000000
38.180000	-0.031054	-18.352837	-6.976608	-7.748180	-1.772436	-1.855613	0.000000	-10.000000	0.075000	-5.583333	108.500000	1023.000000	1023.000000	2046.000000
38.200001	-0.032939	-19.467077	-7.174337	-8.121700	-2.411100	-1.759940	0.000000	-10.000000	0.083333	-5.383334	106.500000	1023.000000	1023.000000	2046.000000
38.220001	-0.034153	-20.184366	-7.095038	-8.549943	-2.995755	-1.543629	0.000000	-10.000000	0.100000	-6.350000	104.500000	1023.000000	1023.000000	2046.000000
38.240002	-0.034511	-20.396200	-7.132982	-8.594154	-3.025957	-1.643106	0.000000	-10.000000	0.108333	-7.933333	102.333336	1023.000000	1023.000000	2046.000000
38.259998	-0.034653	-20.479773	-7.364044	-8.267586	-2.744623	-2.103520	0.000000	-10.000000	0.108333	-9.266666	99.833336	1023.000000	1023.000000	2046.000000
38.279999	-0.034471	-20.372398	-7.725936	-7.830716	-2.367439	-2.448308	0.000000	-10.000000	0.108333	-9.983334	96.833336	1023.000000	1023.000000	2046.000000
38.299999	-0.034366	-20.310289	-7.931990	-7.509871	-2.438654	-2.429775	0.000000	-10.000000	0.100000	-10.050000	93.500000	1023.000000	1023.000000	2046.000000
38.320000	-0.034924	-20.640162	-7.794067	-7.865685	-2.935686	-2.044723	0.000000	-10.000000	0.100000	-9.733334	90.166664	1023.000000	1023.000000	2046.000000
38.340000	-0.035326	-20.877684	-7.539963	-8.314100	-3.343145	-1.680475	0.000000	-10.000000	0.100000	-9.183333	86.833336	1023.000000	1023.000000	2046.000000
38.360001	-0.035444	-20.947277	-7.717375	-8.294032	-3.096488	-1.839383	0.000000	-10.000000	0.100000	-8.566667	83.666664	1023.000000	1023.000000	2046.000000
38.380001	-0.035246	-20.830526	-8.024479	-7.968832	-2.518451	-2.318764	0.000000	-10.000000	0.100000	-8.016666	80.833336	1023.000000	1023.000000	2046.000000
38.400002	-0.034762	-20.544113	-8.160997	-7.739035	-2.401693	-2.242387	0.000000	-10.000000	0.100000	-7.550000	78.166664	1023.000000	1023.000000	2046.000000
38.419998	-0.033965	-20.073185	-7.904753	-7.747926	-2.674467	-1.746040	0.000000	-10.000000	0.100000	-7.566667	75.833336	1023.000000	1023.000000	2046.000000
38.439999	-0.033263	-19.658239	-7.406467	-7.900872	-3.079297	-1.271603	0.000000	-10.000000	0.108333	-7.983334	73.166664	1023.000000	1023.000000	2046.000000
38.459999	-0.032516	-19.216875	-7.138725	-8.007122	-2.985952	-1.085075	0.000000	-10.000000	0.108333	-8.566667	70.500000	1023.000000	1023.000000	2046.000000
38.480000	-0.031564	-18.654408	-7.302675	-7.655719	-2.263891	-1.432122	0.000000	-10.000000	0.100000	-8.566667	67.500000	1023.000000	1023.000000	2046.000000
38.500000	-0.031017	-18.330807	-7.438124	-7.311479	-1.858807	-1.722397	0.000000	-10.000000	0.083333	-8.066667	64.666664	1023.000000	1023.000000	2046.000000
38.520000	-0.031208	-18.444025	-7.274732	-7.655890	-2.115753	-1.397650	0.000000	-10.000000	0.075000	-7.500000	62.000000	1023.000000	1023.000000	2046.000000
38.540001	-0.032115	-18.980141	-6.837769	-8.496696	-2.680256	-0.965419	0.000000	-10.000000	0.075000	-7.233333	59.500000	1023.000000	1023.000000	2046.000000
38.560001	-0.032457	-19.182316	-6.916701	-8.708465	-2.417916	-1.139234	0.000000	-10.000000	0.075000	-7.200000	57.000000	1023.000000	1023.000000	2046.000000
38.580002	-0.032834	-19.405014	-7.344383	-8.464113	-1.856251	-1.740267	0.000000	-10.000000	0.066667	-7.000000	54.666668	1023.000000	1023.000000	2046.000000
38.599998	-0.033360	-19.715694	-7.519869	-8.436280	-1.780269	-1.979276	0.000000	-10.000000	0.058333	-6.666667	52.333332	1023.000000	1023.000000	2046.000000
38.619999	-0.034446	-20.357723	-7.446224	-8.915769	-2.192250	-1.803480	0.000000	-10.000000	0.050000	-5.933333	50.000000	1023.000000	1023.000000	2046.000000
38.639999	-0.035606	-21.043125	-7.195297	-9.728737	-2.701882	-1.417210	0.000000	-10.000000	0.041667	-4.716667	48.000000	1023.000000	1023.000000	2046.000000
38.660000	-0.035896	-21.214342	-7.235459	-10.032008	-2.570857	-1.376018	0.000000	-10.000000	0.033333	-2.933333	46.333332	1023.000000	1023.000000	2046.000000
38.680000	-0.035775	-21.142750	-7.558207	-9.681607	-1.920032	-1.982905	0.000000	-10.000000	0.016667	-1.250000	45.500000	1023.000000	1023.000000	2046.000000
38.700001	-0.035649	-21.068678	-7.673508	-9.460086	-1.794442	-2.140641	0.000000	-10.000000	0.016667	0.066667	45.000000	1023.000000	1023.000000	2046.000000
38.720001	-0.035927	-21.233120	-7.416785	-9.775781	-2.214702	-1.825852	0.000000	-10.000000	0.016667	1.100000	45.000000	1023.000000	1023.000000	2046.000000
38.740002	-0.036215	-21.403122	-6.966120	-10.460006	-2.712476	-1.264520	0.000000	-10.000000	0.016667	2.233333	45.000000	1023.000000	1023.000000	2046.000000
38.759998	-0.035594	-21.036032	-6.992593	-10.467919	-2.395411	-1.180110	0.000000	-10.000000	0.016667	3.383333	45.000000	1023.000000	1023.000000	2046.000000
38.779999	-0.034765	-20.545889	-7.290130	-9.959438	-1.617389	-1.678931	0.000000	-10.000000	0.008333	4.550000	45.000000	1023.000000	1023.000000	2046.000000
38.799999	-0.033931	-20.053341	-7.298933	-9.592366	-1.358451	-1.803592	0.000000	-10.000000	0.008333	5.900000	45.000000	1023.000000	1023.000000	2046.000000
38.820000	-0.033360	-19.715635	-7.148825	-9.497130	-1.447185	-1.622495	0.000000	-10.000000	0.000000	7.416667	45.000000	1023.000000	1023.000000	2046.000000
38.840000	-0.033307	-19.684660	-6.651462	-10.077998	-1.982787	-0.972412	0.000000	-10.000000	-0.008333	9.033333	45.000000	1023.000000	1023.000000	2046.000000
38.860001	-0.032568	-19.247932	-6.418294	-10.240236	-2.003458	-0.585943	0.000000	-10.000000	-0.041667	10.583333	45.000000	1023.000000	1023.000000	2046.000000
38.880001	-0.031285	-18.489429	-6.588450	-9.848528	-1.249393	-0.803058	0.000000	-10.000000	-0.083333	12.150001	45.000000	1023.000000	1023.000000	2046.000000
38.900002	-0.030162	-17.825567	-6.758152	-9.229749	-0.615541	-1.222124	0.000000	-10.000000	-0.125000	13.483334	41.500000	1023.000000	1023.000000	2046.000000
38.919998	-0.029392	-17.370640	-6.437457	-9.172677	-0.795877	-0.964630	0.000000	-10.000000	-0.141667	14.833333	34.833332	1023.000000	1023.000000	2046.000000
38.939999	-0.029150	-17.227528	-5.844336	-9.787765	-1.413171	-0.182257	0.000000	-10.000000	-0.166667	15.933333	30.000000	1023.000000	1023.000000	2046.000000
38.959999	-0.027983	-16.538132	-5.738506	-9.742436	-1.114808	0.057619	0.000000	-10.000000	-0.183333	17.050001	30.333334	1023.000000	1023.000000	2046.000000
38.980000	-0.026415	-15.611327	-5.970657	-9.127536	-0.209784	-0.303351	0.000000	-10.000000	-0.208333	18.083334	35.833332	1023.000000	1023.000000	2046.000000
39.000000	-0.025067	-14.814666	-5.972506	-8.568926	0.226309	-0.499543	0.000000	-10.000000	-0.225000	19.116667	41.666668	1023.000000	1023.000000	2046.000000
39.020000	-0.024528	-14.495841	-5.328788	-9.019960	-0.389269	0.242176	0.000000	-10.000000	-0.258333	20.166668	48.000000	1023.000000	1023.000000	2046.000000
39.040001	-0.023501	-13.889375	-4.914084	-9.394116	-0.473047	0.891872	0.000000	-10.000000	-0.300000	21.066668	54.666668	1023.000000	1023.000000	2046.000000
39.060001	-0.021803	-12.885620	-5.127708	-8.815036	0.394448	0.662676	0.000000	-10.000000	-0.316667	22.233334	61.500000	1023.000000	1023.000000	2046.000000
39.080002	-0.020403	-12.057957	-5.169642	-8.165807	0.985615	0.291878	0.000000	-10.000000	-0.325000	23.000000	68.666664	1023.000000	1023.000000	2046.000000
39.099998	-0.019714	-11.650731	-4.683158	-8.356915	0.578831	0.810511	0.000000	-10.000000	-0.333333	23.800001	76.166664	1023.000000	1023.000000	2046.000000
39.119999	-0.018993	-11.224813	-4.038461	-8.869184	0.135028	1.547804	0.000000	-10.000000	-0.366667	24.183334	84.000000	1023.000000	1023.000000	2046.000000
39.139999	-0.017298	-10.223248	-4.240054	-8.442114	1.004870	1.454049	0.000000	-10.000000	-0.391667	24.733334	92.000000	1023.000000	1023.000000	2046.000000
39.160000	-0.015865	-9.376302	-4.351202	-7.746547	1.718322	1.003125	0.000000	-10.000000	-0.400000	25.350000	100.166664	1023.000000	1023.000000	2046.000000
39.180000	-0.014705	-8.690605	-3.985912	-7.500993	1.625608	1.170691	0.000000	-10.000000	-0.400000	25.750000	108.500000	1023.000000	1023.000000	2046.000000
39.200001	-0.014493	-8.565528	-3.345180	-8.170686	0.944265	2.006073	0.000000	-10.000000	-0.425000	26.066668	117.166664	1023.000000	1023.000000	2046.000000
39.220001	-0.013191	-7.795860	-3.318074	-8.063279	1.289135	2.296358	0.000000	-10.000000	-0.425000	26.150000	125.833336	1023.000000	1023.000000	2046.000000
39.240002	-0.012331	-7.287381	-3.628107	-7.519944	2.034146	1.826525	0.000000	-10.000000	-0.433333	26.483334	134.500000	1023.000000	1023.000000	2046.000000
39.259998	-0.012473	-7.371335	-3.723121	-7.128970	2.096727	1.384028	0.000000	-10.000000	-0.425000	26.983334	143.166672	1023.000000	1023.000000	2046.000000
39.279999	-0.013233	-7.820921	-3.432168	-7.602011	1.526766	1.686492	0.000000	-10.000000	-0.458333	27.533333	152.166672	1023.000000	1023.000000	2046.000000
39.299999	-0.013608	-8.042540	-3.160862	-8.239304	1.122470	2.235156	0.000000	-10.000000	-0.483333	27.966667	161.333328	1023.000000	1023.000000	2046.000000
39.320000	-0.012264	-7.247727	-3.315935	-7.919447	1.848436	2.139219	0.000000	-10.000000	-0.500000	28.350000	170.666672	1023.000000	1023.000000	2046.000000
39.340000	-0.010922	-6.455094	-3.415648	-7.241335	2.499684	1.702205	0.000000	-10.000000	-0.500000	28.483334	180.000000	1023.000000	1023.000000	2046.000000
39.360001	-0.009714	-5.741085	-3.125713	-6.814206	2.372926	1.825908	0.000000	-10.000000	-0.500000	28.533333	189.500000	1023.000000	1023.000000	2046.000000
39.380001	-0.008922	-5.272823	-2.547081	-7.046504	1.783387	2.537374	0.000000	-10.000000	-0.508333	28.500000	199.000000	1023.000000	1023.000000	2046.000000
39.400002	-0.008185	-4.837279	-2.364494	-7.218008	1.733602	3.011620	0.000000	-10.000000	-0.516667	28.633333	208.500000	1023.000000	1023.000000	2046.000000
39.419998	-0.007176	-4.240808	-2.722698	-6.654107	2.568286	2.567711	0.000000	-10.000000	-0.541667	29.133333	218.000000	1023.000000	1023.000000	2046.000000
39.439999	-0.007373	-4.357313	-2.996969	-5.999238	2.871529	1.767365	0.000000	-10.000000	-0.550000	29.633333	227.666672	1023.000000	1023.000000	2046.000000
39.459999	-0.008693	-5.137313	-3.051670	-5.778875	2.230395	1.462837	0.000000	-10.000000	-0.541667	30.150000	237.500000	1023.000000	1023.000000	2046.000000
39.480000	-0.010796	-6.380383	-2.986362	-6.439776	1.209759	1.835996	0.000000	-10.000000	-0.533333	30.000000	247.500000	1023.000000	1023.000000	2046.000000
39.500000	-0.012279	-7.256915	-3.174877	-6.897264	0.709975	2.105251	0.000000	-10.000000	-0.516667	30.033333	257.500000	1023.000000	1023.000000	2046.000000
39.520000	-0.011744	-6.940608	-3.793243	-6.429536	1.554574	1.727597	0.000000	-10.000000	-0.491667	29.216667	267.500000	1023.000000	1023.000000	2046.000000
39.540001	-0.010909	-6.447394	-4.003504	-5.670342	2.146439	1.080012	0.000000	-10.000000	-0.450000	28.683334	277.500000	1023.000000	1023.000000	2046.000000
39.560001	-0.010266	-6.067256	-3.740097	-5.365298	1.857151	1.180988	0.000000	-10.000000	-0.425000	27.516666	287.166656	1023.000000	1023.000000	2046.000000
39.580002	-0.009924	-5.864809	-3.211003	-5.804078	1.201299	1.948973	0.000000	-10.000000	-0.416667	27.250000	296.500000	1023.000000	1023.000000	2046.000000
39.599998	-0.008985	-5.309865	-3.158576	-5.927384	1.278821	2.497275	0.000000	-10.000000	-0.425000	27.166668	305.500000	1023.000000	1023.000000	2046.000000
39.619999	-0.007542	-4.457087	-3.582194	-5.140669	2.271355	1.994421	0.000000	-10.000000	-0.441667	27.483334	314.500000	1023.000000	1023.000000	2046.000000
39.639999	-0.006421	-3.795106	-3.551460	-4.576592	2.599243	1.733703	0.000000	-10.000000	-0.475000	27.850000	323.666656	1023.000000	1023.000000	2046.000000
39.660000	-0.005659	-3.344548	-3.084049	-4.616893	2.134701	2.221693	0.000000	-10.000000	-0.508333	28.516668	333.000000	1023.000000	1023.000000	2046.000000
39.680000	-0.005370	-3.173744	-2.665773	-5.305584	1.640172	3.157442	0.000000	-10.000000	-0.541667	29.100000	342.500000	1023.000000	1023.000000	2046.000000
39.700001	-0.003821	-2.258001	-3.054795	-4.944695	2.581775	3.159713	0.000000	-10.000000	-0.558333	29.716667	352.000000	1023.000000	1023.000000	2046.000000
39.720001	-0.002236	-1.321444	-3.136291	-4.230201	3.359219	2.685829	0.000000	-10.000000	-0.541667	29.850000	361.666656	1023.000000	1023.000000	2046.000000
39.740002	-0.000409	-0.241623	-2.680626	-3.810323	3.296002	2.953325	0.000000	-10.000000	-0.516667	29.816668	371.500000	1023.000000	1023.000000	2046.000000
39.759998	0.001224	0.723228	-1.850173	-4.044701	2.691015	3.927087	0.000000	-10.000000	-0.508333	29.350000	381.500000	1023.000000	1023.000000	2046.000000
39.779999	0.003385	2.000262	-1.411511	-3.981373	2.851580	4.541566	0.000000	-10.000000	-0.533333	29.433334	391.500000	1023.000000	1023.000000	2046.000000
39.799999	0.006133	3.624735	-1.576156	-3.149939	4.157154	4.193676	0.000000	-10.000000	-0.550000	29.666668	401.500000	1023.000000	1023.000000	2046.000000
39.820000	0.008130	4.804953	-1.278900	-2.472829	4.684207	3.872475	0.000000	-10.000000	-0.541667	30.283335	411.500000	1023.000000	1023.000000	2046.000000
39.840000	0.009166	5.417328	-0.556380	-2.622689	4.285778	4.310620	0.000000	-10.000000	-0.550000	30.066668	421.500000	1023.000000	1023.000000	2046.000000
39.860001	0.009434	5.575602	0.100448	-3.472676	3.698423	5.249407	0.000000	-10.000000	-0.541667	29.816668	431.500000	1023.000000	1023.000000	2046.000000
39.880001	0.010600	6.264595	0.018822	-3.317132	4.355155	5.207749	0.000000	-10.000000	-0.558333	29.333334	441.500000	1023.000000	1023.000000	2046.000000
39.900002	0.011676	6.900278	-0.267605	-2.633559	5.245158	4.556283	0.000000	-10.000000	-0.541667	29.516666	451.333344	1023.000000	1023.000000	2046.000000
39.919998	0.012087	7.143184	-0.068647	-2.365357	5.296113	4.281075	0.000000	-10.000000	-0.558333	29.900000	461.166656	1023.000000	1023.000000	2046.000000
39.939999	0.012180	7.198439	0.506241	-2.680084	4.653775	4.718507	0.000000	-10.000000	-0.575000	30.416668	471.166656	1023.000000	1023.000000	2046.000000
39.959999	0.012303	7.271266	0.913169	-3.402751	4.170296	5.590551	0.000000	-10.000000	-0.591667	30.866667	481.333344	1023.000000	1023.000000	2046.000000
39.980000	0.013563	8.015890	0.557339	-3.075605	5.124013	5.410142	0.000000	-10.000000	-0.600000	31.200001	491.500000	1023.000000	1023.000000	2046.000000
40.000000	0.014885	8.797038	0.541709	-2.341640	5.821501	4.775469	0.000000	-10.000000	-0.600000	31.383333	501.833344	1023.000000	1023.000000	2046.000000
40.020000	0.015713	9.286539	1.149445	-2.197564	5.355208	4.979450	0.000000	-10.000000	-0.600000	31.283333	512.166687	1023.000000	1023.000000	2046.000000
40.040001	0.016203	9.575727	1.781886	-2.881630	4.713346	5.962125	0.000000	-10.000000	-0.600000	31.133333	522.666687	1023.000000	1023.000000	2046.000000
40.060001	0.018062	10.674920	1.749730	-2.781090	5.307789	6.398491	0.000000	-10.000000	-0.608333	31.183332	533.000000	1023.000000	1023.000000	2046.000000
40.080002	0.020081	11.867688	1.499258	-1.766104	6.401756	5.732778	0.000000	-10.000000	-0.600000	31.183332	543.333313	1023.000000	1023.000000	2046.000000
40.099998	0.021709	12.829987	2.095695	-1.265023	6.227727	5.771587	0.000000	-10.000000	-0.583333	31.049999	553.833313	1023.000000	1023.000000	2046.000000
40.119999	0.022516	13.307204	2.827975	-1.791557	5.532008	6.738779	0.000000	-10.000000	-0.558333	30.783333	564.166687	1023.000000	1023.000000	2046.000000
40.139999	0.024116	14.252760	2.945711	-1.907929	5.813725	7.401254	0.000000	-10.000000	-0.533333	30.316668	574.500000	1023.000000	1023.000000	2046.000000
40.160000	0.026421	15.615020	2.645975	-1.003451	6.981016	6.991481	0.000000	-10.000000	-0.533333	29.800001	584.500000	1023.000000	1023.000000	2046.000000
40.180000	0.028150	16.636940	2.868271	-0.180617	7.395870	6.553416	0.000000	-10.000000	-0.533333	29.266666	594.500000	1023.000000	1023.000000	2046.000000
40.200001	0.029426	17.390856	3.473751	0.030611	7.004163	6.882331	0.000000	-10.000000	-0.533333	29.066668	604.500000	1023.000000	1023.000000	2046.000000
40.220001	0.030214	17.856468	4.043596	-0.429853	6.469249	7.773476	0.000000	-10.000000	-0.500000	28.900000	614.333313	1023.000000	1023.000000	2046.000000
40.240002	0.031636	18.696745	4.174516	-0.539510	6.695550	8.366189	0.000000	-10.000000	-0.466667	28.500000	624.000000	1023.000000	1023.000000	2046.000000
40.259998	0.033401	19.739737	3.933415	0.146386	7.588589	8.071346	0.000000	-10.000000	-0.450000	28.083334	633.500000	1023.000000	1023.000000	2046.000000
40.279999	0.035250	20.832592	3.939153	1.019247	8.337096	7.537096	0.000000	-10.000000	-0.441667	27.650000	643.000000	1023.000000	1023.000000	2046.000000
40.299999	0.036398	21.511229	4.498227	1.308275	8.012646	7.692080	0.000000	-10.000000	-0.425000	27.333334	652.333313	1023.000000	1023.000000	2046.000000
40.320000	0.037073	21.909906	5.166082	0.786578	7.298375	8.658872	0.000000	-10.000000	-0.408333	26.716667	661.500000	1023.000000	1023.000000	2046.000000
40.340000	0.038507	22.757341	5.153130	0.694967	7.720426	9.188820	0.000000	-10.000000	-0.383333	26.300001	670.500000	1023.000000	1023.000000	2046.000000
40.360001	0.040061	23.676117	4.761855	1.541913	8.752710	8.619637	0.000000	-10.000000	-0.375000	25.716667	679.333313	1023.000000	1023.000000	2046.000000
40.380001	0.041077	24.276665	5.174262	2.138823	8.679717	8.283862	0.000000	-10.000000	-0.358333	25.266666	688.166687	1023.000000	1023.000000	2046.000000
40.400002	0.041845	24.730524	5.870023	1.698615	7.980672	9.181212	0.000000	-10.000000	-0.350000	24.683334	696.666687	1023.000000	1023.000000	2046.000000
40.419998	0.042837	25.316744	6.021799	1.413476	8.046740	9.834729	0.000000	-10.000000	-0.316667	24.100000	705.000000	1023.000000	1023.000000	2046.000000
40.439999	0.044342	26.206282	5.641966	2.145354	9.103458	9.315502	0.000000	-10.000000	-0.275000	23.233334	713.000000	1023.000000	1023.000000	2046.000000
40.459999	0.044689	26.411200	5.770850	2.756225	9.199942	8.684183	0.000000	-10.000000	-0.233333	22.083334	721.000000	1023.000000	1023.000000	2046.000000
40.480000	0.044201	26.122992	6.251975	2.294429	8.353850	9.222738	0.000000	-10.000000	-0.208333	20.950001	728.666687	1023.000000	1023.000000	2046.000000
40.500000	0.043814	25.894196	6.292208	1.615241	8.169337	9.817410	0.000000	-10.000000	-0.175000	19.566668	735.833313	1023.000000	1023.000000	2046.000000
40.520000	0.044829	26.493980	5.913520	2.071771	9.059821	9.448868	0.000000	-10.000000	-0.133333	18.016666	742.666687	1023.000000	1023.000000	2046.000000
40.540001	0.045662	26.986355	6.119102	2.822161	9.266152	8.778938	0.000000	-10.000000	-0.075000	15.800000	748.833313	1023.000000	1023.000000	2046.000000
40.560001	0.045656	26.982565	6.557897	2.729323	8.530327	9.165018	0.000000	-10.000000	-0.033333	13.450000	754.666687	1023.000000	1023.000000	2046.000000
40.580002	0.045197	26.711189	6.645085	2.320231	7.980520	9.765353	0.000000	-10.000000	-0.008333	11.166667	759.500000	1023.000000	1023.000000	2046.000000
40.599998	0.045030	26.612637	6.059906	2.595349	8.520106	9.437277	0.000000	-10.000000	0.000000	9.366667	763.666687	1023.000000	1023.000000	2046.000000
40.619999	0.043790	25.879719	5.750427	3.109558	8.754378	8.265354	0.000000	-10.000000	0.016667	7.716667	767.000000	1023.000000	1023.000000	2046.000000
40.639999	0.042332	25.018353	6.015437	3.065019	7.975303	7.962593	0.000000	-10.000000	0.033333	5.816667	769.833313	1023.000000	1023.000000	2046.000000
40.660000	0.039856	23.555140	5.989027	2.200510	6.931955	8.433649	0.000000	-10.000000	0.066667	2.716667	772.166687	1023.000000	1023.000000	2046.000000
40.680000	0.037594	22.217955	5.150137	2.059152	6.978023	8.030643	0.000000	-10.000000	0.075000	-0.600000	773.500000	1023.000000	1023.000000	2046.000000
40.700001	0.035317	20.872078	4.450266	2.398081	7.148878	6.874854	0.000000	-10.000000	0.100000	-4.366667	774.000000	1023.000000	1023.000000	2046.000000
40.720001	0.033740	19.940365	4.479343	2.445850	6.633675	6.381497	0.000000	-10.000000	0.133333	-7.766667	774.000000	1023.000000	1023.000000	2046.000000
40.740002	0.032284	19.079954	4.605636	1.908334	5.782985	6.782999	0.000000	-10.000000	0.191667	-11.116667	774.000000	1023.000000	1023.000000	2046.000000
40.759998	0.031311	18.505079	4.416471	1.404092	5.531628	7.152888	0.000000	-10.000000	0.233333	-13.833334	774.000000	1023.000000	1023.000000	2046.000000
40.779999	0.030990	18.315191	3.912436	1.576114	6.022186	6.804456	0.000000	-10.000000	0.266667	-15.416667	774.000000	1023.000000	1023.000000	2046.000000
40.799999	0.030554	18.057648	3.556142	2.137800	6.392774	5.970934	0.000000	-10.000000	0.275000	-16.300001	766.166687	1023.000000	1023.000000	2046.000000
40.820000	0.030088	17.781950	3.687036	2.415449	6.020576	5.658889	0.000000	-10.000000	0.283333	-16.533335	756.500000	1023.000000	1023.000000	2046.000000
40.840000	0.029470	17.417028	4.009330	1.799656	5.275769	6.332273	0.000000	-10.000000	0.266667	-16.666668	745.000000	1023.000000	1023.000000	2046.000000
40.860001	0.029059	17.173996	3.717105	1.383475	5.362755	6.710660	0.000000	-10.000000	0.258333	-16.833334	739.333313	1023.000000	1023.000000	2046.000000
40.880001	0.028665	16.940767	3.199798	1.656578	5.909292	6.175100	0.000000	-10.000000	0.266667	-17.150000	733.666687	1023.000000	1023.000000	2046.000000
40.900002	0.027970	16.530436	3.082908	1.895815	5.995323	5.556390	0.000000	-10.000000	0.283333	-17.433334	728.000000	1023.000000	1023.000000	2046.000000
40.919998	0.027620	16.323143	3.298950	1.798995	5.617498	5.607701	0.000000	-10.000000	0.300000	-17.733334	722.333313	1023.000000	1023.000000	2046.000000
40.939999	0.027360	16.170023	3.610684	1.001532	4.984053	6.573755	0.000000	-10.000000	0.325000	-18.366667	716.500000	1023.000000	1023.000000	2046.000000
40.959999	0.028062	16.584419	3.201361	1.222991	5.564699	6.595367	0.000000	-10.000000	0.341667	-19.200001	710.166687	1023.000000	1023.000000	2046.000000
40.980000	0.028729	16.978733	3.063643	1.997969	6.016576	5.900545	0.000000	-10.000000	0.358333	-19.850000	703.666687	1023.000000	1023.000000	2046.000000
41.000000	0.029421	17.387676	3.431918	2.415474	5.798437	5.741847	0.000000	-10.000000	0.350000	-19.966667	697.000000	1023.000000	1023.000000	2046.000000
41.020000	0.029643	17.519207	3.902921	1.920369	5.158144	6.537774	0.000000	-10.000000	0.366667	-19.883333	690.333313	1023.000000	1023.000000	2046.000000
41.040001	0.029430	17.393286	3.744943	1.537378	5.341990	6.768974	0.000000	-10.000000	0.375000	-20.000000	683.666687	1023.000000	1023.000000	2046.000000
41.060001	0.028620	16.914499	3.230196	1.814559	5.920063	5.949681	0.000000	-10.000000	0.391667	-20.516666	677.000000	1023.000000	1023.000000	2046.000000
41.080002	0.027689	16.364023	3.308499	1.934129	5.843498	5.277898	0.000000	-10.000000	0.400000	-21.066668	670.166687	1023.000000	1023.000000	2046.000000
41.099998	0.026518	15.671968	3.672499	1.231587	5.058160	5.709722	0.000000	-10.000000	0.408333	-21.483334	663.166687	1023.000000	1023.000000	2046.000000
41.119999	0.024971	14.758123	3.614540	0.316998	4.738679	6.087906	0.000000	-10.000000	0.408333	-21.466667	656.000000	1023.000000	1023.000000	2046.000000
41.139999	0.023832	14.084829	2.860525	0.307574	5.338265	5.578465	0.000000	-10.000000	0.400000	-21.366667	648.833313	1023.000000	1023.000000	2046.000000
41.160000	0.022756	13.448961	2.638408	0.432797	5.478144	4.899612	0.000000	-10.000000	0.408333	-21.266666	641.666687	1023.000000	1023.000000	2046.000000
41.180000	0.022113	13.069072	2.919511	0.388912	4.984161	4.776488	0.000000	-10.000000	0.408333	-21.500000	634.500000	1023.000000	1023.000000	2046.000000
41.200001	0.021157	12.504077	3.210478	-0.289844	4.331923	5.251521	0.000000	-10.000000	0.416667	-21.900000	627.333313	1023.000000	1023.000000	2046.000000
41.220001	0.020226	11.953663	2.877396	-0.817259	4.394917	5.498609	0.000000	-10.000000	0.425000	-22.450001	620.166687	1023.000000	1023.000000	2046.000000
41.240002	0.019642	11.608352	2.462352	-0.448815	4.879552	4.715262	0.000000	-10.000000	0.441667	-22.783333	612.666687	1023.000000	1023.000000	2046.000000
41.259998	0.019420	11.476965	2.605541	-0.169071	4.655239	4.385255	0.000000	-10.000000	0.458333	-23.283333	605.000000	1023.000000	1023.000000	2046.000000
41.279999	0.018966	11.208907	3.004564	-0.812932	3.952633	5.064641	0.000000	-10.000000	0.483333	-23.583334	597.000000	1023.000000	1023.000000	2046.000000
41.299999	0.018437	10.896210	2.467864	-0.961289	4.362241	5.027394	0.000000	-10.000000	0.508333	-24.066666	589.000000	1023.000000	1023.000000	2046.000000
41.320000	0.018166	10.736165	2.300720	-0.406201	4.639009	4.202638	0.000000	-10.000000	0.533333	-24.450001	581.000000	1023.000000	1023.000000	2046.000000
41.340000	0.018258	10.790741	2.743328	-0.495337	4.052837	4.489913	0.000000	-10.000000	0.541667	-24.950001	573.000000	1023.000000	1023.000000	2046.000000
41.360001	0.017491	10.337460	2.659268	-1.177329	3.803235	5.052286	0.000000	-10.000000	0.550000	-25.416668	564.666687	1023.000000	1023.000000	2046.000000
41.380001	0.017063	10.084376	2.001031	-0.794033	4.416488	4.460890	0.000000	-10.000000	0.550000	-25.800001	556.333313	1023.000000	1023.000000	2046.000000
41.400002	0.017054	10.078723	2.260600	-0.409194	4.215032	4.012285	0.000000	-10.000000	0.550000	-26.133333	547.666687	1023.000000	1023.000000	2046.000000
41.419998	0.016327	9.649144	2.540127	-1.134534	3.506650	4.736901	0.000000	-10.000000	0.566667	-26.400000	539.000000	1023.000000	1023.000000	2046.000000
41.439999	0.015781	9.326472	1.932643	-1.152559	3.962358	4.584031	0.000000	-10.000000	0.600000	-26.883333	524.000000	1023.000000	1023.000000	2046.000000
41.459999	0.015614	9.227894	1.894708	-0.580745	4.118371	3.795560	0.000000	-10.000000	0.633333	-27.299999	512.000000	1023.000000	1023.000000	2046.000000
41.480000	0.015313	9.049813	2.291269	-0.775122	3.413552	4.120114	0.000000	-10.000000	0.650000	-27.650000	503.000000	1023.000000	1023.000000	2046.000000
41.500000	0.014542	8.594455	2.156103	-1.389856	3.225452	4.602756	0.000000	-10.000000	0.650000	-27.600000	500.000000	1023.000000	1023.000000	2046.000000
41.520000	0.014069	8.314691	1.568183	-1.152011	3.749500	4.149019	0.000000	-10.000000	0.658333	-27.666666	493.833344	1023.000000	1023.000000	2046.000000
41.540001	0.013896	8.212298	1.592973	-0.639637	3.743558	3.515404	0.000000	-10.000000	0.658333	-27.750000	484.666656	1023.000000	1023.000000	2046.000000
41.560001	0.013549	8.007587	1.953362	-0.941734	3.085854	3.910106	0.000000	-10.000000	0.675000	-27.833334	475.333344	1023.000000	1023.000000	2046.000000
41.580002	0.012680	7.494129	1.809143	-1.635613	2.929335	4.391264	0.000000	-10.000000	0.666667	-27.650000	466.166656	1023.000000	1023.000000	2046.000000
41.599998	0.012174	7.194613	1.138741	-1.175303	3.503166	3.728008	0.000000	-10.000000	0.666667	-27.416668	456.833344	1023.000000	1023.000000	2046.000000
41.619999	0.012121	7.163587	1.348763	-0.871053	3.378616	3.307261	0.000000	-10.000000	0.633333	-27.200001	447.666656	1023.000000	1023.000000	2046.000000
41.639999	0.011908	7.037735	1.674867	-1.361867	2.885538	3.839196	0.000000	-10.000000	0.600000	-26.933334	438.500000	1023.000000	1023.000000	2046.000000
41.660000	0.011429	6.754272	1.330713	-1.846174	3.098757	4.170977	0.000000	-10.000000	0.566667	-26.616667	429.666656	1023.000000	1023.000000	2046.000000
41.680000	0.010926	6.457218	0.931549	-1.512872	3.491831	3.546710	0.000000	-10.000000	0.550000	-26.100000	420.833344	1023.000000	1023.000000	2046.000000
41.700001	0.010600	6.264885	1.162344	-1.353753	3.134816	3.321478	0.000000	-10.000000	0.550000	-25.783335	412.166656	1023.000000	1023.000000	2046.000000
41.720001	0.009494	5.611020	1.212948	-2.303739	2.717335	3.984476	0.000000	-10.000000	0.550000	-25.433334	403.500000	1023.000000	1023.000000	2046.000000
41.740002	0.009106	5.381728	0.635737	-2.142886	3.241793	3.647085	0.000000	-10.000000	0.550000	-25.083334	395.000000	1023.000000	1023.000000	2046.000000
41.759998	0.008723	5.155323	0.786394	-1.684372	3.017730	3.035571	0.000000	-10.000000	0.541667	-24.833334	386.500000	1023.000000	1023.000000	2046.000000
41.779999	0.008017	4.738175	0.944907	-2.176641	2.337182	3.632727	0.000000	-10.000000	0.525000	-24.500000	378.166656	1023.000000	1023.000000	2046.000000
41.799999	0.006383	3.772233	0.085111	-2.504025	2.656255	3.534892	0.000000	-10.000000	0.516667	-24.233334	370.000000	1023.000000	1023.000000	2046.000000
41.820000	0.004539	2.682838	-0.278949	-2.246945	2.608410	2.600322	0.000000	-10.000000	0.508333	-23.900002	362.000000	1023.000000	1023.000000	2046.000000
41.840000	0.003409	2.014520	0.002458	-2.475145	1.905566	2.581640	0.000000	-10.000000	0.475000	-23.250000	354.000000	1023.000000	1023.000000	2046.000000
41.860001	0.001314	0.776775	-0.312896	-3.256420	1.490482	2.855609	0.000000	-10.000000	0.433333	-22.566668	346.166656	1023.000000	1023.000000	2046.000000
41.880001	-0.001090	-0.643936	-1.216904	-3.071478	1.567219	2.077227	0.000000	-10.000000	0.391667	-21.616667	338.666656	1023.000000	1023.000000	2046.000000
41.900002	-0.003542	-2.093038	-1.555314	-2.735228	1.181386	1.016118	0.000000	-10.000000	0.383333	-20.800001	331.500000	1023.000000	1023.000000	2046.000000
41.919998	-0.006413	-3.790144	-1.682937	-3.341918	0.114471	1.120240	0.000000	-10.000000	0.383333	-20.250000	324.500000	1023.000000	1023.000000	2046.000000
41.939999	-0.008603	-5.084579	-2.435018	-3.879348	0.008814	1.220972	0.000000	-10.000000	0.391667	-20.233334	317.666656	1023.000000	1023.000000	2046.000000
41.959999	-0.009991	-5.904882	-3.042795	-3.547264	0.190633	0.494544	0.000000	-10.000000	0.400000	-20.916666	310.833344	1023.000000	1023.000000	2046.000000
41.980000	-0.010524	-6.219902	-2.915515	-3.160859	-0.095603	-0.047925	0.000000	-10.000000	0.416667	-21.750000	304.000000	1023.000000	1023.000000	2046.000000
42.000000	-0.011389	-6.731121	-2.792985	-3.640726	-0.726149	0.428740	0.000000	-10.000000	0.425000	-22.300001	296.666656	1023.000000	1023.000000	2046.000000
42.020000	-0.012150	-7.180733	-3.301914	-3.927660	-0.558362	0.607203	0.000000	-10.000000	0.433333	-22.483334	289.333344	1023.000000	1023.000000	2046.000000
42.040001	-0.012404	-7.331061	-3.638817	-3.385398	-0.233022	-0.073823	0.000000	-10.000000	0.425000	-22.433334	281.666656	1023.000000	1023.000000	2046.000000
42.060001	-0.012709	-7.511201	-3.271211	-3.415544	-0.742594	-0.081852	0.000000	-10.000000	0.416667	-22.266666	274.333344	1023.000000	1023.000000	2046.000000
42.080002	-0.013655	-8.069953	-3.395064	-4.078238	-1.085544	0.488893	0.000000	-10.000000	0.408333	-22.233334	266.833344	1023.000000	1023.000000	2046.000000
42.099998	-0.014229	-8.409395	-3.957273	-4.096749	-0.679816	0.324443	0.000000	-10.000000	0.400000	-21.983334	259.500000	1023.000000	1023.000000	2046.000000
42.119999	-0.014395	-8.507544	-3.975661	-3.707316	-0.552385	-0.272182	0.000000	-10.000000	0.400000	-21.900002	252.166672	1023.000000	1023.000000	2046.000000
42.139999	-0.014366	-8.490471	-3.609370	-3.895756	-0.987396	0.002052	0.000000	-10.000000	0.400000	-21.650002	244.833328	1023.000000	1023.000000	2046.000000
42.160000	-0.013867	-8.195599	-3.706450	-4.246455	-0.951482	0.708788	0.000000	-10.000000	0.400000	-21.750000	237.666672	1023.000000	1023.000000	2046.000000
42.180000	-0.012835	-7.585645	-4.004481	-3.590046	-0.380877	0.389760	0.000000	-10.000000	0.408333	-21.916668	230.333328	1023.000000	1023.000000	2046.000000
42.200001	-0.012097	-7.149032	-3.498245	-3.206540	-0.564016	0.119768	0.000000	-10.000000	0.400000	-22.066668	223.000000	1023.000000	1023.000000	2046.000000
42.220001	-0.012271	-7.252301	-3.302290	-3.946418	-0.823325	0.819733	0.000000	-10.000000	0.400000	-21.716667	215.666672	1023.000000	1023.000000	2046.000000
42.240002	-0.012463	-7.365866	-3.866235	-4.048805	-0.232362	0.781536	0.000000	-10.000000	0.391667	-21.300001	208.500000	1023.000000	1023.000000	2046.000000
42.259998	-0.012789	-7.558386	-3.653702	-3.806591	-0.233712	0.135619	0.000000	-10.000000	0.391667	-20.933334	201.500000	1023.000000	1023.000000	2046.000000
42.279999	-0.013398	-7.918396	-3.387158	-4.242285	-0.595932	0.306980	0.000000	-10.000000	0.391667	-20.966667	194.500000	1023.000000	1023.000000	2046.000000
42.299999	-0.014939	-8.828914	-3.667553	-5.108967	-0.734840	0.682446	0.000000	-10.000000	0.391667	-21.100000	187.500000	1023.000000	1023.000000	2046.000000
42.320000	-0.016454	-9.724087	-4.234016	-5.229077	-0.443519	0.182525	0.000000	-10.000000	0.400000	-21.200001	180.333328	1023.000000	1023.000000	2046.000000
42.340000	-0.017152	-10.136638	-4.090410	-5.181676	-0.539821	-0.324730	0.000000	-10.000000	0.391667	-21.116667	173.166672	1023.000000	1023.000000	2046.000000
42.360001	-0.018778	-11.097742	-4.032892	-6.074207	-1.092628	0.101985	0.000000	-10.000000	0.383333	-20.616667	166.000000	1023.000000	1023.000000	2046.000000
42.380001	-0.020180	-11.926171	-4.694705	-6.533936	-0.820837	0.123306	0.000000	-10.000000	0.366667	-19.916668	159.166672	1023.000000	1023.000000	2046.000000
42.400002	-0.020827	-12.308629	-4.721985	-6.257790	-0.729658	-0.599196	0.000000	-10.000000	0.341667	-19.083334	152.666672	1023.000000	1023.000000	2046.000000
42.419998	-0.021655	-12.798224	-4.476756	-6.726075	-1.272366	-0.323027	0.000000	-10.000000	0.308333	-18.250000	146.500000	1023.000000	1023.000000	2046.000000
42.439999	-0.022569	-13.338435	-5.115942	-7.180007	-0.901028	-0.141458	0.000000	-10.000000	0.275000	-17.600000	140.500000	1023.000000	1023.000000	2046.000000
42.459999	-0.022362	-13.215685	-4.855909	-6.728945	-0.908537	-0.722293	0.000000	-10.000000	0.258333	-16.966667	134.500000	1023.000000	1023.000000	2046.000000
42.480000	-0.023120	-13.663888	-4.646305	-7.355038	-1.393578	-0.268968	0.000000	-10.000000	0.250000	-16.450001	128.666672	1023.000000	1023.000000	2046.000000
42.500000	-0.023756	-14.040072	-5.167757	-7.584773	-1.067941	-0.219601	0.000000	-10.000000	0.250000	-16.016666	123.000000	1023.000000	1023.000000	2046.000000
42.520000	-0.023366	-13.809117	-4.982965	-7.055161	-0.963151	-0.807841	0.000000	-10.000000	0.258333	-15.833334	117.666664	1023.000000	1023.000000	2046.000000
42.540001	-0.023745	-14.033312	-4.776866	-7.577241	-1.370009	-0.309197	0.000000	-10.000000	0.250000	-15.833334	112.333336	1023.000000	1023.000000	2046.000000
42.560001	-0.024180	-14.290662	-5.291874	-7.849240	-1.039023	-0.110525	0.000000	-10.000000	0.250000	-15.850000	107.166664	1023.000000	1023.000000	2046.000000
42.580002	-0.023849	-14.094604	-5.138128	-7.376912	-0.945529	-0.634036	0.000000	-10.000000	0.233333	-15.766667	101.833336	1023.000000	1023.000000	2046.000000
42.599998	-0.023874	-14.109332	-4.852499	-7.611107	-1.282274	-0.363452	0.000000	-10.000000	0.241667	-15.516667	96.666664	1023.000000	1023.000000	2046.000000
42.619999	-0.024389	-14.414068	-5.360862	-7.894355	-1.009813	-0.149038	0.000000	-10.000000	0.233333	-15.100000	91.500000	1023.000000	1023.000000	2046.000000
42.639999	-0.023793	-14.061543	-5.038933	-7.378022	-0.938578	-0.706010	0.000000	-10.000000	0.233333	-14.650001	86.500000	1023.000000	1023.000000	2046.000000
42.660000	-0.024144	-14.269049	-4.826093	-7.858282	-1.338269	-0.246405	0.000000	-10.000000	0.225000	-14.283334	81.500000	1023.000000	1023.000000	2046.000000
42.680000	-0.024476	-14.465026	-5.301737	-8.073172	-1.019488	-0.070629	0.000000	-10.000000	0.225000	-14.016667	76.666664	1023.000000	1023.000000	2046.000000
42.700001	-0.024008	-14.188540	-5.225457	-7.551404	-0.810088	-0.601591	0.000000	-10.000000	0.216667	-13.716667	71.833336	1023.000000	1023.000000	2046.000000
42.720001	-0.023780	-14.053809	-4.856165	-7.608955	-1.150233	-0.438456	0.000000	-10.000000	0.216667	-13.283334	67.333336	1023.000000	1023.000000	2046.000000
42.740002	-0.024424	-14.434517	-5.099690	-8.263344	-1.177568	0.106085	0.000000	-10.000000	0.200000	-12.850000	63.000000	1023.000000	1023.000000	2046.000000
42.759998	-0.024238	-14.324671	-5.425001	-7.937366	-0.766766	-0.195538	0.000000	-10.000000	0.183333	-12.383333	58.666668	1023.000000	1023.000000	2046.000000
42.779999	-0.023673	-13.990896	-5.153607	-7.482727	-0.778368	-0.576195	0.000000	-10.000000	0.158333	-11.950000	54.500000	1023.000000	1023.000000	2046.000000
42.799999	-0.023750	-14.036193	-4.846147	-7.807032	-1.162890	-0.220125	0.000000	-10.000000	0.133333	-11.350000	50.500000	1023.000000	1023.000000	2046.000000
42.820000	-0.024204	-14.304284	-5.114723	-8.321654	-1.096594	0.228686	0.000000	-10.000000	0.116667	-10.733334	46.833332	1023.000000	1023.000000	2046.000000
42.840000	-0.023939	-14.148039	-5.422180	-7.955503	-0.666243	-0.104113	0.000000	-10.000000	0.100000	-10.116667	43.333332	1023.000000	1023.000000	2046.000000
42.860001	-0.023376	-13.815112	-5.055990	-7.485263	-0.779815	-0.494044	0.000000	-10.000000	0.100000	-9.566667	39.833332	1023.000000	1023.000000	2046.000000
42.880001	-0.023951	-14.154857	-4.933079	-8.142352	-1.132167	0.052742	0.000000	-10.000000	0.100000	-9.066667	36.666668	1023.000000	1023.000000	2046.000000
42.900002	-0.024108	-14.248075	-5.422266	-8.283240	-0.736959	0.194391	0.000000	-10.000000	0.100000	-8.600000	33.500000	1023.000000	1023.000000	2046.000000
42.919998	-0.023286	-13.762247	-5.135929	-7.654880	-0.641278	-0.330161	0.000000	-10.000000	0.091667	-8.216667	30.666666	1023.000000	1023.000000	2046.000000
42.939999	-0.023589	-13.941385	-4.932321	-7.904666	-0.974800	-0.129598	0.000000	-10.000000	0.091667	-7.950000	28.000000	1023.000000	1023.000000	2046.000000
42.959999	-0.023956	-14.158223	-5.321994	-8.359081	-0.762867	0.285720	0.000000	-10.000000	0.091667	-7.716667	25.333334	1023.000000	1023.000000	2046.000000
42.980000	-0.023301	-13.771091	-5.237726	-7.827492	-0.558248	-0.147626	0.000000	-10.000000	0.100000	-7.516667	22.666666	1023.000000	1023.000000	2046.000000
43.000000	-0.023061	-13.628840	-4.854785	-7.755761	-0.869271	-0.149024	0.000000	-10.000000	0.100000	-7.300000	20.000000	1023.000000	1023.000000	2046.000000
43.020000	-0.023809	-14.071023	-5.054865	-8.447520	-0.944778	0.376141	0.000000	-10.000000	0.100000	-7.066667	17.666666	1023.000000	1023.000000	2046.000000
43.040001	-0.023372	-13.812619	-5.344408	-8.103606	-0.533163	0.168558	0.000000	-10.000000	0.100000	-6.816667	15.333333	1023.000000	1023.000000	2046.000000
43.060001	-0.023229	-13.728054	-5.110687	-7.653723	-0.671219	-0.292425	0.000000	-10.000000	0.091667	-6.483334	13.000000	1023.000000	1023.000000	2046.000000
43.080002	-0.025023	-14.788742	-5.211110	-8.379529	-1.224803	0.026700	0.000000	-10.000000	0.083333	-6.150000	10.666667	1023.000000	1023.000000	2046.000000
43.099998	-0.026331	-15.561866	-5.891294	-8.774886	-0.956688	0.061002	0.000000	-10.000000	0.075000	-5.833333	8.500000	1023.000000	1023.000000	2046.000000
43.119999	-0.026932	-15.917068	-5.899529	-8.394030	-0.874983	-0.748527	0.000000	-10.000000	0.075000	-5.666667	6.500000	1023.000000	1023.000000	2046.000000
43.139999	-0.027802	-16.430962	-5.570863	-8.847946	-1.414014	-0.598138	0.000000	-10.000000	0.066667	-5.566667	4.666667	1023.000000	1023.000000	2046.000000
43.160000	-0.028436	-16.805387	-5.901948	-9.410626	-1.330073	-0.162739	0.000000	-10.000000	0.066667	-5.566667	3.000000	1023.000000	1023.000000	2046.000000
43.180000	-0.027712	-16.377724	-6.035406	-8.821107	-1.002395	-0.518815	0.000000	-10.000000	0.066667	-5.566667	1.500000	1023.000000	1023.000000	2046.000000
43.200001	-0.027482	-16.241930	-5.760639	-8.452990	-1.247464	-0.780837	0.000000	-10.000000	0.075000	-5.466667	0.000000	1023.000000	1023.000000	2046.000000
43.220001	-0.029119	-17.209080	-6.038348	-9.346152	-1.501703	-0.322876	0.000000	-10.000000	0.075000	-5.350000	-1.666667	1023.000000	1023.000000	2046.000000
43.240002	-0.029370	-17.357798	-6.492654	-9.131614	-1.159572	-0.573959	0.000000	-10.000000	0.075000	-5.150000	-3.500000	1023.000000	1023.000000	2046.000000
43.259998	-0.029938	-17.693556	-6.251814	-8.629988	-1.523545	-1.288209	0.000000	-10.000000	0.066667	-4.650000	-5.166667	1023.000000	1023.000000	2046.000000
43.279999	-0.032186	-19.022058	-6.570601	-9.239318	-2.056533	-1.155607	0.000000	-10.000000	0.058333	-3.783334	-6.666667	1023.000000	1023.000000	2046.000000
43.299999	-0.034145	-20.179695	-7.370030	-9.274271	-2.077289	-1.458106	0.000000	-10.000000	0.050000	-2.133333	-7.833333	1023.000000	1023.000000	2046.000000
43.320000	-0.036303	-21.455196	-7.583398	-8.895004	-2.583050	-2.393744	0.000000	-10.000000	0.050000	-0.900000	-8.666667	1023.000000	1023.000000	2046.000000
43.340000	-0.038870	-22.972013	-7.977780	-9.543740	-3.166139	-2.284353	0.000000	-10.000000	0.058333	-0.933333	-9.000000	1023.000000	1023.000000	2046.000000
43.360001	-0.039658	-23.437813	-8.596756	-9.787380	-3.044243	-2.009433	0.000000	-10.000000	0.075000	-2.483333	-9.166667	1023.000000	1023.000000	2046.000000
43.380001	-0.039639	-23.426537	-8.560226	-9.169792	-3.022859	-2.673660	0.000000	-10.000000	0.091667	-4.700000	-10.000000	1023.000000	1023.000000	2046.000000
43.400002	-0.040004	-23.642235	-8.440036	-9.067944	-3.352098	-2.782157	0.000000	-10.000000	0.100000	-6.300000	-11.500000	1023.000000	1023.000000	2046.000000
43.419998	-0.040769	-24.094612	-8.686451	-9.669239	-3.551432	-2.187490	0.000000	-10.000000	0.108333	-7.333333	-13.666667	1023.000000	1023.000000	2046.000000
43.439999	-0.040053	-23.671442	-8.882998	-9.152004	-3.175423	-2.461017	0.000000	-10.000000	0.108333	-7.566667	-16.000000	1023.000000	1023.000000	2046.000000
43.459999	-0.039967	-23.620293	-8.667268	-8.725037	-3.362888	-2.865099	0.000000	-10.000000	0.100000	-7.200000	-18.500000	1023.000000	1023.000000	2046.000000
43.480000	-0.040904	-24.174017	-8.843767	-9.498724	-3.595092	-2.236434	0.000000	-10.000000	0.083333	-6.483333	-21.000000	1023.000000	1023.000000	2046.000000
43.500000	-0.040399	-23.875843	-9.202349	-9.277892	-3.175207	-2.220396	0.000000	-10.000000	0.075000	-5.600000	-23.333334	1023.000000	1023.000000	2046.000000
43.520000	-0.040118	-23.709496	-8.941606	-8.765150	-3.216260	-2.786481	0.000000	-10.000000	0.066667	-4.783333	-25.166666	1023.000000	1023.000000	2046.000000
43.540001	-0.040696	-24.051289	-8.813046	-9.294266	-3.554559	-2.389420	0.000000	-10.000000	0.058333	-4.133334	-26.666666	1023.000000	1023.000000	2046.000000
43.560001	-0.039802	-23.523239	-8.995151	-9.514855	-3.255627	-1.757606	0.000000	-10.000000	0.058333	-3.933333	-28.000000	1023.000000	1023.000000	2046.000000
43.580002	-0.037958	-22.432882	-8.714643	-8.640501	-2.987927	-2.089811	0.000000	-10.000000	0.066667	-4.250000	-29.333334	1023.000000	1023.000000	2046.000000
43.599998	-0.037207	-21.989208	-8.277568	-8.304950	-3.143718	-2.262972	0.000000	-10.000000	0.066667	-4.716667	-30.833334	1023.000000	1023.000000	2046.000000
43.619999	-0.036821	-21.760939	-8.360827	-8.986382	-3.002653	-1.411078	0.000000	-10.000000	0.058333	-4.483334	-32.333332	1023.000000	1023.000000	2046.000000
43.639999	-0.035721	-21.111105	-8.265655	-8.693203	-2.581493	-1.570755	0.000000	-10.000000	0.050000	-3.633333	-33.833332	1023.000000	1023.000000	2046.000000
43.660000	-0.035374	-20.905926	-7.892248	-8.341595	-2.610257	-2.061826	0.000000	-10.000000	0.050000	-2.583333	-35.000000	1023.000000	1023.000000	2046.000000
43.680000	-0.036279	-21.440697	-7.876842	-9.250619	-2.799093	-1.514143	0.000000	-10.000000	0.050000	-1.950000	-35.666668	1023.000000	1023.000000	2046.000000
43.700001	-0.036172	-21.377811	-8.149205	-9.463371	-2.435616	-1.329619	0.000000	-10.000000	0.050000	-1.366667	-36.000000	1023.000000	1023.000000	2046.000000
43.720001	-0.036245	-21.420830	-7.963520	-9.155565	-2.358767	-1.942977	0.000000	-10.000000	0.050000	-0.733333	-36.000000	1023.000000	1023.000000	2046.000000
43.740002	-0.037184	-21.975878	-7.839343	-9.339277	-2.591816	-2.205442	0.000000	-10.000000	0.041667	0.133333	-36.000000	1023.000000	1023.000000	2046.000000
43.759998	-0.038371	-22.677454	-8.048539	-10.345873	-2.711670	-1.571372	0.000000	-10.000000	0.025000	1.450000	-36.000000	1023.000000	1023.000000	2046.000000
43.779999	-0.038153	-22.548475	-8.242754	-10.274540	-2.352646	-1.678537	0.000000	-10.000000	0.008333	3.483333	-36.000000	1023.000000	1023.000000	2046.000000
43.799999	-0.038400	-22.694286	-7.913130	-9.998004	-2.450808	-2.332345	0.000000	-10.000000	0.000000	6.200000	-36.000000	1023.000000	1023.000000	2046.000000
43.820000	-0.039309	-23.231373	-8.067203	-10.946119	-2.563470	-1.654580	0.000000	-10.000000	-0.016667	8.883333	-36.000000	1023.000000	1023.000000	2046.000000
43.840000	-0.038499	-22.752811	-8.124084	-10.773660	-2.234303	-1.620765	0.000000	-10.000000	-0.041667	11.150001	-36.000000	1023.000000	1023.000000	2046.000000
43.860001	-0.038103	-22.518860	-7.762626	-10.305565	-2.219897	-2.230773	0.000000	-10.000000	-0.075000	12.883333	-36.000000	1023.000000	1023.000000	2046.000000
43.880001	-0.038340	-22.658739	-7.712740	-10.807843	-2.343385	-1.794769	0.000000	-10.000000	-0.100000	14.266666	-36.000000	1023.000000	1023.000000	2046.000000
43.900002	-0.037423	-22.117085	-7.856973	-11.149865	-1.976668	-1.133578	0.000000	-10.000000	-0.116667	15.700000	-16.333334	1023.000000	1023.000000	2046.000000
43.919998	-0.036232	-21.412926	-7.583039	-10.559716	-1.735649	-1.534522	0.000000	-10.000000	-0.141667	16.733334	4.666667	1023.000000	1023.000000	2046.000000
43.939999	-0.035786	-21.149410	-7.273156	-10.375529	-1.813530	-1.687196	0.000000	-10.000000	-0.166667	17.866667	27.500000	1023.000000	1023.000000	2046.000000
43.959999	-0.035030	-20.702457	-7.310390	-11.029848	-1.657282	-0.704938	0.000000	-10.000000	-0.200000	18.683334	32.833332	1023.000000	1023.000000	2046.000000
43.980000	-0.033464	-19.777224	-7.193888	-10.455471	-1.242280	-0.885585	0.000000	-10.000000	-0.225000	19.450001	39.000000	1023.000000	1023.000000	2046.000000
44.000000	-0.032489	-19.201256	-6.862200	-9.889663	-1.125095	-1.324297	0.000000	-10.000000	-0.250000	20.100000	45.500000	1023.000000	1023.000000	2046.000000
44.020000	-0.032170	-19.012547	-6.689348	-10.455745	-1.301130	-0.566324	0.000000	-10.000000	-0.266667	20.766666	52.166668	1023.000000	1023.000000	2046.000000
44.040001	-0.030376	-17.952085	-6.732956	-10.401183	-0.786174	-0.031772	0.000000	-10.000000	-0.283333	21.350000	59.000000	1023.000000	1023.000000	2046.000000
44.060001	-0.029042	-17.163691	-6.380211	-9.722737	-0.508748	-0.551995	0.000000	-10.000000	-0.275000	21.816668	66.000000	1023.000000	1023.000000	2046.000000
44.080002	-0.028295	-16.722429	-6.090462	-9.530546	-0.581457	-0.519964	0.000000	-10.000000	-0.266667	22.000000	73.166664	1023.000000	1023.000000	2046.000000
44.099998	-0.027681	-16.359718	-5.926616	-10.191727	-0.655913	0.414538	0.000000	-10.000000	-0.266667	22.100000	80.500000	1023.000000	1023.000000	2046.000000
44.119999	-0.025811	-15.254476	-5.923531	-9.695717	-0.096621	0.461393	0.000000	-10.000000	-0.275000	22.316668	87.833336	1023.000000	1023.000000	2046.000000
44.139999	-0.024564	-14.517195	-5.540740	-8.908205	0.100689	-0.168939	0.000000	-10.000000	-0.275000	22.250000	95.333336	1023.000000	1023.000000	2046.000000
44.160000	-0.024246	-14.329322	-5.276546	-9.418303	-0.158583	0.524110	0.000000	-10.000000	-0.258333	22.350000	102.666664	1023.000000	1023.000000	2046.000000
44.180000	-0.022558	-13.331642	-5.276509	-9.504148	0.243818	1.205198	0.000000	-10.000000	-0.258333	22.283333	110.166664	1023.000000	1023.000000	2046.000000
44.200001	-0.021175	-12.514325	-4.965999	-8.796207	0.571116	0.676765	0.000000	-10.000000	-0.266667	22.533333	117.500000	1023.000000	1023.000000	2046.000000
44.220001	-0.020263	-11.975368	-4.672866	-8.414536	0.560628	0.551407	0.000000	-10.000000	-0.275000	22.700001	125.166664	1023.000000	1023.000000	2046.000000
44.240002	-0.019617	-11.593376	-4.466185	-9.084365	0.443087	1.514087	0.000000	-10.000000	-0.275000	22.833334	132.666672	1023.000000	1023.000000	2046.000000
44.259998	-0.017704	-10.463130	-4.518991	-8.651309	1.048165	1.659004	0.000000	-10.000000	-0.266667	22.716667	140.333328	1023.000000	1023.000000	2046.000000
44.279999	-0.016510	-9.757196	-4.151803	-7.989799	1.259373	1.125033	0.000000	-10.000000	-0.275000	22.700001	147.833328	1023.000000	1023.000000	2046.000000
44.299999	-0.015816	-9.347053	-3.854098	-7.924176	1.125155	1.306067	0.000000	-10.000000	-0.275000	22.700001	155.500000	1023.000000	1023.000000	2046.000000
44.320000	-0.015121	-8.936476	-3.686649	-8.492809	1.065700	2.177284	0.000000	-10.000000	-0.291667	22.733334	163.166672	1023.000000	1023.000000	2046.000000
44.340000	-0.013538	-8.001232	-3.724762	-8.169044	1.552280	2.340293	0.000000	-10.000000	-0.283333	22.766666	170.666672	1023.000000	1023.000000	2046.000000
44.360001	-0.012235	-7.230825	-3.453588	-7.332461	1.890748	1.664476	0.000000	-10.000000	-0.291667	22.850000	178.333328	1023.000000	1023.000000	2046.000000
44.380001	-0.011587	-6.847872	-3.123794	-7.362253	1.727987	1.910187	0.000000	-10.000000	-0.291667	23.233334	185.666672	1023.000000	1023.000000	2046.000000
44.400002	-0.010870	-6.424338	-2.977552	-7.932102	1.653880	2.831435	0.000000	-10.000000	-0.300000	23.616667	193.333328	1023.000000	1023.000000	2046.000000
44.419998	-0.009360	-5.532002	-3.087409	-7.467088	2.168536	2.853960	0.000000	-10.000000	-0.300000	23.750000	201.000000	1023.000000	1023.000000	2046.000000
44.439999	-0.008829	-5.218075	-2.840770	-6.704758	2.226857	2.100595	0.000000	-10.000000	-0.308333	23.900000	209.000000	1023.000000	1023.000000	2046.000000
44.459999	-0.009586	-5.665502	-2.775665	-7.209809	1.756907	2.563066	0.000000	-10.000000	-0.325000	23.916668	217.000000	1023.000000	1023.000000	2046.000000
44.480000	-0.009530	-5.632492	-3.037536	-7.567428	1.989815	2.982657	0.000000	-10.000000	-0.350000	24.283335	225.000000	1023.000000	1023.000000	2046.000000
44.500000	-0.009539	-5.637385	-3.057424	-7.015707	2.292128	2.143618	0.000000	-10.000000	-0.366667	24.666668	233.000000	1023.000000	1023.000000	2046.000000
44.520000	-0.009352	-5.526995	-2.772261	-6.893933	2.187346	1.951853	0.000000	-10.000000	-0.375000	25.033335	241.333328	1023.000000	1023.000000	2046.000000
44.540001	-0.009030	-5.336857	-2.514481	-7.603091	1.920954	2.859760	0.000000	-10.000000	-0.383333	25.150000	249.666672	1023.000000	1023.000000	2046.000000
44.560001	-0.007080	-4.184008	-2.565844	-7.365109	2.431390	3.315554	0.000000	-10.000000	-0.391667	25.000000	258.166656	1023.000000	1023.000000	2046.000000
44.580002	-0.005524	-3.264662	-2.393512	-6.427219	2.702472	2.853598	0.000000	-10.000000	-0.400000	25.216667	266.500000	1023.000000	1023.000000	2046.000000
44.599998	-0.005028	-2.971509	-2.186247	-5.920413	2.675466	2.459685	0.000000	-10.000000	-0.400000	25.466667	274.833344	1023.000000	1023.000000	2046.000000
44.619999	-0.005049	-2.984226	-2.025082	-6.565066	2.342932	3.262990	0.000000	-10.000000	-0.408333	25.966667	283.333344	1023.000000	1023.000000	2046.000000
44.639999	-0.004599	-2.718269	-2.163590	-6.497715	2.483131	3.459905	0.000000	-10.000000	-0.408333	26.216667	291.833344	1023.000000	1023.000000	2046.000000
44.660000	-0.005128	-3.030600	-2.296698	-5.703096	2.493666	2.475528	0.000000	-10.000000	-0.400000	26.266668	300.666656	1023.000000	1023.000000	2046.000000
44.680000	-0.007137	-4.218256	-2.564485	-5.421616	2.067092	1.700752	0.000000	-10.000000	-0.391667	26.300001	309.333344	1023.000000	1023.000000	2046.000000
44.700001	-0.009017	-5.329125	-2.852812	-6.374865	1.387659	2.510893	0.000000	-10.000000	-0.375000	26.216667	318.166656	1023.000000	1023.000000	2046.000000
44.720001	-0.009101	-5.378555	-3.288940	-6.140458	1.649989	2.400855	0.000000	-10.000000	-0.341667	25.766666	326.833344	1023.000000	1023.000000	2046.000000
44.740002	-0.009011	-5.325686	-3.260045	-5.345575	1.762394	1.517540	0.000000	-10.000000	-0.308333	24.833334	335.500000	1023.000000	1023.000000	2046.000000
44.759998	-0.009074	-5.362455	-3.150043	-5.366613	1.414022	1.740179	0.000000	-10.000000	-0.291667	23.633333	343.833344	1023.000000	1023.000000	2046.000000
44.779999	-0.008359	-4.940399	-3.151952	-5.866210	1.434797	2.642967	0.000000	-10.000000	-0.300000	22.766666	352.000000	1023.000000	1023.000000	2046.000000
44.799999	-0.007033	-4.156305	-3.251298	-5.234533	1.864319	2.465208	0.000000	-10.000000	-0.300000	22.500000	359.833344	1023.000000	1023.000000	2046.000000
44.820000	-0.006109	-3.610260	-3.078578	-4.390847	2.025613	1.833553	0.000000	-10.000000	-0.300000	22.850000	367.500000	1023.000000	1023.000000	2046.000000
44.840000	-0.005940	-3.510678	-2.949458	-4.648841	1.775694	2.311927	0.000000	-10.000000	-0.316667	23.416668	375.166656	1023.000000	1023.000000	2046.000000
44.860001	-0.004908	-2.900607	-2.937416	-5.049915	1.820866	3.265858	0.000000	-10.000000	-0.333333	23.783333	383.000000	1023.000000	1023.000000	2046.000000
44.880001	-0.003537	-2.090291	-2.959273	-4.469576	2.279072	3.059486	0.000000	-10.000000	-0.350000	23.966667	390.833344	1023.000000	1023.000000	2046.000000
44.900002	-0.002947	-1.741753	-2.803617	-3.834041	2.424913	2.470992	0.000000	-10.000000	-0.350000	23.983334	398.666656	1023.000000	1023.000000	2046.000000
44.919998	-0.002693	-1.591809	-2.599638	-4.134879	2.259109	2.883599	0.000000	-10.000000	-0.333333	23.883333	406.666656	1023.000000	1023.000000	2046.000000
44.939999	-0.001485	-0.877899	-2.420356	-4.729024	2.253202	4.018280	0.000000	-10.000000	-0.316667	23.416668	414.666656	1023.000000	1023.000000	2046.000000
44.959999	0.000994	0.587673	-2.348004	-3.964704	2.862209	4.038173	0.000000	-10.000000	-0.291667	22.866667	422.500000	1023.000000	1023.000000	2046.000000
44.980000	0.002980	1.760957	-1.928788	-2.962391	3.155983	3.496152	0.000000	-10.000000	-0.300000	22.700001	430.166656	1023.000000	1023.000000	2046.000000
45.000000	0.004753	2.808832	-1.462633	-2.697495	3.225746	3.743215	0.000000	-10.000000	-0.300000	22.816668	437.666656	1023.000000	1023.000000	2046.000000
45.020000	0.006123	3.618401	-1.081926	-3.313623	3.191833	4.822116	0.000000	-10.000000	-0.308333	23.166666	445.333344	1023.000000	1023.000000	2046.000000
45.040001	0.008117	4.797235	-0.994557	-2.997922	3.799843	4.989872	0.000000	-10.000000	-0.300000	23.049999	453.000000	1023.000000	1023.000000	2046.000000
45.060001	0.009063	5.356056	-0.658866	-2.355775	4.185287	4.185410	0.000000	-10.000000	-0.283333	22.816668	460.833344	1023.000000	1023.000000	2046.000000
45.080002	0.009170	5.419662	-0.297626	-2.496567	4.006080	4.207774	0.000000	-10.000000	-0.266667	22.350000	468.500000	1023.000000	1023.000000	2046.000000
45.099998	0.009395	5.552161	-0.103211	-3.315556	3.858147	5.112780	0.000000	-10.000000	-0.275000	22.300001	476.000000	1023.000000	1023.000000	2046.000000
45.119999	0.010209	6.033508	-0.151683	-3.138935	4.199771	5.124355	0.000000	-10.000000	-0.291667	22.433334	483.500000	1023.000000	1023.000000	2046.000000
45.139999	0.010334	6.107616	-0.051298	-2.637514	4.479829	4.316598	0.000000	-10.000000	-0.308333	22.866667	491.000000	1023.000000	1023.000000	2046.000000
45.160000	0.010200	6.028049	0.203542	-2.746963	4.321452	4.250019	0.000000	-10.000000	-0.316667	23.250000	498.500000	1023.000000	1023.000000	2046.000000
45.180000	0.010157	6.002691	0.362879	-3.583821	4.064808	5.158825	0.000000	-10.000000	-0.333333	23.549999	506.166656	1023.000000	1023.000000	2046.000000
45.200001	0.011295	6.675217	0.345249	-3.539198	4.419155	5.450010	0.000000	-10.000000	-0.350000	23.966667	514.000000	1023.000000	1023.000000	2046.000000
45.220001	0.011921	7.045401	0.546033	-2.841161	4.720243	4.620286	0.000000	-10.000000	-0.350000	24.066668	522.000000	1023.000000	1023.000000	2046.000000
45.240002	0.012434	7.348562	0.854429	-2.758541	4.656186	4.596488	0.000000	-10.000000	-0.333333	24.083334	530.000000	1023.000000	1023.000000	2046.000000
45.259998	0.013315	7.869137	1.078906	-3.452921	4.552528	5.690624	0.000000	-10.000000	-0.325000	23.833334	538.000000	1023.000000	1023.000000	2046.000000
45.279999	0.015151	8.954241	1.171261	-3.103034	4.978417	5.907597	0.000000	-10.000000	-0.308333	23.566668	546.000000	1023.000000	1023.000000	2046.000000
45.299999	0.016358	9.667370	1.431319	-2.257665	5.297400	5.196315	0.000000	-10.000000	-0.300000	23.299999	554.000000	1023.000000	1023.000000	2046.000000
45.320000	0.017264	10.203188	1.718670	-2.115893	5.322942	5.277470	0.000000	-10.000000	-0.291667	22.950001	561.833313	1023.000000	1023.000000	2046.000000
45.340000	0.018398	10.873136	2.061586	-2.775588	5.158422	6.428716	0.000000	-10.000000	-0.291667	22.883333	569.500000	1023.000000	1023.000000	2046.000000
45.360001	0.020462	12.093189	2.069607	-2.278595	5.659974	6.642203	0.000000	-10.000000	-0.283333	22.716667	577.166687	1023.000000	1023.000000	2046.000000
45.380001	0.021365	12.626901	2.343534	-1.440495	5.972044	5.751818	0.000000	-10.000000	-0.266667	22.683334	584.666687	1023.000000	1023.000000	2046.000000
45.400002	0.022220	13.132200	2.654759	-1.532305	5.848019	6.161726	0.000000	-10.000000	-0.258333	22.400000	592.333313	1023.000000	1023.000000	2046.000000
45.419998	0.023594	13.944196	2.920971	-1.996400	5.795156	7.224470	0.000000	-10.000000	-0.258333	22.200001	599.666687	1023.000000	1023.000000	2046.000000
45.439999	0.025365	14.990497	2.908541	-1.247720	6.364995	6.964680	0.000000	-10.000000	-0.258333	22.000000	607.166687	1023.000000	1023.000000	2046.000000
45.459999	0.025985	15.357326	3.125517	-0.608242	6.580258	6.259793	0.000000	-10.000000	-0.250000	21.816666	614.500000	1023.000000	1023.000000	2046.000000
45.480000	0.027078	16.003277	3.469759	-1.175402	6.344908	7.364011	0.000000	-10.000000	-0.258333	21.533333	621.833313	1023.000000	1023.000000	2046.000000
45.500000	0.028795	17.017708	3.546148	-0.954084	6.682856	7.742787	0.000000	-10.000000	-0.258333	21.300001	629.166687	1023.000000	1023.000000	2046.000000
45.520000	0.029694	17.548922	3.656488	-0.124687	7.071326	6.945794	0.000000	-10.000000	-0.258333	21.233334	636.333313	1023.000000	1023.000000	2046.000000
45.540001	0.030321	17.919962	4.019200	-0.291850	6.851568	7.341045	0.000000	-10.000000	-0.266667	21.283335	643.500000	1023.000000	1023.000000	2046.000000
45.560001	0.032032	18.930622	4.222545	-0.535660	6.924957	8.318781	0.000000	-10.000000	-0.258333	21.400002	650.500000	1023.000000	1023.000000	2046.000000
45.580002	0.033019	19.514500	4.182297	0.299009	7.457529	7.575664	0.000000	-10.000000	-0.258333	21.066668	657.666687	1023.000000	1023.000000	2046.000000
45.599998	0.033551	19.828426	4.453730	0.444932	7.377039	7.552726	0.000000	-10.000000	-0.225000	21.016668	664.833313	1023.000000	1023.000000	2046.000000
45.619999	0.035137	20.766092	4.756079	-0.036956	7.285955	8.761015	0.000000	-10.000000	-0.225000	20.500000	671.833313	1023.000000	1023.000000	2046.000000
45.639999	0.036183	21.384090	4.716193	0.665628	7.794048	8.208220	0.000000	-10.000000	-0.225000	20.566668	678.666687	1023.000000	1023.000000	2046.000000
45.660000	0.036924	21.822277	5.043643	1.061384	7.837325	7.879925	0.000000	-10.000000	-0.233333	20.100000	685.500000	1023.000000	1023.000000	2046.000000
45.680000	0.037735	22.301115	5.385217	0.384098	7.549878	8.981922	0.000000	-10.000000	-0.225000	20.066666	692.333313	1023.000000	1023.000000	2046.000000
45.700001	0.038767	22.911436	5.245786	0.669345	7.870769	9.125537	0.000000	-10.000000	-0.208333	19.566666	699.000000	1023.000000	1023.000000	2046.000000
45.720001	0.038160	22.552563	5.096056	1.287297	8.160047	8.009164	0.000000	-10.000000	-0.183333	19.049999	705.666687	1023.000000	1023.000000	2046.000000
45.740002	0.037713	22.288095	5.270205	0.842475	7.831403	8.344012	0.000000	-10.000000	-0.150000	18.049999	712.166687	1023.000000	1023.000000	2046.000000
45.759998	0.038579	22.799980	5.430510	0.503218	7.757477	9.108776	0.000000	-10.000000	-0.100000	16.650000	718.500000	1023.000000	1023.000000	2046.000000
45.779999	0.038729	22.889030	5.420337	1.136859	8.107419	8.224416	0.000000	-10.000000	-0.066667	14.833333	724.166687	1023.000000	1023.000000	2046.000000
45.799999	0.038971	23.031713	5.620879	1.154884	7.917806	8.338146	0.000000	-10.000000	-0.033333	12.616667	729.333313	1023.000000	1023.000000	2046.000000
45.820000	0.039936	23.601995	5.606563	0.997893	7.764358	9.233181	0.000000	-10.000000	-0.016667	10.500000	733.833313	1023.000000	1023.000000	2046.000000
45.840000	0.039199	23.166573	5.330489	1.662240	7.957183	8.216660	0.000000	-10.000000	0.000000	8.616667	737.833313	1023.000000	1023.000000	2046.000000
45.860001	0.037875	22.384090	5.486373	1.564230	7.533752	7.799736	0.000000	-10.000000	0.016667	6.600000	741.000000	1023.000000	1023.000000	2046.000000
45.880001	0.036902	21.809052	5.421798	0.872742	7.021675	8.492835	0.000000	-10.000000	0.033333	4.266667	743.500000	1023.000000	1023.000000	2046.000000
45.900002	0.034704	20.509985	4.840002	1.398617	6.984828	7.286538	0.000000	-10.000000	0.066667	0.833333	745.333313	1023.000000	1023.000000	2046.000000
45.919998	0.031940	18.876633	4.443929	1.467373	6.583899	6.381432	0.000000	-10.000000	0.083333	-2.400000	746.500000	1023.000000	1023.000000	2046.000000
45.939999	0.029484	17.424994	4.214934	0.492549	5.739760	6.977750	0.000000	-10.000000	0.116667	-6.283333	747.000000	1023.000000	1023.000000	2046.000000
45.959999	0.027918	16.499496	3.578552	0.571247	5.760632	6.589066	0.000000	-10.000000	0.133333	-9.683333	747.000000	1023.000000	1023.000000	2046.000000
45.980000	0.026118	15.435850	3.324730	0.929130	5.706023	5.475968	0.000000	-10.000000	0.183333	-13.133333	747.000000	1023.000000	1023.000000	2046.000000
46.000000	0.025243	14.918461	3.457993	0.219936	5.030973	6.209559	0.000000	-10.000000	0.233333	-15.566667	747.000000	1023.000000	1023.000000	2046.000000
46.020000	0.025017	14.785199	3.063305	0.381825	5.157099	6.182970	0.000000	-10.000000	0.283333	-17.100000	739.500000	1023.000000	1023.000000	2046.000000
46.040001	0.023842	14.090746	2.881526	0.920244	5.236292	5.052684	0.000000	-10.000000	0.291667	-18.150000	730.000000	1023.000000	1023.000000	2046.000000
46.060001	0.023314	13.778426	3.072652	0.357042	4.642703	5.706030	0.000000	-10.000000	0.300000	-18.750000	718.500000	1023.000000	1023.000000	2046.000000
46.080002	0.023236	13.732708	2.775961	0.293561	4.648146	6.015040	0.000000	-10.000000	0.316667	-19.333334	712.333313	1023.000000	1023.000000	2046.000000
46.099998	0.022260	13.155909	2.450648	0.786814	4.914077	5.004370	0.000000	-10.000000	0.358333	-19.816668	706.000000	1023.000000	1023.000000	2046.000000
46.119999	0.021544	12.732720	2.575619	0.592957	4.616902	4.947243	0.000000	-10.000000	0.383333	-20.366667	699.333313	1023.000000	1023.000000	2046.000000
46.139999	0.020973	12.395283	2.584137	-0.150129	4.164705	5.796569	0.000000	-10.000000	0.400000	-20.966667	692.500000	1023.000000	1023.000000	2046.000000
46.160000	0.020593	12.170209	2.166404	0.062652	4.522500	5.418653	0.000000	-10.000000	0.400000	-21.566668	685.333313	1023.000000	1023.000000	2046.000000
46.180000	0.020156	11.911944	2.207440	0.344449	4.633661	4.726394	0.000000	-10.000000	0.416667	-22.483334	678.166687	1023.000000	1023.000000	2046.000000
46.200001	0.020574	12.159086	2.428322	-0.205358	4.246525	5.689598	0.000000	-10.000000	0.441667	-23.300001	670.666687	1023.000000	1023.000000	2046.000000
46.220001	0.021551	12.736773	2.237604	0.340531	4.450446	5.708191	0.000000	-10.000000	0.475000	-23.816668	663.000000	1023.000000	1023.000000	2046.000000
46.240002	0.021659	12.800367	2.313744	0.988063	4.647351	4.851210	0.000000	-10.000000	0.491667	-24.050001	655.000000	1023.000000	1023.000000	2046.000000
46.259998	0.021941	12.967038	2.694444	0.577471	4.267599	5.427526	0.000000	-10.000000	0.516667	-24.133333	647.000000	1023.000000	1023.000000	2046.000000
46.279999	0.022156	13.094172	2.576012	0.355703	4.221378	5.941077	0.000000	-10.000000	0.533333	-24.466667	639.000000	1023.000000	1023.000000	2046.000000
46.299999	0.021367	12.628142	2.305394	0.761812	4.550657	5.010279	0.000000	-10.000000	0.550000	-24.683334	630.833313	1023.000000	1023.000000	2046.000000
46.320000	0.020056	11.852804	2.394660	0.513205	4.417371	4.527568	0.000000	-10.000000	0.558333	-25.133333	622.500000	1023.000000	1023.000000	2046.000000
46.340000	0.018829	11.127962	2.549876	-0.481620	3.809551	5.250154	0.000000	-10.000000	0.558333	-25.366667	614.000000	1023.000000	1023.000000	2046.000000
46.360001	0.017800	10.520059	2.121691	-0.669419	3.915090	5.152697	0.000000	-10.000000	0.558333	-25.533333	605.500000	1023.000000	1023.000000	2046.000000
46.380001	0.016170	9.556434	1.828101	-0.580194	4.106076	4.202451	0.000000	-10.000000	0.541667	-25.350000	597.000000	1023.000000	1023.000000	2046.000000
46.400002	0.015034	8.884905	1.911970	-0.836494	3.870982	3.938448	0.000000	-10.000000	0.541667	-25.100000	588.500000	1023.000000	1023.000000	2046.000000
46.419998	0.013954	8.246837	1.942534	-1.709832	3.360564	4.653571	0.000000	-10.000000	0.541667	-25.066668	580.166687	1023.000000	1023.000000	2046.000000
46.439999	0.013349	7.889351	1.617808	-1.813856	3.368199	4.717200	0.000000	-10.000000	0.550000	-24.983334	571.833313	1023.000000	1023.000000	2046.000000
46.459999	0.012337	7.291341	1.349707	-1.564412	3.538019	3.968027	0.000000	-10.000000	0.550000	-25.116667	563.500000	1023.000000	1023.000000	2046.000000
46.480000	0.011491	6.791167	1.523757	-1.638266	3.378944	3.526733	0.000000	-10.000000	0.550000	-25.033333	555.166687	1023.000000	1023.000000	2046.000000
46.500000	0.011010	6.506826	1.591879	-2.218343	3.007224	4.126066	0.000000	-10.000000	0.550000	-25.133333	546.833313	1023.000000	1023.000000	2046.000000
46.520000	0.010958	6.476053	1.374848	-2.324957	2.932966	4.493196	0.000000	-10.000000	0.550000	-25.283335	538.500000	1023.000000	1023.000000	2046.000000
46.540001	0.010487	6.198038	1.118593	-1.970495	3.196377	3.853564	0.000000	-10.000000	0.550000	-25.500000	530.000000	1023.000000	1023.000000	2046.000000
46.560001	0.009760	5.768419	1.276526	-1.903626	3.111466	3.284053	0.000000	-10.000000	0.550000	-25.733334	521.500000	1023.000000	1023.000000	2046.000000
46.580002	0.009664	5.711692	1.364605	-2.452140	2.696054	4.103174	0.000000	-10.000000	0.550000	-25.800001	512.833313	1023.000000	1023.000000	2046.000000
46.599998	0.009811	5.798014	0.986870	-2.204794	2.903206	4.112731	0.000000	-10.000000	0.550000	-25.850000	504.166656	1023.000000	1023.000000	2046.000000
46.619999	0.008941	5.284290	0.951507	-1.931470	3.076581	3.187671	0.000000	-10.000000	0.550000	-25.833334	495.500000	1023.000000	1023.000000	2046.000000
46.639999	0.008470	5.005768	1.141469	-2.337728	2.601899	3.600128	0.000000	-10.000000	0.558333	-26.000000	487.000000	1023.000000	1023.000000	2046.000000
46.660000	0.008799	5.200195	0.933536	-2.401399	2.608546	4.059511	0.000000	-10.000000	0.558333	-26.100000	478.333344	1023.000000	1023.000000	2046.000000
46.680000	0.008009	4.733416	0.675433	-2.113877	2.801705	3.370155	0.000000	-10.000000	0.558333	-26.300001	469.666656	1023.000000	1023.000000	2046.000000
46.700001	0.007461	4.409616	0.824379	-2.146591	2.681256	3.050573	0.000000	-10.000000	0.550000	-26.133333	460.833344	1023.000000	1023.000000	2046.000000
46.720001	0.007149	4.225112	0.910704	-2.689071	2.204198	3.799281	0.000000	-10.000000	0.550000	-26.166668	452.166656	1023.000000	1023.000000	2046.000000
46.740002	0.007368	4.354770	0.494754	-2.368906	2.485692	3.743231	0.000000	-10.000000	0.550000	-26.033335	443.333344	1023.000000	1023.000000	2046.000000
46.759998	0.006397	3.780417	0.562364	-2.167731	2.530771	2.855013	0.000000	-10.000000	0.558333	-26.083334	434.666656	1023.000000	1023.000000	2046.000000
46.779999	0.006012	3.552989	0.678385	-2.568751	2.143725	3.299630	0.000000	-10.000000	0.558333	-26.050001	425.833344	1023.000000	1023.000000	2046.000000
46.799999	0.006153	3.636216	0.439427	-2.621647	2.085446	3.732990	0.000000	-10.000000	0.558333	-26.200001	417.166656	1023.000000	1023.000000	2046.000000
46.820000	0.005357	3.165777	0.244115	-2.291728	2.344654	2.868736	0.000000	-10.000000	0.550000	-26.083334	408.500000	1023.000000	1023.000000	2046.000000
46.840000	0.004956	2.929064	0.411609	-2.430094	2.186482	2.761066	0.000000	-10.000000	0.550000	-26.133333	399.833344	1023.000000	1023.000000	2046.000000
46.860001	0.005004	2.957469	0.482621	-2.964344	1.829078	3.610115	0.000000	-10.000000	0.550000	-25.883333	391.166656	1023.000000	1023.000000	2046.000000
46.880001	0.005166	3.053181	0.097080	-2.620300	2.195956	3.380445	0.000000	-10.000000	0.541667	-25.833334	382.500000	1023.000000	1023.000000	2046.000000
46.900002	0.004139	2.445891	0.138102	-2.567219	2.251363	2.623644	0.000000	-10.000000	0.541667	-25.566668	373.833344	1023.000000	1023.000000	2046.000000
46.919998	0.003812	2.253135	0.125919	-2.912340	2.120550	2.919007	0.000000	-10.000000	0.541667	-25.600000	365.333344	1023.000000	1023.000000	2046.000000
46.939999	0.003243	1.916664	-0.045150	-3.292859	1.783347	3.471325	0.000000	-10.000000	0.550000	-25.733334	356.666656	1023.000000	1023.000000	2046.000000
46.959999	0.003073	1.815851	-0.271123	-3.001799	2.043875	3.044898	0.000000	-10.000000	0.550000	-25.883333	348.166656	1023.000000	1023.000000	2046.000000
46.980000	0.001907	1.126993	-0.249239	-2.895820	1.977419	2.294633	0.000000	-10.000000	0.550000	-25.833334	339.500000	1023.000000	1023.000000	2046.000000
47.000000	0.001149	0.679157	-0.339716	-3.239916	1.493826	2.764963	0.000000	-10.000000	0.550000	-25.583334	330.833344	1023.000000	1023.000000	2046.000000
47.020000	-0.000162	-0.095793	-0.757004	-3.629530	1.183144	3.107597	0.000000	-10.000000	0.550000	-25.200001	322.333344	1023.000000	1023.000000	2046.000000
47.040001	-0.002079	-1.228900	-1.302106	-3.526653	1.366756	2.233103	0.000000	-10.000000	0.533333	-24.833334	313.833344	1023.000000	1023.000000	2046.000000
47.060001	-0.003996	-2.361882	-1.250059	-3.758859	1.127067	1.519970	0.000000	-10.000000	0.516667	-24.333334	305.500000	1023.000000	1023.000000	2046.000000
47.080002	-0.005493	-3.246275	-1.447698	-4.300156	0.515561	1.986017	0.000000	-10.000000	0.483333	-23.616667	297.333344	1023.000000	1023.000000	2046.000000
47.099998	-0.007195	-4.252370	-2.084922	-4.109897	0.341528	1.600920	0.000000	-10.000000	0.458333	-22.733334	289.500000	1023.000000	1023.000000	2046.000000
47.119999	-0.010364	-6.125015	-2.584031	-4.040250	0.146745	0.352522	0.000000	-10.000000	0.425000	-21.966667	282.000000	1023.000000	1023.000000	2046.000000
47.139999	-0.013336	-7.881578	-2.967765	-4.500843	-0.531738	0.118769	0.000000	-10.000000	0.408333	-21.600000	274.666656	1023.000000	1023.000000	2046.000000
47.160000	-0.014805	-8.749978	-3.486432	-4.809707	-1.005909	0.552069	0.000000	-10.000000	0.416667	-21.600000	267.333344	1023.000000	1023.000000	2046.000000
47.180000	-0.016531	-9.769927	-3.980959	-4.567575	-0.908374	-0.313019	0.000000	-10.000000	0.425000	-21.933334	260.166656	1023.000000	1023.000000	2046.000000
47.200001	-0.017661	-10.437770	-3.927872	-4.669703	-1.174900	-0.665296	0.000000	-10.000000	0.441667	-22.350000	252.833328	1023.000000	1023.000000	2046.000000
47.220001	-0.017958	-10.613458	-4.119965	-4.917903	-1.558264	-0.017325	0.000000	-10.000000	0.425000	-22.566668	245.500000	1023.000000	1023.000000	2046.000000
47.240002	-0.018487	-10.925694	-4.509474	-4.706633	-1.402271	-0.307317	0.000000	-10.000000	0.416667	-22.466667	237.833328	1023.000000	1023.000000	2046.000000
47.259998	-0.019514	-11.533040	-4.503217	-4.601220	-1.371853	-1.056751	0.000000	-10.000000	0.400000	-22.233334	230.333328	1023.000000	1023.000000	2046.000000
47.279999	-0.019921	-11.773261	-4.467842	-5.102645	-1.865392	-0.337383	0.000000	-10.000000	0.391667	-21.833334	222.833328	1023.000000	1023.000000	2046.000000
47.299999	-0.019717	-11.652949	-4.865074	-4.948865	-1.688501	-0.150508	0.000000	-10.000000	0.383333	-21.416666	215.666672	1023.000000	1023.000000	2046.000000
47.320000	-0.020831	-12.310920	-4.912945	-4.869588	-1.544819	-0.983567	0.000000	-10.000000	0.366667	-20.799999	208.500000	1023.000000	1023.000000	2046.000000
47.340000	-0.021333	-12.607778	-4.823513	-5.264747	-1.754301	-0.765217	0.000000	-10.000000	0.358333	-20.283333	201.500000	1023.000000	1023.000000	2046.000000
47.360001	-0.021219	-12.540318	-5.017114	-5.519467	-1.942917	-0.060821	0.000000	-10.000000	0.350000	-19.950001	194.666672	1023.000000	1023.000000	2046.000000
47.380001	-0.020753	-12.264955	-5.022607	-5.113357	-1.594502	-0.534488	0.000000	-10.000000	0.358333	-19.933334	188.000000	1023.000000	1023.000000	2046.000000
47.400002	-0.020022	-11.833261	-4.688726	-4.914856	-1.572745	-0.656933	0.000000	-10.000000	0.358333	-19.966667	181.333328	1023.000000	1023.000000	2046.000000
47.419998	-0.019285	-11.397714	-4.648077	-5.155541	-1.813386	0.219291	0.000000	-10.000000	0.358333	-19.866667	174.666672	1023.000000	1023.000000	2046.000000
47.439999	-0.018999	-11.228686	-4.817523	-4.989182	-1.425862	0.003881	0.000000	-10.000000	0.350000	-19.433334	168.000000	1023.000000	1023.000000	2046.000000
47.459999	-0.019294	-11.402907	-4.595045	-5.039251	-1.216182	-0.552430	0.000000	-10.000000	0.333333	-18.933334	161.666672	1023.000000	1023.000000	2046.000000
47.480000	-0.019497	-11.522599	-4.591100	-5.549163	-1.567993	0.185657	0.000000	-10.000000	0.333333	-18.550001	155.500000	1023.000000	1023.000000	2046.000000
47.500000	-0.020011	-11.826449	-4.937427	-5.610251	-1.376662	0.097891	0.000000	-10.000000	0.333333	-18.300001	149.166672	1023.000000	1023.000000	2046.000000
47.520000	-0.021514	-12.714855	-4.868351	-5.858852	-1.245373	-0.742279	0.000000	-10.000000	0.333333	-18.150000	142.833328	1023.000000	1023.000000	2046.000000
47.540001	-0.022526	-13.313128	-4.945329	-6.345109	-1.553690	-0.469001	0.000000	-10.000000	0.300000	-17.950001	136.500000	1023.000000	1023.000000	2046.000000
47.560001	-0.023352	-13.800954	-5.153452	-6.853879	-1.754906	-0.038718	0.000000	-10.000000	0.266667	-17.500000	130.666672	1023.000000	1023.000000	2046.000000
47.580002	-0.024743	-14.623055	-5.445135	-6.942290	-1.499353	-0.736276	0.000000	-10.000000	0.241667	-16.800001	125.000000	1023.000000	1023.000000	2046.000000
47.599998	-0.025976	-15.351892	-5.359461	-7.260110	-1.581672	-1.150647	0.000000	-10.000000	0.233333	-15.850000	119.500000	1023.000000	1023.000000	2046.000000
47.619999	-0.026390	-15.596700	-5.424704	-7.784052	-1.941476	-0.446469	0.000000	-10.000000	0.216667	-15.050000	114.166664	1023.000000	1023.000000	2046.000000
47.639999	-0.026915	-15.907010	-5.793140	-7.829857	-1.819494	-0.464518	0.000000	-10.000000	0.208333	-14.333334	109.000000	1023.000000	1023.000000	2046.000000
47.660000	-0.027953	-16.520075	-5.768174	-7.849977	-1.621124	-1.280801	0.000000	-10.000000	0.200000	-13.966667	105.666664	1023.000000	1023.000000	2046.000000
47.680000	-0.028189	-16.659613	-5.625031	-8.085382	-1.871134	-1.078066	0.000000	-10.000000	0.191667	-13.616667	102.666664	1023.000000	1023.000000	2046.000000
47.700001	-0.028190	-16.660027	-5.785428	-8.406217	-2.083337	-0.385045	0.000000	-10.000000	0.183333	-13.283334	99.666664	1023.000000	1023.000000	2046.000000
47.720001	-0.028510	-16.849201	-5.921658	-8.248226	-1.741157	-0.938160	0.000000	-10.000000	0.150000	-12.616667	94.000000	1023.000000	1023.000000	2046.000000
47.740002	-0.028600	-16.902580	-5.718891	-8.327122	-1.704967	-1.151601	0.000000	-10.000000	0.133333	-12.050000	88.333336	1023.000000	1023.000000	2046.000000
47.759998	-0.028380	-16.772655	-5.713323	-8.617175	-2.038414	-0.403743	0.000000	-10.000000	0.116667	-11.516667	83.000000	1023.000000	1023.000000	2046.000000
47.779999	-0.028257	-16.700123	-5.956829	-8.401498	-1.746607	-0.595189	0.000000	-10.000000	0.125000	-11.316668	80.333336	1023.000000	1023.000000	2046.000000
47.799999	-0.028618	-16.913286	-5.824263	-8.384990	-1.538013	-1.166019	0.000000	-10.000000	0.116667	-10.916667	76.666664	1023.000000	1023.000000	2046.000000
47.820000	-0.028223	-16.679596	-5.751884	-8.483409	-1.720948	-0.723355	0.000000	-10.000000	0.108333	-10.550000	73.000000	1023.000000	1023.000000	2046.000000
47.840000	-0.027886	-16.480770	-5.862616	-8.584246	-1.807107	-0.226801	0.000000	-10.000000	0.091667	-10.133333	68.333336	1023.000000	1023.000000	2046.000000
47.860001	-0.028077	-16.593351	-5.882569	-8.424169	-1.534922	-0.751691	0.000000	-10.000000	0.091667	-9.883333	64.833336	1023.000000	1023.000000	2046.000000
47.880001	-0.028025	-16.563004	-5.689913	-8.395393	-1.452967	-1.024730	0.000000	-10.000000	0.091667	-9.766666	62.666668	1023.000000	1023.000000	2046.000000
47.900002	-0.027612	-16.318722	-5.711561	-8.668223	-1.697488	-0.241448	0.000000	-10.000000	0.100000	-9.483334	59.333332	1023.000000	1023.000000	2046.000000
47.919998	-0.027415	-16.202038	-5.984564	-8.467098	-1.436121	-0.314255	0.000000	-10.000000	0.100000	-9.150000	56.166668	1023.000000	1023.000000	2046.000000
47.939999	-0.027742	-16.395397	-5.754979	-8.412708	-1.261505	-0.966204	0.000000	-10.000000	0.100000	-8.816667	53.000000	1023.000000	1023.000000	2046.000000
47.959999	-0.027363	-16.171513	-5.592257	-8.550834	-1.595917	-0.432504	0.000000	-10.000000	0.100000	-8.583333	51.166668	1023.000000	1023.000000	2046.000000
47.980000	-0.026964	-15.935664	-5.773259	-8.548994	-1.604775	-0.008637	0.000000	-10.000000	0.091667	-8.233334	49.333332	1023.000000	1023.000000	2046.000000
48.000000	-0.027250	-16.104933	-5.806404	-8.518639	-1.395258	-0.384632	0.000000	-10.000000	0.075000	-7.533333	45.833332	1023.000000	1023.000000	2046.000000
48.020000	-0.027239	-16.098505	-5.654898	-8.429717	-1.204242	-0.809648	0.000000	-10.000000	0.058333	-6.850000	42.500000	1023.000000	1023.000000	2046.000000
48.040001	-0.026922	-15.910838	-5.543316	-8.499438	-1.477248	-0.390835	0.000000	-10.000000	0.050000	-6.400000	40.166668	1023.000000	1023.000000	2046.000000
48.060001	-0.026666	-15.759785	-5.644839	-8.685374	-1.561415	0.131844	0.000000	-10.000000	0.058333	-6.150000	38.833332	1023.000000	1023.000000	2046.000000
48.080002	-0.026524	-15.675590	-5.796154	-8.540439	-1.304963	-0.034034	0.000000	-10.000000	0.058333	-5.733334	36.833332	1023.000000	1023.000000	2046.000000
48.099998	-0.026683	-15.769579	-5.645871	-8.465131	-1.076927	-0.581650	0.000000	-10.000000	0.058333	-5.166667	34.166668	1023.000000	1023.000000	2046.000000
48.119999	-0.026316	-15.552825	-5.516966	-8.453671	-1.101638	-0.480549	0.000000	-10.000000	0.050000	-4.750000	32.166668	1023.000000	1023.000000	2046.000000
48.139999	-0.026103	-15.426867	-5.488762	-8.634720	-1.393928	0.090543	0.000000	-10.000000	0.050000	-4.516666	31.000000	1023.000000	1023.000000	2046.000000
48.160000	-0.025737	-15.210291	-5.622868	-8.612047	-1.243979	0.268603	0.000000	-10.000000	0.050000	-4.200000	29.666666	1023.000000	1023.000000	2046.000000
48.180000	-0.026006	-15.369386	-5.563261	-8.572557	-1.027684	-0.205883	0.000000	-10.000000	0.050000	-3.766667	27.833334	1023.000000	1023.000000	2046.000000
48.200001	-0.026624	-15.734654	-5.542606	-8.543126	-1.037447	-0.611476	0.000000	-10.000000	0.050000	-3.416667	26.500000	1023.000000	1023.000000	2046.000000
48.220001	-0.027253	-16.106319	-5.723047	-8.847575	-1.335063	-0.200635	0.000000	-10.000000	0.050000	-3.266667	25.666666	1023.000000	1023.000000	2046.000000
48.240002	-0.028097	-16.605276	-5.983506	-9.072402	-1.494218	-0.055150	0.000000	-10.000000	0.050000	-3.133333	24.666666	1023.000000	1023.000000	2046.000000
48.259998	-0.028516	-16.852684	-5.927633	-9.182693	-1.223486	-0.518872	0.000000	-10.000000	0.050000	-2.916667	23.333334	1023.000000	1023.000000	2046.000000
48.279999	-0.028561	-16.879269	-5.736354	-9.033760	-1.198143	-0.911011	0.000000	-10.000000	0.050000	-2.733333	22.333334	1023.000000	1023.000000	2046.000000
48.299999	-0.028405	-16.787615	-5.837080	-9.103233	-1.437734	-0.409567	0.000000	-10.000000	0.050000	-2.566667	21.666666	1023.000000	1023.000000	2046.000000
48.320000	-0.028473	-16.827576	-6.105474	-9.134979	-1.498934	-0.088188	0.000000	-10.000000	0.050000	-1.683333	21.000000	1023.000000	1023.000000	2046.000000
48.340000	-0.029268	-17.297241	-6.118099	-9.050267	-1.238544	-0.890331	0.000000	-10.000000	0.050000	-0.800000	20.333334	1023.000000	1023.000000	2046.000000
48.360001	-0.029876	-17.656799	-6.064822	-9.161126	-1.472288	-0.958562	0.000000	-10.000000	0.041667	0.733333	20.000000	1023.000000	1023.000000	2046.000000
48.380001	-0.030677	-18.130102	-6.337597	-9.322538	-1.935282	-0.534686	0.000000	-10.000000	0.041667	1.683333	20.000000	1023.000000	1023.000000	2046.000000
48.400002	-0.032184	-19.020535	-6.643785	-9.107754	-1.911195	-1.357800	0.000000	-10.000000	0.033333	3.233333	20.000000	1023.000000	1023.000000	2046.000000
48.419998	-0.034529	-20.406931	-6.902535	-9.126175	-2.275594	-2.102628	0.000000	-10.000000	0.033333	4.050000	20.000000	1023.000000	1023.000000	2046.000000
48.439999	-0.036600	-21.630669	-7.548558	-9.442118	-2.875250	-1.764743	0.000000	-10.000000	0.025000	5.100000	20.000000	1023.000000	1023.000000	2046.000000
48.459999	-0.038017	-22.468071	-7.994420	-9.456748	-3.065047	-1.951857	0.000000	-10.000000	0.033333	4.450000	20.000000	1023.000000	1023.000000	2046.000000
48.480000	-0.038996	-23.046690	-7.971319	-9.393053	-2.959731	-2.722587	0.000000	-10.000000	0.041667	3.800000	20.000000	1023.000000	1023.000000	2046.000000
48.500000	-0.039040	-23.072876	-8.095511	-9.268344	-3.186082	-2.522939	0.000000	-10.000000	0.050000	1.800000	20.000000	1023.000000	1023.000000	2046.000000
48.520000	-0.038926	-23.005356	-8.254042	-9.296807	-3.454304	-2.000203	0.000000	-10.000000	0.050000	0.233333	20.000000	1023.000000	1023.000000	2046.000000
48.540001	-0.039043	-23.074333	-8.214804	-9.094604	-3.198961	-2.565965	0.000000	-10.000000	0.050000	-1.483333	20.000000	1023.000000	1023.000000	2046.000000
48.560001	-0.038855	-22.963099	-8.134562	-8.854595	-3.115455	-2.858487	0.000000	-10.000000	0.050000	-2.400000	19.666666	1023.000000	1023.000000	2046.000000
48.580002	-0.038696	-22.869362	-8.336517	-8.912872	-3.408276	-2.211696	0.000000	-10.000000	0.050000	-2.650000	19.000000	1023.000000	1023.000000	2046.000000
48.599998	-0.038467	-22.733723	-8.472857	-8.856664	-3.347917	-2.056284	0.000000	-10.000000	0.050000	-2.466667	18.000000	1023.000000	1023.000000	2046.000000
48.619999	-0.038727	-22.887564	-8.310361	-8.800847	-3.136119	-2.640237	0.000000	-10.000000	0.050000	-1.550000	17.333334	1023.000000	1023.000000	2046.000000
48.639999	-0.038523	-22.767288	-8.261749	-8.731588	-3.153067	-2.620882	0.000000	-10.000000	0.041667	-0.633333	17.000000	1023.000000	1023.000000	2046.000000
48.660000	-0.038305	-22.638023	-8.358970	-8.963156	-3.414908	-1.900988	0.000000	-10.000000	0.033333	0.000000	17.000000	1023.000000	1023.000000	2046.000000
48.680000	-0.037054	-21.899170	-8.232137	-8.710128	-3.129601	-1.827304	0.000000	-10.000000	0.033333	0.000000	17.000000	1023.000000	1023.000000	2046.000000
48.700001	-0.035920	-21.228439	-7.822668	-8.342115	-2.800721	-2.262935	0.000000	-10.000000	0.041667	-0.316667	17.000000	1023.000000	1023.000000	2046.000000
48.720001	-0.034656	-20.481682	-7.819368	-8.259502	-2.872766	-1.530045	0.000000	-10.000000	0.050000	-0.800000	17.000000	1023.000000	1023.000000	2046.000000
48.740002	-0.033795	-19.973068	-7.711242	-8.257628	-2.670059	-1.334140	0.000000	-10.000000	0.050000	-0.466667	17.000000	1023.000000	1023.000000	2046.000000
48.759998	-0.033321	-19.692806	-7.342468	-8.253346	-2.249924	-1.847067	0.000000	-10.000000	0.041667	0.783333	17.000000	1023.000000	1023.000000	2046.000000
48.779999	-0.033040	-19.526785	-7.396188	-8.469359	-2.373782	-1.287456	0.000000	-10.000000	0.025000	2.666667	17.000000	1023.000000	1023.000000	2046.000000
48.799999	-0.032622	-19.279667	-7.311261	-8.602942	-2.355804	-1.009660	0.000000	-10.000000	0.008333	4.400000	17.000000	1023.000000	1023.000000	2046.000000
48.820000	-0.033059	-19.538097	-7.050427	-8.798440	-2.013886	-1.675346	0.000000	-10.000000	0.000000	5.883334	17.000000	1023.000000	1023.000000	2046.000000
48.840000	-0.033132	-19.580898	-7.076106	-8.870461	-2.009377	-1.624956	0.000000	-10.000000	0.000000	7.183333	17.000000	1023.000000	1023.000000	2046.000000
48.860001	-0.033450	-19.768717	-7.188509	-9.356589	-2.254860	-0.968759	0.000000	-10.000000	-0.016667	8.366667	17.000000	1023.000000	1023.000000	2046.000000
48.880001	-0.033931	-20.053030	-7.087632	-9.566059	-2.014995	-1.384343	0.000000	-10.000000	-0.041667	9.633333	17.000000	1023.000000	1023.000000	2046.000000
48.900002	-0.034112	-20.159994	-6.971737	-9.625587	-1.867035	-1.695637	0.000000	-10.000000	-0.075000	11.333333	17.000000	1023.000000	1023.000000	2046.000000
48.919998	-0.033912	-20.041855	-7.063654	-9.862660	-2.100422	-1.015118	0.000000	-10.000000	-0.108333	13.150000	17.000000	1023.000000	1023.000000	2046.000000
48.939999	-0.033593	-19.853312	-6.930955	-10.004887	-1.781942	-1.135528	0.000000	-10.000000	-0.133333	14.766666	19.333334	1023.000000	1023.000000	2046.000000
48.959999	-0.033402	-19.740396	-6.717594	-9.904241	-1.555362	-1.563200	0.000000	-10.000000	-0.150000	16.133333	23.166666	1023.000000	1023.000000	2046.000000
48.980000	-0.032689	-19.318972	-6.792972	-10.024778	-1.648485	-0.852737	0.000000	-10.000000	-0.158333	17.083334	28.666666	1023.000000	1023.000000	2046.000000
49.000000	-0.031815	-18.802467	-6.651785	-10.023867	-1.487690	-0.639125	0.000000	-10.000000	-0.175000	18.050001	33.833332	1023.000000	1023.000000	2046.000000
49.020000	-0.031211	-18.445690	-6.232581	-9.940650	-1.097759	-1.174701	0.000000	-10.000000	-0.191667	18.716667	39.666668	1023.000000	1023.000000	2046.000000
49.040001	-0.029979	-17.717583	-6.289751	-9.790686	-1.116966	-0.520180	0.000000	-10.000000	-0.216667	19.416668	46.000000	1023.000000	1023.000000	2046.000000
49.060001	-0.028720	-16.973406	-6.122349	-9.786387	-0.944627	-0.120043	0.000000	-10.000000	-0.241667	20.150000	52.500000	1023.000000	1023.000000	2046.000000
49.080002	-0.027989	-16.541710	-5.673347	-9.665218	-0.588992	-0.614153	0.000000	-10.000000	-0.258333	20.933332	59.166668	1023.000000	1023.000000	2046.000000
49.099998	-0.026583	-15.710397	-5.680294	-9.373002	-0.505666	-0.151434	0.000000	-10.000000	-0.275000	21.333334	66.000000	1023.000000	1023.000000	2046.000000
49.119999	-0.025324	-14.966635	-5.550325	-9.385697	-0.469785	0.439173	0.000000	-10.000000	-0.266667	21.633333	73.000000	1023.000000	1023.000000	2046.000000
49.139999	-0.024499	-14.479074	-5.091944	-9.224867	-0.068206	-0.094057	0.000000	-10.000000	-0.266667	21.733334	80.000000	1023.000000	1023.000000	2046.000000
49.160000	-0.023184	-13.701830	-5.059656	-8.998899	-0.063989	0.420715	0.000000	-10.000000	-0.258333	22.116667	87.166664	1023.000000	1023.000000	2046.000000
49.180000	-0.021731	-12.842757	-4.898557	-8.892862	0.020327	0.928335	0.000000	-10.000000	-0.266667	22.300001	94.500000	1023.000000	1023.000000	2046.000000
49.200001	-0.020832	-12.311799	-4.478417	-8.797157	0.435948	0.527827	0.000000	-10.000000	-0.283333	22.650000	102.000000	1023.000000	1023.000000	2046.000000
49.220001	-0.019418	-11.475949	-4.491568	-8.457299	0.618770	0.854148	0.000000	-10.000000	-0.291667	22.666668	109.500000	1023.000000	1023.000000	2046.000000
49.240002	-0.017999	-10.637408	-4.302128	-8.421805	0.527297	1.559228	0.000000	-10.000000	-0.308333	23.016666	117.166664	1023.000000	1023.000000	2046.000000
49.259998	-0.017053	-10.078381	-3.833669	-8.361720	0.948998	1.168010	0.000000	-10.000000	-0.325000	23.383333	124.666664	1023.000000	1023.000000	2046.000000
49.279999	-0.015442	-9.126228	-3.796876	-7.916417	1.236761	1.350303	0.000000	-10.000000	-0.358333	24.066668	132.333328	1023.000000	1023.000000	2046.000000
49.299999	-0.014183	-8.382271	-3.602368	-7.981554	1.050610	2.151042	0.000000	-10.000000	-0.383333	24.616667	140.166672	1023.000000	1023.000000	2046.000000
49.320000	-0.013069	-7.723888	-3.250776	-7.841362	1.428209	1.940040	0.000000	-10.000000	-0.400000	25.016666	148.500000	1023.000000	1023.000000	2046.000000
49.340000	-0.011709	-6.920114	-3.051104	-7.442245	1.862270	1.710964	0.000000	-10.000000	-0.416667	25.433334	156.833328	1023.000000	1023.000000	2046.000000
49.360001	-0.010476	-6.191138	-2.996711	-7.350713	1.672980	2.483305	0.000000	-10.000000	-0.433333	25.916668	165.333328	1023.000000	1023.000000	2046.000000
49.380001	-0.008867	-5.240534	-2.727049	-7.210798	1.906071	2.791242	0.000000	-10.000000	-0.450000	26.516666	173.833328	1023.000000	1023.000000	2046.000000
49.400002	-0.008056	-4.761295	-2.313733	-7.028430	2.248398	2.332470	0.000000	-10.000000	-0.450000	27.000000	182.666672	1023.000000	1023.000000	2046.000000
49.419998	-0.006555	-3.874066	-2.324092	-6.635024	2.388641	2.696409	0.000000	-10.000000	-0.458333	27.316668	191.500000	1023.000000	1023.000000	2046.000000
49.439999	-0.005142	-3.038653	-2.185683	-6.618171	2.363751	3.401450	0.000000	-10.000000	-0.483333	27.900002	200.500000	1023.000000	1023.000000	2046.000000
49.459999	-0.004387	-2.592731	-1.836195	-6.556983	2.638461	3.161987	0.000000	-10.000000	-0.500000	28.383333	209.833328	1023.000000	1023.000000	2046.000000
49.480000	-0.003957	-2.338796	-1.960455	-6.139735	2.829712	2.931682	0.000000	-10.000000	-0.533333	29.033333	219.166672	1023.000000	1023.000000	2046.000000
49.500000	-0.004102	-2.424207	-2.136155	-6.317401	2.423075	3.606274	0.000000	-10.000000	-0.541667	29.049999	228.833328	1023.000000	1023.000000	2046.000000
49.520000	-0.004332	-2.560299	-1.981464	-6.487928	2.692137	3.216956	0.000000	-10.000000	-0.575000	29.383333	238.500000	1023.000000	1023.000000	2046.000000
49.540001	-0.004133	-2.442424	-2.027869	-6.187240	2.964556	2.808129	0.000000	-10.000000	-0.583333	29.583334	248.500000	1023.000000	1023.000000	2046.000000
49.560001	-0.003014	-1.781122	-1.845681	-6.370367	2.653337	3.781590	0.000000	-10.000000	-0.608333	30.000000	258.500000	1023.000000	1023.000000	2046.000000
49.580002	-0.001973	-1.165942	-1.445556	-6.302735	2.961600	3.620748	0.000000	-10.000000	-0.616667	30.549999	268.500000	1023.000000	1023.000000	2046.000000
49.599998	-0.000132	-0.078238	-1.436826	-5.521977	3.423872	3.456693	0.000000	-10.000000	-0.616667	30.966667	278.500000	1023.000000	1023.000000	2046.000000
49.619999	0.001231	0.727669	-1.305228	-5.527871	3.174977	4.385790	0.000000	-10.000000	-0.625000	31.516666	288.500000	1023.000000	1023.000000	2046.000000
49.639999	0.001739	1.027569	-0.973529	-5.391495	3.532199	3.860394	0.000000	-10.000000	-0.650000	31.983334	298.833344	1023.000000	1023.000000	2046.000000
49.660000	0.002022	1.194727	-1.123168	-4.873414	3.549485	3.641824	0.000000	-10.000000	-0.700000	32.549999	309.333344	1023.000000	1023.000000	2046.000000
49.680000	0.001561	0.922778	-1.181244	-5.002574	3.147837	3.958758	0.000000	-10.000000	-0.733333	33.433334	320.166656	1023.000000	1023.000000	2046.000000
49.700001	-0.000061	-0.035893	-1.191241	-5.029510	3.095518	3.089340	0.000000	-10.000000	-0.733333	33.783333	331.166656	1023.000000	1023.000000	2046.000000
49.720001	-0.001185	-0.700309	-1.797664	-4.761622	2.889157	2.969820	0.000000	-10.000000	-0.708333	34.083336	342.500000	1023.000000	1023.000000	2046.000000
49.740002	-0.002012	-1.188911	-2.006109	-5.109328	2.462506	3.464020	0.000000	-10.000000	-0.675000	33.683334	353.833344	1023.000000	1023.000000	2046.000000
49.759998	-0.002134	-1.261253	-1.816745	-5.037726	2.773911	2.819307	0.000000	-10.000000	-0.633333	33.216667	365.166656	1023.000000	1023.000000	2046.000000
49.779999	-0.001351	-0.798249	-2.055391	-4.659726	2.682689	3.234178	0.000000	-10.000000	-0.616667	32.466667	376.333344	1023.000000	1023.000000	2046.000000
49.799999	-0.000449	-0.265219	-1.754211	-4.708951	2.684619	3.513324	0.000000	-10.000000	-0.600000	31.850000	387.333344	1023.000000	1023.000000	2046.000000
49.820000	0.000484	0.286312	-1.622829	-4.224868	3.197260	2.936749	0.000000	-10.000000	-0.608333	31.433334	398.000000	1023.000000	1023.000000	2046.000000
49.840000	0.001552	0.917241	-1.734209	-4.028288	2.954562	3.725176	0.000000	-10.000000	-0.616667	31.366667	408.500000	1023.000000	1023.000000	2046.000000
49.860001	0.002592	1.531717	-1.462219	-4.014598	3.072835	3.935700	0.000000	-10.000000	-0.633333	31.583334	419.000000	1023.000000	1023.000000	2046.000000
49.880001	0.003577	2.114066	-1.378415	-3.564097	3.611043	3.445535	0.000000	-10.000000	-0.658333	31.949999	429.500000	1023.000000	1023.000000	2046.000000
49.900002	0.004826	2.852122	-1.457225	-3.452864	3.446338	4.315873	0.000000	-10.000000	-0.675000	32.133331	440.000000	1023.000000	1023.000000	2046.000000
49.919998	0.005741	3.393033	-1.174484	-3.650735	3.510952	4.707300	0.000000	-10.000000	-0.700000	32.866665	450.666656	1023.000000	1023.000000	2046.000000
49.939999	0.006801	4.019557	-0.908050	-3.326026	4.067699	4.185934	0.000000	-10.000000	-0.700000	33.233334	461.500000	1023.000000	1023.000000	2046.000000
49.959999	0.008727	5.157610	-0.953855	-2.930171	4.184017	4.857619	0.000000	-10.000000	-0.683333	33.666668	472.666656	1023.000000	1023.000000	2046.000000
49.980000	0.010450	6.175801	-0.540667	-2.949681	4.118724	5.547425	0.000000	-10.000000	-0.658333	33.283337	483.833344	1023.000000	1023.000000	2046.000000
50.000000	0.012553	7.418585	0.031677	-2.454810	4.667854	5.173865	0.000000	-10.000000	-0.641667	33.066669	495.000000	1023.000000	1023.000000	2046.000000
50.020000	0.015414	9.109615	0.139105	-1.576620	5.031080	5.516051	0.000000	-10.000000	-0.650000	32.666668	506.000000	1023.000000	1023.000000	2046.000000
50.040001	0.017338	10.246572	0.688608	-1.681836	4.829757	6.410043	0.000000	-10.000000	-0.658333	32.700001	517.000000	1023.000000	1023.000000	2046.000000
50.060001	0.018953	11.200934	1.236642	-1.605230	5.400795	6.168728	0.000000	-10.000000	-0.641667	32.566669	528.000000	1023.000000	1023.000000	2046.000000
50.080002	0.020442	12.080938	1.483964	-1.154559	5.854391	5.897143	0.000000	-10.000000	-0.616667	32.300003	538.833313	1023.000000	1023.000000	2046.000000
50.099998	0.021378	12.634306	1.560585	-1.183774	5.661414	6.596080	0.000000	-10.000000	-0.583333	31.666668	549.666687	1023.000000	1023.000000	2046.000000
50.119999	0.021721	12.837257	2.045880	-1.533169	5.568252	6.756295	0.000000	-10.000000	-0.575000	30.866667	560.166687	1023.000000	1023.000000	2046.000000
50.139999	0.022229	13.137404	2.177137	-1.241154	6.134164	6.067257	0.000000	-10.000000	-0.566667	30.650002	570.833313	1023.000000	1023.000000	2046.000000
50.160000	0.022808	13.479413	2.070142	-1.173697	5.985708	6.597260	0.000000	-10.000000	-0.575000	30.766666	581.166687	1023.000000	1023.000000	2046.000000
50.180000	0.023196	13.708731	2.400676	-1.530841	5.757557	7.081339	0.000000	-10.000000	-0.591667	31.150000	591.500000	1023.000000	1023.000000	2046.000000
50.200001	0.023807	14.070141	2.743811	-1.428938	6.293793	6.461474	0.000000	-10.000000	-0.583333	31.333334	601.666687	1023.000000	1023.000000	2046.000000
50.220001	0.024839	14.679600	2.689386	-0.987028	6.423153	6.554089	0.000000	-10.000000	-0.566667	31.200001	612.000000	1023.000000	1023.000000	2046.000000
50.240002	0.025491	15.065048	2.929452	-1.261843	6.115768	7.281671	0.000000	-10.000000	-0.533333	30.733334	622.500000	1023.000000	1023.000000	2046.000000
50.259998	0.026514	15.670023	3.434273	-1.283464	6.512016	7.007198	0.000000	-10.000000	-0.525000	30.233334	633.000000	1023.000000	1023.000000	2046.000000
50.279999	0.028208	16.671017	3.393956	-0.604085	6.986999	6.894146	0.000000	-10.000000	-0.516667	29.733334	643.000000	1023.000000	1023.000000	2046.000000
50.299999	0.029422	17.388376	3.618230	-0.713834	6.703284	7.780695	0.000000	-10.000000	-0.541667	29.650000	652.833313	1023.000000	1023.000000	2046.000000
50.320000	0.030874	18.246407	4.060649	-0.670992	6.871404	7.985345	0.000000	-10.000000	-0.550000	29.616667	662.500000	1023.000000	1023.000000	2046.000000
50.340000	0.032424	19.162420	4.392301	-0.156444	7.431002	7.495562	0.000000	-10.000000	-0.550000	29.366667	672.500000	1023.000000	1023.000000	2046.000000
50.360001	0.034317	20.281157	4.360662	0.425940	7.605021	7.889534	0.000000	-10.000000	-0.525000	29.383333	682.500000	1023.000000	1023.000000	2046.000000
50.380001	0.035663	21.076931	4.678572	0.381567	7.400272	8.616519	0.000000	-10.000000	-0.483333	28.900000	692.500000	1023.000000	1023.000000	2046.000000
50.400002	0.037065	21.905161	5.138444	0.409834	7.702900	8.653982	0.000000	-10.000000	-0.458333	28.400000	702.333313	1023.000000	1023.000000	2046.000000
50.419998	0.038726	22.887043	5.357200	1.027682	8.271982	8.230179	0.000000	-10.000000	-0.433333	27.333334	711.833313	1023.000000	1023.000000	2046.000000
50.439999	0.040247	23.785917	5.251804	1.458366	8.249432	8.826316	0.000000	-10.000000	-0.416667	26.583334	721.000000	1023.000000	1023.000000	2046.000000
50.459999	0.041086	24.281538	5.752072	1.197027	8.000813	9.331626	0.000000	-10.000000	-0.375000	25.833334	730.000000	1023.000000	1023.000000	2046.000000
50.480000	0.042375	25.043633	6.086957	1.529957	8.579464	8.847253	0.000000	-10.000000	-0.341667	25.216667	738.833313	1023.000000	1023.000000	2046.000000
50.500000	0.044023	26.017483	5.884324	2.202051	8.810683	9.120424	0.000000	-10.000000	-0.316667	24.450001	747.500000	1023.000000	1023.000000	2046.000000
50.520000	0.044822	26.490065	6.389282	1.912311	8.375181	9.813290	0.000000	-10.000000	-0.291667	23.566668	755.833313	1023.000000	1023.000000	2046.000000
50.540001	0.045663	26.987087	6.699934	2.110569	8.839473	9.337111	0.000000	-10.000000	-0.250000	22.600000	763.833313	1023.000000	1023.000000	2046.000000
50.560001	0.047234	27.915403	6.529521	2.794815	9.196334	9.394734	0.000000	-10.000000	-0.200000	21.700001	771.500000	1023.000000	1023.000000	2046.000000
50.580002	0.047719	28.201746	6.803336	2.549085	8.730896	10.118428	0.000000	-10.000000	-0.158333	20.483334	778.833313	1023.000000	1023.000000	2046.000000
50.599998	0.048533	28.683224	7.287783	2.521597	9.021812	9.852032	0.000000	-10.000000	-0.133333	19.166668	785.833313	1023.000000	1023.000000	2046.000000
50.619999	0.049765	29.411114	7.082601	3.204369	9.491899	9.632244	0.000000	-10.000000	-0.116667	17.850000	792.333313	1023.000000	1023.000000	2046.000000
50.639999	0.050635	29.925463	7.364276	2.964403	9.120302	10.476482	0.000000	-10.000000	-0.091667	16.566668	798.500000	1023.000000	1023.000000	2046.000000
50.660000	0.050960	30.117393	7.630240	2.904874	9.268242	10.314037	0.000000	-10.000000	-0.058333	15.150001	804.333313	1023.000000	1023.000000	2046.000000
50.680000	0.051145	30.226591	7.526297	3.225805	9.790919	9.683572	0.000000	-10.000000	-0.025000	13.583334	809.666687	1023.000000	1023.000000	2046.000000
50.700001	0.051062	30.177540	7.270401	3.404840	9.618720	9.883578	0.000000	-10.000000	-0.008333	11.666667	814.500000	1023.000000	1023.000000	2046.000000
50.720001	0.050987	30.133221	7.568891	3.000376	9.165392	10.398563	0.000000	-10.000000	0.008333	9.616667	818.666687	1023.000000	1023.000000	2046.000000
50.740002	0.051278	30.305229	7.852082	2.966328	9.256187	10.230632	0.000000	-10.000000	0.025000	6.766667	822.333313	1023.000000	1023.000000	2046.000000
50.759998	0.051351	30.348171	7.676463	3.480429	9.543381	9.647899	0.000000	-10.000000	0.041667	3.316667	825.000000	1023.000000	1023.000000	2046.000000
50.779999	0.050791	30.017519	7.218012	3.774007	9.194868	9.830633	0.000000	-10.000000	0.066667	0.200000	826.500000	1023.000000	1023.000000	2046.000000
50.799999	0.049365	29.174915	7.312484	3.329044	8.464780	10.068606	0.000000	-10.000000	0.083333	-1.983333	827.000000	1023.000000	1023.000000	2046.000000
50.820000	0.047800	28.249903	7.309220	3.122067	8.496712	9.321904	0.000000	-10.000000	0.091667	-3.100000	827.000000	1023.000000	1023.000000	2046.000000
50.840000	0.046274	27.347967	6.882487	3.416116	8.568757	8.480608	0.000000	-10.000000	0.083333	-4.233334	827.000000	1023.000000	1023.000000	2046.000000
50.860001	0.043871	25.927519	6.324078	3.330838	7.852202	8.420402	0.000000	-10.000000	0.091667	-5.700000	827.000000	1023.000000	1023.000000	2046.000000
50.880001	0.041061	24.266970	6.191239	2.645493	7.090502	8.339736	0.000000	-10.000000	0.116667	-7.566667	827.000000	1023.000000	1023.000000	2046.000000
50.900002	0.038485	22.744499	5.805261	2.464353	7.090105	7.384780	0.000000	-10.000000	0.150000	-9.650000	827.000000	1023.000000	1023.000000	2046.000000
50.919998	0.037222	21.998062	5.103512	2.834781	6.996400	7.063369	0.000000	-10.000000	0.191667	-11.883333	827.000000	1023.000000	1023.000000	2046.000000
50.939999	0.035673	21.082724	5.131721	2.184512	6.230393	7.536097	0.000000	-10.000000	0.233333	-13.816667	823.500000	1023.000000	1023.000000	2046.000000
50.959999	0.034764	20.545431	5.194813	2.026005	6.278266	7.046346	0.000000	-10.000000	0.266667	-15.666667	815.333313	1023.000000	1023.000000	2046.000000
50.980000	0.034346	20.298508	4.744468	2.565760	6.578567	6.409713	0.000000	-10.000000	0.283333	-16.966667	805.166687	1023.000000	1023.000000	2046.000000
51.000000	0.033628	19.873943	4.567108	2.375026	6.002595	6.929214	0.000000	-10.000000	0.283333	-17.700001	796.500000	1023.000000	1023.000000	2046.000000
51.020000	0.032814	19.392925	4.803586	1.953209	5.679627	6.956503	0.000000	-10.000000	0.291667	-17.883333	790.500000	1023.000000	1023.000000	2046.000000
51.040001	0.032398	19.147141	4.484670	2.310015	6.221583	6.130874	0.000000	-10.000000	0.291667	-17.900000	784.500000	1023.000000	1023.000000	2046.000000
51.060001	0.032106	18.974434	4.125427	2.435536	5.963095	6.450377	0.000000	-10.000000	0.300000	-17.950001	778.500000	1023.000000	1023.000000	2046.000000
51.080002	0.031113	18.387573	4.354124	1.708608	5.459186	6.865657	0.000000	-10.000000	0.291667	-18.083334	772.500000	1023.000000	1023.000000	2046.000000
51.099998	0.030454	17.998142	4.240548	1.574651	5.844903	6.338039	0.000000	-10.000000	0.291667	-18.266666	764.500000	1023.000000	1023.000000	2046.000000
51.119999	0.030589	18.077822	3.796853	2.030385	6.026700	6.223884	0.000000	-10.000000	0.291667	-18.366667	758.500000	1023.000000	1023.000000	2046.000000
51.139999	0.030576	18.070156	3.974691	1.592055	5.577303	6.926106	0.000000	-10.000000	0.316667	-18.549999	752.500000	1023.000000	1023.000000	2046.000000
51.160000	0.030826	18.218033	4.286120	1.492083	5.662751	6.777079	0.000000	-10.000000	0.341667	-19.066668	748.500000	1023.000000	1023.000000	2046.000000
51.180000	0.032012	18.918947	4.051397	2.335403	6.198015	6.334133	0.000000	-10.000000	0.358333	-19.350000	742.166687	1023.000000	1023.000000	2046.000000
51.200001	0.032608	19.271282	4.044550	2.517218	5.844741	6.864773	0.000000	-10.000000	0.358333	-19.383333	735.833313	1023.000000	1023.000000	2046.000000
51.220001	0.032657	19.300062	4.516904	2.071213	5.575747	7.136199	0.000000	-10.000000	0.358333	-19.150000	729.166687	1023.000000	1023.000000	2046.000000
51.240002	0.032668	19.306957	4.353399	2.428062	6.149794	6.375701	0.000000	-10.000000	0.366667	-19.150000	722.833313	1023.000000	1023.000000	2046.000000
51.259998	0.032459	19.183357	4.037931	2.561302	6.093299	6.490824	0.000000	-10.000000	0.383333	-19.516666	716.333313	1023.000000	1023.000000	2046.000000
51.279999	0.030655	18.116880	4.453578	1.516657	5.338149	6.808496	0.000000	-10.000000	0.375000	-19.750000	710.000000	1023.000000	1023.000000	2046.000000
51.299999	0.029538	17.456900	4.273820	1.341985	5.769329	6.071767	0.000000	-10.000000	0.366667	-19.833334	703.333313	1023.000000	1023.000000	2046.000000
51.320000	0.028961	17.115782	3.738025	1.572686	5.916197	5.888873	0.000000	-10.000000	0.350000	-19.583334	696.666687	1023.000000	1023.000000	2046.000000
51.340000	0.027385	16.184404	4.085415	0.535092	5.145217	6.418681	0.000000	-10.000000	0.350000	-19.150000	690.000000	1023.000000	1023.000000	2046.000000
51.360001	0.026551	15.691649	3.945955	0.460359	5.560436	5.724899	0.000000	-10.000000	0.350000	-18.866667	683.666687	1023.000000	1023.000000	2046.000000
51.380001	0.026213	15.492106	3.535188	0.784851	5.673907	5.498160	0.000000	-10.000000	0.350000	-18.750000	677.500000	1023.000000	1023.000000	2046.000000
51.400002	0.024796	14.654329	3.768579	0.025261	4.855692	6.004797	0.000000	-10.000000	0.350000	-18.900000	671.166687	1023.000000	1023.000000	2046.000000
51.419998	0.024011	14.190747	3.897506	-0.314752	4.939005	5.668988	0.000000	-10.000000	0.366667	-19.233334	664.833313	1023.000000	1023.000000	2046.000000
51.439999	0.024088	14.236227	3.382429	0.340534	5.406047	5.107217	0.000000	-10.000000	0.375000	-19.533333	658.333313	1023.000000	1023.000000	2046.000000
51.459999	0.023514	13.896599	3.567382	-0.166434	4.729834	5.765818	0.000000	-10.000000	0.383333	-20.066668	652.000000	1023.000000	1023.000000	2046.000000
51.480000	0.023038	13.615480	3.857061	-0.607880	4.674159	5.692141	0.000000	-10.000000	0.383333	-20.616667	645.333313	1023.000000	1023.000000	2046.000000
51.500000	0.023135	13.672681	3.446485	-0.070295	5.247159	5.049333	0.000000	-10.000000	0.400000	-21.233334	638.333313	1023.000000	1023.000000	2046.000000
51.520000	0.023062	13.629545	3.278768	0.022403	4.943429	5.384945	0.000000	-10.000000	0.416667	-21.666668	631.166687	1023.000000	1023.000000	2046.000000
51.540001	0.022425	13.252925	3.734050	-0.613535	4.376626	5.755784	0.000000	-10.000000	0.425000	-22.016666	623.833313	1023.000000	1023.000000	2046.000000
51.560001	0.022194	13.116713	3.490561	-0.401923	4.911056	5.117018	0.000000	-10.000000	0.433333	-22.383333	616.500000	1023.000000	1023.000000	2046.000000
51.580002	0.022513	13.304900	3.006040	0.218262	5.120404	4.960195	0.000000	-10.000000	0.441667	-22.750000	609.000000	1023.000000	1023.000000	2046.000000
51.599998	0.021493	12.702210	3.416188	-0.588259	4.303392	5.570889	0.000000	-10.000000	0.450000	-23.150002	601.500000	1023.000000	1023.000000	2046.000000
51.619999	0.021076	12.456098	3.415286	-0.718558	4.510272	5.249098	0.000000	-10.000000	0.483333	-23.483334	593.833313	1023.000000	1023.000000	2046.000000
51.639999	0.021475	12.691487	2.926144	-0.001227	5.017403	4.749167	0.000000	-10.000000	0.508333	-23.850000	586.000000	1023.000000	1023.000000	2046.000000
51.660000	0.020799	12.291935	3.005412	-0.290554	4.360502	5.216575	0.000000	-10.000000	0.533333	-24.116667	578.000000	1023.000000	1023.000000	2046.000000
51.680000	0.019928	11.777439	3.286587	-0.860604	3.951118	5.400339	0.000000	-10.000000	0.525000	-24.350000	570.000000	1023.000000	1023.000000	2046.000000
51.700001	0.019857	11.735310	3.036350	-0.579208	4.492285	4.785883	0.000000	-10.000000	0.525000	-24.483334	562.000000	1023.000000	1023.000000	2046.000000
51.720001	0.019912	11.768179	2.611610	-0.093609	4.581086	4.669091	0.000000	-10.000000	0.533333	-24.650000	553.666687	1023.000000	1023.000000	2046.000000
51.740002	0.018948	11.198532	2.798729	-0.632367	3.918762	5.113408	0.000000	-10.000000	0.541667	-24.716667	545.333313	1023.000000	1023.000000	2046.000000
51.759998	0.018162	10.733882	3.002833	-1.072824	3.707090	5.096784	0.000000	-10.000000	0.550000	-24.933334	537.000000	1023.000000	1023.000000	2046.000000
51.779999	0.018193	10.752092	2.668939	-0.646439	4.268791	4.460801	0.000000	-10.000000	0.550000	-25.083334	528.833313	1023.000000	1023.000000	2046.000000
[truncated: 1,234,108 more chars]
