# Supplementary material for: Effect of Electrode Belt and Body Positions on Regional Pulmonary Ventilation- and Perfusion-Related Impedance Changes Measured by Electric Impedance Tomography
Source: PLoS One. 2016 Jun 2;11(6):e0155913. doi: 10.1371/journal.pone.0155913 (PMC4890811; doi:10.1371/journal.pone.0155913)
Supplement: S1 Dataset — (ZIP) [file pone.0155913.s001.zip › Dataset/Fp01-semi-4i.txt]

Patient Name:	Fp1
Registry:	Fp1
Investigator:	 
Diagnosys:	 
Notes:	semisupine4i        
Sample Rate [Hz]:	50.08
Time Base 	Pixels Mean 	Pixels Sum 	UPPER RIGHT		UPPER LEFT		LOWER RIGHT		LOWER LEFT		QRS	ETCO2	Paw	Flow (L/min)	Volume	Analog1	Analog2	AnalogSum
0.000000	-0.035766	-21.137899	-6.178422	-6.850785	-4.725725	-3.382967	0.000000	-10.000000	-0.675000	32.016666	142.166672	1023.000000	1023.000000	2046.000000
0.020000	-0.032587	-19.259121	-5.930550	-5.198875	-3.922284	-4.207412	0.000000	-10.000000	-0.708333	32.299999	152.833328	1023.000000	1023.000000	2046.000000
0.040000	-0.032260	-19.065914	-5.401747	-6.267297	-4.463528	-2.933343	0.000000	-10.000000	-0.725000	32.733334	163.500000	1023.000000	1023.000000	2046.000000
0.060000	-0.028688	-16.954359	-5.649686	-5.071467	-2.909096	-3.324108	0.000000	-10.000000	-0.733333	33.299999	174.500000	1023.000000	1023.000000	2046.000000
0.080000	-0.028444	-16.810675	-4.629157	-5.214284	-4.078227	-2.889006	0.000000	-10.000000	-0.741667	33.700001	185.666672	1023.000000	1023.000000	2046.000000
0.100000	-0.025798	-15.246739	-5.154748	-5.292530	-2.504656	-2.294805	0.000000	-10.000000	-0.741667	33.950001	196.833328	1023.000000	1023.000000	2046.000000
0.120000	-0.024311	-14.367814	-4.238282	-4.324312	-3.145131	-2.660090	0.000000	-10.000000	-0.750000	33.950001	208.000000	1023.000000	1023.000000	2046.000000
0.140000	-0.022758	-13.450111	-4.648317	-5.125588	-2.074944	-1.601262	0.000000	-10.000000	-0.758333	34.250000	219.166672	1023.000000	1023.000000	2046.000000
0.160000	-0.020568	-12.155683	-3.837954	-3.688120	-2.322246	-2.307363	0.000000	-10.000000	-0.766667	34.299999	230.500000	1023.000000	1023.000000	2046.000000
0.180000	-0.019295	-11.403407	-4.045416	-4.708056	-1.635210	-1.014725	0.000000	-10.000000	-0.791667	34.533333	242.000000	1023.000000	1023.000000	2046.000000
0.200000	-0.016887	-9.980256	-3.369577	-3.188129	-1.566823	-1.855727	0.000000	-10.000000	-0.800000	34.850002	253.500000	1023.000000	1023.000000	2046.000000
0.220000	-0.016033	-9.475272	-3.354846	-4.332804	-1.300656	-0.486967	0.000000	-10.000000	-0.808333	35.350002	265.166656	1023.000000	1023.000000	2046.000000
0.240000	-0.013526	-7.993770	-2.774801	-2.751628	-1.069275	-1.398066	0.000000	-10.000000	-0.808333	35.799999	277.000000	1023.000000	1023.000000	2046.000000
0.260000	-0.012581	-7.435516	-2.880218	-3.871881	-0.628960	-0.054457	0.000000	-10.000000	-0.825000	35.933334	289.000000	1023.000000	1023.000000	2046.000000
0.280000	-0.010329	-6.104722	-2.269156	-2.352734	-0.512399	-0.970433	0.000000	-10.000000	-0.850000	36.283333	301.000000	1023.000000	1023.000000	2046.000000
0.300000	-0.009467	-5.595038	-2.342004	-3.480559	-0.163809	0.391335	0.000000	-10.000000	-0.850000	36.299999	313.000000	1023.000000	1023.000000	2046.000000
0.320000	-0.007042	-4.161726	-1.860481	-1.880040	0.102493	-0.523699	0.000000	-10.000000	-0.875000	36.533333	325.000000	1023.000000	1023.000000	2046.000000
0.340000	-0.006716	-3.969396	-1.922356	-3.028636	0.187632	0.793963	0.000000	-10.000000	-0.883333	36.533333	337.000000	1023.000000	1023.000000	2046.000000
0.360000	-0.005074	-2.998676	-1.712433	-1.550784	0.525320	-0.260778	0.000000	-10.000000	-0.925000	36.833336	349.166656	1023.000000	1023.000000	2046.000000
0.380000	-0.005817	-3.437617	-1.604295	-2.872080	0.187271	0.851487	0.000000	-10.000000	-0.916667	37.200001	361.500000	1023.000000	1023.000000	2046.000000
0.400000	-0.003534	-2.088710	-1.625341	-1.502495	1.154413	-0.115288	0.000000	-10.000000	-0.916667	37.250000	373.833344	1023.000000	1023.000000	2046.000000
0.420000	-0.004310	-2.547363	-1.007552	-2.631051	0.263708	0.827531	0.000000	-10.000000	-0.891667	37.150002	386.333344	1023.000000	1023.000000	2046.000000
0.440000	-0.000847	-0.500804	-1.237653	-1.594367	1.831163	0.500052	0.000000	-10.000000	-0.891667	36.766666	398.666656	1023.000000	1023.000000	2046.000000
0.460000	-0.000847	-0.500559	-0.264332	-2.028579	0.613463	1.178889	0.000000	-10.000000	-0.875000	37.016666	411.000000	1023.000000	1023.000000	2046.000000
0.480000	0.002602	1.537807	-0.886678	-1.325723	2.458350	1.291858	0.000000	-10.000000	-0.883333	36.883335	423.333344	1023.000000	1023.000000	2046.000000
0.500000	0.002475	1.462465	0.076649	-0.811849	1.213348	0.984317	0.000000	-10.000000	-0.891667	37.150002	435.666656	1023.000000	1023.000000	2046.000000
0.520000	0.003013	1.780688	-0.539300	-1.575034	2.226546	1.668476	0.000000	-10.000000	-0.925000	37.350002	448.000000	1023.000000	1023.000000	2046.000000
0.540000	0.003479	2.056069	-0.190931	-0.195332	2.032029	0.410304	0.000000	-10.000000	-0.933333	37.783333	460.333344	1023.000000	1023.000000	2046.000000
0.560000	0.001579	0.932922	-0.355504	-1.626051	1.519299	1.395178	0.000000	-10.000000	-0.908333	37.583332	473.000000	1023.000000	1023.000000	2046.000000
0.580000	0.002175	1.285332	-0.819625	-0.376778	2.180175	0.301560	0.000000	-10.000000	-0.858333	36.983334	485.666656	1023.000000	1023.000000	2046.000000
0.600000	0.000184	0.108696	-0.550890	-1.388126	1.051010	0.996702	0.000000	-10.000000	-0.783333	36.133335	498.000000	1023.000000	1023.000000	2046.000000
0.620000	0.001933	1.142289	-1.246019	-0.610821	2.449298	0.549831	0.000000	-10.000000	-0.733333	35.100002	510.000000	1023.000000	1023.000000	2046.000000
0.640000	0.000917	0.541945	-0.457347	-0.978091	1.108786	0.868596	0.000000	-10.000000	-0.700000	34.166668	518.000000	1023.000000	1023.000000	2046.000000
0.660000	0.003398	2.008436	-1.177384	-0.621931	2.742898	1.064854	0.000000	-10.000000	-0.708333	33.300003	526.000000	1023.000000	1023.000000	2046.000000
0.680000	0.003034	1.793060	-0.305897	-0.405137	1.489891	1.014204	0.000000	-10.000000	-0.700000	32.983334	537.333313	1023.000000	1023.000000	2046.000000
0.700000	0.005477	3.237190	-0.990968	-0.317344	3.034436	1.511066	0.000000	-10.000000	-0.708333	32.550003	552.333313	1023.000000	1023.000000	2046.000000
0.720000	0.005489	3.243906	-0.092061	0.196931	1.834227	1.304810	0.000000	-10.000000	-0.708333	32.600002	566.833313	1023.000000	1023.000000	2046.000000
0.740000	0.007538	4.454720	-0.885012	-0.084438	3.430498	1.993672	0.000000	-10.000000	-0.708333	32.600002	577.666687	1023.000000	1023.000000	2046.000000
0.760000	0.008377	4.951097	0.001961	0.949918	2.548903	1.450314	0.000000	-10.000000	-0.691667	32.566666	588.500000	1023.000000	1023.000000	2046.000000
0.780000	0.009496	5.612018	-0.376310	-0.040931	3.284625	2.744635	0.000000	-10.000000	-0.683333	32.616669	599.500000	1023.000000	1023.000000	2046.000000
0.800000	0.011495	6.793629	0.036941	1.518952	3.452799	1.784938	0.000000	-10.000000	-0.675000	32.283333	610.333313	1023.000000	1023.000000	2046.000000
0.820000	0.012246	7.237499	0.295625	0.383020	3.337029	3.221826	0.000000	-10.000000	-0.650000	31.833334	621.166687	1023.000000	1023.000000	2046.000000
0.840000	0.015535	9.181285	0.477139	1.990795	4.249633	2.463717	0.000000	-10.000000	-0.608333	31.033333	631.833313	1023.000000	1023.000000	2046.000000
0.860000	0.016288	9.626084	1.154147	1.207919	3.632985	3.631033	0.000000	-10.000000	-0.591667	30.799999	642.333313	1023.000000	1023.000000	2046.000000
0.880000	0.020466	12.095608	1.088369	2.665291	5.135238	3.206709	0.000000	-10.000000	-0.583333	30.766666	652.666687	1023.000000	1023.000000	2046.000000
0.900000	0.021501	12.706948	2.296438	2.380183	4.036984	3.993344	0.000000	-10.000000	-0.575000	30.616667	663.000000	1023.000000	1023.000000	2046.000000
0.920000	0.025584	15.120046	1.980624	3.151661	5.935061	4.052700	0.000000	-10.000000	-0.533333	30.133335	673.333313	1023.000000	1023.000000	2046.000000
0.940000	0.026212	15.491560	3.319902	3.264288	4.717990	4.189380	0.000000	-10.000000	-0.491667	29.283335	683.500000	1023.000000	1023.000000	2046.000000
0.960000	0.028835	17.041391	2.855633	3.203183	6.370048	4.612528	0.000000	-10.000000	-0.466667	28.500000	693.333313	1023.000000	1023.000000	2046.000000
0.980000	0.028795	17.018042	4.011515	3.611655	5.187570	4.207303	0.000000	-10.000000	-0.450000	27.683334	703.000000	1023.000000	1023.000000	2046.000000
1.000000	0.029965	17.709499	3.416016	2.992068	6.524894	4.776522	0.000000	-10.000000	-0.441667	27.166668	712.333313	1023.000000	1023.000000	2046.000000
1.020000	0.029786	17.603689	4.493563	3.488665	5.311142	4.310318	0.000000	-10.000000	-0.408333	26.333334	721.500000	1023.000000	1023.000000	2046.000000
1.040000	0.030746	18.170918	3.872144	2.753110	6.534685	5.010979	0.000000	-10.000000	-0.383333	25.400002	730.333313	1023.000000	1023.000000	2046.000000
1.060000	0.030976	18.306696	4.715852	3.723898	5.679692	4.187254	0.000000	-10.000000	-0.325000	24.033335	738.833313	1023.000000	1023.000000	2046.000000
1.080000	0.031367	18.537949	4.218572	2.601223	6.539214	5.178939	0.000000	-10.000000	-0.266667	22.366667	747.000000	1023.000000	1023.000000	2046.000000
1.100000	0.032128	18.987892	5.094032	3.841609	5.849542	4.202709	0.000000	-10.000000	-0.191667	20.650000	754.833313	1023.000000	1023.000000	2046.000000
1.120000	0.032180	19.018305	4.764252	2.557180	6.364098	5.332776	0.000000	-10.000000	-0.150000	18.650000	762.166687	1023.000000	1023.000000	2046.000000
1.140000	0.033289	19.673674	5.311415	3.946432	6.171216	4.244609	0.000000	-10.000000	-0.100000	16.549999	768.833313	1023.000000	1023.000000	2046.000000
1.160000	0.033283	19.670179	5.152463	2.683889	6.344086	5.489743	0.000000	-10.000000	-0.075000	14.800000	773.000000	1023.000000	1023.000000	2046.000000
1.180000	0.034983	20.675152	5.406086	4.211123	6.626827	4.431116	0.000000	-10.000000	-0.033333	11.866667	778.000000	1023.000000	1023.000000	2046.000000
1.200000	0.034062	20.130922	5.574040	2.875048	6.108671	5.573164	0.000000	-10.000000	0.000000	8.516667	782.166687	1023.000000	1023.000000	2046.000000
1.220000	0.035955	21.249283	5.517380	4.264925	6.832048	4.634929	0.000000	-10.000000	0.033333	3.466667	787.000000	1023.000000	1023.000000	2046.000000
1.240000	0.034951	20.656046	5.729823	3.179299	6.150818	5.596107	0.000000	-10.000000	0.050000	-0.416667	789.000000	1023.000000	1023.000000	2046.000000
1.260000	0.036246	21.421303	5.746969	4.507583	6.575718	4.591033	0.000000	-10.000000	0.066667	-4.116667	789.833313	1023.000000	1023.000000	2046.000000
1.280000	0.034996	20.682894	5.811789	3.239954	6.000813	5.630337	0.000000	-10.000000	0.083333	-7.233334	790.000000	1023.000000	1023.000000	2046.000000
1.300000	0.036197	21.392302	5.548233	4.569814	6.695008	4.579247	0.000000	-10.000000	0.108333	-10.016666	790.000000	1023.000000	1023.000000	2046.000000
1.320000	0.034098	20.151987	6.013449	3.433877	5.383647	5.321013	0.000000	-10.000000	0.125000	-12.033334	790.000000	1023.000000	1023.000000	2046.000000
1.340000	0.035779	21.145361	5.246114	4.238880	6.763031	4.897336	0.000000	-10.000000	0.141667	-13.266666	790.000000	1023.000000	1023.000000	2046.000000
1.360000	0.033687	19.909019	6.021749	3.956518	5.107959	4.822793	0.000000	-10.000000	0.175000	-14.316667	786.333313	1023.000000	1023.000000	2046.000000
1.380000	0.034493	20.385330	5.096275	3.694512	6.422729	5.171815	0.000000	-10.000000	0.191667	-15.333334	777.500000	1023.000000	1023.000000	2046.000000
1.400000	0.033468	19.779423	5.814465	4.506845	5.173166	4.284949	0.000000	-10.000000	0.225000	-16.283333	767.000000	1023.000000	1023.000000	2046.000000
1.420000	0.032910	19.449934	5.068990	3.346645	5.833652	5.200647	0.000000	-10.000000	0.233333	-16.883333	760.166687	1023.000000	1023.000000	2046.000000
1.440000	0.032318	19.099833	5.637531	4.451379	4.939981	4.070942	0.000000	-10.000000	0.266667	-17.799999	754.500000	1023.000000	1023.000000	2046.000000
1.460000	0.032010	18.918190	5.012904	3.310495	5.573033	5.021758	0.000000	-10.000000	0.300000	-18.833334	748.333313	1023.000000	1023.000000	2046.000000
1.480000	0.032155	19.003481	5.580935	4.498168	4.979949	3.944430	0.000000	-10.000000	0.350000	-20.150000	739.833313	1023.000000	1023.000000	2046.000000
1.500000	0.031571	18.658522	5.199679	3.266423	5.232089	4.960332	0.000000	-10.000000	0.383333	-20.816668	735.333313	1023.000000	1023.000000	2046.000000
1.520000	0.031904	18.855516	5.459656	4.527897	5.055947	3.812016	0.000000	-10.000000	0.416667	-21.916668	725.666687	1023.000000	1023.000000	2046.000000
1.540000	0.030366	17.946564	5.273812	3.149444	4.677849	4.845459	0.000000	-10.000000	0.433333	-22.733334	718.333313	1023.000000	1023.000000	2046.000000
1.560000	0.030681	18.132328	4.943007	4.363142	5.106272	3.719906	0.000000	-10.000000	0.466667	-23.883335	708.333313	1023.000000	1023.000000	2046.000000
1.580000	0.027651	16.342022	5.161934	3.223138	3.578280	4.378668	0.000000	-10.000000	0.483333	-24.216667	705.666687	1023.000000	1023.000000	2046.000000
1.600000	0.027687	16.362793	4.039053	3.896232	4.664958	3.762549	0.000000	-10.000000	0.500000	-24.766668	697.666687	1023.000000	1023.000000	2046.000000
1.620000	0.024016	14.193553	4.503251	3.783285	2.727983	3.179034	0.000000	-10.000000	0.500000	-24.933334	689.500000	1023.000000	1023.000000	2046.000000
1.640000	0.023082	13.641315	3.428113	2.904432	3.682780	3.625990	0.000000	-10.000000	0.500000	-25.200001	678.500000	1023.000000	1023.000000	2046.000000
1.660000	0.021151	12.500444	3.721466	3.823613	2.823406	2.131960	0.000000	-10.000000	0.500000	-25.166668	670.166687	1023.000000	1023.000000	2046.000000
1.680000	0.018307	10.819262	3.343151	2.144053	2.452844	2.879213	0.000000	-10.000000	0.500000	-24.983334	661.666687	1023.000000	1023.000000	2046.000000
1.700000	0.016986	10.038784	2.918194	3.213085	2.549579	1.357926	0.000000	-10.000000	0.508333	-24.866667	653.333313	1023.000000	1023.000000	2046.000000
1.720000	0.012624	7.460716	2.659416	1.879875	1.197295	1.724131	0.000000	-10.000000	0.516667	-24.533333	645.000000	1023.000000	1023.000000	2046.000000
1.740000	0.011001	6.501585	1.620026	2.534584	1.769047	0.577928	0.000000	-10.000000	0.533333	-24.650000	637.000000	1023.000000	1023.000000	2046.000000
1.760000	0.006970	4.119071	1.826247	1.616659	-0.011007	0.687172	0.000000	-10.000000	0.533333	-24.983334	628.666687	1023.000000	1023.000000	2046.000000
1.780000	0.006989	4.130436	0.701969	1.722773	1.198486	0.507207	0.000000	-10.000000	0.550000	-25.816668	620.166687	1023.000000	1023.000000	2046.000000
1.800000	0.004354	2.573380	1.260391	2.073371	-0.435861	-0.324521	0.000000	-10.000000	0.575000	-26.550001	611.500000	1023.000000	1023.000000	2046.000000
1.820000	0.003887	2.297099	0.270767	1.135719	0.492922	0.397691	0.000000	-10.000000	0.608333	-26.900002	605.833313	1023.000000	1023.000000	2046.000000
1.840000	0.002474	1.462410	0.711151	2.102615	-0.596153	-0.755203	0.000000	-10.000000	0.616667	-27.033335	596.833313	1023.000000	1023.000000	2046.000000
1.860000	0.001884	1.113157	-0.040782	1.047982	-0.071429	0.177385	0.000000	-10.000000	0.608333	-26.983334	587.666687	1023.000000	1023.000000	2046.000000
1.880000	0.000743	0.438930	0.261568	2.037813	-0.809374	-1.051077	0.000000	-10.000000	0.600000	-26.933332	578.500000	1023.000000	1023.000000	2046.000000
1.900000	-0.000334	-0.197624	-0.258447	0.707039	-0.681709	0.035493	0.000000	-10.000000	0.600000	-26.733334	572.500000	1023.000000	1023.000000	2046.000000
1.920000	-0.000215	-0.127202	-0.368996	1.931855	-0.563649	-1.126411	0.000000	-10.000000	0.566667	-26.216667	563.666687	1023.000000	1023.000000	2046.000000
1.940000	-0.002396	-1.415915	-0.195361	0.495885	-1.483179	-0.233260	0.000000	-10.000000	0.541667	-25.516666	552.166687	1023.000000	1023.000000	2046.000000
1.960000	-0.001685	-0.995673	-0.717893	1.368956	-0.575328	-1.071409	0.000000	-10.000000	0.516667	-24.983334	543.666687	1023.000000	1023.000000	2046.000000
1.980000	-0.003376	-1.995336	-0.040866	0.320305	-1.865298	-0.409477	0.000000	-10.000000	0.533333	-24.783335	538.166687	1023.000000	1023.000000	2046.000000
2.000000	-0.001758	-1.039230	-0.707172	1.010144	-0.554858	-0.787344	0.000000	-10.000000	0.533333	-25.016666	532.500000	1023.000000	1023.000000	2046.000000
2.020000	-0.003083	-1.821960	0.055833	0.688420	-2.006505	-0.559708	0.000000	-10.000000	0.533333	-25.049999	524.166687	1023.000000	1023.000000	2046.000000
2.040000	-0.001515	-0.895279	-0.732336	1.064429	-0.582189	-0.645184	0.000000	-10.000000	0.516667	-24.850000	513.000000	1023.000000	1023.000000	2046.000000
2.060000	-0.003050	-1.802815	0.073395	0.810832	-2.038034	-0.649008	0.000000	-10.000000	0.508333	-24.366667	502.000000	1023.000000	1023.000000	2046.000000
2.080000	-0.001951	-1.153213	-0.793285	0.826072	-0.641702	-0.544298	0.000000	-10.000000	0.508333	-24.266666	491.000000	1023.000000	1023.000000	2046.000000
2.100000	-0.004227	-2.497942	0.007326	0.563972	-2.239851	-0.829390	0.000000	-10.000000	0.516667	-24.416668	485.666656	1023.000000	1023.000000	2046.000000
2.120000	-0.004006	-2.367701	-0.887121	0.296438	-0.984221	-0.792796	0.000000	-10.000000	0.516667	-24.666668	480.333344	1023.000000	1023.000000	2046.000000
2.140000	-0.006558	-3.875720	-0.106037	0.058155	-2.616673	-1.211164	0.000000	-10.000000	0.508333	-24.533335	472.166656	1023.000000	1023.000000	2046.000000
2.160000	-0.006651	-3.930822	-1.080660	-0.501621	-1.332899	-1.015643	0.000000	-10.000000	0.500000	-24.250000	461.166656	1023.000000	1023.000000	2046.000000
2.180000	-0.009090	-5.371955	-0.337209	-0.400483	-2.957923	-1.676339	0.000000	-10.000000	0.500000	-23.900000	452.833344	1023.000000	1023.000000	2046.000000
2.200000	-0.009306	-5.499969	-1.345327	-1.137011	-1.811562	-1.206068	0.000000	-10.000000	0.483333	-23.616667	447.500000	1023.000000	1023.000000	2046.000000
2.220000	-0.011174	-6.603891	-0.688720	-0.632082	-3.222636	-2.060453	0.000000	-10.000000	0.458333	-23.333334	442.500000	1023.000000	1023.000000	2046.000000
2.240000	-0.011722	-6.927763	-1.516087	-1.718880	-2.448550	-1.244247	0.000000	-10.000000	0.425000	-23.116667	434.833344	1023.000000	1023.000000	2046.000000
2.260000	-0.012743	-7.531109	-1.094309	-0.785994	-3.305877	-2.344930	0.000000	-10.000000	0.408333	-22.983334	427.000000	1023.000000	1023.000000	2046.000000
2.280000	-0.013435	-7.939851	-1.737037	-2.017775	-2.865317	-1.319723	0.000000	-10.000000	0.400000	-22.916668	419.333344	1023.000000	1023.000000	2046.000000
2.300000	-0.014322	-8.464168	-1.383591	-1.030907	-3.515131	-2.534539	0.000000	-10.000000	0.408333	-22.750000	411.666656	1023.000000	1023.000000	2046.000000
2.320000	-0.014900	-8.805929	-1.845408	-2.265284	-3.252727	-1.442510	0.000000	-10.000000	0.416667	-22.566668	401.666656	1023.000000	1023.000000	2046.000000
2.340000	-0.015156	-8.957425	-1.577573	-1.194268	-3.606504	-2.579080	0.000000	-10.000000	0.408333	-22.383333	391.500000	1023.000000	1023.000000	2046.000000
2.360000	-0.015650	-9.249102	-2.007982	-2.364313	-3.382235	-1.494572	0.000000	-10.000000	0.391667	-22.233334	384.000000	1023.000000	1023.000000	2046.000000
2.380000	-0.015889	-9.390318	-1.809322	-1.246424	-3.679867	-2.654705	0.000000	-10.000000	0.375000	-22.200001	379.000000	1023.000000	1023.000000	2046.000000
2.400000	-0.016738	-9.892058	-2.181376	-2.469530	-3.604810	-1.636342	0.000000	-10.000000	0.383333	-21.966667	374.166656	1023.000000	1023.000000	2046.000000
2.420000	-0.016727	-9.885394	-2.090136	-1.321011	-3.722907	-2.751340	0.000000	-10.000000	0.391667	-21.816668	366.833344	1023.000000	1023.000000	2046.000000
2.440000	-0.017798	-10.518851	-2.246322	-2.607541	-3.968820	-1.696168	0.000000	-10.000000	0.400000	-21.533335	359.500000	1023.000000	1023.000000	2046.000000
2.460000	-0.017414	-10.291741	-2.364847	-1.446923	-3.723942	-2.756030	0.000000	-10.000000	0.400000	-21.316668	352.166656	1023.000000	1023.000000	2046.000000
2.480000	-0.018720	-11.063615	-2.335930	-2.667064	-4.207045	-1.853576	0.000000	-10.000000	0.400000	-21.166668	345.000000	1023.000000	1023.000000	2046.000000
2.500000	-0.018490	-10.927794	-2.474004	-1.638487	-3.975399	-2.839903	0.000000	-10.000000	0.391667	-21.000000	338.000000	1023.000000	1023.000000	2046.000000
2.520000	-0.018979	-11.216805	-2.655747	-2.689177	-4.038810	-1.833071	0.000000	-10.000000	0.375000	-20.900000	331.000000	1023.000000	1023.000000	2046.000000
2.540000	-0.019225	-11.361698	-2.487606	-1.664281	-4.280566	-2.929246	0.000000	-10.000000	0.358333	-20.433334	324.000000	1023.000000	1023.000000	2046.000000
2.560000	-0.019565	-11.563095	-2.836016	-2.814935	-4.084986	-1.827158	0.000000	-10.000000	0.350000	-20.083334	317.166656	1023.000000	1023.000000	2046.000000
2.580000	-0.019793	-11.697807	-2.637328	-1.725814	-4.371470	-2.963195	0.000000	-10.000000	0.341667	-19.700001	310.500000	1023.000000	1023.000000	2046.000000
2.600000	-0.020294	-11.994024	-2.853079	-2.889034	-4.360024	-1.891888	0.000000	-10.000000	0.341667	-19.500000	304.000000	1023.000000	1023.000000	2046.000000
2.620000	-0.020347	-12.024841	-2.715188	-1.790645	-4.515765	-3.003243	0.000000	-10.000000	0.325000	-19.266666	297.500000	1023.000000	1023.000000	2046.000000
2.640000	-0.020412	-12.063759	-3.185021	-2.837345	-4.112812	-1.928581	0.000000	-10.000000	0.300000	-19.050001	291.000000	1023.000000	1023.000000	2046.000000
2.660000	-0.021120	-12.482116	-2.717486	-1.967542	-4.797949	-2.999138	0.000000	-10.000000	0.266667	-18.783335	284.666656	1023.000000	1023.000000	2046.000000
2.680000	-0.020626	-12.189686	-3.184823	-2.946604	-4.168646	-1.889614	0.000000	-10.000000	0.283333	-18.516666	278.500000	1023.000000	1023.000000	2046.000000
2.700000	-0.021054	-12.443071	-2.781604	-1.938942	-4.744961	-2.977563	0.000000	-10.000000	0.300000	-18.316668	272.500000	1023.000000	1023.000000	2046.000000
2.720000	-0.021136	-12.491433	-3.290846	-3.000908	-4.216042	-1.983638	0.000000	-10.000000	0.300000	-18.250000	266.166656	1023.000000	1023.000000	2046.000000
2.740000	-0.022304	-13.181448	-2.873744	-2.131166	-5.015375	-3.161164	0.000000	-10.000000	0.266667	-18.133333	259.833344	1023.000000	1023.000000	2046.000000
2.760000	-0.022243	-13.145617	-3.621127	-3.203877	-4.165559	-2.155053	0.000000	-10.000000	0.241667	-17.916668	253.500000	1023.000000	1023.000000	2046.000000
2.780000	-0.023195	-13.708468	-3.036692	-2.387002	-5.164347	-3.120429	0.000000	-10.000000	0.225000	-17.250000	247.666672	1023.000000	1023.000000	2046.000000
2.800000	-0.023393	-13.825127	-3.824251	-3.279715	-4.560059	-2.161101	0.000000	-10.000000	0.208333	-16.616667	242.000000	1023.000000	1023.000000	2046.000000
2.820000	-0.025194	-14.889839	-3.699567	-2.368796	-5.407452	-3.414024	0.000000	-10.000000	0.200000	-15.950000	236.666672	1023.000000	1023.000000	2046.000000
2.840000	-0.026044	-15.391973	-4.270831	-3.471611	-5.118160	-2.531371	0.000000	-10.000000	0.200000	-15.599999	231.333328	1023.000000	1023.000000	2046.000000
2.860000	-0.027341	-16.158331	-4.246505	-2.628802	-5.395213	-3.887812	0.000000	-10.000000	0.200000	-15.400000	226.166672	1023.000000	1023.000000	2046.000000
2.880000	-0.029133	-17.217876	-4.579039	-3.990324	-5.559350	-3.089163	0.000000	-10.000000	0.191667	-15.033334	220.833328	1023.000000	1023.000000	2046.000000
2.900000	-0.030480	-18.013727	-4.917061	-3.078172	-5.591729	-4.426765	0.000000	-10.000000	0.183333	-14.500000	215.833328	1023.000000	1023.000000	2046.000000
2.920000	-0.033281	-19.669214	-5.174156	-4.293088	-6.373124	-3.828847	0.000000	-10.000000	0.158333	-13.500000	211.000000	1023.000000	1023.000000	2046.000000
2.940000	-0.034863	-20.603844	-6.070621	-3.503302	-6.014158	-5.015762	0.000000	-10.000000	0.141667	-12.516667	206.500000	1023.000000	1023.000000	2046.000000
2.960000	-0.038349	-22.664326	-5.932992	-4.479988	-7.483332	-4.768013	0.000000	-10.000000	0.133333	-11.983334	202.166672	1023.000000	1023.000000	2046.000000
2.980000	-0.038386	-22.686090	-6.977342	-4.042959	-6.448738	-5.217052	0.000000	-10.000000	0.141667	-12.333334	198.000000	1023.000000	1023.000000	2046.000000
3.000000	-0.040805	-24.115742	-6.459657	-4.354971	-7.943645	-5.357467	0.000000	-10.000000	0.166667	-13.516666	194.000000	1023.000000	1023.000000	2046.000000
3.020000	-0.040064	-23.677788	-7.460576	-4.325470	-6.639080	-5.252663	0.000000	-10.000000	0.191667	-14.683333	189.500000	1023.000000	1023.000000	2046.000000
3.040000	-0.041885	-24.753929	-6.743308	-4.185248	-8.123631	-5.701742	0.000000	-10.000000	0.216667	-15.283334	184.666672	1023.000000	1023.000000	2046.000000
3.060000	-0.041094	-24.286451	-7.626595	-4.608685	-6.903942	-5.147231	0.000000	-10.000000	0.225000	-15.500000	179.500000	1023.000000	1023.000000	2046.000000
3.080000	-0.042595	-25.173897	-7.001563	-4.029605	-8.142093	-6.000637	0.000000	-10.000000	0.233333	-15.483334	174.500000	1023.000000	1023.000000	2046.000000
3.100000	-0.041829	-24.720909	-7.780381	-4.756343	-7.083200	-5.100986	0.000000	-10.000000	0.225000	-15.433333	169.333328	1023.000000	1023.000000	2046.000000
3.120000	-0.043180	-25.519581	-7.214736	-4.008063	-8.183913	-6.112868	0.000000	-10.000000	0.216667	-15.200000	164.166672	1023.000000	1023.000000	2046.000000
3.140000	-0.042565	-25.155972	-7.846407	-4.933128	-7.277253	-5.099183	0.000000	-10.000000	0.200000	-14.833334	159.000000	1023.000000	1023.000000	2046.000000
3.160000	-0.043173	-25.515310	-7.364173	-3.992569	-7.988210	-6.170359	0.000000	-10.000000	0.200000	-14.516667	154.000000	1023.000000	1023.000000	2046.000000
3.180000	-0.042671	-25.218361	-7.338034	-5.116558	-7.801625	-4.962144	0.000000	-10.000000	0.200000	-14.283334	149.166672	1023.000000	1023.000000	2046.000000
3.200000	-0.041456	-24.500208	-7.382613	-3.882389	-7.347974	-5.887232	0.000000	-10.000000	0.216667	-14.483334	144.333328	1023.000000	1023.000000	2046.000000
3.220000	-0.041600	-24.585354	-6.814258	-4.725802	-8.020172	-5.025121	0.000000	-10.000000	0.216667	-14.833333	139.500000	1023.000000	1023.000000	2046.000000
3.240000	-0.039853	-23.552902	-7.379206	-3.986634	-6.755942	-5.431121	0.000000	-10.000000	0.216667	-15.066667	134.500000	1023.000000	1023.000000	2046.000000
3.260000	-0.041469	-24.508455	-6.444818	-4.380868	-8.167444	-5.515326	0.000000	-10.000000	0.200000	-14.800000	129.500000	1023.000000	1023.000000	2046.000000
3.280000	-0.040066	-23.678787	-7.118628	-4.882701	-6.864384	-4.813074	0.000000	-10.000000	0.200000	-14.516667	124.666664	1023.000000	1023.000000	2046.000000
3.300000	-0.040992	-24.226364	-6.638154	-4.213312	-7.591724	-5.783175	0.000000	-10.000000	0.200000	-14.300000	119.833336	1023.000000	1023.000000	2046.000000
3.320000	-0.041102	-24.291050	-6.861492	-5.400507	-7.264862	-4.764188	0.000000	-10.000000	0.200000	-14.533334	115.000000	1023.000000	1023.000000	2046.000000
3.340000	-0.041631	-24.603952	-6.858882	-4.526957	-7.269768	-5.948344	0.000000	-10.000000	0.200000	-14.483334	110.000000	1023.000000	1023.000000	2046.000000
3.360000	-0.043069	-25.454063	-6.604353	-5.841844	-7.869151	-5.138716	0.000000	-10.000000	0.191667	-14.400001	105.166664	1023.000000	1023.000000	2046.000000
3.380000	-0.043092	-25.467325	-7.106689	-5.158610	-7.169510	-6.032516	0.000000	-10.000000	0.183333	-13.933333	100.500000	1023.000000	1023.000000	2046.000000
3.400000	-0.045210	-26.719244	-6.590026	-6.175619	-8.331629	-5.621969	0.000000	-10.000000	0.166667	-13.333333	95.833336	1023.000000	1023.000000	2046.000000
3.420000	-0.044533	-26.319201	-7.445834	-5.818926	-7.126825	-5.927616	0.000000	-10.000000	0.150000	-12.583333	91.333336	1023.000000	1023.000000	2046.000000
3.440000	-0.046754	-27.631693	-6.654874	-6.128531	-8.679385	-6.168904	0.000000	-10.000000	0.125000	-11.816667	87.000000	1023.000000	1023.000000	2046.000000
3.460000	-0.045597	-26.948063	-7.577213	-6.480648	-7.285809	-5.604393	0.000000	-10.000000	0.108333	-11.433333	83.000000	1023.000000	1023.000000	2046.000000
3.480000	-0.047218	-27.905836	-6.891066	-5.937825	-8.575873	-6.501072	0.000000	-10.000000	0.108333	-11.433333	79.333336	1023.000000	1023.000000	2046.000000
3.500000	-0.046572	-27.524096	-7.546136	-6.773540	-7.648957	-5.555462	0.000000	-10.000000	0.108333	-11.633333	75.666664	1023.000000	1023.000000	2046.000000
3.520000	-0.047513	-28.080263	-7.175675	-6.002101	-8.290736	-6.611751	0.000000	-10.000000	0.125000	-11.716667	72.000000	1023.000000	1023.000000	2046.000000
3.540000	-0.047276	-27.940311	-7.311073	-7.048487	-8.112431	-5.468321	0.000000	-10.000000	0.116667	-11.750000	68.000000	1023.000000	1023.000000	2046.000000
3.560000	-0.046998	-27.775599	-7.464547	-6.031286	-7.821148	-6.458617	0.000000	-10.000000	0.125000	-11.700001	64.000000	1023.000000	1023.000000	2046.000000
3.580000	-0.047992	-28.363420	-7.054240	-7.003843	-8.591884	-5.713453	0.000000	-10.000000	0.108333	-11.666667	60.000000	1023.000000	1023.000000	2046.000000
3.600000	-0.046658	-27.574718	-7.770257	-6.349968	-7.364964	-6.089529	0.000000	-10.000000	0.108333	-11.616667	56.000000	1023.000000	1023.000000	2046.000000
3.620000	-0.048337	-28.566959	-6.889978	-6.726927	-8.859415	-6.090639	0.000000	-10.000000	0.100000	-11.583333	52.000000	1023.000000	1023.000000	2046.000000
3.640000	-0.046472	-27.464931	-7.819463	-6.770141	-7.246567	-5.628761	0.000000	-10.000000	0.100000	-11.566667	48.000000	1023.000000	1023.000000	2046.000000
3.660000	-0.047851	-28.279781	-7.077432	-6.247055	-8.496170	-6.459124	0.000000	-10.000000	0.100000	-11.500000	44.166668	1023.000000	1023.000000	2046.000000
3.680000	-0.046889	-27.711382	-7.607333	-7.032663	-7.620497	-5.450889	0.000000	-10.000000	0.100000	-11.466667	40.500000	1023.000000	1023.000000	2046.000000
3.700000	-0.047569	-28.113541	-7.302647	-6.179544	-8.125761	-6.505588	0.000000	-10.000000	0.100000	-11.316667	36.833332	1023.000000	1023.000000	2046.000000
3.720000	-0.046948	-27.746477	-7.514894	-7.057416	-7.768552	-5.405614	0.000000	-10.000000	0.100000	-11.016667	33.000000	1023.000000	1023.000000	2046.000000
3.740000	-0.047126	-27.851580	-7.454817	-6.091135	-7.866282	-6.439345	0.000000	-10.000000	0.100000	-10.733334	29.166666	1023.000000	1023.000000	2046.000000
3.760000	-0.047526	-28.087624	-7.220020	-7.127796	-8.254642	-5.485167	0.000000	-10.000000	0.100000	-10.550000	25.500000	1023.000000	1023.000000	2046.000000
3.780000	-0.046729	-27.616772	-7.631018	-6.250981	-7.543073	-6.191701	0.000000	-10.000000	0.100000	-10.333333	22.000000	1023.000000	1023.000000	2046.000000
3.800000	-0.047588	-28.124361	-7.158231	-7.010956	-8.371155	-5.584020	0.000000	-10.000000	0.100000	-10.050000	18.500000	1023.000000	1023.000000	2046.000000
3.820000	-0.046651	-27.570461	-7.795066	-6.268512	-7.402268	-6.104615	0.000000	-10.000000	0.100000	-9.700000	15.166667	1023.000000	1023.000000	2046.000000
3.840000	-0.047628	-28.148045	-7.111110	-6.887976	-8.475379	-5.673580	0.000000	-10.000000	0.091667	-9.500000	12.000000	1023.000000	1023.000000	2046.000000
3.860000	-0.046416	-27.431744	-7.893419	-6.367535	-7.272039	-5.898751	0.000000	-10.000000	0.091667	-9.350000	8.833333	1023.000000	1023.000000	2046.000000
3.880000	-0.047680	-28.179083	-7.055707	-6.754597	-8.585480	-5.783299	0.000000	-10.000000	0.091667	-9.083334	5.666667	1023.000000	1023.000000	2046.000000
3.900000	-0.046284	-27.353559	-7.949490	-6.471919	-7.191214	-5.740936	0.000000	-10.000000	0.100000	-8.633333	2.666667	1023.000000	1023.000000	2046.000000
3.920000	-0.047499	-28.072023	-7.030984	-6.598448	-8.531983	-5.910608	0.000000	-10.000000	0.091667	-8.066667	0.166667	1023.000000	1023.000000	2046.000000
3.940000	-0.045836	-27.089090	-7.913139	-6.614047	-7.071455	-5.490449	0.000000	-10.000000	0.083333	-7.616667	-2.166667	1023.000000	1023.000000	2046.000000
3.960000	-0.047383	-28.003645	-7.048241	-6.375566	-8.498987	-6.080851	0.000000	-10.000000	0.066667	-7.233334	-4.500000	1023.000000	1023.000000	2046.000000
3.980000	-0.046348	-27.391504	-7.860497	-6.939058	-7.274996	-5.316952	0.000000	-10.000000	0.058333	-6.983334	-7.000000	1023.000000	1023.000000	2046.000000
4.000000	-0.048392	-28.599686	-7.136951	-6.501411	-8.598986	-6.362338	0.000000	-10.000000	0.050000	-6.616667	-9.333333	1023.000000	1023.000000	2046.000000
4.020000	-0.047405	-28.016645	-7.930473	-7.209050	-7.435425	-5.441697	0.000000	-10.000000	0.050000	-6.250000	-11.500000	1023.000000	1023.000000	2046.000000
4.040000	-0.048783	-28.830488	-7.338990	-6.610470	-8.434560	-6.446470	0.000000	-10.000000	0.050000	-5.766667	-13.500000	1023.000000	1023.000000	2046.000000
4.060000	-0.047834	-28.269663	-7.904121	-7.332807	-7.631746	-5.400990	0.000000	-10.000000	0.050000	-5.333333	-15.500000	1023.000000	1023.000000	2046.000000
4.080000	-0.049130	-29.035553	-7.681961	-6.388608	-8.405577	-6.559407	0.000000	-10.000000	0.050000	-4.883333	-17.333334	1023.000000	1023.000000	2046.000000
4.100000	-0.048927	-28.915972	-8.047699	-7.222761	-8.091004	-5.554508	0.000000	-10.000000	0.041667	-4.300000	-19.000000	1023.000000	1023.000000	2046.000000
4.120000	-0.050132	-29.628222	-8.281577	-6.413453	-8.135381	-6.797811	0.000000	-10.000000	0.041667	-3.850000	-20.333334	1023.000000	1023.000000	2046.000000
4.140000	-0.051109	-30.205334	-8.098783	-7.523789	-8.573794	-6.008967	0.000000	-10.000000	0.041667	-3.250000	-21.666666	1023.000000	1023.000000	2046.000000
4.160000	-0.052100	-30.790817	-8.795299	-6.829358	-8.149533	-7.016628	0.000000	-10.000000	0.041667	-2.050000	-22.500000	1023.000000	1023.000000	2046.000000
4.180000	-0.054527	-32.225750	-8.559117	-7.637204	-9.279560	-6.749871	0.000000	-10.000000	0.025000	-0.600000	-23.000000	1023.000000	1023.000000	2046.000000
4.200000	-0.055941	-33.060875	-9.784638	-7.251430	-8.558538	-7.466268	0.000000	-10.000000	0.016667	1.066667	-23.000000	1023.000000	1023.000000	2046.000000
4.220000	-0.058962	-34.846760	-9.372711	-7.579839	-10.183539	-7.710672	0.000000	-10.000000	0.025000	1.900000	-23.000000	1023.000000	1023.000000	2046.000000
4.240000	-0.058738	-34.714218	-10.633885	-7.685900	-8.912826	-7.481605	0.000000	-10.000000	0.041667	1.666667	-23.000000	1023.000000	1023.000000	2046.000000
4.260000	-0.060900	-35.991928	-9.998726	-7.378959	-10.357543	-8.256701	0.000000	-10.000000	0.050000	0.100000	-23.000000	1023.000000	1023.000000	2046.000000
4.280000	-0.059824	-35.355721	-10.857893	-7.903645	-9.236737	-7.357445	0.000000	-10.000000	0.050000	-1.666667	-23.333334	1023.000000	1023.000000	2046.000000
4.300000	-0.061272	-36.211613	-10.319896	-7.133337	-10.258080	-8.500298	0.000000	-10.000000	0.050000	-3.083333	-24.000000	1023.000000	1023.000000	2046.000000
4.320000	-0.060488	-35.748257	-10.887285	-7.972083	-9.497815	-7.391074	0.000000	-10.000000	0.050000	-3.883333	-25.166666	1023.000000	1023.000000	2046.000000
4.340000	-0.061702	-36.465679	-10.648954	-7.134769	-10.100039	-8.581919	0.000000	-10.000000	0.050000	-4.383334	-26.500000	1023.000000	1023.000000	2046.000000
4.360000	-0.060747	-35.901325	-10.938601	-7.869219	-9.652099	-7.441410	0.000000	-10.000000	0.050000	-4.216667	-28.000000	1023.000000	1023.000000	2046.000000
4.380000	-0.061411	-36.293674	-10.860425	-7.028598	-9.900319	-8.504333	0.000000	-10.000000	0.050000	-3.516667	-29.333334	1023.000000	1023.000000	2046.000000
4.400000	-0.060913	-35.999855	-10.758818	-7.874867	-9.940598	-7.425572	0.000000	-10.000000	0.050000	-2.566667	-30.333334	1023.000000	1023.000000	2046.000000
4.420000	-0.060650	-35.844082	-11.059583	-7.021544	-9.482150	-8.280804	0.000000	-10.000000	0.041667	-1.350000	-30.833334	1023.000000	1023.000000	2046.000000
4.440000	-0.060673	-35.857952	-10.188838	-7.790044	-10.388140	-7.490932	0.000000	-10.000000	0.041667	-0.483333	-31.000000	1023.000000	1023.000000	2046.000000
4.460000	-0.058614	-34.641048	-10.873528	-7.142517	-9.000434	-7.624570	0.000000	-10.000000	0.033333	0.000000	-31.000000	1023.000000	1023.000000	2046.000000
4.480000	-0.058848	-34.779308	-9.688466	-7.020685	-10.322413	-7.747746	0.000000	-10.000000	0.033333	0.000000	-31.000000	1023.000000	1023.000000	2046.000000
4.500000	-0.056369	-33.314037	-10.296429	-7.342863	-8.835847	-6.838897	0.000000	-10.000000	0.025000	0.850000	-31.000000	1023.000000	1023.000000	2046.000000
4.520000	-0.056428	-33.348743	-9.747934	-6.501252	-9.347834	-7.751724	0.000000	-10.000000	0.000000	2.466667	-31.000000	1023.000000	1023.000000	2046.000000
4.540000	-0.055260	-32.658882	-9.428703	-7.502355	-9.209248	-6.518579	0.000000	-10.000000	-0.008333	5.266667	-31.000000	1023.000000	1023.000000	2046.000000
4.560000	-0.054200	-32.031960	-9.891395	-6.745461	-8.197940	-7.197164	0.000000	-10.000000	-0.041667	8.133333	-31.000000	1023.000000	1023.000000	2046.000000
4.580000	-0.054826	-32.402214	-8.734288	-7.230829	-9.461534	-6.975563	0.000000	-10.000000	-0.066667	10.883334	-31.000000	1023.000000	1023.000000	2046.000000
4.600000	-0.052660	-31.121794	-9.546497	-7.468661	-7.783038	-6.323597	0.000000	-10.000000	-0.125000	13.300000	-31.000000	1023.000000	1023.000000	2046.000000
4.620000	-0.053650	-31.706860	-8.687857	-6.919549	-8.815690	-7.283764	0.000000	-10.000000	-0.175000	15.483334	-31.000000	1023.000000	1023.000000	2046.000000
4.640000	-0.052166	-30.830210	-8.885385	-7.871068	-8.056842	-6.016914	0.000000	-10.000000	-0.300000	19.916668	-6.500000	1023.000000	1023.000000	2046.000000
4.660000	-0.052278	-30.896090	-8.937425	-7.015157	-7.862296	-7.081212	0.000000	-10.000000	-0.408333	23.500000	18.000000	1023.000000	1023.000000	2046.000000
4.680000	-0.051980	-30.720432	-8.272399	-7.858969	-8.380858	-6.208207	0.000000	-10.000000	-0.500000	26.400000	42.500000	1023.000000	1023.000000	2046.000000
4.700000	-0.050165	-29.647390	-9.000643	-7.302557	-6.933490	-6.410700	0.000000	-10.000000	-0.508333	26.383333	45.333332	1023.000000	1023.000000	2046.000000
4.720000	-0.050721	-29.976223	-7.773440	-7.563026	-8.288589	-6.351167	0.000000	-10.000000	-0.516667	26.366667	48.166668	1023.000000	1023.000000	2046.000000
4.740000	-0.047962	-28.345469	-8.690540	-7.612217	-6.391459	-5.651252	0.000000	-10.000000	-0.516667	26.933334	54.000000	1023.000000	1023.000000	2046.000000
4.760000	-0.048432	-28.623495	-7.597752	-7.095832	-7.530462	-6.399449	0.000000	-10.000000	-0.525000	27.783333	60.000000	1023.000000	1023.000000	2046.000000
4.780000	-0.045549	-26.919371	-7.995655	-7.718573	-6.188961	-5.016182	0.000000	-10.000000	-0.541667	28.866667	69.166664	1023.000000	1023.000000	2046.000000
4.800000	-0.045254	-26.745127	-7.486268	-6.701669	-6.467718	-6.089473	0.000000	-10.000000	-0.591667	29.516666	78.666664	1023.000000	1023.000000	2046.000000
4.820000	-0.043125	-25.486994	-7.039134	-7.462415	-6.268742	-4.716704	0.000000	-10.000000	-0.616667	30.283335	88.500000	1023.000000	1023.000000	2046.000000
4.840000	-0.040819	-24.124319	-7.530873	-6.469689	-4.939420	-5.184336	0.000000	-10.000000	-0.641667	30.950001	98.500000	1023.000000	1023.000000	2046.000000
4.860000	-0.040392	-23.871948	-6.182262	-6.647908	-6.156973	-4.884805	0.000000	-10.000000	-0.658333	31.833334	108.500000	1023.000000	1023.000000	2046.000000
4.880000	-0.036826	-21.764149	-6.954091	-6.612082	-4.242170	-3.955806	0.000000	-10.000000	-0.683333	32.383335	118.833336	1023.000000	1023.000000	2046.000000
4.900000	-0.036651	-21.660944	-5.762473	-5.830905	-5.322968	-4.744597	0.000000	-10.000000	-0.725000	33.166668	129.500000	1023.000000	1023.000000	2046.000000
4.920000	-0.033150	-19.591867	-6.338525	-6.274096	-3.716869	-3.262378	0.000000	-10.000000	-0.741667	33.650002	140.500000	1023.000000	1023.000000	2046.000000
4.940000	-0.032687	-19.317850	-5.230604	-5.344808	-4.611552	-4.130887	0.000000	-10.000000	-0.766667	34.216667	151.666672	1023.000000	1023.000000	2046.000000
4.960000	-0.029421	-17.387901	-5.773847	-5.821723	-3.092519	-2.699812	0.000000	-10.000000	-0.775000	34.433334	163.000000	1023.000000	1023.000000	2046.000000
4.980000	-0.028988	-17.131826	-4.765352	-4.796333	-3.889441	-3.680699	0.000000	-10.000000	-0.783333	34.583336	174.500000	1023.000000	1023.000000	2046.000000
5.000000	-0.025642	-15.154552	-5.133386	-5.393064	-2.554440	-2.073662	0.000000	-10.000000	-0.800000	34.883335	186.000000	1023.000000	1023.000000	2046.000000
5.020000	-0.025087	-14.826637	-4.437466	-4.273383	-2.981380	-3.134409	0.000000	-10.000000	-0.816667	35.100002	197.500000	1023.000000	1023.000000	2046.000000
5.040000	-0.022210	-13.126132	-4.351676	-4.945953	-2.251386	-1.577118	0.000000	-10.000000	-0.841667	35.600002	209.166672	1023.000000	1023.000000	2046.000000
5.060000	-0.021073	-12.454060	-4.216573	-3.864556	-1.906301	-2.466630	0.000000	-10.000000	-0.866667	35.850002	221.000000	1023.000000	1023.000000	2046.000000
5.080000	-0.019235	-11.367662	-3.392994	-4.453156	-2.208847	-1.312666	0.000000	-10.000000	-0.866667	36.200001	233.000000	1023.000000	1023.000000	2046.000000
5.100000	-0.016932	-10.006997	-4.002055	-3.639747	-0.775521	-1.589674	0.000000	-10.000000	-0.891667	36.283333	245.000000	1023.000000	1023.000000	2046.000000
5.120000	-0.016527	-9.767564	-2.642833	-3.684824	-2.023028	-1.416879	0.000000	-10.000000	-0.875000	36.483334	257.000000	1023.000000	1023.000000	2046.000000
5.140000	-0.013252	-7.831668	-3.551273	-3.668971	-0.111824	-0.499600	0.000000	-10.000000	-0.883333	36.700001	269.166656	1023.000000	1023.000000	2046.000000
5.160000	-0.013217	-7.811438	-2.496004	-2.826721	-1.073125	-1.415588	0.000000	-10.000000	-0.875000	37.000000	281.500000	1023.000000	1023.000000	2046.000000
5.180000	-0.010357	-6.120866	-2.549613	-3.461306	-0.262149	0.152201	0.000000	-10.000000	-0.891667	37.250000	293.833344	1023.000000	1023.000000	2046.000000
5.200000	-0.009935	-5.871491	-2.505357	-2.370991	-0.107111	-0.888032	0.000000	-10.000000	-0.908333	37.433334	306.333344	1023.000000	1023.000000	2046.000000
5.220000	-0.009030	-5.336459	-1.840184	-3.019051	-0.607971	0.130747	0.000000	-10.000000	-0.925000	37.633335	318.666656	1023.000000	1023.000000	2046.000000
5.240000	-0.007765	-4.589348	-2.628525	-2.477056	0.720400	-0.204168	0.000000	-10.000000	-0.941667	37.700001	331.333344	1023.000000	1023.000000	2046.000000
5.260000	-0.008119	-4.798387	-1.299405	-2.541151	-0.691082	-0.266749	0.000000	-10.000000	-0.950000	37.733334	343.666656	1023.000000	1023.000000	2046.000000
5.280000	-0.005564	-3.288441	-2.248066	-2.703993	1.150711	0.512908	0.000000	-10.000000	-0.950000	37.883335	356.333344	1023.000000	1023.000000	2046.000000
5.300000	-0.005148	-3.042698	-0.957547	-1.982928	0.103491	-0.205715	0.000000	-10.000000	-0.933333	37.933334	368.833344	1023.000000	1023.000000	2046.000000
5.320000	-0.001933	-1.142531	-1.362181	-2.480015	1.366245	1.333420	0.000000	-10.000000	-0.933333	38.000000	381.500000	1023.000000	1023.000000	2046.000000
5.340000	-0.001448	-0.855809	-0.832122	-1.183461	0.997688	0.162086	0.000000	-10.000000	-0.941667	38.033333	394.166656	1023.000000	1023.000000	2046.000000
5.360000	0.000597	0.352909	-0.853934	-1.805424	1.489544	1.522722	0.000000	-10.000000	-0.958333	37.983334	406.833344	1023.000000	1023.000000	2046.000000
5.380000	0.000652	0.385282	-1.008529	-0.746444	1.833113	0.307142	0.000000	-10.000000	-0.966667	38.100002	419.500000	1023.000000	1023.000000	2046.000000
5.400000	0.000496	0.292935	-0.326402	-1.483458	1.056915	1.045880	0.000000	-10.000000	-0.958333	38.266666	432.166656	1023.000000	1023.000000	2046.000000
5.420000	0.000246	0.145334	-1.488146	-1.147643	2.211986	0.569138	0.000000	-10.000000	-0.950000	38.500000	445.000000	1023.000000	1023.000000	2046.000000
5.440000	-0.001729	-1.021867	-0.541437	-1.112149	0.493526	0.138193	0.000000	-10.000000	-0.941667	38.483334	458.000000	1023.000000	1023.000000	2046.000000
5.460000	-0.001001	-0.591747	-1.782076	-1.647509	1.849468	0.988371	0.000000	-10.000000	-0.908333	37.783333	470.833344	1023.000000	1023.000000	2046.000000
5.480000	-0.002023	-1.195566	-1.239891	-0.736724	1.021832	-0.240783	0.000000	-10.000000	-0.875000	36.883335	483.500000	1023.000000	1023.000000	2046.000000
5.500000	-0.000301	-0.177660	-1.270986	-1.510523	1.386966	1.216882	0.000000	-10.000000	-0.808333	36.133335	495.833344	1023.000000	1023.000000	2046.000000
5.520000	0.000628	0.371163	-1.632785	-0.480500	2.082910	0.401537	0.000000	-10.000000	-0.783333	35.433334	508.000000	1023.000000	1023.000000	2046.000000
5.540000	0.001261	0.745345	-0.653775	-0.831955	1.164247	1.066828	0.000000	-10.000000	-0.775000	35.083336	520.000000	1023.000000	1023.000000	2046.000000
5.560000	0.003532	2.087496	-1.666586	-0.503338	2.846540	1.410880	0.000000	-10.000000	-0.791667	34.666668	531.666687	1023.000000	1023.000000	2046.000000
5.580000	0.003489	2.061827	-0.369293	0.126955	1.424804	0.879361	0.000000	-10.000000	-0.816667	34.900002	543.333313	1023.000000	1023.000000	2046.000000
5.600000	0.006072	3.588358	-1.118053	-0.361372	2.832110	2.235673	0.000000	-10.000000	-0.825000	35.200001	555.000000	1023.000000	1023.000000	2046.000000
5.620000	0.006400	3.782230	-0.849578	0.830023	2.704863	1.096923	0.000000	-10.000000	-0.841667	35.583336	566.833313	1023.000000	1023.000000	2046.000000
5.640000	0.008212	4.853579	-0.357683	0.172682	2.558831	2.479749	0.000000	-10.000000	-0.833333	35.650002	578.500000	1023.000000	1023.000000	2046.000000
5.660000	0.009938	5.873584	-0.949960	1.099637	3.730778	1.993129	0.000000	-10.000000	-0.825000	35.500000	590.166687	1023.000000	1023.000000	2046.000000
5.680000	0.011043	6.526637	0.388046	0.903589	2.636245	2.598756	0.000000	-10.000000	-0.800000	35.300003	602.000000	1023.000000	1023.000000	2046.000000
5.700000	0.014285	8.442301	-0.438513	1.216885	4.554727	3.109202	0.000000	-10.000000	-0.758333	34.666668	614.000000	1023.000000	1023.000000	2046.000000
5.720000	0.015141	8.948246	1.128386	2.035822	3.248672	2.535366	0.000000	-10.000000	-0.733333	34.016666	625.833313	1023.000000	1023.000000	2046.000000
5.740000	0.019072	11.271524	0.684516	1.692876	4.817564	4.076569	0.000000	-10.000000	-0.708333	33.283333	637.333313	1023.000000	1023.000000	2046.000000
5.760000	0.020742	12.258314	1.706571	3.128042	4.480685	2.943017	0.000000	-10.000000	-0.708333	32.916668	648.500000	1023.000000	1023.000000	2046.000000
5.780000	0.023967	14.164617	2.283064	2.455615	4.880581	4.545357	0.000000	-10.000000	-0.675000	32.500000	659.500000	1023.000000	1023.000000	2046.000000
5.800000	0.026150	15.454366	2.225847	3.500439	5.893025	3.835055	0.000000	-10.000000	-0.625000	31.600000	670.500000	1023.000000	1023.000000	2046.000000
5.820000	0.026652	15.751185	3.599097	3.009427	4.844400	4.298261	0.000000	-10.000000	-0.575000	30.783333	681.166687	1023.000000	1023.000000	2046.000000
5.840000	0.029011	17.145525	2.814878	3.082147	6.613853	4.634648	0.000000	-10.000000	-0.541667	29.950001	691.500000	1023.000000	1023.000000	2046.000000
5.860000	0.028200	16.666021	4.352188	3.283836	5.029992	4.000005	0.000000	-10.000000	-0.541667	29.533333	701.500000	1023.000000	1023.000000	2046.000000
5.880000	0.030273	17.891378	3.423267	2.702458	6.697006	5.068647	0.000000	-10.000000	-0.533333	29.200001	711.500000	1023.000000	1023.000000	2046.000000
5.900000	0.029279	17.304003	4.483083	3.529297	5.584241	3.707383	0.000000	-10.000000	-0.516667	28.833334	721.500000	1023.000000	1023.000000	2046.000000
5.920000	0.030948	18.290262	4.326252	2.575808	6.175708	5.212494	0.000000	-10.000000	-0.475000	28.333334	731.166687	1023.000000	1023.000000	2046.000000
5.940000	0.031130	18.397886	4.361917	3.584300	6.442096	4.009574	0.000000	-10.000000	-0.425000	27.433334	740.666687	1023.000000	1023.000000	2046.000000
5.960000	0.031544	18.642328	5.284702	2.832365	5.647622	4.877640	0.000000	-10.000000	-0.366667	26.083334	749.833313	1023.000000	1023.000000	2046.000000
5.980000	0.033179	19.608887	4.469108	3.228517	7.091924	4.819338	0.000000	-10.000000	-0.316667	24.283335	759.000000	1023.000000	1023.000000	2046.000000
6.000000	0.032670	19.307899	5.888819	3.475952	5.522371	4.420757	0.000000	-10.000000	-0.250000	22.233334	767.333313	1023.000000	1023.000000	2046.000000
6.020000	0.034998	20.683704	4.943232	2.984126	7.148263	5.608083	0.000000	-10.000000	-0.200000	20.000000	775.166687	1023.000000	1023.000000	2046.000000
6.040000	0.034469	20.371222	5.825768	4.021063	6.215426	4.308965	0.000000	-10.000000	-0.133333	17.750000	782.000000	1023.000000	1023.000000	2046.000000
6.060000	0.036354	21.485455	5.839439	3.202411	6.575928	5.867676	0.000000	-10.000000	-0.083333	14.850000	788.500000	1023.000000	1023.000000	2046.000000
6.080000	0.036862	21.785715	5.398979	4.227888	7.268063	4.890785	0.000000	-10.000000	-0.033333	12.033334	794.000000	1023.000000	1023.000000	2046.000000
6.100000	0.036452	21.543068	6.648919	3.847699	5.825391	5.221059	0.000000	-10.000000	0.000000	8.383333	798.500000	1023.000000	1023.000000	2046.000000
6.120000	0.038144	22.542973	5.489802	3.658008	7.448674	5.946489	0.000000	-10.000000	0.025000	3.966667	801.833313	1023.000000	1023.000000	2046.000000
6.140000	0.036903	21.809954	6.362121	4.595717	6.247116	4.605000	0.000000	-10.000000	0.050000	-0.216667	803.833313	1023.000000	1023.000000	2046.000000
6.160000	0.037964	22.436577	6.144815	3.705998	6.507235	6.078529	0.000000	-10.000000	0.066667	-3.766667	804.833313	1023.000000	1023.000000	2046.000000
6.180000	0.037656	22.254921	5.602300	4.599242	7.022177	5.031202	0.000000	-10.000000	0.091667	-6.550000	805.000000	1023.000000	1023.000000	2046.000000
6.200000	0.036658	21.664818	6.639169	4.178299	5.542043	5.305307	0.000000	-10.000000	0.116667	-9.383333	805.000000	1023.000000	1023.000000	2046.000000
6.220000	0.037455	22.135859	5.352984	3.986754	6.971606	5.824515	0.000000	-10.000000	0.141667	-11.766667	805.000000	1023.000000	1023.000000	2046.000000
6.240000	0.035755	21.130987	6.077075	4.790399	5.812887	4.450625	0.000000	-10.000000	0.150000	-13.183333	805.000000	1023.000000	1023.000000	2046.000000
6.260000	0.036229	21.411474	5.800141	3.803672	5.997176	5.810486	0.000000	-10.000000	0.183333	-14.266667	801.333313	1023.000000	1023.000000	2046.000000
6.280000	0.035629	21.056627	5.468838	4.748451	6.260077	4.579261	0.000000	-10.000000	0.216667	-15.216667	792.833313	1023.000000	1023.000000	2046.000000
6.300000	0.035244	20.829399	6.345073	4.206459	5.165150	5.112718	0.000000	-10.000000	0.250000	-16.200001	782.666687	1023.000000	1023.000000	2046.000000
6.320000	0.036308	21.458141	5.219802	4.338421	6.635262	5.264657	0.000000	-10.000000	0.258333	-17.083334	774.166687	1023.000000	1023.000000	2046.000000
6.340000	0.034924	20.640377	6.375647	4.717046	5.042349	4.505335	0.000000	-10.000000	0.266667	-17.966667	768.500000	1023.000000	1023.000000	2046.000000
6.360000	0.035815	21.166580	5.258219	3.994169	6.228344	5.685847	0.000000	-10.000000	0.300000	-18.750000	762.500000	1023.000000	1023.000000	2046.000000
6.380000	0.033826	19.991409	5.829206	4.915830	5.125739	4.120635	0.000000	-10.000000	0.333333	-19.716667	756.166687	1023.000000	1023.000000	2046.000000
6.400000	0.033416	19.748899	5.579195	3.805078	4.858609	5.506018	0.000000	-10.000000	0.375000	-20.600000	749.500000	1023.000000	1023.000000	2046.000000
6.420000	0.031599	18.674974	4.566998	4.600291	5.239891	4.267795	0.000000	-10.000000	0.391667	-21.433334	742.500000	1023.000000	1023.000000	2046.000000
6.440000	0.028744	16.987928	5.283245	4.273214	3.426366	4.005102	0.000000	-10.000000	0.400000	-22.183334	735.333313	1023.000000	1023.000000	2046.000000
6.460000	0.028176	16.652306	3.794469	3.698513	4.609746	4.549578	0.000000	-10.000000	0.408333	-22.733334	728.000000	1023.000000	1023.000000	2046.000000
6.480000	0.025191	14.888166	4.138450	4.463397	3.564300	2.722020	0.000000	-10.000000	0.425000	-23.216667	720.500000	1023.000000	1023.000000	2046.000000
6.500000	0.023777	14.052257	4.090523	3.143260	3.132229	3.686245	0.000000	-10.000000	0.458333	-23.600000	712.833313	1023.000000	1023.000000	2046.000000
6.520000	0.021620	12.777147	3.076811	3.598209	3.687669	2.414459	0.000000	-10.000000	0.483333	-23.833334	705.000000	1023.000000	1023.000000	2046.000000
6.540000	0.017840	10.543172	3.852648	3.223165	1.677952	1.789408	0.000000	-10.000000	0.500000	-24.250000	697.000000	1023.000000	1023.000000	2046.000000
6.560000	0.015687	9.270860	2.139420	2.372207	2.513720	2.245512	0.000000	-10.000000	0.516667	-24.600000	689.000000	1023.000000	1023.000000	2046.000000
6.580000	0.012033	7.111269	2.281622	3.102044	1.310925	0.416677	0.000000	-10.000000	0.541667	-25.316668	680.666687	1023.000000	1023.000000	2046.000000
6.600000	0.010627	6.280575	1.964764	1.908501	0.895831	1.511478	0.000000	-10.000000	0.575000	-26.050001	672.166687	1023.000000	1023.000000	2046.000000
6.620000	0.009385	5.546746	0.909878	2.577273	1.588396	0.471200	0.000000	-10.000000	0.616667	-26.966667	663.333313	1023.000000	1023.000000	2046.000000
6.640000	0.007221	4.267519	1.853133	2.349179	-0.117833	0.183041	0.000000	-10.000000	0.658333	-27.900000	651.166687	1023.000000	1023.000000	2046.000000
6.660000	0.007311	4.320829	0.530108	1.771516	1.071551	0.947654	0.000000	-10.000000	0.675000	-28.433334	638.666687	1023.000000	1023.000000	2046.000000
6.680000	0.005446	3.218588	0.650220	2.732901	0.427966	-0.592499	0.000000	-10.000000	0.666667	-28.650002	629.166687	1023.000000	1023.000000	2046.000000
6.700000	0.004438	2.622601	1.201070	1.829366	-0.645490	0.237655	0.000000	-10.000000	0.658333	-28.500000	622.833313	1023.000000	1023.000000	2046.000000
6.720000	0.004520	2.671065	-0.151302	1.704379	0.626535	0.491452	0.000000	-10.000000	0.658333	-28.233334	616.500000	1023.000000	1023.000000	2046.000000
6.740000	0.002693	1.591643	0.227889	2.446737	-0.194148	-0.888835	0.000000	-10.000000	0.658333	-28.100000	607.000000	1023.000000	1023.000000	2046.000000
6.760000	0.001701	1.005068	0.666794	1.401739	-1.112472	0.049007	0.000000	-10.000000	0.650000	-27.916666	597.666687	1023.000000	1023.000000	2046.000000
6.780000	0.001857	1.097727	-0.493460	1.377319	0.123256	0.090611	0.000000	-10.000000	0.658333	-28.133333	588.333313	1023.000000	1023.000000	2046.000000
6.800000	0.000272	0.160912	0.409425	1.863955	-1.052330	-1.060138	0.000000	-10.000000	0.666667	-28.333334	579.000000	1023.000000	1023.000000	2046.000000
6.820000	0.000660	0.390294	0.411974	0.830594	-1.125367	0.273093	0.000000	-10.000000	0.683333	-29.066668	569.333313	1023.000000	1023.000000	2046.000000
6.840000	0.001126	0.665477	-0.445054	1.519191	-0.092040	-0.316620	0.000000	-10.000000	0.691667	-29.633333	559.500000	1023.000000	1023.000000	2046.000000
6.860000	-0.000013	-0.007458	0.505918	1.914953	-1.395003	-1.033325	0.000000	-10.000000	0.700000	-29.800001	549.500000	1023.000000	1023.000000	2046.000000
6.880000	0.000706	0.417058	0.340562	1.076866	-1.253479	0.253109	0.000000	-10.000000	0.691667	-29.716667	539.833313	1023.000000	1023.000000	2046.000000
6.900000	0.000765	0.451949	-0.540760	1.507484	-0.255953	-0.258823	0.000000	-10.000000	0.691667	-29.533335	530.166687	1023.000000	1023.000000	2046.000000
6.920000	-0.001122	-0.663352	0.094127	1.860951	-1.291433	-1.326998	0.000000	-10.000000	0.708333	-29.766668	520.500000	1023.000000	1023.000000	2046.000000
6.940000	-0.002121	-1.253276	0.511223	0.677269	-2.072043	-0.369725	0.000000	-10.000000	0.716667	-29.950001	510.500000	1023.000000	1023.000000	2046.000000
6.960000	-0.002738	-1.618203	-0.709767	0.455180	-0.917842	-0.445773	0.000000	-10.000000	0.716667	-30.116667	500.500000	1023.000000	1023.000000	2046.000000
6.980000	-0.005101	-3.014514	-0.253819	0.910011	-1.793077	-1.877629	0.000000	-10.000000	0.700000	-30.016666	490.500000	1023.000000	1023.000000	2046.000000
7.000000	-0.006624	-3.914620	0.155083	-0.213392	-2.720033	-1.136278	0.000000	-10.000000	0.691667	-29.733334	480.500000	1023.000000	1023.000000	2046.000000
7.020000	-0.006910	-4.083527	-1.088398	-0.502135	-1.567506	-0.925488	0.000000	-10.000000	0.691667	-29.516666	470.500000	1023.000000	1023.000000	2046.000000
7.040000	-0.008909	-5.265206	-0.593434	0.209284	-2.518180	-2.362876	0.000000	-10.000000	0.683333	-29.283333	460.500000	1023.000000	1023.000000	2046.000000
7.060000	-0.009771	-5.774411	-0.416535	-0.857232	-3.155231	-1.345412	0.000000	-10.000000	0.691667	-29.400000	450.500000	1023.000000	1023.000000	2046.000000
7.080000	-0.010033	-5.929369	-1.581354	-0.733612	-2.038153	-1.576250	0.000000	-10.000000	0.691667	-29.483334	440.500000	1023.000000	1023.000000	2046.000000
7.100000	-0.012210	-7.216260	-0.842169	-0.345467	-3.327152	-2.701473	0.000000	-10.000000	0.716667	-29.833334	430.833344	1023.000000	1023.000000	2046.000000
7.120000	-0.012423	-7.342056	-0.941242	-1.426642	-3.517051	-1.457121	0.000000	-10.000000	0.716667	-29.816668	421.166656	1023.000000	1023.000000	2046.000000
7.140000	-0.012536	-7.409063	-1.915642	-0.918196	-2.502116	-2.073110	0.000000	-10.000000	0.716667	-29.866667	411.500000	1023.000000	1023.000000	2046.000000
7.160000	-0.014222	-8.405146	-1.079864	-0.632808	-3.785732	-2.906741	0.000000	-10.000000	0.700000	-29.766668	401.500000	1023.000000	1023.000000	2046.000000
7.180000	-0.014099	-8.332797	-1.345334	-1.700110	-3.681942	-1.605411	0.000000	-10.000000	0.700000	-29.566668	391.500000	1023.000000	1023.000000	2046.000000
7.200000	-0.014337	-8.472873	-2.087188	-0.980600	-2.926529	-2.478557	0.000000	-10.000000	0.700000	-29.516666	381.500000	1023.000000	1023.000000	2046.000000
7.220000	-0.015893	-9.392904	-1.194465	-1.005285	-4.314949	-2.878206	0.000000	-10.000000	0.700000	-29.416666	371.500000	1023.000000	1023.000000	2046.000000
7.240000	-0.015555	-9.193246	-1.775504	-1.874444	-3.859576	-1.683722	0.000000	-10.000000	0.700000	-29.600000	361.500000	1023.000000	1023.000000	2046.000000
7.260000	-0.016154	-9.546856	-2.432754	-1.238787	-3.258675	-2.616639	0.000000	-10.000000	0.691667	-29.600000	351.500000	1023.000000	1023.000000	2046.000000
7.280000	-0.017676	-10.446525	-1.577510	-1.189440	-4.561221	-3.118354	0.000000	-10.000000	0.691667	-29.433332	341.500000	1023.000000	1023.000000	2046.000000
7.300000	-0.017445	-10.310206	-2.178725	-2.145566	-4.100222	-1.885693	0.000000	-10.000000	0.683333	-29.116667	331.833344	1023.000000	1023.000000	2046.000000
7.320000	-0.017832	-10.538720	-2.745698	-1.327881	-3.571883	-2.893258	0.000000	-10.000000	0.675000	-28.950001	322.166656	1023.000000	1023.000000	2046.000000
7.340000	-0.019378	-11.452183	-1.915114	-1.511528	-4.885592	-3.139949	0.000000	-10.000000	0.658333	-28.816668	312.666656	1023.000000	1023.000000	2046.000000
7.360000	-0.019162	-11.324597	-2.605367	-2.376922	-4.304153	-2.038155	0.000000	-10.000000	0.650000	-28.766666	303.000000	1023.000000	1023.000000	2046.000000
7.380000	-0.019729	-11.659909	-2.993275	-1.469852	-3.975338	-3.221444	0.000000	-10.000000	0.650000	-28.483334	293.500000	1023.000000	1023.000000	2046.000000
7.400000	-0.021024	-12.425095	-2.157534	-1.948463	-5.287224	-3.031873	0.000000	-10.000000	0.658333	-28.400000	284.000000	1023.000000	1023.000000	2046.000000
7.420000	-0.020521	-12.127616	-3.151465	-2.424340	-4.263470	-2.288342	0.000000	-10.000000	0.650000	-28.166668	274.500000	1023.000000	1023.000000	2046.000000
7.440000	-0.021640	-12.789436	-2.929949	-1.601852	-4.623719	-3.633916	0.000000	-10.000000	0.650000	-27.983334	265.000000	1023.000000	1023.000000	2046.000000
7.460000	-0.022046	-13.029052	-2.522876	-2.523129	-5.262956	-2.720091	0.000000	-10.000000	0.616667	-27.600000	255.666672	1023.000000	1023.000000	2046.000000
7.480000	-0.021431	-12.665820	-3.462237	-2.307051	-4.110267	-2.786266	0.000000	-10.000000	0.591667	-27.150000	246.500000	1023.000000	1023.000000	2046.000000
7.500000	-0.022557	-13.331477	-2.751796	-1.854738	-5.036580	-3.688363	0.000000	-10.000000	0.550000	-26.616667	237.500000	1023.000000	1023.000000	2046.000000
7.520000	-0.022539	-13.320418	-2.872421	-2.831160	-5.065956	-2.550881	0.000000	-10.000000	0.533333	-26.166666	228.666672	1023.000000	1023.000000	2046.000000
7.540000	-0.022883	-13.523783	-3.675551	-2.346687	-4.235693	-3.265851	0.000000	-10.000000	0.525000	-25.766666	219.833328	1023.000000	1023.000000	2046.000000
7.560000	-0.024222	-14.315103	-2.835327	-2.404624	-5.377979	-3.697173	0.000000	-10.000000	0.516667	-25.350000	211.333328	1023.000000	1023.000000	2046.000000
7.580000	-0.024210	-14.308254	-3.519488	-3.285700	-4.923240	-2.579826	0.000000	-10.000000	0.508333	-24.900000	202.666672	1023.000000	1023.000000	2046.000000
7.600000	-0.025503	-15.072340	-3.977749	-2.332356	-4.919084	-3.843151	0.000000	-10.000000	0.483333	-24.416666	194.333328	1023.000000	1023.000000	2046.000000
7.620000	-0.027526	-16.267977	-3.547286	-2.936834	-6.160988	-3.622869	0.000000	-10.000000	0.466667	-23.866667	186.000000	1023.000000	1023.000000	2046.000000
7.640000	-0.028341	-16.749367	-4.814654	-3.452274	-5.208255	-3.274184	0.000000	-10.000000	0.433333	-23.283333	178.166672	1023.000000	1023.000000	2046.000000
7.660000	-0.030429	-17.983427	-4.599654	-2.825622	-5.792541	-4.765611	0.000000	-10.000000	0.408333	-22.666666	170.500000	1023.000000	1023.000000	2046.000000
7.680000	-0.032328	-19.105583	-4.468297	-3.964821	-6.564384	-4.108082	0.000000	-10.000000	0.375000	-21.833334	163.000000	1023.000000	1023.000000	2046.000000
7.700000	-0.033676	-19.902473	-5.770834	-4.003511	-5.708193	-4.419936	0.000000	-10.000000	0.341667	-20.716667	155.666672	1023.000000	1023.000000	2046.000000
7.720000	-0.036637	-21.652424	-5.625112	-3.546116	-6.742325	-5.738871	0.000000	-10.000000	0.291667	-19.383333	148.833328	1023.000000	1023.000000	2046.000000
7.740000	-0.039160	-23.143438	-6.082434	-4.703302	-7.369967	-4.987734	0.000000	-10.000000	0.258333	-18.050001	142.500000	1023.000000	1023.000000	2046.000000
7.760000	-0.040949	-24.200619	-7.392586	-4.458970	-6.733204	-5.615860	0.000000	-10.000000	0.241667	-17.500000	136.500000	1023.000000	1023.000000	2046.000000
7.780000	-0.043397	-25.647783	-6.918396	-4.188624	-7.981949	-6.558813	0.000000	-10.000000	0.250000	-17.366667	130.500000	1023.000000	1023.000000	2046.000000
7.800000	-0.044023	-26.017790	-7.609907	-5.123213	-7.791976	-5.492694	0.000000	-10.000000	0.258333	-17.866667	124.500000	1023.000000	1023.000000	2046.000000
7.820000	-0.044931	-26.554352	-8.116131	-4.424765	-7.496024	-6.517433	0.000000	-10.000000	0.258333	-18.133333	118.500000	1023.000000	1023.000000	2046.000000
7.840000	-0.046187	-27.296410	-7.440927	-4.652952	-8.592179	-6.610353	0.000000	-10.000000	0.258333	-18.100000	112.500000	1023.000000	1023.000000	2046.000000
7.860000	-0.046137	-27.266899	-8.316159	-5.244909	-7.898344	-5.807487	0.000000	-10.000000	0.250000	-17.833334	106.500000	1023.000000	1023.000000	2046.000000
7.880000	-0.046789	-27.652082	-8.325942	-4.373145	-7.960876	-6.992121	0.000000	-10.000000	0.250000	-17.183334	100.500000	1023.000000	1023.000000	2046.000000
7.900000	-0.047805	-28.252590	-7.984789	-5.178546	-8.718830	-6.370425	0.000000	-10.000000	0.233333	-16.683334	94.833336	1023.000000	1023.000000	2046.000000
7.920000	-0.047230	-27.913038	-8.918702	-5.122071	-7.716054	-6.156210	0.000000	-10.000000	0.225000	-16.000000	89.333336	1023.000000	1023.000000	2046.000000
7.940000	-0.048338	-28.567915	-8.207702	-4.659128	-8.556038	-7.145047	0.000000	-10.000000	0.208333	-15.533334	84.000000	1023.000000	1023.000000	2046.000000
7.960000	-0.047936	-28.329899	-8.427222	-5.627133	-8.383398	-5.892146	0.000000	-10.000000	0.216667	-15.116667	78.666664	1023.000000	1023.000000	2046.000000
7.980000	-0.047231	-27.913742	-8.510163	-4.850227	-7.916726	-6.636626	0.000000	-10.000000	0.225000	-15.033334	73.500000	1023.000000	1023.000000	2046.000000
8.000000	-0.047321	-27.966978	-7.645443	-5.082521	-8.763313	-6.475700	0.000000	-10.000000	0.233333	-15.200001	68.500000	1023.000000	1023.000000	2046.000000
8.020000	-0.045859	-27.102591	-8.327948	-5.335575	-7.752010	-5.687057	0.000000	-10.000000	0.225000	-15.416667	63.500000	1023.000000	1023.000000	2046.000000
8.040000	-0.046322	-27.376347	-7.782555	-4.655982	-8.146083	-6.791726	0.000000	-10.000000	0.216667	-15.333334	58.333332	1023.000000	1023.000000	2046.000000
8.060000	-0.046157	-27.278856	-7.530604	-5.568887	-8.420402	-5.758964	0.000000	-10.000000	0.208333	-15.050000	53.166668	1023.000000	1023.000000	2046.000000
8.080000	-0.045779	-27.055536	-8.160004	-5.489255	-7.548434	-5.857843	0.000000	-10.000000	0.208333	-14.800000	48.166668	1023.000000	1023.000000	2046.000000
8.100000	-0.046855	-27.691128	-7.374391	-5.267912	-8.376510	-6.672315	0.000000	-10.000000	0.200000	-14.633333	43.333332	1023.000000	1023.000000	2046.000000
8.120000	-0.046792	-27.654058	-7.745410	-6.217211	-8.085719	-5.605719	0.000000	-10.000000	0.200000	-14.566667	38.500000	1023.000000	1023.000000	2046.000000
8.140000	-0.047274	-27.939054	-8.002321	-5.635153	-7.733899	-6.567681	0.000000	-10.000000	0.191667	-14.300000	33.500000	1023.000000	1023.000000	2046.000000
8.160000	-0.048884	-28.890553	-7.366862	-6.284379	-8.768027	-6.471284	0.000000	-10.000000	0.191667	-13.900000	28.666666	1023.000000	1023.000000	2046.000000
8.180000	-0.049037	-28.980938	-8.240062	-6.727474	-7.942212	-6.071189	0.000000	-10.000000	0.175000	-13.216666	24.166666	1023.000000	1023.000000	2046.000000
8.200000	-0.050791	-30.017605	-7.791564	-6.331304	-8.634700	-7.260037	0.000000	-10.000000	0.150000	-12.250000	19.666666	1023.000000	1023.000000	2046.000000
8.220000	-0.051169	-30.240852	-8.109949	-7.358590	-8.618161	-6.154152	0.000000	-10.000000	0.116667	-11.150001	15.666667	1023.000000	1023.000000	2046.000000
8.240000	-0.051720	-30.566734	-8.380413	-6.743917	-8.373374	-7.069029	0.000000	-10.000000	0.100000	-10.133333	11.833333	1023.000000	1023.000000	2046.000000
8.260000	-0.052651	-31.116747	-7.898394	-7.202148	-9.130361	-6.885843	0.000000	-10.000000	0.100000	-9.416667	8.666667	1023.000000	1023.000000	2046.000000
8.280000	-0.052118	-30.802002	-8.665049	-7.427327	-8.299913	-6.409713	0.000000	-10.000000	0.083333	-8.933333	5.500000	1023.000000	1023.000000	2046.000000
8.300000	-0.053118	-31.392519	-8.150010	-6.884546	-8.887651	-7.470312	0.000000	-10.000000	0.075000	-8.566667	2.666667	1023.000000	1023.000000	2046.000000
8.320000	-0.052582	-31.075787	-8.229774	-7.753476	-8.839012	-6.253524	0.000000	-10.000000	0.066667	-8.166667	0.000000	1023.000000	1023.000000	2046.000000
8.340000	-0.052319	-30.920383	-8.533775	-7.168819	-8.346968	-6.870821	0.000000	-10.000000	0.075000	-7.850000	-2.500000	1023.000000	1023.000000	2046.000000
8.360000	-0.053022	-31.335997	-7.965422	-7.378683	-9.062215	-6.929677	0.000000	-10.000000	0.066667	-7.366667	-5.000000	1023.000000	1023.000000	2046.000000
8.380000	-0.052190	-30.844091	-8.617257	-7.626127	-8.322327	-6.278381	0.000000	-10.000000	0.058333	-7.033333	-7.333333	1023.000000	1023.000000	2046.000000
8.400000	-0.053051	-31.352995	-8.059627	-7.110105	-8.870853	-7.312410	0.000000	-10.000000	0.050000	-6.633334	-9.666667	1023.000000	1023.000000	2046.000000
8.420000	-0.052032	-30.750906	-8.470687	-7.793218	-8.402724	-6.084278	0.000000	-10.000000	0.050000	-6.366667	-12.000000	1023.000000	1023.000000	2046.000000
8.440000	-0.052300	-30.909470	-8.291034	-6.971585	-8.492280	-7.154571	0.000000	-10.000000	0.050000	-6.133333	-14.333333	1023.000000	1023.000000	2046.000000
8.460000	-0.052269	-30.890800	-8.013032	-7.616612	-8.856682	-6.404474	0.000000	-10.000000	0.050000	-6.000000	-16.500000	1023.000000	1023.000000	2046.000000
8.480000	-0.051430	-30.395414	-8.586320	-7.282555	-8.074081	-6.452457	0.000000	-10.000000	0.050000	-5.866667	-18.500000	1023.000000	1023.000000	2046.000000
8.500000	-0.052235	-30.870604	-7.935273	-7.104903	-8.767830	-7.062597	0.000000	-10.000000	0.050000	-5.683333	-20.500000	1023.000000	1023.000000	2046.000000
8.520000	-0.051341	-30.342409	-8.206441	-7.704947	-8.483760	-5.947261	0.000000	-10.000000	0.050000	-5.450000	-22.166666	1023.000000	1023.000000	2046.000000
8.540000	-0.051255	-30.291626	-8.430245	-7.014918	-8.095989	-6.750473	0.000000	-10.000000	0.050000	-5.133334	-23.833334	1023.000000	1023.000000	2046.000000
8.560000	-0.051767	-30.594213	-7.883432	-7.348105	-8.778813	-6.583861	0.000000	-10.000000	0.050000	-4.750000	-25.500000	1023.000000	1023.000000	2046.000000
8.580000	-0.050825	-30.037525	-8.494078	-7.537561	-8.101844	-5.904043	0.000000	-10.000000	0.050000	-4.383333	-27.166666	1023.000000	1023.000000	2046.000000
8.600000	-0.051301	-30.318899	-8.148599	-6.838673	-8.351324	-6.980303	0.000000	-10.000000	0.050000	-4.116667	-28.666666	1023.000000	1023.000000	2046.000000
8.620000	-0.051056	-30.174051	-7.929410	-7.584578	-8.656978	-6.003088	0.000000	-10.000000	0.050000	-3.950000	-30.000000	1023.000000	1023.000000	2046.000000
8.640000	-0.050317	-29.737532	-8.413502	-7.107786	-7.973569	-6.242675	0.000000	-10.000000	0.050000	-3.766667	-31.333334	1023.000000	1023.000000	2046.000000
8.660000	-0.050856	-30.056116	-7.758874	-7.062369	-8.650128	-6.584745	0.000000	-10.000000	0.050000	-3.550000	-32.666668	1023.000000	1023.000000	2046.000000
8.680000	-0.049942	-29.515480	-8.355783	-7.435919	-8.032559	-5.691219	0.000000	-10.000000	0.041667	-3.266667	-33.833332	1023.000000	1023.000000	2046.000000
8.700000	-0.050451	-29.816362	-7.978165	-6.757402	-8.274266	-6.806528	0.000000	-10.000000	0.041667	-2.966667	-35.000000	1023.000000	1023.000000	2046.000000
8.720000	-0.049822	-29.444778	-8.107237	-7.454794	-8.220373	-5.662374	0.000000	-10.000000	0.041667	-2.666667	-36.000000	1023.000000	1023.000000	2046.000000
8.740000	-0.049695	-29.369856	-8.033056	-6.740159	-8.034081	-6.562560	0.000000	-10.000000	0.050000	-2.433333	-37.000000	1023.000000	1023.000000	2046.000000
8.760000	-0.049586	-29.305502	-7.776546	-7.399063	-8.395358	-5.734535	0.000000	-10.000000	0.050000	-2.166667	-37.666668	1023.000000	1023.000000	2046.000000
8.780000	-0.048837	-28.862846	-8.119920	-6.828620	-7.797365	-6.116942	0.000000	-10.000000	0.041667	-1.800000	-38.000000	1023.000000	1023.000000	2046.000000
8.800000	-0.049732	-29.391886	-7.590344	-7.102794	-8.559776	-6.138970	0.000000	-10.000000	0.033333	-1.450000	-38.000000	1023.000000	1023.000000	2046.000000
8.820000	-0.049718	-29.383272	-8.303303	-7.252397	-7.949817	-5.877756	0.000000	-10.000000	0.033333	-1.250000	-38.000000	1023.000000	1023.000000	2046.000000
8.840000	-0.051067	-30.180698	-7.769928	-7.027898	-8.554811	-6.828060	0.000000	-10.000000	0.033333	-1.200000	-38.000000	1023.000000	1023.000000	2046.000000
8.860000	-0.050515	-29.854115	-8.309007	-7.677994	-8.111610	-5.755504	0.000000	-10.000000	0.041667	-1.233333	-38.000000	1023.000000	1023.000000	2046.000000
8.880000	-0.050957	-30.115475	-7.932161	-6.988485	-8.305574	-6.889254	0.000000	-10.000000	0.033333	-1.250000	-38.000000	1023.000000	1023.000000	2046.000000
8.900000	-0.050884	-30.072304	-8.188414	-7.572005	-8.461346	-5.850540	0.000000	-10.000000	0.041667	-0.866667	-38.000000	1023.000000	1023.000000	2046.000000
8.920000	-0.051090	-30.194057	-8.540260	-6.880802	-8.125440	-6.647555	0.000000	-10.000000	0.025000	-0.433333	-38.000000	1023.000000	1023.000000	2046.000000
8.940000	-0.052269	-30.890831	-8.153082	-7.239538	-8.818097	-6.680114	0.000000	-10.000000	0.025000	0.000000	-38.000000	1023.000000	1023.000000	2046.000000
8.960000	-0.052246	-30.877464	-8.860129	-7.582680	-8.314818	-6.119836	0.000000	-10.000000	0.008333	0.316667	-38.000000	1023.000000	1023.000000	2046.000000
8.980000	-0.053535	-31.639229	-8.780719	-7.033565	-8.460460	-7.364486	0.000000	-10.000000	0.008333	1.150000	-38.000000	1023.000000	1023.000000	2046.000000
9.000000	-0.055475	-32.785561	-8.754821	-7.775898	-9.274252	-6.980590	0.000000	-10.000000	0.000000	2.550000	-38.000000	1023.000000	1023.000000	2046.000000
9.020000	-0.056790	-33.562943	-9.864104	-7.670733	-8.857185	-7.170918	0.000000	-10.000000	0.000000	4.383334	-38.000000	1023.000000	1023.000000	2046.000000
9.040000	-0.059549	-35.193363	-9.924004	-7.395953	-9.524147	-8.349259	0.000000	-10.000000	0.000000	6.000000	-38.000000	1023.000000	1023.000000	2046.000000
9.060000	-0.060679	-35.861568	-10.260735	-8.089824	-9.944449	-7.566561	0.000000	-10.000000	0.000000	6.650000	-38.000000	1023.000000	1023.000000	2046.000000
9.080000	-0.060760	-35.909363	-10.931502	-7.616220	-9.388809	-7.972833	0.000000	-10.000000	0.000000	6.333333	-38.000000	1023.000000	1023.000000	2046.000000
9.100000	-0.061527	-36.362278	-10.405639	-7.619289	-10.035437	-8.301915	0.000000	-10.000000	0.000000	5.883333	-38.000000	1023.000000	1023.000000	2046.000000
9.120000	-0.060691	-35.868134	-11.045028	-7.945048	-9.478471	-7.399588	0.000000	-10.000000	0.000000	6.316667	-38.000000	1023.000000	1023.000000	2046.000000
9.140000	-0.060872	-35.975605	-10.710209	-7.300375	-9.548108	-8.416910	0.000000	-10.000000	-0.016667	7.800000	-38.000000	1023.000000	1023.000000	2046.000000
9.160000	-0.060267	-35.618084	-10.744912	-7.824644	-9.621992	-7.426537	0.000000	-10.000000	-0.050000	10.016666	-38.000000	1023.000000	1023.000000	2046.000000
9.180000	-0.059350	-35.075825	-11.131792	-7.312041	-8.923125	-7.708865	0.000000	-10.000000	-0.108333	12.600000	-27.666666	1023.000000	1023.000000	2046.000000
9.200000	-0.059452	-35.135868	-10.462185	-7.366706	-9.431290	-7.875688	0.000000	-10.000000	-0.166667	15.200000	-6.666667	1023.000000	1023.000000	2046.000000
9.220000	-0.057764	-34.138477	-10.995333	-7.548924	-8.708832	-6.885388	0.000000	-10.000000	-0.208333	17.483334	16.166666	1023.000000	1023.000000	2046.000000
9.240000	-0.057446	-33.950588	-10.476335	-6.950443	-8.732941	-7.790872	0.000000	-10.000000	-0.258333	19.516666	30.666666	1023.000000	1023.000000	2046.000000
9.260000	-0.055840	-33.001286	-10.304194	-7.502170	-8.661463	-6.533457	0.000000	-10.000000	-0.300000	21.066668	36.833332	1023.000000	1023.000000	2046.000000
9.280000	-0.053886	-31.846462	-10.168057	-6.799080	-7.898036	-6.981288	0.000000	-10.000000	-0.325000	22.333334	43.666668	1023.000000	1023.000000	2046.000000
9.300000	-0.052272	-30.892862	-9.245747	-6.832447	-8.213754	-6.600917	0.000000	-10.000000	-0.341667	22.950001	51.166668	1023.000000	1023.000000	2046.000000
9.320000	-0.049830	-29.449566	-9.583682	-6.814005	-7.263946	-5.787933	0.000000	-10.000000	-0.383333	24.000000	58.666668	1023.000000	1023.000000	2046.000000
9.340000	-0.048232	-28.505056	-8.857405	-6.087116	-7.011867	-6.548668	0.000000	-10.000000	-0.441667	25.283333	66.500000	1023.000000	1023.000000	2046.000000
9.360000	-0.046475	-27.466887	-8.440265	-6.697711	-6.985324	-5.343587	0.000000	-10.000000	-0.483333	26.850000	74.666664	1023.000000	1023.000000	2046.000000
9.380000	-0.044398	-26.239035	-8.583281	-6.263856	-6.008037	-5.383860	0.000000	-10.000000	-0.500000	27.633333	83.500000	1023.000000	1023.000000	2046.000000
9.400000	-0.043597	-25.766088	-7.716853	-6.062172	-6.169405	-5.817659	0.000000	-10.000000	-0.541667	28.366667	92.500000	1023.000000	1023.000000	2046.000000
9.420000	-0.041908	-24.767757	-7.754198	-6.573277	-5.803000	-4.637284	0.000000	-10.000000	-0.583333	28.966667	101.833336	1023.000000	1023.000000	2046.000000
9.440000	-0.040672	-24.036934	-7.542593	-5.916362	-5.241114	-5.336865	0.000000	-10.000000	-0.633333	30.133333	111.500000	1023.000000	1023.000000	2046.000000
9.460000	-0.040096	-23.696766	-6.776673	-6.194450	-5.711410	-5.014232	0.000000	-10.000000	-0.675000	31.100000	121.500000	1023.000000	1023.000000	2046.000000
9.480000	-0.038732	-22.890335	-7.235727	-6.404620	-4.934494	-4.315494	0.000000	-10.000000	-0.725000	32.500000	131.666672	1023.000000	1023.000000	2046.000000
9.500000	-0.038395	-22.691494	-6.821816	-5.903976	-4.709504	-5.256197	0.000000	-10.000000	-0.775000	33.750000	142.166672	1023.000000	1023.000000	2046.000000
9.520000	-0.037234	-22.005125	-6.278727	-6.352094	-5.016683	-4.357622	0.000000	-10.000000	-0.816667	34.900002	153.166672	1023.000000	1023.000000	2046.000000
9.540000	-0.035577	-21.025755	-6.694758	-6.152440	-4.137407	-4.041150	0.000000	-10.000000	-0.841667	35.600002	164.500000	1023.000000	1023.000000	2046.000000
9.560000	-0.034891	-20.620745	-5.961688	-5.764233	-4.178231	-4.716595	0.000000	-10.000000	-0.858333	36.133335	176.166672	1023.000000	1023.000000	2046.000000
9.580000	-0.033000	-19.502995	-5.808340	-6.177988	-4.052274	-3.464394	0.000000	-10.000000	-0.875000	36.483334	188.166672	1023.000000	1023.000000	2046.000000
9.600000	-0.031320	-18.510332	-5.865497	-5.602447	-3.227209	-3.815180	0.000000	-10.000000	-0.908333	36.716667	200.500000	1023.000000	1023.000000	2046.000000
9.620000	-0.030121	-17.801437	-4.934593	-5.482148	-3.542502	-3.842196	0.000000	-10.000000	-0.925000	36.850002	212.833328	1023.000000	1023.000000	2046.000000
9.640000	-0.027461	-16.229662	-5.168082	-5.555823	-2.879717	-2.626039	0.000000	-10.000000	-0.925000	37.266666	225.000000	1023.000000	1023.000000	2046.000000
9.660000	-0.025925	-15.321569	-4.497332	-4.852955	-2.564037	-3.407246	0.000000	-10.000000	-0.908333	37.450001	237.333328	1023.000000	1023.000000	2046.000000
9.680000	-0.023569	-13.929070	-4.216102	-5.086532	-2.492959	-2.133477	0.000000	-10.000000	-0.916667	37.650002	249.666672	1023.000000	1023.000000	2046.000000
9.700000	-0.021541	-12.730607	-4.204487	-4.434155	-1.589316	-2.502648	0.000000	-10.000000	-0.933333	37.600002	262.333344	1023.000000	1023.000000	2046.000000
9.720000	-0.019828	-11.718498	-3.316905	-4.317037	-1.845301	-2.239255	0.000000	-10.000000	-0.941667	37.799999	274.833344	1023.000000	1023.000000	2046.000000
9.740000	-0.017305	-10.226966	-3.486423	-4.300808	-1.251372	-1.188363	0.000000	-10.000000	-0.950000	37.766666	287.500000	1023.000000	1023.000000	2046.000000
9.760000	-0.015281	-9.031336	-3.033220	-3.525918	-0.686285	-1.785914	0.000000	-10.000000	-0.950000	38.049999	300.166656	1023.000000	1023.000000	2046.000000
9.780000	-0.013278	-7.847419	-2.411393	-3.683451	-0.879093	-0.873481	0.000000	-10.000000	-0.958333	38.116669	312.833344	1023.000000	1023.000000	2046.000000
9.800000	-0.010902	-6.443156	-2.729193	-3.250541	0.057970	-0.521392	0.000000	-10.000000	-0.950000	38.283333	325.500000	1023.000000	1023.000000	2046.000000
9.820000	-0.009319	-5.507275	-1.993835	-2.718924	0.238280	-1.032796	0.000000	-10.000000	-0.950000	37.916668	338.166656	1023.000000	1023.000000	2046.000000
9.840000	-0.007065	-4.175558	-1.573394	-2.917585	0.153187	0.162235	0.000000	-10.000000	-0.966667	38.166668	350.833344	1023.000000	1023.000000	2046.000000
9.860000	-0.004963	-2.933319	-1.763211	-2.438493	1.103464	0.164921	0.000000	-10.000000	-0.966667	38.516666	363.500000	1023.000000	1023.000000	2046.000000
9.880000	-0.003371	-1.992544	-0.795496	-2.116299	0.937266	-0.018016	0.000000	-10.000000	-0.966667	39.033333	376.333344	1023.000000	1023.000000	2046.000000
9.900000	-0.001194	-0.705823	-0.964101	-2.233420	1.339817	1.151881	0.000000	-10.000000	-0.941667	39.000000	389.333344	1023.000000	1023.000000	2046.000000
9.920000	0.000432	0.255583	-0.603297	-1.545427	1.934159	0.470148	0.000000	-10.000000	-0.958333	38.700001	402.500000	1023.000000	1023.000000	2046.000000
9.940000	0.002299	1.358825	0.193144	-1.579017	1.606363	1.138335	0.000000	-10.000000	-0.966667	38.616669	415.333344	1023.000000	1023.000000	2046.000000
9.960000	0.004217	2.492005	-0.167748	-1.439294	2.436270	1.662776	0.000000	-10.000000	-0.975000	38.750000	428.166656	1023.000000	1023.000000	2046.000000
9.980000	0.005866	3.466841	0.654202	-0.796797	2.583196	1.026239	0.000000	-10.000000	-0.958333	39.049999	441.000000	1023.000000	1023.000000	2046.000000
10.000000	0.007514	4.440876	0.674336	-1.078666	2.568458	2.276748	0.000000	-10.000000	-0.966667	39.233334	454.000000	1023.000000	1023.000000	2046.000000
10.020000	0.008791	5.195712	0.783000	-0.457409	3.143235	1.726886	0.000000	-10.000000	-0.975000	39.400002	467.000000	1023.000000	1023.000000	2046.000000
10.040000	0.009399	5.555055	1.212533	-0.527292	2.692514	2.177300	0.000000	-10.000000	-0.983333	39.466667	480.166656	1023.000000	1023.000000	2046.000000
10.060000	0.010084	5.959925	0.920997	-0.412376	3.357337	2.093966	0.000000	-10.000000	-0.975000	39.466667	493.333344	1023.000000	1023.000000	2046.000000
10.080000	0.010988	6.494010	1.685381	-0.235780	3.028086	2.016323	0.000000	-10.000000	-0.975000	39.299999	506.500000	1023.000000	1023.000000	2046.000000
10.100000	0.012878	7.611160	1.314667	-0.301646	3.740448	2.857691	0.000000	-10.000000	-0.958333	39.066666	519.666687	1023.000000	1023.000000	2046.000000
10.120000	0.014494	8.565919	2.165224	0.316117	3.822732	2.261846	0.000000	-10.000000	-0.941667	38.916668	532.833313	1023.000000	1023.000000	2046.000000
10.140000	0.016350	9.662794	2.032974	0.270341	3.901094	3.458386	0.000000	-10.000000	-0.933333	38.400002	545.833313	1023.000000	1023.000000	2046.000000
10.160000	0.017111	10.112828	1.978684	1.011994	4.451575	2.670575	0.000000	-10.000000	-0.950000	38.366669	558.666687	1023.000000	1023.000000	2046.000000
10.180000	0.017078	10.093109	2.359981	1.033799	3.909725	2.789605	0.000000	-10.000000	-0.950000	38.150002	571.333313	1023.000000	1023.000000	2046.000000
10.200000	0.017082	10.095333	1.708726	0.988405	4.414266	2.983937	0.000000	-10.000000	-0.941667	38.333336	584.166687	1023.000000	1023.000000	2046.000000
10.220000	0.016417	9.702696	2.226812	1.258901	4.123245	2.093738	0.000000	-10.000000	-0.891667	38.033333	597.000000	1023.000000	1023.000000	2046.000000
10.240000	0.016079	9.502797	1.765797	0.926236	3.854927	2.955837	0.000000	-10.000000	-0.850000	37.183334	609.833313	1023.000000	1023.000000	2046.000000
10.260000	0.015198	8.982038	1.516875	1.231577	4.137937	2.095650	0.000000	-10.000000	-0.775000	36.183334	622.500000	1023.000000	1023.000000	2046.000000
10.280000	0.014971	8.847850	1.838791	1.157850	3.551691	2.299519	0.000000	-10.000000	-0.716667	34.783333	634.666687	1023.000000	1023.000000	2046.000000
10.300000	0.015425	9.116424	1.174267	1.033345	4.076025	2.832786	0.000000	-10.000000	-0.641667	33.616665	646.500000	1023.000000	1023.000000	2046.000000
10.320000	0.015862	9.374297	1.591131	1.588782	4.200782	1.993603	0.000000	-10.000000	-0.600000	32.266666	657.833313	1023.000000	1023.000000	2046.000000
10.340000	0.017066	10.085824	1.809697	1.465738	3.898264	2.912125	0.000000	-10.000000	-0.575000	31.350000	668.833313	1023.000000	1023.000000	2046.000000
10.360000	0.017918	10.589705	1.338715	1.750955	4.629499	2.870537	0.000000	-10.000000	-0.566667	30.633333	679.333313	1023.000000	1023.000000	2046.000000
10.380000	0.018632	11.011621	2.018731	2.119460	4.337140	2.536290	0.000000	-10.000000	-0.550000	30.033333	689.500000	1023.000000	1023.000000	2046.000000
10.400000	0.019793	11.697865	1.625884	1.956829	4.502288	3.612863	0.000000	-10.000000	-0.533333	29.283333	699.500000	1023.000000	1023.000000	2046.000000
10.420000	0.020358	12.031546	1.662097	2.434636	5.030946	2.903867	0.000000	-10.000000	-0.508333	28.550001	709.500000	1023.000000	1023.000000	2046.000000
10.440000	0.021645	12.792491	2.234756	2.604814	4.665778	3.287144	0.000000	-10.000000	-0.483333	27.783333	719.333313	1023.000000	1023.000000	2046.000000
10.460000	0.022511	13.303713	1.846539	2.437217	4.964884	4.055073	0.000000	-10.000000	-0.416667	27.066668	728.833313	1023.000000	1023.000000	2046.000000
10.480000	0.023474	13.873329	2.095970	2.939191	5.432535	3.405633	0.000000	-10.000000	-0.358333	25.766666	738.000000	1023.000000	1023.000000	2046.000000
10.500000	0.025181	14.882210	2.720994	3.032904	5.145155	3.983156	0.000000	-10.000000	-0.283333	24.233334	746.666687	1023.000000	1023.000000	2046.000000
10.520000	0.026565	15.700065	2.409046	3.104257	5.641584	4.545177	0.000000	-10.000000	-0.241667	21.950001	755.000000	1023.000000	1023.000000	2046.000000
10.540000	0.028099	16.606432	3.073792	3.839613	5.839774	3.853253	0.000000	-10.000000	-0.200000	20.033335	762.666687	1023.000000	1023.000000	2046.000000
10.560000	0.030362	17.943773	3.684272	4.054990	5.630380	4.574132	0.000000	-10.000000	-0.150000	17.950001	769.833313	1023.000000	1023.000000	2046.000000
10.580000	0.031985	18.903175	3.524855	4.195590	6.219156	4.963575	0.000000	-10.000000	-0.091667	15.750001	776.333313	1023.000000	1023.000000	2046.000000
10.600000	0.033530	19.816357	4.389749	4.780985	6.351655	4.293967	0.000000	-10.000000	-0.033333	12.483334	782.000000	1023.000000	1023.000000	2046.000000
10.620000	0.034388	20.323307	4.568849	4.548611	6.098969	5.106877	0.000000	-10.000000	-0.008333	8.850000	786.666687	1023.000000	1023.000000	2046.000000
10.640000	0.033975	20.079357	4.492782	4.392941	6.587831	4.605802	0.000000	-10.000000	0.016667	4.683333	790.000000	1023.000000	1023.000000	2046.000000
10.660000	0.033990	20.087933	5.183281	4.440835	6.129914	4.333901	0.000000	-10.000000	0.033333	1.050000	792.333313	1023.000000	1023.000000	2046.000000
10.680000	0.032971	19.485865	4.734947	3.790497	6.024043	4.936378	0.000000	-10.000000	0.050000	-1.883333	793.500000	1023.000000	1023.000000	2046.000000
10.700000	0.031782	18.783428	4.758928	3.838116	6.204772	3.981613	0.000000	-10.000000	0.058333	-4.266667	794.000000	1023.000000	1023.000000	2046.000000
10.720000	0.031295	18.495329	5.149854	3.766815	5.664737	3.913923	0.000000	-10.000000	0.075000	-6.700000	794.000000	1023.000000	1023.000000	2046.000000
10.740000	0.030218	17.858553	4.729011	3.234611	5.429484	4.465447	0.000000	-10.000000	0.108333	-9.433333	794.000000	1023.000000	1023.000000	2046.000000
10.760000	0.029095	17.195183	4.715007	3.311054	5.668831	3.500291	0.000000	-10.000000	0.133333	-11.700000	794.000000	1023.000000	1023.000000	2046.000000
10.780000	0.028706	16.965214	5.126991	3.257657	5.033302	3.547262	0.000000	-10.000000	0.150000	-13.266667	794.000000	1023.000000	1023.000000	2046.000000
10.800000	0.027601	16.312115	4.620102	2.726994	4.873060	4.091958	0.000000	-10.000000	0.183333	-14.600000	790.333313	1023.000000	1023.000000	2046.000000
10.820000	0.026885	15.888861	4.571474	2.916861	5.191051	3.209476	0.000000	-10.000000	0.216667	-15.833334	781.500000	1023.000000	1023.000000	2046.000000
10.840000	0.026911	15.904456	4.972336	3.054223	4.641703	3.236194	0.000000	-10.000000	0.266667	-17.133333	770.666687	1023.000000	1023.000000	2046.000000
10.860000	0.025879	15.294497	4.444665	2.574110	4.532651	3.743071	0.000000	-10.000000	0.283333	-18.333334	761.500000	1023.000000	1023.000000	2046.000000
10.880000	0.025513	15.078289	4.518422	2.864411	4.796939	2.898517	0.000000	-10.000000	0.325000	-19.366667	755.500000	1023.000000	1023.000000	2046.000000
10.900000	0.025433	15.031091	4.791804	2.973895	4.191996	3.073397	0.000000	-10.000000	0.358333	-20.283335	749.166687	1023.000000	1023.000000	2046.000000
10.920000	0.024220	14.314117	4.260982	2.509854	4.132577	3.410705	0.000000	-10.000000	0.391667	-21.033335	742.500000	1023.000000	1023.000000	2046.000000
10.940000	0.023859	14.100429	4.442470	2.909898	4.264084	2.483976	0.000000	-10.000000	0.408333	-21.650002	735.333313	1023.000000	1023.000000	2046.000000
10.960000	0.023370	13.811536	4.473958	2.807578	3.566944	2.963055	0.000000	-10.000000	0.425000	-22.450001	728.166687	1023.000000	1023.000000	2046.000000
10.980000	0.022267	13.159755	3.998147	2.526353	3.802439	2.832814	0.000000	-10.000000	0.450000	-23.233334	720.666687	1023.000000	1023.000000	2046.000000
11.000000	0.022199	13.119313	4.289791	2.940568	3.650976	2.237979	0.000000	-10.000000	0.483333	-24.066668	713.000000	1023.000000	1023.000000	2046.000000
11.020000	0.021221	12.541533	3.872263	2.538564	3.232997	2.897708	0.000000	-10.000000	0.508333	-24.616667	705.000000	1023.000000	1023.000000	2046.000000
11.040000	0.020339	12.020639	3.782935	2.655157	3.508353	2.074194	0.000000	-10.000000	0.525000	-25.200001	696.666687	1023.000000	1023.000000	2046.000000
11.060000	0.020109	11.884280	3.940997	2.768800	2.868638	2.305846	0.000000	-10.000000	0.533333	-25.583334	688.333313	1023.000000	1023.000000	2046.000000
11.080000	0.018683	11.041379	3.346089	2.229766	2.911549	2.553976	0.000000	-10.000000	0.541667	-25.850000	679.666687	1023.000000	1023.000000	2046.000000
11.100000	0.018796	11.108692	3.666558	2.662107	3.027776	1.752251	0.000000	-10.000000	0.550000	-25.916666	671.166687	1023.000000	1023.000000	2046.000000
11.120000	0.018786	11.102666	3.645471	2.483632	2.523291	2.450272	0.000000	-10.000000	0.550000	-25.883333	662.500000	1023.000000	1023.000000	2046.000000
11.140000	0.018225	10.770799	3.350818	2.285938	3.006697	2.127347	0.000000	-10.000000	0.550000	-25.733334	653.833313	1023.000000	1023.000000	2046.000000
11.160000	0.018539	10.956551	3.668842	2.705789	2.723916	1.858004	0.000000	-10.000000	0.541667	-25.666668	645.166687	1023.000000	1023.000000	2046.000000
11.180000	0.017299	10.223581	3.237794	2.109984	2.313826	2.561976	0.000000	-10.000000	0.533333	-25.716667	636.500000	1023.000000	1023.000000	2046.000000
11.200000	0.016576	9.796383	3.102505	2.236875	2.569538	1.887465	0.000000	-10.000000	0.533333	-25.850000	628.000000	1023.000000	1023.000000	2046.000000
11.220000	0.015507	9.164716	3.019074	2.542075	1.753704	1.849863	0.000000	-10.000000	0.533333	-25.850000	619.500000	1023.000000	1023.000000	2046.000000
11.240000	0.012696	7.503390	2.209321	1.981981	1.411862	1.900226	0.000000	-10.000000	0.541667	-25.833334	610.833313	1023.000000	1023.000000	2046.000000
11.260000	0.011506	6.799794	2.065953	2.432711	1.430614	0.870516	0.000000	-10.000000	0.541667	-25.733334	602.166687	1023.000000	1023.000000	2046.000000
11.280000	0.009541	5.638898	1.723215	1.887657	0.690309	1.337717	0.000000	-10.000000	0.550000	-25.683334	593.500000	1023.000000	1023.000000	2046.000000
11.300000	0.007496	4.430384	1.335505	1.472989	0.913246	0.708643	0.000000	-10.000000	0.541667	-25.416668	585.000000	1023.000000	1023.000000	2046.000000
11.320000	0.006290	3.717306	1.448356	1.682689	0.471592	0.114669	0.000000	-10.000000	0.533333	-25.050001	576.500000	1023.000000	1023.000000	2046.000000
11.340000	0.003338	1.972805	0.787215	0.844040	-0.069274	0.410824	0.000000	-10.000000	0.516667	-24.733334	568.166687	1023.000000	1023.000000	2046.000000
11.360000	0.000860	0.508547	0.385495	1.095823	-0.093825	-0.878946	0.000000	-10.000000	0.508333	-24.500000	560.000000	1023.000000	1023.000000	2046.000000
11.380000	-0.001919	-1.133940	-0.006130	0.847761	-1.165891	-0.809680	0.000000	-10.000000	0.500000	-24.516666	551.666687	1023.000000	1023.000000	2046.000000
11.400000	-0.004831	-2.854871	-0.780689	0.196351	-1.267824	-1.002709	0.000000	-10.000000	0.508333	-24.750000	543.333313	1023.000000	1023.000000	2046.000000
11.420000	-0.005708	-3.373701	-0.962535	0.680130	-1.251010	-1.840285	0.000000	-10.000000	0.525000	-25.416666	535.000000	1023.000000	1023.000000	2046.000000
11.440000	-0.007151	-4.226040	-1.154114	0.381111	-2.082053	-1.370984	0.000000	-10.000000	0.541667	-26.183334	526.666687	1023.000000	1023.000000	2046.000000
11.460000	-0.008849	-5.229677	-1.674236	-0.013765	-1.837204	-1.704472	0.000000	-10.000000	0.550000	-26.700001	518.000000	1023.000000	1023.000000	2046.000000
11.480000	-0.008809	-5.206255	-1.564655	0.621163	-2.035073	-2.227690	0.000000	-10.000000	0.550000	-26.700001	509.000000	1023.000000	1023.000000	2046.000000
11.500000	-0.010634	-6.284487	-1.912734	-0.099854	-2.670452	-1.601447	0.000000	-10.000000	0.541667	-26.616667	500.000000	1023.000000	1023.000000	2046.000000
11.520000	-0.011273	-6.662426	-2.205721	0.070995	-2.175240	-2.352460	0.000000	-10.000000	0.533333	-26.216667	491.166656	1023.000000	1023.000000	2046.000000
11.540000	-0.011492	-6.791637	-2.093287	0.264482	-2.784465	-2.178368	0.000000	-10.000000	0.525000	-25.950001	482.500000	1023.000000	1023.000000	2046.000000
11.560000	-0.013179	-7.788911	-2.530761	-0.481279	-2.915189	-1.861682	0.000000	-10.000000	0.516667	-25.600000	473.833344	1023.000000	1023.000000	2046.000000
11.580000	-0.013140	-7.766005	-2.494578	-0.020058	-2.578940	-2.672428	0.000000	-10.000000	0.508333	-25.333334	465.333344	1023.000000	1023.000000	2046.000000
11.600000	-0.013901	-8.215361	-2.381174	-0.400463	-3.423918	-2.009806	0.000000	-10.000000	0.508333	-25.266666	456.833344	1023.000000	1023.000000	2046.000000
11.620000	-0.014193	-8.388273	-2.483917	-0.731429	-2.988446	-2.184482	0.000000	-10.000000	0.525000	-25.350000	448.500000	1023.000000	1023.000000	2046.000000
11.640000	-0.012737	-7.527835	-2.155389	0.042868	-3.040180	-2.375135	0.000000	-10.000000	0.541667	-25.733334	440.000000	1023.000000	1023.000000	2046.000000
11.660000	-0.013857	-8.189268	-2.266677	-0.633827	-3.540661	-1.748103	0.000000	-10.000000	0.550000	-25.750000	431.500000	1023.000000	1023.000000	2046.000000
11.680000	-0.013277	-7.846750	-2.446408	-0.343511	-2.783995	-2.272836	0.000000	-10.000000	0.550000	-25.616667	422.833344	1023.000000	1023.000000	2046.000000
11.700000	-0.012601	-7.447077	-2.181129	0.085620	-3.001845	-2.349722	0.000000	-10.000000	0.541667	-25.333334	414.333344	1023.000000	1023.000000	2046.000000
11.720000	-0.014422	-8.523439	-2.351073	-0.829040	-3.533211	-1.810115	0.000000	-10.000000	0.533333	-25.433334	405.666656	1023.000000	1023.000000	2046.000000
11.740000	-0.014636	-8.649984	-2.496613	-0.697547	-2.917896	-2.537929	0.000000	-10.000000	0.525000	-25.650000	397.333344	1023.000000	1023.000000	2046.000000
11.760000	-0.015495	-9.157319	-2.276952	-0.777016	-3.695576	-2.407776	0.000000	-10.000000	0.525000	-25.833334	388.666656	1023.000000	1023.000000	2046.000000
11.780000	-0.017869	-10.560353	-2.612107	-1.844979	-3.759250	-2.344017	0.000000	-10.000000	0.525000	-25.766666	380.166656	1023.000000	1023.000000	2046.000000
11.800000	-0.017881	-10.567776	-2.645927	-1.345480	-3.430228	-3.146139	0.000000	-10.000000	0.516667	-25.466667	371.500000	1023.000000	1023.000000	2046.000000
11.820000	-0.020119	-11.890458	-2.612297	-2.153468	-4.490547	-2.634145	0.000000	-10.000000	0.500000	-24.900000	363.000000	1023.000000	1023.000000	2046.000000
11.840000	-0.021311	-12.594771	-3.105505	-2.464061	-3.927546	-3.097659	0.000000	-10.000000	0.483333	-24.316668	354.500000	1023.000000	1023.000000	2046.000000
11.860000	-0.021396	-12.644908	-2.995977	-1.972132	-4.214900	-3.461898	0.000000	-10.000000	0.475000	-24.000000	346.500000	1023.000000	1023.000000	2046.000000
11.880000	-0.023619	-13.958993	-3.110888	-2.908774	-5.057209	-2.882122	0.000000	-10.000000	0.466667	-23.933332	338.333344	1023.000000	1023.000000	2046.000000
11.900000	-0.023937	-14.146844	-3.480376	-2.817387	-4.352435	-3.496647	0.000000	-10.000000	0.466667	-23.916666	330.500000	1023.000000	1023.000000	2046.000000
11.920000	-0.023978	-14.170734	-3.318630	-2.370471	-4.838108	-3.643527	0.000000	-10.000000	0.458333	-23.783333	322.500000	1023.000000	1023.000000	2046.000000
11.940000	-0.026055	-15.398527	-3.535773	-3.465648	-5.298763	-3.098343	0.000000	-10.000000	0.458333	-23.633333	314.833344	1023.000000	1023.000000	2046.000000
11.960000	-0.025614	-15.138015	-3.773240	-3.028681	-4.576001	-3.760093	0.000000	-10.000000	0.458333	-23.466667	307.000000	1023.000000	1023.000000	2046.000000
11.980000	-0.025636	-15.150745	-3.535040	-2.754870	-5.142184	-3.718651	0.000000	-10.000000	0.475000	-23.266666	299.000000	1023.000000	1023.000000	2046.000000
12.000000	-0.027563	-16.289568	-3.730250	-3.723390	-5.566679	-3.269248	0.000000	-10.000000	0.466667	-23.233334	291.000000	1023.000000	1023.000000	2046.000000
12.020000	-0.026580	-15.709000	-3.995928	-3.081352	-4.698782	-3.932937	0.000000	-10.000000	0.466667	-23.183334	283.166656	1023.000000	1023.000000	2046.000000
12.040000	-0.027288	-16.127180	-3.734185	-3.053956	-5.564266	-3.774773	0.000000	-10.000000	0.433333	-23.016666	275.500000	1023.000000	1023.000000	2046.000000
12.060000	-0.028683	-16.951569	-4.046517	-3.999009	-5.563692	-3.342350	0.000000	-10.000000	0.425000	-22.850000	267.833344	1023.000000	1023.000000	2046.000000
12.080000	-0.027673	-16.354778	-4.173708	-3.044855	-4.953660	-4.182557	0.000000	-10.000000	0.400000	-22.633333	260.333344	1023.000000	1023.000000	2046.000000
12.100000	-0.028942	-17.104712	-3.956795	-3.481983	-5.978570	-3.687362	0.000000	-10.000000	0.400000	-22.450001	252.666672	1023.000000	1023.000000	2046.000000
12.120000	-0.029610	-17.499804	-4.376111	-3.994300	-5.440772	-3.688622	0.000000	-10.000000	0.391667	-22.100000	245.333328	1023.000000	1023.000000	2046.000000
12.140000	-0.028731	-16.980261	-4.326803	-3.035030	-5.340625	-4.277802	0.000000	-10.000000	0.391667	-21.900002	237.833328	1023.000000	1023.000000	2046.000000
12.160000	-0.030736	-18.164869	-4.329140	-4.171157	-6.135948	-3.528624	0.000000	-10.000000	0.383333	-21.750000	230.500000	1023.000000	1023.000000	2046.000000
12.180000	-0.030036	-17.751566	-4.721122	-3.744698	-5.211570	-4.074176	0.000000	-10.000000	0.383333	-21.566668	223.166672	1023.000000	1023.000000	2046.000000
12.200000	-0.030020	-17.741869	-4.476509	-3.293569	-5.760325	-4.211465	0.000000	-10.000000	0.366667	-21.366667	216.000000	1023.000000	1023.000000	2046.000000
12.220000	-0.031858	-18.828279	-4.620053	-4.444060	-6.255773	-3.508393	0.000000	-10.000000	0.358333	-21.016666	209.000000	1023.000000	1023.000000	2046.000000
12.240000	-0.030665	-18.122845	-4.980879	-3.596156	-5.254758	-4.291051	0.000000	-10.000000	0.350000	-20.783335	202.000000	1023.000000	1023.000000	2046.000000
12.260000	-0.031534	-18.636709	-4.622684	-3.689970	-6.305128	-4.018928	0.000000	-10.000000	0.350000	-20.466667	195.000000	1023.000000	1023.000000	2046.000000
12.280000	-0.032931	-19.461960	-4.973433	-4.666336	-6.127720	-3.694470	0.000000	-10.000000	0.341667	-20.283335	188.166672	1023.000000	1023.000000	2046.000000
12.300000	-0.031424	-18.571779	-5.149920	-3.466974	-5.443636	-4.511250	0.000000	-10.000000	0.333333	-19.866667	181.333328	1023.000000	1023.000000	2046.000000
12.320000	-0.032881	-19.432766	-4.760377	-4.166079	-6.623322	-3.882987	0.000000	-10.000000	0.333333	-19.466667	174.833328	1023.000000	1023.000000	2046.000000
12.340000	-0.032762	-19.362545	-5.169181	-4.492931	-5.835195	-3.865237	0.000000	-10.000000	0.341667	-19.116667	168.166672	1023.000000	1023.000000	2046.000000
12.360000	-0.031573	-18.659779	-5.129201	-3.439193	-5.630287	-4.461097	0.000000	-10.000000	0.316667	-18.866667	161.833328	1023.000000	1023.000000	2046.000000
12.380000	-0.033992	-20.089432	-4.908512	-4.595910	-6.774895	-3.810114	0.000000	-10.000000	0.283333	-18.650000	155.500000	1023.000000	1023.000000	2046.000000
12.400000	-0.033952	-20.065413	-5.512720	-4.601702	-5.771549	-4.179442	0.000000	-10.000000	0.250000	-18.200001	149.500000	1023.000000	1023.000000	2046.000000
12.420000	-0.033519	-19.809654	-5.380516	-3.762244	-5.919724	-4.747171	0.000000	-10.000000	0.250000	-17.799999	143.500000	1023.000000	1023.000000	2046.000000
12.440000	-0.035733	-21.117943	-5.212926	-5.153883	-6.874389	-3.876745	0.000000	-10.000000	0.250000	-17.299999	137.500000	1023.000000	1023.000000	2046.000000
12.460000	-0.035115	-20.753258	-5.850927	-4.528953	-5.837121	-4.536256	0.000000	-10.000000	0.233333	-16.833334	131.500000	1023.000000	1023.000000	2046.000000
12.480000	-0.035415	-20.930067	-5.829327	-3.860066	-6.415506	-4.825168	0.000000	-10.000000	0.216667	-16.150000	125.833336	1023.000000	1023.000000	2046.000000
12.500000	-0.038422	-22.707443	-5.976603	-5.246556	-7.258879	-4.225405	0.000000	-10.000000	0.200000	-15.466667	120.333336	1023.000000	1023.000000	2046.000000
12.520000	-0.038259	-22.611355	-6.591866	-4.839674	-6.187659	-4.992155	0.000000	-10.000000	0.200000	-14.750000	115.166664	1023.000000	1023.000000	2046.000000
12.540000	-0.039080	-23.096237	-6.496120	-4.418511	-6.679803	-5.501803	0.000000	-10.000000	0.183333	-13.783334	110.166664	1023.000000	1023.000000	2046.000000
12.560000	-0.042845	-25.321438	-6.566602	-5.837207	-7.875173	-5.042457	0.000000	-10.000000	0.150000	-12.516667	105.500000	1023.000000	1023.000000	2046.000000
12.580000	-0.043806	-25.889242	-7.467051	-5.611610	-7.061736	-5.748846	0.000000	-10.000000	0.100000	-10.833334	101.500000	1023.000000	1023.000000	2046.000000
12.600000	-0.044977	-26.581182	-7.988604	-4.806166	-7.190019	-6.596395	0.000000	-10.000000	0.083333	-9.500000	97.833336	1023.000000	1023.000000	2046.000000
12.620000	-0.049176	-29.062769	-7.961606	-5.957994	-8.867314	-6.275856	0.000000	-10.000000	0.083333	-8.966667	94.833336	1023.000000	1023.000000	2046.000000
12.640000	-0.050655	-29.937300	-8.672583	-6.491135	-8.513757	-6.259824	0.000000	-10.000000	0.108333	-9.650001	90.500000	1023.000000	1023.000000	2046.000000
12.660000	-0.049656	-29.346783	-9.175098	-5.321969	-7.730329	-7.119386	0.000000	-10.000000	0.116667	-10.550000	87.333336	1023.000000	1023.000000	2046.000000
12.680000	-0.051478	-30.423332	-8.861020	-5.694411	-8.971093	-6.896808	0.000000	-10.000000	0.125000	-11.166667	83.833336	1023.000000	1023.000000	2046.000000
12.700000	-0.053200	-31.441420	-9.064358	-6.666402	-9.241790	-6.468871	0.000000	-10.000000	0.116667	-11.200000	81.500000	1023.000000	1023.000000	2046.000000
12.720000	-0.051548	-30.464859	-9.632605	-5.690444	-7.953389	-7.188421	0.000000	-10.000000	0.108333	-11.116667	77.833336	1023.000000	1023.000000	2046.000000
12.740000	-0.051801	-30.614676	-9.471506	-5.293712	-8.501757	-7.347701	0.000000	-10.000000	0.100000	-10.716667	74.000000	1023.000000	1023.000000	2046.000000
12.760000	-0.054203	-32.033722	-9.177381	-6.589342	-9.639816	-6.627182	0.000000	-10.000000	0.091667	-10.100000	70.333336	1023.000000	1023.000000	2046.000000
12.780000	-0.052932	-31.282887	-9.812115	-6.207445	-8.392630	-6.870696	0.000000	-10.000000	0.083333	-9.416667	67.000000	1023.000000	1023.000000	2046.000000
12.800000	-0.051701	-30.555265	-9.817591	-5.156197	-8.116405	-7.465072	0.000000	-10.000000	0.075000	-8.850000	64.000000	1023.000000	1023.000000	2046.000000
12.820000	-0.053770	-31.778196	-9.156418	-6.197621	-9.572319	-6.851838	0.000000	-10.000000	0.066667	-8.416667	61.000000	1023.000000	1023.000000	2046.000000
12.840000	-0.053501	-31.618979	-9.232543	-6.844213	-9.195912	-6.346311	0.000000	-10.000000	0.075000	-8.350000	58.166668	1023.000000	1023.000000	2046.000000
12.860000	-0.050324	-29.741590	-9.437726	-5.336401	-7.886890	-7.080575	0.000000	-10.000000	0.083333	-8.633333	55.333332	1023.000000	1023.000000	2046.000000
12.880000	-0.051096	-30.197845	-8.656357	-5.633966	-9.165365	-6.742157	0.000000	-10.000000	0.083333	-8.916667	52.500000	1023.000000	1023.000000	2046.000000
12.900000	-0.051512	-30.443518	-8.712983	-6.657510	-8.993613	-6.079411	0.000000	-10.000000	0.066667	-8.716667	49.500000	1023.000000	1023.000000	2046.000000
12.920000	-0.048659	-28.757374	-8.976595	-5.440411	-7.608687	-6.731680	0.000000	-10.000000	0.058333	-8.266666	46.500000	1023.000000	1023.000000	2046.000000
12.940000	-0.049624	-29.327616	-8.397673	-5.611106	-8.640337	-6.678501	0.000000	-10.000000	0.075000	-7.983334	43.666668	1023.000000	1023.000000	2046.000000
12.960000	-0.051088	-30.193161	-8.261422	-6.972575	-9.059125	-5.900039	0.000000	-10.000000	0.083333	-8.100000	41.000000	1023.000000	1023.000000	2046.000000
12.980000	-0.049385	-29.186745	-8.774855	-6.246783	-7.655207	-6.509901	0.000000	-10.000000	0.075000	-8.283334	38.333332	1023.000000	1023.000000	2046.000000
13.000000	-0.049422	-29.208567	-8.553239	-5.663963	-7.966166	-7.025198	0.000000	-10.000000	0.066667	-8.316667	35.500000	1023.000000	1023.000000	2046.000000
13.020000	-0.052296	-30.906738	-8.006098	-7.275905	-9.389400	-6.235336	0.000000	-10.000000	0.058333	-7.850000	32.666668	1023.000000	1023.000000	2046.000000
13.040000	-0.051242	-30.283991	-8.683928	-7.082283	-8.002952	-6.514828	0.000000	-10.000000	0.058333	-7.000000	30.000000	1023.000000	1023.000000	2046.000000
13.060000	-0.051432	-30.396605	-8.463100	-6.282671	-8.345318	-7.305514	0.000000	-10.000000	0.050000	-5.766667	27.666666	1023.000000	1023.000000	2046.000000
13.080000	-0.054313	-32.098896	-8.201490	-7.968818	-9.490417	-6.438169	0.000000	-10.000000	0.041667	-4.583333	25.833334	1023.000000	1023.000000	2046.000000
13.100000	-0.052718	-31.156338	-8.838349	-7.361887	-8.047789	-6.908313	0.000000	-10.000000	0.041667	-3.650000	24.333334	1023.000000	1023.000000	2046.000000
13.120000	-0.053101	-31.382957	-8.490431	-6.801851	-8.738159	-7.352517	0.000000	-10.000000	0.041667	-3.133333	23.166666	1023.000000	1023.000000	2046.000000
13.140000	-0.055208	-32.628201	-8.329013	-8.316070	-9.551176	-6.431941	0.000000	-10.000000	0.050000	-2.983333	22.000000	1023.000000	1023.000000	2046.000000
13.160000	-0.052872	-31.247580	-8.964763	-7.301491	-7.912999	-7.068327	0.000000	-10.000000	0.050000	-2.900000	21.000000	1023.000000	1023.000000	2046.000000
13.180000	-0.053528	-31.635006	-8.435821	-6.997937	-8.871918	-7.329330	0.000000	-10.000000	0.050000	-2.850000	20.000000	1023.000000	1023.000000	2046.000000
13.200000	-0.055001	-32.505463	-8.195236	-8.442110	-9.526120	-6.341995	0.000000	-10.000000	0.050000	-2.833333	19.000000	1023.000000	1023.000000	2046.000000
13.220000	-0.052437	-30.990030	-8.828806	-7.434697	-7.870452	-6.856075	0.000000	-10.000000	0.050000	-2.883333	18.000000	1023.000000	1023.000000	2046.000000
13.240000	-0.052549	-31.056494	-8.363703	-6.878762	-8.570836	-7.243194	0.000000	-10.000000	0.050000	-3.000000	17.000000	1023.000000	1023.000000	2046.000000
13.260000	-0.054395	-32.147621	-8.062160	-8.364960	-9.481230	-6.239272	0.000000	-10.000000	0.050000	-3.033333	16.000000	1023.000000	1023.000000	2046.000000
13.280000	-0.051947	-30.700449	-8.639275	-7.590424	-7.919725	-6.551024	0.000000	-10.000000	0.041667	-3.000000	15.000000	1023.000000	1023.000000	2046.000000
13.300000	-0.051348	-30.346796	-8.380847	-6.657571	-8.126091	-7.182287	0.000000	-10.000000	0.041667	-2.933333	14.000000	1023.000000	1023.000000	2046.000000
13.320000	-0.053388	-31.552458	-7.871233	-8.053939	-9.398657	-6.228629	0.000000	-10.000000	0.033333	-2.883333	13.000000	1023.000000	1023.000000	2046.000000
13.340000	-0.051284	-30.308878	-8.490485	-7.600657	-7.891887	-6.325850	0.000000	-10.000000	0.041667	-2.833333	12.000000	1023.000000	1023.000000	2046.000000
13.360000	-0.050404	-29.788490	-8.379057	-6.511495	-7.830766	-7.067172	0.000000	-10.000000	0.041667	-2.716667	11.000000	1023.000000	1023.000000	2046.000000
13.380000	-0.052647	-31.114521	-7.790943	-7.920237	-9.257555	-6.145787	0.000000	-10.000000	0.050000	-2.583333	10.166667	1023.000000	1023.000000	2046.000000
13.400000	-0.050432	-29.805140	-8.389934	-7.514894	-7.747336	-6.152976	0.000000	-10.000000	0.050000	-2.450000	9.333333	1023.000000	1023.000000	2046.000000
13.420000	-0.050078	-29.596121	-8.110299	-6.505687	-8.070426	-6.909710	0.000000	-10.000000	0.041667	-2.350000	8.666667	1023.000000	1023.000000	2046.000000
13.440000	-0.051798	-30.612562	-7.752934	-8.010603	-9.038942	-5.810084	0.000000	-10.000000	0.033333	-2.233333	7.833333	1023.000000	1023.000000	2046.000000
13.460000	-0.049080	-29.006340	-8.425682	-6.950613	-7.293502	-6.336543	0.000000	-10.000000	0.033333	-2.050000	7.000000	1023.000000	1023.000000	2046.000000
13.480000	-0.049366	-29.175467	-8.097450	-6.437669	-7.892009	-6.748338	0.000000	-10.000000	0.033333	-1.833333	6.333333	1023.000000	1023.000000	2046.000000
13.500000	-0.051289	-30.311972	-7.623901	-7.889893	-9.068438	-5.729739	0.000000	-10.000000	0.033333	-1.600000	6.000000	1023.000000	1023.000000	2046.000000
13.520000	-0.048856	-28.873873	-8.335711	-7.213181	-7.361642	-5.963338	0.000000	-10.000000	0.025000	-1.400000	6.000000	1023.000000	1023.000000	2046.000000
13.540000	-0.048558	-28.697502	-8.013413	-6.291524	-7.749959	-6.642605	0.000000	-10.000000	0.025000	-1.233333	6.000000	1023.000000	1023.000000	2046.000000
13.560000	-0.050662	-29.941040	-7.510792	-7.845072	-8.995012	-5.590164	0.000000	-10.000000	0.033333	-0.766667	6.000000	1023.000000	1023.000000	2046.000000
13.580000	-0.048163	-28.464624	-8.137579	-7.180088	-7.376350	-5.770608	0.000000	-10.000000	0.041667	-0.366667	6.000000	1023.000000	1023.000000	2046.000000
13.600000	-0.047349	-27.983046	-8.090521	-6.110396	-7.258880	-6.523249	0.000000	-10.000000	0.041667	0.000000	6.000000	1023.000000	1023.000000	2046.000000
13.620000	-0.049414	-29.203537	-7.299603	-7.336653	-8.836054	-5.731226	0.000000	-10.000000	0.033333	0.000000	6.000000	1023.000000	1023.000000	2046.000000
13.640000	-0.048107	-28.431276	-7.783443	-7.549607	-7.756949	-5.341277	0.000000	-10.000000	0.016667	0.000000	6.000000	1023.000000	1023.000000	2046.000000
13.660000	-0.046677	-27.586275	-8.143217	-6.105958	-6.934442	-6.402659	0.000000	-10.000000	0.025000	0.000000	6.000000	1023.000000	1023.000000	2046.000000
13.680000	-0.049714	-29.380991	-7.409928	-7.132031	-8.738155	-6.100876	0.000000	-10.000000	0.016667	0.000000	6.000000	1023.000000	1023.000000	2046.000000
13.700000	-0.049911	-29.497608	-7.630335	-7.950156	-8.365467	-5.551651	0.000000	-10.000000	0.025000	0.000000	6.000000	1023.000000	1023.000000	2046.000000
13.720000	-0.047395	-28.010174	-8.192494	-6.545654	-6.907237	-6.364788	0.000000	-10.000000	0.008333	0.000000	6.000000	1023.000000	1023.000000	2046.000000
13.740000	-0.049259	-29.112265	-7.516817	-6.768916	-8.394812	-6.431720	0.000000	-10.000000	0.016667	0.000000	6.000000	1023.000000	1023.000000	2046.000000
13.760000	-0.050278	-29.714209	-7.640664	-7.932297	-8.672166	-5.469082	0.000000	-10.000000	0.008333	0.300000	6.000000	1023.000000	1023.000000	2046.000000
13.780000	-0.047904	-28.311049	-8.466953	-6.504305	-7.068105	-6.271685	0.000000	-10.000000	0.008333	1.033333	6.000000	1023.000000	1023.000000	2046.000000
13.800000	-0.050055	-29.582781	-8.072722	-6.503613	-8.335211	-6.671236	0.000000	-10.000000	0.000000	2.033333	6.000000	1023.000000	1023.000000	2046.000000
13.820000	-0.051909	-30.678036	-7.943844	-7.986943	-8.907140	-5.840109	0.000000	-10.000000	-0.008333	3.500000	6.000000	1023.000000	1023.000000	2046.000000
13.840000	-0.050274	-29.711899	-8.872855	-7.009243	-7.311931	-6.517869	0.000000	-10.000000	-0.041667	5.450000	6.000000	1023.000000	1023.000000	2046.000000
13.860000	-0.052344	-30.935583	-8.911156	-6.525914	-8.109563	-7.388951	0.000000	-10.000000	-0.083333	8.183333	6.000000	1023.000000	1023.000000	2046.000000
13.880000	-0.056417	-33.342323	-8.821915	-7.964461	-9.700468	-6.855481	0.000000	-10.000000	-0.116667	11.016666	6.000000	1023.000000	1023.000000	2046.000000
13.900000	-0.055862	-33.014526	-9.953295	-7.707466	-8.337198	-7.016568	0.000000	-10.000000	-0.116667	13.083333	6.000000	1023.000000	1023.000000	2046.000000
13.920000	-0.056861	-33.605141	-9.959588	-6.762146	-8.944804	-7.938604	0.000000	-10.000000	-0.133333	14.183333	6.000000	1023.000000	1023.000000	2046.000000
13.940000	-0.058393	-34.510483	-9.821712	-8.211977	-9.659963	-6.816833	0.000000	-10.000000	-0.158333	14.800000	11.666667	1023.000000	1023.000000	2046.000000
13.960000	-0.055250	-32.652843	-10.629655	-6.871322	-7.758320	-7.393545	0.000000	-10.000000	-0.200000	15.400001	18.500000	1023.000000	1023.000000	2046.000000
13.980000	-0.056847	-33.596718	-9.763419	-7.064593	-9.355749	-7.412958	0.000000	-10.000000	-0.233333	16.700001	27.000000	1023.000000	1023.000000	2046.000000
14.000000	-0.055428	-32.758099	-10.187696	-7.727906	-8.352681	-6.489816	0.000000	-10.000000	-0.266667	18.216667	31.833334	1023.000000	1023.000000	2046.000000
14.020000	-0.053359	-31.535381	-10.498656	-6.175803	-7.377127	-7.483796	0.000000	-10.000000	-0.308333	20.050001	37.666668	1023.000000	1023.000000	2046.000000
14.040000	-0.055163	-32.601589	-9.617322	-7.175666	-9.026944	-6.781657	0.000000	-10.000000	-0.350000	21.633333	44.166668	1023.000000	1023.000000	2046.000000
14.060000	-0.052207	-30.854364	-10.291255	-7.137048	-7.259996	-6.166064	0.000000	-10.000000	-0.400000	23.166668	51.000000	1023.000000	1023.000000	2046.000000
14.080000	-0.051260	-30.294863	-9.968971	-5.907225	-7.386806	-7.031862	0.000000	-10.000000	-0.433333	24.666668	58.333332	1023.000000	1023.000000	2046.000000
14.100000	-0.051370	-30.359941	-9.423756	-7.301125	-8.001731	-5.633331	0.000000	-10.000000	-0.466667	25.716667	66.333336	1023.000000	1023.000000	2046.000000
14.120000	-0.047514	-28.080605	-9.873846	-5.984847	-6.085000	-6.136911	0.000000	-10.000000	-0.475000	26.616667	74.833336	1023.000000	1023.000000	2046.000000
14.140000	-0.047787	-28.242119	-8.656396	-6.259589	-7.562061	-5.764073	0.000000	-10.000000	-0.491667	27.200001	83.666664	1023.000000	1023.000000	2046.000000
14.160000	-0.044299	-26.180559	-8.836250	-6.500457	-6.092176	-4.751675	0.000000	-10.000000	-0.508333	27.966667	92.500000	1023.000000	1023.000000	2046.000000
14.180000	-0.041691	-24.639561	-8.597633	-4.992348	-5.466026	-5.583554	0.000000	-10.000000	-0.558333	28.683334	101.833336	1023.000000	1023.000000	2046.000000
14.200000	-0.041504	-24.528933	-7.567535	-6.097822	-6.464936	-4.398639	0.000000	-10.000000	-0.600000	29.433334	111.166664	1023.000000	1023.000000	2046.000000
14.220000	-0.037300	-22.044102	-8.048993	-5.358428	-4.327948	-4.308733	0.000000	-10.000000	-0.625000	29.866667	120.833336	1023.000000	1023.000000	2046.000000
14.240000	-0.037149	-21.955284	-7.002606	-4.946274	-5.315331	-4.691072	0.000000	-10.000000	-0.625000	30.116667	130.500000	1023.000000	1023.000000	2046.000000
14.260000	-0.035278	-20.849392	-6.895757	-5.940418	-4.558238	-3.454981	0.000000	-10.000000	-0.633333	30.416666	140.666672	1023.000000	1023.000000	2046.000000
14.280000	-0.033357	-19.714033	-6.770668	-4.496732	-3.923976	-4.522657	0.000000	-10.000000	-0.650000	31.116667	151.000000	1023.000000	1023.000000	2046.000000
14.300000	-0.034204	-20.214388	-5.860736	-5.767106	-5.088682	-3.497863	0.000000	-10.000000	-0.675000	31.683334	161.333328	1023.000000	1023.000000	2046.000000
14.320000	-0.030872	-18.245525	-6.507393	-5.004790	-3.090086	-3.643258	0.000000	-10.000000	-0.708333	32.516666	171.833328	1023.000000	1023.000000	2046.000000
14.340000	-0.032106	-18.974449	-5.818047	-4.862935	-4.137735	-4.155732	0.000000	-10.000000	-0.741667	33.133335	182.500000	1023.000000	1023.000000	2046.000000
14.360000	-0.031296	-18.495661	-5.442220	-5.994414	-4.159794	-2.899232	0.000000	-10.000000	-0.766667	34.016666	193.500000	1023.000000	1023.000000	2046.000000
14.380000	-0.028113	-16.614998	-5.917697	-4.746712	-2.468330	-3.482258	0.000000	-10.000000	-0.775000	34.216667	204.666672	1023.000000	1023.000000	2046.000000
14.400000	-0.029108	-17.202785	-5.037178	-4.838531	-3.726938	-3.600139	0.000000	-10.000000	-0.783333	34.683334	216.000000	1023.000000	1023.000000	2046.000000
14.420000	-0.027121	-16.028580	-4.891658	-5.661376	-3.074124	-2.401420	0.000000	-10.000000	-0.791667	34.816666	227.500000	1023.000000	1023.000000	2046.000000
14.440000	-0.024404	-14.422855	-5.092480	-4.138463	-1.941615	-3.250298	0.000000	-10.000000	-0.800000	35.183334	239.166672	1023.000000	1023.000000	2046.000000
14.460000	-0.025008	-14.779631	-3.936465	-4.861602	-3.340917	-2.640647	0.000000	-10.000000	-0.791667	35.316669	250.833328	1023.000000	1023.000000	2046.000000
14.480000	-0.021437	-12.669227	-4.187661	-4.892957	-1.780537	-1.808072	0.000000	-10.000000	-0.800000	35.283333	262.500000	1023.000000	1023.000000	2046.000000
14.500000	-0.019991	-11.814801	-3.923134	-3.618763	-1.622032	-2.650872	0.000000	-10.000000	-0.808333	35.400002	274.166656	1023.000000	1023.000000	2046.000000
14.520000	-0.018994	-11.225418	-3.094963	-4.602024	-2.204086	-1.324345	0.000000	-10.000000	-0.825000	35.099998	286.000000	1023.000000	1023.000000	2046.000000
14.540000	-0.015041	-8.889422	-3.583460	-3.456195	-0.286596	-1.563172	0.000000	-10.000000	-0.825000	35.299999	298.000000	1023.000000	1023.000000	2046.000000
14.560000	-0.015130	-8.941552	-2.438937	-3.450112	-1.634649	-1.417854	0.000000	-10.000000	-0.816667	35.250000	309.666656	1023.000000	1023.000000	2046.000000
14.580000	-0.011663	-6.892636	-2.537431	-3.760733	-0.304023	-0.290450	0.000000	-10.000000	-0.825000	35.366669	321.333344	1023.000000	1023.000000	2046.000000
14.600000	-0.009826	-5.806908	-2.395188	-2.334800	0.167530	-1.244450	0.000000	-10.000000	-0.833333	35.400002	333.000000	1023.000000	1023.000000	2046.000000
14.620000	-0.008886	-5.251338	-1.410065	-3.258594	-0.622898	0.040218	0.000000	-10.000000	-0.841667	35.400002	345.000000	1023.000000	1023.000000	2046.000000
14.640000	-0.004882	-2.885274	-1.958775	-2.147534	1.331320	-0.110285	0.000000	-10.000000	-0.841667	35.500000	357.000000	1023.000000	1023.000000	2046.000000
14.660000	-0.005228	-3.089612	-0.780436	-2.149624	-0.059976	-0.099576	0.000000	-10.000000	-0.858333	35.583336	368.833344	1023.000000	1023.000000	2046.000000
14.680000	-0.001592	-0.940769	-0.927150	-2.419095	1.316339	1.089136	0.000000	-10.000000	-0.850000	35.850002	380.500000	1023.000000	1023.000000	2046.000000
14.700000	0.000205	0.121123	-0.796197	-1.019858	1.769787	0.167390	0.000000	-10.000000	-0.858333	36.333336	392.500000	1023.000000	1023.000000	2046.000000
14.720000	0.000918	0.542402	0.294385	-1.904933	0.812840	1.340110	0.000000	-10.000000	-0.841667	36.400002	404.666656	1023.000000	1023.000000	2046.000000
14.740000	0.004878	2.882693	-0.370587	-0.974575	2.852034	1.375821	0.000000	-10.000000	-0.850000	36.566669	417.000000	1023.000000	1023.000000	2046.000000
14.760000	0.004637	2.740259	0.756469	-0.741263	1.570245	1.154808	0.000000	-10.000000	-0.850000	36.400002	429.000000	1023.000000	1023.000000	2046.000000
14.780000	0.007862	4.646687	0.610782	-1.199194	2.833815	2.401284	0.000000	-10.000000	-0.841667	36.616669	441.000000	1023.000000	1023.000000	2046.000000
14.800000	0.009324	5.510408	0.791565	0.164404	3.151433	1.403007	0.000000	-10.000000	-0.858333	36.333336	453.166656	1023.000000	1023.000000	2046.000000
14.820000	0.009992	5.905503	1.873208	-0.744970	2.192484	2.584781	0.000000	-10.000000	-0.858333	36.150002	461.333344	1023.000000	1023.000000	2046.000000
14.840000	0.013364	7.897830	1.138042	0.042329	4.058147	2.659312	0.000000	-10.000000	-0.891667	36.066666	469.666656	1023.000000	1023.000000	2046.000000
14.860000	0.012137	7.172831	1.856552	0.439273	2.909728	1.967277	0.000000	-10.000000	-0.900000	36.400002	481.833344	1023.000000	1023.000000	2046.000000
14.880000	0.013698	8.095659	1.998696	-0.413750	3.317652	3.193061	0.000000	-10.000000	-0.900000	36.716667	498.000000	1023.000000	1023.000000	2046.000000
14.900000	0.014878	8.792612	1.598417	0.761318	4.270229	2.162649	0.000000	-10.000000	-0.866667	36.666668	514.000000	1023.000000	1023.000000	2046.000000
14.920000	0.014578	8.615520	2.831461	0.056705	2.910162	2.817193	0.000000	-10.000000	-0.833333	36.383335	526.333313	1023.000000	1023.000000	2046.000000
14.940000	0.018497	10.931831	2.408420	0.187429	4.641232	3.694751	0.000000	-10.000000	-0.800000	36.000000	538.666687	1023.000000	1023.000000	2046.000000
14.960000	0.019209	11.352635	2.444671	1.453668	4.770725	2.683571	0.000000	-10.000000	-0.800000	35.633335	551.000000	1023.000000	1023.000000	2046.000000
14.980000	0.019065	11.267167	3.347230	0.773853	3.595208	3.550876	0.000000	-10.000000	-0.808333	35.466667	562.833313	1023.000000	1023.000000	2046.000000
15.000000	0.021262	12.565910	2.291953	1.414949	5.442264	3.416745	0.000000	-10.000000	-0.816667	35.450001	574.500000	1023.000000	1023.000000	2046.000000
15.020000	0.019167	11.327954	2.831206	1.893701	4.220502	2.382546	0.000000	-10.000000	-0.808333	35.400002	586.166687	1023.000000	1023.000000	2046.000000
15.040000	0.019059	11.263889	3.082042	0.855220	3.951800	3.374828	0.000000	-10.000000	-0.775000	35.049999	598.000000	1023.000000	1023.000000	2046.000000
15.060000	0.019560	11.560050	1.974633	1.742875	5.232991	2.609551	0.000000	-10.000000	-0.725000	34.383335	609.833313	1023.000000	1023.000000	2046.000000
15.080000	0.016593	9.806479	2.643294	1.512741	3.445394	2.205050	0.000000	-10.000000	-0.658333	33.183334	621.500000	1023.000000	1023.000000	2046.000000
15.100000	0.017969	10.619588	2.057681	0.917423	4.431639	3.212846	0.000000	-10.000000	-0.600000	31.933332	632.666687	1023.000000	1023.000000	2046.000000
15.120000	0.017205	10.168107	1.867954	1.937052	4.372508	1.990594	0.000000	-10.000000	-0.566667	30.966667	640.000000	1023.000000	1023.000000	2046.000000
15.140000	0.017659	10.436407	2.546140	1.076720	3.712602	3.100945	0.000000	-10.000000	-0.525000	30.183332	647.166687	1023.000000	1023.000000	2046.000000
15.160000	0.019807	11.706100	1.575633	2.042401	5.347417	2.740650	0.000000	-10.000000	-0.500000	29.133333	657.166687	1023.000000	1023.000000	2046.000000
15.180000	0.018400	10.874113	2.598526	2.071200	3.802961	2.401425	0.000000	-10.000000	-0.450000	27.750000	670.333313	1023.000000	1023.000000	2046.000000
15.200000	0.020684	12.224356	2.463279	1.520156	4.527407	3.713514	0.000000	-10.000000	-0.425000	26.799999	682.833313	1023.000000	1023.000000	2046.000000
15.220000	0.021643	12.790797	1.711662	2.631417	5.634984	2.812734	0.000000	-10.000000	-0.400000	26.433332	689.000000	1023.000000	1023.000000	2046.000000
15.240000	0.020722	12.246643	2.819456	2.368865	4.059371	2.998950	0.000000	-10.000000	-0.391667	25.783333	697.833313	1023.000000	1023.000000	2046.000000
15.260000	0.023600	13.947505	2.498640	2.095076	5.191752	4.162037	0.000000	-10.000000	-0.375000	24.850000	706.500000	1023.000000	1023.000000	2046.000000
15.280000	0.024171	14.285127	1.955471	3.233127	5.952628	3.143902	0.000000	-10.000000	-0.333333	23.550001	717.833313	1023.000000	1023.000000	2046.000000
15.300000	0.023551	13.918504	3.129979	2.876744	4.523290	3.388491	0.000000	-10.000000	-0.300000	22.866667	723.333313	1023.000000	1023.000000	2046.000000
15.320000	0.026724	15.794168	2.979666	2.523361	5.651915	4.639227	0.000000	-10.000000	-0.258333	22.033333	728.500000	1023.000000	1023.000000	2046.000000
15.340000	0.027600	16.311516	2.691914	3.798663	6.302018	3.518921	0.000000	-10.000000	-0.225000	20.866667	733.500000	1023.000000	1023.000000	2046.000000
15.360000	0.028216	16.675541	4.090440	3.435250	4.952792	4.197060	0.000000	-10.000000	-0.175000	18.850000	740.666687	1023.000000	1023.000000	2046.000000
15.380000	0.031879	18.840252	3.471471	3.669755	6.688397	5.010629	0.000000	-10.000000	-0.100000	15.866667	749.166687	1023.000000	1023.000000	2046.000000
15.400000	0.031937	18.874491	3.983999	4.735730	6.316724	3.838038	0.000000	-10.000000	-0.041667	12.383334	756.500000	1023.000000	1023.000000	2046.000000
15.420000	0.033802	19.977192	5.114699	3.973391	5.718691	5.170411	0.000000	-10.000000	0.000000	9.750000	761.666687	1023.000000	1023.000000	2046.000000
15.440000	0.035467	20.960884	4.252470	4.523709	7.374069	4.810635	0.000000	-10.000000	0.016667	5.733334	765.166687	1023.000000	1023.000000	2046.000000
15.460000	0.033752	19.947401	5.153631	4.670710	6.148606	3.974455	0.000000	-10.000000	0.033333	2.150000	767.500000	1023.000000	1023.000000	2046.000000
15.480000	0.034324	20.285709	5.661101	3.513403	5.917543	5.193662	0.000000	-10.000000	0.050000	-1.433333	769.833313	1023.000000	1023.000000	2046.000000
15.500000	0.034208	20.217184	4.614957	3.974672	7.216269	4.411286	0.000000	-10.000000	0.058333	-3.466667	770.000000	1023.000000	1023.000000	2046.000000
15.520000	0.031594	18.672132	5.081016	4.061078	6.116548	3.413491	0.000000	-10.000000	0.066667	-5.566667	770.000000	1023.000000	1023.000000	2046.000000
15.540000	0.031289	18.491949	5.862557	2.954990	5.184081	4.490322	0.000000	-10.000000	0.091667	-8.316667	770.000000	1023.000000	1023.000000	2046.000000
15.560000	0.031604	18.678099	4.758981	3.154469	6.538021	4.226629	0.000000	-10.000000	0.108333	-9.800000	770.000000	1023.000000	1023.000000	2046.000000
15.580000	0.029001	17.139734	5.063856	3.515825	5.570137	2.989916	0.000000	-10.000000	0.133333	-11.133333	770.000000	1023.000000	1023.000000	2046.000000
15.600000	0.028617	16.912832	5.788688	2.455102	4.631435	4.037607	0.000000	-10.000000	0.158333	-12.283334	770.000000	1023.000000	1023.000000	2046.000000
15.620000	0.028774	17.005449	4.520321	2.709985	6.069197	3.705947	0.000000	-10.000000	0.200000	-14.300000	761.833313	1023.000000	1023.000000	2046.000000
15.640000	0.026518	15.672383	5.410352	2.989366	4.465966	2.806700	0.000000	-10.000000	0.241667	-16.316668	749.666687	1023.000000	1023.000000	2046.000000
15.660000	0.027431	16.211493	5.053817	2.104673	4.977066	4.075937	0.000000	-10.000000	0.266667	-17.866667	737.500000	1023.000000	1023.000000	2046.000000
15.680000	0.026130	15.442783	4.458858	3.072727	5.283313	2.627886	0.000000	-10.000000	0.300000	-19.016668	731.500000	1023.000000	1023.000000	2046.000000
15.700000	0.024967	14.755318	5.567585	2.381319	3.676547	3.129867	0.000000	-10.000000	0.325000	-19.483334	729.500000	1023.000000	1023.000000	2046.000000
15.720000	0.026044	15.392248	4.442305	2.236417	5.103889	3.609638	0.000000	-10.000000	0.358333	-20.233334	725.333313	1023.000000	1023.000000	2046.000000
15.740000	0.024169	14.283789	4.609670	3.091787	4.353983	2.228348	0.000000	-10.000000	0.366667	-20.800001	720.833313	1023.000000	1023.000000	2046.000000
15.760000	0.023931	14.143167	5.222635	2.061592	3.464361	3.394579	0.000000	-10.000000	0.383333	-21.716667	711.500000	1023.000000	1023.000000	2046.000000
15.780000	0.024003	14.186016	3.872409	2.569654	4.872376	2.871577	0.000000	-10.000000	0.391667	-22.566668	701.833313	1023.000000	1023.000000	2046.000000
15.800000	0.021894	12.939283	4.470275	2.950717	3.554523	1.963767	0.000000	-10.000000	0.400000	-23.133333	694.500000	1023.000000	1023.000000	2046.000000
15.820000	0.022097	13.059457	4.633754	1.985147	3.237076	3.203480	0.000000	-10.000000	0.416667	-23.533333	689.333313	1023.000000	1023.000000	2046.000000
15.840000	0.021626	12.781155	3.441922	2.662230	4.312383	2.364620	0.000000	-10.000000	0.450000	-23.933334	681.333313	1023.000000	1023.000000	2046.000000
15.860000	0.019522	11.537540	4.539169	2.569601	2.460233	1.968538	0.000000	-10.000000	0.491667	-24.616667	670.666687	1023.000000	1023.000000	2046.000000
15.880000	0.020056	11.853374	3.776968	1.790762	3.224748	3.060895	0.000000	-10.000000	0.525000	-25.183334	659.666687	1023.000000	1023.000000	2046.000000
15.900000	0.018910	11.175615	3.140337	2.854487	3.609891	1.570900	0.000000	-10.000000	0.541667	-25.533333	654.000000	1023.000000	1023.000000	2046.000000
15.920000	0.017875	10.564303	4.324187	2.269935	1.992851	1.977329	0.000000	-10.000000	0.541667	-25.783333	648.166687	1023.000000	1023.000000	2046.000000
15.940000	0.019168	11.328073	3.587938	1.791012	3.043135	2.905988	0.000000	-10.000000	0.541667	-26.116667	639.500000	1023.000000	1023.000000	2046.000000
15.960000	0.018163	10.734380	3.028951	2.803211	3.395995	1.506223	0.000000	-10.000000	0.575000	-26.666666	627.833313	1023.000000	1023.000000	2046.000000
15.980000	0.017055	10.079669	4.217970	2.271472	1.683669	1.906559	0.000000	-10.000000	0.616667	-27.033333	619.000000	1023.000000	1023.000000	2046.000000
16.000000	0.017681	10.449276	3.317363	1.656009	2.588361	2.887543	0.000000	-10.000000	0.633333	-27.383333	613.000000	1023.000000	1023.000000	2046.000000
16.020000	0.015828	9.354294	2.582103	2.552647	2.707906	1.511638	0.000000	-10.000000	0.633333	-27.600000	607.000000	1023.000000	1023.000000	2046.000000
16.040001	0.013154	7.773841	3.433454	1.953001	0.684969	1.702417	0.000000	-10.000000	0.633333	-27.916666	597.833313	1023.000000	1023.000000	2046.000000
16.059999	0.012535	7.408404	2.105299	1.477564	1.605692	2.219850	0.000000	-10.000000	0.650000	-27.900000	588.500000	1023.000000	1023.000000	2046.000000
16.080000	0.009745	5.759575	1.482138	2.316883	1.463115	0.497439	0.000000	-10.000000	0.650000	-27.950001	579.166687	1023.000000	1023.000000	2046.000000
16.100000	0.007744	4.576419	2.431341	1.397670	-0.163811	0.911219	0.000000	-10.000000	0.650000	-27.750000	569.833313	1023.000000	1023.000000	2046.000000
16.120001	0.007129	4.213170	1.054878	0.943042	1.147677	1.067573	0.000000	-10.000000	0.616667	-27.333334	557.500000	1023.000000	1023.000000	2046.000000
16.139999	0.003836	2.266911	0.958052	1.535633	0.437634	-0.664408	0.000000	-10.000000	0.583333	-26.766666	548.166687	1023.000000	1023.000000	2046.000000
16.160000	0.001610	0.951452	1.521679	0.524007	-1.121243	0.027008	0.000000	-10.000000	0.550000	-26.166668	539.166687	1023.000000	1023.000000	2046.000000
16.180000	-0.000417	-0.246419	-0.220919	0.243383	-0.095402	-0.173480	0.000000	-10.000000	0.533333	-25.850000	533.500000	1023.000000	1023.000000	2046.000000
16.200001	-0.004375	-2.585362	-0.559012	0.945858	-0.986663	-1.985545	0.000000	-10.000000	0.525000	-25.516666	524.833313	1023.000000	1023.000000	2046.000000
16.219999	-0.005939	-3.509921	0.023982	-0.034515	-2.400670	-1.098718	0.000000	-10.000000	0.525000	-25.716667	516.333313	1023.000000	1023.000000	2046.000000
16.240000	-0.006587	-3.892775	-1.420135	-0.124660	-1.244424	-1.103555	0.000000	-10.000000	0.558333	-26.266666	507.666656	1023.000000	1023.000000	2046.000000
16.260000	-0.009011	-5.325346	-1.272835	0.628724	-2.094109	-2.587126	0.000000	-10.000000	0.600000	-26.850000	499.000000	1023.000000	1023.000000	2046.000000
16.280001	-0.009220	-5.448741	-0.933963	-0.397099	-2.816915	-1.300765	0.000000	-10.000000	0.616667	-27.250000	490.000000	1023.000000	1023.000000	2046.000000
16.299999	-0.009860	-5.827230	-2.377560	0.149676	-1.513231	-2.086116	0.000000	-10.000000	0.633333	-27.366667	480.833344	1023.000000	1023.000000	2046.000000
16.320000	-0.011844	-6.999526	-1.501087	0.302367	-3.067840	-2.732965	0.000000	-10.000000	0.600000	-27.250000	471.666656	1023.000000	1023.000000	2046.000000
16.340000	-0.011422	-6.750487	-1.932280	-0.692833	-2.710516	-1.414858	0.000000	-10.000000	0.583333	-27.049999	462.500000	1023.000000	1023.000000	2046.000000
16.360001	-0.012525	-7.402303	-2.845984	0.152311	-2.020083	-2.688546	0.000000	-10.000000	0.550000	-26.783333	453.500000	1023.000000	1023.000000	2046.000000
16.379999	-0.014101	-8.333687	-1.810844	-0.185711	-3.587431	-2.749700	0.000000	-10.000000	0.550000	-26.566668	444.666656	1023.000000	1023.000000	2046.000000
16.400000	-0.013504	-7.981092	-2.432067	-1.082158	-2.892269	-1.574597	0.000000	-10.000000	0.550000	-26.250000	435.833344	1023.000000	1023.000000	2046.000000
16.420000	-0.014408	-8.514931	-2.804858	-0.210476	-2.545388	-2.954208	0.000000	-10.000000	0.550000	-26.133333	427.166656	1023.000000	1023.000000	2046.000000
16.440001	-0.014511	-8.576244	-1.506006	-0.666058	-3.964116	-2.440064	0.000000	-10.000000	0.550000	-26.250000	418.333344	1023.000000	1023.000000	2046.000000
16.459999	-0.013315	-7.868910	-2.321086	-1.120291	-2.892383	-1.535150	0.000000	-10.000000	0.550000	-26.383333	409.666656	1023.000000	1023.000000	2046.000000
16.480000	-0.013989	-8.267464	-2.518001	-0.045604	-2.748819	-2.955040	0.000000	-10.000000	0.550000	-26.333334	400.833344	1023.000000	1023.000000	2046.000000
16.500000	-0.014034	-8.293914	-1.389856	-0.707698	-4.017152	-2.179207	0.000000	-10.000000	0.550000	-26.066668	392.000000	1023.000000	1023.000000	2046.000000
16.520000	-0.013717	-8.107039	-2.382085	-1.137151	-2.938018	-1.649786	0.000000	-10.000000	0.541667	-25.950001	383.333344	1023.000000	1023.000000	2046.000000
16.540001	-0.015236	-9.004200	-2.614492	-0.390052	-2.877193	-3.122463	0.000000	-10.000000	0.541667	-25.866667	374.666656	1023.000000	1023.000000	2046.000000
16.559999	-0.016280	-9.621474	-1.537164	-1.382586	-4.331057	-2.370667	0.000000	-10.000000	0.541667	-26.033333	366.166656	1023.000000	1023.000000	2046.000000
16.580000	-0.016752	-9.900710	-2.588389	-1.987655	-3.355130	-1.969536	0.000000	-10.000000	0.550000	-25.966667	357.500000	1023.000000	1023.000000	2046.000000
16.600000	-0.018660	-11.028219	-2.806568	-1.309489	-3.427856	-3.484307	0.000000	-10.000000	0.533333	-25.733334	348.833344	1023.000000	1023.000000	2046.000000
16.620001	-0.020096	-11.876504	-1.920802	-2.431050	-4.782889	-2.741763	0.000000	-10.000000	0.525000	-25.383333	340.333344	1023.000000	1023.000000	2046.000000
16.639999	-0.020783	-12.282648	-3.227265	-2.764397	-3.637886	-2.653101	0.000000	-10.000000	0.508333	-24.950001	331.666656	1023.000000	1023.000000	2046.000000
16.660000	-0.022613	-13.364524	-3.149126	-2.056897	-4.134198	-4.024303	0.000000	-10.000000	0.500000	-24.533333	323.333344	1023.000000	1023.000000	2046.000000
16.680000	-0.023333	-13.789926	-2.609778	-3.149888	-5.131543	-2.898715	0.000000	-10.000000	0.491667	-24.066668	315.000000	1023.000000	1023.000000	2046.000000
16.700001	-0.023944	-14.150822	-3.971455	-2.889949	-3.859083	-3.430334	0.000000	-10.000000	0.491667	-23.850000	307.000000	1023.000000	1023.000000	2046.000000
16.719999	-0.025409	-15.016456	-3.061561	-2.644913	-5.246377	-4.063605	0.000000	-10.000000	0.491667	-23.816668	299.000000	1023.000000	1023.000000	2046.000000
16.740000	-0.025443	-15.036915	-3.543577	-3.669544	-4.921655	-2.902139	0.000000	-10.000000	0.491667	-23.933334	291.000000	1023.000000	1023.000000	2046.000000
16.760000	-0.026315	-15.551938	-4.010076	-2.833436	-4.510650	-4.197777	0.000000	-10.000000	0.491667	-23.933334	283.000000	1023.000000	1023.000000	2046.000000
16.780001	-0.027091	-16.010546	-3.141019	-3.613312	-5.772841	-3.483373	0.000000	-10.000000	0.483333	-23.866667	275.000000	1023.000000	1023.000000	2046.000000
16.799999	-0.026911	-15.904531	-4.370127	-3.669196	-4.495778	-3.369429	0.000000	-10.000000	0.483333	-23.750000	267.000000	1023.000000	1023.000000	2046.000000
16.820000	-0.028284	-16.715572	-3.871538	-3.059951	-5.273217	-4.510865	0.000000	-10.000000	0.475000	-23.566668	259.000000	1023.000000	1023.000000	2046.000000
16.840000	-0.028239	-16.689383	-3.709610	-4.095875	-5.675858	-3.208040	0.000000	-10.000000	0.491667	-23.516666	251.333328	1023.000000	1023.000000	2046.000000
16.860001	-0.028620	-16.914606	-4.650319	-3.521694	-4.662946	-4.079648	0.000000	-10.000000	0.475000	-23.533333	243.666672	1023.000000	1023.000000	2046.000000
16.879999	-0.029539	-17.457460	-3.576074	-3.662048	-6.101334	-4.118004	0.000000	-10.000000	0.475000	-23.400000	236.000000	1023.000000	1023.000000	2046.000000
16.900000	-0.029216	-17.266851	-4.616949	-4.235319	-5.071305	-3.343279	0.000000	-10.000000	0.458333	-23.350000	228.000000	1023.000000	1023.000000	2046.000000
16.920000	-0.030124	-17.803522	-4.539815	-3.374682	-5.266480	-4.622545	0.000000	-10.000000	0.441667	-23.100000	220.000000	1023.000000	1023.000000	2046.000000
16.940001	-0.030474	-18.010164	-3.979782	-4.201630	-6.209858	-3.618895	0.000000	-10.000000	0.416667	-23.050001	212.333328	1023.000000	1023.000000	2046.000000
16.959999	-0.030515	-18.034513	-5.129996	-3.949906	-4.976927	-3.977684	0.000000	-10.000000	0.408333	-22.733334	204.666672	1023.000000	1023.000000	2046.000000
16.980000	-0.031538	-18.638828	-4.167455	-3.752197	-6.262245	-4.456932	0.000000	-10.000000	0.408333	-22.500000	197.166672	1023.000000	1023.000000	2046.000000
17.000000	-0.031154	-18.412045	-4.983585	-4.537510	-5.479978	-3.410972	0.000000	-10.000000	0.408333	-22.133333	189.500000	1023.000000	1023.000000	2046.000000
17.020000	-0.032132	-18.990145	-4.990206	-3.654117	-5.601034	-4.744788	0.000000	-10.000000	0.391667	-21.716667	182.166672	1023.000000	1023.000000	2046.000000
17.040001	-0.032395	-19.145535	-4.417512	-4.511253	-6.487312	-3.729457	0.000000	-10.000000	0.375000	-21.266666	175.000000	1023.000000	1023.000000	2046.000000
17.059999	-0.032187	-19.022264	-5.525835	-4.295328	-5.252526	-3.948575	0.000000	-10.000000	0.358333	-20.766666	168.000000	1023.000000	1023.000000	2046.000000
17.080000	-0.033051	-19.533073	-4.600956	-3.964737	-6.383234	-4.584146	0.000000	-10.000000	0.350000	-20.416668	161.000000	1023.000000	1023.000000	2046.000000
17.100000	-0.032467	-19.188051	-5.249144	-4.785721	-5.734102	-3.419085	0.000000	-10.000000	0.350000	-19.866667	154.166672	1023.000000	1023.000000	2046.000000
17.120001	-0.033053	-19.534389	-5.224043	-3.812091	-5.772541	-4.725714	0.000000	-10.000000	0.316667	-19.500000	147.333328	1023.000000	1023.000000	2046.000000
17.139999	-0.033504	-19.800587	-4.717866	-4.780394	-6.559984	-3.742342	0.000000	-10.000000	0.300000	-19.050001	140.833328	1023.000000	1023.000000	2046.000000
17.160000	-0.033671	-19.899637	-5.774078	-4.571705	-5.440570	-4.113285	0.000000	-10.000000	0.266667	-18.766666	134.500000	1023.000000	1023.000000	2046.000000
17.180000	-0.034699	-20.506836	-5.043073	-4.365833	-6.330330	-4.767600	0.000000	-10.000000	0.283333	-18.400002	128.500000	1023.000000	1023.000000	2046.000000
17.200001	-0.034725	-20.522684	-5.254280	-5.274070	-6.407166	-3.587169	0.000000	-10.000000	0.266667	-18.166668	122.500000	1023.000000	1023.000000	2046.000000
17.219999	-0.035636	-21.060909	-6.182756	-4.416653	-5.829834	-4.631666	0.000000	-10.000000	0.266667	-17.850000	116.500000	1023.000000	1023.000000	2046.000000
17.240000	-0.037024	-21.880899	-5.589180	-4.461606	-6.984897	-4.845217	0.000000	-10.000000	0.233333	-17.366667	110.500000	1023.000000	1023.000000	2046.000000
17.260000	-0.038102	-22.518448	-6.182052	-5.449365	-6.821082	-4.065950	0.000000	-10.000000	0.225000	-16.900000	104.500000	1023.000000	1023.000000	2046.000000
17.280001	-0.039310	-23.232422	-6.874833	-4.804466	-6.211760	-5.341363	0.000000	-10.000000	0.208333	-16.533333	98.666664	1023.000000	1023.000000	2046.000000
17.299999	-0.041317	-24.418327	-6.189078	-5.202034	-7.449117	-5.578097	0.000000	-10.000000	0.208333	-16.049999	93.000000	1023.000000	1023.000000	2046.000000
17.320000	-0.042473	-25.101284	-6.867705	-6.056176	-7.330947	-4.846455	0.000000	-10.000000	0.191667	-15.283334	87.666664	1023.000000	1023.000000	2046.000000
17.340000	-0.044744	-26.443611	-8.022151	-5.519600	-6.878634	-6.023226	0.000000	-10.000000	0.175000	-14.183333	82.666664	1023.000000	1023.000000	2046.000000
17.360001	-0.047812	-28.256834	-7.745464	-5.561302	-8.204494	-6.745575	0.000000	-10.000000	0.150000	-13.116667	77.833336	1023.000000	1023.000000	2046.000000
17.379999	-0.049458	-29.229780	-8.225198	-6.558671	-8.566289	-5.879623	0.000000	-10.000000	0.141667	-12.416667	73.333336	1023.000000	1023.000000	2046.000000
17.400000	-0.050754	-29.995317	-9.294910	-6.063064	-7.867373	-6.769971	0.000000	-10.000000	0.141667	-12.433333	69.000000	1023.000000	1023.000000	2046.000000
17.420000	-0.052021	-30.744524	-8.682844	-5.910962	-8.907842	-7.242877	0.000000	-10.000000	0.150000	-13.000000	65.000000	1023.000000	1023.000000	2046.000000
17.440001	-0.052238	-30.872419	-8.909464	-6.749228	-9.026452	-6.187275	0.000000	-10.000000	0.150000	-13.666667	60.666668	1023.000000	1023.000000	2046.000000
17.459999	-0.052677	-31.132023	-9.829372	-6.175008	-8.167912	-6.959730	0.000000	-10.000000	0.150000	-13.983334	56.166668	1023.000000	1023.000000	2046.000000
17.480000	-0.053601	-31.678337	-9.210284	-5.971544	-8.994661	-7.501848	0.000000	-10.000000	0.150000	-13.900001	51.500000	1023.000000	1023.000000	2046.000000
17.500000	-0.053540	-31.641869	-9.349310	-6.766816	-9.106963	-6.418780	0.000000	-10.000000	0.133333	-13.433333	46.833332	1023.000000	1023.000000	2046.000000
17.520000	-0.053756	-31.769665	-10.118744	-6.169219	-8.322910	-7.158792	0.000000	-10.000000	0.125000	-12.783334	42.333332	1023.000000	1023.000000	2046.000000
17.540001	-0.054539	-32.232765	-9.410836	-6.179499	-9.201560	-7.440872	0.000000	-10.000000	0.116667	-12.166667	38.000000	1023.000000	1023.000000	2046.000000
17.559999	-0.054095	-31.969887	-9.454076	-6.875175	-9.229340	-6.411296	0.000000	-10.000000	0.125000	-11.533334	34.000000	1023.000000	1023.000000	2046.000000
17.580000	-0.053700	-31.736900	-10.026469	-6.364337	-8.413470	-6.932624	0.000000	-10.000000	0.116667	-11.116667	30.166666	1023.000000	1023.000000	2046.000000
17.600000	-0.053457	-31.592941	-9.190059	-6.105186	-9.037256	-7.260441	0.000000	-10.000000	0.108333	-10.900001	26.500000	1023.000000	1023.000000	2046.000000
17.620001	-0.052549	-31.056168	-8.828958	-6.696544	-9.290859	-6.239806	0.000000	-10.000000	0.100000	-11.100000	22.833334	1023.000000	1023.000000	2046.000000
17.639999	-0.051855	-30.646116	-9.529034	-6.335919	-8.268073	-6.513091	0.000000	-10.000000	0.091667	-11.200000	19.000000	1023.000000	1023.000000	2046.000000
17.660000	-0.051695	-30.551889	-8.891870	-5.909513	-8.622917	-7.127589	0.000000	-10.000000	0.091667	-10.966666	15.333333	1023.000000	1023.000000	2046.000000
17.680000	-0.051329	-30.335398	-8.495515	-6.772138	-8.991178	-6.076568	0.000000	-10.000000	0.091667	-10.500000	11.666667	1023.000000	1023.000000	2046.000000
17.700001	-0.051208	-30.263899	-9.207602	-6.752191	-8.113288	-6.190819	0.000000	-10.000000	0.100000	-10.166667	8.333333	1023.000000	1023.000000	2046.000000
17.719999	-0.051600	-30.495840	-8.901328	-6.263972	-8.258629	-7.071911	0.000000	-10.000000	0.100000	-10.200000	4.833333	1023.000000	1023.000000	2046.000000
17.740000	-0.051816	-30.623318	-8.185043	-6.859451	-9.033399	-6.545425	0.000000	-10.000000	0.100000	-10.200000	1.833333	1023.000000	1023.000000	2046.000000
17.760000	-0.052087	-30.783157	-8.679199	-7.407111	-8.622549	-6.074297	0.000000	-10.000000	0.100000	-10.066667	-1.333333	1023.000000	1023.000000	2046.000000
17.780001	-0.052741	-31.169798	-9.110024	-6.933645	-8.126432	-6.999697	0.000000	-10.000000	0.083333	-9.650001	-4.333333	1023.000000	1023.000000	2046.000000
17.799999	-0.053876	-31.840847	-8.528256	-7.069444	-8.883345	-7.359801	0.000000	-10.000000	0.066667	-9.000000	-7.500000	1023.000000	1023.000000	2046.000000
17.820000	-0.054473	-32.193748	-8.435654	-7.973505	-9.250938	-6.533653	0.000000	-10.000000	0.050000	-7.966667	-10.500000	1023.000000	1023.000000	2046.000000
17.840000	-0.054730	-32.345364	-9.255068	-7.891634	-8.503349	-6.695312	0.000000	-10.000000	0.050000	-6.950000	-13.166667	1023.000000	1023.000000	2046.000000
17.860001	-0.055327	-32.698090	-9.034866	-7.368913	-8.706365	-7.587945	0.000000	-10.000000	0.041667	-5.916667	-15.500000	1023.000000	1023.000000	2046.000000
17.879999	-0.055728	-32.935101	-8.454145	-8.001805	-9.501885	-6.977262	0.000000	-10.000000	0.041667	-5.316667	-17.500000	1023.000000	1023.000000	2046.000000
17.900000	-0.055685	-32.909672	-9.068937	-8.361726	-8.932679	-6.546329	0.000000	-10.000000	0.041667	-4.883334	-19.333334	1023.000000	1023.000000	2046.000000
17.920000	-0.055741	-32.942719	-9.263150	-7.711033	-8.566408	-7.402126	0.000000	-10.000000	0.050000	-4.683333	-21.000000	1023.000000	1023.000000	2046.000000
17.940001	-0.056091	-33.149654	-8.579683	-7.949938	-9.298796	-7.321239	0.000000	-10.000000	0.050000	-4.500000	-22.500000	1023.000000	1023.000000	2046.000000
17.959999	-0.055682	-32.908131	-8.930913	-8.491310	-9.019073	-6.466835	0.000000	-10.000000	0.050000	-4.333333	-24.000000	1023.000000	1023.000000	2046.000000
17.980000	-0.055483	-32.790260	-9.193718	-7.803549	-8.513556	-7.279436	0.000000	-10.000000	0.050000	-4.300000	-25.500000	1023.000000	1023.000000	2046.000000
18.000000	-0.055492	-32.795593	-8.433661	-8.021273	-9.271004	-7.069656	0.000000	-10.000000	0.050000	-4.266667	-27.000000	1023.000000	1023.000000	2046.000000
18.020000	-0.054946	-32.472885	-9.091151	-8.354602	-8.605965	-6.421169	0.000000	-10.000000	0.050000	-4.316667	-28.500000	1023.000000	1023.000000	2046.000000
18.040001	-0.055017	-32.514824	-8.868903	-7.614092	-8.615052	-7.416777	0.000000	-10.000000	0.041667	-4.283333	-30.000000	1023.000000	1023.000000	2046.000000
18.059999	-0.054803	-32.388775	-8.293531	-8.183764	-9.265517	-6.645961	0.000000	-10.000000	0.041667	-4.250000	-31.333334	1023.000000	1023.000000	2046.000000
18.080000	-0.054252	-32.062969	-8.986871	-8.227092	-8.472648	-6.376358	0.000000	-10.000000	0.041667	-4.183333	-32.833332	1023.000000	1023.000000	2046.000000
18.100000	-0.054208	-32.037010	-8.784289	-7.524861	-8.457716	-7.270143	0.000000	-10.000000	0.050000	-4.183333	-34.166668	1023.000000	1023.000000	2046.000000
18.120001	-0.054229	-32.049465	-8.227744	-8.060431	-9.120195	-6.641093	0.000000	-10.000000	0.050000	-4.200000	-35.666668	1023.000000	1023.000000	2046.000000
18.139999	-0.053544	-31.644468	-8.920588	-8.106594	-8.351384	-6.265903	0.000000	-10.000000	0.050000	-4.183333	-37.000000	1023.000000	1023.000000	2046.000000
18.160000	-0.053737	-31.758425	-8.510086	-7.471214	-8.573266	-7.203859	0.000000	-10.000000	0.050000	-4.066667	-38.333332	1023.000000	1023.000000	2046.000000
18.180000	-0.053476	-31.604460	-8.247969	-8.148101	-8.982724	-6.225666	0.000000	-10.000000	0.050000	-3.850000	-39.666668	1023.000000	1023.000000	2046.000000
18.200001	-0.052709	-31.151051	-8.928977	-7.756995	-8.094414	-6.370666	0.000000	-10.000000	0.041667	-3.550000	-41.000000	1023.000000	1023.000000	2046.000000
18.219999	-0.053231	-31.459356	-8.331529	-7.559775	-8.625032	-6.943020	0.000000	-10.000000	0.041667	-3.216667	-42.333332	1023.000000	1023.000000	2046.000000
18.240000	-0.052715	-31.154510	-8.497403	-8.120238	-8.615870	-5.920999	0.000000	-10.000000	0.033333	-2.916667	-43.500000	1023.000000	1023.000000	2046.000000
18.260000	-0.052539	-31.050390	-8.859711	-7.486321	-8.051664	-6.652693	0.000000	-10.000000	0.041667	-2.700000	-44.500000	1023.000000	1023.000000	2046.000000
18.280001	-0.052688	-31.138628	-8.176421	-7.621779	-8.716056	-6.624372	0.000000	-10.000000	0.041667	-2.516667	-45.333332	1023.000000	1023.000000	2046.000000
18.299999	-0.052147	-30.818863	-8.591141	-8.087463	-8.373342	-5.766919	0.000000	-10.000000	0.041667	-2.333333	-46.166668	1023.000000	1023.000000	2046.000000
18.320000	-0.051889	-30.666168	-8.660638	-7.280274	-8.013851	-6.711404	0.000000	-10.000000	0.033333	-2.050000	-47.000000	1023.000000	1023.000000	2046.000000
18.340000	-0.051878	-30.659733	-7.970409	-7.715775	-8.679497	-6.294051	0.000000	-10.000000	0.033333	-1.700000	-47.666668	1023.000000	1023.000000	2046.000000
18.360001	-0.051071	-30.183111	-8.593283	-7.819478	-8.048725	-5.721625	0.000000	-10.000000	0.041667	-1.000000	-48.000000	1023.000000	1023.000000	2046.000000
18.379999	-0.051668	-30.535812	-8.331964	-7.245900	-8.173698	-6.784249	0.000000	-10.000000	0.050000	-0.433333	-48.000000	1023.000000	1023.000000	2046.000000
18.400000	-0.051731	-30.572872	-7.989777	-7.871187	-8.724236	-5.987672	0.000000	-10.000000	0.050000	0.000000	-48.000000	1023.000000	1023.000000	2046.000000
18.420000	-0.051939	-30.695974	-8.670385	-7.755588	-8.082336	-6.187664	0.000000	-10.000000	0.050000	0.000000	-48.000000	1023.000000	1023.000000	2046.000000
18.440001	-0.052449	-30.997242	-8.173198	-7.548580	-8.382592	-6.892873	0.000000	-10.000000	0.041667	0.000000	-48.000000	1023.000000	1023.000000	2046.000000
18.459999	-0.052304	-30.911917	-8.100494	-8.167377	-8.690544	-5.953501	0.000000	-10.000000	0.033333	0.000000	-48.000000	1023.000000	1023.000000	2046.000000
18.480000	-0.052170	-30.832708	-8.725577	-7.573278	-8.090913	-6.442940	0.000000	-10.000000	0.025000	0.000000	-48.000000	1023.000000	1023.000000	2046.000000
18.500000	-0.052719	-31.156843	-8.277566	-7.427306	-8.695643	-6.756328	0.000000	-10.000000	0.033333	0.000000	-48.000000	1023.000000	1023.000000	2046.000000
18.520000	-0.053113	-31.390053	-8.766198	-7.931629	-8.638670	-6.053556	0.000000	-10.000000	0.033333	0.000000	-48.000000	1023.000000	1023.000000	2046.000000
18.540001	-0.053817	-31.805611	-9.046319	-7.420217	-8.276353	-7.062723	0.000000	-10.000000	0.033333	0.000000	-48.000000	1023.000000	1023.000000	2046.000000
18.559999	-0.055174	-32.607590	-8.618376	-7.990209	-9.075751	-6.923253	0.000000	-10.000000	0.025000	0.633333	-48.000000	1023.000000	1023.000000	2046.000000
18.580000	-0.056169	-33.195778	-9.605287	-8.137900	-8.701492	-6.751097	0.000000	-10.000000	0.025000	1.466667	-48.000000	1023.000000	1023.000000	2046.000000
18.600000	-0.058563	-34.610790	-9.652426	-7.738305	-9.187499	-8.032560	0.000000	-10.000000	0.016667	2.883333	-48.000000	1023.000000	1023.000000	2046.000000
18.620001	-0.060500	-35.755646	-10.019366	-8.427546	-9.909810	-7.398923	0.000000	-10.000000	0.008333	4.150000	-48.000000	1023.000000	1023.000000	2046.000000
18.639999	-0.061908	-36.587639	-10.919683	-8.093181	-9.433766	-8.141009	0.000000	-10.000000	0.008333	3.316667	-48.000000	1023.000000	1023.000000	2046.000000
18.660000	-0.062848	-37.143135	-10.468692	-8.199764	-10.230233	-8.244448	0.000000	-10.000000	0.016667	1.900000	-48.000000	1023.000000	1023.000000	2046.000000
18.680000	-0.062962	-37.210381	-11.223955	-8.518285	-9.858763	-7.609380	0.000000	-10.000000	0.025000	0.000000	-48.000000	1023.000000	1023.000000	2046.000000
18.700001	-0.063296	-37.407970	-11.121380	-7.901320	-9.784905	-8.600365	0.000000	-10.000000	0.025000	0.000000	-48.000000	1023.000000	1023.000000	2046.000000
18.719999	-0.063273	-37.394127	-10.871180	-8.385697	-10.306326	-7.830924	0.000000	-10.000000	0.025000	0.683333	-48.000000	1023.000000	1023.000000	2046.000000
18.740000	-0.062918	-37.184254	-11.523629	-8.079343	-9.539608	-8.041674	0.000000	-10.000000	0.008333	2.100000	-48.000000	1023.000000	1023.000000	2046.000000
18.760000	-0.062915	-37.182766	-10.845993	-7.979957	-10.064516	-8.292301	0.000000	-10.000000	-0.025000	4.650000	-48.000000	1023.000000	1023.000000	2046.000000
18.780001	-0.062167	-36.740665	-11.444616	-8.282134	-9.589910	-7.424005	0.000000	-10.000000	-0.066667	7.633333	-48.000000	1023.000000	1023.000000	2046.000000
18.799999	-0.061769	-36.505695	-11.174603	-7.652008	-9.400519	-8.278564	0.000000	-10.000000	-0.116667	10.750000	-48.000000	1023.000000	1023.000000	2046.000000
18.820000	-0.060792	-35.927982	-10.796789	-8.128347	-9.761761	-7.241084	0.000000	-10.000000	-0.166667	13.450000	-48.000000	1023.000000	1023.000000	2046.000000
18.840000	-0.059704	-35.285343	-11.163784	-7.842481	-8.887675	-7.391403	0.000000	-10.000000	-0.216667	15.616667	-48.000000	1023.000000	1023.000000	2046.000000
18.860001	-0.058358	-34.489357	-10.123325	-7.637564	-9.273308	-7.455161	0.000000	-10.000000	-0.233333	17.433334	-35.833332	1023.000000	1023.000000	2046.000000
18.879999	-0.056235	-33.234596	-10.388519	-7.782294	-8.664836	-6.398949	0.000000	-10.000000	-0.250000	18.766666	-11.000000	1023.000000	1023.000000	2046.000000
18.900000	-0.054433	-32.169930	-9.869937	-6.947852	-8.188341	-7.163800	0.000000	-10.000000	-0.283333	20.083334	16.000000	1023.000000	1023.000000	2046.000000
18.920000	-0.052483	-31.017536	-9.307612	-7.330505	-8.309379	-6.070040	0.000000	-10.000000	-0.350000	21.483334	33.166668	1023.000000	1023.000000	2046.000000
18.940001	-0.050766	-30.002884	-9.614784	-7.105316	-7.252635	-6.030149	0.000000	-10.000000	-0.400000	23.233334	40.000000	1023.000000	1023.000000	2046.000000
18.959999	-0.049408	-29.200251	-8.615328	-6.905679	-7.443269	-6.235976	0.000000	-10.000000	-0.433333	24.700001	47.500000	1023.000000	1023.000000	2046.000000
18.980000	-0.047790	-28.243784	-8.907619	-7.234295	-6.857109	-5.244761	0.000000	-10.000000	-0.458333	25.750000	55.500000	1023.000000	1023.000000	2046.000000
19.000000	-0.046787	-27.651072	-8.444113	-6.707068	-6.468230	-6.031660	0.000000	-10.000000	-0.466667	26.650000	64.000000	1023.000000	1023.000000	2046.000000
19.020000	-0.045751	-27.038568	-7.798699	-7.078693	-6.826596	-5.334580	0.000000	-10.000000	-0.500000	27.200001	72.666664	1023.000000	1023.000000	2046.000000
19.040001	-0.044573	-26.342918	-8.214411	-7.073727	-6.070868	-4.983913	0.000000	-10.000000	-0.550000	28.250000	81.666664	1023.000000	1023.000000	2046.000000
19.059999	-0.044218	-26.132574	-7.626090	-6.723165	-6.009715	-5.773603	0.000000	-10.000000	-0.633333	29.266666	91.000000	1023.000000	1023.000000	2046.000000
19.080000	-0.043128	-25.488373	-7.314873	-7.130739	-6.241611	-4.801150	0.000000	-10.000000	-0.683333	30.883335	100.666664	1023.000000	1023.000000	2046.000000
19.100000	-0.042088	-24.874023	-7.728496	-6.944402	-5.347959	-4.853167	0.000000	-10.000000	-0.716667	31.933334	110.666664	1023.000000	1023.000000	2046.000000
19.120001	-0.041162	-24.326914	-6.937511	-6.615180	-5.441080	-5.333142	0.000000	-10.000000	-0.733333	32.683334	121.166664	1023.000000	1023.000000	2046.000000
19.139999	-0.039623	-23.416935	-6.767163	-6.967175	-5.459035	-4.223561	0.000000	-10.000000	-0.750000	33.400002	132.000000	1023.000000	1023.000000	2046.000000
19.160000	-0.038193	-22.571800	-6.909546	-6.577059	-4.557589	-4.527606	0.000000	-10.000000	-0.766667	34.150002	143.000000	1023.000000	1023.000000	2046.000000
19.180000	-0.036728	-21.706238	-6.019508	-6.433742	-4.845380	-4.407609	0.000000	-10.000000	-0.783333	34.933334	154.333328	1023.000000	1023.000000	2046.000000
19.200001	-0.034880	-20.614300	-6.382696	-6.553997	-4.189209	-3.488398	0.000000	-10.000000	-0.816667	35.233334	165.666672	1023.000000	1023.000000	2046.000000
19.219999	-0.033294	-19.676476	-5.814081	-5.860757	-3.803650	-4.197987	0.000000	-10.000000	-0.825000	35.383335	177.333328	1023.000000	1023.000000	2046.000000
19.240000	-0.031148	-18.408369	-5.373417	-6.070220	-3.929876	-3.034855	0.000000	-10.000000	-0.841667	35.533333	189.000000	1023.000000	1023.000000	2046.000000
19.260000	-0.029305	-17.319429	-5.478292	-5.646115	-3.017592	-3.177432	0.000000	-10.000000	-0.833333	35.766666	201.000000	1023.000000	1023.000000	2046.000000
19.280001	-0.027236	-16.096537	-4.525136	-5.369237	-3.252256	-2.949909	0.000000	-10.000000	-0.825000	36.066666	213.000000	1023.000000	1023.000000	2046.000000
19.299999	-0.025266	-14.932169	-4.900846	-5.334405	-2.516764	-2.180155	0.000000	-10.000000	-0.825000	36.299999	225.000000	1023.000000	1023.000000	2046.000000
19.320000	-0.023481	-13.877064	-4.203218	-4.668219	-2.217348	-2.788279	0.000000	-10.000000	-0.825000	36.266666	237.000000	1023.000000	1023.000000	2046.000000
19.340000	-0.021261	-12.565414	-3.759542	-4.797390	-2.304750	-1.703731	0.000000	-10.000000	-0.850000	36.266666	249.000000	1023.000000	1023.000000	2046.000000
19.360001	-0.019261	-11.383014	-3.977135	-4.459906	-1.293105	-1.652868	0.000000	-10.000000	-0.850000	36.333332	261.000000	1023.000000	1023.000000	2046.000000
19.379999	-0.017420	-10.295411	-3.018553	-4.029332	-1.411903	-1.835623	0.000000	-10.000000	-0.875000	36.599998	273.166656	1023.000000	1023.000000	2046.000000
19.400000	-0.015175	-8.968513	-3.121554	-4.168561	-1.001117	-0.677283	0.000000	-10.000000	-0.883333	36.883335	285.500000	1023.000000	1023.000000	2046.000000
19.420000	-0.013420	-7.931221	-2.901425	-3.581778	-0.288190	-1.159829	0.000000	-10.000000	-0.900000	37.150002	297.833344	1023.000000	1023.000000	2046.000000
19.440001	-0.011058	-6.535311	-2.063911	-3.380523	-0.518938	-0.571938	0.000000	-10.000000	-0.916667	37.283333	310.166656	1023.000000	1023.000000	2046.000000
19.459999	-0.009112	-5.385478	-2.394258	-3.326892	0.198065	0.137608	0.000000	-10.000000	-0.925000	37.633335	322.500000	1023.000000	1023.000000	2046.000000
19.480000	-0.007773	-4.593676	-1.696931	-2.745738	0.401419	-0.552426	0.000000	-10.000000	-0.941667	37.866669	335.000000	1023.000000	1023.000000	2046.000000
19.500000	-0.005449	-3.220539	-1.349257	-2.785806	0.379298	0.535225	0.000000	-10.000000	-0.933333	38.100002	347.666656	1023.000000	1023.000000	2046.000000
19.520000	-0.004004	-2.366590	-1.430137	-2.498986	1.220553	0.341980	0.000000	-10.000000	-0.941667	38.049999	360.333344	1023.000000	1023.000000	2046.000000
19.540001	-0.001799	-1.063213	-0.547071	-2.159527	0.974805	0.668580	0.000000	-10.000000	-0.941667	38.033333	373.000000	1023.000000	1023.000000	2046.000000
19.559999	-0.000313	-0.184757	-0.913248	-2.169962	1.598152	1.300301	0.000000	-10.000000	-0.941667	37.950001	385.666656	1023.000000	1023.000000	2046.000000
19.580000	0.000820	0.484412	-0.236793	-1.613387	1.634238	0.700353	0.000000	-10.000000	-0.941667	37.900002	398.333344	1023.000000	1023.000000	2046.000000
19.600000	0.001955	1.155417	-0.221451	-1.800518	1.513838	1.663547	0.000000	-10.000000	-0.933333	37.850002	411.000000	1023.000000	1023.000000	2046.000000
19.620001	0.002250	1.329609	-0.232541	-1.532845	2.112258	0.982738	0.000000	-10.000000	-0.941667	37.900002	423.666656	1023.000000	1023.000000	2046.000000
19.639999	0.003462	2.046028	0.479721	-1.461868	1.665375	1.362800	0.000000	-10.000000	-0.933333	38.166668	436.333344	1023.000000	1023.000000	2046.000000
19.660000	0.004679	2.765178	0.120135	-1.566080	2.489801	1.721322	0.000000	-10.000000	-0.925000	38.333332	449.166656	1023.000000	1023.000000	2046.000000
19.680000	0.006683	3.949932	1.051733	-1.021250	2.507469	1.411980	0.000000	-10.000000	-0.891667	38.299999	461.833344	1023.000000	1023.000000	2046.000000
19.700001	0.008356	4.938396	0.886384	-1.079334	2.657079	2.474268	0.000000	-10.000000	-0.875000	37.716667	474.666656	1023.000000	1023.000000	2046.000000
19.719999	0.009360	5.531884	1.069607	-0.394767	3.113386	1.743657	0.000000	-10.000000	-0.875000	37.566666	487.333344	1023.000000	1023.000000	2046.000000
19.740000	0.010261	6.064195	1.328514	-0.221025	2.740645	2.216062	0.000000	-10.000000	-0.891667	37.333332	500.000000	1023.000000	1023.000000	2046.000000
19.760000	0.009615	5.682527	0.754348	-0.334807	3.249510	2.013477	0.000000	-10.000000	-0.900000	37.333332	512.500000	1023.000000	1023.000000	2046.000000
19.780001	0.009412	5.562621	1.273972	0.006934	2.948107	1.333608	0.000000	-10.000000	-0.883333	36.933334	524.833313	1023.000000	1023.000000	2046.000000
19.799999	0.008788	5.193708	0.870929	-0.330882	2.630011	2.023651	0.000000	-10.000000	-0.841667	36.450001	537.166687	1023.000000	1023.000000	2046.000000
19.820000	0.007494	4.429053	0.393985	-0.252865	2.980820	1.307114	0.000000	-10.000000	-0.791667	35.450001	549.500000	1023.000000	1023.000000	2046.000000
19.840000	0.007534	4.452640	0.793512	-0.096365	2.415458	1.340035	0.000000	-10.000000	-0.716667	34.216667	561.500000	1023.000000	1023.000000	2046.000000
19.860001	0.007491	4.427193	0.201276	-0.368415	2.669490	1.924842	0.000000	-10.000000	-0.658333	32.983334	573.166687	1023.000000	1023.000000	2046.000000
19.879999	0.008039	4.751297	0.319743	0.104456	3.083789	1.243309	0.000000	-10.000000	-0.591667	31.700001	584.333313	1023.000000	1023.000000	2046.000000
19.900000	0.009302	5.497692	0.884648	0.242725	2.635423	1.734895	0.000000	-10.000000	-0.550000	30.533333	595.166687	1023.000000	1023.000000	2046.000000
19.920000	0.009797	5.790204	0.366640	0.077919	3.050354	2.295291	0.000000	-10.000000	-0.525000	29.766666	605.500000	1023.000000	1023.000000	2046.000000
19.940001	0.010670	6.305897	0.498475	0.649440	3.511317	1.646665	0.000000	-10.000000	-0.525000	29.566668	615.500000	1023.000000	1023.000000	2046.000000
19.959999	0.012222	7.222904	0.996573	0.909419	3.146460	2.170453	0.000000	-10.000000	-0.541667	29.283335	625.500000	1023.000000	1023.000000	2046.000000
19.980000	0.012621	7.458969	0.520302	0.678432	3.504125	2.756110	0.000000	-10.000000	-0.533333	28.933334	635.333313	1023.000000	1023.000000	2046.000000
20.000000	0.013918	8.225821	0.826684	1.329286	3.894274	2.175578	0.000000	-10.000000	-0.525000	28.750000	645.000000	1023.000000	1023.000000	2046.000000
20.020000	0.015384	9.091968	1.290749	1.370230	3.581273	2.849716	0.000000	-10.000000	-0.491667	28.433334	654.666687	1023.000000	1023.000000	2046.000000
20.040001	0.016178	9.560905	0.883113	1.258524	4.081938	3.337331	0.000000	-10.000000	-0.466667	27.950001	664.166687	1023.000000	1023.000000	2046.000000
20.059999	0.017780	10.508057	1.289688	1.812462	4.540085	2.865822	0.000000	-10.000000	-0.416667	27.000000	673.666687	1023.000000	1023.000000	2046.000000
20.080000	0.020184	11.928603	1.957765	2.187343	4.295904	3.487591	0.000000	-10.000000	-0.391667	26.033335	682.833313	1023.000000	1023.000000	2046.000000
20.100000	0.021667	12.805094	1.804094	2.208232	4.720422	4.072346	0.000000	-10.000000	-0.375000	25.016666	691.666687	1023.000000	1023.000000	2046.000000
20.120001	0.023934	14.144943	2.394571	2.982669	5.216980	3.550724	0.000000	-10.000000	-0.366667	24.266666	700.000000	1023.000000	1023.000000	2046.000000
20.139999	0.026796	15.836440	3.243122	3.391715	4.968768	4.232835	0.000000	-10.000000	-0.333333	23.583334	708.000000	1023.000000	1023.000000	2046.000000
20.160000	0.027878	16.475687	3.141756	3.163023	5.481436	4.689471	0.000000	-10.000000	-0.266667	22.383333	716.000000	1023.000000	1023.000000	2046.000000
20.180000	0.029358	17.350660	3.720216	3.675791	5.923538	4.031115	0.000000	-10.000000	-0.183333	20.633333	723.833313	1023.000000	1023.000000	2046.000000
20.200001	0.030475	18.010935	4.343906	3.636405	5.491034	4.539590	0.000000	-10.000000	-0.125000	18.316666	731.166687	1023.000000	1023.000000	2046.000000
20.219999	0.029938	17.693508	4.111221	3.115440	5.773571	4.693275	0.000000	-10.000000	-0.091667	16.350000	737.666687	1023.000000	1023.000000	2046.000000
20.240000	0.030296	17.904837	4.482280	3.423564	6.022215	3.976778	0.000000	-10.000000	-0.075000	14.316667	743.500000	1023.000000	1023.000000	2046.000000
20.260000	0.030246	17.875387	4.820016	3.163952	5.359781	4.531639	0.000000	-10.000000	-0.041667	12.250000	748.500000	1023.000000	1023.000000	2046.000000
20.280001	0.029215	17.265869	4.489569	2.721319	5.699134	4.355847	0.000000	-10.000000	-0.016667	9.816667	753.000000	1023.000000	1023.000000	2046.000000
20.299999	0.029569	17.475483	4.912968	3.104280	5.658847	3.799387	0.000000	-10.000000	0.008333	6.766667	756.500000	1023.000000	1023.000000	2046.000000
20.320000	0.029117	17.208437	4.941710	2.784279	5.149447	4.333001	0.000000	-10.000000	0.033333	2.683333	759.333313	1023.000000	1023.000000	2046.000000
20.340000	0.028039	16.571106	4.636194	2.487350	5.488307	3.959255	0.000000	-10.000000	0.058333	-0.950000	761.000000	1023.000000	1023.000000	2046.000000
20.360001	0.028633	16.922289	5.052401	2.950152	5.275696	3.644040	0.000000	-10.000000	0.075000	-4.416667	761.833313	1023.000000	1023.000000	2046.000000
20.379999	0.027920	16.500820	4.904659	2.497869	4.829423	4.268869	0.000000	-10.000000	0.091667	-6.983334	762.000000	1023.000000	1023.000000	2046.000000
20.400000	0.027264	16.112741	4.699983	2.496232	5.226805	3.689722	0.000000	-10.000000	0.108333	-9.800000	762.000000	1023.000000	1023.000000	2046.000000
20.420000	0.028013	16.555798	5.079267	2.941052	4.781400	3.754078	0.000000	-10.000000	0.133333	-11.933333	762.000000	1023.000000	1023.000000	2046.000000
20.440001	0.026875	15.883347	4.639768	2.410636	4.691231	4.141712	0.000000	-10.000000	0.158333	-13.316667	762.000000	1023.000000	1023.000000	2046.000000
20.459999	0.026981	15.945657	4.678885	2.769574	5.006176	3.491023	0.000000	-10.000000	0.191667	-14.483334	758.333313	1023.000000	1023.000000	2046.000000
20.480000	0.026961	15.933853	4.971464	2.879740	4.308827	3.773823	0.000000	-10.000000	0.216667	-15.616667	749.500000	1023.000000	1023.000000	2046.000000
20.500000	0.025608	15.134398	4.450329	2.369941	4.400361	3.913768	0.000000	-10.000000	0.233333	-16.700001	738.833313	1023.000000	1023.000000	2046.000000
20.520000	0.025615	15.138567	4.573268	2.859538	4.538535	3.167226	0.000000	-10.000000	0.250000	-17.700001	730.000000	1023.000000	1023.000000	2046.000000
20.540001	0.025246	14.920376	4.655674	2.757117	3.845743	3.661842	0.000000	-10.000000	0.291667	-18.650000	724.000000	1023.000000	1023.000000	2046.000000
20.559999	0.024031	14.202471	4.160857	2.414598	4.153170	3.473845	0.000000	-10.000000	0.325000	-19.466667	717.833313	1023.000000	1023.000000	2046.000000
20.580000	0.024469	14.461294	4.388663	3.041997	4.014699	3.015935	0.000000	-10.000000	0.358333	-20.200001	711.166687	1023.000000	1023.000000	2046.000000
20.600000	0.022988	13.586123	4.195962	2.450359	3.411700	3.528101	0.000000	-10.000000	0.366667	-20.733334	704.500000	1023.000000	1023.000000	2046.000000
20.620001	0.022136	13.082520	3.799959	2.388333	3.851245	3.042984	0.000000	-10.000000	0.383333	-21.250000	697.500000	1023.000000	1023.000000	2046.000000
20.639999	0.022444	13.264416	4.120125	2.931776	3.427556	2.784958	0.000000	-10.000000	0.391667	-21.700001	690.333313	1023.000000	1023.000000	2046.000000
20.660000	0.021050	12.440495	3.817917	2.238564	3.160147	3.223868	0.000000	-10.000000	0.400000	-22.050001	683.166687	1023.000000	1023.000000	2046.000000
20.680000	0.021433	12.666945	3.779392	2.589378	3.706888	2.591286	0.000000	-10.000000	0.391667	-22.400000	675.833313	1023.000000	1023.000000	2046.000000
20.700001	0.021641	12.789671	4.158969	2.687715	2.981157	2.961830	0.000000	-10.000000	0.400000	-22.549999	668.500000	1023.000000	1023.000000	2046.000000
20.719999	0.020496	12.113157	3.665869	2.125335	3.354657	2.967297	0.000000	-10.000000	0.408333	-22.783333	660.833313	1023.000000	1023.000000	2046.000000
20.740000	0.021049	12.439956	3.930756	2.825581	3.164807	2.518812	0.000000	-10.000000	0.425000	-22.900000	653.333313	1023.000000	1023.000000	2046.000000
20.760000	0.019324	11.420671	3.670618	2.025387	2.555047	3.169619	0.000000	-10.000000	0.441667	-23.316668	645.666687	1023.000000	1023.000000	2046.000000
20.780001	0.018244	10.782356	3.161612	2.294277	2.859466	2.467002	0.000000	-10.000000	0.466667	-23.533333	638.000000	1023.000000	1023.000000	2046.000000
20.799999	0.016989	10.040347	3.196955	2.745709	1.918531	2.179152	0.000000	-10.000000	0.475000	-24.033333	630.000000	1023.000000	1023.000000	2046.000000
20.820000	0.013744	8.122707	2.415849	1.777868	1.598391	2.330599	0.000000	-10.000000	0.491667	-24.183334	622.000000	1023.000000	1023.000000	2046.000000
20.840000	0.012769	7.546685	2.055305	2.104191	1.936379	1.450810	0.000000	-10.000000	0.491667	-24.333334	614.000000	1023.000000	1023.000000	2046.000000
20.860001	0.011272	6.661558	2.311867	2.017295	1.043086	1.289310	0.000000	-10.000000	0.508333	-24.266666	606.000000	1023.000000	1023.000000	2046.000000
20.879999	0.008116	4.796703	1.702692	0.976213	0.837511	1.280287	0.000000	-10.000000	0.491667	-24.166668	598.000000	1023.000000	1023.000000	2046.000000
20.900000	0.006996	4.134629	1.388681	1.475768	1.020295	0.249886	0.000000	-10.000000	0.491667	-24.066668	590.000000	1023.000000	1023.000000	2046.000000
20.920000	0.003879	2.292763	1.240584	1.119033	-0.263156	0.196301	0.000000	-10.000000	0.483333	-23.866667	582.000000	1023.000000	1023.000000	2046.000000
20.940001	-0.000031	-0.018314	0.255933	0.242914	-0.387251	-0.129910	0.000000	-10.000000	0.491667	-23.700001	574.000000	1023.000000	1023.000000	2046.000000
20.959999	-0.001081	-0.638694	-0.007394	0.914216	-0.526674	-1.018842	0.000000	-10.000000	0.500000	-23.816668	566.000000	1023.000000	1023.000000	2046.000000
20.980000	-0.003494	-2.064746	-0.299452	0.274273	-1.454289	-0.585278	0.000000	-10.000000	0.525000	-24.316668	558.000000	1023.000000	1023.000000	2046.000000
21.000000	-0.004801	-2.837195	-0.892612	0.065826	-0.983219	-1.027190	0.000000	-10.000000	0.541667	-25.133333	549.666687	1023.000000	1023.000000	2046.000000
21.020000	-0.004801	-2.837516	-0.724429	0.780429	-1.484874	-1.408641	0.000000	-10.000000	0.558333	-25.750000	541.166687	1023.000000	1023.000000	2046.000000
21.040001	-0.007019	-4.148270	-1.096318	-0.077045	-2.005599	-0.969307	0.000000	-10.000000	0.558333	-26.150000	532.500000	1023.000000	1023.000000	2046.000000
21.059999	-0.007095	-4.193260	-1.531562	0.292342	-1.384492	-1.569548	0.000000	-10.000000	0.558333	-26.183334	523.833313	1023.000000	1023.000000	2046.000000
21.080000	-0.007559	-4.467369	-1.280470	0.536903	-2.095507	-1.628294	0.000000	-10.000000	0.550000	-26.150000	515.166687	1023.000000	1023.000000	2046.000000
21.100000	-0.009608	-5.678466	-1.599534	-0.350517	-2.526612	-1.201803	0.000000	-10.000000	0.541667	-26.033335	506.500000	1023.000000	1023.000000	2046.000000
21.120001	-0.009783	-5.781499	-2.053142	-0.185125	-1.883927	-1.659305	0.000000	-10.000000	0.541667	-25.866667	497.833344	1023.000000	1023.000000	2046.000000
21.139999	-0.009720	-5.744409	-1.799145	0.319634	-2.296187	-1.968711	0.000000	-10.000000	0.541667	-25.800001	489.166656	1023.000000	1023.000000	2046.000000
21.160000	-0.011521	-6.808920	-1.714705	-0.570388	-3.079449	-1.444378	0.000000	-10.000000	0.541667	-25.566668	480.500000	1023.000000	1023.000000	2046.000000
21.180000	-0.011446	-6.764462	-2.006686	-0.778158	-2.432487	-1.547130	0.000000	-10.000000	0.541667	-25.666666	472.000000	1023.000000	1023.000000	2046.000000
21.200001	-0.010153	-6.000434	-1.735546	0.154536	-2.389433	-2.029991	0.000000	-10.000000	0.541667	-25.816668	463.500000	1023.000000	1023.000000	2046.000000
21.219999	-0.010975	-6.485979	-1.535747	-0.444536	-3.153369	-1.352326	0.000000	-10.000000	0.541667	-26.083334	454.833344	1023.000000	1023.000000	2046.000000
21.240000	-0.010809	-6.388416	-1.935689	-0.554084	-2.424353	-1.474290	0.000000	-10.000000	0.541667	-26.116667	446.000000	1023.000000	1023.000000	2046.000000
21.260000	-0.010027	-5.925965	-1.707434	0.238269	-2.442803	-2.013997	0.000000	-10.000000	0.550000	-25.983334	437.166656	1023.000000	1023.000000	2046.000000
21.280001	-0.011752	-6.945347	-1.540744	-0.660483	-3.308499	-1.435622	0.000000	-10.000000	0.550000	-26.016666	428.500000	1023.000000	1023.000000	2046.000000
21.299999	-0.012335	-7.290077	-2.071635	-0.896228	-2.551618	-1.770596	0.000000	-10.000000	0.550000	-26.233334	419.833344	1023.000000	1023.000000	2046.000000
21.320000	-0.012560	-7.422982	-1.803954	-0.343358	-2.916111	-2.359559	0.000000	-10.000000	0.541667	-26.616667	411.166656	1023.000000	1023.000000	2046.000000
21.340000	-0.015216	-8.992884	-1.713047	-1.567950	-3.836951	-1.874937	0.000000	-10.000000	0.550000	-26.816668	402.333344	1023.000000	1023.000000	2046.000000
21.360001	-0.016122	-9.528370	-2.275093	-1.872067	-3.114019	-2.267191	0.000000	-10.000000	0.550000	-26.650000	393.500000	1023.000000	1023.000000	2046.000000
21.379999	-0.016717	-9.879489	-2.051306	-1.334119	-3.655246	-2.838819	0.000000	-10.000000	0.550000	-26.216667	384.666656	1023.000000	1023.000000	2046.000000
21.400000	-0.019300	-11.406178	-2.350621	-2.552310	-4.197674	-2.305573	0.000000	-10.000000	0.533333	-25.633333	375.833344	1023.000000	1023.000000	2046.000000
21.420000	-0.019120	-11.299884	-2.794959	-2.032403	-3.472274	-3.000248	0.000000	-10.000000	0.516667	-25.200001	367.333344	1023.000000	1023.000000	2046.000000
21.440001	-0.020429	-12.073274	-2.460449	-2.107792	-4.574554	-2.930478	0.000000	-10.000000	0.500000	-24.883333	358.666656	1023.000000	1023.000000	2046.000000
21.459999	-0.021868	-12.924277	-3.006509	-2.990133	-4.243863	-2.683773	0.000000	-10.000000	0.508333	-24.866667	350.333344	1023.000000	1023.000000	2046.000000
21.480000	-0.021456	-12.680633	-2.881294	-2.027744	-4.330131	-3.441464	0.000000	-10.000000	0.508333	-24.800001	342.000000	1023.000000	1023.000000	2046.000000
21.500000	-0.023531	-13.907056	-2.938153	-3.232270	-5.015193	-2.721441	0.000000	-10.000000	0.508333	-24.850000	334.000000	1023.000000	1023.000000	2046.000000
21.520000	-0.022814	-13.483088	-3.303653	-2.519524	-4.173188	-3.486722	0.000000	-10.000000	0.500000	-24.783333	325.666656	1023.000000	1023.000000	2046.000000
21.540001	-0.024024	-14.198263	-2.865682	-2.795218	-5.341819	-3.195544	0.000000	-10.000000	0.500000	-24.800001	317.333344	1023.000000	1023.000000	2046.000000
21.559999	-0.024628	-14.555028	-3.551523	-3.387700	-4.586088	-3.029717	0.000000	-10.000000	0.500000	-24.800001	309.000000	1023.000000	1023.000000	2046.000000
21.580000	-0.024086	-14.234791	-3.281097	-2.407549	-4.873583	-3.672561	0.000000	-10.000000	0.500000	-24.750000	300.833344	1023.000000	1023.000000	2046.000000
21.600000	-0.026337	-15.565413	-3.346413	-3.704810	-5.551810	-2.962380	0.000000	-10.000000	0.500000	-24.583334	292.500000	1023.000000	1023.000000	2046.000000
21.620001	-0.025355	-14.984637	-3.823681	-2.910492	-4.612044	-3.638421	0.000000	-10.000000	0.483333	-24.433334	284.166656	1023.000000	1023.000000	2046.000000
21.639999	-0.026554	-15.693363	-3.334858	-3.113043	-5.773508	-3.471954	0.000000	-10.000000	0.483333	-24.100000	276.000000	1023.000000	1023.000000	2046.000000
21.660000	-0.027610	-16.317568	-3.918119	-3.922666	-5.356839	-3.119944	0.000000	-10.000000	0.475000	-23.800001	268.000000	1023.000000	1023.000000	2046.000000
21.680000	-0.026521	-15.673674	-4.057084	-2.773402	-4.883104	-3.960084	0.000000	-10.000000	0.491667	-23.433334	260.000000	1023.000000	1023.000000	2046.000000
21.700001	-0.028614	-16.911089	-3.674224	-3.754652	-6.148466	-3.333747	0.000000	-10.000000	0.483333	-23.333334	252.166672	1023.000000	1023.000000	2046.000000
21.719999	-0.028346	-16.752457	-4.362564	-3.808495	-5.124825	-3.456573	0.000000	-10.000000	0.475000	-23.316668	244.500000	1023.000000	1023.000000	2046.000000
21.740000	-0.028130	-16.625036	-4.067957	-2.978484	-5.544086	-4.034509	0.000000	-10.000000	0.441667	-23.150000	236.833328	1023.000000	1023.000000	2046.000000
21.760000	-0.030117	-17.799391	-4.056351	-4.241246	-6.261830	-3.239963	0.000000	-10.000000	0.416667	-22.916668	229.000000	1023.000000	1023.000000	2046.000000
21.780001	-0.029171	-17.239824	-4.717403	-3.718495	-5.096107	-3.707819	0.000000	-10.000000	0.400000	-22.733334	221.333328	1023.000000	1023.000000	2046.000000
21.799999	-0.029814	-17.619976	-4.189702	-3.320307	-6.123182	-3.986785	0.000000	-10.000000	0.408333	-22.600000	213.666672	1023.000000	1023.000000	2046.000000
21.820000	-0.031032	-18.339670	-4.710230	-4.457840	-5.880824	-3.290776	0.000000	-10.000000	0.408333	-22.466667	206.333328	1023.000000	1023.000000	2046.000000
21.840000	-0.029847	-17.639610	-4.729790	-3.186602	-5.457232	-4.265986	0.000000	-10.000000	0.408333	-22.283333	198.666672	1023.000000	1023.000000	2046.000000
21.860001	-0.031794	-18.790018	-4.483823	-4.430796	-6.453829	-3.421571	0.000000	-10.000000	0.391667	-21.916668	191.333328	1023.000000	1023.000000	2046.000000
21.879999	-0.030344	-17.933403	-5.076897	-3.768123	-5.203792	-3.884592	0.000000	-10.000000	0.375000	-21.500000	183.833328	1023.000000	1023.000000	2046.000000
21.900000	-0.031530	-18.634489	-4.456954	-3.702292	-6.468027	-4.007217	0.000000	-10.000000	0.358333	-21.050001	176.666672	1023.000000	1023.000000	2046.000000
21.920000	-0.032430	-19.166143	-5.094107	-4.701073	-5.939783	-3.431181	0.000000	-10.000000	0.350000	-20.866667	169.500000	1023.000000	1023.000000	2046.000000
21.940001	-0.031828	-18.810337	-5.092092	-3.514905	-5.720254	-4.483086	0.000000	-10.000000	0.341667	-20.583334	162.666672	1023.000000	1023.000000	2046.000000
21.959999	-0.034005	-20.096981	-4.857062	-4.871117	-6.713446	-3.655356	0.000000	-10.000000	0.341667	-20.333334	155.833328	1023.000000	1023.000000	2046.000000
21.980000	-0.032935	-19.464409	-5.608372	-4.166553	-5.502781	-4.186702	0.000000	-10.000000	0.333333	-19.866667	149.166672	1023.000000	1023.000000	2046.000000
22.000000	-0.034854	-20.598988	-5.182100	-4.081833	-7.002704	-4.332351	0.000000	-10.000000	0.308333	-19.466667	142.500000	1023.000000	1023.000000	2046.000000
22.020000	-0.036219	-21.405542	-6.076640	-5.051861	-6.395170	-3.881873	0.000000	-10.000000	0.275000	-18.850000	136.000000	1023.000000	1023.000000	2046.000000
22.040001	-0.036614	-21.639044	-6.024133	-3.944682	-6.545445	-5.124784	0.000000	-10.000000	0.266667	-18.566668	129.666672	1023.000000	1023.000000	2046.000000
22.059999	-0.039621	-23.415861	-6.028367	-5.546901	-7.449233	-4.391362	0.000000	-10.000000	0.266667	-18.100000	123.500000	1023.000000	1023.000000	2046.000000
22.080000	-0.039555	-23.376869	-6.857153	-4.866510	-6.356876	-5.296329	0.000000	-10.000000	0.250000	-17.516666	117.500000	1023.000000	1023.000000	2046.000000
22.100000	-0.042805	-25.297731	-6.498302	-5.241503	-8.028884	-5.529043	0.000000	-10.000000	0.216667	-16.516666	111.666664	1023.000000	1023.000000	2046.000000
22.120001	-0.045054	-26.626644	-7.659740	-6.092221	-7.437235	-5.437448	0.000000	-10.000000	0.191667	-15.150001	106.166664	1023.000000	1023.000000	2046.000000
22.139999	-0.046760	-27.635246	-7.833500	-5.024744	-8.093492	-6.683510	0.000000	-10.000000	0.200000	-14.333333	101.000000	1023.000000	1023.000000	2046.000000
22.160000	-0.049942	-29.515652	-8.347658	-6.538357	-8.738709	-5.890927	0.000000	-10.000000	0.208333	-14.133333	96.166664	1023.000000	1023.000000	2046.000000
22.180000	-0.049342	-29.161295	-9.073863	-5.324924	-7.831493	-6.931015	0.000000	-10.000000	0.225000	-14.866667	91.333336	1023.000000	1023.000000	2046.000000
22.200001	-0.051975	-30.717041	-8.571233	-5.999641	-9.422542	-6.723625	0.000000	-10.000000	0.216667	-15.500000	86.500000	1023.000000	1023.000000	2046.000000
22.219999	-0.051882	-30.662386	-9.526490	-6.357378	-8.290756	-6.487761	0.000000	-10.000000	0.225000	-15.866667	81.333336	1023.000000	1023.000000	2046.000000
22.240000	-0.052189	-30.843584	-9.196235	-5.387501	-8.877612	-7.382236	0.000000	-10.000000	0.216667	-15.933333	76.000000	1023.000000	1023.000000	2046.000000
22.260000	-0.053971	-31.896940	-9.258970	-6.838967	-9.447372	-6.351631	0.000000	-10.000000	0.216667	-15.633333	70.666664	1023.000000	1023.000000	2046.000000
22.280001	-0.052344	-30.935530	-9.906978	-5.734767	-8.178782	-7.115004	0.000000	-10.000000	0.200000	-15.133333	65.500000	1023.000000	1023.000000	2046.000000
22.299999	-0.054267	-32.072075	-9.281356	-5.952627	-9.601135	-7.236957	0.000000	-10.000000	0.191667	-14.433333	60.500000	1023.000000	1023.000000	2046.000000
22.320000	-0.054573	-32.252708	-9.810371	-7.000225	-9.048473	-6.393641	0.000000	-10.000000	0.183333	-13.950000	55.666668	1023.000000	1023.000000	2046.000000
22.340000	-0.053297	-31.498249	-9.830170	-5.660205	-8.548938	-7.458936	0.000000	-10.000000	0.183333	-13.350000	50.833332	1023.000000	1023.000000	2046.000000
22.360001	-0.054807	-32.391102	-9.099731	-6.715320	-9.904372	-6.671679	0.000000	-10.000000	0.191667	-13.066667	46.333332	1023.000000	1023.000000	2046.000000
22.379999	-0.053041	-31.347227	-9.632270	-6.697919	-8.540406	-6.476633	0.000000	-10.000000	0.183333	-12.866667	42.000000	1023.000000	1023.000000	2046.000000
22.400000	-0.052176	-30.836239	-9.036113	-5.575361	-8.989805	-7.234959	0.000000	-10.000000	0.183333	-13.116667	37.666668	1023.000000	1023.000000	2046.000000
22.420000	-0.053171	-31.423805	-8.749103	-6.948001	-9.570753	-6.155948	0.000000	-10.000000	0.158333	-12.966666	33.333332	1023.000000	1023.000000	2046.000000
22.440001	-0.050787	-30.014996	-9.307313	-6.125665	-8.007266	-6.574751	0.000000	-10.000000	0.141667	-12.616667	29.000000	1023.000000	1023.000000	2046.000000
22.459999	-0.051709	-30.560163	-8.508080	-6.000974	-9.180765	-6.870344	0.000000	-10.000000	0.116667	-12.016667	25.000000	1023.000000	1023.000000	2046.000000
22.480000	-0.052709	-31.150782	-8.721521	-7.414918	-9.065140	-5.949202	0.000000	-10.000000	0.108333	-11.816668	21.000000	1023.000000	1023.000000	2046.000000
22.500000	-0.051030	-30.158726	-9.174537	-6.292876	-7.874905	-6.816409	0.000000	-10.000000	0.108333	-11.766667	17.000000	1023.000000	1023.000000	2046.000000
22.520000	-0.052807	-31.209078	-8.436210	-6.535507	-9.228966	-7.008396	0.000000	-10.000000	0.108333	-11.750000	13.000000	1023.000000	1023.000000	2046.000000
22.540001	-0.054334	-32.111183	-8.600947	-7.946775	-9.349813	-6.213647	0.000000	-10.000000	0.108333	-11.583334	9.000000	1023.000000	1023.000000	2046.000000
22.559999	-0.053044	-31.349010	-9.165608	-6.977793	-8.147306	-7.058303	0.000000	-10.000000	0.108333	-11.200001	5.000000	1023.000000	1023.000000	2046.000000
22.580000	-0.055305	-32.685307	-8.575551	-7.256404	-9.583698	-7.269654	0.000000	-10.000000	0.100000	-10.483334	1.500000	1023.000000	1023.000000	2046.000000
22.600000	-0.056772	-33.552353	-8.942626	-8.625926	-9.502318	-6.481484	0.000000	-10.000000	0.091667	-9.516666	-1.666667	1023.000000	1023.000000	2046.000000
22.620001	-0.055149	-32.593292	-9.462626	-7.307205	-8.356454	-7.467008	0.000000	-10.000000	0.083333	-8.433333	-4.500000	1023.000000	1023.000000	2046.000000
22.639999	-0.057545	-34.009094	-8.710638	-7.977738	-10.026832	-7.293888	0.000000	-10.000000	0.066667	-7.616667	-7.166667	1023.000000	1023.000000	2046.000000
22.660000	-0.057260	-33.840885	-9.394638	-8.681324	-9.056868	-6.708056	0.000000	-10.000000	0.058333	-6.983333	-9.833333	1023.000000	1023.000000	2046.000000
22.680000	-0.056707	-33.514126	-9.209095	-7.412607	-9.109286	-7.783138	0.000000	-10.000000	0.050000	-6.600000	-12.166667	1023.000000	1023.000000	2046.000000
22.700001	-0.058557	-34.607197	-8.845413	-8.878951	-10.107884	-6.774950	0.000000	-10.000000	0.050000	-6.266667	-14.500000	1023.000000	1023.000000	2046.000000
22.719999	-0.056312	-33.280228	-9.597038	-8.019124	-8.484208	-7.179855	0.000000	-10.000000	0.050000	-6.016667	-16.500000	1023.000000	1023.000000	2046.000000
22.740000	-0.057652	-34.072392	-8.797823	-7.923254	-9.839509	-7.511803	0.000000	-10.000000	0.058333	-5.950000	-18.500000	1023.000000	1023.000000	2046.000000
22.760000	-0.057772	-34.143467	-9.151849	-9.093228	-9.403475	-6.494917	0.000000	-10.000000	0.058333	-5.816667	-20.500000	1023.000000	1023.000000	2046.000000
22.780001	-0.055675	-32.903648	-9.500664	-7.567778	-8.340739	-7.494467	0.000000	-10.000000	0.058333	-5.650000	-22.500000	1023.000000	1023.000000	2046.000000
22.799999	-0.057510	-33.988464	-8.644313	-8.119577	-9.962790	-7.261782	0.000000	-10.000000	0.050000	-5.333333	-24.500000	1023.000000	1023.000000	2046.000000
22.820000	-0.056714	-33.518265	-9.245955	-8.846895	-8.930559	-6.494854	0.000000	-10.000000	0.050000	-5.116667	-26.166666	1023.000000	1023.000000	2046.000000
22.840000	-0.055479	-32.788136	-9.164675	-7.383830	-8.716161	-7.523469	0.000000	-10.000000	0.058333	-4.900000	-27.833334	1023.000000	1023.000000	2046.000000
22.860001	-0.057405	-33.926552	-8.553165	-8.640244	-10.021453	-6.711691	0.000000	-10.000000	0.058333	-4.700000	-29.500000	1023.000000	1023.000000	2046.000000
22.879999	-0.055362	-32.718716	-9.402262	-8.467626	-8.320786	-6.528040	0.000000	-10.000000	0.058333	-4.483334	-31.166666	1023.000000	1023.000000	2046.000000
22.900000	-0.055129	-32.581013	-8.951598	-7.350885	-8.857399	-7.421131	0.000000	-10.000000	0.050000	-4.250000	-32.666668	1023.000000	1023.000000	2046.000000
22.920000	-0.056796	-33.566647	-8.595035	-8.745622	-9.783854	-6.442134	0.000000	-10.000000	0.050000	-3.933333	-34.000000	1023.000000	1023.000000	2046.000000
22.940001	-0.054209	-32.037308	-9.337313	-8.013871	-8.077352	-6.608772	0.000000	-10.000000	0.050000	-3.550000	-35.333332	1023.000000	1023.000000	2046.000000
22.959999	-0.054811	-32.393120	-8.725796	-7.364078	-9.051582	-7.251663	0.000000	-10.000000	0.041667	-3.200000	-36.500000	1023.000000	1023.000000	2046.000000
22.980000	-0.055944	-33.062634	-8.597949	-8.748009	-9.511361	-6.205314	0.000000	-10.000000	0.041667	-2.950000	-37.500000	1023.000000	1023.000000	2046.000000
23.000000	-0.053507	-31.622692	-9.234217	-7.742017	-7.996327	-6.650131	0.000000	-10.000000	0.041667	-2.733333	-38.500000	1023.000000	1023.000000	2046.000000
23.020000	-0.054617	-32.278580	-8.459198	-7.476653	-9.316045	-7.026685	0.000000	-10.000000	0.041667	-2.433333	-39.500000	1023.000000	1023.000000	2046.000000
23.040001	-0.054768	-32.368053	-8.737711	-8.679281	-8.998675	-5.952387	0.000000	-10.000000	0.041667	-1.983333	-40.333332	1023.000000	1023.000000	2046.000000
23.059999	-0.052742	-31.170233	-9.001709	-7.200514	-8.060920	-6.907091	0.000000	-10.000000	0.033333	-1.150000	-40.833332	1023.000000	1023.000000	2046.000000
23.080000	-0.054699	-32.327251	-8.227962	-7.949829	-9.607878	-6.541585	0.000000	-10.000000	0.033333	-0.466667	-41.000000	1023.000000	1023.000000	2046.000000
23.100000	-0.053086	-31.373743	-8.795626	-8.418890	-8.340583	-5.818645	0.000000	-10.000000	0.016667	0.000000	-41.000000	1023.000000	1023.000000	2046.000000
23.120001	-0.051787	-30.606277	-8.694534	-6.955541	-8.107567	-6.848636	0.000000	-10.000000	0.008333	0.000000	-41.000000	1023.000000	1023.000000	2046.000000
23.139999	-0.054026	-31.929207	-8.005744	-8.108973	-9.561581	-6.252910	0.000000	-10.000000	0.008333	0.000000	-41.000000	1023.000000	1023.000000	2046.000000
23.160000	-0.052663	-31.123674	-8.695117	-8.268963	-8.271383	-5.888211	0.000000	-10.000000	0.016667	0.633333	-41.000000	1023.000000	1023.000000	2046.000000
23.180000	-0.052243	-30.875534	-8.763714	-7.103183	-8.030173	-6.978465	0.000000	-10.000000	0.016667	1.466667	-41.000000	1023.000000	1023.000000	2046.000000
23.200001	-0.054488	-32.202122	-8.063934	-7.970503	-9.502030	-6.665655	0.000000	-10.000000	0.008333	2.583333	-41.000000	1023.000000	1023.000000	2046.000000
23.219999	-0.053567	-31.657822	-8.488921	-8.659074	-8.679253	-5.830576	0.000000	-10.000000	-0.008333	3.466667	-41.000000	1023.000000	1023.000000	2046.000000
23.240000	-0.051868	-30.653975	-8.961644	-7.223125	-7.835192	-6.634013	0.000000	-10.000000	-0.025000	4.650000	-41.000000	1023.000000	1023.000000	2046.000000
23.260000	-0.053840	-31.819260	-8.470440	-7.293443	-9.124025	-6.931352	0.000000	-10.000000	-0.033333	6.350000	-41.000000	1023.000000	1023.000000	2046.000000
23.280001	-0.054233	-32.051472	-8.706855	-8.452067	-8.992226	-5.900326	0.000000	-10.000000	-0.050000	8.450000	-41.000000	1023.000000	1023.000000	2046.000000
23.299999	-0.052548	-31.055689	-9.321866	-7.384856	-7.663744	-6.685222	0.000000	-10.000000	-0.091667	10.983334	-41.000000	1023.000000	1023.000000	2046.000000
23.320000	-0.054460	-32.185932	-8.860525	-7.293117	-8.822579	-7.209710	0.000000	-10.000000	-0.175000	13.850000	-41.000000	1023.000000	1023.000000	2046.000000
23.340000	-0.055900	-33.037148	-8.971172	-8.656983	-9.102407	-6.306587	0.000000	-10.000000	-0.250000	16.883335	-30.166666	1023.000000	1023.000000	2046.000000
23.360001	-0.055125	-32.578945	-10.014855	-7.788123	-7.839382	-6.936586	0.000000	-10.000000	-0.325000	20.383333	-5.500000	1023.000000	1023.000000	2046.000000
23.379999	-0.057292	-33.859505	-9.972152	-7.263485	-8.819052	-7.804815	0.000000	-10.000000	-0.366667	22.750000	19.166666	1023.000000	1023.000000	2046.000000
23.400000	-0.058898	-34.808685	-9.951434	-8.657601	-9.424153	-6.775496	0.000000	-10.000000	-0.400000	24.166666	35.333332	1023.000000	1023.000000	2046.000000
23.420000	-0.056627	-33.466846	-10.754570	-7.720709	-7.872352	-7.119216	0.000000	-10.000000	-0.400000	24.450001	40.666668	1023.000000	1023.000000	2046.000000
23.440001	-0.057499	-33.982014	-10.195364	-7.332436	-8.893726	-7.560489	0.000000	-10.000000	-0.416667	24.700001	48.666668	1023.000000	1023.000000	2046.000000
23.459999	-0.057265	-33.843708	-10.055321	-8.447487	-8.911787	-6.429116	0.000000	-10.000000	-0.450000	25.433332	57.000000	1023.000000	1023.000000	2046.000000
23.480000	-0.054096	-31.970669	-10.722681	-7.411306	-7.211992	-6.624689	0.000000	-10.000000	-0.500000	26.183332	65.166664	1023.000000	1023.000000	2046.000000
23.500000	-0.054420	-32.162033	-10.212648	-6.795687	-7.965419	-7.188278	0.000000	-10.000000	-0.525000	27.299999	73.666664	1023.000000	1023.000000	2046.000000
23.520000	-0.054155	-32.005787	-9.898237	-7.924183	-8.233752	-5.949612	0.000000	-10.000000	-0.541667	28.200001	82.500000	1023.000000	1023.000000	2046.000000
23.540001	-0.051089	-30.193649	-10.493861	-6.855483	-6.593933	-6.250371	0.000000	-10.000000	-0.566667	28.850000	91.833336	1023.000000	1023.000000	2046.000000
23.559999	-0.051262	-30.296053	-9.778977	-6.442576	-7.518092	-6.556407	0.000000	-10.000000	-0.600000	29.400000	101.500000	1023.000000	1023.000000	2046.000000
23.580000	-0.049863	-29.468775	-9.732461	-7.475512	-7.068439	-5.192363	0.000000	-10.000000	-0.616667	29.950001	111.500000	1023.000000	1023.000000	2046.000000
23.600000	-0.047079	-27.823626	-9.902488	-6.209570	-5.945249	-5.766318	0.000000	-10.000000	-0.608333	30.533333	121.500000	1023.000000	1023.000000	2046.000000
23.620001	-0.046878	-27.704880	-8.698752	-6.306401	-7.153472	-5.546255	0.000000	-10.000000	-0.583333	30.616667	131.500000	1023.000000	1023.000000	2046.000000
23.639999	-0.043472	-25.692183	-8.786980	-6.664453	-5.923337	-4.317415	0.000000	-10.000000	-0.575000	30.516666	141.500000	1023.000000	1023.000000	2046.000000
23.660000	-0.040739	-24.076651	-8.531520	-5.118842	-5.317838	-5.108451	0.000000	-10.000000	-0.583333	30.533333	151.500000	1023.000000	1023.000000	2046.000000
23.680000	-0.040154	-23.731012	-7.451256	-5.550412	-6.176322	-4.553022	0.000000	-10.000000	-0.608333	30.750000	161.666672	1023.000000	1023.000000	2046.000000
23.700001	-0.037052	-21.897644	-7.708142	-5.981796	-4.648106	-3.559600	0.000000	-10.000000	-0.625000	31.033335	172.000000	1023.000000	1023.000000	2046.000000
23.719999	-0.035054	-20.717127	-7.328935	-4.707398	-4.292622	-4.388172	0.000000	-10.000000	-0.616667	30.933334	182.333328	1023.000000	1023.000000	2046.000000
23.740000	-0.035058	-20.719330	-6.290321	-5.597980	-5.245599	-3.585431	0.000000	-10.000000	-0.608333	30.966667	192.833328	1023.000000	1023.000000	2046.000000
23.760000	-0.031853	-18.825174	-6.762783	-5.402964	-3.477357	-3.182070	0.000000	-10.000000	-0.608333	30.800001	203.166672	1023.000000	1023.000000	2046.000000
23.780001	-0.031539	-18.639542	-6.134027	-4.478713	-3.985925	-4.040878	0.000000	-10.000000	-0.625000	31.016666	213.500000	1023.000000	1023.000000	2046.000000
23.799999	-0.031748	-18.763191	-5.482186	-5.642593	-4.606115	-3.032297	0.000000	-10.000000	-0.650000	31.366667	223.666672	1023.000000	1023.000000	2046.000000
23.820000	-0.029056	-17.172276	-6.131215	-5.159965	-2.860193	-3.020903	0.000000	-10.000000	-0.691667	31.950001	234.000000	1023.000000	1023.000000	2046.000000
23.840000	-0.029439	-17.398308	-5.401205	-4.517349	-3.736226	-3.743527	0.000000	-10.000000	-0.725000	32.666668	244.666672	1023.000000	1023.000000	2046.000000
23.860001	-0.028965	-17.118042	-4.908636	-5.659457	-3.962428	-2.587521	0.000000	-10.000000	-0.750000	33.116665	255.500000	1023.000000	1023.000000	2046.000000
23.879999	-0.025805	-15.250797	-5.474541	-4.774383	-2.287980	-2.713894	0.000000	-10.000000	-0.741667	33.666668	266.500000	1023.000000	1023.000000	2046.000000
23.900000	-0.026204	-15.486589	-4.646281	-4.328393	-3.256784	-3.255131	0.000000	-10.000000	-0.733333	33.566666	277.666656	1023.000000	1023.000000	2046.000000
23.920000	-0.024826	-14.672325	-4.224940	-5.265227	-3.161658	-2.020500	0.000000	-10.000000	-0.741667	33.533333	288.833344	1023.000000	1023.000000	2046.000000
23.940001	-0.021639	-12.788797	-4.606908	-4.284060	-1.615654	-2.282176	0.000000	-10.000000	-0.750000	33.250000	300.000000	1023.000000	1023.000000	2046.000000
23.959999	-0.022037	-13.023917	-3.480768	-4.200849	-2.894013	-2.448287	0.000000	-10.000000	-0.750000	33.266666	311.000000	1023.000000	1023.000000	2046.000000
23.980000	-0.019240	-11.370667	-3.444621	-4.750217	-2.038918	-1.136911	0.000000	-10.000000	-0.733333	33.500000	322.166656	1023.000000	1023.000000	2046.000000
24.000000	-0.016506	-9.754901	-3.594546	-3.311260	-0.999087	-1.850009	0.000000	-10.000000	-0.733333	33.799999	333.333344	1023.000000	1023.000000	2046.000000
24.020000	-0.016485	-9.742501	-2.461977	-3.612626	-2.194741	-1.473156	0.000000	-10.000000	-0.733333	33.816666	344.666656	1023.000000	1023.000000	2046.000000
24.040001	-0.012875	-7.609323	-2.758826	-3.826661	-0.686279	-0.337557	0.000000	-10.000000	-0.750000	33.650002	355.833344	1023.000000	1023.000000	2046.000000
24.059999	-0.010965	-6.480066	-2.623354	-2.531976	-0.171761	-1.152975	0.000000	-10.000000	-0.741667	33.633335	367.000000	1023.000000	1023.000000	2046.000000
24.080000	-0.010807	-6.387024	-1.526965	-3.013013	-1.221229	-0.625818	0.000000	-10.000000	-0.750000	33.833336	378.166656	1023.000000	1023.000000	2046.000000
24.100000	-0.007402	-4.374685	-1.543439	-3.218911	-0.088616	0.476281	0.000000	-10.000000	-0.741667	34.000000	389.500000	1023.000000	1023.000000	2046.000000
24.120001	-0.004540	-2.683265	-1.856080	-1.899844	1.163543	-0.090885	0.000000	-10.000000	-0.741667	33.866669	400.833344	1023.000000	1023.000000	2046.000000
24.139999	-0.004735	-2.798388	-0.764580	-1.812985	-0.030556	-0.190267	0.000000	-10.000000	-0.733333	33.933334	412.166656	1023.000000	1023.000000	2046.000000
24.160000	-0.002134	-1.261102	-0.456452	-2.472330	0.493858	1.173822	0.000000	-10.000000	-0.733333	33.900002	423.500000	1023.000000	1023.000000	2046.000000
24.180000	0.000992	0.586163	-0.862888	-1.234651	1.956008	0.727693	0.000000	-10.000000	-0.741667	33.850002	434.833344	1023.000000	1023.000000	2046.000000
24.200001	0.000932	0.550694	0.188362	-1.110697	0.809231	0.663798	0.000000	-10.000000	-0.741667	33.733334	446.166656	1023.000000	1023.000000	2046.000000
24.219999	0.003840	2.269458	0.362129	-1.640095	1.546910	2.000513	0.000000	-10.000000	-0.741667	33.533333	457.500000	1023.000000	1023.000000	2046.000000
24.240000	0.006313	3.730768	0.047018	-0.522313	2.736797	1.469266	0.000000	-10.000000	-0.741667	33.566666	468.833344	1023.000000	1023.000000	2046.000000
24.260000	0.006382	3.771818	1.248978	-0.631464	1.512138	1.642166	0.000000	-10.000000	-0.766667	33.516666	480.000000	1023.000000	1023.000000	2046.000000
24.280001	0.009533	5.633864	0.887344	-0.851499	2.891126	2.706894	0.000000	-10.000000	-0.783333	34.016666	491.166656	1023.000000	1023.000000	2046.000000
24.299999	0.010013	5.917511	0.964717	0.293512	2.965994	1.693289	0.000000	-10.000000	-0.800000	34.200001	502.500000	1023.000000	1023.000000	2046.000000
24.320000	0.009660	5.709078	1.849315	-0.491155	2.015823	2.335095	0.000000	-10.000000	-0.791667	34.383335	513.833313	1023.000000	1023.000000	2046.000000
24.340000	0.012166	7.190398	1.214590	-0.297066	3.529856	2.743017	0.000000	-10.000000	-0.800000	34.216667	525.333313	1023.000000	1023.000000	2046.000000
24.360001	0.011792	6.969043	1.542152	0.472177	3.215005	1.739709	0.000000	-10.000000	-0.775000	34.350002	536.666687	1023.000000	1023.000000	2046.000000
24.379999	0.012386	7.320343	2.567606	-0.314633	2.412015	2.655355	0.000000	-10.000000	-0.750000	34.016666	548.333313	1023.000000	1023.000000	2046.000000
24.400000	0.015585	9.210645	2.197869	-0.233639	3.779483	3.466932	0.000000	-10.000000	-0.708333	33.650002	559.666687	1023.000000	1023.000000	2046.000000
24.420000	0.016797	9.927260	1.937385	1.075134	4.277215	2.637527	0.000000	-10.000000	-0.700000	33.150002	571.000000	1023.000000	1023.000000	2046.000000
24.440001	0.015671	9.261720	2.839689	0.798479	2.936494	2.687058	0.000000	-10.000000	-0.716667	33.066669	582.000000	1023.000000	1023.000000	2046.000000
24.459999	0.017255	10.197546	2.352374	0.464955	3.946360	3.433857	0.000000	-10.000000	-0.716667	33.049999	593.000000	1023.000000	1023.000000	2046.000000
24.480000	0.016877	9.974127	1.878533	1.452527	4.369797	2.273270	0.000000	-10.000000	-0.708333	32.650002	604.000000	1023.000000	1023.000000	2046.000000
24.500000	0.014679	8.675496	2.780259	0.880543	2.737717	2.276978	0.000000	-10.000000	-0.666667	32.233334	615.000000	1023.000000	1023.000000	2046.000000
24.520000	0.015250	9.012547	1.916359	0.440754	3.724952	2.930483	0.000000	-10.000000	-0.616667	31.233334	625.833313	1023.000000	1023.000000	2046.000000
24.540001	0.014345	8.477922	1.266427	1.351705	4.000122	1.859669	0.000000	-10.000000	-0.550000	30.383333	636.333313	1023.000000	1023.000000	2046.000000
24.559999	0.012238	7.232791	2.061340	0.910728	2.474489	1.786234	0.000000	-10.000000	-0.491667	28.983334	646.500000	1023.000000	1023.000000	2046.000000
24.580000	0.013728	8.113361	1.887410	0.307437	3.049148	2.869366	0.000000	-10.000000	-0.433333	27.583334	656.500000	1023.000000	1023.000000	2046.000000
24.600000	0.015229	9.000341	1.097642	1.379505	4.287941	2.235253	0.000000	-10.000000	-0.416667	26.233334	666.000000	1023.000000	1023.000000	2046.000000
24.620001	0.014170	8.374628	1.928764	1.557927	3.005054	1.882884	0.000000	-10.000000	-0.391667	25.100000	675.166687	1023.000000	1023.000000	2046.000000
24.639999	0.015606	9.223274	2.023309	0.927834	3.247209	3.024922	0.000000	-10.000000	-0.400000	24.733334	683.666687	1023.000000	1023.000000	2046.000000
24.660000	0.017364	10.261988	1.139554	1.852641	4.624486	2.645306	0.000000	-10.000000	-0.375000	24.433334	692.000000	1023.000000	1023.000000	2046.000000
24.680000	0.016333	9.653015	1.911775	2.114027	3.424004	2.203209	0.000000	-10.000000	-0.358333	24.266666	700.000000	1023.000000	1023.000000	2046.000000
24.700001	0.017781	10.508865	2.258968	1.375011	3.404826	3.470061	0.000000	-10.000000	-0.333333	23.616667	708.000000	1023.000000	1023.000000	2046.000000
24.719999	0.019843	11.727302	1.297105	2.077075	5.033370	3.319752	0.000000	-10.000000	-0.308333	22.916668	716.000000	1023.000000	1023.000000	2046.000000
24.740000	0.019125	11.302823	1.835117	2.669261	4.198828	2.599617	0.000000	-10.000000	-0.266667	22.100000	724.000000	1023.000000	1023.000000	2046.000000
24.760000	0.020171	11.921249	2.735935	1.886789	3.586539	3.711987	0.000000	-10.000000	-0.216667	20.816668	731.666687	1023.000000	1023.000000	2046.000000
24.780001	0.023234	13.731331	2.038883	2.284321	5.235939	4.172188	0.000000	-10.000000	-0.166667	19.066668	738.833313	1023.000000	1023.000000	2046.000000
24.799999	0.023542	13.913056	2.289236	3.333299	5.104771	3.185751	0.000000	-10.000000	-0.125000	17.116667	745.333313	1023.000000	1023.000000	2046.000000
24.820000	0.024297	14.359305	3.580872	2.954055	3.958144	3.866234	0.000000	-10.000000	-0.075000	15.166667	751.333313	1023.000000	1023.000000	2046.000000
24.840000	0.027870	16.471395	3.162677	3.052289	5.457025	4.799405	0.000000	-10.000000	-0.033333	12.766666	756.833313	1023.000000	1023.000000	2046.000000
24.860001	0.028953	17.111296	3.148994	4.218456	5.909585	3.834260	0.000000	-10.000000	0.000000	9.516666	761.666687	1023.000000	1023.000000	2046.000000
24.879999	0.028274	16.709724	4.504833	3.825791	4.484052	3.895048	0.000000	-10.000000	0.025000	5.100000	765.500000	1023.000000	1023.000000	2046.000000
24.900000	0.029936	17.691978	4.242216	3.145078	5.392718	4.911968	0.000000	-10.000000	0.041667	0.733333	767.833313	1023.000000	1023.000000	2046.000000
24.920000	0.029365	17.354988	3.809607	3.922319	5.872239	3.750822	0.000000	-10.000000	0.050000	-2.666667	768.833313	1023.000000	1023.000000	2046.000000
24.940001	0.027222	16.088186	4.925530	3.165317	4.197552	3.799786	0.000000	-10.000000	0.066667	-5.250000	769.000000	1023.000000	1023.000000	2046.000000
24.959999	0.028170	16.648470	4.098524	2.623296	5.427418	4.499233	0.000000	-10.000000	0.083333	-7.450000	769.000000	1023.000000	1023.000000	2046.000000
24.980000	0.026087	15.417239	3.997724	3.354374	5.044958	3.020184	0.000000	-10.000000	0.100000	-9.583334	769.000000	1023.000000	1023.000000	2046.000000
25.000000	0.024873	14.700157	4.902712	2.447634	3.758654	3.591158	0.000000	-10.000000	0.108333	-11.100000	769.000000	1023.000000	1023.000000	2046.000000
25.020000	0.025516	15.080054	3.749151	2.297762	5.182470	3.850671	0.000000	-10.000000	0.125000	-12.400001	769.000000	1023.000000	1023.000000	2046.000000
25.040001	0.023233	13.730488	4.341473	2.877146	3.952205	2.559665	0.000000	-10.000000	0.158333	-13.483334	761.833313	1023.000000	1023.000000	2046.000000
25.059999	0.023153	13.683293	4.495844	1.796525	3.711013	3.679911	0.000000	-10.000000	0.191667	-14.483334	753.166687	1023.000000	1023.000000	2046.000000
25.080000	0.023122	13.665367	3.485644	2.209211	4.773395	3.197118	0.000000	-10.000000	0.216667	-15.433333	742.666687	1023.000000	1023.000000	2046.000000
25.100000	0.020970	12.393154	4.225782	2.503225	3.398397	2.265750	0.000000	-10.000000	0.241667	-16.516666	737.666687	1023.000000	1023.000000	2046.000000
25.120001	0.021494	12.703000	4.294972	1.605269	3.334814	3.467945	0.000000	-10.000000	0.258333	-17.550001	732.166687	1023.000000	1023.000000	2046.000000
25.139999	0.021460	12.683025	3.330074	2.268215	4.333066	2.751671	0.000000	-10.000000	0.300000	-18.533335	726.333313	1023.000000	1023.000000	2046.000000
25.160000	0.019494	11.520758	4.233519	2.337473	2.779237	2.170528	0.000000	-10.000000	0.325000	-19.483334	720.000000	1023.000000	1023.000000	2046.000000
25.180000	0.020061	11.856047	4.078568	1.499342	2.980704	3.297432	0.000000	-10.000000	0.366667	-20.350000	713.333313	1023.000000	1023.000000	2046.000000
25.200001	0.019843	11.727126	3.072912	2.223752	3.894749	2.535713	0.000000	-10.000000	0.383333	-21.150000	706.500000	1023.000000	1023.000000	2046.000000
25.219999	0.017820	10.531494	4.029210	2.299955	2.238317	1.964013	0.000000	-10.000000	0.400000	-21.816668	699.333313	1023.000000	1023.000000	2046.000000
25.240000	0.018296	10.812737	3.494963	1.414833	2.808412	3.094531	0.000000	-10.000000	0.408333	-22.316668	692.166687	1023.000000	1023.000000	2046.000000
25.260000	0.017413	10.291234	2.828270	2.327165	3.196012	1.939787	0.000000	-10.000000	0.416667	-22.833334	684.666687	1023.000000	1023.000000	2046.000000
25.280001	0.015717	9.288705	3.817362	1.769179	1.580710	2.121454	0.000000	-10.000000	0.441667	-23.383333	677.000000	1023.000000	1023.000000	2046.000000
25.299999	0.016715	9.878360	2.614439	1.535613	3.001577	2.726730	0.000000	-10.000000	0.466667	-23.950001	669.000000	1023.000000	1023.000000	2046.000000
25.320000	0.015055	8.897441	3.025124	2.391098	2.130777	1.350442	0.000000	-10.000000	0.491667	-24.316668	661.000000	1023.000000	1023.000000	2046.000000
25.340000	0.015440	9.124784	3.428781	1.440316	1.741610	2.514078	0.000000	-10.000000	0.500000	-24.500000	653.000000	1023.000000	1023.000000	2046.000000
25.360001	0.016036	9.477224	2.411610	1.979729	3.015413	2.070474	0.000000	-10.000000	0.500000	-24.583334	645.000000	1023.000000	1023.000000	2046.000000
25.379999	0.014582	8.618155	3.460713	2.170436	1.464921	1.522085	0.000000	-10.000000	0.500000	-24.549999	637.000000	1023.000000	1023.000000	2046.000000
25.400000	0.015324	9.056478	3.092806	1.317392	1.865900	2.780379	0.000000	-10.000000	0.508333	-24.533333	628.833313	1023.000000	1023.000000	2046.000000
25.420000	0.014598	8.627297	2.145760	2.094355	2.534853	1.852329	0.000000	-10.000000	0.516667	-24.750000	620.500000	1023.000000	1023.000000	2046.000000
25.440001	0.011978	7.078887	3.009367	1.928727	0.615658	1.525134	0.000000	-10.000000	0.516667	-25.016666	612.166687	1023.000000	1023.000000	2046.000000
25.459999	0.011326	6.693625	2.105768	1.208059	1.001506	2.378291	0.000000	-10.000000	0.508333	-25.150000	603.833313	1023.000000	1023.000000	2046.000000
25.480000	0.009428	5.571948	0.971369	2.040917	1.468674	1.090987	0.000000	-10.000000	0.500000	-25.033333	595.500000	1023.000000	1023.000000	2046.000000
25.500000	0.006401	3.782793	1.899427	1.601268	-0.406876	0.688974	0.000000	-10.000000	0.500000	-24.916666	587.166687	1023.000000	1023.000000	2046.000000
25.520000	0.006076	3.591047	0.744901	0.765641	0.691021	1.389484	0.000000	-10.000000	0.500000	-24.766666	578.833313	1023.000000	1023.000000	2046.000000
25.540001	0.003221	1.903715	0.863526	1.440889	-0.114119	-0.286581	0.000000	-10.000000	0.500000	-24.650002	570.500000	1023.000000	1023.000000	2046.000000
25.559999	0.001501	0.886995	1.069100	0.314394	-0.961718	0.465219	0.000000	-10.000000	0.500000	-24.416668	562.166687	1023.000000	1023.000000	2046.000000
25.580000	-0.000319	-0.188747	-0.443522	0.641282	-0.065346	-0.321162	0.000000	-10.000000	0.500000	-24.250000	554.000000	1023.000000	1023.000000	2046.000000
25.600000	-0.004752	-2.808339	0.146122	0.626625	-2.140538	-1.440548	0.000000	-10.000000	0.500000	-24.233334	546.000000	1023.000000	1023.000000	2046.000000
25.620001	-0.005836	-3.449153	-0.946862	-0.402244	-1.624024	-0.476023	0.000000	-10.000000	0.516667	-24.600000	538.000000	1023.000000	1023.000000	2046.000000
25.639999	-0.007885	-4.660067	-1.597953	0.540043	-1.652950	-1.949206	0.000000	-10.000000	0.541667	-25.316668	529.666687	1023.000000	1023.000000	2046.000000
25.660000	-0.010113	-5.976813	-0.778676	-0.099973	-3.303786	-1.794377	0.000000	-10.000000	0.575000	-26.100000	521.166687	1023.000000	1023.000000	2046.000000
25.680000	-0.009670	-5.714822	-2.195364	-0.447630	-1.865792	-1.206036	0.000000	-10.000000	0.591667	-26.800001	512.333313	1023.000000	1023.000000	2046.000000
25.700001	-0.011970	-7.074348	-1.890575	0.406312	-2.866820	-2.723265	0.000000	-10.000000	0.600000	-27.016666	503.500000	1023.000000	1023.000000	2046.000000
25.719999	-0.012423	-7.342086	-1.709525	-0.557903	-3.425537	-1.649121	0.000000	-10.000000	0.616667	-27.250000	494.500000	1023.000000	1023.000000	2046.000000
25.740000	-0.012439	-7.351571	-2.990871	-0.171133	-2.173031	-2.016536	0.000000	-10.000000	0.633333	-27.350000	485.500000	1023.000000	1023.000000	2046.000000
25.760000	-0.014704	-8.690286	-2.124435	0.079241	-3.719294	-2.925798	0.000000	-10.000000	0.616667	-27.583334	476.333344	1023.000000	1023.000000	2046.000000
25.780001	-0.014539	-8.592720	-2.244869	-0.936363	-3.714328	-1.697161	0.000000	-10.000000	0.583333	-27.533333	467.166656	1023.000000	1023.000000	2046.000000
25.799999	-0.014591	-8.623069	-3.334246	-0.421316	-2.586059	-2.281447	0.000000	-10.000000	0.566667	-27.300001	458.000000	1023.000000	1023.000000	2046.000000
25.820000	-0.016608	-9.815423	-2.272323	-0.303515	-4.174660	-3.064924	0.000000	-10.000000	0.583333	-27.216667	449.000000	1023.000000	1023.000000	2046.000000
25.840000	-0.015528	-9.177289	-2.275842	-1.265683	-3.943949	-1.691814	0.000000	-10.000000	0.616667	-27.350000	439.833344	1023.000000	1023.000000	2046.000000
25.860001	-0.014940	-8.829497	-3.157290	-0.512378	-2.758348	-2.401481	0.000000	-10.000000	0.633333	-27.783335	430.666656	1023.000000	1023.000000	2046.000000
25.879999	-0.015989	-9.449327	-2.071107	-0.181801	-4.176377	-3.020043	0.000000	-10.000000	0.650000	-27.933334	421.333344	1023.000000	1023.000000	2046.000000
25.900000	-0.015011	-8.871763	-2.120020	-1.140100	-3.936266	-1.675378	0.000000	-10.000000	0.650000	-27.900000	412.000000	1023.000000	1023.000000	2046.000000
25.920000	-0.015085	-8.915120	-3.066562	-0.465464	-2.874404	-2.508690	0.000000	-10.000000	0.650000	-27.733334	402.666656	1023.000000	1023.000000	2046.000000
25.940001	-0.016809	-9.934017	-1.888854	-0.583439	-4.475559	-2.986165	0.000000	-10.000000	0.641667	-27.800001	393.500000	1023.000000	1023.000000	2046.000000
25.959999	-0.016484	-9.742040	-2.592724	-1.604333	-3.722395	-1.822586	0.000000	-10.000000	0.641667	-28.100000	384.166656	1023.000000	1023.000000	2046.000000
25.980000	-0.018033	-10.657751	-3.120528	-0.953728	-3.402973	-3.180521	0.000000	-10.000000	0.641667	-28.250000	374.833344	1023.000000	1023.000000	2046.000000
26.000000	-0.019987	-11.812375	-1.962067	-1.664555	-5.057419	-3.128334	0.000000	-10.000000	0.650000	-28.200001	365.333344	1023.000000	1023.000000	2046.000000
26.020000	-0.020011	-11.826300	-3.036721	-2.545442	-3.940080	-2.304057	0.000000	-10.000000	0.641667	-27.733334	356.000000	1023.000000	1023.000000	2046.000000
26.040001	-0.022512	-13.304794	-3.061394	-1.855376	-4.422735	-3.965290	0.000000	-10.000000	0.608333	-27.333334	346.666656	1023.000000	1023.000000	2046.000000
26.059999	-0.023493	-13.884299	-2.526013	-2.912345	-5.365397	-3.080544	0.000000	-10.000000	0.566667	-26.783333	337.500000	1023.000000	1023.000000	2046.000000
26.080000	-0.023754	-14.038441	-3.896260	-2.902003	-4.056982	-3.183196	0.000000	-10.000000	0.533333	-26.450001	328.666656	1023.000000	1023.000000	2046.000000
26.100000	-0.026085	-15.416455	-3.288104	-2.442611	-5.254271	-4.431469	0.000000	-10.000000	0.533333	-26.233334	319.833344	1023.000000	1023.000000	2046.000000
26.120001	-0.026226	-15.499838	-3.024381	-3.550925	-5.760273	-3.164259	0.000000	-10.000000	0.541667	-26.116667	311.000000	1023.000000	1023.000000	2046.000000
26.139999	-0.026362	-15.580052	-4.225779	-3.331569	-4.582817	-3.439887	0.000000	-10.000000	0.550000	-26.000000	302.333344	1023.000000	1023.000000	2046.000000
26.160000	-0.028415	-16.793482	-3.670647	-2.853113	-5.598521	-4.671202	0.000000	-10.000000	0.541667	-25.800001	293.666656	1023.000000	1023.000000	2046.000000
26.180000	-0.028407	-16.788439	-3.384831	-3.871686	-6.083755	-3.448165	0.000000	-10.000000	0.525000	-25.700001	285.166656	1023.000000	1023.000000	2046.000000
26.200001	-0.028342	-16.750153	-4.574049	-3.566117	-4.790021	-3.819966	0.000000	-10.000000	0.508333	-25.433334	276.500000	1023.000000	1023.000000	2046.000000
26.219999	-0.029818	-17.622683	-3.613962	-3.203971	-6.179501	-4.625248	0.000000	-10.000000	0.500000	-25.083334	268.000000	1023.000000	1023.000000	2046.000000
26.240000	-0.029461	-17.411428	-4.132508	-4.294553	-5.713815	-3.270553	0.000000	-10.000000	0.500000	-24.750000	259.500000	1023.000000	1023.000000	2046.000000
26.260000	-0.030140	-17.812605	-4.758542	-3.470513	-5.175545	-4.408005	0.000000	-10.000000	0.491667	-24.450001	251.166672	1023.000000	1023.000000	2046.000000
26.280001	-0.031190	-18.433022	-3.677447	-3.665556	-6.641344	-4.448675	0.000000	-10.000000	0.483333	-24.333334	243.000000	1023.000000	1023.000000	2046.000000
26.299999	-0.030626	-18.099867	-4.683167	-4.457635	-5.595908	-3.363155	0.000000	-10.000000	0.466667	-24.083334	235.000000	1023.000000	1023.000000	2046.000000
26.320000	-0.031766	-18.773748	-4.779621	-3.442390	-5.708777	-4.842961	0.000000	-10.000000	0.458333	-23.866667	227.000000	1023.000000	1023.000000	2046.000000
26.340000	-0.032392	-19.143543	-3.875663	-4.087919	-6.939132	-4.240830	0.000000	-10.000000	0.450000	-23.533333	219.000000	1023.000000	1023.000000	2046.000000
26.360001	-0.031999	-18.911526	-5.092957	-4.603769	-5.692610	-3.522190	0.000000	-10.000000	0.441667	-23.233334	211.000000	1023.000000	1023.000000	2046.000000
26.379999	-0.033163	-19.599072	-5.089143	-3.692003	-5.902986	-4.914940	0.000000	-10.000000	0.425000	-22.950001	203.333328	1023.000000	1023.000000	2046.000000
26.400000	-0.033646	-19.885038	-4.390497	-4.464073	-6.918509	-4.111960	0.000000	-10.000000	0.400000	-22.616667	195.666672	1023.000000	1023.000000	2046.000000
26.420000	-0.033232	-19.639872	-5.646484	-4.490141	-5.538345	-3.964901	0.000000	-10.000000	0.391667	-22.416666	188.333328	1023.000000	1023.000000	2046.000000
26.440001	-0.034551	-20.419743	-4.791302	-3.897671	-6.663754	-5.067016	0.000000	-10.000000	0.383333	-22.083334	180.666672	1023.000000	1023.000000	2046.000000
26.459999	-0.033718	-19.927567	-5.027107	-4.903332	-6.413528	-3.583601	0.000000	-10.000000	0.383333	-21.650000	173.333328	1023.000000	1023.000000	2046.000000
26.480000	-0.033772	-19.959475	-5.704004	-4.124740	-5.626799	-4.503932	0.000000	-10.000000	0.366667	-21.183334	166.000000	1023.000000	1023.000000	2046.000000
26.500000	-0.034815	-20.575752	-4.677980	-4.223866	-6.986985	-4.686921	0.000000	-10.000000	0.358333	-20.716667	159.000000	1023.000000	1023.000000	2046.000000
26.520000	-0.034494	-20.385923	-5.674428	-5.061787	-6.004284	-3.645426	0.000000	-10.000000	0.341667	-20.366667	152.166672	1023.000000	1023.000000	2046.000000
26.540001	-0.035496	-20.978315	-5.535511	-4.107698	-6.240623	-5.094482	0.000000	-10.000000	0.341667	-19.799999	145.333328	1023.000000	1023.000000	2046.000000
26.559999	-0.036063	-21.313311	-5.102890	-5.067100	-7.075320	-4.068000	0.000000	-10.000000	0.308333	-19.450001	138.833328	1023.000000	1023.000000	2046.000000
26.580000	-0.036157	-21.368933	-6.382819	-4.743518	-5.991882	-4.250715	0.000000	-10.000000	0.283333	-18.866667	132.166672	1023.000000	1023.000000	2046.000000
26.600000	-0.038493	-22.749130	-5.709225	-4.270009	-7.477168	-5.292728	0.000000	-10.000000	0.250000	-18.216667	125.833336	1023.000000	1023.000000	2046.000000
26.620001	-0.039247	-23.194941	-6.255569	-5.402075	-7.286160	-4.251136	0.000000	-10.000000	0.250000	-17.533333	119.500000	1023.000000	1023.000000	2046.000000
26.639999	-0.040116	-23.708652	-7.126956	-4.911664	-6.476351	-5.193682	0.000000	-10.000000	0.233333	-16.850000	113.833336	1023.000000	1023.000000	2046.000000
26.660000	-0.042599	-25.176130	-6.398517	-4.984666	-7.832732	-5.960215	0.000000	-10.000000	0.216667	-16.033333	108.333336	1023.000000	1023.000000	2046.000000
26.680000	-0.043433	-25.668968	-6.972077	-6.079993	-7.679784	-4.937114	0.000000	-10.000000	0.200000	-14.833334	103.166664	1023.000000	1023.000000	2046.000000
26.700001	-0.045276	-26.757879	-8.001038	-5.472814	-7.167151	-6.116877	0.000000	-10.000000	0.166667	-13.400001	98.000000	1023.000000	1023.000000	2046.000000
26.719999	-0.048569	-28.704456	-7.474382	-5.640212	-8.866645	-6.723218	0.000000	-10.000000	0.133333	-12.233334	93.333336	1023.000000	1023.000000	2046.000000
26.740000	-0.049792	-29.426859	-8.833670	-6.540795	-8.154999	-5.897396	0.000000	-10.000000	0.100000	-11.800000	89.333336	1023.000000	1023.000000	2046.000000
26.760000	-0.051942	-30.697552	-8.988247	-5.641536	-8.617364	-7.450404	0.000000	-10.000000	0.116667	-12.166667	85.500000	1023.000000	1023.000000	2046.000000
26.780001	-0.052946	-31.291115	-8.771170	-6.482556	-9.396719	-6.640670	0.000000	-10.000000	0.125000	-12.916667	81.500000	1023.000000	1023.000000	2046.000000
26.799999	-0.052874	-31.248789	-9.903397	-6.327514	-8.281832	-6.736045	0.000000	-10.000000	0.141667	-13.400000	77.000000	1023.000000	1023.000000	2046.000000
26.820000	-0.054430	-32.168274	-9.193855	-5.796772	-9.403286	-7.774361	0.000000	-10.000000	0.133333	-13.500000	72.500000	1023.000000	1023.000000	2046.000000
26.840000	-0.054292	-32.086815	-9.456262	-6.762180	-9.334784	-6.533591	0.000000	-10.000000	0.133333	-13.350000	68.166664	1023.000000	1023.000000	2046.000000
26.860001	-0.054635	-32.289192	-10.335740	-6.207462	-8.473443	-7.272545	0.000000	-10.000000	0.116667	-12.850000	63.666668	1023.000000	1023.000000	2046.000000
26.879999	-0.055708	-32.923622	-9.574726	-5.921843	-9.560002	-7.867053	0.000000	-10.000000	0.116667	-12.316667	59.333332	1023.000000	1023.000000	2046.000000
26.900000	-0.055373	-32.725601	-9.660143	-6.812971	-9.567791	-6.684697	0.000000	-10.000000	0.108333	-11.750000	55.000000	1023.000000	1023.000000	2046.000000
26.920000	-0.055003	-32.506611	-10.459972	-6.388776	-8.576676	-7.081187	0.000000	-10.000000	0.108333	-11.283334	51.166668	1023.000000	1023.000000	2046.000000
26.940001	-0.055914	-33.045250	-9.545636	-6.015049	-9.602329	-7.882237	0.000000	-10.000000	0.100000	-10.916667	47.500000	1023.000000	1023.000000	2046.000000
26.959999	-0.054780	-32.375092	-9.428594	-7.017611	-9.498627	-6.430261	0.000000	-10.000000	0.100000	-10.766667	43.833332	1023.000000	1023.000000	2046.000000
26.980000	-0.053859	-31.830462	-9.883425	-6.120186	-8.606006	-7.220845	0.000000	-10.000000	0.100000	-10.833334	40.333332	1023.000000	1023.000000	2046.000000
27.000000	-0.054013	-31.921709	-8.803040	-6.148585	-9.658408	-7.311676	0.000000	-10.000000	0.100000	-10.666667	36.666668	1023.000000	1023.000000	2046.000000
27.020000	-0.052695	-31.142899	-9.386158	-6.910035	-8.755688	-6.091019	0.000000	-10.000000	0.100000	-10.233334	33.166668	1023.000000	1023.000000	2046.000000
27.040001	-0.052871	-31.246607	-9.388193	-6.047102	-8.525855	-7.285455	0.000000	-10.000000	0.091667	-9.700001	29.666666	1023.000000	1023.000000	2046.000000
27.059999	-0.053107	-31.386127	-8.530019	-6.661324	-9.436305	-6.758481	0.000000	-10.000000	0.091667	-9.483334	26.333334	1023.000000	1023.000000	2046.000000
27.080000	-0.052370	-30.950859	-9.439270	-6.988673	-8.246291	-6.276625	0.000000	-10.000000	0.083333	-9.533334	23.166666	1023.000000	1023.000000	2046.000000
27.100000	-0.053679	-31.724545	-8.635983	-6.435685	-9.151772	-7.501105	0.000000	-10.000000	0.091667	-9.616667	20.000000	1023.000000	1023.000000	2046.000000
27.120001	-0.053612	-31.684786	-8.954719	-7.533689	-8.900865	-6.295514	0.000000	-10.000000	0.083333	-9.516667	16.833334	1023.000000	1023.000000	2046.000000
27.139999	-0.054331	-32.109440	-9.217581	-6.799015	-8.588932	-7.503914	0.000000	-10.000000	0.075000	-9.050000	13.666667	1023.000000	1023.000000	2046.000000
27.160000	-0.055526	-32.815842	-8.407587	-7.473838	-9.723762	-7.210656	0.000000	-10.000000	0.058333	-8.100000	10.500000	1023.000000	1023.000000	2046.000000
27.180000	-0.055476	-32.786335	-9.505448	-7.988770	-8.611334	-6.680784	0.000000	-10.000000	0.050000	-7.000000	7.833333	1023.000000	1023.000000	2046.000000
27.200001	-0.056816	-33.578461	-8.875854	-7.348435	-9.451863	-7.902307	0.000000	-10.000000	0.050000	-5.916667	5.500000	1023.000000	1023.000000	2046.000000
27.219999	-0.056689	-33.502983	-9.212732	-8.352790	-9.262973	-6.674486	0.000000	-10.000000	0.050000	-5.283333	3.500000	1023.000000	1023.000000	2046.000000
27.240000	-0.056839	-33.591873	-9.254151	-7.501037	-9.088235	-7.748450	0.000000	-10.000000	0.050000	-4.883333	1.833333	1023.000000	1023.000000	2046.000000
27.260000	-0.057344	-33.890438	-8.845010	-8.228816	-9.739773	-7.076839	0.000000	-10.000000	0.050000	-4.716667	0.500000	1023.000000	1023.000000	2046.000000
27.280001	-0.056988	-33.680096	-9.593590	-8.114321	-8.801150	-7.171037	0.000000	-10.000000	0.050000	-4.583333	-0.666667	1023.000000	1023.000000	2046.000000
27.299999	-0.057447	-33.951363	-8.696678	-7.821527	-9.790577	-7.642582	0.000000	-10.000000	0.041667	-4.583333	-2.000000	1023.000000	1023.000000	2046.000000
27.320000	-0.056900	-33.628128	-9.528631	-8.516620	-8.893661	-6.689215	0.000000	-10.000000	0.033333	-4.616667	-3.500000	1023.000000	1023.000000	2046.000000
27.340000	-0.057219	-33.816540	-9.003940	-7.667993	-9.313629	-7.830978	0.000000	-10.000000	0.033333	-4.716667	-5.000000	1023.000000	1023.000000	2046.000000
27.360001	-0.056797	-33.567257	-8.844219	-8.427897	-9.547602	-6.747536	0.000000	-10.000000	0.041667	-4.800000	-6.666667	1023.000000	1023.000000	2046.000000
27.379999	-0.056139	-33.178154	-9.496632	-8.023203	-8.605561	-7.052759	0.000000	-10.000000	0.050000	-4.933333	-8.333333	1023.000000	1023.000000	2046.000000
27.400000	-0.056774	-33.553574	-8.636802	-7.719995	-9.579176	-7.617599	0.000000	-10.000000	0.050000	-5.200000	-10.000000	1023.000000	1023.000000	2046.000000
27.420000	-0.056049	-33.124962	-9.219962	-8.523134	-8.970490	-6.411374	0.000000	-10.000000	0.050000	-5.550000	-11.666667	1023.000000	1023.000000	2046.000000
27.440001	-0.055904	-33.039314	-9.187674	-7.526367	-8.824462	-7.500812	0.000000	-10.000000	0.050000	-5.833333	-13.500000	1023.000000	1023.000000	2046.000000
27.459999	-0.056282	-33.262878	-8.556461	-8.125486	-9.622227	-6.958703	0.000000	-10.000000	0.050000	-5.883334	-15.500000	1023.000000	1023.000000	2046.000000
27.480000	-0.055234	-32.643410	-9.445620	-8.160800	-8.504958	-6.532033	0.000000	-10.000000	0.050000	-5.716667	-17.500000	1023.000000	1023.000000	2046.000000
27.500000	-0.055880	-33.024883	-8.765205	-7.502297	-9.177329	-7.580050	0.000000	-10.000000	0.050000	-5.433333	-19.500000	1023.000000	1023.000000	2046.000000
27.520000	-0.055556	-32.833313	-8.914088	-8.313951	-9.165904	-6.439372	0.000000	-10.000000	0.050000	-5.133333	-21.333334	1023.000000	1023.000000	2046.000000
27.540001	-0.055085	-32.555042	-9.255143	-7.660336	-8.586987	-7.052577	0.000000	-10.000000	0.050000	-4.866667	-23.000000	1023.000000	1023.000000	2046.000000
27.559999	-0.055651	-32.889866	-8.536676	-7.821245	-9.503087	-7.028856	0.000000	-10.000000	0.050000	-4.633333	-24.666666	1023.000000	1023.000000	2046.000000
27.580000	-0.054578	-32.255547	-9.391542	-8.188237	-8.470441	-6.205324	0.000000	-10.000000	0.050000	-4.333333	-26.166666	1023.000000	1023.000000	2046.000000
27.600000	-0.055200	-32.623409	-8.762408	-7.401519	-9.068168	-7.391315	0.000000	-10.000000	0.050000	-4.016667	-27.666666	1023.000000	1023.000000	2046.000000
27.620001	-0.054695	-32.324787	-8.909193	-8.243854	-8.978841	-6.192898	0.000000	-10.000000	0.050000	-3.700000	-29.000000	1023.000000	1023.000000	2046.000000
27.639999	-0.054277	-32.077873	-9.228720	-7.598182	-8.408489	-6.842484	0.000000	-10.000000	0.041667	-3.433333	-30.333334	1023.000000	1023.000000	2046.000000
27.660000	-0.054691	-32.322365	-8.410988	-7.668282	-9.292549	-6.950545	0.000000	-10.000000	0.041667	-3.083333	-31.500000	1023.000000	1023.000000	2046.000000
27.680000	-0.053216	-31.450462	-9.072956	-8.069700	-8.415685	-5.892122	0.000000	-10.000000	0.041667	-2.633333	-32.500000	1023.000000	1023.000000	2046.000000
27.700001	-0.053879	-31.842482	-8.708003	-7.254926	-8.751655	-7.127898	0.000000	-10.000000	0.050000	-2.166667	-33.333332	1023.000000	1023.000000	2046.000000
27.719999	-0.054262	-32.068897	-8.432476	-8.052484	-9.214900	-6.369035	0.000000	-10.000000	0.033333	-1.783333	-33.833332	1023.000000	1023.000000	2046.000000
27.740000	-0.053789	-31.789202	-9.132682	-7.922518	-8.347993	-6.386010	0.000000	-10.000000	0.016667	-1.516667	-34.000000	1023.000000	1023.000000	2046.000000
27.760000	-0.054906	-32.449520	-8.418324	-7.666334	-9.154571	-7.210290	0.000000	-10.000000	0.008333	-1.100000	-34.000000	1023.000000	1023.000000	2046.000000
27.780001	-0.054092	-31.968309	-8.894843	-8.346703	-8.673090	-6.053674	0.000000	-10.000000	0.025000	-0.600000	-34.000000	1023.000000	1023.000000	2046.000000
27.799999	-0.054518	-32.220379	-8.967056	-7.368992	-8.768001	-7.116332	0.000000	-10.000000	0.025000	-0.166667	-34.000000	1023.000000	1023.000000	2046.000000
27.820000	-0.055353	-32.713528	-8.821309	-7.987782	-9.329014	-6.575423	0.000000	-10.000000	0.016667	0.550000	-34.000000	1023.000000	1023.000000	2046.000000
27.840000	-0.055024	-32.519009	-9.590216	-7.732601	-8.549723	-6.646471	0.000000	-10.000000	0.000000	1.166667	-34.000000	1023.000000	1023.000000	2046.000000
27.860001	-0.056626	-33.466137	-8.916931	-7.704931	-9.464689	-7.379584	0.000000	-10.000000	0.008333	2.250000	-34.000000	1023.000000	1023.000000	2046.000000
27.879999	-0.056813	-33.576321	-9.757084	-8.325564	-8.859818	-6.633853	0.000000	-10.000000	0.008333	3.400000	-34.000000	1023.000000	1023.000000	2046.000000
27.900000	-0.059019	-34.879932	-9.802450	-7.685563	-9.314215	-8.077706	0.000000	-10.000000	-0.016667	5.383333	-34.000000	1023.000000	1023.000000	2046.000000
27.920000	-0.060935	-36.012341	-10.011608	-8.500009	-9.957990	-7.542733	0.000000	-10.000000	-0.050000	7.816667	-34.000000	1023.000000	1023.000000	2046.000000
27.940001	-0.062020	-36.653790	-11.098625	-8.270428	-9.478686	-7.806052	0.000000	-10.000000	-0.066667	10.100000	-34.000000	1023.000000	1023.000000	2046.000000
27.959999	-0.063844	-37.732052	-10.784188	-8.025570	-10.294827	-8.627468	0.000000	-10.000000	-0.075000	11.566667	-34.000000	1023.000000	1023.000000	2046.000000
27.980000	-0.063432	-37.488430	-11.392557	-8.653572	-9.887432	-7.554870	0.000000	-10.000000	-0.083333	12.366667	-34.000000	1023.000000	1023.000000	2046.000000
28.000000	-0.063478	-37.515644	-11.393252	-7.765981	-9.804198	-8.552214	0.000000	-10.000000	-0.108333	13.150000	-24.666666	1023.000000	1023.000000	2046.000000
28.020000	-0.063255	-37.383587	-11.129086	-8.444327	-10.107422	-7.702753	0.000000	-10.000000	-0.183333	15.900001	-1.833333	1023.000000	1023.000000	2046.000000
28.040001	-0.062186	-36.751671	-11.615127	-7.955783	-9.295670	-7.885092	0.000000	-10.000000	-0.258333	18.400002	21.000000	1023.000000	1023.000000	2046.000000
28.059999	-0.062297	-36.817719	-11.001715	-7.783371	-9.802759	-8.229875	0.000000	-10.000000	-0.325000	20.450001	34.500000	1023.000000	1023.000000	2046.000000
28.080000	-0.060712	-35.880569	-11.540571	-8.184711	-9.037133	-7.118155	0.000000	-10.000000	-0.341667	20.900002	36.666668	1023.000000	1023.000000	2046.000000
28.100000	-0.060121	-35.531254	-11.305677	-7.345325	-8.890153	-7.990098	0.000000	-10.000000	-0.375000	21.966667	41.166668	1023.000000	1023.000000	2046.000000
28.120001	-0.059339	-35.069187	-10.852910	-7.935647	-9.164675	-7.115954	0.000000	-10.000000	-0.408333	23.533333	48.333332	1023.000000	1023.000000	2046.000000
28.139999	-0.057553	-34.014053	-11.248112	-7.554360	-8.235153	-6.976429	0.000000	-10.000000	-0.450000	24.950001	56.000000	1023.000000	1023.000000	2046.000000
28.160000	-0.056681	-33.498566	-10.272478	-7.269149	-8.644805	-7.312135	0.000000	-10.000000	-0.466667	26.066668	64.166664	1023.000000	1023.000000	2046.000000
28.180000	-0.054061	-31.950003	-10.437704	-7.643851	-7.873186	-5.995263	0.000000	-10.000000	-0.475000	26.683334	72.666664	1023.000000	1023.000000	2046.000000
28.200001	-0.052162	-30.827837	-9.830997	-6.589091	-7.602588	-6.805161	0.000000	-10.000000	-0.483333	27.299999	81.500000	1023.000000	1023.000000	2046.000000
28.219999	-0.049921	-29.503330	-9.429970	-7.128082	-7.390945	-5.554333	0.000000	-10.000000	-0.516667	28.016666	90.500000	1023.000000	1023.000000	2046.000000
28.240000	-0.047701	-28.191025	-9.355520	-6.392062	-6.572255	-5.871187	0.000000	-10.000000	-0.566667	28.916666	99.500000	1023.000000	1023.000000	2046.000000
28.260000	-0.046538	-27.503981	-8.456183	-6.575269	-6.925078	-5.547451	0.000000	-10.000000	-0.583333	29.433334	108.833336	1023.000000	1023.000000	2046.000000
28.280001	-0.044195	-26.119514	-8.781730	-6.699726	-5.888545	-4.749514	0.000000	-10.000000	-0.591667	29.616667	118.500000	1023.000000	1023.000000	2046.000000
28.299999	-0.043361	-25.626213	-7.928831	-6.040513	-6.017979	-5.638890	0.000000	-10.000000	-0.608333	29.716667	128.500000	1023.000000	1023.000000	2046.000000
28.320000	-0.041737	-24.666533	-7.714097	-6.644673	-5.830769	-4.476993	0.000000	-10.000000	-0.641667	29.966667	138.500000	1023.000000	1023.000000	2046.000000
28.340000	-0.040485	-23.926796	-7.673992	-5.994008	-5.223321	-5.035474	0.000000	-10.000000	-0.666667	30.716667	148.500000	1023.000000	1023.000000	2046.000000
28.360001	-0.040179	-23.746035	-6.972281	-6.327711	-5.674337	-4.771706	0.000000	-10.000000	-0.691667	31.750002	158.666672	1023.000000	1023.000000	2046.000000
28.379999	-0.038723	-22.885225	-7.406480	-6.398666	-4.876689	-4.203390	0.000000	-10.000000	-0.725000	32.733334	169.166672	1023.000000	1023.000000	2046.000000
28.400000	-0.038492	-22.748709	-6.653677	-5.919066	-5.139094	-5.036870	0.000000	-10.000000	-0.758333	33.300003	180.000000	1023.000000	1023.000000	2046.000000
28.420000	-0.037166	-21.965033	-6.740575	-6.486537	-4.822428	-3.915492	0.000000	-10.000000	-0.775000	33.633335	191.000000	1023.000000	1023.000000	2046.000000
28.440001	-0.035772	-21.141529	-6.673036	-5.762985	-4.252423	-4.453084	0.000000	-10.000000	-0.783333	34.233334	202.000000	1023.000000	1023.000000	2046.000000
28.459999	-0.035056	-20.717970	-5.843705	-5.985992	-4.725028	-4.163246	0.000000	-10.000000	-0.800000	34.883335	213.333328	1023.000000	1023.000000	2046.000000
28.480000	-0.032792	-19.379835	-6.245096	-6.049797	-3.801423	-3.283520	0.000000	-10.000000	-0.808333	35.083336	225.000000	1023.000000	1023.000000	2046.000000
28.500000	-0.031746	-18.761799	-5.488946	-5.315391	-3.868663	-4.088800	0.000000	-10.000000	-0.825000	35.133335	236.666672	1023.000000	1023.000000	2046.000000
28.520000	-0.029573	-17.477678	-5.297430	-5.746602	-3.654564	-2.779082	0.000000	-10.000000	-0.816667	35.083336	248.333328	1023.000000	1023.000000	2046.000000
28.540001	-0.027530	-16.270063	-5.260143	-5.046420	-2.926292	-3.037208	0.000000	-10.000000	-0.825000	35.416668	260.000000	1023.000000	1023.000000	2046.000000
28.559999	-0.026322	-15.556440	-4.393236	-4.957357	-3.273846	-2.932001	0.000000	-10.000000	-0.791667	35.516666	272.000000	1023.000000	1023.000000	2046.000000
28.580000	-0.023616	-13.957138	-4.659765	-4.982960	-2.451154	-1.863258	0.000000	-10.000000	-0.775000	35.500000	280.000000	1023.000000	1023.000000	2046.000000
28.600000	-0.021988	-12.995196	-4.124822	-4.078762	-2.204747	-2.586866	0.000000	-10.000000	-0.766667	35.216667	291.666656	1023.000000	1023.000000	2046.000000
28.620001	-0.020317	-12.007080	-3.369051	-4.271949	-2.479295	-1.886786	0.000000	-10.000000	-0.783333	35.066669	303.333344	1023.000000	1023.000000	2046.000000
28.639999	-0.017761	-10.496813	-3.664660	-4.235904	-1.567471	-1.028779	0.000000	-10.000000	-0.800000	34.933334	318.666656	1023.000000	1023.000000	2046.000000
28.660000	-0.015935	-9.417361	-3.189161	-3.278764	-1.205665	-1.743771	0.000000	-10.000000	-0.775000	35.116669	330.333344	1023.000000	1023.000000	2046.000000
28.680000	-0.014662	-8.665367	-2.485546	-3.540679	-1.483766	-1.155377	0.000000	-10.000000	-0.783333	35.083336	342.000000	1023.000000	1023.000000	2046.000000
28.700001	-0.012060	-7.127626	-2.752418	-3.496880	-0.632538	-0.245790	0.000000	-10.000000	-0.791667	35.033337	350.000000	1023.000000	1023.000000	2046.000000
28.719999	-0.010319	-6.098242	-2.356317	-2.554515	-0.263515	-0.923895	0.000000	-10.000000	-0.816667	34.716667	361.666656	1023.000000	1023.000000	2046.000000
28.740000	-0.008820	-5.212474	-1.561224	-2.729579	-0.563187	-0.358484	0.000000	-10.000000	-0.808333	35.000000	373.333344	1023.000000	1023.000000	2046.000000
28.760000	-0.006372	-3.765642	-1.806554	-2.726635	0.257773	0.509774	0.000000	-10.000000	-0.808333	35.133335	389.000000	1023.000000	1023.000000	2046.000000
28.780001	-0.004948	-2.924477	-1.234237	-1.863909	0.457500	-0.283831	0.000000	-10.000000	-0.808333	35.416668	400.666656	1023.000000	1023.000000	2046.000000
28.799999	-0.003055	-1.805557	-0.651881	-2.182487	0.318575	0.710235	0.000000	-10.000000	-0.808333	35.283333	408.333344	1023.000000	1023.000000	2046.000000
28.820000	-0.000605	-0.357318	-0.975348	-1.767389	1.327325	1.058095	0.000000	-10.000000	-0.808333	35.333332	420.000000	1023.000000	1023.000000	2046.000000
28.840000	0.000131	0.077165	-0.136237	-1.325235	1.040283	0.498354	0.000000	-10.000000	-0.816667	35.366669	428.000000	1023.000000	1023.000000	2046.000000
28.860001	0.001954	1.154683	-0.240651	-1.668187	1.309731	1.753790	0.000000	-10.000000	-0.833333	35.533333	443.666656	1023.000000	1023.000000	2046.000000
28.879999	0.002391	1.412886	-0.110498	-0.908173	1.643717	0.787840	0.000000	-10.000000	-0.825000	35.716667	455.333344	1023.000000	1023.000000	2046.000000
28.900000	0.002980	1.760907	0.342754	-1.297974	1.316868	1.399259	0.000000	-10.000000	-0.816667	35.900002	471.000000	1023.000000	1023.000000	2046.000000
28.920000	0.004266	2.521257	-0.033651	-1.014202	2.135548	1.433562	0.000000	-10.000000	-0.791667	35.600002	483.000000	1023.000000	1023.000000	2046.000000
28.940001	0.005303	3.134340	0.771849	-0.689269	1.982502	1.069258	0.000000	-10.000000	-0.783333	35.166668	495.000000	1023.000000	1023.000000	2046.000000
28.959999	0.007045	4.163834	0.971975	-1.119459	2.025705	2.285612	0.000000	-10.000000	-0.766667	34.600002	507.000000	1023.000000	1023.000000	2046.000000
28.980000	0.008867	5.240583	0.687041	-0.305110	2.755038	2.103615	0.000000	-10.000000	-0.758333	34.299999	518.666687	1023.000000	1023.000000	2046.000000
29.000000	0.009035	5.339559	1.239541	0.134827	2.438236	1.526954	0.000000	-10.000000	-0.750000	34.083332	526.333313	1023.000000	1023.000000	2046.000000
29.020000	0.009461	5.591228	0.994278	-0.235948	2.509132	2.323766	0.000000	-10.000000	-0.750000	34.166668	537.666687	1023.000000	1023.000000	2046.000000
29.040001	0.009445	5.582075	0.655049	0.339615	2.962911	1.624500	0.000000	-10.000000	-0.741667	34.299999	549.000000	1023.000000	1023.000000	2046.000000
29.059999	0.008346	4.932469	1.192468	0.279418	2.290200	1.170383	0.000000	-10.000000	-0.708333	33.916668	564.333313	1023.000000	1023.000000	2046.000000
29.080000	0.007566	4.471439	0.663870	-0.290929	2.179764	1.918734	0.000000	-10.000000	-0.666667	33.316669	575.666687	1023.000000	1023.000000	2046.000000
29.100000	0.006965	4.116442	0.126272	0.289460	2.562300	1.138410	0.000000	-10.000000	-0.633333	32.750000	583.333313	1023.000000	1023.000000	2046.000000
29.120001	0.006092	3.600322	0.573967	0.098518	1.968577	0.959259	0.000000	-10.000000	-0.625000	32.416668	590.666687	1023.000000	1023.000000	2046.000000
29.139999	0.007004	4.139297	0.157885	-0.149361	2.233110	1.897662	0.000000	-10.000000	-0.591667	31.300001	601.500000	1023.000000	1023.000000	2046.000000
29.160000	0.007802	4.610874	0.092002	0.570785	2.718541	1.229546	0.000000	-10.000000	-0.558333	30.100000	615.666687	1023.000000	1023.000000	2046.000000
29.180000	0.008378	4.951378	0.742451	0.531383	2.214200	1.463345	0.000000	-10.000000	-0.525000	29.183334	626.166687	1023.000000	1023.000000	2046.000000
29.200001	0.009680	5.721055	0.171912	0.506646	2.819084	2.223413	0.000000	-10.000000	-0.533333	28.900000	632.666687	1023.000000	1023.000000	2046.000000
29.219999	0.010253	6.059271	0.485022	1.163150	3.007007	1.404092	0.000000	-10.000000	-0.541667	28.833334	642.166687	1023.000000	1023.000000	2046.000000
29.240000	0.011186	6.610905	0.654202	0.848202	2.728839	2.379662	0.000000	-10.000000	-0.550000	28.683332	654.833313	1023.000000	1023.000000	2046.000000
29.260000	0.012685	7.496985	0.246127	1.320597	3.512277	2.417983	0.000000	-10.000000	-0.550000	28.733334	664.333313	1023.000000	1023.000000	2046.000000
29.280001	0.013305	7.863402	1.030776	1.588334	3.110395	2.133897	0.000000	-10.000000	-0.550000	28.766666	670.833313	1023.000000	1023.000000	2046.000000
29.299999	0.014785	8.737859	0.614580	1.369201	3.550245	3.203833	0.000000	-10.000000	-0.533333	28.633333	677.166687	1023.000000	1023.000000	2046.000000
29.320000	0.016342	9.658215	0.839116	2.087745	4.097355	2.634000	0.000000	-10.000000	-0.516667	28.400000	686.833313	1023.000000	1023.000000	2046.000000
29.340000	0.017747	10.488758	1.704395	2.058387	3.657346	3.068630	0.000000	-10.000000	-0.491667	27.833334	696.166687	1023.000000	1023.000000	2046.000000
29.360001	0.020091	11.873693	1.374808	2.205145	4.409349	3.884390	0.000000	-10.000000	-0.458333	26.966667	705.666687	1023.000000	1023.000000	2046.000000
29.379999	0.022090	13.054959	2.209891	3.106574	4.577939	3.160556	0.000000	-10.000000	-0.433333	26.150000	717.666687	1023.000000	1023.000000	2046.000000
29.400000	0.024591	14.533147	2.667929	3.035707	4.566446	4.263065	0.000000	-10.000000	-0.400000	25.333334	729.500000	1023.000000	1023.000000	2046.000000
29.420000	0.027000	15.956903	2.696418	3.638616	5.421079	4.200790	0.000000	-10.000000	-0.391667	25.066668	738.166687	1023.000000	1023.000000	2046.000000
29.440001	0.028264	16.703863	3.764586	3.843402	5.149051	3.946824	0.000000	-10.000000	-0.341667	24.133333	743.833313	1023.000000	1023.000000	2046.000000
29.459999	0.029786	17.603420	3.542296	3.562171	5.581717	4.917236	0.000000	-10.000000	-0.291667	22.950001	749.333313	1023.000000	1023.000000	2046.000000
29.480000	0.030111	17.795769	4.131358	4.003181	5.735009	3.926221	0.000000	-10.000000	-0.225000	21.533335	757.333313	1023.000000	1023.000000	2046.000000
29.500000	0.030354	17.939325	4.559562	3.452197	5.299441	4.628126	0.000000	-10.000000	-0.200000	20.316668	764.666687	1023.000000	1023.000000	2046.000000
29.520000	0.031094	18.376263	4.171506	3.552476	5.970787	4.681493	0.000000	-10.000000	-0.175000	19.050001	771.666687	1023.000000	1023.000000	2046.000000
29.540001	0.030670	18.126034	4.987758	3.682899	5.500394	3.954983	0.000000	-10.000000	-0.141667	17.516666	778.166687	1023.000000	1023.000000	2046.000000
29.559999	0.031194	18.435791	4.658027	3.193323	5.637902	4.946540	0.000000	-10.000000	-0.083333	15.850000	784.333313	1023.000000	1023.000000	2046.000000
29.580000	0.031100	18.380390	4.725366	3.619653	5.943604	4.091768	0.000000	-10.000000	-0.041667	14.066667	789.833313	1023.000000	1023.000000	2046.000000
29.600000	0.030775	18.188154	5.292070	3.330180	5.370526	4.195378	0.000000	-10.000000	-0.016667	11.783334	794.833313	1023.000000	1023.000000	2046.000000
29.620001	0.031109	18.385563	4.760106	3.101862	5.801283	4.722311	0.000000	-10.000000	-0.008333	9.283334	799.166687	1023.000000	1023.000000	2046.000000
29.639999	0.030812	18.209686	5.307282	3.461673	5.580776	3.859955	0.000000	-10.000000	0.016667	6.400000	802.666687	1023.000000	1023.000000	2046.000000
29.660000	0.031315	18.507103	5.085633	3.017870	5.496156	4.907445	0.000000	-10.000000	0.033333	2.750000	805.333313	1023.000000	1023.000000	2046.000000
29.680000	0.031248	18.467495	5.092868	3.447023	5.787648	4.139956	0.000000	-10.000000	0.050000	-0.550000	807.000000	1023.000000	1023.000000	2046.000000
29.700001	0.030920	18.273638	5.496760	3.227343	5.171704	4.377830	0.000000	-10.000000	0.066667	-3.766667	807.833313	1023.000000	1023.000000	2046.000000
29.719999	0.031397	18.555916	4.951153	3.257305	5.612781	4.734677	0.000000	-10.000000	0.083333	-6.266667	808.000000	1023.000000	1023.000000	2046.000000
29.740000	0.030807	18.207024	5.494228	3.627751	5.216024	3.869021	0.000000	-10.000000	0.100000	-8.816667	808.000000	1023.000000	1023.000000	2046.000000
29.760000	0.031033	18.340754	4.901392	3.237565	5.355261	4.846536	0.000000	-10.000000	0.116667	-10.866667	808.000000	1023.000000	1023.000000	2046.000000
29.780001	0.030458	18.000605	5.126922	3.696217	5.341127	3.836338	0.000000	-10.000000	0.133333	-12.233334	808.000000	1023.000000	1023.000000	2046.000000
29.799999	0.030142	17.813784	5.390645	3.373507	4.677876	4.371754	0.000000	-10.000000	0.150000	-13.233334	804.500000	1023.000000	1023.000000	2046.000000
29.820000	0.029902	17.672102	4.614121	3.383903	5.182400	4.491678	0.000000	-10.000000	0.175000	-14.683333	794.666687	1023.000000	1023.000000	2046.000000
29.840000	0.028968	17.119822	5.061700	3.658504	4.825457	3.574161	0.000000	-10.000000	0.200000	-15.766666	784.833313	1023.000000	1023.000000	2046.000000
29.860001	0.028905	17.082888	4.922624	3.242046	4.470859	4.447360	0.000000	-10.000000	0.233333	-16.916666	776.833313	1023.000000	1023.000000	2046.000000
29.879999	0.028935	17.100466	4.582344	3.492247	5.023982	4.001892	0.000000	-10.000000	0.250000	-17.516666	773.166687	1023.000000	1023.000000	2046.000000
29.900000	0.028691	16.956118	5.219826	3.623570	4.520002	3.592719	0.000000	-10.000000	0.300000	-18.983334	765.166687	1023.000000	1023.000000	2046.000000
29.920000	0.029013	17.146633	4.794151	3.242033	4.574270	4.536178	0.000000	-10.000000	0.341667	-20.183334	758.833313	1023.000000	1023.000000	2046.000000
29.940001	0.028398	16.783009	4.767286	3.709264	4.711050	3.595408	0.000000	-10.000000	0.383333	-21.283335	752.166687	1023.000000	1023.000000	2046.000000
29.959999	0.027389	16.186895	5.121391	3.366431	3.847482	3.851590	0.000000	-10.000000	0.391667	-21.816668	747.333313	1023.000000	1023.000000	2046.000000
29.980000	0.026171	15.466778	4.218581	3.131768	3.861653	4.254776	0.000000	-10.000000	0.416667	-22.683332	740.166687	1023.000000	1023.000000	2046.000000
30.000000	0.024115	14.251762	3.944330	3.634880	3.677105	2.995447	0.000000	-10.000000	0.450000	-23.549999	732.666687	1023.000000	1023.000000	2046.000000
30.020000	0.022128	13.077839	3.954710	3.291596	2.736000	3.095533	0.000000	-10.000000	0.491667	-24.316668	725.000000	1023.000000	1023.000000	2046.000000
30.040001	0.020416	12.066113	2.922146	2.959685	2.905941	3.278341	0.000000	-10.000000	0.516667	-24.833334	716.833313	1023.000000	1023.000000	2046.000000
30.059999	0.018455	10.906857	3.085434	3.258883	2.656721	1.905819	0.000000	-10.000000	0.525000	-25.183334	708.500000	1023.000000	1023.000000	2046.000000
30.080000	0.016648	9.839079	3.144138	2.621738	1.824699	2.248503	0.000000	-10.000000	0.525000	-25.433334	700.000000	1023.000000	1023.000000	2046.000000
30.100000	0.014505	8.572227	2.315933	2.396661	2.018799	1.840834	0.000000	-10.000000	0.525000	-25.466667	691.500000	1023.000000	1023.000000	2046.000000
30.120001	0.011753	6.946190	2.402430	2.509370	1.332542	0.701848	0.000000	-10.000000	0.533333	-25.633333	683.000000	1023.000000	1023.000000	2046.000000
30.139999	0.008794	5.197231	1.616070	1.865045	0.605951	1.110165	0.000000	-10.000000	0.541667	-25.666668	674.500000	1023.000000	1023.000000	2046.000000
30.160000	0.006243	3.689665	0.876565	1.946545	0.647082	0.219472	0.000000	-10.000000	0.558333	-26.066668	665.833313	1023.000000	1023.000000	2046.000000
30.180000	0.004240	2.505911	1.078914	1.838350	-0.076772	-0.334581	0.000000	-10.000000	0.591667	-26.616667	657.166687	1023.000000	1023.000000	2046.000000
30.200001	0.002786	1.646542	0.546016	1.373368	-0.533959	0.261118	0.000000	-10.000000	0.633333	-27.450001	648.333313	1023.000000	1023.000000	2046.000000
30.219999	0.001482	0.875844	-0.016698	1.533312	-0.253499	-0.387271	0.000000	-10.000000	0.666667	-28.283335	639.166687	1023.000000	1023.000000	2046.000000
30.240000	0.000429	0.253316	0.318142	1.730172	-0.765300	-1.029698	0.000000	-10.000000	0.683333	-28.850000	629.833313	1023.000000	1023.000000	2046.000000
30.260000	-0.000534	-0.315351	-0.200196	1.288093	-1.126518	-0.276730	0.000000	-10.000000	0.683333	-29.183334	620.166687	1023.000000	1023.000000	2046.000000
30.280001	-0.001643	-0.971255	-0.690098	1.485230	-0.800345	-0.966042	0.000000	-10.000000	0.691667	-29.400000	610.500000	1023.000000	1023.000000	2046.000000
30.299999	-0.002626	-1.551700	-0.285109	1.437851	-1.402764	-1.301678	0.000000	-10.000000	0.683333	-29.300001	600.500000	1023.000000	1023.000000	2046.000000
30.320000	-0.003631	-2.145637	-0.883614	0.949834	-1.596397	-0.615460	0.000000	-10.000000	0.675000	-29.250000	590.666687	1023.000000	1023.000000	2046.000000
30.340000	-0.004701	-2.778230	-0.927140	1.151296	-1.403320	-1.599066	0.000000	-10.000000	0.666667	-29.100000	581.000000	1023.000000	1023.000000	2046.000000
30.360001	-0.005344	-3.158174	-0.559433	0.821612	-2.110886	-1.309467	0.000000	-10.000000	0.666667	-29.066668	571.333313	1023.000000	1023.000000	2046.000000
30.379999	-0.005536	-3.272072	-1.052280	0.465107	-1.891569	-0.793331	0.000000	-10.000000	0.675000	-29.066668	561.500000	1023.000000	1023.000000	2046.000000
30.400000	-0.005596	-3.307070	-0.740160	0.874303	-1.790877	-1.650337	0.000000	-10.000000	0.675000	-29.166666	551.833313	1023.000000	1023.000000	2046.000000
30.420000	-0.005283	-3.122289	-0.433519	0.823508	-2.293672	-1.218606	0.000000	-10.000000	0.666667	-29.183332	542.166687	1023.000000	1023.000000	2046.000000
30.440001	-0.005368	-3.172395	-1.053142	0.597726	-1.968357	-0.748621	0.000000	-10.000000	0.666667	-29.083334	532.500000	1023.000000	1023.000000	2046.000000
30.459999	-0.005742	-3.393615	-0.794306	0.948160	-1.844154	-1.703314	0.000000	-10.000000	0.658333	-28.750000	522.666687	1023.000000	1023.000000	2046.000000
30.480000	-0.006149	-3.633916	-0.537539	0.693748	-2.439520	-1.350605	0.000000	-10.000000	0.666667	-28.516666	513.000000	1023.000000	1023.000000	2046.000000
30.500000	-0.007151	-4.226260	-1.197084	0.243821	-2.244658	-1.028339	0.000000	-10.000000	0.658333	-28.366667	503.500000	1023.000000	1023.000000	2046.000000
30.520000	-0.008456	-4.997780	-1.006410	0.337474	-2.232686	-2.096158	0.000000	-10.000000	0.658333	-28.433334	494.000000	1023.000000	1023.000000	2046.000000
30.540001	-0.009645	-5.700131	-0.781849	-0.153896	-2.957646	-1.806741	0.000000	-10.000000	0.641667	-28.350000	484.500000	1023.000000	1023.000000	2046.000000
30.559999	-0.011229	-6.636137	-1.482524	-0.724647	-2.753763	-1.675203	0.000000	-10.000000	0.616667	-28.000000	475.000000	1023.000000	1023.000000	2046.000000
30.580000	-0.012567	-7.427243	-1.267280	-0.698086	-2.827929	-2.633948	0.000000	-10.000000	0.583333	-27.350000	465.666656	1023.000000	1023.000000	2046.000000
30.600000	-0.013786	-8.147599	-1.295095	-1.123624	-3.569118	-2.159761	0.000000	-10.000000	0.558333	-26.933334	456.500000	1023.000000	1023.000000	2046.000000
30.620001	-0.015018	-8.875709	-1.914516	-1.400365	-3.246695	-2.314133	0.000000	-10.000000	0.550000	-26.466667	447.666656	1023.000000	1023.000000	2046.000000
30.639999	-0.015979	-9.443404	-1.609959	-1.203514	-3.587301	-3.042631	0.000000	-10.000000	0.541667	-26.133333	436.000000	1023.000000	1023.000000	2046.000000
30.660000	-0.016635	-9.831249	-1.975199	-1.704800	-3.944080	-2.207170	0.000000	-10.000000	0.533333	-25.816668	427.333344	1023.000000	1023.000000	2046.000000
30.680000	-0.017719	-10.471881	-2.274615	-1.711736	-3.614319	-2.871211	0.000000	-10.000000	0.525000	-25.683334	418.666656	1023.000000	1023.000000	2046.000000
30.700001	-0.018155	-10.729356	-1.955570	-1.641672	-4.085232	-3.046882	0.000000	-10.000000	0.516667	-25.516666	412.833344	1023.000000	1023.000000	2046.000000
30.719999	-0.018774	-11.095580	-2.435199	-2.102238	-4.191679	-2.366463	0.000000	-10.000000	0.525000	-25.400000	404.333344	1023.000000	1023.000000	2046.000000
30.740000	-0.019523	-11.538350	-2.478059	-1.957612	-3.906169	-3.196509	0.000000	-10.000000	0.516667	-25.250000	395.666656	1023.000000	1023.000000	2046.000000
30.760000	-0.019581	-11.572524	-2.213037	-1.969741	-4.386631	-3.003116	0.000000	-10.000000	0.516667	-25.200001	387.333344	1023.000000	1023.000000	2046.000000
30.780001	-0.020460	-12.091734	-2.773344	-2.331877	-4.430856	-2.555656	0.000000	-10.000000	0.500000	-25.000000	379.000000	1023.000000	1023.000000	2046.000000
30.799999	-0.021069	-12.451511	-2.787047	-2.138539	-4.135238	-3.390687	0.000000	-10.000000	0.508333	-24.766666	370.666656	1023.000000	1023.000000	2046.000000
30.820000	-0.021158	-12.504399	-2.555777	-2.106690	-4.603509	-3.238423	0.000000	-10.000000	0.516667	-24.550001	362.333344	1023.000000	1023.000000	2046.000000
30.840000	-0.021960	-12.978259	-3.096153	-2.602368	-4.656937	-2.622801	0.000000	-10.000000	0.508333	-24.400000	354.000000	1023.000000	1023.000000	2046.000000
30.860001	-0.022672	-13.399358	-3.173665	-2.327325	-4.381325	-3.517042	0.000000	-10.000000	0.500000	-24.283335	346.000000	1023.000000	1023.000000	2046.000000
30.879999	-0.022762	-13.452418	-2.868302	-2.314309	-4.903073	-3.366734	0.000000	-10.000000	0.491667	-24.116667	338.000000	1023.000000	1023.000000	2046.000000
30.900000	-0.023615	-13.956441	-3.466157	-2.782705	-4.865062	-2.842516	0.000000	-10.000000	0.500000	-24.050001	330.000000	1023.000000	1023.000000	2046.000000
30.920000	-0.024112	-14.250279	-3.297859	-2.498890	-4.745087	-3.708443	0.000000	-10.000000	0.500000	-24.066668	322.000000	1023.000000	1023.000000	2046.000000
30.940001	-0.024050	-14.213290	-3.122270	-2.557638	-5.200794	-3.332588	0.000000	-10.000000	0.491667	-24.100000	314.000000	1023.000000	1023.000000	2046.000000
30.959999	-0.024641	-14.562974	-3.669943	-2.940537	-5.009954	-2.942540	0.000000	-10.000000	0.491667	-24.066668	306.000000	1023.000000	1023.000000	2046.000000
30.980000	-0.024534	-14.499568	-3.446583	-2.632560	-4.735105	-3.685321	0.000000	-10.000000	0.483333	-23.866667	298.000000	1023.000000	1023.000000	2046.000000
31.000000	-0.024161	-14.279021	-3.220924	-2.656254	-5.154817	-3.247026	0.000000	-10.000000	0.491667	-23.700001	290.000000	1023.000000	1023.000000	2046.000000
31.020000	-0.025051	-14.805153	-3.809776	-3.070158	-5.003711	-2.921508	0.000000	-10.000000	0.483333	-23.466667	282.000000	1023.000000	1023.000000	2046.000000
31.040001	-0.025162	-14.870958	-3.651185	-2.790980	-4.751382	-3.677412	0.000000	-10.000000	0.475000	-23.366667	274.000000	1023.000000	1023.000000	2046.000000
31.059999	-0.025286	-14.944158	-3.489856	-2.931405	-5.362407	-3.160490	0.000000	-10.000000	0.458333	-23.216667	266.166656	1023.000000	1023.000000	2046.000000
31.080000	-0.026722	-15.792964	-4.274984	-3.202427	-5.239478	-3.076076	0.000000	-10.000000	0.433333	-22.916668	258.500000	1023.000000	1023.000000	2046.000000
31.100000	-0.027705	-16.373846	-4.231771	-2.773847	-5.466218	-3.902009	0.000000	-10.000000	0.416667	-22.683334	250.833328	1023.000000	1023.000000	2046.000000
31.120001	-0.029189	-17.250767	-4.710326	-3.150062	-6.016112	-3.374267	0.000000	-10.000000	0.400000	-22.216667	243.333328	1023.000000	1023.000000	2046.000000
31.139999	-0.031079	-18.367428	-5.115591	-3.454130	-5.715392	-4.082314	0.000000	-10.000000	0.391667	-21.850000	235.833328	1023.000000	1023.000000	2046.000000
31.160000	-0.031920	-18.864628	-4.888426	-3.362990	-6.025556	-4.587655	0.000000	-10.000000	0.375000	-21.366667	228.666672	1023.000000	1023.000000	2046.000000
31.180000	-0.033881	-20.023588	-5.453475	-4.083324	-6.383847	-4.102941	0.000000	-10.000000	0.350000	-20.683334	221.500000	1023.000000	1023.000000	2046.000000
31.200001	-0.035850	-21.187614	-5.804280	-4.057032	-6.193630	-5.132672	0.000000	-10.000000	0.316667	-19.900000	214.500000	1023.000000	1023.000000	2046.000000
31.219999	-0.037593	-22.217690	-5.944478	-4.070951	-6.936176	-5.266085	0.000000	-10.000000	0.266667	-18.600000	207.833328	1023.000000	1023.000000	2046.000000
31.240000	-0.040608	-23.999376	-6.893430	-4.653711	-7.326705	-5.125531	0.000000	-10.000000	0.241667	-17.566668	201.500000	1023.000000	1023.000000	2046.000000
31.260000	-0.042563	-25.154980	-7.261144	-4.575511	-7.176968	-6.141357	0.000000	-10.000000	0.233333	-16.933334	195.833328	1023.000000	1023.000000	2046.000000
31.280001	-0.043483	-25.698536	-7.330222	-4.483355	-7.852944	-6.032015	0.000000	-10.000000	0.250000	-17.116667	190.166672	1023.000000	1023.000000	2046.000000
31.299999	-0.044964	-26.573570	-8.007284	-4.992190	-7.817554	-5.756541	0.000000	-10.000000	0.258333	-17.616667	184.500000	1023.000000	1023.000000	2046.000000
31.320000	-0.045217	-26.722977	-7.925128	-4.486356	-7.665498	-6.645994	0.000000	-10.000000	0.258333	-17.966667	178.500000	1023.000000	1023.000000	2046.000000
31.340000	-0.045739	-27.031727	-7.961914	-4.655477	-8.321893	-6.092444	0.000000	-10.000000	0.258333	-17.933334	172.500000	1023.000000	1023.000000	2046.000000
31.360001	-0.046731	-27.618176	-8.552419	-5.065128	-7.983374	-6.017255	0.000000	-10.000000	0.250000	-17.666666	166.500000	1023.000000	1023.000000	2046.000000
31.379999	-0.046742	-27.624592	-8.290540	-4.552419	-7.993695	-6.787939	0.000000	-10.000000	0.241667	-17.233334	160.500000	1023.000000	1023.000000	2046.000000
31.400000	-0.047376	-27.999338	-8.532299	-4.934792	-8.454581	-6.077667	0.000000	-10.000000	0.225000	-16.716667	154.833328	1023.000000	1023.000000	2046.000000
31.420000	-0.047805	-28.252876	-8.719937	-5.096454	-7.993657	-6.442826	0.000000	-10.000000	0.208333	-16.216667	149.333328	1023.000000	1023.000000	2046.000000
31.440001	-0.047381	-28.002331	-8.336941	-4.752357	-8.307964	-6.605067	0.000000	-10.000000	0.200000	-15.833334	144.000000	1023.000000	1023.000000	2046.000000
31.459999	-0.047670	-28.172895	-8.611251	-5.324949	-8.360104	-5.876592	0.000000	-10.000000	0.208333	-15.650000	138.666672	1023.000000	1023.000000	2046.000000
31.480000	-0.046861	-27.694954	-8.203531	-4.916898	-7.999371	-6.575154	0.000000	-10.000000	0.208333	-15.750000	133.333328	1023.000000	1023.000000	2046.000000
31.500000	-0.045986	-27.177839	-8.048689	-4.877113	-8.378237	-5.873801	0.000000	-10.000000	0.225000	-15.950001	128.000000	1023.000000	1023.000000	2046.000000
31.520000	-0.045991	-27.180395	-8.070524	-5.185945	-7.816338	-6.107589	0.000000	-10.000000	0.216667	-16.050001	122.666664	1023.000000	1023.000000	2046.000000
31.540001	-0.045165	-26.692265	-7.664209	-4.826144	-8.077959	-6.123952	0.000000	-10.000000	0.225000	-15.916667	117.333336	1023.000000	1023.000000	2046.000000
31.559999	-0.045930	-27.144669	-8.004327	-5.580475	-7.941026	-5.618839	0.000000	-10.000000	0.208333	-15.683333	112.166664	1023.000000	1023.000000	2046.000000
31.580000	-0.045826	-27.083115	-7.724675	-5.305297	-7.692599	-6.360544	0.000000	-10.000000	0.208333	-15.533334	106.833336	1023.000000	1023.000000	2046.000000
31.600000	-0.046110	-27.251156	-7.689439	-5.519003	-8.164628	-5.878086	0.000000	-10.000000	0.208333	-15.383333	101.666664	1023.000000	1023.000000	2046.000000
31.620001	-0.047402	-28.014845	-8.017035	-6.126125	-7.946411	-5.925274	0.000000	-10.000000	0.208333	-15.266666	96.500000	1023.000000	1023.000000	2046.000000
31.639999	-0.047562	-28.108860	-7.782530	-5.761310	-7.892411	-6.672610	0.000000	-10.000000	0.208333	-15.050000	91.500000	1023.000000	1023.000000	2046.000000
31.660000	-0.048721	-28.794022	-7.851361	-6.318212	-8.530478	-6.093972	0.000000	-10.000000	0.200000	-14.666667	86.500000	1023.000000	1023.000000	2046.000000
31.680000	-0.050191	-29.662786	-8.215449	-6.802438	-8.251738	-6.393161	0.000000	-10.000000	0.175000	-13.800000	81.666664	1023.000000	1023.000000	2046.000000
31.700001	-0.050205	-29.671444	-8.057315	-6.417879	-8.280343	-6.915909	0.000000	-10.000000	0.141667	-12.816667	76.833336	1023.000000	1023.000000	2046.000000
31.719999	-0.051466	-30.416142	-8.346958	-7.042429	-8.750917	-6.275836	0.000000	-10.000000	0.108333	-11.816667	72.500000	1023.000000	1023.000000	2046.000000
31.740000	-0.052124	-30.805046	-8.431382	-7.124684	-8.370309	-6.878671	0.000000	-10.000000	0.100000	-11.150001	68.500000	1023.000000	1023.000000	2046.000000
31.760000	-0.051578	-30.482676	-8.240520	-6.757476	-8.665958	-6.818721	0.000000	-10.000000	0.100000	-10.683333	64.833336	1023.000000	1023.000000	2046.000000
31.780001	-0.052863	-31.241907	-8.488217	-7.506205	-8.930303	-6.317181	0.000000	-10.000000	0.100000	-10.433333	61.333332	1023.000000	1023.000000	2046.000000
31.799999	-0.052833	-31.224497	-8.551912	-7.295547	-8.378071	-6.998967	0.000000	-10.000000	0.100000	-10.216667	57.833332	1023.000000	1023.000000	2046.000000
31.820000	-0.052028	-30.748335	-8.293098	-6.939257	-8.656496	-6.859483	0.000000	-10.000000	0.100000	-10.116667	54.500000	1023.000000	1023.000000	2046.000000
31.840000	-0.053035	-31.343885	-8.509112	-7.572873	-8.924746	-6.337155	0.000000	-10.000000	0.100000	-9.850000	51.000000	1023.000000	1023.000000	2046.000000
31.860001	-0.052674	-31.130442	-8.572594	-7.363461	-8.346484	-6.847901	0.000000	-10.000000	0.100000	-9.533334	47.666668	1023.000000	1023.000000	2046.000000
31.879999	-0.051950	-30.702343	-8.316817	-6.968756	-8.548137	-6.868632	0.000000	-10.000000	0.091667	-9.116667	44.500000	1023.000000	1023.000000	2046.000000
31.900000	-0.052884	-31.254362	-8.441786	-7.644230	-8.950425	-6.217921	0.000000	-10.000000	0.075000	-8.716667	41.500000	1023.000000	1023.000000	2046.000000
31.920000	-0.052626	-31.101986	-8.598284	-7.421531	-8.301266	-6.780906	0.000000	-10.000000	0.075000	-8.516666	38.500000	1023.000000	1023.000000	2046.000000
31.940001	-0.051590	-30.489595	-8.301690	-6.918163	-8.428795	-6.840947	0.000000	-10.000000	0.075000	-8.283334	35.666668	1023.000000	1023.000000	2046.000000
31.959999	-0.052577	-31.072805	-8.382736	-7.635081	-8.919839	-6.135149	0.000000	-10.000000	0.075000	-8.166667	32.833332	1023.000000	1023.000000	2046.000000
31.980000	-0.052371	-30.951389	-8.562006	-7.485687	-8.275453	-6.628242	0.000000	-10.000000	0.058333	-7.816667	30.166666	1023.000000	1023.000000	2046.000000
32.000000	-0.051143	-30.225224	-8.307986	-6.891482	-8.307426	-6.718329	0.000000	-10.000000	0.050000	-7.550000	27.500000	1023.000000	1023.000000	2046.000000
32.020000	-0.052190	-30.844572	-8.401242	-7.533358	-8.799363	-6.110609	0.000000	-10.000000	0.050000	-7.183333	25.000000	1023.000000	1023.000000	2046.000000
32.040001	-0.051985	-30.723190	-8.585102	-7.497931	-8.172894	-6.467262	0.000000	-10.000000	0.050000	-6.866667	22.666666	1023.000000	1023.000000	2046.000000
32.060001	-0.050992	-30.136267	-8.333370	-6.931127	-8.193523	-6.678247	0.000000	-10.000000	0.050000	-6.500000	20.500000	1023.000000	1023.000000	2046.000000
32.080002	-0.051784	-30.604469	-8.389622	-7.478810	-8.726421	-6.009616	0.000000	-10.000000	0.058333	-6.150000	18.500000	1023.000000	1023.000000	2046.000000
32.099998	-0.051568	-30.476505	-8.549915	-7.395662	-8.079596	-6.451334	0.000000	-10.000000	0.058333	-5.816667	16.500000	1023.000000	1023.000000	2046.000000
32.119999	-0.050696	-29.961437	-8.239067	-6.859684	-8.366879	-6.495807	0.000000	-10.000000	0.058333	-5.383334	14.500000	1023.000000	1023.000000	2046.000000
32.139999	-0.051654	-30.527723	-8.461692	-7.603561	-8.543781	-5.918689	0.000000	-10.000000	0.050000	-5.000000	12.500000	1023.000000	1023.000000	2046.000000
32.160000	-0.050679	-29.951357	-8.388941	-7.165840	-7.890171	-6.506406	0.000000	-10.000000	0.041667	-4.566667	10.666667	1023.000000	1023.000000	2046.000000
32.180000	-0.049984	-29.540783	-8.007470	-6.922861	-8.435723	-6.174729	0.000000	-10.000000	0.041667	-4.200000	9.000000	1023.000000	1023.000000	2046.000000
32.200001	-0.050992	-30.136309	-8.288917	-7.613811	-8.494181	-5.739399	0.000000	-10.000000	0.033333	-3.800000	7.666667	1023.000000	1023.000000	2046.000000
32.220001	-0.050563	-29.883003	-8.350335	-7.135329	-7.882103	-6.515235	0.000000	-10.000000	0.041667	-3.483333	6.333333	1023.000000	1023.000000	2046.000000
32.240002	-0.050661	-29.940779	-8.097572	-7.040298	-8.405673	-6.397235	0.000000	-10.000000	0.033333	-3.266667	5.166667	1023.000000	1023.000000	2046.000000
32.259998	-0.051807	-30.617664	-8.336900	-7.864556	-8.564005	-5.852204	0.000000	-10.000000	0.033333	-3.183333	4.000000	1023.000000	1023.000000	2046.000000
32.279999	-0.051265	-30.297384	-8.424950	-7.344029	-7.908139	-6.620266	0.000000	-10.000000	0.033333	-3.216667	3.000000	1023.000000	1023.000000	2046.000000
32.299999	-0.050971	-30.123734	-8.254789	-6.924482	-8.554304	-6.390157	0.000000	-10.000000	0.033333	-3.200000	2.000000	1023.000000	1023.000000	2046.000000
32.320000	-0.052817	-31.214935	-8.651038	-7.685782	-8.915230	-5.962884	0.000000	-10.000000	0.033333	-2.900000	1.000000	1023.000000	1023.000000	2046.000000
32.340000	-0.053056	-31.356207	-9.023619	-7.382267	-8.244202	-6.706120	0.000000	-10.000000	0.025000	-2.500000	0.333333	1023.000000	1023.000000	2046.000000
32.360001	-0.052965	-31.302048	-8.853479	-7.031868	-8.437378	-6.979324	0.000000	-10.000000	0.016667	-1.816667	-0.166667	1023.000000	1023.000000	2046.000000
32.380001	-0.055354	-32.714035	-9.031184	-7.810572	-9.243676	-6.628601	0.000000	-10.000000	0.016667	-0.766667	-0.500000	1023.000000	1023.000000	2046.000000
32.400002	-0.057110	-33.752003	-9.601371	-8.123478	-8.979439	-7.047716	0.000000	-10.000000	0.008333	0.633333	-0.833333	1023.000000	1023.000000	2046.000000
32.419998	-0.058062	-34.314926	-10.034662	-7.420057	-8.858206	-8.002002	0.000000	-10.000000	0.008333	2.250000	-1.000000	1023.000000	1023.000000	2046.000000
32.439999	-0.060379	-35.684269	-10.172166	-7.731276	-9.976472	-7.804357	0.000000	-10.000000	0.000000	3.650000	-1.000000	1023.000000	1023.000000	2046.000000
32.459999	-0.062713	-37.063183	-10.724976	-8.493984	-10.228252	-7.615970	0.000000	-10.000000	0.008333	4.266667	-1.000000	1023.000000	1023.000000	2046.000000
32.480000	-0.062454	-36.910088	-11.152600	-7.851389	-9.501031	-8.405067	0.000000	-10.000000	0.016667	3.316667	-1.000000	1023.000000	1023.000000	2046.000000
32.500000	-0.062295	-36.816235	-10.988664	-7.541087	-10.067965	-8.218520	0.000000	-10.000000	0.025000	1.633333	-1.000000	1023.000000	1023.000000	2046.000000
32.520000	-0.063754	-37.678703	-11.248789	-8.366554	-10.339655	-7.723706	0.000000	-10.000000	0.016667	0.316667	-1.000000	1023.000000	1023.000000	2046.000000
32.540001	-0.062808	-37.119637	-11.503842	-7.692516	-9.506925	-8.416352	0.000000	-10.000000	0.008333	0.766667	-1.000000	1023.000000	1023.000000	2046.000000
32.560001	-0.062330	-36.837097	-11.266665	-7.319838	-9.983260	-8.267337	0.000000	-10.000000	-0.008333	2.266667	-1.000000	1023.000000	1023.000000	2046.000000
32.580002	-0.063465	-37.507935	-11.438682	-8.195952	-10.232469	-7.640832	0.000000	-10.000000	-0.016667	4.866667	-1.000000	1023.000000	1023.000000	2046.000000
32.599998	-0.062036	-36.663490	-11.572781	-7.568809	-9.321414	-8.200487	0.000000	-10.000000	-0.033333	7.733334	-1.000000	1023.000000	1023.000000	2046.000000
32.619999	-0.061195	-36.166134	-11.240097	-7.273888	-9.755151	-7.896998	0.000000	-10.000000	-0.066667	10.650001	-1.000000	1023.000000	1023.000000	2046.000000
32.639999	-0.061729	-36.481663	-11.305189	-8.176913	-9.724457	-7.275102	0.000000	-10.000000	-0.116667	13.150001	-1.000000	1023.000000	1023.000000	2046.000000
32.660000	-0.059010	-34.875004	-11.075920	-7.134314	-8.873235	-7.791536	0.000000	-10.000000	-0.158333	14.983334	-1.000000	1023.000000	1023.000000	2046.000000
32.680000	-0.058041	-34.302055	-10.436671	-7.351835	-9.564176	-6.949375	0.000000	-10.000000	-0.175000	16.616667	3.166667	1023.000000	1023.000000	2046.000000
32.700001	-0.056705	-33.512863	-10.477920	-7.530401	-8.684363	-6.820179	0.000000	-10.000000	-0.241667	18.966667	16.500000	1023.000000	1023.000000	2046.000000
32.720001	-0.053567	-31.657799	-10.004669	-6.425170	-8.170877	-7.057081	0.000000	-10.000000	-0.308333	20.950001	29.833334	1023.000000	1023.000000	2046.000000
32.740002	-0.053456	-31.592642	-9.580104	-7.295128	-8.644729	-6.072682	0.000000	-10.000000	-0.375000	22.350000	39.000000	1023.000000	1023.000000	2046.000000
32.759998	-0.051323	-30.331966	-9.604315	-6.970335	-7.432097	-6.325219	0.000000	-10.000000	-0.366667	22.866667	41.333332	1023.000000	1023.000000	2046.000000
32.779999	-0.049294	-29.132462	-9.038616	-6.372938	-7.426839	-6.294069	0.000000	-10.000000	-0.375000	23.500000	46.333332	1023.000000	1023.000000	2046.000000
32.799999	-0.049564	-29.292555	-8.741181	-7.319142	-7.769611	-5.462620	0.000000	-10.000000	-0.391667	24.416666	54.000000	1023.000000	1023.000000	2046.000000
32.820000	-0.047690	-28.184839	-8.783706	-6.900234	-6.645698	-5.855202	0.000000	-10.000000	-0.416667	25.150000	62.000000	1023.000000	1023.000000	2046.000000
32.840000	-0.046073	-27.229370	-8.310204	-6.281005	-6.635518	-6.002644	0.000000	-10.000000	-0.450000	25.866667	70.333336	1023.000000	1023.000000	2046.000000
32.860001	-0.047140	-27.859856	-8.032097	-7.326982	-7.251420	-5.249357	0.000000	-10.000000	-0.500000	26.600000	78.833336	1023.000000	1023.000000	2046.000000
32.880001	-0.045643	-26.975243	-8.271765	-7.011001	-6.095649	-5.596827	0.000000	-10.000000	-0.550000	27.383333	87.666664	1023.000000	1023.000000	2046.000000
32.900002	-0.044257	-26.155775	-7.911410	-6.407582	-6.148323	-5.688461	0.000000	-10.000000	-0.583333	28.516668	96.500000	1023.000000	1023.000000	2046.000000
32.919998	-0.045228	-26.729630	-7.743824	-7.464824	-6.623256	-4.897726	0.000000	-10.000000	-0.600000	29.616667	105.833336	1023.000000	1023.000000	2046.000000
32.939999	-0.042909	-25.359379	-7.784044	-6.810629	-5.455972	-5.308734	0.000000	-10.000000	-0.625000	30.533335	115.500000	1023.000000	1023.000000	2046.000000
32.959999	-0.041691	-24.639107	-7.232543	-6.403588	-5.883656	-5.119319	0.000000	-10.000000	-0.641667	30.966667	125.500000	1023.000000	1023.000000	2046.000000
32.980000	-0.041695	-24.641951	-7.185773	-7.303785	-5.761423	-4.390969	0.000000	-10.000000	-0.650000	31.183334	135.833328	1023.000000	1023.000000	2046.000000
33.000000	-0.038571	-22.795475	-7.117114	-6.189147	-4.562048	-4.927166	0.000000	-10.000000	-0.650000	31.433334	146.166672	1023.000000	1023.000000	2046.000000
33.020000	-0.037675	-22.265902	-6.424393	-6.158641	-5.282702	-4.400166	0.000000	-10.000000	-0.658333	31.766668	156.833328	1023.000000	1023.000000	2046.000000
33.040001	-0.037050	-21.896435	-6.382378	-6.849969	-4.989801	-3.674287	0.000000	-10.000000	-0.666667	32.016666	167.333328	1023.000000	1023.000000	2046.000000
33.060001	-0.033460	-19.774761	-6.302002	-5.559584	-3.762410	-4.150765	0.000000	-10.000000	-0.683333	32.150002	178.000000	1023.000000	1023.000000	2046.000000
33.080002	-0.032760	-19.361282	-5.671598	-5.613385	-4.521053	-3.555246	0.000000	-10.000000	-0.700000	32.416668	188.666672	1023.000000	1023.000000	2046.000000
33.099998	-0.031337	-18.520000	-5.698740	-6.013933	-3.800101	-3.007226	0.000000	-10.000000	-0.708333	32.650002	199.333328	1023.000000	1023.000000	2046.000000
33.119999	-0.027884	-16.479696	-5.361178	-4.572832	-3.076831	-3.468855	0.000000	-10.000000	-0.708333	32.733334	210.166672	1023.000000	1023.000000	2046.000000
33.139999	-0.027961	-16.525133	-4.857512	-5.368915	-3.849452	-2.449255	0.000000	-10.000000	-0.716667	32.733334	221.000000	1023.000000	1023.000000	2046.000000
33.160000	-0.025410	-15.017478	-5.002481	-5.017035	-2.590064	-2.407899	0.000000	-10.000000	-0.700000	32.916668	232.000000	1023.000000	1023.000000	2046.000000
33.180000	-0.022409	-13.243769	-4.515422	-3.780781	-2.370937	-2.576629	0.000000	-10.000000	-0.708333	32.883335	243.000000	1023.000000	1023.000000	2046.000000
33.200001	-0.022563	-13.334636	-4.142323	-4.749574	-2.908981	-1.533758	0.000000	-10.000000	-0.691667	32.966667	254.000000	1023.000000	1023.000000	2046.000000
33.220001	-0.019260	-11.382394	-4.242867	-3.911606	-1.465961	-1.761960	0.000000	-10.000000	-0.725000	32.900002	265.000000	1023.000000	1023.000000	2046.000000
33.240002	-0.017282	-10.213617	-3.615119	-3.169811	-1.705942	-1.722746	0.000000	-10.000000	-0.725000	33.316666	276.000000	1023.000000	1023.000000	2046.000000
33.259998	-0.017210	-10.171295	-3.308307	-4.139592	-2.056922	-0.666475	0.000000	-10.000000	-0.708333	33.333332	287.000000	1023.000000	1023.000000	2046.000000
33.279999	-0.014116	-8.342678	-3.417784	-3.278303	-0.687592	-0.958999	0.000000	-10.000000	-0.691667	33.200001	298.166656	1023.000000	1023.000000	2046.000000
33.299999	-0.011922	-7.045854	-2.824939	-2.386981	-0.818371	-1.015563	0.000000	-10.000000	-0.683333	33.066669	309.333344	1023.000000	1023.000000	2046.000000
33.320000	-0.012262	-7.246794	-2.386434	-3.368224	-1.447528	-0.044608	0.000000	-10.000000	-0.700000	32.850002	320.500000	1023.000000	1023.000000	2046.000000
33.340000	-0.009027	-5.334971	-2.569540	-2.602178	0.092352	-0.255605	0.000000	-10.000000	-0.708333	32.950001	331.500000	1023.000000	1023.000000	2046.000000
33.360001	-0.007206	-4.259007	-1.921516	-1.832088	-0.200204	-0.305200	0.000000	-10.000000	-0.708333	33.049999	342.333344	1023.000000	1023.000000	2046.000000
33.380001	-0.007150	-4.225422	-1.680936	-2.843709	-0.448133	0.747355	0.000000	-10.000000	-0.700000	33.316669	353.333344	1023.000000	1023.000000	2046.000000
33.400002	-0.004090	-2.417061	-1.828056	-1.553867	0.850068	0.114794	0.000000	-10.000000	-0.708333	33.216667	364.333344	1023.000000	1023.000000	2046.000000
33.419998	-0.004300	-2.541440	-1.189279	-1.541459	-0.256669	0.445968	0.000000	-10.000000	-0.725000	33.050003	375.500000	1023.000000	1023.000000	2046.000000
33.439999	-0.004330	-2.558860	-1.391735	-2.291466	0.259669	0.864672	0.000000	-10.000000	-0.733333	33.266666	386.500000	1023.000000	1023.000000	2046.000000
33.459999	-0.002113	-1.248510	-1.303745	-0.986482	0.984863	0.056853	0.000000	-10.000000	-0.716667	33.600002	397.666656	1023.000000	1023.000000	2046.000000
33.480000	-0.002803	-1.656348	-0.660613	-1.929121	-0.040933	0.974318	0.000000	-10.000000	-0.700000	33.733334	408.833344	1023.000000	1023.000000	2046.000000
33.500000	-0.000229	-0.135192	-0.811986	-1.738954	1.317779	1.097970	0.000000	-10.000000	-0.708333	33.350002	420.000000	1023.000000	1023.000000	2046.000000
33.520000	0.001983	1.171733	-0.315976	-0.539550	1.274984	0.752275	0.000000	-10.000000	-0.725000	33.100002	431.166656	1023.000000	1023.000000	2046.000000
33.540001	0.001939	1.146004	-0.156688	-1.525551	0.971322	1.856920	0.000000	-10.000000	-0.741667	32.983334	442.333344	1023.000000	1023.000000	2046.000000
33.560001	0.004399	2.600061	-0.446959	-0.141994	2.239013	0.950001	0.000000	-10.000000	-0.750000	33.133335	453.500000	1023.000000	1023.000000	2046.000000
33.580002	0.003195	1.888002	0.129104	-0.542610	1.050211	1.251297	0.000000	-10.000000	-0.750000	33.333332	464.500000	1023.000000	1023.000000	2046.000000
33.599998	0.003042	1.797847	-0.348179	-0.964725	1.805276	1.305476	0.000000	-10.000000	-0.733333	33.483334	475.500000	1023.000000	1023.000000	2046.000000
33.619999	0.003320	1.962234	-0.387563	0.130590	1.787312	0.431896	0.000000	-10.000000	-0.700000	33.400002	486.666656	1023.000000	1023.000000	2046.000000
33.639999	-0.000032	-0.018907	-0.466698	-1.369718	0.650084	1.167424	0.000000	-10.000000	-0.675000	32.916668	497.833344	1023.000000	1023.000000	2046.000000
33.660000	0.001052	0.621759	-1.170391	-0.491932	1.882459	0.401624	0.000000	-10.000000	-0.641667	32.049999	508.833344	1023.000000	1023.000000	2046.000000
33.680000	0.000593	0.350647	-0.794310	-0.247360	0.982894	0.409422	0.000000	-10.000000	-0.608333	31.116667	519.666687	1023.000000	1023.000000	2046.000000
33.700001	-0.000361	-0.213272	-0.865052	-1.349661	0.797723	1.203718	0.000000	-10.000000	-0.558333	30.133333	530.166687	1023.000000	1023.000000	2046.000000
33.720001	0.002741	1.619935	-1.239478	0.102093	2.259940	0.497380	0.000000	-10.000000	-0.525000	29.233334	540.500000	1023.000000	1023.000000	2046.000000
33.740002	0.002944	1.739617	-0.772926	0.273179	1.522341	0.717023	0.000000	-10.000000	-0.508333	28.533333	550.333313	1023.000000	1023.000000	2046.000000
33.759998	0.002247	1.328057	-0.537378	-0.708438	0.985820	1.588053	0.000000	-10.000000	-0.500000	28.066668	560.000000	1023.000000	1023.000000	2046.000000
33.779999	0.005021	2.967571	-1.022744	0.242883	2.526980	1.220452	0.000000	-10.000000	-0.500000	27.916666	569.333313	1023.000000	1023.000000	2046.000000
33.799999	0.005965	3.525412	-0.636555	0.984188	2.156749	1.021030	0.000000	-10.000000	-0.500000	28.083334	578.666687	1023.000000	1023.000000	2046.000000
33.820000	0.005163	3.051406	-0.318666	-0.202789	1.448259	2.124602	0.000000	-10.000000	-0.491667	27.900000	588.000000	1023.000000	1023.000000	2046.000000
33.840000	0.008306	4.908552	-0.776219	0.856755	3.127188	1.700828	0.000000	-10.000000	-0.475000	27.716667	597.500000	1023.000000	1023.000000	2046.000000
33.860001	0.009552	5.645293	-0.267572	1.536777	2.773669	1.602419	0.000000	-10.000000	-0.458333	27.049999	606.833313	1023.000000	1023.000000	2046.000000
33.880001	0.009071	5.360880	0.265088	0.276174	2.101367	2.718251	0.000000	-10.000000	-0.433333	26.683334	616.000000	1023.000000	1023.000000	2046.000000
33.900002	0.012721	7.518059	0.105920	1.300364	3.629525	2.482249	0.000000	-10.000000	-0.408333	26.066668	625.000000	1023.000000	1023.000000	2046.000000
33.919998	0.015628	9.236275	0.506414	2.490209	3.985076	2.254575	0.000000	-10.000000	-0.400000	25.483334	633.666687	1023.000000	1023.000000	2046.000000
33.939999	0.015670	9.260753	1.523245	1.755858	2.789017	3.192632	0.000000	-10.000000	-0.400000	25.133333	642.333313	1023.000000	1023.000000	2046.000000
33.959999	0.018608	10.997562	1.575594	1.845953	3.962816	3.613200	0.000000	-10.000000	-0.400000	24.766666	650.666687	1023.000000	1023.000000	2046.000000
33.980000	0.022330	13.197248	1.855408	3.418442	5.003837	2.919561	0.000000	-10.000000	-0.358333	24.250000	659.000000	1023.000000	1023.000000	2046.000000
34.000000	0.021630	12.783125	2.909217	2.531586	3.689440	3.652881	0.000000	-10.000000	-0.316667	23.366667	667.000000	1023.000000	1023.000000	2046.000000
34.020000	0.023064	13.631068	2.848832	2.109018	4.680039	3.993179	0.000000	-10.000000	-0.275000	22.166668	675.000000	1023.000000	1023.000000	2046.000000
34.040001	0.025208	14.897808	3.073390	3.431670	5.237927	3.154822	0.000000	-10.000000	-0.275000	21.366667	682.666687	1023.000000	1023.000000	2046.000000
34.060001	0.023157	13.686038	3.804147	2.141788	3.842355	3.897748	0.000000	-10.000000	-0.258333	20.683334	690.000000	1023.000000	1023.000000	2046.000000
34.080002	0.024515	14.488305	3.421843	2.090580	5.027675	3.948207	0.000000	-10.000000	-0.258333	20.250000	697.000000	1023.000000	1023.000000	2046.000000
34.099998	0.026062	15.402369	3.533290	3.250642	5.427834	3.190603	0.000000	-10.000000	-0.216667	19.233334	703.833313	1023.000000	1023.000000	2046.000000
34.119999	0.023888	14.117883	4.252068	2.017413	3.902813	3.945588	0.000000	-10.000000	-0.175000	17.900000	710.333313	1023.000000	1023.000000	2046.000000
34.139999	0.025524	15.084789	3.784732	2.064757	5.267260	3.968042	0.000000	-10.000000	-0.108333	16.116667	716.500000	1023.000000	1023.000000	2046.000000
34.160000	0.026266	15.523050	4.219319	3.109695	4.917792	3.276244	0.000000	-10.000000	-0.066667	14.083334	722.333313	1023.000000	1023.000000	2046.000000
34.180000	0.024396	14.418008	4.424259	1.506821	4.192458	4.294470	0.000000	-10.000000	-0.033333	11.750000	727.500000	1023.000000	1023.000000	2046.000000
34.200001	0.027188	16.067875	3.930011	2.847800	5.771136	3.518928	0.000000	-10.000000	-0.016667	9.183333	731.833313	1023.000000	1023.000000	2046.000000
34.220001	0.026174	15.469023	4.633987	2.826722	4.467800	3.540514	0.000000	-10.000000	0.016667	6.083333	735.333313	1023.000000	1023.000000	2046.000000
34.240002	0.025511	15.077147	4.533541	1.673954	4.433151	4.436501	0.000000	-10.000000	0.033333	2.100000	738.000000	1023.000000	1023.000000	2046.000000
34.259998	0.028236	16.687231	4.138619	3.215616	5.770799	3.562197	0.000000	-10.000000	0.050000	-1.350000	739.500000	1023.000000	1023.000000	2046.000000
34.279999	0.026285	15.534301	4.892952	2.714770	4.078531	3.848048	0.000000	-10.000000	0.058333	-4.700000	740.000000	1023.000000	1023.000000	2046.000000
34.299999	0.026465	15.640791	4.474205	2.055354	4.780617	4.330614	0.000000	-10.000000	0.075000	-7.283334	740.000000	1023.000000	1023.000000	2046.000000
34.320000	0.028140	16.630701	4.385490	3.579482	5.341260	3.324468	0.000000	-10.000000	0.091667	-9.850000	740.000000	1023.000000	1023.000000	2046.000000
34.340000	0.025519	15.081568	4.962451	2.376025	3.686939	4.056154	0.000000	-10.000000	0.108333	-11.516667	740.000000	1023.000000	1023.000000	2046.000000
34.360001	0.026533	15.681117	4.282438	2.427291	4.842947	4.128441	0.000000	-10.000000	0.116667	-12.500000	740.000000	1023.000000	1023.000000	2046.000000
34.380001	0.027390	16.187237	4.181891	3.689537	5.127679	3.188131	0.000000	-10.000000	0.133333	-13.350000	736.333313	1023.000000	1023.000000	2046.000000
34.400002	0.024444	14.446119	4.748386	2.409608	3.413272	3.874852	0.000000	-10.000000	0.166667	-14.200001	727.666687	1023.000000	1023.000000	2046.000000
34.419998	0.025447	15.039383	4.075221	2.447735	4.575233	3.941194	0.000000	-10.000000	0.200000	-14.983334	717.333313	1023.000000	1023.000000	2046.000000
34.439999	0.025983	15.355742	3.981482	3.624048	4.761429	2.988782	0.000000	-10.000000	0.225000	-15.683333	709.000000	1023.000000	1023.000000	2046.000000
34.459999	0.023110	13.658260	4.486883	2.298838	3.117841	3.754698	0.000000	-10.000000	0.233333	-16.333334	703.833313	1023.000000	1023.000000	2046.000000
34.480000	0.023580	13.935958	3.867974	2.189831	4.077422	3.800732	0.000000	-10.000000	0.250000	-17.133333	698.333313	1023.000000	1023.000000	2046.000000
34.500000	0.024823	14.670164	3.582560	3.597339	4.711183	2.779083	0.000000	-10.000000	0.283333	-18.033335	692.500000	1023.000000	1023.000000	2046.000000
34.520000	0.022418	13.249236	4.267635	2.681295	3.074906	3.225400	0.000000	-10.000000	0.316667	-18.833334	686.500000	1023.000000	1023.000000	2046.000000
34.540001	0.022201	13.120891	4.080481	1.851573	3.363466	3.825370	0.000000	-10.000000	0.350000	-19.650002	680.166687	1023.000000	1023.000000	2046.000000
34.560001	0.024618	14.549002	3.543437	3.373806	4.730101	2.901658	0.000000	-10.000000	0.375000	-20.300001	673.666687	1023.000000	1023.000000	2046.000000
34.580002	0.022258	13.154744	4.127014	3.009345	3.117177	2.901209	0.000000	-10.000000	0.391667	-21.033333	666.833313	1023.000000	1023.000000	2046.000000
34.599998	0.020529	12.132786	3.969632	1.673531	2.798511	3.691112	0.000000	-10.000000	0.400000	-21.600000	660.000000	1023.000000	1023.000000	2046.000000
34.619999	0.022076	13.046920	3.169289	3.129217	4.048352	2.700063	0.000000	-10.000000	0.400000	-22.250000	652.666687	1023.000000	1023.000000	2046.000000
34.639999	0.018636	11.014067	3.480009	2.831078	2.143372	2.559608	0.000000	-10.000000	0.408333	-22.933334	645.333313	1023.000000	1023.000000	2046.000000
34.660000	0.015630	9.237421	2.948121	1.557477	1.685573	3.046249	0.000000	-10.000000	0.408333	-23.383333	637.666687	1023.000000	1023.000000	2046.000000
34.680000	0.016404	9.694826	1.981732	2.902936	3.012031	1.798127	0.000000	-10.000000	0.416667	-23.550001	630.000000	1023.000000	1023.000000	2046.000000
34.700001	0.012916	7.633115	2.488360	2.381338	1.213462	1.549956	0.000000	-10.000000	0.408333	-23.533333	622.000000	1023.000000	1023.000000	2046.000000
34.720001	0.010294	6.083950	2.051812	0.918695	1.151412	1.962031	0.000000	-10.000000	0.408333	-23.266666	614.000000	1023.000000	1023.000000	2046.000000
34.740002	0.010390	6.140284	1.258719	2.348775	2.068001	0.464789	0.000000	-10.000000	0.400000	-23.150000	606.333313	1023.000000	1023.000000	2046.000000
34.759998	0.005043	2.980362	1.528633	1.122728	-0.168870	0.497870	0.000000	-10.000000	0.400000	-22.783335	598.666687	1023.000000	1023.000000	2046.000000
34.779999	0.002790	1.648706	0.513364	0.452214	0.151434	0.531694	0.000000	-10.000000	0.408333	-22.716667	591.000000	1023.000000	1023.000000	2046.000000
34.799999	0.002117	1.251409	-0.274388	1.769540	0.590790	-0.834533	0.000000	-10.000000	0.416667	-22.816668	583.333313	1023.000000	1023.000000	2046.000000
34.820000	-0.002225	-1.314766	0.084529	0.564856	-1.443262	-0.520889	0.000000	-10.000000	0.441667	-23.350000	575.666687	1023.000000	1023.000000	2046.000000
34.840000	-0.002419	-1.429416	-0.716630	0.213815	-0.591694	-0.334907	0.000000	-10.000000	0.466667	-24.166668	568.000000	1023.000000	1023.000000	2046.000000
34.860001	-0.002301	-1.359788	-1.042710	1.518500	-0.393948	-1.441630	0.000000	-10.000000	0.500000	-25.050001	559.833313	1023.000000	1023.000000	2046.000000
34.880001	-0.005973	-3.529841	-0.610459	0.086624	-2.227665	-0.778341	0.000000	-10.000000	0.516667	-25.566668	551.500000	1023.000000	1023.000000	2046.000000
34.900002	-0.004815	-2.845724	-1.514671	0.372657	-0.847200	-0.856511	0.000000	-10.000000	0.525000	-25.750000	543.000000	1023.000000	1023.000000	2046.000000
34.919998	-0.005438	-3.213830	-1.609074	1.366012	-1.142502	-1.828267	0.000000	-10.000000	0.525000	-25.583334	534.500000	1023.000000	1023.000000	2046.000000
34.939999	-0.008488	-5.016385	-1.246657	-0.261704	-2.612071	-0.895952	0.000000	-10.000000	0.516667	-25.466667	526.000000	1023.000000	1023.000000	2046.000000
34.959999	-0.006705	-3.962888	-2.151801	0.572832	-0.930592	-1.453327	0.000000	-10.000000	0.516667	-25.166668	517.500000	1023.000000	1023.000000	2046.000000
34.980000	-0.008922	-5.272983	-1.602446	0.524277	-2.458343	-1.736471	0.000000	-10.000000	0.508333	-24.866667	509.166656	1023.000000	1023.000000	2046.000000
35.000000	-0.009989	-5.903689	-1.944895	-0.772626	-2.241195	-0.944973	0.000000	-10.000000	0.508333	-24.550001	500.666656	1023.000000	1023.000000	2046.000000
35.020000	-0.008200	-4.846284	-2.094720	0.741305	-1.505056	-1.987814	0.000000	-10.000000	0.508333	-24.650000	492.333344	1023.000000	1023.000000	2046.000000
35.040001	-0.010515	-6.214152	-1.336472	-0.589191	-3.186198	-1.102290	0.000000	-10.000000	0.516667	-24.966667	484.000000	1023.000000	1023.000000	2046.000000
35.060001	-0.008041	-4.752489	-2.101055	0.131282	-1.449847	-1.332869	0.000000	-10.000000	0.516667	-25.200001	475.833344	1023.000000	1023.000000	2046.000000
35.080002	-0.008597	-5.080854	-1.621541	0.741972	-2.354532	-1.846753	0.000000	-10.000000	0.508333	-25.150000	467.500000	1023.000000	1023.000000	2046.000000
35.099998	-0.010212	-6.035304	-1.462737	-0.775413	-2.959020	-0.838134	0.000000	-10.000000	0.508333	-24.900000	459.166656	1023.000000	1023.000000	2046.000000
35.119999	-0.007966	-4.708153	-2.159035	0.390138	-1.337627	-1.601629	0.000000	-10.000000	0.516667	-24.816668	450.833344	1023.000000	1023.000000	2046.000000
35.139999	-0.010522	-6.218764	-1.500366	0.110701	-2.950599	-1.878500	0.000000	-10.000000	0.533333	-24.866667	442.500000	1023.000000	1023.000000	2046.000000
35.160000	-0.012096	-7.148716	-1.829048	-1.352503	-2.786980	-1.180185	0.000000	-10.000000	0.541667	-25.033333	434.166656	1023.000000	1023.000000	2046.000000
35.180000	-0.011073	-6.544224	-2.209802	0.026912	-1.977819	-2.383515	0.000000	-10.000000	0.533333	-25.183334	425.666656	1023.000000	1023.000000	2046.000000
35.200001	-0.015281	-9.031324	-1.531897	-1.674117	-3.958579	-1.866731	0.000000	-10.000000	0.516667	-25.033335	417.333344	1023.000000	1023.000000	2046.000000
35.220001	-0.014542	-8.594242	-2.407642	-1.649606	-2.513485	-2.023508	0.000000	-10.000000	0.491667	-24.683334	409.000000	1023.000000	1023.000000	2046.000000
35.240002	-0.015799	-9.336962	-2.371871	-0.956906	-3.058457	-2.949728	0.000000	-10.000000	0.491667	-24.133333	401.000000	1023.000000	1023.000000	2046.000000
35.259998	-0.018906	-11.173181	-2.021920	-2.514017	-4.466362	-2.170881	0.000000	-10.000000	0.491667	-23.916666	393.000000	1023.000000	1023.000000	2046.000000
35.279999	-0.017491	-10.337362	-2.937063	-2.012786	-2.868673	-2.518840	0.000000	-10.000000	0.500000	-23.933332	385.000000	1023.000000	1023.000000	2046.000000
35.299999	-0.018967	-11.209525	-2.675745	-1.468430	-3.772511	-3.292840	0.000000	-10.000000	0.500000	-24.049999	377.000000	1023.000000	1023.000000	2046.000000
35.320000	-0.021315	-12.597356	-2.544321	-3.092014	-4.665692	-2.295329	0.000000	-10.000000	0.500000	-24.266666	369.000000	1023.000000	1023.000000	2046.000000
35.340000	-0.019423	-11.479015	-3.333089	-1.808229	-3.105998	-3.231700	0.000000	-10.000000	0.500000	-24.033335	360.833344	1023.000000	1023.000000	2046.000000
35.360001	-0.022162	-13.097589	-2.696111	-2.282930	-4.827494	-3.291054	0.000000	-10.000000	0.500000	-24.116667	352.833344	1023.000000	1023.000000	2046.000000
35.380001	-0.022730	-13.433381	-3.008798	-3.401364	-4.563421	-2.459798	0.000000	-10.000000	0.500000	-24.150000	344.666656	1023.000000	1023.000000	2046.000000
35.400002	-0.021014	-12.418987	-3.531394	-1.795169	-3.496713	-3.595711	0.000000	-10.000000	0.508333	-24.500000	336.500000	1023.000000	1023.000000	2046.000000
35.419998	-0.023959	-14.159865	-2.840163	-2.799163	-5.341860	-3.178679	0.000000	-10.000000	0.508333	-24.549999	328.166656	1023.000000	1023.000000	2046.000000
35.439999	-0.023297	-13.768325	-3.462317	-3.356469	-4.316405	-2.633135	0.000000	-10.000000	0.508333	-24.616667	320.000000	1023.000000	1023.000000	2046.000000
35.459999	-0.022624	-13.370661	-3.693114	-1.977578	-3.924475	-3.775494	0.000000	-10.000000	0.508333	-24.683334	312.000000	1023.000000	1023.000000	2046.000000
35.480000	-0.025961	-15.343237	-3.039913	-3.394019	-5.766541	-3.142764	0.000000	-10.000000	0.516667	-24.883333	303.666656	1023.000000	1023.000000	2046.000000
35.500000	-0.024447	-14.448296	-3.768173	-3.335344	-4.409553	-2.935225	0.000000	-10.000000	0.516667	-24.933334	295.333344	1023.000000	1023.000000	2046.000000
35.520000	-0.024558	-14.513720	-3.900810	-2.178747	-4.428837	-4.005325	0.000000	-10.000000	0.508333	-24.983334	287.000000	1023.000000	1023.000000	2046.000000
35.540001	-0.027500	-16.252615	-3.352618	-3.666159	-6.005898	-3.227939	0.000000	-10.000000	0.500000	-25.016666	278.666656	1023.000000	1023.000000	2046.000000
35.560001	-0.025826	-15.262909	-4.082337	-3.432028	-4.600805	-3.147740	0.000000	-10.000000	0.500000	-24.933334	270.333344	1023.000000	1023.000000	2046.000000
35.580002	-0.025741	-15.213088	-4.316279	-2.305339	-4.440955	-4.150514	0.000000	-10.000000	0.508333	-25.033333	262.000000	1023.000000	1023.000000	2046.000000
35.599998	-0.028977	-17.125170	-3.677891	-3.618720	-6.226586	-3.601973	0.000000	-10.000000	0.508333	-24.916666	253.666672	1023.000000	1023.000000	2046.000000
35.619999	-0.027643	-16.337259	-4.338493	-3.797340	-5.034514	-3.166911	0.000000	-10.000000	0.508333	-24.866667	245.333328	1023.000000	1023.000000	2046.000000
35.639999	-0.027540	-16.276213	-4.585201	-2.568398	-4.856617	-4.265997	0.000000	-10.000000	0.500000	-24.650000	237.000000	1023.000000	1023.000000	2046.000000
35.660000	-0.030390	-17.960781	-4.064034	-4.001431	-6.440021	-3.455295	0.000000	-10.000000	0.491667	-24.433334	228.833328	1023.000000	1023.000000	2046.000000
35.680000	-0.028385	-16.775492	-4.992464	-3.413319	-4.715528	-3.654181	0.000000	-10.000000	0.475000	-24.233334	220.500000	1023.000000	1023.000000	2046.000000
35.700001	-0.030446	-17.993523	-4.492642	-3.182402	-6.136356	-4.182123	0.000000	-10.000000	0.458333	-23.783333	212.166672	1023.000000	1023.000000	2046.000000
35.720001	-0.030298	-17.906265	-4.883410	-4.241466	-5.574202	-3.207187	0.000000	-10.000000	0.433333	-23.316668	204.333328	1023.000000	1023.000000	2046.000000
35.740002	-0.029485	-17.425819	-5.145063	-2.868864	-5.049544	-4.362349	0.000000	-10.000000	0.400000	-22.800001	196.666672	1023.000000	1023.000000	2046.000000
35.759998	-0.032124	-18.985167	-4.539258	-4.264749	-6.659280	-3.521879	0.000000	-10.000000	0.366667	-22.366667	189.166672	1023.000000	1023.000000	2046.000000
35.779999	-0.030570	-18.067064	-5.382529	-3.935700	-5.105746	-3.643090	0.000000	-10.000000	0.358333	-22.083334	181.500000	1023.000000	1023.000000	2046.000000
35.799999	-0.031776	-18.779440	-5.357129	-3.195175	-5.608119	-4.619016	0.000000	-10.000000	0.366667	-21.683334	174.166672	1023.000000	1023.000000	2046.000000
35.820000	-0.034281	-20.260128	-4.929815	-4.902202	-6.775155	-3.652955	0.000000	-10.000000	0.366667	-21.333334	167.000000	1023.000000	1023.000000	2046.000000
35.840000	-0.032032	-18.930704	-5.737747	-3.923925	-5.126332	-4.142701	0.000000	-10.000000	0.358333	-20.766666	160.000000	1023.000000	1023.000000	2046.000000
35.860001	-0.034846	-20.594120	-5.343096	-3.930108	-6.724095	-4.596821	0.000000	-10.000000	0.333333	-20.133333	153.000000	1023.000000	1023.000000	2046.000000
35.880001	-0.035606	-21.043434	-5.796730	-4.959702	-6.564652	-3.722350	0.000000	-10.000000	0.291667	-19.333334	146.166672	1023.000000	1023.000000	2046.000000
35.900002	-0.035362	-20.899031	-6.509218	-3.675661	-5.695966	-5.018185	0.000000	-10.000000	0.258333	-18.466667	139.666672	1023.000000	1023.000000	2046.000000
35.919998	-0.039045	-23.075537	-5.873832	-4.831684	-7.619634	-4.750388	0.000000	-10.000000	0.233333	-17.716667	133.500000	1023.000000	1023.000000	2046.000000
35.939999	-0.038998	-23.047579	-6.644052	-5.353886	-6.551652	-4.497990	0.000000	-10.000000	0.216667	-16.700001	127.666664	1023.000000	1023.000000	2046.000000
35.959999	-0.039839	-23.544661	-7.221194	-4.301116	-6.242590	-5.779760	0.000000	-10.000000	0.191667	-15.600000	122.000000	1023.000000	1023.000000	2046.000000
35.980000	-0.044629	-26.375828	-6.810422	-5.679708	-8.381978	-5.503720	0.000000	-10.000000	0.158333	-14.016666	116.833336	1023.000000	1023.000000	2046.000000
36.000000	-0.044914	-26.544146	-8.023098	-5.712430	-7.192311	-5.616308	0.000000	-10.000000	0.133333	-12.683333	112.166664	1023.000000	1023.000000	2046.000000
36.020000	-0.047376	-27.999338	-8.436225	-4.908319	-7.801161	-6.853633	0.000000	-10.000000	0.108333	-11.933333	108.000000	1023.000000	1023.000000	2046.000000
36.040001	-0.050923	-30.095594	-8.168983	-6.423992	-9.366459	-6.136160	0.000000	-10.000000	0.108333	-12.066667	104.000000	1023.000000	1023.000000	2046.000000
36.060001	-0.049410	-29.201502	-9.139854	-5.983732	-7.857982	-6.219934	0.000000	-10.000000	0.116667	-12.700000	100.000000	1023.000000	1023.000000	2046.000000
36.080002	-0.049992	-29.545261	-9.399122	-5.056742	-7.923613	-7.165784	0.000000	-10.000000	0.133333	-13.233334	95.666664	1023.000000	1023.000000	2046.000000
36.099998	-0.053052	-31.353580	-8.776727	-6.293288	-9.672682	-6.610885	0.000000	-10.000000	0.133333	-13.383333	91.333336	1023.000000	1023.000000	2046.000000
36.119999	-0.051181	-30.247763	-9.674541	-6.069010	-8.070607	-6.433606	0.000000	-10.000000	0.125000	-13.083333	86.666664	1023.000000	1023.000000	2046.000000
36.139999	-0.051698	-30.553789	-9.802272	-5.111493	-8.213756	-7.426269	0.000000	-10.000000	0.108333	-12.400000	82.333336	1023.000000	1023.000000	2046.000000
36.160000	-0.053928	-31.871647	-9.210501	-6.398111	-9.672406	-6.590629	0.000000	-10.000000	0.100000	-11.700000	78.000000	1023.000000	1023.000000	2046.000000
36.180000	-0.051626	-30.510983	-10.047183	-5.904380	-7.957812	-6.601608	0.000000	-10.000000	0.100000	-10.916667	74.166664	1023.000000	1023.000000	2046.000000
36.200001	-0.052998	-31.322006	-9.712490	-5.389515	-8.833775	-7.386226	0.000000	-10.000000	0.091667	-10.333334	70.500000	1023.000000	1023.000000	2046.000000
36.220001	-0.054064	-31.951849	-9.124186	-6.796093	-9.694491	-6.337080	0.000000	-10.000000	0.091667	-9.650001	67.166664	1023.000000	1023.000000	2046.000000
36.240002	-0.050814	-30.030956	-9.705246	-5.954126	-7.954746	-6.416838	0.000000	-10.000000	0.091667	-9.433333	64.000000	1023.000000	1023.000000	2046.000000
36.259998	-0.051419	-30.388407	-9.194388	-5.293191	-8.728106	-7.172721	0.000000	-10.000000	0.100000	-9.583333	61.000000	1023.000000	1023.000000	2046.000000
36.279999	-0.051987	-30.724051	-8.522033	-6.562742	-9.551220	-6.088057	0.000000	-10.000000	0.091667	-9.916667	57.666668	1023.000000	1023.000000	2046.000000
36.299999	-0.048945	-28.926390	-9.156840	-5.879818	-7.737490	-6.152242	0.000000	-10.000000	0.083333	-9.716667	54.333332	1023.000000	1023.000000	2046.000000
36.320000	-0.049329	-29.153538	-8.959745	-5.243467	-8.030797	-6.919528	0.000000	-10.000000	0.075000	-9.250000	51.000000	1023.000000	1023.000000	2046.000000
36.340000	-0.051240	-30.282698	-8.161164	-6.529837	-9.402214	-6.189482	0.000000	-10.000000	0.075000	-8.900001	48.000000	1023.000000	1023.000000	2046.000000
36.360001	-0.049277	-29.122473	-8.674328	-6.727267	-7.990393	-5.730484	0.000000	-10.000000	0.083333	-8.966667	45.000000	1023.000000	1023.000000	2046.000000
36.380001	-0.049428	-29.212229	-8.809372	-5.631671	-7.774636	-6.996549	0.000000	-10.000000	0.083333	-9.050000	42.000000	1023.000000	1023.000000	2046.000000
36.400002	-0.051861	-30.649780	-7.990639	-6.944662	-9.373113	-6.341365	0.000000	-10.000000	0.083333	-9.050000	39.000000	1023.000000	1023.000000	2046.000000
36.419998	-0.050263	-29.705475	-8.657044	-7.039665	-7.946895	-6.061871	0.000000	-10.000000	0.066667	-8.800000	36.000000	1023.000000	1023.000000	2046.000000
36.439999	-0.051552	-30.467350	-8.871843	-6.290173	-8.044285	-7.261049	0.000000	-10.000000	0.058333	-8.233334	33.000000	1023.000000	1023.000000	2046.000000
36.459999	-0.054138	-31.995535	-8.127612	-7.587088	-9.630429	-6.650405	0.000000	-10.000000	0.041667	-7.316667	30.166666	1023.000000	1023.000000	2046.000000
36.480000	-0.052482	-31.016855	-8.819387	-7.669394	-8.230992	-6.297081	0.000000	-10.000000	0.041667	-6.366667	27.666666	1023.000000	1023.000000	2046.000000
36.500000	-0.053029	-31.340128	-9.021955	-6.717677	-8.190744	-7.409752	0.000000	-10.000000	0.041667	-5.533333	25.500000	1023.000000	1023.000000	2046.000000
36.520000	-0.055360	-32.717659	-8.230054	-7.837688	-9.790420	-6.859498	0.000000	-10.000000	0.050000	-5.033333	23.666666	1023.000000	1023.000000	2046.000000
36.540001	-0.053690	-31.730999	-8.755239	-8.091674	-8.582808	-6.301277	0.000000	-10.000000	0.050000	-4.816667	22.000000	1023.000000	1023.000000	2046.000000
36.560001	-0.053440	-31.583303	-9.028558	-6.917887	-8.201735	-7.435124	0.000000	-10.000000	0.050000	-4.766667	20.333334	1023.000000	1023.000000	2046.000000
36.580002	-0.055504	-32.802879	-8.202975	-7.994457	-9.762946	-6.842500	0.000000	-10.000000	0.041667	-4.700000	18.833334	1023.000000	1023.000000	2046.000000
36.599998	-0.053171	-31.423893	-8.760577	-8.037408	-8.350512	-6.275395	0.000000	-10.000000	0.033333	-4.550000	17.166666	1023.000000	1023.000000	2046.000000
36.619999	-0.053261	-31.477339	-8.948711	-7.011214	-8.173340	-7.344074	0.000000	-10.000000	0.025000	-4.433333	15.833333	1023.000000	1023.000000	2046.000000
36.639999	-0.054959	-32.480835	-8.128115	-8.049903	-9.660851	-6.641965	0.000000	-10.000000	0.033333	-4.400000	13.166667	1023.000000	1023.000000	2046.000000
36.660000	-0.052946	-31.290964	-8.686882	-8.158186	-8.311725	-6.134171	0.000000	-10.000000	0.041667	-4.433333	11.166667	1023.000000	1023.000000	2046.000000
36.680000	-0.052212	-30.857208	-9.042243	-6.870885	-7.782514	-7.161566	0.000000	-10.000000	0.050000	-4.450000	9.500000	1023.000000	1023.000000	2046.000000
36.700001	-0.054241	-32.056637	-8.122825	-7.711819	-9.415498	-6.806496	0.000000	-10.000000	0.050000	-4.466667	9.166667	1023.000000	1023.000000	2046.000000
36.720001	-0.052650	-31.116037	-8.266899	-8.250694	-8.725438	-5.873006	0.000000	-10.000000	0.050000	-4.483334	8.166667	1023.000000	1023.000000	2046.000000
36.740002	-0.051210	-30.265244	-8.930595	-6.963614	-7.573600	-6.797435	0.000000	-10.000000	0.041667	-4.466667	6.833333	1023.000000	1023.000000	2046.000000
36.759998	-0.053285	-31.491514	-8.290759	-7.321045	-8.948550	-6.931161	0.000000	-10.000000	0.041667	-4.433333	5.166667	1023.000000	1023.000000	2046.000000
36.779999	-0.052677	-31.132080	-7.999692	-8.253812	-9.025409	-5.853168	0.000000	-10.000000	0.033333	-4.416667	3.833333	1023.000000	1023.000000	2046.000000
36.799999	-0.050462	-29.823273	-8.812751	-7.254486	-7.432641	-6.323394	0.000000	-10.000000	0.041667	-4.416667	2.166667	1023.000000	1023.000000	2046.000000
36.820000	-0.052235	-30.870832	-8.409855	-6.988890	-8.521755	-6.950333	0.000000	-10.000000	0.033333	-4.350000	1.000000	1023.000000	1023.000000	2046.000000
36.840000	-0.052401	-30.968800	-7.892247	-8.080274	-9.099571	-5.896707	0.000000	-10.000000	0.041667	-4.166667	-0.166667	1023.000000	1023.000000	2046.000000
36.860001	-0.050203	-29.670097	-8.656894	-7.490074	-7.575196	-5.947934	0.000000	-10.000000	0.041667	-3.933333	-1.166667	1023.000000	1023.000000	2046.000000
36.880001	-0.051185	-30.250187	-8.466585	-6.773493	-8.171253	-6.838855	0.000000	-10.000000	0.050000	-3.666667	-2.333333	1023.000000	1023.000000	2046.000000
36.900002	-0.051872	-30.656342	-7.779267	-7.987935	-9.127326	-5.761814	0.000000	-10.000000	0.041667	-3.433333	-3.500000	1023.000000	1023.000000	2046.000000
36.919998	-0.049264	-29.114899	-8.585796	-7.265813	-7.445405	-5.817884	0.000000	-10.000000	0.033333	-3.216667	-4.666667	1023.000000	1023.000000	2046.000000
36.939999	-0.050883	-30.071825	-8.405828	-6.746562	-8.144105	-6.775330	0.000000	-10.000000	0.033333	-3.066667	-5.833333	1023.000000	1023.000000	2046.000000
36.959999	-0.050846	-30.050087	-7.824352	-7.919129	-8.766555	-5.540052	0.000000	-10.000000	0.041667	-2.900000	-7.000000	1023.000000	1023.000000	2046.000000
36.980000	-0.048837	-28.862833	-8.664228	-6.801291	-7.185087	-6.212227	0.000000	-10.000000	0.041667	-2.666667	-8.000000	1023.000000	1023.000000	2046.000000
37.000000	-0.050804	-30.025448	-7.693176	-7.191873	-8.933732	-6.206667	0.000000	-10.000000	0.033333	-2.316667	-8.833333	1023.000000	1023.000000	2046.000000
37.020000	-0.049575	-29.298992	-8.063443	-7.838864	-8.062294	-5.334390	0.000000	-10.000000	0.025000	-1.933333	-9.500000	1023.000000	1023.000000	2046.000000
37.040001	-0.049554	-29.286175	-8.601580	-6.643606	-7.483512	-6.557476	0.000000	-10.000000	0.025000	-1.500000	-9.833333	1023.000000	1023.000000	2046.000000
37.060001	-0.051854	-30.645552	-7.659966	-7.524503	-9.212433	-6.248651	0.000000	-10.000000	0.025000	-1.066667	-10.000000	1023.000000	1023.000000	2046.000000
37.080002	-0.050076	-29.594997	-8.344366	-7.829720	-7.750773	-5.670139	0.000000	-10.000000	0.025000	-0.550000	-10.000000	1023.000000	1023.000000	2046.000000
37.099998	-0.051006	-30.144472	-8.338633	-6.914929	-8.146289	-6.744622	0.000000	-10.000000	0.016667	-0.200000	-10.000000	1023.000000	1023.000000	2046.000000
37.119999	-0.051311	-30.324764	-7.906525	-7.931181	-8.835320	-5.651739	0.000000	-10.000000	0.008333	0.000000	-10.000000	1023.000000	1023.000000	2046.000000
37.139999	-0.050339	-29.750090	-8.944502	-6.767290	-7.525284	-6.513013	0.000000	-10.000000	0.000000	0.633333	-10.000000	1023.000000	1023.000000	2046.000000
37.160000	-0.053130	-31.399759	-8.105892	-7.401578	-9.312406	-6.579883	0.000000	-10.000000	0.000000	1.466667	-10.000000	1023.000000	1023.000000	2046.000000
37.180000	-0.051366	-30.357258	-8.946949	-7.656596	-7.751154	-6.002560	0.000000	-10.000000	-0.016667	2.916667	-10.000000	1023.000000	1023.000000	2046.000000
37.200001	-0.053956	-31.887840	-8.779961	-7.080249	-8.737585	-7.290046	0.000000	-10.000000	-0.041667	4.650000	-10.000000	1023.000000	1023.000000	2046.000000
37.220001	-0.054495	-32.206753	-8.949903	-8.136621	-8.823750	-6.296478	0.000000	-10.000000	-0.075000	7.216667	-10.000000	1023.000000	1023.000000	2046.000000
37.240002	-0.055981	-33.084644	-10.002720	-7.152405	-8.304361	-7.625159	0.000000	-10.000000	-0.116667	10.300000	-10.000000	1023.000000	1023.000000	2046.000000
37.259998	-0.059089	-34.921452	-9.489887	-8.118302	-10.061626	-7.251637	0.000000	-10.000000	-0.158333	13.183333	-10.000000	1023.000000	1023.000000	2046.000000
37.279999	-0.057861	-34.195633	-10.748808	-7.804841	-8.450053	-7.191931	0.000000	-10.000000	-0.191667	14.983334	-10.000000	1023.000000	1023.000000	2046.000000
37.299999	-0.060030	-35.477551	-10.435107	-7.401024	-9.607845	-8.033574	0.000000	-10.000000	-0.191667	16.200001	-4.166667	1023.000000	1023.000000	2046.000000
37.320000	-0.058587	-34.625004	-10.363374	-8.302851	-9.296929	-6.661849	0.000000	-10.000000	-0.208333	17.466667	9.666667	1023.000000	1023.000000	2046.000000
37.340000	-0.057474	-33.967316	-11.084381	-7.150427	-8.155870	-7.576637	0.000000	-10.000000	-0.225000	18.783335	23.500000	1023.000000	1023.000000	2046.000000
37.360001	-0.058496	-34.571037	-10.100216	-7.790701	-9.639193	-7.040926	0.000000	-10.000000	-0.283333	20.050001	33.833332	1023.000000	1023.000000	2046.000000
37.380001	-0.055713	-32.926414	-10.965681	-7.560664	-7.801820	-6.598249	0.000000	-10.000000	-0.325000	20.966667	38.333332	1023.000000	1023.000000	2046.000000
37.400002	-0.056692	-33.504875	-10.403013	-6.909158	-8.760187	-7.432518	0.000000	-10.000000	-0.366667	22.433334	45.166668	1023.000000	1023.000000	2046.000000
37.419998	-0.054524	-32.223553	-10.282825	-7.713852	-8.217283	-6.009591	0.000000	-10.000000	-0.391667	23.866667	52.333332	1023.000000	1023.000000	2046.000000
37.439999	-0.053493	-31.614502	-10.760198	-6.537375	-7.363270	-6.953660	0.000000	-10.000000	-0.433333	25.333334	60.000000	1023.000000	1023.000000	2046.000000
37.459999	-0.053603	-31.679543	-9.640803	-7.240558	-8.602335	-6.195846	0.000000	-10.000000	-0.475000	26.400000	68.333336	1023.000000	1023.000000	2046.000000
37.480000	-0.049868	-29.471775	-10.102440	-7.033429	-6.886948	-5.448959	0.000000	-10.000000	-0.483333	27.200001	77.000000	1023.000000	1023.000000	2046.000000
37.500000	-0.049407	-29.199402	-9.590110	-6.135107	-7.182102	-6.292084	0.000000	-10.000000	-0.466667	27.266666	86.000000	1023.000000	1023.000000	2046.000000
37.520000	-0.047089	-27.829370	-8.667295	-6.840696	-7.440704	-4.880675	0.000000	-10.000000	-0.483333	27.433332	95.000000	1023.000000	1023.000000	2046.000000
37.540001	-0.043676	-25.812529	-9.269363	-5.695221	-5.625133	-5.222811	0.000000	-10.000000	-0.525000	27.616667	104.166664	1023.000000	1023.000000	2046.000000
37.560001	-0.043652	-25.798338	-7.899661	-5.819606	-6.965350	-5.113722	0.000000	-10.000000	-0.558333	28.366667	113.333336	1023.000000	1023.000000	2046.000000
37.580002	-0.039950	-23.610249	-8.028968	-6.233845	-5.488532	-3.858903	0.000000	-10.000000	-0.566667	28.850000	122.833336	1023.000000	1023.000000	2046.000000
37.599998	-0.039308	-23.231087	-8.024877	-5.212267	-5.059855	-4.934089	0.000000	-10.000000	-0.566667	29.250000	132.166672	1023.000000	1023.000000	2046.000000
37.619999	-0.038487	-22.745533	-6.795665	-6.111412	-6.015541	-3.822915	0.000000	-10.000000	-0.575000	29.433334	141.833328	1023.000000	1023.000000	2046.000000
37.639999	-0.035491	-20.975023	-7.529508	-5.573670	-4.104901	-3.766943	0.000000	-10.000000	-0.591667	29.600000	151.500000	1023.000000	1023.000000	2046.000000
37.660000	-0.036603	-21.632145	-6.656736	-5.288695	-5.234211	-4.452503	0.000000	-10.000000	-0.616667	30.016666	161.500000	1023.000000	1023.000000	2046.000000
37.680000	-0.034652	-20.479172	-6.324357	-6.165796	-4.931344	-3.057675	0.000000	-10.000000	-0.641667	30.550001	171.500000	1023.000000	1023.000000	2046.000000
37.700001	-0.033657	-19.891371	-7.070258	-5.214969	-3.697436	-3.908709	0.000000	-10.000000	-0.675000	31.433334	181.500000	1023.000000	1023.000000	2046.000000
37.720001	-0.034288	-20.264078	-5.822770	-5.588449	-5.216608	-3.636252	0.000000	-10.000000	-0.708333	32.116669	191.833328	1023.000000	1023.000000	2046.000000
37.740002	-0.031360	-18.533707	-6.241184	-5.853292	-3.781466	-2.657765	0.000000	-10.000000	-0.750000	32.799999	202.500000	1023.000000	1023.000000	2046.000000
37.759998	-0.031281	-18.487165	-6.226528	-4.824510	-3.642483	-3.793644	0.000000	-10.000000	-0.750000	33.350002	213.500000	1023.000000	1023.000000	2046.000000
37.779999	-0.030174	-17.832663	-5.148122	-5.708574	-4.407689	-2.568278	0.000000	-10.000000	-0.758333	33.716667	224.500000	1023.000000	1023.000000	2046.000000
37.799999	-0.027509	-16.257895	-5.966728	-4.847788	-2.582509	-2.860870	0.000000	-10.000000	-0.750000	33.933334	235.666672	1023.000000	1023.000000	2046.000000
37.820000	-0.027631	-16.330137	-4.610403	-4.876808	-4.056523	-2.786403	0.000000	-10.000000	-0.775000	34.333336	246.833328	1023.000000	1023.000000	2046.000000
37.840000	-0.023947	-14.152880	-5.014555	-5.101359	-2.420211	-1.616754	0.000000	-10.000000	-0.766667	34.483334	258.333344	1023.000000	1023.000000	2046.000000
37.860001	-0.023114	-13.660283	-4.873157	-3.903108	-2.255055	-2.628962	0.000000	-10.000000	-0.783333	34.833336	269.666656	1023.000000	1023.000000	2046.000000
37.880001	-0.021422	-12.660695	-3.657923	-4.578108	-3.080572	-1.344092	0.000000	-10.000000	-0.791667	34.816666	281.333344	1023.000000	1023.000000	2046.000000
37.900002	-0.017985	-10.629117	-4.488399	-3.825356	-1.076415	-1.238948	0.000000	-10.000000	-0.816667	35.133331	293.000000	1023.000000	1023.000000	2046.000000
37.919998	-0.017925	-10.593418	-3.234459	-3.463642	-2.341775	-1.553543	0.000000	-10.000000	-0.833333	35.283333	304.666656	1023.000000	1023.000000	2046.000000
37.939999	-0.014329	-8.468239	-3.354222	-3.933764	-1.067201	-0.113052	0.000000	-10.000000	-0.833333	35.450001	316.333344	1023.000000	1023.000000	2046.000000
37.959999	-0.013361	-7.896249	-3.309577	-2.627260	-0.745013	-1.214398	0.000000	-10.000000	-0.825000	35.283333	328.000000	1023.000000	1023.000000	2046.000000
37.980000	-0.011635	-6.876372	-2.037981	-3.291391	-1.585082	0.038081	0.000000	-10.000000	-0.816667	35.183334	340.000000	1023.000000	1023.000000	2046.000000
38.000000	-0.007911	-4.675420	-2.780316	-2.751751	0.397663	0.458983	0.000000	-10.000000	-0.816667	35.133335	351.666656	1023.000000	1023.000000	2046.000000
38.020000	-0.007753	-4.582127	-2.199279	-1.902591	-0.088149	-0.392107	0.000000	-10.000000	-0.825000	35.299999	363.333344	1023.000000	1023.000000	2046.000000
38.040001	-0.005067	-2.994891	-1.364411	-2.638102	-0.195837	1.203458	0.000000	-10.000000	-0.833333	35.366669	375.000000	1023.000000	1023.000000	2046.000000
38.060001	-0.002444	-1.444111	-2.087801	-1.596126	1.502563	0.737253	0.000000	-10.000000	-0.825000	35.233334	387.000000	1023.000000	1023.000000	2046.000000
38.080002	-0.002382	-1.407879	-0.735620	-1.437760	0.118541	0.646960	0.000000	-10.000000	-0.816667	35.066666	398.833344	1023.000000	1023.000000	2046.000000
38.099998	0.001014	0.599115	-0.746587	-1.961270	1.232440	2.074532	0.000000	-10.000000	-0.800000	35.016666	410.500000	1023.000000	1023.000000	2046.000000
38.119999	0.002463	1.455785	-0.937054	-0.664031	2.005616	1.051254	0.000000	-10.000000	-0.800000	34.983334	422.166656	1023.000000	1023.000000	2046.000000
38.139999	0.003144	1.857914	0.557496	-1.143314	0.648185	1.795547	0.000000	-10.000000	-0.800000	35.033333	433.833344	1023.000000	1023.000000	2046.000000
38.160000	0.006575	3.885820	-0.027532	-1.094836	2.307061	2.701128	0.000000	-10.000000	-0.800000	34.799999	445.500000	1023.000000	1023.000000	2046.000000
38.180000	0.006511	3.848002	-0.195006	0.015467	2.532346	1.495195	0.000000	-10.000000	-0.800000	34.766666	457.166656	1023.000000	1023.000000	2046.000000
38.200001	0.006302	3.724371	1.165161	-0.650655	1.056450	2.153415	0.000000	-10.000000	-0.800000	34.750000	468.666656	1023.000000	1023.000000	2046.000000
38.220001	0.008545	5.050375	0.767707	-0.976003	2.293994	2.964677	0.000000	-10.000000	-0.791667	34.783333	480.333344	1023.000000	1023.000000	2046.000000
38.240002	0.009314	5.504589	0.171620	0.119363	3.331844	1.881763	0.000000	-10.000000	-0.775000	34.866669	491.833344	1023.000000	1023.000000	2046.000000
38.259998	0.009499	5.613647	1.584923	-0.134537	1.922546	2.240716	0.000000	-10.000000	-0.750000	34.516666	503.500000	1023.000000	1023.000000	2046.000000
38.279999	0.012710	7.511779	1.538125	-0.532004	2.929949	3.575709	0.000000	-10.000000	-0.733333	34.049999	515.166687	1023.000000	1023.000000	2046.000000
38.299999	0.013613	8.045176	0.955374	0.932019	3.731735	2.426048	0.000000	-10.000000	-0.733333	33.416668	526.666687	1023.000000	1023.000000	2046.000000
38.320000	0.013115	7.750716	2.129910	0.545538	2.222318	2.852950	0.000000	-10.000000	-0.750000	33.316666	538.000000	1023.000000	1023.000000	2046.000000
38.340000	0.014922	8.818740	1.334155	0.377450	3.596939	3.510197	0.000000	-10.000000	-0.750000	33.516666	549.000000	1023.000000	1023.000000	2046.000000
38.360001	0.013163	7.779276	1.009783	1.342368	3.523914	1.903211	0.000000	-10.000000	-0.741667	33.533333	560.166687	1023.000000	1023.000000	2046.000000
38.380001	0.012142	7.175907	2.018225	0.481101	2.030875	2.645706	0.000000	-10.000000	-0.708333	33.133335	571.333313	1023.000000	1023.000000	2046.000000
38.400002	0.012677	7.492043	0.946256	0.312770	3.224433	3.008584	0.000000	-10.000000	-0.666667	32.550003	582.500000	1023.000000	1023.000000	2046.000000
38.419998	0.010880	6.430359	0.412524	1.272455	3.186998	1.558382	0.000000	-10.000000	-0.608333	31.550001	593.500000	1023.000000	1023.000000	2046.000000
38.439999	0.010091	5.963944	1.430160	0.469126	1.790810	2.273849	0.000000	-10.000000	-0.541667	30.616669	604.166687	1023.000000	1023.000000	2046.000000
38.459999	0.012285	7.260671	0.509766	0.445089	3.328926	2.976891	0.000000	-10.000000	-0.491667	29.233334	614.500000	1023.000000	1023.000000	2046.000000
38.480000	0.011588	6.848706	0.543771	1.560738	3.090562	1.653635	0.000000	-10.000000	-0.475000	28.516668	624.500000	1023.000000	1023.000000	2046.000000
38.500000	0.013015	7.692140	1.382692	0.761601	2.469693	3.078153	0.000000	-10.000000	-0.466667	27.500000	634.166687	1023.000000	1023.000000	2046.000000
38.520000	0.014333	8.470605	0.229453	1.581213	4.078271	2.581667	0.000000	-10.000000	-0.475000	27.383333	643.500000	1023.000000	1023.000000	2046.000000
38.540001	0.013909	8.220289	1.427408	1.650727	2.584134	2.558021	0.000000	-10.000000	-0.466667	27.383333	652.500000	1023.000000	1023.000000	2046.000000
38.560001	0.016407	9.696708	0.656499	1.344494	4.029501	3.666214	0.000000	-10.000000	-0.466667	27.616667	661.666687	1023.000000	1023.000000	2046.000000
38.580002	0.016003	9.458014	0.952287	2.472917	3.635620	2.397190	0.000000	-10.000000	-0.458333	27.550001	670.833313	1023.000000	1023.000000	2046.000000
38.599998	0.018290	10.809510	1.328423	1.623998	3.749018	4.108070	0.000000	-10.000000	-0.450000	27.100000	680.166687	1023.000000	1023.000000	2046.000000
38.619999	0.018878	11.156713	0.761485	2.715544	4.626048	3.053637	0.000000	-10.000000	-0.433333	26.683334	689.333313	1023.000000	1023.000000	2046.000000
38.639999	0.020354	12.029447	2.128418	2.131428	3.529254	4.240345	0.000000	-10.000000	-0.408333	25.783335	698.333313	1023.000000	1023.000000	2046.000000
38.660000	0.022773	13.458790	1.165514	2.921508	5.323414	4.048354	0.000000	-10.000000	-0.375000	24.850000	707.166687	1023.000000	1023.000000	2046.000000
38.680000	0.023350	13.799976	2.705655	3.257034	3.893213	3.944075	0.000000	-10.000000	-0.358333	24.000000	715.666687	1023.000000	1023.000000	2046.000000
38.700001	0.026948	15.926406	2.226788	3.125768	5.424352	5.149498	0.000000	-10.000000	-0.333333	23.383333	724.000000	1023.000000	1023.000000	2046.000000
38.720001	0.028068	16.588081	2.655288	4.508312	5.465247	3.959236	0.000000	-10.000000	-0.283333	22.283333	731.666687	1023.000000	1023.000000	2046.000000
38.740002	0.030226	17.863272	3.996563	3.742025	4.756459	5.368224	0.000000	-10.000000	-0.233333	20.883333	739.166687	1023.000000	1023.000000	2046.000000
38.759998	0.032145	18.997564	3.173259	4.457487	6.435728	4.931091	0.000000	-10.000000	-0.175000	18.850000	746.333313	1023.000000	1023.000000	2046.000000
38.779999	0.031685	18.725763	4.749137	4.308183	4.871337	4.797106	0.000000	-10.000000	-0.141667	16.883333	753.166687	1023.000000	1023.000000	2046.000000
38.799999	0.033360	19.715675	4.066361	3.717097	6.246878	5.685339	0.000000	-10.000000	-0.091667	14.883333	759.166687	1023.000000	1023.000000	2046.000000
38.820000	0.032019	18.923216	4.360841	4.526618	5.806481	4.229276	0.000000	-10.000000	-0.058333	12.883333	764.333313	1023.000000	1023.000000	2046.000000
38.840000	0.032406	19.151712	5.142028	3.376106	5.101581	5.531996	0.000000	-10.000000	-0.025000	10.716666	768.833313	1023.000000	1023.000000	2046.000000
38.860001	0.032411	19.155138	3.978168	4.016849	6.520715	4.639406	0.000000	-10.000000	0.000000	7.766666	772.833313	1023.000000	1023.000000	2046.000000
38.880001	0.030852	18.233576	5.371703	3.761251	4.701834	4.398787	0.000000	-10.000000	0.025000	4.166667	776.000000	1023.000000	1023.000000	2046.000000
38.900002	0.031911	18.859612	4.450940	3.102996	5.987946	5.317729	0.000000	-10.000000	0.041667	0.300000	778.000000	1023.000000	1023.000000	2046.000000
38.919998	0.030150	17.818407	4.708387	3.970689	5.374604	3.764726	0.000000	-10.000000	0.050000	-3.100000	778.833313	1023.000000	1023.000000	2046.000000
38.939999	0.030319	17.918819	5.179405	2.803934	4.788823	5.146657	0.000000	-10.000000	0.066667	-6.233333	779.000000	1023.000000	1023.000000	2046.000000
38.959999	0.029868	17.651850	4.202938	3.580466	5.813416	4.055030	0.000000	-10.000000	0.100000	-8.916666	779.000000	1023.000000	1023.000000	2046.000000
38.980000	0.028988	17.131916	5.445901	3.019961	4.119740	4.546313	0.000000	-10.000000	0.133333	-11.316667	779.000000	1023.000000	1023.000000	2046.000000
39.000000	0.029823	17.625477	4.178710	3.172820	5.702829	4.571116	0.000000	-10.000000	0.158333	-13.016666	779.000000	1023.000000	1023.000000	2046.000000
39.020000	0.028100	16.606810	5.231966	3.550337	4.106361	3.718146	0.000000	-10.000000	0.175000	-14.500000	775.666687	1023.000000	1023.000000	2046.000000
39.040001	0.029079	17.185829	4.561066	2.710846	4.964651	4.949265	0.000000	-10.000000	0.208333	-15.816667	767.500000	1023.000000	1023.000000	2046.000000
39.060001	0.027666	16.350739	4.414379	3.749093	4.786692	3.400576	0.000000	-10.000000	0.241667	-16.900002	757.333313	1023.000000	1023.000000	2046.000000
39.080002	0.027525	16.267330	5.133351	2.808192	3.794386	4.531402	0.000000	-10.000000	0.266667	-17.866667	748.500000	1023.000000	1023.000000	2046.000000
39.099998	0.027454	16.225399	3.924221	3.465293	5.068535	3.767349	0.000000	-10.000000	0.300000	-18.866667	742.500000	1023.000000	1023.000000	2046.000000
39.119999	0.025967	15.346219	5.134868	3.176147	3.255044	3.780160	0.000000	-10.000000	0.333333	-19.833334	736.333313	1023.000000	1023.000000	2046.000000
39.139999	0.026687	15.772193	3.845715	2.918897	4.707043	4.300539	0.000000	-10.000000	0.375000	-20.666668	729.833313	1023.000000	1023.000000	2046.000000
39.160000	0.024551	14.509719	4.549933	3.613859	3.402935	2.942991	0.000000	-10.000000	0.391667	-21.350000	723.000000	1023.000000	1023.000000	2046.000000
39.180000	0.025341	14.976466	4.217234	2.613102	3.792282	4.353848	0.000000	-10.000000	0.391667	-21.900002	715.833313	1023.000000	1023.000000	2046.000000
39.200001	0.024317	14.371589	3.661834	3.654808	4.208843	2.846104	0.000000	-10.000000	0.391667	-22.366667	708.500000	1023.000000	1023.000000	2046.000000
39.220001	0.024171	14.285200	4.812929	2.869913	2.864720	3.737639	0.000000	-10.000000	0.391667	-22.683334	701.000000	1023.000000	1023.000000	2046.000000
39.240002	0.024944	14.741626	3.506600	3.125961	4.513797	3.595268	0.000000	-10.000000	0.400000	-23.050001	693.500000	1023.000000	1023.000000	2046.000000
39.259998	0.023294	13.766685	4.678830	3.335702	2.828391	2.923762	0.000000	-10.000000	0.416667	-23.450001	685.833313	1023.000000	1023.000000	2046.000000
39.279999	0.024177	14.288674	3.878096	2.560201	3.709346	4.141031	0.000000	-10.000000	0.450000	-24.000000	678.000000	1023.000000	1023.000000	2046.000000
39.299999	0.022039	13.024770	3.778163	3.481793	3.227182	2.537631	0.000000	-10.000000	0.483333	-24.533333	670.000000	1023.000000	1023.000000	2046.000000
39.320000	0.021118	12.480783	4.079828	2.519000	2.178725	3.703232	0.000000	-10.000000	0.508333	-25.150000	661.666687	1023.000000	1023.000000	2046.000000
39.340000	0.019199	11.346877	2.474770	3.160151	3.175461	2.536495	0.000000	-10.000000	0.525000	-25.533335	653.333313	1023.000000	1023.000000	2046.000000
39.360001	0.016166	9.554387	3.289160	2.965353	1.254167	2.045707	0.000000	-10.000000	0.533333	-25.816668	644.666687	1023.000000	1023.000000	2046.000000
39.380001	0.015792	9.333174	2.203115	2.094934	2.141457	2.893668	0.000000	-10.000000	0.533333	-25.816668	636.166687	1023.000000	1023.000000	2046.000000
39.400002	0.012726	7.521350	1.972274	2.841910	1.745486	0.961681	0.000000	-10.000000	0.525000	-25.733334	627.500000	1023.000000	1023.000000	2046.000000
39.419998	0.011349	6.707092	2.643103	1.669669	0.529965	1.864356	0.000000	-10.000000	0.516667	-25.500000	619.000000	1023.000000	1023.000000	2046.000000
39.439999	0.009572	5.656998	1.060932	2.035620	1.647169	0.913277	0.000000	-10.000000	0.516667	-25.316668	610.500000	1023.000000	1023.000000	2046.000000
39.459999	0.005590	3.303876	1.815052	1.805798	-0.472607	0.155633	0.000000	-10.000000	0.500000	-25.200001	602.000000	1023.000000	1023.000000	2046.000000
39.480000	0.004057	2.397415	0.264398	1.060726	0.377023	0.695269	0.000000	-10.000000	0.508333	-25.383333	593.500000	1023.000000	1023.000000	2046.000000
39.500000	0.000503	0.297352	0.251670	1.809900	-0.694264	-1.069954	0.000000	-10.000000	0.516667	-25.733334	585.000000	1023.000000	1023.000000	2046.000000
39.520000	-0.000075	-0.044087	-0.022473	0.599146	-0.904267	0.283507	0.000000	-10.000000	0.558333	-26.466667	576.500000	1023.000000	1023.000000	2046.000000
39.540001	-0.002062	-1.218459	-0.818843	1.571300	-0.616168	-1.354749	0.000000	-10.000000	0.583333	-27.266666	567.666687	1023.000000	1023.000000	2046.000000
39.560001	-0.003179	-1.878681	0.146187	0.821634	-2.188185	-0.658318	0.000000	-10.000000	0.616667	-27.983334	558.666687	1023.000000	1023.000000	2046.000000
39.580002	-0.003337	-1.972383	-1.276300	0.738500	-0.884505	-0.550078	0.000000	-10.000000	0.633333	-28.233334	549.166687	1023.000000	1023.000000	2046.000000
39.599998	-0.005587	-3.302129	-1.026142	1.494756	-1.778967	-1.991775	0.000000	-10.000000	0.650000	-28.200001	539.833313	1023.000000	1023.000000	2046.000000
39.619999	-0.005518	-3.261428	-0.839084	0.393146	-2.271537	-0.543953	0.000000	-10.000000	0.650000	-28.050001	530.333313	1023.000000	1023.000000	2046.000000
39.639999	-0.006477	-3.828102	-2.045410	1.052243	-1.213022	-1.621913	0.000000	-10.000000	0.650000	-27.983334	521.000000	1023.000000	1023.000000	2046.000000
39.660000	-0.008178	-4.832989	-0.858834	0.858671	-3.001153	-1.831674	0.000000	-10.000000	0.633333	-27.900002	511.666656	1023.000000	1023.000000	2046.000000
39.680000	-0.007674	-4.535446	-1.943120	0.103136	-1.835258	-0.860205	0.000000	-10.000000	0.625000	-27.866667	502.333344	1023.000000	1023.000000	2046.000000
39.700001	-0.009390	-5.549758	-1.512739	0.932342	-2.568139	-2.401221	0.000000	-10.000000	0.625000	-27.900002	493.000000	1023.000000	1023.000000	2046.000000
39.720001	-0.008487	-5.015743	-1.336500	-0.216310	-2.648073	-0.814860	0.000000	-10.000000	0.641667	-28.050001	483.666656	1023.000000	1023.000000	2046.000000
39.740002	-0.008698	-5.140459	-1.820466	0.918470	-2.093390	-2.145073	0.000000	-10.000000	0.633333	-28.116667	474.333344	1023.000000	1023.000000	2046.000000
39.759998	-0.008494	-5.019987	-0.847751	0.307232	-3.232609	-1.246859	0.000000	-10.000000	0.616667	-27.950001	465.000000	1023.000000	1023.000000	2046.000000
39.779999	-0.008146	-4.814353	-2.118482	0.626951	-1.739214	-1.583609	0.000000	-10.000000	0.600000	-27.633335	455.666656	1023.000000	1023.000000	2046.000000
39.799999	-0.009333	-5.515648	-1.039978	0.736589	-3.121055	-2.091204	0.000000	-10.000000	0.591667	-27.333334	446.500000	1023.000000	1023.000000	2046.000000
39.820000	-0.008897	-5.258257	-1.730450	-0.157458	-2.387455	-0.982895	0.000000	-10.000000	0.591667	-27.216667	437.500000	1023.000000	1023.000000	2046.000000
39.840000	-0.010826	-6.398380	-1.954876	0.592623	-2.432305	-2.603822	0.000000	-10.000000	0.575000	-27.150000	428.333344	1023.000000	1023.000000	2046.000000
39.860001	-0.011793	-6.969849	-1.190936	-0.765545	-3.549672	-1.463696	0.000000	-10.000000	0.583333	-27.133333	419.166656	1023.000000	1023.000000	2046.000000
39.880001	-0.012797	-7.563265	-2.493952	-0.533197	-2.306748	-2.229368	0.000000	-10.000000	0.566667	-26.950001	410.000000	1023.000000	1023.000000	2046.000000
39.900002	-0.014977	-8.851360	-1.447002	-0.686887	-3.872053	-2.845418	0.000000	-10.000000	0.550000	-26.600000	401.000000	1023.000000	1023.000000	2046.000000
39.919998	-0.015517	-9.170801	-2.171979	-1.848018	-3.397288	-1.753516	0.000000	-10.000000	0.525000	-25.983334	392.166656	1023.000000	1023.000000	2046.000000
39.939999	-0.017129	-10.123470	-2.681426	-0.954074	-3.207524	-3.280447	0.000000	-10.000000	0.516667	-25.600000	383.500000	1023.000000	1023.000000	2046.000000
39.959999	-0.018577	-10.979256	-1.757740	-1.890296	-4.709271	-2.621949	0.000000	-10.000000	0.516667	-25.216667	375.000000	1023.000000	1023.000000	2046.000000
39.980000	-0.018688	-11.044838	-3.083663	-2.089239	-3.435982	-2.435954	0.000000	-10.000000	0.508333	-25.250000	366.500000	1023.000000	1023.000000	2046.000000
40.000000	-0.020467	-12.095821	-2.310458	-1.576499	-4.673723	-3.535142	0.000000	-10.000000	0.500000	-25.200001	358.166656	1023.000000	1023.000000	2046.000000
40.020000	-0.020420	-12.068073	-3.020550	-2.645104	-4.138692	-2.263728	0.000000	-10.000000	0.508333	-25.350000	349.666656	1023.000000	1023.000000	2046.000000
40.040001	-0.021565	-12.745138	-3.359349	-1.769446	-3.940693	-3.675650	0.000000	-10.000000	0.525000	-25.283333	341.333344	1023.000000	1023.000000	2046.000000
40.060001	-0.022344	-13.205353	-2.404077	-2.614550	-5.280513	-2.906213	0.000000	-10.000000	0.525000	-25.200001	332.833344	1023.000000	1023.000000	2046.000000
40.080002	-0.022127	-13.077018	-3.690275	-2.469353	-3.861188	-3.056202	0.000000	-10.000000	0.516667	-25.183334	324.500000	1023.000000	1023.000000	2046.000000
40.099998	-0.023514	-13.896586	-2.648904	-2.309076	-5.288628	-3.649978	0.000000	-10.000000	0.500000	-25.100000	316.166656	1023.000000	1023.000000	2046.000000
40.119999	-0.023207	-13.715190	-3.614954	-3.163959	-4.358922	-2.577355	0.000000	-10.000000	0.500000	-25.066668	307.666656	1023.000000	1023.000000	2046.000000
40.139999	-0.024228	-14.318832	-3.523139	-2.130330	-4.607340	-4.058024	0.000000	-10.000000	0.500000	-25.016666	299.333344	1023.000000	1023.000000	2046.000000
40.160000	-0.024403	-14.422056	-2.954993	-3.153196	-5.453825	-2.860042	0.000000	-10.000000	0.500000	-25.066668	290.833344	1023.000000	1023.000000	2046.000000
40.180000	-0.024489	-14.472973	-4.138626	-2.641546	-4.191021	-3.501780	0.000000	-10.000000	0.508333	-25.150000	282.500000	1023.000000	1023.000000	2046.000000
40.200001	-0.025799	-15.247502	-3.171922	-2.623161	-5.555671	-3.896749	0.000000	-10.000000	0.508333	-25.000000	274.166656	1023.000000	1023.000000	2046.000000
40.220001	-0.025329	-14.969666	-3.899348	-3.479612	-4.847391	-2.743314	0.000000	-10.000000	0.508333	-24.916668	265.833344	1023.000000	1023.000000	2046.000000
40.240002	-0.026402	-15.603700	-4.193234	-2.532730	-4.706677	-4.171058	0.000000	-10.000000	0.491667	-24.600000	257.500000	1023.000000	1023.000000	2046.000000
40.259998	-0.026888	-15.890851	-3.318960	-3.283277	-5.935740	-3.352874	0.000000	-10.000000	0.483333	-24.466667	249.166672	1023.000000	1023.000000	2046.000000
40.279999	-0.026796	-15.836498	-4.635233	-3.214350	-4.557625	-3.429289	0.000000	-10.000000	0.475000	-24.150002	241.000000	1023.000000	1023.000000	2046.000000
40.299999	-0.027925	-16.503494	-3.753975	-2.751646	-5.726507	-4.271366	0.000000	-10.000000	0.475000	-23.983334	233.000000	1023.000000	1023.000000	2046.000000
40.320000	-0.027312	-16.141512	-3.995951	-3.761787	-5.508554	-2.875220	0.000000	-10.000000	0.475000	-23.666668	225.000000	1023.000000	1023.000000	2046.000000
40.340000	-0.027536	-16.273674	-4.756407	-2.924418	-4.628059	-3.964790	0.000000	-10.000000	0.475000	-23.483334	217.000000	1023.000000	1023.000000	2046.000000
40.360001	-0.028230	-16.683790	-3.672005	-3.107593	-5.977044	-3.927148	0.000000	-10.000000	0.466667	-23.366667	209.166672	1023.000000	1023.000000	2046.000000
40.380001	-0.027704	-16.373356	-4.342121	-3.823871	-5.288407	-2.918957	0.000000	-10.000000	0.458333	-23.250000	201.500000	1023.000000	1023.000000	2046.000000
40.400002	-0.028709	-16.967083	-4.963326	-2.993414	-4.776664	-4.233680	0.000000	-10.000000	0.450000	-23.166668	193.833328	1023.000000	1023.000000	2046.000000
40.419998	-0.029363	-17.353298	-3.985188	-3.388468	-6.000537	-3.979105	0.000000	-10.000000	0.433333	-22.950001	186.000000	1023.000000	1023.000000	2046.000000
40.439999	-0.029445	-17.402069	-4.478124	-4.115736	-5.812063	-2.996148	0.000000	-10.000000	0.416667	-22.833334	178.333328	1023.000000	1023.000000	2046.000000
40.459999	-0.030847	-18.230597	-5.576087	-3.196698	-5.199508	-4.258305	0.000000	-10.000000	0.391667	-22.550001	170.666672	1023.000000	1023.000000	2046.000000
40.480000	-0.032991	-19.497885	-4.963609	-3.370118	-6.479301	-4.684856	0.000000	-10.000000	0.391667	-22.233334	163.333328	1023.000000	1023.000000	2046.000000
40.500000	-0.033659	-19.892633	-5.235395	-4.422088	-6.541059	-3.694093	0.000000	-10.000000	0.383333	-21.783335	155.833328	1023.000000	1023.000000	2046.000000
40.520000	-0.035126	-20.759293	-6.300376	-3.946342	-5.645543	-4.867032	0.000000	-10.000000	0.358333	-21.016666	148.666672	1023.000000	1023.000000	2046.000000
40.540001	-0.037373	-22.087210	-5.717500	-4.077987	-6.805614	-5.486108	0.000000	-10.000000	0.325000	-20.116667	141.500000	1023.000000	1023.000000	2046.000000
40.560001	-0.038727	-22.887463	-5.954568	-5.098484	-7.226315	-4.608096	0.000000	-10.000000	0.283333	-18.900000	134.833328	1023.000000	1023.000000	2046.000000
40.580002	-0.041073	-24.273947	-7.457122	-4.802064	-6.413754	-5.601007	0.000000	-10.000000	0.258333	-17.733334	128.500000	1023.000000	1023.000000	2046.000000
40.599998	-0.044217	-26.132524	-7.356154	-4.502556	-7.565500	-6.708314	0.000000	-10.000000	0.241667	-16.966667	122.500000	1023.000000	1023.000000	2046.000000
40.619999	-0.045695	-27.005678	-7.401683	-5.576176	-8.334551	-5.693267	0.000000	-10.000000	0.241667	-16.750000	116.833336	1023.000000	1023.000000	2046.000000
40.639999	-0.046846	-27.685719	-8.784655	-5.197287	-7.363782	-6.339995	0.000000	-10.000000	0.250000	-17.100000	111.166664	1023.000000	1023.000000	2046.000000
40.660000	-0.048486	-28.655476	-8.450471	-4.836632	-8.203834	-7.164541	0.000000	-10.000000	0.250000	-17.316668	105.500000	1023.000000	1023.000000	2046.000000
40.680000	-0.048648	-28.750988	-8.125345	-5.710337	-8.868628	-6.046678	0.000000	-10.000000	0.250000	-17.483334	99.500000	1023.000000	1023.000000	2046.000000
40.700001	-0.049137	-29.040213	-9.342921	-5.482220	-7.779830	-6.435241	0.000000	-10.000000	0.241667	-17.233334	93.666664	1023.000000	1023.000000	2046.000000
40.720001	-0.050192	-29.663454	-8.960549	-4.874804	-8.398036	-7.430064	0.000000	-10.000000	0.225000	-16.800001	88.000000	1023.000000	1023.000000	2046.000000
40.740002	-0.050033	-29.569717	-8.655276	-5.794265	-8.916541	-6.203635	0.000000	-10.000000	0.208333	-16.100000	82.500000	1023.000000	1023.000000	2046.000000
40.759998	-0.050441	-29.810476	-9.724277	-5.411574	-7.862683	-6.811942	0.000000	-10.000000	0.200000	-15.500001	77.166664	1023.000000	1023.000000	2046.000000
40.779999	-0.051132	-30.219210	-8.726393	-5.327242	-9.071710	-7.093864	0.000000	-10.000000	0.200000	-14.716667	72.000000	1023.000000	1023.000000	2046.000000
40.799999	-0.050704	-29.966055	-9.477570	-6.011889	-8.273934	-6.202663	0.000000	-10.000000	0.183333	-14.233334	67.000000	1023.000000	1023.000000	2046.000000
40.820000	-0.050898	-30.080658	-8.955571	-5.139901	-8.610677	-7.374510	0.000000	-10.000000	0.183333	-13.850000	62.166668	1023.000000	1023.000000	2046.000000
40.840000	-0.049782	-29.421095	-8.576360	-6.046914	-8.844712	-5.953110	0.000000	-10.000000	0.183333	-13.983334	57.500000	1023.000000	1023.000000	2046.000000
40.860001	-0.049160	-29.053699	-9.109976	-5.223367	-7.923364	-6.796993	0.000000	-10.000000	0.183333	-14.000000	52.833332	1023.000000	1023.000000	2046.000000
40.880001	-0.049085	-29.009102	-7.991487	-5.450917	-8.984058	-6.582639	0.000000	-10.000000	0.158333	-13.683333	48.166668	1023.000000	1023.000000	2046.000000
40.900002	-0.048430	-28.621981	-8.818070	-5.983731	-7.909777	-5.910402	0.000000	-10.000000	0.125000	-12.900001	43.500000	1023.000000	1023.000000	2046.000000
40.919998	-0.048769	-28.822517	-8.301910	-5.246147	-8.259104	-7.015357	0.000000	-10.000000	0.108333	-12.083334	39.166668	1023.000000	1023.000000	2046.000000
40.939999	-0.048718	-28.792395	-8.053971	-6.358015	-8.559800	-5.820609	0.000000	-10.000000	0.100000	-11.583334	35.000000	1023.000000	1023.000000	2046.000000
40.959999	-0.048849	-28.869658	-8.864642	-5.834673	-7.560500	-6.609843	0.000000	-10.000000	0.083333	-11.366667	31.333334	1023.000000	1023.000000	2046.000000
40.980000	-0.049722	-29.385719	-7.775971	-6.111871	-8.811973	-6.685905	0.000000	-10.000000	0.075000	-11.133333	27.666666	1023.000000	1023.000000	2046.000000
41.000000	-0.049869	-29.472776	-8.554917	-6.875955	-8.096424	-5.945481	0.000000	-10.000000	0.075000	-10.816667	24.000000	1023.000000	1023.000000	2046.000000
41.020000	-0.050974	-30.125870	-8.376340	-6.140303	-8.299157	-7.310071	0.000000	-10.000000	0.083333	-10.116667	20.333334	1023.000000	1023.000000	2046.000000
41.040001	-0.051646	-30.522705	-8.181518	-7.277469	-8.825907	-6.237812	0.000000	-10.000000	0.075000	-9.116667	16.833334	1023.000000	1023.000000	2046.000000
41.060001	-0.052407	-30.972404	-9.003097	-6.832385	-8.009179	-7.127745	0.000000	-10.000000	0.058333	-7.883334	13.833333	1023.000000	1023.000000	2046.000000
41.080002	-0.053279	-31.487974	-8.063789	-7.181570	-9.242023	-7.000591	0.000000	-10.000000	0.050000	-6.766667	11.000000	1023.000000	1023.000000	2046.000000
41.099998	-0.053135	-31.402948	-9.129292	-7.573999	-8.177671	-6.521986	0.000000	-10.000000	0.050000	-6.016667	8.666667	1023.000000	1023.000000	2046.000000
41.119999	-0.054035	-31.934881	-8.261309	-7.115850	-9.137598	-7.420124	0.000000	-10.000000	0.050000	-5.650000	6.666667	1023.000000	1023.000000	2046.000000
41.139999	-0.053565	-31.657177	-8.865942	-7.928962	-8.537748	-6.324526	0.000000	-10.000000	0.050000	-5.483334	5.000000	1023.000000	1023.000000	2046.000000
41.160000	-0.053856	-31.829054	-8.633636	-7.024028	-8.660640	-7.510750	0.000000	-10.000000	0.050000	-5.316667	3.333333	1023.000000	1023.000000	2046.000000
41.180000	-0.053756	-31.770073	-8.282205	-7.897221	-9.125196	-6.465453	0.000000	-10.000000	0.050000	-5.133333	1.666667	1023.000000	1023.000000	2046.000000
41.200001	-0.053167	-31.421984	-8.941164	-7.325880	-8.137340	-7.017601	0.000000	-10.000000	0.041667	-4.983333	0.166667	1023.000000	1023.000000	2046.000000
41.220001	-0.053681	-31.725498	-8.019708	-7.447558	-9.220784	-7.037448	0.000000	-10.000000	0.041667	-4.816667	-1.166667	1023.000000	1023.000000	2046.000000
41.240002	-0.052906	-31.267490	-8.911884	-7.817150	-8.182839	-6.355616	0.000000	-10.000000	0.041667	-4.583333	-2.666667	1023.000000	1023.000000	2046.000000
41.259998	-0.053405	-31.562077	-8.242404	-7.115730	-8.806718	-7.397224	0.000000	-10.000000	0.050000	-4.350000	-4.166667	1023.000000	1023.000000	2046.000000
41.279999	-0.052557	-31.061363	-8.593586	-7.956921	-8.438399	-6.072458	0.000000	-10.000000	0.050000	-4.150000	-5.666667	1023.000000	1023.000000	2046.000000
41.299999	-0.052699	-31.144894	-8.575941	-7.029137	-8.282682	-7.257134	0.000000	-10.000000	0.050000	-4.033333	-7.000000	1023.000000	1023.000000	2046.000000
41.320000	-0.052497	-31.025520	-8.001356	-7.782381	-8.955559	-6.286224	0.000000	-10.000000	0.050000	-4.000000	-8.333333	1023.000000	1023.000000	2046.000000
41.340000	-0.052006	-30.735748	-8.849669	-7.443774	-7.877951	-6.564356	0.000000	-10.000000	0.050000	-3.983333	-9.666667	1023.000000	1023.000000	2046.000000
41.360001	-0.052243	-30.875593	-7.947946	-7.155859	-8.827351	-6.944438	0.000000	-10.000000	0.050000	-3.883333	-11.000000	1023.000000	1023.000000	2046.000000
41.380001	-0.051420	-30.389093	-8.596291	-7.839921	-8.095118	-5.857763	0.000000	-10.000000	0.050000	-3.616667	-12.333333	1023.000000	1023.000000	2046.000000
41.400002	-0.051781	-30.602840	-8.382556	-6.940785	-8.224388	-7.055111	0.000000	-10.000000	0.050000	-3.300000	-13.666667	1023.000000	1023.000000	2046.000000
41.419998	-0.051356	-30.351566	-8.016699	-7.686592	-8.665570	-5.982705	0.000000	-10.000000	0.041667	-3.050000	-14.833333	1023.000000	1023.000000	2046.000000
41.439999	-0.050981	-30.129679	-8.822123	-7.184459	-7.668639	-6.454459	0.000000	-10.000000	0.033333	-2.900000	-16.000000	1023.000000	1023.000000	2046.000000
41.459999	-0.051290	-30.312376	-7.944653	-7.038527	-8.579560	-6.749636	0.000000	-10.000000	0.025000	-2.733333	-17.000000	1023.000000	1023.000000	2046.000000
41.480000	-0.050533	-29.865194	-8.195605	-7.717660	-8.301299	-5.650631	0.000000	-10.000000	0.025000	-2.450000	-17.833334	1023.000000	1023.000000	2046.000000
41.500000	-0.050452	-29.817225	-8.716311	-7.027018	-7.593503	-6.480392	0.000000	-10.000000	0.016667	-1.983333	-18.500000	1023.000000	1023.000000	2046.000000
41.520000	-0.050560	-29.881218	-7.756178	-7.032602	-8.557234	-6.535203	0.000000	-10.000000	0.016667	-1.466667	-18.833334	1023.000000	1023.000000	2046.000000
41.540001	-0.049737	-29.394566	-8.207295	-7.585730	-8.025634	-5.575905	0.000000	-10.000000	0.016667	-0.783333	-19.000000	1023.000000	1023.000000	2046.000000
41.560001	-0.049419	-29.206665	-8.382477	-6.768368	-7.600565	-6.455254	0.000000	-10.000000	0.016667	-0.316667	-19.000000	1023.000000	1023.000000	2046.000000
41.580002	-0.049452	-29.226093	-7.485870	-7.091454	-8.550367	-6.098403	0.000000	-10.000000	0.025000	0.000000	-19.000000	1023.000000	1023.000000	2046.000000
41.599998	-0.049245	-29.103565	-8.155662	-7.528354	-7.922342	-5.497207	0.000000	-10.000000	0.025000	0.000000	-19.000000	1023.000000	1023.000000	2046.000000
41.619999	-0.049930	-29.508373	-8.405739	-6.783285	-7.663869	-6.655480	0.000000	-10.000000	0.041667	0.000000	-19.000000	1023.000000	1023.000000	2046.000000
41.639999	-0.050561	-29.881723	-7.605805	-7.198423	-8.624187	-6.453307	0.000000	-10.000000	0.033333	0.000000	-19.000000	1023.000000	1023.000000	2046.000000
41.660000	-0.050021	-29.562704	-8.122537	-7.780298	-8.070507	-5.589362	0.000000	-10.000000	0.025000	0.000000	-19.000000	1023.000000	1023.000000	2046.000000
41.680000	-0.050171	-29.651016	-8.517712	-6.889610	-7.656176	-6.587520	0.000000	-10.000000	0.016667	0.000000	-19.000000	1023.000000	1023.000000	2046.000000
41.700001	-0.050632	-29.923605	-7.877683	-6.973746	-8.593567	-6.478609	0.000000	-10.000000	0.008333	0.000000	-19.000000	1023.000000	1023.000000	2046.000000
41.720001	-0.050726	-29.979048	-8.494862	-7.502560	-8.262103	-5.719523	0.000000	-10.000000	0.008333	0.000000	-19.000000	1023.000000	1023.000000	2046.000000
41.740002	-0.051460	-30.413025	-8.937550	-6.848053	-7.807000	-6.820422	0.000000	-10.000000	-0.008333	0.900000	-19.000000	1023.000000	1023.000000	2046.000000
41.759998	-0.052526	-31.043121	-8.208672	-7.238428	-8.779339	-6.816684	0.000000	-10.000000	-0.016667	2.450000	-19.000000	1023.000000	1023.000000	2046.000000
41.779999	-0.053455	-31.592129	-9.040998	-7.826218	-8.406732	-6.318181	0.000000	-10.000000	-0.025000	4.783333	-19.000000	1023.000000	1023.000000	2046.000000
41.799999	-0.055308	-32.687157	-9.605592	-7.077259	-8.375501	-7.628804	0.000000	-10.000000	-0.041667	7.200000	-19.000000	1023.000000	1023.000000	2046.000000
41.820000	-0.057401	-33.924084	-9.290265	-7.541064	-9.542110	-7.550643	0.000000	-10.000000	-0.050000	9.433333	-19.000000	1023.000000	1023.000000	2046.000000
41.840000	-0.058738	-34.714260	-10.287300	-8.065631	-9.274373	-7.086957	0.000000	-10.000000	-0.058333	10.883333	-19.000000	1023.000000	1023.000000	2046.000000
41.860001	-0.059549	-35.193653	-10.813334	-7.356899	-8.969577	-8.053843	0.000000	-10.000000	-0.050000	11.333334	-19.000000	1023.000000	1023.000000	2046.000000
41.880001	-0.059776	-35.327732	-10.117512	-7.520038	-9.858242	-7.831939	0.000000	-10.000000	-0.066667	11.383333	-19.000000	1023.000000	1023.000000	2046.000000
41.900002	-0.059245	-35.013828	-10.664913	-7.885899	-9.393582	-7.069434	0.000000	-10.000000	-0.091667	11.850000	-5.333333	1023.000000	1023.000000	2046.000000
41.919998	-0.058824	-34.765064	-11.066853	-7.132123	-8.752897	-7.813192	0.000000	-10.000000	-0.133333	13.550000	10.833333	1023.000000	1023.000000	2046.000000
41.939999	-0.058460	-34.549690	-10.293451	-7.096498	-9.407878	-7.751862	0.000000	-10.000000	-0.158333	15.183333	27.000000	1023.000000	1023.000000	2046.000000
41.959999	-0.057515	-33.991241	-10.737442	-7.584308	-8.913172	-6.756319	0.000000	-10.000000	-0.183333	16.783333	31.166666	1023.000000	1023.000000	2046.000000
41.980000	-0.056954	-33.659733	-10.999860	-6.814822	-8.351464	-7.493586	0.000000	-10.000000	-0.200000	17.500000	34.833332	1023.000000	1023.000000	2046.000000
42.000000	-0.056511	-33.398102	-10.155006	-6.993098	-9.021502	-7.228496	0.000000	-10.000000	-0.225000	18.650002	40.500000	1023.000000	1023.000000	2046.000000
42.020000	-0.055255	-32.655849	-10.667357	-7.309572	-8.321016	-6.357903	0.000000	-10.000000	-0.250000	19.466667	46.666668	1023.000000	1023.000000	2046.000000
42.040001	-0.054377	-32.136703	-10.477765	-6.469039	-8.001999	-7.187899	0.000000	-10.000000	-0.266667	19.950001	50.833332	1023.000000	1023.000000	2046.000000
42.060001	-0.052877	-31.250023	-9.386350	-6.766486	-8.630592	-6.466596	0.000000	-10.000000	-0.275000	20.233334	57.500000	1023.000000	1023.000000	2046.000000
42.080002	-0.050772	-30.006008	-9.685823	-6.912653	-7.776872	-5.630658	0.000000	-10.000000	-0.291667	20.533333	64.333336	1023.000000	1023.000000	2046.000000
42.099998	-0.049056	-28.992374	-9.603902	-5.947591	-7.114250	-6.326631	0.000000	-10.000000	-0.316667	21.316668	73.333336	1023.000000	1023.000000	2046.000000
42.119999	-0.047450	-28.042671	-8.481242	-5.972705	-7.599312	-5.989410	0.000000	-10.000000	-0.366667	22.150000	80.333336	1023.000000	1023.000000	2046.000000
42.139999	-0.045589	-26.943377	-8.657956	-6.470240	-6.898007	-4.917175	0.000000	-10.000000	-0.375000	23.166668	87.500000	1023.000000	1023.000000	2046.000000
42.160000	-0.044162	-26.099939	-8.587709	-5.739539	-6.174724	-5.597966	0.000000	-10.000000	-0.375000	23.733334	95.166664	1023.000000	1023.000000	2046.000000
42.180000	-0.043333	-25.609613	-7.553476	-6.126818	-6.758617	-5.170702	0.000000	-10.000000	-0.358333	24.183334	103.000000	1023.000000	1023.000000	2046.000000
42.200001	-0.041699	-24.643898	-7.865240	-6.393654	-5.938699	-4.446304	0.000000	-10.000000	-0.366667	24.383335	108.333336	1023.000000	1023.000000	2046.000000
42.220001	-0.040877	-24.158266	-7.779124	-5.679825	-5.419003	-5.280315	0.000000	-10.000000	-0.408333	24.950001	116.333336	1023.000000	1023.000000	2046.000000
42.240002	-0.040551	-23.965483	-6.821502	-6.022979	-6.082267	-5.038734	0.000000	-10.000000	-0.458333	25.766666	124.666664	1023.000000	1023.000000	2046.000000
42.259998	-0.039350	-23.255831	-7.294115	-6.471047	-5.365226	-4.125443	0.000000	-10.000000	-0.508333	27.016666	135.833328	1023.000000	1023.000000	2046.000000
42.279999	-0.038920	-23.001678	-7.140965	-5.724394	-5.061695	-5.074624	0.000000	-10.000000	-0.541667	28.016666	144.666672	1023.000000	1023.000000	2046.000000
42.299999	-0.038282	-22.624676	-6.347083	-6.141806	-5.616642	-4.519145	0.000000	-10.000000	-0.558333	28.600000	150.500000	1023.000000	1023.000000	2046.000000
42.320000	-0.037234	-22.005272	-6.727306	-6.466376	-4.987269	-3.824321	0.000000	-10.000000	-0.583333	29.000000	156.833328	1023.000000	1023.000000	2046.000000
42.340000	-0.036128	-21.351416	-6.677283	-5.713074	-4.437334	-4.523725	0.000000	-10.000000	-0.608333	29.433334	163.500000	1023.000000	1023.000000	2046.000000
42.360001	-0.035529	-20.997538	-5.828589	-6.002706	-4.993172	-4.173070	0.000000	-10.000000	-0.633333	29.916668	176.500000	1023.000000	1023.000000	2046.000000
42.380001	-0.033677	-19.903191	-6.226218	-6.163553	-4.183774	-3.329644	0.000000	-10.000000	-0.633333	30.350000	189.500000	1023.000000	1023.000000	2046.000000
42.400002	-0.032316	-19.098797	-5.912103	-5.293505	-3.835690	-4.057499	0.000000	-10.000000	-0.616667	30.583334	202.833328	1023.000000	1023.000000	2046.000000
42.419998	-0.030861	-18.239079	-5.098993	-5.600164	-4.239437	-3.300483	0.000000	-10.000000	-0.600000	30.766666	209.833328	1023.000000	1023.000000	2046.000000
42.439999	-0.028813	-17.028744	-5.632670	-5.507463	-3.200057	-2.688555	0.000000	-10.000000	-0.616667	31.100000	220.166672	1023.000000	1023.000000	2046.000000
42.459999	-0.027309	-16.139746	-4.987008	-4.660782	-3.166257	-3.325699	0.000000	-10.000000	-0.658333	31.683334	230.500000	1023.000000	1023.000000	2046.000000
42.480000	-0.025393	-15.007490	-4.410915	-5.035805	-3.335484	-2.225286	0.000000	-10.000000	-0.700000	32.450001	244.333328	1023.000000	1023.000000	2046.000000
42.500000	-0.023053	-13.624108	-4.874415	-4.575637	-2.184502	-1.989555	0.000000	-10.000000	-0.725000	32.733334	255.166672	1023.000000	1023.000000	2046.000000
42.520000	-0.021802	-12.885111	-4.072941	-3.922434	-2.336960	-2.552776	0.000000	-10.000000	-0.725000	32.783333	262.333344	1023.000000	1023.000000	2046.000000
42.540001	-0.019488	-11.517113	-3.838935	-4.351909	-2.112019	-1.214250	0.000000	-10.000000	-0.733333	32.816669	273.333344	1023.000000	1023.000000	2046.000000
42.560001	-0.017454	-10.315172	-3.984955	-3.517515	-1.197399	-1.615303	0.000000	-10.000000	-0.750000	33.133335	284.333344	1023.000000	1023.000000	2046.000000
42.580002	-0.015997	-9.454513	-3.033221	-3.327538	-1.579480	-1.514273	0.000000	-10.000000	-0.766667	33.450001	295.333344	1023.000000	1023.000000	2046.000000
42.599998	-0.013851	-8.185922	-3.016808	-3.717273	-1.155478	-0.296364	0.000000	-10.000000	-0.783333	33.833336	302.666656	1023.000000	1023.000000	2046.000000
42.619999	-0.011787	-6.966036	-3.158055	-2.794487	-0.233103	-0.780391	0.000000	-10.000000	-0.791667	34.166668	314.000000	1023.000000	1023.000000	2046.000000
42.639999	-0.010185	-6.019042	-2.198769	-2.612049	-0.535212	-0.673012	0.000000	-10.000000	-0.833333	35.033333	333.000000	1023.000000	1023.000000	2046.000000
42.660000	-0.007759	-4.585641	-2.213839	-2.897828	-0.045058	0.571084	0.000000	-10.000000	-0.866667	35.666668	348.333344	1023.000000	1023.000000	2046.000000
42.680000	-0.005863	-3.465321	-2.301917	-2.091003	0.785481	0.142118	0.000000	-10.000000	-0.916667	36.383335	360.000000	1023.000000	1023.000000	2046.000000
42.700001	-0.004185	-2.473107	-1.397444	-1.781604	0.504967	0.200974	0.000000	-10.000000	-0.933333	36.566666	364.000000	1023.000000	1023.000000	2046.000000
42.720001	-0.002205	-1.303148	-1.076992	-2.122474	0.582457	1.313861	0.000000	-10.000000	-0.966667	37.349998	376.333344	1023.000000	1023.000000	2046.000000
42.740002	-0.000306	-0.180584	-1.477759	-1.569677	1.563053	1.303800	0.000000	-10.000000	-0.983333	37.950001	384.666656	1023.000000	1023.000000	2046.000000
42.759998	0.000396	0.234308	-0.830767	-1.066249	1.336250	0.795073	0.000000	-10.000000	-0.991667	38.450001	397.166656	1023.000000	1023.000000	2046.000000
42.779999	0.001403	0.829147	-0.420857	-1.514712	1.049803	1.714913	0.000000	-10.000000	-0.975000	38.283333	409.833344	1023.000000	1023.000000	2046.000000
42.799999	0.002334	1.379340	-1.007478	-1.207318	1.962606	1.631530	0.000000	-10.000000	-0.958333	38.116665	422.500000	1023.000000	1023.000000	2046.000000
42.820000	0.002679	1.583214	-0.257349	-0.828272	1.678826	0.990009	0.000000	-10.000000	-0.958333	38.099998	435.333344	1023.000000	1023.000000	2046.000000
42.840000	0.004560	2.694731	0.030299	-1.442197	1.793682	2.312948	0.000000	-10.000000	-0.966667	37.950001	443.833344	1023.000000	1023.000000	2046.000000
42.860001	0.006473	3.825772	-0.234534	-0.776226	2.743259	2.093273	0.000000	-10.000000	-0.958333	37.816669	456.500000	1023.000000	1023.000000	2046.000000
42.880001	0.007921	4.681304	0.649166	-0.285027	2.409212	1.907952	0.000000	-10.000000	-0.933333	37.466667	469.166656	1023.000000	1023.000000	2046.000000
42.900002	0.009514	5.623022	0.584127	-0.554383	2.593776	2.999502	0.000000	-10.000000	-0.933333	37.850002	486.000000	1023.000000	1023.000000	2046.000000
42.919998	0.010055	5.942611	0.221440	0.325249	3.292841	2.103081	0.000000	-10.000000	-0.933333	38.083336	502.833344	1023.000000	1023.000000	2046.000000
42.939999	0.009953	5.882159	0.925896	0.327373	2.697809	1.931080	0.000000	-10.000000	-0.941667	38.483334	515.333313	1023.000000	1023.000000	2046.000000
42.959999	0.009647	5.701110	0.411541	-0.174076	2.852423	2.611222	0.000000	-10.000000	-0.933333	38.100002	523.833313	1023.000000	1023.000000	2046.000000
42.980000	0.008979	5.306843	0.056433	0.452870	3.113237	1.684303	0.000000	-10.000000	-0.925000	37.900002	532.333313	1023.000000	1023.000000	2046.000000
43.000000	0.008060	4.763207	0.505111	0.165124	2.317201	1.775771	0.000000	-10.000000	-0.875000	37.133335	549.166687	1023.000000	1023.000000	2046.000000
43.020000	0.008125	4.802085	-0.265218	-0.094858	2.807442	2.354720	0.000000	-10.000000	-0.816667	36.616665	561.666687	1023.000000	1023.000000	2046.000000
43.040001	0.008530	5.041337	-0.247480	0.621699	3.145108	1.522010	0.000000	-10.000000	-0.758333	35.799999	574.000000	1023.000000	1023.000000	2046.000000
43.060001	0.009169	5.419124	0.433491	0.373434	2.561079	2.051120	0.000000	-10.000000	-0.741667	35.066666	582.000000	1023.000000	1023.000000	2046.000000
43.080002	0.010592	6.259703	-0.156210	0.418978	3.329840	2.667094	0.000000	-10.000000	-0.725000	34.150002	597.666687	1023.000000	1023.000000	2046.000000
43.099998	0.011531	6.814743	0.047348	1.262027	3.620057	1.885311	0.000000	-10.000000	-0.725000	33.483334	609.333313	1023.000000	1023.000000	2046.000000
43.119999	0.012486	7.379500	0.616175	0.993227	3.175412	2.594686	0.000000	-10.000000	-0.733333	33.483334	620.666687	1023.000000	1023.000000	2046.000000
43.139999	0.014038	8.296631	-0.071836	1.104473	4.097208	3.166785	0.000000	-10.000000	-0.750000	33.783333	628.000000	1023.000000	1023.000000	2046.000000
43.160000	0.015093	8.919947	0.465294	1.860368	4.118458	2.475826	0.000000	-10.000000	-0.775000	34.266666	643.000000	1023.000000	1023.000000	2046.000000
43.180000	0.016484	9.741800	0.754009	1.433428	3.948051	3.606312	0.000000	-10.000000	-0.791667	34.566666	654.333313	1023.000000	1023.000000	2046.000000
43.200001	0.018290	10.809487	0.312450	1.945791	4.904560	3.646687	0.000000	-10.000000	-0.791667	34.750000	665.666687	1023.000000	1023.000000	2046.000000
43.220001	0.019681	11.631385	1.160944	2.403078	4.722377	3.344986	0.000000	-10.000000	-0.783333	34.599998	673.333313	1023.000000	1023.000000	2046.000000
43.240002	0.022012	13.009346	1.462038	2.109473	4.841018	4.596817	0.000000	-10.000000	-0.775000	34.599998	684.833313	1023.000000	1023.000000	2046.000000
43.259998	0.024460	14.455643	1.349125	2.897394	5.791503	4.417620	0.000000	-10.000000	-0.750000	34.316666	696.500000	1023.000000	1023.000000	2046.000000
43.279999	0.026760	15.814918	2.447489	3.466155	5.640453	4.260821	0.000000	-10.000000	-0.758333	34.533333	711.666687	1023.000000	1023.000000	2046.000000
43.299999	0.029998	17.728970	2.849915	3.410833	5.916566	5.551654	0.000000	-10.000000	-0.766667	34.600002	723.000000	1023.000000	1023.000000	2046.000000
43.320000	0.033116	19.571463	2.902117	4.285193	6.984276	5.399877	0.000000	-10.000000	-0.800000	34.833336	734.333313	1023.000000	1023.000000	2046.000000
43.340000	0.035063	20.722239	4.071473	4.571315	6.837266	5.242185	0.000000	-10.000000	-0.791667	34.950001	742.166687	1023.000000	1023.000000	2046.000000
43.360001	0.037476	22.148293	4.396230	4.246098	7.059943	6.446023	0.000000	-10.000000	-0.783333	34.666668	753.666687	1023.000000	1023.000000	2046.000000
43.380001	0.038888	22.982574	4.418834	4.798480	7.824212	5.941050	0.000000	-10.000000	-0.766667	34.466667	765.333313	1023.000000	1023.000000	2046.000000
43.400002	0.039616	23.413181	5.419928	4.782999	7.285120	5.925135	0.000000	-10.000000	-0.758333	34.016666	776.833313	1023.000000	1023.000000	2046.000000
43.419998	0.040841	24.137255	5.202019	4.373762	7.704609	6.856863	0.000000	-10.000000	-0.741667	33.900002	788.500000	1023.000000	1023.000000	2046.000000
43.439999	0.041488	24.519606	5.339212	5.015765	8.133184	6.031446	0.000000	-10.000000	-0.716667	33.549999	799.833313	1023.000000	1023.000000	2046.000000
43.459999	0.042248	24.968594	6.128861	4.749727	7.588679	6.501327	0.000000	-10.000000	-0.675000	32.849998	811.000000	1023.000000	1023.000000	2046.000000
43.480000	0.043486	25.700054	5.676623	4.727684	8.305784	6.989964	0.000000	-10.000000	-0.650000	32.216667	822.000000	1023.000000	1023.000000	2046.000000
43.500000	0.044003	26.005835	6.207112	5.281392	8.357183	6.160148	0.000000	-10.000000	-0.616667	31.600000	832.833313	1023.000000	1023.000000	2046.000000
43.520000	0.044972	26.578487	6.770236	4.818880	7.938596	7.050776	0.000000	-10.000000	-0.583333	30.900000	843.500000	1023.000000	1023.000000	2046.000000
43.540001	0.046730	27.617289	6.355742	5.104004	8.780434	7.377110	0.000000	-10.000000	-0.533333	29.766666	854.000000	1023.000000	1023.000000	2046.000000
43.560001	0.047523	28.086287	7.034205	5.702047	8.657689	6.692346	0.000000	-10.000000	-0.483333	28.416668	864.166687	1023.000000	1023.000000	2046.000000
43.580002	0.049218	29.088091	7.261739	5.350584	8.596150	7.879618	0.000000	-10.000000	-0.433333	26.950001	873.833313	1023.000000	1023.000000	2046.000000
43.599998	0.050432	29.805155	7.093719	5.948194	9.286234	7.477006	0.000000	-10.000000	-0.375000	25.550001	883.000000	1023.000000	1023.000000	2046.000000
43.619999	0.051406	30.380987	7.933479	6.176384	8.879002	7.392122	0.000000	-10.000000	-0.308333	23.733334	891.666687	1023.000000	1023.000000	2046.000000
43.639999	0.052689	31.139381	7.779078	5.872003	9.097264	8.391035	0.000000	-10.000000	-0.241667	21.716667	900.000000	1023.000000	1023.000000	2046.000000
43.660000	0.053429	31.576332	7.866678	6.605578	9.498862	7.605214	0.000000	-10.000000	-0.158333	18.983334	907.500000	1023.000000	1023.000000	2046.000000
43.680000	0.053984	31.904346	8.444839	6.442451	8.958340	8.058717	0.000000	-10.000000	-0.083333	15.850000	914.333313	1023.000000	1023.000000	2046.000000
43.700001	0.054549	32.238503	7.835971	6.525551	9.621797	8.255182	0.000000	-10.000000	-0.025000	11.933333	920.000000	1023.000000	1023.000000	2046.000000
43.720001	0.054342	32.116005	8.399123	6.959695	9.316988	7.440197	0.000000	-10.000000	0.016667	6.966667	924.666687	1023.000000	1023.000000	2046.000000
43.740002	0.054746	32.355022	8.406817	6.499544	9.020864	8.427799	0.000000	-10.000000	0.033333	1.783333	927.833313	1023.000000	1023.000000	2046.000000
43.759998	0.054621	32.280903	7.938114	6.897859	9.578600	7.866331	0.000000	-10.000000	0.058333	-2.583333	929.500000	1023.000000	1023.000000	2046.000000
43.779999	0.054372	32.134106	8.608272	6.949284	9.103323	7.473227	0.000000	-10.000000	0.075000	-6.300000	930.000000	1023.000000	1023.000000	2046.000000
43.799999	0.054939	32.469166	8.535585	6.546747	8.997468	8.389368	0.000000	-10.000000	0.108333	-9.316667	930.000000	1023.000000	1023.000000	2046.000000
43.820000	0.054942	32.470646	8.243370	6.960275	9.549529	7.717471	0.000000	-10.000000	0.133333	-11.933333	930.000000	1023.000000	1023.000000	2046.000000
43.840000	0.054748	32.356186	8.856708	6.896634	8.943871	7.658973	0.000000	-10.000000	0.141667	-13.416667	930.000000	1023.000000	1023.000000	2046.000000
43.860001	0.054673	32.311836	8.345034	6.577803	9.092201	8.296800	0.000000	-10.000000	0.158333	-14.400001	926.500000	1023.000000	1023.000000	2046.000000
43.880001	0.053716	31.746000	8.425394	7.039519	9.067326	7.213762	0.000000	-10.000000	0.191667	-15.616667	918.166687	1023.000000	1023.000000	2046.000000
43.900002	0.052669	31.127462	8.540234	6.501026	8.249702	7.836501	0.000000	-10.000000	0.250000	-16.950001	908.000000	1023.000000	1023.000000	2046.000000
43.919998	0.050749	29.992924	7.597066	6.598391	8.445137	7.352331	0.000000	-10.000000	0.300000	-18.450001	899.333313	1023.000000	1023.000000	2046.000000
43.939999	0.048467	28.644146	7.855840	6.774678	7.541390	6.472237	0.000000	-10.000000	0.341667	-19.700001	893.166687	1023.000000	1023.000000	2046.000000
43.959999	0.046712	27.606956	6.950071	6.293223	7.444473	6.919190	0.000000	-10.000000	0.366667	-20.483334	886.500000	1023.000000	1023.000000	2046.000000
43.980000	0.044676	26.403643	6.849866	6.648512	7.320005	5.585260	0.000000	-10.000000	0.375000	-21.183334	879.666687	1023.000000	1023.000000	2046.000000
44.000000	0.042488	25.110641	7.008696	5.949491	6.341809	5.810646	0.000000	-10.000000	0.375000	-21.800001	872.666687	1023.000000	1023.000000	2046.000000
44.020000	0.040146	23.726034	6.007510	5.795631	6.679603	5.243290	0.000000	-10.000000	0.383333	-22.400000	865.500000	1023.000000	1023.000000	2046.000000
44.040001	0.036720	21.701298	6.141922	5.752857	5.701460	4.105059	0.000000	-10.000000	0.416667	-23.049999	857.833313	1023.000000	1023.000000	2046.000000
44.060001	0.033711	19.923090	5.297592	4.976371	5.067930	4.581197	0.000000	-10.000000	0.458333	-23.833334	850.000000	1023.000000	1023.000000	2046.000000
44.080002	0.031009	18.326143	4.652075	5.209065	5.076521	3.388481	0.000000	-10.000000	0.508333	-24.833334	842.000000	1023.000000	1023.000000	2046.000000
44.099998	0.028840	17.044714	4.850573	4.742511	4.051648	3.399982	0.000000	-10.000000	0.550000	-25.983334	833.833313	1023.000000	1023.000000	2046.000000
44.119999	0.027458	16.227818	3.887081	4.568863	4.372318	3.399556	0.000000	-10.000000	0.608333	-27.033333	825.333313	1023.000000	1023.000000	2046.000000
44.139999	0.025853	15.278933	4.243469	4.771737	3.730144	2.533583	0.000000	-10.000000	0.650000	-28.200001	816.333313	1023.000000	1023.000000	2046.000000
44.160000	0.024973	14.759090	3.574660	4.343793	3.596246	3.244392	0.000000	-10.000000	0.666667	-28.883333	807.000000	1023.000000	1023.000000	2046.000000
44.180000	0.023616	13.957041	3.353286	4.724395	3.645975	2.233385	0.000000	-10.000000	0.666667	-29.216667	797.333313	1023.000000	1023.000000	2046.000000
44.200001	0.022544	13.323574	3.645476	4.316934	2.779253	2.581912	0.000000	-10.000000	0.666667	-29.433332	787.500000	1023.000000	1023.000000	2046.000000
44.220001	0.021764	12.862673	2.797736	4.318862	3.237836	2.508239	0.000000	-10.000000	0.675000	-29.500000	777.500000	1023.000000	1023.000000	2046.000000
44.240002	0.020367	12.036776	3.286033	4.311090	2.523698	1.915953	0.000000	-10.000000	0.683333	-29.966667	767.500000	1023.000000	1023.000000	2046.000000
44.259998	0.019635	11.604270	2.447232	3.975138	2.729879	2.452019	0.000000	-10.000000	0.691667	-30.250000	757.500000	1023.000000	1023.000000	2046.000000
44.279999	0.018466	10.913580	3.013895	4.144147	2.223900	1.531637	0.000000	-10.000000	0.708333	-30.633333	747.500000	1023.000000	1023.000000	2046.000000
44.299999	0.018416	10.883901	2.534944	3.605049	2.244879	2.499029	0.000000	-10.000000	0.741667	-30.883333	737.500000	1023.000000	1023.000000	2046.000000
44.320000	0.017886	10.570514	2.853538	4.097695	2.158644	1.460637	0.000000	-10.000000	0.775000	-31.450001	727.166687	1023.000000	1023.000000	2046.000000
44.340000	0.018286	10.806893	2.734080	3.831539	1.812669	2.428605	0.000000	-10.000000	0.800000	-31.900002	716.666687	1023.000000	1023.000000	2046.000000
44.360001	0.017914	10.587167	2.606685	4.255850	2.133259	1.591372	0.000000	-10.000000	0.808333	-32.250000	706.000000	1023.000000	1023.000000	2046.000000
44.380001	0.017747	10.488422	2.863162	4.001144	1.501449	2.122668	0.000000	-10.000000	0.816667	-32.200001	695.333313	1023.000000	1023.000000	2046.000000
44.400002	0.016989	10.040627	2.333776	3.998999	1.991181	1.716671	0.000000	-10.000000	0.833333	-32.283337	684.500000	1023.000000	1023.000000	2046.000000
44.419998	0.015726	9.293876	2.832956	3.775590	1.177351	1.507978	0.000000	-10.000000	0.833333	-32.466667	673.666687	1023.000000	1023.000000	2046.000000
44.439999	0.014486	8.561337	2.067379	3.296780	1.538471	1.658707	0.000000	-10.000000	0.825000	-32.683334	662.833313	1023.000000	1023.000000	2046.000000
44.459999	0.012396	7.325836	2.615124	3.074272	0.808076	0.828363	0.000000	-10.000000	0.808333	-32.750000	652.000000	1023.000000	1023.000000	2046.000000
44.480000	0.011238	6.641660	1.960247	2.456001	0.787037	1.438376	0.000000	-10.000000	0.808333	-32.549999	641.000000	1023.000000	1023.000000	2046.000000
44.500000	0.009299	5.495480	2.151553	2.570687	0.518833	0.254407	0.000000	-10.000000	0.808333	-32.349998	630.166687	1023.000000	1023.000000	2046.000000
44.520000	0.008191	4.841012	1.823962	1.947994	0.053182	1.015875	0.000000	-10.000000	0.808333	-32.200001	619.333313	1023.000000	1023.000000	2046.000000
44.540001	0.006595	3.897465	1.563837	2.060090	0.187433	0.086104	0.000000	-10.000000	0.808333	-32.383335	608.666687	1023.000000	1023.000000	2046.000000
44.560001	0.005616	3.318830	1.866167	1.764669	-0.656547	0.344540	0.000000	-10.000000	0.816667	-32.450001	597.833313	1023.000000	1023.000000	2046.000000
44.580002	0.004304	2.543862	1.056851	1.499174	-0.348538	0.336375	0.000000	-10.000000	0.833333	-32.650002	587.000000	1023.000000	1023.000000	2046.000000
44.599998	0.003151	1.862261	1.496461	1.678774	-0.864687	-0.448287	0.000000	-10.000000	0.841667	-32.750000	576.000000	1023.000000	1023.000000	2046.000000
44.619999	0.002582	1.526259	1.022182	1.206112	-1.062654	0.360619	0.000000	-10.000000	0.841667	-33.116669	565.000000	1023.000000	1023.000000	2046.000000
44.639999	0.001417	0.837349	0.797001	1.433052	-0.777534	-0.615170	0.000000	-10.000000	0.825000	-33.183334	554.000000	1023.000000	1023.000000	2046.000000
44.660000	0.000814	0.481135	1.199069	1.128034	-1.528123	-0.317844	0.000000	-10.000000	0.816667	-33.083336	543.000000	1023.000000	1023.000000	2046.000000
44.680000	-0.000057	-0.033644	0.460903	0.929536	-1.274151	-0.149932	0.000000	-10.000000	0.808333	-32.766666	532.000000	1023.000000	1023.000000	2046.000000
44.700001	-0.000754	-0.445590	0.712014	1.241513	-1.394038	-1.005079	0.000000	-10.000000	0.825000	-32.783333	521.000000	1023.000000	1023.000000	2046.000000
44.720001	-0.001161	-0.685860	0.664152	0.803055	-1.949635	-0.203432	0.000000	-10.000000	0.825000	-32.666668	510.000000	1023.000000	1023.000000	2046.000000
44.740002	-0.002131	-1.259489	0.178610	0.924105	-1.499618	-0.862586	0.000000	-10.000000	0.833333	-32.733334	499.166656	1023.000000	1023.000000	2046.000000
44.759998	-0.002653	-1.568170	0.633890	0.818697	-2.202761	-0.817996	0.000000	-10.000000	0.825000	-32.583332	488.333344	1023.000000	1023.000000	2046.000000
44.779999	-0.003363	-1.987768	-0.163429	0.525111	-1.864625	-0.484824	0.000000	-10.000000	0.816667	-32.500000	477.500000	1023.000000	1023.000000	2046.000000
44.799999	-0.004460	-2.635671	0.204009	0.768963	-2.169332	-1.439311	0.000000	-10.000000	0.808333	-32.166668	466.500000	1023.000000	1023.000000	2046.000000
44.820000	-0.004612	-2.725945	-0.062920	0.322374	-2.498271	-0.487129	0.000000	-10.000000	0.800000	-31.916666	455.833344	1023.000000	1023.000000	2046.000000
44.840000	-0.005745	-3.395521	-0.449151	0.440427	-2.151409	-1.235388	0.000000	-10.000000	0.800000	-31.616667	445.166656	1023.000000	1023.000000	2046.000000
44.860001	-0.005843	-3.453043	0.003460	0.393558	-2.761971	-1.088089	0.000000	-10.000000	0.791667	-31.350000	434.833344	1023.000000	1023.000000	2046.000000
44.880001	-0.006351	-3.753697	-0.696886	0.089171	-2.398556	-0.747427	0.000000	-10.000000	0.783333	-30.966667	424.166656	1023.000000	1023.000000	2046.000000
44.900002	-0.006483	-3.831607	-0.260678	0.446844	-2.488761	-1.529012	0.000000	-10.000000	0.766667	-30.716667	413.833344	1023.000000	1023.000000	2046.000000
44.919998	-0.006470	-3.823942	-0.437936	0.101273	-2.800369	-0.686910	0.000000	-10.000000	0.766667	-30.600000	403.500000	1023.000000	1023.000000	2046.000000
44.939999	-0.007263	-4.292643	-0.803259	0.240221	-2.379271	-1.350335	0.000000	-10.000000	0.758333	-30.500000	393.500000	1023.000000	1023.000000	2046.000000
44.959999	-0.007520	-4.444565	-0.368727	0.187039	-3.008898	-1.253980	0.000000	-10.000000	0.758333	-30.316668	383.333344	1023.000000	1023.000000	2046.000000
44.980000	-0.008454	-4.996611	-1.167914	-0.202399	-2.762956	-0.863343	0.000000	-10.000000	0.750000	-30.100000	373.000000	1023.000000	1023.000000	2046.000000
45.000000	-0.009901	-5.851287	-1.004540	0.179094	-3.234375	-1.791466	0.000000	-10.000000	0.725000	-30.000000	362.666656	1023.000000	1023.000000	2046.000000
45.020000	-0.011282	-6.667409	-1.421636	-0.261068	-3.852535	-1.132170	0.000000	-10.000000	0.708333	-29.933334	352.500000	1023.000000	1023.000000	2046.000000
45.040001	-0.013645	-8.063995	-2.176192	-0.438359	-3.497535	-1.951910	0.000000	-10.000000	0.683333	-29.633333	342.666656	1023.000000	1023.000000	2046.000000
45.060001	-0.014950	-8.835300	-1.822387	-0.469194	-4.070527	-2.473192	0.000000	-10.000000	0.675000	-29.366667	333.000000	1023.000000	1023.000000	2046.000000
45.080002	-0.016912	-9.995008	-2.526697	-1.230374	-4.197755	-2.040182	0.000000	-10.000000	0.658333	-28.850000	323.333344	1023.000000	1023.000000	2046.000000
45.099998	-0.018791	-11.105610	-2.838430	-1.082492	-4.057353	-3.127335	0.000000	-10.000000	0.625000	-28.216667	313.666656	1023.000000	1023.000000	2046.000000
45.119999	-0.020313	-12.005262	-2.755224	-1.333633	-4.905884	-3.010521	0.000000	-10.000000	0.591667	-27.333334	304.166656	1023.000000	1023.000000	2046.000000
45.139999	-0.023198	-13.710122	-3.913167	-1.780405	-4.794949	-3.221601	0.000000	-10.000000	0.541667	-26.216667	295.000000	1023.000000	1023.000000	2046.000000
45.160000	-0.025594	-15.125817	-3.792103	-1.663721	-5.510647	-4.159347	0.000000	-10.000000	0.525000	-25.416668	286.333344	1023.000000	1023.000000	2046.000000
45.180000	-0.027615	-16.320547	-4.707459	-2.189954	-5.796318	-3.626817	0.000000	-10.000000	0.516667	-24.800001	278.000000	1023.000000	1023.000000	2046.000000
45.200001	-0.029459	-17.410238	-4.970436	-1.999223	-5.755130	-4.685450	0.000000	-10.000000	0.525000	-24.850000	269.666656	1023.000000	1023.000000	2046.000000
45.220001	-0.030239	-17.871502	-4.954045	-2.205144	-6.479167	-4.233146	0.000000	-10.000000	0.516667	-25.166668	261.333344	1023.000000	1023.000000	2046.000000
45.240002	-0.031683	-18.724451	-5.826686	-2.363811	-6.102042	-4.431913	0.000000	-10.000000	0.508333	-25.283335	252.833328	1023.000000	1023.000000	2046.000000
45.259998	-0.032328	-19.105635	-5.393516	-2.131860	-6.491528	-5.088733	0.000000	-10.000000	0.491667	-25.216667	244.500000	1023.000000	1023.000000	2046.000000
45.279999	-0.032860	-19.420151	-5.986377	-2.450254	-6.617712	-4.365808	0.000000	-10.000000	0.475000	-24.550001	236.166672	1023.000000	1023.000000	2046.000000
45.299999	-0.033795	-19.972733	-6.120977	-2.324786	-6.367054	-5.159914	0.000000	-10.000000	0.458333	-24.083334	228.000000	1023.000000	1023.000000	2046.000000
45.320000	-0.034084	-20.143671	-5.868022	-2.470012	-7.030614	-4.775023	0.000000	-10.000000	0.441667	-23.400000	220.000000	1023.000000	1023.000000	2046.000000
45.340000	-0.034739	-20.530935	-6.526703	-2.746317	-6.614253	-4.643662	0.000000	-10.000000	0.425000	-22.933334	212.000000	1023.000000	1023.000000	2046.000000
45.360001	-0.034984	-20.675524	-6.003953	-2.552508	-6.789821	-5.329244	0.000000	-10.000000	0.408333	-22.283335	204.333328	1023.000000	1023.000000	2046.000000
45.380001	-0.034372	-20.313824	-6.046827	-2.870378	-7.043956	-4.352663	0.000000	-10.000000	0.391667	-21.950001	196.833328	1023.000000	1023.000000	2046.000000
45.400002	-0.034169	-20.194149	-6.148848	-2.690541	-6.544548	-4.810211	0.000000	-10.000000	0.383333	-21.783335	189.500000	1023.000000	1023.000000	2046.000000
45.419998	-0.033421	-19.751745	-5.508692	-2.480054	-6.887810	-4.875190	0.000000	-10.000000	0.375000	-21.866667	182.166672	1023.000000	1023.000000	2046.000000
45.439999	-0.033567	-19.837831	-5.900035	-2.987044	-6.751896	-4.198855	0.000000	-10.000000	0.366667	-21.583334	175.000000	1023.000000	1023.000000	2046.000000
45.459999	-0.033817	-19.986004	-5.862390	-2.857925	-6.354597	-4.911093	0.000000	-10.000000	0.366667	-21.166668	167.833328	1023.000000	1023.000000	2046.000000
45.480000	-0.033568	-19.838718	-5.370778	-2.923089	-6.778193	-4.766659	0.000000	-10.000000	0.358333	-20.533335	160.833328	1023.000000	1023.000000	2046.000000
45.500000	-0.034475	-20.374960	-5.888996	-3.543040	-6.684750	-4.258175	0.000000	-10.000000	0.358333	-20.166668	153.833328	1023.000000	1023.000000	2046.000000
45.520000	-0.035559	-21.015522	-5.918087	-3.506877	-6.436405	-5.154152	0.000000	-10.000000	0.341667	-19.983334	147.166672	1023.000000	1023.000000	2046.000000
45.540001	-0.035924	-21.230930	-5.496782	-3.759432	-7.095228	-4.879488	0.000000	-10.000000	0.333333	-19.766666	140.333328	1023.000000	1023.000000	2046.000000
45.560001	-0.037539	-22.185490	-6.138150	-4.423804	-6.948632	-4.674903	0.000000	-10.000000	0.308333	-19.483334	133.833328	1023.000000	1023.000000	2046.000000
45.580002	-0.038806	-22.934357	-6.092161	-4.334040	-6.902690	-5.605466	0.000000	-10.000000	0.283333	-18.816668	127.333336	1023.000000	1023.000000	2046.000000
45.599998	-0.039287	-23.218391	-5.905492	-4.618045	-7.468450	-5.226404	0.000000	-10.000000	0.250000	-18.083334	121.000000	1023.000000	1023.000000	2046.000000
45.619999	-0.040968	-24.211864	-6.629025	-5.144874	-7.216478	-5.221488	0.000000	-10.000000	0.225000	-17.033333	115.000000	1023.000000	1023.000000	2046.000000
45.639999	-0.041600	-24.585526	-6.363613	-4.900022	-7.357729	-5.964162	0.000000	-10.000000	0.208333	-16.183334	109.333336	1023.000000	1023.000000	2046.000000
45.660000	-0.041964	-24.800833	-6.533129	-5.352407	-7.738687	-5.176610	0.000000	-10.000000	0.200000	-15.483334	104.000000	1023.000000	1023.000000	2046.000000
45.680000	-0.043121	-25.484655	-6.983874	-5.472222	-7.329526	-5.699032	0.000000	-10.000000	0.200000	-15.133333	98.666664	1023.000000	1023.000000	2046.000000
45.700001	-0.043014	-25.421240	-6.503330	-5.258902	-7.725045	-5.933965	0.000000	-10.000000	0.200000	-14.750000	93.666664	1023.000000	1023.000000	2046.000000
45.720001	-0.043407	-25.653830	-6.895436	-5.655283	-7.817040	-5.286071	0.000000	-10.000000	0.191667	-14.283334	88.833336	1023.000000	1023.000000	2046.000000
45.740002	-0.043952	-25.975773	-7.046163	-5.580144	-7.402915	-5.946550	0.000000	-10.000000	0.175000	-13.850000	84.000000	1023.000000	1023.000000	2046.000000
45.759998	-0.043435	-25.670237	-6.620638	-5.438429	-7.774036	-5.837134	0.000000	-10.000000	0.158333	-13.483334	79.333336	1023.000000	1023.000000	2046.000000
45.779999	-0.043977	-25.990667	-7.065289	-5.923321	-7.743630	-5.258427	0.000000	-10.000000	0.141667	-13.133333	74.833336	1023.000000	1023.000000	2046.000000
45.799999	-0.044115	-26.072142	-7.021961	-5.663392	-7.399065	-5.987725	0.000000	-10.000000	0.125000	-12.666667	70.500000	1023.000000	1023.000000	2046.000000
45.820000	-0.043500	-25.708387	-6.678220	-5.656528	-7.858858	-5.514782	0.000000	-10.000000	0.108333	-12.250000	66.166664	1023.000000	1023.000000	2046.000000
45.840000	-0.044476	-26.285221	-7.224862	-6.095602	-7.598905	-5.365853	0.000000	-10.000000	0.100000	-11.866667	62.000000	1023.000000	1023.000000	2046.000000
45.860001	-0.044206	-26.125580	-6.959245	-5.656871	-7.427051	-6.082413	0.000000	-10.000000	0.091667	-11.583333	58.000000	1023.000000	1023.000000	2046.000000
45.880001	-0.043718	-25.837301	-6.705493	-5.815169	-7.902686	-5.413953	0.000000	-10.000000	0.091667	-11.166667	54.166668	1023.000000	1023.000000	2046.000000
45.900002	-0.044730	-26.435139	-7.302699	-6.191828	-7.562984	-5.377628	0.000000	-10.000000	0.083333	-10.783334	50.500000	1023.000000	1023.000000	2046.000000
45.919998	-0.044340	-26.204679	-7.038815	-5.737307	-7.404050	-6.024508	0.000000	-10.000000	0.083333	-10.383333	47.000000	1023.000000	1023.000000	2046.000000
45.939999	-0.043790	-25.879881	-6.815810	-5.818305	-7.841799	-5.403967	0.000000	-10.000000	0.075000	-10.000000	43.500000	1023.000000	1023.000000	2046.000000
45.959999	-0.044635	-26.379578	-7.315054	-6.149994	-7.550685	-5.363844	0.000000	-10.000000	0.075000	-9.616667	40.166668	1023.000000	1023.000000	2046.000000
45.980000	-0.044219	-26.133339	-6.976768	-5.793908	-7.459996	-5.902666	0.000000	-10.000000	0.066667	-9.150000	37.000000	1023.000000	1023.000000	2046.000000
46.000000	-0.043728	-25.843006	-6.857310	-5.866217	-7.874009	-5.245470	0.000000	-10.000000	0.058333	-8.683333	34.000000	1023.000000	1023.000000	2046.000000
46.020000	-0.044478	-26.286562	-7.418314	-6.106679	-7.470781	-5.290788	0.000000	-10.000000	0.050000	-8.233334	31.000000	1023.000000	1023.000000	2046.000000
46.040001	-0.044108	-26.067926	-7.121107	-5.745031	-7.367032	-5.834756	0.000000	-10.000000	0.050000	-7.733334	28.166666	1023.000000	1023.000000	2046.000000
46.060001	-0.043828	-25.902349	-6.918530	-5.833539	-7.890368	-5.259912	0.000000	-10.000000	0.050000	-7.333333	25.500000	1023.000000	1023.000000	2046.000000
46.080002	-0.044462	-26.276808	-7.439729	-6.172170	-7.430604	-5.234304	0.000000	-10.000000	0.050000	-6.833333	23.000000	1023.000000	1023.000000	2046.000000
46.099998	-0.043869	-25.926817	-6.992097	-5.718915	-7.468909	-5.746894	0.000000	-10.000000	0.050000	-6.416667	20.666666	1023.000000	1023.000000	2046.000000
46.119999	-0.043780	-25.873779	-7.004986	-5.984685	-7.809649	-5.074460	0.000000	-10.000000	0.041667	-6.000000	18.500000	1023.000000	1023.000000	2046.000000
46.139999	-0.044145	-26.089987	-7.410053	-6.130948	-7.274182	-5.274803	0.000000	-10.000000	0.041667	-5.600000	16.500000	1023.000000	1023.000000	2046.000000
46.160000	-0.043459	-25.684080	-7.011129	-5.761087	-7.304274	-5.607589	0.000000	-10.000000	0.041667	-5.166667	14.666667	1023.000000	1023.000000	2046.000000
46.180000	-0.044025	-26.019060	-7.017703	-6.046135	-7.896632	-5.058589	0.000000	-10.000000	0.041667	-4.766667	13.000000	1023.000000	1023.000000	2046.000000
46.200001	-0.045035	-26.615725	-7.487127	-6.232844	-7.403377	-5.492376	0.000000	-10.000000	0.033333	-4.500000	11.500000	1023.000000	1023.000000	2046.000000
46.220001	-0.044988	-26.587734	-7.070279	-5.912211	-7.665682	-5.939562	0.000000	-10.000000	0.025000	-4.366667	10.000000	1023.000000	1023.000000	2046.000000
46.240002	-0.045463	-26.868399	-7.275756	-6.452947	-7.907577	-5.232119	0.000000	-10.000000	0.025000	-4.216667	8.500000	1023.000000	1023.000000	2046.000000
46.259998	-0.045852	-27.098780	-7.537181	-6.387360	-7.428558	-5.745681	0.000000	-10.000000	0.016667	-3.983333	7.000000	1023.000000	1023.000000	2046.000000
46.279999	-0.045122	-26.667150	-7.205633	-5.839514	-7.811205	-5.810800	0.000000	-10.000000	0.016667	-3.700000	5.666667	1023.000000	1023.000000	2046.000000
46.299999	-0.046221	-27.316854	-7.585200	-6.268787	-8.124565	-5.338301	0.000000	-10.000000	0.008333	-3.316667	4.500000	1023.000000	1023.000000	2046.000000
46.320000	-0.047283	-27.944227	-7.995656	-6.344491	-7.651480	-5.952599	0.000000	-10.000000	0.008333	-3.133333	3.500000	1023.000000	1023.000000	2046.000000
46.340000	-0.047350	-27.984058	-7.715815	-6.031272	-7.902660	-6.334312	0.000000	-10.000000	0.000000	-2.733333	2.500000	1023.000000	1023.000000	2046.000000
46.360001	-0.048948	-28.928492	-7.977787	-6.610572	-8.451359	-5.888774	0.000000	-10.000000	0.000000	-1.766667	1.666667	1023.000000	1023.000000	2046.000000
46.380001	-0.051185	-30.250456	-8.739612	-6.863762	-8.185141	-6.461942	0.000000	-10.000000	0.000000	-0.733333	1.166667	1023.000000	1023.000000	2046.000000
46.400002	-0.052689	-31.139435	-8.867393	-6.496137	-8.502906	-7.272999	0.000000	-10.000000	0.000000	0.883333	1.000000	1023.000000	1023.000000	2046.000000
46.419998	-0.054838	-32.409401	-9.262618	-6.893322	-9.373586	-6.879874	0.000000	-10.000000	0.008333	1.783333	1.000000	1023.000000	1023.000000	2046.000000
46.439999	-0.056760	-33.544930	-10.060995	-7.174242	-9.103660	-7.206033	0.000000	-10.000000	0.016667	1.850000	1.000000	1023.000000	1023.000000	2046.000000
46.459999	-0.056749	-33.538723	-9.958371	-6.627636	-9.179167	-7.773548	0.000000	-10.000000	0.033333	0.250000	1.000000	1023.000000	1023.000000	2046.000000
46.480000	-0.057404	-33.925812	-10.009722	-6.937419	-9.809166	-7.169503	0.000000	-10.000000	0.033333	-1.583333	0.833333	1023.000000	1023.000000	2046.000000
46.500000	-0.058085	-34.328434	-10.507073	-7.014357	-9.319627	-7.487379	0.000000	-10.000000	0.041667	-2.866667	0.500000	1023.000000	1023.000000	2046.000000
46.520000	-0.057509	-33.987831	-10.274161	-6.516211	-9.383595	-7.813864	0.000000	-10.000000	0.033333	-3.583333	0.000000	1023.000000	1023.000000	2046.000000
46.540001	-0.058188	-34.388855	-10.378275	-6.897976	-9.868657	-7.243947	0.000000	-10.000000	0.033333	-3.916667	-1.000000	1023.000000	1023.000000	2046.000000
46.560001	-0.058550	-34.603115	-10.762115	-6.902308	-9.290216	-7.648477	0.000000	-10.000000	0.033333	-3.750000	-2.166667	1023.000000	1023.000000	2046.000000
46.580002	-0.057650	-34.070942	-10.368391	-6.426304	-9.528739	-7.747509	0.000000	-10.000000	0.033333	-3.116667	-3.500000	1023.000000	1023.000000	2046.000000
46.599998	-0.058179	-34.383862	-10.638783	-6.912927	-9.703973	-7.128179	0.000000	-10.000000	0.025000	-2.450000	-4.333333	1023.000000	1023.000000	2046.000000
46.619999	-0.057847	-34.187767	-10.575320	-6.684201	-9.233862	-7.694384	0.000000	-10.000000	0.016667	-1.966667	-4.833333	1023.000000	1023.000000	2046.000000
46.639999	-0.056584	-33.441029	-10.035908	-6.456359	-9.673414	-7.275346	0.000000	-10.000000	0.016667	-1.850000	-5.000000	1023.000000	1023.000000	2046.000000
46.660000	-0.056618	-33.461082	-10.168922	-6.903115	-9.523985	-6.865061	0.000000	-10.000000	0.033333	-2.283333	-5.166667	1023.000000	1023.000000	2046.000000
46.680000	-0.055156	-32.597191	-9.955112	-6.221939	-8.992117	-7.428024	0.000000	-10.000000	0.033333	-2.950000	-5.666667	1023.000000	1023.000000	2046.000000
46.700001	-0.053677	-31.723366	-9.411652	-6.060361	-9.341215	-6.910140	0.000000	-10.000000	0.025000	-3.050000	-6.666667	1023.000000	1023.000000	2046.000000
46.720001	-0.054022	-31.926920	-9.643723	-6.668190	-8.987682	-6.627324	0.000000	-10.000000	0.008333	-1.466667	-7.500000	1023.000000	1023.000000	2046.000000
46.740002	-0.052716	-31.154949	-9.310864	-6.219444	-8.533543	-7.091099	0.000000	-10.000000	-0.008333	0.833333	-8.000000	1023.000000	1023.000000	2046.000000
46.759998	-0.052196	-30.847910	-8.932225	-6.480286	-8.917745	-6.517654	0.000000	-10.000000	-0.025000	3.633333	-8.000000	1023.000000	1023.000000	2046.000000
46.779999	-0.052531	-31.045933	-9.199037	-6.960245	-8.452650	-6.434001	0.000000	-10.000000	-0.050000	6.083333	-8.000000	1023.000000	1023.000000	2046.000000
46.799999	-0.051274	-30.302807	-8.853765	-6.512280	-8.030005	-6.906755	0.000000	-10.000000	-0.066667	8.683333	-8.000000	1023.000000	1023.000000	2046.000000
46.820000	-0.051001	-30.141521	-8.505816	-6.733281	-8.509921	-6.392504	0.000000	-10.000000	-0.100000	11.100000	-8.000000	1023.000000	1023.000000	2046.000000
46.840000	-0.051872	-30.656168	-8.773032	-7.349050	-8.153319	-6.380766	0.000000	-10.000000	-0.141667	13.233334	-8.000000	1023.000000	1023.000000	2046.000000
46.860001	-0.050887	-30.074060	-8.545795	-6.895047	-7.747571	-6.885647	0.000000	-10.000000	-0.200000	15.316667	-8.000000	1023.000000	1023.000000	2046.000000
46.880001	-0.050844	-30.048655	-8.260538	-7.200697	-8.256958	-6.330461	0.000000	-10.000000	-0.233333	17.450001	2.666667	1023.000000	1023.000000	2046.000000
46.900002	-0.051258	-30.293467	-8.587366	-7.678884	-7.834872	-6.192345	0.000000	-10.000000	-0.266667	19.233334	14.833333	1023.000000	1023.000000	2046.000000
46.919998	-0.049793	-29.427872	-8.390117	-7.090675	-7.286965	-6.660115	0.000000	-10.000000	-0.300000	20.933334	29.166666	1023.000000	1023.000000	2046.000000
46.939999	-0.048642	-28.747469	-7.918837	-7.055762	-7.675944	-6.096927	0.000000	-10.000000	-0.341667	21.766666	35.166668	1023.000000	1023.000000	2046.000000
46.959999	-0.048844	-28.866638	-8.139451	-7.622705	-7.362155	-5.742326	0.000000	-10.000000	-0.366667	22.666668	42.333332	1023.000000	1023.000000	2046.000000
46.980000	-0.047059	-27.812160	-7.963192	-7.122208	-6.614283	-6.112478	0.000000	-10.000000	-0.383333	23.216667	49.666668	1023.000000	1023.000000	2046.000000
47.000000	-0.045410	-26.837088	-7.397260	-6.777773	-6.866031	-5.796022	0.000000	-10.000000	-0.391667	24.116667	57.333332	1023.000000	1023.000000	2046.000000
47.020000	-0.044969	-26.576763	-7.452377	-7.231308	-6.730461	-5.162618	0.000000	-10.000000	-0.416667	24.616667	65.166664	1023.000000	1023.000000	2046.000000
47.040001	-0.043195	-25.528208	-7.399525	-6.849654	-5.827545	-5.451484	0.000000	-10.000000	-0.433333	25.083334	73.500000	1023.000000	1023.000000	2046.000000
47.060001	-0.040932	-24.190651	-6.793374	-6.340840	-5.908345	-5.148092	0.000000	-10.000000	-0.466667	25.683334	81.833336	1023.000000	1023.000000	2046.000000
47.080002	-0.040468	-23.916595	-6.814494	-6.754972	-5.867628	-4.479502	0.000000	-10.000000	-0.483333	26.400000	90.333336	1023.000000	1023.000000	2046.000000
47.099998	-0.038696	-22.869497	-6.748371	-6.402911	-4.974651	-4.743564	0.000000	-10.000000	-0.508333	27.033335	99.000000	1023.000000	1023.000000	2046.000000
47.119999	-0.036408	-21.516890	-6.157145	-5.780727	-5.066000	-4.513017	0.000000	-10.000000	-0.508333	27.416668	108.000000	1023.000000	1023.000000	2046.000000
47.139999	-0.035845	-21.184097	-6.053937	-6.193515	-5.133853	-3.802791	0.000000	-10.000000	-0.525000	28.100000	117.000000	1023.000000	1023.000000	2046.000000
47.160000	-0.033898	-20.033430	-6.027857	-5.794952	-4.161102	-4.049519	0.000000	-10.000000	-0.541667	28.583334	126.166664	1023.000000	1023.000000	2046.000000
47.180000	-0.031671	-18.717600	-5.420596	-5.202899	-4.336329	-3.757777	0.000000	-10.000000	-0.583333	29.283333	135.666672	1023.000000	1023.000000	2046.000000
47.200001	-0.031169	-18.420662	-5.485413	-5.708961	-4.171331	-3.054957	0.000000	-10.000000	-0.608333	29.750000	145.500000	1023.000000	1023.000000	2046.000000
47.220001	-0.028875	-17.065388	-5.382327	-5.112009	-3.241202	-3.329849	0.000000	-10.000000	-0.616667	30.333334	155.500000	1023.000000	1023.000000	2046.000000
47.240002	-0.026663	-15.757920	-4.764609	-4.579293	-3.458669	-2.955349	0.000000	-10.000000	-0.616667	30.766666	165.500000	1023.000000	1023.000000	2046.000000
47.259998	-0.026165	-15.463386	-4.811501	-5.007571	-3.318800	-2.325514	0.000000	-10.000000	-0.625000	30.833334	175.500000	1023.000000	1023.000000	2046.000000
47.279999	-0.024041	-14.208091	-4.682339	-4.461861	-2.462359	-2.601532	0.000000	-10.000000	-0.641667	31.116667	185.833328	1023.000000	1023.000000	2046.000000
47.299999	-0.021899	-12.942204	-4.077712	-3.947016	-2.648586	-2.268890	0.000000	-10.000000	-0.666667	31.366667	196.166672	1023.000000	1023.000000	2046.000000
47.320000	-0.021508	-12.711308	-4.156580	-4.463002	-2.527128	-1.564598	0.000000	-10.000000	-0.675000	31.816668	206.666672	1023.000000	1023.000000	2046.000000
47.340000	-0.019479	-11.511798	-4.008166	-3.940732	-1.680605	-1.882294	0.000000	-10.000000	-0.691667	31.983334	217.000000	1023.000000	1023.000000	2046.000000
47.360001	-0.017378	-10.270237	-3.368901	-3.335144	-1.969513	-1.596679	0.000000	-10.000000	-0.691667	32.216667	227.666672	1023.000000	1023.000000	2046.000000
47.380001	-0.017409	-10.288433	-3.478146	-3.923447	-1.929631	-0.957209	0.000000	-10.000000	-0.716667	32.416668	238.333328	1023.000000	1023.000000	2046.000000
47.400002	-0.015792	-9.332970	-3.451914	-3.299199	-1.179220	-1.402637	0.000000	-10.000000	-0.750000	32.933334	249.166672	1023.000000	1023.000000	2046.000000
47.419998	-0.014985	-8.856071	-2.986672	-2.978958	-1.674825	-1.215616	0.000000	-10.000000	-0.783333	33.316669	260.000000	1023.000000	1023.000000	2046.000000
47.439999	-0.015662	-9.256294	-3.234888	-3.714178	-1.493537	-0.813691	0.000000	-10.000000	-0.791667	33.816669	271.166656	1023.000000	1023.000000	2046.000000
47.459999	-0.014085	-8.323974	-3.110597	-3.060664	-0.762215	-1.390498	0.000000	-10.000000	-0.800000	34.333336	282.500000	1023.000000	1023.000000	2046.000000
47.480000	-0.012740	-7.529154	-2.478747	-3.065136	-1.229790	-0.755481	0.000000	-10.000000	-0.800000	34.683334	293.833344	1023.000000	1023.000000	2046.000000
47.500000	-0.011946	-7.059999	-2.622596	-3.489579	-0.619501	-0.328323	0.000000	-10.000000	-0.816667	34.900002	305.333344	1023.000000	1023.000000	2046.000000
47.520000	-0.008888	-5.252665	-2.239889	-2.280002	-0.055449	-0.677325	0.000000	-10.000000	-0.825000	34.883335	316.833344	1023.000000	1023.000000	2046.000000
47.540001	-0.008070	-4.769426	-1.933301	-2.342097	-0.486894	-0.007134	0.000000	-10.000000	-0.850000	35.083336	328.500000	1023.000000	1023.000000	2046.000000
47.560001	-0.007371	-4.355997	-2.202588	-2.402830	0.350304	-0.100883	0.000000	-10.000000	-0.866667	35.350002	340.166656	1023.000000	1023.000000	2046.000000
47.580002	-0.006089	-3.598548	-1.811205	-1.546796	0.295745	-0.536293	0.000000	-10.000000	-0.908333	35.850002	352.000000	1023.000000	1023.000000	2046.000000
47.599998	-0.007597	-4.489856	-2.013340	-2.391274	-0.076558	-0.008685	0.000000	-10.000000	-0.925000	36.716667	364.000000	1023.000000	1023.000000	2046.000000
47.619999	-0.007971	-4.710968	-2.383827	-1.964902	0.434417	-0.796656	0.000000	-10.000000	-0.933333	37.366669	376.000000	1023.000000	1023.000000	2046.000000
47.639999	-0.008757	-5.175617	-2.341383	-1.884950	-0.395703	-0.553581	0.000000	-10.000000	-0.891667	37.400002	388.333344	1023.000000	1023.000000	2046.000000
47.660000	-0.009670	-5.714799	-2.957741	-2.482551	0.204863	-0.479370	0.000000	-10.000000	-0.858333	36.833336	400.666656	1023.000000	1023.000000	2046.000000
47.680000	-0.008152	-4.818076	-2.594947	-1.587057	0.125714	-0.761785	0.000000	-10.000000	-0.816667	35.850002	413.166656	1023.000000	1023.000000	2046.000000
47.700001	-0.008324	-4.919556	-2.699213	-2.274320	0.025091	0.028885	0.000000	-10.000000	-0.800000	35.233334	425.166656	1023.000000	1023.000000	2046.000000
47.720001	-0.006206	-3.667580	-2.693772	-1.424665	0.886114	-0.435256	0.000000	-10.000000	-0.791667	34.700001	437.166656	1023.000000	1023.000000	2046.000000
47.740002	-0.005329	-3.149239	-2.295598	-1.345165	0.330175	0.161349	0.000000	-10.000000	-0.808333	34.916668	448.833344	1023.000000	1023.000000	2046.000000
47.759998	-0.004480	-2.647671	-2.587514	-1.618268	1.102906	0.455205	0.000000	-10.000000	-0.825000	34.983334	460.500000	1023.000000	1023.000000	2046.000000
47.779999	-0.002172	-1.283488	-2.133347	-0.528886	1.231722	0.147023	0.000000	-10.000000	-0.841667	35.250000	472.166656	1023.000000	1023.000000	2046.000000
47.799999	-0.002007	-1.186421	-2.103810	-1.167792	1.069062	1.016120	0.000000	-10.000000	-0.850000	35.133335	484.000000	1023.000000	1023.000000	2046.000000
47.820000	0.000511	0.302247	-2.038510	-0.361617	1.992515	0.709860	0.000000	-10.000000	-0.858333	35.350002	495.666656	1023.000000	1023.000000	2046.000000
47.840000	0.001922	1.135878	-1.460630	-0.131918	1.481177	1.247249	0.000000	-10.000000	-0.858333	35.299999	507.333344	1023.000000	1023.000000	2046.000000
47.860001	0.002971	1.755864	-1.652755	-0.537690	2.226879	1.719430	0.000000	-10.000000	-0.858333	35.450001	519.000000	1023.000000	1023.000000	2046.000000
47.880001	0.006398	3.781343	-0.995628	0.625501	2.661737	1.489733	0.000000	-10.000000	-0.850000	35.633335	531.000000	1023.000000	1023.000000	2046.000000
47.900002	0.007782	4.598962	-0.584711	0.314361	2.450151	2.419162	0.000000	-10.000000	-0.841667	35.433334	543.000000	1023.000000	1023.000000	2046.000000
47.919998	0.011130	6.577971	-0.282365	1.163226	3.521646	2.175463	0.000000	-10.000000	-0.841667	35.466667	555.000000	1023.000000	1023.000000	2046.000000
47.939999	0.013882	8.204031	0.675834	1.732835	3.128054	2.667309	0.000000	-10.000000	-0.825000	35.433334	566.666687	1023.000000	1023.000000	2046.000000
47.959999	0.016041	9.480426	0.755574	1.372898	4.131604	3.220350	0.000000	-10.000000	-0.816667	35.383335	578.333313	1023.000000	1023.000000	2046.000000
47.980000	0.019254	11.379115	1.719929	2.447352	4.201032	3.010803	0.000000	-10.000000	-0.791667	35.200001	590.000000	1023.000000	1023.000000	2046.000000
48.000000	0.019911	11.767492	1.946334	1.679059	4.362106	3.779993	0.000000	-10.000000	-0.775000	34.700001	602.000000	1023.000000	1023.000000	2046.000000
48.020000	0.022340	13.203147	2.373497	2.501004	5.098433	3.230214	0.000000	-10.000000	-0.758333	34.333336	613.666687	1023.000000	1023.000000	2046.000000
48.040001	0.022592	13.352006	3.021711	2.097839	4.373808	3.858648	0.000000	-10.000000	-0.750000	34.150002	625.166687	1023.000000	1023.000000	2046.000000
48.060001	0.023589	13.941141	2.799169	1.922740	5.395049	3.824183	0.000000	-10.000000	-0.750000	34.066669	636.500000	1023.000000	1023.000000	2046.000000
48.080002	0.025356	14.985119	3.482433	2.712792	5.166557	3.623336	0.000000	-10.000000	-0.766667	34.200001	648.000000	1023.000000	1023.000000	2046.000000
48.099998	0.024931	14.734406	3.562948	1.810647	5.007821	4.352992	0.000000	-10.000000	-0.783333	34.566666	659.500000	1023.000000	1023.000000	2046.000000
48.119999	0.027424	16.207312	3.625986	2.691883	6.046543	3.842900	0.000000	-10.000000	-0.800000	34.900002	670.833313	1023.000000	1023.000000	2046.000000
48.139999	0.028109	16.612629	4.332386	2.571636	5.316050	4.392557	0.000000	-10.000000	-0.800000	35.283333	682.333313	1023.000000	1023.000000	2046.000000
48.160000	0.029324	17.330315	4.184362	2.269539	6.226522	4.649890	0.000000	-10.000000	-0.808333	35.166668	694.000000	1023.000000	1023.000000	2046.000000
48.180000	0.032039	18.934906	4.838313	3.336936	6.338403	4.421254	0.000000	-10.000000	-0.816667	35.116669	706.000000	1023.000000	1023.000000	2046.000000
48.200001	0.032489	19.200758	5.138712	2.607437	6.097488	5.357121	0.000000	-10.000000	-0.825000	35.049999	717.666687	1023.000000	1023.000000	2046.000000
48.220001	0.035483	20.970219	5.140007	3.361753	7.345558	5.122900	0.000000	-10.000000	-0.816667	34.916668	729.333313	1023.000000	1023.000000	2046.000000
48.240002	0.037412	22.110783	5.924529	3.906825	6.787471	5.491957	0.000000	-10.000000	-0.816667	34.966667	741.000000	1023.000000	1023.000000	2046.000000
48.259998	0.038570	22.795128	5.822999	3.264926	7.491564	6.215637	0.000000	-10.000000	-0.808333	34.983334	752.666687	1023.000000	1023.000000	2046.000000
48.279999	0.041903	24.764614	6.310656	4.649379	8.027935	5.776645	0.000000	-10.000000	-0.808333	34.950001	764.333313	1023.000000	1023.000000	2046.000000
48.299999	0.042737	25.257446	6.817375	4.198028	7.546632	6.695413	0.000000	-10.000000	-0.783333	34.616669	776.000000	1023.000000	1023.000000	2046.000000
48.320000	0.045211	26.719847	6.651921	4.503033	8.859795	6.705098	0.000000	-10.000000	-0.766667	34.216667	787.666687	1023.000000	1023.000000	2046.000000
48.340000	0.047968	28.348845	7.368414	5.586630	8.717243	6.676558	0.000000	-10.000000	-0.750000	33.616669	799.166687	1023.000000	1023.000000	2046.000000
48.360001	0.048311	28.551785	7.559374	4.846240	8.543596	7.602573	0.000000	-10.000000	-0.750000	33.216667	810.333313	1023.000000	1023.000000	2046.000000
48.380001	0.050951	30.112125	7.446174	5.473871	9.745686	7.446395	0.000000	-10.000000	-0.741667	32.850002	821.500000	1023.000000	1023.000000	2046.000000
48.400002	0.053277	31.486450	8.184022	6.358917	9.419096	7.524416	0.000000	-10.000000	-0.716667	32.516666	832.500000	1023.000000	1023.000000	2046.000000
48.419998	0.053812	31.803104	8.248453	5.599170	9.568043	8.387438	0.000000	-10.000000	-0.683333	32.183334	843.500000	1023.000000	1023.000000	2046.000000
48.439999	0.056986	33.678741	8.379954	6.652966	10.663518	7.982304	0.000000	-10.000000	-0.666667	31.833334	854.333313	1023.000000	1023.000000	2046.000000
48.459999	0.058323	34.468918	9.223559	6.898812	9.977520	8.369028	0.000000	-10.000000	-0.650000	31.500000	865.000000	1023.000000	1023.000000	2046.000000
48.480000	0.059372	35.088871	9.034762	6.321598	10.713154	9.019358	0.000000	-10.000000	-0.666667	31.750000	875.666687	1023.000000	1023.000000	2046.000000
48.500000	0.061712	36.471760	9.274328	7.562136	11.240477	8.394821	0.000000	-10.000000	-0.675000	32.000000	886.166687	1023.000000	1023.000000	2046.000000
48.520000	0.061033	36.070213	9.704064	6.955078	10.401314	9.009758	0.000000	-10.000000	-0.691667	32.466667	896.833313	1023.000000	1023.000000	2046.000000
48.540001	0.061882	36.572121	9.369927	6.828567	11.430264	8.943364	0.000000	-10.000000	-0.675000	32.133335	907.500000	1023.000000	1023.000000	2046.000000
48.560001	0.063809	37.711411	9.905616	7.814159	11.414944	8.576692	0.000000	-10.000000	-0.625000	31.350000	918.333313	1023.000000	1023.000000	2046.000000
48.580002	0.063875	37.750114	10.208047	6.947369	11.080626	9.514073	0.000000	-10.000000	-0.583333	30.450001	929.000000	1023.000000	1023.000000	2046.000000
48.599998	0.066049	39.035053	9.974102	7.832453	12.134259	9.094238	0.000000	-10.000000	-0.525000	29.316668	939.333313	1023.000000	1023.000000	2046.000000
48.619999	0.066352	39.213802	10.387144	8.453303	11.388269	8.985085	0.000000	-10.000000	-0.508333	28.200001	949.333313	1023.000000	1023.000000	2046.000000
48.639999	0.064754	38.269718	9.950563	7.601267	11.352995	9.364893	0.000000	-10.000000	-0.458333	26.716667	964.833313	1023.000000	1023.000000	2046.000000
48.660000	0.065538	38.733200	9.787058	8.574822	11.961679	8.409642	0.000000	-10.000000	-0.433333	25.633333	977.000000	1023.000000	1023.000000	2046.000000
48.680000	0.064014	37.832241	10.150494	8.280392	10.897887	8.503467	0.000000	-10.000000	-0.400000	25.100000	986.000000	1023.000000	1023.000000	2046.000000
48.700001	0.062058	36.676289	9.555940	7.378340	11.040814	8.701194	0.000000	-10.000000	-0.350000	24.250000	989.000000	1023.000000	1023.000000	2046.000000
48.720001	0.062133	36.720612	9.182187	8.288669	11.481906	7.767851	0.000000	-10.000000	-0.291667	22.800001	994.666687	1023.000000	1023.000000	2046.000000
48.740002	0.060052	35.490692	9.444124	7.916772	10.235312	7.894482	0.000000	-10.000000	-0.208333	20.450001	1002.666687	1023.000000	1023.000000	2046.000000
48.759998	0.058902	34.810791	8.805571	7.124049	10.740943	8.140226	0.000000	-10.000000	-0.141667	17.800001	1009.833313	1023.000000	1023.000000	2046.000000
48.779999	0.060069	35.500828	8.781096	8.298797	11.115140	7.305796	0.000000	-10.000000	-0.091667	14.750001	1016.166687	1023.000000	1023.000000	2046.000000
48.799999	0.058732	34.710503	9.061279	7.657947	10.070980	7.920295	0.000000	-10.000000	-0.041667	11.950001	1021.500000	1023.000000	1023.000000	2046.000000
48.820000	0.059182	34.976669	8.492912	7.564552	11.013343	7.905863	0.000000	-10.000000	-0.033333	9.966667	1026.000000	1023.000000	1023.000000	2046.000000
48.840000	0.060200	35.578274	8.713955	8.528823	10.888768	7.446727	0.000000	-10.000000	-0.008333	8.700001	1029.666626	1023.000000	1023.000000	2046.000000
48.860001	0.058612	34.639523	8.805937	7.538050	10.098763	8.196774	0.000000	-10.000000	-0.008333	7.800000	1032.833374	1023.000000	1023.000000	2046.000000
48.880001	0.059587	35.216007	8.182533	7.844777	11.239596	7.949101	0.000000	-10.000000	0.000000	6.900000	1035.666626	1023.000000	1023.000000	2046.000000
48.900002	0.060188	35.571060	8.597706	8.561721	10.749125	7.662507	0.000000	-10.000000	0.000000	5.866667	1038.166626	1023.000000	1023.000000	2046.000000
48.919998	0.058755	34.724155	8.538966	7.469321	10.244781	8.471088	0.000000	-10.000000	0.000000	4.783334	1040.333374	1023.000000	1023.000000	2046.000000
48.939999	0.060418	35.707123	8.072558	8.158431	11.384671	8.091461	0.000000	-10.000000	0.008333	3.433333	1042.000000	1023.000000	1023.000000	2046.000000
48.959999	0.061422	36.300404	8.613407	8.794625	10.918780	7.973589	0.000000	-10.000000	0.025000	1.316667	1043.166626	1023.000000	1023.000000	2046.000000
48.980000	0.060620	35.826565	8.743730	7.824395	10.438061	8.820377	0.000000	-10.000000	0.041667	-0.900000	1043.833374	1023.000000	1023.000000	2046.000000
49.000000	0.062907	37.178154	8.427911	8.721603	11.574223	8.454419	0.000000	-10.000000	0.050000	-2.966667	1044.000000	1023.000000	1023.000000	2046.000000
49.020000	0.064000	37.823959	9.120502	9.461593	10.881054	8.360811	0.000000	-10.000000	0.050000	-4.283333	1044.000000	1023.000000	1023.000000	2046.000000
49.040001	0.063687	37.639160	9.086222	8.495259	10.874777	9.182900	0.000000	-10.000000	0.050000	-5.700000	1044.000000	1023.000000	1023.000000	2046.000000
49.060001	0.066227	39.139908	9.005913	9.602220	11.955938	8.575838	0.000000	-10.000000	0.066667	-7.366667	1044.000000	1023.000000	1023.000000	2046.000000
49.080002	0.065868	38.927700	9.755606	9.625034	10.935458	8.611604	0.000000	-10.000000	0.083333	-9.066667	1044.000000	1023.000000	1023.000000	2046.000000
49.099998	0.063937	37.787022	9.578757	8.372358	10.775343	9.060562	0.000000	-10.000000	0.100000	-10.383333	1044.000000	1023.000000	1023.000000	2046.000000
49.119999	0.064789	38.290520	9.221102	9.023863	11.731616	8.313939	0.000000	-10.000000	0.091667	-10.866667	1044.000000	1023.000000	1023.000000	2046.000000
49.139999	0.063916	37.774456	9.699860	9.083319	10.884811	8.106468	0.000000	-10.000000	0.091667	-10.916667	1037.000000	1023.000000	1023.000000	2046.000000
49.160000	0.061262	36.205776	9.799543	7.736502	10.088029	8.581703	0.000000	-10.000000	0.091667	-10.933333	1028.666626	1023.000000	1023.000000	2046.000000
49.180000	0.061321	36.240425	9.290604	7.791070	10.916683	8.242070	0.000000	-10.000000	0.100000	-11.150001	1019.333313	1023.000000	1023.000000	2046.000000
49.200001	0.061652	36.436539	9.320551	8.470854	11.078071	7.567063	0.000000	-10.000000	0.108333	-11.533334	1015.666687	1023.000000	1023.000000	2046.000000
49.220001	0.059308	35.051022	9.835951	7.816754	9.664088	7.734230	0.000000	-10.000000	0.116667	-11.950000	1012.000000	1023.000000	1023.000000	2046.000000
49.240002	0.058475	34.558914	9.311017	6.955688	10.129468	8.162741	0.000000	-10.000000	0.125000	-12.433333	1008.000000	1023.000000	1023.000000	2046.000000
49.259998	0.059673	35.267033	9.221359	8.038191	10.688502	7.318982	0.000000	-10.000000	0.125000	-12.866667	1003.666687	1023.000000	1023.000000	2046.000000
49.279999	0.058125	34.351788	9.772845	7.508752	9.390435	7.679754	0.000000	-10.000000	0.133333	-13.366667	999.333313	1023.000000	1023.000000	2046.000000
49.299999	0.057701	34.101479	9.328779	6.772053	9.906013	8.094631	0.000000	-10.000000	0.150000	-13.916667	994.666687	1023.000000	1023.000000	2046.000000
49.320000	0.059094	34.924622	9.295862	7.979187	10.433784	7.215789	0.000000	-10.000000	0.175000	-14.366667	990.166687	1023.000000	1023.000000	2046.000000
49.340000	0.057552	34.013287	9.806161	7.349188	9.172873	7.685064	0.000000	-10.000000	0.191667	-14.750000	985.333313	1023.000000	1023.000000	2046.000000
49.360001	0.057664	34.079227	9.251362	6.919726	9.962768	7.945373	0.000000	-10.000000	0.200000	-15.166667	980.500000	1023.000000	1023.000000	2046.000000
49.380001	0.058477	34.560070	9.483284	8.122168	9.849874	7.104745	0.000000	-10.000000	0.208333	-15.733334	975.500000	1023.000000	1023.000000	2046.000000
49.400002	0.056700	33.509888	9.594431	6.943654	9.050117	7.921686	0.000000	-10.000000	0.216667	-16.400000	970.166687	1023.000000	1023.000000	2046.000000
49.419998	0.057804	34.162361	9.045607	7.454611	10.172205	7.489940	0.000000	-10.000000	0.233333	-17.016666	964.500000	1023.000000	1023.000000	2046.000000
49.439999	0.057974	34.262356	9.567676	8.052244	9.553164	7.089273	0.000000	-10.000000	0.241667	-17.466667	958.833313	1023.000000	1023.000000	2046.000000
49.459999	0.056867	33.608150	9.700423	6.946300	9.038956	7.922471	0.000000	-10.000000	0.250000	-17.716667	953.166687	1023.000000	1023.000000	2046.000000
49.480000	0.058605	34.635464	9.188816	7.550555	10.273173	7.622918	0.000000	-10.000000	0.250000	-17.800001	947.500000	1023.000000	1023.000000	2046.000000
49.500000	0.058485	34.564503	9.730936	8.152733	9.411843	7.268991	0.000000	-10.000000	0.258333	-17.983334	941.500000	1023.000000	1023.000000	2046.000000
49.520000	0.057184	33.795685	9.424227	6.986037	9.247563	8.137856	0.000000	-10.000000	0.258333	-18.333334	935.500000	1023.000000	1023.000000	2046.000000
49.540001	0.057935	34.239471	8.992853	7.982129	9.904902	7.359587	0.000000	-10.000000	0.283333	-18.916666	929.166687	1023.000000	1023.000000	2046.000000
49.560001	0.054954	32.478065	9.283340	7.634617	8.212323	7.347786	0.000000	-10.000000	0.308333	-19.733334	922.833313	1023.000000	1023.000000	2046.000000
49.580002	0.053461	31.595741	8.275705	7.166029	8.757440	7.396566	0.000000	-10.000000	0.358333	-20.550001	916.166687	1023.000000	1023.000000	2046.000000
49.599998	0.052948	31.292473	8.036305	8.261188	8.722918	6.272063	0.000000	-10.000000	0.375000	-21.083334	909.333313	1023.000000	1023.000000	2046.000000
49.619999	0.049483	29.244638	8.361739	7.149873	7.173070	6.559955	0.000000	-10.000000	0.391667	-21.316668	902.166687	1023.000000	1023.000000	2046.000000
49.639999	0.048169	28.467649	7.565210	6.651248	7.841017	6.410174	0.000000	-10.000000	0.391667	-21.350000	895.000000	1023.000000	1023.000000	2046.000000
49.660000	0.047600	28.131493	7.446733	7.631510	7.790078	5.263171	0.000000	-10.000000	0.400000	-21.550001	888.000000	1023.000000	1023.000000	2046.000000
49.680000	0.043496	25.706129	7.546527	6.548654	6.182293	5.428655	0.000000	-10.000000	0.416667	-22.116667	880.833313	1023.000000	1023.000000	2046.000000
49.700001	0.041060	24.266668	6.327772	6.015863	6.808646	5.114387	0.000000	-10.000000	0.441667	-23.050001	873.500000	1023.000000	1023.000000	2046.000000
49.720001	0.039004	23.051523	6.130334	6.847132	6.145933	3.928125	0.000000	-10.000000	0.491667	-24.166666	865.833313	1023.000000	1023.000000	2046.000000
49.740002	0.035172	20.786703	5.974064	5.422160	4.899380	4.491098	0.000000	-10.000000	0.525000	-25.233334	857.666687	1023.000000	1023.000000	2046.000000
49.759998	0.034696	20.505566	5.114149	5.691160	5.768380	3.931877	0.000000	-10.000000	0.566667	-26.183334	849.166687	1023.000000	1023.000000	2046.000000
49.779999	0.033596	19.855490	5.202373	6.371365	5.068424	3.213328	0.000000	-10.000000	0.583333	-27.066668	840.333313	1023.000000	1023.000000	2046.000000
49.799999	0.030648	18.112900	5.217312	5.024606	4.015110	3.855871	0.000000	-10.000000	0.616667	-27.616667	831.500000	1023.000000	1023.000000	2046.000000
49.820000	0.030971	18.303841	4.360599	5.393715	5.065727	3.483799	0.000000	-10.000000	0.600000	-27.766668	822.333313	1023.000000	1023.000000	2046.000000
49.840000	0.030265	17.886660	4.597920	6.068560	4.380198	2.839982	0.000000	-10.000000	0.583333	-27.733334	813.000000	1023.000000	1023.000000	2046.000000
49.860001	0.027569	16.293175	4.553163	4.749358	3.451516	3.539137	0.000000	-10.000000	0.566667	-27.716667	803.666687	1023.000000	1023.000000	2046.000000
49.880001	0.028084	16.597746	3.819417	5.084294	4.522027	3.172009	0.000000	-10.000000	0.600000	-27.733334	794.333313	1023.000000	1023.000000	2046.000000
49.900002	0.027518	16.263058	4.028708	5.780195	3.924435	2.529719	0.000000	-10.000000	0.625000	-27.850000	785.166687	1023.000000	1023.000000	2046.000000
49.919998	0.024626	14.553740	4.287014	4.357842	2.716556	3.192328	0.000000	-10.000000	0.641667	-27.916668	775.833313	1023.000000	1023.000000	2046.000000
49.939999	0.025411	15.018121	3.634725	4.408356	3.825050	3.149990	0.000000	-10.000000	0.641667	-28.400002	766.666687	1023.000000	1023.000000	2046.000000
49.959999	0.026112	15.432070	4.112112	5.433513	3.352100	2.534345	0.000000	-10.000000	0.666667	-28.966667	757.166687	1023.000000	1023.000000	2046.000000
49.980000	0.024783	14.647032	4.339250	4.612654	2.490229	3.204899	0.000000	-10.000000	0.666667	-29.550001	747.500000	1023.000000	1023.000000	2046.000000
50.000000	0.025644	15.155695	3.656366	4.670576	3.618807	3.209946	0.000000	-10.000000	0.666667	-29.700001	737.500000	1023.000000	1023.000000	2046.000000
50.020000	0.026380	15.590401	3.782789	5.736356	3.678668	2.392587	0.000000	-10.000000	0.650000	-29.450001	727.500000	1023.000000	1023.000000	2046.000000
50.040001	0.023854	14.097812	4.219160	4.549929	2.315691	3.013032	0.000000	-10.000000	0.658333	-29.283333	717.666687	1023.000000	1023.000000	2046.000000
50.060001	0.023648	13.976089	3.539968	4.214807	3.228767	2.992547	0.000000	-10.000000	0.675000	-29.400000	708.000000	1023.000000	1023.000000	2046.000000
50.080002	0.023618	13.958367	3.455361	5.103275	3.360323	2.039409	0.000000	-10.000000	0.691667	-29.683334	698.333313	1023.000000	1023.000000	2046.000000
50.099998	0.020368	12.037264	3.942800	3.996307	1.757585	2.340572	0.000000	-10.000000	0.691667	-29.916668	688.500000	1023.000000	1023.000000	2046.000000
50.119999	0.018668	11.032662	3.304912	3.012322	2.236034	2.479395	0.000000	-10.000000	0.675000	-29.800001	678.500000	1023.000000	1023.000000	2046.000000
50.139999	0.018417	10.884609	3.004524	4.029218	2.518612	1.332255	0.000000	-10.000000	0.658333	-29.516666	668.500000	1023.000000	1023.000000	2046.000000
50.160000	0.014960	8.841103	3.415778	2.767005	0.844386	1.813933	0.000000	-10.000000	0.650000	-29.016666	658.500000	1023.000000	1023.000000	2046.000000
50.180000	0.014575	8.613612	2.564528	2.551074	1.757004	1.741006	0.000000	-10.000000	0.658333	-28.816668	648.833313	1023.000000	1023.000000	2046.000000
50.200001	0.013911	8.221686	2.655946	3.430295	1.312778	0.822667	0.000000	-10.000000	0.666667	-28.766666	639.166687	1023.000000	1023.000000	2046.000000
50.220001	0.011030	6.518591	2.635706	1.976906	0.313211	1.592767	0.000000	-10.000000	0.683333	-29.083334	629.500000	1023.000000	1023.000000	2046.000000
50.240002	0.011815	6.982728	1.902780	2.725725	1.438732	0.915490	0.000000	-10.000000	0.691667	-29.200001	619.833313	1023.000000	1023.000000	2046.000000
50.259998	0.009925	5.865730	2.489829	2.677669	-0.009551	0.707784	0.000000	-10.000000	0.700000	-29.566668	610.166687	1023.000000	1023.000000	2046.000000
50.279999	0.008515	5.032446	2.028968	1.562992	0.059049	1.381438	0.000000	-10.000000	0.716667	-29.716667	600.500000	1023.000000	1023.000000	2046.000000
50.299999	0.009619	5.684725	1.602253	2.795045	0.871731	0.415695	0.000000	-10.000000	0.716667	-29.966667	590.500000	1023.000000	1023.000000	2046.000000
50.320000	0.007071	4.178726	2.179452	2.006000	-0.773708	0.766981	0.000000	-10.000000	0.716667	-29.850000	580.500000	1023.000000	1023.000000	2046.000000
50.340000	0.007008	4.141439	1.353033	1.549558	0.205858	1.032991	0.000000	-10.000000	0.700000	-29.900000	570.500000	1023.000000	1023.000000	2046.000000
50.360001	0.007003	4.138948	1.512465	2.659116	-0.123571	0.090938	0.000000	-10.000000	0.700000	-29.983334	560.500000	1023.000000	1023.000000	2046.000000
50.380001	0.004313	2.549000	1.701974	1.286929	-1.289433	0.849529	0.000000	-10.000000	0.700000	-29.966667	550.500000	1023.000000	1023.000000	2046.000000
50.400002	0.005140	3.038030	0.876126	1.615892	-0.019045	0.565056	0.000000	-10.000000	0.691667	-29.716667	540.500000	1023.000000	1023.000000	2046.000000
50.419998	0.004441	2.624651	1.274978	2.340053	-0.856130	-0.134251	0.000000	-10.000000	0.675000	-29.433334	530.500000	1023.000000	1023.000000	2046.000000
50.439999	0.002211	1.306614	1.109883	0.842412	-1.445731	0.800050	0.000000	-10.000000	0.658333	-29.250000	520.500000	1023.000000	1023.000000	2046.000000
50.459999	0.003359	1.985166	0.397006	1.777402	-0.208591	0.019348	0.000000	-10.000000	0.650000	-29.033333	510.833344	1023.000000	1023.000000	2046.000000
50.480000	0.001595	0.942766	0.984787	1.786799	-1.616601	-0.212220	0.000000	-10.000000	0.650000	-28.766666	501.166656	1023.000000	1023.000000	2046.000000
50.500000	0.000075	0.044038	0.615788	0.531281	-1.658147	0.555117	0.000000	-10.000000	0.650000	-28.533335	491.666656	1023.000000	1023.000000	2046.000000
50.520000	0.001851	1.093801	0.203898	1.711528	-0.585265	-0.236360	0.000000	-10.000000	0.650000	-28.233334	482.000000	1023.000000	1023.000000	2046.000000
50.540001	0.000531	0.313629	0.923634	1.433576	-1.977321	-0.066260	0.000000	-10.000000	0.641667	-27.850000	472.666656	1023.000000	1023.000000	2046.000000
50.560001	-0.000089	-0.052727	0.366686	0.458715	-1.472692	0.594564	0.000000	-10.000000	0.616667	-27.483334	463.333344	1023.000000	1023.000000	2046.000000
50.580002	0.001425	0.842336	0.044886	1.811450	-0.656597	-0.357403	0.000000	-10.000000	0.583333	-27.216667	454.166656	1023.000000	1023.000000	2046.000000
50.599998	-0.000927	-0.547602	0.593198	1.219020	-2.117025	-0.242794	0.000000	-10.000000	0.550000	-26.900000	445.000000	1023.000000	1023.000000	2046.000000
50.619999	-0.001719	-1.015826	0.061765	0.197085	-1.750041	0.475364	0.000000	-10.000000	0.541667	-26.549999	436.000000	1023.000000	1023.000000	2046.000000
50.639999	-0.001121	-0.662590	-0.443360	1.549633	-1.229628	-0.539235	0.000000	-10.000000	0.525000	-26.166666	427.166656	1023.000000	1023.000000	2046.000000
50.660000	-0.004047	-2.391554	-0.071057	1.071508	-2.967327	-0.424677	0.000000	-10.000000	0.516667	-25.766666	418.500000	1023.000000	1023.000000	2046.000000
50.680000	-0.005872	-3.470624	-0.940244	0.059222	-2.466705	-0.122896	0.000000	-10.000000	0.508333	-25.600000	409.833344	1023.000000	1023.000000	2046.000000
50.700001	-0.006097	-3.603422	-1.383332	1.128078	-1.948984	-1.399184	0.000000	-10.000000	0.508333	-25.283333	401.333344	1023.000000	1023.000000	2046.000000
50.720001	-0.009618	-5.684319	-0.859219	0.007588	-3.618481	-1.214208	0.000000	-10.000000	0.500000	-24.966667	392.833344	1023.000000	1023.000000	2046.000000
50.740002	-0.011133	-6.579880	-1.771437	-0.858602	-2.932379	-1.017461	0.000000	-10.000000	0.483333	-24.333334	384.500000	1023.000000	1023.000000	2046.000000
50.759998	-0.011629	-6.872982	-2.129345	0.415428	-2.809271	-2.349794	0.000000	-10.000000	0.458333	-23.583334	376.166656	1023.000000	1023.000000	2046.000000
50.779999	-0.016027	-9.471720	-1.976782	-0.769382	-4.575279	-2.150277	0.000000	-10.000000	0.425000	-22.583334	368.333344	1023.000000	1023.000000	2046.000000
50.799999	-0.017735	-10.481386	-3.149485	-1.318948	-3.844868	-2.168085	0.000000	-10.000000	0.400000	-22.016666	361.000000	1023.000000	1023.000000	2046.000000
50.820000	-0.018918	-11.180363	-3.413010	-0.175806	-4.182497	-3.409051	0.000000	-10.000000	0.391667	-22.066668	353.666656	1023.000000	1023.000000	2046.000000
50.840000	-0.022302	-13.180601	-3.313897	-1.610726	-5.566832	-2.689146	0.000000	-10.000000	0.400000	-22.766668	346.333344	1023.000000	1023.000000	2046.000000
50.860001	-0.021725	-12.839393	-4.331070	-1.226827	-4.254727	-3.026768	0.000000	-10.000000	0.416667	-23.350000	338.666656	1023.000000	1023.000000	2046.000000
50.880001	-0.022746	-13.443003	-3.970559	-0.552160	-5.228079	-3.692204	0.000000	-10.000000	0.425000	-23.716667	331.000000	1023.000000	1023.000000	2046.000000
50.900002	-0.024857	-14.690539	-4.321218	-1.988140	-5.534784	-2.846398	0.000000	-10.000000	0.425000	-23.783333	323.000000	1023.000000	1023.000000	2046.000000
50.919998	-0.023508	-13.892999	-4.876844	-0.625810	-4.557088	-3.833258	0.000000	-10.000000	0.416667	-23.466667	315.000000	1023.000000	1023.000000	2046.000000
50.939999	-0.025862	-15.284523	-4.296186	-1.244605	-6.125167	-3.618565	0.000000	-10.000000	0.408333	-23.066668	307.166656	1023.000000	1023.000000	2046.000000
50.959999	-0.026551	-15.691619	-4.937176	-2.134961	-5.512944	-3.106538	0.000000	-10.000000	0.408333	-22.633333	299.500000	1023.000000	1023.000000	2046.000000
50.980000	-0.025030	-14.792747	-5.207329	-0.780491	-4.804850	-4.000078	0.000000	-10.000000	0.400000	-22.400000	292.000000	1023.000000	1023.000000	2046.000000
51.000000	-0.027251	-16.105082	-4.424895	-1.637036	-6.419299	-3.623851	0.000000	-10.000000	0.391667	-22.216667	284.500000	1023.000000	1023.000000	2046.000000
51.020000	-0.026389	-15.595708	-4.992799	-2.183488	-5.400889	-3.018532	0.000000	-10.000000	0.391667	-22.049999	277.166656	1023.000000	1023.000000	2046.000000
51.040001	-0.024437	-14.442419	-4.731817	-0.684090	-5.093050	-3.933461	0.000000	-10.000000	0.400000	-22.216667	269.666656	1023.000000	1023.000000	2046.000000
51.060001	-0.026310	-15.549151	-4.057621	-1.874680	-6.411198	-3.205653	0.000000	-10.000000	0.408333	-22.383333	262.333344	1023.000000	1023.000000	2046.000000
51.080002	-0.024818	-14.667341	-4.728343	-1.911032	-5.013821	-3.014146	0.000000	-10.000000	0.408333	-22.450001	254.666672	1023.000000	1023.000000	2046.000000
51.099998	-0.024264	-14.339923	-4.487133	-0.939087	-5.017024	-3.896678	0.000000	-10.000000	0.391667	-21.933334	247.333328	1023.000000	1023.000000	2046.000000
51.119999	-0.026712	-15.786706	-3.983382	-2.460234	-6.248577	-3.094514	0.000000	-10.000000	0.375000	-21.566668	240.000000	1023.000000	1023.000000	2046.000000
51.139999	-0.025887	-15.299242	-4.726546	-2.475237	-4.902654	-3.194805	0.000000	-10.000000	0.366667	-21.366667	232.833328	1023.000000	1023.000000	2046.000000
51.160000	-0.026398	-15.601335	-4.471121	-1.701797	-5.333066	-4.095350	0.000000	-10.000000	0.366667	-21.333334	225.666672	1023.000000	1023.000000	2046.000000
51.180000	-0.029344	-17.342487	-4.243093	-3.388056	-6.367480	-3.343859	0.000000	-10.000000	0.375000	-21.250000	218.500000	1023.000000	1023.000000	2046.000000
51.200001	-0.028569	-16.884567	-5.018910	-2.946881	-5.026687	-3.892089	0.000000	-10.000000	0.366667	-21.066668	211.500000	1023.000000	1023.000000	2046.000000
51.220001	-0.030409	-17.971689	-4.498809	-2.772765	-6.204815	-4.495300	0.000000	-10.000000	0.350000	-20.800001	204.500000	1023.000000	1023.000000	2046.000000
51.240002	-0.032577	-19.253107	-4.844212	-4.370258	-6.328373	-3.710264	0.000000	-10.000000	0.341667	-20.066668	197.500000	1023.000000	1023.000000	2046.000000
51.259998	-0.031215	-18.447819	-5.353899	-3.195976	-5.181188	-4.716756	0.000000	-10.000000	0.325000	-19.483334	190.833328	1023.000000	1023.000000	2046.000000
51.279999	-0.033794	-19.972069	-4.702634	-3.876673	-6.783636	-4.609127	0.000000	-10.000000	0.291667	-18.700001	184.166672	1023.000000	1023.000000	2046.000000
51.299999	-0.034411	-20.336828	-5.516133	-4.783506	-5.948250	-4.088938	0.000000	-10.000000	0.258333	-18.299999	177.833328	1023.000000	1023.000000	2046.000000
51.320000	-0.033501	-19.798992	-5.617099	-3.412227	-5.612349	-5.157317	0.000000	-10.000000	0.241667	-17.916666	171.500000	1023.000000	1023.000000	2046.000000
51.340000	-0.036340	-21.476751	-5.075438	-4.728779	-7.164608	-4.507926	0.000000	-10.000000	0.250000	-17.883333	165.500000	1023.000000	1023.000000	2046.000000
51.360001	-0.035360	-20.897701	-5.833780	-4.830644	-5.899198	-4.334080	0.000000	-10.000000	0.250000	-17.700001	159.500000	1023.000000	1023.000000	2046.000000
51.380001	-0.034807	-20.570730	-5.792564	-3.658988	-5.837479	-5.281698	0.000000	-10.000000	0.250000	-17.366667	153.833328	1023.000000	1023.000000	2046.000000
51.400002	-0.037106	-21.929472	-5.228015	-4.922493	-7.234676	-4.544286	0.000000	-10.000000	0.241667	-17.183334	148.166672	1023.000000	1023.000000	2046.000000
51.419998	-0.035907	-21.221224	-6.035970	-4.914381	-5.824047	-4.446828	0.000000	-10.000000	0.241667	-16.983334	142.500000	1023.000000	1023.000000	2046.000000
51.439999	-0.035152	-20.774780	-5.818283	-3.726936	-5.885948	-5.343615	0.000000	-10.000000	0.233333	-16.833334	136.666672	1023.000000	1023.000000	2046.000000
51.459999	-0.037560	-22.197962	-5.233019	-5.064445	-7.333592	-4.566905	0.000000	-10.000000	0.225000	-16.416668	131.000000	1023.000000	1023.000000	2046.000000
51.480000	-0.036131	-21.353472	-6.030941	-5.000676	-5.849279	-4.472575	0.000000	-10.000000	0.216667	-16.016666	125.666664	1023.000000	1023.000000	2046.000000
51.500000	-0.035851	-21.187822	-5.790208	-3.916193	-6.134872	-5.346550	0.000000	-10.000000	0.208333	-15.500000	120.333336	1023.000000	1023.000000	2046.000000
51.520000	-0.037986	-22.449915	-5.394191	-5.274167	-7.265678	-4.515878	0.000000	-10.000000	0.200000	-14.983334	115.166664	1023.000000	1023.000000	2046.000000
[truncated: 1,231,046 more chars]
