# Supplementary material for: Effect of Electrode Belt and Body Positions on Regional Pulmonary Ventilation- and Perfusion-Related Impedance Changes Measured by Electric Impedance Tomography
Source: PLoS One. 2016 Jun 2;11(6):e0155913. doi: 10.1371/journal.pone.0155913 (PMC4890811; doi:10.1371/journal.pone.0155913)
Supplement: S1 Dataset — (ZIP) [file pone.0155913.s001.zip › Dataset/Fp01-semi-6i.txt]

Patient Name:	Fp1
Registry:	Fp1
Investigator:	 
Diagnosys:	 
Notes:	semisupine6i        
Sample Rate [Hz]:	50.05
Time Base 	Pixels Mean 	Pixels Sum 	UPPER RIGHT		UPPER LEFT		LOWER RIGHT		LOWER LEFT		QRS	ETCO2	Paw	Flow (L/min)	Volume	Analog1	Analog2	AnalogSum
0.000000	0.051856	30.646812	6.691532	3.321681	12.523620	8.109980	0.000000	-10.000000	-0.416667	26.316668	768.166687	1023.000000	1023.000000	2046.000000
0.020000	0.052815	31.213448	7.220565	3.275211	12.322272	8.395398	0.000000	-10.000000	-0.425000	25.883333	777.166687	1023.000000	1023.000000	2046.000000
0.040000	0.053071	31.364964	7.319931	3.015031	12.453016	8.576984	0.000000	-10.000000	-0.425000	25.550001	785.833313	1023.000000	1023.000000	2046.000000
0.060000	0.053701	31.737206	7.257324	2.908811	13.069888	8.501183	0.000000	-10.000000	-0.400000	25.233334	794.500000	1023.000000	1023.000000	2046.000000
0.080000	0.054842	32.411694	7.632264	2.996999	13.306906	8.475524	0.000000	-10.000000	-0.375000	24.833334	802.833313	1023.000000	1023.000000	2046.000000
0.100000	0.055629	32.876595	8.172272	3.008145	13.001853	8.694326	0.000000	-10.000000	-0.350000	24.283335	811.166687	1023.000000	1023.000000	2046.000000
0.120000	0.056176	33.199959	8.152759	2.879912	13.310519	8.856769	0.000000	-10.000000	-0.316667	23.733334	819.333313	1023.000000	1023.000000	2046.000000
0.140000	0.057178	33.792385	8.211460	2.940590	13.841490	8.798845	0.000000	-10.000000	-0.283333	22.833334	827.333313	1023.000000	1023.000000	2046.000000
0.160000	0.058345	34.482063	8.669832	3.120377	13.731430	8.960423	0.000000	-10.000000	-0.241667	22.000000	835.166687	1023.000000	1023.000000	2046.000000
0.180000	0.058852	34.781536	8.946350	3.100648	13.495377	9.239161	0.000000	-10.000000	-0.233333	21.033333	842.666687	1023.000000	1023.000000	2046.000000
0.200000	0.059494	35.160896	8.770373	3.041673	13.993788	9.355062	0.000000	-10.000000	-0.208333	20.300001	850.000000	1023.000000	1023.000000	2046.000000
0.220000	0.060789	35.926113	8.849081	3.289645	14.479829	9.307559	0.000000	-10.000000	-0.183333	18.966667	856.833313	1023.000000	1023.000000	2046.000000
0.240000	0.061730	36.482265	9.353601	3.530722	14.133883	9.464060	0.000000	-10.000000	-0.133333	17.683334	863.333313	1023.000000	1023.000000	2046.000000
0.260000	0.062070	36.683296	9.412463	3.502351	14.137529	9.630953	0.000000	-10.000000	-0.108333	16.116667	869.500000	1023.000000	1023.000000	2046.000000
0.280000	0.062827	37.130733	9.186771	3.546898	14.758923	9.638139	0.000000	-10.000000	-0.083333	15.016666	875.166687	1023.000000	1023.000000	2046.000000
0.300000	0.063967	37.804310	9.404669	3.911730	14.850797	9.637112	0.000000	-10.000000	-0.066667	13.900001	880.333313	1023.000000	1023.000000	2046.000000
0.320000	0.064045	37.850868	9.737180	4.012928	14.379272	9.721487	0.000000	-10.000000	-0.041667	12.716667	885.166687	1023.000000	1023.000000	2046.000000
0.340000	0.064302	38.002342	9.493931	3.893386	14.795026	9.820000	0.000000	-10.000000	-0.025000	11.650000	889.666687	1023.000000	1023.000000	2046.000000
0.360000	0.065249	38.562016	9.488275	4.173660	15.179886	9.720198	0.000000	-10.000000	-0.008333	10.233334	893.833313	1023.000000	1023.000000	2046.000000
0.380000	0.065561	38.746368	9.903591	4.355651	14.666643	9.820483	0.000000	-10.000000	0.000000	8.883333	897.333313	1023.000000	1023.000000	2046.000000
0.400000	0.065310	38.598343	9.666088	4.238868	14.756174	9.937212	0.000000	-10.000000	0.008333	7.400000	900.500000	1023.000000	1023.000000	2046.000000
0.420000	0.065925	38.961510	9.482982	4.360442	15.234276	9.883813	0.000000	-10.000000	0.025000	5.883333	903.166687	1023.000000	1023.000000	2046.000000
0.440000	0.066121	39.077267	9.831738	4.631744	14.738525	9.875258	0.000000	-10.000000	0.041667	4.100000	905.500000	1023.000000	1023.000000	2046.000000
0.460000	0.065614	38.778118	9.865365	4.482296	14.434304	9.996153	0.000000	-10.000000	0.050000	2.100000	907.000000	1023.000000	1023.000000	2046.000000
0.480000	0.066263	39.161217	9.510176	4.542835	15.105157	10.003048	0.000000	-10.000000	0.050000	0.100000	907.833313	1023.000000	1023.000000	2046.000000
0.500000	0.067061	39.632797	9.752887	4.857359	14.989018	10.033534	0.000000	-10.000000	0.050000	-1.250000	908.000000	1023.000000	1023.000000	2046.000000
0.520000	0.066650	39.389912	10.056904	4.840479	14.337440	10.155090	0.000000	-10.000000	0.050000	-2.216667	908.000000	1023.000000	1023.000000	2046.000000
0.540000	0.066441	39.266445	9.667763	4.739685	14.673112	10.185886	0.000000	-10.000000	0.050000	-2.866667	908.000000	1023.000000	1023.000000	2046.000000
0.560000	0.066887	39.530388	9.330685	5.003721	15.128240	10.067744	0.000000	-10.000000	0.050000	-3.766667	908.000000	1023.000000	1023.000000	2046.000000
0.580000	0.065962	38.983589	9.636230	5.116508	14.201409	10.029441	0.000000	-10.000000	0.058333	-4.733334	908.000000	1023.000000	1023.000000	2046.000000
0.600000	0.063912	37.772270	9.386317	4.985107	13.467608	9.933238	0.000000	-10.000000	0.058333	-5.900000	908.000000	1023.000000	1023.000000	2046.000000
0.620000	0.062681	37.044697	8.643930	4.926458	13.805140	9.669170	0.000000	-10.000000	0.066667	-6.933333	908.000000	1023.000000	1023.000000	2046.000000
0.640000	0.061635	36.426323	8.586519	5.138051	13.455513	9.246239	0.000000	-10.000000	0.075000	-7.250000	908.000000	1023.000000	1023.000000	2046.000000
0.660000	0.059694	35.279140	8.835670	4.916204	12.502079	9.025188	0.000000	-10.000000	0.075000	-6.733334	908.000000	1023.000000	1023.000000	2046.000000
0.680000	0.058159	34.372009	8.429637	4.485801	12.557519	8.899054	0.000000	-10.000000	0.083333	-5.866667	908.000000	1023.000000	1023.000000	2046.000000
0.700000	0.057123	33.759808	7.864974	4.570703	12.853050	8.471079	0.000000	-10.000000	0.083333	-6.066667	908.000000	1023.000000	1023.000000	2046.000000
0.720000	0.054976	32.490780	7.844076	4.691413	11.942119	8.013172	0.000000	-10.000000	0.108333	-7.850000	904.666687	1023.000000	1023.000000	2046.000000
0.740000	0.052323	30.922623	7.705178	4.437259	10.951639	7.828547	0.000000	-10.000000	0.141667	-10.566667	897.000000	1023.000000	1023.000000	2046.000000
0.760000	0.051212	30.266388	7.040977	4.273554	11.236882	7.714975	0.000000	-10.000000	0.191667	-13.133333	887.833313	1023.000000	1023.000000	2046.000000
0.780000	0.051030	30.158941	6.794200	4.665851	11.359848	7.339042	0.000000	-10.000000	0.225000	-14.900001	880.333313	1023.000000	1023.000000	2046.000000
0.800000	0.049975	29.535194	7.174548	4.735526	10.400430	7.224690	0.000000	-10.000000	0.241667	-15.900001	875.333313	1023.000000	1023.000000	2046.000000
0.820000	0.049399	29.194759	6.773368	4.564053	10.529362	7.327978	0.000000	-10.000000	0.233333	-16.350000	870.000000	1023.000000	1023.000000	2046.000000
0.840000	0.049485	29.245623	6.343854	4.821469	10.985973	7.094326	0.000000	-10.000000	0.241667	-16.166666	864.500000	1023.000000	1023.000000	2046.000000
0.860000	0.048370	28.586395	6.751449	5.028919	9.996801	6.809227	0.000000	-10.000000	0.233333	-15.916667	859.000000	1023.000000	1023.000000	2046.000000
0.880000	0.047615	28.140305	6.378820	4.766339	10.072566	6.922579	0.000000	-10.000000	0.233333	-15.500000	853.666687	1023.000000	1023.000000	2046.000000
0.900000	0.047810	28.255793	5.978522	4.992607	10.589732	6.694932	0.000000	-10.000000	0.225000	-15.250000	848.500000	1023.000000	1023.000000	2046.000000
0.920000	0.046603	27.542381	6.349670	5.140182	9.549589	6.502940	0.000000	-10.000000	0.225000	-15.116667	843.500000	1023.000000	1023.000000	2046.000000
0.940000	0.045924	27.140907	5.858560	4.855155	9.757411	6.669780	0.000000	-10.000000	0.233333	-15.133333	838.500000	1023.000000	1023.000000	2046.000000
0.960000	0.046092	27.240255	5.511404	5.098496	10.145345	6.485011	0.000000	-10.000000	0.241667	-15.383333	833.500000	1023.000000	1023.000000	2046.000000
0.980000	0.044881	26.524500	6.047886	5.110635	8.989780	6.376199	0.000000	-10.000000	0.250000	-15.800000	828.333313	1023.000000	1023.000000	2046.000000
1.000000	0.044383	26.230267	5.494756	4.800107	9.409805	6.525597	0.000000	-10.000000	0.250000	-16.600000	823.000000	1023.000000	1023.000000	2046.000000
1.020000	0.044288	26.174452	5.195186	5.058944	9.738024	6.182298	0.000000	-10.000000	0.258333	-17.216667	817.333313	1023.000000	1023.000000	2046.000000
1.040000	0.042706	25.239197	5.769351	4.878103	8.520517	6.071225	0.000000	-10.000000	0.266667	-17.633333	811.500000	1023.000000	1023.000000	2046.000000
1.060000	0.041976	24.807959	5.443094	4.389452	8.764150	6.211265	0.000000	-10.000000	0.266667	-17.750000	805.500000	1023.000000	1023.000000	2046.000000
1.080000	0.041643	24.610941	5.086114	4.407883	9.198932	5.918011	0.000000	-10.000000	0.266667	-18.116667	799.500000	1023.000000	1023.000000	2046.000000
1.100000	0.039903	23.582935	5.546084	4.283916	8.177432	5.575503	0.000000	-10.000000	0.300000	-18.666668	793.500000	1023.000000	1023.000000	2046.000000
1.120000	0.037673	22.264816	5.678446	3.709720	7.399996	5.476653	0.000000	-10.000000	0.333333	-19.133333	787.500000	1023.000000	1023.000000	2046.000000
1.140000	0.036447	21.539892	5.008935	3.343645	7.845170	5.342144	0.000000	-10.000000	0.358333	-19.566668	781.166687	1023.000000	1023.000000	2046.000000
1.160000	0.034953	20.656973	4.851906	3.403614	7.513600	4.887853	0.000000	-10.000000	0.358333	-19.833334	774.666687	1023.000000	1023.000000	2046.000000
1.180000	0.032323	19.102936	5.169951	3.108155	6.150990	4.673839	0.000000	-10.000000	0.366667	-20.116667	768.000000	1023.000000	1023.000000	2046.000000
1.200000	0.031093	18.375696	4.393650	2.671099	6.619785	4.691161	0.000000	-10.000000	0.383333	-20.333334	761.333313	1023.000000	1023.000000	2046.000000
1.220000	0.029734	17.573053	4.201986	2.873414	6.320821	4.176834	0.000000	-10.000000	0.391667	-20.666666	754.500000	1023.000000	1023.000000	2046.000000
1.240000	0.027346	16.161732	4.577543	2.622660	4.951892	4.009637	0.000000	-10.000000	0.400000	-21.033333	747.500000	1023.000000	1023.000000	2046.000000
1.260000	0.025962	15.343825	3.831302	2.222756	5.292831	3.996936	0.000000	-10.000000	0.400000	-21.383333	740.500000	1023.000000	1023.000000	2046.000000
1.280000	0.024834	14.677001	3.501527	2.435860	5.172110	3.567504	0.000000	-10.000000	0.400000	-21.833334	733.333313	1023.000000	1023.000000	2046.000000
1.300000	0.022514	13.305998	3.861181	2.333462	3.788835	3.322520	0.000000	-10.000000	0.408333	-22.266666	726.166687	1023.000000	1023.000000	2046.000000
1.320000	0.021224	12.543462	3.508611	1.966704	3.616355	3.451792	0.000000	-10.000000	0.416667	-22.766666	718.666687	1023.000000	1023.000000	2046.000000
1.340000	0.020541	12.139474	2.748735	2.092818	4.168070	3.129851	0.000000	-10.000000	0.433333	-23.183334	711.000000	1023.000000	1023.000000	2046.000000
1.360000	0.018742	11.076458	3.011095	2.228247	3.062894	2.774222	0.000000	-10.000000	0.441667	-23.616667	703.000000	1023.000000	1023.000000	2046.000000
1.380000	0.017040	10.070836	3.083587	1.922652	2.221088	2.843510	0.000000	-10.000000	0.466667	-23.966667	695.000000	1023.000000	1023.000000	2046.000000
1.400000	0.016620	9.822490	2.302079	1.828214	2.897525	2.794672	0.000000	-10.000000	0.483333	-24.133333	687.000000	1023.000000	1023.000000	2046.000000
1.420000	0.015564	9.198615	2.136652	2.128082	2.579743	2.354139	0.000000	-10.000000	0.500000	-24.183334	679.000000	1023.000000	1023.000000	2046.000000
1.440000	0.013505	7.981603	2.512143	2.011297	1.305398	2.152764	0.000000	-10.000000	0.500000	-24.116667	671.000000	1023.000000	1023.000000	2046.000000
1.460000	0.012777	7.551132	1.921797	1.726719	1.584470	2.318146	0.000000	-10.000000	0.508333	-24.166668	663.000000	1023.000000	1023.000000	2046.000000
1.480000	0.012100	7.150884	1.382390	1.895324	1.884083	1.989087	0.000000	-10.000000	0.508333	-24.333334	655.000000	1023.000000	1023.000000	2046.000000
1.500000	0.010084	5.959870	1.794996	1.956524	0.532010	1.676340	0.000000	-10.000000	0.508333	-24.566668	647.000000	1023.000000	1023.000000	2046.000000
1.520000	0.009032	5.337957	1.413728	1.675539	0.482488	1.766203	0.000000	-10.000000	0.516667	-24.733334	639.000000	1023.000000	1023.000000	2046.000000
1.540000	0.008493	5.019162	0.663020	1.774101	1.003862	1.578180	0.000000	-10.000000	0.525000	-24.866667	630.666687	1023.000000	1023.000000	2046.000000
1.560000	0.006644	3.926534	0.971893	1.913022	-0.127217	1.168837	0.000000	-10.000000	0.525000	-24.833334	622.333313	1023.000000	1023.000000	2046.000000
1.580000	0.005121	3.026525	0.997949	1.628852	-0.852103	1.251828	0.000000	-10.000000	0.516667	-24.900000	614.000000	1023.000000	1023.000000	2046.000000
1.600000	0.004735	2.798264	0.154749	1.505707	-0.119343	1.257152	0.000000	-10.000000	0.525000	-24.850000	605.666687	1023.000000	1023.000000	2046.000000
1.620000	0.003423	2.022972	0.155388	1.720646	-0.696024	0.842962	0.000000	-10.000000	0.541667	-25.100000	597.333313	1023.000000	1023.000000	2046.000000
1.640000	0.001753	1.035983	0.547198	1.576354	-1.873353	0.785785	0.000000	-10.000000	0.550000	-25.033333	589.000000	1023.000000	1023.000000	2046.000000
1.660000	0.001560	0.921766	-0.257427	1.384187	-1.099622	0.894628	0.000000	-10.000000	0.550000	-25.216667	580.666687	1023.000000	1023.000000	2046.000000
1.680000	0.000776	0.458356	-0.332524	1.674780	-1.356805	0.472904	0.000000	-10.000000	0.550000	-25.016666	572.333313	1023.000000	1023.000000	2046.000000
1.700000	-0.000390	-0.230572	0.256671	1.607714	-2.525736	0.430778	0.000000	-10.000000	0.541667	-25.000000	563.833313	1023.000000	1023.000000	2046.000000
1.720000	-0.000060	-0.035393	-0.422636	1.413164	-1.739876	0.713955	0.000000	-10.000000	0.533333	-24.783335	555.500000	1023.000000	1023.000000	2046.000000
1.740000	-0.000748	-0.441866	-0.616928	1.717307	-1.836513	0.294268	0.000000	-10.000000	0.516667	-24.783335	547.166687	1023.000000	1023.000000	2046.000000
1.760000	-0.001968	-1.163045	-0.019595	1.738604	-3.023569	0.141515	0.000000	-10.000000	0.516667	-24.733334	539.000000	1023.000000	1023.000000	2046.000000
1.780000	-0.002241	-1.324248	-0.582046	1.402827	-2.610502	0.465473	0.000000	-10.000000	0.516667	-24.916668	530.833313	1023.000000	1023.000000	2046.000000
1.800000	-0.003519	-2.079747	-1.222933	1.683742	-2.569639	0.029083	0.000000	-10.000000	0.533333	-25.183334	522.500000	1023.000000	1023.000000	2046.000000
1.820000	-0.006072	-3.588802	-0.848472	1.762589	-4.032127	-0.470792	0.000000	-10.000000	0.541667	-25.383333	514.000000	1023.000000	1023.000000	2046.000000
1.840000	-0.007347	-4.341873	-1.201357	1.338451	-4.010025	-0.468942	0.000000	-10.000000	0.558333	-25.683334	505.500000	1023.000000	1023.000000	2046.000000
1.860000	-0.008285	-4.896259	-1.868338	1.144294	-3.295355	-0.876860	0.000000	-10.000000	0.558333	-25.866667	497.000000	1023.000000	1023.000000	2046.000000
1.880000	-0.010478	-6.192708	-1.310332	1.032714	-4.333025	-1.582066	0.000000	-10.000000	0.550000	-25.733334	488.500000	1023.000000	1023.000000	2046.000000
1.900000	-0.011999	-7.091139	-0.880902	0.603917	-5.061096	-1.753058	0.000000	-10.000000	0.533333	-25.600000	479.833344	1023.000000	1023.000000	2046.000000
1.920000	-0.012615	-7.455514	-1.579732	0.352008	-4.454767	-1.773023	0.000000	-10.000000	0.525000	-25.216667	471.333344	1023.000000	1023.000000	2046.000000
1.940000	-0.014503	-8.571477	-1.959842	0.562893	-4.719377	-2.455151	0.000000	-10.000000	0.516667	-25.250000	462.666656	1023.000000	1023.000000	2046.000000
1.960000	-0.016647	-9.838607	-1.449778	0.747034	-6.240971	-2.894892	0.000000	-10.000000	0.516667	-25.133333	454.333344	1023.000000	1023.000000	2046.000000
1.980000	-0.016984	-10.037329	-1.998895	0.599348	-5.968958	-2.668824	0.000000	-10.000000	0.525000	-25.533333	445.833344	1023.000000	1023.000000	2046.000000
2.000000	-0.017283	-10.214255	-2.723853	0.887252	-5.458268	-2.919387	0.000000	-10.000000	0.566667	-26.133333	437.500000	1023.000000	1023.000000	2046.000000
2.020000	-0.018535	-10.954350	-2.350859	1.302473	-6.436305	-3.469660	0.000000	-10.000000	0.591667	-26.933334	428.833344	1023.000000	1023.000000	2046.000000
2.040000	-0.019078	-11.275209	-2.087750	1.321817	-7.053640	-3.455636	0.000000	-10.000000	0.608333	-27.300001	419.833344	1023.000000	1023.000000	2046.000000
2.060000	-0.018850	-11.140153	-2.947922	1.274565	-6.132762	-3.334034	0.000000	-10.000000	0.600000	-27.450001	410.666656	1023.000000	1023.000000	2046.000000
2.080000	-0.019950	-11.790441	-2.943374	1.577981	-6.549485	-3.875564	0.000000	-10.000000	0.600000	-27.216667	401.500000	1023.000000	1023.000000	2046.000000
2.100000	-0.020832	-12.311577	-2.343328	1.568312	-7.607529	-3.929032	0.000000	-10.000000	0.600000	-27.200001	392.500000	1023.000000	1023.000000	2046.000000
2.120000	-0.020673	-12.217503	-3.202913	1.323936	-6.669492	-3.669033	0.000000	-10.000000	0.583333	-27.183334	383.333344	1023.000000	1023.000000	2046.000000
2.140000	-0.021720	-12.836247	-3.366438	1.501099	-6.816752	-4.154156	0.000000	-10.000000	0.583333	-27.133333	374.166656	1023.000000	1023.000000	2046.000000
2.160000	-0.022919	-13.545392	-2.566581	1.465653	-8.092450	-4.352014	0.000000	-10.000000	0.583333	-27.116667	365.000000	1023.000000	1023.000000	2046.000000
2.180000	-0.022603	-13.358241	-2.890289	1.145501	-7.657064	-3.956388	0.000000	-10.000000	0.600000	-26.850000	356.000000	1023.000000	1023.000000	2046.000000
2.200000	-0.022988	-13.586037	-3.450138	1.085009	-7.015121	-4.205786	0.000000	-10.000000	0.616667	-26.900000	347.000000	1023.000000	1023.000000	2046.000000
2.220000	-0.024293	-14.356917	-2.631522	1.185414	-8.236166	-4.674643	0.000000	-10.000000	0.600000	-26.816668	338.000000	1023.000000	1023.000000	2046.000000
2.240000	-0.024372	-14.403654	-2.676462	0.796274	-8.233635	-4.289831	0.000000	-10.000000	0.583333	-26.600000	329.000000	1023.000000	1023.000000	2046.000000
2.260000	-0.024567	-14.518994	-3.578310	0.696986	-7.301726	-4.335944	0.000000	-10.000000	0.550000	-26.033333	320.166656	1023.000000	1023.000000	2046.000000
2.280000	-0.025932	-15.326104	-3.300477	0.825130	-8.033895	-4.816864	0.000000	-10.000000	0.541667	-25.566668	311.500000	1023.000000	1023.000000	2046.000000
2.300000	-0.026622	-15.733668	-2.736490	0.613806	-8.907824	-4.703161	0.000000	-10.000000	0.525000	-25.366667	303.000000	1023.000000	1023.000000	2046.000000
2.320000	-0.026839	-15.861691	-3.469012	0.178047	-8.218430	-4.352296	0.000000	-10.000000	0.525000	-25.300001	294.500000	1023.000000	1023.000000	2046.000000
2.340000	-0.028074	-16.591846	-4.109515	0.121800	-7.871027	-4.733104	0.000000	-10.000000	0.525000	-25.083334	286.166656	1023.000000	1023.000000	2046.000000
2.360000	-0.029958	-17.705441	-3.647760	0.067549	-8.944720	-5.180509	0.000000	-10.000000	0.525000	-24.916666	277.833344	1023.000000	1023.000000	2046.000000
2.380000	-0.030784	-18.193501	-3.329562	-0.332723	-9.558941	-4.972274	0.000000	-10.000000	0.508333	-24.416666	269.500000	1023.000000	1023.000000	2046.000000
2.400000	-0.031618	-18.686232	-4.362223	-0.777133	-8.718760	-4.828116	0.000000	-10.000000	0.483333	-23.850000	261.166656	1023.000000	1023.000000	2046.000000
2.420000	-0.033434	-19.759209	-4.501520	-0.764270	-9.089992	-5.403427	0.000000	-10.000000	0.458333	-23.133333	253.166672	1023.000000	1023.000000	2046.000000
2.440000	-0.034597	-20.446697	-3.835367	-0.901128	-10.225724	-5.484478	0.000000	-10.000000	0.425000	-22.600000	245.500000	1023.000000	1023.000000	2046.000000
2.460000	-0.034766	-20.546413	-4.601594	-1.308714	-9.523336	-5.112769	0.000000	-10.000000	0.408333	-22.250000	238.000000	1023.000000	1023.000000	2046.000000
2.480000	-0.036052	-21.307018	-5.107767	-1.239233	-9.338421	-5.621597	0.000000	-10.000000	0.400000	-22.016666	230.500000	1023.000000	1023.000000	2046.000000
2.500000	-0.037015	-21.875759	-4.234648	-1.177480	-10.597420	-5.866210	0.000000	-10.000000	0.400000	-21.666668	223.166672	1023.000000	1023.000000	2046.000000
2.520000	-0.036804	-21.751156	-4.724509	-1.550032	-10.072259	-5.404355	0.000000	-10.000000	0.400000	-21.116667	216.000000	1023.000000	1023.000000	2046.000000
2.540000	-0.037669	-22.262463	-5.443640	-1.532049	-9.527112	-5.759660	0.000000	-10.000000	0.383333	-20.700001	209.000000	1023.000000	1023.000000	2046.000000
2.560000	-0.038648	-22.840828	-4.695554	-1.314106	-10.647164	-6.184004	0.000000	-10.000000	0.375000	-20.350000	202.166672	1023.000000	1023.000000	2046.000000
2.580000	-0.038405	-22.697405	-4.637030	-1.594816	-10.691782	-5.773776	0.000000	-10.000000	0.366667	-20.083334	195.333328	1023.000000	1023.000000	2046.000000
2.600000	-0.038644	-22.838360	-5.632307	-1.773830	-9.724828	-5.707396	0.000000	-10.000000	0.366667	-19.700001	188.666672	1023.000000	1023.000000	2046.000000
2.620000	-0.039699	-23.462141	-5.144730	-1.489558	-10.494457	-6.333395	0.000000	-10.000000	0.358333	-19.300001	182.000000	1023.000000	1023.000000	2046.000000
2.640000	-0.039872	-23.564354	-4.661344	-1.611926	-11.130265	-6.160819	0.000000	-10.000000	0.350000	-18.883333	175.666672	1023.000000	1023.000000	2046.000000
2.660000	-0.039692	-23.458117	-5.768244	-1.911031	-9.954660	-5.824182	0.000000	-10.000000	0.333333	-18.400002	169.500000	1023.000000	1023.000000	2046.000000
2.680000	-0.040732	-24.072744	-5.568838	-1.616504	-10.449039	-6.438364	0.000000	-10.000000	0.316667	-18.050001	163.500000	1023.000000	1023.000000	2046.000000
2.700000	-0.041122	-24.303020	-4.818023	-1.665235	-11.408639	-6.411125	0.000000	-10.000000	0.291667	-17.683334	157.500000	1023.000000	1023.000000	2046.000000
2.720000	-0.040798	-24.111748	-5.472429	-2.024249	-10.701167	-5.913901	0.000000	-10.000000	0.283333	-17.483334	151.500000	1023.000000	1023.000000	2046.000000
2.740000	-0.041462	-24.504141	-6.162572	-1.954137	-10.126946	-6.260486	0.000000	-10.000000	0.266667	-17.166668	145.500000	1023.000000	1023.000000	2046.000000
2.760000	-0.042257	-24.973780	-5.270367	-1.681480	-11.334371	-6.687562	0.000000	-10.000000	0.258333	-16.916668	139.666672	1023.000000	1023.000000	2046.000000
2.780000	-0.041946	-24.790216	-5.422735	-1.982348	-11.176834	-6.208300	0.000000	-10.000000	0.250000	-16.550001	134.000000	1023.000000	1023.000000	2046.000000
2.800000	-0.042456	-25.091209	-6.359347	-2.046139	-10.337001	-6.348722	0.000000	-10.000000	0.250000	-16.283333	128.500000	1023.000000	1023.000000	2046.000000
2.820000	-0.043109	-25.477646	-5.727237	-1.703161	-11.173323	-6.873924	0.000000	-10.000000	0.250000	-15.883333	123.000000	1023.000000	1023.000000	2046.000000
2.840000	-0.042895	-25.350731	-5.305992	-1.879118	-11.659100	-6.506521	0.000000	-10.000000	0.250000	-15.633333	117.666664	1023.000000	1023.000000	2046.000000
2.860000	-0.042950	-25.383551	-6.346615	-2.166521	-10.600595	-6.269820	0.000000	-10.000000	0.241667	-15.300000	112.500000	1023.000000	1023.000000	2046.000000
2.880000	-0.043833	-25.905436	-6.053304	-1.804488	-11.103828	-6.943814	0.000000	-10.000000	0.225000	-14.983334	107.500000	1023.000000	1023.000000	2046.000000
2.900000	-0.043839	-25.908926	-5.315187	-1.888083	-11.958488	-6.747168	0.000000	-10.000000	0.208333	-14.533334	102.500000	1023.000000	1023.000000	2046.000000
2.920000	-0.043641	-25.792036	-6.158426	-2.196415	-11.064784	-6.372410	0.000000	-10.000000	0.200000	-13.983334	97.666664	1023.000000	1023.000000	2046.000000
2.940000	-0.044454	-26.272398	-6.611393	-2.005614	-10.798433	-6.856957	0.000000	-10.000000	0.200000	-13.500000	92.833336	1023.000000	1023.000000	2046.000000
2.960000	-0.044787	-26.469406	-5.702780	-1.795909	-11.846786	-7.123931	0.000000	-10.000000	0.183333	-12.866667	88.333336	1023.000000	1023.000000	2046.000000
2.980000	-0.044484	-26.289764	-5.786142	-2.166290	-11.765672	-6.571661	0.000000	-10.000000	0.158333	-12.416667	84.000000	1023.000000	1023.000000	2046.000000
3.000000	-0.044705	-26.420700	-6.693208	-2.298405	-10.859217	-6.569870	0.000000	-10.000000	0.133333	-11.900000	80.000000	1023.000000	1023.000000	2046.000000
3.020000	-0.045212	-26.720518	-6.392745	-1.900627	-11.295337	-7.131810	0.000000	-10.000000	0.125000	-11.516666	76.000000	1023.000000	1023.000000	2046.000000
3.040000	-0.045105	-26.657030	-5.684741	-1.930821	-12.105720	-6.935749	0.000000	-10.000000	0.116667	-11.100000	72.000000	1023.000000	1023.000000	2046.000000
3.060000	-0.044922	-26.549070	-6.530091	-2.307550	-11.242757	-6.468673	0.000000	-10.000000	0.108333	-10.783334	68.333336	1023.000000	1023.000000	2046.000000
3.080000	-0.045528	-26.907000	-6.670681	-2.038812	-11.160794	-7.036714	0.000000	-10.000000	0.100000	-10.500000	64.666664	1023.000000	1023.000000	2046.000000
3.100000	-0.045669	-26.990547	-5.813950	-1.965825	-12.141592	-7.069181	0.000000	-10.000000	0.100000	-10.233334	61.333332	1023.000000	1023.000000	2046.000000
3.120000	-0.045429	-26.848375	-6.562497	-2.273679	-11.493377	-6.518822	0.000000	-10.000000	0.100000	-9.983334	57.833332	1023.000000	1023.000000	2046.000000
3.140000	-0.046592	-27.535908	-7.194227	-2.021653	-11.244972	-7.075056	0.000000	-10.000000	0.100000	-9.633333	54.500000	1023.000000	1023.000000	2046.000000
3.160000	-0.047563	-28.109879	-6.344653	-1.844487	-12.414362	-7.506377	0.000000	-10.000000	0.100000	-9.183333	51.166668	1023.000000	1023.000000	2046.000000
3.180000	-0.047840	-28.273609	-6.772316	-2.393866	-12.048075	-7.059353	0.000000	-10.000000	0.091667	-8.633333	48.000000	1023.000000	1023.000000	2046.000000
3.200000	-0.049144	-29.043901	-7.332213	-2.611703	-11.524221	-7.575765	0.000000	-10.000000	0.083333	-7.833333	45.166668	1023.000000	1023.000000	2046.000000
3.220000	-0.050347	-29.754875	-6.323013	-2.538235	-12.765695	-8.127933	0.000000	-10.000000	0.075000	-6.900000	42.666668	1023.000000	1023.000000	2046.000000
3.240000	-0.050765	-30.002356	-7.133436	-3.025796	-12.135329	-7.707793	0.000000	-10.000000	0.066667	-5.650000	40.500000	1023.000000	1023.000000	2046.000000
3.260000	-0.052155	-30.823711	-7.442257	-2.719498	-12.249388	-8.412568	0.000000	-10.000000	0.058333	-4.383333	38.666668	1023.000000	1023.000000	2046.000000
3.280000	-0.053086	-31.374075	-6.860806	-2.503849	-13.425891	-8.583529	0.000000	-10.000000	0.058333	-3.700000	37.000000	1023.000000	1023.000000	2046.000000
3.300000	-0.053290	-31.494555	-7.663557	-2.730577	-12.945052	-8.155368	0.000000	-10.000000	0.066667	-3.883333	35.666668	1023.000000	1023.000000	2046.000000
3.320000	-0.053644	-31.703712	-8.209040	-2.341908	-12.549096	-8.603668	0.000000	-10.000000	0.083333	-5.016667	34.166668	1023.000000	1023.000000	2046.000000
3.340000	-0.053511	-31.624767	-7.348569	-1.877179	-13.525608	-8.873410	0.000000	-10.000000	0.091667	-6.166667	32.500000	1023.000000	1023.000000	2046.000000
3.360000	-0.052932	-31.282528	-7.543963	-1.991830	-13.349363	-8.397372	0.000000	-10.000000	0.100000	-6.950000	30.500000	1023.000000	1023.000000	2046.000000
3.380000	-0.052983	-31.313099	-8.348438	-1.928086	-12.529988	-8.506586	0.000000	-10.000000	0.091667	-7.100000	28.166666	1023.000000	1023.000000	2046.000000
3.400000	-0.053248	-31.469673	-7.821196	-1.445912	-13.157473	-9.045094	0.000000	-10.000000	0.083333	-6.850000	25.833334	1023.000000	1023.000000	2046.000000
3.420000	-0.052810	-31.210468	-7.248077	-1.532827	-13.733886	-8.695679	0.000000	-10.000000	0.075000	-6.350000	23.500000	1023.000000	1023.000000	2046.000000
3.440000	-0.052911	-31.270203	-8.182226	-1.774449	-12.884016	-8.429511	0.000000	-10.000000	0.066667	-5.716667	21.500000	1023.000000	1023.000000	2046.000000
3.460000	-0.053343	-31.525513	-8.106226	-1.407309	-12.975421	-9.036558	0.000000	-10.000000	0.066667	-5.016667	19.500000	1023.000000	1023.000000	2046.000000
3.480000	-0.053225	-31.455976	-7.248039	-1.434315	-13.878401	-8.895222	0.000000	-10.000000	0.075000	-4.433333	17.833334	1023.000000	1023.000000	2046.000000
3.500000	-0.053088	-31.374849	-8.015806	-1.902955	-13.011486	-8.444603	0.000000	-10.000000	0.075000	-4.083333	16.333334	1023.000000	1023.000000	2046.000000
3.520000	-0.053349	-31.529003	-7.758693	-1.741428	-13.076514	-8.952368	0.000000	-10.000000	0.075000	-4.183333	15.000000	1023.000000	1023.000000	2046.000000
3.540000	-0.053137	-31.404217	-6.950053	-1.892648	-13.794473	-8.767044	0.000000	-10.000000	0.058333	-4.583333	13.666667	1023.000000	1023.000000	2046.000000
3.560000	-0.053104	-31.384418	-7.863755	-2.298153	-12.767510	-8.455001	0.000000	-10.000000	0.058333	-4.533333	12.166667	1023.000000	1023.000000	2046.000000
3.580000	-0.053297	-31.498806	-7.529971	-1.985055	-13.017499	-8.966282	0.000000	-10.000000	0.050000	-4.083333	10.666667	1023.000000	1023.000000	2046.000000
3.600000	-0.052948	-31.292446	-6.889894	-2.139138	-13.629348	-8.634067	0.000000	-10.000000	0.050000	-3.400000	9.166667	1023.000000	1023.000000	2046.000000
3.620000	-0.052923	-31.277416	-7.740803	-2.535597	-12.712815	-8.288201	0.000000	-10.000000	0.050000	-3.150000	8.000000	1023.000000	1023.000000	2046.000000
3.640000	-0.053452	-31.590336	-7.689107	-2.335360	-12.752473	-8.813396	0.000000	-10.000000	0.050000	-3.166667	7.000000	1023.000000	1023.000000	2046.000000
3.660000	-0.053545	-31.645195	-6.874898	-2.468723	-13.629950	-8.671624	0.000000	-10.000000	0.050000	-3.233333	6.000000	1023.000000	1023.000000	2046.000000
3.680000	-0.053900	-31.854742	-7.454460	-3.004882	-13.127537	-8.267863	0.000000	-10.000000	0.050000	-3.116667	4.833333	1023.000000	1023.000000	2046.000000
3.700000	-0.054710	-32.333885	-7.978075	-3.026242	-12.652958	-8.676610	0.000000	-10.000000	0.050000	-2.333333	3.833333	1023.000000	1023.000000	2046.000000
3.720000	-0.055289	-32.675663	-7.186315	-2.943796	-13.575933	-8.969620	0.000000	-10.000000	0.050000	-1.216667	3.166667	1023.000000	1023.000000	2046.000000
3.740000	-0.055613	-32.867153	-7.272932	-3.480096	-13.614951	-8.499175	0.000000	-10.000000	0.041667	-0.016667	3.000000	1023.000000	1023.000000	2046.000000
3.760000	-0.056163	-33.192055	-8.174348	-3.663797	-12.756288	-8.597623	0.000000	-10.000000	0.041667	1.116667	3.000000	1023.000000	1023.000000	2046.000000
3.780000	-0.056537	-33.413445	-7.452936	-3.409502	-13.554035	-8.996972	0.000000	-10.000000	0.033333	2.350000	3.000000	1023.000000	1023.000000	2046.000000
3.800000	-0.056345	-33.299824	-7.610208	-3.783348	-13.447865	-8.458405	0.000000	-10.000000	0.025000	3.750000	3.000000	1023.000000	1023.000000	2046.000000
3.820000	-0.056420	-33.343937	-8.255735	-3.772858	-12.694170	-8.621175	0.000000	-10.000000	0.000000	5.233334	3.000000	1023.000000	1023.000000	2046.000000
3.840000	-0.056268	-33.254116	-7.477687	-3.494361	-13.404642	-8.877427	0.000000	-10.000000	-0.016667	7.116667	3.000000	1023.000000	1023.000000	2046.000000
3.860000	-0.055847	-33.005844	-7.679316	-3.851244	-13.194242	-8.281043	0.000000	-10.000000	-0.025000	8.950001	3.000000	1023.000000	1023.000000	2046.000000
3.880000	-0.055625	-32.874180	-8.279930	-3.751358	-12.383298	-8.459594	0.000000	-10.000000	-0.025000	10.216667	3.000000	1023.000000	1023.000000	2046.000000
3.900000	-0.055043	-32.530586	-7.329935	-3.457585	-13.127942	-8.615125	0.000000	-10.000000	-0.041667	11.116667	3.000000	1023.000000	1023.000000	2046.000000
3.920000	-0.054295	-32.088531	-7.488609	-3.776477	-12.791298	-8.032147	0.000000	-10.000000	-0.066667	11.966667	3.000000	1023.000000	1023.000000	2046.000000
3.940000	-0.053732	-31.755611	-8.059539	-3.700111	-11.910313	-8.085649	0.000000	-10.000000	-0.100000	13.250000	9.333333	1023.000000	1023.000000	2046.000000
3.960000	-0.053072	-31.365759	-7.233773	-3.356346	-12.460495	-8.315145	0.000000	-10.000000	-0.133333	14.333333	17.000000	1023.000000	1023.000000	2046.000000
3.980000	-0.052310	-30.915073	-7.213724	-3.712851	-12.286985	-7.701514	0.000000	-10.000000	-0.158333	15.483334	26.333334	1023.000000	1023.000000	2046.000000
4.000000	-0.051579	-30.483316	-7.893467	-3.665489	-11.248778	-7.675582	0.000000	-10.000000	-0.166667	16.366667	31.166666	1023.000000	1023.000000	2046.000000
4.020000	-0.050695	-29.960596	-7.188884	-3.286579	-11.572348	-7.912787	0.000000	-10.000000	-0.175000	17.433332	36.500000	1023.000000	1023.000000	2046.000000
4.040000	-0.049684	-29.363247	-6.781006	-3.457000	-11.691972	-7.433270	0.000000	-10.000000	-0.183333	18.266666	42.000000	1023.000000	1023.000000	2046.000000
4.060000	-0.048789	-28.834055	-7.394779	-3.620584	-10.731526	-7.087166	0.000000	-10.000000	-0.216667	19.116667	48.000000	1023.000000	1023.000000	2046.000000
4.080000	-0.047979	-28.355555	-7.322672	-3.296202	-10.420978	-7.315703	0.000000	-10.000000	-0.241667	19.766666	54.166668	1023.000000	1023.000000	2046.000000
4.100000	-0.046721	-27.612309	-6.455058	-3.139567	-10.893811	-7.123872	0.000000	-10.000000	-0.266667	20.566668	60.833332	1023.000000	1023.000000	2046.000000
4.120000	-0.045775	-27.052813	-6.858387	-3.438144	-10.204823	-6.551460	0.000000	-10.000000	-0.266667	21.350000	67.500000	1023.000000	1023.000000	2046.000000
4.140000	-0.044683	-26.407721	-7.110776	-3.197596	-9.460994	-6.638355	0.000000	-10.000000	-0.275000	22.116667	74.666664	1023.000000	1023.000000	2046.000000
4.160000	-0.043498	-25.707293	-6.252617	-2.929519	-9.899549	-6.625607	0.000000	-10.000000	-0.300000	22.883333	81.833336	1023.000000	1023.000000	2046.000000
4.180000	-0.042142	-24.906179	-6.227541	-3.157972	-9.499022	-6.021645	0.000000	-10.000000	-0.341667	23.616667	89.333336	1023.000000	1023.000000	2046.000000
4.200000	-0.040974	-24.215824	-6.740281	-3.094632	-8.544142	-5.836769	0.000000	-10.000000	-0.366667	24.300001	97.000000	1023.000000	1023.000000	2046.000000
4.220000	-0.039650	-23.433050	-6.158433	-2.700754	-8.616209	-5.957654	0.000000	-10.000000	-0.383333	24.816668	105.000000	1023.000000	1023.000000	2046.000000
4.240000	-0.038164	-22.554722	-5.575295	-2.784096	-8.758498	-5.436832	0.000000	-10.000000	-0.400000	25.550001	113.333336	1023.000000	1023.000000	2046.000000
4.260000	-0.036823	-21.762476	-6.031106	-2.921490	-7.832167	-4.977713	0.000000	-10.000000	-0.425000	26.050001	121.833336	1023.000000	1023.000000	2046.000000
4.280000	-0.035486	-20.972342	-6.056874	-2.560388	-7.241414	-5.113666	0.000000	-10.000000	-0.433333	26.533335	130.500000	1023.000000	1023.000000	2046.000000
4.300000	-0.033902	-20.035927	-5.190994	-2.349847	-7.580739	-4.914346	0.000000	-10.000000	-0.466667	26.816668	139.166672	1023.000000	1023.000000	2046.000000
4.320000	-0.032355	-19.121965	-5.057267	-2.499695	-7.232639	-4.332365	0.000000	-10.000000	-0.491667	27.450001	148.000000	1023.000000	1023.000000	2046.000000
4.340000	-0.030937	-18.283974	-5.504981	-2.493822	-6.238198	-4.046974	0.000000	-10.000000	-0.541667	28.300001	157.166672	1023.000000	1023.000000	2046.000000
4.360000	-0.029927	-17.687078	-5.119837	-2.134385	-6.138474	-4.294382	0.000000	-10.000000	-0.550000	29.066668	166.333328	1023.000000	1023.000000	2046.000000
4.380000	-0.028679	-16.949127	-4.351577	-2.088290	-6.456266	-4.052994	0.000000	-10.000000	-0.575000	29.650000	175.833328	1023.000000	1023.000000	2046.000000
4.400000	-0.027431	-16.211861	-4.517324	-2.316620	-5.861825	-3.516091	0.000000	-10.000000	-0.566667	29.833334	185.500000	1023.000000	1023.000000	2046.000000
4.420000	-0.026216	-15.493742	-4.857480	-2.180179	-5.022004	-3.434080	0.000000	-10.000000	-0.575000	30.050001	195.500000	1023.000000	1023.000000	2046.000000
4.440000	-0.024695	-14.594684	-4.167044	-1.735247	-5.188752	-3.503641	0.000000	-10.000000	-0.558333	30.266666	205.500000	1023.000000	1023.000000	2046.000000
4.460000	-0.023381	-13.818012	-3.909581	-1.778895	-5.174624	-2.954912	0.000000	-10.000000	-0.566667	30.400000	215.500000	1023.000000	1023.000000	2046.000000
4.480000	-0.022495	-13.294329	-4.503331	-1.868532	-4.278228	-2.644239	0.000000	-10.000000	-0.583333	30.833334	225.833328	1023.000000	1023.000000	2046.000000
4.500000	-0.021737	-12.846322	-4.398338	-1.591443	-3.961667	-2.894874	0.000000	-10.000000	-0.633333	31.250000	236.166672	1023.000000	1023.000000	2046.000000
4.520000	-0.021018	-12.421601	-3.670741	-1.536106	-4.288078	-2.926676	0.000000	-10.000000	-0.691667	32.216667	246.666672	1023.000000	1023.000000	2046.000000
4.540000	-0.020572	-12.158080	-3.522652	-1.818530	-4.241489	-2.575409	0.000000	-10.000000	-0.733333	33.216667	257.166656	1023.000000	1023.000000	2046.000000
4.560000	-0.020587	-12.166888	-4.231903	-1.913223	-3.541566	-2.480197	0.000000	-10.000000	-0.750000	34.066666	268.000000	1023.000000	1023.000000	2046.000000
4.580000	-0.020318	-12.007757	-4.240319	-1.544262	-3.472883	-2.750293	0.000000	-10.000000	-0.733333	34.083332	279.333344	1023.000000	1023.000000	2046.000000
4.600000	-0.019676	-11.628357	-3.650918	-1.342038	-3.944895	-2.690506	0.000000	-10.000000	-0.708333	33.650002	290.666656	1023.000000	1023.000000	2046.000000
4.620000	-0.018377	-10.860610	-3.886660	-1.422326	-3.449933	-2.101692	0.000000	-10.000000	-0.675000	33.216667	302.000000	1023.000000	1023.000000	2046.000000
4.640000	-0.016645	-9.837316	-4.230560	-1.085510	-2.544849	-1.976397	0.000000	-10.000000	-0.650000	32.850002	313.000000	1023.000000	1023.000000	2046.000000
4.660000	-0.014717	-8.697487	-3.469113	-0.589966	-2.654853	-1.983554	0.000000	-10.000000	-0.641667	32.450001	324.000000	1023.000000	1023.000000	2046.000000
4.680000	-0.012931	-7.641959	-3.053313	-0.601204	-2.604248	-1.383193	0.000000	-10.000000	-0.641667	32.166668	334.833344	1023.000000	1023.000000	2046.000000
4.700000	-0.011264	-6.656901	-3.575157	-0.469086	-1.617996	-0.994663	0.000000	-10.000000	-0.675000	32.450001	345.666656	1023.000000	1023.000000	2046.000000
4.720000	-0.009741	-5.756948	-3.399967	-0.078701	-1.240061	-1.038218	0.000000	-10.000000	-0.683333	32.716667	356.500000	1023.000000	1023.000000	2046.000000
4.740000	-0.008100	-4.786909	-2.665532	0.131360	-1.478420	-0.774318	0.000000	-10.000000	-0.708333	33.083336	367.500000	1023.000000	1023.000000	2046.000000
4.760000	-0.006447	-3.810222	-2.959642	0.039131	-0.822406	-0.067305	0.000000	-10.000000	-0.691667	33.350002	378.500000	1023.000000	1023.000000	2046.000000
4.780000	-0.004816	-2.846079	-3.106030	0.371281	-0.109983	-0.001346	0.000000	-10.000000	-0.683333	33.650002	389.500000	1023.000000	1023.000000	2046.000000
4.800000	-0.003212	-1.898582	-2.288076	0.651725	-0.430693	0.168462	0.000000	-10.000000	-0.658333	33.516666	400.666656	1023.000000	1023.000000	2046.000000
4.820000	-0.001337	-0.790403	-2.397221	0.529672	0.199059	0.878087	0.000000	-10.000000	-0.641667	33.316666	411.833344	1023.000000	1023.000000	2046.000000
4.840000	0.000626	0.369748	-2.356754	0.777882	0.962669	0.985950	0.000000	-10.000000	-0.625000	32.966667	423.000000	1023.000000	1023.000000	2046.000000
4.860000	0.002545	1.504062	-1.398279	0.996414	0.746093	1.159835	0.000000	-10.000000	-0.633333	32.716667	434.000000	1023.000000	1023.000000	2046.000000
4.880000	0.004725	2.792368	-1.404440	0.871257	1.462464	1.863088	0.000000	-10.000000	-0.658333	32.633335	445.000000	1023.000000	1023.000000	2046.000000
4.900000	0.006911	4.084647	-1.296201	1.021145	2.290465	2.069238	0.000000	-10.000000	-0.666667	32.533333	456.000000	1023.000000	1023.000000	2046.000000
4.920000	0.008975	5.303980	-0.243100	1.147556	2.150502	2.249022	0.000000	-10.000000	-0.625000	32.549999	466.833344	1023.000000	1023.000000	2046.000000
4.940000	0.010957	6.475812	0.124489	0.910305	2.557786	2.883233	0.000000	-10.000000	-0.575000	31.833334	477.666656	1023.000000	1023.000000	2046.000000
4.960000	0.012645	7.473204	0.049696	0.897374	3.446775	3.079359	0.000000	-10.000000	-0.550000	31.233334	488.500000	1023.000000	1023.000000	2046.000000
4.980000	0.013824	8.170230	0.639091	1.083344	3.544238	2.903556	0.000000	-10.000000	-0.558333	30.633333	499.166656	1023.000000	1023.000000	2046.000000
5.000000	0.014905	8.809113	1.342047	0.908872	3.323598	3.234596	0.000000	-10.000000	-0.566667	30.766666	509.500000	1023.000000	1023.000000	2046.000000
5.020000	0.015939	9.419962	1.052740	0.666630	3.994546	3.706046	0.000000	-10.000000	-0.591667	31.000000	519.500000	1023.000000	1023.000000	2046.000000
5.040000	0.016991	10.041465	1.198325	0.734275	4.490719	3.618145	0.000000	-10.000000	-0.616667	31.400000	529.833313	1023.000000	1023.000000	2046.000000
5.060000	0.017963	10.616250	2.090128	0.721210	4.136104	3.668808	0.000000	-10.000000	-0.633333	31.533333	540.166687	1023.000000	1023.000000	2046.000000
5.080000	0.019280	11.394616	2.222084	0.420724	4.503648	4.248160	0.000000	-10.000000	-0.625000	31.516666	550.833313	1023.000000	1023.000000	2046.000000
5.100000	0.020666	12.213481	1.973874	0.501107	5.402119	4.336382	0.000000	-10.000000	-0.608333	31.383333	561.166687	1023.000000	1023.000000	2046.000000
5.120000	0.022138	13.083631	2.649243	0.730128	5.424812	4.279447	0.000000	-10.000000	-0.600000	31.299999	571.833313	1023.000000	1023.000000	2046.000000
5.140000	0.023796	14.063714	3.359074	0.689649	5.332676	4.682314	0.000000	-10.000000	-0.600000	31.233334	582.166687	1023.000000	1023.000000	2046.000000
5.160000	0.025329	14.969352	3.229029	0.635454	5.911635	5.193233	0.000000	-10.000000	-0.600000	31.266666	592.833313	1023.000000	1023.000000	2046.000000
5.180000	0.027100	16.016214	3.066008	0.844962	6.751866	5.353379	0.000000	-10.000000	-0.591667	31.266666	603.166687	1023.000000	1023.000000	2046.000000
5.200000	0.028829	17.037920	3.664227	1.240237	6.833016	5.300440	0.000000	-10.000000	-0.575000	31.150000	613.666687	1023.000000	1023.000000	2046.000000
5.220000	0.030694	18.140320	4.286306	1.323081	6.841175	5.689757	0.000000	-10.000000	-0.558333	30.933334	624.000000	1023.000000	1023.000000	2046.000000
5.240000	0.032332	19.108198	4.214859	1.339295	7.408129	6.145916	0.000000	-10.000000	-0.541667	30.600000	634.333313	1023.000000	1023.000000	2046.000000
5.260000	0.034107	20.157316	4.038773	1.599995	8.241486	6.277062	0.000000	-10.000000	-0.525000	30.466667	644.500000	1023.000000	1023.000000	2046.000000
5.280000	0.036027	21.291668	4.568777	1.918448	8.462899	6.341545	0.000000	-10.000000	-0.508333	30.200001	654.500000	1023.000000	1023.000000	2046.000000
5.300000	0.037693	22.276691	5.256576	2.076772	8.320997	6.622346	0.000000	-10.000000	-0.516667	29.850000	664.500000	1023.000000	1023.000000	2046.000000
5.320000	0.039347	23.254049	5.049054	2.100231	8.970731	7.134035	0.000000	-10.000000	-0.533333	29.683334	674.500000	1023.000000	1023.000000	2046.000000
5.340000	0.040831	24.131046	4.946386	2.356577	9.645550	7.182534	0.000000	-10.000000	-0.500000	29.400002	684.500000	1023.000000	1023.000000	2046.000000
5.360000	0.042416	25.067671	5.586574	2.681509	9.623152	7.176436	0.000000	-10.000000	-0.466667	29.000000	694.500000	1023.000000	1023.000000	2046.000000
5.380000	0.044207	26.126339	6.069062	2.747416	9.639862	7.670000	0.000000	-10.000000	-0.433333	28.466667	704.333313	1023.000000	1023.000000	2046.000000
5.400000	0.045614	26.957792	5.919096	2.771260	10.185385	8.082051	0.000000	-10.000000	-0.433333	27.800001	714.000000	1023.000000	1023.000000	2046.000000
5.420000	0.047045	27.803606	5.682266	3.014970	10.939893	8.166477	0.000000	-10.000000	-0.416667	27.350000	723.333313	1023.000000	1023.000000	2046.000000
5.440000	0.048499	28.663067	6.208975	3.370115	10.974015	8.109962	0.000000	-10.000000	-0.375000	26.616667	732.500000	1023.000000	1023.000000	2046.000000
5.460000	0.049936	29.512253	6.831459	3.438378	10.794065	8.448352	0.000000	-10.000000	-0.350000	25.900000	741.500000	1023.000000	1023.000000	2046.000000
5.480000	0.051419	30.388884	6.687332	3.455155	11.359021	8.887376	0.000000	-10.000000	-0.333333	25.083334	750.333313	1023.000000	1023.000000	2046.000000
5.500000	0.052877	31.250116	6.597983	3.708017	12.057083	8.887033	0.000000	-10.000000	-0.333333	24.583334	758.833313	1023.000000	1023.000000	2046.000000
5.520000	0.054475	32.194572	7.373342	3.954965	11.941184	8.925079	0.000000	-10.000000	-0.325000	24.250000	767.000000	1023.000000	1023.000000	2046.000000
5.540000	0.055617	32.869648	7.555257	3.942095	12.027038	9.345256	0.000000	-10.000000	-0.308333	23.750000	775.000000	1023.000000	1023.000000	2046.000000
5.560000	0.056570	33.433125	7.160344	4.062068	12.802364	9.408349	0.000000	-10.000000	-0.283333	22.933334	783.000000	1023.000000	1023.000000	2046.000000
5.580000	0.057255	33.837700	7.670484	4.259081	12.727592	9.180545	0.000000	-10.000000	-0.250000	21.850000	791.000000	1023.000000	1023.000000	2046.000000
5.600000	0.057914	34.227070	8.200191	4.142112	12.425483	9.459283	0.000000	-10.000000	-0.208333	20.650000	798.666687	1023.000000	1023.000000	2046.000000
5.620000	0.058677	34.678181	7.812873	4.214356	12.894410	9.756542	0.000000	-10.000000	-0.166667	19.233334	805.833313	1023.000000	1023.000000	2046.000000
5.640000	0.058570	34.614803	7.568776	4.493321	13.072433	9.480274	0.000000	-10.000000	-0.133333	17.633333	812.333313	1023.000000	1023.000000	2046.000000
5.660000	0.057977	34.264297	7.984180	4.623362	12.468282	9.188475	0.000000	-10.000000	-0.091667	16.416668	818.500000	1023.000000	1023.000000	2046.000000
5.680000	0.057470	33.964996	7.921111	4.481383	12.255994	9.306509	0.000000	-10.000000	-0.066667	15.316667	824.166687	1023.000000	1023.000000	2046.000000
5.700000	0.056631	33.469147	7.350133	4.396255	12.654428	9.068329	0.000000	-10.000000	-0.058333	14.350000	829.666687	1023.000000	1023.000000	2046.000000
5.720000	0.055482	32.789646	7.443999	4.436597	12.347915	8.561136	0.000000	-10.000000	-0.033333	12.383333	834.500000	1023.000000	1023.000000	2046.000000
5.740000	0.054249	32.061077	7.689761	4.325986	11.654368	8.390960	0.000000	-10.000000	0.000000	8.683333	839.000000	1023.000000	1023.000000	2046.000000
5.760000	0.052773	31.188570	7.143820	4.191864	11.462805	8.390081	0.000000	-10.000000	0.050000	3.366667	842.333313	1023.000000	1023.000000	2046.000000
5.780000	0.051521	30.449068	6.435581	4.247813	11.644877	8.120796	0.000000	-10.000000	0.075000	-1.416667	844.333313	1023.000000	1023.000000	2046.000000
5.800000	0.050928	30.098175	6.565756	4.449471	11.341728	7.741220	0.000000	-10.000000	0.091667	-5.500000	845.000000	1023.000000	1023.000000	2046.000000
5.820000	0.050864	30.060911	6.922611	4.530870	10.799508	7.807922	0.000000	-10.000000	0.108333	-8.233334	845.000000	1023.000000	1023.000000	2046.000000
5.840000	0.050534	29.865458	6.429917	4.561805	10.923796	7.949940	0.000000	-10.000000	0.116667	-10.533334	845.000000	1023.000000	1023.000000	2046.000000
5.860000	0.049973	29.534262	6.014311	4.740438	11.107884	7.671628	0.000000	-10.000000	0.116667	-11.383333	845.000000	1023.000000	1023.000000	2046.000000
5.880000	0.049607	29.317713	6.272926	4.932329	10.696292	7.416165	0.000000	-10.000000	0.125000	-11.333334	845.000000	1023.000000	1023.000000	2046.000000
5.900000	0.049240	29.100681	6.448709	4.914073	10.195188	7.542712	0.000000	-10.000000	0.125000	-11.283334	841.500000	1023.000000	1023.000000	2046.000000
5.920000	0.048562	28.700373	5.896303	4.892762	10.262848	7.648459	0.000000	-10.000000	0.141667	-11.800000	832.166687	1023.000000	1023.000000	2046.000000
5.940000	0.047748	28.219101	5.413563	5.012954	10.429736	7.362848	0.000000	-10.000000	0.141667	-12.433333	822.833313	1023.000000	1023.000000	2046.000000
5.960000	0.047162	27.872675	5.603580	5.204403	9.935323	7.129370	0.000000	-10.000000	0.150000	-12.983334	815.333313	1023.000000	1023.000000	2046.000000
5.980000	0.046972	27.760313	5.626179	5.208834	9.497233	7.428066	0.000000	-10.000000	0.150000	-13.316667	812.333313	1023.000000	1023.000000	2046.000000
6.000000	0.046515	27.490116	5.139375	5.157720	9.655305	7.537715	0.000000	-10.000000	0.175000	-13.833333	807.833313	1023.000000	1023.000000	2046.000000
6.020000	0.045901	27.127542	4.833906	5.328071	9.739474	7.226091	0.000000	-10.000000	0.208333	-14.750000	803.333313	1023.000000	1023.000000	2046.000000
6.040000	0.045678	26.995481	5.256916	5.451484	9.232678	7.054402	0.000000	-10.000000	0.241667	-15.016666	798.500000	1023.000000	1023.000000	2046.000000
6.060000	0.045368	26.812746	5.138310	5.241407	9.084765	7.348264	0.000000	-10.000000	0.241667	-15.116667	793.500000	1023.000000	1023.000000	2046.000000
6.080000	0.044724	26.431904	4.753488	5.132505	9.408822	7.137088	0.000000	-10.000000	0.241667	-14.850000	788.500000	1023.000000	1023.000000	2046.000000
6.100000	0.044033	26.023390	5.114044	5.056050	9.162497	6.690800	0.000000	-10.000000	0.233333	-15.066667	783.500000	1023.000000	1023.000000	2046.000000
6.120000	0.043417	25.659582	5.569681	4.704106	8.624147	6.761647	0.000000	-10.000000	0.241667	-15.483334	778.333313	1023.000000	1023.000000	2046.000000
6.140000	0.042133	24.900482	5.062119	4.312983	8.798895	6.726486	0.000000	-10.000000	0.233333	-15.900001	773.000000	1023.000000	1023.000000	2046.000000
6.160000	0.040553	23.966839	4.992654	4.112218	8.674340	6.187626	0.000000	-10.000000	0.241667	-16.233334	767.666687	1023.000000	1023.000000	2046.000000
6.180000	0.039283	23.216282	5.416575	3.847699	7.917948	6.034060	0.000000	-10.000000	0.241667	-16.366667	762.333313	1023.000000	1023.000000	2046.000000
6.200000	0.037763	22.317911	5.034686	3.459043	7.692124	6.132057	0.000000	-10.000000	0.250000	-16.383333	757.000000	1023.000000	1023.000000	2046.000000
6.220000	0.036103	21.336935	4.603875	3.240028	7.753659	5.739373	0.000000	-10.000000	0.250000	-16.616667	751.500000	1023.000000	1023.000000	2046.000000
6.240000	0.034557	20.422989	4.952999	3.088007	7.044973	5.337011	0.000000	-10.000000	0.266667	-16.916668	746.000000	1023.000000	1023.000000	2046.000000
6.260000	0.033144	19.587860	4.762814	2.868776	6.538646	5.417623	0.000000	-10.000000	0.275000	-17.566668	740.333313	1023.000000	1023.000000	2046.000000
6.280000	0.031338	18.521002	4.093646	2.651379	6.692281	5.083694	0.000000	-10.000000	0.291667	-18.000000	734.500000	1023.000000	1023.000000	2046.000000
6.300000	0.029995	17.727297	4.408285	2.600497	6.037574	4.680941	0.000000	-10.000000	0.291667	-18.566668	728.500000	1023.000000	1023.000000	2046.000000
6.320000	0.028937	17.101736	4.340075	2.414233	5.507491	4.839937	0.000000	-10.000000	0.316667	-18.950001	722.166687	1023.000000	1023.000000	2046.000000
6.340000	0.027508	16.257494	3.669162	2.333281	5.634459	4.620592	0.000000	-10.000000	0.333333	-19.483334	715.833313	1023.000000	1023.000000	2046.000000
6.360000	0.026213	15.491759	3.750178	2.315266	5.255842	4.170475	0.000000	-10.000000	0.350000	-19.900000	709.166687	1023.000000	1023.000000	2046.000000
6.380000	0.025413	15.018839	4.036516	2.292440	4.494516	4.195366	0.000000	-10.000000	0.366667	-20.366667	702.666687	1023.000000	1023.000000	2046.000000
6.400000	0.024053	14.215097	3.491300	2.201140	4.342004	4.180654	0.000000	-10.000000	0.375000	-20.666668	695.833313	1023.000000	1023.000000	2046.000000
6.420000	0.022684	13.406054	3.087133	2.228814	4.333999	3.756108	0.000000	-10.000000	0.383333	-21.033333	689.000000	1023.000000	1023.000000	2046.000000
6.440000	0.021794	12.880508	3.399055	2.256626	3.627748	3.597080	0.000000	-10.000000	0.375000	-21.166666	682.000000	1023.000000	1023.000000	2046.000000
6.460000	0.020731	12.252090	3.284528	2.181468	3.068463	3.717630	0.000000	-10.000000	0.383333	-21.450001	675.000000	1023.000000	1023.000000	2046.000000
6.480000	0.019217	11.357119	2.516308	2.174761	3.201436	3.464614	0.000000	-10.000000	0.391667	-21.633333	667.833313	1023.000000	1023.000000	2046.000000
6.500000	0.017868	10.559768	2.376715	2.212630	2.900666	3.069757	0.000000	-10.000000	0.400000	-22.083334	660.500000	1023.000000	1023.000000	2046.000000
6.520000	0.016859	9.963625	2.560499	2.220619	2.150277	3.032230	0.000000	-10.000000	0.408333	-22.416668	653.166687	1023.000000	1023.000000	2046.000000
6.540000	0.015529	9.177849	2.181509	2.098599	1.823700	3.074040	0.000000	-10.000000	0.416667	-22.850000	645.666687	1023.000000	1023.000000	2046.000000
6.560000	0.013887	8.207176	1.525124	2.092554	1.868829	2.720669	0.000000	-10.000000	0.425000	-23.116667	638.000000	1023.000000	1023.000000	2046.000000
6.580000	0.012680	7.493706	1.484973	2.187172	1.483292	2.338269	0.000000	-10.000000	0.433333	-23.516666	630.000000	1023.000000	1023.000000	2046.000000
6.600000	0.011641	6.879920	1.613251	2.136137	0.755027	2.375504	0.000000	-10.000000	0.450000	-23.800001	622.166687	1023.000000	1023.000000	2046.000000
6.620000	0.010216	6.037811	1.041504	2.033855	0.617476	2.344975	0.000000	-10.000000	0.475000	-24.083334	614.166687	1023.000000	1023.000000	2046.000000
6.640000	0.008858	5.235322	0.637044	2.074745	0.601201	1.922331	0.000000	-10.000000	0.491667	-24.266666	606.166687	1023.000000	1023.000000	2046.000000
6.660000	0.008265	4.884336	0.887110	2.143524	0.054466	1.799236	0.000000	-10.000000	0.500000	-24.416668	598.000000	1023.000000	1023.000000	2046.000000
6.680000	0.007933	4.688599	0.920955	2.129893	-0.363629	2.001380	0.000000	-10.000000	0.500000	-24.466667	590.000000	1023.000000	1023.000000	2046.000000
6.700000	0.007123	4.209638	0.428558	2.131991	-0.217247	1.866336	0.000000	-10.000000	0.491667	-24.466667	582.000000	1023.000000	1023.000000	2046.000000
6.720000	0.006452	3.813099	0.327243	2.197101	-0.332017	1.620772	0.000000	-10.000000	0.500000	-24.483334	574.000000	1023.000000	1023.000000	2046.000000
6.740000	0.005971	3.528890	0.517130	2.284221	-0.843929	1.571469	0.000000	-10.000000	0.500000	-24.633333	565.833313	1023.000000	1023.000000	2046.000000
6.760000	0.004812	2.843799	0.425510	2.161561	-1.460442	1.717170	0.000000	-10.000000	0.516667	-25.066668	557.500000	1023.000000	1023.000000	2046.000000
6.780000	0.003119	1.843106	-0.254238	2.217839	-1.538773	1.418279	0.000000	-10.000000	0.533333	-25.700001	549.000000	1023.000000	1023.000000	2046.000000
6.800000	0.001162	0.686535	-0.638395	2.261249	-1.763072	0.826753	0.000000	-10.000000	0.550000	-26.283335	540.333313	1023.000000	1023.000000	2046.000000
6.820000	-0.000190	-0.112064	-0.404979	2.122004	-2.469142	0.640054	0.000000	-10.000000	0.558333	-26.350000	531.666687	1023.000000	1023.000000	2046.000000
6.840000	-0.001876	-1.108982	-0.556091	1.803767	-2.804708	0.448049	0.000000	-10.000000	0.533333	-26.200001	522.833313	1023.000000	1023.000000	2046.000000
6.860000	-0.003353	-1.981591	-0.871138	1.524886	-2.599588	-0.035751	0.000000	-10.000000	0.533333	-25.983334	514.166687	1023.000000	1023.000000	2046.000000
6.880000	-0.004562	-2.696128	-0.673288	1.389042	-2.881322	-0.530561	0.000000	-10.000000	0.533333	-25.900000	505.500000	1023.000000	1023.000000	2046.000000
6.900000	-0.005867	-3.467515	-0.445913	1.279635	-3.558189	-0.743049	0.000000	-10.000000	0.550000	-25.799999	496.833344	1023.000000	1023.000000	2046.000000
6.920000	-0.007712	-4.557504	-0.767866	1.285029	-4.015864	-1.058803	0.000000	-10.000000	0.550000	-25.833334	488.166656	1023.000000	1023.000000	2046.000000
6.940000	-0.009467	-5.595054	-1.399561	1.320894	-4.050329	-1.466058	0.000000	-10.000000	0.550000	-26.200001	479.500000	1023.000000	1023.000000	2046.000000
6.960000	-0.010351	-6.117352	-1.439313	1.525490	-4.364662	-1.838867	0.000000	-10.000000	0.583333	-26.933334	470.833344	1023.000000	1023.000000	2046.000000
6.980000	-0.010812	-6.389804	-1.236938	1.781123	-5.033106	-1.900882	0.000000	-10.000000	0.625000	-27.883333	461.833344	1023.000000	1023.000000	2046.000000
7.000000	-0.011487	-6.788929	-1.639993	1.929316	-5.034989	-2.043262	0.000000	-10.000000	0.666667	-28.600000	452.500000	1023.000000	1023.000000	2046.000000
7.020000	-0.012120	-7.162731	-2.039678	2.114328	-4.871547	-2.365834	0.000000	-10.000000	0.675000	-29.016666	443.000000	1023.000000	1023.000000	2046.000000
7.040000	-0.012388	-7.321585	-1.793325	2.286893	-5.280238	-2.534916	0.000000	-10.000000	0.666667	-29.066668	433.333344	1023.000000	1023.000000	2046.000000
7.060000	-0.012988	-7.675834	-1.704387	2.349878	-5.779949	-2.541375	0.000000	-10.000000	0.650000	-28.883333	423.666656	1023.000000	1023.000000	2046.000000
7.080000	-0.013852	-8.186723	-2.165914	2.307048	-5.662580	-2.665278	0.000000	-10.000000	0.641667	-28.416668	414.000000	1023.000000	1023.000000	2046.000000
7.100000	-0.014489	-8.562838	-2.453326	2.376208	-5.532607	-2.953113	0.000000	-10.000000	0.633333	-27.966667	404.500000	1023.000000	1023.000000	2046.000000
7.120000	-0.014905	-8.809081	-2.141938	2.394000	-6.066717	-2.994426	0.000000	-10.000000	0.641667	-27.566668	395.166656	1023.000000	1023.000000	2046.000000
7.140000	-0.015727	-9.294515	-2.130480	2.282804	-6.463092	-2.983746	0.000000	-10.000000	0.641667	-27.549999	386.000000	1023.000000	1023.000000	2046.000000
7.160000	-0.016507	-9.755508	-2.508588	2.125339	-6.301779	-3.070480	0.000000	-10.000000	0.633333	-27.500000	376.833344	1023.000000	1023.000000	2046.000000
7.180000	-0.016919	-9.999353	-2.544317	2.041337	-6.204121	-3.292252	0.000000	-10.000000	0.633333	-27.866667	367.666656	1023.000000	1023.000000	2046.000000
7.200000	-0.017346	-10.251652	-2.135264	1.918388	-6.669458	-3.365318	0.000000	-10.000000	0.625000	-27.783333	358.333344	1023.000000	1023.000000	2046.000000
7.220000	-0.018282	-10.804766	-2.197219	1.678517	-6.951469	-3.334595	0.000000	-10.000000	0.608333	-27.583334	349.000000	1023.000000	1023.000000	2046.000000
7.240000	-0.019236	-11.368572	-2.648588	1.457163	-6.719099	-3.458049	0.000000	-10.000000	0.575000	-26.783333	339.833344	1023.000000	1023.000000	2046.000000
7.260000	-0.019924	-11.774816	-2.849519	1.408188	-6.686081	-3.647404	0.000000	-10.000000	0.550000	-26.333334	330.833344	1023.000000	1023.000000	2046.000000
7.280000	-0.020522	-12.128232	-2.609668	1.300004	-7.151324	-3.667244	0.000000	-10.000000	0.550000	-26.033333	322.000000	1023.000000	1023.000000	2046.000000
7.300000	-0.021702	-12.825714	-2.611345	1.007587	-7.597497	-3.624460	0.000000	-10.000000	0.550000	-26.100000	313.166656	1023.000000	1023.000000	2046.000000
7.320000	-0.023242	-13.735785	-3.077731	0.663700	-7.525670	-3.796085	0.000000	-10.000000	0.550000	-26.133333	304.500000	1023.000000	1023.000000	2046.000000
7.340000	-0.024340	-14.384821	-3.364923	0.449521	-7.462792	-4.006626	0.000000	-10.000000	0.533333	-26.000000	295.833344	1023.000000	1023.000000	2046.000000
7.360000	-0.025498	-15.069257	-3.128647	0.291262	-8.068884	-4.162987	0.000000	-10.000000	0.516667	-25.683334	287.333344	1023.000000	1023.000000	2046.000000
7.380000	-0.026969	-15.938733	-3.169626	-0.028882	-8.544503	-4.195722	0.000000	-10.000000	0.500000	-25.066668	278.666656	1023.000000	1023.000000	2046.000000
7.400000	-0.028569	-16.884420	-3.639211	-0.345516	-8.564031	-4.335662	0.000000	-10.000000	0.500000	-24.516666	270.333344	1023.000000	1023.000000	2046.000000
7.420000	-0.029651	-17.523714	-4.107036	-0.534201	-8.336926	-4.545552	0.000000	-10.000000	0.500000	-24.200001	262.000000	1023.000000	1023.000000	2046.000000
7.440000	-0.030400	-17.966393	-3.962656	-0.541729	-8.775892	-4.686115	0.000000	-10.000000	0.491667	-23.983334	254.000000	1023.000000	1023.000000	2046.000000
7.460000	-0.031282	-18.487846	-3.824664	-0.698839	-9.285971	-4.678372	0.000000	-10.000000	0.491667	-23.933334	246.000000	1023.000000	1023.000000	2046.000000
7.480000	-0.032483	-19.197172	-4.105598	-0.918172	-9.357729	-4.815673	0.000000	-10.000000	0.483333	-23.633333	238.000000	1023.000000	1023.000000	2046.000000
7.500000	-0.033167	-19.601532	-4.535126	-1.037004	-9.042403	-4.986998	0.000000	-10.000000	0.458333	-23.300001	230.000000	1023.000000	1023.000000	2046.000000
7.520000	-0.033472	-19.781761	-4.513859	-1.015488	-9.114899	-5.137515	0.000000	-10.000000	0.425000	-23.016666	222.333328	1023.000000	1023.000000	2046.000000
7.540000	-0.033898	-20.033600	-4.215251	-1.035113	-9.644602	-5.138634	0.000000	-10.000000	0.400000	-22.783333	214.666672	1023.000000	1023.000000	2046.000000
7.560000	-0.034875	-20.611027	-4.367281	-1.173008	-9.858698	-5.212039	0.000000	-10.000000	0.400000	-22.650000	207.166672	1023.000000	1023.000000	2046.000000
7.580000	-0.035440	-20.944977	-4.836200	-1.298748	-9.460375	-5.349654	0.000000	-10.000000	0.391667	-22.250000	199.500000	1023.000000	1023.000000	2046.000000
7.600000	-0.035605	-21.042841	-4.847724	-1.212608	-9.473387	-5.509122	0.000000	-10.000000	0.383333	-21.783333	192.166672	1023.000000	1023.000000	2046.000000
7.620000	-0.036089	-21.328875	-4.580673	-1.214984	-9.995184	-5.538033	0.000000	-10.000000	0.366667	-21.266666	184.833328	1023.000000	1023.000000	2046.000000
7.640000	-0.036930	-21.825727	-4.719962	-1.389027	-10.148388	-5.568350	0.000000	-10.000000	0.358333	-20.766666	177.666672	1023.000000	1023.000000	2046.000000
7.660000	-0.037440	-22.126806	-5.211474	-1.485627	-9.724913	-5.704792	0.000000	-10.000000	0.350000	-20.333334	170.666672	1023.000000	1023.000000	2046.000000
7.680000	-0.037458	-22.137873	-5.149766	-1.381752	-9.776520	-5.829835	0.000000	-10.000000	0.333333	-19.850000	164.000000	1023.000000	1023.000000	2046.000000
7.700000	-0.037912	-22.406096	-4.853588	-1.410365	-10.323588	-5.818554	0.000000	-10.000000	0.316667	-19.450001	157.333328	1023.000000	1023.000000	2046.000000
7.720000	-0.038772	-22.914385	-4.969211	-1.563028	-10.509382	-5.872765	0.000000	-10.000000	0.283333	-18.883333	150.833328	1023.000000	1023.000000	2046.000000
7.740000	-0.039142	-23.133125	-5.441872	-1.665485	-10.104360	-5.921409	0.000000	-10.000000	0.266667	-18.283335	144.500000	1023.000000	1023.000000	2046.000000
7.760000	-0.039266	-23.206240	-5.547626	-1.552871	-10.039323	-6.066420	0.000000	-10.000000	0.250000	-17.733334	138.500000	1023.000000	1023.000000	2046.000000
7.780000	-0.039586	-23.395041	-5.294143	-1.488826	-10.478983	-6.133088	0.000000	-10.000000	0.250000	-17.233334	132.500000	1023.000000	1023.000000	2046.000000
7.800000	-0.040301	-23.817869	-5.215687	-1.676650	-10.858401	-6.067132	0.000000	-10.000000	0.241667	-16.900000	126.666664	1023.000000	1023.000000	2046.000000
7.820000	-0.040898	-24.170637	-5.599269	-1.845351	-10.617587	-6.108431	0.000000	-10.000000	0.233333	-16.333334	121.000000	1023.000000	1023.000000	2046.000000
7.840000	-0.040884	-24.162184	-5.941551	-1.754656	-10.225817	-6.240159	0.000000	-10.000000	0.216667	-15.983334	115.666664	1023.000000	1023.000000	2046.000000
7.860000	-0.040952	-24.202604	-5.736446	-1.643783	-10.487700	-6.334675	0.000000	-10.000000	0.208333	-15.466666	110.333336	1023.000000	1023.000000	2046.000000
7.880000	-0.041462	-24.503874	-5.534948	-1.671476	-10.941623	-6.355826	0.000000	-10.000000	0.200000	-15.166667	105.166664	1023.000000	1023.000000	2046.000000
7.900000	-0.042171	-24.922995	-5.530138	-1.887583	-11.182825	-6.322449	0.000000	-10.000000	0.191667	-14.566667	100.000000	1023.000000	1023.000000	2046.000000
7.920000	-0.042473	-25.101303	-5.965015	-1.997304	-10.760041	-6.378942	0.000000	-10.000000	0.191667	-14.133333	95.166664	1023.000000	1023.000000	2046.000000
7.940000	-0.042369	-25.040083	-6.129751	-1.877901	-10.527886	-6.504544	0.000000	-10.000000	0.183333	-13.516666	90.500000	1023.000000	1023.000000	2046.000000
7.960000	-0.042467	-25.098026	-5.917271	-1.750327	-10.874887	-6.555540	0.000000	-10.000000	0.158333	-13.066667	86.000000	1023.000000	1023.000000	2046.000000
7.980000	-0.042858	-25.328798	-5.677819	-1.847177	-11.333886	-6.469915	0.000000	-10.000000	0.133333	-12.466667	81.500000	1023.000000	1023.000000	2046.000000
8.000000	-0.043215	-25.540112	-6.060331	-2.016151	-11.024480	-6.439150	0.000000	-10.000000	0.108333	-12.000000	77.166664	1023.000000	1023.000000	2046.000000
8.020000	-0.043192	-25.526678	-6.390511	-1.941761	-10.620771	-6.573635	0.000000	-10.000000	0.108333	-11.583334	73.000000	1023.000000	1023.000000	2046.000000
8.040000	-0.043093	-25.467884	-6.239385	-1.831712	-10.781348	-6.615440	0.000000	-10.000000	0.100000	-11.250000	69.333336	1023.000000	1023.000000	2046.000000
8.060000	-0.043384	-25.639833	-5.909475	-1.940639	-11.308550	-6.481168	0.000000	-10.000000	0.100000	-10.900001	65.666664	1023.000000	1023.000000	2046.000000
8.080000	-0.044010	-26.010172	-6.069448	-1.953466	-11.454748	-6.532510	0.000000	-10.000000	0.108333	-10.616667	62.166668	1023.000000	1023.000000	2046.000000
8.100000	-0.044649	-26.387516	-6.640091	-1.963536	-11.159557	-6.624331	0.000000	-10.000000	0.108333	-10.150000	58.500000	1023.000000	1023.000000	2046.000000
8.120000	-0.045157	-26.688036	-6.938546	-1.872285	-10.959989	-6.917216	0.000000	-10.000000	0.108333	-9.650000	55.166668	1023.000000	1023.000000	2046.000000
8.140000	-0.046025	-27.200499	-6.595743	-1.946833	-11.487995	-7.169927	0.000000	-10.000000	0.083333	-8.966667	52.000000	1023.000000	1023.000000	2046.000000
8.160000	-0.047396	-28.010839	-6.354850	-2.364168	-11.961339	-7.330482	0.000000	-10.000000	0.066667	-8.000000	49.000000	1023.000000	1023.000000	2046.000000
8.180000	-0.048382	-28.593554	-6.597696	-2.744197	-11.807474	-7.444188	0.000000	-10.000000	0.050000	-6.950000	46.166668	1023.000000	1023.000000	2046.000000
8.200000	-0.048900	-28.899918	-7.017081	-2.778546	-11.435939	-7.668351	0.000000	-10.000000	0.050000	-5.416667	43.666668	1023.000000	1023.000000	2046.000000
8.220000	-0.049713	-29.380280	-6.925058	-2.524852	-11.942199	-7.988172	0.000000	-10.000000	0.050000	-4.333333	41.833332	1023.000000	1023.000000	2046.000000
8.240000	-0.051206	-30.262915	-6.858080	-2.502853	-12.750807	-8.151175	0.000000	-10.000000	0.058333	-3.650000	40.500000	1023.000000	1023.000000	2046.000000
8.260000	-0.051705	-30.557713	-7.448584	-2.440457	-12.480165	-8.188507	0.000000	-10.000000	0.066667	-4.100000	39.333332	1023.000000	1023.000000	2046.000000
8.280000	-0.051291	-30.312796	-7.798759	-2.113067	-12.105149	-8.295819	0.000000	-10.000000	0.075000	-5.016666	38.000000	1023.000000	1023.000000	2046.000000
8.300000	-0.051128	-30.216770	-7.514668	-1.755357	-12.546803	-8.399943	0.000000	-10.000000	0.066667	-5.950000	36.333332	1023.000000	1023.000000	2046.000000
8.320000	-0.051320	-30.330072	-7.238745	-1.651955	-13.036378	-8.402995	0.000000	-10.000000	0.066667	-6.516666	34.500000	1023.000000	1023.000000	2046.000000
8.340000	-0.051371	-30.360399	-7.550501	-1.701781	-12.758402	-8.349716	0.000000	-10.000000	0.058333	-6.800000	32.166668	1023.000000	1023.000000	2046.000000
8.360000	-0.050999	-30.140392	-7.916618	-1.542303	-12.262784	-8.418687	0.000000	-10.000000	0.058333	-6.850000	29.833334	1023.000000	1023.000000	2046.000000
8.380000	-0.050999	-30.140217	-7.686108	-1.282350	-12.586026	-8.585733	0.000000	-10.000000	0.058333	-6.766667	27.500000	1023.000000	1023.000000	2046.000000
8.400000	-0.051419	-30.388659	-7.331738	-1.326466	-13.184300	-8.546154	0.000000	-10.000000	0.058333	-6.566667	25.333334	1023.000000	1023.000000	2046.000000
8.420000	-0.051755	-30.587095	-7.531241	-1.552962	-13.040951	-8.461940	0.000000	-10.000000	0.058333	-6.333333	23.000000	1023.000000	1023.000000	2046.000000
8.440000	-0.051480	-30.424822	-7.959271	-1.519721	-12.427075	-8.518754	0.000000	-10.000000	0.050000	-6.116667	20.666666	1023.000000	1023.000000	2046.000000
8.460000	-0.051192	-30.254747	-7.679323	-1.383766	-12.603307	-8.588352	0.000000	-10.000000	0.066667	-6.033333	18.500000	1023.000000	1023.000000	2046.000000
8.480000	-0.051557	-30.470201	-7.102170	-1.575163	-13.196712	-8.596155	0.000000	-10.000000	0.083333	-6.266667	16.500000	1023.000000	1023.000000	2046.000000
8.500000	-0.051782	-30.603138	-7.118756	-1.929794	-13.083933	-8.470655	0.000000	-10.000000	0.091667	-6.533333	14.500000	1023.000000	1023.000000	2046.000000
8.520000	-0.051344	-30.344250	-7.576129	-2.009764	-12.287374	-8.470984	0.000000	-10.000000	0.075000	-6.483334	12.500000	1023.000000	1023.000000	2046.000000
8.540000	-0.051435	-30.398220	-7.063650	-1.869919	-12.862101	-8.602551	0.000000	-10.000000	0.058333	-6.233334	10.500000	1023.000000	1023.000000	2046.000000
8.560000	-0.051837	-30.635780	-6.922118	-2.120030	-13.149632	-8.444000	0.000000	-10.000000	0.050000	-6.000000	8.500000	1023.000000	1023.000000	2046.000000
8.580000	-0.051553	-30.467722	-7.481070	-2.339929	-12.351380	-8.295342	0.000000	-10.000000	0.058333	-6.066667	6.500000	1023.000000	1023.000000	2046.000000
8.600000	-0.051529	-30.453432	-7.315154	-2.183723	-12.463705	-8.490850	0.000000	-10.000000	0.058333	-6.283333	4.500000	1023.000000	1023.000000	2046.000000
8.620000	-0.052400	-30.968134	-6.939055	-2.346848	-13.170789	-8.511442	0.000000	-10.000000	0.075000	-6.550000	2.333333	1023.000000	1023.000000	2046.000000
8.640000	-0.052978	-31.309885	-7.163706	-2.711387	-13.019907	-8.414886	0.000000	-10.000000	0.083333	-6.650000	0.333333	1023.000000	1023.000000	2046.000000
8.660000	-0.053043	-31.348160	-7.621634	-2.871654	-12.430099	-8.424774	0.000000	-10.000000	0.091667	-6.400000	-1.666667	1023.000000	1023.000000	2046.000000
8.680000	-0.053705	-31.739700	-7.350725	-2.863904	-12.881721	-8.643353	0.000000	-10.000000	0.075000	-5.816667	-3.500000	1023.000000	1023.000000	2046.000000
8.700000	-0.054906	-32.449570	-7.084637	-3.137243	-13.547524	-8.680165	0.000000	-10.000000	0.066667	-5.233334	-5.500000	1023.000000	1023.000000	2046.000000
8.720000	-0.055409	-32.747017	-7.512541	-3.492613	-13.200572	-8.541291	0.000000	-10.000000	0.058333	-4.783333	-7.166667	1023.000000	1023.000000	2046.000000
8.740000	-0.055322	-32.695129	-7.979190	-3.510635	-12.621874	-8.583429	0.000000	-10.000000	0.066667	-4.633334	-8.833333	1023.000000	1023.000000	2046.000000
8.760000	-0.055920	-33.048721	-7.595013	-3.385216	-13.263427	-8.805067	0.000000	-10.000000	0.058333	-4.600000	-10.333333	1023.000000	1023.000000	2046.000000
8.780000	-0.056575	-33.435871	-7.356642	-3.575380	-13.722606	-8.781243	0.000000	-10.000000	0.058333	-4.600000	-12.000000	1023.000000	1023.000000	2046.000000
8.800000	-0.056433	-33.351677	-7.834058	-3.767298	-13.126879	-8.623443	0.000000	-10.000000	0.050000	-4.483334	-13.500000	1023.000000	1023.000000	2046.000000
8.820000	-0.056018	-33.106850	-8.043093	-3.600612	-12.739517	-8.723628	0.000000	-10.000000	0.058333	-4.350000	-15.000000	1023.000000	1023.000000	2046.000000
8.840000	-0.056347	-33.301086	-7.501009	-3.458030	-13.478683	-8.863364	0.000000	-10.000000	0.066667	-4.183333	-16.500000	1023.000000	1023.000000	2046.000000
8.860000	-0.056650	-33.480415	-7.365337	-3.671206	-13.726411	-8.717463	0.000000	-10.000000	0.066667	-3.983334	-18.000000	1023.000000	1023.000000	2046.000000
8.880000	-0.056141	-33.179123	-7.901124	-3.736501	-12.928185	-8.613313	0.000000	-10.000000	0.058333	-3.783334	-19.333334	1023.000000	1023.000000	2046.000000
8.900000	-0.055772	-32.961273	-7.935573	-3.497749	-12.760294	-8.767659	0.000000	-10.000000	0.050000	-3.566667	-20.500000	1023.000000	1023.000000	2046.000000
8.920000	-0.056268	-33.254398	-7.457216	-3.432275	-13.460768	-8.904140	0.000000	-10.000000	0.041667	-3.366667	-21.666666	1023.000000	1023.000000	2046.000000
8.940000	-0.056520	-33.403313	-7.356418	-3.691797	-13.643244	-8.711852	0.000000	-10.000000	0.041667	-3.183333	-22.833334	1023.000000	1023.000000	2046.000000
8.960000	-0.056136	-33.176380	-7.878880	-3.787389	-12.900425	-8.609688	0.000000	-10.000000	0.041667	-3.033333	-24.000000	1023.000000	1023.000000	2046.000000
8.980000	-0.055608	-32.864239	-7.998357	-3.498578	-12.586380	-8.780922	0.000000	-10.000000	0.050000	-2.983333	-25.000000	1023.000000	1023.000000	2046.000000
9.000000	-0.055879	-33.024616	-7.556076	-3.379827	-13.193670	-8.895045	0.000000	-10.000000	0.050000	-3.000000	-26.000000	1023.000000	1023.000000	2046.000000
9.020000	-0.056390	-33.326405	-7.269478	-3.613167	-13.668677	-8.775081	0.000000	-10.000000	0.050000	-3.050000	-27.000000	1023.000000	1023.000000	2046.000000
9.040000	-0.055979	-33.083405	-7.729157	-3.756532	-13.011276	-8.586441	0.000000	-10.000000	0.050000	-3.066667	-28.000000	1023.000000	1023.000000	2046.000000
9.060000	-0.055489	-32.793827	-7.999470	-3.568614	-12.529564	-8.696178	0.000000	-10.000000	0.058333	-2.916667	-29.000000	1023.000000	1023.000000	2046.000000
9.080000	-0.055699	-32.918087	-7.578729	-3.388306	-13.114406	-8.836647	0.000000	-10.000000	0.058333	-2.650000	-30.000000	1023.000000	1023.000000	2046.000000
9.100000	-0.056135	-33.175961	-7.292569	-3.532365	-13.598233	-8.752794	0.000000	-10.000000	0.058333	-2.350000	-30.833334	1023.000000	1023.000000	2046.000000
9.120000	-0.055787	-32.969845	-7.730507	-3.716791	-12.960966	-8.561582	0.000000	-10.000000	0.050000	-2.133333	-31.666666	1023.000000	1023.000000	2046.000000
9.140000	-0.055198	-32.621990	-7.986370	-3.486387	-12.482122	-8.667109	0.000000	-10.000000	0.050000	-2.033333	-32.166668	1023.000000	1023.000000	2046.000000
9.160000	-0.055406	-32.744656	-7.575690	-3.332089	-13.017244	-8.819632	0.000000	-10.000000	0.041667	-1.800000	-32.666668	1023.000000	1023.000000	2046.000000
9.180000	-0.055913	-33.044376	-7.238659	-3.467239	-13.596337	-8.742142	0.000000	-10.000000	0.033333	-1.333333	-32.833332	1023.000000	1023.000000	2046.000000
9.200000	-0.055765	-32.957333	-7.403511	-3.686958	-13.317609	-8.549253	0.000000	-10.000000	0.033333	-0.666667	-33.000000	1023.000000	1023.000000	2046.000000
9.220000	-0.055112	-32.571186	-7.892937	-3.586916	-12.549541	-8.541795	0.000000	-10.000000	0.041667	-0.200000	-33.000000	1023.000000	1023.000000	2046.000000
9.240000	-0.054794	-32.383198	-7.852083	-3.296373	-12.536291	-8.698451	0.000000	-10.000000	0.050000	0.000000	-33.000000	1023.000000	1023.000000	2046.000000
9.260000	-0.055188	-32.616314	-7.359070	-3.225902	-13.248681	-8.782660	0.000000	-10.000000	0.041667	0.000000	-33.000000	1023.000000	1023.000000	2046.000000
9.280000	-0.055525	-32.815338	-7.211987	-3.455923	-13.503232	-8.644196	0.000000	-10.000000	0.025000	0.683333	-33.000000	1023.000000	1023.000000	2046.000000
9.300000	-0.055010	-32.510788	-7.659683	-3.585771	-12.823530	-8.441806	0.000000	-10.000000	0.008333	1.900000	-33.000000	1023.000000	1023.000000	2046.000000
9.320000	-0.054152	-32.003620	-7.965717	-3.390674	-12.207315	-8.439915	0.000000	-10.000000	0.000000	3.116667	-33.000000	1023.000000	1023.000000	2046.000000
9.340000	-0.053780	-31.783880	-7.843637	-3.096774	-12.297168	-8.546302	0.000000	-10.000000	0.000000	5.133334	-33.000000	1023.000000	1023.000000	2046.000000
9.360000	-0.054210	-32.038094	-7.419308	-3.165985	-12.924675	-8.528126	0.000000	-10.000000	-0.016667	7.250000	-33.000000	1023.000000	1023.000000	2046.000000
9.380000	-0.054336	-32.112518	-7.252409	-3.332946	-13.157802	-8.369360	0.000000	-10.000000	-0.041667	9.883333	-33.000000	1023.000000	1023.000000	2046.000000
9.400000	-0.053468	-31.599382	-7.630538	-3.471168	-12.433043	-8.064633	0.000000	-10.000000	-0.083333	11.666667	-33.000000	1023.000000	1023.000000	2046.000000
9.420000	-0.052348	-30.937603	-7.995353	-3.386955	-11.623641	-7.931653	0.000000	-10.000000	-0.116667	13.266666	-33.000000	1023.000000	1023.000000	2046.000000
9.440000	-0.052056	-30.765297	-7.763237	-2.987856	-11.961849	-8.052355	0.000000	-10.000000	-0.141667	14.350000	-33.000000	1023.000000	1023.000000	2046.000000
9.460000	-0.052662	-31.123302	-7.411932	-3.035269	-12.666426	-8.009676	0.000000	-10.000000	-0.158333	15.650001	-13.666667	1023.000000	1023.000000	2046.000000
9.480000	-0.052385	-30.959738	-7.849269	-3.243990	-12.046726	-7.819753	0.000000	-10.000000	-0.208333	17.616667	9.500000	1023.000000	1023.000000	2046.000000
9.500000	-0.051780	-30.602118	-8.193363	-3.220828	-11.251986	-7.935940	0.000000	-10.000000	-0.258333	19.583334	32.666668	1023.000000	1023.000000	2046.000000
9.520000	-0.052161	-30.827185	-7.601119	-3.209348	-11.851023	-8.165694	0.000000	-10.000000	-0.300000	20.700001	36.500000	1023.000000	1023.000000	2046.000000
9.540000	-0.052525	-31.042284	-7.332081	-3.514817	-12.144790	-8.050596	0.000000	-10.000000	-0.308333	21.283335	38.833332	1023.000000	1023.000000	2046.000000
9.560000	-0.052082	-30.780724	-8.013134	-3.594300	-11.276581	-7.896709	0.000000	-10.000000	-0.341667	22.800001	46.000000	1023.000000	1023.000000	2046.000000
9.580000	-0.051709	-30.560167	-8.367640	-3.247069	-10.902170	-8.043288	0.000000	-10.000000	-0.375000	24.166668	55.833332	1023.000000	1023.000000	2046.000000
9.600000	-0.052090	-30.785194	-7.948538	-2.940529	-11.720542	-8.175587	0.000000	-10.000000	-0.400000	24.950001	63.333332	1023.000000	1023.000000	2046.000000
9.620000	-0.051283	-30.308306	-7.988497	-2.960495	-11.568066	-7.791249	0.000000	-10.000000	-0.391667	24.850000	69.000000	1023.000000	1023.000000	2046.000000
9.640000	-0.049275	-29.121418	-8.489419	-2.676475	-10.443180	-7.512344	0.000000	-10.000000	-0.375000	24.633333	74.666664	1023.000000	1023.000000	2046.000000
9.660000	-0.047902	-28.310373	-8.226863	-2.103472	-10.423417	-7.556621	0.000000	-10.000000	-0.366667	24.500000	85.666664	1023.000000	1023.000000	2046.000000
9.680000	-0.046983	-27.766853	-7.614675	-1.885844	-10.872459	-7.393875	0.000000	-10.000000	-0.391667	24.833334	96.333336	1023.000000	1023.000000	2046.000000
9.700000	-0.045260	-26.748688	-7.828834	-1.969272	-10.068197	-6.882383	0.000000	-10.000000	-0.425000	25.433334	104.333336	1023.000000	1023.000000	2046.000000
9.720000	-0.043466	-25.688639	-8.155894	-1.681415	-9.114457	-6.736871	0.000000	-10.000000	-0.475000	26.283335	112.833336	1023.000000	1023.000000	2046.000000
9.740000	-0.042480	-25.105417	-7.606347	-1.299414	-9.480734	-6.718922	0.000000	-10.000000	-0.500000	26.933334	121.500000	1023.000000	1023.000000	2046.000000
9.760000	-0.041593	-24.581499	-7.246158	-1.338699	-9.673071	-6.323572	0.000000	-10.000000	-0.525000	27.583334	130.166672	1023.000000	1023.000000	2046.000000
9.780000	-0.039776	-23.507360	-7.709259	-1.449377	-8.521534	-5.827190	0.000000	-10.000000	-0.533333	28.316666	136.166672	1023.000000	1023.000000	2046.000000
9.800000	-0.038315	-22.644260	-7.717676	-1.205366	-7.974731	-5.746488	0.000000	-10.000000	-0.558333	28.933332	145.666672	1023.000000	1023.000000	2046.000000
9.820000	-0.037422	-22.116152	-6.895350	-1.120801	-8.493568	-5.606432	0.000000	-10.000000	-0.575000	29.866667	158.500000	1023.000000	1023.000000	2046.000000
9.840000	-0.036127	-21.351122	-6.515172	-1.401131	-8.288554	-5.146264	0.000000	-10.000000	-0.600000	30.466667	174.833328	1023.000000	1023.000000	2046.000000
9.860000	-0.033884	-20.025152	-6.791834	-1.507362	-7.009277	-4.716679	0.000000	-10.000000	-0.608333	30.866667	184.833328	1023.000000	1023.000000	2046.000000
9.880000	-0.032005	-18.915039	-6.580493	-1.251439	-6.443217	-4.639891	0.000000	-10.000000	-0.625000	31.083334	194.833328	1023.000000	1023.000000	2046.000000
9.900000	-0.030889	-18.255159	-5.694803	-1.234389	-6.920900	-4.405067	0.000000	-10.000000	-0.633333	31.250000	201.833328	1023.000000	1023.000000	2046.000000
9.920000	-0.028790	-17.014662	-5.595699	-1.502261	-6.136360	-3.780341	0.000000	-10.000000	-0.641667	31.416668	208.833328	1023.000000	1023.000000	2046.000000
9.940000	-0.026582	-15.710155	-5.786595	-1.511589	-4.962999	-3.448971	0.000000	-10.000000	-0.633333	31.300001	215.833328	1023.000000	1023.000000	2046.000000
9.960000	-0.025635	-15.150048	-4.985750	-1.254526	-5.304882	-3.604889	0.000000	-10.000000	-0.616667	31.083334	222.833328	1023.000000	1023.000000	2046.000000
9.980000	-0.024683	-14.587536	-4.390529	-1.478310	-5.435050	-3.283647	0.000000	-10.000000	-0.600000	30.816668	233.166672	1023.000000	1023.000000	2046.000000
10.000000	-0.022949	-13.562788	-4.763515	-1.728368	-4.245509	-2.825396	0.000000	-10.000000	-0.616667	30.833334	243.500000	1023.000000	1023.000000	2046.000000
10.020000	-0.021878	-12.929736	-4.523686	-1.568372	-3.942509	-2.895168	0.000000	-10.000000	-0.650000	31.200001	253.666672	1023.000000	1023.000000	2046.000000
10.040000	-0.021349	-12.617143	-3.704421	-1.659679	-4.493212	-2.759830	0.000000	-10.000000	-0.691667	31.750000	264.000000	1023.000000	1023.000000	2046.000000
10.060000	-0.019701	-11.643560	-4.163120	-1.922475	-3.275360	-2.282605	0.000000	-10.000000	-0.716667	32.250000	274.666656	1023.000000	1023.000000	2046.000000
10.080000	-0.018551	-10.963503	-3.977783	-1.737997	-2.919515	-2.328207	0.000000	-10.000000	-0.741667	32.866665	285.333344	1023.000000	1023.000000	2046.000000
10.100000	-0.017798	-10.518459	-3.126108	-1.701217	-3.485893	-2.205241	0.000000	-10.000000	-0.741667	33.266666	296.166656	1023.000000	1023.000000	2046.000000
10.120000	-0.016097	-9.513476	-3.121425	-1.902593	-2.765379	-1.724079	0.000000	-10.000000	-0.750000	33.816666	307.166656	1023.000000	1023.000000	2046.000000
10.140000	-0.014159	-8.368008	-3.401843	-1.820058	-1.640394	-1.505713	0.000000	-10.000000	-0.741667	33.700001	318.500000	1023.000000	1023.000000	2046.000000
10.160000	-0.012831	-7.583416	-2.725922	-1.506163	-1.843128	-1.508202	0.000000	-10.000000	-0.766667	33.750000	329.833344	1023.000000	1023.000000	2046.000000
10.180000	-0.011467	-6.777033	-2.026006	-1.534198	-2.072265	-1.144564	0.000000	-10.000000	-0.791667	33.783333	341.000000	1023.000000	1023.000000	2046.000000
10.200000	-0.008952	-5.290443	-2.298918	-1.600675	-0.817796	-0.573054	0.000000	-10.000000	-0.808333	34.416668	352.166656	1023.000000	1023.000000	2046.000000
10.220000	-0.006818	-4.029487	-2.241283	-1.281265	-0.073440	-0.433500	0.000000	-10.000000	-0.808333	34.750000	363.500000	1023.000000	1023.000000	2046.000000
10.240000	-0.005579	-3.296950	-1.305642	-1.009007	-0.581683	-0.400618	0.000000	-10.000000	-0.800000	34.833332	375.166656	1023.000000	1023.000000	2046.000000
10.260000	-0.003571	-2.110670	-0.963949	-1.123617	-0.173488	0.150383	0.000000	-10.000000	-0.816667	34.750000	390.666656	1023.000000	1023.000000	2046.000000
10.280000	-0.001080	-0.638208	-1.242215	-1.115118	1.094024	0.625100	0.000000	-10.000000	-0.833333	34.883331	402.333344	1023.000000	1023.000000	2046.000000
10.300000	0.001031	0.609327	-1.168651	-0.719232	1.832714	0.664496	0.000000	-10.000000	-0.833333	35.033333	413.833344	1023.000000	1023.000000	2046.000000
10.320000	0.002373	1.402440	-0.286581	-0.568985	1.438825	0.819180	0.000000	-10.000000	-0.833333	35.033333	421.500000	1023.000000	1023.000000	2046.000000
10.340000	0.004265	2.520577	0.253078	-0.604400	1.621448	1.250451	0.000000	-10.000000	-0.825000	35.200001	433.166656	1023.000000	1023.000000	2046.000000
10.360000	0.006898	4.076966	0.023432	-0.607319	2.916370	1.744483	0.000000	-10.000000	-0.833333	35.316666	445.000000	1023.000000	1023.000000	2046.000000
10.380000	0.008831	5.219294	0.203169	-0.251762	3.482156	1.785730	0.000000	-10.000000	-0.825000	35.299999	456.666656	1023.000000	1023.000000	2046.000000
10.400000	0.010091	5.964034	1.102512	-0.039826	3.020114	1.881234	0.000000	-10.000000	-0.816667	35.083336	468.333344	1023.000000	1023.000000	2046.000000
10.420000	0.012470	7.369903	1.248838	-0.130307	3.767468	2.483903	0.000000	-10.000000	-0.800000	34.850002	480.000000	1023.000000	1023.000000	2046.000000
10.440000	0.014867	8.786325	0.964402	-0.022725	4.986518	2.858129	0.000000	-10.000000	-0.783333	34.850002	491.833344	1023.000000	1023.000000	2046.000000
10.460000	0.016387	9.684834	1.633058	0.414043	4.845721	2.792011	0.000000	-10.000000	-0.775000	34.600002	503.500000	1023.000000	1023.000000	2046.000000
10.480000	0.018097	10.695473	2.311355	0.471875	4.762514	3.149729	0.000000	-10.000000	-0.766667	34.483334	515.000000	1023.000000	1023.000000	2046.000000
10.500000	0.020876	12.337830	2.072915	0.429674	6.057483	3.777757	0.000000	-10.000000	-0.766667	34.250000	526.500000	1023.000000	1023.000000	2046.000000
10.520000	0.022992	13.588213	2.171149	0.727469	6.742219	3.947375	0.000000	-10.000000	-0.766667	34.500000	538.000000	1023.000000	1023.000000	2046.000000
10.540000	0.024307	14.365354	3.071863	1.057742	6.255003	3.980745	0.000000	-10.000000	-0.791667	34.533333	549.500000	1023.000000	1023.000000	2046.000000
10.560000	0.026277	15.529787	3.259794	1.022610	6.752945	4.494438	0.000000	-10.000000	-0.808333	35.016666	561.000000	1023.000000	1023.000000	2046.000000
10.580000	0.028283	16.715193	2.872348	1.024883	7.969436	4.848526	0.000000	-10.000000	-0.841667	35.316666	572.500000	1023.000000	1023.000000	2046.000000
10.600000	0.029326	17.331476	3.374558	1.351574	7.894654	4.710690	0.000000	-10.000000	-0.850000	35.950001	584.166687	1023.000000	1023.000000	2046.000000
10.620000	0.030440	17.989788	4.179210	1.437311	7.518217	4.855051	0.000000	-10.000000	-0.875000	36.150002	596.000000	1023.000000	1023.000000	2046.000000
10.640000	0.032692	19.320902	4.174488	1.233980	8.377416	5.535020	0.000000	-10.000000	-0.858333	36.166668	608.000000	1023.000000	1023.000000	2046.000000
10.660000	0.034979	20.672747	3.828756	1.456541	9.550068	5.837381	0.000000	-10.000000	-0.858333	35.916668	620.000000	1023.000000	1023.000000	2046.000000
10.680000	0.035863	21.195280	4.151676	1.881745	9.445066	5.716794	0.000000	-10.000000	-0.841667	35.483334	632.000000	1023.000000	1023.000000	2046.000000
10.700000	0.036100	21.335213	4.742697	1.960692	8.935633	5.696191	0.000000	-10.000000	-0.850000	35.416668	644.000000	1023.000000	1023.000000	2046.000000
10.720000	0.037081	21.915077	4.895303	1.913478	9.215516	5.890780	0.000000	-10.000000	-0.850000	35.500000	656.000000	1023.000000	1023.000000	2046.000000
10.740000	0.038198	22.574791	4.462740	1.797910	10.196589	6.117552	0.000000	-10.000000	-0.866667	35.850002	668.000000	1023.000000	1023.000000	2046.000000
10.760000	0.038667	22.852211	4.421331	2.005138	10.500097	5.925645	0.000000	-10.000000	-0.841667	36.049999	680.000000	1023.000000	1023.000000	2046.000000
10.780000	0.038461	22.730381	5.134571	2.109258	9.709888	5.776665	0.000000	-10.000000	-0.783333	35.549999	692.000000	1023.000000	1023.000000	2046.000000
10.800000	0.039056	23.082123	5.263976	2.030934	9.727426	6.059787	0.000000	-10.000000	-0.683333	34.250000	704.000000	1023.000000	1023.000000	2046.000000
10.820000	0.040734	24.073500	4.677839	2.075441	10.921858	6.398362	0.000000	-10.000000	-0.608333	32.383331	715.500000	1023.000000	1023.000000	2046.000000
10.840000	0.041880	24.751041	4.851264	2.499875	11.116116	6.283787	0.000000	-10.000000	-0.566667	30.633333	726.666687	1023.000000	1023.000000	2046.000000
10.860000	0.042946	25.380960	5.642761	2.806526	10.631594	6.300079	0.000000	-10.000000	-0.541667	29.550001	737.166687	1023.000000	1023.000000	2046.000000
10.880000	0.044608	26.363070	5.929157	2.819731	10.849418	6.764763	0.000000	-10.000000	-0.508333	28.483334	747.333313	1023.000000	1023.000000	2046.000000
10.900000	0.046665	27.579281	5.470446	2.890172	11.999106	7.219558	0.000000	-10.000000	-0.466667	27.616667	757.000000	1023.000000	1023.000000	2046.000000
10.920000	0.047805	28.252661	5.327303	3.290169	12.491203	7.143985	0.000000	-10.000000	-0.433333	26.850000	766.333313	1023.000000	1023.000000	2046.000000
10.940000	0.048408	28.609278	6.061066	3.622024	11.849155	7.077034	0.000000	-10.000000	-0.408333	26.266666	775.333313	1023.000000	1023.000000	2046.000000
10.960000	0.049532	29.273138	6.458606	3.624871	11.718310	7.471353	0.000000	-10.000000	-0.383333	25.700001	784.166687	1023.000000	1023.000000	2046.000000
10.980000	0.051311	30.324965	5.989622	3.693871	12.731407	7.910065	0.000000	-10.000000	-0.341667	24.750000	792.666687	1023.000000	1023.000000	2046.000000
11.000000	0.052418	30.979305	5.616567	4.057009	13.338014	7.967716	0.000000	-10.000000	-0.300000	23.583334	801.166687	1023.000000	1023.000000	2046.000000
11.020000	0.053071	31.365057	6.098522	4.438235	12.898370	7.929930	0.000000	-10.000000	-0.241667	22.350000	809.166687	1023.000000	1023.000000	2046.000000
11.040000	0.053913	31.862511	6.720870	4.605047	12.433904	8.102690	0.000000	-10.000000	-0.175000	20.483334	817.000000	1023.000000	1023.000000	2046.000000
11.060000	0.055383	32.731503	6.613720	4.618492	12.925941	8.573349	0.000000	-10.000000	-0.125000	18.366667	824.000000	1023.000000	1023.000000	2046.000000
11.080000	0.056692	33.504940	6.094589	4.735651	13.840410	8.834289	0.000000	-10.000000	-0.083333	16.383333	830.500000	1023.000000	1023.000000	2046.000000
11.100000	0.057121	33.758461	6.379364	5.064543	13.726899	8.587657	0.000000	-10.000000	-0.050000	14.633333	836.333313	1023.000000	1023.000000	2046.000000
11.120000	0.057439	33.946697	7.354837	5.144087	12.979808	8.467965	0.000000	-10.000000	-0.016667	12.900001	841.666687	1023.000000	1023.000000	2046.000000
11.140000	0.058255	34.428596	7.596447	4.818977	13.269985	8.743186	0.000000	-10.000000	0.000000	10.133333	846.333313	1023.000000	1023.000000	2046.000000
11.160000	0.058824	34.764805	7.205507	4.529836	14.147112	8.882349	0.000000	-10.000000	0.016667	7.116667	850.166687	1023.000000	1023.000000	2046.000000
11.180000	0.057944	34.245148	7.417223	4.627688	13.785195	8.415041	0.000000	-10.000000	0.041667	3.650000	853.000000	1023.000000	1023.000000	2046.000000
11.200000	0.056663	33.488049	8.166938	4.453239	12.641544	8.226326	0.000000	-10.000000	0.066667	0.716667	854.500000	1023.000000	1023.000000	2046.000000
11.220000	0.056209	33.219242	7.963916	4.038764	12.716133	8.500426	0.000000	-10.000000	0.075000	-1.650000	855.000000	1023.000000	1023.000000	2046.000000
11.240000	0.055633	32.879181	7.203796	3.784646	13.352816	8.537924	0.000000	-10.000000	0.083333	-3.716667	855.000000	1023.000000	1023.000000	2046.000000
11.260000	0.053930	31.872675	7.314376	3.824769	12.723883	8.009646	0.000000	-10.000000	0.100000	-5.850000	855.000000	1023.000000	1023.000000	2046.000000
11.280000	0.052362	30.945923	8.016401	3.618426	11.533170	7.777926	0.000000	-10.000000	0.116667	-8.033334	855.000000	1023.000000	1023.000000	2046.000000
11.300000	0.051668	30.535620	7.717392	3.216480	11.641837	7.959910	0.000000	-10.000000	0.116667	-9.533334	855.000000	1023.000000	1023.000000	2046.000000
11.320000	0.050902	30.083147	6.872794	2.973488	12.299430	7.937435	0.000000	-10.000000	0.116667	-10.483334	855.000000	1023.000000	1023.000000	2046.000000
11.340000	0.049550	29.284121	7.140216	3.154033	11.576977	7.412894	0.000000	-10.000000	0.125000	-11.083333	855.000000	1023.000000	1023.000000	2046.000000
11.360000	0.048465	28.642540	7.672948	3.064251	10.597904	7.307437	0.000000	-10.000000	0.141667	-11.633333	851.500000	1023.000000	1023.000000	2046.000000
11.380000	0.048295	28.542122	7.320113	2.836552	10.830650	7.554807	0.000000	-10.000000	0.150000	-12.150001	843.500000	1023.000000	1023.000000	2046.000000
11.400000	0.047974	28.352507	6.486467	2.806882	11.525035	7.534121	0.000000	-10.000000	0.150000	-12.816667	833.833313	1023.000000	1023.000000	2046.000000
11.420000	0.046881	27.706390	6.502461	3.102452	11.061049	7.040429	0.000000	-10.000000	0.150000	-13.183333	826.333313	1023.000000	1023.000000	2046.000000
11.440000	0.045936	27.148394	7.007695	3.205873	10.130468	6.804358	0.000000	-10.000000	0.150000	-13.383333	821.833313	1023.000000	1023.000000	2046.000000
11.460000	0.045353	26.803490	7.128395	3.059797	9.714754	6.900545	0.000000	-10.000000	0.150000	-13.250000	817.500000	1023.000000	1023.000000	2046.000000
11.480000	0.045216	26.722462	6.541925	2.974551	10.159648	7.046338	0.000000	-10.000000	0.150000	-13.300000	813.000000	1023.000000	1023.000000	2046.000000
11.500000	0.044448	26.268969	5.811676	3.034407	10.580375	6.842510	0.000000	-10.000000	0.150000	-13.350000	808.500000	1023.000000	1023.000000	2046.000000
11.520000	0.043124	25.486376	5.978049	3.242297	9.895600	6.370430	0.000000	-10.000000	0.166667	-13.566667	804.000000	1023.000000	1023.000000	2046.000000
11.540000	0.041986	24.813547	6.473464	3.250757	8.912524	6.176802	0.000000	-10.000000	0.183333	-13.833334	799.500000	1023.000000	1023.000000	2046.000000
11.560000	0.041505	24.529482	6.264798	3.062732	8.875844	6.326107	0.000000	-10.000000	0.208333	-14.233334	794.833313	1023.000000	1023.000000	2046.000000
11.580000	0.041037	24.253124	5.443434	2.930601	9.445952	6.433136	0.000000	-10.000000	0.216667	-14.716667	790.000000	1023.000000	1023.000000	2046.000000
11.600000	0.039703	23.464626	5.058727	3.124385	9.297940	5.983574	0.000000	-10.000000	0.233333	-15.233334	785.000000	1023.000000	1023.000000	2046.000000
11.620000	0.038227	22.592182	5.599733	3.311125	8.139064	5.542260	0.000000	-10.000000	0.241667	-15.766666	780.000000	1023.000000	1023.000000	2046.000000
11.640000	0.037538	22.185194	5.788027	3.178819	7.596526	5.621824	0.000000	-10.000000	0.250000	-16.049999	774.833313	1023.000000	1023.000000	2046.000000
11.660000	0.037628	22.238228	5.017400	3.011767	8.319471	5.889590	0.000000	-10.000000	0.250000	-16.433334	769.500000	1023.000000	1023.000000	2046.000000
11.680000	0.037004	21.869482	4.716482	3.159526	8.366357	5.627116	0.000000	-10.000000	0.250000	-16.416668	764.000000	1023.000000	1023.000000	2046.000000
11.700000	0.036072	21.318396	5.400059	3.449659	7.205025	5.263654	0.000000	-10.000000	0.250000	-16.400002	758.500000	1023.000000	1023.000000	2046.000000
11.720000	0.035917	21.226866	5.348501	3.363051	6.985410	5.529904	0.000000	-10.000000	0.250000	-16.033335	753.000000	1023.000000	1023.000000	2046.000000
11.740000	0.035376	20.907244	4.301344	3.126618	7.644730	5.834551	0.000000	-10.000000	0.250000	-15.916667	747.666687	1023.000000	1023.000000	2046.000000
11.760000	0.033505	19.801746	4.161038	3.397979	6.964545	5.278185	0.000000	-10.000000	0.250000	-16.183334	742.333313	1023.000000	1023.000000	2046.000000
11.780000	0.031197	18.437695	4.599763	3.606863	5.489551	4.741518	0.000000	-10.000000	0.258333	-16.833334	737.000000	1023.000000	1023.000000	2046.000000
11.800000	0.029765	17.590887	3.761393	3.243673	5.731129	4.854692	0.000000	-10.000000	0.258333	-17.466667	731.333313	1023.000000	1023.000000	2046.000000
11.820000	0.027994	16.544706	2.974642	3.107835	5.969303	4.492926	0.000000	-10.000000	0.258333	-17.683334	725.500000	1023.000000	1023.000000	2046.000000
11.840000	0.025782	15.237044	3.468907	3.109478	4.862911	3.795748	0.000000	-10.000000	0.241667	-17.416666	719.500000	1023.000000	1023.000000	2046.000000
11.860000	0.024323	14.375101	3.937684	2.855428	3.957721	3.624268	0.000000	-10.000000	0.241667	-16.916666	713.666687	1023.000000	1023.000000	2046.000000
11.880000	0.023161	13.688402	3.199169	2.498712	4.311846	3.678677	0.000000	-10.000000	0.258333	-16.883333	708.000000	1023.000000	1023.000000	2046.000000
11.900000	0.020976	12.396872	2.298238	2.571820	4.412192	3.114622	0.000000	-10.000000	0.283333	-17.416666	702.333313	1023.000000	1023.000000	2046.000000
11.920000	0.018499	10.932792	2.510562	2.809748	3.178823	2.433659	0.000000	-10.000000	0.325000	-18.566668	696.500000	1023.000000	1023.000000	2046.000000
11.940000	0.017071	10.089006	2.815661	2.849609	2.153926	2.269810	0.000000	-10.000000	0.358333	-19.916668	690.333313	1023.000000	1023.000000	2046.000000
11.960000	0.016679	9.856998	1.925410	2.795715	2.704838	2.431036	0.000000	-10.000000	0.391667	-21.183334	683.833313	1023.000000	1023.000000	2046.000000
11.980000	0.015704	9.281113	1.295608	3.021610	2.864391	2.099503	0.000000	-10.000000	0.416667	-22.366667	676.666687	1023.000000	1023.000000	2046.000000
12.000000	0.014591	8.623335	1.937495	3.521527	1.661332	1.502981	0.000000	-10.000000	0.433333	-23.083334	669.166687	1023.000000	1023.000000	2046.000000
12.020000	0.014151	8.362975	2.070277	3.462625	1.160436	1.669637	0.000000	-10.000000	0.458333	-23.650000	661.500000	1023.000000	1023.000000	2046.000000
12.040000	0.013797	8.153937	1.070796	3.414726	1.877768	1.790647	0.000000	-10.000000	0.475000	-23.750000	653.833313	1023.000000	1023.000000	2046.000000
12.060000	0.012649	7.475322	0.807196	3.646683	1.661990	1.359454	0.000000	-10.000000	0.491667	-23.783333	646.000000	1023.000000	1023.000000	2046.000000
12.080000	0.011508	6.801374	1.461533	3.950389	0.467306	0.922145	0.000000	-10.000000	0.500000	-23.733334	638.000000	1023.000000	1023.000000	2046.000000
12.100000	0.011058	6.534998	1.216272	3.747534	0.344461	1.226731	0.000000	-10.000000	0.500000	-23.866667	630.000000	1023.000000	1023.000000	2046.000000
12.120000	0.010249	6.057409	0.198556	3.612820	0.956685	1.289348	0.000000	-10.000000	0.500000	-24.066668	622.000000	1023.000000	1023.000000	2046.000000
12.140000	0.008911	5.266360	0.036793	3.844082	0.541727	0.843758	0.000000	-10.000000	0.508333	-24.416668	614.000000	1023.000000	1023.000000	2046.000000
12.160000	0.007786	4.601347	0.684967	3.883878	-0.545510	0.578011	0.000000	-10.000000	0.516667	-24.800001	605.666687	1023.000000	1023.000000	2046.000000
12.180000	0.007128	4.212918	0.929098	3.641051	-1.086381	0.729151	0.000000	-10.000000	0.533333	-25.516666	597.333313	1023.000000	1023.000000	2046.000000
12.200000	0.006505	3.844450	0.176606	3.289849	-0.539801	0.917796	0.000000	-10.000000	0.541667	-26.150002	588.666687	1023.000000	1023.000000	2046.000000
12.220000	0.005289	3.125876	-0.407936	3.163254	-0.280865	0.651423	0.000000	-10.000000	0.550000	-26.483334	580.000000	1023.000000	1023.000000	2046.000000
12.240000	0.003699	2.186249	0.034501	3.217097	-1.197711	0.132362	0.000000	-10.000000	0.558333	-26.666668	571.166687	1023.000000	1023.000000	2046.000000
12.260000	0.002632	1.555242	0.547167	3.019492	-2.093269	0.081853	0.000000	-10.000000	0.566667	-26.583334	562.333313	1023.000000	1023.000000	2046.000000
12.280000	0.001815	1.072748	-0.086000	2.524323	-1.727481	0.361906	0.000000	-10.000000	0.591667	-26.800001	553.500000	1023.000000	1023.000000	2046.000000
12.300000	0.000027	0.015708	-0.828208	2.247476	-1.445533	0.041973	0.000000	-10.000000	0.600000	-26.800001	544.500000	1023.000000	1023.000000	2046.000000
12.320000	-0.002164	-1.278929	-0.345207	2.276148	-2.566732	-0.643138	0.000000	-10.000000	0.591667	-26.883333	535.500000	1023.000000	1023.000000	2046.000000
12.340000	-0.003926	-2.320488	0.089518	1.892593	-3.575547	-0.727052	0.000000	-10.000000	0.566667	-26.783335	526.500000	1023.000000	1023.000000	2046.000000
12.360000	-0.005269	-3.114150	-0.859131	1.288504	-3.127788	-0.415734	0.000000	-10.000000	0.550000	-26.683334	517.666687	1023.000000	1023.000000	2046.000000
12.380000	-0.007134	-4.216299	-1.543600	1.091039	-3.028029	-0.735709	0.000000	-10.000000	0.550000	-26.450001	508.833344	1023.000000	1023.000000	2046.000000
12.400000	-0.009100	-5.378006	-0.948584	1.180879	-4.263126	-1.347175	0.000000	-10.000000	0.550000	-26.583334	500.000000	1023.000000	1023.000000	2046.000000
12.420000	-0.010279	-6.074918	-0.764391	0.892298	-4.920372	-1.282452	0.000000	-10.000000	0.550000	-26.500000	491.000000	1023.000000	1023.000000	2046.000000
12.440000	-0.011249	-6.648181	-1.796428	0.499808	-4.266327	-1.085234	0.000000	-10.000000	0.558333	-26.816668	482.166656	1023.000000	1023.000000	2046.000000
12.460000	-0.012845	-7.591509	-1.900633	0.582610	-4.629348	-1.644138	0.000000	-10.000000	0.575000	-26.966667	473.333344	1023.000000	1023.000000	2046.000000
12.480000	-0.014099	-8.332701	-1.183662	0.633402	-5.839516	-1.942926	0.000000	-10.000000	0.608333	-27.450001	464.333344	1023.000000	1023.000000	2046.000000
12.500000	-0.014691	-8.682274	-2.168946	0.241876	-5.137069	-1.618134	0.000000	-10.000000	0.641667	-27.750000	455.166656	1023.000000	1023.000000	2046.000000
12.520000	-0.015771	-9.320601	-2.338654	0.327007	-5.259957	-2.048998	0.000000	-10.000000	0.658333	-28.050001	445.833344	1023.000000	1023.000000	2046.000000
12.540000	-0.016754	-9.901569	-1.502448	0.458513	-6.479826	-2.377808	0.000000	-10.000000	0.658333	-28.000000	436.500000	1023.000000	1023.000000	2046.000000
12.560000	-0.017044	-10.072768	-2.255804	0.156614	-5.937402	-2.036177	0.000000	-10.000000	0.641667	-28.133333	427.000000	1023.000000	1023.000000	2046.000000
12.580000	-0.018125	-10.712167	-2.785857	0.184238	-5.741855	-2.368693	0.000000	-10.000000	0.641667	-28.083334	417.666656	1023.000000	1023.000000	2046.000000
12.600000	-0.019100	-11.287851	-1.955598	0.411093	-6.940911	-2.802435	0.000000	-10.000000	0.641667	-28.216667	408.333344	1023.000000	1023.000000	2046.000000
12.620000	-0.019402	-11.466398	-2.521485	0.053027	-6.616466	-2.381474	0.000000	-10.000000	0.650000	-28.266666	399.000000	1023.000000	1023.000000	2046.000000
12.640000	-0.020406	-12.059926	-3.186806	0.060496	-6.224967	-2.708648	0.000000	-10.000000	0.650000	-28.333334	389.500000	1023.000000	1023.000000	2046.000000
12.660000	-0.021442	-12.672078	-2.319560	0.263221	-7.487221	-3.128519	0.000000	-10.000000	0.658333	-28.366667	380.000000	1023.000000	1023.000000	2046.000000
12.680000	-0.021720	-12.836636	-3.021438	-0.075344	-6.999979	-2.739874	0.000000	-10.000000	0.658333	-28.200001	370.500000	1023.000000	1023.000000	2046.000000
12.700000	-0.022669	-13.397620	-3.446391	-0.011956	-6.832301	-3.106971	0.000000	-10.000000	0.658333	-28.066668	361.000000	1023.000000	1023.000000	2046.000000
12.720000	-0.023609	-13.952892	-2.584729	0.194152	-8.069275	-3.493040	0.000000	-10.000000	0.650000	-28.000000	351.666656	1023.000000	1023.000000	2046.000000
12.740000	-0.023696	-14.004124	-3.420537	-0.197526	-7.390317	-2.995744	0.000000	-10.000000	0.650000	-27.950001	342.333344	1023.000000	1023.000000	2046.000000
12.760000	-0.024833	-14.676453	-3.917927	-0.155782	-7.212466	-3.390277	0.000000	-10.000000	0.650000	-27.883333	333.000000	1023.000000	1023.000000	2046.000000
12.780000	-0.025829	-15.265096	-3.077983	0.091149	-8.415310	-3.862952	0.000000	-10.000000	0.641667	-27.700001	323.666656	1023.000000	1023.000000	2046.000000
12.800000	-0.026136	-15.446559	-3.556332	-0.244939	-8.185711	-3.459577	0.000000	-10.000000	0.608333	-27.400000	314.500000	1023.000000	1023.000000	2046.000000
12.820000	-0.026884	-15.888729	-4.434618	-0.373902	-7.486838	-3.593370	0.000000	-10.000000	0.575000	-27.033333	305.500000	1023.000000	1023.000000	2046.000000
12.840000	-0.027899	-16.488400	-3.620953	-0.091758	-8.627120	-4.148570	0.000000	-10.000000	0.541667	-26.483334	296.500000	1023.000000	1023.000000	2046.000000
12.860000	-0.028325	-16.739971	-3.593531	-0.268612	-8.927097	-3.950730	0.000000	-10.000000	0.541667	-26.066668	287.666656	1023.000000	1023.000000	2046.000000
12.880000	-0.028704	-16.963831	-4.674045	-0.535506	-7.956299	-3.797982	0.000000	-10.000000	0.541667	-25.683334	278.833344	1023.000000	1023.000000	2046.000000
12.900000	-0.029814	-17.620119	-4.151345	-0.272333	-8.762935	-4.433506	0.000000	-10.000000	0.533333	-25.383333	270.333344	1023.000000	1023.000000	2046.000000
12.920000	-0.030216	-17.857435	-3.725843	-0.342830	-9.429017	-4.359746	0.000000	-10.000000	0.516667	-24.866667	261.666656	1023.000000	1023.000000	2046.000000
12.940000	-0.030051	-17.760397	-4.690525	-0.588065	-8.466867	-4.014941	0.000000	-10.000000	0.483333	-24.450001	253.333328	1023.000000	1023.000000	2046.000000
12.960000	-0.030645	-18.111193	-4.806873	-0.402740	-8.471860	-4.429720	0.000000	-10.000000	0.466667	-23.833334	245.000000	1023.000000	1023.000000	2046.000000
12.980000	-0.031181	-18.427862	-3.930832	-0.216248	-9.560306	-4.720477	0.000000	-10.000000	0.441667	-23.400000	237.166672	1023.000000	1023.000000	2046.000000
13.000000	-0.031128	-18.396908	-4.545005	-0.584166	-9.042971	-4.224766	0.000000	-10.000000	0.425000	-22.766666	229.500000	1023.000000	1023.000000	2046.000000
13.020000	-0.031586	-18.667433	-5.256686	-0.659822	-8.398685	-4.352241	0.000000	-10.000000	0.408333	-22.250000	222.000000	1023.000000	1023.000000	2046.000000
13.040000	-0.032265	-19.068909	-4.595755	-0.250310	-9.304488	-4.918356	0.000000	-10.000000	0.391667	-21.733334	214.500000	1023.000000	1023.000000	2046.000000
13.060000	-0.033077	-19.548386	-4.474488	-0.302036	-9.974817	-4.797044	0.000000	-10.000000	0.375000	-21.333334	207.166672	1023.000000	1023.000000	2046.000000
13.080000	-0.034004	-20.096220	-5.726661	-0.638734	-9.035795	-4.695030	0.000000	-10.000000	0.358333	-20.833334	200.000000	1023.000000	1023.000000	2046.000000
13.100000	-0.035610	-21.045511	-5.351409	-0.476780	-9.667322	-5.550000	0.000000	-10.000000	0.341667	-20.316668	193.166672	1023.000000	1023.000000	2046.000000
13.120000	-0.036554	-21.603504	-4.666773	-0.817683	-10.463685	-5.655363	0.000000	-10.000000	0.308333	-19.483334	186.333328	1023.000000	1023.000000	2046.000000
13.140000	-0.037566	-22.201368	-5.560699	-1.472575	-9.643125	-5.524970	0.000000	-10.000000	0.283333	-18.700001	179.833328	1023.000000	1023.000000	2046.000000
13.160000	-0.039052	-23.079664	-5.573840	-1.436938	-9.885952	-6.182936	0.000000	-10.000000	0.258333	-17.883333	173.500000	1023.000000	1023.000000	2046.000000
13.180000	-0.040285	-23.808657	-4.912582	-1.307117	-11.049221	-6.539736	0.000000	-10.000000	0.250000	-17.016668	167.500000	1023.000000	1023.000000	2046.000000
13.200000	-0.041146	-24.317026	-5.949543	-1.566749	-10.517591	-6.283142	0.000000	-10.000000	0.241667	-16.383335	161.833328	1023.000000	1023.000000	2046.000000
13.220000	-0.042405	-25.061609	-6.348978	-1.262681	-10.626982	-6.822969	0.000000	-10.000000	0.241667	-16.016666	156.333328	1023.000000	1023.000000	2046.000000
13.240000	-0.042999	-25.412308	-5.537721	-0.840841	-11.854180	-7.179566	0.000000	-10.000000	0.250000	-16.383333	151.000000	1023.000000	1023.000000	2046.000000
13.260000	-0.042665	-25.215120	-6.589853	-0.977503	-10.944472	-6.703292	0.000000	-10.000000	0.250000	-16.933334	145.500000	1023.000000	1023.000000	2046.000000
13.280000	-0.043179	-25.518717	-6.560993	-0.515686	-11.142300	-7.299738	0.000000	-10.000000	0.250000	-17.416666	140.000000	1023.000000	1023.000000	2046.000000
13.300000	-0.043311	-25.596689	-5.954560	-0.260656	-11.989774	-7.391698	0.000000	-10.000000	0.250000	-17.433334	134.333328	1023.000000	1023.000000	2046.000000
13.320000	-0.043178	-25.518280	-7.003756	-0.537928	-10.997905	-6.978693	0.000000	-10.000000	0.250000	-17.166666	128.500000	1023.000000	1023.000000	2046.000000
13.340000	-0.043750	-25.856474	-6.475126	-0.145592	-11.662516	-7.573240	0.000000	-10.000000	0.233333	-16.616667	122.666664	1023.000000	1023.000000	2046.000000
13.360000	-0.043968	-25.985102	-6.349492	-0.189681	-12.014832	-7.431096	0.000000	-10.000000	0.216667	-16.083334	117.000000	1023.000000	1023.000000	2046.000000
13.380000	-0.044094	-26.059486	-7.261032	-0.404989	-11.103968	-7.289498	0.000000	-10.000000	0.200000	-15.433333	111.666664	1023.000000	1023.000000	2046.000000
13.400000	-0.044894	-26.532532	-6.458670	-0.109520	-12.081834	-7.882509	0.000000	-10.000000	0.200000	-14.933333	106.500000	1023.000000	1023.000000	2046.000000
13.420000	-0.044917	-26.545738	-6.320331	-0.419276	-12.287316	-7.518816	0.000000	-10.000000	0.200000	-14.366667	101.500000	1023.000000	1023.000000	2046.000000
13.440000	-0.044874	-26.520590	-7.138024	-0.810707	-11.267722	-7.304137	0.000000	-10.000000	0.200000	-14.050000	96.666664	1023.000000	1023.000000	2046.000000
13.460000	-0.045519	-26.901667	-6.365040	-0.639455	-11.973056	-7.924116	0.000000	-10.000000	0.200000	-13.916667	92.000000	1023.000000	1023.000000	2046.000000
13.480000	-0.045697	-27.006861	-5.924279	-0.912976	-12.484359	-7.685247	0.000000	-10.000000	0.191667	-13.783334	87.500000	1023.000000	1023.000000	2046.000000
13.500000	-0.045632	-26.968407	-6.868596	-1.309652	-11.448768	-7.341393	0.000000	-10.000000	0.158333	-13.333334	82.833336	1023.000000	1023.000000	2046.000000
13.520000	-0.046149	-27.274040	-6.658812	-1.077007	-11.670531	-7.867691	0.000000	-10.000000	0.141667	-12.700000	78.333336	1023.000000	1023.000000	2046.000000
13.540000	-0.046515	-27.490593	-5.898258	-1.145602	-12.593612	-7.853123	0.000000	-10.000000	0.133333	-12.066667	74.000000	1023.000000	1023.000000	2046.000000
13.560000	-0.046521	-27.494095	-6.748946	-1.653279	-11.798633	-7.293237	0.000000	-10.000000	0.141667	-11.883333	70.000000	1023.000000	1023.000000	2046.000000
13.580000	-0.047297	-27.952465	-6.921081	-1.669569	-11.692821	-7.668995	0.000000	-10.000000	0.133333	-11.783334	66.000000	1023.000000	1023.000000	2046.000000
13.600000	-0.048059	-28.402613	-6.072786	-1.647982	-12.751880	-7.929966	0.000000	-10.000000	0.116667	-11.750000	62.000000	1023.000000	1023.000000	2046.000000
13.620000	-0.048542	-28.688288	-6.817814	-2.196330	-12.195482	-7.478661	0.000000	-10.000000	0.108333	-11.500000	58.000000	1023.000000	1023.000000	2046.000000
13.640000	-0.049607	-29.317490	-7.216171	-2.315349	-11.929563	-7.856407	0.000000	-10.000000	0.091667	-10.983334	54.333332	1023.000000	1023.000000	2046.000000
13.660000	-0.050621	-29.916782	-6.367560	-2.287896	-13.046049	-8.215278	0.000000	-10.000000	0.091667	-10.416667	50.666668	1023.000000	1023.000000	2046.000000
13.680000	-0.051068	-30.181393	-6.992682	-2.838470	-12.658878	-7.691361	0.000000	-10.000000	0.091667	-9.700000	47.333332	1023.000000	1023.000000	2046.000000
13.700000	-0.051843	-30.639015	-7.641687	-2.946809	-12.133692	-7.916828	0.000000	-10.000000	0.100000	-9.250000	44.000000	1023.000000	1023.000000	2046.000000
13.720000	-0.052540	-31.050959	-6.715999	-2.676122	-13.256664	-8.402174	0.000000	-10.000000	0.091667	-8.850000	41.000000	1023.000000	1023.000000	2046.000000
13.740000	-0.052565	-31.065842	-7.092416	-3.069616	-13.015788	-7.888021	0.000000	-10.000000	0.091667	-8.816667	38.000000	1023.000000	1023.000000	2046.000000
13.760000	-0.052923	-31.277727	-7.820823	-3.230093	-12.286504	-7.940307	0.000000	-10.000000	0.091667	-8.633333	35.000000	1023.000000	1023.000000	2046.000000
13.780000	-0.053318	-31.510706	-7.001889	-2.899039	-13.144979	-8.464798	0.000000	-10.000000	0.091667	-8.516666	32.000000	1023.000000	1023.000000	2046.000000
13.800000	-0.053255	-31.473871	-6.957465	-3.143663	-13.285389	-8.087356	0.000000	-10.000000	0.083333	-8.183333	29.166666	1023.000000	1023.000000	2046.000000
13.820000	-0.053192	-31.436726	-7.861640	-3.370395	-12.309045	-7.895645	0.000000	-10.000000	0.075000	-7.900000	26.333334	1023.000000	1023.000000	2046.000000
13.840000	-0.053502	-31.619453	-7.216290	-2.955967	-12.955120	-8.492078	0.000000	-10.000000	0.075000	-7.583333	23.833334	1023.000000	1023.000000	2046.000000
13.860000	-0.053475	-31.603878	-6.870868	-3.066196	-13.394684	-8.272130	0.000000	-10.000000	0.075000	-7.316667	21.166666	1023.000000	1023.000000	2046.000000
13.880000	-0.053301	-31.501163	-7.785202	-3.386068	-12.385685	-7.944208	0.000000	-10.000000	0.075000	-7.016667	18.833334	1023.000000	1023.000000	2046.000000
13.900000	-0.053644	-31.703394	-7.342367	-3.026185	-12.834620	-8.500221	0.000000	-10.000000	0.075000	-6.733334	16.500000	1023.000000	1023.000000	2046.000000
13.920000	-0.053751	-31.766598	-6.808590	-3.021436	-13.490822	-8.445750	0.000000	-10.000000	0.066667	-6.483334	14.333333	1023.000000	1023.000000	2046.000000
13.940000	-0.053444	-31.585510	-7.765986	-3.385877	-12.433507	-8.000139	0.000000	-10.000000	0.066667	-6.333333	12.000000	1023.000000	1023.000000	2046.000000
13.960000	-0.053756	-31.769709	-7.192088	-3.020277	-12.977550	-8.579796	0.000000	-10.000000	0.058333	-6.116667	9.666667	1023.000000	1023.000000	2046.000000
13.980000	-0.053823	-31.809338	-7.052140	-3.181715	-13.275664	-8.299817	0.000000	-10.000000	0.058333	-5.916667	7.500000	1023.000000	1023.000000	2046.000000
14.000000	-0.053641	-31.701948	-7.854948	-3.383907	-12.352353	-8.110740	0.000000	-10.000000	0.058333	-5.733334	5.500000	1023.000000	1023.000000	2046.000000
14.020000	-0.053916	-31.864367	-6.933439	-2.987567	-13.325033	-8.618328	0.000000	-10.000000	0.058333	-5.583333	3.666667	1023.000000	1023.000000	2046.000000
14.040000	-0.053705	-31.739788	-7.449401	-3.272379	-12.878910	-8.139098	0.000000	-10.000000	0.058333	-5.316667	2.000000	1023.000000	1023.000000	2046.000000
14.060000	-0.053716	-31.746307	-7.775463	-3.226060	-12.424469	-8.320316	0.000000	-10.000000	0.050000	-4.950000	0.666667	1023.000000	1023.000000	2046.000000
14.080000	-0.053947	-31.882952	-6.876654	-2.947443	-13.418245	-8.640610	0.000000	-10.000000	0.050000	-4.633333	-0.666667	1023.000000	1023.000000	2046.000000
14.100000	-0.053801	-31.796518	-7.446528	-3.327820	-12.930061	-8.092109	0.000000	-10.000000	0.050000	-4.433333	-2.000000	1023.000000	1023.000000	2046.000000
14.120000	-0.053723	-31.749996	-7.773313	-3.235883	-12.464013	-8.276789	0.000000	-10.000000	0.050000	-4.233334	-3.500000	1023.000000	1023.000000	2046.000000
14.140000	-0.053931	-31.873306	-6.900203	-2.941117	-13.427569	-8.604416	0.000000	-10.000000	0.041667	-4.050000	-5.000000	1023.000000	1023.000000	2046.000000
14.160000	-0.053782	-31.785093	-7.515385	-3.302554	-12.868191	-8.098964	0.000000	-10.000000	0.033333	-3.800000	-6.333333	1023.000000	1023.000000	2046.000000
14.180000	-0.053776	-31.781649	-7.785222	-3.196867	-12.497177	-8.302383	0.000000	-10.000000	0.025000	-3.600000	-7.500000	1023.000000	1023.000000	2046.000000
14.200000	-0.053901	-31.855240	-6.954020	-2.898712	-13.373105	-8.629404	0.000000	-10.000000	0.033333	-3.416667	-8.666667	1023.000000	1023.000000	2046.000000
14.220000	-0.053722	-31.749880	-7.479729	-3.267772	-12.905847	-8.096533	0.000000	-10.000000	0.041667	-3.266667	-9.833333	1023.000000	1023.000000	2046.000000
14.240000	-0.053775	-31.781097	-7.810738	-3.132354	-12.484449	-8.353557	0.000000	-10.000000	0.050000	-3.116667	-11.000000	1023.000000	1023.000000	2046.000000
14.260000	-0.053843	-31.821489	-6.942574	-2.873368	-13.390569	-8.614979	0.000000	-10.000000	0.050000	-2.933333	-12.000000	1023.000000	1023.000000	2046.000000
14.280000	-0.053467	-31.598940	-7.325226	-3.167692	-13.032847	-8.073174	0.000000	-10.000000	0.050000	-2.700000	-13.000000	1023.000000	1023.000000	2046.000000
14.300000	-0.053455	-31.591965	-7.897479	-3.132034	-12.393599	-8.168852	0.000000	-10.000000	0.050000	-2.450000	-14.000000	1023.000000	1023.000000	2046.000000
14.320000	-0.053658	-31.711895	-7.045953	-2.752590	-13.284209	-8.629143	0.000000	-10.000000	0.041667	-2.216667	-14.833333	1023.000000	1023.000000	2046.000000
14.340000	-0.053479	-31.606001	-7.260761	-3.077182	-13.146844	-8.121213	0.000000	-10.000000	0.041667	-2.066667	-15.500000	1023.000000	1023.000000	2046.000000
14.360000	-0.053358	-31.534718	-8.076018	-3.171001	-12.213049	-8.074650	0.000000	-10.000000	0.033333	-1.916667	-15.833333	1023.000000	1023.000000	2046.000000
14.380000	-0.053566	-31.657553	-7.344523	-2.808385	-12.962116	-8.542529	0.000000	-10.000000	0.033333	-1.766667	-16.000000	1023.000000	1023.000000	2046.000000
14.400000	-0.053756	-31.769785	-7.233213	-2.870595	-13.415285	-8.250692	0.000000	-10.000000	0.033333	-1.566667	-16.000000	1023.000000	1023.000000	2046.000000
14.420000	-0.054143	-31.998369	-8.219418	-3.119735	-12.608342	-8.050876	0.000000	-10.000000	0.025000	-0.983333	-16.000000	1023.000000	1023.000000	2046.000000
14.440000	-0.055023	-32.518562	-8.026655	-2.896675	-12.873102	-8.722128	0.000000	-10.000000	0.033333	-0.450000	-16.000000	1023.000000	1023.000000	2046.000000
14.460000	-0.055620	-32.871368	-7.356037	-3.033121	-13.625413	-8.856800	0.000000	-10.000000	0.025000	0.350000	-16.000000	1023.000000	1023.000000	2046.000000
14.480000	-0.056135	-33.175739	-7.945998	-3.601506	-13.061629	-8.566607	0.000000	-10.000000	0.033333	1.300000	-16.000000	1023.000000	1023.000000	2046.000000
14.500000	-0.056987	-33.679428	-8.244123	-3.582086	-12.802889	-9.050330	0.000000	-10.000000	0.016667	2.700000	-16.000000	1023.000000	1023.000000	2046.000000
14.520000	-0.057974	-34.262451	-7.592419	-3.327835	-13.895340	-9.446856	0.000000	-10.000000	0.000000	4.366667	-16.000000	1023.000000	1023.000000	2046.000000
14.540000	-0.058747	-34.719578	-8.161454	-3.445838	-13.892381	-9.219905	0.000000	-10.000000	-0.008333	6.000000	-16.000000	1023.000000	1023.000000	2046.000000
14.560000	-0.058964	-34.847851	-8.976049	-3.263880	-13.291195	-9.316726	0.000000	-10.000000	-0.008333	7.216667	-16.000000	1023.000000	1023.000000	2046.000000
14.580000	-0.058938	-34.832649	-8.383285	-2.691079	-14.055786	-9.702499	0.000000	-10.000000	0.000000	7.866667	-16.000000	1023.000000	1023.000000	2046.000000
14.600000	-0.058235	-34.417088	-8.496248	-2.587955	-14.079426	-9.253459	0.000000	-10.000000	0.000000	8.050000	-16.000000	1023.000000	1023.000000	2046.000000
14.620000	-0.057352	-33.895309	-9.217466	-2.396846	-13.147226	-9.133773	0.000000	-10.000000	0.000000	8.550000	-16.000000	1023.000000	1023.000000	2046.000000
14.640000	-0.056846	-33.595955	-8.428418	-1.840012	-13.827686	-9.499838	0.000000	-10.000000	-0.016667	9.483334	-16.000000	1023.000000	1023.000000	2046.000000
14.660000	-0.056171	-33.197281	-8.723540	-1.921543	-13.498014	-9.054182	0.000000	-10.000000	-0.050000	11.016667	-9.500000	1023.000000	1023.000000	2046.000000
14.680000	-0.055237	-32.645336	-9.170274	-1.817064	-12.719701	-8.938297	0.000000	-10.000000	-0.100000	12.900001	3.833333	1023.000000	1023.000000	2046.000000
14.700000	-0.054719	-32.338970	-8.296251	-1.427253	-13.443563	-9.171904	0.000000	-10.000000	-0.150000	14.766666	18.666666	1023.000000	1023.000000	2046.000000
14.720000	-0.054006	-31.917431	-8.637297	-1.648991	-13.028367	-8.602776	0.000000	-10.000000	-0.191667	16.466667	28.666666	1023.000000	1023.000000	2046.000000
14.740000	-0.053207	-31.445621	-9.106913	-1.658461	-12.178505	-8.501743	0.000000	-10.000000	-0.216667	17.900000	33.833332	1023.000000	1023.000000	2046.000000
14.760000	-0.052656	-31.119463	-8.272321	-1.390795	-12.775775	-8.680572	0.000000	-10.000000	-0.233333	19.200001	39.500000	1023.000000	1023.000000	2046.000000
14.780000	-0.051715	-30.563480	-8.222189	-1.770902	-12.510073	-8.060317	0.000000	-10.000000	-0.250000	19.850000	45.833332	1023.000000	1023.000000	2046.000000
14.800000	-0.050661	-29.940420	-8.739098	-1.948346	-11.431804	-7.821172	0.000000	-10.000000	-0.275000	20.483334	52.333332	1023.000000	1023.000000	2046.000000
14.820000	-0.049709	-29.377876	-7.943953	-1.728762	-11.623909	-8.081252	0.000000	-10.000000	-0.300000	21.050001	59.166668	1023.000000	1023.000000	2046.000000
14.840000	-0.048676	-28.767479	-7.438070	-1.931761	-11.725959	-7.671688	0.000000	-10.000000	-0.325000	22.000000	66.000000	1023.000000	1023.000000	2046.000000
14.860000	-0.047328	-27.971016	-8.030401	-2.296960	-10.589874	-7.053782	0.000000	-10.000000	-0.341667	22.850000	73.333336	1023.000000	1023.000000	2046.000000
14.880000	-0.046109	-27.250423	-7.651470	-2.045072	-10.312875	-7.241007	0.000000	-10.000000	-0.350000	23.516666	80.666664	1023.000000	1023.000000	2046.000000
14.900000	-0.045040	-26.618828	-6.855707	-2.080837	-10.700694	-6.981591	0.000000	-10.000000	-0.366667	24.066668	88.333336	1023.000000	1023.000000	2046.000000
14.920000	-0.043848	-25.914215	-7.206048	-2.453133	-9.868320	-6.386715	0.000000	-10.000000	-0.383333	24.366667	96.000000	1023.000000	1023.000000	2046.000000
14.940000	-0.042992	-25.408239	-7.282117	-2.389130	-9.203105	-6.533886	0.000000	-10.000000	-0.408333	24.816668	104.333336	1023.000000	1023.000000	2046.000000
14.960000	-0.042264	-24.978077	-6.391341	-2.354561	-9.713872	-6.518304	0.000000	-10.000000	-0.433333	25.483334	112.666664	1023.000000	1023.000000	2046.000000
14.980000	-0.041441	-24.491594	-6.665764	-2.803499	-9.088639	-5.933692	0.000000	-10.000000	-0.458333	26.433334	121.166664	1023.000000	1023.000000	2046.000000
15.000000	-0.040558	-23.969563	-6.935047	-2.865230	-8.287038	-5.882246	0.000000	-10.000000	-0.500000	27.566668	129.666672	1023.000000	1023.000000	2046.000000
15.020000	-0.039879	-23.568319	-6.038883	-2.672426	-8.850679	-6.006331	0.000000	-10.000000	-0.533333	28.233334	138.666672	1023.000000	1023.000000	2046.000000
15.040000	-0.038647	-22.840462	-6.330763	-3.071289	-8.145561	-5.292849	0.000000	-10.000000	-0.575000	29.050001	148.000000	1023.000000	1023.000000	2046.000000
15.060000	-0.037309	-22.049879	-6.300534	-2.949316	-7.520478	-5.279551	0.000000	-10.000000	-0.575000	29.566668	157.666672	1023.000000	1023.000000	2046.000000
15.080000	-0.036525	-21.585979	-5.512403	-2.776354	-7.989895	-5.307328	0.000000	-10.000000	-0.566667	30.250000	167.500000	1023.000000	1023.000000	2046.000000
15.100000	-0.035123	-20.757961	-5.923878	-3.104056	-7.106194	-4.623835	0.000000	-10.000000	-0.566667	30.583334	177.500000	1023.000000	1023.000000	2046.000000
15.120000	-0.033689	-19.910213	-5.816312	-2.811958	-6.586020	-4.695923	0.000000	-10.000000	-0.583333	30.900000	187.500000	1023.000000	1023.000000	2046.000000
15.140000	-0.032435	-19.169256	-4.975070	-2.606679	-6.983518	-4.603988	0.000000	-10.000000	-0.600000	31.000000	197.833328	1023.000000	1023.000000	2046.000000
15.160000	-0.030711	-18.150110	-5.306411	-2.841521	-6.145123	-3.857054	0.000000	-10.000000	-0.616667	31.283335	208.166672	1023.000000	1023.000000	2046.000000
15.180000	-0.028931	-17.098093	-5.253364	-2.552702	-5.457049	-3.834979	0.000000	-10.000000	-0.633333	31.500000	218.666672	1023.000000	1023.000000	2046.000000
15.200000	-0.027497	-16.250587	-4.336879	-2.213173	-5.841518	-3.859018	0.000000	-10.000000	-0.666667	31.950001	229.000000	1023.000000	1023.000000	2046.000000
15.220000	-0.025872	-15.290093	-4.453396	-2.349494	-5.252272	-3.234931	0.000000	-10.000000	-0.683333	32.216667	239.666672	1023.000000	1023.000000	2046.000000
15.240000	-0.023923	-14.138498	-4.616310	-2.241090	-4.315507	-2.965591	0.000000	-10.000000	-0.700000	32.450001	250.333328	1023.000000	1023.000000	2046.000000
15.260000	-0.022560	-13.333097	-3.701797	-1.838395	-4.706853	-3.086051	0.000000	-10.000000	-0.691667	32.483334	261.166656	1023.000000	1023.000000	2046.000000
15.280000	-0.020950	-12.381555	-3.777699	-2.017521	-4.177979	-2.408355	0.000000	-10.000000	-0.691667	32.500000	271.833344	1023.000000	1023.000000	2046.000000
15.300000	-0.019009	-11.234522	-3.964476	-1.872127	-3.239740	-2.158178	0.000000	-10.000000	-0.691667	32.466667	282.666656	1023.000000	1023.000000	2046.000000
15.320000	-0.017519	-10.353812	-3.077934	-1.487358	-3.571846	-2.216675	0.000000	-10.000000	-0.700000	32.516666	293.500000	1023.000000	1023.000000	2046.000000
15.340000	-0.016007	-9.460176	-3.014082	-1.614040	-3.173439	-1.658615	0.000000	-10.000000	-0.700000	32.400002	304.500000	1023.000000	1023.000000	2046.000000
15.360000	-0.013947	-8.242679	-3.278149	-1.516708	-2.098854	-1.348968	0.000000	-10.000000	-0.700000	32.549999	315.333344	1023.000000	1023.000000	2046.000000
15.380000	-0.012468	-7.368841	-2.319844	-1.136804	-2.466863	-1.445330	0.000000	-10.000000	-0.716667	32.716667	326.166656	1023.000000	1023.000000	2046.000000
15.400000	-0.010704	-6.326344	-2.632622	-1.275717	-1.649704	-0.768301	0.000000	-10.000000	-0.700000	32.983334	337.000000	1023.000000	1023.000000	2046.000000
15.420000	-0.008734	-5.161803	-2.380087	-1.005913	-1.074259	-0.701543	0.000000	-10.000000	-0.700000	32.966667	348.000000	1023.000000	1023.000000	2046.000000
15.440000	-0.007185	-4.246242	-1.562911	-0.771253	-1.342316	-0.569761	0.000000	-10.000000	-0.691667	33.216667	359.000000	1023.000000	1023.000000	2046.000000
15.460000	-0.005207	-3.077141	-1.886830	-0.921579	-0.385387	0.116655	0.000000	-10.000000	-0.716667	33.366669	370.000000	1023.000000	1023.000000	2046.000000
15.480000	-0.003147	-1.859754	-1.560941	-0.515905	0.137983	0.079108	0.000000	-10.000000	-0.733333	33.733334	381.166656	1023.000000	1023.000000	2046.000000
15.500000	-0.001576	-0.931663	-0.797626	-0.376531	-0.072573	0.315066	0.000000	-10.000000	-0.725000	33.650002	392.333344	1023.000000	1023.000000	2046.000000
15.520000	0.000411	0.242833	-1.104916	-0.479782	0.893126	0.934406	0.000000	-10.000000	-0.741667	33.900002	403.666656	1023.000000	1023.000000	2046.000000
15.540000	0.002219	1.311266	-0.783249	-0.117452	1.326717	0.885250	0.000000	-10.000000	-0.741667	34.100002	414.833344	1023.000000	1023.000000	2046.000000
15.560000	0.003713	2.194128	0.004554	0.018751	1.072859	1.097964	0.000000	-10.000000	-0.758333	34.616669	426.333344	1023.000000	1023.000000	2046.000000
15.580000	0.005101	3.014959	-0.213328	-0.225844	1.798174	1.655956	0.000000	-10.000000	-0.766667	34.850002	437.666656	1023.000000	1023.000000	2046.000000
15.600000	0.006565	3.879926	-0.123843	-0.064217	2.453561	1.614426	0.000000	-10.000000	-0.783333	35.083332	449.333344	1023.000000	1023.000000	2046.000000
15.620000	0.007793	4.605532	0.731367	0.127320	2.161722	1.585122	0.000000	-10.000000	-0.800000	35.299999	461.000000	1023.000000	1023.000000	2046.000000
15.640000	0.009425	5.570218	0.757202	-0.050270	2.709102	2.154185	0.000000	-10.000000	-0.775000	35.333336	472.833344	1023.000000	1023.000000	2046.000000
15.660000	0.011361	6.714091	0.491578	0.071557	3.694152	2.456805	0.000000	-10.000000	-0.758333	35.016670	484.500000	1023.000000	1023.000000	2046.000000
15.680000	0.012505	7.390257	1.219122	0.488730	3.379971	2.302434	0.000000	-10.000000	-0.733333	34.516670	496.166656	1023.000000	1023.000000	2046.000000
15.700000	0.013347	7.887949	1.266404	0.375582	3.590954	2.655009	0.000000	-10.000000	-0.758333	34.650002	507.666656	1023.000000	1023.000000	2046.000000
15.720000	0.014531	8.587662	0.934807	0.305471	4.488853	2.858531	0.000000	-10.000000	-0.775000	35.166668	519.333313	1023.000000	1023.000000	2046.000000
15.740000	0.014613	8.636353	1.631144	0.509197	4.048090	2.447923	0.000000	-10.000000	-0.816667	35.650002	531.000000	1023.000000	1023.000000	2046.000000
15.760000	0.014897	8.804366	1.582618	0.225842	4.188967	2.806939	0.000000	-10.000000	-0.775000	35.600002	543.000000	1023.000000	1023.000000	2046.000000
15.780000	0.015388	9.094045	1.103611	0.246087	4.867971	2.876376	0.000000	-10.000000	-0.725000	34.750000	555.000000	1023.000000	1023.000000	2046.000000
15.800000	0.015567	9.199884	1.588344	0.613776	4.437077	2.560688	0.000000	-10.000000	-0.625000	33.433334	566.666687	1023.000000	1023.000000	2046.000000
15.820000	0.016461	9.728507	1.756558	0.657069	4.417541	2.897340	0.000000	-10.000000	-0.566667	31.683334	578.000000	1023.000000	1023.000000	2046.000000
15.840000	0.018282	10.804677	1.323017	0.716646	5.415153	3.349862	0.000000	-10.000000	-0.508333	30.116667	592.166687	1023.000000	1023.000000	2046.000000
15.860000	0.019869	11.742516	1.952066	1.264121	5.433498	3.092830	0.000000	-10.000000	-0.475000	28.816668	605.666687	1023.000000	1023.000000	2046.000000
15.880000	0.021123	12.483859	2.401465	1.370709	5.307375	3.404311	0.000000	-10.000000	-0.458333	28.016666	615.500000	1023.000000	1023.000000	2046.000000
15.900000	0.022836	13.496080	1.952284	1.460731	6.207964	3.875101	0.000000	-10.000000	-0.466667	27.883333	621.666687	1023.000000	1023.000000	2046.000000
15.920000	0.024373	14.404316	2.156292	1.834921	6.579563	3.833539	0.000000	-10.000000	-0.466667	27.850000	628.000000	1023.000000	1023.000000	2046.000000
15.940000	0.025309	14.957563	2.771684	1.986049	6.217997	3.981835	0.000000	-10.000000	-0.458333	27.733334	637.500000	1023.000000	1023.000000	2046.000000
15.960000	0.026787	15.831249	2.193074	1.977497	7.112703	4.547975	0.000000	-10.000000	-0.425000	27.133333	646.833313	1023.000000	1023.000000	2046.000000
15.980000	0.028211	16.672602	2.437073	2.355867	7.385346	4.494316	0.000000	-10.000000	-0.400000	26.533335	656.000000	1023.000000	1023.000000	2046.000000
16.000000	0.029281	17.305302	2.938380	2.552587	7.086680	4.727654	0.000000	-10.000000	-0.391667	25.883333	665.000000	1023.000000	1023.000000	2046.000000
16.020000	0.030953	18.293344	2.384761	2.564566	8.039867	5.304149	0.000000	-10.000000	-0.366667	25.383333	673.666687	1023.000000	1023.000000	2046.000000
16.040001	0.032450	19.178102	2.750567	2.941402	8.282490	5.203644	0.000000	-10.000000	-0.350000	24.700001	682.333313	1023.000000	1023.000000	2046.000000
16.059999	0.033706	19.920403	3.445051	3.040779	8.002212	5.432362	0.000000	-10.000000	-0.308333	23.766666	690.666687	1023.000000	1023.000000	2046.000000
16.080000	0.035285	20.853262	3.148289	2.993853	8.735001	5.976119	0.000000	-10.000000	-0.283333	22.933334	698.833313	1023.000000	1023.000000	2046.000000
16.100000	0.036848	21.777441	3.256546	3.231028	9.353742	5.936126	0.000000	-10.000000	-0.250000	22.100000	706.500000	1023.000000	1023.000000	2046.000000
16.120001	0.038170	22.558195	4.290087	3.345287	9.009913	5.912908	0.000000	-10.000000	-0.225000	21.150000	714.000000	1023.000000	1023.000000	2046.000000
16.139999	0.039396	23.283024	4.436111	3.000181	9.451188	6.395543	0.000000	-10.000000	-0.183333	19.366667	721.333313	1023.000000	1023.000000	2046.000000
16.160000	0.040108	23.703842	4.397696	2.962217	10.043135	6.300795	0.000000	-10.000000	-0.133333	17.333334	728.166687	1023.000000	1023.000000	2046.000000
16.180000	0.040311	23.824085	5.257724	3.006552	9.551630	6.008179	0.000000	-10.000000	-0.075000	15.066667	734.166687	1023.000000	1023.000000	2046.000000
16.200001	0.040191	23.752903	5.337052	2.623438	9.468482	6.323931	0.000000	-10.000000	-0.041667	13.233334	739.500000	1023.000000	1023.000000	2046.000000
16.219999	0.040038	23.662552	4.884087	2.474607	9.999944	6.303914	0.000000	-10.000000	-0.016667	11.116667	744.166687	1023.000000	1023.000000	2046.000000
16.240000	0.039302	23.227736	5.416939	2.532337	9.406025	5.872434	0.000000	-10.000000	0.008333	8.833334	748.333313	1023.000000	1023.000000	2046.000000
16.260000	0.038634	22.832642	5.511557	2.208494	9.081121	6.031469	0.000000	-10.000000	0.033333	5.533333	751.666687	1023.000000	1023.000000	2046.000000
16.280001	0.038136	22.538607	4.989280	1.950369	9.479222	6.119734	0.000000	-10.000000	0.058333	1.683333	754.166687	1023.000000	1023.000000	2046.000000
16.299999	0.036973	21.850950	5.296260	2.045025	8.955182	5.554482	0.000000	-10.000000	0.058333	-1.683333	755.500000	1023.000000	1023.000000	2046.000000
16.320000	0.035830	21.175478	5.474561	1.818460	8.312593	5.569864	0.000000	-10.000000	0.066667	-4.783333	756.000000	1023.000000	1023.000000	2046.000000
16.340000	0.035132	20.762918	4.886408	1.571062	8.516958	5.788490	0.000000	-10.000000	0.083333	-7.350000	756.000000	1023.000000	1023.000000	2046.000000
16.360001	0.034208	20.216993	4.898890	1.751693	8.271130	5.295283	0.000000	-10.000000	0.116667	-10.100000	756.000000	1023.000000	1023.000000	2046.000000
16.379999	0.033002	19.504007	5.165618	1.700155	7.454766	5.183469	0.000000	-10.000000	0.141667	-12.133333	756.000000	1023.000000	1023.000000	2046.000000
16.400000	0.032449	19.177185	4.456249	1.588416	7.788048	5.344471	0.000000	-10.000000	0.158333	-13.566667	756.000000	1023.000000	1023.000000	2046.000000
16.420000	0.031256	18.472008	4.492266	1.814782	7.408992	4.755967	0.000000	-10.000000	0.175000	-14.633333	748.666687	1023.000000	1023.000000	2046.000000
16.440001	0.030082	17.778193	4.723812	1.771788	6.620577	4.662016	0.000000	-10.000000	0.200000	-15.416667	739.500000	1023.000000	1023.000000	2046.000000
16.459999	0.029123	17.211679	3.946937	1.623998	6.869310	4.771433	0.000000	-10.000000	0.225000	-16.150002	728.666687	1023.000000	1023.000000	2046.000000
16.480000	0.027778	16.416834	3.974205	1.822908	6.420240	4.199480	0.000000	-10.000000	0.241667	-17.000000	723.166687	1023.000000	1023.000000	2046.000000
16.500000	0.026343	15.568750	4.104033	1.795652	5.610940	4.058125	0.000000	-10.000000	0.258333	-17.900000	717.500000	1023.000000	1023.000000	2046.000000
16.520000	0.025214	14.901523	3.350169	1.650445	5.752752	4.148157	0.000000	-10.000000	0.291667	-18.716667	711.500000	1023.000000	1023.000000	2046.000000
16.540001	0.023765	14.045164	3.250607	1.842644	5.358059	3.593854	0.000000	-10.000000	0.325000	-19.566668	705.333313	1023.000000	1023.000000	2046.000000
16.559999	0.022133	13.080526	3.394893	1.815577	4.447680	3.422376	0.000000	-10.000000	0.358333	-20.416668	698.833313	1023.000000	1023.000000	2046.000000
16.580000	0.020874	12.336696	2.589211	1.614718	4.543050	3.589716	0.000000	-10.000000	0.375000	-21.216667	692.000000	1023.000000	1023.000000	2046.000000
16.600000	0.019355	11.439056	2.545938	1.785628	4.059153	3.048337	0.000000	-10.000000	0.391667	-21.766668	684.833313	1023.000000	1023.000000	2046.000000
16.620001	0.017651	10.431638	2.618698	1.750218	3.179754	2.882968	0.000000	-10.000000	0.408333	-22.333334	677.500000	1023.000000	1023.000000	2046.000000
16.639999	0.016363	9.670354	1.797080	1.639873	3.251684	2.981717	0.000000	-10.000000	0.416667	-22.933334	670.000000	1023.000000	1023.000000	2046.000000
16.660000	0.014944	8.831610	1.953713	1.820846	2.616670	2.440382	0.000000	-10.000000	0.450000	-23.616667	662.500000	1023.000000	1023.000000	2046.000000
16.680000	0.013827	8.171475	2.020863	1.785952	1.896188	2.468472	0.000000	-10.000000	0.475000	-24.233334	654.666687	1023.000000	1023.000000	2046.000000
16.700001	0.013061	7.718963	1.289809	1.719357	2.087309	2.622488	0.000000	-10.000000	0.516667	-24.883333	646.500000	1023.000000	1023.000000	2046.000000
16.719999	0.011731	6.932849	1.617916	1.923311	1.255570	2.136053	0.000000	-10.000000	0.533333	-25.516666	638.166687	1023.000000	1023.000000	2046.000000
16.740000	0.010450	6.176091	1.294411	1.779491	0.665435	2.436753	0.000000	-10.000000	0.566667	-26.250000	629.666687	1023.000000	1023.000000	2046.000000
16.760000	0.008810	5.206785	0.504308	1.752106	0.631743	2.318627	0.000000	-10.000000	0.600000	-26.900000	621.000000	1023.000000	1023.000000	2046.000000
16.780001	0.006481	3.830234	0.681718	1.966170	-0.524802	1.707148	0.000000	-10.000000	0.633333	-27.700001	611.833313	1023.000000	1023.000000	2046.000000
16.799999	0.004108	2.427913	0.165033	1.809292	-1.286728	1.740315	0.000000	-10.000000	0.666667	-28.616667	602.666687	1023.000000	1023.000000	2046.000000
16.820000	0.001882	1.112208	-0.709694	1.680650	-1.339821	1.481073	0.000000	-10.000000	0.683333	-29.400002	593.166687	1023.000000	1023.000000	2046.000000
16.840000	-0.000288	-0.170288	-0.517905	1.726955	-2.106150	0.726812	0.000000	-10.000000	0.700000	-29.850000	583.500000	1023.000000	1023.000000	2046.000000
16.860001	-0.002054	-1.214032	-0.430184	1.360354	-2.803529	0.659326	0.000000	-10.000000	0.683333	-29.733334	573.500000	1023.000000	1023.000000	2046.000000
16.879999	-0.003477	-2.054739	-0.979737	1.105171	-2.575231	0.395057	0.000000	-10.000000	0.683333	-29.633333	563.500000	1023.000000	1023.000000	2046.000000
16.900000	-0.005353	-3.163401	-0.590870	1.114004	-3.324151	-0.362383	0.000000	-10.000000	0.666667	-29.500000	553.500000	1023.000000	1023.000000	2046.000000
16.920000	-0.007460	-4.408861	-0.744868	0.932861	-4.094269	-0.502585	0.000000	-10.000000	0.683333	-29.400000	543.500000	1023.000000	1023.000000	2046.000000
16.940001	-0.009133	-5.397886	-1.617703	0.986687	-3.995727	-0.771142	0.000000	-10.000000	0.683333	-29.549999	533.833313	1023.000000	1023.000000	2046.000000
16.959999	-0.010787	-6.375036	-1.450889	1.304034	-4.726769	-1.501413	0.000000	-10.000000	0.700000	-29.816668	524.166687	1023.000000	1023.000000	2046.000000
16.980000	-0.011651	-6.885742	-1.586750	1.414899	-5.223948	-1.489943	0.000000	-10.000000	0.733333	-30.566668	514.166687	1023.000000	1023.000000	2046.000000
17.000000	-0.011957	-7.066846	-2.169950	1.604968	-4.940386	-1.561480	0.000000	-10.000000	0.775000	-31.350000	503.833344	1023.000000	1023.000000	2046.000000
17.020000	-0.012572	-7.429765	-1.833905	2.061435	-5.461592	-2.195703	0.000000	-10.000000	0.808333	-32.166668	493.166656	1023.000000	1023.000000	2046.000000
17.040001	-0.013044	-7.708852	-1.966079	2.119474	-5.776417	-2.085830	0.000000	-10.000000	0.816667	-32.583336	482.500000	1023.000000	1023.000000	2046.000000
17.059999	-0.013434	-7.939505	-2.584877	2.247014	-5.393173	-2.208469	0.000000	-10.000000	0.808333	-32.700001	471.666656	1023.000000	1023.000000	2046.000000
17.080000	-0.014259	-8.427207	-2.178609	2.505622	-5.966125	-2.788095	0.000000	-10.000000	0.816667	-32.433334	460.833344	1023.000000	1023.000000	2046.000000
17.100000	-0.014878	-8.793133	-2.183990	2.438269	-6.403968	-2.643444	0.000000	-10.000000	0.808333	-32.200001	450.166656	1023.000000	1023.000000	2046.000000
17.120001	-0.015383	-9.091113	-2.866518	2.412091	-5.985103	-2.651583	0.000000	-10.000000	0.808333	-31.733334	439.333344	1023.000000	1023.000000	2046.000000
17.139999	-0.016298	-9.632265	-2.509483	2.492553	-6.489389	-3.125945	0.000000	-10.000000	0.783333	-31.416668	428.833344	1023.000000	1023.000000	2046.000000
17.160000	-0.016945	-10.014278	-2.432121	2.393858	-6.949249	-3.026767	0.000000	-10.000000	0.766667	-31.083334	418.166656	1023.000000	1023.000000	2046.000000
17.180000	-0.017369	-10.265067	-2.932502	2.111244	-6.571899	-2.871910	0.000000	-10.000000	0.758333	-30.983334	407.833344	1023.000000	1023.000000	2046.000000
17.200001	-0.018258	-10.790508	-2.643270	2.069328	-6.849283	-3.367284	0.000000	-10.000000	0.766667	-31.066668	397.333344	1023.000000	1023.000000	2046.000000
17.219999	-0.019074	-11.272639	-2.388891	1.820875	-7.369245	-3.335379	0.000000	-10.000000	0.775000	-31.183334	387.000000	1023.000000	1023.000000	2046.000000
17.240000	-0.019769	-11.683265	-3.004855	1.499300	-7.007672	-3.170038	0.000000	-10.000000	0.783333	-31.050001	376.666656	1023.000000	1023.000000	2046.000000
17.260000	-0.020643	-12.200281	-3.000173	1.429807	-7.050785	-3.579130	0.000000	-10.000000	0.775000	-30.733334	366.333344	1023.000000	1023.000000	2046.000000
17.280001	-0.021504	-12.708941	-2.634686	1.247423	-7.633665	-3.688013	0.000000	-10.000000	0.766667	-30.383333	356.000000	1023.000000	1023.000000	2046.000000
17.299999	-0.022431	-13.256700	-3.001842	0.891366	-7.698020	-3.448204	0.000000	-10.000000	0.741667	-30.166668	345.666656	1023.000000	1023.000000	2046.000000
17.320000	-0.023540	-13.911963	-3.406348	0.751382	-7.452558	-3.804440	0.000000	-10.000000	0.725000	-30.216667	335.500000	1023.000000	1023.000000	2046.000000
17.340000	-0.024735	-14.618257	-2.979092	0.566394	-8.046285	-4.159274	0.000000	-10.000000	0.708333	-30.200001	325.500000	1023.000000	1023.000000	2046.000000
17.360001	-0.025968	-15.347189	-3.082179	0.147675	-8.433560	-3.979125	0.000000	-10.000000	0.683333	-30.100000	315.500000	1023.000000	1023.000000	2046.000000
17.379999	-0.027301	-16.135040	-3.688502	-0.167954	-8.130408	-4.148175	0.000000	-10.000000	0.666667	-29.616667	305.500000	1023.000000	1023.000000	2046.000000
17.400000	-0.028631	-16.921211	-3.403228	-0.325837	-8.616603	-4.575544	0.000000	-10.000000	0.650000	-28.983334	295.666656	1023.000000	1023.000000	2046.000000
17.420000	-0.029695	-17.549967	-3.383729	-0.594405	-9.129892	-4.441942	0.000000	-10.000000	0.650000	-28.583334	286.000000	1023.000000	1023.000000	2046.000000
17.440001	-0.030556	-18.058847	-4.038580	-0.790991	-8.858329	-4.370948	0.000000	-10.000000	0.650000	-28.233334	276.500000	1023.000000	1023.000000	2046.000000
17.459999	-0.031619	-18.686913	-3.977073	-0.811068	-9.001167	-4.897604	0.000000	-10.000000	0.650000	-28.216667	267.000000	1023.000000	1023.000000	2046.000000
17.480000	-0.032419	-19.159430	-3.690515	-0.967201	-9.610162	-4.891551	0.000000	-10.000000	0.641667	-27.950001	257.666656	1023.000000	1023.000000	2046.000000
17.500000	-0.033029	-19.519979	-4.301333	-1.140558	-9.348166	-4.729921	0.000000	-10.000000	0.633333	-27.833334	248.333328	1023.000000	1023.000000	2046.000000
17.520000	-0.033905	-20.037943	-4.388823	-1.152021	-9.323386	-5.173712	0.000000	-10.000000	0.608333	-27.466667	239.166672	1023.000000	1023.000000	2046.000000
17.540001	-0.034459	-20.365093	-3.999157	-1.170224	-9.845195	-5.350519	0.000000	-10.000000	0.583333	-27.100000	230.000000	1023.000000	1023.000000	2046.000000
17.559999	-0.034893	-20.621605	-4.342636	-1.310970	-9.866722	-5.101277	0.000000	-10.000000	0.550000	-26.700001	221.000000	1023.000000	1023.000000	2046.000000
17.580000	-0.035481	-20.969030	-4.752146	-1.368878	-9.556298	-5.291708	0.000000	-10.000000	0.533333	-26.266666	212.000000	1023.000000	1023.000000	2046.000000
17.600000	-0.036080	-21.323286	-4.296012	-1.309518	-10.031611	-5.686144	0.000000	-10.000000	0.516667	-25.933334	203.166672	1023.000000	1023.000000	2046.000000
17.620001	-0.036462	-21.548803	-4.508396	-1.453977	-10.190827	-5.395602	0.000000	-10.000000	0.508333	-25.366667	194.500000	1023.000000	1023.000000	2046.000000
17.639999	-0.037086	-21.917721	-4.958668	-1.539527	-9.867418	-5.552108	0.000000	-10.000000	0.500000	-24.866667	186.166672	1023.000000	1023.000000	2046.000000
17.660000	-0.037648	-22.249975	-4.550764	-1.502766	-10.264768	-5.931676	0.000000	-10.000000	0.483333	-24.300001	178.000000	1023.000000	1023.000000	2046.000000
17.680000	-0.038068	-22.498446	-4.699310	-1.601584	-10.507146	-5.690406	0.000000	-10.000000	0.475000	-23.900000	170.000000	1023.000000	1023.000000	2046.000000
17.700001	-0.038490	-22.747583	-5.244265	-1.654901	-10.063806	-5.784613	0.000000	-10.000000	0.441667	-23.383333	162.000000	1023.000000	1023.000000	2046.000000
17.719999	-0.039139	-23.131233	-4.883325	-1.635523	-10.426064	-6.186321	0.000000	-10.000000	0.416667	-22.716667	154.000000	1023.000000	1023.000000	2046.000000
17.740000	-0.039493	-23.340082	-4.827088	-1.713876	-10.830578	-5.968539	0.000000	-10.000000	0.383333	-22.133333	146.333328	1023.000000	1023.000000	2046.000000
17.760000	-0.039966	-23.619757	-5.460927	-1.781416	-10.450680	-5.926736	0.000000	-10.000000	0.366667	-21.600000	138.833328	1023.000000	1023.000000	2046.000000
17.780001	-0.040546	-23.962696	-5.346278	-1.763136	-10.518995	-6.334287	0.000000	-10.000000	0.358333	-21.200001	131.666672	1023.000000	1023.000000	2046.000000
17.799999	-0.040947	-24.199631	-4.987018	-1.824581	-11.125377	-6.262655	0.000000	-10.000000	0.341667	-20.583334	124.500000	1023.000000	1023.000000	2046.000000
17.820000	-0.041195	-24.346197	-5.636989	-1.889955	-10.775837	-6.043416	0.000000	-10.000000	0.341667	-20.016666	117.666664	1023.000000	1023.000000	2046.000000
17.840000	-0.041796	-24.701433	-5.690334	-1.863709	-10.679229	-6.468162	0.000000	-10.000000	0.325000	-19.400000	111.000000	1023.000000	1023.000000	2046.000000
17.860001	-0.042113	-24.888550	-5.224580	-1.842101	-11.288670	-6.533200	0.000000	-10.000000	0.300000	-18.833334	104.666664	1023.000000	1023.000000	2046.000000
17.879999	-0.042527	-25.133434	-5.764963	-2.001050	-11.115622	-6.251800	0.000000	-10.000000	0.266667	-18.200001	98.500000	1023.000000	1023.000000	2046.000000
17.900000	-0.043026	-25.428450	-6.001848	-1.952752	-10.860270	-6.613580	0.000000	-10.000000	0.250000	-17.550001	92.500000	1023.000000	1023.000000	2046.000000
17.920000	-0.043187	-25.523272	-5.490482	-1.952127	-11.357161	-6.723503	0.000000	-10.000000	0.250000	-17.000000	86.500000	1023.000000	1023.000000	2046.000000
17.940001	-0.043192	-25.526447	-5.843586	-1.998723	-11.291844	-6.392294	0.000000	-10.000000	0.233333	-16.400002	80.666664	1023.000000	1023.000000	2046.000000
17.959999	-0.043511	-25.714869	-6.169905	-2.018142	-10.955214	-6.571608	0.000000	-10.000000	0.225000	-15.933333	75.000000	1023.000000	1023.000000	2046.000000
17.980000	-0.043594	-25.764126	-5.742997	-1.902192	-11.263453	-6.855484	0.000000	-10.000000	0.208333	-15.383333	69.666664	1023.000000	1023.000000	2046.000000
18.000000	-0.043670	-25.808958	-5.746534	-2.019605	-11.560779	-6.482040	0.000000	-10.000000	0.208333	-14.833334	64.500000	1023.000000	1023.000000	2046.000000
18.020000	-0.044061	-26.039963	-6.376266	-2.130346	-11.079702	-6.453648	0.000000	-10.000000	0.191667	-14.266667	59.666668	1023.000000	1023.000000	2046.000000
18.040001	-0.044391	-26.234863	-6.216139	-1.895543	-11.204979	-6.918201	0.000000	-10.000000	0.191667	-13.766667	54.833332	1023.000000	1023.000000	2046.000000
18.059999	-0.045073	-26.638079	-6.097363	-1.887353	-11.865211	-6.788153	0.000000	-10.000000	0.166667	-13.316667	50.333332	1023.000000	1023.000000	2046.000000
18.080000	-0.046028	-27.202738	-6.682899	-2.003457	-11.787589	-6.728792	0.000000	-10.000000	0.150000	-12.633333	45.833332	1023.000000	1023.000000	2046.000000
18.100000	-0.047241	-27.919441	-6.823107	-2.136960	-11.625342	-7.334032	0.000000	-10.000000	0.116667	-11.983334	41.833332	1023.000000	1023.000000	2046.000000
18.120001	-0.047990	-28.362114	-6.257139	-2.381981	-12.183647	-7.539346	0.000000	-10.000000	0.091667	-11.066667	37.833332	1023.000000	1023.000000	2046.000000
18.139999	-0.048945	-28.926252	-6.666546	-2.729455	-12.066089	-7.464163	0.000000	-10.000000	0.066667	-10.200000	34.166668	1023.000000	1023.000000	2046.000000
18.160000	-0.050145	-29.635813	-6.829906	-2.808767	-11.965554	-8.031588	0.000000	-10.000000	0.050000	-8.933333	30.666666	1023.000000	1023.000000	2046.000000
18.180000	-0.050946	-30.108932	-6.575217	-2.670531	-12.568966	-8.294220	0.000000	-10.000000	0.050000	-7.683333	27.500000	1023.000000	1023.000000	2046.000000
18.200001	-0.051913	-30.680422	-7.196130	-2.620203	-12.723021	-8.141068	0.000000	-10.000000	0.050000	-6.716667	24.833334	1023.000000	1023.000000	2046.000000
18.219999	-0.052806	-31.208397	-7.587075	-2.458931	-12.622287	-8.540104	0.000000	-10.000000	0.058333	-6.616667	22.500000	1023.000000	1023.000000	2046.000000
18.240000	-0.052835	-31.225767	-7.243948	-2.109254	-13.105281	-8.767283	0.000000	-10.000000	0.066667	-7.366667	20.333334	1023.000000	1023.000000	2046.000000
18.260000	-0.052465	-31.006559	-7.417285	-1.885916	-13.250587	-8.452772	0.000000	-10.000000	0.083333	-8.383333	17.833334	1023.000000	1023.000000	2046.000000
18.280001	-0.052461	-31.004290	-7.908666	-1.698951	-12.855731	-8.540943	0.000000	-10.000000	0.091667	-9.066667	15.000000	1023.000000	1023.000000	2046.000000
18.299999	-0.052483	-31.017742	-7.765756	-1.441665	-12.841008	-8.969313	0.000000	-10.000000	0.091667	-9.350000	12.000000	1023.000000	1023.000000	2046.000000
18.320000	-0.052246	-30.877665	-7.424905	-1.305472	-13.307439	-8.839849	0.000000	-10.000000	0.083333	-9.266667	9.000000	1023.000000	1023.000000	2046.000000
18.340000	-0.052346	-30.936398	-7.838665	-1.251244	-13.181538	-8.664950	0.000000	-10.000000	0.075000	-8.950000	6.000000	1023.000000	1023.000000	2046.000000
18.360001	-0.052618	-31.097322	-7.966908	-1.215312	-12.940833	-8.974269	0.000000	-10.000000	0.083333	-8.516666	3.166667	1023.000000	1023.000000	2046.000000
18.379999	-0.052643	-31.111984	-7.494512	-1.132047	-13.393007	-9.092419	0.000000	-10.000000	0.075000	-7.950000	0.666667	1023.000000	1023.000000	2046.000000
18.400000	-0.052813	-31.212723	-7.703668	-1.262861	-13.462099	-8.784096	0.000000	-10.000000	0.075000	-7.500000	-1.833333	1023.000000	1023.000000	2046.000000
18.420000	-0.053157	-31.415916	-8.039656	-1.439897	-13.038568	-8.897796	0.000000	-10.000000	0.066667	-7.216667	-4.166667	1023.000000	1023.000000	2046.000000
18.440001	-0.053078	-31.369349	-7.508022	-1.552720	-13.198754	-9.109852	0.000000	-10.000000	0.083333	-7.450000	-6.666667	1023.000000	1023.000000	2046.000000
18.459999	-0.053050	-31.352747	-7.217644	-1.751473	-13.548400	-8.835231	0.000000	-10.000000	0.091667	-7.933333	-9.000000	1023.000000	1023.000000	2046.000000
18.480000	-0.053269	-31.481930	-7.660786	-1.933874	-13.114553	-8.772716	0.000000	-10.000000	0.100000	-8.150000	-11.666667	1023.000000	1023.000000	2046.000000
18.500000	-0.053529	-31.635387	-7.563951	-2.025256	-12.971799	-9.074381	0.000000	-10.000000	0.083333	-7.933333	-14.500000	1023.000000	1023.000000	2046.000000
18.520000	-0.053355	-31.532688	-7.120735	-2.076416	-13.321940	-9.013597	0.000000	-10.000000	0.075000	-7.483334	-17.166666	1023.000000	1023.000000	2046.000000
18.540001	-0.053427	-31.575413	-7.296547	-2.213964	-13.409696	-8.655206	0.000000	-10.000000	0.066667	-7.166667	-19.666666	1023.000000	1023.000000	2046.000000
18.559999	-0.053920	-31.866461	-7.681504	-2.385645	-13.014649	-8.784662	0.000000	-10.000000	0.075000	-7.100000	-22.000000	1023.000000	1023.000000	2046.000000
18.580000	-0.054064	-31.952061	-7.299673	-2.437830	-13.161770	-9.052788	0.000000	-10.000000	0.083333	-7.150000	-24.333334	1023.000000	1023.000000	2046.000000
18.600000	-0.054411	-32.157185	-7.227164	-2.630156	-13.540525	-8.759338	0.000000	-10.000000	0.091667	-7.216667	-26.833334	1023.000000	1023.000000	2046.000000
18.620001	-0.055354	-32.714249	-7.686749	-2.932511	-13.274627	-8.820361	0.000000	-10.000000	0.083333	-6.966667	-29.166666	1023.000000	1023.000000	2046.000000
18.639999	-0.056152	-33.186016	-7.527392	-3.125220	-13.331168	-9.202234	0.000000	-10.000000	0.066667	-6.416667	-31.500000	1023.000000	1023.000000	2046.000000
18.660000	-0.056543	-33.416676	-7.332750	-3.281745	-13.743626	-9.058555	0.000000	-10.000000	0.050000	-5.683333	-33.500000	1023.000000	1023.000000	2046.000000
18.680000	-0.057435	-33.944115	-7.826902	-3.514343	-13.694139	-8.908731	0.000000	-10.000000	0.050000	-5.050000	-35.500000	1023.000000	1023.000000	2046.000000
18.700001	-0.058039	-34.301289	-7.956031	-3.658926	-13.434520	-9.251812	0.000000	-10.000000	0.050000	-4.600000	-37.166668	1023.000000	1023.000000	2046.000000
18.719999	-0.058009	-34.283051	-7.621189	-3.650792	-13.834907	-9.176162	0.000000	-10.000000	0.050000	-4.400000	-38.833332	1023.000000	1023.000000	2046.000000
18.740000	-0.058230	-34.414055	-7.789521	-3.740709	-13.928165	-8.955663	0.000000	-10.000000	0.050000	-4.333333	-40.166668	1023.000000	1023.000000	2046.000000
18.760000	-0.058662	-34.669445	-8.093631	-3.827241	-13.547296	-9.201276	0.000000	-10.000000	0.050000	-4.300000	-41.833332	1023.000000	1023.000000	2046.000000
18.780001	-0.058544	-34.599258	-7.727599	-3.732448	-13.752625	-9.386587	0.000000	-10.000000	0.050000	-4.250000	-43.166668	1023.000000	1023.000000	2046.000000
18.799999	-0.058353	-34.486813	-7.752504	-3.718340	-13.966945	-9.049023	0.000000	-10.000000	0.050000	-4.150000	-44.666668	1023.000000	1023.000000	2046.000000
18.820000	-0.058643	-34.658024	-8.092265	-3.857490	-13.560333	-9.147937	0.000000	-10.000000	0.050000	-4.050000	-46.000000	1023.000000	1023.000000	2046.000000
18.840000	-0.058436	-34.535915	-7.735229	-3.729012	-13.696841	-9.374834	0.000000	-10.000000	0.058333	-3.866667	-47.333332	1023.000000	1023.000000	2046.000000
18.860001	-0.058136	-34.358608	-7.652293	-3.712080	-13.973927	-9.020308	0.000000	-10.000000	0.058333	-3.633333	-48.666668	1023.000000	1023.000000	2046.000000
18.879999	-0.058454	-34.546520	-8.040874	-3.785915	-13.565334	-9.154396	0.000000	-10.000000	0.050000	-3.350000	-49.833332	1023.000000	1023.000000	2046.000000
18.900000	-0.058345	-34.482082	-7.786839	-3.701041	-13.562929	-9.431274	0.000000	-10.000000	0.050000	-3.083333	-51.000000	1023.000000	1023.000000	2046.000000
18.920000	-0.058072	-34.320454	-7.536692	-3.701617	-13.924431	-9.157713	0.000000	-10.000000	0.050000	-2.866667	-52.000000	1023.000000	1023.000000	2046.000000
18.940001	-0.058172	-34.379700	-7.889311	-3.743776	-13.727638	-9.018975	0.000000	-10.000000	0.058333	-2.700000	-53.000000	1023.000000	1023.000000	2046.000000
18.959999	-0.058223	-34.410049	-7.922822	-3.746935	-13.395380	-9.344913	0.000000	-10.000000	0.050000	-2.583333	-54.000000	1023.000000	1023.000000	2046.000000
18.980000	-0.057872	-34.202515	-7.532236	-3.645943	-13.795770	-9.228564	0.000000	-10.000000	0.050000	-2.483333	-55.000000	1023.000000	1023.000000	2046.000000
19.000000	-0.058060	-34.313225	-7.869390	-3.696506	-13.689269	-9.058061	0.000000	-10.000000	0.050000	-2.383333	-55.833332	1023.000000	1023.000000	2046.000000
19.020000	-0.058036	-34.299026	-7.877845	-3.749822	-13.371053	-9.300306	0.000000	-10.000000	0.050000	-2.233333	-56.666668	1023.000000	1023.000000	2046.000000
19.040001	-0.057628	-34.058262	-7.494925	-3.637990	-13.733715	-9.191629	0.000000	-10.000000	0.041667	-2.066667	-57.333332	1023.000000	1023.000000	2046.000000
19.059999	-0.057788	-34.152542	-7.683802	-3.679284	-13.791682	-8.997773	0.000000	-10.000000	0.041667	-1.883333	-57.833332	1023.000000	1023.000000	2046.000000
19.080000	-0.057988	-34.270645	-7.954640	-3.739728	-13.358603	-9.217672	0.000000	-10.000000	0.041667	-1.633333	-58.000000	1023.000000	1023.000000	2046.000000
19.100000	-0.057590	-34.035423	-7.582726	-3.650760	-13.540914	-9.261024	0.000000	-10.000000	0.050000	-1.016667	-58.000000	1023.000000	1023.000000	2046.000000
19.120001	-0.057603	-34.043152	-7.631371	-3.661502	-13.778806	-8.971473	0.000000	-10.000000	0.041667	-0.433333	-58.000000	1023.000000	1023.000000	2046.000000
19.139999	-0.057691	-34.095646	-7.944088	-3.733929	-13.303398	-9.114232	0.000000	-10.000000	0.041667	0.000000	-58.000000	1023.000000	1023.000000	2046.000000
19.160000	-0.057439	-33.946732	-7.615549	-3.661477	-13.429491	-9.240214	0.000000	-10.000000	0.033333	0.000000	-58.000000	1023.000000	1023.000000	2046.000000
19.180000	-0.057274	-33.848774	-7.592970	-3.628282	-13.672670	-8.954853	0.000000	-10.000000	0.025000	0.683333	-58.000000	1023.000000	1023.000000	2046.000000
19.200001	-0.057506	-33.985928	-7.921790	-3.749120	-13.298724	-9.016294	0.000000	-10.000000	0.016667	1.716667	-58.000000	1023.000000	1023.000000	2046.000000
19.219999	-0.057166	-33.785069	-7.746189	-3.620269	-13.209761	-9.208850	0.000000	-10.000000	0.008333	3.283334	-58.000000	1023.000000	1023.000000	2046.000000
19.240000	-0.056896	-33.625801	-7.519969	-3.581809	-13.589181	-8.934843	0.000000	-10.000000	0.000000	5.050000	-58.000000	1023.000000	1023.000000	2046.000000
19.260000	-0.057072	-33.729836	-7.872423	-3.650145	-13.356804	-8.850462	0.000000	-10.000000	-0.025000	7.333333	-58.000000	1023.000000	1023.000000	2046.000000
19.280001	-0.056889	-33.621288	-7.971045	-3.598757	-12.981419	-9.070068	0.000000	-10.000000	-0.050000	9.633333	-58.000000	1023.000000	1023.000000	2046.000000
19.299999	-0.055999	-33.095314	-7.605963	-3.459841	-13.154407	-8.875102	0.000000	-10.000000	-0.083333	11.683333	-58.000000	1023.000000	1023.000000	2046.000000
19.320000	-0.055893	-33.032940	-7.742876	-3.514515	-13.171064	-8.604486	0.000000	-10.000000	-0.116667	13.350000	-58.000000	1023.000000	1023.000000	2046.000000
19.340000	-0.055639	-32.882904	-7.954757	-3.593178	-12.598387	-8.736584	0.000000	-10.000000	-0.150000	15.133333	-44.500000	1023.000000	1023.000000	2046.000000
19.360001	-0.054709	-32.333076	-7.562140	-3.459478	-12.740316	-8.571140	0.000000	-10.000000	-0.175000	16.650002	-17.000000	1023.000000	1023.000000	2046.000000
19.379999	-0.054223	-32.045750	-7.645741	-3.532206	-12.644330	-8.223475	0.000000	-10.000000	-0.191667	17.983334	12.500000	1023.000000	1023.000000	2046.000000
19.400000	-0.053731	-31.754740	-7.856253	-3.505546	-12.134461	-8.258479	0.000000	-10.000000	-0.216667	18.766668	30.500000	1023.000000	1023.000000	2046.000000
19.420000	-0.053013	-31.330807	-7.829359	-3.267412	-11.928081	-8.305955	0.000000	-10.000000	-0.241667	19.600000	36.666668	1023.000000	1023.000000	2046.000000
19.440001	-0.052685	-31.136616	-7.681310	-3.208807	-12.176272	-8.070227	0.000000	-10.000000	-0.275000	20.466667	43.000000	1023.000000	1023.000000	2046.000000
19.459999	-0.052923	-31.277382	-7.881581	-3.434339	-12.000761	-7.960701	0.000000	-10.000000	-0.316667	21.533335	49.833332	1023.000000	1023.000000	2046.000000
19.480000	-0.052820	-31.216742	-8.086956	-3.570186	-11.379984	-8.179615	0.000000	-10.000000	-0.366667	22.566668	56.833332	1023.000000	1023.000000	2046.000000
19.500000	-0.052287	-30.901806	-7.784343	-3.622507	-11.300822	-8.194133	0.000000	-10.000000	-0.400000	23.716667	64.333336	1023.000000	1023.000000	2046.000000
19.520000	-0.052231	-30.868689	-7.636653	-3.667238	-11.581838	-7.982962	0.000000	-10.000000	-0.433333	24.966667	72.000000	1023.000000	1023.000000	2046.000000
19.540001	-0.052614	-31.094755	-7.977248	-3.689307	-11.520539	-7.907661	0.000000	-10.000000	-0.450000	26.166666	80.166664	1023.000000	1023.000000	2046.000000
19.559999	-0.052568	-31.067472	-8.408236	-3.545612	-11.107035	-8.006591	0.000000	-10.000000	-0.458333	26.983334	88.666664	1023.000000	1023.000000	2046.000000
19.580000	-0.051560	-30.471920	-8.377352	-3.132929	-10.955944	-8.005696	0.000000	-10.000000	-0.441667	27.166668	97.500000	1023.000000	1023.000000	2046.000000
19.600000	-0.050189	-29.661673	-8.098871	-2.774467	-11.129235	-7.659100	0.000000	-10.000000	-0.425000	27.100000	106.500000	1023.000000	1023.000000	2046.000000
19.620001	-0.049087	-29.010635	-8.196742	-2.561697	-10.891888	-7.360308	0.000000	-10.000000	-0.433333	27.050001	115.500000	1023.000000	1023.000000	2046.000000
19.639999	-0.047519	-28.083633	-8.350386	-2.359652	-10.105309	-7.268286	0.000000	-10.000000	-0.450000	27.300001	124.500000	1023.000000	1023.000000	2046.000000
19.660000	-0.045812	-27.074875	-8.063772	-1.966697	-9.848920	-7.195487	0.000000	-10.000000	-0.475000	27.716667	133.666672	1023.000000	1023.000000	2046.000000
19.680000	-0.044437	-26.262447	-7.673271	-1.778611	-9.979402	-6.831163	0.000000	-10.000000	-0.500000	28.116667	143.000000	1023.000000	1023.000000	2046.000000
19.700001	-0.043544	-25.734587	-7.788215	-1.803124	-9.614001	-6.529247	0.000000	-10.000000	-0.541667	28.666668	152.333328	1023.000000	1023.000000	2046.000000
19.719999	-0.042320	-25.011110	-7.980866	-1.673448	-8.879171	-6.477626	0.000000	-10.000000	-0.575000	29.283333	161.833328	1023.000000	1023.000000	2046.000000
19.740000	-0.040729	-24.070686	-7.734187	-1.426334	-8.608171	-6.301995	0.000000	-10.000000	-0.600000	29.950001	171.500000	1023.000000	1023.000000	2046.000000
19.760000	-0.039401	-23.286247	-7.389342	-1.385215	-8.625858	-5.885831	0.000000	-10.000000	-0.591667	30.450001	181.500000	1023.000000	1023.000000	2046.000000
19.780001	-0.038543	-22.779024	-7.167032	-1.519456	-8.620893	-5.471643	0.000000	-10.000000	-0.575000	30.616667	191.500000	1023.000000	1023.000000	2046.000000
19.799999	-0.037324	-22.058386	-7.085797	-1.721783	-8.067089	-5.183717	0.000000	-10.000000	-0.566667	30.450001	201.500000	1023.000000	1023.000000	2046.000000
19.820000	-0.035526	-20.996004	-6.983289	-1.671236	-7.263330	-5.078149	0.000000	-10.000000	-0.575000	30.183332	211.500000	1023.000000	1023.000000	2046.000000
19.840000	-0.033530	-19.816341	-6.464333	-1.489338	-6.981497	-4.881172	0.000000	-10.000000	-0.591667	30.133333	221.500000	1023.000000	1023.000000	2046.000000
19.860001	-0.031918	-18.863497	-5.950006	-1.585214	-6.967744	-4.360533	0.000000	-10.000000	-0.600000	30.266666	231.500000	1023.000000	1023.000000	2046.000000
19.879999	-0.030533	-18.045145	-5.795750	-1.756510	-6.551203	-3.941682	0.000000	-10.000000	-0.600000	30.733334	241.833328	1023.000000	1023.000000	2046.000000
19.900000	-0.028741	-16.985853	-5.735386	-1.751818	-5.708098	-3.790551	0.000000	-10.000000	-0.591667	30.666668	252.166672	1023.000000	1023.000000	2046.000000
19.920000	-0.026557	-15.694956	-5.340016	-1.577878	-5.149582	-3.627481	0.000000	-10.000000	-0.591667	30.800001	262.500000	1023.000000	1023.000000	2046.000000
19.940001	-0.025082	-14.823399	-4.708824	-1.557669	-5.231691	-3.325214	0.000000	-10.000000	-0.600000	30.666668	272.500000	1023.000000	1023.000000	2046.000000
19.959999	-0.024406	-14.424173	-4.418754	-1.761816	-5.188169	-3.055433	0.000000	-10.000000	-0.625000	31.066668	282.833344	1023.000000	1023.000000	2046.000000
19.980000	-0.023417	-13.839349	-4.546672	-1.930228	-4.422076	-2.940373	0.000000	-10.000000	-0.658333	31.716667	293.166656	1023.000000	1023.000000	2046.000000
20.000000	-0.021816	-12.893463	-4.409365	-1.788235	-3.855518	-2.840345	0.000000	-10.000000	-0.700000	32.516666	303.833344	1023.000000	1023.000000	2046.000000
20.020000	-0.020631	-12.192918	-3.859455	-1.791146	-3.984047	-2.558269	0.000000	-10.000000	-0.733333	33.349998	314.500000	1023.000000	1023.000000	2046.000000
20.040001	-0.019888	-11.754058	-3.605375	-2.024204	-3.915070	-2.209409	0.000000	-10.000000	-0.750000	33.983334	325.500000	1023.000000	1023.000000	2046.000000
20.059999	-0.018574	-10.977516	-3.606320	-2.142413	-3.225797	-2.002986	0.000000	-10.000000	-0.758333	34.316666	336.666656	1023.000000	1023.000000	2046.000000
20.080000	-0.016698	-9.868798	-3.496977	-1.886525	-2.544515	-1.940782	0.000000	-10.000000	-0.766667	34.450001	348.000000	1023.000000	1023.000000	2046.000000
20.100000	-0.014902	-8.806909	-2.928932	-1.751772	-2.565747	-1.560458	0.000000	-10.000000	-0.783333	34.516666	359.500000	1023.000000	1023.000000	2046.000000
20.120001	-0.013682	-8.085845	-2.574084	-1.833678	-2.515342	-1.162740	0.000000	-10.000000	-0.791667	34.583336	371.000000	1023.000000	1023.000000	2046.000000
20.139999	-0.012228	-7.226878	-2.614642	-1.898924	-1.812684	-0.900629	0.000000	-10.000000	-0.800000	34.799999	382.500000	1023.000000	1023.000000	2046.000000
20.160000	-0.009964	-5.888624	-2.573253	-1.612865	-0.960313	-0.742193	0.000000	-10.000000	-0.800000	34.766666	394.166656	1023.000000	1023.000000	2046.000000
20.180000	-0.007737	-4.572824	-2.003926	-1.285887	-0.825364	-0.457647	0.000000	-10.000000	-0.800000	35.033333	405.666656	1023.000000	1023.000000	2046.000000
20.200001	-0.006141	-3.629359	-1.498183	-1.273206	-0.879612	0.021643	0.000000	-10.000000	-0.808333	35.033333	417.333344	1023.000000	1023.000000	2046.000000
20.219999	-0.004345	-2.567671	-1.453850	-1.285183	-0.145609	0.316971	0.000000	-10.000000	-0.825000	35.483334	429.000000	1023.000000	1023.000000	2046.000000
20.240000	-0.001792	-1.058975	-1.356440	-1.014891	0.766594	0.545762	0.000000	-10.000000	-0.841667	35.383335	441.000000	1023.000000	1023.000000	2046.000000
20.260000	0.000355	0.209946	-0.680656	-0.681654	0.758392	0.813864	0.000000	-10.000000	-0.850000	35.483334	452.833344	1023.000000	1023.000000	2046.000000
20.280001	0.002045	1.208319	-0.317785	-0.709374	0.948114	1.287364	0.000000	-10.000000	-0.850000	35.266666	464.500000	1023.000000	1023.000000	2046.000000
20.299999	0.004282	2.530652	-0.387294	-0.653932	1.981423	1.590455	0.000000	-10.000000	-0.841667	35.633335	476.166656	1023.000000	1023.000000	2046.000000
20.320000	0.006967	4.117367	0.027216	-0.231857	2.507017	1.814990	0.000000	-10.000000	-0.841667	35.816669	488.000000	1023.000000	1023.000000	2046.000000
20.340000	0.008761	5.177681	0.699014	-0.076381	2.342596	2.212451	0.000000	-10.000000	-0.858333	36.150002	500.000000	1023.000000	1023.000000	2046.000000
20.360001	0.010495	6.202362	0.749559	-0.126010	3.005955	2.572857	0.000000	-10.000000	-0.866667	35.883335	512.000000	1023.000000	1023.000000	2046.000000
20.379999	0.013018	7.693515	0.756843	0.097851	4.035815	2.803006	0.000000	-10.000000	-0.875000	35.916668	524.000000	1023.000000	1023.000000	2046.000000
20.400000	0.015254	9.014883	1.389465	0.503938	4.067305	3.054175	0.000000	-10.000000	-0.858333	35.700001	536.000000	1023.000000	1023.000000	2046.000000
20.420000	0.016841	9.953180	1.823666	0.480358	4.137388	3.511769	0.000000	-10.000000	-0.866667	35.950001	548.000000	1023.000000	1023.000000	2046.000000
20.440001	0.018944	11.196053	1.738834	0.473706	5.125559	3.857954	0.000000	-10.000000	-0.841667	35.933334	560.000000	1023.000000	1023.000000	2046.000000
20.459999	0.021583	12.755739	1.992898	0.885616	5.867562	4.009663	0.000000	-10.000000	-0.841667	36.066666	572.000000	1023.000000	1023.000000	2046.000000
20.480000	0.023591	13.942150	2.688627	1.155321	5.752867	4.345335	0.000000	-10.000000	-0.833333	36.000000	584.000000	1023.000000	1023.000000	2046.000000
20.500000	0.025290	14.946406	2.903730	1.082127	6.138882	4.821668	0.000000	-10.000000	-0.858333	36.266666	596.000000	1023.000000	1023.000000	2046.000000
20.520000	0.027519	16.263504	2.830090	1.233670	7.104408	5.095335	0.000000	-10.000000	-0.850000	36.400002	608.000000	1023.000000	1023.000000	2046.000000
20.540001	0.029982	17.719305	3.198828	1.673504	7.533746	5.313228	0.000000	-10.000000	-0.850000	36.650002	620.000000	1023.000000	1023.000000	2046.000000
20.559999	0.030983	18.311115	3.810831	1.756383	7.125372	5.618529	0.000000	-10.000000	-0.833333	36.600002	632.333313	1023.000000	1023.000000	2046.000000
20.580000	0.032028	18.928398	3.712154	1.606177	7.692685	5.917382	0.000000	-10.000000	-0.833333	36.300003	644.666687	1023.000000	1023.000000	2046.000000
20.600000	0.033911	20.041269	3.693664	1.864938	8.536312	5.946357	0.000000	-10.000000	-0.833333	35.900002	657.000000	1023.000000	1023.000000	2046.000000
20.620001	0.035631	21.057743	4.260582	2.145157	8.499631	6.152373	0.000000	-10.000000	-0.833333	35.516666	669.000000	1023.000000	1023.000000	2046.000000
20.639999	0.036663	21.667757	4.670979	2.019801	8.447597	6.529380	0.000000	-10.000000	-0.800000	35.116669	681.000000	1023.000000	1023.000000	2046.000000
20.660000	0.038400	22.694620	4.394765	2.046319	9.400377	6.853159	0.000000	-10.000000	-0.758333	34.483334	692.666687	1023.000000	1023.000000	2046.000000
20.680000	0.040043	23.665596	4.454405	2.537417	9.849514	6.824261	0.000000	-10.000000	-0.716667	34.016666	704.166687	1023.000000	1023.000000	2046.000000
20.700001	0.040071	23.682114	4.948122	2.606132	9.287919	6.839940	0.000000	-10.000000	-0.725000	33.833332	715.500000	1023.000000	1023.000000	2046.000000
20.719999	0.040138	23.721710	5.012861	2.403663	9.373001	6.932184	0.000000	-10.000000	-0.725000	34.066666	726.833313	1023.000000	1023.000000	2046.000000
20.740000	0.040856	24.145605	4.743584	2.415248	10.145846	6.840926	0.000000	-10.000000	-0.700000	33.583336	738.166687	1023.000000	1023.000000	2046.000000
20.760000	0.041704	24.647051	4.868665	2.693345	10.358868	6.726172	0.000000	-10.000000	-0.625000	32.666668	749.333313	1023.000000	1023.000000	2046.000000
20.780001	0.041320	24.420332	5.347694	2.654523	9.633471	6.784645	0.000000	-10.000000	-0.516667	30.866669	760.500000	1023.000000	1023.000000	2046.000000
20.799999	0.041155	24.322685	5.222352	2.485191	9.732345	6.882798	0.000000	-10.000000	-0.425000	28.766668	771.166687	1023.000000	1023.000000	2046.000000
20.820000	0.042456	25.091309	4.891694	2.746667	10.586126	6.866821	0.000000	-10.000000	-0.333333	26.150002	781.166687	1023.000000	1023.000000	2046.000000
20.840000	0.043862	25.922226	5.208648	3.225589	10.676370	6.811619	0.000000	-10.000000	-0.275000	23.683334	790.333313	1023.000000	1023.000000	2046.000000
20.860001	0.044532	26.318512	5.740684	3.296392	10.229109	7.052327	0.000000	-10.000000	-0.216667	21.516666	798.666687	1023.000000	1023.000000	2046.000000
20.879999	0.045189	26.706806	5.736675	3.264165	10.482756	7.223211	0.000000	-10.000000	-0.183333	19.833334	806.333313	1023.000000	1023.000000	2046.000000
20.900000	0.046577	27.527004	5.357084	3.573212	11.390983	7.205726	0.000000	-10.000000	-0.150000	18.283335	813.166687	1023.000000	1023.000000	2046.000000
20.920000	0.047497	28.070866	5.463397	4.024084	11.455183	7.128201	0.000000	-10.000000	-0.116667	16.616667	819.500000	1023.000000	1023.000000	2046.000000
20.940001	0.047216	27.904856	5.875721	4.050967	10.732673	7.245495	0.000000	-10.000000	-0.083333	14.783334	825.166687	1023.000000	1023.000000	2046.000000
20.959999	0.047219	27.906199	5.712628	3.875199	10.866060	7.452311	0.000000	-10.000000	-0.041667	12.533334	830.333313	1023.000000	1023.000000	2046.000000
20.980000	0.047879	28.296301	5.224207	4.157928	11.537449	7.376717	0.000000	-10.000000	-0.016667	10.166667	834.833313	1023.000000	1023.000000	2046.000000
21.000000	0.048409	28.609474	5.270238	4.639722	11.379130	7.320383	0.000000	-10.000000	0.016667	6.866667	838.833313	1023.000000	1023.000000	2046.000000
21.020000	0.047784	28.240126	5.629724	4.665345	10.510661	7.434397	0.000000	-10.000000	0.050000	2.633333	841.833313	1023.000000	1023.000000	2046.000000
21.040001	0.047615	28.140493	5.299600	4.490004	10.668341	7.682549	0.000000	-10.000000	0.075000	-1.550000	843.500000	1023.000000	1023.000000	2046.000000
21.059999	0.048037	28.389782	4.796890	4.855032	11.239896	7.497963	0.000000	-10.000000	0.083333	-5.333333	844.000000	1023.000000	1023.000000	2046.000000
21.080000	0.047555	28.105288	5.029022	5.087821	10.619366	7.369079	0.000000	-10.000000	0.091667	-7.900000	844.000000	1023.000000	1023.000000	2046.000000
21.100000	0.046496	27.478909	5.433348	4.831261	9.822988	7.391313	0.000000	-10.000000	0.108333	-10.266666	844.000000	1023.000000	1023.000000	2046.000000
21.120001	0.046169	27.285715	5.314762	4.479978	10.060778	7.430197	0.000000	-10.000000	0.133333	-11.750000	844.000000	1023.000000	1023.000000	2046.000000
21.139999	0.046170	27.286173	4.983484	4.382885	10.722319	7.197486	0.000000	-10.000000	0.141667	-12.933333	844.000000	1023.000000	1023.000000	2046.000000
21.160000	0.045227	26.729073	5.299747	4.366330	10.229310	6.833686	0.000000	-10.000000	0.150000	-13.683333	836.666687	1023.000000	1023.000000	2046.000000
21.180000	0.043298	25.589293	5.700819	3.937204	9.222526	6.728744	0.000000	-10.000000	0.183333	-14.266666	827.666687	1023.000000	1023.000000	2046.000000
21.200001	0.041613	24.593363	5.483377	3.471659	9.008920	6.629406	0.000000	-10.000000	0.216667	-14.666667	817.166687	1023.000000	1023.000000	2046.000000
21.219999	0.040649	24.023735	4.949832	3.336204	9.398788	6.338912	0.000000	-10.000000	0.241667	-15.100000	812.333313	1023.000000	1023.000000	2046.000000
21.240000	0.039491	23.339279	4.798998	3.373808	9.198326	5.968147	0.000000	-10.000000	0.241667	-15.783334	807.333313	1023.000000	1023.000000	2046.000000
21.260000	0.037269	22.026020	5.129407	3.107310	8.110134	5.679168	0.000000	-10.000000	0.233333	-16.233334	802.000000	1023.000000	1023.000000	2046.000000
21.280001	0.034907	20.629913	5.239211	2.540845	7.273097	5.576761	0.000000	-10.000000	0.241667	-16.783333	796.500000	1023.000000	1023.000000	2046.000000
21.299999	0.033495	19.795338	4.681361	2.211283	7.509497	5.393195	0.000000	-10.000000	0.250000	-17.283333	791.000000	1023.000000	1023.000000	2046.000000
21.320000	0.032599	19.265894	4.211755	2.328388	7.706201	5.019551	0.000000	-10.000000	0.275000	-17.966667	785.333313	1023.000000	1023.000000	2046.000000
21.340000	0.030914	18.269943	4.336316	2.307952	6.880702	4.744974	0.000000	-10.000000	0.300000	-18.683334	779.333313	1023.000000	1023.000000	2046.000000
21.360001	0.028625	16.917206	4.611791	2.018784	5.695456	4.591177	0.000000	-10.000000	0.333333	-19.400002	773.000000	1023.000000	1023.000000	2046.000000
21.379999	0.027173	16.059532	4.242704	1.744228	5.529972	4.542629	0.000000	-10.000000	0.358333	-20.283335	766.500000	1023.000000	1023.000000	2046.000000
21.400000	0.026465	15.641059	3.514199	1.855189	5.994158	4.277513	0.000000	-10.000000	0.383333	-20.966667	759.666687	1023.000000	1023.000000	2046.000000
21.420000	0.025252	14.923814	3.609414	2.106544	5.259669	3.948188	0.000000	-10.000000	0.391667	-21.500000	752.666687	1023.000000	1023.000000	2046.000000
21.440001	0.023157	13.685671	3.836467	1.876584	4.096979	3.875642	0.000000	-10.000000	0.408333	-21.833334	745.333313	1023.000000	1023.000000	2046.000000
21.459999	0.021893	12.938487	3.321217	1.699053	4.118392	3.799824	0.000000	-10.000000	0.408333	-22.216667	738.166687	1023.000000	1023.000000	2046.000000
21.480000	0.021481	12.694992	2.651371	1.961867	4.588553	3.493201	0.000000	-10.000000	0.408333	-22.416668	730.666687	1023.000000	1023.000000	2046.000000
21.500000	0.020051	11.850136	2.666345	2.142138	3.868158	3.173494	0.000000	-10.000000	0.408333	-22.466667	723.333313	1023.000000	1023.000000	2046.000000
21.520000	0.017861	10.555644	2.916141	1.921655	2.638203	3.079645	0.000000	-10.000000	0.416667	-22.666668	715.666687	1023.000000	1023.000000	2046.000000
21.540001	0.016517	9.761669	2.413836	1.634395	2.638873	3.074566	0.000000	-10.000000	0.433333	-22.966667	708.333313	1023.000000	1023.000000	2046.000000
21.559999	0.015859	9.372578	1.680542	1.872171	3.090465	2.729400	0.000000	-10.000000	0.433333	-23.366667	700.666687	1023.000000	1023.000000	2046.000000
21.580000	0.014395	8.507528	1.757185	2.049027	2.274516	2.426801	0.000000	-10.000000	0.466667	-23.750000	693.000000	1023.000000	1023.000000	2046.000000
21.600000	0.012202	7.211288	1.881668	1.826145	1.172123	2.331353	0.000000	-10.000000	0.483333	-24.033335	685.000000	1023.000000	1023.000000	2046.000000
21.620001	0.011100	6.560287	1.252510	1.545684	1.382832	2.379260	0.000000	-10.000000	0.508333	-24.500000	677.000000	1023.000000	1023.000000	2046.000000
21.639999	0.010355	6.119561	0.646026	1.774734	1.652442	2.046360	0.000000	-10.000000	0.516667	-24.783335	668.666687	1023.000000	1023.000000	2046.000000
21.660000	0.008785	5.191919	0.706289	1.943161	0.808873	1.733597	0.000000	-10.000000	0.533333	-25.250000	660.333313	1023.000000	1023.000000	2046.000000
21.680000	0.006598	3.899590	0.992347	1.732602	-0.403804	1.578445	0.000000	-10.000000	0.550000	-25.583334	651.833313	1023.000000	1023.000000	2046.000000
21.700001	0.005714	3.376712	0.574810	1.429356	-0.327764	1.700310	0.000000	-10.000000	0.541667	-25.750000	643.500000	1023.000000	1023.000000	2046.000000
21.719999	0.005823	3.441252	0.018597	1.642424	0.249438	1.530793	0.000000	-10.000000	0.541667	-26.083334	634.833313	1023.000000	1023.000000	2046.000000
21.740000	0.005130	3.031719	0.149714	1.897452	-0.287009	1.271562	0.000000	-10.000000	0.541667	-26.283335	626.000000	1023.000000	1023.000000	2046.000000
21.760000	0.003524	2.082750	0.545475	1.771039	-1.436432	1.202668	0.000000	-10.000000	0.558333	-26.683334	617.166687	1023.000000	1023.000000	2046.000000
21.780001	0.002730	1.613721	0.252868	1.456495	-1.496972	1.401331	0.000000	-10.000000	0.558333	-26.733334	608.333313	1023.000000	1023.000000	2046.000000
21.799999	0.002102	1.241989	-0.480205	1.565841	-0.987862	1.144214	0.000000	-10.000000	0.566667	-26.833334	599.500000	1023.000000	1023.000000	2046.000000
21.820000	0.000604	0.357021	-0.641836	1.872619	-1.601780	0.728017	0.000000	-10.000000	0.558333	-27.016666	590.500000	1023.000000	1023.000000	2046.000000
21.840000	-0.002246	-1.327317	-0.559752	1.709706	-2.840610	0.363340	0.000000	-10.000000	0.558333	-26.783333	578.500000	1023.000000	1023.000000	2046.000000
21.860001	-0.004351	-2.571379	-0.639804	1.256351	-3.359920	0.171995	0.000000	-10.000000	0.550000	-26.549999	569.500000	1023.000000	1023.000000	2046.000000
21.879999	-0.005267	-3.112926	-1.231091	0.986749	-2.795238	-0.073346	0.000000	-10.000000	0.533333	-26.083334	560.666687	1023.000000	1023.000000	2046.000000
21.900000	-0.006092	-3.600535	-1.447165	0.985151	-2.529733	-0.608789	0.000000	-10.000000	0.525000	-25.700001	554.833313	1023.000000	1023.000000	2046.000000
21.920000	-0.007893	-4.664473	-1.055069	0.859307	-3.352008	-1.116702	0.000000	-10.000000	0.516667	-25.400000	546.333313	1023.000000	1023.000000	2046.000000
21.940001	-0.010311	-6.093721	-0.770282	0.511010	-4.439952	-1.394497	0.000000	-10.000000	0.516667	-25.066668	537.666687	1023.000000	1023.000000	2046.000000
21.959999	-0.012052	-7.122507	-1.171322	0.308537	-4.670695	-1.589027	0.000000	-10.000000	0.516667	-25.100000	529.333313	1023.000000	1023.000000	2046.000000
21.980000	-0.012929	-7.641247	-1.929056	0.471810	-4.263221	-1.920779	0.000000	-10.000000	0.533333	-25.483334	520.833313	1023.000000	1023.000000	2046.000000
22.000000	-0.013671	-8.079532	-2.226121	0.915718	-4.414380	-2.354749	0.000000	-10.000000	0.566667	-26.350000	512.333313	1023.000000	1023.000000	2046.000000
22.020000	-0.015087	-8.916165	-1.867589	1.139246	-5.541093	-2.646729	0.000000	-10.000000	0.608333	-27.333334	503.500000	1023.000000	1023.000000	2046.000000
22.040001	-0.015907	-9.401226	-1.829849	1.049771	-6.024240	-2.596907	0.000000	-10.000000	0.633333	-28.133335	494.500000	1023.000000	1023.000000	2046.000000
22.059999	-0.015673	-9.262902	-2.560384	1.202987	-5.247242	-2.658263	0.000000	-10.000000	0.650000	-28.466667	485.166656	1023.000000	1023.000000	2046.000000
22.080000	-0.015990	-9.450052	-2.795305	1.629151	-5.217875	-3.066025	0.000000	-10.000000	0.650000	-28.583334	475.666656	1023.000000	1023.000000	2046.000000
22.100000	-0.017600	-10.401761	-2.317096	1.638334	-6.420699	-3.302300	0.000000	-10.000000	0.650000	-28.183334	466.000000	1023.000000	1023.000000	2046.000000
22.120001	-0.018211	-10.762479	-2.441088	1.381060	-6.518876	-3.183575	0.000000	-10.000000	0.650000	-27.966667	456.666656	1023.000000	1023.000000	2046.000000
22.139999	-0.018059	-10.672778	-3.098342	1.497003	-5.773528	-3.297911	0.000000	-10.000000	0.650000	-27.700001	447.333344	1023.000000	1023.000000	2046.000000
22.160000	-0.018980	-11.217263	-2.946430	1.714279	-6.299343	-3.685768	0.000000	-10.000000	0.641667	-27.750000	438.000000	1023.000000	1023.000000	2046.000000
22.180000	-0.020514	-12.123655	-2.530698	1.519911	-7.369717	-3.743151	0.000000	-10.000000	0.641667	-27.716667	428.666656	1023.000000	1023.000000	2046.000000
22.200001	-0.020738	-12.256025	-2.745098	1.153283	-7.154627	-3.509584	0.000000	-10.000000	0.641667	-27.900000	419.500000	1023.000000	1023.000000	2046.000000
22.219999	-0.020573	-12.158543	-3.251544	1.127243	-6.376105	-3.658136	0.000000	-10.000000	0.650000	-28.116667	410.166656	1023.000000	1023.000000	2046.000000
22.240000	-0.021583	-12.755836	-3.063238	1.173879	-6.872196	-3.994282	0.000000	-10.000000	0.641667	-28.233334	400.833344	1023.000000	1023.000000	2046.000000
22.260000	-0.022969	-13.574768	-2.610964	0.920243	-7.830539	-4.053508	0.000000	-10.000000	0.625000	-28.033333	391.333344	1023.000000	1023.000000	2046.000000
22.280001	-0.023106	-13.655365	-3.086335	0.543549	-7.312804	-3.799776	0.000000	-10.000000	0.616667	-27.716667	382.000000	1023.000000	1023.000000	2046.000000
22.299999	-0.023281	-13.758943	-3.576883	0.626742	-6.793854	-4.014947	0.000000	-10.000000	0.616667	-27.316668	372.666656	1023.000000	1023.000000	2046.000000
22.320000	-0.024746	-14.624626	-3.227843	0.622483	-7.704003	-4.315264	0.000000	-10.000000	0.600000	-27.083334	363.500000	1023.000000	1023.000000	2046.000000
22.340000	-0.026187	-15.476459	-3.008720	0.191188	-8.428433	-4.230493	0.000000	-10.000000	0.575000	-26.800001	354.500000	1023.000000	1023.000000	2046.000000
22.360001	-0.026541	-15.685478	-3.715134	-0.148228	-7.674412	-4.147703	0.000000	-10.000000	0.550000	-26.566668	345.666656	1023.000000	1023.000000	2046.000000
22.379999	-0.027583	-16.301664	-3.959743	-0.144137	-7.665094	-4.532691	0.000000	-10.000000	0.541667	-26.250000	336.833344	1023.000000	1023.000000	2046.000000
22.400000	-0.029831	-17.630407	-3.433419	-0.383214	-9.016133	-4.797641	0.000000	-10.000000	0.525000	-25.983334	328.000000	1023.000000	1023.000000	2046.000000
22.420000	-0.030711	-18.150457	-3.746046	-0.887497	-8.910889	-4.606026	0.000000	-10.000000	0.508333	-25.583334	319.333344	1023.000000	1023.000000	2046.000000
22.440001	-0.031489	-18.609869	-4.505069	-0.996909	-8.272161	-4.835730	0.000000	-10.000000	0.500000	-25.283335	310.666656	1023.000000	1023.000000	2046.000000
22.459999	-0.033437	-19.761263	-4.052155	-1.015042	-9.479911	-5.214155	0.000000	-10.000000	0.500000	-24.916668	302.333344	1023.000000	1023.000000	2046.000000
22.480000	-0.034233	-20.231785	-4.189782	-1.402403	-9.604345	-5.035255	0.000000	-10.000000	0.500000	-24.666668	294.000000	1023.000000	1023.000000	2046.000000
22.500000	-0.034504	-20.392107	-5.008034	-1.473981	-8.761297	-5.148794	0.000000	-10.000000	0.483333	-24.383333	286.000000	1023.000000	1023.000000	2046.000000
22.520000	-0.035999	-21.275434	-4.531909	-1.385520	-9.813784	-5.544221	0.000000	-10.000000	0.475000	-24.050001	278.000000	1023.000000	1023.000000	2046.000000
22.540001	-0.036649	-21.659853	-4.488674	-1.685911	-10.105878	-5.379390	0.000000	-10.000000	0.466667	-23.750000	270.000000	1023.000000	1023.000000	2046.000000
22.559999	-0.036446	-21.539850	-5.246114	-1.728698	-9.164431	-5.400609	0.000000	-10.000000	0.450000	-23.366667	262.000000	1023.000000	1023.000000	2046.000000
22.580000	-0.037511	-22.168798	-4.941520	-1.497478	-9.884665	-5.845136	0.000000	-10.000000	0.425000	-23.100000	254.000000	1023.000000	1023.000000	2046.000000
22.600000	-0.038333	-22.654522	-4.581097	-1.738133	-10.610456	-5.724837	0.000000	-10.000000	0.400000	-22.700001	246.166672	1023.000000	1023.000000	2046.000000
22.620001	-0.038001	-22.458391	-5.209505	-1.910836	-9.791694	-5.546357	0.000000	-10.000000	0.400000	-22.300001	238.500000	1023.000000	1023.000000	2046.000000
22.639999	-0.038353	-22.666822	-5.574789	-1.703571	-9.494641	-5.893821	0.000000	-10.000000	0.400000	-21.933334	233.500000	1023.000000	1023.000000	2046.000000
22.660000	-0.039645	-23.429981	-5.002862	-1.718839	-10.629776	-6.078503	0.000000	-10.000000	0.383333	-21.600000	226.166672	1023.000000	1023.000000	2046.000000
22.680000	-0.040052	-23.670452	-4.996434	-1.974079	-10.761974	-5.937964	0.000000	-10.000000	0.383333	-21.416668	219.000000	1023.000000	1023.000000	2046.000000
22.700001	-0.039722	-23.475616	-5.795784	-2.020681	-9.753724	-5.905429	0.000000	-10.000000	0.375000	-21.133333	209.500000	1023.000000	1023.000000	2046.000000
22.719999	-0.040772	-24.096056	-5.462785	-1.804653	-10.470917	-6.357702	0.000000	-10.000000	0.375000	-21.050001	202.500000	1023.000000	1023.000000	2046.000000
22.740000	-0.041358	-24.442684	-5.127158	-2.019228	-11.094594	-6.201704	0.000000	-10.000000	0.366667	-20.866667	195.500000	1023.000000	1023.000000	2046.000000
22.760000	-0.041085	-24.281033	-5.998224	-2.125794	-10.056022	-6.100993	0.000000	-10.000000	0.358333	-20.766666	188.500000	1023.000000	1023.000000	2046.000000
22.780001	-0.042029	-24.839252	-5.805987	-1.885464	-10.603986	-6.543814	0.000000	-10.000000	0.358333	-20.566668	181.500000	1023.000000	1023.000000	2046.000000
22.799999	-0.042731	-25.254278	-5.277641	-2.032736	-11.491669	-6.452233	0.000000	-10.000000	0.350000	-20.450001	174.500000	1023.000000	1023.000000	2046.000000
22.820000	-0.042328	-25.016068	-6.046473	-2.221129	-10.494925	-6.253541	0.000000	-10.000000	0.350000	-20.350000	169.833328	1023.000000	1023.000000	2046.000000
22.840000	-0.042807	-25.299034	-6.299792	-1.988860	-10.384900	-6.625482	0.000000	-10.000000	0.350000	-20.033333	163.166672	1023.000000	1023.000000	2046.000000
22.860001	-0.044045	-26.030472	-5.716066	-2.025311	-11.496579	-6.792516	0.000000	-10.000000	0.341667	-19.650000	156.500000	1023.000000	1023.000000	2046.000000
22.879999	-0.044090	-26.057060	-5.716480	-2.268162	-11.542925	-6.529492	0.000000	-10.000000	0.333333	-19.266666	149.833328	1023.000000	1023.000000	2046.000000
22.900000	-0.043716	-25.836090	-6.416184	-2.321071	-10.642320	-6.456516	0.000000	-10.000000	0.316667	-19.033335	145.500000	1023.000000	1023.000000	2046.000000
22.920000	-0.044614	-26.366892	-6.466030	-2.018815	-10.923941	-6.958107	0.000000	-10.000000	0.291667	-18.583334	139.166672	1023.000000	1023.000000	2046.000000
22.940001	-0.045385	-26.822390	-5.810935	-2.119654	-11.945297	-6.946503	0.000000	-10.000000	0.266667	-18.133333	130.833328	1023.000000	1023.000000	2046.000000
22.959999	-0.045007	-26.599319	-6.262224	-2.379043	-11.347776	-6.610275	0.000000	-10.000000	0.250000	-17.683334	122.666664	1023.000000	1023.000000	2046.000000
22.980000	-0.045241	-26.737190	-6.769621	-2.223524	-10.820118	-6.923926	0.000000	-10.000000	0.250000	-17.516666	118.833336	1023.000000	1023.000000	2046.000000
23.000000	-0.046335	-27.383717	-6.009981	-2.093204	-12.046689	-7.233843	0.000000	-10.000000	0.241667	-17.083334	113.166664	1023.000000	1023.000000	2046.000000
23.020000	-0.045913	-27.134352	-6.344474	-2.380281	-11.598477	-6.811120	0.000000	-10.000000	0.233333	-16.733334	107.500000	1023.000000	1023.000000	2046.000000
23.040001	-0.046147	-27.272938	-6.944980	-2.313655	-10.992930	-7.021374	0.000000	-10.000000	0.216667	-16.116667	100.000000	1023.000000	1023.000000	2046.000000
23.059999	-0.047023	-27.790745	-6.249421	-2.124948	-12.098942	-7.317435	0.000000	-10.000000	0.208333	-15.766667	96.333336	1023.000000	1023.000000	2046.000000
23.080000	-0.046710	-27.605486	-6.289262	-2.373021	-12.005198	-6.938005	0.000000	-10.000000	0.200000	-15.500000	92.833336	1023.000000	1023.000000	2046.000000
23.100000	-0.046517	-27.491480	-7.053470	-2.381806	-11.103262	-6.952943	0.000000	-10.000000	0.200000	-15.316667	89.500000	1023.000000	1023.000000	2046.000000
23.120001	-0.047286	-27.946152	-6.888106	-2.193668	-11.554708	-7.309668	0.000000	-10.000000	0.200000	-14.766666	82.833336	1023.000000	1023.000000	2046.000000
23.139999	-0.047999	-28.367212	-6.295313	-2.299924	-12.438704	-7.333271	0.000000	-10.000000	0.200000	-14.216667	77.833336	1023.000000	1023.000000	2046.000000
23.160000	-0.047341	-27.978313	-6.746329	-2.410962	-11.842642	-6.978381	0.000000	-10.000000	0.200000	-13.666667	73.000000	1023.000000	1023.000000	2046.000000
23.180000	-0.047920	-28.320862	-7.553343	-2.317838	-11.309588	-7.140092	0.000000	-10.000000	0.191667	-13.416667	69.833336	1023.000000	1023.000000	2046.000000
23.200001	-0.049667	-29.353012	-7.154346	-2.127581	-12.324904	-7.746180	0.000000	-10.000000	0.158333	-12.666667	64.000000	1023.000000	1023.000000	2046.000000
23.219999	-0.050610	-29.910479	-6.797092	-2.463723	-12.923515	-7.726149	0.000000	-10.000000	0.125000	-11.800000	58.333332	1023.000000	1023.000000	2046.000000
23.240000	-0.050877	-30.068220	-7.416030	-2.854502	-12.132826	-7.664863	0.000000	-10.000000	0.100000	-11.000000	54.333332	1023.000000	1023.000000	2046.000000
23.260000	-0.052272	-30.892977	-7.752057	-2.960543	-12.000819	-8.179558	0.000000	-10.000000	0.083333	-9.866667	50.833332	1023.000000	1023.000000	2046.000000
23.280001	-0.053922	-31.868107	-7.066242	-2.945741	-13.258823	-8.597302	0.000000	-10.000000	0.066667	-8.600000	47.666668	1023.000000	1023.000000	2046.000000
23.299999	-0.054378	-32.137638	-7.490639	-3.173367	-13.125710	-8.347921	0.000000	-10.000000	0.050000	-6.900000	43.833332	1023.000000	1023.000000	2046.000000
23.320000	-0.055313	-32.690025	-8.525921	-2.978905	-12.495912	-8.689286	0.000000	-10.000000	0.050000	-6.033333	42.166668	1023.000000	1023.000000	2046.000000
23.340000	-0.056684	-33.500111	-8.015686	-2.633601	-13.685814	-9.165011	0.000000	-10.000000	0.050000	-5.816667	40.833332	1023.000000	1023.000000	2046.000000
23.360001	-0.056384	-33.323185	-7.892042	-2.581248	-13.959641	-8.890258	0.000000	-10.000000	0.066667	-6.783333	38.500000	1023.000000	1023.000000	2046.000000
23.379999	-0.055869	-33.018478	-8.882607	-2.426092	-12.859956	-8.849824	0.000000	-10.000000	0.083333	-7.750000	36.166668	1023.000000	1023.000000	2046.000000
23.400000	-0.056466	-33.371571	-8.397616	-1.962445	-13.660974	-9.350534	0.000000	-10.000000	0.100000	-8.616667	33.666668	1023.000000	1023.000000	2046.000000
23.420000	-0.056131	-33.173325	-7.966019	-1.992916	-14.119742	-9.094646	0.000000	-10.000000	0.100000	-8.500000	30.833334	1023.000000	1023.000000	2046.000000
23.440001	-0.055603	-32.861504	-8.841835	-2.068260	-13.064071	-8.887339	0.000000	-10.000000	0.100000	-8.383334	28.000000	1023.000000	1023.000000	2046.000000
23.459999	-0.056328	-33.289978	-8.713094	-1.722102	-13.448715	-9.406065	0.000000	-10.000000	0.083333	-8.000000	25.166666	1023.000000	1023.000000	2046.000000
23.480000	-0.056405	-33.335434	-7.944431	-1.709694	-14.360516	-9.320794	0.000000	-10.000000	0.075000	-7.400000	22.666666	1023.000000	1023.000000	2046.000000
23.500000	-0.055787	-32.970364	-8.553802	-1.979479	-13.537395	-8.899687	0.000000	-10.000000	0.066667	-6.800000	20.166666	1023.000000	1023.000000	2046.000000
23.520000	-0.056412	-33.339413	-9.001705	-1.879499	-13.181702	-9.276508	0.000000	-10.000000	0.066667	-6.200000	17.833334	1023.000000	1023.000000	2046.000000
23.540001	-0.056964	-33.665642	-8.027754	-1.801867	-14.330045	-9.505976	0.000000	-10.000000	0.058333	-6.050000	16.500000	1023.000000	1023.000000	2046.000000
23.559999	-0.056203	-33.216263	-8.378605	-2.277664	-13.622113	-8.937880	0.000000	-10.000000	0.058333	-5.966667	14.500000	1023.000000	1023.000000	2046.000000
23.580000	-0.056799	-33.567966	-8.608210	-2.338830	-13.336579	-9.284347	0.000000	-10.000000	0.066667	-6.333333	12.500000	1023.000000	1023.000000	2046.000000
23.600000	-0.057136	-33.767582	-7.665493	-2.330737	-14.333658	-9.437693	0.000000	-10.000000	0.066667	-6.766667	10.333333	1023.000000	1023.000000	2046.000000
23.620001	-0.056413	-33.340260	-8.270178	-2.775364	-13.439671	-8.855045	0.000000	-10.000000	0.066667	-6.583333	7.333333	1023.000000	1023.000000	2046.000000
23.639999	-0.056882	-33.617405	-8.597943	-2.625181	-13.156120	-9.238162	0.000000	-10.000000	0.066667	-6.100000	5.000000	1023.000000	1023.000000	2046.000000
23.660000	-0.057302	-33.865498	-7.706048	-2.554075	-14.176491	-9.428885	0.000000	-10.000000	0.066667	-5.500000	2.833333	1023.000000	1023.000000	2046.000000
23.680000	-0.056713	-33.517277	-7.928833	-2.978417	-13.760293	-8.849734	0.000000	-10.000000	0.058333	-5.466667	1.666667	1023.000000	1023.000000	2046.000000
23.700001	-0.057220	-33.817154	-8.675133	-3.087831	-13.018254	-9.035936	0.000000	-10.000000	0.058333	-5.550000	0.333333	1023.000000	1023.000000	2046.000000
23.719999	-0.058214	-34.404530	-7.869980	-2.972172	-14.091180	-9.471199	0.000000	-10.000000	0.058333	-5.533333	-1.666667	1023.000000	1023.000000	2046.000000
23.740000	-0.058196	-34.393845	-7.873568	-3.367724	-14.082374	-9.070181	0.000000	-10.000000	0.058333	-5.500000	-3.166667	1023.000000	1023.000000	2046.000000
23.760000	-0.058827	-34.766541	-8.754684	-3.662207	-13.238681	-9.110969	0.000000	-10.000000	0.050000	-5.050000	-5.166667	1023.000000	1023.000000	2046.000000
23.780001	-0.060131	-35.537315	-7.934900	-3.578901	-14.403555	-9.619960	0.000000	-10.000000	0.050000	-4.450000	-6.333333	1023.000000	1023.000000	2046.000000
23.799999	-0.059970	-35.442341	-8.257535	-3.995198	-14.081467	-9.108142	0.000000	-10.000000	0.050000	-3.616667	-8.000000	1023.000000	1023.000000	2046.000000
23.820000	-0.060522	-35.768490	-9.073584	-4.071458	-13.317523	-9.305925	0.000000	-10.000000	0.050000	-2.950000	-9.166667	1023.000000	1023.000000	2046.000000
23.840000	-0.061303	-36.230267	-8.174462	-3.923105	-14.453026	-9.679675	0.000000	-10.000000	0.050000	-2.583333	-10.166667	1023.000000	1023.000000	2046.000000
23.860001	-0.060817	-35.943115	-8.250788	-4.188327	-14.291008	-9.212993	0.000000	-10.000000	0.050000	-2.500000	-11.000000	1023.000000	1023.000000	2046.000000
23.879999	-0.060900	-35.991692	-9.090467	-4.235529	-13.388122	-9.277575	0.000000	-10.000000	0.050000	-2.566667	-12.000000	1023.000000	1023.000000	2046.000000
23.900000	-0.061570	-36.387878	-8.100753	-3.973790	-14.580905	-9.732430	0.000000	-10.000000	0.050000	-2.583333	-12.833333	1023.000000	1023.000000	2046.000000
23.920000	-0.060856	-35.965954	-8.301159	-4.221228	-14.246259	-9.197308	0.000000	-10.000000	0.050000	-2.466667	-13.666667	1023.000000	1023.000000	2046.000000
23.940001	-0.060940	-36.015678	-9.119858	-4.206138	-13.350484	-9.339197	0.000000	-10.000000	0.041667	-2.200000	-14.333333	1023.000000	1023.000000	2046.000000
23.959999	-0.061249	-36.197933	-8.159348	-3.910111	-14.422808	-9.705667	0.000000	-10.000000	0.033333	-1.766667	-14.833333	1023.000000	1023.000000	2046.000000
23.980000	-0.060577	-35.800720	-8.310462	-4.223688	-14.134645	-9.131927	0.000000	-10.000000	0.016667	-1.016667	-15.000000	1023.000000	1023.000000	2046.000000
24.000000	-0.060642	-35.839577	-9.061528	-4.163142	-13.304987	-9.309918	0.000000	-10.000000	0.025000	-0.133333	-15.000000	1023.000000	1023.000000	2046.000000
24.020000	-0.060724	-35.888058	-8.053884	-3.858472	-14.338812	-9.636889	0.000000	-10.000000	0.016667	1.066667	-15.000000	1023.000000	1023.000000	2046.000000
24.040001	-0.059972	-35.443176	-8.171599	-4.221786	-14.055179	-8.994611	0.000000	-10.000000	0.016667	2.433333	-15.000000	1023.000000	1023.000000	2046.000000
24.059999	-0.059974	-35.444622	-9.063689	-4.208287	-13.069333	-9.103312	0.000000	-10.000000	-0.008333	4.383333	-15.000000	1023.000000	1023.000000	2046.000000
24.080000	-0.059996	-35.457619	-8.281114	-3.851263	-13.824258	-9.500984	0.000000	-10.000000	-0.025000	6.783333	-15.000000	1023.000000	1023.000000	2046.000000
24.100000	-0.059039	-34.891842	-7.878887	-4.052587	-14.004106	-8.956264	0.000000	-10.000000	-0.058333	9.383333	-15.000000	1023.000000	1023.000000	2046.000000
24.120001	-0.058322	-34.468391	-8.855930	-4.251206	-12.719634	-8.641621	0.000000	-10.000000	-0.100000	11.816667	-15.000000	1023.000000	1023.000000	2046.000000
24.139999	-0.058213	-34.403652	-8.438761	-3.847561	-12.991602	-9.125730	0.000000	-10.000000	-0.150000	13.850000	-15.000000	1023.000000	1023.000000	2046.000000
24.160000	-0.056977	-33.673134	-7.690531	-3.943583	-13.428785	-8.610233	0.000000	-10.000000	-0.200000	15.766666	-8.666667	1023.000000	1023.000000	2046.000000
24.180000	-0.055813	-32.985477	-8.525206	-4.199385	-12.174508	-8.086379	0.000000	-10.000000	-0.275000	18.566666	8.833333	1023.000000	1023.000000	2046.000000
24.200001	-0.055587	-32.852036	-8.524593	-3.856324	-11.946865	-8.524251	0.000000	-10.000000	-0.333333	20.783333	26.333334	1023.000000	1023.000000	2046.000000
24.219999	-0.054322	-32.104359	-7.454902	-3.723208	-12.623171	-8.303080	0.000000	-10.000000	-0.375000	22.350000	37.500000	1023.000000	1023.000000	2046.000000
24.240000	-0.052803	-31.206505	-8.204178	-4.057166	-11.383321	-7.561839	0.000000	-10.000000	-0.375000	22.916668	40.000000	1023.000000	1023.000000	2046.000000
24.260000	-0.052290	-30.903387	-8.228948	-3.700794	-11.005569	-7.968078	0.000000	-10.000000	-0.400000	24.083334	45.166668	1023.000000	1023.000000	2046.000000
24.280001	-0.050877	-30.068329	-7.106172	-3.556570	-11.694067	-7.711519	0.000000	-10.000000	-0.416667	25.600000	53.000000	1023.000000	1023.000000	2046.000000
24.299999	-0.049069	-28.999811	-7.830398	-3.863711	-10.374598	-6.931105	0.000000	-10.000000	-0.466667	26.683334	61.166668	1023.000000	1023.000000	2046.000000
24.320000	-0.048429	-28.621357	-7.828637	-3.513392	-9.989108	-7.290221	0.000000	-10.000000	-0.483333	27.416668	69.666664	1023.000000	1023.000000	2046.000000
24.340000	-0.046980	-27.764883	-6.766437	-3.314804	-10.598722	-7.084920	0.000000	-10.000000	-0.541667	28.283335	78.666664	1023.000000	1023.000000	2046.000000
24.360001	-0.044959	-26.570780	-7.162592	-3.582770	-9.581851	-6.243567	0.000000	-10.000000	-0.566667	29.216667	88.000000	1023.000000	1023.000000	2046.000000
24.379999	-0.043897	-25.942921	-7.548661	-3.347601	-8.672558	-6.374101	0.000000	-10.000000	-0.608333	29.983334	97.666664	1023.000000	1023.000000	2046.000000
24.400000	-0.042554	-25.149282	-6.362218	-2.994664	-9.415005	-6.377395	0.000000	-10.000000	-0.616667	30.533333	107.500000	1023.000000	1023.000000	2046.000000
24.420000	-0.040432	-23.895462	-6.576963	-3.303643	-8.552077	-5.462779	0.000000	-10.000000	-0.650000	31.200001	117.500000	1023.000000	1023.000000	2046.000000
24.440001	-0.039706	-23.466471	-6.944322	-3.164080	-7.668952	-5.689118	0.000000	-10.000000	-0.683333	32.216667	127.833336	1023.000000	1023.000000	2046.000000
24.459999	-0.038635	-22.833471	-5.741390	-2.855682	-8.428209	-5.808190	0.000000	-10.000000	-0.716667	33.050003	138.500000	1023.000000	1023.000000	2046.000000
24.480000	-0.036728	-21.706295	-6.043602	-3.197006	-7.528811	-4.936877	0.000000	-10.000000	-0.725000	33.616669	149.500000	1023.000000	1023.000000	2046.000000
24.500000	-0.035768	-21.139078	-6.444257	-3.052076	-6.579238	-5.063508	0.000000	-10.000000	-0.733333	33.733334	160.666672	1023.000000	1023.000000	2046.000000
24.520000	-0.034224	-20.226284	-5.283863	-2.610348	-7.265045	-5.067028	0.000000	-10.000000	-0.741667	34.116665	171.833328	1023.000000	1023.000000	2046.000000
24.540001	-0.032407	-19.152540	-5.783247	-2.863084	-6.305931	-4.200279	0.000000	-10.000000	-0.750000	34.183334	183.166672	1023.000000	1023.000000	2046.000000
24.559999	-0.031694	-18.731207	-6.047671	-2.621046	-5.576794	-4.485697	0.000000	-10.000000	-0.775000	34.750000	194.500000	1023.000000	1023.000000	2046.000000
24.580000	-0.030583	-18.074709	-4.890850	-2.445892	-6.273456	-4.464511	0.000000	-10.000000	-0.816667	34.966667	206.000000	1023.000000	1023.000000	2046.000000
24.600000	-0.029378	-17.362465	-5.520144	-2.896366	-5.120037	-3.825917	0.000000	-10.000000	-0.883333	36.166668	217.500000	1023.000000	1023.000000	2046.000000
24.620001	-0.029196	-17.254906	-5.572275	-2.688416	-4.719730	-4.274486	0.000000	-10.000000	-0.925000	36.983334	229.333328	1023.000000	1023.000000	2046.000000
24.639999	-0.028729	-16.978962	-4.651762	-2.536943	-5.564520	-4.225736	0.000000	-10.000000	-0.950000	37.833336	241.500000	1023.000000	1023.000000	2046.000000
24.660000	-0.028223	-16.679939	-5.774057	-2.742596	-4.360420	-3.802867	0.000000	-10.000000	-0.933333	37.916668	254.166672	1023.000000	1023.000000	2046.000000
24.680000	-0.027668	-16.351789	-5.224661	-2.148348	-4.734593	-4.244187	0.000000	-10.000000	-0.900000	37.733334	266.833344	1023.000000	1023.000000	2046.000000
24.700001	-0.025801	-15.248417	-4.856212	-2.177619	-4.690142	-3.524444	0.000000	-10.000000	-0.850000	37.133335	279.500000	1023.000000	1023.000000	2046.000000
24.719999	-0.024274	-14.346037	-5.618243	-2.014034	-3.364048	-3.349712	0.000000	-10.000000	-0.825000	36.550003	291.833344	1023.000000	1023.000000	2046.000000
24.740000	-0.022520	-13.309436	-4.554191	-1.378732	-3.844576	-3.531937	0.000000	-10.000000	-0.800000	35.950001	304.000000	1023.000000	1023.000000	2046.000000
24.760000	-0.020333	-12.016508	-4.400065	-1.445737	-3.429025	-2.741681	0.000000	-10.000000	-0.816667	35.766666	316.000000	1023.000000	1023.000000	2046.000000
24.780001	-0.018843	-11.136126	-5.089315	-1.322371	-2.136050	-2.588390	0.000000	-10.000000	-0.816667	35.633335	328.000000	1023.000000	1023.000000	2046.000000
24.799999	-0.017203	-10.167257	-4.033515	-0.831922	-2.650854	-2.650965	0.000000	-10.000000	-0.850000	35.516666	340.000000	1023.000000	1023.000000	2046.000000
24.820000	-0.015047	-8.892768	-3.747249	-0.969406	-2.368771	-1.807343	0.000000	-10.000000	-0.858333	35.900002	352.000000	1023.000000	1023.000000	2046.000000
24.840000	-0.013403	-7.920969	-4.538754	-0.971178	-0.996542	-1.414495	0.000000	-10.000000	-0.875000	36.483334	364.000000	1023.000000	1023.000000	2046.000000
24.860001	-0.011775	-6.958786	-3.882927	-0.341951	-1.075047	-1.658861	0.000000	-10.000000	-0.891667	37.099998	376.000000	1023.000000	1023.000000	2046.000000
24.879999	-0.009546	-5.641439	-3.185182	-0.333100	-1.173973	-0.949184	0.000000	-10.000000	-0.900000	37.366669	388.333344	1023.000000	1023.000000	2046.000000
24.900000	-0.007499	-4.431814	-3.855364	-0.462231	0.323369	-0.437588	0.000000	-10.000000	-0.891667	37.200001	400.666656	1023.000000	1023.000000	2046.000000
24.920000	-0.005481	-3.239487	-2.745940	0.024287	0.054281	-0.572115	0.000000	-10.000000	-0.866667	37.050003	413.333344	1023.000000	1023.000000	2046.000000
24.940001	-0.002827	-1.670828	-2.104758	-0.113533	0.342614	0.204850	0.000000	-10.000000	-0.858333	36.600002	425.666656	1023.000000	1023.000000	2046.000000
24.959999	-0.000676	-0.399662	-2.611466	-0.211646	1.813398	0.610051	0.000000	-10.000000	-0.891667	36.500000	438.000000	1023.000000	1023.000000	2046.000000
24.980000	0.001327	0.784308	-1.667673	0.258409	1.834223	0.359349	0.000000	-10.000000	-0.900000	36.783333	450.000000	1023.000000	1023.000000	2046.000000
25.000000	0.004118	2.433452	-0.638769	0.081710	1.863410	1.127102	0.000000	-10.000000	-0.883333	37.066669	462.333344	1023.000000	1023.000000	2046.000000
25.020000	0.006427	3.798333	-1.087992	-0.182393	3.401261	1.667457	0.000000	-10.000000	-0.825000	36.850002	474.666656	1023.000000	1023.000000	2046.000000
25.040001	0.008010	4.734106	-0.259097	0.178927	3.476873	1.337402	0.000000	-10.000000	-0.800000	36.100002	487.000000	1023.000000	1023.000000	2046.000000
25.059999	0.009821	5.804057	0.749494	0.057422	3.142446	1.854694	0.000000	-10.000000	-0.808333	35.666668	499.000000	1023.000000	1023.000000	2046.000000
25.080000	0.011256	6.652386	0.136060	-0.275845	4.426904	2.365266	0.000000	-10.000000	-0.841667	35.500000	511.000000	1023.000000	1023.000000	2046.000000
25.100000	0.012182	7.199713	0.581783	-0.046875	4.556937	2.107868	0.000000	-10.000000	-0.850000	35.833332	523.000000	1023.000000	1023.000000	2046.000000
25.120001	0.013558	8.012653	1.598134	-0.056228	4.068548	2.402200	0.000000	-10.000000	-0.841667	36.083332	535.000000	1023.000000	1023.000000	2046.000000
25.139999	0.014988	8.857998	1.321326	-0.478049	4.938099	3.076622	0.000000	-10.000000	-0.825000	36.133335	547.000000	1023.000000	1023.000000	2046.000000
25.160000	0.016259	9.609312	1.164554	-0.330235	5.796426	2.978567	0.000000	-10.000000	-0.833333	36.183334	559.000000	1023.000000	1023.000000	2046.000000
25.180000	0.017920	10.590917	2.154266	0.023833	5.468077	2.944741	0.000000	-10.000000	-0.841667	36.166668	571.000000	1023.000000	1023.000000	2046.000000
25.200001	0.019822	11.714591	2.904975	-0.128906	5.370103	3.568418	0.000000	-10.000000	-0.825000	36.233334	583.000000	1023.000000	1023.000000	2046.000000
25.219999	0.021423	12.660826	2.363743	-0.234872	6.523917	4.008037	0.000000	-10.000000	-0.825000	36.049999	595.000000	1023.000000	1023.000000	2046.000000
25.240000	0.023125	13.666585	2.586062	0.217026	7.007895	3.855603	0.000000	-10.000000	-0.800000	35.733334	607.000000	1023.000000	1023.000000	2046.000000
25.260000	0.025130	14.851997	3.651287	0.484827	6.589771	4.126113	0.000000	-10.000000	-0.791667	35.333332	619.000000	1023.000000	1023.000000	2046.000000
25.280001	0.027026	15.972342	3.666997	0.341937	7.154309	4.809099	0.000000	-10.000000	-0.741667	34.916668	631.000000	1023.000000	1023.000000	2046.000000
25.299999	0.028815	17.029850	3.189126	0.506802	8.327591	5.006332	0.000000	-10.000000	-0.716667	34.416668	642.833313	1023.000000	1023.000000	2046.000000
25.320000	0.030842	18.227539	3.920850	1.102557	8.325974	4.878157	0.000000	-10.000000	-0.683333	33.900002	654.500000	1023.000000	1023.000000	2046.000000
25.340000	0.032965	19.482370	4.783026	1.228064	8.130929	5.340352	0.000000	-10.000000	-0.675000	33.299999	665.833313	1023.000000	1023.000000	2046.000000
25.360001	0.034738	20.530209	4.375235	1.101833	9.132772	5.920367	0.000000	-10.000000	-0.658333	32.900002	677.000000	1023.000000	1023.000000	2046.000000
25.379999	0.036545	21.598351	4.194137	1.488146	10.020501	5.895566	0.000000	-10.000000	-0.658333	32.733334	688.000000	1023.000000	1023.000000	2046.000000
25.400000	0.038563	22.790617	5.120873	1.929087	9.787998	5.952658	0.000000	-10.000000	-0.650000	32.700001	699.000000	1023.000000	1023.000000	2046.000000
25.420000	0.040672	24.037039	5.705638	1.900172	9.859097	6.572131	0.000000	-10.000000	-0.658333	32.516666	710.000000	1023.000000	1023.000000	2046.000000
25.440001	0.042436	25.079756	5.407076	1.830877	10.786200	7.055604	0.000000	-10.000000	-0.658333	32.333332	720.833313	1023.000000	1023.000000	2046.000000
25.459999	0.043992	25.999405	5.166046	2.130323	11.643209	7.059826	0.000000	-10.000000	-0.658333	32.083332	731.666687	1023.000000	1023.000000	2046.000000
25.480000	0.045867	27.107210	5.897998	2.614670	11.581729	7.012813	0.000000	-10.000000	-0.641667	31.616667	742.333313	1023.000000	1023.000000	2046.000000
25.500000	0.047851	28.279842	6.698114	2.673631	11.428531	7.479565	0.000000	-10.000000	-0.633333	31.400000	753.000000	1023.000000	1023.000000	2046.000000
25.520000	0.049557	29.288082	6.649715	2.538424	12.070325	8.029617	0.000000	-10.000000	-0.608333	31.000000	763.500000	1023.000000	1023.000000	2046.000000
25.540001	0.050997	30.139063	6.251729	2.711759	13.038381	8.137195	0.000000	-10.000000	-0.591667	30.666666	774.000000	1023.000000	1023.000000	2046.000000
25.559999	0.052569	31.068552	6.919718	3.204712	12.962675	7.981447	0.000000	-10.000000	-0.566667	29.783333	784.333313	1023.000000	1023.000000	2046.000000
25.580000	0.054252	32.062714	7.765709	3.288831	12.674552	8.333620	0.000000	-10.000000	-0.533333	28.799999	794.500000	1023.000000	1023.000000	2046.000000
25.600000	0.055622	32.872620	7.478733	3.200269	13.408836	8.784780	0.000000	-10.000000	-0.483333	27.816668	804.166687	1023.000000	1023.000000	2046.000000
25.620001	0.056553	33.422821	7.266717	3.534787	14.011893	8.609424	0.000000	-10.000000	-0.425000	26.783333	813.666687	1023.000000	1023.000000	2046.000000
25.639999	0.057290	33.858318	8.119888	3.871919	13.338613	8.527899	0.000000	-10.000000	-0.366667	25.633333	822.666687	1023.000000	1023.000000	2046.000000
25.660000	0.057598	34.040607	8.193441	3.606788	13.314334	8.926045	0.000000	-10.000000	-0.300000	23.900000	831.500000	1023.000000	1023.000000	2046.000000
25.680000	0.057774	34.144138	7.535829	3.570050	14.069443	8.968816	0.000000	-10.000000	-0.233333	21.866667	839.666687	1023.000000	1023.000000	2046.000000
25.700001	0.057651	34.071526	8.015255	3.921564	13.535869	8.598836	0.000000	-10.000000	-0.158333	19.000000	847.333313	1023.000000	1023.000000	2046.000000
25.719999	0.057439	33.946541	8.300796	3.819310	12.954947	8.871490	0.000000	-10.000000	-0.091667	16.066668	854.166687	1023.000000	1023.000000	2046.000000
25.740000	0.056360	33.308517	7.327453	3.749570	13.331007	8.900487	0.000000	-10.000000	-0.033333	12.266666	860.000000	1023.000000	1023.000000	2046.000000
25.760000	0.055040	32.528694	7.264724	4.055072	12.931784	8.277115	0.000000	-10.000000	-0.008333	9.333334	864.666687	1023.000000	1023.000000	2046.000000
25.780001	0.053919	31.866220	7.735845	4.008423	12.034139	8.087814	0.000000	-10.000000	0.000000	6.833333	868.333313	1023.000000	1023.000000	2046.000000
25.799999	0.052651	31.117010	6.970577	3.625189	12.370754	8.150490	0.000000	-10.000000	0.008333	5.483334	871.166687	1023.000000	1023.000000	2046.000000
25.820000	0.051200	30.258989	6.728761	3.750897	12.217284	7.562048	0.000000	-10.000000	0.033333	3.083333	873.333313	1023.000000	1023.000000	2046.000000
25.840000	0.049325	29.151146	7.110024	3.755136	11.128809	7.157176	0.000000	-10.000000	0.058333	-0.216667	874.500000	1023.000000	1023.000000	2046.000000
25.860001	0.047284	27.944927	6.367888	3.437113	10.972526	7.167399	0.000000	-10.000000	0.100000	-4.650000	875.000000	1023.000000	1023.000000	2046.000000
25.879999	0.045639	26.972824	5.675471	3.566549	10.998195	6.732609	0.000000	-10.000000	0.141667	-9.250000	875.000000	1023.000000	1023.000000	2046.000000
25.900000	0.044576	26.344355	6.148456	3.820065	10.060709	6.315124	0.000000	-10.000000	0.191667	-13.083333	875.000000	1023.000000	1023.000000	2046.000000
25.920000	0.043786	25.877748	5.801299	3.708446	9.912923	6.455081	0.000000	-10.000000	0.233333	-15.733334	875.000000	1023.000000	1023.000000	2046.000000
25.940001	0.043097	25.470610	5.124395	3.898773	10.256594	6.190847	0.000000	-10.000000	0.250000	-16.833332	871.333313	1023.000000	1023.000000	2046.000000
25.959999	0.042337	25.020905	5.676873	4.220603	9.322033	5.801395	0.000000	-10.000000	0.258333	-17.466667	862.500000	1023.000000	1023.000000	2046.000000
25.980000	0.041247	24.376806	5.359567	4.053423	9.067981	5.895835	0.000000	-10.000000	0.250000	-17.816668	851.666687	1023.000000	1023.000000	2046.000000
26.000000	0.040340	23.840698	4.548965	4.122306	9.466246	5.703182	0.000000	-10.000000	0.250000	-18.116667	842.500000	1023.000000	1023.000000	2046.000000
26.020000	0.039355	23.258884	4.908500	4.433927	8.709997	5.206460	0.000000	-10.000000	0.266667	-18.550001	836.500000	1023.000000	1023.000000	2046.000000
26.040001	0.038234	22.596180	4.862226	4.326730	8.143418	5.263806	0.000000	-10.000000	0.283333	-19.066668	830.500000	1023.000000	1023.000000	2046.000000
26.059999	0.037116	21.935827	3.870875	4.272843	8.515725	5.276384	0.000000	-10.000000	0.325000	-19.783333	824.166687	1023.000000	1023.000000	2046.000000
26.080000	0.036177	21.380550	3.989869	4.582345	7.973561	4.834776	0.000000	-10.000000	0.341667	-20.383333	817.666687	1023.000000	1023.000000	2046.000000
26.100000	0.035371	20.903986	4.257237	4.471356	7.262392	4.913000	0.000000	-10.000000	0.375000	-21.016666	810.833313	1023.000000	1023.000000	2046.000000
26.120001	0.034419	20.341402	3.364013	4.338891	7.642833	4.995667	0.000000	-10.000000	0.383333	-21.966667	804.000000	1023.000000	1023.000000	2046.000000
26.139999	0.033391	19.734089	3.433620	4.568606	7.218740	4.513123	0.000000	-10.000000	0.400000	-22.483334	796.666687	1023.000000	1023.000000	2046.000000
26.160000	0.032219	19.041142	3.723746	4.335974	6.429280	4.552142	0.000000	-10.000000	0.408333	-22.866667	789.166687	1023.000000	1023.000000	2046.000000
26.180000	0.030999	18.320122	3.020665	4.007915	6.694704	4.596837	0.000000	-10.000000	0.408333	-22.733334	781.500000	1023.000000	1023.000000	2046.000000
26.200001	0.029803	17.613869	3.293571	4.063514	6.216173	4.040611	0.000000	-10.000000	0.425000	-23.016666	773.833313	1023.000000	1023.000000	2046.000000
26.219999	0.028125	16.622128	3.611698	3.622218	5.422987	3.965224	0.000000	-10.000000	0.433333	-23.333334	766.000000	1023.000000	1023.000000	2046.000000
26.240000	0.026242	15.509274	2.857809	3.185421	5.588673	3.877371	0.000000	-10.000000	0.450000	-23.600000	758.000000	1023.000000	1023.000000	2046.000000
26.260000	0.024191	14.296942	2.987746	3.132453	4.944911	3.231832	0.000000	-10.000000	0.466667	-23.916668	750.000000	1023.000000	1023.000000	2046.000000
26.280001	0.022073	13.044962	3.109082	2.696735	4.074660	3.164484	0.000000	-10.000000	0.483333	-23.983334	742.000000	1023.000000	1023.000000	2046.000000
26.299999	0.020050	11.849776	2.229578	2.324085	4.196238	3.099875	0.000000	-10.000000	0.500000	-24.333334	734.000000	1023.000000	1023.000000	2046.000000
26.320000	0.017980	10.626020	2.409084	2.380306	3.415440	2.421190	0.000000	-10.000000	0.508333	-24.583334	726.000000	1023.000000	1023.000000	2046.000000
26.340000	0.015952	9.427896	2.346275	1.912164	2.642843	2.526614	0.000000	-10.000000	0.516667	-25.066668	718.000000	1023.000000	1023.000000	2046.000000
26.360001	0.014053	8.305276	1.565726	1.671187	2.741581	2.326783	0.000000	-10.000000	0.525000	-25.466667	709.666687	1023.000000	1023.000000	2046.000000
26.379999	0.011869	7.014832	1.963401	1.655379	1.642625	1.753427	0.000000	-10.000000	0.533333	-25.883333	701.166687	1023.000000	1023.000000	2046.000000
26.400000	0.010172	6.011659	1.156883	1.302231	1.620347	1.932198	0.000000	-10.000000	0.541667	-26.233334	692.500000	1023.000000	1023.000000	2046.000000
26.420000	0.008367	4.945180	1.072730	1.355807	1.145756	1.370887	0.000000	-10.000000	0.550000	-26.516668	683.833313	1023.000000	1023.000000	2046.000000
26.440001	0.006775	4.003896	1.075764	1.163649	0.395874	1.368609	0.000000	-10.000000	0.550000	-26.766668	675.000000	1023.000000	1023.000000	2046.000000
26.459999	0.005660	3.344848	0.348812	1.031778	0.591921	1.372336	0.000000	-10.000000	0.558333	-26.883335	666.000000	1023.000000	1023.000000	2046.000000
26.480000	0.004104	2.425322	0.758213	1.122649	-0.306601	0.851061	0.000000	-10.000000	0.558333	-27.000000	657.000000	1023.000000	1023.000000	2046.000000
26.500000	0.002891	1.708634	0.284559	0.899813	-0.508382	1.032643	0.000000	-10.000000	0.558333	-26.966667	648.000000	1023.000000	1023.000000	2046.000000
26.520000	0.001634	0.965521	-0.189152	0.922172	-0.489109	0.721610	0.000000	-10.000000	0.566667	-26.966667	639.000000	1023.000000	1023.000000	2046.000000
26.540001	0.000240	0.141618	0.195580	1.016916	-1.386583	0.315706	0.000000	-10.000000	0.566667	-26.983334	630.000000	1023.000000	1023.000000	2046.000000
26.559999	-0.001060	-0.626374	-0.319996	0.806527	-1.578219	0.465314	0.000000	-10.000000	0.583333	-27.216667	621.000000	1023.000000	1023.000000	2046.000000
26.580000	-0.002284	-1.350118	-0.856998	0.780189	-1.499529	0.226221	0.000000	-10.000000	0.583333	-27.516666	611.833313	1023.000000	1023.000000	2046.000000
26.600000	-0.003670	-2.169208	-0.466600	0.862830	-2.350884	-0.214553	0.000000	-10.000000	0.616667	-27.750000	602.666687	1023.000000	1023.000000	2046.000000
26.620001	-0.004811	-2.843011	-0.993405	0.649821	-2.511901	0.012474	0.000000	-10.000000	0.633333	-27.983334	593.500000	1023.000000	1023.000000	2046.000000
26.639999	-0.006082	-3.594423	-1.569677	0.674206	-2.394493	-0.304458	0.000000	-10.000000	0.650000	-28.333334	584.166687	1023.000000	1023.000000	2046.000000
26.660000	-0.007338	-4.336511	-1.183787	0.756349	-3.186977	-0.722096	0.000000	-10.000000	0.658333	-28.716667	574.833313	1023.000000	1023.000000	2046.000000
26.680000	-0.008523	-5.037313	-1.387268	0.574640	-3.611559	-0.613125	0.000000	-10.000000	0.658333	-29.033335	565.166687	1023.000000	1023.000000	2046.000000
26.700001	-0.009629	-5.690717	-2.128662	0.463839	-3.357249	-0.668644	0.000000	-10.000000	0.675000	-29.233334	555.500000	1023.000000	1023.000000	2046.000000
26.719999	-0.010746	-6.351036	-1.977584	0.610811	-3.830456	-1.153806	0.000000	-10.000000	0.683333	-29.166668	545.500000	1023.000000	1023.000000	2046.000000
26.740000	-0.011859	-7.008962	-1.780095	0.493940	-4.547528	-1.175278	0.000000	-10.000000	0.691667	-29.200001	535.833313	1023.000000	1023.000000	2046.000000
26.760000	-0.012846	-7.592158	-2.442321	0.357220	-4.410159	-1.096898	0.000000	-10.000000	0.683333	-29.150000	526.166687	1023.000000	1023.000000	2046.000000
26.780001	-0.013819	-8.166811	-2.786602	0.456234	-4.363896	-1.472547	0.000000	-10.000000	0.683333	-29.333334	516.500000	1023.000000	1023.000000	2046.000000
26.799999	-0.014369	-8.492341	-2.244953	0.527884	-5.063354	-1.711918	0.000000	-10.000000	0.683333	-29.283333	506.500000	1023.000000	1023.000000	2046.000000
26.820000	-0.014794	-8.743442	-2.367877	0.374017	-5.295892	-1.453689	0.000000	-10.000000	0.683333	-29.466667	496.833344	1023.000000	1023.000000	2046.000000
26.840000	-0.015211	-8.989781	-2.982015	0.442362	-4.934065	-1.516062	0.000000	-10.000000	0.683333	-29.483334	487.166656	1023.000000	1023.000000	2046.000000
26.860001	-0.015734	-9.298996	-2.934739	0.567818	-5.103285	-1.828790	0.000000	-10.000000	0.683333	-29.566668	477.500000	1023.000000	1023.000000	2046.000000
26.879999	-0.016367	-9.672708	-2.508624	0.481373	-5.835675	-1.809781	0.000000	-10.000000	0.691667	-29.683334	467.500000	1023.000000	1023.000000	2046.000000
26.900000	-0.017115	-10.114718	-3.047598	0.487844	-5.861564	-1.693400	0.000000	-10.000000	0.683333	-29.816668	457.500000	1023.000000	1023.000000	2046.000000
26.920000	-0.018642	-11.017522	-3.581653	0.689808	-5.920145	-2.205532	0.000000	-10.000000	0.691667	-30.050001	447.500000	1023.000000	1023.000000	2046.000000
26.940001	-0.020156	-11.911974	-3.279471	0.675075	-6.675358	-2.632220	0.000000	-10.000000	0.691667	-30.250000	437.500000	1023.000000	1023.000000	2046.000000
26.959999	-0.021419	-12.658343	-3.536896	0.395298	-6.866964	-2.649780	0.000000	-10.000000	0.716667	-30.383333	427.500000	1023.000000	1023.000000	2046.000000
26.980000	-0.022735	-13.436483	-3.919958	0.134411	-6.615255	-3.035681	0.000000	-10.000000	0.708333	-30.316668	417.500000	1023.000000	1023.000000	2046.000000
27.000000	-0.024056	-14.217298	-3.462021	-0.026051	-7.068160	-3.661066	0.000000	-10.000000	0.691667	-29.766666	407.500000	1023.000000	1023.000000	2046.000000
27.020000	-0.025097	-14.832487	-3.178085	-0.292665	-7.647192	-3.714545	0.000000	-10.000000	0.658333	-29.450001	397.500000	1023.000000	1023.000000	2046.000000
27.040001	-0.026454	-15.634514	-3.632093	-0.487048	-7.740947	-3.774425	0.000000	-10.000000	0.650000	-29.016668	387.500000	1023.000000	1023.000000	2046.000000
27.059999	-0.027946	-16.516336	-4.168156	-0.344323	-7.729654	-4.274205	0.000000	-10.000000	0.650000	-28.800001	377.666656	1023.000000	1023.000000	2046.000000
27.080000	-0.029162	-17.234596	-4.005616	-0.103805	-8.349138	-4.776037	0.000000	-10.000000	0.658333	-28.583334	368.000000	1023.000000	1023.000000	2046.000000
27.100000	-0.029855	-17.644184	-4.016303	-0.033299	-8.895349	-4.699233	0.000000	-10.000000	0.658333	-28.666666	358.500000	1023.000000	1023.000000	2046.000000
27.120001	-0.030404	-17.969019	-4.682659	0.140881	-8.650744	-4.776497	0.000000	-10.000000	0.658333	-28.883333	349.000000	1023.000000	1023.000000	2046.000000
27.139999	-0.030958	-18.295961	-4.701733	0.435038	-8.760509	-5.268757	0.000000	-10.000000	0.650000	-29.033335	339.333344	1023.000000	1023.000000	2046.000000
27.160000	-0.031234	-18.459490	-4.413765	0.582179	-9.304873	-5.323031	0.000000	-10.000000	0.650000	-29.016666	329.500000	1023.000000	1023.000000	2046.000000
27.180000	-0.031707	-18.739111	-4.833888	0.569048	-9.272541	-5.201731	0.000000	-10.000000	0.650000	-28.850000	319.833344	1023.000000	1023.000000	2046.000000
27.200001	-0.032391	-19.143156	-5.278021	0.663957	-9.014163	-5.514928	0.000000	-10.000000	0.633333	-28.483334	310.166656	1023.000000	1023.000000	2046.000000
27.219999	-0.032822	-19.397514	-4.835868	0.758315	-9.547692	-5.772268	0.000000	-10.000000	0.625000	-28.116667	300.833344	1023.000000	1023.000000	2046.000000
27.240000	-0.033093	-19.558001	-4.815851	0.702924	-9.892910	-5.552163	0.000000	-10.000000	0.616667	-27.783335	291.333344	1023.000000	1023.000000	2046.000000
27.260000	-0.033907	-20.039152	-5.305835	0.588471	-9.687338	-5.634450	0.000000	-10.000000	0.625000	-27.533335	282.166656	1023.000000	1023.000000	2046.000000
27.280001	-0.034483	-20.379370	-5.124384	0.550406	-9.831728	-5.973664	0.000000	-10.000000	0.616667	-27.516666	272.833344	1023.000000	1023.000000	2046.000000
27.299999	-0.034693	-20.503305	-4.636346	0.344998	-10.385391	-5.826567	0.000000	-10.000000	0.608333	-27.616667	263.666656	1023.000000	1023.000000	2046.000000
27.320000	-0.035266	-20.842487	-4.991094	0.080637	-10.207979	-5.724052	0.000000	-10.000000	0.616667	-27.866667	254.500000	1023.000000	1023.000000	2046.000000
27.340000	-0.035926	-21.232199	-5.132994	-0.036593	-10.004413	-6.058198	0.000000	-10.000000	0.625000	-27.900000	245.333328	1023.000000	1023.000000	2046.000000
27.360001	-0.036315	-21.462093	-4.615897	-0.147510	-10.548903	-6.149784	0.000000	-10.000000	0.616667	-27.616667	236.000000	1023.000000	1023.000000	2046.000000
27.379999	-0.036748	-21.718348	-4.901512	-0.332037	-10.577790	-5.907008	0.000000	-10.000000	0.600000	-27.200001	226.666672	1023.000000	1023.000000	2046.000000
27.400000	-0.037586	-22.213242	-5.398818	-0.469789	-10.208394	-6.136241	0.000000	-10.000000	0.566667	-26.833334	217.500000	1023.000000	1023.000000	2046.000000
27.420000	-0.038131	-22.535244	-5.002965	-0.610097	-10.624977	-6.297205	0.000000	-10.000000	0.566667	-26.516666	208.666672	1023.000000	1023.000000	2046.000000
27.440001	-0.038884	-22.980551	-5.056361	-0.844086	-10.983820	-6.096284	0.000000	-10.000000	0.550000	-26.366667	199.833328	1023.000000	1023.000000	2046.000000
27.459999	-0.040166	-23.738398	-5.704241	-1.110648	-10.643625	-6.279883	0.000000	-10.000000	0.541667	-25.966667	191.000000	1023.000000	1023.000000	2046.000000
27.480000	-0.041207	-24.353237	-5.429817	-1.279681	-11.040410	-6.603329	0.000000	-10.000000	0.516667	-25.716667	182.333328	1023.000000	1023.000000	2046.000000
27.500000	-0.042176	-24.926161	-5.364804	-1.570232	-11.532116	-6.459009	0.000000	-10.000000	0.500000	-25.183334	173.666672	1023.000000	1023.000000	2046.000000
27.520000	-0.043627	-25.783731	-6.097411	-1.863140	-11.229696	-6.593485	0.000000	-10.000000	0.500000	-24.583334	165.333328	1023.000000	1023.000000	2046.000000
27.540001	-0.044769	-26.458420	-6.000389	-1.998412	-11.490137	-6.969481	0.000000	-10.000000	0.483333	-23.933334	157.000000	1023.000000	1023.000000	2046.000000
27.559999	-0.045310	-26.778002	-5.847717	-2.147312	-11.980121	-6.802853	0.000000	-10.000000	0.450000	-23.166666	149.000000	1023.000000	1023.000000	2046.000000
27.580000	-0.046287	-27.355684	-6.446903	-2.313298	-11.786139	-6.809344	0.000000	-10.000000	0.416667	-22.600000	141.333328	1023.000000	1023.000000	2046.000000
27.600000	-0.047016	-27.786375	-6.566374	-2.334347	-11.691498	-7.194156	0.000000	-10.000000	0.391667	-22.050001	133.833328	1023.000000	1023.000000	2046.000000
27.620001	-0.047302	-27.955242	-6.185692	-2.425066	-12.205254	-7.139231	0.000000	-10.000000	0.375000	-21.400002	126.500000	1023.000000	1023.000000	2046.000000
27.639999	-0.047809	-28.255344	-6.498241	-2.538246	-12.239326	-6.979531	0.000000	-10.000000	0.358333	-20.833334	119.333336	1023.000000	1023.000000	2046.000000
27.660000	-0.048519	-28.674976	-6.903744	-2.566280	-11.896415	-7.308539	0.000000	-10.000000	0.350000	-20.100000	112.333336	1023.000000	1023.000000	2046.000000
27.680000	-0.048654	-28.754772	-6.530896	-2.532441	-12.246060	-7.445374	0.000000	-10.000000	0.316667	-19.483334	105.666664	1023.000000	1023.000000	2046.000000
27.700001	-0.048810	-28.846933	-6.546205	-2.543707	-12.492660	-7.264361	0.000000	-10.000000	0.283333	-18.683334	99.000000	1023.000000	1023.000000	2046.000000
27.719999	-0.049331	-29.154400	-7.006315	-2.615751	-12.175980	-7.356355	0.000000	-10.000000	0.250000	-18.016666	92.666664	1023.000000	1023.000000	2046.000000
27.740000	-0.049713	-29.380627	-7.011703	-2.538665	-12.155025	-7.675234	0.000000	-10.000000	0.233333	-17.416668	86.666664	1023.000000	1023.000000	2046.000000
27.760000	-0.049776	-29.417795	-6.685152	-2.563371	-12.575467	-7.593806	0.000000	-10.000000	0.233333	-16.933334	81.000000	1023.000000	1023.000000	2046.000000
27.780001	-0.050109	-29.614403	-6.772453	-2.660456	-12.720146	-7.461346	0.000000	-10.000000	0.233333	-16.466667	75.333336	1023.000000	1023.000000	2046.000000
27.799999	-0.050814	-30.031044	-7.252416	-2.762706	-12.435963	-7.579958	0.000000	-10.000000	0.241667	-16.283333	69.833336	1023.000000	1023.000000	2046.000000
27.820000	-0.051102	-30.201099	-7.163322	-2.697669	-12.452622	-7.887486	0.000000	-10.000000	0.225000	-15.950000	64.333336	1023.000000	1023.000000	2046.000000
27.840000	-0.051150	-30.229633	-6.860782	-2.725342	-12.911075	-7.732435	0.000000	-10.000000	0.208333	-15.733334	57.333332	1023.000000	1023.000000	2046.000000
27.860001	-0.051674	-30.539078	-7.170732	-2.810565	-12.882675	-7.675107	0.000000	-10.000000	0.200000	-15.250000	50.333332	1023.000000	1023.000000	2046.000000
27.879999	-0.052157	-30.824526	-7.549178	-2.837201	-12.563411	-7.874736	0.000000	-10.000000	0.200000	-15.016666	45.166668	1023.000000	1023.000000	2046.000000
27.900000	-0.052237	-30.871920	-7.361088	-2.759723	-12.715993	-8.035117	0.000000	-10.000000	0.200000	-14.816667	41.833332	1023.000000	1023.000000	2046.000000
27.920000	-0.052321	-30.921947	-7.117758	-2.813789	-13.131431	-7.858970	0.000000	-10.000000	0.200000	-14.650001	38.500000	1023.000000	1023.000000	2046.000000
27.940001	-0.052778	-31.191961	-7.397120	-2.869849	-13.092578	-7.832415	0.000000	-10.000000	0.200000	-14.316667	33.666668	1023.000000	1023.000000	2046.000000
27.959999	-0.053274	-31.485203	-7.735749	-2.906712	-12.790138	-8.052605	0.000000	-10.000000	0.200000	-13.716667	28.833334	1023.000000	1023.000000	2046.000000
27.980000	-0.053198	-31.440239	-7.509586	-2.866990	-12.933558	-8.130105	0.000000	-10.000000	0.183333	-13.200000	24.333334	1023.000000	1023.000000	2046.000000
28.000000	-0.053220	-31.453094	-7.321299	-2.890700	-13.297500	-7.943596	0.000000	-10.000000	0.150000	-12.583333	19.833334	1023.000000	1023.000000	2046.000000
28.020000	-0.053773	-31.779552	-7.720992	-2.938681	-13.104945	-8.014933	0.000000	-10.000000	0.116667	-12.050000	15.666667	1023.000000	1023.000000	2046.000000
28.040001	-0.053995	-31.911007	-7.947624	-2.942851	-12.790685	-8.229847	0.000000	-10.000000	0.100000	-11.516666	11.666667	1023.000000	1023.000000	2046.000000
28.059999	-0.053863	-31.833324	-7.564856	-2.875194	-13.172506	-8.220768	0.000000	-10.000000	0.100000	-11.050000	7.833333	1023.000000	1023.000000	2046.000000
28.080000	-0.053972	-31.897449	-7.421372	-2.914774	-13.470111	-8.091193	0.000000	-10.000000	0.100000	-10.633333	4.166667	1023.000000	1023.000000	2046.000000
28.100000	-0.054355	-32.123974	-7.741446	-2.991649	-13.267983	-8.122895	0.000000	-10.000000	0.091667	-10.166667	0.833333	1023.000000	1023.000000	2046.000000
28.120001	-0.054612	-32.275921	-8.028808	-2.991859	-12.964211	-8.291044	0.000000	-10.000000	0.091667	-9.700000	-2.166667	1023.000000	1023.000000	2046.000000
28.139999	-0.054483	-32.199162	-7.885791	-2.870379	-13.050418	-8.392574	0.000000	-10.000000	0.091667	-9.333334	-5.166667	1023.000000	1023.000000	2046.000000
28.160000	-0.054351	-32.121300	-7.574589	-2.869411	-13.440003	-8.237296	0.000000	-10.000000	0.091667	-9.000000	-8.333333	1023.000000	1023.000000	2046.000000
28.180000	-0.054716	-32.337078	-7.690617	-2.953355	-13.539676	-8.153433	0.000000	-10.000000	0.075000	-8.650001	-11.500000	1023.000000	1023.000000	2046.000000
28.200001	-0.055134	-32.583931	-8.110056	-2.991147	-13.203134	-8.279596	0.000000	-10.000000	0.066667	-8.166667	-14.333333	1023.000000	1023.000000	2046.000000
28.219999	-0.055107	-32.568478	-8.216787	-2.914992	-13.008236	-8.428462	0.000000	-10.000000	0.058333	-7.733334	-17.000000	1023.000000	1023.000000	2046.000000
28.240000	-0.054900	-32.446087	-7.898178	-2.857671	-13.328999	-8.361240	0.000000	-10.000000	0.066667	-7.400000	-19.500000	1023.000000	1023.000000	2046.000000
28.260000	-0.055222	-32.635948	-7.739567	-3.039679	-13.640607	-8.216095	0.000000	-10.000000	0.058333	-7.150000	-22.000000	1023.000000	1023.000000	2046.000000
28.280001	-0.055664	-32.897182	-8.131674	-3.011857	-13.484013	-8.269641	0.000000	-10.000000	0.066667	-6.883333	-24.333334	1023.000000	1023.000000	2046.000000
28.299999	-0.056237	-33.236134	-8.592018	-2.935196	-13.267959	-8.440959	0.000000	-10.000000	0.058333	-6.650000	-26.666666	1023.000000	1023.000000	2046.000000
28.320000	-0.056726	-33.524899	-8.615107	-2.815799	-13.379900	-8.714093	0.000000	-10.000000	0.058333	-6.116667	-29.000000	1023.000000	1023.000000	2046.000000
28.340000	-0.057461	-33.959381	-8.296587	-2.988328	-13.914753	-8.759713	0.000000	-10.000000	0.041667	-5.366667	-31.166666	1023.000000	1023.000000	2046.000000
28.360001	-0.058580	-34.620995	-8.266862	-3.384127	-14.093030	-8.876976	0.000000	-10.000000	0.025000	-3.883333	-33.000000	1023.000000	1023.000000	2046.000000
28.379999	-0.059639	-35.246418	-8.664633	-3.662772	-13.827127	-9.091886	0.000000	-10.000000	0.016667	-2.116667	-34.166668	1023.000000	1023.000000	2046.000000
28.400000	-0.060320	-35.649136	-9.016255	-3.594066	-13.688870	-9.349943	0.000000	-10.000000	0.008333	0.150000	-34.833332	1023.000000	1023.000000	2046.000000
28.420000	-0.060950	-36.021492	-9.040738	-3.407446	-14.027706	-9.545603	0.000000	-10.000000	0.008333	2.116667	-35.000000	1023.000000	1023.000000	2046.000000
28.440001	-0.061697	-36.463108	-8.974402	-3.244267	-14.613128	-9.631311	0.000000	-10.000000	0.000000	3.666667	-35.000000	1023.000000	1023.000000	2046.000000
28.459999	-0.062337	-36.841270	-9.129168	-3.208466	-14.862521	-9.641115	0.000000	-10.000000	0.008333	4.116667	-35.000000	1023.000000	1023.000000	2046.000000
28.480000	-0.062083	-36.691185	-9.545059	-3.048629	-14.431414	-9.666082	0.000000	-10.000000	0.016667	3.700000	-35.000000	1023.000000	1023.000000	2046.000000
28.500000	-0.061379	-36.274719	-9.697254	-2.665082	-14.144300	-9.768085	0.000000	-10.000000	0.016667	3.116667	-35.000000	1023.000000	1023.000000	2046.000000
28.520000	-0.060750	-35.903397	-9.369343	-2.322007	-14.441875	-9.770172	0.000000	-10.000000	-0.008333	3.600000	-35.000000	1023.000000	1023.000000	2046.000000
28.540001	-0.060723	-35.887287	-9.273074	-2.295067	-14.670899	-9.648246	0.000000	-10.000000	-0.025000	5.416667	-35.000000	1023.000000	1023.000000	2046.000000
28.559999	-0.060241	-35.602276	-9.612519	-2.323324	-14.143875	-9.522558	0.000000	-10.000000	-0.041667	8.016666	-35.000000	1023.000000	1023.000000	2046.000000
28.580000	-0.059295	-35.043179	-9.739865	-2.106826	-13.689859	-9.506628	0.000000	-10.000000	-0.066667	10.533334	-35.000000	1023.000000	1023.000000	2046.000000
28.600000	-0.058606	-34.636173	-9.402346	-1.844800	-13.909272	-9.479757	0.000000	-10.000000	-0.116667	12.850000	-35.000000	1023.000000	1023.000000	2046.000000
28.620001	-0.058332	-34.474300	-9.164791	-1.952610	-14.115931	-9.240970	0.000000	-10.000000	-0.166667	15.500000	-14.500000	1023.000000	1023.000000	2046.000000
28.639999	-0.057782	-34.148926	-9.498092	-2.106170	-13.472595	-9.072070	0.000000	-10.000000	-0.191667	17.466667	6.000000	1023.000000	1023.000000	2046.000000
28.660000	-0.056712	-33.516766	-9.544411	-2.146429	-12.881078	-8.944848	0.000000	-10.000000	-0.225000	18.833334	28.500000	1023.000000	1023.000000	2046.000000
28.680000	-0.055897	-33.035263	-8.994209	-2.198969	-13.019109	-8.822975	0.000000	-10.000000	-0.241667	19.233334	32.500000	1023.000000	1023.000000	2046.000000
28.700001	-0.055476	-32.786266	-8.575708	-2.452748	-13.150928	-8.606882	0.000000	-10.000000	-0.275000	19.733334	38.833332	1023.000000	1023.000000	2046.000000
28.719999	-0.054701	-32.328285	-8.672532	-2.705059	-12.609862	-8.340832	0.000000	-10.000000	-0.300000	20.549999	45.333332	1023.000000	1023.000000	2046.000000
28.740000	-0.053268	-31.481121	-8.889320	-2.720190	-11.716777	-8.154835	0.000000	-10.000000	-0.325000	21.450001	52.166668	1023.000000	1023.000000	2046.000000
28.760000	-0.052046	-30.759003	-8.417038	-2.613530	-11.714414	-8.014022	0.000000	-10.000000	-0.341667	22.633333	59.000000	1023.000000	1023.000000	2046.000000
28.780001	-0.051170	-30.241570	-7.979118	-2.714869	-11.808436	-7.739146	0.000000	-10.000000	-0.350000	23.316668	66.333336	1023.000000	1023.000000	2046.000000
28.799999	-0.050121	-29.621641	-8.151554	-2.905234	-11.138153	-7.426699	0.000000	-10.000000	-0.375000	24.033335	74.000000	1023.000000	1023.000000	2046.000000
28.820000	-0.048766	-28.820436	-8.252819	-2.943738	-10.324791	-7.299089	0.000000	-10.000000	-0.400000	24.550001	82.000000	1023.000000	1023.000000	2046.000000
28.840000	-0.048053	-28.399479	-7.677815	-2.900082	-10.592802	-7.228778	0.000000	-10.000000	-0.433333	25.283333	90.166664	1023.000000	1023.000000	2046.000000
28.860001	-0.047615	-28.140619	-7.431509	-3.156979	-10.595289	-6.956841	0.000000	-10.000000	-0.483333	26.400000	98.500000	1023.000000	1023.000000	2046.000000
28.879999	-0.046603	-27.542566	-7.807060	-3.357490	-9.653597	-6.724420	0.000000	-10.000000	-0.533333	27.633333	107.166664	1023.000000	1023.000000	2046.000000
28.900000	-0.045582	-26.939081	-7.726439	-3.316751	-9.238471	-6.657421	0.000000	-10.000000	-0.583333	28.900002	116.166664	1023.000000	1023.000000	2046.000000
28.920000	-0.044808	-26.481718	-7.115324	-3.306452	-9.593246	-6.466697	0.000000	-10.000000	-0.616667	29.633333	125.666664	1023.000000	1023.000000	2046.000000
28.940001	-0.044061	-26.039907	-7.169460	-3.568417	-9.209510	-6.092520	0.000000	-10.000000	-0.641667	30.166668	135.500000	1023.000000	1023.000000	2046.000000
28.959999	-0.042497	-25.115969	-7.438318	-3.528915	-8.262520	-5.886218	0.000000	-10.000000	-0.641667	30.650000	145.500000	1023.000000	1023.000000	2046.000000
28.980000	-0.041172	-24.332552	-7.011881	-3.292393	-8.190485	-5.837792	0.000000	-10.000000	-0.641667	31.033333	155.500000	1023.000000	1023.000000	2046.000000
29.000000	-0.040427	-23.892401	-6.432313	-3.327423	-8.540585	-5.592081	0.000000	-10.000000	-0.641667	31.633333	165.833328	1023.000000	1023.000000	2046.000000
29.020000	-0.039060	-23.084297	-6.720578	-3.445142	-7.682259	-5.236319	0.000000	-10.000000	-0.666667	32.083336	176.333328	1023.000000	1023.000000	2046.000000
29.040001	-0.037065	-21.905249	-6.653882	-3.202305	-7.012131	-5.036931	0.000000	-10.000000	-0.683333	32.316669	187.000000	1023.000000	1023.000000	2046.000000
29.059999	-0.035884	-21.207203	-5.992751	-2.987115	-7.332797	-4.894540	0.000000	-10.000000	-0.700000	32.266666	197.666672	1023.000000	1023.000000	2046.000000
29.080000	-0.034674	-20.492041	-5.761932	-3.053364	-7.130532	-4.546211	0.000000	-10.000000	-0.716667	32.450001	208.333328	1023.000000	1023.000000	2046.000000
29.100000	-0.032646	-19.293865	-6.025939	-3.008472	-6.098255	-4.161198	0.000000	-10.000000	-0.716667	32.799999	219.166672	1023.000000	1023.000000	2046.000000
29.120001	-0.030649	-18.113804	-5.849142	-2.609934	-5.579345	-4.075382	0.000000	-10.000000	-0.725000	32.983334	230.000000	1023.000000	1023.000000	2046.000000
29.139999	-0.029281	-17.305218	-5.187467	-2.393695	-5.872910	-3.851147	0.000000	-10.000000	-0.708333	32.950001	241.000000	1023.000000	1023.000000	2046.000000
29.160000	-0.028248	-16.694639	-4.808901	-2.447431	-5.871451	-3.566857	0.000000	-10.000000	-0.708333	32.666668	252.000000	1023.000000	1023.000000	2046.000000
29.180000	-0.026438	-15.624690	-4.868733	-2.467706	-5.126787	-3.161463	0.000000	-10.000000	-0.691667	32.483334	263.000000	1023.000000	1023.000000	2046.000000
29.200001	-0.024360	-14.396715	-5.124423	-2.218974	-4.118458	-2.934860	0.000000	-10.000000	-0.700000	32.349998	273.833344	1023.000000	1023.000000	2046.000000
29.219999	-0.022586	-13.348411	-4.701771	-1.868846	-3.963387	-2.814406	0.000000	-10.000000	-0.708333	32.433334	284.666656	1023.000000	1023.000000	2046.000000
29.240000	-0.021538	-12.729027	-4.063910	-1.762810	-4.285111	-2.617196	0.000000	-10.000000	-0.733333	32.700001	295.500000	1023.000000	1023.000000	2046.000000
29.260000	-0.019970	-11.802296	-3.989844	-1.872764	-3.785630	-2.154057	0.000000	-10.000000	-0.741667	32.916668	306.500000	1023.000000	1023.000000	2046.000000
29.280001	-0.017811	-10.526175	-4.225468	-1.755721	-2.710690	-1.834296	0.000000	-10.000000	-0.750000	33.183334	317.500000	1023.000000	1023.000000	2046.000000
29.299999	-0.015904	-9.399092	-3.940784	-1.401716	-2.315271	-1.741322	0.000000	-10.000000	-0.758333	33.200001	328.500000	1023.000000	1023.000000	2046.000000
29.320000	-0.014653	-8.659692	-3.274197	-1.188139	-2.631645	-1.565711	0.000000	-10.000000	-0.783333	33.533333	339.500000	1023.000000	1023.000000	2046.000000
29.340000	-0.013223	-7.814540	-3.030711	-1.290368	-2.328667	-1.164795	0.000000	-10.000000	-0.800000	33.900002	350.666656	1023.000000	1023.000000	2046.000000
29.360001	-0.010956	-6.474956	-3.271974	-1.290105	-1.205856	-0.707020	0.000000	-10.000000	-0.808333	34.500000	361.833344	1023.000000	1023.000000	2046.000000
29.379999	-0.008880	-5.247799	-3.050779	-0.882421	-0.670731	-0.643869	0.000000	-10.000000	-0.816667	34.650002	373.333344	1023.000000	1023.000000	2046.000000
29.400000	-0.007472	-4.416147	-2.301201	-0.646482	-1.011413	-0.457051	0.000000	-10.000000	-0.841667	35.066669	384.666656	1023.000000	1023.000000	2046.000000
29.420000	-0.005901	-3.487715	-2.049354	-0.748019	-0.688457	-0.001885	0.000000	-10.000000	-0.875000	35.549999	396.333344	1023.000000	1023.000000	2046.000000
29.440001	-0.003627	-2.143551	-2.353472	-0.730848	0.476985	0.463784	0.000000	-10.000000	-0.875000	36.166668	408.000000	1023.000000	1023.000000	2046.000000
29.459999	-0.001808	-1.068311	-1.978820	-0.338234	0.734130	0.514613	0.000000	-10.000000	-0.883333	36.250000	420.000000	1023.000000	1023.000000	2046.000000
29.480000	-0.000983	-0.580724	-1.219390	-0.281851	0.264475	0.656042	0.000000	-10.000000	-0.908333	36.650002	432.000000	1023.000000	1023.000000	2046.000000
29.500000	0.000188	0.111361	-1.201215	-0.512274	0.774257	1.050593	0.000000	-10.000000	-0.941667	37.116669	444.166656	1023.000000	1023.000000	2046.000000
29.520000	0.002148	1.269347	-1.477262	-0.490664	1.936084	1.301189	0.000000	-10.000000	-0.975000	37.866669	456.500000	1023.000000	1023.000000	2046.000000
29.540001	0.003563	2.105981	-1.008085	-0.207679	2.003531	1.318215	0.000000	-10.000000	-0.958333	37.883335	469.166656	1023.000000	1023.000000	2046.000000
29.559999	0.004771	2.819947	-0.194014	-0.192387	1.621346	1.585002	0.000000	-10.000000	-0.950000	37.966667	481.833344	1023.000000	1023.000000	2046.000000
29.580000	0.006626	3.916051	-0.242187	-0.238367	2.314897	2.081709	0.000000	-10.000000	-0.925000	37.700001	494.500000	1023.000000	1023.000000	2046.000000
29.600000	0.008523	5.036921	-0.619880	-0.071835	3.422582	2.306054	0.000000	-10.000000	-0.941667	37.766666	507.166656	1023.000000	1023.000000	2046.000000
29.620001	0.009658	5.708165	-0.417523	0.291714	3.659763	2.174212	0.000000	-10.000000	-0.950000	37.733334	519.666687	1023.000000	1023.000000	2046.000000
29.639999	0.009838	5.814400	0.292474	0.309090	3.085090	2.127746	0.000000	-10.000000	-0.966667	38.049999	532.333313	1023.000000	1023.000000	2046.000000
29.660000	0.010289	6.080606	0.461893	0.058397	3.166323	2.393994	0.000000	-10.000000	-0.966667	38.283333	544.833313	1023.000000	1023.000000	2046.000000
29.680000	0.011567	6.836190	-0.095245	-0.002237	4.302519	2.631153	0.000000	-10.000000	-0.941667	38.033333	557.666687	1023.000000	1023.000000	2046.000000
29.700001	0.012106	7.154631	0.051330	0.386761	4.282671	2.433868	0.000000	-10.000000	-0.891667	37.516666	570.333313	1023.000000	1023.000000	2046.000000
29.719999	0.012565	7.425939	0.601099	0.514559	3.739330	2.570951	0.000000	-10.000000	-0.833333	36.400002	583.000000	1023.000000	1023.000000	2046.000000
29.740000	0.014380	8.498538	0.435985	0.498240	4.542985	3.021328	0.000000	-10.000000	-0.791667	35.533333	595.333313	1023.000000	1023.000000	2046.000000
29.760000	0.016922	10.000854	0.196825	0.811172	5.698900	3.293957	0.000000	-10.000000	-0.766667	34.683334	607.333313	1023.000000	1023.000000	2046.000000
29.780001	0.018657	11.025998	0.833086	1.331134	5.587547	3.274231	0.000000	-10.000000	-0.733333	34.233334	619.000000	1023.000000	1023.000000	2046.000000
29.799999	0.019991	11.814782	1.432528	1.437906	5.386306	3.558043	0.000000	-10.000000	-0.733333	33.799999	630.500000	1023.000000	1023.000000	2046.000000
29.820000	0.022117	13.071159	1.271075	1.424413	6.291420	4.084252	0.000000	-10.000000	-0.725000	33.700001	641.833313	1023.000000	1023.000000	2046.000000
29.840000	0.024386	14.412382	0.919915	1.655208	7.412040	4.425219	0.000000	-10.000000	-0.733333	33.583336	653.166687	1023.000000	1023.000000	2046.000000
29.860001	0.025881	15.295814	1.289351	2.102740	7.439395	4.464328	0.000000	-10.000000	-0.716667	33.683334	664.333313	1023.000000	1023.000000	2046.000000
29.879999	0.027166	16.055092	1.894307	2.271721	7.126131	4.762933	0.000000	-10.000000	-0.716667	33.533333	675.666687	1023.000000	1023.000000	2046.000000
29.900000	0.029430	17.393221	1.776866	2.206802	7.983414	5.426140	0.000000	-10.000000	-0.725000	33.400002	686.833313	1023.000000	1023.000000	2046.000000
29.920000	0.031849	18.822884	1.427265	2.501924	9.093755	5.799940	0.000000	-10.000000	-0.716667	33.099998	698.000000	1023.000000	1023.000000	2046.000000
29.940001	0.033402	19.740606	2.020142	2.961353	8.964820	5.794292	0.000000	-10.000000	-0.700000	32.683334	709.000000	1023.000000	1023.000000	2046.000000
29.959999	0.035115	20.753124	2.759663	3.001782	8.793362	6.198319	0.000000	-10.000000	-0.658333	32.383335	720.000000	1023.000000	1023.000000	2046.000000
29.980000	0.037844	22.365999	2.629868	2.996265	9.938848	6.801019	0.000000	-10.000000	-0.650000	31.966667	730.833313	1023.000000	1023.000000	2046.000000
30.000000	0.040244	23.784184	2.653007	3.302820	10.871508	6.956849	0.000000	-10.000000	-0.641667	31.916668	741.666687	1023.000000	1023.000000	2046.000000
30.020000	0.041938	24.785185	3.722343	3.597700	10.497690	6.967452	0.000000	-10.000000	-0.625000	31.533335	752.333313	1023.000000	1023.000000	2046.000000
30.040001	0.044181	26.111055	4.512676	3.448015	10.725347	7.425018	0.000000	-10.000000	-0.583333	31.000002	763.000000	1023.000000	1023.000000	2046.000000
30.059999	0.046899	27.717287	4.530138	3.223747	12.019029	7.944374	0.000000	-10.000000	-0.525000	29.850000	773.333313	1023.000000	1023.000000	2046.000000
30.080000	0.048551	28.693363	4.904943	3.349095	12.555061	7.884263	0.000000	-10.000000	-0.500000	29.100000	783.500000	1023.000000	1023.000000	2046.000000
30.100000	0.049259	29.111845	5.938449	3.413745	11.955868	7.803782	0.000000	-10.000000	-0.491667	28.500000	793.333313	1023.000000	1023.000000	2046.000000
30.120001	0.050602	29.905937	6.280643	3.135002	12.258578	8.231714	0.000000	-10.000000	-0.508333	28.233334	803.000000	1023.000000	1023.000000	2046.000000
30.139999	0.052116	30.800776	5.921355	2.914909	13.376498	8.588015	0.000000	-10.000000	-0.508333	28.133333	812.500000	1023.000000	1023.000000	2046.000000
30.160000	0.052469	31.009050	6.600662	3.141642	12.964307	8.302441	0.000000	-10.000000	-0.500000	27.966667	822.000000	1023.000000	1023.000000	2046.000000
30.180000	0.053106	31.385681	7.345405	3.063531	12.580235	8.396509	0.000000	-10.000000	-0.458333	27.500000	831.333313	1023.000000	1023.000000	2046.000000
30.200001	0.054784	32.377232	7.148130	2.800328	13.527158	8.901615	0.000000	-10.000000	-0.400000	26.400000	840.500000	1023.000000	1023.000000	2046.000000
30.219999	0.055592	32.855129	7.074121	2.945016	14.038439	8.797555	0.000000	-10.000000	-0.358333	25.433334	849.333313	1023.000000	1023.000000	2046.000000
30.240000	0.055691	32.913517	7.911040	3.207927	13.244658	8.549891	0.000000	-10.000000	-0.316667	24.100000	858.166687	1023.000000	1023.000000	2046.000000
30.260000	0.056505	33.394192	8.155471	3.063511	13.253190	8.922019	0.000000	-10.000000	-0.275000	23.016666	866.500000	1023.000000	1023.000000	2046.000000
30.280001	0.057719	34.111649	7.525930	3.055570	14.288377	9.241772	0.000000	-10.000000	-0.200000	20.966667	874.500000	1023.000000	1023.000000	2046.000000
30.299999	0.057870	34.200893	7.687685	3.404901	14.136576	8.971731	0.000000	-10.000000	-0.133333	18.916668	881.666687	1023.000000	1023.000000	2046.000000
30.320000	0.057580	34.029602	8.447779	3.578697	13.153826	8.849298	0.000000	-10.000000	-0.066667	15.616667	888.333313	1023.000000	1023.000000	2046.000000
30.340000	0.058015	34.286877	8.342756	3.520710	13.322960	9.100451	0.000000	-10.000000	-0.025000	12.066668	894.000000	1023.000000	1023.000000	2046.000000
30.360001	0.058361	34.491257	7.650239	3.488535	14.067681	9.284802	0.000000	-10.000000	0.025000	7.933333	898.666687	1023.000000	1023.000000	2046.000000
30.379999	0.057899	34.218536	7.604702	3.791975	13.857727	8.964132	0.000000	-10.000000	0.050000	3.200000	902.000000	1023.000000	1023.000000	2046.000000
30.400000	0.057022	33.700188	8.259010	3.987390	12.744175	8.709613	0.000000	-10.000000	0.083333	-0.733333	904.000000	1023.000000	1023.000000	2046.000000
30.420000	0.056734	33.530025	7.959226	3.787069	12.810103	8.973626	0.000000	-10.000000	0.091667	-4.466667	904.833313	1023.000000	1023.000000	2046.000000
30.440001	0.056310	33.279007	7.058484	3.779317	13.486666	8.954542	0.000000	-10.000000	0.108333	-7.266667	905.000000	1023.000000	1023.000000	2046.000000
30.459999	0.054808	32.391453	7.383739	4.099255	12.523633	8.384825	0.000000	-10.000000	0.116667	-10.133333	905.000000	1023.000000	1023.000000	2046.000000
30.480000	0.053745	31.763565	7.729521	4.002262	11.666093	8.365690	0.000000	-10.000000	0.150000	-12.316667	905.000000	1023.000000	1023.000000	2046.000000
30.500000	0.053360	31.535772	6.880011	3.794266	12.269372	8.592123	0.000000	-10.000000	0.175000	-13.733334	905.000000	1023.000000	1023.000000	2046.000000
30.520000	0.052041	30.756142	6.382322	3.972429	12.241158	8.160233	0.000000	-10.000000	0.208333	-14.750000	897.666687	1023.000000	1023.000000	2046.000000
30.540001	0.050320	29.738955	6.977737	4.054180	10.930041	7.776997	0.000000	-10.000000	0.225000	-15.666667	888.666687	1023.000000	1023.000000	2046.000000
30.559999	0.049477	29.241142	6.746327	3.807183	10.736429	7.951202	0.000000	-10.000000	0.241667	-16.516666	877.833313	1023.000000	1023.000000	2046.000000
30.580000	0.048584	28.713436	5.828837	3.710290	11.289700	7.884610	0.000000	-10.000000	0.258333	-17.266666	872.333313	1023.000000	1023.000000	2046.000000
30.600000	0.047114	27.844294	5.869387	3.929744	10.724834	7.320329	0.000000	-10.000000	0.275000	-17.866667	866.500000	1023.000000	1023.000000	2046.000000
30.620001	0.045992	27.181484	6.488882	4.018463	9.624269	7.049870	0.000000	-10.000000	0.283333	-18.283333	860.500000	1023.000000	1023.000000	2046.000000
30.639999	0.045921	27.139383	6.244269	3.781491	9.721016	7.392607	0.000000	-10.000000	0.291667	-18.600000	854.500000	1023.000000	1023.000000	2046.000000
30.660000	0.045297	26.770525	5.341035	3.738184	10.331041	7.360263	0.000000	-10.000000	0.308333	-18.850000	848.333313	1023.000000	1023.000000	2046.000000
30.680000	0.043782	25.875383	5.464075	4.007883	9.563457	6.839970	0.000000	-10.000000	0.333333	-19.033333	842.000000	1023.000000	1023.000000	2046.000000
30.700001	0.042033	24.841566	5.909572	3.951102	8.301893	6.679000	0.000000	-10.000000	0.358333	-19.483334	835.666687	1023.000000	1023.000000	2046.000000
30.719999	0.040646	24.021622	5.383781	3.774598	8.112716	6.750528	0.000000	-10.000000	0.366667	-20.083334	829.166687	1023.000000	1023.000000	2046.000000
30.740000	0.038449	22.723639	4.177283	3.727700	8.414138	6.404518	0.000000	-10.000000	0.383333	-20.933334	822.500000	1023.000000	1023.000000	2046.000000
30.760000	0.035469	20.962324	4.240743	3.881855	7.284935	5.554791	0.000000	-10.000000	0.391667	-21.450001	815.333313	1023.000000	1023.000000	2046.000000
30.780001	0.033352	19.711260	4.653076	3.729120	6.107067	5.221997	0.000000	-10.000000	0.400000	-21.650002	808.166687	1023.000000	1023.000000	2046.000000
30.799999	0.031894	18.849072	3.865897	3.298049	6.460557	5.224568	0.000000	-10.000000	0.391667	-21.450001	801.000000	1023.000000	1023.000000	2046.000000
30.820000	0.029809	17.617285	3.232680	3.110905	6.550286	4.723414	0.000000	-10.000000	0.400000	-21.550001	794.000000	1023.000000	1023.000000	2046.000000
30.840000	0.026968	15.938163	3.595204	3.224890	5.242038	3.876031	0.000000	-10.000000	0.425000	-22.383333	786.833313	1023.000000	1023.000000	2046.000000
30.860001	0.024609	14.543885	3.686946	3.115008	4.189428	3.552504	0.000000	-10.000000	0.483333	-23.700001	779.166687	1023.000000	1023.000000	2046.000000
30.879999	0.022932	13.552548	2.743712	2.936406	4.316836	3.555594	0.000000	-10.000000	0.533333	-25.050001	771.166687	1023.000000	1023.000000	2046.000000
30.900000	0.021292	12.583649	1.871253	3.031316	4.514046	3.167034	0.000000	-10.000000	0.591667	-26.250000	762.833313	1023.000000	1023.000000	2046.000000
30.920000	0.019581	11.572113	2.436532	3.465164	3.217778	2.452638	0.000000	-10.000000	0.625000	-27.250000	754.166687	1023.000000	1023.000000	2046.000000
30.940001	0.018991	11.223587	2.639018	3.549683	2.560686	2.474200	0.000000	-10.000000	0.658333	-28.216667	745.000000	1023.000000	1023.000000	2046.000000
30.959999	0.018605	10.995378	1.623345	3.515306	3.271758	2.584971	0.000000	-10.000000	0.666667	-28.683334	735.666687	1023.000000	1023.000000	2046.000000
30.980000	0.017212	10.172573	1.237229	3.821868	3.097988	2.015488	0.000000	-10.000000	0.675000	-29.000000	726.166687	1023.000000	1023.000000	2046.000000
31.000000	0.015905	9.399874	1.950553	4.104344	1.804412	1.540565	0.000000	-10.000000	0.666667	-29.016666	716.500000	1023.000000	1023.000000	2046.000000
31.020000	0.015248	9.011407	1.833033	4.012949	1.491225	1.674201	0.000000	-10.000000	0.658333	-29.100000	706.666687	1023.000000	1023.000000	2046.000000
31.040001	0.014594	8.624945	0.812217	3.839376	2.166556	1.806796	0.000000	-10.000000	0.658333	-29.033333	697.000000	1023.000000	1023.000000	2046.000000
31.059999	0.012991	7.677724	0.559963	4.083908	1.813268	1.220584	0.000000	-10.000000	0.658333	-29.066668	687.333313	1023.000000	1023.000000	2046.000000
31.080000	0.011491	6.791327	1.170831	4.279648	0.518279	0.822568	0.000000	-10.000000	0.675000	-29.133333	677.666687	1023.000000	1023.000000	2046.000000
31.100000	0.010787	6.375281	1.017494	3.967210	0.223266	1.167311	0.000000	-10.000000	0.683333	-29.500000	668.000000	1023.000000	1023.000000	2046.000000
31.120001	0.009998	5.908766	-0.105403	3.757539	1.056444	1.200185	0.000000	-10.000000	0.733333	-30.116667	658.333313	1023.000000	1023.000000	2046.000000
31.139999	0.008369	4.946300	0.024071	3.891760	0.419985	0.610485	0.000000	-10.000000	0.766667	-30.683334	648.166687	1023.000000	1023.000000	2046.000000
31.160000	0.007040	4.160871	0.695828	3.848904	-0.742564	0.358704	0.000000	-10.000000	0.791667	-30.900000	637.833313	1023.000000	1023.000000	2046.000000
31.180000	0.006110	3.611045	0.396830	3.408890	-0.809198	0.614522	0.000000	-10.000000	0.791667	-30.983334	627.500000	1023.000000	1023.000000	2046.000000
31.200001	0.004861	2.872565	-0.622498	3.013327	-0.137784	0.619519	0.000000	-10.000000	0.783333	-31.000000	617.166687	1023.000000	1023.000000	2046.000000
31.219999	0.003137	1.854193	-0.425439	3.058057	-0.782075	0.003650	0.000000	-10.000000	0.791667	-31.166666	606.833313	1023.000000	1023.000000	2046.000000
31.240000	0.001394	0.823692	0.294645	2.840087	-2.059485	-0.251555	0.000000	-10.000000	0.791667	-31.533333	596.333313	1023.000000	1023.000000	2046.000000
31.260000	0.000021	0.012618	-0.275103	2.302871	-1.972583	-0.042567	0.000000	-10.000000	0.808333	-31.750000	586.000000	1023.000000	1023.000000	2046.000000
31.280001	-0.001957	-1.156750	-1.188846	1.925726	-1.583030	-0.310599	0.000000	-10.000000	0.808333	-32.099998	575.333313	1023.000000	1023.000000	2046.000000
31.299999	-0.004217	-2.492040	-0.640896	1.997915	-2.761359	-1.087700	0.000000	-10.000000	0.825000	-32.166668	564.666687	1023.000000	1023.000000	2046.000000
31.320000	-0.005740	-3.392143	-0.490600	1.614231	-3.567013	-0.948762	0.000000	-10.000000	0.825000	-32.250000	553.833313	1023.000000	1023.000000	2046.000000
31.340000	-0.007171	-4.237804	-1.662361	1.107988	-2.916897	-0.766535	0.000000	-10.000000	0.841667	-32.250000	543.166687	1023.000000	1023.000000	2046.000000
31.360001	-0.009137	-5.399833	-1.667368	1.302493	-3.520050	-1.514908	0.000000	-10.000000	0.825000	-32.116669	532.333313	1023.000000	1023.000000	2046.000000
31.379999	-0.010614	-6.272852	-1.087789	1.244071	-4.713447	-1.715688	0.000000	-10.000000	0.816667	-32.100002	521.666687	1023.000000	1023.000000	2046.000000
31.400000	-0.011889	-7.026308	-1.525183	0.762554	-4.834250	-1.429428	0.000000	-10.000000	0.808333	-32.116669	510.833344	1023.000000	1023.000000	2046.000000
31.420000	-0.013239	-7.824471	-2.603968	0.513821	-4.188063	-1.546262	0.000000	-10.000000	0.825000	-32.166668	500.166656	1023.000000	1023.000000	2046.000000
31.440001	-0.014716	-8.696942	-2.224705	0.790620	-5.039541	-2.223318	0.000000	-10.000000	0.833333	-32.116669	489.333344	1023.000000	1023.000000	2046.000000
31.459999	-0.015586	-9.211178	-1.771910	0.647985	-5.916283	-2.170971	0.000000	-10.000000	0.825000	-32.033333	478.666656	1023.000000	1023.000000	2046.000000
31.480000	-0.016360	-9.668742	-2.807610	0.223763	-5.212450	-1.872446	0.000000	-10.000000	0.808333	-31.833334	468.000000	1023.000000	1023.000000	2046.000000
31.500000	-0.017625	-10.416406	-3.026222	0.428430	-5.341715	-2.476898	0.000000	-10.000000	0.791667	-31.733334	457.333344	1023.000000	1023.000000	2046.000000
31.520000	-0.018645	-11.019102	-2.248752	0.579398	-6.536576	-2.813172	0.000000	-10.000000	0.791667	-31.483334	446.833344	1023.000000	1023.000000	2046.000000
31.540001	-0.019261	-11.383051	-2.821665	0.215867	-6.338470	-2.438784	0.000000	-10.000000	0.791667	-31.433332	436.166656	1023.000000	1023.000000	2046.000000
31.559999	-0.020232	-11.957040	-3.708359	0.047812	-5.732590	-2.563903	0.000000	-10.000000	0.783333	-31.083334	425.833344	1023.000000	1023.000000	2046.000000
31.580000	-0.021524	-12.720429	-3.135818	0.363741	-6.700016	-3.248337	0.000000	-10.000000	0.758333	-30.633333	415.500000	1023.000000	1023.000000	2046.000000
31.600000	-0.022292	-13.174463	-2.874563	0.170726	-7.372892	-3.097734	0.000000	-10.000000	0.725000	-30.316668	405.500000	1023.000000	1023.000000	2046.000000
31.620001	-0.022923	-13.547550	-3.835441	-0.181349	-6.686307	-2.844453	0.000000	-10.000000	0.700000	-29.866667	395.333344	1023.000000	1023.000000	2046.000000
31.639999	-0.024199	-14.301368	-4.214130	-0.059203	-6.659699	-3.368335	0.000000	-10.000000	0.683333	-29.750000	385.333344	1023.000000	1023.000000	2046.000000
31.660000	-0.025185	-14.884358	-3.630733	0.149528	-7.620745	-3.782409	0.000000	-10.000000	0.675000	-29.383333	375.333344	1023.000000	1023.000000	2046.000000
31.680000	-0.025815	-15.256459	-3.462088	-0.037491	-8.127390	-3.629491	0.000000	-10.000000	0.666667	-29.333334	365.500000	1023.000000	1023.000000	2046.000000
31.700001	-0.026338	-15.565611	-4.405572	-0.360542	-7.444918	-3.354579	0.000000	-10.000000	0.658333	-29.050001	355.500000	1023.000000	1023.000000	2046.000000
31.719999	-0.027262	-16.111685	-4.723167	-0.239102	-7.369055	-3.780362	0.000000	-10.000000	0.658333	-28.850000	345.833344	1023.000000	1023.000000	2046.000000
31.740000	-0.028131	-16.625664	-4.025140	0.019038	-8.429585	-4.189978	0.000000	-10.000000	0.666667	-28.600000	336.166656	1023.000000	1023.000000	2046.000000
31.760000	-0.028811	-17.027142	-4.207936	-0.286919	-8.600818	-3.931469	0.000000	-10.000000	0.666667	-28.250000	326.833344	1023.000000	1023.000000	2046.000000
31.780001	-0.029386	-17.367109	-5.160177	-0.503135	-7.841273	-3.862525	0.000000	-10.000000	0.650000	-28.000000	317.333344	1023.000000	1023.000000	2046.000000
31.799999	-0.030205	-17.850893	-4.693276	-0.156972	-8.510175	-4.490471	0.000000	-10.000000	0.633333	-27.783333	308.000000	1023.000000	1023.000000	2046.000000
31.820000	-0.030945	-18.288731	-4.363635	-0.257267	-9.200074	-4.467754	0.000000	-10.000000	0.600000	-27.583334	298.666656	1023.000000	1023.000000	2046.000000
31.840000	-0.031420	-18.569038	-5.293153	-0.647679	-8.468666	-4.159539	0.000000	-10.000000	0.591667	-27.150002	289.500000	1023.000000	1023.000000	2046.000000
31.860001	-0.031956	-18.885843	-5.234116	-0.372482	-8.619942	-4.659303	0.000000	-10.000000	0.566667	-26.733334	280.500000	1023.000000	1023.000000	2046.000000
31.879999	-0.032314	-19.097425	-4.531799	-0.288302	-9.550334	-4.726991	0.000000	-10.000000	0.566667	-26.416668	271.500000	1023.000000	1023.000000	2046.000000
31.900000	-0.032566	-19.246645	-5.247552	-0.639894	-9.015733	-4.343467	0.000000	-10.000000	0.541667	-26.066668	262.666656	1023.000000	1023.000000	2046.000000
31.920000	-0.032949	-19.472866	-5.627079	-0.491311	-8.693975	-4.660501	0.000000	-10.000000	0.533333	-25.716667	253.833328	1023.000000	1023.000000	2046.000000
31.940001	-0.033302	-19.681755	-4.907267	-0.213509	-9.553823	-5.007158	0.000000	-10.000000	0.516667	-25.233334	245.333328	1023.000000	1023.000000	2046.000000
31.959999	-0.033814	-19.984093	-5.084625	-0.580183	-9.693557	-4.625729	0.000000	-10.000000	0.516667	-24.883333	237.000000	1023.000000	1023.000000	2046.000000
31.980000	-0.034330	-20.289019	-6.021520	-0.564248	-9.048016	-4.655236	0.000000	-10.000000	0.508333	-24.633333	228.666672	1023.000000	1023.000000	2046.000000
32.000000	-0.035655	-21.072058	-5.864736	-0.200110	-9.703745	-5.303466	0.000000	-10.000000	0.508333	-24.316668	220.333328	1023.000000	1023.000000	2046.000000
32.020000	-0.036982	-21.856106	-5.489505	-0.360288	-10.505181	-5.501132	0.000000	-10.000000	0.491667	-23.850000	212.000000	1023.000000	1023.000000	2046.000000
32.040001	-0.038216	-22.585455	-6.067836	-0.884636	-10.203902	-5.429080	0.000000	-10.000000	0.458333	-23.083334	204.166672	1023.000000	1023.000000	2046.000000
32.060001	-0.039414	-23.293594	-6.539928	-1.178329	-9.767928	-5.807409	0.000000	-10.000000	0.416667	-22.316668	196.500000	1023.000000	1023.000000	2046.000000
32.080002	-0.040876	-24.157724	-5.999628	-1.156187	-10.494602	-6.507308	0.000000	-10.000000	0.383333	-21.433334	189.166672	1023.000000	1023.000000	2046.000000
32.099998	-0.042033	-24.841242	-5.727491	-1.436543	-11.222593	-6.454615	0.000000	-10.000000	0.350000	-20.450001	182.000000	1023.000000	1023.000000	2046.000000
32.119999	-0.043113	-25.480042	-6.674506	-1.698733	-10.712592	-6.394209	0.000000	-10.000000	0.308333	-19.483334	175.166672	1023.000000	1023.000000	2046.000000
32.139999	-0.044374	-26.224764	-6.925001	-1.341445	-10.953844	-7.004473	0.000000	-10.000000	0.283333	-18.866667	168.666672	1023.000000	1023.000000	2046.000000
32.160000	-0.045313	-26.780182	-6.446084	-1.023736	-11.969586	-7.340775	0.000000	-10.000000	0.300000	-18.816668	162.333328	1023.000000	1023.000000	2046.000000
32.180000	-0.045568	-26.930687	-7.004539	-1.143305	-11.764897	-7.017946	0.000000	-10.000000	0.316667	-19.150000	156.000000	1023.000000	1023.000000	2046.000000
32.200001	-0.045698	-27.007782	-7.417589	-0.787854	-11.446155	-7.356186	0.000000	-10.000000	0.333333	-19.566668	149.500000	1023.000000	1023.000000	2046.000000
32.220001	-0.045930	-27.144676	-6.849316	-0.363799	-12.232246	-7.699317	0.000000	-10.000000	0.333333	-19.666668	143.000000	1023.000000	1023.000000	2046.000000
32.240002	-0.046133	-27.264624	-7.126501	-0.530910	-12.188959	-7.418253	0.000000	-10.000000	0.316667	-19.533335	136.500000	1023.000000	1023.000000	2046.000000
32.259998	-0.046093	-27.240871	-7.751471	-0.532307	-11.551097	-7.405997	0.000000	-10.000000	0.316667	-19.083334	130.000000	1023.000000	1023.000000	2046.000000
32.279999	-0.046565	-27.519814	-7.392478	-0.122544	-12.029363	-7.975430	0.000000	-10.000000	0.283333	-18.650000	123.666664	1023.000000	1023.000000	2046.000000
32.299999	-0.046887	-27.710453	-6.958470	-0.149120	-12.673383	-7.929481	0.000000	-10.000000	0.283333	-18.316668	117.500000	1023.000000	1023.000000	2046.000000
32.320000	-0.047157	-27.870077	-7.483673	-0.492154	-12.300903	-7.593346	0.000000	-10.000000	0.250000	-17.866667	111.500000	1023.000000	1023.000000	2046.000000
32.340000	-0.047392	-28.008596	-7.722733	-0.414492	-11.996906	-7.874465	0.000000	-10.000000	0.250000	-17.416666	105.500000	1023.000000	1023.000000	2046.000000
32.360001	-0.048029	-28.384859	-7.045228	-0.413804	-12.795896	-8.129930	0.000000	-10.000000	0.250000	-16.866667	99.500000	1023.000000	1023.000000	2046.000000
32.380001	-0.048311	-28.551546	-7.204706	-0.919018	-12.636752	-7.791071	0.000000	-10.000000	0.250000	-16.650000	93.833336	1023.000000	1023.000000	2046.000000
32.400002	-0.048444	-28.630539	-7.614576	-1.093932	-12.056581	-7.865450	0.000000	-10.000000	0.233333	-16.566668	88.166664	1023.000000	1023.000000	2046.000000
32.419998	-0.049000	-28.959164	-7.027978	-0.972442	-12.661474	-8.297268	0.000000	-10.000000	0.216667	-16.166666	82.833336	1023.000000	1023.000000	2046.000000
32.439999	-0.049313	-29.144075	-7.065755	-1.356663	-12.781029	-7.940629	0.000000	-10.000000	0.200000	-15.683333	77.333336	1023.000000	1023.000000	2046.000000
32.459999	-0.049254	-29.108864	-7.629412	-1.511944	-12.144515	-7.822993	0.000000	-10.000000	0.200000	-15.150001	72.166664	1023.000000	1023.000000	2046.000000
32.480000	-0.049748	-29.400856	-7.097267	-1.357702	-12.713856	-8.232032	0.000000	-10.000000	0.208333	-14.900001	67.000000	1023.000000	1023.000000	2046.000000
32.500000	-0.050248	-29.696486	-7.134174	-1.708205	-12.904374	-7.949733	0.000000	-10.000000	0.208333	-14.666667	62.000000	1023.000000	1023.000000	2046.000000
32.520000	-0.050760	-29.999271	-7.768517	-1.952664	-12.400594	-7.877497	0.000000	-10.000000	0.208333	-14.366667	57.166668	1023.000000	1023.000000	2046.000000
32.540001	-0.051530	-30.454445	-7.470463	-1.862753	-12.783934	-8.337296	0.000000	-10.000000	0.200000	-14.150001	52.333332	1023.000000	1023.000000	2046.000000
32.560001	-0.052513	-31.035463	-7.243382	-2.149391	-13.328786	-8.313905	0.000000	-10.000000	0.200000	-13.666667	47.666668	1023.000000	1023.000000	2046.000000
32.580002	-0.053185	-31.432104	-7.913779	-2.584617	-12.883719	-8.049989	0.000000	-10.000000	0.166667	-12.950000	43.166668	1023.000000	1023.000000	2046.000000
32.599998	-0.054116	-31.982536	-7.898370	-2.565409	-13.030282	-8.488474	0.000000	-10.000000	0.133333	-12.266666	39.000000	1023.000000	1023.000000	2046.000000
32.619999	-0.055028	-32.521721	-7.549203	-2.759093	-13.669597	-8.543828	0.000000	-10.000000	0.100000	-11.800000	35.000000	1023.000000	1023.000000	2046.000000
32.639999	-0.055590	-32.853420	-8.091901	-3.086828	-13.415851	-8.258841	0.000000	-10.000000	0.100000	-11.550000	31.000000	1023.000000	1023.000000	2046.000000
32.660000	-0.055934	-33.056755	-8.488835	-3.079605	-13.057305	-8.431010	0.000000	-10.000000	0.100000	-11.100000	27.000000	1023.000000	1023.000000	2046.000000
32.680000	-0.056446	-33.359673	-7.886560	-2.977615	-13.734130	-8.761366	0.000000	-10.000000	0.100000	-10.583333	23.166666	1023.000000	1023.000000	2046.000000
32.700001	-0.056589	-33.443947	-8.223766	-3.206839	-13.601126	-8.412216	0.000000	-10.000000	0.091667	-10.016666	19.500000	1023.000000	1023.000000	2046.000000
32.720001	-0.056777	-33.555161	-8.599942	-3.182523	-13.181569	-8.591125	0.000000	-10.000000	0.091667	-9.616667	16.166666	1023.000000	1023.000000	2046.000000
32.740002	-0.057015	-33.695930	-8.046413	-3.017646	-13.734997	-8.896873	0.000000	-10.000000	0.083333	-9.183333	13.000000	1023.000000	1023.000000	2046.000000
32.759998	-0.057033	-33.706760	-8.127659	-3.254710	-13.776428	-8.547962	0.000000	-10.000000	0.075000	-8.833333	10.000000	1023.000000	1023.000000	2046.000000
32.779999	-0.056854	-33.600426	-8.592644	-3.229879	-13.272889	-8.505014	0.000000	-10.000000	0.066667	-8.366667	7.000000	1023.000000	1023.000000	2046.000000
32.799999	-0.057146	-33.773396	-8.032990	-3.056445	-13.774117	-8.909842	0.000000	-10.000000	0.058333	-7.800000	4.166667	1023.000000	1023.000000	2046.000000
32.820000	-0.057167	-33.785545	-8.207539	-3.282702	-13.767343	-8.527963	0.000000	-10.000000	0.058333	-7.216667	1.833333	1023.000000	1023.000000	2046.000000
32.840000	-0.057035	-33.707699	-8.583906	-3.209221	-13.264081	-8.650491	0.000000	-10.000000	0.050000	-6.616667	-0.333333	1023.000000	1023.000000	2046.000000
32.860001	-0.057351	-33.894146	-8.039239	-3.083505	-13.802086	-8.969318	0.000000	-10.000000	0.050000	-6.200000	-2.333333	1023.000000	1023.000000	2046.000000
32.880001	-0.057229	-33.822491	-8.348177	-3.295011	-13.646907	-8.532396	0.000000	-10.000000	0.050000	-5.750000	-4.500000	1023.000000	1023.000000	2046.000000
32.900002	-0.057194	-33.801449	-8.528291	-3.178402	-13.334401	-8.760356	0.000000	-10.000000	0.050000	-5.533333	-6.333333	1023.000000	1023.000000	2046.000000
32.919998	-0.057342	-33.889179	-7.988589	-3.141144	-13.890914	-8.868532	0.000000	-10.000000	0.050000	-5.316667	-8.000000	1023.000000	1023.000000	2046.000000
32.939999	-0.057121	-33.758224	-8.490469	-3.267916	-13.487203	-8.512635	0.000000	-10.000000	0.050000	-5.100000	-9.666667	1023.000000	1023.000000	2046.000000
32.959999	-0.057180	-33.793465	-8.534739	-3.126939	-13.298226	-8.833561	0.000000	-10.000000	0.041667	-4.683333	-11.333333	1023.000000	1023.000000	2046.000000
32.980000	-0.057316	-33.873856	-8.025535	-3.085074	-13.826607	-8.936641	0.000000	-10.000000	0.033333	-4.116667	-13.000000	1023.000000	1023.000000	2046.000000
33.000000	-0.057305	-33.867504	-8.263874	-3.288617	-13.750387	-8.564625	0.000000	-10.000000	0.033333	-3.500000	-14.333333	1023.000000	1023.000000	2046.000000
33.020000	-0.057145	-33.772938	-8.664019	-3.204115	-13.248224	-8.656581	0.000000	-10.000000	0.041667	-2.816667	-15.500000	1023.000000	1023.000000	2046.000000
33.040001	-0.057339	-33.887486	-8.148534	-3.102815	-13.655517	-8.980618	0.000000	-10.000000	0.041667	-2.083333	-16.333334	1023.000000	1023.000000	2046.000000
33.060001	-0.057090	-33.740475	-8.196193	-3.248671	-13.745689	-8.549922	0.000000	-10.000000	0.033333	-1.116667	-16.833334	1023.000000	1023.000000	2046.000000
33.080002	-0.056987	-33.679222	-8.674164	-3.241255	-13.214545	-8.549257	0.000000	-10.000000	0.016667	-0.416667	-17.000000	1023.000000	1023.000000	2046.000000
33.099998	-0.057117	-33.756271	-8.206825	-3.062082	-13.501774	-8.985590	0.000000	-10.000000	0.008333	0.000000	-17.000000	1023.000000	1023.000000	2046.000000
33.119999	-0.056937	-33.649727	-8.095796	-3.186299	-13.714492	-8.653141	0.000000	-10.000000	0.000000	0.833333	-17.000000	1023.000000	1023.000000	2046.000000
33.139999	-0.056550	-33.421127	-8.633108	-3.210804	-13.132559	-8.444657	0.000000	-10.000000	-0.008333	2.316667	-17.000000	1023.000000	1023.000000	2046.000000
33.160000	-0.056604	-33.453011	-8.370342	-3.037850	-13.219203	-8.825617	0.000000	-10.000000	-0.016667	4.650000	-17.000000	1023.000000	1023.000000	2046.000000
33.180000	-0.056369	-33.314022	-8.004103	-3.080974	-13.583946	-8.645001	0.000000	-10.000000	-0.033333	7.033334	-17.000000	1023.000000	1023.000000	2046.000000
33.200001	-0.055829	-32.994858	-8.535447	-3.143800	-13.086098	-8.229512	0.000000	-10.000000	-0.058333	9.533334	-17.000000	1023.000000	1023.000000	2046.000000
33.220001	-0.055355	-32.714901	-8.605150	-2.983975	-12.684006	-8.441770	0.000000	-10.000000	-0.108333	12.000000	-17.000000	1023.000000	1023.000000	2046.000000
33.240002	-0.054634	-32.288456	-8.065153	-2.868908	-12.914581	-8.439813	0.000000	-10.000000	-0.166667	14.383334	-17.000000	1023.000000	1023.000000	2046.000000
33.259998	-0.053736	-31.757736	-8.120129	-2.968001	-12.744774	-7.924832	0.000000	-10.000000	-0.208333	16.700001	-10.333333	1023.000000	1023.000000	2046.000000
33.279999	-0.053054	-31.355059	-8.573008	-2.932202	-12.011991	-7.837858	0.000000	-10.000000	-0.291667	19.883333	8.333333	1023.000000	1023.000000	2046.000000
33.299999	-0.052201	-30.851070	-8.213477	-2.836715	-11.815267	-7.985612	0.000000	-10.000000	-0.358333	22.266666	27.000000	1023.000000	1023.000000	2046.000000
33.320000	-0.051047	-30.168545	-7.794842	-2.822297	-11.869336	-7.682070	0.000000	-10.000000	-0.425000	23.950001	39.000000	1023.000000	1023.000000	2046.000000
33.340000	-0.049850	-29.461105	-8.093772	-2.849044	-11.350597	-7.167692	0.000000	-10.000000	-0.425000	24.383333	41.666668	1023.000000	1023.000000	2046.000000
33.360001	-0.048974	-28.943590	-8.375197	-2.673381	-10.724124	-7.170887	0.000000	-10.000000	-0.441667	25.183334	47.000000	1023.000000	1023.000000	2046.000000
33.380001	-0.048292	-28.540852	-7.958528	-2.488541	-10.816898	-7.276884	0.000000	-10.000000	-0.483333	26.466667	55.166668	1023.000000	1023.000000	2046.000000
33.400002	-0.047591	-28.126539	-7.969139	-2.575591	-10.702029	-6.879781	0.000000	-10.000000	-0.533333	27.783335	63.666668	1023.000000	1023.000000	2046.000000
33.419998	-0.047026	-27.792068	-8.402536	-2.741369	-9.900899	-6.747264	0.000000	-10.000000	-0.591667	29.083334	72.500000	1023.000000	1023.000000	2046.000000
33.439999	-0.046685	-27.590963	-7.874744	-2.806145	-9.846629	-7.063444	0.000000	-10.000000	-0.633333	30.233334	81.833336	1023.000000	1023.000000	2046.000000
33.459999	-0.046129	-27.262238	-7.707668	-2.963461	-9.932108	-6.659000	0.000000	-10.000000	-0.666667	31.283335	91.666664	1023.000000	1023.000000	2046.000000
33.480000	-0.045906	-27.130625	-8.254906	-2.948012	-9.361313	-6.566394	0.000000	-10.000000	-0.683333	31.933334	102.000000	1023.000000	1023.000000	2046.000000
33.500000	-0.045779	-27.055517	-8.302828	-2.665666	-9.190705	-6.896317	0.000000	-10.000000	-0.683333	32.166668	112.666664	1023.000000	1023.000000	2046.000000
33.520000	-0.044741	-26.442051	-7.873875	-2.438041	-9.444641	-6.685493	0.000000	-10.000000	-0.683333	31.900002	123.500000	1023.000000	1023.000000	2046.000000
33.540001	-0.043212	-25.538408	-7.931673	-2.253529	-9.237750	-6.115456	0.000000	-10.000000	-0.675000	31.900002	134.166672	1023.000000	1023.000000	2046.000000
33.560001	-0.041466	-24.506685	-8.229417	-1.958311	-8.457490	-5.861468	0.000000	-10.000000	-0.691667	32.116669	144.833328	1023.000000	1023.000000	2046.000000
33.580002	-0.039825	-23.536865	-7.936053	-1.549191	-8.066051	-5.985569	0.000000	-10.000000	-0.708333	32.600002	155.500000	1023.000000	1023.000000	2046.000000
33.599998	-0.037795	-22.336771	-7.364249	-1.312795	-8.074872	-5.584856	0.000000	-10.000000	-0.741667	32.933334	166.333328	1023.000000	1023.000000	2046.000000
33.619999	-0.036191	-21.389095	-7.452158	-1.237325	-7.668136	-5.031476	0.000000	-10.000000	-0.750000	33.600002	177.166672	1023.000000	1023.000000	2046.000000
33.639999	-0.034770	-20.548882	-7.688441	-1.055425	-6.843426	-4.961590	0.000000	-10.000000	-0.783333	34.150002	188.166672	1023.000000	1023.000000	2046.000000
33.660000	-0.033094	-19.558636	-7.298427	-0.809793	-6.531380	-4.919036	0.000000	-10.000000	-0.808333	35.250000	199.500000	1023.000000	1023.000000	2046.000000
33.680000	-0.031355	-18.530809	-6.860074	-0.656213	-6.537308	-4.477214	0.000000	-10.000000	-0.866667	35.799999	211.166672	1023.000000	1023.000000	2046.000000
33.700001	-0.029811	-17.618179	-6.982296	-0.610380	-6.099746	-3.925759	0.000000	-10.000000	-0.900000	36.650002	223.000000	1023.000000	1023.000000	2046.000000
33.720001	-0.028424	-16.798738	-7.112147	-0.554028	-5.291444	-3.841120	0.000000	-10.000000	-0.916667	36.833332	235.000000	1023.000000	1023.000000	2046.000000
33.740002	-0.026350	-15.572891	-6.305758	-0.497539	-5.121419	-3.648175	0.000000	-10.000000	-0.908333	37.116669	247.333328	1023.000000	1023.000000	2046.000000
33.759998	-0.024302	-14.362290	-6.045141	-0.481799	-4.813190	-3.022160	0.000000	-10.000000	-0.900000	36.916668	259.666656	1023.000000	1023.000000	2046.000000
33.779999	-0.022578	-13.343616	-6.013927	-0.603344	-3.923511	-2.802834	0.000000	-10.000000	-0.916667	37.283337	272.166656	1023.000000	1023.000000	2046.000000
33.799999	-0.020315	-12.006443	-5.162092	-0.574769	-3.639246	-2.630335	0.000000	-10.000000	-0.933333	37.466667	284.500000	1023.000000	1023.000000	2046.000000
33.820000	-0.017950	-10.608378	-4.873912	-0.562963	-3.280173	-1.891330	0.000000	-10.000000	-0.941667	37.950001	297.000000	1023.000000	1023.000000	2046.000000
33.840000	-0.015948	-9.425461	-4.703326	-0.635323	-2.321372	-1.765440	0.000000	-10.000000	-0.908333	37.450001	313.833344	1023.000000	1023.000000	2046.000000
33.860001	-0.013533	-7.997848	-3.860110	-0.516068	-2.073126	-1.548544	0.000000	-10.000000	-0.875000	37.116669	326.500000	1023.000000	1023.000000	2046.000000
33.880001	-0.011672	-6.898127	-3.510704	-0.605654	-1.795577	-0.986192	0.000000	-10.000000	-0.850000	36.583336	339.000000	1023.000000	1023.000000	2046.000000
33.900002	-0.010419	-6.157455	-3.483114	-0.742593	-0.985976	-0.945772	0.000000	-10.000000	-0.883333	36.766666	347.000000	1023.000000	1023.000000	2046.000000
33.919998	-0.008827	-5.216481	-2.822295	-0.751112	-0.759932	-0.883142	0.000000	-10.000000	-0.908333	37.266666	359.333344	1023.000000	1023.000000	2046.000000
33.939999	-0.007505	-4.435327	-2.453384	-0.841210	-0.759660	-0.381073	0.000000	-10.000000	-0.941667	37.666668	371.666656	1023.000000	1023.000000	2046.000000
33.959999	-0.006546	-3.868800	-2.604695	-1.063525	-0.033515	-0.167064	0.000000	-10.000000	-0.941667	37.983334	384.333344	1023.000000	1023.000000	2046.000000
33.980000	-0.005158	-3.048476	-2.131798	-1.135129	0.421793	-0.203341	0.000000	-10.000000	-0.958333	38.133335	396.833344	1023.000000	1023.000000	2046.000000
34.000000	-0.003443	-2.035091	-1.526657	-1.145287	0.440173	0.196681	0.000000	-10.000000	-0.966667	38.333336	409.666656	1023.000000	1023.000000	2046.000000
34.020000	-0.001942	-1.147889	-1.304296	-1.230802	0.778975	0.608233	0.000000	-10.000000	-0.975000	38.350002	422.333344	1023.000000	1023.000000	2046.000000
34.040001	-0.000455	-0.268978	-1.268003	-1.257242	1.509058	0.747209	0.000000	-10.000000	-0.966667	38.083332	435.166656	1023.000000	1023.000000	2046.000000
34.060001	0.001625	0.960331	-0.895655	-1.059049	2.162930	0.752106	0.000000	-10.000000	-0.975000	38.299999	447.833344	1023.000000	1023.000000	2046.000000
34.080002	0.003989	2.357589	-0.223502	-0.890843	2.284284	1.187649	0.000000	-10.000000	-0.958333	38.383335	460.666656	1023.000000	1023.000000	2046.000000
34.099998	0.005858	3.462273	0.036282	-0.815630	2.545849	1.695773	0.000000	-10.000000	-0.941667	38.333336	473.500000	1023.000000	1023.000000	2046.000000
34.119999	0.007542	4.457251	-0.035011	-0.761830	3.367539	1.886553	0.000000	-10.000000	-0.883333	37.650002	486.333344	1023.000000	1023.000000	2046.000000
34.139999	0.009764	5.770663	0.325341	-0.522128	3.972308	1.995142	0.000000	-10.000000	-0.833333	36.666668	499.000000	1023.000000	1023.000000	2046.000000
34.160000	0.012069	7.132799	0.927744	-0.267204	4.027264	2.444995	0.000000	-10.000000	-0.800000	35.883335	511.333344	1023.000000	1023.000000	2046.000000
34.180000	0.013689	8.090070	1.035682	-0.234435	4.458685	2.830137	0.000000	-10.000000	-0.791667	35.083332	523.333313	1023.000000	1023.000000	2046.000000
34.200001	0.015654	9.251669	1.079180	-0.118129	5.361916	2.928703	0.000000	-10.000000	-0.800000	34.849998	535.166687	1023.000000	1023.000000	2046.000000
34.220001	0.018140	10.720938	1.622085	0.220428	5.723429	3.154995	0.000000	-10.000000	-0.808333	34.599998	546.833313	1023.000000	1023.000000	2046.000000
34.240002	0.020167	11.918887	2.094161	0.370289	5.755453	3.698985	0.000000	-10.000000	-0.808333	34.750000	558.500000	1023.000000	1023.000000	2046.000000
34.259998	0.021779	12.871205	2.032157	0.413948	6.523561	3.901539	0.000000	-10.000000	-0.825000	35.016666	570.166687	1023.000000	1023.000000	2046.000000
34.279999	0.024032	14.203003	2.242584	0.737094	7.255372	3.967952	0.000000	-10.000000	-0.833333	35.533337	581.666687	1023.000000	1023.000000	2046.000000
34.299999	0.026381	15.591216	2.852384	1.036892	7.339467	4.362474	0.000000	-10.000000	-0.850000	35.783337	593.333313	1023.000000	1023.000000	2046.000000
34.320000	0.028092	16.602133	3.135620	1.119519	7.539433	4.807561	0.000000	-10.000000	-0.833333	35.883335	605.000000	1023.000000	1023.000000	2046.000000
34.340000	0.029853	17.643015	3.069638	1.138773	8.339957	5.094646	0.000000	-10.000000	-0.816667	35.800003	617.000000	1023.000000	1023.000000	2046.000000
34.360001	0.032268	19.070333	3.301390	1.501497	9.065862	5.201586	0.000000	-10.000000	-0.800000	35.750000	629.000000	1023.000000	1023.000000	2046.000000
34.380001	0.034484	20.380304	3.962646	1.731087	9.065267	5.621305	0.000000	-10.000000	-0.791667	35.650002	641.000000	1023.000000	1023.000000	2046.000000
34.400002	0.036145	21.361549	4.288969	1.800010	9.258674	6.013896	0.000000	-10.000000	-0.791667	35.716667	653.000000	1023.000000	1023.000000	2046.000000
34.419998	0.038117	22.527256	4.279420	1.859528	10.133512	6.254796	0.000000	-10.000000	-0.775000	35.833336	665.000000	1023.000000	1023.000000	2046.000000
34.439999	0.040444	23.902670	4.496379	2.217192	10.824095	6.365005	0.000000	-10.000000	-0.783333	35.733334	677.000000	1023.000000	1023.000000	2046.000000
34.459999	0.042184	24.930765	5.030969	2.448751	10.845408	6.605637	0.000000	-10.000000	-0.783333	35.366669	689.000000	1023.000000	1023.000000	2046.000000
34.480000	0.043186	25.522966	5.383676	2.418438	10.817835	6.903017	0.000000	-10.000000	-0.783333	35.333332	701.000000	1023.000000	1023.000000	2046.000000
34.500000	0.044748	26.446325	5.397779	2.341620	11.616018	7.090907	0.000000	-10.000000	-0.758333	35.166668	712.666687	1023.000000	1023.000000	2046.000000
34.520000	0.046966	27.757153	5.713977	2.669136	12.174701	7.199339	0.000000	-10.000000	-0.725000	34.966667	724.333313	1023.000000	1023.000000	2046.000000
34.540001	0.048185	28.477171	6.249309	2.788460	11.836251	7.603150	0.000000	-10.000000	-0.691667	34.049999	736.000000	1023.000000	1023.000000	2046.000000
34.560001	0.048964	28.937832	6.042846	2.758268	12.396413	7.740306	0.000000	-10.000000	-0.700000	33.533333	747.666687	1023.000000	1023.000000	2046.000000
34.580002	0.049956	29.523735	5.991262	3.092196	12.900207	7.540070	0.000000	-10.000000	-0.708333	33.183334	759.000000	1023.000000	1023.000000	2046.000000
34.599998	0.050681	29.952196	6.532678	3.217968	12.560670	7.640880	0.000000	-10.000000	-0.741667	33.299999	770.000000	1023.000000	1023.000000	2046.000000
34.619999	0.050768	30.003736	6.665160	3.015059	12.539615	7.783905	0.000000	-10.000000	-0.716667	33.483334	781.000000	1023.000000	1023.000000	2046.000000
34.639999	0.051648	30.524187	6.407318	3.021836	13.324384	7.770650	0.000000	-10.000000	-0.666667	33.066666	792.166687	1023.000000	1023.000000	2046.000000
34.660000	0.052469	31.009298	6.780733	3.288764	13.215722	7.724078	0.000000	-10.000000	-0.583333	32.066666	803.333313	1023.000000	1023.000000	2046.000000
34.680000	0.052399	30.967831	7.042045	3.313269	12.759469	7.853047	0.000000	-10.000000	-0.500000	30.299999	814.166687	1023.000000	1023.000000	2046.000000
34.700001	0.053251	31.471334	6.871895	3.314620	13.273785	8.011034	0.000000	-10.000000	-0.450000	28.516666	824.500000	1023.000000	1023.000000	2046.000000
34.720001	0.055116	32.573269	6.804981	3.707195	14.034000	8.027093	0.000000	-10.000000	-0.416667	26.800001	834.333313	1023.000000	1023.000000	2046.000000
34.740002	0.056662	33.487305	7.442906	4.048851	13.733405	8.262140	0.000000	-10.000000	-0.408333	25.750000	843.666687	1023.000000	1023.000000	2046.000000
34.759998	0.057565	34.021141	7.642017	4.071675	13.748270	8.559177	0.000000	-10.000000	-0.408333	25.133333	852.500000	1023.000000	1023.000000	2046.000000
34.779999	0.059339	35.069458	7.303535	4.294675	14.776042	8.695207	0.000000	-10.000000	-0.416667	25.283333	860.833313	1023.000000	1023.000000	2046.000000
34.799999	0.060974	36.035366	7.780000	4.726857	14.693436	8.835074	0.000000	-10.000000	-0.416667	25.166666	869.333313	1023.000000	1023.000000	2046.000000
34.820000	0.061498	36.345253	8.036719	4.797554	14.422839	9.088141	0.000000	-10.000000	-0.408333	25.350000	877.666687	1023.000000	1023.000000	2046.000000
34.840000	0.063114	37.300297	7.650299	4.848098	15.421585	9.380314	0.000000	-10.000000	-0.400000	25.133333	886.333313	1023.000000	1023.000000	2046.000000
34.860001	0.064764	38.275295	8.011038	5.337036	15.403721	9.523499	0.000000	-10.000000	-0.383333	24.950001	894.666687	1023.000000	1023.000000	2046.000000
34.880001	0.065358	38.626808	8.278552	5.390397	15.067860	9.890001	0.000000	-10.000000	-0.358333	24.516666	903.000000	1023.000000	1023.000000	2046.000000
34.900002	0.067115	39.664867	7.880667	5.490675	16.095324	10.198203	0.000000	-10.000000	-0.325000	23.850000	911.000000	1023.000000	1023.000000	2046.000000
34.919998	0.068529	40.500607	8.398516	5.946369	15.839475	10.316247	0.000000	-10.000000	-0.300000	22.983334	919.000000	1023.000000	1023.000000	2046.000000
34.939999	0.069198	40.896244	8.590214	5.961602	15.737652	10.606777	0.000000	-10.000000	-0.283333	21.983334	927.000000	1023.000000	1023.000000	2046.000000
34.959999	0.071218	42.090103	8.341363	6.155778	16.795853	10.797111	0.000000	-10.000000	-0.266667	21.266666	934.666687	1023.000000	1023.000000	2046.000000
34.980000	0.072517	42.857613	9.198228	6.458612	16.364023	10.836748	0.000000	-10.000000	-0.250000	20.616667	942.000000	1023.000000	1023.000000	2046.000000
35.000000	0.073558	43.472778	9.481490	6.169409	16.685453	11.136428	0.000000	-10.000000	-0.208333	19.533333	948.833313	1023.000000	1023.000000	2046.000000
35.020000	0.075333	44.522060	9.553774	6.183501	17.671043	11.113740	0.000000	-10.000000	-0.175000	17.983334	955.666687	1023.000000	1023.000000	2046.000000
35.040001	0.075403	44.563461	10.490228	6.084761	16.945539	11.042933	0.000000	-10.000000	-0.133333	16.816668	961.833313	1023.000000	1023.000000	2046.000000
35.060001	0.075487	44.612629	10.407040	5.620352	17.395042	11.190194	0.000000	-10.000000	-0.125000	15.933333	967.833313	1023.000000	1023.000000	2046.000000
35.080002	0.076126	44.990261	10.368683	5.703717	17.886536	11.031325	0.000000	-10.000000	-0.091667	14.966666	973.166687	1023.000000	1023.000000	2046.000000
35.099998	0.075327	44.518337	10.969666	5.580729	17.024635	10.943306	0.000000	-10.000000	-0.066667	13.266666	978.333313	1023.000000	1023.000000	2046.000000
35.119999	0.074941	44.290367	10.707437	5.158065	17.362394	11.062472	0.000000	-10.000000	-0.025000	11.200000	982.833313	1023.000000	1023.000000	2046.000000
35.139999	0.075157	44.417984	10.559582	5.230271	17.800858	10.827274	0.000000	-10.000000	-0.008333	8.766666	987.000000	1023.000000	1023.000000	2046.000000
35.160000	0.073956	43.708145	11.251357	5.076880	16.662430	10.717480	0.000000	-10.000000	0.016667	5.866667	990.500000	1023.000000	1023.000000	2046.000000
35.180000	0.073532	43.457153	10.810246	4.654002	17.175793	10.817113	0.000000	-10.000000	0.033333	2.316667	993.166687	1023.000000	1023.000000	2046.000000
35.200001	0.073454	43.411224	10.730231	4.932168	17.206112	10.542715	0.000000	-10.000000	0.050000	-0.766667	994.500000	1023.000000	1023.000000	2046.000000
35.220001	0.071980	42.539894	11.200319	4.774488	16.049854	10.515234	0.000000	-10.000000	0.050000	-3.533333	995.000000	1023.000000	1023.000000	2046.000000
35.240002	0.071698	42.373508	10.707203	4.487179	16.510656	10.668468	0.000000	-10.000000	0.066667	-5.966667	995.000000	1023.000000	1023.000000	2046.000000
35.259998	0.071721	42.386871	10.311588	4.775288	16.849829	10.450164	0.000000	-10.000000	0.083333	-8.366667	995.000000	1023.000000	1023.000000	2046.000000
35.279999	0.070572	41.708111	10.715895	4.854478	15.827627	10.310109	0.000000	-10.000000	0.108333	-10.216666	995.000000	1023.000000	1023.000000	2046.000000
35.299999	0.069549	41.103634	10.690773	4.591391	15.415854	10.405617	0.000000	-10.000000	0.116667	-11.250000	995.000000	1023.000000	1023.000000	2046.000000
35.320000	0.069606	41.137230	10.020310	4.560560	16.172064	10.384293	0.000000	-10.000000	0.133333	-12.050000	995.000000	1023.000000	1023.000000	2046.000000
35.340000	0.069268	40.937588	9.925376	4.946663	16.032267	10.033280	0.000000	-10.000000	0.141667	-12.783334	987.500000	1023.000000	1023.000000	2046.000000
35.360001	0.067495	39.889328	10.327927	4.844289	14.815612	9.901501	0.000000	-10.000000	0.158333	-13.583333	978.500000	1023.000000	1023.000000	2046.000000
35.380001	0.066527	39.317451	9.919875	4.582448	14.856410	9.958719	0.000000	-10.000000	0.175000	-14.466666	967.833313	1023.000000	1023.000000	2046.000000
35.400002	0.066288	39.176247	9.241411	4.720484	15.442476	9.771874	0.000000	-10.000000	0.208333	-15.500000	963.000000	1023.000000	1023.000000	2046.000000
35.419998	0.064562	38.156151	9.543921	4.926586	14.294024	9.391621	0.000000	-10.000000	0.233333	-16.600000	957.833313	1023.000000	1023.000000	2046.000000
35.439999	0.062968	37.214317	9.569691	4.661845	13.576781	9.406002	0.000000	-10.000000	0.258333	-17.750000	952.333313	1023.000000	1023.000000	2046.000000
35.459999	0.062793	37.110538	8.772426	4.612453	14.377029	9.348632	0.000000	-10.000000	0.300000	-18.716667	946.500000	1023.000000	1023.000000	2046.000000
35.480000	0.061959	36.617809	8.969821	5.017241	13.739452	8.891293	0.000000	-10.000000	0.333333	-19.566668	940.166687	1023.000000	1023.000000	2046.000000
35.500000	0.060456	35.729744	9.218895	4.827782	12.741942	8.941126	0.000000	-10.000000	0.375000	-20.266668	933.666687	1023.000000	1023.000000	2046.000000
35.520000	0.060313	35.644749	8.430730	4.769891	13.399323	9.044805	0.000000	-10.000000	0.383333	-20.966667	926.833313	1023.000000	1023.000000	2046.000000
35.540001	0.059458	35.139797	8.050648	5.118752	13.264701	8.705695	0.000000	-10.000000	0.408333	-21.733334	920.000000	1023.000000	1023.000000	2046.000000
35.560001	0.056428	33.349213	8.325780	5.012572	11.579836	8.431025	0.000000	-10.000000	0.433333	-22.650002	912.666687	1023.000000	1023.000000	2046.000000
35.580002	0.054065	31.952265	7.827346	4.766428	11.052678	8.305811	0.000000	-10.000000	0.475000	-23.916668	905.000000	1023.000000	1023.000000	2046.000000
35.599998	0.052228	30.866747	6.678678	4.835571	11.469151	7.883347	0.000000	-10.000000	0.508333	-24.883333	897.000000	1023.000000	1023.000000	2046.000000
35.619999	0.049518	29.264994	6.424225	5.017390	10.607323	7.216054	0.000000	-10.000000	0.525000	-25.533333	888.666687	1023.000000	1023.000000	2046.000000
35.639999	0.046384	27.413231	6.712213	4.743577	9.117448	6.839993	0.000000	-10.000000	0.516667	-25.616667	880.166687	1023.000000	1023.000000	2046.000000
35.660000	0.044725	26.432642	6.091125	4.352515	9.342029	6.646973	0.000000	-10.000000	0.516667	-25.566668	871.500000	1023.000000	1023.000000	2046.000000
35.680000	0.043222	25.544073	5.567840	4.363563	9.521063	6.091608	0.000000	-10.000000	0.525000	-25.550001	863.000000	1023.000000	1023.000000	2046.000000
35.700001	0.040250	23.787514	5.794882	4.297842	8.252506	5.442284	0.000000	-10.000000	0.566667	-26.000000	854.500000	1023.000000	1023.000000	2046.000000
35.720001	0.037042	21.891817	5.821228	4.020978	6.972946	5.076665	0.000000	-10.000000	0.616667	-27.050001	845.833313	1023.000000	1023.000000	2046.000000
35.740002	0.035216	20.812759	5.016719	3.850156	7.079863	4.866022	0.000000	-10.000000	0.658333	-28.166668	836.833313	1023.000000	1023.000000	2046.000000
35.759998	0.033787	19.968115	4.228567	4.135013	7.247081	4.357453	0.000000	-10.000000	0.683333	-29.216667	827.333313	1023.000000	1023.000000	2046.000000
35.779999	0.031726	18.750046	4.559826	4.367888	5.954891	3.867441	0.000000	-10.000000	0.716667	-30.033335	817.500000	1023.000000	1023.000000	2046.000000
35.799999	0.030322	17.920467	4.633891	4.279270	5.220798	3.786510	0.000000	-10.000000	0.750000	-30.716667	807.500000	1023.000000	1023.000000	2046.000000
35.820000	0.030059	17.764767	3.825987	4.353673	5.857618	3.727489	0.000000	-10.000000	0.766667	-31.033335	797.500000	1023.000000	1023.000000	2046.000000
35.840000	0.028868	17.061087	3.500435	4.747334	5.618611	3.194707	0.000000	-10.000000	0.775000	-31.100000	787.166687	1023.000000	1023.000000	2046.000000
35.860001	0.026930	15.915926	3.941457	4.888690	4.250020	2.835760	0.000000	-10.000000	0.783333	-31.166668	776.833313	1023.000000	1023.000000	2046.000000
35.880001	0.026249	15.513274	3.535256	4.707701	4.315461	2.954857	0.000000	-10.000000	0.800000	-31.166668	766.166687	1023.000000	1023.000000	2046.000000
35.900002	0.025682	15.177809	2.717866	4.864080	4.874907	2.720955	0.000000	-10.000000	0.783333	-31.183334	755.833313	1023.000000	1023.000000	2046.000000
35.919998	0.023848	14.094248	2.852692	5.104756	3.900858	2.235941	0.000000	-10.000000	0.783333	-30.950001	745.500000	1023.000000	1023.000000	2046.000000
35.939999	0.022085	13.052085	3.157112	4.903037	2.766353	2.225583	0.000000	-10.000000	0.775000	-31.000000	735.166687	1023.000000	1023.000000	2046.000000
35.959999	0.021712	12.831702	2.475150	4.658584	3.265645	2.432323	0.000000	-10.000000	0.783333	-31.083334	724.833313	1023.000000	1023.000000	2046.000000
35.980000	0.020616	12.184007	1.953968	4.717843	3.423430	2.088765	0.000000	-10.000000	0.783333	-31.650000	714.333313	1023.000000	1023.000000	2046.000000
36.000000	0.018470	10.915808	2.381152	4.630556	2.164379	1.739721	0.000000	-10.000000	0.791667	-31.850000	704.000000	1023.000000	1023.000000	2046.000000
36.020000	0.017010	10.052882	2.545874	4.276753	1.444938	1.785317	0.000000	-10.000000	0.800000	-32.066666	693.333313	1023.000000	1023.000000	2046.000000
36.040001	0.016339	9.656612	1.650868	3.941716	2.176328	1.887700	0.000000	-10.000000	0.800000	-31.966667	682.666687	1023.000000	1023.000000	2046.000000
36.060001	0.014433	8.530041	1.390011	3.982510	1.778763	1.378757	0.000000	-10.000000	0.800000	-32.033333	671.833313	1023.000000	1023.000000	2046.000000
36.080002	0.012303	7.270971	1.957039	3.790670	0.387973	1.135289	0.000000	-10.000000	0.800000	-32.099998	661.166687	1023.000000	1023.000000	2046.000000
36.099998	0.011210	6.625060	1.495784	3.324995	0.490658	1.313624	0.000000	-10.000000	0.800000	-32.200001	654.000000	1023.000000	1023.000000	2046.000000
36.119999	0.009696	5.730515	0.674848	3.122421	0.927357	1.005889	0.000000	-10.000000	0.800000	-32.316666	643.333313	1023.000000	1023.000000	2046.000000
36.139999	0.006848	4.047122	1.057888	3.010233	-0.417750	0.396752	0.000000	-10.000000	0.800000	-32.250000	632.500000	1023.000000	1023.000000	2046.000000
36.160000	0.004931	2.914001	1.194463	2.520600	-1.257046	0.455984	0.000000	-10.000000	0.800000	-32.000000	618.166687	1023.000000	1023.000000	2046.000000
36.180000	0.003655	2.159989	0.256054	2.083149	-0.677045	0.497832	0.000000	-10.000000	0.791667	-31.583334	607.333313	1023.000000	1023.000000	2046.000000
36.200001	0.001489	0.879867	-0.190796	2.060312	-0.969249	-0.020401	0.000000	-10.000000	0.791667	-31.250000	596.833313	1023.000000	1023.000000	2046.000000
36.220001	-0.000974	-0.575488	0.257464	1.980394	-2.346066	-0.467281	0.000000	-10.000000	0.791667	-31.200001	586.333313	1023.000000	1023.000000	2046.000000
36.240002	-0.002074	-1.225713	0.213364	1.585477	-2.756949	-0.267605	0.000000	-10.000000	0.800000	-31.299999	579.500000	1023.000000	1023.000000	2046.000000
36.259998	-0.003112	-1.839405	-0.873341	1.350996	-1.995612	-0.321448	0.000000	-10.000000	0.791667	-31.549999	569.166687	1023.000000	1023.000000	2046.000000
36.279999	-0.005258	-3.107268	-0.821271	1.459012	-2.802085	-0.942923	0.000000	-10.000000	0.791667	-31.616667	558.666687	1023.000000	1023.000000	2046.000000
36.299999	-0.006820	-4.030869	-0.242766	1.300480	-4.035941	-1.052641	0.000000	-10.000000	0.783333	-31.750000	544.666687	1023.000000	1023.000000	2046.000000
36.320000	-0.007182	-4.244619	-1.098235	0.990155	-3.339183	-0.797355	0.000000	-10.000000	0.791667	-31.516666	534.000000	1023.000000	1023.000000	2046.000000
36.340000	-0.008633	-5.101952	-1.760447	1.079684	-3.156914	-1.264274	0.000000	-10.000000	0.791667	-31.383333	523.500000	1023.000000	1023.000000	2046.000000
36.360001	-0.010283	-6.077291	-1.132039	1.171369	-4.440758	-1.675863	0.000000	-10.000000	0.800000	-31.200001	513.000000	1023.000000	1023.000000	2046.000000
36.380001	-0.011115	-6.568765	-0.928572	0.915779	-5.043686	-1.512285	0.000000	-10.000000	0.791667	-31.350000	502.666656	1023.000000	1023.000000	2046.000000
36.400002	-0.011480	-6.784864	-1.928676	0.703189	-4.187846	-1.371531	0.000000	-10.000000	0.783333	-31.483334	495.833344	1023.000000	1023.000000	2046.000000
36.419998	-0.013100	-7.742039	-2.124676	0.920466	-4.537444	-2.000385	0.000000	-10.000000	0.783333	-31.600000	485.500000	1023.000000	1023.000000	2046.000000
36.439999	-0.014302	-8.452773	-1.393228	0.914284	-5.798274	-2.175556	0.000000	-10.000000	0.783333	-31.516666	474.833344	1023.000000	1023.000000	2046.000000
36.459999	-0.014481	-8.558173	-2.044129	0.537103	-5.276256	-1.774892	0.000000	-10.000000	0.791667	-31.333334	460.833344	1023.000000	1023.000000	2046.000000
36.480000	-0.015804	-9.340071	-2.861277	0.602009	-4.877979	-2.202824	0.000000	-10.000000	0.791667	-31.150002	453.833344	1023.000000	1023.000000	2046.000000
36.500000	-0.017280	-10.212669	-2.283645	0.750209	-6.025030	-2.654203	0.000000	-10.000000	0.791667	-30.883335	443.500000	1023.000000	1023.000000	2046.000000
36.520000	-0.017918	-10.589835	-2.023177	0.541852	-6.625369	-2.483142	0.000000	-10.000000	0.783333	-30.833334	433.166656	1023.000000	1023.000000	2046.000000
36.540001	-0.018429	-10.891331	-2.929011	0.268038	-5.932548	-2.297811	0.000000	-10.000000	0.775000	-30.783333	422.833344	1023.000000	1023.000000	2046.000000
36.560001	-0.019913	-11.768491	-3.549594	0.412379	-5.794711	-2.836564	0.000000	-10.000000	0.775000	-30.850000	412.500000	1023.000000	1023.000000	2046.000000
36.580002	-0.021253	-12.560488	-2.942776	0.562689	-6.936439	-3.243962	0.000000	-10.000000	0.775000	-30.799999	405.500000	1023.000000	1023.000000	2046.000000
36.599998	-0.021660	-12.800762	-2.660941	0.315038	-7.465636	-2.989223	0.000000	-10.000000	0.775000	-30.633333	391.500000	1023.000000	1023.000000	2046.000000
36.619999	-0.022024	-13.015980	-3.524243	0.075813	-6.788996	-2.778555	0.000000	-10.000000	0.766667	-30.683332	381.166656	1023.000000	1023.000000	2046.000000
36.639999	-0.023441	-13.853854	-4.132652	0.252501	-6.635701	-3.338003	0.000000	-10.000000	0.750000	-30.400000	367.500000	1023.000000	1023.000000	2046.000000
36.660000	-0.024269	-14.342907	-3.330610	0.466345	-7.775549	-3.703093	0.000000	-10.000000	0.733333	-30.233334	360.833344	1023.000000	1023.000000	2046.000000
36.680000	-0.023909	-14.130504	-3.290581	0.207737	-7.869121	-3.178540	0.000000	-10.000000	0.708333	-29.783333	350.833344	1023.000000	1023.000000	2046.000000
36.700001	-0.024249	-14.331052	-4.350733	0.104778	-6.926082	-3.159014	0.000000	-10.000000	0.691667	-29.500000	340.833344	1023.000000	1023.000000	2046.000000
36.720001	-0.025225	-14.907965	-4.127446	0.453290	-7.462677	-3.771131	0.000000	-10.000000	0.666667	-29.150002	327.666656	1023.000000	1023.000000	2046.000000
36.740002	-0.025402	-15.012647	-3.329159	0.416110	-8.430128	-3.669469	0.000000	-10.000000	0.658333	-28.866667	318.000000	1023.000000	1023.000000	2046.000000
36.759998	-0.025492	-15.065659	-3.736295	0.061808	-8.186014	-3.205158	0.000000	-10.000000	0.650000	-28.750000	311.666656	1023.000000	1023.000000	2046.000000
36.779999	-0.026732	-15.798857	-4.827348	0.075039	-7.611704	-3.434844	0.000000	-10.000000	0.650000	-28.616667	302.166656	1023.000000	1023.000000	2046.000000
36.799999	-0.028775	-17.005903	-4.649248	0.443783	-8.502181	-4.298258	0.000000	-10.000000	0.633333	-28.333334	292.500000	1023.000000	1023.000000	2046.000000
36.820000	-0.029812	-17.618858	-4.254353	0.157580	-9.249385	-4.272701	0.000000	-10.000000	0.616667	-28.050001	282.833344	1023.000000	1023.000000	2046.000000
36.840000	-0.030904	-18.264505	-5.353887	-0.363019	-8.210213	-4.337387	0.000000	-10.000000	0.583333	-27.216667	273.500000	1023.000000	1023.000000	2046.000000
36.860001	-0.032750	-19.355034	-4.786089	-0.353984	-9.029903	-5.185057	0.000000	-10.000000	0.550000	-26.366667	264.666656	1023.000000	1023.000000	2046.000000
36.880001	-0.033661	-19.893644	-4.161449	-0.688905	-9.850108	-5.193182	0.000000	-10.000000	0.508333	-25.200001	252.833328	1023.000000	1023.000000	2046.000000
36.900002	-0.034521	-20.401697	-5.199553	-1.106938	-9.038083	-5.057123	0.000000	-10.000000	0.483333	-24.666668	247.000000	1023.000000	1023.000000	2046.000000
36.919998	-0.036388	-21.505016	-5.208810	-0.740986	-9.613237	-5.941981	0.000000	-10.000000	0.475000	-24.066668	241.333328	1023.000000	1023.000000	2046.000000
36.939999	-0.037389	-22.096891	-4.703613	-0.666473	-10.724969	-6.001836	0.000000	-10.000000	0.475000	-23.816668	233.500000	1023.000000	1023.000000	2046.000000
36.959999	-0.037918	-22.409683	-5.689544	-0.864597	-10.133919	-5.721623	0.000000	-10.000000	0.483333	-23.483334	223.166672	1023.000000	1023.000000	2046.000000
36.980000	-0.038979	-23.036823	-6.182180	-0.400500	-10.062432	-6.391711	0.000000	-10.000000	0.491667	-23.433334	215.500000	1023.000000	1023.000000	2046.000000
37.000000	-0.039341	-23.250811	-5.330567	-0.024964	-11.244466	-6.650813	0.000000	-10.000000	0.491667	-23.433334	210.333328	1023.000000	1023.000000	2046.000000
37.020000	-0.039099	-23.107595	-5.849458	-0.186587	-10.880915	-6.190636	0.000000	-10.000000	0.491667	-23.483334	205.000000	1023.000000	1023.000000	2046.000000
37.040001	-0.039834	-23.541784	-6.755941	-0.044896	-10.179085	-6.561862	0.000000	-10.000000	0.458333	-23.183334	194.500000	1023.000000	1023.000000	2046.000000
37.060001	-0.040426	-23.891712	-6.135399	0.368621	-11.039943	-7.084992	0.000000	-10.000000	0.433333	-22.800001	186.666672	1023.000000	1023.000000	2046.000000
37.080002	-0.040400	-23.876438	-5.649009	0.285442	-11.681500	-6.831369	0.000000	-10.000000	0.383333	-22.116667	176.666672	1023.000000	1023.000000	2046.000000
37.099998	-0.040594	-23.991301	-6.419440	-0.006483	-11.024291	-6.541088	0.000000	-10.000000	0.366667	-21.783335	171.833328	1023.000000	1023.000000	2046.000000
37.119999	-0.041547	-24.554100	-7.025458	0.076382	-10.621513	-6.983511	0.000000	-10.000000	0.350000	-21.250000	164.500000	1023.000000	1023.000000	2046.000000
37.139999	-0.042197	-24.938425	-6.196506	0.259838	-11.605552	-7.396206	0.000000	-10.000000	0.341667	-20.850000	159.666672	1023.000000	1023.000000	2046.000000
37.160000	-0.041965	-24.801201	-5.719961	-0.137388	-12.014162	-6.929690	0.000000	-10.000000	0.341667	-20.416666	152.666672	1023.000000	1023.000000	2046.000000
37.180000	-0.042413	-25.065821	-6.538476	-0.565072	-11.145462	-6.816812	0.000000	-10.000000	0.341667	-20.183332	145.833328	1023.000000	1023.000000	2046.000000
37.200001	-0.043291	-25.584976	-6.780859	-0.471127	-10.964844	-7.368146	0.000000	-10.000000	0.341667	-20.166666	139.166672	1023.000000	1023.000000	2046.000000
37.220001	-0.043663	-25.804804	-6.009186	-0.408123	-11.837343	-7.550151	0.000000	-10.000000	0.325000	-19.966667	132.333328	1023.000000	1023.000000	2046.000000
37.240002	-0.043716	-25.835894	-5.725152	-0.803736	-12.169828	-7.137177	0.000000	-10.000000	0.291667	-19.500000	125.833336	1023.000000	1023.000000	2046.000000
37.259998	-0.044116	-26.072819	-6.497577	-1.197365	-11.491908	-6.885968	0.000000	-10.000000	0.266667	-18.950001	119.166664	1023.000000	1023.000000	2046.000000
37.279999	-0.044958	-26.569996	-7.066677	-1.181877	-11.110578	-7.210864	0.000000	-10.000000	0.250000	-18.566668	112.833336	1023.000000	1023.000000	2046.000000
37.299999	-0.045757	-27.042223	-6.737214	-1.058437	-11.667374	-7.579199	0.000000	-10.000000	0.250000	-18.283333	106.500000	1023.000000	1023.000000	2046.000000
37.320000	-0.046150	-27.274509	-6.143476	-1.262493	-12.396846	-7.471696	0.000000	-10.000000	0.250000	-18.016666	100.500000	1023.000000	1023.000000	2046.000000
37.340000	-0.046887	-27.710405	-6.297050	-1.786018	-12.481810	-7.145528	0.000000	-10.000000	0.250000	-17.683332	94.500000	1023.000000	1023.000000	2046.000000
37.360001	-0.047980	-28.356401	-7.063161	-2.137118	-11.996398	-7.159724	0.000000	-10.000000	0.233333	-17.350000	88.500000	1023.000000	1023.000000	2046.000000
37.380001	-0.049463	-29.232557	-7.596514	-2.167070	-11.805680	-7.663293	0.000000	-10.000000	0.225000	-16.883333	82.833336	1023.000000	1023.000000	2046.000000
37.400002	-0.050425	-29.801456	-7.240688	-2.140841	-12.431477	-7.988451	0.000000	-10.000000	0.208333	-16.400000	77.166664	1023.000000	1023.000000	2046.000000
37.419998	-0.050928	-30.098476	-6.805761	-2.350225	-13.074202	-7.868290	0.000000	-10.000000	0.208333	-15.916667	71.833336	1023.000000	1023.000000	2046.000000
37.439999	-0.051310	-30.324209	-6.844521	-2.752263	-13.188845	-7.538580	0.000000	-10.000000	0.200000	-15.466666	66.500000	1023.000000	1023.000000	2046.000000
37.459999	-0.051929	-30.690269	-7.500010	-2.992763	-12.690997	-7.506499	0.000000	-10.000000	0.200000	-15.000000	61.333332	1023.000000	1023.000000	2046.000000
37.480000	-0.052726	-31.161322	-8.039758	-2.926131	-12.333020	-7.862412	0.000000	-10.000000	0.200000	-14.683333	56.333332	1023.000000	1023.000000	2046.000000
37.500000	-0.053120	-31.393839	-7.703886	-2.661901	-12.771525	-8.256527	0.000000	-10.000000	0.200000	-14.400001	51.333332	1023.000000	1023.000000	2046.000000
37.520000	-0.053106	-31.385889	-7.099815	-2.733523	-13.429491	-8.123059	0.000000	-10.000000	0.191667	-14.083334	46.666668	1023.000000	1023.000000	2046.000000
37.540001	-0.053199	-31.440878	-7.458040	-3.047875	-13.152938	-7.782025	0.000000	-10.000000	0.191667	-13.800000	41.833332	1023.000000	1023.000000	2046.000000
37.560001	-0.053607	-31.681522	-8.046662	-3.134842	-12.610000	-7.890018	0.000000	-10.000000	0.183333	-13.333334	37.333332	1023.000000	1023.000000	2046.000000
37.580002	-0.053818	-31.806377	-8.042106	-2.814747	-12.619922	-8.329602	0.000000	-10.000000	0.158333	-13.016667	32.666668	1023.000000	1023.000000	2046.000000
37.599998	-0.053826	-31.811274	-7.399590	-2.695828	-13.281487	-8.434370	0.000000	-10.000000	0.125000	-12.433333	28.333334	1023.000000	1023.000000	2046.000000
37.619999	-0.053721	-31.748869	-7.195822	-2.996742	-13.529979	-8.026327	0.000000	-10.000000	0.100000	-12.066668	24.000000	1023.000000	1023.000000	2046.000000
37.639999	-0.053945	-31.881420	-7.862229	-3.190523	-12.906127	-7.922542	0.000000	-10.000000	0.100000	-11.466667	20.000000	1023.000000	1023.000000	2046.000000
37.660000	-0.054303	-32.093273	-8.230617	-3.115831	-12.587704	-8.159121	0.000000	-10.000000	0.091667	-10.983334	16.333334	1023.000000	1023.000000	2046.000000
37.680000	-0.054359	-32.126232	-7.835466	-2.824629	-12.990260	-8.475877	0.000000	-10.000000	0.083333	-10.400001	12.666667	1023.000000	1023.000000	2046.000000
37.700001	-0.054242	-32.056942	-7.238770	-2.912787	-13.583123	-8.322263	0.000000	-10.000000	0.083333	-9.950000	9.333333	1023.000000	1023.000000	2046.000000
37.720001	-0.054323	-32.104706	-7.472142	-3.202444	-13.406863	-8.023254	0.000000	-10.000000	0.075000	-9.583334	5.833333	1023.000000	1023.000000	2046.000000
37.740002	-0.054503	-32.211182	-8.111712	-3.271259	-12.812047	-8.016163	0.000000	-10.000000	0.066667	-9.233334	2.833333	1023.000000	1023.000000	2046.000000
37.759998	-0.054720	-32.339420	-8.230674	-3.047375	-12.713636	-8.347734	0.000000	-10.000000	0.066667	-8.883333	0.000000	1023.000000	1023.000000	2046.000000
37.779999	-0.054610	-32.274590	-7.555301	-2.850561	-13.370484	-8.498245	0.000000	-10.000000	0.075000	-8.283334	-2.666667	1023.000000	1023.000000	2046.000000
37.799999	-0.054596	-32.266224	-7.401306	-3.110030	-13.599949	-8.154939	0.000000	-10.000000	0.075000	-7.550000	-5.166667	1023.000000	1023.000000	2046.000000
37.820000	-0.054884	-32.436726	-8.028829	-3.267010	-13.085286	-8.055599	0.000000	-10.000000	0.058333	-6.733334	-7.666667	1023.000000	1023.000000	2046.000000
37.840000	-0.055005	-32.507843	-8.385922	-3.104014	-12.720460	-8.297447	0.000000	-10.000000	0.041667	-6.016667	-9.833333	1023.000000	1023.000000	2046.000000
37.860001	-0.054868	-32.426945	-7.812615	-2.914021	-13.218269	-8.482040	0.000000	-10.000000	0.041667	-5.283333	-11.833333	1023.000000	1023.000000	2046.000000
37.880001	-0.054821	-32.399109	-7.474321	-3.031422	-13.580128	-8.313238	0.000000	-10.000000	0.025000	-4.433333	-13.666667	1023.000000	1023.000000	2046.000000
37.900002	-0.055048	-32.533089	-8.158024	-3.246556	-13.031414	-8.097096	0.000000	-10.000000	0.025000	-3.366667	-15.166667	1023.000000	1023.000000	2046.000000
37.919998	-0.055027	-32.521206	-8.262428	-3.017216	-12.829163	-8.412399	0.000000	-10.000000	0.008333	-2.083333	-16.333334	1023.000000	1023.000000	2046.000000
37.939999	-0.054779	-32.374462	-7.580148	-2.964011	-13.445968	-8.384337	0.000000	-10.000000	0.000000	-0.616667	-16.833334	1023.000000	1023.000000	2046.000000
37.959999	-0.054792	-32.382053	-7.723293	-3.184146	-13.372534	-8.102081	0.000000	-10.000000	-0.008333	1.216667	-17.000000	1023.000000	1023.000000	2046.000000
37.980000	-0.054722	-32.340443	-8.358887	-3.266619	-12.711721	-8.003216	0.000000	-10.000000	-0.016667	3.633333	-17.000000	1023.000000	1023.000000	2046.000000
38.000000	-0.054423	-32.164131	-8.380465	-2.976141	-12.511344	-8.296180	0.000000	-10.000000	-0.025000	6.733334	-17.000000	1023.000000	1023.000000	2046.000000
38.020000	-0.053564	-31.656096	-7.690199	-2.894321	-12.894394	-8.177181	0.000000	-10.000000	-0.066667	9.850000	-17.000000	1023.000000	1023.000000	2046.000000
38.040001	-0.052778	-31.191965	-7.691636	-3.130967	-12.698138	-7.671223	0.000000	-10.000000	-0.116667	12.616667	-17.000000	1023.000000	1023.000000	2046.000000
38.060001	-0.052215	-30.859089	-8.225147	-3.134928	-11.931151	-7.567862	0.000000	-10.000000	-0.175000	14.716667	-17.000000	1023.000000	1023.000000	2046.000000
38.080002	-0.051447	-30.405130	-8.103056	-2.868950	-11.650972	-7.782153	0.000000	-10.000000	-0.216667	16.866667	-10.333333	1023.000000	1023.000000	2046.000000
38.099998	-0.050448	-29.814705	-7.416399	-2.806665	-11.960491	-7.631150	0.000000	-10.000000	-0.266667	18.900002	3.500000	1023.000000	1023.000000	2046.000000
38.119999	-0.049483	-29.244331	-7.304808	-3.092636	-11.731503	-7.115385	0.000000	-10.000000	-0.325000	20.883333	19.500000	1023.000000	1023.000000	2046.000000
38.139999	-0.048275	-28.530317	-7.828126	-2.976981	-10.865261	-6.859948	0.000000	-10.000000	-0.375000	22.483334	31.166666	1023.000000	1023.000000	2046.000000
38.160000	-0.047518	-28.082888	-7.971117	-2.690448	-10.516947	-6.904377	0.000000	-10.000000	-0.408333	23.733334	38.333332	1023.000000	1023.000000	2046.000000
38.180000	-0.046822	-27.671549	-7.458251	-2.539158	-10.773578	-6.900563	0.000000	-10.000000	-0.450000	25.200001	46.000000	1023.000000	1023.000000	2046.000000
38.200001	-0.046289	-27.356573	-7.458591	-2.797222	-10.522758	-6.578003	0.000000	-10.000000	-0.500000	26.550001	54.333332	1023.000000	1023.000000	2046.000000
38.220001	-0.045864	-27.105829	-7.899946	-2.964536	-9.758169	-6.483177	0.000000	-10.000000	-0.566667	28.033333	63.000000	1023.000000	1023.000000	2046.000000
38.240002	-0.045355	-26.804995	-7.721216	-2.890582	-9.492583	-6.700614	0.000000	-10.000000	-0.600000	29.450001	72.166664	1023.000000	1023.000000	2046.000000
38.259998	-0.045074	-26.638445	-7.176632	-2.886344	-9.896194	-6.679274	0.000000	-10.000000	-0.641667	30.549999	81.666664	1023.000000	1023.000000	2046.000000
38.279999	-0.044602	-26.359528	-7.463979	-2.987174	-9.645281	-6.263093	0.000000	-10.000000	-0.666667	31.549999	91.666664	1023.000000	1023.000000	2046.000000
38.299999	-0.044180	-26.110218	-8.064931	-2.779249	-9.039796	-6.226243	0.000000	-10.000000	-0.691667	31.883333	102.000000	1023.000000	1023.000000	2046.000000
38.320000	-0.043020	-25.424627	-7.713498	-2.340744	-9.069047	-6.301339	0.000000	-10.000000	-0.700000	32.250000	112.666664	1023.000000	1023.000000	2046.000000
38.340000	-0.041415	-24.476107	-7.266872	-2.080420	-9.144244	-5.984570	0.000000	-10.000000	-0.700000	32.150002	123.333336	1023.000000	1023.000000	2046.000000
38.360001	-0.039580	-23.391994	-7.551495	-1.982989	-8.422740	-5.434772	0.000000	-10.000000	-0.700000	32.150002	134.166672	1023.000000	1023.000000	2046.000000
38.380001	-0.037799	-22.339424	-7.633551	-1.537188	-7.707891	-5.460794	0.000000	-10.000000	-0.700000	32.200001	144.833328	1023.000000	1023.000000	2046.000000
38.400002	-0.036198	-21.392820	-6.890939	-1.217028	-7.888926	-5.395927	0.000000	-10.000000	-0.708333	32.816666	155.666672	1023.000000	1023.000000	2046.000000
38.419998	-0.034461	-20.366430	-6.968060	-1.233156	-7.428077	-4.737136	0.000000	-10.000000	-0.725000	33.466667	166.500000	1023.000000	1023.000000	2046.000000
38.439999	-0.032893	-19.439539	-7.245201	-1.052356	-6.587754	-4.554228	0.000000	-10.000000	-0.750000	34.000000	177.666672	1023.000000	1023.000000	2046.000000
38.459999	-0.031243	-18.464323	-6.662163	-0.722124	-6.555058	-4.524978	0.000000	-10.000000	-0.783333	34.383335	188.833328	1023.000000	1023.000000	2046.000000
38.480000	-0.029708	-17.557726	-6.325875	-0.721815	-6.489801	-4.020234	0.000000	-10.000000	-0.825000	34.916668	200.166672	1023.000000	1023.000000	2046.000000
38.500000	-0.028237	-16.688168	-6.644884	-0.753399	-5.733963	-3.555922	0.000000	-10.000000	-0.866667	35.583336	211.500000	1023.000000	1023.000000	2046.000000
38.520000	-0.026571	-15.703722	-6.580257	-0.621914	-5.038112	-3.463440	0.000000	-10.000000	-0.875000	36.016666	223.166672	1023.000000	1023.000000	2046.000000
38.540001	-0.024580	-14.526890	-5.705750	-0.576313	-4.970571	-3.274256	0.000000	-10.000000	-0.883333	36.100002	235.000000	1023.000000	1023.000000	2046.000000
38.560001	-0.022561	-13.333299	-5.263393	-0.734013	-4.653642	-2.682250	0.000000	-10.000000	-0.866667	36.033333	247.000000	1023.000000	1023.000000	2046.000000
38.580002	-0.020666	-12.213886	-5.467414	-0.781395	-3.673005	-2.292072	0.000000	-10.000000	-0.866667	36.233334	259.000000	1023.000000	1023.000000	2046.000000
38.599998	-0.018689	-11.045216	-4.996232	-0.642692	-3.168971	-2.237321	0.000000	-10.000000	-0.866667	36.483334	271.333344	1023.000000	1023.000000	2046.000000
38.619999	-0.016526	-9.766818	-4.089623	-0.709192	-3.152810	-1.815194	0.000000	-10.000000	-0.866667	36.633335	283.666656	1023.000000	1023.000000	2046.000000
38.639999	-0.014434	-8.530758	-3.876037	-0.811376	-2.635616	-1.207730	0.000000	-10.000000	-0.858333	36.500000	296.000000	1023.000000	1023.000000	2046.000000
38.660000	-0.012567	-7.427032	-3.977610	-0.802436	-1.667957	-0.979029	0.000000	-10.000000	-0.833333	36.083336	308.000000	1023.000000	1023.000000	2046.000000
38.680000	-0.011153	-6.591528	-3.364969	-0.689516	-1.456453	-1.080591	0.000000	-10.000000	-0.833333	35.850002	320.000000	1023.000000	1023.000000	2046.000000
38.700001	-0.009558	-5.648919	-2.619063	-0.831444	-1.542067	-0.656345	0.000000	-10.000000	-0.858333	35.700001	332.000000	1023.000000	1023.000000	2046.000000
38.720001	-0.008278	-4.892098	-2.587974	-1.004045	-1.103994	-0.196084	0.000000	-10.000000	-0.875000	35.916668	344.000000	1023.000000	1023.000000	2046.000000
38.740002	-0.007307	-4.318250	-2.765639	-1.111572	-0.325287	-0.115752	0.000000	-10.000000	-0.900000	36.416668	356.000000	1023.000000	1023.000000	2046.000000
38.759998	-0.006136	-3.626515	-2.033191	-1.085732	-0.335673	-0.171919	0.000000	-10.000000	-0.908333	36.866669	368.000000	1023.000000	1023.000000	2046.000000
38.779999	-0.004592	-2.713627	-1.616110	-1.253974	-0.233518	0.389975	0.000000	-10.000000	-0.925000	37.333336	380.333344	1023.000000	1023.000000	2046.000000
38.799999	-0.003223	-1.904614	-1.918458	-1.288489	0.667329	0.635004	0.000000	-10.000000	-0.925000	37.383335	392.666656	1023.000000	1023.000000	2046.000000
38.820000	-0.001685	-0.995640	-1.363026	-1.160819	0.945300	0.582905	0.000000	-10.000000	-0.925000	37.366665	405.333344	1023.000000	1023.000000	2046.000000
38.840000	0.000401	0.236745	-0.543660	-1.173672	0.898727	1.055350	0.000000	-10.000000	-0.933333	37.466667	417.666656	1023.000000	1023.000000	2046.000000
38.860001	0.002321	1.371686	-0.562359	-1.158893	1.514745	1.578194	0.000000	-10.000000	-0.941667	37.633331	430.166656	1023.000000	1023.000000	2046.000000
38.880001	0.004193	2.478021	-0.590895	-0.925608	2.344178	1.650345	0.000000	-10.000000	-0.950000	38.000000	442.500000	1023.000000	1023.000000	2046.000000
38.900002	0.006320	3.735369	0.256267	-0.733810	2.362193	1.850719	0.000000	-10.000000	-0.941667	37.966667	455.166656	1023.000000	1023.000000	2046.000000
38.919998	0.008535	5.043888	0.452567	-0.609271	2.758929	2.441664	0.000000	-10.000000	-0.933333	38.016666	468.000000	1023.000000	1023.000000	2046.000000
38.939999	0.010336	6.108677	0.301190	-0.473169	3.619325	2.661331	0.000000	-10.000000	-0.908333	37.700001	480.666656	1023.000000	1023.000000	2046.000000
38.959999	0.012413	7.336260	1.021617	-0.245065	3.804206	2.755502	0.000000	-10.000000	-0.891667	37.600002	493.333344	1023.000000	1023.000000	2046.000000
38.980000	0.014705	8.690366	1.449901	-0.144709	4.002687	3.382488	0.000000	-10.000000	-0.866667	37.166668	505.666656	1023.000000	1023.000000	2046.000000
39.000000	0.016494	9.747808	1.187014	0.004667	4.939575	3.616552	0.000000	-10.000000	-0.866667	37.150002	518.333313	1023.000000	1023.000000	2046.000000
39.020000	0.018544	10.959761	1.861356	0.283150	5.147449	3.667806	0.000000	-10.000000	-0.858333	36.616669	530.666687	1023.000000	1023.000000	2046.000000
39.040001	0.020771	12.275383	2.166665	0.420012	5.419959	4.268747	0.000000	-10.000000	-0.858333	36.466667	543.000000	1023.000000	1023.000000	2046.000000
39.060001	0.022527	13.313752	1.938920	0.574740	6.319341	4.480752	0.000000	-10.000000	-0.858333	35.900002	555.000000	1023.000000	1023.000000	2046.000000
39.080002	0.024477	14.465638	2.562122	0.836989	6.524578	4.541950	0.000000	-10.000000	-0.841667	35.633335	567.000000	1023.000000	1023.000000	2046.000000
39.099998	0.026631	15.738936	2.963570	1.027700	6.657656	5.090011	0.000000	-10.000000	-0.833333	35.333332	579.000000	1023.000000	1023.000000	2046.000000
39.119999	0.028276	16.710896	2.748233	1.193048	7.454466	5.315149	0.000000	-10.000000	-0.816667	35.250000	591.000000	1023.000000	1023.000000	2046.000000
39.139999	0.030116	17.798521	3.310637	1.417004	7.697429	5.373449	0.000000	-10.000000	-0.800000	35.116669	603.000000	1023.000000	1023.000000	2046.000000
39.160000	0.032190	19.024500	3.807232	1.606632	7.730456	5.880179	0.000000	-10.000000	-0.775000	34.816669	614.666687	1023.000000	1023.000000	2046.000000
39.180000	0.034003	20.096014	3.629885	1.774844	8.539433	6.151852	0.000000	-10.000000	-0.741667	34.166668	626.333313	1023.000000	1023.000000	2046.000000
39.200001	0.035656	21.072878	3.829516	1.980933	9.039539	6.222890	0.000000	-10.000000	-0.725000	33.783333	637.666687	1023.000000	1023.000000	2046.000000
39.220001	0.037413	22.111156	4.488382	2.167475	8.950641	6.504658	0.000000	-10.000000	-0.700000	33.483334	649.166687	1023.000000	1023.000000	2046.000000
39.240002	0.038775	22.916309	4.564550	2.255171	9.239266	6.857322	0.000000	-10.000000	-0.691667	33.200001	660.333313	1023.000000	1023.000000	2046.000000
39.259998	0.039938	23.603481	4.449728	2.368621	9.910830	6.874302	0.000000	-10.000000	-0.691667	32.966667	671.500000	1023.000000	1023.000000	2046.000000
39.279999	0.041341	24.432491	4.869689	2.421402	10.126189	7.015211	0.000000	-10.000000	-0.700000	32.600002	682.500000	1023.000000	1023.000000	2046.000000
39.299999	0.042992	25.408056	5.322930	2.628079	10.069311	7.387737	0.000000	-10.000000	-0.666667	32.016666	693.500000	1023.000000	1023.000000	2046.000000
39.320000	0.043474	25.692909	5.039621	2.769764	10.292125	7.591398	0.000000	-10.000000	-0.641667	31.300001	704.333313	1023.000000	1023.000000	2046.000000
39.340000	0.043590	25.761841	4.746113	2.921817	10.761278	7.332632	0.000000	-10.000000	-0.608333	30.916666	715.000000	1023.000000	1023.000000	2046.000000
39.360001	0.044265	26.160421	5.217085	3.026782	10.596291	7.320264	0.000000	-10.000000	-0.608333	31.016666	725.333313	1023.000000	1023.000000	2046.000000
39.380001	0.044529	26.316774	5.468984	2.970614	10.381247	7.495928	0.000000	-10.000000	-0.591667	31.166668	735.666687	1023.000000	1023.000000	2046.000000
39.400002	0.044306	26.185093	5.169433	2.909699	10.664327	7.441634	0.000000	-10.000000	-0.541667	30.683334	746.000000	1023.000000	1023.000000	2046.000000
39.419998	0.044093	26.059229	4.973536	2.954440	10.911743	7.219511	0.000000	-10.000000	-0.475000	29.550001	756.333313	1023.000000	1023.000000	2046.000000
39.439999	0.044266	26.161184	5.242914	3.121390	10.628289	7.168591	0.000000	-10.000000	-0.383333	27.516668	766.500000	1023.000000	1023.000000	2046.000000
39.459999	0.044429	26.257263	5.339349	3.213891	10.381952	7.322072	0.000000	-10.000000	-0.325000	25.100000	776.000000	1023.000000	1023.000000	2046.000000
39.480000	0.044736	26.438768	5.045121	3.331996	10.774777	7.286873	0.000000	-10.000000	-0.250000	22.333334	784.833313	1023.000000	1023.000000	2046.000000
39.500000	0.045589	26.943045	4.967804	3.581418	11.155363	7.238460	0.000000	-10.000000	-0.183333	19.633333	792.666687	1023.000000	1023.000000	2046.000000
39.520000	0.046743	27.625130	5.408620	3.869681	10.993105	7.353724	0.000000	-10.000000	-0.116667	17.083334	799.666687	1023.000000	1023.000000	2046.000000
39.540001	0.047073	27.819983	5.666948	4.015494	10.689216	7.448324	0.000000	-10.000000	-0.075000	14.650001	805.833313	1023.000000	1023.000000	2046.000000
39.560001	0.047036	27.798552	5.338812	4.082500	10.901289	7.475951	0.000000	-10.000000	-0.041667	12.383333	811.166687	1023.000000	1023.000000	2046.000000
39.580002	0.047199	27.894365	5.026978	4.280597	11.238790	7.348001	0.000000	-10.000000	-0.016667	10.083333	815.666687	1023.000000	1023.000000	2046.000000
39.599998	0.047432	28.032328	5.275453	4.506272	10.899183	7.351420	0.000000	-10.000000	0.008333	7.166667	819.333313	1023.000000	1023.000000	2046.000000
39.619999	0.047139	27.858898	5.403594	4.592122	10.419527	7.443655	0.000000	-10.000000	0.033333	3.116667	822.166687	1023.000000	1023.000000	2046.000000
39.639999	0.046348	27.391405	4.868745	4.663617	10.503172	7.355870	0.000000	-10.000000	0.058333	-0.900000	824.000000	1023.000000	1023.000000	2046.000000
39.660000	0.046128	27.261368	4.470331	4.820309	10.658037	7.312692	0.000000	-10.000000	0.083333	-4.650000	824.833313	1023.000000	1023.000000	2046.000000
39.680000	0.045995	27.182915	4.743743	5.000248	10.106825	7.332098	0.000000	-10.000000	0.108333	-7.933333	825.000000	1023.000000	1023.000000	2046.000000
39.700001	0.045126	26.669588	4.719487	5.032959	9.642414	7.274729	0.000000	-10.000000	0.150000	-11.516666	825.000000	1023.000000	1023.000000	2046.000000
39.720001	0.044159	26.098240	4.253800	4.952821	9.708667	7.182953	0.000000	-10.000000	0.191667	-14.300000	825.000000	1023.000000	1023.000000	2046.000000
39.740002	0.043648	25.795788	3.992894	4.984766	9.826914	6.991213	0.000000	-10.000000	0.216667	-15.616667	821.666687	1023.000000	1023.000000	2046.000000
39.759998	0.042992	25.408443	4.356354	4.976949	9.238276	6.836863	0.000000	-10.000000	0.233333	-16.283333	813.500000	1023.000000	1023.000000	2046.000000
39.779999	0.041780	24.692039	4.625009	4.678353	8.628831	6.759847	0.000000	-10.000000	0.241667	-16.833334	803.500000	1023.000000	1023.000000	2046.000000
39.799999	0.040292	23.812656	4.292691	4.282304	8.722664	6.514997	0.000000	-10.000000	0.258333	-17.750000	795.000000	1023.000000	1023.000000	2046.000000
39.820000	0.039027	23.065187	4.120560	4.080265	8.662322	6.202041	0.000000	-10.000000	0.291667	-18.783333	789.000000	1023.000000	1023.000000	2046.000000
39.840000	0.037238	22.007668	4.401183	3.894134	7.769763	5.942588	0.000000	-10.000000	0.333333	-19.816666	780.500000	1023.000000	1023.000000	2046.000000
39.860001	0.034872	20.609493	4.329399	3.497083	7.047077	5.735934	0.000000	-10.000000	0.366667	-20.566666	773.833313	1023.000000	1023.000000	2046.000000
39.880001	0.032962	19.480291	3.775428	3.133678	7.009701	5.561485	0.000000	-10.000000	0.391667	-21.100000	767.166687	1023.000000	1023.000000	2046.000000
39.900002	0.031387	18.549776	3.495062	3.094500	6.801058	5.159156	0.000000	-10.000000	0.400000	-21.650000	762.500000	1023.000000	1023.000000	2046.000000
39.919998	0.029390	17.369225	3.715347	2.967522	5.812725	4.873631	0.000000	-10.000000	0.425000	-22.316668	755.333313	1023.000000	1023.000000	2046.000000
39.939999	0.026895	15.894808	3.641936	2.648485	5.030898	4.573488	0.000000	-10.000000	0.433333	-23.083334	747.833313	1023.000000	1023.000000	2046.000000
39.959999	0.025022	14.788035	3.044174	2.341918	5.004460	4.397483	0.000000	-10.000000	0.475000	-23.733334	740.000000	1023.000000	1023.000000	2046.000000
39.980000	0.023529	13.905628	2.694552	2.270749	4.798342	4.141984	0.000000	-10.000000	0.500000	-24.616667	732.000000	1023.000000	1023.000000	2046.000000
40.000000	0.021660	12.801014	2.957135	2.323157	3.786617	3.734105	0.000000	-10.000000	0.533333	-25.350000	723.833313	1023.000000	1023.000000	2046.000000
40.020000	0.019552	11.555174	2.815525	2.094618	3.088322	3.556709	0.000000	-10.000000	0.558333	-26.300001	715.500000	1023.000000	1023.000000	2046.000000
40.040001	0.018097	10.695277	2.182473	1.887259	3.190028	3.435517	0.000000	-10.000000	0.583333	-27.083334	706.666687	1023.000000	1023.000000	2046.000000
40.060001	0.016987	10.039501	1.949945	2.012126	2.929966	3.147464	0.000000	-10.000000	0.625000	-27.966667	697.666687	1023.000000	1023.000000	2046.000000
40.080002	0.015271	9.024883	2.189843	2.057018	1.916428	2.861594	0.000000	-10.000000	0.650000	-28.516666	688.166687	1023.000000	1023.000000	2046.000000
40.099998	0.013259	7.836127	2.080734	1.897135	1.217205	2.641054	0.000000	-10.000000	0.666667	-29.000000	678.833313	1023.000000	1023.000000	2046.000000
40.119999	0.012144	7.177252	1.361031	1.756005	1.492209	2.568007	0.000000	-10.000000	0.675000	-29.066668	669.166687	1023.000000	1023.000000	2046.000000
40.139999	0.011164	6.597728	1.065154	1.901205	1.352932	2.278437	0.000000	-10.000000	0.675000	-29.133333	659.500000	1023.000000	1023.000000	2046.000000
40.160000	0.009494	5.611214	1.268597	1.999477	0.398125	1.945016	0.000000	-10.000000	0.691667	-29.083334	649.666687	1023.000000	1023.000000	2046.000000
40.180000	0.007554	4.464180	1.255781	1.745896	-0.369603	1.832106	0.000000	-10.000000	0.691667	-29.550001	640.000000	1023.000000	1023.000000	2046.000000
40.200001	0.006090	3.599077	0.692479	1.566508	-0.377291	1.717381	0.000000	-10.000000	0.708333	-30.116667	630.333313	1023.000000	1023.000000	2046.000000
40.220001	0.005270	3.114474	0.001390	1.619795	-0.028290	1.521578	0.000000	-10.000000	0.725000	-30.666666	620.166687	1023.000000	1023.000000	2046.000000
40.240002	0.004275	2.526669	0.129679	1.802095	-0.658009	1.252904	0.000000	-10.000000	0.758333	-30.966667	609.833313	1023.000000	1023.000000	2046.000000
40.259998	0.002891	1.708332	0.397017	1.738895	-1.542896	1.115317	0.000000	-10.000000	0.783333	-30.833334	599.500000	1023.000000	1023.000000	2046.000000
40.279999	0.002334	1.379303	-0.050096	1.573345	-1.380078	1.236132	0.000000	-10.000000	0.791667	-30.950001	589.333313	1023.000000	1023.000000	2046.000000
40.299999	0.002089	1.234797	-0.581984	1.723129	-1.066549	1.160201	0.000000	-10.000000	0.791667	-31.100000	579.000000	1023.000000	1023.000000	2046.000000
40.320000	0.001141	0.674321	-0.419505	1.970947	-1.741824	0.864702	0.000000	-10.000000	0.791667	-31.333334	568.500000	1023.000000	1023.000000	2046.000000
40.340000	-0.000893	-0.528054	-0.268295	1.714869	-2.760980	0.786352	0.000000	-10.000000	0.800000	-31.333334	558.000000	1023.000000	1023.000000	2046.000000
40.360001	-0.002347	-1.387349	-0.996866	1.611096	-2.642426	0.640847	0.000000	-10.000000	0.800000	-31.316668	547.666687	1023.000000	1023.000000	2046.000000
40.380001	-0.003863	-2.283259	-1.695588	1.723192	-2.521670	0.210807	0.000000	-10.000000	0.800000	-31.533335	537.166687	1023.000000	1023.000000	2046.000000
40.400002	-0.005764	-3.406545	-1.491085	1.819126	-3.417541	-0.317045	0.000000	-10.000000	0.800000	-31.650002	526.666687	1023.000000	1023.000000	2046.000000
40.419998	-0.007798	-4.608811	-1.188752	1.485400	-4.296847	-0.608612	0.000000	-10.000000	0.791667	-31.700001	516.000000	1023.000000	1023.000000	2046.000000
40.439999	-0.008982	-5.308240	-1.401678	1.015215	-4.154699	-0.767078	0.000000	-10.000000	0.783333	-31.550001	505.500000	1023.000000	1023.000000	2046.000000
40.459999	-0.009634	-5.693924	-1.796236	0.868879	-3.670625	-1.095943	0.000000	-10.000000	0.766667	-31.316668	495.000000	1023.000000	1023.000000	2046.000000
40.480000	-0.011053	-6.532516	-1.531353	1.050323	-4.356293	-1.695193	0.000000	-10.000000	0.758333	-31.033333	484.666656	1023.000000	1023.000000	2046.000000
40.500000	-0.013151	-7.772103	-1.328535	0.962458	-5.371253	-2.034773	0.000000	-10.000000	0.750000	-30.616667	474.166656	1023.000000	1023.000000	2046.000000
40.520000	-0.014639	-8.651401	-1.782078	0.793641	-5.546508	-2.116456	0.000000	-10.000000	0.758333	-30.549999	463.833344	1023.000000	1023.000000	2046.000000
40.540001	-0.015197	-8.981325	-2.456656	0.926748	-5.140697	-2.310721	0.000000	-10.000000	0.775000	-30.716667	453.500000	1023.000000	1023.000000	2046.000000
40.560001	-0.016078	-9.501987	-2.514210	1.338987	-5.596697	-2.730067	0.000000	-10.000000	0.783333	-31.150000	443.333344	1023.000000	1023.000000	2046.000000
40.580002	-0.017240	-10.189121	-2.137747	1.610578	-6.627876	-3.034076	0.000000	-10.000000	0.791667	-31.383333	433.000000	1023.000000	1023.000000	2046.000000
40.599998	-0.017721	-10.473049	-2.456327	1.538875	-6.593622	-2.961975	0.000000	-10.000000	0.766667	-31.283335	422.666656	1023.000000	1023.000000	2046.000000
40.619999	-0.017779	-10.507364	-3.154273	1.680942	-5.976298	-3.057736	0.000000	-10.000000	0.758333	-30.950001	412.166656	1023.000000	1023.000000	2046.000000
40.639999	-0.018339	-10.838349	-3.221404	2.028397	-6.210381	-3.434962	0.000000	-10.000000	0.741667	-30.600000	401.833344	1023.000000	1023.000000	2046.000000
40.660000	-0.019454	-11.497461	-2.874507	2.190859	-7.126397	-3.687416	0.000000	-10.000000	0.733333	-30.233334	391.500000	1023.000000	1023.000000	2046.000000
40.680000	-0.020404	-12.058965	-2.840630	2.038253	-7.552987	-3.703601	0.000000	-10.000000	0.716667	-29.966667	381.500000	1023.000000	1023.000000	2046.000000
40.700001	-0.020583	-12.164431	-3.393672	1.853231	-7.034270	-3.589720	0.000000	-10.000000	0.700000	-29.866667	371.500000	1023.000000	1023.000000	2046.000000
40.720001	-0.020949	-12.380648	-3.728164	1.961466	-6.788505	-3.825444	0.000000	-10.000000	0.691667	-29.683332	361.500000	1023.000000	1023.000000	2046.000000
40.740002	-0.021970	-12.984561	-3.329203	2.024189	-7.586983	-4.092563	0.000000	-10.000000	0.691667	-29.666666	351.500000	1023.000000	1023.000000	2046.000000
40.759998	-0.022965	-13.572255	-2.863843	1.654169	-8.274590	-4.087991	0.000000	-10.000000	0.691667	-29.833334	341.500000	1023.000000	1023.000000	2046.000000
40.779999	-0.023358	-13.804670	-3.135473	1.244460	-7.952713	-3.960944	0.000000	-10.000000	0.691667	-30.200001	331.500000	1023.000000	1023.000000	2046.000000
40.799999	-0.023509	-13.893802	-3.657409	1.086641	-7.357980	-3.965054	0.000000	-10.000000	0.683333	-30.250000	321.500000	1023.000000	1023.000000	2046.000000
40.820000	-0.024394	-14.416688	-3.660643	1.167772	-7.616839	-4.306979	0.000000	-10.000000	0.666667	-29.933334	311.500000	1023.000000	1023.000000	2046.000000
40.840000	-0.025759	-15.223463	-3.176793	1.074170	-8.634604	-4.486238	0.000000	-10.000000	0.666667	-29.550001	301.500000	1023.000000	1023.000000	2046.000000
40.860001	-0.026425	-15.617359	-3.316641	0.684504	-8.684937	-4.300284	0.000000	-10.000000	0.658333	-29.300001	291.666656	1023.000000	1023.000000	2046.000000
40.880001	-0.026811	-15.845235	-4.010645	0.445529	-8.004242	-4.275877	0.000000	-10.000000	0.658333	-29.116667	282.000000	1023.000000	1023.000000	2046.000000
40.900002	-0.027987	-16.540581	-4.331142	0.347056	-8.010194	-4.546300	0.000000	-10.000000	0.650000	-28.733334	272.333344	1023.000000	1023.000000	2046.000000
40.919998	-0.029769	-17.593287	-4.010331	0.213367	-8.920159	-4.876164	0.000000	-10.000000	0.650000	-28.466667	262.833344	1023.000000	1023.000000	2046.000000
40.939999	-0.031522	-18.629230	-3.759429	-0.185898	-9.683367	-5.000538	0.000000	-10.000000	0.608333	-27.733334	253.333328	1023.000000	1023.000000	2046.000000
40.959999	-0.032580	-19.254890	-4.084932	-0.631256	-9.636671	-4.902032	0.000000	-10.000000	0.558333	-27.016668	244.166672	1023.000000	1023.000000	2046.000000
40.980000	-0.033431	-19.757769	-4.827003	-0.903420	-9.124179	-4.903166	0.000000	-10.000000	0.508333	-26.033335	235.000000	1023.000000	1023.000000	2046.000000
41.000000	-0.034513	-20.396933	-5.186215	-0.908201	-9.125212	-5.177304	0.000000	-10.000000	0.500000	-25.383333	226.333328	1023.000000	1023.000000	2046.000000
41.020000	-0.036193	-21.390051	-4.983940	-0.952465	-9.939528	-5.514117	0.000000	-10.000000	0.500000	-25.016666	217.666672	1023.000000	1023.000000	2046.000000
41.040001	-0.037511	-22.169273	-4.652915	-1.179586	-10.750452	-5.586321	0.000000	-10.000000	0.500000	-25.016666	209.333328	1023.000000	1023.000000	2046.000000
41.060001	-0.038050	-22.487726	-4.970630	-1.447324	-10.583182	-5.486591	0.000000	-10.000000	0.500000	-25.050001	201.000000	1023.000000	1023.000000	2046.000000
41.080002	-0.038275	-22.620514	-5.689854	-1.540718	-9.908989	-5.480955	0.000000	-10.000000	0.500000	-24.900000	192.666672	1023.000000	1023.000000	2046.000000
41.099998	-0.039279	-23.214014	-5.631382	-1.348721	-10.326458	-5.907454	0.000000	-10.000000	0.491667	-24.550001	184.333328	1023.000000	1023.000000	2046.000000
41.119999	-0.040238	-23.780491	-5.064340	-1.396462	-11.252202	-6.067487	0.000000	-10.000000	0.491667	-24.233334	176.000000	1023.000000	1023.000000	2046.000000
41.139999	-0.040306	-23.820936	-5.375446	-1.678592	-10.960073	-5.806827	0.000000	-10.000000	0.483333	-23.883333	168.000000	1023.000000	1023.000000	2046.000000
41.160000	-0.040361	-23.853128	-6.034167	-1.765578	-10.262064	-5.791319	0.000000	-10.000000	0.466667	-23.450001	160.000000	1023.000000	1023.000000	2046.000000
41.180000	-0.041254	-24.381021	-6.105668	-1.569014	-10.505100	-6.201241	0.000000	-10.000000	0.433333	-22.833334	152.166672	1023.000000	1023.000000	2046.000000
41.200001	-0.042238	-24.962799	-5.658558	-1.525242	-11.313284	-6.465714	0.000000	-10.000000	0.400000	-22.299999	144.500000	1023.000000	1023.000000	2046.000000
41.220001	-0.042600	-25.176487	-5.387055	-1.726024	-11.744756	-6.318653	0.000000	-10.000000	0.375000	-21.700001	137.166672	1023.000000	1023.000000	2046.000000
41.240002	-0.042481	-25.106512	-5.861896	-1.962531	-11.195393	-6.086693	0.000000	-10.000000	0.358333	-21.150000	130.000000	1023.000000	1023.000000	2046.000000
41.259998	-0.042738	-25.258219	-6.458377	-1.961976	-10.650634	-6.187232	0.000000	-10.000000	0.350000	-20.516666	123.000000	1023.000000	1023.000000	2046.000000
41.279999	-0.043540	-25.732042	-6.616164	-1.862431	-10.770934	-6.482513	0.000000	-10.000000	0.341667	-20.016666	116.166664	1023.000000	1023.000000	2046.000000
41.299999	-0.044427	-26.256126	-6.339911	-1.760881	-11.372810	-6.782524	0.000000	-10.000000	0.308333	-19.466667	109.333336	1023.000000	1023.000000	2046.000000
41.320000	-0.045058	-26.629505	-5.832493	-1.853899	-12.123805	-6.819308	0.000000	-10.000000	0.275000	-18.966667	102.833336	1023.000000	1023.000000	2046.000000
41.340000	-0.045087	-26.646288	-5.946874	-2.053014	-12.052043	-6.594359	0.000000	-10.000000	0.250000	-18.416668	96.500000	1023.000000	1023.000000	2046.000000
41.360001	-0.044884	-26.526278	-6.639023	-2.216454	-11.274179	-6.396621	0.000000	-10.000000	0.250000	-17.933334	90.500000	1023.000000	1023.000000	2046.000000
41.380001	-0.045567	-26.930277	-7.006612	-2.097097	-11.120298	-6.706269	0.000000	-10.000000	0.250000	-17.333334	84.500000	1023.000000	1023.000000	2046.000000
41.400002	-0.046484	-27.472040	-6.470601	-1.948130	-11.964302	-7.089006	0.000000	-10.000000	0.233333	-16.799999	78.666664	1023.000000	1023.000000	2046.000000
41.419998	-0.046753	-27.631212	-6.014245	-2.043247	-12.561793	-7.011927	0.000000	-10.000000	0.216667	-16.266666	73.000000	1023.000000	1023.000000	2046.000000
41.439999	-0.046406	-27.425800	-6.424077	-2.264441	-12.066419	-6.670864	0.000000	-10.000000	0.200000	-15.833334	67.500000	1023.000000	1023.000000	2046.000000
41.459999	-0.046609	-27.546143	-7.162561	-2.280273	-11.378600	-6.724707	0.000000	-10.000000	0.200000	-15.283334	62.166668	1023.000000	1023.000000	2046.000000
41.480000	-0.047252	-27.926031	-7.308299	-2.148348	-11.432296	-7.037090	0.000000	-10.000000	0.200000	-14.850000	57.000000	1023.000000	1023.000000	2046.000000
41.500000	-0.047915	-28.317507	-6.748855	-2.003599	-12.204367	-7.360686	0.000000	-10.000000	0.191667	-14.283334	52.000000	1023.000000	1023.000000	2046.000000
41.520000	-0.048009	-28.373585	-6.290481	-2.071924	-12.755806	-7.255373	0.000000	-10.000000	0.175000	-13.750000	47.333332	1023.000000	1023.000000	2046.000000
41.540001	-0.047580	-28.119862	-6.563757	-2.243779	-12.407562	-6.904764	0.000000	-10.000000	0.158333	-13.116667	42.666668	1023.000000	1023.000000	2046.000000
41.560001	-0.047453	-28.044916	-7.355380	-2.350699	-11.565681	-6.773157	0.000000	-10.000000	0.133333	-12.633333	38.333332	1023.000000	1023.000000	2046.000000
41.580002	-0.048003	-28.370039	-7.531778	-2.200848	-11.556113	-7.081301	0.000000	-10.000000	0.116667	-12.316667	34.000000	1023.000000	1023.000000	2046.000000
41.599998	-0.048587	-28.715128	-6.983703	-2.088019	-12.293042	-7.350364	0.000000	-10.000000	0.100000	-12.050000	30.000000	1023.000000	1023.000000	2046.000000
41.619999	-0.048544	-28.689636	-6.487213	-2.102188	-12.891328	-7.208907	0.000000	-10.000000	0.100000	-11.950001	26.000000	1023.000000	1023.000000	2046.000000
41.639999	-0.048732	-28.800346	-7.086570	-2.234312	-12.556639	-6.922825	0.000000	-10.000000	0.100000	-11.783334	22.000000	1023.000000	1023.000000	2046.000000
41.660000	-0.049622	-29.326889	-8.028290	-2.250539	-11.917109	-7.130952	0.000000	-10.000000	0.091667	-11.533334	18.000000	1023.000000	1023.000000	2046.000000
41.680000	-0.051023	-30.154720	-7.902987	-2.128154	-12.338500	-7.785080	0.000000	-10.000000	0.075000	-11.066667	14.000000	1023.000000	1023.000000	2046.000000
41.700001	-0.052001	-30.732687	-7.066978	-2.252486	-13.328191	-8.085032	0.000000	-10.000000	0.066667	-10.333333	10.333333	1023.000000	1023.000000	2046.000000
41.720001	-0.052641	-31.110991	-7.135583	-2.764298	-13.311954	-7.899155	0.000000	-10.000000	0.058333	-9.216667	6.833333	1023.000000	1023.000000	2046.000000
41.740002	-0.053337	-31.522026	-8.075033	-3.030164	-12.532119	-7.884711	0.000000	-10.000000	0.058333	-8.000000	4.000000	1023.000000	1023.000000	2046.000000
41.759998	-0.054672	-32.311401	-8.309094	-2.746358	-12.711160	-8.544790	0.000000	-10.000000	0.041667	-6.516667	1.500000	1023.000000	1023.000000	2046.000000
41.779999	-0.055780	-32.965733	-7.799508	-2.477946	-13.748452	-8.939827	0.000000	-10.000000	0.041667	-5.483333	-0.166667	1023.000000	1023.000000	2046.000000
41.799999	-0.056198	-33.212986	-7.718369	-2.534446	-14.238222	-8.721950	0.000000	-10.000000	0.041667	-5.000000	-1.833333	1023.000000	1023.000000	2046.000000
41.820000	-0.056038	-33.118587	-8.695685	-2.540365	-13.415604	-8.466933	0.000000	-10.000000	0.058333	-5.600000	-3.500000	1023.000000	1023.000000	2046.000000
41.840000	-0.056236	-33.235592	-8.986967	-2.090572	-13.260886	-8.897166	0.000000	-10.000000	0.066667	-6.733334	-5.500000	1023.000000	1023.000000	2046.000000
41.860001	-0.056230	-33.232037	-8.069823	-1.651459	-14.310949	-9.199803	0.000000	-10.000000	0.066667	-7.716667	-7.833333	1023.000000	1023.000000	2046.000000
41.880001	-0.055776	-32.963760	-8.223262	-1.793616	-14.179682	-8.767201	0.000000	-10.000000	0.058333	-8.166667	-10.333333	1023.000000	1023.000000	2046.000000
41.900002	-0.055825	-32.992367	-9.173422	-1.835471	-13.222970	-8.760505	0.000000	-10.000000	0.050000	-8.000000	-13.000000	1023.000000	1023.000000	2046.000000
41.919998	-0.056252	-33.244701	-8.521130	-1.373177	-13.986299	-9.364098	0.000000	-10.000000	0.050000	-7.516667	-15.666667	1023.000000	1023.000000	2046.000000
41.939999	-0.056029	-33.112995	-8.009299	-1.369833	-14.574640	-9.159222	0.000000	-10.000000	0.041667	-6.800000	-18.166666	1023.000000	1023.000000	2046.000000
41.959999	-0.055930	-33.054722	-8.980941	-1.708056	-13.626687	-8.739037	0.000000	-10.000000	0.041667	-6.166667	-20.500000	1023.000000	1023.000000	2046.000000
41.980000	-0.056481	-33.380257	-8.806184	-1.521000	-13.794301	-9.258774	0.000000	-10.000000	0.041667	-5.600000	-22.500000	1023.000000	1023.000000	2046.000000
42.000000	-0.056568	-33.431709	-7.971094	-1.510138	-14.672298	-9.278179	0.000000	-10.000000	0.050000	-5.333333	-24.500000	1023.000000	1023.000000	2046.000000
42.020000	-0.056202	-33.215282	-8.726330	-2.085934	-13.694375	-8.708645	0.000000	-10.000000	0.050000	-5.250000	-26.333334	1023.000000	1023.000000	2046.000000
42.040001	-0.056567	-33.430916	-8.600239	-2.038489	-13.626041	-9.166146	0.000000	-10.000000	0.050000	-5.583333	-28.000000	1023.000000	1023.000000	2046.000000
42.060001	-0.056884	-33.618641	-7.699324	-2.003572	-14.572052	-9.343693	0.000000	-10.000000	0.050000	-5.850000	-29.666666	1023.000000	1023.000000	2046.000000
42.080002	-0.056541	-33.415802	-7.941130	-2.412804	-14.254917	-8.806949	0.000000	-10.000000	0.033333	-5.533333	-31.500000	1023.000000	1023.000000	2046.000000
42.099998	-0.056417	-33.342255	-8.712149	-2.616176	-13.340672	-8.673260	0.000000	-10.000000	0.016667	-4.883333	-33.500000	1023.000000	1023.000000	2046.000000
42.119999	-0.056822	-33.581779	-8.488772	-2.381697	-13.549294	-9.162018	0.000000	-10.000000	0.016667	-4.183333	-35.166668	1023.000000	1023.000000	2046.000000
42.139999	-0.057052	-33.717758	-7.683853	-2.392354	-14.434748	-9.206804	0.000000	-10.000000	0.033333	-4.183333	-36.666668	1023.000000	1023.000000	2046.000000
42.160000	-0.056881	-33.616802	-8.157994	-2.848991	-13.921133	-8.688684	0.000000	-10.000000	0.050000	-4.366667	-38.000000	1023.000000	1023.000000	2046.000000
42.180000	-0.057427	-33.939064	-8.758011	-3.083323	-13.306725	-8.791005	0.000000	-10.000000	0.050000	-4.566667	-39.666668	1023.000000	1023.000000	2046.000000
42.200001	-0.058172	-34.379829	-7.991453	-2.871585	-14.185116	-9.331676	0.000000	-10.000000	0.033333	-4.283333	-41.166668	1023.000000	1023.000000	2046.000000
42.220001	-0.058621	-34.644894	-7.790971	-3.225005	-14.576360	-9.052559	0.000000	-10.000000	0.016667	-3.400000	-42.666668	1023.000000	1023.000000	2046.000000
42.240002	-0.058986	-34.860699	-8.711914	-3.698696	-13.713470	-8.736621	0.000000	-10.000000	0.000000	-1.900000	-43.500000	1023.000000	1023.000000	2046.000000
42.259998	-0.059731	-35.300938	-8.769310	-3.610529	-13.718015	-9.203084	0.000000	-10.000000	0.000000	-0.716667	-44.000000	1023.000000	1023.000000	2046.000000
42.279999	-0.060164	-35.556740	-8.038795	-3.494300	-14.578110	-9.445534	0.000000	-10.000000	0.008333	0.000000	-44.000000	1023.000000	1023.000000	2046.000000
42.299999	-0.060225	-35.593193	-8.217369	-3.901254	-14.489341	-8.985229	0.000000	-10.000000	0.008333	0.000000	-44.000000	1023.000000	1023.000000	2046.000000
42.320000	-0.060136	-35.540146	-9.014428	-4.052214	-13.585351	-8.888154	0.000000	-10.000000	0.016667	0.000000	-44.000000	1023.000000	1023.000000	2046.000000
42.340000	-0.060350	-35.667061	-8.609785	-3.695079	-13.939555	-9.422642	0.000000	-10.000000	0.016667	0.000000	-44.000000	1023.000000	1023.000000	2046.000000
42.360001	-0.060275	-35.622696	-7.952598	-3.692780	-14.635356	-9.341961	0.000000	-10.000000	0.025000	0.000000	-44.000000	1023.000000	1023.000000	2046.000000
42.380001	-0.060105	-35.522175	-8.291613	-3.992477	-14.287289	-8.950798	0.000000	-10.000000	0.025000	0.000000	-44.000000	1023.000000	1023.000000	2046.000000
42.400002	-0.059970	-35.442223	-8.910256	-4.037463	-13.572382	-8.922120	0.000000	-10.000000	0.025000	0.000000	-44.000000	1023.000000	1023.000000	2046.000000
42.419998	-0.059966	-35.440121	-8.522967	-3.675923	-13.887936	-9.353295	0.000000	-10.000000	0.016667	0.000000	-44.000000	1023.000000	1023.000000	2046.000000
42.439999	-0.059786	-35.333485	-7.871151	-3.666386	-14.525447	-9.270503	0.000000	-10.000000	0.016667	-0.300000	-44.000000	1023.000000	1023.000000	2046.000000
42.459999	-0.059661	-35.259502	-8.319723	-3.978765	-14.090364	-8.870651	0.000000	-10.000000	0.016667	-0.950000	-44.000000	1023.000000	1023.000000	2046.000000
42.480000	-0.059589	-35.217152	-8.858142	-3.928392	-13.449829	-8.980789	0.000000	-10.000000	0.033333	-1.700000	-44.166668	1023.000000	1023.000000	2046.000000
42.500000	-0.059540	-35.188389	-8.235060	-3.590821	-14.006388	-9.356119	0.000000	-10.000000	0.033333	-2.283333	-44.666668	1023.000000	1023.000000	2046.000000
42.520000	-0.059463	-35.142654	-7.864075	-3.687845	-14.425766	-9.164970	0.000000	-10.000000	0.041667	-2.666667	-45.500000	1023.000000	1023.000000	2046.000000
42.540001	-0.059394	-35.101868	-8.427715	-3.935884	-13.887153	-8.851114	0.000000	-10.000000	0.041667	-3.083333	-46.500000	1023.000000	1023.000000	2046.000000
42.560001	-0.059402	-35.106716	-8.744804	-3.774625	-13.471328	-9.115959	0.000000	-10.000000	0.050000	-3.416667	-47.500000	1023.000000	1023.000000	2046.000000
42.580002	-0.059317	-35.056198	-8.209068	-3.463921	-13.974893	-9.408316	0.000000	-10.000000	0.050000	-3.533333	-48.500000	1023.000000	1023.000000	2046.000000
42.599998	-0.059255	-35.019527	-7.925792	-3.609880	-14.325032	-9.158824	0.000000	-10.000000	0.041667	-3.316667	-49.666668	1023.000000	1023.000000	2046.000000
42.619999	-0.059054	-34.900928	-8.510207	-3.890040	-13.742883	-8.757800	0.000000	-10.000000	0.041667	-2.816667	-50.833332	1023.000000	1023.000000	2046.000000
42.639999	-0.059057	-34.902973	-8.662839	-3.630641	-13.515006	-9.094487	0.000000	-10.000000	0.033333	-2.333333	-51.833332	1023.000000	1023.000000	2046.000000
42.660000	-0.059090	-34.921940	-7.973310	-3.443019	-14.212139	-9.293471	0.000000	-10.000000	0.041667	-2.083333	-52.500000	1023.000000	1023.000000	2046.000000
42.680000	-0.059002	-34.870106	-8.157429	-3.732880	-14.112576	-8.867222	0.000000	-10.000000	0.041667	-2.150000	-53.166668	1023.000000	1023.000000	2046.000000
42.700001	-0.058849	-34.779663	-8.663835	-3.760741	-13.517341	-8.837748	0.000000	-10.000000	0.050000	-2.250000	-54.000000	1023.000000	1023.000000	2046.000000
42.720001	-0.058929	-34.827301	-8.219778	-3.427432	-13.917274	-9.262818	0.000000	-10.000000	0.041667	-2.383333	-54.833332	1023.000000	1023.000000	2046.000000
42.740002	-0.058994	-34.865330	-7.930397	-3.561409	-14.333442	-9.040084	0.000000	-10.000000	0.041667	-2.466667	-55.666668	1023.000000	1023.000000	2046.000000
42.759998	-0.058801	-34.751476	-8.506522	-3.755639	-13.756678	-8.732636	0.000000	-10.000000	0.025000	-2.533333	-56.500000	1023.000000	1023.000000	2046.000000
42.779999	-0.058635	-34.653034	-8.585925	-3.522487	-13.502712	-9.041908	0.000000	-10.000000	0.025000	-2.500000	-57.333332	1023.000000	1023.000000	2046.000000
42.799999	-0.058548	-34.601761	-7.917429	-3.387872	-14.153897	-9.142563	0.000000	-10.000000	0.025000	-2.316667	-58.166668	1023.000000	1023.000000	2046.000000
42.820000	-0.058329	-34.472557	-8.168921	-3.616067	-13.926281	-8.761286	0.000000	-10.000000	0.033333	-2.033333	-59.000000	1023.000000	1023.000000	2046.000000
42.840000	-0.058061	-34.314262	-8.583807	-3.628931	-13.406969	-8.694556	0.000000	-10.000000	0.041667	-1.716667	-59.666668	1023.000000	1023.000000	2046.000000
42.860001	-0.058173	-34.380505	-8.071272	-3.377308	-13.835603	-9.096323	0.000000	-10.000000	0.033333	-1.183333	-60.000000	1023.000000	1023.000000	2046.000000
42.880001	-0.058310	-34.461239	-8.017731	-3.563524	-14.055705	-8.824280	0.000000	-10.000000	0.041667	-0.633333	-60.000000	1023.000000	1023.000000	2046.000000
42.900002	-0.057957	-34.252342	-8.630470	-3.584121	-13.436119	-8.601632	0.000000	-10.000000	0.041667	-0.150000	-60.000000	1023.000000	1023.000000	2046.000000
42.919998	-0.058465	-34.552895	-8.528798	-3.283440	-13.742668	-8.997987	0.000000	-10.000000	0.041667	0.000000	-60.000000	1023.000000	1023.000000	2046.000000
42.939999	-0.059335	-35.066994	-8.289288	-3.310514	-14.350826	-9.116364	0.000000	-10.000000	0.025000	0.683333	-60.000000	1023.000000	1023.000000	2046.000000
42.959999	-0.059834	-35.361710	-8.850293	-3.601294	-13.971343	-8.938780	0.000000	-10.000000	0.008333	1.900000	-60.000000	1023.000000	1023.000000	2046.000000
42.980000	-0.060215	-35.587173	-9.093430	-3.619468	-13.640785	-9.233491	0.000000	-10.000000	-0.025000	4.233334	-60.000000	1023.000000	1023.000000	2046.000000
43.000000	-0.060808	-35.937641	-8.537069	-3.644938	-14.177305	-9.578328	0.000000	-10.000000	-0.041667	7.133333	-60.000000	1023.000000	1023.000000	2046.000000
43.020000	-0.061144	-36.135849	-8.678855	-3.902674	-14.250259	-9.304062	0.000000	-10.000000	-0.083333	10.333333	-60.000000	1023.000000	1023.000000	2046.000000
43.040001	-0.061196	-36.166798	-9.379844	-3.823594	-13.650039	-9.313320	0.000000	-10.000000	-0.133333	13.333333	-60.000000	1023.000000	1023.000000	2046.000000
43.060001	-0.061544	-36.372585	-9.108908	-3.464511	-14.086873	-9.712291	0.000000	-10.000000	-0.191667	15.650001	-60.000000	1023.000000	1023.000000	2046.000000
43.080002	-0.061225	-36.183716	-9.164530	-3.446862	-14.218245	-9.354080	0.000000	-10.000000	-0.233333	17.600000	-46.000000	1023.000000	1023.000000	2046.000000
43.099998	-0.060002	-35.460918	-9.770305	-3.158314	-13.418514	-9.113788	0.000000	-10.000000	-0.241667	19.000000	-17.333334	1023.000000	1023.000000	2046.000000
43.119999	-0.058960	-34.845467	-9.240834	-2.710226	-13.528534	-9.365870	0.000000	-10.000000	-0.283333	20.216667	13.500000	1023.000000	1023.000000	2046.000000
43.139999	-0.057710	-34.106731	-9.223632	-2.575105	-13.396382	-8.911614	0.000000	-10.000000	-0.333333	21.533335	32.666668	1023.000000	1023.000000	2046.000000
43.160000	-0.056258	-33.248642	-9.654672	-2.402326	-12.553995	-8.637649	0.000000	-10.000000	-0.400000	22.966667	39.666668	1023.000000	1023.000000	2046.000000
43.180000	-0.055221	-32.635540	-9.016929	-2.115354	-12.707314	-8.795941	0.000000	-10.000000	-0.458333	24.700001	47.166668	1023.000000	1023.000000	2046.000000
43.200001	-0.054231	-32.050510	-9.056807	-2.138834	-12.561836	-8.293034	0.000000	-10.000000	-0.516667	26.550001	55.166668	1023.000000	1023.000000	2046.000000
43.220001	-0.053042	-31.348032	-9.432063	-2.017519	-11.815130	-8.083321	0.000000	-10.000000	-0.566667	28.216667	63.666668	1023.000000	1023.000000	2046.000000
43.240002	-0.052096	-30.788965	-8.792002	-1.783993	-12.026523	-8.186449	0.000000	-10.000000	-0.591667	29.333334	72.833336	1023.000000	1023.000000	2046.000000
43.259998	-0.050958	-30.116365	-8.967444	-1.992934	-11.653860	-7.502126	0.000000	-10.000000	-0.608333	29.883333	82.500000	1023.000000	1023.000000	2046.000000
43.279999	-0.049636	-29.334721	-9.063739	-1.937966	-10.912103	-7.420913	0.000000	-10.000000	-0.608333	30.383333	92.500000	1023.000000	1023.000000	2046.000000
43.299999	-0.048350	-28.575010	-8.248903	-1.985660	-11.065797	-7.274650	0.000000	-10.000000	-0.608333	30.716667	102.500000	1023.000000	1023.000000	2046.000000
43.320000	-0.046799	-27.658089	-8.286898	-2.232756	-10.538501	-6.599935	0.000000	-10.000000	-0.616667	31.133333	112.500000	1023.000000	1023.000000	2046.000000
43.340000	-0.045189	-26.706795	-8.360710	-2.186587	-9.685080	-6.474418	0.000000	-10.000000	-0.650000	31.566666	122.833336	1023.000000	1023.000000	2046.000000
43.360001	-0.043612	-25.774752	-7.631337	-2.079456	-9.614388	-6.449571	0.000000	-10.000000	-0.683333	32.183334	133.333328	1023.000000	1023.000000	2046.000000
43.380001	-0.041636	-24.606918	-7.363586	-2.288894	-9.286253	-5.668185	0.000000	-10.000000	-0.700000	32.799999	144.000000	1023.000000	1023.000000	2046.000000
43.400002	-0.039741	-23.486900	-7.537875	-2.239512	-8.317205	-5.392309	0.000000	-10.000000	-0.700000	33.033333	154.833328	1023.000000	1023.000000	2046.000000
43.419998	-0.038206	-22.580000	-6.783144	-2.096303	-8.194223	-5.506330	0.000000	-10.000000	-0.700000	33.233334	165.833328	1023.000000	1023.000000	2046.000000
43.439999	-0.036585	-21.621729	-6.416236	-2.247912	-8.029249	-4.928332	0.000000	-10.000000	-0.716667	33.299999	177.000000	1023.000000	1023.000000	2046.000000
43.459999	-0.035265	-20.841776	-6.644809	-2.385163	-7.193492	-4.618312	0.000000	-10.000000	-0.725000	33.666668	188.000000	1023.000000	1023.000000	2046.000000
43.480000	-0.034235	-20.232843	-6.153785	-2.304909	-6.956129	-4.818019	0.000000	-10.000000	-0.750000	34.133335	199.166672	1023.000000	1023.000000	2046.000000
43.500000	-0.033175	-19.606211	-5.605012	-2.452997	-7.097167	-4.451035	0.000000	-10.000000	-0.766667	34.666668	210.500000	1023.000000	1023.000000	2046.000000
43.520000	-0.031929	-18.870180	-5.979008	-2.544230	-6.363390	-3.983552	0.000000	-10.000000	-0.808333	35.233334	222.166672	1023.000000	1023.000000	2046.000000
43.540001	-0.031040	-18.344627	-5.748036	-2.577048	-5.913838	-4.105704	0.000000	-10.000000	-0.825000	35.866669	233.666672	1023.000000	1023.000000	2046.000000
43.560001	-0.029776	-17.597485	-5.061239	-2.547054	-6.112775	-3.876415	0.000000	-10.000000	-0.825000	36.183334	245.500000	1023.000000	1023.000000	2046.000000
43.580002	-0.028303	-16.727074	-5.264267	-2.635094	-5.562828	-3.264885	0.000000	-10.000000	-0.808333	36.350002	257.500000	1023.000000	1023.000000	2046.000000
43.599998	-0.026976	-15.942802	-5.209760	-2.524510	-4.853637	-3.354896	0.000000	-10.000000	-0.816667	36.083336	269.833344	1023.000000	1023.000000	2046.000000
43.619999	-0.025373	-14.995369	-4.440171	-2.438502	-4.916802	-3.199894	0.000000	-10.000000	-0.841667	36.299999	282.000000	1023.000000	1023.000000	2046.000000
43.639999	-0.023555	-13.921055	-4.338266	-2.397705	-4.612945	-2.572138	0.000000	-10.000000	-0.858333	36.466667	294.000000	1023.000000	1023.000000	2046.000000
43.660000	-0.021877	-12.929151	-4.544051	-2.298843	-3.749862	-2.336394	0.000000	-10.000000	-0.858333	36.750000	306.000000	1023.000000	1023.000000	2046.000000
43.680000	-0.019973	-11.803801	-3.887849	-2.016245	-3.506994	-2.392712	0.000000	-10.000000	-0.866667	36.383335	318.000000	1023.000000	1023.000000	2046.000000
43.700001	-0.017922	-10.592101	-3.510976	-1.902616	-3.376197	-1.802312	0.000000	-10.000000	-0.866667	36.266666	330.000000	1023.000000	1023.000000	2046.000000
43.720001	-0.016048	-9.484282	-3.769325	-1.804348	-2.496593	-1.414016	0.000000	-10.000000	-0.866667	36.333336	342.166656	1023.000000	1023.000000	2046.000000
43.740002	-0.014231	-8.410740	-3.207444	-1.618889	-2.126112	-1.458294	0.000000	-10.000000	-0.841667	36.366669	354.500000	1023.000000	1023.000000	2046.000000
43.759998	-0.012168	-7.191298	-2.673457	-1.431966	-2.069848	-1.016027	0.000000	-10.000000	-0.858333	36.283333	366.833344	1023.000000	1023.000000	2046.000000
43.779999	-0.010270	-6.069685	-2.874000	-1.364642	-1.324518	-0.506525	0.000000	-10.000000	-0.858333	36.266666	379.000000	1023.000000	1023.000000	2046.000000
43.799999	-0.008586	-5.074574	-2.676030	-1.242482	-0.647369	-0.508693	0.000000	-10.000000	-0.866667	36.516666	391.000000	1023.000000	1023.000000	2046.000000
43.820000	-0.006330	-3.741102	-1.927617	-1.046179	-0.544369	-0.222937	0.000000	-10.000000	-0.850000	36.483334	403.000000	1023.000000	1023.000000	2046.000000
43.840000	-0.004351	-2.571447	-1.704171	-0.988694	-0.263971	0.385389	0.000000	-10.000000	-0.850000	36.566669	415.000000	1023.000000	1023.000000	2046.000000
43.860001	-0.002654	-1.568399	-1.873648	-0.885591	0.521863	0.668977	0.000000	-10.000000	-0.850000	36.583336	427.333344	1023.000000	1023.000000	2046.000000
43.880001	-0.000630	-0.372583	-1.461153	-0.695869	1.146727	0.637712	0.000000	-10.000000	-0.850000	36.783333	439.666656	1023.000000	1023.000000	2046.000000
43.900002	0.001668	0.985767	-0.718873	-0.568767	1.124954	1.148454	0.000000	-10.000000	-0.850000	36.516666	452.000000	1023.000000	1023.000000	2046.000000
43.919998	0.003571	2.110234	-0.781074	-0.427114	1.727794	1.590629	0.000000	-10.000000	-0.866667	36.450001	464.000000	1023.000000	1023.000000	2046.000000
43.939999	0.005325	3.147328	-0.636487	-0.305840	2.475867	1.613788	0.000000	-10.000000	-0.875000	36.183334	476.000000	1023.000000	1023.000000	2046.000000
43.959999	0.007697	4.548985	0.036786	-0.129831	2.757697	1.884333	0.000000	-10.000000	-0.883333	36.250000	488.333344	1023.000000	1023.000000	2046.000000
43.980000	0.009731	5.751109	0.561291	-0.063752	2.830547	2.423023	0.000000	-10.000000	-0.866667	36.400002	500.666656	1023.000000	1023.000000	2046.000000
44.000000	0.011037	6.523107	0.571341	-0.059871	3.336513	2.675123	0.000000	-10.000000	-0.858333	36.650002	513.000000	1023.000000	1023.000000	2046.000000
44.020000	0.012606	7.450256	0.642873	-0.019646	4.097483	2.729546	0.000000	-10.000000	-0.850000	36.583332	525.000000	1023.000000	1023.000000	2046.000000
44.040001	0.014499	8.568909	1.187578	0.147276	4.429272	2.804783	0.000000	-10.000000	-0.858333	36.700001	537.000000	1023.000000	1023.000000	2046.000000
44.060001	0.016540	9.774899	1.599765	0.274947	4.608417	3.291771	0.000000	-10.000000	-0.858333	36.466667	549.166687	1023.000000	1023.000000	2046.000000
44.080002	0.017914	10.587142	1.614752	0.309688	4.928278	3.734424	0.000000	-10.000000	-0.850000	36.566669	561.500000	1023.000000	1023.000000	2046.000000
44.099998	0.018852	11.141687	1.491476	0.433434	5.565815	3.650963	0.000000	-10.000000	-0.841667	36.150002	573.833313	1023.000000	1023.000000	2046.000000
44.119999	0.019948	11.789433	1.887944	0.643856	5.594474	3.663159	0.000000	-10.000000	-0.858333	36.316669	586.000000	1023.000000	1023.000000	2046.000000
44.139999	0.020828	12.309255	2.095667	0.742261	5.525293	3.946033	0.000000	-10.000000	-0.891667	36.383335	598.000000	1023.000000	1023.000000	2046.000000
44.160000	0.021049	12.440117	1.852607	0.621030	5.997231	3.969249	0.000000	-10.000000	-0.900000	36.733334	610.000000	1023.000000	1023.000000	2046.000000
44.180000	0.021855	12.916097	1.945399	0.746658	6.413573	3.810466	0.000000	-10.000000	-0.858333	36.583332	622.166687	1023.000000	1023.000000	2046.000000
44.200001	0.022694	13.412201	2.262758	0.936611	6.248984	3.963848	0.000000	-10.000000	-0.791667	35.799999	634.500000	1023.000000	1023.000000	2046.000000
44.220001	0.023099	13.651501	2.083218	0.965261	6.376186	4.226835	0.000000	-10.000000	-0.725000	34.650002	646.666687	1023.000000	1023.000000	2046.000000
44.240002	0.024215	14.311037	1.961409	1.140281	7.048009	4.161338	0.000000	-10.000000	-0.675000	33.283333	658.500000	1023.000000	1023.000000	2046.000000
44.259998	0.026309	15.548626	2.422762	1.523076	7.293046	4.309741	0.000000	-10.000000	-0.633333	32.200001	669.666687	1023.000000	1023.000000	2046.000000
44.279999	0.028004	16.550156	2.726161	1.715991	7.332526	4.775478	0.000000	-10.000000	-0.608333	31.333334	680.666687	1023.000000	1023.000000	2046.000000
44.299999	0.029503	17.436491	2.616557	1.873631	7.983938	4.962365	0.000000	-10.000000	-0.591667	30.866667	691.166687	1023.000000	1023.000000	2046.000000
44.320000	0.031349	18.527510	2.706818	2.196603	8.646448	4.977640	0.000000	-10.000000	-0.591667	30.633333	701.500000	1023.000000	1023.000000	2046.000000
44.340000	0.032943	19.469168	3.176823	2.499255	8.511539	5.281552	0.000000	-10.000000	-0.583333	30.583334	711.666687	1023.000000	1023.000000	2046.000000
44.360001	0.033993	20.090075	3.183090	2.543648	8.704269	5.659067	0.000000	-10.000000	-0.575000	30.583334	722.000000	1023.000000	1023.000000	2046.000000
44.380001	0.035298	20.861259	2.972133	2.625311	9.482514	5.781301	0.000000	-10.000000	-0.558333	30.583334	732.333313	1023.000000	1023.000000	2046.000000
44.400002	0.037316	22.053846	3.167090	3.024535	9.947402	5.914820	0.000000	-10.000000	-0.525000	30.116667	742.500000	1023.000000	1023.000000	2046.000000
44.419998	0.038830	22.948471	3.529006	3.303136	9.855444	6.260884	0.000000	-10.000000	-0.508333	29.416666	752.500000	1023.000000	1023.000000	2046.000000
44.439999	0.040048	23.668415	3.700100	3.323060	9.954916	6.690339	0.000000	-10.000000	-0.466667	28.533333	762.500000	1023.000000	1023.000000	2046.000000
44.459999	0.041555	24.559292	3.560666	3.400288	10.732969	6.865370	0.000000	-10.000000	-0.425000	27.350000	772.166687	1023.000000	1023.000000	2046.000000
44.480000	0.043482	25.697947	3.728969	3.743881	11.253928	6.971169	0.000000	-10.000000	-0.375000	25.950001	781.666687	1023.000000	1023.000000	2046.000000
44.500000	0.045052	26.626028	4.287786	4.024087	11.103919	7.210236	0.000000	-10.000000	-0.341667	24.433334	790.500000	1023.000000	1023.000000	2046.000000
44.520000	0.045935	27.147367	4.729179	3.883723	11.024436	7.510028	0.000000	-10.000000	-0.300000	23.016668	799.000000	1023.000000	1023.000000	2046.000000
44.540001	0.047244	27.920925	4.753064	3.796366	11.828797	7.542697	0.000000	-10.000000	-0.241667	21.166668	806.833313	1023.000000	1023.000000	2046.000000
44.560001	0.048942	28.924715	5.126380	3.887775	12.388105	7.522454	0.000000	-10.000000	-0.175000	18.983334	814.333313	1023.000000	1023.000000	2046.000000
44.580002	0.049454	29.227148	5.864279	3.816998	11.953570	7.592300	0.000000	-10.000000	-0.116667	16.600000	821.000000	1023.000000	1023.000000	2046.000000
44.599998	0.049312	29.143661	6.148091	3.434703	11.783468	7.777399	0.000000	-10.000000	-0.083333	14.800000	826.833313	1023.000000	1023.000000	2046.000000
44.619999	0.049470	29.236645	5.917193	3.260950	12.354897	7.703605	0.000000	-10.000000	-0.050000	13.216667	832.000000	1023.000000	1023.000000	2046.000000
44.639999	0.049898	29.489954	5.972908	3.379525	12.574314	7.563207	0.000000	-10.000000	-0.033333	11.566667	836.666687	1023.000000	1023.000000	2046.000000
44.660000	0.049492	29.249945	6.478483	3.295072	11.928854	7.547536	0.000000	-10.000000	-0.008333	9.833333	840.833313	1023.000000	1023.000000	2046.000000
44.680000	0.048551	28.693386	6.671403	2.885940	11.491085	7.644958	0.000000	-10.000000	0.000000	7.783333	844.333313	1023.000000	1023.000000	2046.000000
44.700001	0.048233	28.505426	6.318851	2.662603	11.971433	7.552539	0.000000	-10.000000	0.008333	5.783333	847.166687	1023.000000	1023.000000	2046.000000
44.720001	0.048289	28.538765	6.244113	2.836710	12.130308	7.327632	0.000000	-10.000000	0.025000	3.116667	849.500000	1023.000000	1023.000000	2046.000000
44.740002	0.047623	28.145233	6.731764	2.802196	11.248746	7.362528	0.000000	-10.000000	0.041667	0.383333	851.000000	1023.000000	1023.000000	2046.000000
44.759998	0.046559	27.516165	6.609658	2.474809	10.987463	7.444236	0.000000	-10.000000	0.050000	-1.916667	851.833313	1023.000000	1023.000000	2046.000000
44.779999	0.046490	27.475767	6.128362	2.512564	11.524788	7.310052	0.000000	-10.000000	0.058333	-3.950000	852.000000	1023.000000	1023.000000	2046.000000
44.799999	0.046288	27.356249	6.302571	2.798523	11.087562	7.167593	0.000000	-10.000000	0.075000	-6.016667	852.000000	1023.000000	1023.000000	2046.000000
44.820000	0.045024	26.609310	6.543903	2.612035	10.272273	7.181099	0.000000	-10.000000	0.091667	-8.166667	852.000000	1023.000000	1023.000000	2046.000000
44.840000	0.044418	26.250744	6.075256	2.455887	10.535673	7.183928	0.000000	-10.000000	0.100000	-9.783334	852.000000	1023.000000	1023.000000	2046.000000
44.860001	0.044544	26.325466	5.631433	2.768007	10.971997	6.954029	0.000000	-10.000000	0.108333	-10.816668	852.000000	1023.000000	1023.000000	2046.000000
44.880001	0.043780	25.873991	5.781414	2.945104	10.331291	6.816181	0.000000	-10.000000	0.125000	-11.633334	852.000000	1023.000000	1023.000000	2046.000000
44.900002	0.042326	25.014759	5.996132	2.762066	9.473195	6.783366	0.000000	-10.000000	0.141667	-12.266667	844.666687	1023.000000	1023.000000	2046.000000
44.919998	0.041174	24.334024	5.687828	2.524648	9.344124	6.777426	0.000000	-10.000000	0.141667	-12.966667	836.000000	1023.000000	1023.000000	2046.000000
44.939999	0.040789	24.106232	5.078657	2.637404	9.807443	6.582728	0.000000	-10.000000	0.175000	-13.816667	825.666687	1023.000000	1023.000000	2046.000000
44.959999	0.040072	23.682281	4.873953	2.988553	9.586596	6.233178	0.000000	-10.000000	0.208333	-14.950001	821.000000	1023.000000	1023.000000	2046.000000
44.980000	0.038489	22.747242	5.119834	2.952938	8.558758	6.115711	0.000000	-10.000000	0.250000	-16.033333	815.833313	1023.000000	1023.000000	2046.000000
45.000000	0.037000	21.867283	5.255968	2.718500	7.787727	6.105089	0.000000	-10.000000	0.250000	-17.100000	810.333313	1023.000000	1023.000000	2046.000000
45.020000	0.036576	21.616169	4.794662	2.587861	8.084970	6.148675	0.000000	-10.000000	0.266667	-17.983334	804.500000	1023.000000	1023.000000	2046.000000
45.040001	0.036527	21.587427	4.266878	2.887738	8.476501	5.956311	0.000000	-10.000000	0.300000	-18.900000	798.500000	1023.000000	1023.000000	2046.000000
45.060001	0.035227	20.819452	4.375345	3.166648	7.594263	5.683197	0.000000	-10.000000	0.350000	-19.750000	792.333313	1023.000000	1023.000000	2046.000000
45.080002	0.032784	19.375134	4.457409	2.999717	6.322188	5.595819	0.000000	-10.000000	0.383333	-20.750000	785.833313	1023.000000	1023.000000	2046.000000
45.099998	0.030602	18.085562	3.991993	2.750185	5.860222	5.483163	0.000000	-10.000000	0.400000	-21.900000	779.000000	1023.000000	1023.000000	2046.000000
45.119999	0.028924	17.094246	3.033037	2.857294	6.103557	5.100358	0.000000	-10.000000	0.433333	-23.100000	771.666687	1023.000000	1023.000000	2046.000000
45.139999	0.026759	15.814735	2.686625	3.080794	5.522795	4.524521	0.000000	-10.000000	0.458333	-23.766666	764.000000	1023.000000	1023.000000	2046.000000
45.160000	0.023888	14.117655	2.842582	2.945431	4.227557	4.102084	0.000000	-10.000000	0.483333	-23.916666	756.000000	1023.000000	1023.000000	2046.000000
45.180000	0.021265	12.567880	2.902314	2.462976	3.360662	3.841927	0.000000	-10.000000	0.466667	-23.700001	748.000000	1023.000000	1023.000000	2046.000000
45.200001	0.019781	11.690524	2.498679	2.196738	3.466136	3.528971	0.000000	-10.000000	0.458333	-23.600000	740.000000	1023.000000	1023.000000	2046.000000
45.220001	0.018597	10.991026	1.861959	2.236855	3.829005	3.063208	0.000000	-10.000000	0.475000	-23.966667	732.000000	1023.000000	1023.000000	2046.000000
45.240002	0.016435	9.712844	1.697713	2.419701	3.145446	2.449984	0.000000	-10.000000	0.500000	-24.916668	724.000000	1023.000000	1023.000000	2046.000000
45.259998	0.013453	7.950947	1.867744	2.352416	1.669471	2.061316	0.000000	-10.000000	0.550000	-26.133333	715.833313	1023.000000	1023.000000	2046.000000
45.279999	0.011207	6.623142	1.717709	2.166935	0.860576	1.877921	0.000000	-10.000000	0.600000	-27.283335	707.333313	1023.000000	1023.000000	2046.000000
45.299999	0.010775	6.368071	1.046515	2.273743	1.281580	1.766233	0.000000	-10.000000	0.658333	-28.300001	698.166687	1023.000000	1023.000000	2046.000000
45.320000	0.010658	6.298704	0.472980	2.712596	1.644033	1.469095	0.000000	-10.000000	0.700000	-29.266666	688.500000	1023.000000	1023.000000	2046.000000
45.340000	0.009450	5.584924	0.580701	3.094198	0.889245	1.020779	0.000000	-10.000000	0.725000	-29.983334	678.500000	1023.000000	1023.000000	2046.000000
45.360001	0.007826	4.625217	0.817815	3.120535	-0.162612	0.849480	0.000000	-10.000000	0.741667	-30.416668	668.500000	1023.000000	1023.000000	2046.000000
45.380001	0.006515	3.850290	0.848890	3.070710	-0.788374	0.719064	0.000000	-10.000000	0.766667	-30.933334	658.500000	1023.000000	1023.000000	2046.000000
45.400002	0.006065	3.584253	0.364689	3.028781	-0.513111	0.703894	0.000000	-10.000000	0.783333	-31.233334	648.333313	1023.000000	1023.000000	2046.000000
45.419998	0.005820	3.439658	-0.295165	3.293626	-0.021506	0.462703	0.000000	-10.000000	0.800000	-31.583334	638.000000	1023.000000	1023.000000	2046.000000
45.439999	0.004519	2.670901	-0.309985	3.536290	-0.610073	0.054669	0.000000	-10.000000	0.800000	-31.700001	627.500000	1023.000000	1023.000000	2046.000000
45.459999	0.002614	1.544593	0.051089	3.433494	-1.823346	-0.116644	0.000000	-10.000000	0.816667	-32.016666	617.000000	1023.000000	1023.000000	2046.000000
45.480000	0.001537	0.908449	-0.014873	3.127812	-2.187462	-0.017028	0.000000	-10.000000	0.825000	-32.316666	606.333313	1023.000000	1023.000000	2046.000000
45.500000	0.001448	0.855806	-0.675552	3.001965	-1.471943	0.001336	0.000000	-10.000000	0.841667	-32.716667	595.500000	1023.000000	1023.000000	2046.000000
45.520000	0.000546	0.322413	-0.944275	3.081345	-1.465602	-0.349054	0.000000	-10.000000	0.850000	-33.299999	584.500000	1023.000000	1023.000000	2046.000000
45.540001	-0.001411	-0.833799	-0.546427	2.957568	-2.574908	-0.670032	0.000000	-10.000000	0.858333	-33.416668	573.333313	1023.000000	1023.000000	2046.000000
45.560001	-0.002715	-1.604334	-0.319141	2.526254	-3.240191	-0.571256	0.000000	-10.000000	0.841667	-33.433334	562.166687	1023.000000	1023.000000	2046.000000
45.580002	-0.003349	-1.979420	-0.910003	2.173227	-2.700827	-0.541818	0.000000	-10.000000	0.825000	-33.016666	551.000000	1023.000000	1023.000000	2046.000000
45.599998	-0.004239	-2.505536	-1.485677	2.176183	-2.361072	-0.834970	0.000000	-10.000000	0.816667	-32.850002	540.000000	1023.000000	1023.000000	2046.000000
45.619999	-0.006053	-3.577266	-1.507852	2.171537	-2.975134	-1.265816	0.000000	-10.000000	0.825000	-32.800003	529.000000	1023.000000	1023.000000	2046.000000
45.639999	-0.008389	-4.957922	-1.112643	1.873362	-4.186316	-1.532326	0.000000	-10.000000	0.825000	-32.966667	518.000000	1023.000000	1023.000000	2046.000000
45.660000	-0.010029	-5.927264	-1.008640	1.301440	-4.763658	-1.456406	0.000000	-10.000000	0.816667	-32.900002	507.000000	1023.000000	1023.000000	2046.000000
45.680000	-0.011061	-6.537321	-1.649151	0.916739	-4.348929	-1.455980	0.000000	-10.000000	0.808333	-32.666668	496.166656	1023.000000	1023.000000	2046.000000
45.700001	-0.012340	-7.293144	-2.256339	0.817390	-4.131429	-1.722767	0.000000	-10.000000	0.800000	-32.133335	485.333344	1023.000000	1023.000000	2046.000000
45.720001	-0.014437	-8.532059	-2.387381	0.827374	-4.745875	-2.226177	0.000000	-10.000000	0.808333	-32.066666	474.666656	1023.000000	1023.000000	2046.000000
45.740002	-0.016687	-9.862205	-2.124313	0.669013	-5.870043	-2.536861	0.000000	-10.000000	0.808333	-31.900000	463.833344	1023.000000	1023.000000	2046.000000
45.759998	-0.017944	-10.604995	-1.915077	0.315134	-6.555088	-2.449964	0.000000	-10.000000	0.808333	-32.083336	453.166656	1023.000000	1023.000000	2046.000000
45.779999	-0.018545	-10.960142	-2.434378	0.043809	-6.242214	-2.327359	0.000000	-10.000000	0.791667	-32.183334	442.333344	1023.000000	1023.000000	2046.000000
45.799999	-0.019556	-11.557870	-3.199422	-0.008060	-5.752851	-2.597537	0.000000	-10.000000	0.791667	-32.099998	431.666656	1023.000000	1023.000000	2046.000000
45.820000	-0.021259	-12.563976	-3.260331	0.079536	-6.285363	-3.097819	0.000000	-10.000000	0.791667	-32.166668	421.000000	1023.000000	1023.000000	2046.000000
45.840000	-0.022798	-13.473533	-2.761460	-0.016260	-7.372122	-3.323691	0.000000	-10.000000	0.800000	-31.866667	406.666656	1023.000000	1023.000000	2046.000000
45.860001	-0.023507	-13.892852	-2.696551	-0.248632	-7.736355	-3.211315	0.000000	-10.000000	0.791667	-31.966667	392.333344	1023.000000	1023.000000	2046.000000
45.880001	-0.023600	-13.947779	-3.443637	-0.441532	-7.024829	-3.037780	0.000000	-10.000000	0.783333	-31.833334	381.500000	1023.000000	1023.000000	2046.000000
45.900002	-0.024556	-14.512696	-4.009890	-0.345848	-6.757223	-3.399735	0.000000	-10.000000	0.775000	-31.750000	374.500000	1023.000000	1023.000000	2046.000000
45.919998	-0.026085	-15.416447	-4.038650	-0.237536	-7.281076	-3.859185	0.000000	-10.000000	0.766667	-31.500000	367.500000	1023.000000	1023.000000	2046.000000
45.939999	-0.027410	-16.199253	-3.574711	-0.271866	-8.291014	-4.061662	0.000000	-10.000000	0.758333	-31.133333	357.000000	1023.000000	1023.000000	2046.000000
45.959999	-0.028001	-16.548454	-3.360175	-0.542645	-8.772771	-3.872863	0.000000	-10.000000	0.750000	-30.966667	346.666656	1023.000000	1023.000000	2046.000000
45.980000	-0.028234	-16.686096	-4.101099	-0.756139	-8.117785	-3.711073	0.000000	-10.000000	0.750000	-30.633333	336.333344	1023.000000	1023.000000	2046.000000
46.000000	-0.029226	-17.272648	-4.815750	-0.668970	-7.706787	-4.081140	0.000000	-10.000000	0.733333	-30.250000	326.000000	1023.000000	1023.000000	2046.000000
46.020000	-0.030705	-18.146666	-4.610723	-0.533715	-8.455613	-4.546615	0.000000	-10.000000	0.700000	-29.600000	315.833344	1023.000000	1023.000000	2046.000000
46.040001	-0.031677	-18.720972	-4.052008	-0.633596	-9.430913	-4.604455	0.000000	-10.000000	0.658333	-29.266666	306.000000	1023.000000	1023.000000	2046.000000
46.060001	-0.032099	-18.970636	-4.113410	-0.893493	-9.573476	-4.390257	0.000000	-10.000000	0.633333	-28.866667	296.333344	1023.000000	1023.000000	2046.000000
46.080002	-0.032455	-19.181179	-4.815100	-1.010628	-9.020843	-4.334610	0.000000	-10.000000	0.633333	-28.650000	286.666656	1023.000000	1023.000000	2046.000000
46.099998	-0.033487	-19.790583	-5.556336	-0.952890	-8.591343	-4.690013	0.000000	-10.000000	0.625000	-28.033333	277.000000	1023.000000	1023.000000	2046.000000
46.119999	-0.034626	-20.463966	-5.324888	-0.742104	-9.207902	-5.189073	0.000000	-10.000000	0.616667	-27.633333	267.666656	1023.000000	1023.000000	2046.000000
46.139999	-0.035073	-20.728016	-4.660016	-0.803191	-10.111698	-5.153111	0.000000	-10.000000	0.600000	-27.300001	258.500000	1023.000000	1023.000000	2046.000000
46.160000	-0.034862	-20.603699	-4.528684	-0.977406	-10.252637	-4.844972	0.000000	-10.000000	0.575000	-27.083334	249.500000	1023.000000	1023.000000	2046.000000
46.180000	-0.034700	-20.507668	-5.064708	-1.129811	-9.712154	-4.600993	0.000000	-10.000000	0.550000	-26.750000	240.500000	1023.000000	1023.000000	2046.000000
46.200001	-0.035171	-20.785986	-5.859253	-1.057969	-9.039462	-4.829301	0.000000	-10.000000	0.516667	-26.066668	231.500000	1023.000000	1023.000000	2046.000000
46.220001	-0.036311	-21.459747	-5.695473	-0.828988	-9.616594	-5.318691	0.000000	-10.000000	0.508333	-25.550001	222.666672	1023.000000	1023.000000	2046.000000
46.240002	-0.037158	-21.960407	-5.120094	-0.767745	-10.661165	-5.411403	0.000000	-10.000000	0.500000	-24.966667	214.166672	1023.000000	1023.000000	2046.000000
46.259998	-0.037873	-22.382725	-5.262036	-1.024693	-10.941117	-5.154878	0.000000	-10.000000	0.491667	-24.466667	206.000000	1023.000000	1023.000000	2046.000000
46.279999	-0.038970	-23.031048	-6.019380	-1.281749	-10.464936	-5.264983	0.000000	-10.000000	0.466667	-23.700001	198.000000	1023.000000	1023.000000	2046.000000
46.299999	-0.040499	-23.935045	-6.698881	-1.412293	-10.046431	-5.777442	0.000000	-10.000000	0.425000	-22.816668	190.000000	1023.000000	1023.000000	2046.000000
46.320000	-0.042188	-24.932829	-6.657398	-1.480580	-10.368977	-6.425874	0.000000	-10.000000	0.375000	-21.799999	182.333328	1023.000000	1023.000000	2046.000000
46.340000	-0.043661	-25.803640	-6.017437	-1.654548	-11.273468	-6.858187	0.000000	-10.000000	0.341667	-20.866667	175.000000	1023.000000	1023.000000	2046.000000
46.360001	-0.044338	-26.203886	-5.580534	-1.910819	-11.916512	-6.796020	0.000000	-10.000000	0.291667	-19.833334	168.166672	1023.000000	1023.000000	2046.000000
46.380001	-0.044943	-26.561565	-5.875270	-2.132921	-11.911990	-6.641385	0.000000	-10.000000	0.266667	-18.783335	161.333328	1023.000000	1023.000000	2046.000000
46.400002	-0.046169	-27.285709	-6.833767	-2.132977	-11.528595	-6.790369	0.000000	-10.000000	0.241667	-18.016666	155.000000	1023.000000	1023.000000	2046.000000
46.419998	-0.047480	-28.060644	-7.576572	-1.793664	-11.370976	-7.319432	0.000000	-10.000000	0.250000	-17.883333	149.000000	1023.000000	1023.000000	2046.000000
46.439999	-0.048318	-28.555870	-7.424306	-1.365939	-11.977216	-7.788408	0.000000	-10.000000	0.250000	-18.383333	143.000000	1023.000000	1023.000000	2046.000000
46.459999	-0.048378	-28.591455	-6.857090	-1.135152	-12.790213	-7.809000	0.000000	-10.000000	0.250000	-18.700001	136.833328	1023.000000	1023.000000	2046.000000
46.480000	-0.048121	-28.439613	-6.777071	-1.158246	-12.982947	-7.521350	0.000000	-10.000000	0.250000	-18.700001	130.500000	1023.000000	1023.000000	2046.000000
46.500000	-0.048043	-28.393396	-7.334897	-1.286464	-12.473912	-7.298123	0.000000	-10.000000	0.250000	-18.250000	124.500000	1023.000000	1023.000000	2046.000000
46.520000	-0.048719	-28.792715	-8.048671	-1.167638	-11.970509	-7.605897	0.000000	-10.000000	0.233333	-17.716667	118.500000	1023.000000	1023.000000	2046.000000
46.540001	-0.049439	-29.218262	-8.224017	-0.925263	-12.038305	-8.030676	0.000000	-10.000000	0.225000	-16.966667	112.500000	1023.000000	1023.000000	2046.000000
46.560001	-0.050026	-29.565477	-7.905724	-0.764652	-12.572851	-8.322251	0.000000	-10.000000	0.208333	-16.333334	106.666664	1023.000000	1023.000000	2046.000000
46.580002	-0.050187	-29.660261	-7.279843	-0.829306	-13.337016	-8.214096	0.000000	-10.000000	0.200000	-15.650000	101.166664	1023.000000	1023.000000	2046.000000
46.599998	-0.050195	-29.665226	-7.049742	-1.128563	-13.574878	-7.912042	0.000000	-10.000000	0.191667	-15.266666	96.000000	1023.000000	1023.000000	2046.000000
46.619999	-0.050255	-29.700691	-7.433058	-1.497898	-13.126921	-7.642814	0.000000	-10.000000	0.191667	-14.816667	91.000000	1023.000000	1023.000000	2046.000000
46.639999	-0.050744	-29.989687	-7.993151	-1.727278	-12.485561	-7.783697	0.000000	-10.000000	0.200000	-14.766667	86.000000	1023.000000	1023.000000	2046.000000
46.660000	-0.051418	-30.387930	-8.064385	-1.682978	-12.446236	-8.194331	0.000000	-10.000000	0.191667	-14.750000	81.000000	1023.000000	1023.000000	2046.000000
46.680000	-0.051756	-30.587879	-7.550383	-1.576180	-12.999208	-8.462108	0.000000	-10.000000	0.191667	-14.566667	76.000000	1023.000000	1023.000000	2046.000000
46.700001	-0.051714	-30.563210	-6.999970	-1.741281	-13.563038	-8.258921	0.000000	-10.000000	0.183333	-14.150001	71.166664	1023.000000	1023.000000	2046.000000
46.720001	-0.051659	-30.530611	-6.985062	-2.094831	-13.569501	-7.881218	0.000000	-10.000000	0.191667	-13.750000	66.500000	1023.000000	1023.000000	2046.000000
46.740002	-0.051969	-30.713968	-7.820508	-2.356937	-12.790524	-7.746001	0.000000	-10.000000	0.175000	-13.666667	61.833332	1023.000000	1023.000000	2046.000000
46.759998	-0.052882	-31.253269	-8.228524	-2.243356	-12.564656	-8.216733	0.000000	-10.000000	0.166667	-13.600000	57.333332	1023.000000	1023.000000	2046.000000
46.779999	-0.053643	-31.703108	-7.704826	-2.214521	-13.293015	-8.490745	0.000000	-10.000000	0.141667	-13.316667	52.666668	1023.000000	1023.000000	2046.000000
46.799999	-0.053989	-31.907578	-7.237241	-2.443197	-13.887410	-8.339728	0.000000	-10.000000	0.125000	-12.800000	48.333332	1023.000000	1023.000000	2046.000000
46.820000	-0.054709	-32.332756	-7.585422	-2.951859	-13.773565	-8.021910	0.000000	-10.000000	0.100000	-12.050000	44.000000	1023.000000	1023.000000	2046.000000
46.840000	-0.055737	-32.940483	-8.372219	-3.211437	-13.217672	-8.139156	0.000000	-10.000000	0.083333	-11.383333	40.000000	1023.000000	1023.000000	2046.000000
46.860001	-0.056881	-33.616844	-8.645228	-3.122588	-13.224439	-8.624590	0.000000	-10.000000	0.075000	-10.816667	36.166668	1023.000000	1023.000000	2046.000000
46.880001	-0.057474	-33.967171	-8.196975	-3.131746	-13.881240	-8.757211	0.000000	-10.000000	0.075000	-10.466667	32.500000	1023.000000	1023.000000	2046.000000
46.900002	-0.057664	-34.079380	-7.791028	-3.344355	-14.413355	-8.530643	0.000000	-10.000000	0.075000	-10.266667	29.000000	1023.000000	1023.000000	2046.000000
46.919998	-0.058119	-34.348072	-8.251553	-3.741245	-14.115978	-8.239296	0.000000	-10.000000	0.075000	-10.066667	25.500000	1023.000000	1023.000000	2046.000000
46.939999	-0.058654	-34.664730	-8.957184	-3.671406	-13.481262	-8.554878	0.000000	-10.000000	0.083333	-9.850000	22.166666	1023.000000	1023.000000	2046.000000
46.959999	-0.058858	-34.784920	-8.611723	-3.351728	-13.885568	-8.935904	0.000000	-10.000000	0.075000	-9.383333	19.000000	1023.000000	1023.000000	2046.000000
46.980000	-0.058770	-34.733204	-7.986642	-3.474899	-14.544815	-8.726847	0.000000	-10.000000	0.066667	-8.983334	16.000000	1023.000000	1023.000000	2046.000000
47.000000	-0.058816	-34.760239	-8.266729	-3.758265	-14.337041	-8.398203	0.000000	-10.000000	0.050000	-8.600000	13.000000	1023.000000	1023.000000	2046.000000
47.020000	-0.059145	-34.954720	-8.941111	-3.764151	-13.712389	-8.537070	0.000000	-10.000000	0.050000	-8.216667	10.000000	1023.000000	1023.000000	2046.000000
47.040001	-0.059222	-35.000404	-8.735276	-3.424757	-13.898773	-8.941596	0.000000	-10.000000	0.050000	-7.933333	7.166667	1023.000000	1023.000000	2046.000000
47.060001	-0.059141	-34.952267	-8.165267	-3.412796	-14.460676	-8.913526	0.000000	-10.000000	0.050000	-7.533333	4.500000	1023.000000	1023.000000	2046.000000
47.080002	-0.059132	-34.946964	-8.282041	-3.747025	-14.386211	-8.531686	0.000000	-10.000000	0.050000	-7.216667	2.166667	1023.000000	1023.000000	2046.000000
47.099998	-0.059364	-35.084312	-8.963336	-3.789385	-13.743849	-8.587741	0.000000	-10.000000	0.050000	-6.800000	0.166667	1023.000000	1023.000000	2046.000000
47.119999	-0.059488	-35.157349	-8.924607	-3.525671	-13.772686	-8.934384	0.000000	-10.000000	0.050000	-6.566667	-1.666667	1023.000000	1023.000000	2046.000000
47.139999	-0.059394	-35.102093	-8.384924	-3.426251	-14.287672	-9.003247	0.000000	-10.000000	0.050000	-6.416667	-3.833333	1023.000000	1023.000000	2046.000000
47.160000	-0.059394	-35.101578	-8.208610	-3.639156	-14.525412	-8.728399	0.000000	-10.000000	0.050000	-6.333333	-6.166667	1023.000000	1023.000000	2046.000000
47.180000	-0.059545	-35.191078	-8.666080	-3.854679	-14.118999	-8.551319	0.000000	-10.000000	0.050000	-6.150000	-8.500000	1023.000000	1023.000000	2046.000000
47.200001	-0.059646	-35.250870	-9.077959	-3.738992	-13.680260	-8.753659	0.000000	-10.000000	0.050000	-5.950000	-10.500000	1023.000000	1023.000000	2046.000000
47.220001	-0.059622	-35.236340	-8.699605	-3.492584	-14.030930	-9.013220	0.000000	-10.000000	0.050000	-5.716667	-12.500000	1023.000000	1023.000000	2046.000000
47.240002	-0.059558	-35.199001	-8.221081	-3.563515	-14.552341	-8.862063	0.000000	-10.000000	0.050000	-5.516667	-14.333333	1023.000000	1023.000000	2046.000000
47.259998	-0.059634	-35.243572	-8.469765	-3.832814	-14.368678	-8.572318	0.000000	-10.000000	0.050000	-5.183333	-16.000000	1023.000000	1023.000000	2046.000000
47.279999	-0.059713	-35.290489	-8.973466	-3.849604	-13.887817	-8.579604	0.000000	-10.000000	0.050000	-4.816667	-17.666666	1023.000000	1023.000000	2046.000000
47.299999	-0.059686	-35.274467	-9.047236	-3.669534	-13.752542	-8.805155	0.000000	-10.000000	0.041667	-4.383333	-19.333334	1023.000000	1023.000000	2046.000000
47.320000	-0.059697	-35.281017	-8.734097	-3.442491	-14.061753	-9.042677	0.000000	-10.000000	0.025000	-3.966667	-21.000000	1023.000000	1023.000000	2046.000000
47.340000	-0.059593	-35.219566	-8.298301	-3.528025	-14.486519	-8.906721	0.000000	-10.000000	0.008333	-3.433333	-22.333334	1023.000000	1023.000000	2046.000000
47.360001	-0.059600	-35.223736	-8.398494	-3.709064	-14.434012	-8.682165	0.000000	-10.000000	0.008333	-2.650000	-23.500000	1023.000000	1023.000000	2046.000000
47.380001	-0.059428	-35.121693	-8.733848	-3.801115	-14.051401	-8.535330	0.000000	-10.000000	0.008333	-1.483333	-24.333334	1023.000000	1023.000000	2046.000000
47.400002	-0.059276	-35.032154	-9.015782	-3.668595	-13.701079	-8.646698	0.000000	-10.000000	0.016667	-0.550000	-24.833334	1023.000000	1023.000000	2046.000000
47.419998	-0.059050	-34.898415	-8.913207	-3.461566	-13.679053	-8.844589	0.000000	-10.000000	0.008333	0.000000	-25.000000	1023.000000	1023.000000	2046.000000
47.439999	-0.058906	-34.813358	-8.517948	-3.367735	-14.013386	-8.914289	0.000000	-10.000000	0.008333	0.316667	-25.000000	1023.000000	1023.000000	2046.000000
47.459999	-0.058619	-34.644001	-8.288828	-3.467095	-14.176634	-8.711445	0.000000	-10.000000	0.000000	1.150000	-25.000000	1023.000000	1023.000000	2046.000000
47.480000	-0.058535	-34.594418	-8.447887	-3.701792	-14.069616	-8.375122	0.000000	-10.000000	0.000000	2.333333	-25.000000	1023.000000	1023.000000	2046.000000
47.500000	-0.058816	-34.760429	-9.117527	-3.600045	-13.642345	-8.400511	0.000000	-10.000000	0.000000	3.666667	-25.000000	1023.000000	1023.000000	2046.000000
47.520000	-0.059431	-35.123859	-9.431397	-3.447746	-13.552267	-8.692451	0.000000	-10.000000	-0.008333	5.200000	-25.000000	1023.000000	1023.000000	2046.000000
47.540001	-0.059821	-35.354034	-9.218922	-3.370864	-13.745075	-9.019172	0.000000	-10.000000	-0.016667	7.050000	-25.000000	1023.000000	1023.000000	2046.000000
47.560001	-0.060076	-35.504993	-8.802648	-3.536388	-14.119372	-9.046588	0.000000	-10.000000	-0.050000	9.300000	-25.000000	1023.000000	1023.000000	2046.000000
47.580002	-0.060459	-35.731525	-8.672343	-3.881276	-14.233981	-8.943927	0.000000	-10.000000	-0.091667	11.650001	-25.000000	1023.000000	1023.000000	2046.000000
47.599998	-0.060994	-36.047352	-8.996534	-4.101921	-14.069447	-8.879451	0.000000	-10.000000	-0.158333	13.816667	-25.000000	1023.000000	1023.000000	2046.000000
47.619999	-0.061471	-36.329632	-9.611576	-4.013520	-13.638501	-9.066035	0.000000	-10.000000	-0.200000	16.033333	-16.833334	1023.000000	1023.000000	2046.000000
47.639999	-0.061872	-36.566109	-9.802724	-3.726973	-13.688065	-9.348347	0.000000	-10.000000	-0.233333	17.666668	0.000000	1023.000000	1023.000000	2046.000000
47.660000	-0.061778	-36.510921	-9.624729	-3.438099	-14.009171	-9.438922	0.000000	-10.000000	-0.241667	19.166668	19.000000	1023.000000	1023.000000	2046.000000
47.680000	-0.061183	-36.159088	-9.369489	-3.253153	-14.296977	-9.239469	0.000000	-10.000000	-0.250000	19.616667	32.000000	1023.000000	1023.000000	2046.000000
47.700001	-0.060272	-35.620560	-9.355204	-3.170853	-14.168291	-8.926213	0.000000	-10.000000	-0.250000	19.733334	38.666668	1023.000000	1023.000000	2046.000000
47.720001	-0.059362	-35.082653	-9.721757	-2.989745	-13.631135	-8.740018	0.000000	-10.000000	-0.250000	19.650000	45.166668	1023.000000	1023.000000	2046.000000
47.740002	-0.058638	-34.655342	-9.979815	-2.723054	-13.101109	-8.851363	0.000000	-10.000000	-0.258333	19.900000	51.833332	1023.000000	1023.000000	2046.000000
47.759998	-0.057762	-34.137501	-9.860714	-2.426223	-12.894045	-8.956519	0.000000	-10.000000	-0.275000	20.283335	58.333332	1023.000000	1023.000000	2046.000000
47.779999	-0.056874	-33.612415	-9.557443	-2.231639	-12.910779	-8.912553	0.000000	-10.000000	-0.308333	20.866667	65.166664	1023.000000	1023.000000	2046.000000
47.799999	-0.055985	-33.087261	-9.132007	-2.184924	-13.085844	-8.684488	0.000000	-10.000000	-0.325000	21.616667	72.000000	1023.000000	1023.000000	2046.000000
47.820000	-0.055076	-32.550201	-8.993753	-2.270232	-13.004350	-8.281867	0.000000	-10.000000	-0.325000	22.400000	79.000000	1023.000000	1023.000000	2046.000000
47.840000	-0.054349	-32.120171	-9.257627	-2.316362	-12.543335	-8.002845	0.000000	-10.000000	-0.316667	22.866667	86.333336	1023.000000	1023.000000	2046.000000
47.860001	-0.053678	-31.723661	-9.507131	-2.320067	-11.908251	-7.988213	0.000000	-10.000000	-0.325000	23.049999	93.833336	1023.000000	1023.000000	2046.000000
47.880001	-0.052730	-31.163382	-9.216214	-2.326348	-11.630273	-7.990547	0.000000	-10.000000	-0.325000	22.966667	101.500000	1023.000000	1023.000000	2046.000000
47.900002	-0.051587	-30.487715	-8.654390	-2.364281	-11.614957	-7.854086	0.000000	-10.000000	-0.333333	22.883333	109.166664	1023.000000	1023.000000	2046.000000
47.919998	-0.050318	-29.738068	-8.214329	-2.485192	-11.529159	-7.509387	0.000000	-10.000000	-0.333333	22.883333	116.833336	1023.000000	1023.000000	2046.000000
47.939999	-0.049043	-28.984421	-8.013278	-2.672485	-11.217039	-7.081618	0.000000	-10.000000	-0.366667	23.416666	124.500000	1023.000000	1023.000000	2046.000000
47.959999	-0.047830	-28.267799	-7.991622	-2.809641	-10.743201	-6.723335	0.000000	-10.000000	-0.383333	24.049999	132.166672	1023.000000	1023.000000	2046.000000
47.980000	-0.046586	-27.532606	-8.061018	-2.798120	-10.108072	-6.565397	0.000000	-10.000000	-0.391667	24.400000	140.000000	1023.000000	1023.000000	2046.000000
48.000000	-0.045438	-26.853889	-7.998696	-2.745656	-9.573406	-6.536131	0.000000	-10.000000	-0.391667	24.550001	148.000000	1023.000000	1023.000000	2046.000000
48.020000	-0.044400	-26.240210	-7.670756	-2.718002	-9.316508	-6.534944	0.000000	-10.000000	-0.400000	24.566668	156.333328	1023.000000	1023.000000	2046.000000
48.040001	-0.043397	-25.647421	-7.243115	-2.756200	-9.255816	-6.392289	0.000000	-10.000000	-0.441667	25.150002	164.666672	1023.000000	1023.000000	2046.000000
48.060001	-0.042418	-25.068960	-6.795372	-2.931030	-9.302812	-6.039746	0.000000	-10.000000	-0.483333	25.750000	173.166672	1023.000000	1023.000000	2046.000000
48.080002	-0.041650	-24.615095	-6.842744	-3.140770	-8.955272	-5.676310	0.000000	-10.000000	-0.508333	26.800001	181.500000	1023.000000	1023.000000	2046.000000
48.099998	-0.041049	-24.259806	-7.104527	-3.269850	-8.355635	-5.529794	0.000000	-10.000000	-0.533333	27.650000	190.166672	1023.000000	1023.000000	2046.000000
48.119999	-0.040284	-23.807758	-7.097993	-3.239576	-7.903498	-5.566692	0.000000	-10.000000	-0.541667	28.533333	199.166672	1023.000000	1023.000000	2046.000000
48.139999	-0.039156	-23.140976	-6.735663	-3.125093	-7.772435	-5.507783	0.000000	-10.000000	-0.575000	29.100000	208.666672	1023.000000	1023.000000	2046.000000
48.160000	-0.037883	-22.388607	-6.245452	-3.171062	-7.798866	-5.173226	0.000000	-10.000000	-0.583333	29.433334	218.333328	1023.000000	1023.000000	2046.000000
48.180000	-0.036517	-21.581560	-6.012606	-3.269154	-7.572220	-4.727580	0.000000	-10.000000	-0.608333	29.700001	228.000000	1023.000000	1023.000000	2046.000000
48.200001	-0.035294	-20.858513	-6.149603	-3.239817	-6.980471	-4.488623	0.000000	-10.000000	-0.633333	29.983334	237.666672	1023.000000	1023.000000	2046.000000
48.220001	-0.034027	-20.109886	-6.245443	-3.101043	-6.317007	-4.446393	0.000000	-10.000000	-0.650000	30.566668	247.500000	1023.000000	1023.000000	2046.000000
48.240002	-0.032472	-19.191185	-6.034770	-2.838157	-5.900920	-4.417338	0.000000	-10.000000	-0.666667	31.166666	257.833344	1023.000000	1023.000000	2046.000000
48.259998	-0.030466	-18.005327	-5.459683	-2.736855	-5.756973	-4.051816	0.000000	-10.000000	-0.666667	31.666666	268.166656	1023.000000	1023.000000	2046.000000
48.279999	-0.028697	-16.959745	-5.034985	-2.661479	-5.645467	-3.617816	0.000000	-10.000000	-0.675000	31.833334	278.833344	1023.000000	1023.000000	2046.000000
48.299999	-0.027149	-16.044893	-4.964817	-2.626753	-5.212274	-3.241048	0.000000	-10.000000	-0.691667	31.850000	289.333344	1023.000000	1023.000000	2046.000000
48.320000	-0.025723	-15.202200	-5.090555	-2.471557	-4.500860	-3.139228	0.000000	-10.000000	-0.708333	31.966667	300.000000	1023.000000	1023.000000	2046.000000
48.340000	-0.023979	-14.171458	-4.923740	-2.232207	-3.919114	-3.096398	0.000000	-10.000000	-0.716667	32.450001	310.666656	1023.000000	1023.000000	2046.000000
48.360001	-0.021923	-12.956495	-4.408964	-2.013027	-3.695072	-2.839433	0.000000	-10.000000	-0.725000	32.666668	321.333344	1023.000000	1023.000000	2046.000000
48.380001	-0.019944	-11.786873	-3.896431	-1.954107	-3.625649	-2.310684	0.000000	-10.000000	-0.750000	32.966667	332.333344	1023.000000	1023.000000	2046.000000
48.400002	-0.018375	-10.859404	-3.851478	-1.895721	-3.132671	-1.979534	0.000000	-10.000000	-0.775000	32.966667	343.166656	1023.000000	1023.000000	2046.000000
48.419998	-0.016661	-9.846785	-3.933986	-1.716749	-2.370324	-1.825726	0.000000	-10.000000	-0.783333	33.516666	354.166656	1023.000000	1023.000000	2046.000000
48.439999	-0.014665	-8.666751	-3.794741	-1.506525	-1.703430	-1.662055	0.000000	-10.000000	-0.783333	33.933334	365.166656	1023.000000	1023.000000	2046.000000
48.459999	-0.012404	-7.330762	-3.225337	-1.346942	-1.486059	-1.272425	0.000000	-10.000000	-0.791667	34.583336	376.500000	1023.000000	1023.000000	2046.000000
48.480000	-0.010321	-6.099594	-2.748784	-1.244476	-1.340164	-0.766170	0.000000	-10.000000	-0.825000	35.033333	388.000000	1023.000000	1023.000000	2046.000000
48.500000	-0.008811	-5.207062	-2.877522	-1.152465	-0.611461	-0.565614	0.000000	-10.000000	-0.850000	35.533333	399.500000	1023.000000	1023.000000	2046.000000
48.520000	-0.006705	-3.962397	-2.739069	-0.982290	0.114111	-0.355149	0.000000	-10.000000	-0.866667	35.633335	411.166656	1023.000000	1023.000000	2046.000000
48.540001	-0.004431	-2.618932	-2.129716	-0.753248	0.341503	-0.077471	0.000000	-10.000000	-0.875000	35.733334	423.000000	1023.000000	1023.000000	2046.000000
48.560001	-0.002326	-1.374794	-1.579022	-0.685731	0.465044	0.424916	0.000000	-10.000000	-0.883333	35.766666	435.000000	1023.000000	1023.000000	2046.000000
48.580002	-0.000908	-0.536894	-1.497536	-0.712693	0.972941	0.700394	0.000000	-10.000000	-0.908333	35.916668	447.000000	1023.000000	1023.000000	2046.000000
48.599998	0.000693	0.409575	-1.499678	-0.667608	1.800519	0.776342	0.000000	-10.000000	-0.925000	36.500000	459.000000	1023.000000	1023.000000	2046.000000
48.619999	0.002722	1.608927	-0.982407	-0.491192	2.128374	0.954151	0.000000	-10.000000	-0.933333	36.883335	471.000000	1023.000000	1023.000000	2046.000000
48.639999	0.004498	2.658288	-0.445360	-0.481344	2.246321	1.338671	0.000000	-10.000000	-0.916667	37.416668	483.333344	1023.000000	1023.000000	2046.000000
48.660000	0.006042	3.570595	-0.306735	-0.535479	2.769078	1.643731	0.000000	-10.000000	-0.891667	37.100002	495.666656	1023.000000	1023.000000	2046.000000
48.680000	0.007776	4.595689	-0.474535	-0.361717	3.576752	1.855189	0.000000	-10.000000	-0.850000	36.650002	508.333344	1023.000000	1023.000000	2046.000000
48.700001	0.009272	5.479871	-0.130423	-0.074880	3.726691	1.958485	0.000000	-10.000000	-0.850000	36.283333	520.666687	1023.000000	1023.000000	2046.000000
48.720001	0.010124	5.983298	0.215733	0.009738	3.675199	2.082628	0.000000	-10.000000	-0.841667	35.950001	533.000000	1023.000000	1023.000000	2046.000000
48.740002	0.010384	6.136959	0.320115	-0.116758	3.796382	2.137220	0.000000	-10.000000	-0.891667	36.083332	545.000000	1023.000000	1023.000000	2046.000000
48.759998	0.011003	6.502557	0.044508	-0.238150	4.531335	2.164864	0.000000	-10.000000	-0.875000	36.200001	557.000000	1023.000000	1023.000000	2046.000000
48.779999	0.011862	7.010400	0.098659	-0.064826	4.827853	2.148714	0.000000	-10.000000	-0.841667	36.316669	569.000000	1023.000000	1023.000000	2046.000000
48.799999	0.012493	7.383495	0.392610	0.104419	4.632827	2.253638	0.000000	-10.000000	-0.766667	35.850002	581.000000	1023.000000	1023.000000	2046.000000
48.820000	0.013002	7.684456	0.526640	0.158204	4.562674	2.436937	0.000000	-10.000000	-0.716667	34.633335	593.000000	1023.000000	1023.000000	2046.000000
48.840000	0.014473	8.553544	0.265759	0.216778	5.403351	2.667655	0.000000	-10.000000	-0.700000	33.400002	604.833313	1023.000000	1023.000000	2046.000000
48.860001	0.016866	9.968017	0.415016	0.619564	6.122146	2.811291	0.000000	-10.000000	-0.691667	32.700001	616.333313	1023.000000	1023.000000	2046.000000
48.880001	0.018972	11.212680	1.095341	0.950726	6.096372	3.070240	0.000000	-10.000000	-0.700000	32.433334	627.333313	1023.000000	1023.000000	2046.000000
48.900002	0.020524	12.129407	1.459726	1.052624	6.208986	3.408070	0.000000	-10.000000	-0.716667	32.500000	638.166687	1023.000000	1023.000000	2046.000000
48.919998	0.022415	13.247025	1.194161	1.140079	7.196404	3.716381	0.000000	-10.000000	-0.733333	32.483334	648.833313	1023.000000	1023.000000	2046.000000
48.939999	0.024840	14.680424	1.213725	1.455556	7.964340	4.046804	0.000000	-10.000000	-0.750000	32.950001	659.666687	1023.000000	1023.000000	2046.000000
48.959999	0.026691	15.774373	1.766796	1.754848	7.968356	4.284375	0.000000	-10.000000	-0.741667	33.333332	670.500000	1023.000000	1023.000000	2046.000000
48.980000	0.028178	16.653267	2.134301	1.842814	8.005177	4.670974	0.000000	-10.000000	-0.741667	34.116665	681.666687	1023.000000	1023.000000	2046.000000
49.000000	0.030173	17.831961	1.920724	1.934226	8.841852	5.135159	0.000000	-10.000000	-0.733333	34.216667	692.833313	1023.000000	1023.000000	2046.000000
49.020000	0.032662	19.303329	1.819419	2.250701	9.742735	5.490474	0.000000	-10.000000	-0.750000	34.533333	704.333313	1023.000000	1023.000000	2046.000000
49.040001	0.034866	20.605541	2.456951	2.603046	9.800334	5.745211	0.000000	-10.000000	-0.733333	34.116669	715.666687	1023.000000	1023.000000	2046.000000
49.060001	0.036436	21.533747	3.067002	2.658014	9.716783	6.091949	0.000000	-10.000000	-0.725000	33.900002	727.166687	1023.000000	1023.000000	2046.000000
49.080002	0.038478	22.740738	3.013655	2.694270	10.541949	6.490863	0.000000	-10.000000	-0.700000	33.633335	738.500000	1023.000000	1023.000000	2046.000000
49.099998	0.041365	24.446674	3.087268	2.928559	11.561647	6.869201	0.000000	-10.000000	-0.716667	33.316666	749.833313	1023.000000	1023.000000	2046.000000
49.119999	0.043914	25.953268	3.857795	3.239818	11.810855	7.044800	0.000000	-10.000000	-0.708333	32.799999	761.000000	1023.000000	1023.000000	2046.000000
49.139999	0.045814	27.075985	4.839269	3.228097	11.720348	7.288271	0.000000	-10.000000	-0.691667	32.250000	772.000000	1023.000000	1023.000000	2046.000000
49.160000	0.047535	28.092941	5.309608	2.960401	12.197417	7.625516	0.000000	-10.000000	-0.641667	31.633333	782.833313	1023.000000	1023.000000	2046.000000
49.180000	0.049579	29.301479	5.291665	2.860367	13.264395	7.885052	0.000000	-10.000000	-0.625000	31.183334	793.666687	1023.000000	1023.000000	2046.000000
49.200001	0.051181	30.248245	5.691895	3.065715	13.579772	7.910862	0.000000	-10.000000	-0.608333	30.916668	804.166687	1023.000000	1023.000000	2046.000000
49.220001	0.051675	30.539848	6.449822	2.977145	13.101602	8.011279	0.000000	-10.000000	-0.608333	30.900000	814.500000	1023.000000	1023.000000	2046.000000
49.240002	0.052109	30.796253	6.903848	2.638301	13.004403	8.249701	0.000000	-10.000000	-0.591667	30.850000	824.833313	1023.000000	1023.000000	2046.000000
49.259998	0.053505	31.621302	6.756526	2.505522	13.851698	8.507556	0.000000	-10.000000	-0.575000	30.483334	835.166687	1023.000000	1023.000000	2046.000000
49.279999	0.055182	32.612556	6.838350	2.639091	14.535204	8.599914	0.000000	-10.000000	-0.550000	29.900000	845.500000	1023.000000	1023.000000	2046.000000
49.299999	0.056381	33.321392	7.325101	2.864006	14.545963	8.586320	0.000000	-10.000000	-0.533333	29.183332	855.500000	1023.000000	1023.000000	2046.000000
49.320000	0.056982	33.676468	8.067720	2.841319	14.059565	8.707862	0.000000	-10.000000	-0.516667	28.450001	865.333313	1023.000000	1023.000000	2046.000000
49.340000	0.057945	34.245407	8.355462	2.665241	14.190767	9.033937	0.000000	-10.000000	-0.491667	27.916668	875.000000	1023.000000	1023.000000	2046.000000
49.360001	0.059669	35.264256	8.056319	2.662398	15.166578	9.378960	0.000000	-10.000000	-0.466667	27.566668	884.333313	1023.000000	1023.000000	2046.000000
49.380001	0.061600	36.405491	7.980495	3.070832	15.895197	9.458967	0.000000	-10.000000	-0.433333	27.133333	893.500000	1023.000000	1023.000000	2046.000000
49.400002	0.062951	37.203915	8.468738	3.422550	15.806794	9.505831	0.000000	-10.000000	-0.408333	26.383333	902.500000	1023.000000	1023.000000	2046.000000
49.419998	0.063804	37.708336	9.111818	3.577970	15.367533	9.651015	0.000000	-10.000000	-0.391667	25.416668	911.333313	1023.000000	1023.000000	2046.000000
49.439999	0.064931	38.374454	9.305572	3.472419	15.587444	10.009019	0.000000	-10.000000	-0.375000	24.733334	920.166687	1023.000000	1023.000000	2046.000000
49.459999	0.066769	39.460667	9.003251	3.554485	16.591799	10.311133	0.000000	-10.000000	-0.350000	23.883333	928.666687	1023.000000	1023.000000	2046.000000
49.480000	0.068492	40.478611	8.954907	4.005314	17.216253	10.302138	0.000000	-10.000000	-0.316667	23.133333	937.000000	1023.000000	1023.000000	2046.000000
49.500000	0.069245	40.923515	9.584423	4.330098	16.749826	10.259168	0.000000	-10.000000	-0.283333	22.083334	944.666687	1023.000000	1023.000000	2046.000000
49.520000	0.069712	41.199711	10.051380	4.368086	16.380114	10.400128	0.000000	-10.000000	-0.258333	21.216667	952.166687	1023.000000	1023.000000	2046.000000
49.540001	0.070836	41.863934	10.084590	4.282588	16.741106	10.755651	0.000000	-10.000000	-0.225000	20.250000	959.333313	1023.000000	1023.000000	2046.000000
49.560001	0.072478	42.834255	9.696534	4.405152	17.696245	11.036323	0.000000	-10.000000	-0.208333	19.483334	964.166687	1023.000000	1023.000000	2046.000000
49.580002	0.073487	43.431019	9.763482	4.869678	17.893532	10.904328	0.000000	-10.000000	-0.166667	18.150000	970.833313	1023.000000	1023.000000	2046.000000
49.599998	0.073765	43.595360	10.421779	5.107263	17.240051	10.826267	0.000000	-10.000000	-0.150000	16.666666	976.833313	1023.000000	1023.000000	2046.000000
49.619999	0.074570	44.071007	10.747322	5.042946	17.158762	11.121977	0.000000	-10.000000	-0.108333	14.883333	984.666687	1023.000000	1023.000000	2046.000000
49.639999	0.076282	45.082703	10.394956	5.064459	18.104744	11.518544	0.000000	-10.000000	-0.091667	13.566667	989.666687	1023.000000	1023.000000	2046.000000
49.660000	0.077437	45.765331	10.254147	5.388605	18.596693	11.525888	0.000000	-10.000000	-0.050000	12.350000	994.500000	1023.000000	1023.000000	2046.000000
49.680000	0.077544	45.828506	10.914688	5.727696	17.847862	11.338259	0.000000	-10.000000	-0.033333	10.950000	998.833313	1023.000000	1023.000000	2046.000000
49.700001	0.077933	46.058578	11.144636	5.654489	17.675936	11.583518	0.000000	-10.000000	-0.016667	9.533334	1002.666687	1023.000000	1023.000000	2046.000000
49.720001	0.078632	46.471756	10.605906	5.516471	18.405636	11.943741	0.000000	-10.000000	0.000000	7.633334	1006.166687	1023.000000	1023.000000	2046.000000
49.740002	0.078399	46.333755	10.203053	5.834769	18.545309	11.750626	0.000000	-10.000000	0.016667	5.333333	1009.000000	1023.000000	1023.000000	2046.000000
49.759998	0.076851	45.419174	10.394099	6.039060	17.633955	11.352058	0.000000	-10.000000	0.025000	3.583333	1010.833313	1023.000000	1023.000000	2046.000000
49.779999	0.075316	44.512043	10.709808	5.952641	16.799387	11.050208	0.000000	-10.000000	0.016667	2.616667	1012.000000	1023.000000	1023.000000	2046.000000
49.799999	0.074525	44.044331	10.695578	5.690119	16.635492	11.023141	0.000000	-10.000000	0.008333	2.516667	1012.833313	1023.000000	1023.000000	2046.000000
49.820000	0.074054	43.766178	10.162127	5.455909	17.154823	10.993319	0.000000	-10.000000	0.016667	1.433333	1014.000000	1023.000000	1023.000000	2046.000000
49.840000	0.073136	43.223640	9.610601	5.460780	17.453978	10.698281	0.000000	-10.000000	0.050000	-0.783333	1014.666687	1023.000000	1023.000000	2046.000000
49.860001	0.071185	42.070442	9.267223	5.576127	17.038490	10.188602	0.000000	-10.000000	0.083333	-2.983334	1015.000000	1023.000000	1023.000000	2046.000000
49.880001	0.068812	40.667793	9.401307	5.572036	15.933290	9.761162	0.000000	-10.000000	0.116667	-7.150000	1015.000000	1023.000000	1023.000000	2046.000000
49.900002	0.067144	39.682350	9.582352	5.440858	15.036809	9.622334	0.000000	-10.000000	0.158333	-10.733334	1015.000000	1023.000000	1023.000000	2046.000000
49.919998	0.066617	39.370884	9.421489	5.336511	14.936375	9.676511	0.000000	-10.000000	0.191667	-14.500000	1015.000000	1023.000000	1023.000000	2046.000000
49.939999	0.066816	39.488529	8.792919	5.342003	15.551635	9.801973	0.000000	-10.000000	0.208333	-15.316667	1015.000000	1023.000000	1023.000000	2046.000000
49.959999	0.066488	39.294483	8.219913	5.620220	15.864485	9.589866	0.000000	-10.000000	0.200000	-15.333333	1006.833313	1023.000000	1023.000000	2046.000000
49.980000	0.065554	38.742664	8.279985	5.902805	15.298391	9.261481	0.000000	-10.000000	0.200000	-15.083333	997.000000	1023.000000	1023.000000	2046.000000
50.000000	0.064473	38.103695	8.554688	6.028586	14.479991	9.040429	0.000000	-10.000000	0.200000	-14.766666	985.666687	1023.000000	1023.000000	2046.000000
50.020000	0.063967	37.804211	8.743944	5.961978	13.978069	9.120218	0.000000	-10.000000	0.200000	-14.616667	982.500000	1023.000000	1023.000000	2046.000000
50.040001	0.063886	37.756351	8.460326	5.871978	14.112771	9.311275	0.000000	-10.000000	0.200000	-14.533334	977.666687	1023.000000	1023.000000	2046.000000
50.060001	0.063915	37.773575	7.743987	5.891934	14.716019	9.421635	0.000000	-10.000000	0.200000	-14.533334	972.666687	1023.000000	1023.000000	2046.000000
50.080002	0.063434	37.489780	7.169540	6.132472	14.942842	9.244925	0.000000	-10.000000	0.200000	-14.533334	967.666687	1023.000000	1023.000000	2046.000000
50.099998	0.062541	36.961788	7.333165	6.332955	14.354543	8.941124	0.000000	-10.000000	0.200000	-14.733334	962.833313	1023.000000	1023.000000	2046.000000
50.119999	0.061884	36.573219	7.868671	6.330852	13.480581	8.893117	0.000000	-10.000000	0.208333	-15.383333	958.000000	1023.000000	1023.000000	2046.000000
50.139999	0.061680	36.453125	7.913799	6.177564	13.275293	9.086469	0.000000	-10.000000	0.216667	-16.033333	953.166687	1023.000000	1023.000000	2046.000000
50.160000	0.061809	36.529312	7.353724	5.974435	13.826165	9.374987	0.000000	-10.000000	0.216667	-16.366667	949.666687	1023.000000	1023.000000	2046.000000
50.180000	0.061460	36.323093	6.820243	5.899379	14.346976	9.256495	0.000000	-10.000000	0.208333	-16.083334	946.000000	1023.000000	1023.000000	2046.000000
50.200001	0.060554	35.787235	6.889652	5.925372	14.115722	8.856490	0.000000	-10.000000	0.208333	-15.950001	938.833313	1023.000000	1023.000000	2046.000000
50.220001	0.059369	35.087273	7.540619	5.779862	13.284414	8.482376	0.000000	-10.000000	0.216667	-15.950001	933.500000	1023.000000	1023.000000	2046.000000
50.240002	0.058379	34.501816	8.069180	5.463784	12.565726	8.403125	0.000000	-10.000000	0.233333	-16.383333	928.166687	1023.000000	1023.000000	2046.000000
50.259998	0.057522	33.995247	7.975983	4.975951	12.453311	8.590002	0.000000	-10.000000	0.233333	-16.883333	924.500000	1023.000000	1023.000000	2046.000000
50.279999	0.056394	33.328587	7.260809	4.571290	12.861471	8.635015	0.000000	-10.000000	0.241667	-17.466667	917.000000	1023.000000	1023.000000	2046.000000
50.299999	0.054541	32.233608	6.670029	4.346736	12.912993	8.303848	0.000000	-10.000000	0.241667	-17.866667	909.333313	1023.000000	1023.000000	2046.000000
50.320000	0.052425	30.982901	6.697578	4.327487	12.220108	7.737727	0.000000	-10.000000	0.250000	-18.049999	903.500000	1023.000000	1023.000000	2046.000000
50.340000	0.050454	29.818024	7.221864	4.187217	11.047234	7.361709	0.000000	-10.000000	0.258333	-18.400000	899.500000	1023.000000	1023.000000	2046.000000
50.360001	0.048971	28.941963	7.474952	3.893816	10.303338	7.269856	0.000000	-10.000000	0.275000	-18.683332	895.333313	1023.000000	1023.000000	2046.000000
50.380001	0.047884	28.299555	6.989559	3.502571	10.369555	7.437870	0.000000	-10.000000	0.308333	-19.500000	886.833313	1023.000000	1023.000000	2046.000000
50.400002	0.046497	27.480013	6.122559	3.286226	10.739998	7.331231	0.000000	-10.000000	0.333333	-20.066668	880.333313	1023.000000	1023.000000	2046.000000
50.419998	0.044726	26.433359	5.704289	3.286372	10.532376	6.910322	0.000000	-10.000000	0.358333	-20.850000	873.666687	1023.000000	1023.000000	2046.000000
50.439999	0.042912	25.361032	5.983417	3.356084	9.594152	6.427380	0.000000	-10.000000	0.375000	-21.283333	869.000000	1023.000000	1023.000000	2046.000000
50.459999	0.041182	24.338451	6.418507	3.379606	8.434360	6.105980	0.000000	-10.000000	0.416667	-22.433334	859.333313	1023.000000	1023.000000	2046.000000
50.480000	0.039953	23.612152	6.377236	3.109781	7.905072	6.220063	0.000000	-10.000000	0.450000	-23.333334	852.000000	1023.000000	1023.000000	2046.000000
50.500000	0.038683	22.861765	5.664133	2.927223	7.986057	6.284352	0.000000	-10.000000	0.491667	-24.300001	844.333313	1023.000000	1023.000000	2046.000000
50.520000	0.037060	21.902210	4.793125	2.883349	8.136084	6.089653	0.000000	-10.000000	0.525000	-25.183334	836.000000	1023.000000	1023.000000	2046.000000
50.540001	0.035141	20.768551	4.234144	2.995213	7.894882	5.644312	0.000000	-10.000000	0.558333	-26.066668	827.666687	1023.000000	1023.000000	2046.000000
50.560001	0.033182	19.610687	4.280946	3.219839	7.015187	5.094715	0.000000	-10.000000	0.583333	-26.900002	816.000000	1023.000000	1023.000000	2046.000000
50.580002	0.031450	18.586958	4.688101	3.289382	5.831245	4.778231	0.000000	-10.000000	0.608333	-27.316668	807.000000	1023.000000	1023.000000	2046.000000
50.599998	0.030157	17.822519	4.637825	3.097486	5.211473	4.875735	0.000000	-10.000000	0.633333	-27.733334	798.000000	1023.000000	1023.000000	2046.000000
50.619999	0.028994	17.135563	3.730110	2.849988	5.508475	5.046989	0.000000	-10.000000	0.650000	-28.200001	791.833313	1023.000000	1023.000000	2046.000000
50.639999	0.027213	16.082626	2.861489	2.849828	5.655665	4.715645	0.000000	-10.000000	0.650000	-28.416668	785.666687	1023.000000	1023.000000	2046.000000
50.660000	0.025565	15.108671	2.752276	3.121972	5.066044	4.168378	0.000000	-10.000000	0.666667	-28.750000	776.166687	1023.000000	1023.000000	2046.000000
50.680000	0.024316	14.370681	3.251692	3.293812	3.980851	3.844327	0.000000	-10.000000	0.675000	-28.766666	766.666687	1023.000000	1023.000000	2046.000000
50.700001	0.023696	14.004389	3.539269	3.229313	3.256318	3.979489	0.000000	-10.000000	0.675000	-29.033333	757.000000	1023.000000	1023.000000	2046.000000
50.720001	0.023173	13.695053	2.928555	3.011791	3.420897	4.333810	0.000000	-10.000000	0.675000	-29.283333	747.333313	1023.000000	1023.000000	2046.000000
50.740002	0.022026	13.017623	2.073617	3.023656	3.685467	4.234882	0.000000	-10.000000	0.683333	-29.850000	737.500000	1023.000000	1023.000000	2046.000000
50.759998	0.020243	11.963448	1.668655	3.220006	3.282867	3.791919	0.000000	-10.000000	0.733333	-30.733334	724.000000	1023.000000	1023.000000	2046.000000
50.779999	0.018146	10.724257	2.124236	3.518836	1.824792	3.256393	0.000000	-10.000000	0.766667	-31.516666	713.833313	1023.000000	1023.000000	2046.000000
50.799999	0.015960	9.432496	2.124046	3.477000	0.738802	3.092649	0.000000	-10.000000	0.808333	-32.266666	703.500000	1023.000000	1023.000000	2046.000000
50.820000	0.013946	8.242131	1.009963	3.114335	0.946775	3.171058	0.000000	-10.000000	0.808333	-32.500000	696.333313	1023.000000	1023.000000	2046.000000
50.840000	0.011623	6.869479	0.170753	2.946895	1.121907	2.629924	0.000000	-10.000000	0.816667	-32.850002	685.500000	1023.000000	1023.000000	2046.000000
50.860001	0.009490	5.608599	0.699487	3.022369	0.112105	1.774638	0.000000	-10.000000	0.825000	-33.016666	674.500000	1023.000000	1023.000000	2046.000000
50.880001	0.007915	4.677949	1.374667	2.726704	-0.956720	1.533299	0.000000	-10.000000	0.833333	-33.183334	663.500000	1023.000000	1023.000000	2046.000000
50.900002	0.006544	3.867640	0.977437	2.242432	-0.956985	1.604756	0.000000	-10.000000	0.841667	-33.200001	652.500000	1023.000000	1023.000000	2046.000000
50.919998	0.004580	2.707023	-0.011563	2.050523	-0.601509	1.269572	0.000000	-10.000000	0.841667	-33.166668	641.333313	1023.000000	1023.000000	2046.000000
50.939999	0.002373	1.402206	-0.011687	2.384681	-1.413998	0.443209	0.000000	-10.000000	0.866667	-33.100002	630.166687	1023.000000	1023.000000	2046.000000
50.959999	0.000618	0.365226	0.432553	2.633161	-2.676024	-0.024463	0.000000	-10.000000	0.875000	-33.400002	619.000000	1023.000000	1023.000000	2046.000000
50.980000	-0.000477	-0.281975	0.246326	2.523169	-3.110079	0.058609	0.000000	-10.000000	0.925000	-33.983334	608.000000	1023.000000	1023.000000	2046.000000
51.000000	-0.001199	-0.708597	-0.606638	2.503464	-2.708706	0.103284	0.000000	-10.000000	0.958333	-34.816666	596.666687	1023.000000	1023.000000	2046.000000
51.020000	-0.002192	-1.295530	-1.206712	2.789372	-2.503602	-0.374587	0.000000	-10.000000	1.016667	-35.400002	585.000000	1023.000000	1023.000000	2046.000000
51.040001	-0.003042	-1.797905	-0.863424	3.270912	-3.244901	-0.960492	0.000000	-10.000000	1.033333	-35.783333	573.000000	1023.000000	1023.000000	2046.000000
51.060001	-0.003768	-2.227039	-0.374336	3.411353	-4.170795	-1.093261	0.000000	-10.000000	1.050000	-35.849998	561.000000	1023.000000	1023.000000	2046.000000
51.080002	-0.004543	-2.684916	-0.991010	3.175707	-3.982199	-0.887414	0.000000	-10.000000	1.033333	-35.733334	549.000000	1023.000000	1023.000000	2046.000000
51.099998	-0.005376	-3.177025	-1.738873	3.188485	-3.528627	-1.098010	0.000000	-10.000000	1.000000	-35.366669	537.333313	1023.000000	1023.000000	2046.000000
51.119999	-0.006462	-3.818961	-1.681118	3.462232	-3.920039	-1.680036	0.000000	-10.000000	0.966667	-35.049999	525.666687	1023.000000	1023.000000	2046.000000
51.139999	-0.007405	-4.376313	-1.095343	3.534580	-4.907592	-1.907958	0.000000	-10.000000	0.950000	-34.750000	514.000000	1023.000000	1023.000000	2046.000000
51.160000	-0.008147	-4.814718	-1.045533	3.194889	-5.288147	-1.675927	0.000000	-10.000000	0.950000	-34.700001	502.333344	1023.000000	1023.000000	2046.000000
51.180000	-0.008932	-5.278523	-1.609040	2.737891	-4.938835	-1.468539	0.000000	-10.000000	0.958333	-34.549999	490.666656	1023.000000	1023.000000	2046.000000
51.200001	-0.010003	-5.911584	-2.076392	2.610941	-4.613412	-1.832722	0.000000	-10.000000	0.958333	-34.583336	479.333344	1023.000000	1023.000000	2046.000000
51.220001	-0.010988	-6.494079	-1.617625	2.735533	-5.263831	-2.348156	0.000000	-10.000000	0.941667	-34.416668	467.666656	1023.000000	1023.000000	2046.000000
51.240002	-0.011983	-7.082071	-1.249045	2.528519	-6.022478	-2.339067	0.000000	-10.000000	0.916667	-34.250000	456.333344	1023.000000	1023.000000	2046.000000
51.259998	-0.012956	-7.656963	-1.801402	2.006133	-5.824767	-2.036927	0.000000	-10.000000	0.875000	-33.750000	444.833344	1023.000000	1023.000000	2046.000000
51.279999	-0.014007	-8.277869	-2.515741	1.843186	-5.424416	-2.180899	0.000000	-10.000000	0.858333	-33.383335	433.666656	1023.000000	1023.000000	2046.000000
51.299999	-0.015267	-9.022782	-2.533558	1.892641	-5.772842	-2.609023	0.000000	-10.000000	0.841667	-33.033333	422.500000	1023.000000	1023.000000	2046.000000
51.320000	-0.016647	-9.838657	-2.104700	1.764623	-6.647706	-2.850874	0.000000	-10.000000	0.850000	-33.016666	411.500000	1023.000000	1023.000000	2046.000000
51.340000	-0.017970	-10.620127	-2.057520	1.329900	-7.135571	-2.756936	0.000000	-10.000000	0.841667	-32.850002	400.500000	1023.000000	1023.000000	2046.000000
51.360001	-0.019645	-11.610429	-2.670413	0.793959	-7.040154	-2.693822	0.000000	-10.000000	0.825000	-32.566669	389.500000	1023.000000	1023.000000	2046.000000
51.380001	-0.021295	-12.585531	-3.333254	0.548933	-6.808791	-2.992420	0.000000	-10.000000	0.800000	-32.050003	378.500000	1023.000000	1023.000000	2046.000000
51.400002	-0.022871	-13.516832	-3.346643	0.570597	-7.262998	-3.477788	0.000000	-10.000000	0.783333	-31.333334	367.833344	1023.000000	1023.000000	2046.000000
51.419998	-0.024181	-14.290777	-3.011693	0.458214	-8.081441	-3.655857	0.000000	-10.000000	0.766667	-30.766666	357.500000	1023.000000	1023.000000	2046.000000
51.439999	-0.025413	-15.019063	-3.209805	0.105962	-8.381951	-3.533269	0.000000	-10.000000	0.758333	-30.250000	347.333344	1023.000000	1023.000000	2046.000000
[truncated: 1,306,321 more chars]
