# Supplementary material for: Effect of Electrode Belt and Body Positions on Regional Pulmonary Ventilation- and Perfusion-Related Impedance Changes Measured by Electric Impedance Tomography
Source: PLoS One. 2016 Jun 2;11(6):e0155913. doi: 10.1371/journal.pone.0155913 (PMC4890811; doi:10.1371/journal.pone.0155913)
Supplement: S1 Dataset — (ZIP) [file pone.0155913.s001.zip › Dataset/Fp01-stan-2i.txt]

Patient Name:	Fp1
Registry:	Fp1
Investigator:	 
Diagnosys:	 
Notes:	st�ende2i           
Sample Rate [Hz]:	50.08
Time Base 	Pixels Mean 	Pixels Sum 	UPPER RIGHT		UPPER LEFT		LOWER RIGHT		LOWER LEFT		QRS	ETCO2	Paw	Flow (L/min)	Volume	Analog1	Analog2	AnalogSum
0.000000	0.003219	1.902641	0.629953	-2.859726	1.362402	2.770012	0.000000	-10.000000	-0.891667	37.433334	233.833328	1023.000000	1023.000000	2046.000000
0.020000	0.004463	2.637723	0.733791	-2.826859	1.776155	2.954636	0.000000	-10.000000	-0.916667	37.983334	246.333328	1023.000000	1023.000000	2046.000000
0.040000	0.005696	3.366510	0.945026	-2.789754	2.018937	3.192300	0.000000	-10.000000	-0.950000	38.316669	258.833344	1023.000000	1023.000000	2046.000000
0.060000	0.006932	4.096910	1.146842	-2.753445	2.320743	3.382770	0.000000	-10.000000	-0.958333	38.816669	271.666656	1023.000000	1023.000000	2046.000000
0.080000	0.008251	4.876072	1.346935	-2.698435	2.713329	3.514244	0.000000	-10.000000	-0.950000	38.983334	284.500000	1023.000000	1023.000000	2046.000000
0.100000	0.009553	5.645905	1.567656	-2.696575	3.050757	3.724066	0.000000	-10.000000	-0.933333	39.133335	297.500000	1023.000000	1023.000000	2046.000000
0.120000	0.010905	6.444841	1.795085	-2.649107	3.347147	3.951716	0.000000	-10.000000	-0.941667	38.933334	310.500000	1023.000000	1023.000000	2046.000000
0.140000	0.012399	7.327613	2.000407	-2.679540	3.755888	4.250859	0.000000	-10.000000	-0.975000	39.216667	323.500000	1023.000000	1023.000000	2046.000000
0.160000	0.013838	8.178058	2.231503	-2.679596	4.053675	4.572477	0.000000	-10.000000	-1.016667	39.883335	336.500000	1023.000000	1023.000000	2046.000000
0.180000	0.015183	8.972869	2.482791	-2.694510	4.376256	4.808331	0.000000	-10.000000	-1.050000	40.716667	349.666656	1023.000000	1023.000000	2046.000000
0.200000	0.016627	9.826560	2.802355	-2.706493	4.613137	5.117560	0.000000	-10.000000	-1.058333	41.166668	363.000000	1023.000000	1023.000000	2046.000000
0.220000	0.017986	10.629595	3.024733	-2.661482	4.942340	5.324004	0.000000	-10.000000	-1.066667	41.566669	376.666656	1023.000000	1023.000000	2046.000000
0.240000	0.019458	11.499769	3.205097	-2.608613	5.345845	5.557441	0.000000	-10.000000	-1.066667	41.966667	390.500000	1023.000000	1023.000000	2046.000000
0.260000	0.020862	12.329284	3.349755	-2.504632	5.642200	5.841962	0.000000	-10.000000	-1.091667	42.299999	404.500000	1023.000000	1023.000000	2046.000000
0.280000	0.022184	13.110776	3.481286	-2.427213	5.921797	6.134907	0.000000	-10.000000	-1.116667	42.600002	418.500000	1023.000000	1023.000000	2046.000000
0.300000	0.023732	14.025826	3.693239	-2.337056	6.316324	6.353320	0.000000	-10.000000	-1.133333	42.366669	432.666656	1023.000000	1023.000000	2046.000000
0.320000	0.025420	15.023281	3.879976	-2.102263	6.603053	6.642517	0.000000	-10.000000	-1.150000	42.616669	447.000000	1023.000000	1023.000000	2046.000000
0.340000	0.027304	16.136705	4.297597	-1.807854	6.796766	6.850197	0.000000	-10.000000	-1.150000	42.516670	461.333344	1023.000000	1023.000000	2046.000000
0.360000	0.028803	17.022676	4.548559	-1.479107	7.034992	6.918234	0.000000	-10.000000	-1.166667	43.033337	475.500000	1023.000000	1023.000000	2046.000000
0.380000	0.029700	17.552776	4.495953	-1.109850	7.242725	6.923948	0.000000	-10.000000	-1.166667	43.050003	489.666656	1023.000000	1023.000000	2046.000000
0.400000	0.029711	17.559044	4.355083	-0.933143	7.286095	6.851009	0.000000	-10.000000	-1.158333	42.983334	504.000000	1023.000000	1023.000000	2046.000000
0.420000	0.029478	17.421642	4.189290	-0.929565	7.329385	6.832534	0.000000	-10.000000	-1.133333	42.500000	518.333313	1023.000000	1023.000000	2046.000000
0.440000	0.029535	17.455458	4.074969	-0.842776	7.296287	6.926978	0.000000	-10.000000	-1.100000	42.033333	532.500000	1023.000000	1023.000000	2046.000000
0.460000	0.030022	17.743147	3.978466	-0.685025	7.460121	6.989585	0.000000	-10.000000	-1.083333	41.933334	546.500000	1023.000000	1023.000000	2046.000000
0.480000	0.030598	18.083130	3.884818	-0.520506	7.580594	7.138224	0.000000	-10.000000	-1.066667	41.883335	560.500000	1023.000000	1023.000000	2046.000000
0.500000	0.031415	18.565973	3.887562	-0.389678	7.840168	7.227922	0.000000	-10.000000	-1.058333	41.650002	574.500000	1023.000000	1023.000000	2046.000000
0.520000	0.032477	19.194056	3.871678	-0.169869	8.108796	7.383451	0.000000	-10.000000	-1.058333	41.683334	588.500000	1023.000000	1023.000000	2046.000000
0.540000	0.033379	19.727116	3.904039	0.007338	8.263860	7.551879	0.000000	-10.000000	-1.050000	41.650002	602.500000	1023.000000	1023.000000	2046.000000
0.560000	0.034511	20.396078	3.983226	0.250260	8.423647	7.738945	0.000000	-10.000000	-1.041667	41.549999	616.500000	1023.000000	1023.000000	2046.000000
0.580000	0.035815	21.166410	4.099934	0.363579	8.772687	7.930211	0.000000	-10.000000	-1.025000	41.000000	630.500000	1023.000000	1023.000000	2046.000000
0.600000	0.037089	21.919535	4.236368	0.560694	8.986796	8.135678	0.000000	-10.000000	-1.008333	40.433334	644.166687	1023.000000	1023.000000	2046.000000
0.620000	0.038536	22.774504	4.393216	0.775236	9.235930	8.370122	0.000000	-10.000000	-0.975000	39.966667	657.833313	1023.000000	1023.000000	2046.000000
0.640000	0.040554	23.967365	4.615957	1.223867	9.471634	8.655909	0.000000	-10.000000	-0.941667	39.483334	671.166687	1023.000000	1023.000000	2046.000000
0.660000	0.042410	25.064159	4.857009	1.540927	9.755060	8.911162	0.000000	-10.000000	-0.916667	39.116669	684.500000	1023.000000	1023.000000	2046.000000
0.680000	0.044368	26.221481	5.203094	1.831558	10.000212	9.186619	0.000000	-10.000000	-0.908333	38.733334	697.500000	1023.000000	1023.000000	2046.000000
0.700000	0.045904	27.129347	5.553187	1.995643	10.235012	9.345504	0.000000	-10.000000	-0.916667	38.400002	710.500000	1023.000000	1023.000000	2046.000000
0.720000	0.047336	27.975374	5.816858	2.045292	10.616544	9.496679	0.000000	-10.000000	-0.933333	38.550003	723.333313	1023.000000	1023.000000	2046.000000
0.740000	0.048722	28.794897	6.144903	2.045882	10.893491	9.710622	0.000000	-10.000000	-0.925000	38.483334	736.166687	1023.000000	1023.000000	2046.000000
0.760000	0.050006	29.553394	6.435665	2.055717	11.127776	9.934237	0.000000	-10.000000	-0.908333	38.333336	749.000000	1023.000000	1023.000000	2046.000000
0.780000	0.051139	30.223427	6.682149	2.019205	11.362127	10.159946	0.000000	-10.000000	-0.875000	37.766666	761.833313	1023.000000	1023.000000	2046.000000
0.800000	0.052580	31.074762	6.889072	2.046048	11.741203	10.398438	0.000000	-10.000000	-0.850000	37.266666	774.500000	1023.000000	1023.000000	2046.000000
0.820000	0.053481	31.607309	7.135694	2.089688	11.775256	10.606672	0.000000	-10.000000	-0.816667	36.866669	787.000000	1023.000000	1023.000000	2046.000000
0.840000	0.054486	32.201424	7.351039	2.228866	11.906349	10.715170	0.000000	-10.000000	-0.800000	36.100002	799.500000	1023.000000	1023.000000	2046.000000
0.860000	0.055483	32.790295	7.495549	2.327284	12.108256	10.859206	0.000000	-10.000000	-0.791667	35.666668	811.833313	1023.000000	1023.000000	2046.000000
0.880000	0.056673	33.493526	7.620506	2.452993	12.374950	11.045076	0.000000	-10.000000	-0.758333	35.250000	823.666687	1023.000000	1023.000000	2046.000000
0.900000	0.057729	34.117664	7.804363	2.563804	12.507627	11.241872	0.000000	-10.000000	-0.725000	34.799999	835.333313	1023.000000	1023.000000	2046.000000
0.920000	0.058941	34.834362	8.010248	2.631977	12.766493	11.425643	0.000000	-10.000000	-0.683333	34.083332	847.000000	1023.000000	1023.000000	2046.000000
0.940000	0.059705	35.285412	8.080846	2.744503	12.834433	11.625631	0.000000	-10.000000	-0.658333	33.333332	858.666687	1023.000000	1023.000000	2046.000000
0.960000	0.060576	35.800140	8.290900	2.785784	13.039626	11.683831	0.000000	-10.000000	-0.608333	32.483334	870.000000	1023.000000	1023.000000	2046.000000
0.980000	0.061738	36.487064	8.421431	2.909708	13.304245	11.851681	0.000000	-10.000000	-0.566667	31.800001	880.833313	1023.000000	1023.000000	2046.000000
1.000000	0.062555	36.970211	8.621400	2.909172	13.534091	11.905546	0.000000	-10.000000	-0.541667	31.066668	891.500000	1023.000000	1023.000000	2046.000000
1.020000	0.063520	37.540104	8.810501	2.958160	13.748494	12.022950	0.000000	-10.000000	-0.525000	30.416666	902.000000	1023.000000	1023.000000	2046.000000
1.040000	0.064227	37.957912	8.966153	2.959738	13.884620	12.147404	0.000000	-10.000000	-0.508333	29.400000	912.333313	1023.000000	1023.000000	2046.000000
1.060000	0.065131	38.492516	9.025470	3.026003	14.075342	12.365700	0.000000	-10.000000	-0.466667	28.066668	922.333313	1023.000000	1023.000000	2046.000000
1.080000	0.065813	38.895294	9.113016	3.146634	14.185381	12.450263	0.000000	-10.000000	-0.408333	26.783333	931.833313	1023.000000	1023.000000	2046.000000
1.100000	0.066354	39.215199	9.196023	3.289624	14.168837	12.560714	0.000000	-10.000000	-0.341667	25.500000	941.000000	1023.000000	1023.000000	2046.000000
1.120000	0.066933	39.557503	9.302332	3.450761	14.268658	12.535751	0.000000	-10.000000	-0.291667	24.216667	949.666687	1023.000000	1023.000000	2046.000000
1.140000	0.067720	40.022476	9.423112	3.721325	14.285480	12.592561	0.000000	-10.000000	-0.250000	22.583334	958.000000	1023.000000	1023.000000	2046.000000
1.160000	0.068869	40.701794	9.660295	3.967812	14.427013	12.646674	0.000000	-10.000000	-0.216667	21.033333	965.833313	1023.000000	1023.000000	2046.000000
1.180000	0.069490	41.068470	9.847065	4.214603	14.412278	12.594522	0.000000	-10.000000	-0.166667	19.233334	973.166687	1023.000000	1023.000000	2046.000000
1.200000	0.069423	41.028767	9.766154	4.396836	14.407576	12.458200	0.000000	-10.000000	-0.116667	17.616667	980.000000	1023.000000	1023.000000	2046.000000
1.220000	0.068468	40.464783	9.564605	4.536423	14.154408	12.209348	0.000000	-10.000000	-0.058333	15.316667	986.166687	1023.000000	1023.000000	2046.000000
1.240000	0.066952	39.568707	9.221889	4.479340	13.984161	11.883315	0.000000	-10.000000	-0.016667	12.733334	991.833313	1023.000000	1023.000000	2046.000000
1.260000	0.065991	39.000668	8.922368	4.520592	13.800046	11.757662	0.000000	-10.000000	0.008333	9.716667	996.500000	1023.000000	1023.000000	2046.000000
1.280000	0.065052	38.445896	8.623100	4.552225	13.740062	11.530511	0.000000	-10.000000	0.025000	7.533333	1000.333313	1023.000000	1023.000000	2046.000000
1.300000	0.064549	38.148663	8.491823	4.712672	13.491566	11.452602	0.000000	-10.000000	0.050000	5.300000	1003.166687	1023.000000	1023.000000	2046.000000
1.320000	0.064042	37.849072	8.288050	4.829506	13.359941	11.371573	0.000000	-10.000000	0.066667	2.750000	1005.333313	1023.000000	1023.000000	2046.000000
1.340000	0.063697	37.645214	8.207948	4.992367	13.223976	11.220922	0.000000	-10.000000	0.075000	-0.033333	1006.500000	1023.000000	1023.000000	2046.000000
1.360000	0.063344	37.436348	8.001371	5.161411	13.117195	11.156371	0.000000	-10.000000	0.066667	-1.483333	839.166687	1023.000000	1023.000000	2046.000000
1.380000	0.062792	37.110096	7.787335	5.267141	13.123569	10.932051	0.000000	-10.000000	0.041667	-1.216667	503.500000	1023.000000	1023.000000	2046.000000
1.400000	0.062481	36.926247	7.682904	5.216630	12.969531	11.057183	0.000000	-10.000000	0.016667	-0.433333	167.833328	1023.000000	1023.000000	2046.000000
1.420000	0.062495	36.934258	7.658699	5.244951	12.871992	11.158616	0.000000	-10.000000	0.000000	0.000000	0.000000	1023.000000	1023.000000	2046.000000
1.440000	0.062562	36.974030	7.561888	5.345891	12.909284	11.156968	0.000000	-10.000000	0.000000	0.000000	0.000000	1023.000000	1023.000000	2046.000000
1.460000	0.063279	37.397594	7.665707	5.673202	12.758899	11.299788	0.000000	-10.000000	0.000000	0.000000	0.000000	1023.000000	1023.000000	2046.000000
1.480000	0.063977	37.810547	7.713721	5.918869	12.740557	11.437402	0.000000	-10.000000	0.000000	0.000000	0.000000	1023.000000	1023.000000	2046.000000
1.500000	0.064405	38.063339	7.794747	6.058521	12.805031	11.405041	0.000000	-10.000000	0.000000	0.000000	0.000000	1023.000000	1023.000000	2046.000000
1.520000	0.064774	38.281185	7.908981	6.031188	12.846964	11.494050	0.000000	-10.000000	0.000000	0.000000	0.000000	1023.000000	1023.000000	2046.000000
1.540000	0.065031	38.433617	8.052013	5.981619	12.878855	11.521131	0.000000	-10.000000	0.000000	0.000000	0.000000	1023.000000	1023.000000	2046.000000
1.560000	0.064846	38.323826	8.137847	5.890893	12.835583	11.459502	0.000000	-10.000000	0.000000	0.000000	0.000000	1023.000000	1023.000000	2046.000000
1.580000	0.064763	38.275188	8.215159	5.763520	12.803741	11.492768	0.000000	-10.000000	0.000000	0.000000	0.000000	1023.000000	1023.000000	2046.000000
1.600000	0.064661	38.214531	8.336213	5.633526	12.697714	11.547079	0.000000	-10.000000	0.000000	0.000000	0.000000	1023.000000	1023.000000	2046.000000
1.620000	0.064405	38.063618	8.402845	5.444825	12.647923	11.568026	0.000000	-10.000000	0.000000	0.000000	0.000000	1023.000000	1023.000000	2046.000000
1.640000	0.064362	38.037922	8.420439	5.298343	12.745443	11.573695	0.000000	-10.000000	0.000000	0.000000	0.000000	1023.000000	1023.000000	2046.000000
1.660000	0.064171	37.925247	8.406683	5.085059	12.755567	11.677939	0.000000	-10.000000	0.000000	0.000000	0.000000	1023.000000	1023.000000	2046.000000
1.680000	0.063888	37.757656	8.340872	4.975515	12.898435	11.542835	0.000000	-10.000000	0.000000	0.000000	0.000000	1023.000000	1023.000000	2046.000000
1.700000	0.063486	37.520336	8.352711	4.779421	12.771331	11.616875	0.000000	-10.000000	0.000000	0.000000	0.000000	1023.000000	1023.000000	2046.000000
1.720000	0.062935	37.194706	8.320027	4.676059	12.674415	11.524204	0.000000	-10.000000	0.000000	0.000000	0.000000	1023.000000	1023.000000	2046.000000
1.740000	0.062438	36.900642	8.268950	4.585862	12.654876	11.390955	0.000000	-10.000000	0.000000	0.000000	0.000000	1023.000000	1023.000000	2046.000000
1.760000	0.061930	36.600517	8.203874	4.507986	12.565360	11.323298	0.000000	-10.000000	0.000000	0.000000	0.000000	1023.000000	1023.000000	2046.000000
1.780000	0.061408	36.292408	8.253194	4.363766	12.468740	11.206705	0.000000	-10.000000	0.000000	0.000000	0.000000	1023.000000	1023.000000	2046.000000
1.800000	0.060940	36.015755	8.181225	4.285586	12.438732	11.110210	0.000000	-10.000000	0.000000	0.000000	0.000000	1023.000000	1023.000000	2046.000000
1.820000	0.060447	35.724171	8.198246	4.147080	12.356639	11.022204	0.000000	-10.000000	0.000000	0.000000	0.000000	1023.000000	1023.000000	2046.000000
1.840000	0.059905	35.403915	8.124771	4.153140	12.244375	10.881628	0.000000	-10.000000	0.000000	0.000000	0.000000	1023.000000	1023.000000	2046.000000
1.860000	0.058881	34.798431	8.024914	4.109862	11.970001	10.693656	0.000000	-10.000000	0.000000	0.000000	0.000000	1023.000000	1023.000000	2046.000000
1.880000	0.057769	34.141632	7.908470	4.006711	11.747051	10.479401	0.000000	-10.000000	0.000000	0.000000	0.000000	1023.000000	1023.000000	2046.000000
1.900000	0.056619	33.461987	7.761488	3.953790	11.563485	10.183225	0.000000	-10.000000	0.000000	0.000000	0.000000	1023.000000	1023.000000	2046.000000
1.920000	0.055687	32.910797	7.626833	3.954310	11.528322	9.801332	0.000000	-10.000000	0.000000	0.000000	0.000000	1023.000000	1023.000000	2046.000000
1.940000	0.055070	32.546471	7.700335	4.021861	11.294285	9.529990	0.000000	-10.000000	0.000000	0.000000	0.000000	1023.000000	1023.000000	2046.000000
1.960000	0.054122	31.985991	7.800418	4.149242	10.886532	9.149798	0.000000	-10.000000	0.000000	0.000000	0.000000	1023.000000	1023.000000	2046.000000
1.980000	0.052904	31.266073	7.738268	4.395822	10.553768	8.578216	0.000000	-10.000000	0.000000	0.000000	0.000000	1023.000000	1023.000000	2046.000000
2.000000	0.051032	30.159647	7.485943	4.536720	10.063212	8.073771	0.000000	-10.000000	0.000000	0.000000	0.000000	1023.000000	1023.000000	2046.000000
2.020000	0.048819	28.851982	7.107264	4.587028	9.556392	7.601300	0.000000	-10.000000	0.000000	0.000000	0.000000	1023.000000	1023.000000	2046.000000
2.040000	0.046538	27.503731	6.626596	4.532256	9.055964	7.288914	0.000000	-10.000000	0.000000	0.000000	0.000000	1023.000000	1023.000000	2046.000000
2.060000	0.044587	26.350941	6.266059	4.398468	8.689399	6.997015	0.000000	-10.000000	0.000000	0.000000	0.000000	1023.000000	1023.000000	2046.000000
2.080000	0.043113	25.479725	5.953861	4.352891	8.347355	6.825617	0.000000	-10.000000	0.000000	0.000000	0.000000	1023.000000	1023.000000	2046.000000
2.100000	0.041804	24.706083	5.658843	4.235947	8.144535	6.666759	0.000000	-10.000000	0.000000	0.000000	0.000000	1023.000000	1023.000000	2046.000000
2.120000	0.040910	24.177845	5.406170	4.319157	7.934655	6.517863	0.000000	-10.000000	0.000000	0.000000	0.000000	1023.000000	1023.000000	2046.000000
2.140000	0.039814	23.530291	5.209644	4.326519	7.685229	6.308897	0.000000	-10.000000	0.000000	0.000000	0.000000	1023.000000	1023.000000	2046.000000
2.160000	0.038743	22.897293	4.986240	4.283120	7.568623	6.059310	0.000000	-10.000000	0.000000	0.000000	0.000000	1023.000000	1023.000000	2046.000000
2.180000	0.037890	22.392859	4.874062	4.260706	7.270788	5.987303	0.000000	-10.000000	0.000000	0.000000	0.000000	1023.000000	1023.000000	2046.000000
2.200000	0.037781	22.328808	4.791975	4.304307	7.223300	6.009227	0.000000	-10.000000	0.000000	0.000000	0.000000	1023.000000	1023.000000	2046.000000
2.220000	0.038003	22.459570	4.823172	4.644857	7.005752	5.985788	0.000000	-10.000000	0.000000	0.000000	0.000000	1023.000000	1023.000000	2046.000000
2.240000	0.037995	22.455248	4.867891	4.942455	6.692257	5.952646	0.000000	-10.000000	0.000000	0.000000	0.000000	1023.000000	1023.000000	2046.000000
2.260000	0.037949	22.427826	4.758052	5.028555	6.635867	6.005352	0.000000	-10.000000	0.000000	0.000000	0.000000	1023.000000	1023.000000	2046.000000
2.280000	0.037846	22.367170	4.723463	5.104805	6.538947	5.999954	0.000000	-10.000000	0.000000	0.000000	0.000000	1023.000000	1023.000000	2046.000000
2.300000	0.037500	22.162701	4.665545	5.150988	6.401152	5.945016	0.000000	-10.000000	0.000000	0.000000	0.000000	1023.000000	1023.000000	2046.000000
2.320000	0.037283	22.034403	4.634139	5.109509	6.338944	5.951809	0.000000	-10.000000	0.000000	0.000000	0.000000	1023.000000	1023.000000	2046.000000
2.340000	0.036286	21.445290	4.613337	4.973451	6.073298	5.785205	0.000000	-10.000000	0.000000	0.000000	0.000000	1023.000000	1023.000000	2046.000000
2.360000	0.035525	20.995218	4.585560	4.912912	5.855625	5.641122	0.000000	-10.000000	0.000000	0.000000	0.000000	1023.000000	1023.000000	2046.000000
2.380000	0.034931	20.644407	4.497225	4.798786	5.823936	5.524461	0.000000	-10.000000	0.000000	0.000000	0.000000	1023.000000	1023.000000	2046.000000
2.400000	0.034397	20.328373	4.449833	4.566298	5.806518	5.505725	0.000000	-10.000000	0.000000	0.000000	0.000000	1023.000000	1023.000000	2046.000000
2.420000	0.033817	19.985685	4.305450	4.338189	5.805973	5.536074	0.000000	-10.000000	0.000000	0.000000	0.000000	1023.000000	1023.000000	2046.000000
2.440000	0.033228	19.637463	4.194908	4.086273	5.757047	5.599235	0.000000	-10.000000	0.000000	0.000000	0.000000	1023.000000	1023.000000	2046.000000
2.460000	0.032348	19.117699	4.138125	3.857178	5.577137	5.545258	0.000000	-10.000000	0.000000	0.000000	0.000000	1023.000000	1023.000000	2046.000000
2.480000	0.031464	18.594954	4.027482	3.696599	5.398751	5.472122	0.000000	-10.000000	0.000000	0.000000	0.000000	1023.000000	1023.000000	2046.000000
2.500000	0.030299	17.906946	3.957716	3.601988	5.158299	5.188944	0.000000	-10.000000	0.000000	0.000000	0.000000	1023.000000	1023.000000	2046.000000
2.520000	0.029217	17.267056	3.894280	3.468649	4.911363	4.992764	0.000000	-10.000000	0.000000	0.000000	0.000000	1023.000000	1023.000000	2046.000000
2.540000	0.028102	16.608192	3.781865	3.370004	4.730674	4.725650	0.000000	-10.000000	0.000000	0.000000	0.000000	1023.000000	1023.000000	2046.000000
2.560000	0.026975	15.942516	3.780758	3.297882	4.349248	4.514628	0.000000	-10.000000	0.000000	0.000000	0.000000	1023.000000	1023.000000	2046.000000
2.580000	0.025881	15.295929	3.648418	3.216294	4.206770	4.224446	0.000000	-10.000000	0.000000	0.000000	0.000000	1023.000000	1023.000000	2046.000000
2.600000	0.024865	14.695264	3.626188	3.099788	3.971774	3.997515	0.000000	-10.000000	0.000000	0.000000	0.000000	1023.000000	1023.000000	2046.000000
2.620000	0.023997	14.181966	3.533031	3.062746	3.891187	3.695003	0.000000	-10.000000	0.000000	0.000000	0.000000	1023.000000	1023.000000	2046.000000
2.640000	0.022593	13.352741	3.364105	2.901409	3.582965	3.504262	0.000000	-10.000000	0.000000	0.000000	0.000000	1023.000000	1023.000000	2046.000000
2.660000	0.021331	12.606563	3.232434	2.747746	3.305922	3.320461	0.000000	-10.000000	0.000000	0.000000	0.000000	1023.000000	1023.000000	2046.000000
2.680000	0.019774	11.686391	3.138359	2.473538	2.998520	3.075974	0.000000	-10.000000	0.000000	0.000000	0.000000	1023.000000	1023.000000	2046.000000
2.700000	0.018037	10.660069	2.944583	1.990414	2.925228	2.799845	0.000000	-10.000000	0.000000	0.000000	0.000000	1023.000000	1023.000000	2046.000000
2.720000	0.016547	9.779522	2.917003	1.471473	2.793648	2.597399	0.000000	-10.000000	0.000000	0.000000	0.000000	1023.000000	1023.000000	2046.000000
2.740000	0.015031	8.883305	2.894835	1.076997	2.574441	2.337032	0.000000	-10.000000	0.000000	0.000000	0.000000	1023.000000	1023.000000	2046.000000
2.760000	0.013439	7.942675	2.702322	0.828100	2.285221	2.127032	0.000000	-10.000000	0.000000	0.000000	0.000000	1023.000000	1023.000000	2046.000000
2.780000	0.012295	7.266495	2.551852	0.597229	2.180047	1.937368	0.000000	-10.000000	0.000000	0.000000	0.000000	1023.000000	1023.000000	2046.000000
2.800000	0.011050	6.530488	2.333872	0.388919	2.085559	1.722137	0.000000	-10.000000	0.000000	0.000000	0.000000	1023.000000	1023.000000	2046.000000
2.820000	0.010077	5.955347	2.089368	0.221098	2.069192	1.575690	0.000000	-10.000000	0.000000	0.000000	0.000000	1023.000000	1023.000000	2046.000000
2.840000	0.008940	5.283446	1.708702	0.011399	2.152937	1.410408	0.000000	-10.000000	0.000000	0.000000	0.000000	1023.000000	1023.000000	2046.000000
2.860000	0.007799	4.609490	1.448408	-0.198167	2.032570	1.326679	0.000000	-10.000000	0.000000	0.000000	0.000000	1023.000000	1023.000000	2046.000000
2.880000	0.006607	3.904710	1.171451	-0.423628	1.914405	1.242482	0.000000	-10.000000	0.000000	0.000000	0.000000	1023.000000	1023.000000	2046.000000
2.900000	0.005662	3.346395	0.969724	-0.548773	1.878969	1.046475	0.000000	-10.000000	0.000000	0.000000	0.000000	1023.000000	1023.000000	2046.000000
2.920000	0.005053	2.986294	0.844199	-0.661893	1.790559	1.013429	0.000000	-10.000000	0.000000	0.000000	0.000000	1023.000000	1023.000000	2046.000000
2.940000	0.004711	2.784435	0.712770	-0.580545	1.685825	0.966384	0.000000	-10.000000	0.000000	0.000000	0.000000	1023.000000	1023.000000	2046.000000
2.960000	0.004823	2.850428	0.564619	-0.424240	1.637181	1.072868	0.000000	-10.000000	0.000000	0.000000	0.000000	1023.000000	1023.000000	2046.000000
2.980000	0.004696	2.775086	0.474933	-0.404971	1.648024	1.057100	0.000000	-10.000000	0.000000	0.000000	0.000000	1023.000000	1023.000000	2046.000000
3.000000	0.004345	2.567990	0.432105	-0.473512	1.541637	1.067761	0.000000	-10.000000	0.000000	0.000000	0.000000	1023.000000	1023.000000	2046.000000
3.020000	0.003562	2.105398	0.392599	-0.634041	1.342293	1.004547	0.000000	-10.000000	0.000000	0.000000	0.000000	1023.000000	1023.000000	2046.000000
3.040000	0.002900	1.714116	0.324662	-0.702182	1.176380	0.915255	0.000000	-10.000000	0.000000	0.000000	0.000000	1023.000000	1023.000000	2046.000000
3.060000	0.002267	1.339522	0.190895	-0.799644	1.169906	0.778365	0.000000	-10.000000	0.000000	0.000000	0.000000	1023.000000	1023.000000	2046.000000
3.080000	0.001758	1.039094	0.126294	-0.906038	1.100166	0.718671	0.000000	-10.000000	0.000000	0.000000	0.000000	1023.000000	1023.000000	2046.000000
3.100000	0.001060	0.626194	0.010430	-1.007645	1.044416	0.578993	0.000000	-10.000000	0.000000	0.000000	0.000000	1023.000000	1023.000000	2046.000000
3.120000	0.000262	0.154869	-0.128596	-1.255638	0.980698	0.558406	0.000000	-10.000000	0.000000	0.000000	0.000000	1023.000000	1023.000000	2046.000000
3.140000	-0.000474	-0.280169	-0.202602	-1.432559	0.930361	0.424631	0.000000	-10.000000	0.000000	0.000000	0.000000	1023.000000	1023.000000	2046.000000
3.160000	-0.001455	-0.859696	-0.304006	-1.595588	0.756010	0.283888	0.000000	-10.000000	0.000000	0.000000	0.000000	1023.000000	1023.000000	2046.000000
3.180000	-0.002186	-1.291907	-0.441065	-1.769534	0.634059	0.284633	0.000000	-10.000000	0.000000	0.000000	0.000000	1023.000000	1023.000000	2046.000000
3.200000	-0.003066	-1.811844	-0.572509	-1.927346	0.444580	0.243431	0.000000	-10.000000	0.000000	0.000000	0.000000	1023.000000	1023.000000	2046.000000
3.220000	-0.003646	-2.154618	-0.638418	-2.028247	0.433021	0.079026	0.000000	-10.000000	0.000000	0.000000	0.000000	1023.000000	1023.000000	2046.000000
3.240000	-0.004213	-2.489647	-0.763838	-2.193842	0.333093	0.134941	0.000000	-10.000000	0.000000	0.000000	0.000000	1023.000000	1023.000000	2046.000000
3.260000	-0.004832	-2.855907	-0.863458	-2.287530	0.147943	0.147139	0.000000	-10.000000	0.000000	0.000000	0.000000	1023.000000	1023.000000	2046.000000
3.280000	-0.005386	-3.182895	-0.919447	-2.455509	0.007813	0.184248	0.000000	-10.000000	0.000000	0.000000	0.000000	1023.000000	1023.000000	2046.000000
3.300000	-0.006206	-3.667485	-1.023255	-2.596512	-0.129906	0.082189	0.000000	-10.000000	0.000000	0.000000	0.000000	1023.000000	1023.000000	2046.000000
3.320000	-0.006826	-4.034407	-1.143130	-2.769537	-0.063921	-0.057819	0.000000	-10.000000	0.000000	0.000000	0.000000	1023.000000	1023.000000	2046.000000
3.340000	-0.007566	-4.471553	-1.182539	-2.896389	-0.321736	-0.070888	0.000000	-10.000000	0.000000	0.000000	0.000000	1023.000000	1023.000000	2046.000000
3.360000	-0.008281	-4.894025	-1.302302	-3.085329	-0.418806	-0.087589	0.000000	-10.000000	0.000000	0.000000	0.000000	1023.000000	1023.000000	2046.000000
3.380000	-0.009017	-5.329319	-1.352436	-3.250585	-0.561986	-0.164312	0.000000	-10.000000	0.000000	0.000000	0.000000	1023.000000	1023.000000	2046.000000
3.400000	-0.009593	-5.669567	-1.392683	-3.448699	-0.577022	-0.251164	0.000000	-10.000000	0.000000	0.000000	0.000000	1023.000000	1023.000000	2046.000000
3.420000	-0.010319	-6.098730	-1.418125	-3.609493	-0.714810	-0.356302	0.000000	-10.000000	0.000000	0.000000	0.000000	1023.000000	1023.000000	2046.000000
3.440000	-0.011030	-6.518624	-1.497751	-3.771064	-0.738088	-0.511722	0.000000	-10.000000	0.000000	0.000000	0.000000	1023.000000	1023.000000	2046.000000
3.460000	-0.011333	-6.697892	-1.550658	-3.972135	-0.672468	-0.502631	0.000000	-10.000000	0.000000	0.000000	0.000000	1023.000000	1023.000000	2046.000000
3.480000	-0.012092	-7.146131	-1.715162	-4.106235	-0.656933	-0.667801	0.000000	-10.000000	0.000000	0.000000	0.000000	1023.000000	1023.000000	2046.000000
3.500000	-0.013153	-7.773427	-1.858880	-4.288381	-0.737410	-0.888756	0.000000	-10.000000	0.000000	0.000000	0.000000	1023.000000	1023.000000	2046.000000
3.520000	-0.013965	-8.253248	-2.046569	-4.514658	-0.902110	-0.789911	0.000000	-10.000000	0.000000	0.000000	0.000000	1023.000000	1023.000000	2046.000000
3.540000	-0.015051	-8.894950	-2.273108	-4.743482	-0.793758	-1.084602	0.000000	-10.000000	0.000000	0.000000	0.000000	1023.000000	1023.000000	2046.000000
3.560000	-0.016138	-9.537519	-2.405405	-5.008265	-0.959886	-1.163964	0.000000	-10.000000	0.000000	0.000000	0.000000	1023.000000	1023.000000	2046.000000
3.580000	-0.016773	-9.912719	-2.349602	-5.212405	-0.989949	-1.360764	0.000000	-10.000000	0.000000	0.000000	0.000000	1023.000000	1023.000000	2046.000000
3.600000	-0.017686	-10.452390	-2.355326	-5.326776	-1.090288	-1.679999	0.000000	-10.000000	0.000000	0.000000	0.000000	1023.000000	1023.000000	2046.000000
3.620000	-0.018678	-11.038953	-2.548046	-5.370637	-1.179456	-1.940814	0.000000	-10.000000	0.000000	0.000000	0.000000	1023.000000	1023.000000	2046.000000
3.640000	-0.019914	-11.769080	-2.829156	-5.452858	-1.247283	-2.239782	0.000000	-10.000000	0.000000	0.000000	0.000000	1023.000000	1023.000000	2046.000000
3.660000	-0.021374	-12.631842	-3.157040	-5.525968	-1.461480	-2.487353	0.000000	-10.000000	0.000000	0.000000	0.000000	1023.000000	1023.000000	2046.000000
3.680000	-0.022934	-13.553910	-3.500525	-5.678246	-1.723902	-2.651237	0.000000	-10.000000	0.000000	0.000000	0.000000	1023.000000	1023.000000	2046.000000
3.700000	-0.024305	-14.364409	-3.726057	-5.884595	-1.905260	-2.848497	0.000000	-10.000000	0.000000	0.000000	0.000000	1023.000000	1023.000000	2046.000000
3.720000	-0.025420	-15.023355	-3.943872	-5.968821	-2.083271	-3.027390	0.000000	-10.000000	0.000000	0.000000	0.000000	1023.000000	1023.000000	2046.000000
3.740000	-0.026262	-15.520636	-4.128101	-6.112030	-2.113759	-3.166746	0.000000	-10.000000	0.000000	0.000000	0.000000	1023.000000	1023.000000	2046.000000
3.760000	-0.027029	-15.974046	-4.326987	-6.162997	-2.210596	-3.273465	0.000000	-10.000000	0.000000	0.000000	0.000000	1023.000000	1023.000000	2046.000000
3.780000	-0.027939	-16.512114	-4.437058	-6.179743	-2.405293	-3.490020	0.000000	-10.000000	0.000000	0.000000	0.000000	1023.000000	1023.000000	2046.000000
3.800000	-0.028385	-16.775545	-4.496137	-6.291914	-2.442034	-3.545460	0.000000	-10.000000	0.000000	0.000000	0.000000	1023.000000	1023.000000	2046.000000
3.820000	-0.028433	-16.803947	-4.484621	-6.236596	-2.470607	-3.612124	0.000000	-10.000000	0.000000	0.000000	0.000000	1023.000000	1023.000000	2046.000000
3.840000	-0.028130	-16.624804	-4.463266	-6.031769	-2.563036	-3.566732	0.000000	-10.000000	0.000000	0.000000	0.000000	1023.000000	1023.000000	2046.000000
3.860000	-0.027852	-16.460526	-4.422377	-5.867927	-2.576335	-3.593887	0.000000	-10.000000	0.000000	0.000000	0.000000	1023.000000	1023.000000	2046.000000
3.880000	-0.027816	-16.439163	-4.416085	-5.760860	-2.695871	-3.566347	0.000000	-10.000000	0.000000	0.000000	0.000000	1023.000000	1023.000000	2046.000000
3.900000	-0.027692	-16.365715	-4.420529	-5.767302	-2.602499	-3.575385	0.000000	-10.000000	0.000000	0.000000	0.000000	1023.000000	1023.000000	2046.000000
3.920000	-0.027563	-16.289577	-4.353348	-5.689162	-2.751022	-3.496044	0.000000	-10.000000	0.000000	0.000000	0.000000	1023.000000	1023.000000	2046.000000
3.940000	-0.027504	-16.254988	-4.299199	-5.737277	-2.697917	-3.520595	0.000000	-10.000000	0.000000	0.000000	0.000000	1023.000000	1023.000000	2046.000000
3.960000	-0.027496	-16.250349	-4.258434	-5.836194	-2.652476	-3.503245	0.000000	-10.000000	0.000000	0.000000	0.000000	1023.000000	1023.000000	2046.000000
3.980000	-0.027864	-16.467464	-4.193969	-5.919105	-2.788162	-3.566229	0.000000	-10.000000	0.000000	0.000000	0.000000	1023.000000	1023.000000	2046.000000
4.000000	-0.028151	-16.637503	-4.116547	-5.989751	-2.833481	-3.697723	0.000000	-10.000000	0.000000	0.000000	0.000000	1023.000000	1023.000000	2046.000000
4.020000	-0.028435	-16.805153	-4.022847	-6.105187	-2.990038	-3.687081	0.000000	-10.000000	0.000000	0.000000	0.000000	1023.000000	1023.000000	2046.000000
4.040000	-0.028571	-16.885225	-3.951422	-6.176664	-3.134624	-3.622515	0.000000	-10.000000	0.000000	0.000000	0.000000	1023.000000	1023.000000	2046.000000
4.060000	-0.028441	-16.808689	-3.828134	-6.232094	-3.225316	-3.523145	0.000000	-10.000000	0.000000	0.000000	0.000000	1023.000000	1023.000000	2046.000000
4.080000	-0.028259	-16.701284	-3.817987	-6.342548	-3.119838	-3.420911	0.000000	-10.000000	0.000000	0.000000	0.000000	1023.000000	1023.000000	2046.000000
4.100000	-0.028048	-16.576254	-3.796662	-6.420980	-2.996838	-3.361774	0.000000	-10.000000	0.000000	0.000000	0.000000	1023.000000	1023.000000	2046.000000
4.120000	-0.027850	-16.459625	-3.842021	-6.580662	-2.841631	-3.195311	0.000000	-10.000000	0.000000	0.000000	0.000000	1023.000000	1023.000000	2046.000000
4.140000	-0.027785	-16.420818	-3.942260	-6.745834	-2.677562	-3.055163	0.000000	-10.000000	0.000000	0.000000	0.000000	1023.000000	1023.000000	2046.000000
4.160000	-0.027718	-16.381397	-3.960922	-6.901010	-2.617605	-2.901860	0.000000	-10.000000	0.000000	0.000000	0.000000	1023.000000	1023.000000	2046.000000
4.180000	-0.027852	-16.460569	-4.003681	-6.971765	-2.608841	-2.876282	0.000000	-10.000000	0.000000	0.000000	0.000000	1023.000000	1023.000000	2046.000000
4.200000	-0.028008	-16.552635	-4.006390	-7.050071	-2.634782	-2.861392	0.000000	-10.000000	0.000000	0.000000	0.000000	1023.000000	1023.000000	2046.000000
4.220000	-0.027915	-16.497816	-4.010598	-7.069935	-2.547394	-2.869889	0.000000	-10.000000	0.000000	0.000000	0.000000	1023.000000	1023.000000	2046.000000
4.240000	-0.028045	-16.574478	-4.021724	-7.160048	-2.544687	-2.848019	0.000000	-10.000000	0.000000	0.000000	0.000000	1023.000000	1023.000000	2046.000000
4.260000	-0.027990	-16.542160	-4.002204	-7.164443	-2.546575	-2.828939	0.000000	-10.000000	0.000000	0.000000	0.000000	1023.000000	1023.000000	2046.000000
4.280000	-0.028210	-16.672068	-4.003359	-7.244051	-2.582660	-2.841998	0.000000	-10.000000	0.000000	0.000000	0.000000	1023.000000	1023.000000	2046.000000
4.300000	-0.028175	-16.651180	-3.977545	-7.287308	-2.560087	-2.826240	0.000000	-10.000000	0.000000	0.000000	0.000000	1023.000000	1023.000000	2046.000000
4.320000	-0.028167	-16.646795	-3.970340	-7.355630	-2.476749	-2.844077	0.000000	-10.000000	0.000000	0.000000	0.000000	1023.000000	1023.000000	2046.000000
4.340000	-0.028306	-16.728807	-3.926076	-7.392761	-2.530823	-2.879146	0.000000	-10.000000	0.000000	0.000000	0.000000	1023.000000	1023.000000	2046.000000
4.360000	-0.028169	-16.648050	-3.850759	-7.475865	-2.465259	-2.856168	0.000000	-10.000000	0.000000	0.000000	0.000000	1023.000000	1023.000000	2046.000000
4.380000	-0.028032	-16.566689	-3.805012	-7.513077	-2.410949	-2.837651	0.000000	-10.000000	0.000000	0.000000	0.000000	1023.000000	1023.000000	2046.000000
4.400000	-0.028096	-16.604660	-3.826135	-7.549760	-2.418294	-2.810471	0.000000	-10.000000	0.000000	0.000000	0.000000	1023.000000	1023.000000	2046.000000
4.420000	-0.028080	-16.595003	-3.821370	-7.533467	-2.370791	-2.869375	0.000000	-10.000000	0.000000	0.000000	0.000000	1023.000000	1023.000000	2046.000000
4.440000	-0.028356	-16.758673	-3.853760	-7.581177	-2.436289	-2.887447	0.000000	-10.000000	0.000000	0.000000	0.000000	1023.000000	1023.000000	2046.000000
4.460000	-0.028692	-16.956749	-3.920568	-7.644808	-2.475669	-2.915704	0.000000	-10.000000	0.000000	0.000000	0.000000	1023.000000	1023.000000	2046.000000
4.480000	-0.029106	-17.201687	-4.026936	-7.698762	-2.468381	-3.007608	0.000000	-10.000000	0.000000	0.000000	0.000000	1023.000000	1023.000000	2046.000000
4.500000	-0.029142	-17.222971	-3.895802	-7.779691	-2.514944	-3.032532	0.000000	-10.000000	0.000000	0.000000	0.000000	1023.000000	1023.000000	2046.000000
4.520000	-0.029105	-17.201330	-3.771275	-7.784496	-2.519765	-3.125795	0.000000	-10.000000	0.000000	0.000000	0.000000	1023.000000	1023.000000	2046.000000
4.540000	-0.029404	-17.377722	-3.823475	-7.689686	-2.574985	-3.289575	0.000000	-10.000000	0.000000	0.000000	0.000000	1023.000000	1023.000000	2046.000000
4.560000	-0.030162	-17.825859	-3.992563	-7.567302	-2.694640	-3.571355	0.000000	-10.000000	0.000000	0.000000	0.000000	1023.000000	1023.000000	2046.000000
4.580000	-0.030998	-18.320080	-4.244184	-7.556476	-2.712832	-3.806587	0.000000	-10.000000	0.000000	0.000000	0.000000	1023.000000	1023.000000	2046.000000
4.600000	-0.032139	-18.994097	-4.562268	-7.595811	-2.857951	-3.978068	0.000000	-10.000000	0.000000	0.000000	0.000000	1023.000000	1023.000000	2046.000000
4.620000	-0.033016	-19.512606	-4.834892	-7.583045	-2.908550	-4.186120	0.000000	-10.000000	0.000000	0.000000	0.000000	1023.000000	1023.000000	2046.000000
4.640000	-0.033640	-19.881058	-4.957179	-7.630304	-3.035418	-4.258158	0.000000	-10.000000	0.000000	0.000000	0.000000	1023.000000	1023.000000	2046.000000
4.660000	-0.033983	-20.084042	-5.076156	-7.630459	-3.112231	-4.265196	0.000000	-10.000000	0.000000	0.000000	0.000000	1023.000000	1023.000000	2046.000000
4.680000	-0.034111	-20.159882	-5.160130	-7.544131	-3.156060	-4.299561	0.000000	-10.000000	0.000000	0.000000	0.000000	1023.000000	1023.000000	2046.000000
4.700000	-0.034158	-20.187452	-5.219971	-7.479078	-3.149297	-4.339107	0.000000	-10.000000	0.000000	0.000000	0.000000	1023.000000	1023.000000	2046.000000
4.720000	-0.034388	-20.323601	-5.275060	-7.427579	-3.188684	-4.432278	0.000000	-10.000000	0.000000	0.000000	0.000000	1023.000000	1023.000000	2046.000000
4.740000	-0.034065	-20.132566	-5.298578	-7.315414	-3.046607	-4.471967	0.000000	-10.000000	0.000000	0.000000	0.000000	1023.000000	1023.000000	2046.000000
4.760000	-0.033441	-19.763735	-5.175930	-7.146103	-3.041286	-4.400415	0.000000	-10.000000	0.000000	0.000000	0.000000	1023.000000	1023.000000	2046.000000
4.780000	-0.032509	-19.212828	-5.138202	-6.803086	-2.977696	-4.293844	0.000000	-10.000000	0.000000	0.000000	0.000000	1023.000000	1023.000000	2046.000000
4.800000	-0.031739	-18.757574	-5.053491	-6.561214	-2.965388	-4.177482	0.000000	-10.000000	0.000000	0.000000	0.000000	1023.000000	1023.000000	2046.000000
4.820000	-0.031004	-18.323336	-4.924881	-6.445385	-2.914170	-4.038899	0.000000	-10.000000	0.000000	0.000000	0.000000	1023.000000	1023.000000	2046.000000
4.840000	-0.030242	-17.873194	-4.831674	-6.280308	-2.857515	-3.903697	0.000000	-10.000000	0.000000	0.000000	0.000000	1023.000000	1023.000000	2046.000000
4.860000	-0.029573	-17.477911	-4.666955	-6.175758	-2.840156	-3.795043	0.000000	-10.000000	0.000000	0.000000	0.000000	1023.000000	1023.000000	2046.000000
4.880000	-0.029003	-17.140533	-4.596592	-6.116518	-2.651079	-3.776344	0.000000	-10.000000	0.000000	0.000000	0.000000	1023.000000	1023.000000	2046.000000
4.900000	-0.028530	-16.861469	-4.423640	-6.133482	-2.569410	-3.734937	0.000000	-10.000000	0.000000	0.000000	0.000000	1023.000000	1023.000000	2046.000000
4.920000	-0.028181	-16.654795	-4.341408	-6.133034	-2.514058	-3.666295	0.000000	-10.000000	0.000000	0.000000	0.000000	1023.000000	1023.000000	2046.000000
4.940000	-0.027573	-16.295862	-4.214492	-6.225290	-2.331463	-3.524618	0.000000	-10.000000	0.000000	0.000000	0.000000	1023.000000	1023.000000	2046.000000
4.960000	-0.026904	-15.900030	-4.118803	-6.138693	-2.110795	-3.531740	0.000000	-10.000000	0.000000	0.000000	0.000000	1023.000000	1023.000000	2046.000000
4.980000	-0.026281	-15.532174	-3.998717	-6.056565	-2.019201	-3.457691	0.000000	-10.000000	0.000000	0.000000	0.000000	1023.000000	1023.000000	2046.000000
5.000000	-0.025634	-15.149649	-3.894235	-5.963185	-1.897735	-3.394493	0.000000	-10.000000	0.000000	0.000000	0.000000	1023.000000	1023.000000	2046.000000
5.020000	-0.024749	-14.626713	-3.766661	-5.846833	-1.786780	-3.226439	0.000000	-10.000000	0.000000	0.000000	0.000000	1023.000000	1023.000000	2046.000000
5.040000	-0.023810	-14.071922	-3.677359	-5.775533	-1.604317	-3.014714	0.000000	-10.000000	0.000000	0.000000	0.000000	1023.000000	1023.000000	2046.000000
5.060000	-0.022819	-13.485750	-3.529450	-5.781375	-1.404858	-2.770066	0.000000	-10.000000	0.000000	0.000000	0.000000	1023.000000	1023.000000	2046.000000
5.080000	-0.021829	-12.900789	-3.452678	-5.691052	-1.128196	-2.628864	0.000000	-10.000000	0.000000	0.000000	0.000000	1023.000000	1023.000000	2046.000000
5.100000	-0.020847	-12.320345	-3.269726	-5.600890	-0.929845	-2.519884	0.000000	-10.000000	0.000000	0.000000	0.000000	1023.000000	1023.000000	2046.000000
5.120000	-0.019863	-11.739042	-3.147696	-5.523251	-0.741943	-2.326153	0.000000	-10.000000	0.000000	0.000000	0.000000	1023.000000	1023.000000	2046.000000
5.140000	-0.019024	-11.243078	-3.049128	-5.444649	-0.521946	-2.227354	0.000000	-10.000000	0.000000	0.000000	0.000000	1023.000000	1023.000000	2046.000000
5.160000	-0.017946	-10.606040	-2.900015	-5.352135	-0.327832	-2.026058	0.000000	-10.000000	0.000000	0.000000	0.000000	1023.000000	1023.000000	2046.000000
5.180000	-0.016815	-9.937657	-2.735395	-5.288080	0.003224	-1.917407	0.000000	-10.000000	0.000000	0.000000	0.000000	1023.000000	1023.000000	2046.000000
5.200000	-0.015716	-9.288239	-2.533020	-5.187833	-0.014643	-1.552742	0.000000	-10.000000	0.000000	0.000000	0.000000	1023.000000	1023.000000	2046.000000
5.220000	-0.014412	-8.517510	-2.343658	-5.051705	0.247886	-1.370033	0.000000	-10.000000	0.000000	0.000000	0.000000	1023.000000	1023.000000	2046.000000
5.240000	-0.013264	-7.838994	-2.150898	-4.993940	0.400885	-1.095041	0.000000	-10.000000	0.000000	0.000000	0.000000	1023.000000	1023.000000	2046.000000
5.260000	-0.012264	-7.247872	-1.957003	-4.991890	0.540009	-0.838988	0.000000	-10.000000	0.000000	0.000000	0.000000	1023.000000	1023.000000	2046.000000
5.280000	-0.010767	-6.363106	-1.732176	-4.923414	0.888563	-0.596079	0.000000	-10.000000	0.000000	0.000000	0.000000	1023.000000	1023.000000	2046.000000
5.300000	-0.009361	-5.532362	-1.458460	-4.942465	1.205790	-0.337228	0.000000	-10.000000	0.000000	0.000000	0.000000	1023.000000	1023.000000	2046.000000
5.320000	-0.007877	-4.655427	-1.277707	-4.905927	1.552493	-0.024285	0.000000	-10.000000	0.000000	0.000000	0.000000	1023.000000	1023.000000	2046.000000
5.340000	-0.006410	-3.788383	-1.043499	-4.842681	1.937983	0.159814	0.000000	-10.000000	0.000000	0.000000	0.000000	1023.000000	1023.000000	2046.000000
5.360000	-0.005291	-3.127118	-0.868237	-4.786598	2.133167	0.394550	0.000000	-10.000000	0.000000	0.000000	0.000000	1023.000000	1023.000000	2046.000000
5.380000	-0.004249	-2.511021	-0.758780	-4.707352	2.417291	0.537819	0.000000	-10.000000	0.000000	0.000000	0.000000	1023.000000	1023.000000	2046.000000
5.400000	-0.003117	-1.842041	-0.646984	-4.675318	2.752039	0.728222	0.000000	-10.000000	0.000000	0.000000	0.000000	1023.000000	1023.000000	2046.000000
5.420000	-0.002007	-1.185887	-0.505634	-4.615900	3.012254	0.923392	0.000000	-10.000000	0.000000	0.000000	0.000000	1023.000000	1023.000000	2046.000000
5.440000	-0.000904	-0.534143	-0.417737	-4.513331	3.294923	1.102002	0.000000	-10.000000	0.000000	0.000000	0.000000	1023.000000	1023.000000	2046.000000
5.460000	0.000711	0.420166	-0.072538	-4.343163	3.516661	1.319206	0.000000	-10.000000	0.000000	0.000000	0.000000	1023.000000	1023.000000	2046.000000
5.480000	0.002026	1.197277	0.152850	-4.076142	3.746403	1.374166	0.000000	-10.000000	0.000000	0.000000	0.000000	1023.000000	1023.000000	2046.000000
5.500000	0.002805	1.657534	0.222618	-3.757704	3.888084	1.304536	0.000000	-10.000000	0.000000	0.000000	0.000000	1023.000000	1023.000000	2046.000000
5.520000	0.003148	1.860247	0.075300	-3.575526	4.066466	1.294007	0.000000	-10.000000	0.000000	0.000000	0.000000	1023.000000	1023.000000	2046.000000
5.540000	0.003158	1.866423	-0.082730	-3.510827	4.300539	1.159442	0.000000	-10.000000	0.000000	0.000000	0.000000	1023.000000	1023.000000	2046.000000
5.560000	0.003050	1.802534	-0.202039	-3.545929	4.316967	1.233535	0.000000	-10.000000	0.000000	0.000000	0.000000	1023.000000	1023.000000	2046.000000
5.580000	0.003361	1.986156	-0.276616	-3.481635	4.381430	1.362977	0.000000	-10.000000	0.000000	0.000000	0.000000	1023.000000	1023.000000	2046.000000
5.600000	0.004044	2.389720	-0.270652	-3.339734	4.566618	1.433487	0.000000	-10.000000	0.000000	0.000000	0.000000	1023.000000	1023.000000	2046.000000
5.620000	0.004855	2.869183	-0.242172	-3.156289	4.789313	1.478330	0.000000	-10.000000	0.000000	0.000000	0.000000	1023.000000	1023.000000	2046.000000
5.640000	0.005890	3.480724	-0.160258	-2.893625	4.961732	1.572874	0.000000	-10.000000	0.000000	0.000000	0.000000	1023.000000	1023.000000	2046.000000
5.660000	0.006942	4.102973	-0.055436	-2.730536	5.144571	1.744373	0.000000	-10.000000	0.000000	0.000000	0.000000	1023.000000	1023.000000	2046.000000
5.680000	0.008060	4.763459	0.038602	-2.557966	5.378781	1.904043	0.000000	-10.000000	0.000000	0.000000	0.000000	1023.000000	1023.000000	2046.000000
5.700000	0.009590	5.667805	0.243684	-2.356395	5.591087	2.189429	0.000000	-10.000000	0.000000	0.000000	0.000000	1023.000000	1023.000000	2046.000000
5.720000	0.011412	6.744624	0.439704	-1.990429	5.945889	2.349458	0.000000	-10.000000	0.000000	0.000000	0.000000	1023.000000	1023.000000	2046.000000
5.740000	0.013356	7.893251	0.696281	-1.565865	6.172605	2.590232	0.000000	-10.000000	0.000000	0.000000	0.000000	1023.000000	1023.000000	2046.000000
5.760000	0.015332	9.061037	1.003594	-1.237115	6.441470	2.853088	0.000000	-10.000000	0.000000	0.000000	0.000000	1023.000000	1023.000000	2046.000000
5.780000	0.017295	10.221270	1.352281	-0.983996	6.799034	3.053951	0.000000	-10.000000	0.000000	0.000000	0.000000	1023.000000	1023.000000	2046.000000
5.800000	0.019108	11.292788	1.652244	-0.881868	7.133580	3.388832	0.000000	-10.000000	0.000000	0.000000	0.000000	1023.000000	1023.000000	2046.000000
5.820000	0.020885	12.343084	1.966299	-0.819058	7.434503	3.761341	0.000000	-10.000000	0.000000	0.000000	0.000000	1023.000000	1023.000000	2046.000000
5.840000	0.022492	13.292850	2.327265	-0.860621	7.867486	3.958721	0.000000	-10.000000	0.000000	0.000000	0.000000	1023.000000	1023.000000	2046.000000
5.860000	0.023854	14.097672	2.642819	-0.898492	8.085920	4.267426	0.000000	-10.000000	0.000000	0.000000	0.000000	1023.000000	1023.000000	2046.000000
5.880000	0.025344	14.978090	2.916576	-0.873923	8.325319	4.610118	0.000000	-10.000000	0.000000	0.000000	0.000000	1023.000000	1023.000000	2046.000000
5.900000	0.026591	15.715215	3.160140	-0.827926	8.608545	4.774457	0.000000	-10.000000	0.000000	0.000000	0.000000	1023.000000	1023.000000	2046.000000
5.920000	0.027882	16.478031	3.411968	-0.748165	8.951556	4.862672	0.000000	-10.000000	0.000000	0.000000	0.000000	1023.000000	1023.000000	2046.000000
5.940000	0.029104	17.200729	3.607414	-0.679087	9.138217	5.134185	0.000000	-10.000000	0.000000	0.000000	0.000000	1023.000000	1023.000000	2046.000000
5.960000	0.030520	18.037180	3.754063	-0.629367	9.441611	5.470872	0.000000	-10.000000	0.000000	0.000000	0.000000	1023.000000	1023.000000	2046.000000
5.980000	0.031965	18.891605	3.910065	-0.521596	9.867421	5.635714	0.000000	-10.000000	0.000000	0.000000	0.000000	1023.000000	1023.000000	2046.000000
6.000000	0.033132	19.581272	4.106431	-0.456558	10.069542	5.861858	0.000000	-10.000000	0.000000	0.000000	0.000000	1023.000000	1023.000000	2046.000000
6.020000	0.034332	20.289991	4.275473	-0.357207	10.292664	6.079062	0.000000	-10.000000	0.000000	0.000000	0.000000	1023.000000	1023.000000	2046.000000
6.040000	0.035662	21.076172	4.451072	-0.309207	10.581308	6.352999	0.000000	-10.000000	0.000000	0.000000	0.000000	1023.000000	1023.000000	2046.000000
6.060000	0.036890	21.802189	4.522519	-0.313098	11.016874	6.575893	0.000000	-10.000000	0.000000	0.000000	0.000000	1023.000000	1023.000000	2046.000000
6.080000	0.038223	22.589619	4.739507	-0.279223	11.349437	6.779899	0.000000	-10.000000	0.000000	0.000000	0.000000	1023.000000	1023.000000	2046.000000
6.100000	0.039634	23.423542	4.905904	-0.284253	11.751438	7.050452	0.000000	-10.000000	0.000000	0.000000	0.000000	1023.000000	1023.000000	2046.000000
6.120000	0.040671	24.036541	5.080014	-0.221865	11.851661	7.326732	0.000000	-10.000000	0.000000	0.000000	0.000000	1023.000000	1023.000000	2046.000000
6.140000	0.041740	24.668427	5.290009	-0.232316	12.073635	7.537099	0.000000	-10.000000	0.000000	0.000000	0.000000	1023.000000	1023.000000	2046.000000
6.160000	0.042585	25.167982	5.427869	-0.184828	12.160683	7.764259	0.000000	-10.000000	0.000000	0.000000	0.000000	1023.000000	1023.000000	2046.000000
6.180000	0.043612	25.774424	5.646643	-0.125134	12.418561	7.834354	0.000000	-10.000000	0.000000	0.000000	0.000000	1023.000000	1023.000000	2046.000000
6.200000	0.044213	26.130047	5.922652	-0.142424	12.448874	7.900945	0.000000	-10.000000	0.000000	0.000000	0.000000	1023.000000	1023.000000	2046.000000
6.220000	0.045008	26.600016	6.241776	-0.079635	12.498859	7.939013	0.000000	-10.000000	0.000000	0.000000	0.000000	1023.000000	1023.000000	2046.000000
6.240000	0.045663	26.987038	6.462694	0.047462	12.536924	7.939957	0.000000	-10.000000	0.000000	0.000000	0.000000	1023.000000	1023.000000	2046.000000
6.260000	0.046548	27.509762	6.791370	0.105250	12.768625	7.844517	0.000000	-10.000000	0.000000	0.000000	0.000000	1023.000000	1023.000000	2046.000000
6.280000	0.047083	27.826088	7.007873	0.241357	12.730314	7.846542	0.000000	-10.000000	0.000000	0.000000	0.000000	1023.000000	1023.000000	2046.000000
6.300000	0.047812	28.256920	7.102903	0.445411	12.775409	7.933196	0.000000	-10.000000	0.000000	0.000000	0.000000	1023.000000	1023.000000	2046.000000
6.320000	0.048475	28.649014	7.153617	0.688841	12.774679	8.031877	0.000000	-10.000000	0.000000	0.000000	0.000000	1023.000000	1023.000000	2046.000000
6.340000	0.049034	28.978876	7.106826	0.782072	12.870839	8.219140	0.000000	-10.000000	0.000000	0.000000	0.000000	1023.000000	1023.000000	2046.000000
6.360000	0.050428	29.803228	7.101946	0.983627	13.130699	8.586957	0.000000	-10.000000	0.000000	0.000000	0.000000	1023.000000	1023.000000	2046.000000
6.380000	0.052120	30.802763	7.188609	1.253818	13.546773	8.813562	0.000000	-10.000000	0.000000	0.000000	0.000000	1023.000000	1023.000000	2046.000000
6.400000	0.053532	31.637154	7.421557	1.411216	13.892509	8.911872	0.000000	-10.000000	0.000000	0.000000	0.000000	1023.000000	1023.000000	2046.000000
6.420000	0.054166	32.012299	7.435769	1.687572	14.038939	8.850018	0.000000	-10.000000	0.000000	0.000000	0.000000	1023.000000	1023.000000	2046.000000
6.440000	0.053651	31.707449	7.236383	1.715649	14.056964	8.698452	0.000000	-10.000000	0.000000	0.000000	0.000000	1023.000000	1023.000000	2046.000000
6.460000	0.052202	30.851671	6.918421	1.682214	13.751288	8.499748	0.000000	-10.000000	0.000000	0.000000	0.000000	1023.000000	1023.000000	2046.000000
6.480000	0.050404	29.788595	6.613126	1.597021	13.243007	8.335441	0.000000	-10.000000	0.000000	0.000000	0.000000	1023.000000	1023.000000	2046.000000
6.500000	0.049343	29.161430	6.545877	1.811018	12.910498	7.894038	0.000000	-10.000000	0.000000	0.000000	0.000000	1023.000000	1023.000000	2046.000000
6.520000	0.048476	28.649326	6.402298	2.199250	12.731593	7.316186	0.000000	-10.000000	0.000000	0.000000	0.000000	1023.000000	1023.000000	2046.000000
6.540000	0.047746	28.217628	6.247421	2.388310	12.451812	7.130085	0.000000	-10.000000	0.000000	0.000000	0.000000	1023.000000	1023.000000	2046.000000
6.560000	0.046976	27.762762	6.126163	2.611917	12.139884	6.884799	0.000000	-10.000000	0.000000	0.000000	0.000000	1023.000000	1023.000000	2046.000000
6.580000	0.046078	27.232113	5.945714	2.842601	11.785790	6.658007	0.000000	-10.000000	0.000000	0.000000	0.000000	1023.000000	1023.000000	2046.000000
6.600000	0.045332	26.791460	5.745946	2.954053	11.541715	6.549746	0.000000	-10.000000	0.000000	0.000000	0.000000	1023.000000	1023.000000	2046.000000
6.620000	0.044837	26.498951	5.485929	3.046731	11.490761	6.475530	0.000000	-10.000000	0.000000	0.000000	0.000000	1023.000000	1023.000000	2046.000000
6.640000	0.044729	26.434832	5.421635	3.140671	11.486653	6.385871	0.000000	-10.000000	0.000000	0.000000	0.000000	1023.000000	1023.000000	2046.000000
6.660000	0.044402	26.241379	5.303678	3.157891	11.319553	6.460257	0.000000	-10.000000	0.000000	0.000000	0.000000	1023.000000	1023.000000	2046.000000
6.680000	0.044584	26.349190	5.201725	3.227290	11.286296	6.633881	0.000000	-10.000000	0.000000	0.000000	0.000000	1023.000000	1023.000000	2046.000000
6.700000	0.045634	26.969847	5.164685	3.529380	11.398021	6.877760	0.000000	-10.000000	0.000000	0.000000	0.000000	1023.000000	1023.000000	2046.000000
6.720000	0.046530	27.499395	5.146788	3.675888	11.546032	7.130686	0.000000	-10.000000	0.000000	0.000000	0.000000	1023.000000	1023.000000	2046.000000
6.740000	0.047182	27.884790	5.192999	3.692519	11.768447	7.230826	0.000000	-10.000000	0.000000	0.000000	0.000000	1023.000000	1023.000000	2046.000000
6.760000	0.047713	28.198214	5.257866	3.686250	11.791445	7.462652	0.000000	-10.000000	0.000000	0.000000	0.000000	1023.000000	1023.000000	2046.000000
6.780000	0.048030	28.385914	5.394105	3.625272	11.872946	7.493591	0.000000	-10.000000	0.000000	0.000000	0.000000	1023.000000	1023.000000	2046.000000
6.800000	0.047936	28.330307	5.441013	3.444294	11.916052	7.528947	0.000000	-10.000000	0.000000	0.000000	0.000000	1023.000000	1023.000000	2046.000000
6.820000	0.047746	28.217703	5.481371	3.263802	11.948327	7.524202	0.000000	-10.000000	0.000000	0.000000	0.000000	1023.000000	1023.000000	2046.000000
6.840000	0.047426	28.028605	5.493172	3.123393	11.809312	7.602727	0.000000	-10.000000	0.000000	0.000000	0.000000	1023.000000	1023.000000	2046.000000
6.860000	0.047326	27.969673	5.542038	3.013821	11.864550	7.549265	0.000000	-10.000000	0.000000	0.000000	0.000000	1023.000000	1023.000000	2046.000000
6.880000	0.046862	27.695398	5.529308	2.900554	11.745772	7.519764	0.000000	-10.000000	0.000000	0.000000	0.000000	1023.000000	1023.000000	2046.000000
6.900000	0.046583	27.530519	5.559980	2.756312	11.712692	7.501536	0.000000	-10.000000	0.000000	0.000000	0.000000	1023.000000	1023.000000	2046.000000
6.920000	0.045961	27.162983	5.518106	2.680901	11.516291	7.447686	0.000000	-10.000000	0.000000	0.000000	0.000000	1023.000000	1023.000000	2046.000000
6.940000	0.045427	26.847235	5.474556	2.647712	11.378623	7.346343	0.000000	-10.000000	0.000000	0.000000	0.000000	1023.000000	1023.000000	2046.000000
6.960000	0.045087	26.646502	5.448727	2.616701	11.346632	7.234442	0.000000	-10.000000	0.000000	0.000000	0.000000	1023.000000	1023.000000	2046.000000
6.980000	0.044591	26.353170	5.471879	2.605265	11.231841	7.044185	0.000000	-10.000000	0.000000	0.000000	0.000000	1023.000000	1023.000000	2046.000000
7.000000	0.044070	26.045259	5.520884	2.611514	11.056334	6.856528	0.000000	-10.000000	0.000000	0.000000	0.000000	1023.000000	1023.000000	2046.000000
7.020000	0.043425	25.664282	5.550568	2.648901	10.941658	6.523155	0.000000	-10.000000	0.000000	0.000000	0.000000	1023.000000	1023.000000	2046.000000
7.040000	0.042593	25.172676	5.608840	2.719480	10.522509	6.321848	0.000000	-10.000000	0.000000	0.000000	0.000000	1023.000000	1023.000000	2046.000000
7.060000	0.041926	24.778193	5.687168	2.756220	10.220606	6.114199	0.000000	-10.000000	0.000000	0.000000	0.000000	1023.000000	1023.000000	2046.000000
7.080000	0.041051	24.261305	5.680037	2.816133	9.988782	5.776353	0.000000	-10.000000	0.000000	0.000000	0.000000	1023.000000	1023.000000	2046.000000
7.100000	0.040455	23.908772	5.532955	2.753429	9.871535	5.750853	0.000000	-10.000000	0.000000	0.000000	0.000000	1023.000000	1023.000000	2046.000000
7.120000	0.040034	23.660330	5.373786	2.606617	9.853802	5.826125	0.000000	-10.000000	0.000000	0.000000	0.000000	1023.000000	1023.000000	2046.000000
7.140000	0.039945	23.607330	5.287948	2.440436	10.052670	5.826276	0.000000	-10.000000	0.000000	0.000000	0.000000	1023.000000	1023.000000	2046.000000
7.160000	0.039812	23.529087	5.242431	2.291380	10.168651	5.826626	0.000000	-10.000000	0.000000	0.000000	0.000000	1023.000000	1023.000000	2046.000000
7.180000	0.039332	23.244978	5.168853	2.196877	10.094184	5.785064	0.000000	-10.000000	0.000000	0.000000	0.000000	1023.000000	1023.000000	2046.000000
7.200000	0.038834	22.950842	5.080112	2.118123	9.959748	5.792859	0.000000	-10.000000	0.000000	0.000000	0.000000	1023.000000	1023.000000	2046.000000
7.220000	0.038112	22.524090	4.914589	2.015768	9.900658	5.693074	0.000000	-10.000000	0.000000	0.000000	0.000000	1023.000000	1023.000000	2046.000000
7.240000	0.037213	21.992655	4.707554	1.824570	9.793269	5.667263	0.000000	-10.000000	0.000000	0.000000	0.000000	1023.000000	1023.000000	2046.000000
7.260000	0.036254	21.425968	4.476238	1.733289	9.596146	5.620296	0.000000	-10.000000	0.000000	0.000000	0.000000	1023.000000	1023.000000	2046.000000
7.280000	0.035569	21.021378	4.549171	1.625214	9.412461	5.434532	0.000000	-10.000000	0.000000	0.000000	0.000000	1023.000000	1023.000000	2046.000000
7.300000	0.034787	20.559258	4.841324	1.720294	8.933960	5.063679	0.000000	-10.000000	0.000000	0.000000	0.000000	1023.000000	1023.000000	2046.000000
7.320000	0.034115	20.161869	5.198606	1.989557	8.469840	4.503865	0.000000	-10.000000	0.000000	0.000000	0.000000	1023.000000	1023.000000	2046.000000
7.340000	0.033174	19.605703	5.263968	2.254183	8.073167	4.014386	0.000000	-10.000000	0.000000	0.000000	0.000000	1023.000000	1023.000000	2046.000000
7.360000	0.031784	18.784100	4.986979	2.228342	7.818610	3.750169	0.000000	-10.000000	0.000000	0.000000	0.000000	1023.000000	1023.000000	2046.000000
7.380000	0.030240	17.871918	4.481757	2.082073	7.767694	3.540393	0.000000	-10.000000	0.000000	0.000000	0.000000	1023.000000	1023.000000	2046.000000
7.400000	0.028959	17.114847	4.054969	1.900989	7.809589	3.349300	0.000000	-10.000000	0.000000	0.000000	0.000000	1023.000000	1023.000000	2046.000000
7.420000	0.027836	16.450867	3.690624	1.721829	7.802932	3.235483	0.000000	-10.000000	0.000000	0.000000	0.000000	1023.000000	1023.000000	2046.000000
7.440000	0.026848	15.866878	3.327123	1.575629	7.709800	3.254327	0.000000	-10.000000	0.000000	0.000000	0.000000	1023.000000	1023.000000	2046.000000
7.460000	0.025789	15.241279	3.063455	1.560822	7.495205	3.121796	0.000000	-10.000000	0.000000	0.000000	0.000000	1023.000000	1023.000000	2046.000000
7.480000	0.025079	14.821729	2.938514	1.588656	7.408594	2.885965	0.000000	-10.000000	0.000000	0.000000	0.000000	1023.000000	1023.000000	2046.000000
7.500000	0.024399	14.419676	2.802788	1.681291	7.173949	2.761648	0.000000	-10.000000	0.000000	0.000000	0.000000	1023.000000	1023.000000	2046.000000
7.520000	0.023636	13.969007	2.710994	1.732846	7.021879	2.503288	0.000000	-10.000000	0.000000	0.000000	0.000000	1023.000000	1023.000000	2046.000000
7.540000	0.023261	13.747015	2.834712	1.788373	6.771618	2.352312	0.000000	-10.000000	0.000000	0.000000	0.000000	1023.000000	1023.000000	2046.000000
7.560000	0.023177	13.697889	2.938623	2.045977	6.475973	2.237316	0.000000	-10.000000	0.000000	0.000000	0.000000	1023.000000	1023.000000	2046.000000
7.580000	0.023802	14.066852	3.039189	2.476333	6.333144	2.218186	0.000000	-10.000000	0.000000	0.000000	0.000000	1023.000000	1023.000000	2046.000000
7.600000	0.024154	14.274944	3.124606	2.771091	6.157195	2.222053	0.000000	-10.000000	0.000000	0.000000	0.000000	1023.000000	1023.000000	2046.000000
7.620000	0.024164	14.280923	3.098032	2.915336	5.933086	2.334470	0.000000	-10.000000	0.000000	0.000000	0.000000	1023.000000	1023.000000	2046.000000
7.640000	0.024630	14.556183	3.170489	2.968624	5.947705	2.469365	0.000000	-10.000000	0.000000	0.000000	0.000000	1023.000000	1023.000000	2046.000000
7.660000	0.025064	14.812588	3.168753	3.031345	6.028279	2.584211	0.000000	-10.000000	0.000000	0.000000	0.000000	1023.000000	1023.000000	2046.000000
7.680000	0.025410	15.017140	3.135811	2.950565	6.200521	2.730244	0.000000	-10.000000	0.000000	0.000000	0.000000	1023.000000	1023.000000	2046.000000
7.700000	0.025587	15.121955	3.103419	2.846368	6.380572	2.791596	0.000000	-10.000000	0.000000	0.000000	0.000000	1023.000000	1023.000000	2046.000000
7.720000	0.025457	15.044873	3.131580	2.704092	6.386196	2.823007	0.000000	-10.000000	0.000000	0.000000	0.000000	1023.000000	1023.000000	2046.000000
7.740000	0.025121	14.846354	2.935456	2.502191	6.523828	2.884879	0.000000	-10.000000	0.000000	0.000000	0.000000	1023.000000	1023.000000	2046.000000
7.760000	0.024769	14.638546	2.825250	2.322619	6.459517	3.031160	0.000000	-10.000000	0.000000	0.000000	0.000000	1023.000000	1023.000000	2046.000000
7.780000	0.024337	14.383288	2.727418	2.182736	6.433780	3.039355	0.000000	-10.000000	0.000000	0.000000	0.000000	1023.000000	1023.000000	2046.000000
7.800000	0.023866	14.104548	2.755896	2.213641	6.339435	2.795576	0.000000	-10.000000	0.000000	0.000000	0.000000	1023.000000	1023.000000	2046.000000
7.820000	0.023264	13.748842	2.766975	2.214581	6.163134	2.604152	0.000000	-10.000000	0.000000	0.000000	0.000000	1023.000000	1023.000000	2046.000000
7.840000	0.022783	13.464600	2.793925	2.242564	6.001051	2.427059	0.000000	-10.000000	0.000000	0.000000	0.000000	1023.000000	1023.000000	2046.000000
7.860000	0.022088	13.053784	2.833793	2.248062	5.784661	2.187268	0.000000	-10.000000	0.000000	0.000000	0.000000	1023.000000	1023.000000	2046.000000
7.880000	0.021555	12.739202	2.865376	2.285480	5.582191	2.006154	0.000000	-10.000000	0.000000	0.000000	0.000000	1023.000000	1023.000000	2046.000000
7.900000	0.021105	12.472809	2.833731	2.249540	5.343532	2.046005	0.000000	-10.000000	0.000000	0.000000	0.000000	1023.000000	1023.000000	2046.000000
7.920000	0.020642	12.199190	2.808708	2.180295	5.261317	1.948871	0.000000	-10.000000	0.000000	0.000000	0.000000	1023.000000	1023.000000	2046.000000
7.940000	0.019917	11.770937	2.691331	2.120486	5.009446	1.949673	0.000000	-10.000000	0.000000	0.000000	0.000000	1023.000000	1023.000000	2046.000000
7.960000	0.019518	11.535301	2.766614	2.014645	4.862623	1.891419	0.000000	-10.000000	0.000000	0.000000	0.000000	1023.000000	1023.000000	2046.000000
7.980000	0.019290	11.400162	2.680873	1.891965	4.913933	1.913391	0.000000	-10.000000	0.000000	0.000000	0.000000	1023.000000	1023.000000	2046.000000
8.000000	0.019191	11.341671	2.614947	1.702741	5.006801	2.017183	0.000000	-10.000000	0.000000	0.000000	0.000000	1023.000000	1023.000000	2046.000000
8.020000	0.019040	11.252465	2.400560	1.464441	5.248372	2.139092	0.000000	-10.000000	0.100000	-6.316667	0.000000	1023.000000	1023.000000	2046.000000
8.040000	0.018635	11.013078	2.277218	1.252478	5.199510	2.283871	0.000000	-10.000000	0.183333	-12.700000	0.000000	1023.000000	1023.000000	2046.000000
8.060000	0.018049	10.666951	2.103687	1.112004	5.241474	2.209786	0.000000	-10.000000	0.300000	-19.200001	0.000000	1023.000000	1023.000000	2046.000000
8.080000	0.017422	10.296390	2.024271	1.172712	5.054561	2.044846	0.000000	-10.000000	0.316667	-19.383333	0.000000	1023.000000	1023.000000	2046.000000
8.100000	0.016771	9.911513	1.935727	1.238110	4.927050	1.810627	0.000000	-10.000000	0.350000	-19.466667	0.000000	1023.000000	1023.000000	2046.000000
8.120000	0.015611	9.226309	1.885968	1.165600	4.698892	1.475849	0.000000	-10.000000	0.316667	-19.483334	0.000000	1023.000000	1023.000000	2046.000000
8.140000	0.014656	8.661880	1.835863	1.052038	4.509480	1.264500	0.000000	-10.000000	0.283333	-19.333334	0.000000	1023.000000	1023.000000	2046.000000
8.160000	0.013276	7.846097	1.692060	0.750371	4.266628	1.137037	0.000000	-10.000000	0.283333	-19.200001	0.000000	1023.000000	1023.000000	2046.000000
8.180000	0.012082	7.140517	1.742965	0.387251	4.062730	0.947571	0.000000	-10.000000	0.316667	-19.216667	0.000000	1023.000000	1023.000000	2046.000000
8.200000	0.011274	6.662653	1.835299	0.141988	3.930678	0.754689	0.000000	-10.000000	0.333333	-19.383333	0.000000	1023.000000	1023.000000	2046.000000
8.220000	0.010528	6.222228	1.971993	-0.002095	3.795286	0.457043	0.000000	-10.000000	0.316667	-19.383333	0.000000	1023.000000	1023.000000	2046.000000
8.240000	0.009676	5.718238	1.986448	-0.090431	3.563120	0.259101	0.000000	-10.000000	0.283333	-18.766666	0.000000	1023.000000	1023.000000	2046.000000
8.260000	0.009086	5.369735	1.866347	-0.227142	3.619320	0.111209	0.000000	-10.000000	0.266667	-17.900000	0.000000	1023.000000	1023.000000	2046.000000
8.280000	0.008174	4.830815	1.649272	-0.340089	3.588388	-0.066756	0.000000	-10.000000	0.258333	-17.400000	0.000000	1023.000000	1023.000000	2046.000000
8.300000	0.007093	4.192105	1.354153	-0.550505	3.536893	-0.148436	0.000000	-10.000000	0.266667	-17.583334	0.000000	1023.000000	1023.000000	2046.000000
8.320000	0.005773	3.411595	1.033852	-0.784152	3.381477	-0.219583	0.000000	-10.000000	0.291667	-18.383333	0.000000	1023.000000	1023.000000	2046.000000
8.340000	0.004623	2.732376	0.705761	-0.964960	3.289366	-0.297792	0.000000	-10.000000	0.300000	-19.000000	0.000000	1023.000000	1023.000000	2046.000000
8.360000	0.003600	2.127548	0.464091	-1.120502	3.277277	-0.493317	0.000000	-10.000000	0.308333	-19.333334	0.000000	1023.000000	1023.000000	2046.000000
8.380000	0.002685	1.586926	0.237484	-1.249350	3.131318	-0.532526	0.000000	-10.000000	0.316667	-19.500000	0.000000	1023.000000	1023.000000	2046.000000
8.400000	0.001651	0.975452	-0.023887	-1.304882	3.052598	-0.748377	0.000000	-10.000000	0.333333	-19.666668	0.000000	1023.000000	1023.000000	2046.000000
8.420000	0.000815	0.481446	-0.161029	-1.313311	2.985021	-1.029234	0.000000	-10.000000	0.350000	-19.800001	0.000000	1023.000000	1023.000000	2046.000000
8.440000	0.000586	0.346111	-0.177429	-1.154126	2.860494	-1.182828	0.000000	-10.000000	0.350000	-19.883333	0.000000	1023.000000	1023.000000	2046.000000
8.460000	0.000703	0.415251	-0.163292	-0.773956	2.650465	-1.297966	0.000000	-10.000000	0.358333	-20.116667	0.000000	1023.000000	1023.000000	2046.000000
8.480000	0.000629	0.371611	-0.084895	-0.555884	2.480162	-1.467772	0.000000	-10.000000	0.341667	-20.233334	0.000000	1023.000000	1023.000000	2046.000000
8.500000	0.000191	0.113008	-0.126023	-0.450884	2.088952	-1.399037	0.000000	-10.000000	0.325000	-19.850000	0.000000	1023.000000	1023.000000	2046.000000
8.520000	0.000079	0.046663	-0.070084	-0.430510	1.918261	-1.371004	0.000000	-10.000000	0.283333	-19.183334	0.000000	1023.000000	1023.000000	2046.000000
8.540000	0.000316	0.186950	-0.065226	-0.431377	2.020329	-1.336776	0.000000	-10.000000	0.283333	-18.483334	0.000000	1023.000000	1023.000000	2046.000000
8.560000	0.000599	0.353993	-0.069824	-0.482796	2.086428	-1.179814	0.000000	-10.000000	0.266667	-18.100000	0.000000	1023.000000	1023.000000	2046.000000
8.580000	0.000698	0.412691	-0.015118	-0.608157	2.082283	-1.046317	0.000000	-10.000000	0.266667	-17.816668	0.000000	1023.000000	1023.000000	2046.000000
8.600000	0.000676	0.399776	-0.090011	-0.744067	2.170684	-0.936830	0.000000	-10.000000	0.241667	-17.566668	0.000000	1023.000000	1023.000000	2046.000000
8.620000	0.000259	0.153325	-0.167180	-1.015814	2.165488	-0.829170	0.000000	-10.000000	0.241667	-17.216667	0.000000	1023.000000	1023.000000	2046.000000
8.640000	-0.000281	-0.165888	-0.239323	-1.161577	2.101279	-0.866266	0.000000	-10.000000	0.233333	-16.666668	0.000000	1023.000000	1023.000000	2046.000000
8.660000	-0.000534	-0.315669	-0.304060	-1.338323	2.229234	-0.902519	0.000000	-10.000000	0.225000	-15.950001	0.000000	1023.000000	1023.000000	2046.000000
8.680000	-0.000956	-0.565058	-0.384776	-1.451846	2.176089	-0.904525	0.000000	-10.000000	0.208333	-15.183333	0.000000	1023.000000	1023.000000	2046.000000
8.700000	-0.001185	-0.700575	-0.507258	-1.503536	2.269227	-0.959008	0.000000	-10.000000	0.200000	-14.566667	0.000000	1023.000000	1023.000000	2046.000000
8.720000	-0.001522	-0.899472	-0.559682	-1.517422	2.232368	-1.054736	0.000000	-10.000000	0.200000	-14.133333	0.000000	1023.000000	1023.000000	2046.000000
8.740000	-0.002025	-1.196708	-0.619340	-1.643386	2.097058	-1.031039	0.000000	-10.000000	0.200000	-13.900000	0.000000	1023.000000	1023.000000	2046.000000
8.760000	-0.002373	-1.402612	-0.720534	-1.653386	2.162848	-1.191540	0.000000	-10.000000	0.200000	-13.633333	0.000000	1023.000000	1023.000000	2046.000000
8.780000	-0.002884	-1.704634	-0.774555	-1.764730	2.094387	-1.259736	0.000000	-10.000000	0.191667	-13.500000	0.000000	1023.000000	1023.000000	2046.000000
8.800000	-0.003289	-1.943542	-0.833245	-1.859467	2.091947	-1.342777	0.000000	-10.000000	0.183333	-13.350000	0.000000	1023.000000	1023.000000	2046.000000
8.820000	-0.003713	-2.194328	-0.937250	-1.941787	2.065084	-1.380376	0.000000	-10.000000	0.175000	-13.183333	0.000000	1023.000000	1023.000000	2046.000000
8.840000	-0.004185	-2.473386	-0.914031	-2.024447	1.949912	-1.484820	0.000000	-10.000000	0.183333	-13.150001	0.000000	1023.000000	1023.000000	2046.000000
8.860000	-0.004625	-2.733244	-0.966537	-2.064724	1.909664	-1.611648	0.000000	-10.000000	0.183333	-13.033334	0.000000	1023.000000	1023.000000	2046.000000
8.880000	-0.005150	-3.043507	-0.991394	-2.120632	1.678302	-1.609783	0.000000	-10.000000	0.183333	-13.033334	0.000000	1023.000000	1023.000000	2046.000000
8.900000	-0.005805	-3.430753	-0.985763	-2.192446	1.466058	-1.718602	0.000000	-10.000000	0.158333	-12.783334	0.000000	1023.000000	1023.000000	2046.000000
8.920000	-0.006274	-3.708110	-1.006709	-2.295427	1.392131	-1.798105	0.000000	-10.000000	0.133333	-12.500000	0.000000	1023.000000	1023.000000	2046.000000
8.940000	-0.006589	-3.894173	-0.972442	-2.458917	1.308398	-1.771213	0.000000	-10.000000	0.108333	-12.250000	0.000000	1023.000000	1023.000000	2046.000000
8.960000	-0.006578	-3.887617	-0.906330	-2.586396	1.397828	-1.792719	0.000000	-10.000000	0.100000	-11.916667	0.000000	1023.000000	1023.000000	2046.000000
8.980000	-0.006648	-3.928745	-0.877405	-2.738943	1.441769	-1.754166	0.000000	-10.000000	0.100000	-11.716667	0.000000	1023.000000	1023.000000	2046.000000
9.000000	-0.006911	-4.084130	-0.857176	-2.831917	1.392705	-1.787742	0.000000	-10.000000	0.100000	-11.433333	0.000000	1023.000000	1023.000000	2046.000000
9.020000	-0.007049	-4.165843	-0.905257	-2.934268	1.365911	-1.692228	0.000000	-10.000000	0.100000	-11.283334	0.000000	1023.000000	1023.000000	2046.000000
9.040000	-0.007400	-4.373309	-0.959577	-3.088962	1.376915	-1.701685	0.000000	-10.000000	0.091667	-10.850000	0.000000	1023.000000	1023.000000	2046.000000
9.060000	-0.008119	-4.798606	-1.192116	-3.277799	1.281549	-1.610240	0.000000	-10.000000	0.091667	-10.150000	0.000000	1023.000000	1023.000000	2046.000000
9.080000	-0.008621	-5.095307	-1.339052	-3.525735	1.409312	-1.639832	0.000000	-10.000000	0.083333	-9.433333	0.000000	1023.000000	1023.000000	2046.000000
9.100000	-0.009264	-5.474889	-1.436605	-3.732886	1.529639	-1.835038	0.000000	-10.000000	0.091667	-9.150001	0.000000	1023.000000	1023.000000	2046.000000
9.120000	-0.009642	-5.698443	-1.375876	-3.891275	1.518205	-1.949496	0.000000	-10.000000	0.091667	-9.100000	0.000000	1023.000000	1023.000000	2046.000000
9.140000	-0.010319	-6.098574	-1.390839	-3.898170	1.468419	-2.277983	0.000000	-10.000000	0.083333	-8.966667	0.000000	1023.000000	1023.000000	2046.000000
9.160000	-0.011081	-6.548750	-1.403692	-3.846060	1.178089	-2.477087	0.000000	-10.000000	0.050000	-7.933333	0.000000	1023.000000	1023.000000	2046.000000
9.180000	-0.011874	-7.017535	-1.603351	-3.775485	1.131150	-2.769850	0.000000	-10.000000	0.033333	-6.216667	0.000000	1023.000000	1023.000000	2046.000000
9.200000	-0.012824	-7.578789	-1.783957	-3.807343	0.940403	-2.927891	0.000000	-10.000000	0.033333	-4.716667	0.000000	1023.000000	1023.000000	2046.000000
9.220000	-0.013926	-8.230042	-2.018168	-3.837070	0.782901	-3.157705	0.000000	-10.000000	0.050000	-4.266667	0.000000	1023.000000	1023.000000	2046.000000
9.240000	-0.015030	-8.882851	-2.216583	-3.917464	0.647492	-3.396296	0.000000	-10.000000	0.050000	-5.016667	0.000000	1023.000000	1023.000000	2046.000000
9.260000	-0.015969	-9.437722	-2.396872	-3.951624	0.402522	-3.491747	0.000000	-10.000000	0.050000	-5.716667	0.000000	1023.000000	1023.000000	2046.000000
9.280000	-0.016632	-9.829764	-2.472478	-4.020139	0.220569	-3.557717	0.000000	-10.000000	0.050000	-5.850000	0.000000	1023.000000	1023.000000	2046.000000
9.300000	-0.016893	-9.983942	-2.594511	-3.975458	0.233228	-3.647201	0.000000	-10.000000	0.050000	-5.200000	0.000000	1023.000000	1023.000000	2046.000000
9.320000	-0.017061	-10.082954	-2.588886	-4.042253	0.141127	-3.592942	0.000000	-10.000000	0.041667	-4.100000	0.000000	1023.000000	1023.000000	2046.000000
9.340000	-0.016802	-9.930076	-2.502753	-4.038405	0.292113	-3.681030	0.000000	-10.000000	0.025000	-2.333333	0.000000	1023.000000	1023.000000	2046.000000
9.360000	-0.016334	-9.653411	-2.433496	-4.048694	0.331396	-3.502616	0.000000	-10.000000	0.008333	-0.266667	0.000000	1023.000000	1023.000000	2046.000000
9.380000	-0.015467	-9.140728	-2.408260	-3.819446	0.444107	-3.357130	0.000000	-10.000000	0.000000	1.616667	0.000000	1023.000000	1023.000000	2046.000000
9.400000	-0.014445	-8.536827	-2.382938	-3.442735	0.517825	-3.228979	0.000000	-10.000000	-0.008333	3.533333	0.000000	1023.000000	1023.000000	2046.000000
9.420000	-0.013507	-7.982511	-2.288964	-3.133285	0.669051	-3.229312	0.000000	-10.000000	-0.033333	5.983334	0.000000	1023.000000	1023.000000	2046.000000
9.440000	-0.012548	-7.415883	-2.204882	-2.882900	0.811435	-3.139536	0.000000	-10.000000	-0.075000	9.183333	0.000000	1023.000000	1023.000000	2046.000000
9.460000	-0.011472	-6.780225	-2.077507	-2.634109	0.970529	-3.039138	0.000000	-10.000000	-0.116667	12.333333	0.000000	1023.000000	1023.000000	2046.000000
9.480000	-0.010427	-6.162592	-1.941665	-2.443059	1.101270	-2.879138	0.000000	-10.000000	-0.158333	14.683333	0.000000	1023.000000	1023.000000	2046.000000
9.500000	-0.009195	-5.434455	-1.684834	-2.297573	1.294611	-2.746659	0.000000	-10.000000	-0.191667	16.416666	0.000000	1023.000000	1023.000000	2046.000000
9.520000	-0.008315	-4.914006	-1.551109	-2.224319	1.317293	-2.455870	0.000000	-10.000000	-0.250000	18.566666	12.166667	1023.000000	1023.000000	2046.000000
9.540000	-0.007451	-4.403668	-1.364708	-2.216928	1.416675	-2.238707	0.000000	-10.000000	-0.291667	20.316666	24.333334	1023.000000	1023.000000	2046.000000
9.560000	-0.006489	-3.835264	-1.202665	-2.216599	1.593389	-2.009390	0.000000	-10.000000	-0.341667	22.216667	38.833332	1023.000000	1023.000000	2046.000000
9.580000	-0.005163	-3.051083	-0.883502	-2.277611	1.966315	-1.856284	0.000000	-10.000000	-0.358333	22.783333	41.166668	1023.000000	1023.000000	2046.000000
9.600000	-0.004209	-2.487769	-0.699016	-2.283083	2.159412	-1.665082	0.000000	-10.000000	-0.375000	23.433334	46.000000	1023.000000	1023.000000	2046.000000
9.620000	-0.003268	-1.931092	-0.545578	-2.284088	2.293773	-1.395200	0.000000	-10.000000	-0.383333	23.933334	51.166668	1023.000000	1023.000000	2046.000000
9.640000	-0.002361	-1.395268	-0.457306	-2.245823	2.593959	-1.286098	0.000000	-10.000000	-0.391667	24.566668	59.000000	1023.000000	1023.000000	2046.000000
9.660000	-0.001626	-0.960762	-0.392180	-2.159373	2.821318	-1.230527	0.000000	-10.000000	-0.408333	25.183334	67.000000	1023.000000	1023.000000	2046.000000
9.680000	-0.000870	-0.514414	-0.299787	-2.007614	3.010710	-1.217724	0.000000	-10.000000	-0.425000	25.416668	75.333336	1023.000000	1023.000000	2046.000000
9.700000	0.000031	0.018149	-0.249795	-1.855068	3.183117	-1.060104	0.000000	-10.000000	-0.433333	25.533335	83.666664	1023.000000	1023.000000	2046.000000
9.720000	0.001034	0.611315	-0.100347	-1.725364	3.338116	-0.901090	0.000000	-10.000000	-0.458333	25.850000	92.333336	1023.000000	1023.000000	2046.000000
9.740000	0.001872	1.106406	-0.055843	-1.697724	3.404564	-0.544591	0.000000	-10.000000	-0.475000	26.333334	100.833336	1023.000000	1023.000000	2046.000000
9.760000	0.003016	1.782295	0.112371	-1.689015	3.603883	-0.244944	0.000000	-10.000000	-0.491667	26.983334	109.666664	1023.000000	1023.000000	2046.000000
9.780000	0.004339	2.564178	0.368095	-1.670961	3.999109	-0.132065	0.000000	-10.000000	-0.491667	27.366667	118.500000	1023.000000	1023.000000	2046.000000
9.800000	0.005676	3.354378	0.609585	-1.663707	4.364779	0.043720	0.000000	-10.000000	-0.500000	27.566668	127.500000	1023.000000	1023.000000	2046.000000
9.820000	0.006727	3.975368	0.766596	-1.743925	4.582244	0.370454	0.000000	-10.000000	-0.533333	27.983334	136.666672	1023.000000	1023.000000	2046.000000
9.840000	0.007756	4.583697	0.848291	-1.749763	4.870810	0.614360	0.000000	-10.000000	-0.558333	28.600000	146.000000	1023.000000	1023.000000	2046.000000
9.860000	0.008871	5.242823	1.091953	-1.800091	5.121819	0.829142	0.000000	-10.000000	-0.591667	29.366667	155.500000	1023.000000	1023.000000	2046.000000
9.880000	0.009701	5.733408	1.205683	-1.846907	5.299779	1.074853	0.000000	-10.000000	-0.600000	30.016666	165.000000	1023.000000	1023.000000	2046.000000
9.900000	0.010910	6.447797	1.429806	-1.882492	5.684798	1.215685	0.000000	-10.000000	-0.625000	30.583334	174.833328	1023.000000	1023.000000	2046.000000
9.920000	0.012001	7.092485	1.624746	-1.791001	5.941687	1.317053	0.000000	-10.000000	-0.650000	31.400002	185.000000	1023.000000	1023.000000	2046.000000
9.940000	0.012961	7.659672	1.834257	-1.744022	6.163497	1.405939	0.000000	-10.000000	-0.683333	31.900002	195.500000	1023.000000	1023.000000	2046.000000
9.960000	0.013852	8.186798	2.016129	-1.596508	6.357080	1.410097	0.000000	-10.000000	-0.708333	32.299999	206.000000	1023.000000	1023.000000	2046.000000
9.980000	0.014732	8.706692	2.074850	-1.377389	6.569135	1.440096	0.000000	-10.000000	-0.725000	32.466667	216.666672	1023.000000	1023.000000	2046.000000
10.000000	0.015505	9.163307	2.137640	-1.303371	6.711403	1.617635	0.000000	-10.000000	-0.750000	32.966667	227.500000	1023.000000	1023.000000	2046.000000
10.020000	0.016344	9.659101	2.135776	-1.291318	6.954051	1.860593	0.000000	-10.000000	-0.750000	33.433334	238.500000	1023.000000	1023.000000	2046.000000
10.040000	0.017750	10.490029	2.302274	-1.294684	7.236644	2.245796	0.000000	-10.000000	-0.741667	33.766666	249.666672	1023.000000	1023.000000	2046.000000
10.060000	0.019672	11.626037	2.650848	-1.248956	7.738457	2.485686	0.000000	-10.000000	-0.741667	33.800003	260.833344	1023.000000	1023.000000	2046.000000
10.080000	0.021266	12.568131	2.988019	-1.119927	8.092040	2.607999	0.000000	-10.000000	-0.775000	34.316669	272.000000	1023.000000	1023.000000	2046.000000
10.100000	0.022023	13.015589	3.084914	-0.997051	8.149313	2.778412	0.000000	-10.000000	-0.825000	34.933334	283.333344	1023.000000	1023.000000	2046.000000
10.120000	0.022385	13.229409	3.104182	-0.753566	8.181893	2.696900	0.000000	-10.000000	-0.841667	35.716667	295.000000	1023.000000	1023.000000	2046.000000
10.140000	0.022117	13.071254	2.992910	-0.600351	8.232307	2.446387	0.000000	-10.000000	-0.858333	35.833336	307.000000	1023.000000	1023.000000	2046.000000
10.160000	0.021535	12.727139	2.790226	-0.433641	8.164163	2.206392	0.000000	-10.000000	-0.850000	35.733334	319.000000	1023.000000	1023.000000	2046.000000
10.180000	0.021564	12.744066	2.666522	-0.258070	8.234952	2.100663	0.000000	-10.000000	-0.850000	35.400002	330.833344	1023.000000	1023.000000	2046.000000
10.200000	0.022010	13.007632	2.652782	-0.022046	8.359035	2.017863	0.000000	-10.000000	-0.850000	35.350002	342.500000	1023.000000	1023.000000	2046.000000
10.220000	0.022759	13.450846	2.668122	0.184770	8.465117	2.132838	0.000000	-10.000000	-0.858333	35.766666	354.166656	1023.000000	1023.000000	2046.000000
10.240000	0.023699	14.005940	2.587775	0.353617	8.639077	2.425471	0.000000	-10.000000	-0.891667	36.299999	366.000000	1023.000000	1023.000000	2046.000000
10.260000	0.025240	14.916703	2.606309	0.489501	9.043734	2.777160	0.000000	-10.000000	-0.900000	36.900002	378.000000	1023.000000	1023.000000	2046.000000
10.280000	0.026641	15.744564	2.668900	0.616228	9.315123	3.144312	0.000000	-10.000000	-0.916667	36.966667	390.333344	1023.000000	1023.000000	2046.000000
10.300000	0.028355	16.757595	2.823046	0.635751	9.717227	3.581572	0.000000	-10.000000	-0.908333	37.116669	402.666656	1023.000000	1023.000000	2046.000000
10.320000	0.030179	17.835873	3.070362	0.773902	10.090552	3.901056	0.000000	-10.000000	-0.908333	37.083336	415.166656	1023.000000	1023.000000	2046.000000
10.340000	0.031693	18.730366	3.411261	1.059844	10.071734	4.187527	0.000000	-10.000000	-0.925000	37.366669	427.500000	1023.000000	1023.000000	2046.000000
10.360000	0.033499	19.797663	3.714339	1.556422	10.274493	4.252408	0.000000	-10.000000	-0.941667	37.416668	439.833344	1023.000000	1023.000000	2046.000000
10.380000	0.034993	20.680969	4.067210	1.956719	10.411632	4.245409	0.000000	-10.000000	-0.958333	37.566669	452.333344	1023.000000	1023.000000	2046.000000
10.400000	0.036438	21.534588	4.427732	2.233305	10.561991	4.311561	0.000000	-10.000000	-0.950000	37.350002	464.833344	1023.000000	1023.000000	2046.000000
10.420000	0.037989	22.451290	4.722787	2.405426	10.866199	4.456878	0.000000	-10.000000	-0.950000	37.283333	477.500000	1023.000000	1023.000000	2046.000000
10.440000	0.039589	23.396835	5.046555	2.482474	11.077090	4.790715	0.000000	-10.000000	-0.941667	37.099998	489.833344	1023.000000	1023.000000	2046.000000
10.460000	0.041109	24.295389	5.287589	2.480251	11.392794	5.134757	0.000000	-10.000000	-0.933333	37.200001	502.166656	1023.000000	1023.000000	2046.000000
10.480000	0.042877	25.340145	5.469052	2.335166	11.862448	5.673479	0.000000	-10.000000	-0.908333	37.083336	514.500000	1023.000000	1023.000000	2046.000000
10.500000	0.044664	26.396526	5.658879	2.209645	12.366898	6.161103	0.000000	-10.000000	-0.900000	37.000000	526.833313	1023.000000	1023.000000	2046.000000
10.520000	0.046400	27.422657	5.898223	2.103707	12.864744	6.555983	0.000000	-10.000000	-0.883333	36.833336	539.333313	1023.000000	1023.000000	2046.000000
10.540000	0.047928	28.325682	6.149092	1.978141	13.262879	6.935571	0.000000	-10.000000	-0.891667	36.666668	551.666687	1023.000000	1023.000000	2046.000000
10.560000	0.048864	28.878481	6.443710	2.117398	13.287788	7.029584	0.000000	-10.000000	-0.866667	36.633335	564.000000	1023.000000	1023.000000	2046.000000
10.580000	0.049646	29.340528	6.792663	2.303617	13.472582	6.771667	0.000000	-10.000000	-0.858333	36.066669	576.166687	1023.000000	1023.000000	2046.000000
10.600000	0.050244	29.694128	7.072299	2.522328	13.458163	6.641338	0.000000	-10.000000	-0.833333	35.799999	588.166687	1023.000000	1023.000000	2046.000000
10.620000	0.051127	30.216236	7.187725	2.790465	13.552391	6.685655	0.000000	-10.000000	-0.833333	35.466667	600.166687	1023.000000	1023.000000	2046.000000
10.640000	0.051977	30.718485	7.287556	2.842574	13.714347	6.874008	0.000000	-10.000000	-0.816667	35.549999	612.000000	1023.000000	1023.000000	2046.000000
10.660000	0.053321	31.512793	7.434438	2.862854	14.051911	7.163589	0.000000	-10.000000	-0.808333	35.333336	624.000000	1023.000000	1023.000000	2046.000000
10.680000	0.054971	32.488010	7.504829	2.852380	14.575725	7.555078	0.000000	-10.000000	-0.800000	34.983334	636.000000	1023.000000	1023.000000	2046.000000
10.700000	0.056422	33.345291	7.619318	2.768829	15.007299	7.949845	0.000000	-10.000000	-0.791667	34.800003	647.666687	1023.000000	1023.000000	2046.000000
10.720000	0.057802	34.161037	7.811902	2.727305	15.446895	8.174936	0.000000	-10.000000	-0.775000	34.666668	659.333313	1023.000000	1023.000000	2046.000000
10.740000	0.059097	34.926167	7.930102	2.679386	15.766222	8.550457	0.000000	-10.000000	-0.750000	34.450001	670.833313	1023.000000	1023.000000	2046.000000
10.760000	0.060265	35.616497	8.194929	2.667517	16.049131	8.704921	0.000000	-10.000000	-0.725000	33.950001	682.500000	1023.000000	1023.000000	2046.000000
10.780000	0.060991	36.045704	8.451090	2.743949	16.102076	8.748590	0.000000	-10.000000	-0.691667	33.583336	693.833313	1023.000000	1023.000000	2046.000000
10.800000	0.061763	36.501820	8.756941	2.846872	16.184488	8.713518	0.000000	-10.000000	-0.675000	32.950001	705.166687	1023.000000	1023.000000	2046.000000
10.820000	0.062429	36.895329	9.007933	2.905054	16.327047	8.655295	0.000000	-10.000000	-0.666667	32.616669	716.333313	1023.000000	1023.000000	2046.000000
10.840000	0.063241	37.375370	9.248114	3.004083	16.334257	8.788916	0.000000	-10.000000	-0.683333	32.216667	727.333313	1023.000000	1023.000000	2046.000000
10.860000	0.063992	37.819138	9.512373	3.113365	16.485901	8.707500	0.000000	-10.000000	-0.675000	32.150002	738.000000	1023.000000	1023.000000	2046.000000
10.880000	0.064860	38.332245	9.755987	3.156354	16.565857	8.854049	0.000000	-10.000000	-0.658333	32.066666	748.666687	1023.000000	1023.000000	2046.000000
10.900000	0.065666	38.808872	9.818681	3.371779	16.596434	9.021977	0.000000	-10.000000	-0.625000	31.716667	759.333313	1023.000000	1023.000000	2046.000000
10.920000	0.066536	39.322662	9.871922	3.683682	16.640970	9.126089	0.000000	-10.000000	-0.583333	31.200001	770.000000	1023.000000	1023.000000	2046.000000
10.940000	0.067077	39.642742	9.938275	3.908701	16.550158	9.245608	0.000000	-10.000000	-0.550000	30.333334	780.333313	1023.000000	1023.000000	2046.000000
10.960000	0.068014	40.196098	10.029652	4.125393	16.682501	9.358552	0.000000	-10.000000	-0.533333	29.566668	790.500000	1023.000000	1023.000000	2046.000000
10.980000	0.069315	40.965324	10.256558	4.401022	16.815575	9.492167	0.000000	-10.000000	-0.525000	28.866667	800.500000	1023.000000	1023.000000	2046.000000
11.000000	0.070463	41.643627	10.441166	4.636870	16.999960	9.565633	0.000000	-10.000000	-0.516667	28.416666	810.500000	1023.000000	1023.000000	2046.000000
11.020000	0.071318	42.149128	10.608027	4.828734	17.077557	9.634809	0.000000	-10.000000	-0.475000	28.049999	820.166687	1023.000000	1023.000000	2046.000000
11.040000	0.071382	42.186993	10.398158	5.000293	17.202335	9.586208	0.000000	-10.000000	-0.425000	27.150000	829.666687	1023.000000	1023.000000	2046.000000
11.060000	0.070410	41.612442	10.145919	5.008358	17.071447	9.386718	0.000000	-10.000000	-0.358333	25.833334	838.833313	1023.000000	1023.000000	2046.000000
11.080000	0.069408	41.019943	9.798792	4.946899	17.014313	9.259938	0.000000	-10.000000	-0.300000	23.950001	847.666687	1023.000000	1023.000000	2046.000000
11.100000	0.068905	40.722828	9.575626	4.903889	16.927914	9.315399	0.000000	-10.000000	-0.258333	22.400000	856.000000	1023.000000	1023.000000	2046.000000
11.120000	0.068712	40.608932	9.331012	5.065482	16.910833	9.301604	0.000000	-10.000000	-0.225000	20.916666	863.666687	1023.000000	1023.000000	2046.000000
11.140000	0.068788	40.653961	9.142233	5.143428	16.965918	9.402382	0.000000	-10.000000	-0.200000	19.466667	871.000000	1023.000000	1023.000000	2046.000000
11.160000	0.068805	40.663639	9.000667	5.311847	16.797441	9.553684	0.000000	-10.000000	-0.175000	18.266666	877.833313	1023.000000	1023.000000	2046.000000
11.180000	0.069052	40.809643	8.931591	5.490719	16.840689	9.546644	0.000000	-10.000000	-0.150000	17.116667	884.166687	1023.000000	1023.000000	2046.000000
11.200000	0.069164	40.875774	8.837179	5.643087	16.781591	9.613918	0.000000	-10.000000	-0.116667	16.250000	890.000000	1023.000000	1023.000000	2046.000000
11.220000	0.069322	40.969185	8.765671	5.748016	16.944202	9.511295	0.000000	-10.000000	-0.100000	14.866668	895.500000	1023.000000	1023.000000	2046.000000
11.240000	0.069786	41.243420	8.766045	5.838893	16.934929	9.703552	0.000000	-10.000000	-0.066667	13.033334	900.833313	1023.000000	1023.000000	2046.000000
11.260000	0.070277	41.533958	8.732216	5.920346	17.047016	9.834382	0.000000	-10.000000	-0.041667	10.833334	905.666687	1023.000000	1023.000000	2046.000000
11.280000	0.070697	41.782017	8.731802	6.071275	17.063322	9.915616	0.000000	-10.000000	-0.008333	8.650000	909.666687	1023.000000	1023.000000	2046.000000
11.300000	0.071737	42.396534	8.854483	6.388258	17.037685	10.116106	0.000000	-10.000000	0.000000	6.983334	912.833313	1023.000000	1023.000000	2046.000000
11.320000	0.072800	43.024994	9.014607	6.709334	17.121851	10.179200	0.000000	-10.000000	0.000000	5.433333	915.333313	1023.000000	1023.000000	2046.000000
11.340000	0.073609	43.502621	9.245880	6.939142	17.160069	10.157531	0.000000	-10.000000	0.016667	4.183333	917.333313	1023.000000	1023.000000	2046.000000
11.360000	0.074363	43.948463	9.539264	7.005754	17.219515	10.183930	0.000000	-10.000000	0.025000	2.683333	918.833313	1023.000000	1023.000000	2046.000000
11.380000	0.074816	44.216202	9.766948	6.999844	17.210937	10.238471	0.000000	-10.000000	0.041667	1.383333	919.666687	1023.000000	1023.000000	2046.000000
11.400000	0.074907	44.270187	10.026130	7.006860	17.166216	10.070981	0.000000	-10.000000	0.041667	-0.283333	920.000000	1023.000000	1023.000000	2046.000000
11.420000	0.075035	44.345806	10.191606	6.895158	17.155874	10.103168	0.000000	-10.000000	0.050000	-1.883333	920.000000	1023.000000	1023.000000	2046.000000
11.440000	0.074877	44.252464	10.315382	6.786020	17.143463	10.007599	0.000000	-10.000000	0.058333	-3.816667	920.000000	1023.000000	1023.000000	2046.000000
11.460000	0.074785	44.197643	10.432023	6.678480	17.104130	9.983010	0.000000	-10.000000	0.075000	-5.750000	920.000000	1023.000000	1023.000000	2046.000000
11.480000	0.074560	44.064945	10.549276	6.611671	16.982786	9.921212	0.000000	-10.000000	0.091667	-7.800000	920.000000	1023.000000	1023.000000	2046.000000
11.500000	0.074237	43.873779	10.493670	6.548687	16.949017	9.882406	0.000000	-10.000000	0.108333	-9.566668	920.000000	1023.000000	1023.000000	2046.000000
11.520000	0.073969	43.715881	10.488235	6.442621	16.820578	9.964450	0.000000	-10.000000	0.116667	-10.616667	920.000000	1023.000000	1023.000000	2046.000000
11.540000	0.073704	43.559177	10.486385	6.362452	16.811167	9.899173	0.000000	-10.000000	0.125000	-11.716667	920.000000	1023.000000	1023.000000	2046.000000
11.560000	0.073647	43.525459	10.453179	6.231168	16.902464	9.938648	0.000000	-10.000000	0.125000	-12.333333	920.000000	1023.000000	1023.000000	2046.000000
11.580000	0.073364	43.358269	10.358404	6.197953	16.961073	9.840839	0.000000	-10.000000	0.141667	-13.516666	911.333313	1023.000000	1023.000000	2046.000000
11.600000	0.073229	43.278225	10.227747	6.035912	17.184538	9.830030	0.000000	-10.000000	0.166667	-14.333334	901.000000	1023.000000	1023.000000	2046.000000
11.620000	0.072883	43.073799	10.096098	5.878085	17.239466	9.860151	0.000000	-10.000000	0.200000	-15.200001	889.000000	1023.000000	1023.000000	2046.000000
11.640000	0.072684	42.956398	9.976087	5.770846	17.292627	9.916838	0.000000	-10.000000	0.225000	-15.883334	883.833313	1023.000000	1023.000000	2046.000000
11.660000	0.072217	42.680218	9.895124	5.622638	17.322523	9.839931	0.000000	-10.000000	0.258333	-16.683334	878.666687	1023.000000	1023.000000	2046.000000
11.680000	0.071760	42.410130	9.803492	5.507846	17.322742	9.776052	0.000000	-10.000000	0.283333	-17.433334	875.166687	1023.000000	1023.000000	2046.000000
11.700000	0.071105	42.023163	9.669771	5.384930	17.145708	9.822756	0.000000	-10.000000	0.291667	-18.083334	871.500000	1023.000000	1023.000000	2046.000000
11.720000	0.070310	41.553230	9.611605	5.224963	17.088789	9.627873	0.000000	-10.000000	0.308333	-18.783333	865.166687	1023.000000	1023.000000	2046.000000
11.740000	0.069773	41.236095	9.599854	5.155430	17.181921	9.298891	0.000000	-10.000000	0.333333	-19.700001	856.666687	1023.000000	1023.000000	2046.000000
11.760000	0.069090	40.831936	9.651272	5.039594	17.032875	9.108193	0.000000	-10.000000	0.375000	-20.633333	847.833313	1023.000000	1023.000000	2046.000000
11.780000	0.068233	40.325565	9.702845	4.942524	16.750118	8.930079	0.000000	-10.000000	0.391667	-21.150002	843.333313	1023.000000	1023.000000	2046.000000
11.800000	0.067525	39.907398	9.653578	5.052772	16.526625	8.674425	0.000000	-10.000000	0.425000	-22.216667	836.000000	1023.000000	1023.000000	2046.000000
11.820000	0.066576	39.346493	9.620131	5.108552	16.270796	8.347013	0.000000	-10.000000	0.450000	-22.983334	831.000000	1023.000000	1023.000000	2046.000000
11.840000	0.065391	38.646370	9.608768	5.106216	15.838070	8.093315	0.000000	-10.000000	0.525000	-24.866667	817.833313	1023.000000	1023.000000	2046.000000
11.860000	0.064211	37.948448	9.591327	5.216615	15.281555	7.858951	0.000000	-10.000000	0.575000	-25.983334	809.666687	1023.000000	1023.000000	2046.000000
11.880000	0.063684	37.637173	9.682195	5.196233	15.118667	7.640079	0.000000	-10.000000	0.633333	-27.333334	798.500000	1023.000000	1023.000000	2046.000000
11.900000	0.063348	37.438766	9.783711	5.220818	14.900490	7.533746	0.000000	-10.000000	0.641667	-27.566668	795.500000	1023.000000	1023.000000	2046.000000
11.920000	0.062912	37.181007	9.750838	5.362121	14.752038	7.316009	0.000000	-10.000000	0.658333	-28.383335	786.166687	1023.000000	1023.000000	2046.000000
11.940000	0.061792	36.519104	9.524061	5.459490	14.599456	6.936098	0.000000	-10.000000	0.666667	-28.966667	779.833313	1023.000000	1023.000000	2046.000000
11.960000	0.060017	35.469849	9.092692	5.409288	14.355208	6.612659	0.000000	-10.000000	0.683333	-29.633335	770.166687	1023.000000	1023.000000	2046.000000
11.980000	0.057729	34.117836	8.498402	5.214412	14.112769	6.292252	0.000000	-10.000000	0.691667	-29.883335	763.500000	1023.000000	1023.000000	2046.000000
12.000000	0.055311	32.688675	7.910391	5.001291	13.730610	6.046383	0.000000	-10.000000	0.741667	-30.716667	750.000000	1023.000000	1023.000000	2046.000000
12.020000	0.053294	31.496708	7.465049	4.873667	13.386934	5.771059	0.000000	-10.000000	0.791667	-31.750000	736.333313	1023.000000	1023.000000	2046.000000
12.040000	0.051414	30.385805	7.125476	4.879231	13.097198	5.283901	0.000000	-10.000000	0.841667	-32.616669	726.000000	1023.000000	1023.000000	2046.000000
12.060000	0.049662	29.350389	6.905167	4.926299	12.745217	4.773705	0.000000	-10.000000	0.883333	-33.200001	715.000000	1023.000000	1023.000000	2046.000000
12.080000	0.048198	28.485283	6.773456	5.091840	12.316729	4.303259	0.000000	-10.000000	0.916667	-33.900002	703.833313	1023.000000	1023.000000	2046.000000
12.100000	0.046848	27.687202	6.660271	5.196165	11.867001	3.963766	0.000000	-10.000000	0.958333	-34.733334	688.666687	1023.000000	1023.000000	2046.000000
12.120000	0.045489	26.883974	6.484939	5.197473	11.568555	3.633008	0.000000	-10.000000	0.966667	-35.266666	681.000000	1023.000000	1023.000000	2046.000000
12.140000	0.044603	26.360529	6.425328	5.177382	11.278700	3.479119	0.000000	-10.000000	0.991667	-35.650002	669.000000	1023.000000	1023.000000	2046.000000
12.160000	0.043837	25.907707	6.262126	5.227515	11.099404	3.318662	0.000000	-10.000000	1.016667	-36.016666	657.000000	1023.000000	1023.000000	2046.000000
12.180000	0.043596	25.765396	6.279553	5.474467	10.690482	3.320893	0.000000	-10.000000	1.041667	-36.333336	641.000000	1023.000000	1023.000000	2046.000000
12.200000	0.043752	25.857714	6.362149	5.811817	10.329255	3.354494	0.000000	-10.000000	1.050000	-36.400002	633.000000	1023.000000	1023.000000	2046.000000
12.220000	0.043765	25.865156	6.451007	5.913930	10.146935	3.353283	0.000000	-10.000000	1.050000	-36.216667	625.000000	1023.000000	1023.000000	2046.000000
12.240000	0.043768	25.866802	6.402818	5.986307	10.061875	3.415801	0.000000	-10.000000	1.050000	-36.066669	613.000000	1023.000000	1023.000000	2046.000000
12.260000	0.044051	26.034332	6.346467	5.970495	10.128917	3.588454	0.000000	-10.000000	1.016667	-36.066669	597.000000	1023.000000	1023.000000	2046.000000
12.280000	0.044035	26.024681	6.251246	5.838161	10.227870	3.707405	0.000000	-10.000000	0.983333	-36.200001	585.000000	1023.000000	1023.000000	2046.000000
12.300000	0.043509	25.713722	6.115551	5.665898	10.182181	3.750093	0.000000	-10.000000	0.983333	-36.266670	577.000000	1023.000000	1023.000000	2046.000000
12.320000	0.042871	25.336929	6.029904	5.434320	10.056417	3.816288	0.000000	-10.000000	0.983333	-36.133335	569.000000	1023.000000	1023.000000	2046.000000
12.340000	0.042041	24.846289	5.862048	5.285995	10.021271	3.676975	0.000000	-10.000000	0.975000	-35.700001	553.000000	1023.000000	1023.000000	2046.000000
12.360000	0.041091	24.284578	5.645938	5.165243	9.950546	3.522852	0.000000	-10.000000	0.933333	-35.349998	541.000000	1023.000000	1023.000000	2046.000000
12.380000	0.039959	23.615555	5.563135	5.060781	9.758651	3.232986	0.000000	-10.000000	0.925000	-34.900002	525.333313	1023.000000	1023.000000	2046.000000
12.400000	0.038801	22.931150	5.436596	4.976156	9.602875	2.915524	0.000000	-10.000000	0.933333	-34.799999	513.666687	1023.000000	1023.000000	2046.000000
12.420000	0.037772	22.322954	5.397007	4.990695	9.410632	2.524619	0.000000	-10.000000	0.941667	-34.700001	502.000000	1023.000000	1023.000000	2046.000000
12.440000	0.036608	21.635242	5.328945	4.949513	8.997357	2.359428	0.000000	-10.000000	0.950000	-34.633335	490.333344	1023.000000	1023.000000	2046.000000
12.460000	0.035704	21.100889	5.361772	4.904785	8.623861	2.210472	0.000000	-10.000000	0.950000	-34.516666	482.666656	1023.000000	1023.000000	2046.000000
12.480000	0.035033	20.704723	5.409014	4.777162	8.356631	2.161918	0.000000	-10.000000	0.950000	-34.333336	471.166656	1023.000000	1023.000000	2046.000000
12.500000	0.034739	20.530653	5.326736	4.609475	8.383161	2.211282	0.000000	-10.000000	0.933333	-34.100002	459.833344	1023.000000	1023.000000	2046.000000
12.520000	0.034265	20.250790	5.207949	4.401083	8.395015	2.246743	0.000000	-10.000000	0.908333	-33.799999	444.666656	1023.000000	1023.000000	2046.000000
12.540000	0.033609	19.863043	5.108123	4.150923	8.414486	2.189511	0.000000	-10.000000	0.883333	-33.566666	433.333344	1023.000000	1023.000000	2046.000000
12.560000	0.032883	19.433849	4.853714	3.935570	8.381858	2.262706	0.000000	-10.000000	0.875000	-33.366669	425.666656	1023.000000	1023.000000	2046.000000
12.580000	0.032052	18.943029	4.723588	3.716641	8.295721	2.207079	0.000000	-10.000000	0.858333	-33.216667	418.166656	1023.000000	1023.000000	2046.000000
12.600000	0.031132	18.399277	4.559980	3.563210	8.249781	2.026306	0.000000	-10.000000	0.833333	-32.950001	407.000000	1023.000000	1023.000000	2046.000000
12.620000	0.030172	17.831831	4.411883	3.361253	8.233976	1.824718	0.000000	-10.000000	0.808333	-32.816666	396.166656	1023.000000	1023.000000	2046.000000
12.640000	0.029194	17.253359	4.293331	3.233653	8.139617	1.586758	0.000000	-10.000000	0.808333	-32.583336	385.333344	1023.000000	1023.000000	2046.000000
12.660000	0.028126	16.622746	4.092612	3.139829	7.971361	1.418944	0.000000	-10.000000	0.808333	-32.300003	374.500000	1023.000000	1023.000000	2046.000000
12.680000	0.026947	15.925828	4.037111	2.995171	7.727074	1.166472	0.000000	-10.000000	0.808333	-32.116669	363.666656	1023.000000	1023.000000	2046.000000
12.700000	0.026084	15.415793	3.898263	2.980462	7.564617	0.972451	0.000000	-10.000000	0.800000	-31.933334	353.000000	1023.000000	1023.000000	2046.000000
12.720000	0.024929	14.733223	3.758943	2.879256	7.392264	0.702759	0.000000	-10.000000	0.800000	-31.866667	342.333344	1023.000000	1023.000000	2046.000000
12.740000	0.023678	13.993737	3.626897	2.706977	7.184926	0.474937	0.000000	-10.000000	0.791667	-31.533333	331.666656	1023.000000	1023.000000	2046.000000
12.760000	0.022449	13.267344	3.502468	2.566159	6.939415	0.259302	0.000000	-10.000000	0.775000	-31.350000	321.000000	1023.000000	1023.000000	2046.000000
12.780000	0.020864	12.330687	3.403198	2.126348	6.718976	0.082163	0.000000	-10.000000	0.758333	-30.983334	310.666656	1023.000000	1023.000000	2046.000000
12.800000	0.019321	11.418950	3.436641	1.603415	6.479288	-0.100393	0.000000	-10.000000	0.750000	-30.783335	300.333344	1023.000000	1023.000000	2046.000000
12.820000	0.018120	10.709185	3.486481	1.183160	6.341503	-0.301959	0.000000	-10.000000	0.733333	-30.466667	290.000000	1023.000000	1023.000000	2046.000000
12.840000	0.017046	10.074380	3.533206	0.893657	6.195196	-0.547678	0.000000	-10.000000	0.700000	-30.266668	279.666656	1023.000000	1023.000000	2046.000000
12.860000	0.015756	9.311996	3.440642	0.711853	5.906830	-0.747330	0.000000	-10.000000	0.650000	-29.483334	269.500000	1023.000000	1023.000000	2046.000000
12.880000	0.015130	8.941634	3.473010	0.510125	5.940308	-0.981809	0.000000	-10.000000	0.616667	-28.533335	259.833344	1023.000000	1023.000000	2046.000000
12.900000	0.014328	8.467790	3.220473	0.360232	5.800209	-0.913123	0.000000	-10.000000	0.583333	-27.383333	250.333328	1023.000000	1023.000000	2046.000000
12.920000	0.013349	7.889523	3.045886	0.042968	5.864083	-1.063414	0.000000	-10.000000	0.566667	-27.000000	241.166672	1023.000000	1023.000000	2046.000000
12.940000	0.012139	7.174265	2.667998	-0.183652	5.725536	-1.035617	0.000000	-10.000000	0.541667	-26.933334	232.000000	1023.000000	1023.000000	2046.000000
12.960000	0.011004	6.503410	2.483149	-0.334718	5.539634	-1.184655	0.000000	-10.000000	0.541667	-26.850000	223.000000	1023.000000	1023.000000	2046.000000
12.980000	0.009850	5.821437	2.205361	-0.479584	5.443667	-1.348006	0.000000	-10.000000	0.533333	-26.450001	214.166672	1023.000000	1023.000000	2046.000000
13.000000	0.009053	5.350588	1.989731	-0.516650	5.432454	-1.554947	0.000000	-10.000000	0.533333	-25.833334	205.500000	1023.000000	1023.000000	2046.000000
13.020000	0.008128	4.803428	1.836676	-0.571037	5.311702	-1.773913	0.000000	-10.000000	0.516667	-25.216667	196.833328	1023.000000	1023.000000	2046.000000
13.040000	0.007636	4.513164	1.717939	-0.439965	5.197166	-1.961976	0.000000	-10.000000	0.491667	-24.466667	188.333328	1023.000000	1023.000000	2046.000000
13.060000	0.007846	4.636855	1.713738	-0.167845	5.059639	-1.968677	0.000000	-10.000000	0.475000	-23.666666	180.000000	1023.000000	1023.000000	2046.000000
13.080000	0.007645	4.518239	1.655223	0.158191	4.933086	-2.228262	0.000000	-10.000000	0.441667	-23.166666	172.166672	1023.000000	1023.000000	2046.000000
13.100000	0.007443	4.398859	1.703379	0.325990	4.736369	-2.366879	0.000000	-10.000000	0.425000	-22.833334	164.500000	1023.000000	1023.000000	2046.000000
13.120000	0.006872	4.061638	1.669142	0.386496	4.433812	-2.427813	0.000000	-10.000000	0.391667	-22.283333	157.000000	1023.000000	1023.000000	2046.000000
13.140000	0.006312	3.730433	1.610974	0.320855	4.194946	-2.396341	0.000000	-10.000000	0.375000	-21.700001	149.500000	1023.000000	1023.000000	2046.000000
13.160000	0.006102	3.606280	1.627092	0.263673	4.114731	-2.399215	0.000000	-10.000000	0.358333	-21.150000	142.166672	1023.000000	1023.000000	2046.000000
13.180000	0.006084	3.595727	1.521897	0.207490	4.077105	-2.210764	0.000000	-10.000000	0.350000	-20.966667	135.000000	1023.000000	1023.000000	2046.000000
13.200000	0.006119	3.616452	1.618053	0.074073	4.089276	-2.164950	0.000000	-10.000000	0.350000	-20.783335	128.000000	1023.000000	1023.000000	2046.000000
13.220000	0.005883	3.476839	1.595294	-0.125019	4.129107	-2.122543	0.000000	-10.000000	0.341667	-20.633333	121.166664	1023.000000	1023.000000	2046.000000
13.240000	0.005486	3.242429	1.568150	-0.287062	4.064373	-2.103031	0.000000	-10.000000	0.333333	-20.250000	114.333336	1023.000000	1023.000000	2046.000000
13.260000	0.004902	2.897369	1.466501	-0.448145	4.026817	-2.147805	0.000000	-10.000000	0.300000	-19.700001	107.666664	1023.000000	1023.000000	2046.000000
13.280000	0.004530	2.677108	1.439665	-0.618781	4.001432	-2.145208	0.000000	-10.000000	0.275000	-18.800001	101.000000	1023.000000	1023.000000	2046.000000
13.300000	0.004080	2.411008	1.341511	-0.788400	4.046240	-2.188344	0.000000	-10.000000	0.233333	-17.983334	94.666664	1023.000000	1023.000000	2046.000000
13.320000	0.003788	2.238865	1.153091	-0.896617	4.026248	-2.043857	0.000000	-10.000000	0.216667	-17.200001	88.500000	1023.000000	1023.000000	2046.000000
13.340000	0.003443	2.034953	1.083082	-1.027022	4.052755	-2.073863	0.000000	-10.000000	0.200000	-16.600000	82.833336	1023.000000	1023.000000	2046.000000
13.360000	0.002915	1.722708	0.958591	-1.073930	4.047685	-2.209638	0.000000	-10.000000	0.200000	-16.166668	77.333336	1023.000000	1023.000000	2046.000000
13.380000	0.002210	1.306192	0.839203	-1.089502	3.984408	-2.427917	0.000000	-10.000000	0.200000	-15.783334	72.000000	1023.000000	1023.000000	2046.000000
13.400000	0.001531	0.905077	0.789119	-1.087390	3.876711	-2.673362	0.000000	-10.000000	0.200000	-15.416667	66.666664	1023.000000	1023.000000	2046.000000
13.420000	0.000769	0.454523	0.817352	-1.174117	3.547023	-2.735735	0.000000	-10.000000	0.200000	-14.900001	61.500000	1023.000000	1023.000000	2046.000000
13.440000	0.000277	0.163655	0.746416	-1.272206	3.499119	-2.809674	0.000000	-10.000000	0.191667	-14.400001	56.666668	1023.000000	1023.000000	2046.000000
13.460000	0.000088	0.051865	0.710981	-1.330367	3.296422	-2.625170	0.000000	-10.000000	0.175000	-13.916667	51.833332	1023.000000	1023.000000	2046.000000
13.480000	-0.000256	-0.151321	0.761878	-1.518235	3.352113	-2.747078	0.000000	-10.000000	0.158333	-13.533333	47.166668	1023.000000	1023.000000	2046.000000
13.500000	-0.000362	-0.213895	0.839581	-1.629306	3.372184	-2.796354	0.000000	-10.000000	0.158333	-13.116667	42.500000	1023.000000	1023.000000	2046.000000
13.520000	-0.000574	-0.339011	0.876427	-1.830581	3.506582	-2.891438	0.000000	-10.000000	0.141667	-12.650000	38.166668	1023.000000	1023.000000	2046.000000
13.540000	-0.000581	-0.343445	0.945275	-1.968203	3.667233	-2.987750	0.000000	-10.000000	0.125000	-12.200000	34.000000	1023.000000	1023.000000	2046.000000
13.560000	-0.000975	-0.576355	0.822101	-2.083480	3.621135	-2.936112	0.000000	-10.000000	0.100000	-11.666667	30.000000	1023.000000	1023.000000	2046.000000
13.580000	-0.001205	-0.712342	0.732385	-2.296752	3.728033	-2.876007	0.000000	-10.000000	0.100000	-11.250000	26.000000	1023.000000	1023.000000	2046.000000
13.600000	-0.001452	-0.858160	0.694791	-2.497466	3.688251	-2.743736	0.000000	-10.000000	0.100000	-10.833334	22.166666	1023.000000	1023.000000	2046.000000
13.620000	-0.001567	-0.925991	0.701501	-2.583233	3.645356	-2.689615	0.000000	-10.000000	0.100000	-10.600000	18.500000	1023.000000	1023.000000	2046.000000
13.640000	-0.001822	-1.076722	0.683370	-2.668350	3.616972	-2.708714	0.000000	-10.000000	0.100000	-10.400001	15.000000	1023.000000	1023.000000	2046.000000
13.660000	-0.001987	-1.174317	0.648925	-2.706965	3.678428	-2.794704	0.000000	-10.000000	0.091667	-10.200000	11.500000	1023.000000	1023.000000	2046.000000
13.680000	-0.002391	-1.413344	0.603964	-2.677336	3.683274	-3.023246	0.000000	-10.000000	0.091667	-10.066667	8.166667	1023.000000	1023.000000	2046.000000
13.700000	-0.003261	-1.927416	0.437486	-2.758053	3.621441	-3.228290	0.000000	-10.000000	0.083333	-9.950000	4.833333	1023.000000	1023.000000	2046.000000
13.720000	-0.003967	-2.344402	0.289595	-2.745493	3.512344	-3.400848	0.000000	-10.000000	0.083333	-9.716667	1.833333	1023.000000	1023.000000	2046.000000
13.740000	-0.004750	-2.806998	0.203305	-2.908992	3.442948	-3.544259	0.000000	-10.000000	0.075000	-9.316667	-1.166667	1023.000000	1023.000000	2046.000000
13.760000	-0.005415	-3.200242	0.222308	-3.113937	3.309905	-3.618518	0.000000	-10.000000	0.083333	-9.166667	-4.000000	1023.000000	1023.000000	2046.000000
13.780000	-0.005936	-3.508074	0.336362	-3.272141	3.170885	-3.743181	0.000000	-10.000000	0.091667	-9.166667	-7.000000	1023.000000	1023.000000	2046.000000
13.800000	-0.006433	-3.801786	0.350411	-3.297883	3.028253	-3.882567	0.000000	-10.000000	0.091667	-9.350000	-10.000000	1023.000000	1023.000000	2046.000000
13.820000	-0.007003	-4.138682	0.314177	-3.277707	2.943610	-4.118762	0.000000	-10.000000	0.075000	-8.983334	-13.166667	1023.000000	1023.000000	2046.000000
13.840000	-0.007819	-4.621078	0.160853	-3.323076	2.786909	-4.245764	0.000000	-10.000000	0.050000	-7.916667	-16.166666	1023.000000	1023.000000	2046.000000
13.860000	-0.008943	-5.285443	-0.146286	-3.438815	2.647733	-4.348075	0.000000	-10.000000	0.041667	-6.733334	-19.000000	1023.000000	1023.000000	2046.000000
13.880000	-0.010089	-5.962802	-0.361633	-3.618626	2.426581	-4.409124	0.000000	-10.000000	0.041667	-6.266667	-21.333334	1023.000000	1023.000000	2046.000000
13.900000	-0.011057	-6.534779	-0.520147	-3.713986	2.424311	-4.724956	0.000000	-10.000000	0.058333	-7.033334	-23.500000	1023.000000	1023.000000	2046.000000
13.920000	-0.012049	-7.120675	-0.750365	-3.788933	2.248005	-4.829382	0.000000	-10.000000	0.075000	-8.183333	-25.666666	1023.000000	1023.000000	2046.000000
13.940000	-0.012793	-7.560673	-0.941064	-3.850468	2.110579	-4.879720	0.000000	-10.000000	0.091667	-8.983334	-28.333334	1023.000000	1023.000000	2046.000000
13.960000	-0.013233	-7.820960	-1.057545	-3.858438	2.133636	-5.038612	0.000000	-10.000000	0.100000	-9.183333	-31.333334	1023.000000	1023.000000	2046.000000
13.980000	-0.013611	-8.043911	-1.159351	-3.903826	2.060390	-5.041124	0.000000	-10.000000	0.083333	-8.966667	-34.500000	1023.000000	1023.000000	2046.000000
14.000000	-0.014135	-8.353873	-1.212508	-3.935931	1.944406	-5.149840	0.000000	-10.000000	0.066667	-8.633333	-37.500000	1023.000000	1023.000000	2046.000000
14.020000	-0.013891	-8.209544	-1.205800	-3.857126	1.964615	-5.111231	0.000000	-10.000000	0.058333	-8.250000	-40.333332	1023.000000	1023.000000	2046.000000
14.040000	-0.013372	-7.902758	-1.138656	-3.644168	1.871007	-4.990941	0.000000	-10.000000	0.066667	-8.066667	-43.000000	1023.000000	1023.000000	2046.000000
14.060000	-0.012805	-7.568021	-1.001586	-3.448883	1.921501	-5.039053	0.000000	-10.000000	0.066667	-8.033333	-45.666668	1023.000000	1023.000000	2046.000000
14.080000	-0.012405	-7.331168	-0.918624	-3.412182	1.937093	-4.937454	0.000000	-10.000000	0.058333	-7.683333	-48.333332	1023.000000	1023.000000	2046.000000
14.100000	-0.012143	-7.176723	-0.836993	-3.393283	1.964617	-4.911064	0.000000	-10.000000	0.050000	-6.833333	-51.000000	1023.000000	1023.000000	2046.000000
14.120000	-0.011820	-6.985366	-0.937734	-3.293251	1.955264	-4.709645	0.000000	-10.000000	0.041667	-5.716667	-53.333332	1023.000000	1023.000000	2046.000000
14.140000	-0.011360	-6.713593	-0.871565	-3.279694	1.978736	-4.541071	0.000000	-10.000000	0.041667	-5.050000	-55.333332	1023.000000	1023.000000	2046.000000
14.160000	-0.011255	-6.651650	-0.823894	-3.328798	1.976709	-4.475667	0.000000	-10.000000	0.041667	-4.900000	-57.000000	1023.000000	1023.000000	2046.000000
14.180000	-0.011189	-6.612643	-0.808330	-3.401401	2.004648	-4.407560	0.000000	-10.000000	0.050000	-5.050000	-58.666668	1023.000000	1023.000000	2046.000000
14.200000	-0.011360	-6.713771	-0.749734	-3.505506	1.967959	-4.426490	0.000000	-10.000000	0.050000	-5.183333	-60.333332	1023.000000	1023.000000	2046.000000
14.220000	-0.011412	-6.744215	-0.707590	-3.617961	2.120797	-4.539461	0.000000	-10.000000	0.050000	-5.000000	-62.000000	1023.000000	1023.000000	2046.000000
14.240000	-0.011623	-6.869092	-0.730090	-3.682384	2.124797	-4.581416	0.000000	-10.000000	0.033333	-4.433333	-63.666668	1023.000000	1023.000000	2046.000000
14.260000	-0.011848	-7.002232	-0.701176	-3.717712	2.043748	-4.627092	0.000000	-10.000000	0.025000	-3.600000	-65.166664	1023.000000	1023.000000	2046.000000
14.280000	-0.012035	-7.112666	-0.670024	-3.617557	2.042909	-4.867994	0.000000	-10.000000	0.025000	-2.783333	-66.500000	1023.000000	1023.000000	2046.000000
14.300000	-0.012341	-7.293787	-0.701504	-3.611527	1.940595	-4.921351	0.000000	-10.000000	0.025000	-2.300000	-67.333336	1023.000000	1023.000000	2046.000000
14.320000	-0.012240	-7.233724	-0.714531	-3.527946	2.035567	-5.026815	0.000000	-10.000000	0.025000	-2.250000	-68.000000	1023.000000	1023.000000	2046.000000
14.340000	-0.012210	-7.216276	-0.792948	-3.537835	2.087419	-4.972912	0.000000	-10.000000	0.016667	-2.516667	-68.666664	1023.000000	1023.000000	2046.000000
14.360000	-0.012006	-7.095766	-0.855092	-3.580111	2.180809	-4.841372	0.000000	-10.000000	0.025000	-2.833333	-69.500000	1023.000000	1023.000000	2046.000000
14.380000	-0.012085	-7.142204	-0.958688	-3.646538	2.093773	-4.630751	0.000000	-10.000000	0.033333	-3.066667	-70.500000	1023.000000	1023.000000	2046.000000
14.400000	-0.011777	-6.960287	-1.008157	-3.661452	2.274228	-4.564906	0.000000	-10.000000	0.041667	-3.216667	-71.500000	1023.000000	1023.000000	2046.000000
14.420000	-0.011680	-6.902885	-0.874260	-3.812099	2.293569	-4.510094	0.000000	-10.000000	0.050000	-3.250000	-72.500000	1023.000000	1023.000000	2046.000000
14.440000	-0.011524	-6.810520	-0.880101	-3.899651	2.422954	-4.453722	0.000000	-10.000000	0.050000	-3.150000	-73.500000	1023.000000	1023.000000	2046.000000
14.460000	-0.011445	-6.763939	-0.848484	-3.993155	2.496020	-4.418321	0.000000	-10.000000	0.033333	-2.933333	-74.500000	1023.000000	1023.000000	2046.000000
14.480000	-0.011399	-6.737002	-0.825488	-4.126954	2.558425	-4.342985	0.000000	-10.000000	0.033333	-2.600000	-75.500000	1023.000000	1023.000000	2046.000000
14.500000	-0.011396	-6.735175	-0.820479	-4.239413	2.615298	-4.290581	0.000000	-10.000000	0.025000	-2.183333	-76.333336	1023.000000	1023.000000	2046.000000
14.520000	-0.011590	-6.849650	-0.719843	-4.301172	2.394962	-4.223597	0.000000	-10.000000	0.041667	-1.700000	-76.833336	1023.000000	1023.000000	2046.000000
14.540000	-0.011833	-6.993199	-0.655945	-4.305819	2.334386	-4.365822	0.000000	-10.000000	0.033333	-1.150000	-77.000000	1023.000000	1023.000000	2046.000000
14.560000	-0.012147	-7.179100	-0.582931	-4.331603	2.175160	-4.439725	0.000000	-10.000000	0.033333	-0.583333	-77.000000	1023.000000	1023.000000	2046.000000
14.580000	-0.012504	-7.390065	-0.552505	-4.321520	2.131261	-4.647300	0.000000	-10.000000	0.016667	-0.183333	-77.000000	1023.000000	1023.000000	2046.000000
14.600000	-0.012619	-7.457727	-0.444469	-4.258215	2.220731	-4.975775	0.000000	-10.000000	0.016667	0.000000	-77.000000	1023.000000	1023.000000	2046.000000
14.620000	-0.012574	-7.431051	-0.417523	-4.234356	2.250228	-5.029401	0.000000	-10.000000	0.016667	0.000000	-77.000000	1023.000000	1023.000000	2046.000000
14.640000	-0.012400	-7.328169	-0.417619	-4.273963	2.254613	-4.891200	0.000000	-10.000000	0.025000	0.000000	-77.000000	1023.000000	1023.000000	2046.000000
14.660000	-0.011800	-6.973514	-0.498328	-4.207740	2.463974	-4.731421	0.000000	-10.000000	0.025000	0.316667	-77.000000	1023.000000	1023.000000	2046.000000
14.680000	-0.011402	-6.738519	-0.570000	-4.116360	2.592129	-4.644288	0.000000	-10.000000	0.016667	1.166667	-77.000000	1023.000000	1023.000000	2046.000000
14.700000	-0.011266	-6.658437	-0.646248	-4.245750	2.731721	-4.498160	0.000000	-10.000000	0.008333	2.366667	-77.000000	1023.000000	1023.000000	2046.000000
14.720000	-0.010992	-6.496457	-0.732460	-4.387160	2.921735	-4.298572	0.000000	-10.000000	0.000000	3.700000	-77.000000	1023.000000	1023.000000	2046.000000
14.740000	-0.011121	-6.572635	-0.688947	-4.628159	2.928782	-4.184310	0.000000	-10.000000	-0.008333	4.850000	-77.000000	1023.000000	1023.000000	2046.000000
14.760000	-0.010943	-6.467350	-0.622495	-4.765738	3.078844	-4.157961	0.000000	-10.000000	-0.016667	5.533333	-77.000000	1023.000000	1023.000000	2046.000000
14.780000	-0.011082	-6.549664	-0.407412	-4.877136	2.893689	-4.158803	0.000000	-10.000000	-0.033333	5.883333	-77.000000	1023.000000	1023.000000	2046.000000
14.800000	-0.011200	-6.619273	-0.160929	-4.810510	2.692582	-4.340415	0.000000	-10.000000	-0.041667	6.150000	-77.000000	1023.000000	1023.000000	2046.000000
14.820000	-0.011668	-6.895651	-0.034059	-4.569519	2.537988	-4.830060	0.000000	-10.000000	-0.041667	7.133334	-77.000000	1023.000000	1023.000000	2046.000000
14.840000	-0.012376	-7.314434	-0.022550	-4.376000	2.274822	-5.190706	0.000000	-10.000000	-0.041667	8.766667	-77.000000	1023.000000	1023.000000	2046.000000
14.860000	-0.013399	-7.919074	-0.204147	-4.270911	2.085671	-5.529687	0.000000	-10.000000	-0.050000	10.533334	-77.000000	1023.000000	1023.000000	2046.000000
14.880000	-0.014071	-8.315783	-0.596221	-4.165624	2.063656	-5.617594	0.000000	-10.000000	-0.066667	11.666667	-60.333332	1023.000000	1023.000000	2046.000000
14.900000	-0.014437	-8.532364	-0.857204	-4.122747	2.008168	-5.560580	0.000000	-10.000000	-0.075000	11.900001	-26.666666	1023.000000	1023.000000	2046.000000
14.920000	-0.014371	-8.493118	-1.028811	-4.118373	2.152457	-5.498392	0.000000	-10.000000	-0.066667	11.800000	8.333333	1023.000000	1023.000000	2046.000000
14.940000	-0.013743	-8.122129	-1.095231	-4.118829	2.460409	-5.368479	0.000000	-10.000000	-0.075000	11.716667	28.000000	1023.000000	1023.000000	2046.000000
14.960000	-0.013294	-7.856911	-1.213272	-4.099694	2.689008	-5.232953	0.000000	-10.000000	-0.091667	12.166667	32.000000	1023.000000	1023.000000	2046.000000
14.980000	-0.012618	-7.457116	-1.178854	-4.035674	2.943819	-5.186407	0.000000	-10.000000	-0.133333	13.166667	36.000000	1023.000000	1023.000000	2046.000000
15.000000	-0.012184	-7.200984	-1.239084	-4.051391	3.001867	-4.912377	0.000000	-10.000000	-0.166667	14.533334	40.166668	1023.000000	1023.000000	2046.000000
15.020000	-0.011046	-6.528126	-1.057820	-4.017972	3.275960	-4.728295	0.000000	-10.000000	-0.183333	16.000000	44.833332	1023.000000	1023.000000	2046.000000
15.040000	-0.009571	-5.656702	-0.819773	-3.757514	3.409667	-4.489081	0.000000	-10.000000	-0.200000	17.350000	50.000000	1023.000000	1023.000000	2046.000000
15.060000	-0.007890	-4.663066	-0.576921	-3.329009	3.490324	-4.247460	0.000000	-10.000000	-0.241667	18.816668	55.666668	1023.000000	1023.000000	2046.000000
15.080000	-0.006629	-3.917843	-0.341639	-2.983735	3.605974	-4.198443	0.000000	-10.000000	-0.333333	20.900000	61.666668	1023.000000	1023.000000	2046.000000
15.100000	-0.005417	-3.201474	-0.056918	-2.653343	3.666702	-4.157915	0.000000	-10.000000	-0.416667	23.083334	68.166664	1023.000000	1023.000000	2046.000000
15.120000	-0.004276	-2.527376	0.231857	-2.364796	3.727003	-4.121440	0.000000	-10.000000	-0.483333	25.233334	75.500000	1023.000000	1023.000000	2046.000000
15.140000	-0.002860	-1.690341	0.419538	-2.058883	3.900384	-3.951380	0.000000	-10.000000	-0.508333	26.650000	83.500000	1023.000000	1023.000000	2046.000000
15.160000	-0.001665	-0.984058	0.647082	-1.984945	4.088171	-3.734366	0.000000	-10.000000	-0.525000	27.783335	92.333336	1023.000000	1023.000000	2046.000000
15.180000	-0.000555	-0.327725	0.755235	-1.921507	4.335571	-3.497025	0.000000	-10.000000	-0.533333	28.633333	101.333336	1023.000000	1023.000000	2046.000000
15.200000	0.000463	0.273373	0.923434	-1.893323	4.535883	-3.292622	0.000000	-10.000000	-0.558333	29.316668	110.833336	1023.000000	1023.000000	2046.000000
15.220000	0.001636	0.966774	1.075170	-1.873129	4.862387	-3.097653	0.000000	-10.000000	-0.591667	29.750000	120.500000	1023.000000	1023.000000	2046.000000
15.240000	0.002759	1.630434	1.173109	-1.869943	5.101326	-2.774058	0.000000	-10.000000	-0.616667	30.466667	130.500000	1023.000000	1023.000000	2046.000000
15.260000	0.004119	2.434517	1.294945	-1.820961	5.515820	-2.555287	0.000000	-10.000000	-0.625000	31.033333	140.500000	1023.000000	1023.000000	2046.000000
15.280000	0.005654	3.341347	1.529070	-1.829076	5.842753	-2.201401	0.000000	-10.000000	-0.650000	31.750000	150.666672	1023.000000	1023.000000	2046.000000
15.300000	0.006906	4.081253	1.695917	-1.788091	6.154211	-1.980784	0.000000	-10.000000	-0.683333	32.166668	161.000000	1023.000000	1023.000000	2046.000000
15.320000	0.008375	4.949615	1.810799	-1.733957	6.481055	-1.608283	0.000000	-10.000000	-0.725000	32.650002	171.666672	1023.000000	1023.000000	2046.000000
15.340000	0.009471	5.597113	2.002064	-1.695516	6.712815	-1.422251	0.000000	-10.000000	-0.725000	33.100002	182.500000	1023.000000	1023.000000	2046.000000
15.360000	0.010567	6.245167	2.175829	-1.601846	6.914109	-1.242924	0.000000	-10.000000	-0.725000	33.516666	193.666672	1023.000000	1023.000000	2046.000000
15.380000	0.011737	6.936784	2.260445	-1.614694	7.284620	-0.993587	0.000000	-10.000000	-0.716667	33.766666	204.833328	1023.000000	1023.000000	2046.000000
15.400000	0.013043	7.708422	2.413184	-1.653603	7.688353	-0.739513	0.000000	-10.000000	-0.725000	33.916668	216.000000	1023.000000	1023.000000	2046.000000
15.420000	0.014300	8.451093	2.533391	-1.713599	8.096164	-0.464862	0.000000	-10.000000	-0.716667	33.849998	227.166672	1023.000000	1023.000000	2046.000000
15.440000	0.015440	9.125224	2.643314	-1.738064	8.359581	-0.139607	0.000000	-10.000000	-0.725000	33.983334	238.500000	1023.000000	1023.000000	2046.000000
15.460000	0.016846	9.955795	2.774167	-1.743722	8.760927	0.164424	0.000000	-10.000000	-0.725000	33.916668	249.833328	1023.000000	1023.000000	2046.000000
15.480000	0.018150	10.726898	2.916027	-1.798572	9.108433	0.501011	0.000000	-10.000000	-0.733333	33.933334	261.166656	1023.000000	1023.000000	2046.000000
15.500000	0.019320	11.418200	3.109106	-1.792367	9.344535	0.756925	0.000000	-10.000000	-0.750000	34.116669	272.500000	1023.000000	1023.000000	2046.000000
15.520000	0.020518	12.125932	3.345224	-1.832365	9.614422	0.998650	0.000000	-10.000000	-0.766667	34.683334	283.833344	1023.000000	1023.000000	2046.000000
15.540000	0.021676	12.810627	3.521433	-1.767113	9.830510	1.225797	0.000000	-10.000000	-0.791667	35.183334	299.333344	1023.000000	1023.000000	2046.000000
15.560000	0.022753	13.447181	3.754253	-1.693735	10.053191	1.333472	0.000000	-10.000000	-0.783333	35.116665	314.666656	1023.000000	1023.000000	2046.000000
15.580000	0.023699	14.006158	3.997092	-1.624774	10.247717	1.386122	0.000000	-10.000000	-0.783333	34.783333	326.333344	1023.000000	1023.000000	2046.000000
15.600000	0.024668	14.578760	4.291144	-1.617084	10.447646	1.457054	0.000000	-10.000000	-0.783333	34.650002	334.000000	1023.000000	1023.000000	2046.000000
15.620000	0.025797	15.246039	4.568469	-1.624861	10.765583	1.536849	0.000000	-10.000000	-0.791667	34.900002	342.000000	1023.000000	1023.000000	2046.000000
15.640000	0.027056	15.989947	4.881971	-1.641813	11.019567	1.730221	0.000000	-10.000000	-0.816667	35.366669	353.666656	1023.000000	1023.000000	2046.000000
15.660000	0.028298	16.723831	5.209262	-1.714275	11.361040	1.867803	0.000000	-10.000000	-0.841667	36.049999	365.333344	1023.000000	1023.000000	2046.000000
15.680000	0.029369	17.357323	5.450957	-1.599009	11.526145	1.979230	0.000000	-10.000000	-0.866667	36.616669	377.000000	1023.000000	1023.000000	2046.000000
15.700000	0.030308	17.911995	5.651840	-1.428500	11.625381	2.063273	0.000000	-10.000000	-0.866667	37.033333	389.333344	1023.000000	1023.000000	2046.000000
15.720000	0.030986	18.312727	5.785670	-1.294785	11.684113	2.137729	0.000000	-10.000000	-0.841667	36.750000	401.666656	1023.000000	1023.000000	2046.000000
15.740000	0.031930	18.870501	5.986565	-1.257958	11.900015	2.241879	0.000000	-10.000000	-0.833333	36.583332	414.000000	1023.000000	1023.000000	2046.000000
15.760000	0.032955	19.476332	6.128036	-1.151873	12.119598	2.380571	0.000000	-10.000000	-0.816667	35.950001	426.000000	1023.000000	1023.000000	2046.000000
15.780000	0.034403	20.332193	6.412714	-0.939345	12.299721	2.559104	0.000000	-10.000000	-0.800000	35.716667	438.000000	1023.000000	1023.000000	2046.000000
15.800000	0.035733	21.118401	6.812060	-0.745247	12.520073	2.531514	0.000000	-10.000000	-0.791667	35.433334	450.000000	1023.000000	1023.000000	2046.000000
15.820000	0.036628	21.647003	6.840893	-0.377730	12.578418	2.605422	0.000000	-10.000000	-0.791667	35.400002	462.000000	1023.000000	1023.000000	2046.000000
15.840000	0.036746	21.716652	6.833682	-0.172738	12.613130	2.442580	0.000000	-10.000000	-0.791667	35.400002	474.000000	1023.000000	1023.000000	2046.000000
15.860000	0.036105	21.338182	6.588174	-0.071520	12.531367	2.290161	0.000000	-10.000000	-0.741667	34.866669	486.000000	1023.000000	1023.000000	2046.000000
15.880000	0.035470	20.962851	6.410431	-0.098271	12.468568	2.182123	0.000000	-10.000000	-0.683333	34.116669	497.666656	1023.000000	1023.000000	2046.000000
15.900000	0.035270	20.844324	6.247262	-0.019676	12.432249	2.184490	0.000000	-10.000000	-0.641667	33.049999	509.166656	1023.000000	1023.000000	2046.000000
15.920000	0.035538	21.003231	6.143437	0.107277	12.506444	2.246073	0.000000	-10.000000	-0.633333	32.166668	520.333313	1023.000000	1023.000000	2046.000000
15.940000	0.035916	21.226227	6.092883	0.257700	12.524104	2.351539	0.000000	-10.000000	-0.641667	31.916668	531.166687	1023.000000	1023.000000	2046.000000
15.960000	0.036486	21.563169	6.144923	0.444661	12.593543	2.380044	0.000000	-10.000000	-0.650000	31.683334	541.833313	1023.000000	1023.000000	2046.000000
15.980000	0.037306	22.047852	6.153266	0.672789	12.628945	2.592850	0.000000	-10.000000	-0.658333	31.883333	552.333313	1023.000000	1023.000000	2046.000000
16.000000	0.037984	22.448292	6.163104	0.884466	12.732904	2.667818	0.000000	-10.000000	-0.658333	31.850000	563.000000	1023.000000	1023.000000	2046.000000
16.020000	0.039006	23.052467	6.167806	1.074652	12.864427	2.945584	0.000000	-10.000000	-0.650000	31.650002	573.666687	1023.000000	1023.000000	2046.000000
16.040001	0.039987	23.632040	6.305193	1.094996	13.097043	3.134808	0.000000	-10.000000	-0.625000	31.300001	584.166687	1023.000000	1023.000000	2046.000000
16.059999	0.040883	24.161655	6.395075	1.187068	13.272820	3.306692	0.000000	-10.000000	-0.600000	30.800001	594.833313	1023.000000	1023.000000	2046.000000
16.080000	0.042747	25.263357	6.585972	1.558958	13.455945	3.662483	0.000000	-10.000000	-0.591667	30.650000	605.166687	1023.000000	1023.000000	2046.000000
16.100000	0.044404	26.242876	6.796364	1.929396	13.539893	3.977224	0.000000	-10.000000	-0.600000	30.733334	615.500000	1023.000000	1023.000000	2046.000000
16.120001	0.046232	27.323160	7.021980	2.231067	13.781036	4.289076	0.000000	-10.000000	-0.616667	30.800001	625.666687	1023.000000	1023.000000	2046.000000
16.139999	0.047935	28.329666	7.336259	2.316294	14.100951	4.576161	0.000000	-10.000000	-0.641667	31.350000	636.000000	1023.000000	1023.000000	2046.000000
16.160000	0.049652	29.344460	7.551857	2.391451	14.513887	4.887265	0.000000	-10.000000	-0.641667	31.250000	646.333313	1023.000000	1023.000000	2046.000000
16.180000	0.051195	30.256067	7.858544	2.365267	14.871758	5.160499	0.000000	-10.000000	-0.650000	31.799999	656.833313	1023.000000	1023.000000	2046.000000
16.200001	0.052412	30.975351	8.140953	2.202151	15.155090	5.477157	0.000000	-10.000000	-0.650000	31.783333	667.166687	1023.000000	1023.000000	2046.000000
16.219999	0.053543	31.643696	8.412132	2.184656	15.403537	5.643371	0.000000	-10.000000	-0.658333	32.066666	677.833313	1023.000000	1023.000000	2046.000000
16.240000	0.054719	32.338821	8.589384	2.176044	15.700293	5.873101	0.000000	-10.000000	-0.658333	31.983334	688.500000	1023.000000	1023.000000	2046.000000
16.260000	0.055790	32.971626	8.724637	2.198475	15.963072	6.085443	0.000000	-10.000000	-0.641667	31.883333	699.333313	1023.000000	1023.000000	2046.000000
16.280001	0.056922	33.640831	8.831614	2.208833	16.209217	6.391168	0.000000	-10.000000	-0.608333	31.566668	710.000000	1023.000000	1023.000000	2046.000000
16.299999	0.057965	34.257305	8.934915	2.211683	16.437456	6.673253	0.000000	-10.000000	-0.575000	30.833334	720.500000	1023.000000	1023.000000	2046.000000
16.320000	0.058960	34.845379	9.052871	2.295306	16.601915	6.895288	0.000000	-10.000000	-0.558333	30.166668	731.000000	1023.000000	1023.000000	2046.000000
16.340000	0.059896	35.398247	9.162604	2.336382	16.842171	7.057089	0.000000	-10.000000	-0.550000	29.416668	741.333313	1023.000000	1023.000000	2046.000000
16.360001	0.060867	35.972118	9.239472	2.442254	16.971910	7.318481	0.000000	-10.000000	-0.550000	29.000000	751.166687	1023.000000	1023.000000	2046.000000
16.379999	0.061696	36.462490	9.390878	2.466758	17.189211	7.415641	0.000000	-10.000000	-0.525000	28.166668	760.833313	1023.000000	1023.000000	2046.000000
16.400000	0.062468	36.918861	9.426524	2.573128	17.368229	7.550980	0.000000	-10.000000	-0.516667	27.783333	770.166687	1023.000000	1023.000000	2046.000000
16.420000	0.063283	37.400524	9.525773	2.649377	17.560619	7.664756	0.000000	-10.000000	-0.483333	27.266666	779.666687	1023.000000	1023.000000	2046.000000
16.440001	0.063844	37.731976	9.658628	2.706017	17.684479	7.682852	0.000000	-10.000000	-0.450000	27.100000	788.833313	1023.000000	1023.000000	2046.000000
16.459999	0.064738	38.260368	9.839395	2.856691	17.900970	7.663312	0.000000	-10.000000	-0.425000	26.516666	798.000000	1023.000000	1023.000000	2046.000000
16.480000	0.065323	38.605839	9.979876	3.005127	17.915051	7.705786	0.000000	-10.000000	-0.425000	26.016666	807.000000	1023.000000	1023.000000	2046.000000
16.500000	0.066078	39.052353	10.176741	3.107179	18.101374	7.667061	0.000000	-10.000000	-0.441667	25.500000	815.666687	1023.000000	1023.000000	2046.000000
16.520000	0.066715	39.428387	10.230255	3.178738	18.193846	7.825550	0.000000	-10.000000	-0.433333	25.283333	824.333313	1023.000000	1023.000000	2046.000000
16.540001	0.067603	39.953289	10.382806	3.156436	18.358969	8.055079	0.000000	-10.000000	-0.416667	24.933332	832.666687	1023.000000	1023.000000	2046.000000
16.559999	0.068543	40.509125	10.568160	3.105704	18.585085	8.250175	0.000000	-10.000000	-0.400000	24.733334	841.000000	1023.000000	1023.000000	2046.000000
16.580000	0.069394	41.011761	10.735521	3.062304	18.765203	8.448732	0.000000	-10.000000	-0.400000	24.433334	849.333313	1023.000000	1023.000000	2046.000000
16.600000	0.070257	41.521778	10.910585	3.125011	18.927172	8.559012	0.000000	-10.000000	-0.408333	24.650002	857.666687	1023.000000	1023.000000	2046.000000
16.620001	0.070918	41.912315	11.118551	3.181319	18.926176	8.686267	0.000000	-10.000000	-0.400000	24.633333	866.000000	1023.000000	1023.000000	2046.000000
16.639999	0.071821	42.446381	11.181645	3.324163	19.047768	8.892804	0.000000	-10.000000	-0.383333	24.583334	874.000000	1023.000000	1023.000000	2046.000000
16.660000	0.072288	42.722355	11.201853	3.523713	19.070265	8.926524	0.000000	-10.000000	-0.333333	23.583334	882.000000	1023.000000	1023.000000	2046.000000
16.680000	0.072798	43.023811	11.178867	3.655838	19.113165	9.075942	0.000000	-10.000000	-0.291667	22.433334	890.000000	1023.000000	1023.000000	2046.000000
16.700001	0.073075	43.187244	11.220828	3.838837	19.108227	9.019351	0.000000	-10.000000	-0.241667	21.150002	897.833313	1023.000000	1023.000000	2046.000000
16.719999	0.073866	43.654991	11.321599	4.079067	19.151308	9.103016	0.000000	-10.000000	-0.208333	19.816668	905.333313	1023.000000	1023.000000	2046.000000
16.740000	0.074648	44.116768	11.645350	4.309082	19.078167	9.084171	0.000000	-10.000000	-0.183333	18.600000	912.166687	1023.000000	1023.000000	2046.000000
16.760000	0.075286	44.494167	11.835631	4.571113	19.156033	8.931392	0.000000	-10.000000	-0.158333	17.233334	918.500000	1023.000000	1023.000000	2046.000000
16.780001	0.075145	44.410606	11.721851	4.749470	19.096752	8.842534	0.000000	-10.000000	-0.116667	15.933333	924.500000	1023.000000	1023.000000	2046.000000
16.799999	0.073983	43.723827	11.515534	4.829190	18.917513	8.461590	0.000000	-10.000000	-0.066667	13.650001	930.166687	1023.000000	1023.000000	2046.000000
16.820000	0.072366	42.768509	11.095812	4.788095	18.642677	8.241926	0.000000	-10.000000	-0.025000	10.883333	935.166687	1023.000000	1023.000000	2046.000000
16.840000	0.071269	42.119808	10.817470	4.751264	18.498915	8.052160	0.000000	-10.000000	-0.008333	7.700000	939.166687	1023.000000	1023.000000	2046.000000
16.860001	0.070418	41.617306	10.644340	4.838933	18.299292	7.834740	0.000000	-10.000000	0.008333	4.850000	942.166687	1023.000000	1023.000000	2046.000000
16.879999	0.069732	41.211468	10.480022	4.959811	18.107557	7.664076	0.000000	-10.000000	0.025000	1.950000	944.333313	1023.000000	1023.000000	2046.000000
16.900000	0.069116	40.847427	10.261230	5.096755	17.970259	7.519184	0.000000	-10.000000	0.041667	-0.583333	945.500000	1023.000000	1023.000000	2046.000000
16.920000	0.068659	40.577282	10.149906	5.293643	17.761814	7.371919	0.000000	-10.000000	0.041667	-2.500000	946.000000	1023.000000	1023.000000	2046.000000
16.940001	0.068276	40.351021	10.038610	5.450366	17.617535	7.244508	0.000000	-10.000000	0.033333	-3.916667	946.000000	1023.000000	1023.000000	2046.000000
16.959999	0.067608	39.956062	9.839101	5.550808	17.444927	7.121224	0.000000	-10.000000	0.033333	-5.133333	946.000000	1023.000000	1023.000000	2046.000000
16.980000	0.067154	39.688221	9.865502	5.705105	17.175264	6.942350	0.000000	-10.000000	0.058333	-6.516667	946.000000	1023.000000	1023.000000	2046.000000
17.000000	0.066787	39.471222	9.798056	5.769495	16.989685	6.913988	0.000000	-10.000000	0.083333	-7.933333	946.000000	1023.000000	1023.000000	2046.000000
17.020000	0.066714	39.428253	9.741883	5.863000	16.899504	6.923865	0.000000	-10.000000	0.100000	-9.616667	946.000000	1023.000000	1023.000000	2046.000000
17.040001	0.067117	39.666122	9.755662	6.092117	16.793238	7.025106	0.000000	-10.000000	0.100000	-11.083333	946.000000	1023.000000	1023.000000	2046.000000
17.059999	0.067893	40.125027	9.839428	6.342501	16.818771	7.124326	0.000000	-10.000000	0.100000	-11.983334	942.333313	1023.000000	1023.000000	2046.000000
17.080000	0.068550	40.513153	9.980606	6.463070	16.737242	7.332236	0.000000	-10.000000	0.100000	-12.166667	934.000000	1023.000000	1023.000000	2046.000000
17.100000	0.069198	40.896183	10.017927	6.541375	16.835381	7.501499	0.000000	-10.000000	0.100000	-11.916667	924.333313	1023.000000	1023.000000	2046.000000
17.120001	0.069721	41.205120	10.149317	6.572598	16.955828	7.527379	0.000000	-10.000000	0.091667	-11.683333	917.166687	1023.000000	1023.000000	2046.000000
17.139999	0.069761	41.228523	10.310845	6.479058	16.916166	7.522451	0.000000	-10.000000	0.083333	-11.316667	913.500000	1023.000000	1023.000000	2046.000000
17.160000	0.069742	41.217480	10.443102	6.364270	16.921638	7.488467	0.000000	-10.000000	0.083333	-11.016667	909.833313	1023.000000	1023.000000	2046.000000
17.180000	0.069689	41.186287	10.525369	6.200251	17.045593	7.415076	0.000000	-10.000000	0.075000	-10.550000	906.166687	1023.000000	1023.000000	2046.000000
17.200001	0.069458	41.049881	10.569365	6.079364	16.946022	7.455131	0.000000	-10.000000	0.075000	-10.250000	902.500000	1023.000000	1023.000000	2046.000000
17.219999	0.069275	40.941730	10.544973	5.872829	17.037834	7.486093	0.000000	-10.000000	0.075000	-10.066667	899.166687	1023.000000	1023.000000	2046.000000
17.240000	0.069110	40.843948	10.556117	5.728281	17.022093	7.537457	0.000000	-10.000000	0.091667	-10.316667	895.666687	1023.000000	1023.000000	2046.000000
17.260000	0.068758	40.636032	10.602033	5.652427	16.958952	7.422621	0.000000	-10.000000	0.100000	-10.883333	892.333313	1023.000000	1023.000000	2046.000000
17.280001	0.068473	40.467449	10.536892	5.571995	16.932463	7.426099	0.000000	-10.000000	0.108333	-11.816667	888.666687	1023.000000	1023.000000	2046.000000
17.299999	0.068070	40.229164	10.536693	5.518389	16.839920	7.334160	0.000000	-10.000000	0.125000	-12.833334	884.833313	1023.000000	1023.000000	2046.000000
17.320000	0.067618	39.962021	10.391052	5.451900	16.781960	7.337106	0.000000	-10.000000	0.158333	-14.050000	880.500000	1023.000000	1023.000000	2046.000000
17.340000	0.067298	39.772938	10.315476	5.331152	16.806479	7.319831	0.000000	-10.000000	0.191667	-15.166667	875.666687	1023.000000	1023.000000	2046.000000
17.360001	0.067013	39.604816	10.354386	5.243296	16.706816	7.300320	0.000000	-10.000000	0.233333	-16.500000	870.666687	1023.000000	1023.000000	2046.000000
17.379999	0.066506	39.305038	10.302182	5.217393	16.603342	7.182119	0.000000	-10.000000	0.275000	-17.816668	865.166687	1023.000000	1023.000000	2046.000000
17.400000	0.065711	38.835297	10.248329	5.179980	16.454082	6.952906	0.000000	-10.000000	0.333333	-19.566668	859.333313	1023.000000	1023.000000	2046.000000
17.420000	0.065171	38.515923	10.141478	5.163743	16.290037	6.920663	0.000000	-10.000000	0.383333	-21.266666	852.833313	1023.000000	1023.000000	2046.000000
17.440001	0.064526	38.134941	10.042258	5.071873	16.188272	6.832536	0.000000	-10.000000	0.433333	-22.983334	845.666687	1023.000000	1023.000000	2046.000000
17.459999	0.063727	37.662884	9.978665	4.963696	15.974799	6.745724	0.000000	-10.000000	0.475000	-24.300001	838.000000	1023.000000	1023.000000	2046.000000
17.480000	0.063182	37.340809	9.971780	4.829213	15.962955	6.576863	0.000000	-10.000000	0.500000	-25.200001	829.666687	1023.000000	1023.000000	2046.000000
17.500000	0.062602	36.997734	9.986338	4.727155	15.804096	6.480144	0.000000	-10.000000	0.508333	-25.383333	821.333313	1023.000000	1023.000000	2046.000000
17.520000	0.062020	36.654110	9.932920	4.579992	15.778609	6.362589	0.000000	-10.000000	0.500000	-25.216667	812.666687	1023.000000	1023.000000	2046.000000
17.540001	0.061400	36.287155	9.988172	4.508400	15.573064	6.217520	0.000000	-10.000000	0.500000	-24.866667	804.333313	1023.000000	1023.000000	2046.000000
17.559999	0.060484	35.746204	9.801058	4.457225	15.501893	5.986030	0.000000	-10.000000	0.508333	-24.916666	796.000000	1023.000000	1023.000000	2046.000000
17.580000	0.059319	35.057812	9.582952	4.416130	15.283152	5.775579	0.000000	-10.000000	0.533333	-25.466667	787.833313	1023.000000	1023.000000	2046.000000
17.600000	0.057924	34.232845	9.283698	4.324958	15.057164	5.567025	0.000000	-10.000000	0.583333	-26.600000	779.333313	1023.000000	1023.000000	2046.000000
17.620001	0.056553	33.422573	9.066296	4.222504	14.855837	5.277935	0.000000	-10.000000	0.658333	-28.283335	770.500000	1023.000000	1023.000000	2046.000000
17.639999	0.055397	32.739590	9.021029	4.132234	14.595265	4.991063	0.000000	-10.000000	0.750000	-30.283335	761.000000	1023.000000	1023.000000	2046.000000
17.660000	0.054525	32.224354	9.022712	4.077620	14.471309	4.652713	0.000000	-10.000000	0.833333	-32.316669	750.833313	1023.000000	1023.000000	2046.000000
17.680000	0.053842	31.820839	9.126301	4.065659	14.340080	4.288799	0.000000	-10.000000	0.900000	-33.900002	740.000000	1023.000000	1023.000000	2046.000000
17.700001	0.052687	31.138254	8.983228	4.101655	14.103090	3.950281	0.000000	-10.000000	0.941667	-34.966667	728.666687	1023.000000	1023.000000	2046.000000
17.719999	0.051090	30.194139	8.682432	4.050966	13.831306	3.629434	0.000000	-10.000000	0.966667	-35.216667	717.000000	1023.000000	1023.000000	2046.000000
17.740000	0.049070	29.000193	8.383122	3.789188	13.524584	3.303299	0.000000	-10.000000	0.983333	-35.500000	705.166687	1023.000000	1023.000000	2046.000000
17.760000	0.046960	27.753637	8.054279	3.580794	13.066920	3.051643	0.000000	-10.000000	0.991667	-35.616669	693.500000	1023.000000	1023.000000	2046.000000
17.780001	0.044903	26.537428	7.776364	3.398183	12.633583	2.729299	0.000000	-10.000000	1.025000	-36.150002	681.833313	1023.000000	1023.000000	2046.000000
17.799999	0.043184	25.521761	7.557481	3.232541	12.288457	2.443283	0.000000	-10.000000	1.041667	-36.433334	669.666687	1023.000000	1023.000000	2046.000000
17.820000	0.041660	24.621344	7.307263	3.220364	11.966604	2.127112	0.000000	-10.000000	1.066667	-36.783333	657.333313	1023.000000	1023.000000	2046.000000
17.840000	0.040187	23.750603	7.077790	3.181729	11.582154	1.908929	0.000000	-10.000000	1.066667	-36.966667	645.000000	1023.000000	1023.000000	2046.000000
17.860001	0.039053	23.080240	6.881704	3.250178	11.271982	1.676376	0.000000	-10.000000	1.075000	-37.166668	632.666687	1023.000000	1023.000000	2046.000000
17.879999	0.037896	22.396654	6.747319	3.128757	11.094085	1.426492	0.000000	-10.000000	1.083333	-37.083332	620.333313	1023.000000	1023.000000	2046.000000
17.900000	0.036856	21.782175	6.725655	2.987611	10.920628	1.148283	0.000000	-10.000000	1.091667	-37.200001	607.833313	1023.000000	1023.000000	2046.000000
17.920000	0.036181	21.382801	6.606209	3.003860	10.726822	1.045911	0.000000	-10.000000	1.100000	-37.250000	595.500000	1023.000000	1023.000000	2046.000000
17.940001	0.036025	21.290527	6.550933	3.304833	10.544641	0.890121	0.000000	-10.000000	1.100000	-37.633335	583.000000	1023.000000	1023.000000	2046.000000
17.959999	0.035913	21.224482	6.505748	3.613150	10.343678	0.761905	0.000000	-10.000000	1.091667	-37.750000	570.500000	1023.000000	1023.000000	2046.000000
17.980000	0.035648	21.067850	6.366463	3.738498	10.172490	0.790399	0.000000	-10.000000	1.083333	-37.833336	557.833313	1023.000000	1023.000000	2046.000000
18.000000	0.035120	20.755945	6.202218	3.784180	10.028631	0.740917	0.000000	-10.000000	1.066667	-37.516666	545.333313	1023.000000	1023.000000	2046.000000
18.020000	0.034792	20.562321	6.139418	3.818671	9.940679	0.663551	0.000000	-10.000000	1.058333	-37.216667	532.666687	1023.000000	1023.000000	2046.000000
18.040001	0.034419	20.341782	6.051860	3.833213	9.814713	0.641998	0.000000	-10.000000	1.050000	-36.950001	520.333313	1023.000000	1023.000000	2046.000000
18.059999	0.033760	19.952082	6.018299	3.738323	9.689248	0.506213	0.000000	-10.000000	1.050000	-36.800003	508.000000	1023.000000	1023.000000	2046.000000
18.080000	0.033098	19.561029	5.884643	3.606299	9.564016	0.506071	0.000000	-10.000000	1.033333	-36.633335	495.833344	1023.000000	1023.000000	2046.000000
18.100000	0.032173	19.013958	5.703632	3.421741	9.483261	0.405324	0.000000	-10.000000	1.033333	-36.200001	483.500000	1023.000000	1023.000000	2046.000000
18.120001	0.031354	18.530231	5.617135	3.238540	9.316715	0.357841	0.000000	-10.000000	0.991667	-35.850002	471.333344	1023.000000	1023.000000	2046.000000
18.139999	0.030465	18.004522	5.509980	3.049634	9.193141	0.251767	0.000000	-10.000000	0.966667	-35.299999	459.500000	1023.000000	1023.000000	2046.000000
18.160000	0.029501	17.435253	5.393121	2.881154	9.081450	0.079528	0.000000	-10.000000	0.916667	-34.966667	447.833344	1023.000000	1023.000000	2046.000000
18.180000	0.028792	17.015810	5.227276	2.858998	8.921072	0.008465	0.000000	-10.000000	0.908333	-34.516666	436.166656	1023.000000	1023.000000	2046.000000
18.200001	0.027829	16.446796	5.111072	2.718225	8.772699	-0.155199	0.000000	-10.000000	0.908333	-34.250000	424.500000	1023.000000	1023.000000	2046.000000
18.219999	0.026818	15.849537	4.988128	2.462631	8.753113	-0.354335	0.000000	-10.000000	0.908333	-33.950001	413.166656	1023.000000	1023.000000	2046.000000
18.240000	0.025911	15.313171	4.864165	2.328129	8.620088	-0.499211	0.000000	-10.000000	0.900000	-33.633335	401.833344	1023.000000	1023.000000	2046.000000
18.260000	0.024961	14.751919	4.774258	2.174053	8.518864	-0.715256	0.000000	-10.000000	0.866667	-33.300003	390.666656	1023.000000	1023.000000	2046.000000
18.280001	0.024055	14.216618	4.631181	1.982026	8.475862	-0.872451	0.000000	-10.000000	0.833333	-32.850002	379.500000	1023.000000	1023.000000	2046.000000
18.299999	0.023194	13.707384	4.559653	1.743281	8.365789	-0.961339	0.000000	-10.000000	0.808333	-32.316666	368.500000	1023.000000	1023.000000	2046.000000
18.320000	0.022593	13.352684	4.582707	1.576996	8.269130	-1.076150	0.000000	-10.000000	0.791667	-31.750000	357.666656	1023.000000	1023.000000	2046.000000
18.340000	0.021804	12.885966	4.454477	1.392138	8.111895	-1.072544	0.000000	-10.000000	0.783333	-31.300001	347.000000	1023.000000	1023.000000	2046.000000
18.360001	0.021009	12.416580	4.365960	1.216982	8.029758	-1.196120	0.000000	-10.000000	0.766667	-30.800001	336.666656	1023.000000	1023.000000	2046.000000
18.379999	0.020200	11.937921	4.275717	1.007547	7.896583	-1.241927	0.000000	-10.000000	0.741667	-30.450001	326.500000	1023.000000	1023.000000	2046.000000
18.400000	0.019346	11.433781	4.144163	0.856667	7.802435	-1.369485	0.000000	-10.000000	0.708333	-29.966667	316.500000	1023.000000	1023.000000	2046.000000
18.420000	0.018577	10.978793	4.058527	0.739629	7.702082	-1.521445	0.000000	-10.000000	0.675000	-29.583334	306.500000	1023.000000	1023.000000	2046.000000
18.440001	0.017993	10.633657	4.014952	0.622655	7.603036	-1.606986	0.000000	-10.000000	0.658333	-29.116667	296.500000	1023.000000	1023.000000	2046.000000
18.459999	0.017413	10.290865	3.954042	0.434240	7.601453	-1.698869	0.000000	-10.000000	0.650000	-28.666666	286.666656	1023.000000	1023.000000	2046.000000
18.480000	0.016864	9.966706	3.946855	0.282634	7.415164	-1.677945	0.000000	-10.000000	0.650000	-28.266666	277.000000	1023.000000	1023.000000	2046.000000
18.500000	0.016392	9.687897	3.834150	0.129672	7.391229	-1.667155	0.000000	-10.000000	0.641667	-27.900000	267.666656	1023.000000	1023.000000	2046.000000
18.520000	0.015470	9.142741	3.620862	-0.070315	7.221039	-1.628844	0.000000	-10.000000	0.608333	-27.516666	258.333344	1023.000000	1023.000000	2046.000000
18.540001	0.014772	8.730533	3.444350	-0.240278	7.117638	-1.591176	0.000000	-10.000000	0.575000	-26.966667	249.166672	1023.000000	1023.000000	2046.000000
18.559999	0.013342	7.885083	3.375057	-0.585017	6.982107	-1.887063	0.000000	-10.000000	0.541667	-26.500000	240.000000	1023.000000	1023.000000	2046.000000
18.580000	0.012069	7.132981	3.376820	-1.079158	6.846020	-2.010701	0.000000	-10.000000	0.533333	-26.266666	231.166672	1023.000000	1023.000000	2046.000000
18.600000	0.011175	6.604320	3.465726	-1.491247	6.791270	-2.161430	0.000000	-10.000000	0.533333	-26.200001	222.500000	1023.000000	1023.000000	2046.000000
18.620001	0.009959	5.886038	3.412836	-1.716679	6.681965	-2.492084	0.000000	-10.000000	0.516667	-25.900002	213.833328	1023.000000	1023.000000	2046.000000
18.639999	0.008811	5.207081	3.347864	-1.814832	6.398819	-2.724770	0.000000	-10.000000	0.491667	-25.200001	205.333328	1023.000000	1023.000000	2046.000000
18.660000	0.007899	4.668094	3.266376	-1.975126	6.320146	-2.943301	0.000000	-10.000000	0.441667	-24.100000	197.000000	1023.000000	1023.000000	2046.000000
18.680000	0.006843	4.044088	2.965973	-2.118564	6.120204	-2.923525	0.000000	-10.000000	0.416667	-23.183334	189.000000	1023.000000	1023.000000	2046.000000
18.700001	0.005944	3.513046	2.746095	-2.266684	6.057186	-3.023550	0.000000	-10.000000	0.400000	-22.633333	181.000000	1023.000000	1023.000000	2046.000000
18.719999	0.004679	2.765490	2.462748	-2.466345	5.907343	-3.138256	0.000000	-10.000000	0.400000	-22.766666	173.333328	1023.000000	1023.000000	2046.000000
18.740000	0.003502	2.069792	2.160732	-2.591655	5.811958	-3.311243	0.000000	-10.000000	0.400000	-22.833334	165.666672	1023.000000	1023.000000	2046.000000
18.760000	0.002618	1.547348	1.998677	-2.750023	5.731349	-3.432655	0.000000	-10.000000	0.391667	-22.616667	158.166672	1023.000000	1023.000000	2046.000000
18.780001	0.001680	0.993142	1.782175	-2.855656	5.594832	-3.528209	0.000000	-10.000000	0.375000	-22.033333	150.500000	1023.000000	1023.000000	2046.000000
18.799999	0.001104	0.652304	1.650209	-2.878051	5.535810	-3.655664	0.000000	-10.000000	0.358333	-21.266666	143.166672	1023.000000	1023.000000	2046.000000
18.820000	0.000349	0.206200	1.494328	-2.895892	5.349805	-3.742041	0.000000	-10.000000	0.341667	-20.533333	136.166672	1023.000000	1023.000000	2046.000000
18.840000	0.000585	0.345597	1.464481	-2.705160	5.290334	-3.704059	0.000000	-10.000000	0.325000	-19.833334	129.333328	1023.000000	1023.000000	2046.000000
18.860001	0.000879	0.519499	1.442600	-2.417305	5.210757	-3.716552	0.000000	-10.000000	0.308333	-19.450001	122.833336	1023.000000	1023.000000	2046.000000
18.879999	0.001037	0.612719	1.455031	-2.326019	5.172453	-3.688746	0.000000	-10.000000	0.283333	-19.200001	116.166664	1023.000000	1023.000000	2046.000000
18.900000	0.000887	0.524009	1.415100	-2.284859	5.173519	-3.779752	0.000000	-10.000000	0.258333	-18.633333	109.833336	1023.000000	1023.000000	2046.000000
18.920000	0.000592	0.349996	1.400955	-2.347021	5.083963	-3.787901	0.000000	-10.000000	0.233333	-17.850000	103.500000	1023.000000	1023.000000	2046.000000
18.940001	0.000469	0.277418	1.337262	-2.390429	5.046499	-3.715914	0.000000	-10.000000	0.233333	-17.166666	97.500000	1023.000000	1023.000000	2046.000000
18.959999	0.000356	0.210579	1.325965	-2.410011	5.026975	-3.732350	0.000000	-10.000000	0.241667	-16.850000	91.833336	1023.000000	1023.000000	2046.000000
18.980000	0.000164	0.097166	1.306088	-2.478728	4.931263	-3.661458	0.000000	-10.000000	0.250000	-16.866667	86.166664	1023.000000	1023.000000	2046.000000
19.000000	-0.000194	-0.114667	1.244379	-2.575986	4.908793	-3.691854	0.000000	-10.000000	0.241667	-16.900000	80.500000	1023.000000	1023.000000	2046.000000
19.020000	-0.000619	-0.365934	1.111829	-2.704050	4.886744	-3.660458	0.000000	-10.000000	0.225000	-16.950001	74.833336	1023.000000	1023.000000	2046.000000
19.040001	-0.000971	-0.573830	1.092570	-2.895733	4.949947	-3.720615	0.000000	-10.000000	0.216667	-16.700001	69.166664	1023.000000	1023.000000	2046.000000
19.059999	-0.001440	-0.851190	1.040860	-3.050715	4.915277	-3.756612	0.000000	-10.000000	0.208333	-16.250000	63.833332	1023.000000	1023.000000	2046.000000
19.080000	-0.001883	-1.112600	1.012171	-3.145847	4.864648	-3.843572	0.000000	-10.000000	0.208333	-15.733334	58.333332	1023.000000	1023.000000	2046.000000
19.100000	-0.002453	-1.449820	1.004959	-3.168296	4.745421	-4.031905	0.000000	-10.000000	0.200000	-15.283334	53.166668	1023.000000	1023.000000	2046.000000
19.120001	-0.003124	-1.846141	1.106877	-3.146827	4.573822	-4.380013	0.000000	-10.000000	0.200000	-14.933333	48.000000	1023.000000	1023.000000	2046.000000
19.139999	-0.003695	-2.183876	1.055480	-3.122615	4.398689	-4.515430	0.000000	-10.000000	0.200000	-14.716667	43.000000	1023.000000	1023.000000	2046.000000
19.160000	-0.004277	-2.527942	1.045928	-3.098041	4.205921	-4.681751	0.000000	-10.000000	0.191667	-14.500000	38.000000	1023.000000	1023.000000	2046.000000
19.180000	-0.005054	-2.986940	1.033470	-3.122759	3.973588	-4.871240	0.000000	-10.000000	0.183333	-14.266667	33.000000	1023.000000	1023.000000	2046.000000
19.200001	-0.005752	-3.399176	0.988686	-3.070576	3.765483	-5.082769	0.000000	-10.000000	0.175000	-13.933333	28.333334	1023.000000	1023.000000	2046.000000
19.219999	-0.006231	-3.682560	0.903293	-3.142750	3.694511	-5.137615	0.000000	-10.000000	0.166667	-13.550000	23.666666	1023.000000	1023.000000	2046.000000
19.240000	-0.006662	-3.937407	0.789780	-3.187222	3.590588	-5.130553	0.000000	-10.000000	0.166667	-13.233334	19.333334	1023.000000	1023.000000	2046.000000
19.260000	-0.007012	-4.144295	0.703641	-3.299653	3.566624	-5.114908	0.000000	-10.000000	0.141667	-12.766666	14.666667	1023.000000	1023.000000	2046.000000
19.280001	-0.007243	-4.280386	0.609745	-3.422464	3.590368	-5.058034	0.000000	-10.000000	0.133333	-12.316667	10.333333	1023.000000	1023.000000	2046.000000
19.299999	-0.007531	-4.450938	0.641788	-3.571331	3.569503	-5.090899	0.000000	-10.000000	0.100000	-11.866667	6.000000	1023.000000	1023.000000	2046.000000
19.320000	-0.007551	-4.462418	0.647328	-3.604890	3.595373	-5.100228	0.000000	-10.000000	0.100000	-11.483334	2.500000	1023.000000	1023.000000	2046.000000
19.340000	-0.007835	-4.630582	0.572791	-3.724046	3.557024	-5.036351	0.000000	-10.000000	0.091667	-11.116667	-0.833333	1023.000000	1023.000000	2046.000000
19.360001	-0.008217	-4.856190	0.509615	-3.793755	3.570032	-5.142083	0.000000	-10.000000	0.100000	-10.700000	-4.166667	1023.000000	1023.000000	2046.000000
19.379999	-0.008460	-4.999686	0.439081	-3.959312	3.657575	-5.137031	0.000000	-10.000000	0.091667	-10.533334	-7.666667	1023.000000	1023.000000	2046.000000
19.400000	-0.008545	-5.050070	0.415169	-4.094957	3.664342	-5.034624	0.000000	-10.000000	0.091667	-10.283334	-11.333333	1023.000000	1023.000000	2046.000000
19.420000	-0.008424	-4.978601	0.393296	-4.195141	3.790188	-4.966944	0.000000	-10.000000	0.091667	-10.133333	-14.666667	1023.000000	1023.000000	2046.000000
19.440001	-0.008682	-5.130967	0.380209	-4.369352	3.760789	-4.902613	0.000000	-10.000000	0.091667	-9.883333	-18.166666	1023.000000	1023.000000	2046.000000
19.459999	-0.008692	-5.136972	0.389581	-4.461678	3.795145	-4.860019	0.000000	-10.000000	0.083333	-9.766667	-21.500000	1023.000000	1023.000000	2046.000000
19.480000	-0.008756	-5.174638	0.261615	-4.476452	3.829145	-4.788946	0.000000	-10.000000	0.075000	-9.566667	-24.833334	1023.000000	1023.000000	2046.000000
19.500000	-0.009298	-5.494967	0.108124	-4.667286	3.789977	-4.725781	0.000000	-10.000000	0.075000	-9.216667	-28.000000	1023.000000	1023.000000	2046.000000
19.520000	-0.009715	-5.741289	-0.038422	-4.793710	3.726261	-4.635419	0.000000	-10.000000	0.066667	-8.700000	-31.000000	1023.000000	1023.000000	2046.000000
19.540001	-0.010366	-6.126101	-0.147100	-5.016873	3.745736	-4.707864	0.000000	-10.000000	0.075000	-8.316667	-33.833332	1023.000000	1023.000000	2046.000000
19.559999	-0.010771	-6.365705	-0.137991	-5.298683	3.815733	-4.744764	0.000000	-10.000000	0.066667	-8.200001	-36.666668	1023.000000	1023.000000	2046.000000
19.580000	-0.010994	-6.497710	-0.051552	-5.476293	3.824340	-4.794205	0.000000	-10.000000	0.075000	-8.250000	-39.500000	1023.000000	1023.000000	2046.000000
19.600000	-0.011513	-6.804098	0.003815	-5.539356	3.765801	-5.034358	0.000000	-10.000000	0.058333	-8.116667	-42.333332	1023.000000	1023.000000	2046.000000
19.620001	-0.012052	-7.122700	0.003551	-5.513379	3.667967	-5.280840	0.000000	-10.000000	0.058333	-7.266666	-45.000000	1023.000000	1023.000000	2046.000000
19.639999	-0.013046	-7.710475	-0.173656	-5.507756	3.504241	-5.533304	0.000000	-10.000000	0.050000	-6.150000	-47.333332	1023.000000	1023.000000	2046.000000
19.660000	-0.014224	-8.406200	-0.349407	-5.516405	3.373563	-5.913951	0.000000	-10.000000	0.050000	-5.283333	-49.500000	1023.000000	1023.000000	2046.000000
19.680000	-0.015629	-9.237013	-0.695438	-5.589653	3.118755	-6.070676	0.000000	-10.000000	0.050000	-5.416667	-51.166668	1023.000000	1023.000000	2046.000000
19.700001	-0.016541	-9.775976	-0.891800	-5.643381	2.984530	-6.225325	0.000000	-10.000000	0.050000	-6.183333	-53.000000	1023.000000	1023.000000	2046.000000
19.719999	-0.017360	-10.259874	-1.130266	-5.714211	2.934063	-6.349460	0.000000	-10.000000	0.050000	-6.816667	-55.000000	1023.000000	1023.000000	2046.000000
19.740000	-0.018010	-10.643809	-1.223763	-5.681852	2.826795	-6.564989	0.000000	-10.000000	0.050000	-6.850000	-57.333332	1023.000000	1023.000000	2046.000000
19.760000	-0.018389	-10.867748	-1.323695	-5.665985	2.764081	-6.642149	0.000000	-10.000000	0.050000	-6.350000	-59.500000	1023.000000	1023.000000	2046.000000
19.780001	-0.018792	-11.106099	-1.470187	-5.672344	2.720293	-6.683862	0.000000	-10.000000	0.041667	-5.583333	-61.500000	1023.000000	1023.000000	2046.000000
19.799999	-0.019085	-11.279148	-1.586043	-5.684343	2.681381	-6.690142	0.000000	-10.000000	0.041667	-4.583333	-63.500000	1023.000000	1023.000000	2046.000000
19.820000	-0.018783	-11.100563	-1.527378	-5.644945	2.713748	-6.641988	0.000000	-10.000000	0.041667	-3.683333	-65.166664	1023.000000	1023.000000	2046.000000
19.840000	-0.018234	-10.776439	-1.495794	-5.430010	2.698312	-6.548947	0.000000	-10.000000	0.050000	-3.183333	-66.500000	1023.000000	1023.000000	2046.000000
19.860001	-0.017438	-10.305818	-1.400863	-5.148059	2.671077	-6.427973	0.000000	-10.000000	0.041667	-3.016667	-67.500000	1023.000000	1023.000000	2046.000000
19.879999	-0.016934	-10.008279	-1.330333	-4.999779	2.658918	-6.337085	0.000000	-10.000000	0.041667	-2.533333	-68.333336	1023.000000	1023.000000	2046.000000
19.900000	-0.016409	-9.697886	-1.322804	-4.926880	2.712627	-6.160830	0.000000	-10.000000	0.041667	-1.450000	-68.833336	1023.000000	1023.000000	2046.000000
19.920000	-0.015932	-9.415806	-1.289248	-4.897132	2.776761	-6.006187	0.000000	-10.000000	0.050000	-0.500000	-69.000000	1023.000000	1023.000000	2046.000000
19.940001	-0.015338	-9.064531	-1.210709	-4.850394	2.786911	-5.790339	0.000000	-10.000000	0.041667	0.000000	-69.000000	1023.000000	1023.000000	2046.000000
19.959999	-0.015005	-8.868185	-1.108118	-4.860183	2.847728	-5.747612	0.000000	-10.000000	0.025000	0.000000	-69.000000	1023.000000	1023.000000	2046.000000
19.980000	-0.014843	-8.772273	-1.056458	-4.910078	2.848722	-5.654459	0.000000	-10.000000	0.025000	0.000000	-69.000000	1023.000000	1023.000000	2046.000000
20.000000	-0.014634	-8.648663	-0.938286	-4.986506	2.956320	-5.680189	0.000000	-10.000000	0.025000	0.000000	-69.000000	1023.000000	1023.000000	2046.000000
20.020000	-0.014586	-8.620378	-0.791549	-5.038706	2.940523	-5.730646	0.000000	-10.000000	0.033333	0.000000	-69.000000	1023.000000	1023.000000	2046.000000
20.040001	-0.014581	-8.617643	-0.636209	-5.106976	2.868000	-5.742459	0.000000	-10.000000	0.016667	0.000000	-69.000000	1023.000000	1023.000000	2046.000000
20.059999	-0.014382	-8.499499	-0.562818	-5.064000	2.912335	-5.785016	0.000000	-10.000000	0.008333	0.716667	-69.000000	1023.000000	1023.000000	2046.000000
20.080000	-0.014130	-8.350836	-0.459716	-5.069161	2.966218	-5.788175	0.000000	-10.000000	0.000000	1.616667	-69.000000	1023.000000	1023.000000	2046.000000
20.100000	-0.014019	-8.285060	-0.416216	-5.071220	2.937881	-5.735505	0.000000	-10.000000	0.000000	2.533333	-69.000000	1023.000000	1023.000000	2046.000000
20.120001	-0.013948	-8.243274	-0.335472	-5.035952	2.840475	-5.712325	0.000000	-10.000000	0.000000	2.516667	-69.000000	1023.000000	1023.000000	2046.000000
20.139999	-0.013975	-8.259303	-0.267987	-5.004596	2.807105	-5.793825	0.000000	-10.000000	0.008333	2.150000	-69.000000	1023.000000	1023.000000	2046.000000
20.160000	-0.013813	-8.163435	-0.205688	-4.969627	2.799446	-5.787565	0.000000	-10.000000	0.016667	1.666667	-69.000000	1023.000000	1023.000000	2046.000000
20.180000	-0.013722	-8.109508	-0.178894	-4.967189	2.784775	-5.748199	0.000000	-10.000000	0.016667	1.150000	-69.000000	1023.000000	1023.000000	2046.000000
20.200001	-0.013550	-8.007946	-0.122950	-4.987792	2.830430	-5.727633	0.000000	-10.000000	0.016667	0.616667	-69.000000	1023.000000	1023.000000	2046.000000
20.219999	-0.013618	-8.048162	-0.102351	-4.966300	2.805511	-5.785022	0.000000	-10.000000	0.016667	0.183333	-69.000000	1023.000000	1023.000000	2046.000000
20.240000	-0.013580	-8.026041	-0.017710	-4.985380	2.754665	-5.777616	0.000000	-10.000000	0.025000	0.633333	-69.000000	1023.000000	1023.000000	2046.000000
20.260000	-0.013426	-7.934923	0.017214	-4.954943	2.786498	-5.783692	0.000000	-10.000000	0.016667	1.516667	-69.000000	1023.000000	1023.000000	2046.000000
20.280001	-0.013289	-7.853654	0.072023	-4.979535	2.858056	-5.804199	0.000000	-10.000000	0.008333	2.716667	-69.000000	1023.000000	1023.000000	2046.000000
20.299999	-0.013136	-7.763150	0.024087	-4.985797	2.894276	-5.695717	0.000000	-10.000000	0.000000	3.666667	-69.000000	1023.000000	1023.000000	2046.000000
20.320000	-0.012816	-7.574525	0.176153	-5.008270	2.888162	-5.630571	0.000000	-10.000000	-0.016667	4.750000	-69.000000	1023.000000	1023.000000	2046.000000
20.340000	-0.012536	-7.408867	0.184050	-4.955917	2.948161	-5.585162	0.000000	-10.000000	-0.033333	5.800000	-69.000000	1023.000000	1023.000000	2046.000000
20.360001	-0.012440	-7.352195	0.281215	-4.880640	2.986414	-5.739183	0.000000	-10.000000	-0.033333	6.733334	-69.000000	1023.000000	1023.000000	2046.000000
20.379999	-0.012368	-7.309453	0.299047	-4.839807	3.021467	-5.790161	0.000000	-10.000000	-0.016667	7.483334	-69.000000	1023.000000	1023.000000	2046.000000
20.400000	-0.012025	-7.106484	0.315625	-4.810064	3.071568	-5.683613	0.000000	-10.000000	0.000000	8.100000	-69.000000	1023.000000	1023.000000	2046.000000
20.420000	-0.011506	-6.799885	0.507380	-4.813135	3.130917	-5.625047	0.000000	-10.000000	0.000000	8.716667	-69.000000	1023.000000	1023.000000	2046.000000
20.440001	-0.010971	-6.483613	0.600837	-4.773695	3.203655	-5.514411	0.000000	-10.000000	-0.016667	9.450001	-69.000000	1023.000000	1023.000000	2046.000000
20.459999	-0.010177	-6.014495	0.745175	-4.651707	3.295783	-5.403747	0.000000	-10.000000	-0.050000	10.516667	-38.666668	1023.000000	1023.000000	2046.000000
20.480000	-0.009713	-5.740182	0.823047	-4.646704	3.434664	-5.351190	0.000000	-10.000000	-0.091667	11.816667	-7.666667	1023.000000	1023.000000	2046.000000
20.500000	-0.009475	-5.599959	0.823688	-4.578498	3.456776	-5.301925	0.000000	-10.000000	-0.125000	13.033334	24.833334	1023.000000	1023.000000	2046.000000
20.520000	-0.009215	-5.446069	0.838206	-4.552458	3.562330	-5.294148	0.000000	-10.000000	-0.158333	14.216667	28.500000	1023.000000	1023.000000	2046.000000
20.540001	-0.009026	-5.334512	0.837882	-4.543060	3.664464	-5.293798	0.000000	-10.000000	-0.183333	15.183333	33.166668	1023.000000	1023.000000	2046.000000
20.559999	-0.008617	-5.092535	0.940404	-4.565227	3.752406	-5.220119	0.000000	-10.000000	-0.216667	16.116667	38.166668	1023.000000	1023.000000	2046.000000
20.580000	-0.007705	-4.553606	1.177681	-4.589772	3.942996	-5.084510	0.000000	-10.000000	-0.216667	17.000000	43.333332	1023.000000	1023.000000	2046.000000
20.600000	-0.007074	-4.180860	1.408847	-4.529623	4.054265	-5.114349	0.000000	-10.000000	-0.241667	18.083334	48.833332	1023.000000	1023.000000	2046.000000
20.620001	-0.006364	-3.761193	1.550331	-4.318174	4.177110	-5.170460	0.000000	-10.000000	-0.275000	19.666668	54.666668	1023.000000	1023.000000	2046.000000
20.639999	-0.006183	-3.654122	1.491540	-4.161725	4.191736	-5.175674	0.000000	-10.000000	-0.325000	21.233334	61.166668	1023.000000	1023.000000	2046.000000
20.660000	-0.005960	-3.522492	1.393687	-4.110789	4.331819	-5.137209	0.000000	-10.000000	-0.350000	22.266668	68.000000	1023.000000	1023.000000	2046.000000
20.680000	-0.006158	-3.639138	1.161571	-4.138946	4.431917	-5.093679	0.000000	-10.000000	-0.350000	22.650002	75.333336	1023.000000	1023.000000	2046.000000
20.700001	-0.006345	-3.750027	1.016872	-4.142375	4.426287	-5.050812	0.000000	-10.000000	-0.333333	22.666668	82.666664	1023.000000	1023.000000	2046.000000
20.719999	-0.006191	-3.659155	0.978754	-4.042669	4.383836	-4.979076	0.000000	-10.000000	-0.350000	22.683334	90.333336	1023.000000	1023.000000	2046.000000
20.740000	-0.005575	-3.294667	1.006884	-3.830920	4.515132	-4.985762	0.000000	-10.000000	-0.358333	22.983334	97.833336	1023.000000	1023.000000	2046.000000
20.760000	-0.004971	-2.937652	1.018742	-3.668629	4.672146	-4.959911	0.000000	-10.000000	-0.391667	23.666668	105.500000	1023.000000	1023.000000	2046.000000
20.780001	-0.004017	-2.373936	1.089969	-3.493948	4.853676	-4.823633	0.000000	-10.000000	-0.408333	24.716667	113.166664	1023.000000	1023.000000	2046.000000
20.799999	-0.003247	-1.919149	1.095539	-3.413577	5.062188	-4.663298	0.000000	-10.000000	-0.450000	25.683334	121.166664	1023.000000	1023.000000	2046.000000
20.820000	-0.001942	-1.147970	1.193721	-3.304245	5.240153	-4.277599	0.000000	-10.000000	-0.500000	26.549999	129.666672	1023.000000	1023.000000	2046.000000
20.840000	-0.000203	-0.120070	1.363910	-3.047100	5.582385	-4.019266	0.000000	-10.000000	-0.525000	27.216667	138.500000	1023.000000	1023.000000	2046.000000
20.860001	0.001749	1.033525	1.533945	-2.595581	5.750566	-3.655404	0.000000	-10.000000	-0.550000	28.066668	147.500000	1023.000000	1023.000000	2046.000000
20.879999	0.003505	2.071363	1.699197	-2.232265	6.022447	-3.418016	0.000000	-10.000000	-0.583333	29.083334	156.666672	1023.000000	1023.000000	2046.000000
20.900000	0.005280	3.120497	1.960994	-1.896654	6.267138	-3.210980	0.000000	-10.000000	-0.625000	30.316668	166.000000	1023.000000	1023.000000	2046.000000
20.920000	0.006862	4.055256	2.192097	-1.744441	6.486285	-2.878685	0.000000	-10.000000	-0.658333	31.183334	176.000000	1023.000000	1023.000000	2046.000000
20.940001	0.008541	5.047599	2.414809	-1.608065	6.806589	-2.565733	0.000000	-10.000000	-0.658333	31.583334	186.333328	1023.000000	1023.000000	2046.000000
20.959999	0.010185	6.019453	2.730153	-1.554848	7.141578	-2.297430	0.000000	-10.000000	-0.658333	31.600000	197.000000	1023.000000	1023.000000	2046.000000
20.980000	0.011469	6.778437	2.906503	-1.511903	7.404213	-2.020377	0.000000	-10.000000	-0.650000	31.500000	207.500000	1023.000000	1023.000000	2046.000000
21.000000	0.012672	7.489414	3.182033	-1.550863	7.705192	-1.846947	0.000000	-10.000000	-0.666667	31.666668	218.000000	1023.000000	1023.000000	2046.000000
21.020000	0.013797	8.154179	3.412880	-1.489815	7.979860	-1.748747	0.000000	-10.000000	-0.683333	32.333336	228.500000	1023.000000	1023.000000	2046.000000
21.040001	0.014955	8.838343	3.615505	-1.462604	8.285758	-1.600316	0.000000	-10.000000	-0.716667	32.716667	239.166672	1023.000000	1023.000000	2046.000000
21.059999	0.016042	9.480803	3.690126	-1.431411	8.504678	-1.282589	0.000000	-10.000000	-0.733333	33.266666	250.000000	1023.000000	1023.000000	2046.000000
21.080000	0.017270	10.206524	3.873313	-1.366355	8.871219	-1.171654	0.000000	-10.000000	-0.750000	33.133335	261.000000	1023.000000	1023.000000	2046.000000
21.100000	0.018401	10.874751	4.059434	-1.330346	9.120295	-0.974632	0.000000	-10.000000	-0.750000	33.383335	272.000000	1023.000000	1023.000000	2046.000000
21.120001	0.019746	11.670148	4.278303	-1.264550	9.418570	-0.762174	0.000000	-10.000000	-0.750000	33.600002	283.000000	1023.000000	1023.000000	2046.000000
21.139999	0.020863	12.330276	4.444137	-1.201501	9.665822	-0.578182	0.000000	-10.000000	-0.766667	33.850002	294.166656	1023.000000	1023.000000	2046.000000
21.160000	0.022002	13.003385	4.633596	-1.101255	9.967386	-0.496342	0.000000	-10.000000	-0.791667	34.083336	305.500000	1023.000000	1023.000000	2046.000000
21.180000	0.023026	13.608524	4.758933	-1.035922	10.242979	-0.357465	0.000000	-10.000000	-0.816667	34.166668	316.833344	1023.000000	1023.000000	2046.000000
21.200001	0.024020	14.195976	4.888721	-1.000264	10.520001	-0.212482	0.000000	-10.000000	-0.825000	34.566666	328.333344	1023.000000	1023.000000	2046.000000
21.219999	0.025233	14.912838	5.063534	-0.999531	10.840825	0.008010	0.000000	-10.000000	-0.825000	35.000000	339.666656	1023.000000	1023.000000	2046.000000
21.240000	0.026398	15.601276	5.261568	-0.964237	11.091470	0.212475	0.000000	-10.000000	-0.833333	35.183334	351.333344	1023.000000	1023.000000	2046.000000
21.260000	0.027590	16.305813	5.457930	-0.882194	11.349111	0.380966	0.000000	-10.000000	-0.841667	35.366669	363.000000	1023.000000	1023.000000	2046.000000
21.280001	0.028592	16.897907	5.656599	-0.815188	11.582552	0.473944	0.000000	-10.000000	-0.850000	35.283333	375.000000	1023.000000	1023.000000	2046.000000
21.299999	0.029826	17.627184	5.873349	-0.755959	11.884416	0.625378	0.000000	-10.000000	-0.866667	35.483334	386.833344	1023.000000	1023.000000	2046.000000
21.320000	0.030904	18.264032	6.075641	-0.740681	12.102952	0.826121	0.000000	-10.000000	-0.866667	35.666668	398.500000	1023.000000	1023.000000	2046.000000
21.340000	0.032069	18.952633	6.296939	-0.636052	12.393704	0.898040	0.000000	-10.000000	-0.866667	35.900002	410.166656	1023.000000	1023.000000	2046.000000
21.360001	0.033239	19.644508	6.494884	-0.654638	12.669944	1.134318	0.000000	-10.000000	-0.866667	36.049999	422.000000	1023.000000	1023.000000	2046.000000
21.379999	0.034242	20.237103	6.709155	-0.652430	12.857167	1.323210	0.000000	-10.000000	-0.883333	36.250000	434.000000	1023.000000	1023.000000	2046.000000
21.400000	0.035319	20.873743	6.970090	-0.632056	13.167875	1.367833	0.000000	-10.000000	-0.900000	36.633335	446.166656	1023.000000	1023.000000	2046.000000
21.420000	0.036432	21.531502	7.171293	-0.667174	13.376841	1.650544	0.000000	-10.000000	-0.900000	36.799999	458.500000	1023.000000	1023.000000	2046.000000
21.440001	0.037483	22.152267	7.398628	-0.630904	13.517239	1.867305	0.000000	-10.000000	-0.900000	37.000000	470.833344	1023.000000	1023.000000	2046.000000
21.459999	0.038790	22.924917	7.610259	-0.529133	13.829279	2.014513	0.000000	-10.000000	-0.883333	36.883335	483.166656	1023.000000	1023.000000	2046.000000
21.480000	0.039927	23.596849	7.724208	-0.388125	14.030473	2.230294	0.000000	-10.000000	-0.866667	36.766666	495.500000	1023.000000	1023.000000	2046.000000
21.500000	0.041014	24.239399	7.845081	-0.291819	14.305175	2.380962	0.000000	-10.000000	-0.858333	36.433334	507.833344	1023.000000	1023.000000	2046.000000
21.520000	0.042089	24.874302	8.053911	-0.181391	14.491031	2.510751	0.000000	-10.000000	-0.875000	36.400002	520.000000	1023.000000	1023.000000	2046.000000
21.540001	0.043332	25.609493	8.272013	0.060012	14.624465	2.653003	0.000000	-10.000000	-0.883333	36.516666	536.166687	1023.000000	1023.000000	2046.000000
21.559999	0.044914	26.544140	8.574531	0.411550	14.827680	2.730379	0.000000	-10.000000	-0.891667	36.650002	552.500000	1023.000000	1023.000000	2046.000000
21.580000	0.046278	27.350292	8.880581	0.720716	15.013600	2.735395	0.000000	-10.000000	-0.891667	36.766666	564.833313	1023.000000	1023.000000	2046.000000
21.600000	0.046952	27.748838	8.907023	1.040677	15.118438	2.682699	0.000000	-10.000000	-0.891667	36.933334	573.000000	1023.000000	1023.000000	2046.000000
21.620001	0.046929	27.734959	8.758964	1.235743	15.072949	2.667303	0.000000	-10.000000	-0.858333	36.733334	581.000000	1023.000000	1023.000000	2046.000000
21.639999	0.046368	27.403332	8.526377	1.307474	15.063257	2.506223	0.000000	-10.000000	-0.816667	36.216667	593.333313	1023.000000	1023.000000	2046.000000
21.660000	0.045930	27.144804	8.319468	1.413003	14.988981	2.423352	0.000000	-10.000000	-0.791667	35.466667	605.500000	1023.000000	1023.000000	2046.000000
21.680000	0.046108	27.249798	8.272972	1.536287	14.977124	2.463414	0.000000	-10.000000	-0.783333	35.066666	617.500000	1023.000000	1023.000000	2046.000000
21.700001	0.046433	27.442039	8.207838	1.677927	14.976412	2.579862	0.000000	-10.000000	-0.775000	34.799999	629.166687	1023.000000	1023.000000	2046.000000
21.719999	0.047033	27.796448	8.229034	1.856927	15.024130	2.686356	0.000000	-10.000000	-0.750000	34.400002	640.833313	1023.000000	1023.000000	2046.000000
21.740000	0.047823	28.263372	8.216332	2.036057	15.185194	2.825790	0.000000	-10.000000	-0.733333	34.066669	652.500000	1023.000000	1023.000000	2046.000000
21.760000	0.048710	28.787525	8.235183	2.272388	15.290849	2.989106	0.000000	-10.000000	-0.725000	33.850002	663.833313	1023.000000	1023.000000	2046.000000
21.780001	0.049431	29.214006	8.276024	2.399162	15.346329	3.192492	0.000000	-10.000000	-0.700000	33.783333	675.166687	1023.000000	1023.000000	2046.000000
21.799999	0.050446	29.813385	8.379903	2.562131	15.532147	3.339206	0.000000	-10.000000	-0.675000	33.233334	686.333313	1023.000000	1023.000000	2046.000000
21.820000	0.051755	30.587187	8.524307	2.660586	15.764030	3.638263	0.000000	-10.000000	-0.641667	32.516666	697.500000	1023.000000	1023.000000	2046.000000
21.840000	0.052788	31.197994	8.664840	2.831307	15.862358	3.839490	0.000000	-10.000000	-0.625000	31.633333	708.500000	1023.000000	1023.000000	2046.000000
21.860001	0.054556	32.242676	8.847076	3.098514	16.045383	4.251703	0.000000	-10.000000	-0.625000	31.266666	719.166687	1023.000000	1023.000000	2046.000000
21.879999	0.056446	33.359352	9.049498	3.444453	16.257282	4.608119	0.000000	-10.000000	-0.633333	31.450001	729.833313	1023.000000	1023.000000	2046.000000
21.900000	0.058112	34.344444	9.316405	3.733655	16.391012	4.903372	0.000000	-10.000000	-0.658333	31.783335	740.166687	1023.000000	1023.000000	2046.000000
21.920000	0.059861	35.378006	9.608181	3.932933	16.657227	5.179664	0.000000	-10.000000	-0.641667	31.866667	750.833313	1023.000000	1023.000000	2046.000000
21.940001	0.061325	36.243298	9.883042	4.033096	16.936462	5.390698	0.000000	-10.000000	-0.641667	31.466667	761.333313	1023.000000	1023.000000	2046.000000
21.959999	0.062480	36.925499	10.178396	4.020801	17.146374	5.579928	0.000000	-10.000000	-0.616667	30.883333	772.000000	1023.000000	1023.000000	2046.000000
21.980000	0.063555	37.560879	10.441680	3.951339	17.318756	5.849104	0.000000	-10.000000	-0.633333	30.666668	782.333313	1023.000000	1023.000000	2046.000000
22.000000	0.064623	38.192310	10.699915	3.902453	17.505428	6.084514	0.000000	-10.000000	-0.600000	30.416668	792.500000	1023.000000	1023.000000	2046.000000
22.020000	0.065643	38.794964	10.896029	3.900003	17.662603	6.336328	0.000000	-10.000000	-0.600000	30.033335	802.833313	1023.000000	1023.000000	2046.000000
22.040001	0.066704	39.422020	11.138280	3.987527	17.859339	6.436873	0.000000	-10.000000	-0.566667	29.466667	813.000000	1023.000000	1023.000000	2046.000000
22.059999	0.067602	39.953060	11.310787	3.990673	18.045162	6.606436	0.000000	-10.000000	-0.558333	29.016666	823.000000	1023.000000	1023.000000	2046.000000
22.080000	0.068400	40.424335	11.462075	4.070200	18.159542	6.732519	0.000000	-10.000000	-0.508333	28.533333	832.666687	1023.000000	1023.000000	2046.000000
22.100000	0.069340	40.980114	11.550956	4.243692	18.351683	6.833783	0.000000	-10.000000	-0.466667	27.766666	842.166687	1023.000000	1023.000000	2046.000000
22.120001	0.070281	41.535900	11.633351	4.387424	18.554405	6.960718	0.000000	-10.000000	-0.441667	26.733334	851.666687	1023.000000	1023.000000	2046.000000
22.139999	0.071082	42.009212	11.741408	4.536149	18.716141	7.015516	0.000000	-10.000000	-0.425000	26.083334	860.666687	1023.000000	1023.000000	2046.000000
22.160000	0.071698	42.373539	11.790460	4.655821	18.874977	7.052282	0.000000	-10.000000	-0.433333	25.566668	869.500000	1023.000000	1023.000000	2046.000000
22.180000	0.072439	42.811607	11.887191	4.729585	18.998495	7.196335	0.000000	-10.000000	-0.416667	25.233334	878.166687	1023.000000	1023.000000	2046.000000
22.200001	0.073080	43.190437	11.996375	4.897540	19.170097	7.126426	0.000000	-10.000000	-0.408333	24.883333	886.666687	1023.000000	1023.000000	2046.000000
22.219999	0.073655	43.529922	12.157943	4.909658	19.315615	7.146707	0.000000	-10.000000	-0.375000	24.400000	895.000000	1023.000000	1023.000000	2046.000000
22.240000	0.074281	43.900135	12.266933	4.971513	19.499844	7.161844	0.000000	-10.000000	-0.358333	23.916668	903.000000	1023.000000	1023.000000	2046.000000
22.260000	0.074844	44.232853	12.400243	4.973705	19.574518	7.284386	0.000000	-10.000000	-0.333333	23.183334	911.000000	1023.000000	1023.000000	2046.000000
22.280001	0.075434	44.581528	12.617950	4.914628	19.710709	7.338239	0.000000	-10.000000	-0.316667	22.783335	919.000000	1023.000000	1023.000000	2046.000000
22.299999	0.076019	44.926956	12.805193	4.883605	19.781492	7.456665	0.000000	-10.000000	-0.291667	22.266666	926.833313	1023.000000	1023.000000	2046.000000
22.320000	0.076552	45.242046	12.963722	4.838140	19.953947	7.486238	0.000000	-10.000000	-0.283333	21.800001	934.500000	1023.000000	1023.000000	2046.000000
22.340000	0.077327	45.700348	13.208750	4.727189	20.084806	7.679601	0.000000	-10.000000	-0.283333	21.150000	941.833313	1023.000000	1023.000000	2046.000000
22.360001	0.078265	46.254398	13.343272	4.629379	20.236120	8.045626	0.000000	-10.000000	-0.266667	20.483334	949.000000	1023.000000	1023.000000	2046.000000
22.379999	0.079117	46.758034	13.478021	4.525944	20.276535	8.477535	0.000000	-10.000000	-0.241667	19.549999	955.833313	1023.000000	1023.000000	2046.000000
22.400000	0.079675	47.087845	13.436554	4.661654	20.325895	8.663742	0.000000	-10.000000	-0.200000	18.466667	962.666687	1023.000000	1023.000000	2046.000000
22.420000	0.080016	47.289368	13.366520	4.760049	20.342392	8.820407	0.000000	-10.000000	-0.166667	17.083334	969.000000	1023.000000	1023.000000	2046.000000
22.440001	0.080513	47.582912	13.306974	5.058130	20.502687	8.715119	0.000000	-10.000000	-0.133333	15.800000	975.000000	1023.000000	1023.000000	2046.000000
22.459999	0.081158	47.964298	13.463705	5.312864	20.534616	8.653113	0.000000	-10.000000	-0.116667	14.616667	980.333313	1023.000000	1023.000000	2046.000000
22.480000	0.081698	48.283646	13.637205	5.597504	20.561893	8.487045	0.000000	-10.000000	-0.125000	13.800000	985.333313	1023.000000	1023.000000	2046.000000
22.500000	0.081865	48.382439	13.760432	5.910131	20.467020	8.244856	0.000000	-10.000000	-0.125000	13.416667	990.166687	1023.000000	1023.000000	2046.000000
22.520000	0.081348	48.076920	13.697098	6.101211	20.353888	7.924723	0.000000	-10.000000	-0.108333	12.683333	994.666687	1023.000000	1023.000000	2046.000000
22.540001	0.080087	47.331673	13.445021	6.164819	20.153925	7.567908	0.000000	-10.000000	-0.066667	11.600000	999.000000	1023.000000	1023.000000	2046.000000
22.559999	0.078518	46.404396	13.136476	6.144771	19.900375	7.222775	0.000000	-10.000000	-0.033333	9.933333	1003.000000	1023.000000	1023.000000	2046.000000
22.580000	0.077452	45.773991	12.941069	6.169085	19.666269	6.997570	0.000000	-10.000000	-0.008333	8.533334	1006.666687	1023.000000	1023.000000	2046.000000
22.600000	0.076744	45.355530	12.741271	6.221441	19.546494	6.846325	0.000000	-10.000000	0.000000	7.466667	1009.833313	1023.000000	1023.000000	2046.000000
22.620001	0.076468	45.192375	12.642043	6.344667	19.402887	6.802777	0.000000	-10.000000	0.000000	6.650000	1012.500000	1023.000000	1023.000000	2046.000000
22.639999	0.076205	45.037422	12.526223	6.448936	19.337626	6.724638	0.000000	-10.000000	0.000000	6.016667	1015.000000	1023.000000	1023.000000	2046.000000
22.660000	0.076133	44.994404	12.427465	6.541750	19.220865	6.804325	0.000000	-10.000000	-0.008333	5.450000	1017.166687	1023.000000	1023.000000	2046.000000
22.680000	0.076272	45.076660	12.319634	6.679636	19.250364	6.827025	0.000000	-10.000000	-0.016667	4.983334	1019.000000	1023.000000	1023.000000	2046.000000
22.700001	0.075984	44.906738	12.235645	6.769596	19.053991	6.847506	0.000000	-10.000000	-0.008333	4.050000	1020.666687	1023.000000	1023.000000	2046.000000
22.719999	0.076165	45.013466	12.146479	6.812633	19.158468	6.895888	0.000000	-10.000000	0.000000	2.300000	1022.166687	1023.000000	1023.000000	2046.000000
22.740000	0.076355	45.125736	12.049188	6.818620	19.211115	7.046811	0.000000	-10.000000	0.025000	-0.150000	1023.333313	1023.000000	1023.000000	2046.000000
22.760000	0.076589	45.264328	12.007090	6.848845	19.232109	7.176285	0.000000	-10.000000	0.033333	-2.683333	1023.833313	1023.000000	1023.000000	2046.000000
22.780001	0.077206	45.628834	12.057743	7.105588	19.220821	7.244682	0.000000	-10.000000	0.041667	-4.883333	1024.000000	1023.000000	1023.000000	2046.000000
22.799999	0.078012	46.105305	12.075935	7.315775	19.265949	7.447647	0.000000	-10.000000	0.041667	-6.566667	1024.000000	1023.000000	1023.000000	2046.000000
22.820000	0.078647	46.480499	12.148960	7.460741	19.224312	7.646487	0.000000	-10.000000	0.050000	-7.816667	1024.000000	1023.000000	1023.000000	2046.000000
22.840000	0.079387	46.917995	12.229395	7.512310	19.370676	7.805614	0.000000	-10.000000	0.058333	-8.550000	1024.000000	1023.000000	1023.000000	2046.000000
22.860001	0.079734	47.122879	12.438859	7.426678	19.381224	7.876119	0.000000	-10.000000	0.058333	-8.950000	1024.000000	1023.000000	1023.000000	2046.000000
22.879999	0.079899	47.220371	12.519339	7.335476	19.450218	7.915336	0.000000	-10.000000	0.058333	-9.283334	1024.000000	1023.000000	1023.000000	2046.000000
22.900000	0.079853	47.193104	12.599524	7.046526	19.532011	8.015044	0.000000	-10.000000	0.066667	-9.666667	1020.500000	1023.000000	1023.000000	2046.000000
22.920000	0.079798	47.160858	12.641391	6.825984	19.638237	8.055245	0.000000	-10.000000	0.066667	-10.066667	1012.666687	1023.000000	1023.000000	2046.000000
22.940001	0.079688	47.095715	12.665388	6.692827	19.628935	8.108564	0.000000	-10.000000	0.075000	-10.533334	1003.666687	1023.000000	1023.000000	2046.000000
22.959999	0.079527	47.000576	12.687672	6.537748	19.679905	8.095252	0.000000	-10.000000	0.083333	-11.116667	996.833313	1023.000000	1023.000000	2046.000000
22.980000	0.079219	46.818417	12.662881	6.417360	19.698721	8.039455	0.000000	-10.000000	0.108333	-11.816667	993.000000	1023.000000	1023.000000	2046.000000
23.000000	0.078831	46.588993	12.680587	6.335824	19.636116	7.936468	0.000000	-10.000000	0.125000	-12.766666	989.000000	1023.000000	1023.000000	2046.000000
23.020000	0.078603	46.454384	12.637636	6.250162	19.652058	7.914529	0.000000	-10.000000	0.158333	-13.716667	984.833313	1023.000000	1023.000000	2046.000000
23.040001	0.078199	46.215321	12.573452	6.103516	19.597788	7.940566	0.000000	-10.000000	0.183333	-14.783334	980.333313	1023.000000	1023.000000	2046.000000
23.059999	0.077818	45.990616	12.501927	6.051291	19.568220	7.869177	0.000000	-10.000000	0.208333	-15.833333	975.500000	1023.000000	1023.000000	2046.000000
23.080000	0.077219	45.636276	12.441051	5.974938	19.536032	7.684259	0.000000	-10.000000	0.225000	-16.866667	970.166687	1023.000000	1023.000000	2046.000000
23.100000	0.076731	45.347839	12.406826	5.935834	19.454720	7.550460	0.000000	-10.000000	0.258333	-18.016666	964.500000	1023.000000	1023.000000	2046.000000
23.120001	0.076277	45.079514	12.320744	5.921874	19.293684	7.543211	0.000000	-10.000000	0.300000	-19.066666	958.500000	1023.000000	1023.000000	2046.000000
23.139999	0.075623	44.693481	12.267343	5.823109	19.143900	7.459131	0.000000	-10.000000	0.333333	-20.183332	952.166687	1023.000000	1023.000000	2046.000000
23.160000	0.074895	44.262852	12.141915	5.781054	19.045397	7.294485	0.000000	-10.000000	0.358333	-21.116667	945.500000	1023.000000	1023.000000	2046.000000
23.180000	0.074034	43.754139	12.148176	5.795811	18.736845	7.073306	0.000000	-10.000000	0.375000	-21.933334	938.333313	1023.000000	1023.000000	2046.000000
23.200001	0.073189	43.254902	12.259881	5.880057	18.500536	6.614429	0.000000	-10.000000	0.383333	-22.283335	931.000000	1023.000000	1023.000000	2046.000000
23.219999	0.072429	42.805824	12.285793	5.953733	18.212063	6.354235	0.000000	-10.000000	0.391667	-22.583334	923.500000	1023.000000	1023.000000	2046.000000
23.240000	0.071670	42.356873	12.313283	6.039312	17.850172	6.154103	0.000000	-10.000000	0.391667	-22.850000	916.000000	1023.000000	1023.000000	2046.000000
23.260000	0.070961	41.938190	12.287883	6.042467	17.644020	5.963821	0.000000	-10.000000	0.425000	-23.466667	908.500000	1023.000000	1023.000000	2046.000000
23.280001	0.069911	41.317638	12.160608	6.001419	17.472605	5.683006	0.000000	-10.000000	0.458333	-24.233334	900.833313	1023.000000	1023.000000	2046.000000
23.299999	0.069031	40.797188	12.016507	5.943533	17.282761	5.554388	0.000000	-10.000000	0.508333	-25.266666	892.666687	1023.000000	1023.000000	2046.000000
23.320000	0.068031	40.206249	11.879570	5.784468	17.156067	5.386143	0.000000	-10.000000	0.550000	-26.283333	884.166687	1023.000000	1023.000000	2046.000000
23.340000	0.067309	39.779415	11.867083	5.717018	17.003359	5.191957	0.000000	-10.000000	0.600000	-27.333334	875.333313	1023.000000	1023.000000	2046.000000
23.360001	0.066801	39.479504	11.983119	5.710115	16.674030	5.112240	0.000000	-10.000000	0.633333	-28.050001	866.166687	1023.000000	1023.000000	2046.000000
23.379999	0.066219	39.135540	11.930730	5.782486	16.542526	4.879796	0.000000	-10.000000	0.658333	-28.883333	856.833313	1023.000000	1023.000000	2046.000000
23.400000	0.065076	38.459846	11.810662	5.914124	16.174608	4.560451	0.000000	-10.000000	0.666667	-29.433334	847.166687	1023.000000	1023.000000	2046.000000
23.420000	0.063200	37.350910	11.487579	5.905057	15.791427	4.166846	0.000000	-10.000000	0.683333	-29.916668	837.500000	1023.000000	1023.000000	2046.000000
23.440001	0.061035	36.071762	11.030356	5.861352	15.370248	3.809804	0.000000	-10.000000	0.725000	-30.466667	827.500000	1023.000000	1023.000000	2046.000000
23.459999	0.058836	34.772316	10.592394	5.770325	14.997531	3.412067	0.000000	-10.000000	0.775000	-31.233334	817.166687	1023.000000	1023.000000	2046.000000
23.480000	0.056951	33.657898	10.282221	5.593164	14.713123	3.069389	0.000000	-10.000000	0.825000	-32.316666	806.666687	1023.000000	1023.000000	2046.000000
23.500000	0.055427	32.757347	9.937167	5.490111	14.379835	2.950234	0.000000	-10.000000	0.858333	-33.333336	795.833313	1023.000000	1023.000000	2046.000000
23.520000	0.053935	31.875687	9.605632	5.408535	14.139126	2.722394	0.000000	-10.000000	0.900000	-34.233334	784.833313	1023.000000	1023.000000	2046.000000
23.540001	0.052767	31.185259	9.342291	5.424371	13.899524	2.519073	0.000000	-10.000000	0.933333	-34.866669	773.500000	1023.000000	1023.000000	2046.000000
23.559999	0.051436	30.398796	9.146318	5.420695	13.586538	2.245245	0.000000	-10.000000	0.950000	-35.216667	761.833313	1023.000000	1023.000000	2046.000000
23.580000	0.050233	29.687634	8.897632	5.382360	13.359763	2.047878	0.000000	-10.000000	0.958333	-35.400002	750.000000	1023.000000	1023.000000	2046.000000
23.600000	0.049374	29.180069	8.678095	5.237815	13.257039	2.007120	0.000000	-10.000000	0.958333	-35.549999	738.000000	1023.000000	1023.000000	2046.000000
23.620001	0.048917	28.909975	8.581864	5.165344	13.109799	2.052966	0.000000	-10.000000	0.983333	-35.766666	726.000000	1023.000000	1023.000000	2046.000000
23.639999	0.048961	28.936226	8.501463	5.416192	12.954155	2.064417	0.000000	-10.000000	0.975000	-36.066669	714.000000	1023.000000	1023.000000	2046.000000
23.660000	0.048864	28.878441	8.384760	5.639959	12.804088	2.049634	0.000000	-10.000000	0.975000	-36.050003	702.000000	1023.000000	1023.000000	2046.000000
23.680000	0.048588	28.715694	8.288337	5.734165	12.601188	2.092006	0.000000	-10.000000	0.950000	-35.933334	690.000000	1023.000000	1023.000000	2046.000000
23.700001	0.048209	28.491554	8.255677	5.819993	12.401399	2.014486	0.000000	-10.000000	0.950000	-35.533333	678.000000	1023.000000	1023.000000	2046.000000
23.719999	0.047866	28.289062	8.258414	5.938770	12.208302	1.883575	0.000000	-10.000000	0.950000	-35.283333	666.333313	1023.000000	1023.000000	2046.000000
23.740000	0.047296	27.951891	8.315531	6.049955	11.922374	1.664032	0.000000	-10.000000	0.950000	-35.183334	654.666687	1023.000000	1023.000000	2046.000000
23.760000	0.046524	27.495543	8.378717	6.058010	11.813210	1.245605	0.000000	-10.000000	0.950000	-35.333336	643.000000	1023.000000	1023.000000	2046.000000
23.780001	0.045891	27.121717	8.405783	5.922131	11.666735	1.127070	0.000000	-10.000000	0.950000	-35.366669	631.000000	1023.000000	1023.000000	2046.000000
23.799999	0.045109	26.659397	8.366925	5.761907	11.485954	1.044611	0.000000	-10.000000	0.950000	-35.183334	619.166687	1023.000000	1023.000000	2046.000000
23.820000	0.044180	26.110586	8.350624	5.622025	11.288223	0.849713	0.000000	-10.000000	0.941667	-35.016666	607.500000	1023.000000	1023.000000	2046.000000
23.840000	0.043493	25.704357	8.329287	5.509407	11.133196	0.732469	0.000000	-10.000000	0.933333	-34.883335	595.833313	1023.000000	1023.000000	2046.000000
23.860001	0.042619	25.187593	8.293430	5.399006	10.974453	0.520705	0.000000	-10.000000	0.925000	-34.933334	584.333313	1023.000000	1023.000000	2046.000000
23.879999	0.041592	24.580763	8.216846	5.210912	10.749486	0.403519	0.000000	-10.000000	0.925000	-34.883335	572.666687	1023.000000	1023.000000	2046.000000
23.900000	0.040712	24.060791	8.136086	5.085177	10.659364	0.180165	0.000000	-10.000000	0.925000	-34.849998	561.000000	1023.000000	1023.000000	2046.000000
23.920000	0.039846	23.548962	8.020079	4.927661	10.517369	0.083852	0.000000	-10.000000	0.925000	-34.783333	549.333313	1023.000000	1023.000000	2046.000000
23.940001	0.039024	23.063099	7.876255	4.791027	10.417121	-0.021303	0.000000	-10.000000	0.916667	-34.733334	537.666687	1023.000000	1023.000000	2046.000000
23.959999	0.038150	22.546862	7.751476	4.635326	10.323231	-0.163172	0.000000	-10.000000	0.916667	-34.716667	526.166687	1023.000000	1023.000000	2046.000000
23.980000	0.037157	21.959610	7.669718	4.472275	10.167219	-0.349602	0.000000	-10.000000	0.916667	-34.600002	514.500000	1023.000000	1023.000000	2046.000000
24.000000	0.036383	21.502140	7.525315	4.347525	10.085988	-0.456687	0.000000	-10.000000	0.916667	-34.566666	503.000000	1023.000000	1023.000000	2046.000000
24.020000	0.035403	20.923027	7.465321	4.217956	9.954525	-0.714774	0.000000	-10.000000	0.908333	-34.383335	491.500000	1023.000000	1023.000000	2046.000000
24.040001	0.034485	20.380899	7.324710	4.057920	9.817183	-0.818914	0.000000	-10.000000	0.900000	-34.066666	480.000000	1023.000000	1023.000000	2046.000000
24.059999	0.033584	19.848183	7.302221	3.882369	9.653572	-0.989980	0.000000	-10.000000	0.883333	-33.633335	468.666656	1023.000000	1023.000000	2046.000000
24.080000	0.032905	19.447132	7.195607	3.692557	9.569290	-1.010322	0.000000	-10.000000	0.875000	-33.433334	457.333344	1023.000000	1023.000000	2046.000000
24.100000	0.032044	18.938126	7.103626	3.574106	9.435324	-1.174932	0.000000	-10.000000	0.841667	-33.266666	446.166656	1023.000000	1023.000000	2046.000000
24.120001	0.031445	18.584055	7.018590	3.461049	9.381181	-1.276765	0.000000	-10.000000	0.825000	-33.066666	435.000000	1023.000000	1023.000000	2046.000000
24.139999	0.030574	18.069527	6.975718	3.302615	9.185564	-1.394372	0.000000	-10.000000	0.791667	-32.799999	424.000000	1023.000000	1023.000000	2046.000000
24.160000	0.029723	17.566500	6.817041	3.185488	9.151717	-1.587748	0.000000	-10.000000	0.783333	-32.433334	413.166656	1023.000000	1023.000000	2046.000000
24.180000	0.028768	17.001961	6.619411	3.081794	9.101223	-1.800467	0.000000	-10.000000	0.766667	-32.016666	402.333344	1023.000000	1023.000000	2046.000000
24.200001	0.027667	16.351322	6.415333	2.892350	8.911905	-1.868266	0.000000	-10.000000	0.758333	-31.483334	391.666656	1023.000000	1023.000000	2046.000000
24.219999	0.026681	15.768252	6.219689	2.714535	8.862456	-2.028428	0.000000	-10.000000	0.750000	-31.066668	381.000000	1023.000000	1023.000000	2046.000000
24.240000	0.025043	14.800655	6.103596	2.228209	8.726145	-2.257295	0.000000	-10.000000	0.750000	-30.700001	370.666656	1023.000000	1023.000000	2046.000000
24.260000	0.023650	13.977145	6.071124	1.697438	8.668767	-2.460184	0.000000	-10.000000	0.725000	-30.316668	360.500000	1023.000000	1023.000000	2046.000000
24.280001	0.022369	13.220245	6.008395	1.210367	8.687388	-2.685905	0.000000	-10.000000	0.691667	-29.916666	350.500000	1023.000000	1023.000000	2046.000000
24.299999	0.020966	12.391117	5.892657	0.910981	8.562703	-2.975223	0.000000	-10.000000	0.650000	-29.233334	340.500000	1023.000000	1023.000000	2046.000000
24.320000	0.019842	11.726873	5.775800	0.635801	8.439750	-3.124477	0.000000	-10.000000	0.625000	-28.533333	330.666656	1023.000000	1023.000000	2046.000000
24.340000	0.018829	11.127926	5.549595	0.437435	8.354963	-3.214068	0.000000	-10.000000	0.591667	-27.633333	321.166656	1023.000000	1023.000000	2046.000000
24.360001	0.017972	10.621579	5.367399	0.246147	8.251115	-3.243081	0.000000	-10.000000	0.566667	-27.233334	312.000000	1023.000000	1023.000000	2046.000000
24.379999	0.016843	9.954169	5.150815	0.049747	8.160692	-3.407084	0.000000	-10.000000	0.550000	-27.166668	303.000000	1023.000000	1023.000000	2046.000000
24.400000	0.015721	9.291095	4.912638	-0.160669	8.037302	-3.498175	0.000000	-10.000000	0.550000	-27.400000	293.833344	1023.000000	1023.000000	2046.000000
24.420000	0.014644	8.654887	4.710536	-0.347385	7.874497	-3.582761	0.000000	-10.000000	0.550000	-27.333334	284.666656	1023.000000	1023.000000	2046.000000
24.440001	0.013742	8.121511	4.528951	-0.547326	7.741429	-3.601543	0.000000	-10.000000	0.550000	-26.983334	275.500000	1023.000000	1023.000000	2046.000000
24.459999	0.012858	7.598901	4.375735	-0.668473	7.632131	-3.740492	0.000000	-10.000000	0.550000	-26.466667	266.500000	1023.000000	1023.000000	2046.000000
24.480000	0.012177	7.196587	4.284283	-0.733352	7.463021	-3.817366	0.000000	-10.000000	0.533333	-26.083334	257.666656	1023.000000	1023.000000	2046.000000
24.500000	0.011832	6.992806	4.228458	-0.648195	7.299448	-3.886906	0.000000	-10.000000	0.516667	-25.566668	248.833328	1023.000000	1023.000000	2046.000000
24.520000	0.012152	7.182108	4.195831	-0.361108	7.160444	-3.813060	0.000000	-10.000000	0.500000	-25.250000	240.333328	1023.000000	1023.000000	2046.000000
24.540001	0.011972	7.075237	4.087475	-0.192856	7.119588	-3.938970	0.000000	-10.000000	0.500000	-24.966667	232.000000	1023.000000	1023.000000	2046.000000
24.559999	0.011699	6.913926	4.055310	-0.109483	7.014429	-4.046329	0.000000	-10.000000	0.483333	-24.783335	223.666672	1023.000000	1023.000000	2046.000000
24.580000	0.011166	6.599027	3.982038	-0.173419	6.907772	-4.117364	0.000000	-10.000000	0.466667	-24.350000	215.333328	1023.000000	1023.000000	2046.000000
24.600000	0.010696	6.321146	3.964631	-0.275796	6.790215	-4.157904	0.000000	-10.000000	0.450000	-23.850000	207.000000	1023.000000	1023.000000	2046.000000
24.620001	0.010246	6.055192	3.927877	-0.357124	6.620832	-4.136394	0.000000	-10.000000	0.450000	-23.566668	199.000000	1023.000000	1023.000000	2046.000000
24.639999	0.009762	5.769111	3.894940	-0.449107	6.481860	-4.158581	0.000000	-10.000000	0.450000	-23.583334	191.333328	1023.000000	1023.000000	2046.000000
24.660000	0.009293	5.492396	3.916868	-0.518558	6.289610	-4.195524	0.000000	-10.000000	0.450000	-23.616667	183.666672	1023.000000	1023.000000	2046.000000
24.680000	0.008573	5.066597	3.860371	-0.607379	6.153675	-4.340070	0.000000	-10.000000	0.450000	-23.583334	176.000000	1023.000000	1023.000000	2046.000000
24.700001	0.007877	4.655076	3.746002	-0.711928	6.098989	-4.477988	0.000000	-10.000000	0.441667	-23.316668	168.000000	1023.000000	1023.000000	2046.000000
24.719999	0.006946	4.105320	3.621187	-0.913657	5.989332	-4.591543	0.000000	-10.000000	0.425000	-23.066668	160.000000	1023.000000	1023.000000	2046.000000
24.740000	0.006309	3.728719	3.530600	-1.072992	5.878444	-4.607334	0.000000	-10.000000	0.391667	-22.583334	152.333328	1023.000000	1023.000000	2046.000000
24.760000	0.005683	3.358791	3.445042	-1.204726	5.824045	-4.705572	0.000000	-10.000000	0.366667	-22.100000	144.833328	1023.000000	1023.000000	2046.000000
24.780001	0.005269	3.114170	3.408450	-1.354749	5.794726	-4.734257	0.000000	-10.000000	0.350000	-21.583334	137.500000	1023.000000	1023.000000	2046.000000
24.799999	0.004694	2.774266	3.271130	-1.533616	5.753341	-4.716588	0.000000	-10.000000	0.350000	-21.150000	130.166672	1023.000000	1023.000000	2046.000000
24.820000	0.004130	2.440742	3.178380	-1.669499	5.630826	-4.698965	0.000000	-10.000000	0.350000	-20.766666	123.000000	1023.000000	1023.000000	2046.000000
24.840000	0.003634	2.147453	2.993618	-1.772602	5.664420	-4.737982	0.000000	-10.000000	0.341667	-20.333334	116.166664	1023.000000	1023.000000	2046.000000
24.860001	0.003125	1.847082	2.973423	-1.932117	5.570493	-4.764718	0.000000	-10.000000	0.341667	-19.966667	109.333336	1023.000000	1023.000000	2046.000000
24.879999	0.002390	1.412222	2.902220	-2.059137	5.516134	-4.946996	0.000000	-10.000000	0.325000	-19.683334	102.833336	1023.000000	1023.000000	2046.000000
24.900000	0.001741	1.028657	2.810011	-2.198115	5.365689	-4.948928	0.000000	-10.000000	0.300000	-19.366667	96.166664	1023.000000	1023.000000	2046.000000
24.920000	0.001169	0.690662	2.771542	-2.302157	5.202253	-4.980977	0.000000	-10.000000	0.266667	-19.066668	89.833336	1023.000000	1023.000000	2046.000000
24.940001	0.000616	0.363833	2.756723	-2.395014	5.120876	-5.118752	0.000000	-10.000000	0.250000	-18.650000	83.500000	1023.000000	1023.000000	2046.000000
24.959999	0.000063	0.037110	2.673985	-2.498786	5.063377	-5.201466	0.000000	-10.000000	0.250000	-18.166666	77.166664	1023.000000	1023.000000	2046.000000
24.980000	-0.000458	-0.270562	2.564056	-2.599184	5.058924	-5.294359	0.000000	-10.000000	0.233333	-17.700001	71.166664	1023.000000	1023.000000	2046.000000
25.000000	-0.001036	-0.612321	2.599884	-2.741980	4.924920	-5.395144	0.000000	-10.000000	0.216667	-17.383333	65.166664	1023.000000	1023.000000	2046.000000
25.020000	-0.001663	-0.982888	2.550658	-2.896872	4.827515	-5.464189	0.000000	-10.000000	0.208333	-17.150002	59.500000	1023.000000	1023.000000	2046.000000
25.040001	-0.002438	-1.441040	2.449939	-2.981346	4.707732	-5.617365	0.000000	-10.000000	0.216667	-17.016668	53.500000	1023.000000	1023.000000	2046.000000
25.059999	-0.002918	-1.724711	2.375457	-3.010436	4.715918	-5.805649	0.000000	-10.000000	0.216667	-16.766668	47.833332	1023.000000	1023.000000	2046.000000
25.080000	-0.003160	-1.867654	2.357501	-3.194130	4.716428	-5.747453	0.000000	-10.000000	0.208333	-16.516668	42.166668	1023.000000	1023.000000	2046.000000
25.100000	-0.003556	-2.101334	2.272208	-3.296542	4.708256	-5.785256	0.000000	-10.000000	0.200000	-16.150002	36.833332	1023.000000	1023.000000	2046.000000
25.120001	-0.003911	-2.311620	2.286103	-3.448235	4.648424	-5.797912	0.000000	-10.000000	0.200000	-15.766667	31.333334	1023.000000	1023.000000	2046.000000
25.139999	-0.004069	-2.404772	2.243417	-3.515805	4.654319	-5.786703	0.000000	-10.000000	0.191667	-15.266666	26.166666	1023.000000	1023.000000	2046.000000
25.160000	-0.004782	-2.826326	2.098733	-3.687159	4.520084	-5.757984	0.000000	-10.000000	0.183333	-14.666667	21.000000	1023.000000	1023.000000	2046.000000
25.180000	-0.005363	-3.169311	1.882131	-3.827661	4.493385	-5.717166	0.000000	-10.000000	0.166667	-13.983334	16.000000	1023.000000	1023.000000	2046.000000
25.200001	-0.006143	-3.630712	1.665253	-4.018487	4.456041	-5.733519	0.000000	-10.000000	0.158333	-13.533334	12.666667	1023.000000	1023.000000	2046.000000
25.219999	-0.007101	-4.196514	1.512886	-4.263991	4.485186	-5.930595	0.000000	-10.000000	0.150000	-13.366667	8.166667	1023.000000	1023.000000	2046.000000
25.240000	-0.007815	-4.618497	1.527873	-4.473730	4.507668	-6.180308	0.000000	-10.000000	0.150000	-13.383334	4.166667	1023.000000	1023.000000	2046.000000
25.260000	-0.008414	-4.972558	1.557722	-4.509837	4.384067	-6.404509	0.000000	-10.000000	0.133333	-13.216667	-1.333333	1023.000000	1023.000000	2046.000000
25.280001	-0.009416	-5.564577	1.486500	-4.512954	4.229536	-6.767660	0.000000	-10.000000	0.116667	-13.033334	-4.000000	1023.000000	1023.000000	2046.000000
25.299999	-0.010336	-6.108302	1.354191	-4.412629	4.037465	-7.087329	0.000000	-10.000000	0.091667	-11.850000	-8.166667	1023.000000	1023.000000	2046.000000
25.320000	-0.011601	-6.856266	1.114662	-4.476327	3.823026	-7.317627	0.000000	-10.000000	0.091667	-10.916667	-12.000000	1023.000000	1023.000000	2046.000000
25.340000	-0.013017	-7.693222	0.837530	-4.613104	3.631324	-7.548972	0.000000	-10.000000	0.091667	-10.400001	-16.833334	1023.000000	1023.000000	2046.000000
25.360001	-0.014409	-8.515719	0.610423	-4.762968	3.369494	-7.732668	0.000000	-10.000000	0.100000	-10.883333	-19.000000	1023.000000	1023.000000	2046.000000
25.379999	-0.015512	-9.167325	0.350792	-4.862448	3.206969	-7.862638	0.000000	-10.000000	0.100000	-11.466667	-22.666666	1023.000000	1023.000000	2046.000000
25.400000	-0.016386	-9.684356	0.184294	-4.948914	3.089126	-8.008862	0.000000	-10.000000	0.100000	-11.450000	-26.666666	1023.000000	1023.000000	2046.000000
25.420000	-0.017080	-10.094504	0.050235	-4.982688	2.973078	-8.135129	0.000000	-10.000000	0.100000	-11.350000	-32.000000	1023.000000	1023.000000	2046.000000
25.440001	-0.017584	-10.391878	-0.079283	-4.963621	2.912420	-8.261395	0.000000	-10.000000	0.100000	-11.083333	-34.666668	1023.000000	1023.000000	2046.000000
25.459999	-0.018033	-10.657600	-0.159989	-5.008914	2.830511	-8.319208	0.000000	-10.000000	0.083333	-10.766666	-37.000000	1023.000000	1023.000000	2046.000000
25.480000	-0.017977	-10.624404	-0.142001	-5.068289	2.882159	-8.296273	0.000000	-10.000000	0.066667	-10.100000	-40.333332	1023.000000	1023.000000	2046.000000
25.500000	-0.017567	-10.382288	-0.084963	-4.972887	2.846446	-8.170884	0.000000	-10.000000	0.050000	-9.466667	-44.666668	1023.000000	1023.000000	2046.000000
25.520000	-0.017073	-10.090312	-0.030383	-4.718504	2.730545	-8.071970	0.000000	-10.000000	0.041667	-8.850000	-49.000000	1023.000000	1023.000000	2046.000000
25.540001	-0.016629	-9.827580	0.042138	-4.542269	2.776710	-8.104160	0.000000	-10.000000	0.033333	-8.666667	-51.000000	1023.000000	1023.000000	2046.000000
25.559999	-0.016123	-9.528817	0.110528	-4.436454	2.872573	-8.075463	0.000000	-10.000000	0.033333	-7.883333	-53.833332	1023.000000	1023.000000	2046.000000
25.580000	-0.015959	-9.431678	0.108666	-4.439449	2.827072	-7.927968	0.000000	-10.000000	0.041667	-7.166667	-56.333332	1023.000000	1023.000000	2046.000000
25.600000	-0.015531	-9.178727	0.114194	-4.434660	2.909765	-7.768025	0.000000	-10.000000	0.050000	-6.450000	-58.833332	1023.000000	1023.000000	2046.000000
25.620001	-0.015302	-9.043746	0.107698	-4.523207	2.891951	-7.520189	0.000000	-10.000000	0.050000	-6.316667	-60.166668	1023.000000	1023.000000	2046.000000
25.639999	-0.015126	-8.939492	0.201884	-4.626762	2.945312	-7.459926	0.000000	-10.000000	0.050000	-6.383333	-61.500000	1023.000000	1023.000000	2046.000000
25.660000	-0.015076	-8.909966	0.176373	-4.770785	3.075419	-7.390974	0.000000	-10.000000	0.041667	-6.300000	-64.166664	1023.000000	1023.000000	2046.000000
25.680000	-0.015169	-8.964904	0.159637	-4.879112	3.170948	-7.416377	0.000000	-10.000000	0.041667	-5.983334	-66.833336	1023.000000	1023.000000	2046.000000
25.700001	-0.015411	-9.108018	0.138172	-5.046293	3.162874	-7.362771	0.000000	-10.000000	0.041667	-5.616667	-68.833336	1023.000000	1023.000000	2046.000000
25.719999	-0.015366	-9.081349	0.113171	-5.055606	3.298029	-7.436944	0.000000	-10.000000	0.041667	-5.100000	-70.166664	1023.000000	1023.000000	2046.000000
25.740000	-0.015660	-9.255328	0.028938	-5.148007	3.287051	-7.423309	0.000000	-10.000000	0.025000	-4.266667	-71.833336	1023.000000	1023.000000	2046.000000
25.760000	-0.015621	-9.231929	0.022768	-5.122024	3.353828	-7.486501	0.000000	-10.000000	0.008333	-3.333333	-73.833336	1023.000000	1023.000000	2046.000000
25.780001	-0.015687	-9.271214	-0.021814	-5.081634	3.423305	-7.591071	0.000000	-10.000000	0.000000	-2.700000	-75.166664	1023.000000	1023.000000	2046.000000
25.799999	-0.015793	-9.333560	-0.026445	-5.061024	3.385409	-7.631501	0.000000	-10.000000	0.000000	-2.700000	-75.833336	1023.000000	1023.000000	2046.000000
25.820000	-0.015924	-9.411023	0.003623	-5.079533	3.373235	-7.708348	0.000000	-10.000000	0.008333	-2.850000	-76.500000	1023.000000	1023.000000	2046.000000
25.840000	-0.016113	-9.522532	-0.006872	-5.073302	3.297518	-7.739875	0.000000	-10.000000	0.008333	-3.100000	-77.833336	1023.000000	1023.000000	2046.000000
25.860001	-0.016147	-9.542885	-0.018297	-5.039557	3.245082	-7.730113	0.000000	-10.000000	0.008333	-3.250000	-78.833336	1023.000000	1023.000000	2046.000000
25.879999	-0.016234	-9.594272	-0.031026	-5.039952	3.256063	-7.779358	0.000000	-10.000000	0.008333	-3.400000	-79.833336	1023.000000	1023.000000	2046.000000
25.900000	-0.016282	-9.622453	-0.066144	-5.088626	3.232823	-7.700506	0.000000	-10.000000	0.016667	-3.416667	-80.500000	1023.000000	1023.000000	2046.000000
25.920000	-0.016296	-9.631050	-0.047161	-5.091796	3.169492	-7.661585	0.000000	-10.000000	0.016667	-3.383333	-81.666664	1023.000000	1023.000000	2046.000000
25.940001	-0.016177	-9.560701	-0.000112	-5.112957	3.207172	-7.654804	0.000000	-10.000000	0.008333	-3.183333	-82.833336	1023.000000	1023.000000	2046.000000
25.959999	-0.016158	-9.549476	0.020480	-5.183013	3.163065	-7.550007	0.000000	-10.000000	0.000000	-2.500000	-84.000000	1023.000000	1023.000000	2046.000000
25.980000	-0.016002	-9.456930	0.032100	-5.189331	3.246518	-7.546218	0.000000	-10.000000	0.000000	-1.416667	-84.666664	1023.000000	1023.000000	2046.000000
26.000000	-0.015917	-9.407043	0.061853	-5.277555	3.292075	-7.483416	0.000000	-10.000000	0.000000	-0.450000	-85.000000	1023.000000	1023.000000	2046.000000
26.020000	-0.015774	-9.322628	0.123039	-5.331882	3.295096	-7.408881	0.000000	-10.000000	0.000000	0.000000	-85.000000	1023.000000	1023.000000	2046.000000
26.040001	-0.015618	-9.230304	0.202301	-5.358376	3.277251	-7.351480	0.000000	-10.000000	0.000000	0.000000	-85.000000	1023.000000	1023.000000	2046.000000
26.059999	-0.015334	-9.062665	0.262243	-5.451524	3.418938	-7.292322	0.000000	-10.000000	0.000000	0.316667	-85.000000	1023.000000	1023.000000	2046.000000
26.080000	-0.015276	-9.028314	0.275717	-5.486642	3.490149	-7.307538	0.000000	-10.000000	0.000000	0.633333	-85.000000	1023.000000	1023.000000	2046.000000
26.100000	-0.015050	-8.894491	0.374320	-5.562186	3.491179	-7.197804	0.000000	-10.000000	0.000000	1.383333	-85.000000	1023.000000	1023.000000	2046.000000
26.120001	-0.014767	-8.727294	0.464269	-5.621527	3.635413	-7.205449	0.000000	-10.000000	0.000000	2.066667	-85.000000	1023.000000	1023.000000	2046.000000
26.139999	-0.014561	-8.605634	0.539414	-5.686696	3.678011	-7.136363	0.000000	-10.000000	-0.008333	3.266667	-85.000000	1023.000000	1023.000000	2046.000000
26.160000	-0.014335	-8.472209	0.669600	-5.714506	3.622655	-7.049958	0.000000	-10.000000	-0.016667	4.033333	-85.000000	1023.000000	1023.000000	2046.000000
26.180000	-0.014119	-8.344400	0.631700	-5.633180	3.665402	-7.008323	0.000000	-10.000000	-0.033333	4.866667	-85.000000	1023.000000	1023.000000	2046.000000
26.200001	-0.014445	-8.536939	0.600042	-5.584383	3.605076	-7.157673	0.000000	-10.000000	-0.041667	5.516667	-85.000000	1023.000000	1023.000000	2046.000000
26.219999	-0.014798	-8.745508	0.552889	-5.515932	3.593766	-7.376233	0.000000	-10.000000	-0.050000	6.650000	-85.000000	1023.000000	1023.000000	2046.000000
26.240000	-0.014951	-8.836312	0.531075	-5.432149	3.644128	-7.579366	0.000000	-10.000000	-0.033333	7.916667	-85.000000	1023.000000	1023.000000	2046.000000
26.260000	-0.014833	-8.766417	0.548524	-5.431044	3.722584	-7.606480	0.000000	-10.000000	-0.025000	8.850000	-85.000000	1023.000000	1023.000000	2046.000000
26.280001	-0.014349	-8.480356	0.672900	-5.353831	3.758442	-7.557868	0.000000	-10.000000	-0.041667	9.633333	-85.000000	1023.000000	1023.000000	2046.000000
26.299999	-0.013776	-8.141881	0.825092	-5.227296	3.922333	-7.662010	0.000000	-10.000000	-0.083333	10.500000	-67.166664	1023.000000	1023.000000	2046.000000
26.320000	-0.013454	-7.951036	0.801093	-5.054400	3.942006	-7.639736	0.000000	-10.000000	-0.166667	13.216667	-29.833334	1023.000000	1023.000000	2046.000000
26.340000	-0.013504	-7.981060	0.752460	-4.973252	3.953316	-7.713583	0.000000	-10.000000	-0.225000	15.600000	7.500000	1023.000000	1023.000000	2046.000000
26.360001	-0.013735	-8.117438	0.531218	-4.944055	3.974524	-7.679125	0.000000	-10.000000	-0.266667	18.000000	28.833334	1023.000000	1023.000000	2046.000000
26.379999	-0.013940	-8.238473	0.340515	-5.024216	4.073021	-7.627792	0.000000	-10.000000	-0.258333	18.383333	32.666668	1023.000000	1023.000000	2046.000000
26.400000	-0.013862	-8.192462	0.224555	-5.067998	4.212076	-7.561095	0.000000	-10.000000	-0.250000	19.100000	38.500000	1023.000000	1023.000000	2046.000000
26.420000	-0.013509	-7.983743	0.154354	-5.085170	4.296019	-7.348946	0.000000	-10.000000	-0.258333	19.250000	44.833332	1023.000000	1023.000000	2046.000000
26.440001	-0.013098	-7.741057	0.185157	-5.023685	4.336735	-7.239264	0.000000	-10.000000	-0.283333	19.950001	51.166668	1023.000000	1023.000000	2046.000000
26.459999	-0.012623	-7.460032	0.265633	-4.876809	4.385237	-7.234094	0.000000	-10.000000	-0.325000	20.716667	57.833332	1023.000000	1023.000000	2046.000000
26.480000	-0.012256	-7.243417	0.337693	-4.712435	4.417156	-7.285831	0.000000	-10.000000	-0.375000	21.933334	64.500000	1023.000000	1023.000000	2046.000000
26.500000	-0.011914	-7.040956	0.429829	-4.604829	4.479439	-7.345395	0.000000	-10.000000	-0.408333	23.150000	71.666664	1023.000000	1023.000000	2046.000000
26.520000	-0.010933	-6.461222	0.594459	-4.342921	4.621834	-7.334593	0.000000	-10.000000	-0.441667	24.283335	79.166664	1023.000000	1023.000000	2046.000000
26.540001	-0.009570	-5.656050	0.781506	-3.939846	4.744757	-7.242467	0.000000	-10.000000	-0.458333	25.116667	87.000000	1023.000000	1023.000000	2046.000000
26.559999	-0.007914	-4.677104	0.969769	-3.427768	4.888082	-7.107186	0.000000	-10.000000	-0.491667	25.783335	95.333336	1023.000000	1023.000000	2046.000000
26.580000	-0.006084	-3.595572	1.180622	-3.055407	5.076211	-6.796998	0.000000	-10.000000	-0.525000	26.850000	103.833336	1023.000000	1023.000000	2046.000000
26.600000	-0.004270	-2.523464	1.296987	-2.741886	5.343491	-6.422056	0.000000	-10.000000	-0.575000	28.016666	112.666664	1023.000000	1023.000000	2046.000000
26.620001	-0.002391	-1.412869	1.504288	-2.644789	5.689216	-5.961584	0.000000	-10.000000	-0.616667	29.200001	121.833336	1023.000000	1023.000000	2046.000000
26.639999	-0.000425	-0.251370	1.617709	-2.589074	6.159345	-5.439350	0.000000	-10.000000	-0.633333	29.850000	131.500000	1023.000000	1023.000000	2046.000000
26.660000	0.001400	0.827559	1.803362	-2.601117	6.659905	-5.034592	0.000000	-10.000000	-0.633333	30.383333	141.500000	1023.000000	1023.000000	2046.000000
26.680000	0.002880	1.701849	1.975676	-2.763633	7.140162	-4.650356	0.000000	-10.000000	-0.641667	30.633333	151.500000	1023.000000	1023.000000	2046.000000
26.700001	0.004029	2.381113	2.190333	-2.878851	7.428624	-4.358994	0.000000	-10.000000	-0.666667	31.150000	161.500000	1023.000000	1023.000000	2046.000000
26.719999	0.005292	3.127830	2.426630	-2.990558	7.723476	-4.031719	0.000000	-10.000000	-0.691667	31.616667	171.833328	1023.000000	1023.000000	2046.000000
26.740000	0.006551	3.871822	2.688370	-2.982663	7.929320	-3.763205	0.000000	-10.000000	-0.700000	32.200001	182.333328	1023.000000	1023.000000	2046.000000
26.760000	0.007559	4.467437	2.923159	-2.968748	8.155520	-3.642494	0.000000	-10.000000	-0.725000	32.600002	193.000000	1023.000000	1023.000000	2046.000000
26.780001	0.008722	5.154635	3.146209	-2.881712	8.350575	-3.460436	0.000000	-10.000000	-0.741667	33.016666	203.666672	1023.000000	1023.000000	2046.000000
26.799999	0.009756	5.765712	3.326024	-2.786801	8.604566	-3.378077	0.000000	-10.000000	-0.758333	33.433334	214.666672	1023.000000	1023.000000	2046.000000
26.820000	0.010933	6.461557	3.468248	-2.689894	8.873022	-3.189819	0.000000	-10.000000	-0.750000	33.600002	225.833328	1023.000000	1023.000000	2046.000000
26.840000	0.011972	7.075331	3.672740	-2.567202	9.051001	-3.081208	0.000000	-10.000000	-0.750000	33.650002	237.000000	1023.000000	1023.000000	2046.000000
26.860001	0.012773	7.549010	3.903353	-2.508455	9.224871	-3.070760	0.000000	-10.000000	-0.758333	33.833336	248.166672	1023.000000	1023.000000	2046.000000
26.879999	0.013802	8.157217	4.108202	-2.418277	9.399430	-2.932140	0.000000	-10.000000	-0.758333	33.950001	259.500000	1023.000000	1023.000000	2046.000000
26.900000	0.014804	8.749050	4.276301	-2.359501	9.685366	-2.853115	0.000000	-10.000000	-0.758333	34.016666	270.833344	1023.000000	1023.000000	2046.000000
26.920000	0.015692	9.273827	4.443824	-2.259542	9.848678	-2.759133	0.000000	-10.000000	-0.750000	33.933334	282.166656	1023.000000	1023.000000	2046.000000
26.940001	0.016584	9.801176	4.660993	-2.203779	9.998214	-2.654252	0.000000	-10.000000	-0.741667	33.900002	293.500000	1023.000000	1023.000000	2046.000000
26.959999	0.017624	10.415587	4.863855	-2.113051	10.201778	-2.536996	0.000000	-10.000000	-0.733333	33.866669	304.833344	1023.000000	1023.000000	2046.000000
26.980000	0.018508	10.937958	5.060890	-2.026704	10.329891	-2.426119	0.000000	-10.000000	-0.716667	33.666668	316.166656	1023.000000	1023.000000	2046.000000
27.000000	0.019527	11.540562	5.146159	-1.946512	10.558886	-2.217971	0.000000	-10.000000	-0.733333	33.433334	327.333344	1023.000000	1023.000000	2046.000000
27.020000	0.020557	12.149143	5.297977	-1.983925	10.786936	-1.951845	0.000000	-10.000000	-0.741667	33.283333	338.500000	1023.000000	1023.000000	2046.000000
27.040001	0.021875	12.927958	5.359247	-1.989461	11.168513	-1.610340	0.000000	-10.000000	-0.741667	33.183334	349.500000	1023.000000	1023.000000	2046.000000
27.059999	0.023082	13.641685	5.508418	-2.072194	11.484994	-1.279533	0.000000	-10.000000	-0.741667	33.116665	360.666656	1023.000000	1023.000000	2046.000000
27.080000	0.024164	14.280991	5.628457	-2.127095	11.760521	-0.980893	0.000000	-10.000000	-0.758333	33.183334	371.833344	1023.000000	1023.000000	2046.000000
27.100000	0.025253	14.924477	5.853631	-2.175848	12.006717	-0.760023	0.000000	-10.000000	-0.783333	33.283333	383.000000	1023.000000	1023.000000	2046.000000
27.120001	0.026597	15.718946	6.058925	-2.262323	12.363262	-0.440917	0.000000	-10.000000	-0.783333	33.483334	394.000000	1023.000000	1023.000000	2046.000000
27.139999	0.028286	16.717127	6.204571	-2.369126	12.888410	-0.006730	0.000000	-10.000000	-0.766667	33.650002	405.000000	1023.000000	1023.000000	2046.000000
27.160000	0.029470	17.416965	6.494269	-2.441053	13.036268	0.327481	0.000000	-10.000000	-0.775000	33.883335	416.166656	1023.000000	1023.000000	2046.000000
27.180000	0.030666	18.123833	6.616068	-2.390691	13.334139	0.564316	0.000000	-10.000000	-0.766667	33.883335	427.500000	1023.000000	1023.000000	2046.000000
27.200001	0.031728	18.751020	6.739638	-2.223884	13.527737	0.707531	0.000000	-10.000000	-0.766667	33.750000	438.833344	1023.000000	1023.000000	2046.000000
27.219999	0.032422	19.161238	6.897890	-2.069017	13.612636	0.719728	0.000000	-10.000000	-0.750000	33.549999	450.166656	1023.000000	1023.000000	2046.000000
27.240000	0.033153	19.593678	7.061496	-1.879922	13.692080	0.720025	0.000000	-10.000000	-0.775000	33.650002	461.333344	1023.000000	1023.000000	2046.000000
27.260000	0.034224	20.226299	7.305185	-1.625443	13.839422	0.707136	0.000000	-10.000000	-0.775000	33.700001	472.666656	1023.000000	1023.000000	2046.000000
27.280001	0.035457	20.955139	7.659588	-1.317557	13.971649	0.641457	0.000000	-10.000000	-0.775000	33.516666	483.833344	1023.000000	1023.000000	2046.000000
27.299999	0.036548	21.599977	7.856556	-1.007350	14.079815	0.670957	0.000000	-10.000000	-0.750000	33.049999	495.000000	1023.000000	1023.000000	2046.000000
27.320000	0.037040	21.890802	7.909100	-0.721757	14.141283	0.562176	0.000000	-10.000000	-0.750000	32.716667	506.000000	1023.000000	1023.000000	2046.000000
27.340000	0.036672	21.673109	7.680777	-0.572864	14.090099	0.475097	0.000000	-10.000000	-0.733333	32.566666	517.000000	1023.000000	1023.000000	2046.000000
27.360001	0.035855	21.190037	7.449598	-0.534492	13.972029	0.302902	0.000000	-10.000000	-0.708333	32.299999	528.000000	1023.000000	1023.000000	2046.000000
27.379999	0.035389	20.914745	7.335646	-0.451560	13.819298	0.211361	0.000000	-10.000000	-0.666667	31.783333	538.833313	1023.000000	1023.000000	2046.000000
27.400000	0.035329	20.879696	7.247491	-0.213546	13.756459	0.089290	0.000000	-10.000000	-0.633333	31.216667	549.666687	1023.000000	1023.000000	2046.000000
27.420000	0.035559	21.015593	7.185127	-0.074878	13.818610	0.086734	0.000000	-10.000000	-0.600000	30.533333	560.166687	1023.000000	1023.000000	2046.000000
27.440001	0.036028	21.292803	7.103518	0.123014	13.879003	0.187268	0.000000	-10.000000	-0.591667	30.266666	570.500000	1023.000000	1023.000000	2046.000000
27.459999	0.036594	21.626974	7.217278	0.349615	13.835154	0.224928	0.000000	-10.000000	-0.608333	29.900000	580.500000	1023.000000	1023.000000	2046.000000
27.480000	0.037160	21.961544	7.213919	0.559824	13.865726	0.322076	0.000000	-10.000000	-0.625000	30.000000	590.500000	1023.000000	1023.000000	2046.000000
27.500000	0.037973	22.441793	7.222784	0.796720	13.994588	0.427702	0.000000	-10.000000	-0.608333	29.883333	600.500000	1023.000000	1023.000000	2046.000000
27.520000	0.038869	22.971399	7.339569	0.878055	14.099105	0.654670	0.000000	-10.000000	-0.591667	29.933334	610.500000	1023.000000	1023.000000	2046.000000
27.540001	0.039963	23.618113	7.417279	1.060317	14.289573	0.850943	0.000000	-10.000000	-0.566667	29.450001	623.833313	1023.000000	1023.000000	2046.000000
27.559999	0.040934	24.192289	7.547296	1.145700	14.418158	1.081135	0.000000	-10.000000	-0.583333	29.050001	637.000000	1023.000000	1023.000000	2046.000000
27.580000	0.042796	25.292152	7.764675	1.531332	14.573873	1.422273	0.000000	-10.000000	-0.583333	28.716667	646.833313	1023.000000	1023.000000	2046.000000
27.600000	0.044473	26.283258	8.017159	1.863699	14.711042	1.691358	0.000000	-10.000000	-0.600000	29.183334	653.166687	1023.000000	1023.000000	2046.000000
27.620001	0.046297	27.361618	8.304387	2.117974	14.953500	1.985756	0.000000	-10.000000	-0.591667	29.450001	659.666687	1023.000000	1023.000000	2046.000000
27.639999	0.048016	28.377506	8.562304	2.239040	15.265838	2.310325	0.000000	-10.000000	-0.591667	29.600000	669.500000	1023.000000	1023.000000	2046.000000
27.660000	0.049297	29.134439	8.818433	2.158846	15.598667	2.558494	0.000000	-10.000000	-0.600000	29.450001	679.500000	1023.000000	1023.000000	2046.000000
27.680000	0.050602	29.905924	8.998323	2.071641	16.010323	2.825635	0.000000	-10.000000	-0.608333	29.466667	689.166687	1023.000000	1023.000000	2046.000000
27.700001	0.051642	30.520708	9.144607	1.857410	16.366781	3.151910	0.000000	-10.000000	-0.591667	29.416666	698.833313	1023.000000	1023.000000	2046.000000
27.719999	0.052701	31.146326	9.320500	1.712233	16.672991	3.440603	0.000000	-10.000000	-0.566667	29.150000	708.500000	1023.000000	1023.000000	2046.000000
27.740000	0.053785	31.786722	9.466999	1.628619	16.977087	3.714017	0.000000	-10.000000	-0.533333	28.616667	718.500000	1023.000000	1023.000000	2046.000000
27.760000	0.054724	32.342060	9.561733	1.674430	17.229197	3.876703	0.000000	-10.000000	-0.516667	28.050001	728.166687	1023.000000	1023.000000	2046.000000
27.780001	0.055468	32.781315	9.689435	1.572039	17.466574	4.053268	0.000000	-10.000000	-0.483333	27.433334	737.666687	1023.000000	1023.000000	2046.000000
27.799999	0.056407	33.336723	9.818135	1.604430	17.684639	4.229517	0.000000	-10.000000	-0.466667	27.066668	746.833313	1023.000000	1023.000000	2046.000000
27.820000	0.057379	33.911011	9.932518	1.651003	17.922054	4.405437	0.000000	-10.000000	-0.433333	26.600000	756.000000	1023.000000	1023.000000	2046.000000
27.840000	0.058085	34.328331	10.069112	1.698241	18.077475	4.483506	0.000000	-10.000000	-0.425000	26.166668	765.000000	1023.000000	1023.000000	2046.000000
27.860001	0.058830	34.768581	10.178380	1.769600	18.228531	4.592069	0.000000	-10.000000	-0.425000	25.466667	773.833313	1023.000000	1023.000000	2046.000000
27.879999	0.059663	35.261082	10.354829	1.988333	18.307337	4.610582	0.000000	-10.000000	-0.425000	24.816668	782.500000	1023.000000	1023.000000	2046.000000
27.900000	0.060128	35.535717	10.523939	2.054138	18.409216	4.548425	0.000000	-10.000000	-0.416667	24.283335	790.833313	1023.000000	1023.000000	2046.000000
27.920000	0.060767	35.913265	10.745708	2.168764	18.406750	4.592040	0.000000	-10.000000	-0.391667	23.950001	799.000000	1023.000000	1023.000000	2046.000000
27.940001	0.061274	36.212814	11.022274	2.322894	18.356817	4.510829	0.000000	-10.000000	-0.375000	23.733334	807.000000	1023.000000	1023.000000	2046.000000
27.959999	0.062070	36.683151	11.318711	2.462096	18.305830	4.596513	0.000000	-10.000000	-0.350000	23.383333	815.000000	1023.000000	1023.000000	2046.000000
27.980000	0.062734	37.076000	11.573012	2.546588	18.266176	4.690225	0.000000	-10.000000	-0.325000	22.733334	823.000000	1023.000000	1023.000000	2046.000000
28.000000	0.063541	37.552448	11.707821	2.567546	18.395885	4.881197	0.000000	-10.000000	-0.291667	22.033333	830.666687	1023.000000	1023.000000	2046.000000
28.020000	0.064274	37.985775	11.806164	2.515981	18.585852	5.077780	0.000000	-10.000000	-0.250000	21.316668	838.166687	1023.000000	1023.000000	2046.000000
28.040001	0.064873	38.340164	11.903873	2.352800	18.777136	5.306355	0.000000	-10.000000	-0.233333	20.616667	845.333313	1023.000000	1023.000000	2046.000000
28.059999	0.065722	38.841515	11.896898	2.269638	19.210623	5.464356	0.000000	-10.000000	-0.233333	19.833334	852.333313	1023.000000	1023.000000	2046.000000
28.080000	0.066612	39.367584	11.793205	2.059110	19.660795	5.854473	0.000000	-10.000000	-0.233333	19.083334	859.000000	1023.000000	1023.000000	2046.000000
28.100000	0.066836	39.500092	11.764772	1.997320	19.802864	5.935135	0.000000	-10.000000	-0.208333	18.400000	865.333313	1023.000000	1023.000000	2046.000000
28.120001	0.066941	39.562046	11.910088	2.143869	19.748718	5.759372	0.000000	-10.000000	-0.175000	17.683334	871.500000	1023.000000	1023.000000	2046.000000
28.139999	0.066894	39.534519	12.079199	2.427877	19.502190	5.525254	0.000000	-10.000000	-0.158333	16.666668	877.500000	1023.000000	1023.000000	2046.000000
28.160000	0.066871	39.520859	12.177546	2.615281	19.352531	5.375503	0.000000	-10.000000	-0.116667	15.566667	883.333313	1023.000000	1023.000000	2046.000000
28.180000	0.067590	39.945755	12.487205	2.784108	19.152452	5.521990	0.000000	-10.000000	-0.100000	14.366667	888.833313	1023.000000	1023.000000	2046.000000
28.200001	0.068778	40.647583	12.612342	2.933744	19.329874	5.771623	0.000000	-10.000000	-0.083333	13.433333	894.000000	1023.000000	1023.000000	2046.000000
28.219999	0.069859	41.286480	12.695091	2.937287	19.599030	6.055072	0.000000	-10.000000	-0.091667	12.566667	898.666687	1023.000000	1023.000000	2046.000000
28.240000	0.070565	41.703930	12.687781	2.993759	19.822859	6.199530	0.000000	-10.000000	-0.083333	11.900001	903.000000	1023.000000	1023.000000	2046.000000
28.260000	0.070356	41.580566	12.493738	3.145683	19.852718	6.088427	0.000000	-10.000000	-0.058333	11.150001	907.000000	1023.000000	1023.000000	2046.000000
28.280001	0.068882	40.709202	12.070004	3.266037	19.667820	5.705341	0.000000	-10.000000	-0.033333	9.950000	910.833313	1023.000000	1023.000000	2046.000000
28.299999	0.066777	39.465191	11.673958	3.382693	19.303225	5.105318	0.000000	-10.000000	-0.008333	8.383333	914.333313	1023.000000	1023.000000	2046.000000
28.320000	0.065150	38.503788	11.579471	3.499370	18.710600	4.714348	0.000000	-10.000000	0.000000	6.216667	917.500000	1023.000000	1023.000000	2046.000000
28.340000	0.064250	37.972004	11.551118	3.632120	18.271210	4.517557	0.000000	-10.000000	0.000000	4.266667	920.000000	1023.000000	1023.000000	2046.000000
28.360001	0.063919	37.776249	11.456434	3.714816	18.054846	4.550154	0.000000	-10.000000	0.000000	2.100000	921.833313	1023.000000	1023.000000	2046.000000
28.379999	0.063942	37.789703	11.250412	3.728095	18.132378	4.678817	0.000000	-10.000000	0.000000	0.216667	922.666687	1023.000000	1023.000000	2046.000000
28.400000	0.063884	37.755489	10.915257	3.729107	18.257725	4.853400	0.000000	-10.000000	0.000000	-1.183333	923.000000	1023.000000	1023.000000	2046.000000
28.420000	0.063640	37.611408	10.598078	3.758993	18.374681	4.879654	0.000000	-10.000000	0.008333	-1.916667	923.000000	1023.000000	1023.000000	2046.000000
28.440001	0.062945	37.200554	10.324624	3.951516	18.264091	4.660321	0.000000	-10.000000	0.008333	-2.366667	923.000000	1023.000000	1023.000000	2046.000000
28.459999	0.062085	36.692352	10.211218	4.012161	18.098440	4.370533	0.000000	-10.000000	0.025000	-3.250000	923.000000	1023.000000	1023.000000	2046.000000
28.480000	0.061848	36.551884	10.267321	4.196713	17.921789	4.166062	0.000000	-10.000000	0.033333	-4.550000	923.000000	1023.000000	1023.000000	2046.000000
28.500000	0.061490	36.340473	10.316666	4.324228	17.648819	4.050761	0.000000	-10.000000	0.058333	-6.233334	923.000000	1023.000000	1023.000000	2046.000000
28.520000	0.062124	36.715233	10.520304	4.570070	17.448212	4.176650	0.000000	-10.000000	0.058333	-7.850000	923.000000	1023.000000	1023.000000	2046.000000
28.540001	0.063060	37.268303	10.678789	4.847376	17.388313	4.353824	0.000000	-10.000000	0.066667	-8.866667	923.000000	1023.000000	1023.000000	2046.000000
28.559999	0.063909	37.770470	10.742077	4.945264	17.465698	4.617430	0.000000	-10.000000	0.058333	-9.366667	923.000000	1023.000000	1023.000000	2046.000000
28.580000	0.064990	38.408989	10.818746	4.882901	17.744911	4.962430	0.000000	-10.000000	0.066667	-9.466667	923.000000	1023.000000	1023.000000	2046.000000
28.600000	0.065663	38.806980	10.753029	4.710058	18.039686	5.304209	0.000000	-10.000000	0.058333	-9.616667	916.166687	1023.000000	1023.000000	2046.000000
28.620001	0.065704	38.830872	10.788830	4.504652	18.115391	5.421998	0.000000	-10.000000	0.066667	-9.516667	908.166687	1023.000000	1023.000000	2046.000000
28.639999	0.065511	38.717014	10.794285	4.408059	18.194571	5.320101	0.000000	-10.000000	0.066667	-9.533334	899.166687	1023.000000	1023.000000	2046.000000
28.660000	0.064881	38.344719	10.830316	4.192972	18.169380	5.152050	0.000000	-10.000000	0.075000	-9.816667	896.000000	1023.000000	1023.000000	2046.000000
28.680000	0.064658	38.212914	10.859144	4.104436	18.190304	5.059029	0.000000	-10.000000	0.083333	-10.516666	892.666687	1023.000000	1023.000000	2046.000000
28.700001	0.064285	37.992447	10.863132	4.014445	18.163103	4.951766	0.000000	-10.000000	0.091667	-11.483334	889.000000	1023.000000	1023.000000	2046.000000
28.719999	0.063592	37.582710	10.852295	3.889439	18.070778	4.770200	0.000000	-10.000000	0.108333	-12.566667	885.000000	1023.000000	1023.000000	2046.000000
28.740000	0.063037	37.254795	10.821301	3.884503	17.992884	4.556105	0.000000	-10.000000	0.125000	-13.600000	880.833313	1023.000000	1023.000000	2046.000000
28.760000	0.062285	36.810276	10.767410	3.871981	17.840229	4.330657	0.000000	-10.000000	0.158333	-14.583333	876.500000	1023.000000	1023.000000	2046.000000
28.780001	0.061945	36.609249	10.791134	3.847775	17.783901	4.186438	0.000000	-10.000000	0.183333	-15.416667	871.666687	1023.000000	1023.000000	2046.000000
28.799999	0.061355	36.261009	10.841975	3.853246	17.549360	4.016425	0.000000	-10.000000	0.200000	-16.333334	866.666687	1023.000000	1023.000000	2046.000000
28.820000	0.060918	36.002701	10.830147	3.866945	17.383438	3.922169	0.000000	-10.000000	0.216667	-17.133333	861.166687	1023.000000	1023.000000	2046.000000
28.840000	0.060554	35.787277	10.872549	3.783133	17.229525	3.902071	0.000000	-10.000000	0.233333	-17.983334	855.500000	1023.000000	1023.000000	2046.000000
28.860001	0.060242	35.603287	10.863912	3.705864	17.119371	3.914140	0.000000	-10.000000	0.250000	-18.666666	849.500000	1023.000000	1023.000000	2046.000000
28.879999	0.060171	35.560917	10.858878	3.616367	17.124561	3.961107	0.000000	-10.000000	0.283333	-19.366667	843.166687	1023.000000	1023.000000	2046.000000
28.900000	0.059700	35.282974	10.830689	3.480634	17.032181	3.939468	0.000000	-10.000000	0.316667	-20.000000	836.666687	1023.000000	1023.000000	2046.000000
28.920000	0.059285	35.037445	10.760322	3.288223	16.978773	4.010128	0.000000	-10.000000	0.358333	-20.733334	829.833313	1023.000000	1023.000000	2046.000000
28.940001	0.059070	34.910271	10.679216	3.134500	17.014008	4.082550	0.000000	-10.000000	0.366667	-21.450001	823.000000	1023.000000	1023.000000	2046.000000
28.959999	0.058405	34.517529	10.624029	2.970002	16.894732	4.028765	0.000000	-10.000000	0.383333	-22.183334	815.833313	1023.000000	1023.000000	2046.000000
28.980000	0.058067	34.317348	10.538910	2.953905	16.875666	3.948867	0.000000	-10.000000	0.391667	-22.766666	808.500000	1023.000000	1023.000000	2046.000000
29.000000	0.057360	33.899544	10.520023	2.839693	16.710886	3.828942	0.000000	-10.000000	0.400000	-23.383333	800.833313	1023.000000	1023.000000	2046.000000
29.020000	0.056482	33.380981	10.358508	2.843504	16.565809	3.613160	0.000000	-10.000000	0.433333	-23.933334	793.000000	1023.000000	1023.000000	2046.000000
29.040001	0.055515	32.809158	10.244390	2.907306	16.338556	3.318907	0.000000	-10.000000	0.466667	-24.500000	785.000000	1023.000000	1023.000000	2046.000000
29.059999	0.054170	32.014435	10.010607	2.850568	16.108789	3.044472	0.000000	-10.000000	0.500000	-25.166666	776.833313	1023.000000	1023.000000	2046.000000
29.080000	0.052979	31.310490	9.827640	2.879370	15.819756	2.783723	0.000000	-10.000000	0.516667	-25.733334	768.500000	1023.000000	1023.000000	2046.000000
29.100000	0.051661	30.531773	9.639774	2.843369	15.546097	2.502532	0.000000	-10.000000	0.533333	-26.566668	759.833313	1023.000000	1023.000000	2046.000000
29.120001	0.050773	30.007000	9.737224	2.861950	15.225662	2.182163	0.000000	-10.000000	0.583333	-27.400000	751.000000	1023.000000	1023.000000	2046.000000
29.139999	0.050126	29.624308	9.906819	2.962442	14.826893	1.928154	0.000000	-10.000000	0.616667	-28.483334	741.833313	1023.000000	1023.000000	2046.000000
29.160000	0.049024	28.973190	9.908356	3.110980	14.373442	1.580412	0.000000	-10.000000	0.650000	-29.300001	732.333313	1023.000000	1023.000000	2046.000000
29.180000	0.047646	28.158672	9.687733	3.178853	14.041917	1.250170	0.000000	-10.000000	0.658333	-29.950001	722.500000	1023.000000	1023.000000	2046.000000
29.200001	0.045777	27.054337	9.365695	3.101607	13.620872	0.966161	0.000000	-10.000000	0.691667	-30.416668	712.500000	1023.000000	1023.000000	2046.000000
29.219999	0.043574	25.752117	8.991129	2.860050	13.238853	0.662086	0.000000	-10.000000	0.741667	-31.033335	702.500000	1023.000000	1023.000000	2046.000000
29.240000	0.041751	24.675117	8.606817	2.704750	12.939184	0.424367	0.000000	-10.000000	0.791667	-31.783335	692.166687	1023.000000	1023.000000	2046.000000
29.260000	0.040260	23.793739	8.289262	2.547995	12.680839	0.275644	0.000000	-10.000000	0.816667	-32.666668	681.500000	1023.000000	1023.000000	2046.000000
29.280001	0.038954	23.021778	7.974346	2.484994	12.446974	0.115464	0.000000	-10.000000	0.841667	-33.366669	670.500000	1023.000000	1023.000000	2046.000000
29.299999	0.037772	22.323080	7.626906	2.531079	12.292427	-0.127332	0.000000	-10.000000	0.858333	-33.650002	659.333313	1023.000000	1023.000000	2046.000000
29.320000	0.036414	21.520655	7.431554	2.585313	11.969564	-0.465777	0.000000	-10.000000	0.883333	-33.683334	648.166687	1023.000000	1023.000000	2046.000000
29.340000	0.035081	20.733080	7.132074	2.610406	11.781661	-0.791061	0.000000	-10.000000	0.883333	-33.700001	637.000000	1023.000000	1023.000000	2046.000000
29.360001	0.033864	20.013382	6.958686	2.620963	11.519975	-1.086243	0.000000	-10.000000	0.891667	-33.733334	625.833313	1023.000000	1023.000000	2046.000000
29.379999	0.032918	19.454451	6.946100	2.638280	11.209483	-1.339412	0.000000	-10.000000	0.891667	-33.850002	614.500000	1023.000000	1023.000000	2046.000000
29.400000	0.032735	19.346354	6.938819	2.836600	10.945453	-1.374518	0.000000	-10.000000	0.900000	-33.833336	603.166687	1023.000000	1023.000000	2046.000000
29.420000	0.033169	19.602911	7.058058	3.170471	10.759069	-1.384687	0.000000	-10.000000	0.908333	-34.083336	591.833313	1023.000000	1023.000000	2046.000000
29.440001	0.033039	19.526316	7.087600	3.258652	10.529493	-1.349429	0.000000	-10.000000	0.900000	-34.133335	580.500000	1023.000000	1023.000000	2046.000000
29.459999	0.032725	19.340199	6.998995	3.215599	10.431687	-1.306083	0.000000	-10.000000	0.900000	-34.250000	569.166687	1023.000000	1023.000000	2046.000000
29.480000	0.032746	19.352619	6.947703	3.138309	10.416579	-1.149973	0.000000	-10.000000	0.891667	-34.049999	557.666687	1023.000000	1023.000000	2046.000000
29.500000	0.032458	19.182438	6.818322	3.095211	10.423079	-1.154175	0.000000	-10.000000	0.900000	-33.950001	546.333313	1023.000000	1023.000000	2046.000000
29.520000	0.032046	18.939188	6.741740	3.021466	10.361011	-1.185029	0.000000	-10.000000	0.891667	-33.816666	535.000000	1023.000000	1023.000000	2046.000000
29.540001	0.031293	18.494173	6.647566	2.874737	10.330766	-1.358894	0.000000	-10.000000	0.891667	-33.866669	523.833313	1023.000000	1023.000000	2046.000000
29.559999	0.030289	17.900972	6.509326	2.798460	10.187935	-1.594750	0.000000	-10.000000	0.866667	-33.666668	512.500000	1023.000000	1023.000000	2046.000000
29.580000	0.029416	17.384912	6.442937	2.637245	10.078906	-1.774176	0.000000	-10.000000	0.841667	-33.566666	501.166656	1023.000000	1023.000000	2046.000000
29.600000	0.028453	16.815428	6.345809	2.566083	9.941678	-2.038143	0.000000	-10.000000	0.808333	-33.166668	490.000000	1023.000000	1023.000000	2046.000000
29.620001	0.027586	16.303379	6.241307	2.339447	9.827522	-2.104896	0.000000	-10.000000	0.800000	-33.083332	479.000000	1023.000000	1023.000000	2046.000000
29.639999	0.026925	15.912672	6.186114	2.270330	9.644535	-2.188306	0.000000	-10.000000	0.800000	-32.700001	468.000000	1023.000000	1023.000000	2046.000000
29.660000	0.026312	15.550129	6.075056	2.197311	9.504440	-2.226678	0.000000	-10.000000	0.800000	-32.549999	457.000000	1023.000000	1023.000000	2046.000000
29.680000	0.025319	14.963527	5.976064	1.990909	9.341484	-2.344931	0.000000	-10.000000	0.783333	-32.316666	446.166656	1023.000000	1023.000000	2046.000000
29.700001	0.024557	14.513119	5.945553	1.816945	9.201251	-2.450630	0.000000	-10.000000	0.783333	-32.200001	435.333344	1023.000000	1023.000000	2046.000000
29.719999	0.023800	14.065982	5.863674	1.647945	9.021225	-2.466861	0.000000	-10.000000	0.783333	-32.150002	424.500000	1023.000000	1023.000000	2046.000000
29.740000	0.022809	13.480154	5.694210	1.440766	8.916941	-2.571762	0.000000	-10.000000	0.791667	-31.866667	413.666656	1023.000000	1023.000000	2046.000000
29.760000	0.022131	13.079507	5.619168	1.201988	8.855709	-2.597358	0.000000	-10.000000	0.783333	-31.633333	403.000000	1023.000000	1023.000000	2046.000000
29.780001	0.021273	12.572190	5.571034	0.932508	8.732123	-2.663475	0.000000	-10.000000	0.775000	-31.283333	392.666656	1023.000000	1023.000000	2046.000000
29.799999	0.020438	12.078924	5.486682	0.717738	8.669320	-2.794816	0.000000	-10.000000	0.766667	-31.100000	382.166656	1023.000000	1023.000000	2046.000000
29.820000	0.019531	11.542799	5.359003	0.490017	8.546341	-2.852562	0.000000	-10.000000	0.758333	-30.816668	371.833344	1023.000000	1023.000000	2046.000000
29.840000	0.018895	11.166868	5.254336	0.318223	8.500194	-2.905885	0.000000	-10.000000	0.733333	-30.516666	361.500000	1023.000000	1023.000000	2046.000000
29.860001	0.018121	10.709457	5.158822	0.203004	8.411255	-3.063623	0.000000	-10.000000	0.716667	-30.233334	351.500000	1023.000000	1023.000000	2046.000000
29.879999	0.017468	10.323794	5.035929	0.043179	8.386304	-3.141618	0.000000	-10.000000	0.683333	-29.750000	341.500000	1023.000000	1023.000000	2046.000000
29.900000	0.016641	9.834835	4.921966	-0.101426	8.296158	-3.281862	0.000000	-10.000000	0.675000	-29.683334	331.500000	1023.000000	1023.000000	2046.000000
29.920000	0.015593	9.215321	4.777511	-0.135602	8.156795	-3.583382	0.000000	-10.000000	0.658333	-29.383333	321.500000	1023.000000	1023.000000	2046.000000
29.940001	0.014687	8.680185	4.631536	-0.135953	8.026322	-3.841721	0.000000	-10.000000	0.650000	-29.333334	311.500000	1023.000000	1023.000000	2046.000000
29.959999	0.013579	8.025084	4.437423	-0.227240	7.846348	-4.031446	0.000000	-10.000000	0.625000	-28.816668	301.666656	1023.000000	1023.000000	2046.000000
29.980000	0.012551	7.417894	4.249867	-0.371040	7.716296	-4.177227	0.000000	-10.000000	0.608333	-28.400000	292.000000	1023.000000	1023.000000	2046.000000
30.000000	0.011399	6.736712	4.097704	-0.734620	7.658997	-4.285369	0.000000	-10.000000	0.600000	-27.933334	282.666656	1023.000000	1023.000000	2046.000000
30.020000	0.010463	6.183764	4.136861	-1.276222	7.612344	-4.289218	0.000000	-10.000000	0.600000	-27.750000	273.333344	1023.000000	1023.000000	2046.000000
30.040001	0.009575	5.659109	4.231176	-1.694044	7.491972	-4.369995	0.000000	-10.000000	0.600000	-27.616667	264.000000	1023.000000	1023.000000	2046.000000
30.059999	0.008117	4.797247	4.172070	-2.043224	7.303773	-4.635372	0.000000	-10.000000	0.566667	-27.483334	254.666672	1023.000000	1023.000000	2046.000000
30.080000	0.007002	4.138255	4.157594	-2.200055	7.011569	-4.830853	0.000000	-10.000000	0.516667	-26.783335	245.500000	1023.000000	1023.000000	2046.000000
30.100000	0.005675	3.353682	3.999308	-2.214073	6.739618	-5.171171	0.000000	-10.000000	0.475000	-25.800001	236.666672	1023.000000	1023.000000	2046.000000
30.120001	0.004184	2.472687	3.704472	-2.337223	6.624083	-5.518644	0.000000	-10.000000	0.466667	-24.950001	228.166672	1023.000000	1023.000000	2046.000000
30.139999	0.002910	1.719746	3.402228	-2.364364	6.485073	-5.803191	0.000000	-10.000000	0.475000	-24.700001	219.833328	1023.000000	1023.000000	2046.000000
30.160000	0.001709	1.009981	3.124822	-2.494898	6.387444	-6.007387	0.000000	-10.000000	0.475000	-24.783335	211.500000	1023.000000	1023.000000	2046.000000
30.180000	0.000800	0.473017	2.821749	-2.579083	6.321460	-6.091109	0.000000	-10.000000	0.475000	-24.766666	203.166672	1023.000000	1023.000000	2046.000000
30.200001	-0.000118	-0.069725	2.648887	-2.731153	6.134850	-6.122309	0.000000	-10.000000	0.475000	-24.466667	195.000000	1023.000000	1023.000000	2046.000000
30.219999	-0.000938	-0.554436	2.515745	-2.903133	6.054385	-6.221433	0.000000	-10.000000	0.466667	-23.966667	187.000000	1023.000000	1023.000000	2046.000000
30.240000	-0.001199	-0.708777	2.403273	-3.044289	6.054965	-6.122726	0.000000	-10.000000	0.441667	-23.416666	179.000000	1023.000000	1023.000000	2046.000000
30.260000	-0.001895	-1.119896	2.324772	-3.220026	5.948421	-6.173064	0.000000	-10.000000	0.408333	-22.816668	171.000000	1023.000000	1023.000000	2046.000000
30.280001	-0.001835	-1.084754	2.402745	-3.145943	5.752325	-6.093880	0.000000	-10.000000	0.375000	-22.316668	163.333328	1023.000000	1023.000000	2046.000000
30.299999	-0.002081	-1.229588	2.420173	-2.984473	5.561199	-6.226487	0.000000	-10.000000	0.358333	-21.816668	155.833328	1023.000000	1023.000000	2046.000000
30.320000	-0.002553	-1.509078	2.438514	-2.825129	5.390552	-6.513015	0.000000	-10.000000	0.333333	-21.300001	148.666672	1023.000000	1023.000000	2046.000000
30.340000	-0.003156	-1.864958	2.456855	-2.715548	5.151564	-6.757830	0.000000	-10.000000	0.316667	-20.633333	141.500000	1023.000000	1023.000000	2046.000000
30.360001	-0.003362	-1.986863	2.347449	-2.643323	5.198822	-6.889810	0.000000	-10.000000	0.291667	-19.933334	134.666672	1023.000000	1023.000000	2046.000000
30.379999	-0.002981	-1.761719	2.170268	-2.708907	5.457945	-6.681025	0.000000	-10.000000	0.275000	-19.200001	128.000000	1023.000000	1023.000000	2046.000000
30.400000	-0.002734	-1.616038	2.073575	-2.846545	5.601401	-6.444469	0.000000	-10.000000	0.258333	-18.900000	121.666664	1023.000000	1023.000000	2046.000000
30.420000	-0.002693	-1.591818	2.055774	-3.036961	5.596680	-6.207311	0.000000	-10.000000	0.250000	-18.600000	115.333336	1023.000000	1023.000000	2046.000000
30.440001	-0.003224	-1.905553	2.117765	-3.266038	5.435012	-6.192291	0.000000	-10.000000	0.250000	-18.450001	109.000000	1023.000000	1023.000000	2046.000000
30.459999	-0.004180	-2.470627	2.207337	-3.291305	5.023973	-6.410633	0.000000	-10.000000	0.233333	-18.016666	102.666664	1023.000000	1023.000000	2046.000000
30.480000	-0.005299	-3.131841	2.229894	-3.346732	4.782328	-6.797331	0.000000	-10.000000	0.216667	-17.466667	96.500000	1023.000000	1023.000000	2046.000000
30.500000	-0.005789	-3.421120	2.186009	-3.337930	4.740819	-7.010018	0.000000	-10.000000	0.191667	-16.700001	90.833336	1023.000000	1023.000000	2046.000000
30.520000	-0.005886	-3.478582	2.058252	-3.363878	4.809433	-6.982389	0.000000	-10.000000	0.191667	-15.816668	85.333336	1023.000000	1023.000000	2046.000000
30.540001	-0.005472	-3.234114	1.824961	-3.430539	5.118870	-6.747406	0.000000	-10.000000	0.191667	-15.083334	80.166664	1023.000000	1023.000000	2046.000000
30.559999	-0.005245	-3.099591	1.680736	-3.590462	5.333277	-6.523142	0.000000	-10.000000	0.183333	-14.516667	75.000000	1023.000000	1023.000000	2046.000000
30.580000	-0.005425	-3.206393	1.655296	-3.809239	5.395512	-6.447963	0.000000	-10.000000	0.166667	-14.150001	70.166664	1023.000000	1023.000000	2046.000000
30.600000	-0.006024	-3.560392	1.743847	-4.021510	5.139678	-6.422406	0.000000	-10.000000	0.150000	-13.866667	65.500000	1023.000000	1023.000000	2046.000000
30.620001	-0.006653	-3.932144	1.771496	-4.114542	4.963170	-6.552267	0.000000	-10.000000	0.150000	-13.500000	60.833332	1023.000000	1023.000000	2046.000000
30.639999	-0.007381	-4.361882	1.839722	-4.089060	4.703542	-6.816085	0.000000	-10.000000	0.150000	-13.133333	56.333332	1023.000000	1023.000000	2046.000000
30.660000	-0.008095	-4.784171	1.844641	-4.151054	4.560819	-7.038577	0.000000	-10.000000	0.133333	-12.683333	52.000000	1023.000000	1023.000000	2046.000000
30.680000	-0.008763	-5.178999	1.826616	-4.127524	4.436574	-7.314664	0.000000	-10.000000	0.125000	-12.300000	48.000000	1023.000000	1023.000000	2046.000000
30.700001	-0.009182	-5.426754	1.801180	-4.162424	4.332038	-7.397548	0.000000	-10.000000	0.100000	-11.933333	44.000000	1023.000000	1023.000000	2046.000000
30.719999	-0.009584	-5.664028	1.737013	-4.216766	4.323276	-7.507551	0.000000	-10.000000	0.100000	-11.600000	40.000000	1023.000000	1023.000000	2046.000000
30.740000	-0.009747	-5.760579	1.661155	-4.223938	4.341190	-7.538987	0.000000	-10.000000	0.091667	-11.233334	36.000000	1023.000000	1023.000000	2046.000000
30.760000	-0.009825	-5.806606	1.534492	-4.353445	4.463139	-7.450791	0.000000	-10.000000	0.091667	-10.883333	32.000000	1023.000000	1023.000000	2046.000000
30.780001	-0.009779	-5.779647	1.404802	-4.503701	4.559525	-7.240273	0.000000	-10.000000	0.075000	-10.466667	28.333334	1023.000000	1023.000000	2046.000000
30.799999	-0.009728	-5.749385	1.243806	-4.728224	4.818469	-7.083435	0.000000	-10.000000	0.058333	-10.116667	24.833334	1023.000000	1023.000000	2046.000000
30.820000	-0.009556	-5.647752	1.217193	-4.969596	4.947920	-6.843269	0.000000	-10.000000	0.050000	-9.700000	21.500000	1023.000000	1023.000000	2046.000000
30.840000	-0.009466	-5.594185	1.254226	-5.100963	4.959476	-6.706924	0.000000	-10.000000	0.050000	-9.300000	18.166666	1023.000000	1023.000000	2046.000000
30.860001	-0.009634	-5.693841	1.308519	-5.260201	4.915613	-6.657772	0.000000	-10.000000	0.050000	-8.916667	15.000000	1023.000000	1023.000000	2046.000000
30.879999	-0.009776	-5.777745	1.293888	-5.282992	4.901637	-6.690279	0.000000	-10.000000	0.050000	-8.566667	12.000000	1023.000000	1023.000000	2046.000000
30.900000	-0.010688	-6.316744	1.363689	-5.358606	4.598046	-6.919873	0.000000	-10.000000	0.050000	-8.200000	9.166667	1023.000000	1023.000000	2046.000000
30.920000	-0.011579	-6.842958	1.355795	-5.335021	4.344739	-7.208470	0.000000	-10.000000	0.041667	-7.566667	6.333333	1023.000000	1023.000000	2046.000000
30.940001	-0.012694	-7.502236	1.350241	-5.345332	4.089061	-7.596207	0.000000	-10.000000	0.041667	-6.900000	3.833333	1023.000000	1023.000000	2046.000000
30.959999	-0.013529	-7.995710	1.375289	-5.368091	3.925603	-7.928511	0.000000	-10.000000	0.041667	-6.566667	1.666667	1023.000000	1023.000000	2046.000000
30.980000	-0.013875	-8.200396	1.492210	-5.448578	3.851820	-8.095846	0.000000	-10.000000	0.050000	-6.633333	0.000000	1023.000000	1023.000000	2046.000000
31.000000	-0.014109	-8.338657	1.441130	-5.432610	3.869471	-8.216649	0.000000	-10.000000	0.050000	-6.916667	-2.000000	1023.000000	1023.000000	2046.000000
31.020000	-0.014658	-8.662731	1.285626	-5.499658	3.872462	-8.321161	0.000000	-10.000000	0.041667	-6.516667	-4.166667	1023.000000	1023.000000	2046.000000
31.040001	-0.015082	-8.913743	1.005592	-5.608605	3.974068	-8.284799	0.000000	-10.000000	0.033333	-5.383333	-6.500000	1023.000000	1023.000000	2046.000000
31.059999	-0.015916	-9.406243	0.619400	-5.831715	4.032419	-8.226348	0.000000	-10.000000	0.033333	-4.183333	-8.166667	1023.000000	1023.000000	2046.000000
31.080000	-0.016868	-9.969037	0.300662	-6.030889	3.980814	-8.219625	0.000000	-10.000000	0.041667	-3.866667	-9.500000	1023.000000	1023.000000	2046.000000
31.100000	-0.017694	-10.456992	-0.010382	-6.235861	3.957517	-8.168265	0.000000	-10.000000	0.050000	-4.600000	-10.833333	1023.000000	1023.000000	2046.000000
31.120001	-0.018367	-10.855078	-0.144131	-6.360429	3.835776	-8.186294	0.000000	-10.000000	0.041667	-5.466667	-12.500000	1023.000000	1023.000000	2046.000000
31.139999	-0.018995	-11.225774	-0.239545	-6.393677	3.696495	-8.289047	0.000000	-10.000000	0.033333	-5.866667	-14.500000	1023.000000	1023.000000	2046.000000
31.160000	-0.019798	-11.700590	-0.257294	-6.332413	3.447122	-8.558004	0.000000	-10.000000	0.033333	-5.766667	-16.500000	1023.000000	1023.000000	2046.000000
31.180000	-0.020485	-12.106483	-0.241551	-6.160300	3.177097	-8.881730	0.000000	-10.000000	0.041667	-5.483334	-18.333334	1023.000000	1023.000000	2046.000000
31.200001	-0.021430	-12.665117	-0.151707	-5.988442	2.808509	-9.333477	0.000000	-10.000000	0.033333	-5.250000	-20.000000	1023.000000	1023.000000	2046.000000
31.219999	-0.021560	-12.741785	-0.127043	-5.804023	2.644416	-9.455135	0.000000	-10.000000	0.033333	-5.100000	-21.666666	1023.000000	1023.000000	2046.000000
31.240000	-0.020880	-12.340199	-0.257963	-5.579608	2.760492	-9.263121	0.000000	-10.000000	0.033333	-5.166667	-23.500000	1023.000000	1023.000000	2046.000000
31.260000	-0.019878	-11.747676	-0.398385	-5.465147	3.072864	-8.957007	0.000000	-10.000000	0.050000	-5.383334	-25.166666	1023.000000	1023.000000	2046.000000
31.280001	-0.018955	-11.202445	-0.444942	-5.536727	3.342485	-8.563261	0.000000	-10.000000	0.050000	-5.283333	-26.833334	1023.000000	1023.000000	2046.000000
31.299999	-0.018377	-10.860680	-0.414148	-5.701748	3.481379	-8.226162	0.000000	-10.000000	0.041667	-4.866667	-28.500000	1023.000000	1023.000000	2046.000000
31.320000	-0.018161	-10.733047	-0.233038	-5.643094	3.288450	-8.145366	0.000000	-10.000000	0.041667	-4.266667	-30.333334	1023.000000	1023.000000	2046.000000
31.340000	-0.018200	-10.756170	0.059003	-5.450468	3.035187	-8.399893	0.000000	-10.000000	0.033333	-4.083333	-32.000000	1023.000000	1023.000000	2046.000000
31.360001	-0.018259	-10.791231	0.291621	-5.194332	2.793103	-8.681623	0.000000	-10.000000	0.041667	-4.116667	-33.333332	1023.000000	1023.000000	2046.000000
31.379999	-0.018374	-10.859221	0.271471	-5.147785	2.766946	-8.749854	0.000000	-10.000000	0.033333	-4.233334	-34.666668	1023.000000	1023.000000	2046.000000
31.400000	-0.017988	-10.630777	0.018011	-5.328641	3.202184	-8.522330	0.000000	-10.000000	0.033333	-4.283333	-36.000000	1023.000000	1023.000000	2046.000000
31.420000	-0.017670	-10.442711	-0.140747	-5.656681	3.524630	-8.169913	0.000000	-10.000000	0.025000	-4.133333	-37.500000	1023.000000	1023.000000	2046.000000
31.440001	-0.017559	-10.377077	-0.171481	-6.041498	3.713288	-7.877386	0.000000	-10.000000	0.016667	-3.716667	-38.833332	1023.000000	1023.000000	2046.000000
31.459999	-0.017544	-10.368556	-0.112693	-6.153690	3.702970	-7.805144	0.000000	-10.000000	0.008333	-3.116667	-40.000000	1023.000000	1023.000000	2046.000000
31.480000	-0.017938	-10.601269	0.191810	-6.058388	3.361210	-8.095901	0.000000	-10.000000	0.000000	-2.633333	-41.000000	1023.000000	1023.000000	2046.000000
31.500000	-0.018358	-10.849739	0.397601	-5.839447	3.096611	-8.504506	0.000000	-10.000000	0.016667	-2.400000	-42.000000	1023.000000	1023.000000	2046.000000
31.520000	-0.018488	-10.926516	0.460264	-5.724829	3.005790	-8.667741	0.000000	-10.000000	0.016667	-2.433333	-42.833332	1023.000000	1023.000000	2046.000000
31.540001	-0.018439	-10.897691	0.319720	-5.702830	3.102534	-8.617114	0.000000	-10.000000	0.025000	-2.583333	-43.666668	1023.000000	1023.000000	2046.000000
31.559999	-0.018076	-10.682788	0.104317	-5.820276	3.383260	-8.350088	0.000000	-10.000000	0.016667	-2.816667	-44.500000	1023.000000	1023.000000	2046.000000
31.580000	-0.017969	-10.619478	-0.129750	-6.119156	3.739949	-8.110520	0.000000	-10.000000	0.033333	-3.033333	-45.500000	1023.000000	1023.000000	2046.000000
31.600000	-0.017786	-10.511595	-0.163851	-6.376444	3.845940	-7.817240	0.000000	-10.000000	0.041667	-3.150000	-46.500000	1023.000000	1023.000000	2046.000000
31.620001	-0.018121	-10.709223	-0.009446	-6.392575	3.614008	-7.921210	0.000000	-10.000000	0.041667	-3.200000	-47.500000	1023.000000	1023.000000	2046.000000
31.639999	-0.018591	-10.987296	0.247959	-6.266293	3.290613	-8.259575	0.000000	-10.000000	0.033333	-3.150000	-48.666668	1023.000000	1023.000000	2046.000000
31.660000	-0.018962	-11.206434	0.392787	-6.214324	3.136357	-8.521255	0.000000	-10.000000	0.016667	-3.000000	-49.833332	1023.000000	1023.000000	2046.000000
31.680000	-0.018843	-11.136353	0.469946	-6.115467	3.065895	-8.556726	0.000000	-10.000000	0.016667	-2.716667	-50.833332	1023.000000	1023.000000	2046.000000
31.700001	-0.018711	-11.058024	0.431934	-6.183423	3.181412	-8.487947	0.000000	-10.000000	0.025000	-2.400000	-51.666668	1023.000000	1023.000000	2046.000000
31.719999	-0.018728	-11.068369	0.284078	-6.264441	3.312762	-8.400768	0.000000	-10.000000	0.025000	-2.100000	-52.333332	1023.000000	1023.000000	2046.000000
31.740000	-0.018635	-11.013518	0.206846	-6.430942	3.463798	-8.253220	0.000000	-10.000000	0.025000	-1.933333	-52.833332	1023.000000	1023.000000	2046.000000
31.760000	-0.018522	-10.946253	0.078593	-6.585842	3.643970	-8.082973	0.000000	-10.000000	0.016667	-1.833333	-53.000000	1023.000000	1023.000000	2046.000000
31.780001	-0.018350	-10.845048	0.029648	-6.712379	3.810890	-7.973207	0.000000	-10.000000	0.025000	-1.900000	-53.000000	1023.000000	1023.000000	2046.000000
31.799999	-0.018133	-10.716728	-0.028404	-6.859273	3.979992	-7.809043	0.000000	-10.000000	0.016667	-1.950000	-53.333332	1023.000000	1023.000000	2046.000000
31.820000	-0.018163	-10.734529	0.019176	-6.946996	3.919868	-7.726577	0.000000	-10.000000	0.008333	-2.033333	-53.666668	1023.000000	1023.000000	2046.000000
31.840000	-0.018451	-10.904551	0.102518	-6.992307	3.870722	-7.885484	0.000000	-10.000000	0.008333	-2.050000	-54.333332	1023.000000	1023.000000	2046.000000
31.860001	-0.018804	-11.113139	0.133911	-6.983337	3.765835	-8.029549	0.000000	-10.000000	0.016667	-2.050000	-54.833332	1023.000000	1023.000000	2046.000000
31.879999	-0.019343	-11.431942	0.262281	-6.879969	3.415444	-8.229698	0.000000	-10.000000	0.016667	-1.866667	-55.500000	1023.000000	1023.000000	2046.000000
31.900000	-0.019995	-11.817192	0.339697	-6.796805	3.189596	-8.549681	0.000000	-10.000000	0.016667	-1.166667	-55.833332	1023.000000	1023.000000	2046.000000
31.920000	-0.020497	-12.113805	0.317461	-6.909401	3.136524	-8.658388	0.000000	-10.000000	0.025000	-1.133333	-56.000000	1023.000000	1023.000000	2046.000000
31.940001	-0.020511	-12.122286	0.425672	-6.967095	3.071898	-8.652761	0.000000	-10.000000	0.033333	-1.450000	-56.166668	1023.000000	1023.000000	2046.000000
31.959999	-0.020510	-12.121284	0.508033	-6.987047	3.087714	-8.729984	0.000000	-10.000000	0.033333	-2.366667	-56.500000	1023.000000	1023.000000	2046.000000
31.980000	-0.020592	-12.169819	0.519564	-7.040289	3.145988	-8.795082	0.000000	-10.000000	0.016667	-2.333333	-57.166668	1023.000000	1023.000000	2046.000000
32.000000	-0.021118	-12.480987	0.239300	-7.029458	3.272944	-8.963773	0.000000	-10.000000	0.008333	-0.933333	-57.666668	1023.000000	1023.000000	2046.000000
32.020000	-0.021661	-12.801691	-0.154707	-7.144299	3.424917	-8.927602	0.000000	-10.000000	0.000000	0.716667	-58.000000	1023.000000	1023.000000	2046.000000
32.040001	-0.022692	-13.410748	-0.580200	-7.379855	3.393594	-8.844286	0.000000	-10.000000	0.000000	1.833333	-58.000000	1023.000000	1023.000000	2046.000000
32.060001	-0.023890	-14.119001	-0.904864	-7.427073	3.220111	-9.007175	0.000000	-10.000000	0.000000	1.250000	-58.000000	1023.000000	1023.000000	2046.000000
32.080002	-0.024991	-14.769892	-1.005659	-7.451988	2.953022	-9.265266	0.000000	-10.000000	0.008333	0.516667	-58.000000	1023.000000	1023.000000	2046.000000
32.099998	-0.025785	-15.239023	-1.054236	-7.360754	2.704518	-9.528550	0.000000	-10.000000	0.008333	0.000000	-58.000000	1023.000000	1023.000000	2046.000000
32.119999	-0.026255	-15.516685	-1.056810	-7.156252	2.510196	-9.813818	0.000000	-10.000000	0.008333	0.000000	-58.000000	1023.000000	1023.000000	2046.000000
32.139999	-0.026191	-15.479152	-0.957903	-6.913740	2.316383	-9.923891	0.000000	-10.000000	0.000000	0.283333	-58.000000	1023.000000	1023.000000	2046.000000
32.160000	-0.026358	-15.577398	-0.948326	-6.840230	2.216788	-10.005630	0.000000	-10.000000	-0.008333	1.000000	-58.000000	1023.000000	1023.000000	2046.000000
32.180000	-0.025926	-15.322133	-0.915731	-6.811414	2.239129	-9.834117	0.000000	-10.000000	-0.008333	2.133333	-58.000000	1023.000000	1023.000000	2046.000000
32.200001	-0.025137	-14.856069	-0.904761	-6.736000	2.417089	-9.632396	0.000000	-10.000000	-0.008333	3.266667	-58.000000	1023.000000	1023.000000	2046.000000
32.220001	-0.024187	-14.294559	-0.881575	-6.538717	2.582201	-9.456469	0.000000	-10.000000	-0.008333	4.116667	-58.000000	1023.000000	1023.000000	2046.000000
32.240002	-0.022970	-13.575186	-0.865784	-6.367703	2.747102	-9.088800	0.000000	-10.000000	-0.025000	5.100000	-58.000000	1023.000000	1023.000000	2046.000000
32.259998	-0.021893	-12.938647	-0.841707	-6.209709	2.912576	-8.799808	0.000000	-10.000000	-0.058333	6.433333	-58.000000	1023.000000	1023.000000	2046.000000
32.279999	-0.020965	-12.390309	-0.821150	-6.098523	3.067416	-8.538053	0.000000	-10.000000	-0.075000	7.966667	-58.000000	1023.000000	1023.000000	2046.000000
32.299999	-0.020202	-11.939552	-0.700115	-6.018506	3.175144	-8.396075	0.000000	-10.000000	-0.075000	9.166667	-58.000000	1023.000000	1023.000000	2046.000000
32.320000	-0.019511	-11.531047	-0.622285	-5.898812	3.299581	-8.309531	0.000000	-10.000000	-0.058333	9.916667	-58.000000	1023.000000	1023.000000	2046.000000
32.340000	-0.019046	-11.256209	-0.487575	-5.926296	3.375657	-8.217996	0.000000	-10.000000	-0.066667	10.766666	-58.000000	1023.000000	1023.000000	2046.000000
32.360001	-0.018798	-11.109371	-0.322760	-5.882145	3.399233	-8.303700	0.000000	-10.000000	-0.083333	11.733334	-31.333334	1023.000000	1023.000000	2046.000000
32.380001	-0.018524	-10.947638	-0.057218	-5.747718	3.262676	-8.405376	0.000000	-10.000000	-0.108333	12.966667	-3.666667	1023.000000	1023.000000	2046.000000
32.400002	-0.018095	-10.693914	0.143105	-5.623512	3.260270	-8.473778	0.000000	-10.000000	-0.133333	14.066667	25.666666	1023.000000	1023.000000	2046.000000
32.419998	-0.017511	-10.348880	0.381531	-5.606058	3.226634	-8.350986	0.000000	-10.000000	-0.166667	14.966667	29.833334	1023.000000	1023.000000	2046.000000
32.439999	-0.016700	-9.869887	0.534828	-5.657777	3.418287	-8.165225	0.000000	-10.000000	-0.200000	15.900001	34.666668	1023.000000	1023.000000	2046.000000
32.459999	-0.015694	-9.275377	0.593187	-5.688437	3.683564	-7.863691	0.000000	-10.000000	-0.208333	16.833334	39.833332	1023.000000	1023.000000	2046.000000
32.480000	-0.014798	-8.745464	0.573838	-5.829995	4.032567	-7.521875	0.000000	-10.000000	-0.225000	17.883333	45.500000	1023.000000	1023.000000	2046.000000
32.500000	-0.013833	-8.175159	0.592217	-5.850193	4.250538	-7.167721	0.000000	-10.000000	-0.233333	18.583334	51.500000	1023.000000	1023.000000	2046.000000
32.520000	-0.013109	-7.747549	0.612868	-5.842481	4.470418	-6.988355	0.000000	-10.000000	-0.258333	19.150000	57.500000	1023.000000	1023.000000	2046.000000
32.540001	-0.012696	-7.503122	0.638521	-5.812710	4.617702	-6.946634	0.000000	-10.000000	-0.275000	19.900000	63.666668	1023.000000	1023.000000	2046.000000
32.560001	-0.012304	-7.271367	0.762111	-5.693599	4.678938	-7.018817	0.000000	-10.000000	-0.308333	20.683334	70.000000	1023.000000	1023.000000	2046.000000
32.580002	-0.011792	-6.969151	0.914661	-5.487455	4.722791	-7.119148	0.000000	-10.000000	-0.341667	21.700001	76.833336	1023.000000	1023.000000	2046.000000
32.599998	-0.011235	-6.640050	1.144459	-5.454656	4.743820	-7.073674	0.000000	-10.000000	-0.358333	22.583334	83.833336	1023.000000	1023.000000	2046.000000
32.619999	-0.010252	-6.059171	1.349760	-5.320601	4.873167	-6.961497	0.000000	-10.000000	-0.375000	23.383333	91.333336	1023.000000	1023.000000	2046.000000
32.639999	-0.009115	-5.386909	1.576278	-5.297600	5.045842	-6.711429	0.000000	-10.000000	-0.383333	23.883333	99.000000	1023.000000	1023.000000	2046.000000
32.660000	-0.007933	-4.688524	1.690679	-5.364258	5.406139	-6.421084	0.000000	-10.000000	-0.408333	24.316668	107.000000	1023.000000	1023.000000	2046.000000
32.680000	-0.006524	-3.855669	1.721066	-5.471359	5.822828	-5.928205	0.000000	-10.000000	-0.425000	24.866667	115.000000	1023.000000	1023.000000	2046.000000
32.700001	-0.005489	-3.243917	1.782727	-5.557189	6.074714	-5.544170	0.000000	-10.000000	-0.433333	25.466667	123.166664	1023.000000	1023.000000	2046.000000
32.720001	-0.004871	-2.878548	1.765756	-5.588303	6.355222	-5.411224	0.000000	-10.000000	-0.450000	26.116667	131.500000	1023.000000	1023.000000	2046.000000
32.740002	-0.004341	-2.565451	1.885260	-5.457052	6.510052	-5.503712	0.000000	-10.000000	-0.450000	26.716667	140.166672	1023.000000	1023.000000	2046.000000
32.759998	-0.003635	-2.148252	2.170229	-5.373250	6.514525	-5.459756	0.000000	-10.000000	-0.475000	27.200001	149.000000	1023.000000	1023.000000	2046.000000
32.779999	-0.002785	-1.645931	2.474588	-5.252627	6.632478	-5.500371	0.000000	-10.000000	-0.500000	27.616667	158.000000	1023.000000	1023.000000	2046.000000
32.799999	-0.001595	-0.942514	2.798139	-5.244359	6.751948	-5.248242	0.000000	-10.000000	-0.533333	28.050001	167.166672	1023.000000	1023.000000	2046.000000
32.820000	-0.000493	-0.291157	2.933039	-5.322857	7.074511	-4.975850	0.000000	-10.000000	-0.566667	28.716667	176.333328	1023.000000	1023.000000	2046.000000
32.840000	0.000906	0.535582	2.953540	-5.369201	7.510331	-4.559090	0.000000	-10.000000	-0.583333	29.283335	185.833328	1023.000000	1023.000000	2046.000000
32.860001	0.001980	1.170393	2.980036	-5.455475	7.769587	-4.123755	0.000000	-10.000000	-0.625000	30.033335	195.500000	1023.000000	1023.000000	2046.000000
32.880001	0.002829	1.672202	2.985546	-5.474703	8.033897	-3.872539	0.000000	-10.000000	-0.633333	30.700001	205.500000	1023.000000	1023.000000	2046.000000
32.900002	0.003343	1.975741	3.021612	-5.353953	8.184304	-3.876222	0.000000	-10.000000	-0.633333	30.900000	215.666672	1023.000000	1023.000000	2046.000000
32.919998	0.004376	2.586426	3.241809	-5.172892	8.402502	-3.884993	0.000000	-10.000000	-0.616667	31.050001	226.000000	1023.000000	1023.000000	2046.000000
32.939999	0.005481	3.239136	3.517837	-4.956751	8.545025	-3.866975	0.000000	-10.000000	-0.625000	31.083334	236.333328	1023.000000	1023.000000	2046.000000
32.959999	0.006310	3.728926	3.594834	-4.641731	8.728160	-3.952337	0.000000	-10.000000	-0.666667	31.633333	246.666672	1023.000000	1023.000000	2046.000000
32.980000	0.006682	3.949279	3.536604	-4.370303	8.799994	-4.017017	0.000000	-10.000000	-0.700000	32.266666	257.000000	1023.000000	1023.000000	2046.000000
33.000000	0.006568	3.881438	3.410435	-4.279558	8.825648	-4.075088	0.000000	-10.000000	-0.708333	32.683334	267.666656	1023.000000	1023.000000	2046.000000
33.020000	0.006258	3.698282	3.231988	-4.231390	8.796416	-4.098732	0.000000	-10.000000	-0.700000	32.866669	278.500000	1023.000000	1023.000000	2046.000000
33.040001	0.006244	3.690157	3.202654	-4.118064	8.755538	-4.149971	0.000000	-10.000000	-0.691667	32.650002	289.500000	1023.000000	1023.000000	2046.000000
33.060001	0.006535	3.862407	3.199575	-4.043706	8.811264	-4.104726	0.000000	-10.000000	-0.683333	32.316666	300.500000	1023.000000	1023.000000	2046.000000
33.080002	0.007254	4.287034	3.174927	-3.949120	8.987321	-3.926094	0.000000	-10.000000	-0.683333	32.250000	311.333344	1023.000000	1023.000000	2046.000000
33.099998	0.007944	4.694891	3.200863	-3.963997	9.126368	-3.668343	0.000000	-10.000000	-0.683333	32.250000	322.166656	1023.000000	1023.000000	2046.000000
33.119999	0.008997	5.317429	3.191586	-3.832317	9.338744	-3.380584	0.000000	-10.000000	-0.708333	32.466667	332.833344	1023.000000	1023.000000	2046.000000
33.139999	0.009981	5.898959	3.228640	-3.723742	9.517259	-3.123198	0.000000	-10.000000	-0.725000	32.716667	343.666656	1023.000000	1023.000000	2046.000000
33.160000	0.010962	6.478486	3.280628	-3.614047	9.736927	-2.925021	0.000000	-10.000000	-0.725000	32.883335	354.500000	1023.000000	1023.000000	2046.000000
33.180000	0.012329	7.286695	3.322895	-3.404546	10.058876	-2.690531	0.000000	-10.000000	-0.725000	32.866669	365.500000	1023.000000	1023.000000	2046.000000
33.200001	0.013546	8.005871	3.497368	-3.066222	10.140074	-2.565349	0.000000	-10.000000	-0.716667	32.833332	376.500000	1023.000000	1023.000000	2046.000000
33.220001	0.015167	8.963717	3.705063	-2.704691	10.318881	-2.355536	0.000000	-10.000000	-0.733333	32.799999	387.500000	1023.000000	1023.000000	2046.000000
33.240002	0.016658	9.844848	3.950596	-2.410825	10.523001	-2.217924	0.000000	-10.000000	-0.725000	32.966667	398.500000	1023.000000	1023.000000	2046.000000
33.259998	0.018194	10.752890	4.237783	-2.197312	10.692564	-1.980145	0.000000	-10.000000	-0.716667	32.833336	409.500000	1023.000000	1023.000000	2046.000000
33.279999	0.020016	11.829624	4.618583	-2.001870	10.875551	-1.662640	0.000000	-10.000000	-0.700000	32.900002	420.500000	1023.000000	1023.000000	2046.000000
33.299999	0.021292	12.583669	4.964342	-2.030520	11.115184	-1.465337	0.000000	-10.000000	-0.700000	32.950001	431.333344	1023.000000	1023.000000	2046.000000
33.320000	0.022610	13.362332	5.308558	-2.114812	11.346177	-1.177591	0.000000	-10.000000	-0.683333	33.133335	442.333344	1023.000000	1023.000000	2046.000000
33.340000	0.023851	14.095663	5.638739	-2.212031	11.621554	-0.952600	0.000000	-10.000000	-0.666667	33.083332	453.333344	1023.000000	1023.000000	2046.000000
33.360001	0.025161	14.870323	5.928612	-2.330274	11.881765	-0.609781	0.000000	-10.000000	-0.650000	33.066666	464.500000	1023.000000	1023.000000	2046.000000
33.380001	0.026334	15.563208	6.131907	-2.447887	12.175035	-0.295848	0.000000	-10.000000	-0.675000	32.833332	475.500000	1023.000000	1023.000000	2046.000000
33.400002	0.027511	16.259125	6.267845	-2.514821	12.437280	0.068822	0.000000	-10.000000	-0.683333	32.783333	486.500000	1023.000000	1023.000000	2046.000000
33.419998	0.028550	16.873188	6.371899	-2.511362	12.759115	0.253536	0.000000	-10.000000	-0.700000	32.483334	497.500000	1023.000000	1023.000000	2046.000000
33.439999	0.029886	17.662781	6.531525	-2.322071	13.048143	0.405184	0.000000	-10.000000	-0.666667	32.466667	508.333344	1023.000000	1023.000000	2046.000000
33.459999	0.030535	18.046160	6.590684	-2.246249	13.186049	0.515675	0.000000	-10.000000	-0.658333	32.000000	519.166687	1023.000000	1023.000000	2046.000000
33.480000	0.031359	18.533054	6.654919	-2.221643	13.461507	0.638271	0.000000	-10.000000	-0.641667	31.950001	529.833313	1023.000000	1023.000000	2046.000000
33.500000	0.032272	19.072781	6.776290	-2.141930	13.621579	0.816841	0.000000	-10.000000	-0.650000	31.783335	540.500000	1023.000000	1023.000000	2046.000000
33.520000	0.033477	19.784676	6.990695	-1.964972	13.812025	0.946927	0.000000	-10.000000	-0.650000	31.800001	551.000000	1023.000000	1023.000000	2046.000000
33.540001	0.034516	20.399105	7.162447	-1.825721	14.005150	1.057229	0.000000	-10.000000	-0.650000	31.533333	565.166687	1023.000000	1023.000000	2046.000000
33.560001	0.035697	21.097084	7.394176	-1.667030	14.157674	1.212263	0.000000	-10.000000	-0.641667	31.466667	579.333313	1023.000000	1023.000000	2046.000000
33.580002	0.036745	21.716484	7.616117	-1.619263	14.348747	1.370882	0.000000	-10.000000	-0.633333	31.549999	590.000000	1023.000000	1023.000000	2046.000000
33.599998	0.037711	22.287111	7.839425	-1.638854	14.485009	1.601532	0.000000	-10.000000	-0.616667	31.366667	597.000000	1023.000000	1023.000000	2046.000000
33.619999	0.038705	22.874815	8.071158	-1.721770	14.654305	1.871120	0.000000	-10.000000	-0.608333	31.150000	604.000000	1023.000000	1023.000000	2046.000000
33.639999	0.039829	23.539089	8.244589	-1.735564	14.901556	2.128509	0.000000	-10.000000	-0.600000	30.816668	614.333313	1023.000000	1023.000000	2046.000000
33.660000	0.040796	24.110313	8.463490	-1.834367	15.078859	2.402332	0.000000	-10.000000	-0.608333	31.000000	624.500000	1023.000000	1023.000000	2046.000000
33.680000	0.041757	24.678444	8.633547	-1.895700	15.320042	2.620556	0.000000	-10.000000	-0.608333	30.700001	634.833313	1023.000000	1023.000000	2046.000000
33.700001	0.042527	25.133446	8.727917	-1.913107	15.575734	2.742902	0.000000	-10.000000	-0.608333	30.766666	645.166687	1023.000000	1023.000000	2046.000000
33.720001	0.043189	25.524988	8.891814	-1.976059	15.777471	2.831762	0.000000	-10.000000	-0.608333	30.683334	655.500000	1023.000000	1023.000000	2046.000000
33.740002	0.044107	26.067520	9.004907	-1.830059	16.037680	2.854993	0.000000	-10.000000	-0.625000	31.050001	665.666687	1023.000000	1023.000000	2046.000000
33.759998	0.044835	26.497547	9.183277	-1.800685	16.145578	2.969375	0.000000	-10.000000	-0.641667	30.950001	676.000000	1023.000000	1023.000000	2046.000000
33.779999	0.045854	27.099977	9.223848	-1.553277	16.466978	2.962428	0.000000	-10.000000	-0.633333	30.966667	686.333313	1023.000000	1023.000000	2046.000000
33.799999	0.046607	27.544579	9.302628	-1.360089	16.530037	3.072002	0.000000	-10.000000	-0.616667	30.750000	696.666687	1023.000000	1023.000000	2046.000000
33.820000	0.047385	28.004486	9.436498	-1.256575	16.618576	3.205988	0.000000	-10.000000	-0.583333	30.583334	707.000000	1023.000000	1023.000000	2046.000000
33.840000	0.048552	28.694508	9.613726	-0.961742	16.725744	3.316779	0.000000	-10.000000	-0.575000	30.233334	717.333313	1023.000000	1023.000000	2046.000000
33.860001	0.050249	29.697304	9.904821	-0.593893	16.898607	3.487768	0.000000	-10.000000	-0.558333	29.600000	727.500000	1023.000000	1023.000000	2046.000000
33.880001	0.051299	30.317476	10.187392	-0.351651	16.945938	3.535797	0.000000	-10.000000	-0.558333	29.233334	737.500000	1023.000000	1023.000000	2046.000000
33.900002	0.052012	30.738882	10.241870	-0.075531	17.004673	3.567872	0.000000	-10.000000	-0.525000	28.550001	747.166687	1023.000000	1023.000000	2046.000000
33.919998	0.051636	30.516993	10.083114	-0.062210	16.951805	3.544285	0.000000	-10.000000	-0.483333	28.083334	756.833313	1023.000000	1023.000000	2046.000000
33.939999	0.050517	29.855343	9.841565	-0.155536	16.717329	3.451986	0.000000	-10.000000	-0.425000	26.800001	766.166687	1023.000000	1023.000000	2046.000000
33.959999	0.049783	29.421535	9.674703	-0.215727	16.616695	3.345864	0.000000	-10.000000	-0.391667	25.833334	775.333313	1023.000000	1023.000000	2046.000000
33.980000	0.049230	29.094969	9.455892	-0.181434	16.527308	3.293204	0.000000	-10.000000	-0.375000	24.766666	784.166687	1023.000000	1023.000000	2046.000000
34.000000	0.049023	28.972500	9.295892	-0.013420	16.462389	3.227640	0.000000	-10.000000	-0.366667	24.300001	792.666687	1023.000000	1023.000000	2046.000000
34.020000	0.048691	28.776276	9.133956	0.159956	16.433407	3.048959	0.000000	-10.000000	-0.366667	23.916668	801.000000	1023.000000	1023.000000	2046.000000
34.040001	0.049012	28.966330	9.069969	0.539998	16.467970	2.888393	0.000000	-10.000000	-0.358333	23.716667	809.000000	1023.000000	1023.000000	2046.000000
34.060001	0.049453	29.226631	9.022124	0.830453	16.520283	2.853771	0.000000	-10.000000	-0.350000	23.400002	817.000000	1023.000000	1023.000000	2046.000000
34.080002	0.049802	29.432817	8.975486	1.007140	16.572708	2.877484	0.000000	-10.000000	-0.325000	23.050001	824.833313	1023.000000	1023.000000	2046.000000
34.099998	0.050322	29.740528	8.966102	1.225554	16.645014	2.903857	0.000000	-10.000000	-0.300000	22.566668	832.500000	1023.000000	1023.000000	2046.000000
34.119999	0.051155	30.232325	8.980805	1.337626	16.752857	3.161036	0.000000	-10.000000	-0.266667	22.066668	840.000000	1023.000000	1023.000000	2046.000000
34.139999	0.051987	30.724480	9.003521	1.379614	16.937874	3.403471	0.000000	-10.000000	-0.250000	20.850000	847.500000	1023.000000	1023.000000	2046.000000
34.160000	0.053102	31.383087	9.055328	1.529075	17.098595	3.700090	0.000000	-10.000000	-0.241667	19.900000	854.666687	1023.000000	1023.000000	2046.000000
34.180000	0.054819	32.398041	9.239928	1.732277	17.263144	4.162690	0.000000	-10.000000	-0.241667	19.083334	861.500000	1023.000000	1023.000000	2046.000000
34.200001	0.056405	33.335083	9.462423	1.873275	17.424259	4.575123	0.000000	-10.000000	-0.233333	19.033333	868.000000	1023.000000	1023.000000	2046.000000
34.220001	0.057897	34.217117	9.727305	1.983063	17.619970	4.886779	0.000000	-10.000000	-0.216667	18.833334	874.333313	1023.000000	1023.000000	2046.000000
34.240002	0.059151	34.958130	10.006135	1.991404	17.822672	5.137918	0.000000	-10.000000	-0.208333	18.416666	880.666687	1023.000000	1023.000000	2046.000000
34.259998	0.059819	35.352741	10.241508	1.894934	17.952154	5.264145	0.000000	-10.000000	-0.200000	18.033333	887.000000	1023.000000	1023.000000	2046.000000
34.279999	0.060074	35.503654	10.511648	1.819986	17.928499	5.243523	0.000000	-10.000000	-0.191667	17.633333	893.166687	1023.000000	1023.000000	2046.000000
34.299999	0.060231	35.596394	10.680800	1.802899	18.017725	5.094969	0.000000	-10.000000	-0.175000	17.433334	899.000000	1023.000000	1023.000000	2046.000000
34.320000	0.060833	35.952400	10.906073	1.899707	18.142206	5.004413	0.000000	-10.000000	-0.141667	16.683334	904.666687	1023.000000	1023.000000	2046.000000
34.340000	0.061146	36.137074	11.072295	1.932004	18.162455	4.970320	0.000000	-10.000000	-0.133333	15.650001	910.333313	1023.000000	1023.000000	2046.000000
34.360001	0.061705	36.467491	11.144042	2.014886	18.352995	4.955567	0.000000	-10.000000	-0.133333	14.500000	915.833313	1023.000000	1023.000000	2046.000000
34.380001	0.062163	36.738216	11.179652	1.896865	18.492956	5.168744	0.000000	-10.000000	-0.125000	13.666667	921.000000	1023.000000	1023.000000	2046.000000
34.400002	0.062892	37.169193	11.178442	1.861099	18.705175	5.424475	0.000000	-10.000000	-0.083333	12.733334	925.666687	1023.000000	1023.000000	2046.000000
34.419998	0.063700	37.646702	11.181733	1.773866	18.967009	5.724095	0.000000	-10.000000	-0.033333	11.350000	930.000000	1023.000000	1023.000000	2046.000000
34.439999	0.063757	37.680504	11.184167	1.559938	18.962347	5.974052	0.000000	-10.000000	-0.008333	9.733334	934.000000	1023.000000	1023.000000	2046.000000
34.459999	0.064273	37.985271	11.237854	1.483842	19.141802	6.121775	0.000000	-10.000000	0.000000	8.300000	937.666687	1023.000000	1023.000000	2046.000000
34.480000	0.064463	38.097511	11.333815	1.400394	19.134737	6.228567	0.000000	-10.000000	0.000000	6.950000	940.833313	1023.000000	1023.000000	2046.000000
34.500000	0.064868	38.337151	11.457603	1.437499	19.192093	6.249958	0.000000	-10.000000	0.008333	5.616667	943.333313	1023.000000	1023.000000	2046.000000
34.520000	0.064760	38.273319	11.503316	1.426628	19.169127	6.174247	0.000000	-10.000000	0.016667	3.866667	945.500000	1023.000000	1023.000000	2046.000000
34.540001	0.064470	38.101658	11.566043	1.471717	19.119860	5.944038	0.000000	-10.000000	0.016667	2.066667	947.000000	1023.000000	1023.000000	2046.000000
34.560001	0.064030	37.841572	11.671892	1.491946	18.965481	5.712251	0.000000	-10.000000	0.025000	0.666667	947.833313	1023.000000	1023.000000	2046.000000
34.580002	0.063669	37.628387	11.844183	1.534924	18.815035	5.434246	0.000000	-10.000000	0.025000	0.000000	948.000000	1023.000000	1023.000000	2046.000000
34.599998	0.063279	37.398106	11.870018	1.489673	18.743809	5.294605	0.000000	-10.000000	0.041667	-0.266667	948.000000	1023.000000	1023.000000	2046.000000
34.619999	0.063762	37.683514	11.870046	1.590695	18.906818	5.315953	0.000000	-10.000000	0.025000	-1.033333	948.000000	1023.000000	1023.000000	2046.000000
34.639999	0.064149	37.912243	11.780506	1.452960	19.108065	5.570713	0.000000	-10.000000	0.025000	-2.116667	948.000000	1023.000000	1023.000000	2046.000000
34.660000	0.064460	38.096142	11.682934	1.328180	19.241550	5.843476	0.000000	-10.000000	0.016667	-3.400000	948.000000	1023.000000	1023.000000	2046.000000
34.680000	0.064133	37.902782	11.498105	1.113925	19.281569	6.009185	0.000000	-10.000000	0.033333	-4.633333	948.000000	1023.000000	1023.000000	2046.000000
34.700001	0.064041	37.848240	11.468407	0.932919	19.263992	6.182922	0.000000	-10.000000	0.041667	-5.816667	948.000000	1023.000000	1023.000000	2046.000000
34.720001	0.064132	37.902172	11.501874	1.032365	19.224024	6.143909	0.000000	-10.000000	0.050000	-6.666667	948.000000	1023.000000	1023.000000	2046.000000
34.740002	0.064327	38.017506	11.728058	1.228783	19.086559	5.974104	0.000000	-10.000000	0.050000	-7.116667	948.000000	1023.000000	1023.000000	2046.000000
34.759998	0.063808	37.710602	11.918105	1.392227	18.818743	5.581527	0.000000	-10.000000	0.050000	-7.150000	948.000000	1023.000000	1023.000000	2046.000000
34.779999	0.063183	37.341431	12.003083	1.761662	18.450655	5.126033	0.000000	-10.000000	0.050000	-7.116667	948.000000	1023.000000	1023.000000	2046.000000
34.799999	0.061584	36.396278	11.743441	2.082144	18.073614	4.497080	0.000000	-10.000000	0.050000	-7.483333	948.000000	1023.000000	1023.000000	2046.000000
34.820000	0.059987	35.452431	11.368439	2.220386	17.758553	4.105054	0.000000	-10.000000	0.058333	-8.416666	944.500000	1023.000000	1023.000000	2046.000000
34.840000	0.058252	34.426807	10.848084	2.058482	17.543917	3.976326	0.000000	-10.000000	0.075000	-9.583333	936.666687	1023.000000	1023.000000	2046.000000
34.860001	0.057217	33.815372	10.374501	1.874778	17.497158	4.068932	0.000000	-10.000000	0.083333	-10.433333	927.666687	1023.000000	1023.000000	2046.000000
34.880001	0.056347	33.301220	9.988733	1.654107	17.463066	4.195312	0.000000	-10.000000	0.091667	-11.033334	920.833313	1023.000000	1023.000000	2046.000000
34.900002	0.055695	32.915524	9.715745	1.518942	17.406168	4.274669	0.000000	-10.000000	0.091667	-11.500000	917.166687	1023.000000	1023.000000	2046.000000
34.919998	0.055337	32.703945	9.614311	1.559450	17.251587	4.278595	0.000000	-10.000000	0.100000	-11.816667	913.333313	1023.000000	1023.000000	2046.000000
34.939999	0.054454	32.182442	9.486049	1.605573	17.054722	4.036096	0.000000	-10.000000	0.116667	-12.033334	909.500000	1023.000000	1023.000000	2046.000000
34.959999	0.053718	31.747047	9.420022	1.788499	16.786270	3.752257	0.000000	-10.000000	0.116667	-12.333334	905.333313	1023.000000	1023.000000	2046.000000
34.980000	0.052657	31.120010	9.263375	1.850307	16.550922	3.455405	0.000000	-10.000000	0.125000	-12.833334	901.166687	1023.000000	1023.000000	2046.000000
35.000000	0.052135	30.812012	9.282082	2.009061	16.332766	3.188103	0.000000	-10.000000	0.116667	-13.466667	896.833313	1023.000000	1023.000000	2046.000000
35.020000	0.051671	30.537521	9.324591	2.129502	16.086807	2.996621	0.000000	-10.000000	0.150000	-14.350000	892.500000	1023.000000	1023.000000	2046.000000
35.040001	0.051844	30.640043	9.338703	2.384164	15.987356	2.929820	0.000000	-10.000000	0.175000	-15.083334	887.666687	1023.000000	1023.000000	2046.000000
35.060001	0.052375	30.953371	9.369930	2.692477	15.947008	2.943954	0.000000	-10.000000	0.200000	-15.483334	882.666687	1023.000000	1023.000000	2046.000000
35.080002	0.052760	31.181273	9.400531	2.825332	15.905304	3.050105	0.000000	-10.000000	0.200000	-15.333334	877.500000	1023.000000	1023.000000	2046.000000
35.099998	0.053210	31.447205	9.472764	2.970115	15.901587	3.102738	0.000000	-10.000000	0.191667	-14.900001	872.500000	1023.000000	1023.000000	2046.000000
35.119999	0.053767	31.776203	9.594612	3.037430	15.927290	3.216870	0.000000	-10.000000	0.191667	-14.650001	867.500000	1023.000000	1023.000000	2046.000000
35.139999	0.053811	31.802439	9.677141	2.985649	15.963738	3.175910	0.000000	-10.000000	0.191667	-14.466667	862.500000	1023.000000	1023.000000	2046.000000
35.160000	0.053585	31.668575	9.724928	2.798627	15.991198	3.153823	0.000000	-10.000000	0.183333	-14.433333	857.666687	1023.000000	1023.000000	2046.000000
35.180000	0.053230	31.459000	9.753911	2.566587	15.975760	3.162741	0.000000	-10.000000	0.175000	-14.250000	852.833313	1023.000000	1023.000000	2046.000000
35.200001	0.053040	31.346563	9.845156	2.448032	15.941280	3.112095	0.000000	-10.000000	0.175000	-14.100000	848.166687	1023.000000	1023.000000	2046.000000
35.220001	0.052698	31.144697	9.857272	2.283008	15.914092	3.090326	0.000000	-10.000000	0.191667	-14.183333	843.333313	1023.000000	1023.000000	2046.000000
35.240002	0.052247	30.878267	9.825772	2.130072	15.892109	3.030315	0.000000	-10.000000	0.200000	-14.650001	838.666687	1023.000000	1023.000000	2046.000000
35.259998	0.052021	30.744684	9.752106	1.995138	15.959241	3.038199	0.000000	-10.000000	0.200000	-15.300000	833.666687	1023.000000	1023.000000	2046.000000
35.279999	0.051985	30.723106	9.657066	1.882926	16.046537	3.136577	0.000000	-10.000000	0.208333	-16.183334	828.666687	1023.000000	1023.000000	2046.000000
35.299999	0.051466	30.416348	9.469002	1.611401	16.103708	3.232237	0.000000	-10.000000	0.216667	-17.050001	823.166687	1023.000000	1023.000000	2046.000000
35.320000	0.051131	30.218534	9.394660	1.459284	16.097578	3.267013	0.000000	-10.000000	0.233333	-18.100000	817.500000	1023.000000	1023.000000	2046.000000
35.340000	0.050635	29.925545	9.296239	1.311396	16.018429	3.299480	0.000000	-10.000000	0.258333	-19.050001	811.500000	1023.000000	1023.000000	2046.000000
35.360001	0.050354	29.759136	9.226622	1.270057	16.003967	3.258491	0.000000	-10.000000	0.308333	-20.133333	805.166687	1023.000000	1023.000000	2046.000000
35.380001	0.049607	29.317537	9.151609	1.159110	15.874485	3.132332	0.000000	-10.000000	0.358333	-21.066668	798.500000	1023.000000	1023.000000	2046.000000
35.400002	0.048997	28.957081	9.057770	1.100035	15.762844	3.036433	0.000000	-10.000000	0.400000	-22.233334	791.333313	1023.000000	1023.000000	2046.000000
35.419998	0.048528	28.679855	8.999435	1.071429	15.657873	2.951118	0.000000	-10.000000	0.433333	-23.299999	783.833313	1023.000000	1023.000000	2046.000000
35.439999	0.047865	28.288429	8.940238	0.983539	15.578296	2.786357	0.000000	-10.000000	0.466667	-24.549999	776.000000	1023.000000	1023.000000	2046.000000
35.459999	0.047247	27.923204	8.886723	0.925266	15.404634	2.706582	0.000000	-10.000000	0.500000	-25.516666	767.833313	1023.000000	1023.000000	2046.000000
35.480000	0.046115	27.253862	8.871400	0.894698	15.087872	2.399893	0.000000	-10.000000	0.541667	-26.566668	759.333313	1023.000000	1023.000000	2046.000000
35.500000	0.045430	26.848989	8.943970	0.939180	14.781070	2.184769	0.000000	-10.000000	0.591667	-27.433334	750.500000	1023.000000	1023.000000	2046.000000
35.520000	0.044472	26.283068	8.862631	0.993852	14.502201	1.924385	0.000000	-10.000000	0.641667	-28.400002	741.333313	1023.000000	1023.000000	2046.000000
35.540001	0.043103	25.474119	8.729895	1.057460	14.070564	1.616201	0.000000	-10.000000	0.675000	-29.333334	732.000000	1023.000000	1023.000000	2046.000000
35.560001	0.042010	24.827822	8.516407	1.060253	13.870046	1.381116	0.000000	-10.000000	0.700000	-30.066668	722.333313	1023.000000	1023.000000	2046.000000
35.580002	0.040817	24.123140	8.392417	1.000404	13.533444	1.196875	0.000000	-10.000000	0.733333	-30.783335	712.166687	1023.000000	1023.000000	2046.000000
35.599998	0.039460	23.320936	8.347498	0.805113	13.204320	0.964005	0.000000	-10.000000	0.766667	-31.533335	701.833313	1023.000000	1023.000000	2046.000000
35.619999	0.038625	22.827602	8.412990	0.728104	12.966690	0.719818	0.000000	-10.000000	0.791667	-32.316669	691.166687	1023.000000	1023.000000	2046.000000
35.639999	0.037995	22.454805	8.502131	0.810489	12.751191	0.390994	0.000000	-10.000000	0.800000	-32.683334	680.500000	1023.000000	1023.000000	2046.000000
35.660000	0.036906	21.811726	8.411633	0.901567	12.412156	0.086370	0.000000	-10.000000	0.800000	-32.600002	669.500000	1023.000000	1023.000000	2046.000000
35.680000	0.035571	21.022596	8.222746	0.886306	12.128349	-0.214805	0.000000	-10.000000	0.791667	-32.183334	658.666687	1023.000000	1023.000000	2046.000000
35.700001	0.033463	19.776615	7.837506	0.769851	11.732615	-0.563357	0.000000	-10.000000	0.791667	-31.883333	648.000000	1023.000000	1023.000000	2046.000000
35.720001	0.031687	18.727104	7.574764	0.717967	11.374363	-0.939990	0.000000	-10.000000	0.791667	-31.700001	637.333313	1023.000000	1023.000000	2046.000000
35.740002	0.029797	17.609779	7.312430	0.658984	10.961642	-1.323278	0.000000	-10.000000	0.800000	-31.950001	626.666687	1023.000000	1023.000000	2046.000000
35.759998	0.028563	16.880861	7.193952	0.634974	10.628314	-1.576379	0.000000	-10.000000	0.800000	-32.200001	616.000000	1023.000000	1023.000000	2046.000000
35.779999	0.027217	16.085049	6.997841	0.597235	10.328905	-1.838932	0.000000	-10.000000	0.800000	-32.116669	605.333313	1023.000000	1023.000000	2046.000000
35.799999	0.026479	15.648838	6.823141	0.679192	10.182620	-2.036116	0.000000	-10.000000	0.783333	-31.683334	594.666687	1023.000000	1023.000000	2046.000000
35.820000	0.025914	15.315369	6.728012	0.676844	10.048478	-2.137966	0.000000	-10.000000	0.766667	-31.033335	584.000000	1023.000000	1023.000000	2046.000000
35.840000	0.025188	14.885943	6.542245	0.608170	9.987502	-2.251974	0.000000	-10.000000	0.750000	-30.700001	573.666687	1023.000000	1023.000000	2046.000000
35.860001	0.024332	14.379974	6.285599	0.352577	9.968840	-2.227041	0.000000	-10.000000	0.750000	-30.550001	563.500000	1023.000000	1023.000000	2046.000000
35.880001	0.023959	14.159726	6.066622	0.202579	10.031495	-2.140970	0.000000	-10.000000	0.750000	-30.650000	553.333313	1023.000000	1023.000000	2046.000000
35.900002	0.024190	14.296342	5.917063	0.381624	10.076952	-2.079296	0.000000	-10.000000	0.750000	-30.799999	543.000000	1023.000000	1023.000000	2046.000000
35.919998	0.024316	14.370522	5.828448	0.527667	10.062414	-2.048006	0.000000	-10.000000	0.750000	-30.733334	532.666687	1023.000000	1023.000000	2046.000000
35.939999	0.024040	14.207895	5.673756	0.609630	10.062449	-2.137940	0.000000	-10.000000	0.733333	-30.450001	522.500000	1023.000000	1023.000000	2046.000000
35.959999	0.023130	13.669580	5.536054	0.620532	9.898128	-2.385134	0.000000	-10.000000	0.700000	-29.866667	512.500000	1023.000000	1023.000000	2046.000000
35.980000	0.022635	13.377083	5.563302	0.723333	9.684405	-2.593958	0.000000	-10.000000	0.666667	-29.549999	502.500000	1023.000000	1023.000000	2046.000000
36.000000	0.022343	13.204830	5.642514	0.777616	9.493273	-2.708572	0.000000	-10.000000	0.650000	-29.333334	492.500000	1023.000000	1023.000000	2046.000000
36.020000	0.022033	13.021755	5.721046	0.791785	9.316029	-2.807104	0.000000	-10.000000	0.650000	-29.383333	482.500000	1023.000000	1023.000000	2046.000000
36.040001	0.021728	12.841290	5.851050	0.777661	9.078693	-2.866114	0.000000	-10.000000	0.650000	-29.383333	472.666656	1023.000000	1023.000000	2046.000000
36.060001	0.021078	12.457191	5.848027	0.547477	8.947005	-2.885319	0.000000	-10.000000	0.650000	-29.333334	463.000000	1023.000000	1023.000000	2046.000000
36.080002	0.020484	12.106183	5.801902	0.201564	8.892952	-2.790235	0.000000	-10.000000	0.633333	-28.966667	453.333344	1023.000000	1023.000000	2046.000000
36.099998	0.020022	11.832808	5.617324	-0.021803	8.921287	-2.684000	0.000000	-10.000000	0.625000	-28.666668	443.666656	1023.000000	1023.000000	2046.000000
36.119999	0.019344	11.432598	5.418554	-0.324353	8.946299	-2.607901	0.000000	-10.000000	0.608333	-28.283335	434.000000	1023.000000	1023.000000	2046.000000
36.139999	0.018967	11.209249	5.302324	-0.546745	8.983601	-2.529931	0.000000	-10.000000	0.616667	-28.250000	424.500000	1023.000000	1023.000000	2046.000000
36.160000	0.018199	10.755467	5.042869	-0.602080	8.950871	-2.636192	0.000000	-10.000000	0.616667	-28.000000	415.000000	1023.000000	1023.000000	2046.000000
36.180000	0.017367	10.264085	4.798890	-0.692818	8.932527	-2.774514	0.000000	-10.000000	0.625000	-27.966667	405.666656	1023.000000	1023.000000	2046.000000
36.200001	0.016103	9.516993	4.614183	-0.730116	8.755520	-3.122594	0.000000	-10.000000	0.600000	-27.650000	396.333344	1023.000000	1023.000000	2046.000000
36.220001	0.014925	8.820745	4.458384	-0.799123	8.564446	-3.402963	0.000000	-10.000000	0.575000	-27.550001	387.166656	1023.000000	1023.000000	2046.000000
36.240002	0.013709	8.102121	4.440650	-0.897164	8.267761	-3.709127	0.000000	-10.000000	0.550000	-27.333334	378.000000	1023.000000	1023.000000	2046.000000
36.259998	0.013004	7.685079	4.405225	-0.913735	8.059987	-3.866399	0.000000	-10.000000	0.550000	-27.200001	369.000000	1023.000000	1023.000000	2046.000000
36.279999	0.012321	7.281623	4.498479	-1.004289	7.752884	-3.965451	0.000000	-10.000000	0.533333	-27.066668	360.000000	1023.000000	1023.000000	2046.000000
36.299999	0.011954	7.065063	4.542631	-1.121671	7.580725	-3.936621	0.000000	-10.000000	0.533333	-26.733334	351.000000	1023.000000	1023.000000	2046.000000
36.320000	0.011422	6.750191	4.454103	-1.375507	7.520410	-3.848815	0.000000	-10.000000	0.525000	-26.583334	342.000000	1023.000000	1023.000000	2046.000000
36.340000	0.011145	6.586519	4.288309	-1.701244	7.642031	-3.642576	0.000000	-10.000000	0.541667	-26.400000	333.000000	1023.000000	1023.000000	2046.000000
36.360001	0.010764	6.361345	4.113140	-1.978374	7.723513	-3.496934	0.000000	-10.000000	0.533333	-26.416666	324.000000	1023.000000	1023.000000	2046.000000
36.380001	0.010257	6.061713	3.911147	-2.148771	7.762863	-3.463526	0.000000	-10.000000	0.525000	-26.216667	315.166656	1023.000000	1023.000000	2046.000000
36.400002	0.009344	5.522042	3.723825	-2.219692	7.727146	-3.709236	0.000000	-10.000000	0.508333	-25.900000	306.500000	1023.000000	1023.000000	2046.000000
36.419998	0.007892	4.664213	3.586949	-2.292290	7.487174	-4.117620	0.000000	-10.000000	0.500000	-25.550001	297.833344	1023.000000	1023.000000	2046.000000
36.439999	0.007217	4.265087	3.620260	-2.167416	7.249323	-4.437081	0.000000	-10.000000	0.500000	-25.216667	289.333344	1023.000000	1023.000000	2046.000000
36.459999	0.006606	3.903978	3.615685	-2.047623	7.039720	-4.703804	0.000000	-10.000000	0.491667	-24.750000	281.000000	1023.000000	1023.000000	2046.000000
36.480000	0.005568	3.290862	3.596658	-2.175065	6.668960	-4.799690	0.000000	-10.000000	0.475000	-24.300001	273.000000	1023.000000	1023.000000	2046.000000
36.500000	0.005088	3.007246	3.539743	-2.242407	6.545014	-4.835105	0.000000	-10.000000	0.441667	-23.483334	265.000000	1023.000000	1023.000000	2046.000000
36.520000	0.004099	2.422513	3.490719	-2.710703	6.484599	-4.842103	0.000000	-10.000000	0.416667	-22.900000	257.000000	1023.000000	1023.000000	2046.000000
36.540001	0.003166	1.871140	3.446057	-3.224764	6.408022	-4.758176	0.000000	-10.000000	0.383333	-22.183334	249.166672	1023.000000	1023.000000	2046.000000
36.560001	0.002699	1.595119	3.597981	-3.586959	6.412110	-4.828013	0.000000	-10.000000	0.366667	-21.683334	241.666672	1023.000000	1023.000000	2046.000000
36.580002	0.001710	1.010900	3.591711	-3.897694	6.355754	-5.038871	0.000000	-10.000000	0.325000	-20.633333	234.500000	1023.000000	1023.000000	2046.000000
36.599998	0.001236	0.730688	3.496666	-3.953917	6.271921	-5.083982	0.000000	-10.000000	0.283333	-19.400000	227.500000	1023.000000	1023.000000	2046.000000
36.619999	0.000657	0.388124	3.337724	-4.167607	6.319589	-5.101582	0.000000	-10.000000	0.241667	-18.133333	220.833328	1023.000000	1023.000000	2046.000000
36.639999	-0.000496	-0.293208	2.964463	-4.281652	6.250584	-5.226603	0.000000	-10.000000	0.225000	-17.450001	214.833328	1023.000000	1023.000000	2046.000000
36.660000	-0.001931	-1.141422	2.704134	-4.330879	6.122864	-5.637541	0.000000	-10.000000	0.233333	-17.433334	209.166672	1023.000000	1023.000000	2046.000000
36.680000	-0.003464	-2.047359	2.449513	-4.342306	5.887464	-6.042029	0.000000	-10.000000	0.241667	-17.950001	203.500000	1023.000000	1023.000000	2046.000000
36.700001	-0.005101	-3.014904	2.208746	-4.406535	5.592659	-6.409775	0.000000	-10.000000	0.241667	-18.283335	197.500000	1023.000000	1023.000000	2046.000000
36.720001	-0.006262	-3.701100	2.064522	-4.452964	5.376691	-6.689350	0.000000	-10.000000	0.241667	-18.133333	191.500000	1023.000000	1023.000000	2046.000000
36.740002	-0.007003	-4.139057	2.004097	-4.509798	5.178373	-6.811729	0.000000	-10.000000	0.225000	-17.700001	185.500000	1023.000000	1023.000000	2046.000000
36.759998	-0.007459	-4.408210	1.961854	-4.614404	5.037027	-6.792687	0.000000	-10.000000	0.216667	-17.150000	179.500000	1023.000000	1023.000000	2046.000000
36.779999	-0.007271	-4.297386	1.964057	-4.697806	5.055998	-6.619636	0.000000	-10.000000	0.200000	-16.600000	173.666672	1023.000000	1023.000000	2046.000000
36.799999	-0.006948	-4.106107	1.930057	-4.700336	5.015011	-6.350839	0.000000	-10.000000	0.191667	-15.933333	168.000000	1023.000000	1023.000000	2046.000000
36.820000	-0.006161	-3.641268	1.845459	-4.469577	5.167029	-6.184178	0.000000	-10.000000	0.191667	-15.416667	162.666672	1023.000000	1023.000000	2046.000000
36.840000	-0.005981	-3.534731	1.855307	-4.311538	5.125278	-6.203777	0.000000	-10.000000	0.175000	-14.833334	157.500000	1023.000000	1023.000000	2046.000000
36.860001	-0.006118	-3.615680	1.823095	-4.153191	5.081699	-6.367283	0.000000	-10.000000	0.158333	-13.850000	152.666672	1023.000000	1023.000000	2046.000000
36.880001	-0.006370	-3.764484	1.771914	-4.077387	5.021020	-6.480031	0.000000	-10.000000	0.108333	-12.466667	148.166672	1023.000000	1023.000000	2046.000000
36.900002	-0.006960	-4.113255	1.751645	-4.071758	4.856627	-6.649769	0.000000	-10.000000	0.091667	-11.283334	144.000000	1023.000000	1023.000000	2046.000000
36.919998	-0.006804	-4.021156	1.824329	-4.019307	4.792475	-6.618653	0.000000	-10.000000	0.075000	-10.766666	140.166672	1023.000000	1023.000000	2046.000000
36.939999	-0.006588	-3.893806	1.889720	-4.016427	4.759448	-6.526546	0.000000	-10.000000	0.091667	-10.800000	136.500000	1023.000000	1023.000000	2046.000000
36.959999	-0.006537	-3.863622	1.925253	-4.047562	4.748376	-6.489690	0.000000	-10.000000	0.083333	-10.983334	132.833328	1023.000000	1023.000000	2046.000000
36.980000	-0.006674	-3.944471	1.964633	-4.276679	4.716424	-6.348849	0.000000	-10.000000	0.091667	-10.966667	129.166672	1023.000000	1023.000000	2046.000000
37.000000	-0.006792	-4.013983	1.897172	-4.483362	4.806513	-6.234306	0.000000	-10.000000	0.083333	-10.666667	125.500000	1023.000000	1023.000000	2046.000000
37.020000	-0.006850	-4.048075	1.856507	-4.676083	4.860229	-6.088727	0.000000	-10.000000	0.075000	-10.150001	122.000000	1023.000000	1023.000000	2046.000000
37.040001	-0.006882	-4.067138	1.795504	-4.780111	4.948560	-6.031091	0.000000	-10.000000	0.058333	-9.450001	118.500000	1023.000000	1023.000000	2046.000000
37.060001	-0.007083	-4.186261	1.762727	-4.772994	4.915506	-6.091500	0.000000	-10.000000	0.050000	-8.850000	115.333336	1023.000000	1023.000000	2046.000000
37.080002	-0.007622	-4.504642	1.603238	-4.835578	4.919884	-6.192186	0.000000	-10.000000	0.050000	-8.433333	112.333336	1023.000000	1023.000000	2046.000000
37.099998	-0.008072	-4.770612	1.560490	-4.788949	4.852988	-6.395141	0.000000	-10.000000	0.050000	-8.216667	109.500000	1023.000000	1023.000000	2046.000000
37.119999	-0.008435	-4.984942	1.518297	-4.755727	4.800388	-6.547900	0.000000	-10.000000	0.050000	-8.116667	106.666664	1023.000000	1023.000000	2046.000000
37.139999	-0.008798	-5.199400	1.469521	-4.829843	4.696321	-6.535398	0.000000	-10.000000	0.050000	-8.050000	104.000000	1023.000000	1023.000000	2046.000000
37.160000	-0.009068	-5.359056	1.478217	-4.854894	4.614891	-6.597270	0.000000	-10.000000	0.050000	-7.966667	101.333336	1023.000000	1023.000000	2046.000000
37.180000	-0.008975	-5.303943	1.603618	-4.886256	4.495403	-6.516707	0.000000	-10.000000	0.050000	-7.733334	98.666664	1023.000000	1023.000000	2046.000000
37.200001	-0.009317	-5.506463	1.540166	-4.992275	4.437775	-6.492129	0.000000	-10.000000	0.050000	-7.433333	96.000000	1023.000000	1023.000000	2046.000000
37.220001	-0.009308	-5.500855	1.622553	-5.109484	4.440431	-6.454354	0.000000	-10.000000	0.050000	-7.183333	93.666664	1023.000000	1023.000000	2046.000000
37.240002	-0.009477	-5.601158	1.560319	-5.329032	4.511180	-6.343625	0.000000	-10.000000	0.050000	-7.000000	91.166664	1023.000000	1023.000000	2046.000000
37.259998	-0.009515	-5.623451	1.564916	-5.513863	4.554915	-6.229420	0.000000	-10.000000	0.050000	-6.733334	88.833336	1023.000000	1023.000000	2046.000000
37.279999	-0.009580	-5.661871	1.485232	-5.650400	4.695110	-6.191814	0.000000	-10.000000	0.050000	-6.466667	86.500000	1023.000000	1023.000000	2046.000000
37.299999	-0.009724	-5.746610	1.373699	-5.689489	4.765371	-6.196190	0.000000	-10.000000	0.050000	-6.166667	84.500000	1023.000000	1023.000000	2046.000000
37.320000	-0.010024	-5.924421	1.344742	-5.679615	4.794034	-6.383583	0.000000	-10.000000	0.041667	-5.883334	82.500000	1023.000000	1023.000000	2046.000000
37.340000	-0.010535	-6.226209	1.259356	-5.660599	4.695338	-6.520305	0.000000	-10.000000	0.033333	-5.566667	80.500000	1023.000000	1023.000000	2046.000000
37.360001	-0.010642	-6.289509	1.237937	-5.599635	4.713059	-6.640871	0.000000	-10.000000	0.025000	-5.266667	78.500000	1023.000000	1023.000000	2046.000000
37.380001	-0.010634	-6.284614	1.302811	-5.527917	4.644082	-6.703589	0.000000	-10.000000	0.033333	-5.050000	76.666664	1023.000000	1023.000000	2046.000000
37.400002	-0.010671	-6.306657	1.360348	-5.515882	4.550340	-6.701464	0.000000	-10.000000	0.033333	-4.900000	75.000000	1023.000000	1023.000000	2046.000000
37.419998	-0.010593	-6.260241	1.408081	-5.570633	4.474088	-6.571777	0.000000	-10.000000	0.041667	-4.800000	73.333336	1023.000000	1023.000000	2046.000000
37.439999	-0.010865	-6.421059	1.425634	-5.745786	4.417876	-6.518783	0.000000	-10.000000	0.041667	-4.650000	71.833336	1023.000000	1023.000000	2046.000000
37.459999	-0.010944	-6.467923	1.436609	-5.923550	4.427101	-6.408083	0.000000	-10.000000	0.033333	-4.466667	70.166664	1023.000000	1023.000000	2046.000000
37.480000	-0.010942	-6.466667	1.418700	-6.092079	4.513144	-6.306432	0.000000	-10.000000	0.033333	-4.216667	68.833336	1023.000000	1023.000000	2046.000000
37.500000	-0.010836	-6.404256	1.470302	-6.228881	4.593963	-6.239639	0.000000	-10.000000	0.025000	-4.033333	67.333336	1023.000000	1023.000000	2046.000000
37.520000	-0.010889	-6.435577	1.405007	-6.211142	4.654490	-6.283932	0.000000	-10.000000	0.033333	-3.833333	66.000000	1023.000000	1023.000000	2046.000000
37.540001	-0.011211	-6.625973	1.315741	-6.135069	4.654843	-6.461488	0.000000	-10.000000	0.025000	-3.616667	64.666664	1023.000000	1023.000000	2046.000000
37.560001	-0.011637	-6.877360	1.234648	-6.116642	4.629658	-6.625024	0.000000	-10.000000	0.016667	-3.183333	63.500000	1023.000000	1023.000000	2046.000000
37.580002	-0.011979	-7.079372	1.145444	-6.013501	4.502123	-6.713439	0.000000	-10.000000	0.016667	-2.566667	62.666668	1023.000000	1023.000000	2046.000000
37.599998	-0.012563	-7.424481	1.067419	-6.066252	4.514075	-6.939722	0.000000	-10.000000	0.025000	-2.383333	62.000000	1023.000000	1023.000000	2046.000000
37.619999	-0.012763	-7.543103	1.125870	-6.193704	4.503444	-6.978713	0.000000	-10.000000	0.025000	-2.533333	61.166668	1023.000000	1023.000000	2046.000000
37.639999	-0.012534	-7.407410	1.313978	-6.247708	4.505666	-6.979347	0.000000	-10.000000	0.016667	-3.033333	60.166668	1023.000000	1023.000000	2046.000000
37.660000	-0.012716	-7.515292	1.424171	-6.272069	4.397493	-7.064886	0.000000	-10.000000	0.000000	-2.900000	59.000000	1023.000000	1023.000000	2046.000000
37.680000	-0.013148	-7.770278	1.391826	-6.233998	4.327042	-7.255148	0.000000	-10.000000	0.000000	-1.400000	58.333332	1023.000000	1023.000000	2046.000000
37.700001	-0.014019	-8.285054	1.232963	-6.343581	4.107839	-7.282276	0.000000	-10.000000	0.000000	-0.050000	58.000000	1023.000000	1023.000000	2046.000000
37.720001	-0.015222	-8.996275	0.952494	-6.470721	3.962193	-7.440241	0.000000	-10.000000	0.008333	0.466667	58.000000	1023.000000	1023.000000	2046.000000
37.740002	-0.016289	-9.626974	0.682198	-6.618284	3.760263	-7.451151	0.000000	-10.000000	0.016667	-0.700000	58.000000	1023.000000	1023.000000	2046.000000
37.759998	-0.017321	-10.236697	0.423552	-6.710097	3.659848	-7.610001	0.000000	-10.000000	0.016667	-1.883333	57.833332	1023.000000	1023.000000	2046.000000
37.779999	-0.018313	-10.822967	0.230981	-6.832895	3.464795	-7.685847	0.000000	-10.000000	0.016667	-2.750000	57.333332	1023.000000	1023.000000	2046.000000
37.799999	-0.018842	-11.135507	0.136110	-6.740602	3.369775	-7.900789	0.000000	-10.000000	0.008333	-3.216667	56.333332	1023.000000	1023.000000	2046.000000
37.820000	-0.019734	-11.662578	-0.054870	-6.715550	3.177244	-8.069402	0.000000	-10.000000	0.008333	-3.400000	55.166668	1023.000000	1023.000000	2046.000000
37.840000	-0.020168	-11.919315	-0.146334	-6.598348	3.099789	-8.274423	0.000000	-10.000000	0.000000	-3.283333	54.000000	1023.000000	1023.000000	2046.000000
37.860001	-0.020655	-12.206946	-0.264349	-6.472712	3.027721	-8.497607	0.000000	-10.000000	0.000000	-3.066667	53.000000	1023.000000	1023.000000	2046.000000
37.880001	-0.020287	-11.989892	-0.215506	-6.332505	3.086107	-8.527988	0.000000	-10.000000	0.000000	-2.883333	52.000000	1023.000000	1023.000000	2046.000000
37.900002	-0.019251	-11.377141	-0.175251	-6.096118	3.219161	-8.324933	0.000000	-10.000000	0.008333	-2.966667	51.000000	1023.000000	1023.000000	2046.000000
37.919998	-0.018438	-10.896961	-0.190437	-5.836819	3.295470	-8.165174	0.000000	-10.000000	0.008333	-2.933333	50.000000	1023.000000	1023.000000	2046.000000
37.939999	-0.017515	-10.351604	-0.058954	-5.649308	3.323318	-7.966660	0.000000	-10.000000	0.008333	-2.183333	49.000000	1023.000000	1023.000000	2046.000000
37.959999	-0.017034	-10.067312	-0.023184	-5.704610	3.414684	-7.754202	0.000000	-10.000000	0.000000	-1.083333	48.333332	1023.000000	1023.000000	2046.000000
37.980000	-0.016537	-9.773445	0.074807	-5.750803	3.403432	-7.500879	0.000000	-10.000000	0.008333	-0.183333	48.000000	1023.000000	1023.000000	2046.000000
38.000000	-0.016241	-9.598167	0.165941	-5.741036	3.381427	-7.404499	0.000000	-10.000000	0.008333	0.000000	48.000000	1023.000000	1023.000000	2046.000000
38.020000	-0.016312	-9.640344	0.288851	-5.733371	3.192839	-7.388663	0.000000	-10.000000	0.016667	-0.266667	48.000000	1023.000000	1023.000000	2046.000000
38.040001	-0.016709	-9.875269	0.404768	-5.702588	3.003857	-7.581305	0.000000	-10.000000	0.008333	-0.916667	48.000000	1023.000000	1023.000000	2046.000000
38.060001	-0.016745	-9.896369	0.437763	-5.627562	3.105786	-7.812356	0.000000	-10.000000	0.000000	-1.550000	48.000000	1023.000000	1023.000000	2046.000000
38.080002	-0.016558	-9.785719	0.373137	-5.702710	3.303284	-7.759431	0.000000	-10.000000	-0.008333	-1.783333	48.000000	1023.000000	1023.000000	2046.000000
38.099998	-0.015923	-9.410578	0.253059	-5.776783	3.652128	-7.538981	0.000000	-10.000000	-0.008333	-1.133333	48.000000	1023.000000	1023.000000	2046.000000
38.119999	-0.015611	-9.226167	0.219823	-5.985170	3.809785	-7.270604	0.000000	-10.000000	0.000000	-0.500000	48.000000	1023.000000	1023.000000	2046.000000
38.139999	-0.015585	-9.210633	0.214917	-6.199570	3.848143	-7.074124	0.000000	-10.000000	0.000000	0.000000	48.000000	1023.000000	1023.000000	2046.000000
38.160000	-0.015541	-9.184879	0.290215	-6.331478	3.803487	-6.947104	0.000000	-10.000000	0.000000	0.000000	48.000000	1023.000000	1023.000000	2046.000000
38.180000	-0.015638	-9.241855	0.336529	-6.356519	3.704578	-6.926443	0.000000	-10.000000	0.008333	-0.266667	48.000000	1023.000000	1023.000000	2046.000000
38.200001	-0.015864	-9.375592	0.428542	-6.396409	3.557619	-6.965345	0.000000	-10.000000	0.008333	-0.833333	48.000000	1023.000000	1023.000000	2046.000000
38.220001	-0.016482	-9.740927	0.458088	-6.347600	3.398441	-7.249856	0.000000	-10.000000	0.008333	-1.483333	48.000000	1023.000000	1023.000000	2046.000000
38.240002	-0.017100	-10.105932	0.552843	-6.282000	3.116606	-7.493382	0.000000	-10.000000	0.000000	-1.933333	47.833332	1023.000000	1023.000000	2046.000000
38.259998	-0.017118	-10.116445	0.586706	-6.133288	3.153651	-7.723514	0.000000	-10.000000	0.000000	-2.116667	47.333332	1023.000000	1023.000000	2046.000000
38.279999	-0.017002	-10.048238	0.569087	-6.120240	3.230511	-7.727595	0.000000	-10.000000	0.000000	-2.300000	46.500000	1023.000000	1023.000000	2046.000000
38.299999	-0.016847	-9.956478	0.466713	-6.201682	3.393809	-7.615318	0.000000	-10.000000	0.008333	-2.466667	45.666668	1023.000000	1023.000000	2046.000000
38.320000	-0.016725	-9.884773	0.329229	-6.318397	3.565166	-7.460773	0.000000	-10.000000	0.008333	-2.566667	44.833332	1023.000000	1023.000000	2046.000000
38.340000	-0.016076	-9.500701	0.299430	-6.391920	3.812362	-7.220573	0.000000	-10.000000	0.008333	-2.533333	44.000000	1023.000000	1023.000000	2046.000000
38.360001	-0.015941	-9.420980	0.211130	-6.656730	3.975181	-6.950562	0.000000	-10.000000	0.000000	-2.416667	43.000000	1023.000000	1023.000000	2046.000000
38.380001	-0.015823	-9.351392	0.202471	-6.796124	4.006128	-6.763867	0.000000	-10.000000	0.000000	-2.250000	42.166668	1023.000000	1023.000000	2046.000000
38.400002	-0.015793	-9.333634	0.313798	-6.903483	3.985852	-6.729802	0.000000	-10.000000	0.000000	-2.116667	41.500000	1023.000000	1023.000000	2046.000000
38.419998	-0.015827	-9.354037	0.393583	-6.950498	3.888460	-6.685582	0.000000	-10.000000	0.000000	-2.050000	41.000000	1023.000000	1023.000000	2046.000000
38.439999	-0.016207	-9.578303	0.466660	-6.938192	3.746164	-6.852935	0.000000	-10.000000	0.000000	-2.100000	40.500000	1023.000000	1023.000000	2046.000000
38.459999	-0.016700	-9.869628	0.549234	-6.880145	3.591208	-7.129924	0.000000	-10.000000	0.000000	-2.233333	39.833332	1023.000000	1023.000000	2046.000000
38.480000	-0.017137	-10.128015	0.636396	-6.873336	3.422563	-7.313637	0.000000	-10.000000	0.000000	-2.366667	39.000000	1023.000000	1023.000000	2046.000000
38.500000	-0.017309	-10.229373	0.655595	-6.798747	3.347614	-7.433835	0.000000	-10.000000	0.000000	-2.516667	38.166668	1023.000000	1023.000000	2046.000000
38.520000	-0.017791	-10.514220	0.617399	-6.868265	3.302147	-7.565501	0.000000	-10.000000	0.000000	-2.650000	37.333332	1023.000000	1023.000000	2046.000000
38.540001	-0.017628	-10.417917	0.641577	-6.887450	3.383909	-7.555953	0.000000	-10.000000	0.000000	-2.783333	36.500000	1023.000000	1023.000000	2046.000000
38.560001	-0.017464	-10.320961	0.741131	-6.919356	3.381081	-7.523817	0.000000	-10.000000	0.008333	-2.900000	35.500000	1023.000000	1023.000000	2046.000000
38.580002	-0.017683	-10.450517	0.775127	-6.958439	3.307149	-7.574353	0.000000	-10.000000	0.008333	-2.983333	34.500000	1023.000000	1023.000000	2046.000000
38.599998	-0.017749	-10.489912	0.789960	-6.880368	3.249286	-7.648790	0.000000	-10.000000	0.008333	-3.066667	33.500000	1023.000000	1023.000000	2046.000000
38.619999	-0.017952	-10.609653	0.748652	-6.825351	3.202190	-7.735143	0.000000	-10.000000	0.000000	-3.083333	32.500000	1023.000000	1023.000000	2046.000000
38.639999	-0.018490	-10.927758	0.585310	-6.869865	3.146488	-7.789692	0.000000	-10.000000	0.000000	-2.950000	31.500000	1023.000000	1023.000000	2046.000000
38.660000	-0.018606	-10.996173	0.488690	-6.897336	3.183885	-7.771412	0.000000	-10.000000	0.008333	-2.750000	30.500000	1023.000000	1023.000000	2046.000000
38.680000	-0.018892	-11.165302	0.360172	-7.096114	3.243576	-7.672936	0.000000	-10.000000	0.016667	-2.900000	29.500000	1023.000000	1023.000000	2046.000000
38.700001	-0.018943	-11.195533	0.292809	-7.384145	3.428240	-7.532436	0.000000	-10.000000	0.025000	-3.316667	28.500000	1023.000000	1023.000000	2046.000000
38.720001	-0.018676	-11.037510	0.240749	-7.620575	3.683243	-7.340927	0.000000	-10.000000	0.016667	-3.766667	27.333334	1023.000000	1023.000000	2046.000000
38.740002	-0.018495	-10.930616	0.225940	-7.708055	3.821150	-7.269652	0.000000	-10.000000	0.000000	-3.366667	26.166666	1023.000000	1023.000000	2046.000000
38.759998	-0.018859	-11.145386	0.165084	-7.727678	3.751187	-7.333979	0.000000	-10.000000	-0.008333	-1.516667	25.333334	1023.000000	1023.000000	2046.000000
38.779999	-0.019560	-11.560223	0.083692	-7.718168	3.590455	-7.516202	0.000000	-10.000000	-0.008333	0.066667	25.000000	1023.000000	1023.000000	2046.000000
38.799999	-0.020807	-12.296772	-0.224534	-7.722161	3.403767	-7.753843	0.000000	-10.000000	0.000000	0.833333	25.000000	1023.000000	1023.000000	2046.000000
38.820000	-0.022274	-13.163668	-0.401670	-7.807690	3.057859	-8.012166	0.000000	-10.000000	0.000000	0.283333	25.000000	1023.000000	1023.000000	2046.000000
38.840000	-0.023514	-13.896521	-0.486092	-7.711872	2.708199	-8.406756	0.000000	-10.000000	0.000000	0.000000	25.000000	1023.000000	1023.000000	2046.000000
38.860001	-0.024146	-14.270369	-0.489733	-7.550621	2.501232	-8.731247	0.000000	-10.000000	0.000000	0.000000	25.000000	1023.000000	1023.000000	2046.000000
38.880001	-0.024757	-14.631161	-0.599896	-7.380113	2.318426	-8.969577	0.000000	-10.000000	0.000000	0.000000	25.000000	1023.000000	1023.000000	2046.000000
38.900002	-0.024908	-14.720419	-0.622527	-7.254793	2.222902	-9.066001	0.000000	-10.000000	0.000000	0.000000	25.000000	1023.000000	1023.000000	2046.000000
38.919998	-0.025092	-14.829495	-0.685177	-7.115402	2.150955	-9.179872	0.000000	-10.000000	-0.008333	0.716667	25.000000	1023.000000	1023.000000	2046.000000
38.939999	-0.025234	-14.913346	-0.805028	-7.094885	2.157246	-9.170679	0.000000	-10.000000	-0.008333	1.966667	25.000000	1023.000000	1023.000000	2046.000000
38.959999	-0.024706	-14.601353	-0.727567	-7.032534	2.132852	-8.974103	0.000000	-10.000000	-0.016667	3.550000	25.000000	1023.000000	1023.000000	2046.000000
38.980000	-0.023836	-14.087210	-0.735995	-6.764877	2.261008	-8.847344	0.000000	-10.000000	-0.025000	4.616667	25.000000	1023.000000	1023.000000	2046.000000
39.000000	-0.022734	-13.435982	-0.660806	-6.443520	2.331675	-8.663331	0.000000	-10.000000	-0.041667	5.150000	25.000000	1023.000000	1023.000000	2046.000000
39.020000	-0.021601	-12.766280	-0.593487	-6.185112	2.474831	-8.462513	0.000000	-10.000000	-0.050000	6.616667	25.000000	1023.000000	1023.000000	2046.000000
39.040001	-0.020555	-12.148099	-0.642664	-6.163946	2.734950	-8.076439	0.000000	-10.000000	-0.066667	8.316667	25.000000	1023.000000	1023.000000	2046.000000
39.060001	-0.019445	-11.492064	-0.654170	-6.133866	3.038824	-7.742851	0.000000	-10.000000	-0.075000	10.183333	25.000000	1023.000000	1023.000000	2046.000000
39.080002	-0.018328	-10.831989	-0.571719	-6.147043	3.273852	-7.387079	0.000000	-10.000000	-0.083333	10.783333	25.000000	1023.000000	1023.000000	2046.000000
39.099998	-0.017292	-10.219771	-0.426248	-6.143370	3.442685	-7.092838	0.000000	-10.000000	-0.075000	11.233334	25.000000	1023.000000	1023.000000	2046.000000
39.119999	-0.016445	-9.719135	-0.317814	-6.120513	3.655266	-6.936074	0.000000	-10.000000	-0.108333	12.433333	24.500000	1023.000000	1023.000000	2046.000000
39.139999	-0.015977	-9.442679	-0.189210	-6.175175	3.701069	-6.779364	0.000000	-10.000000	-0.158333	14.133334	25.500000	1023.000000	1023.000000	2046.000000
39.160000	-0.015348	-9.070418	0.007070	-6.159026	3.805622	-6.724085	0.000000	-10.000000	-0.208333	15.550001	26.500000	1023.000000	1023.000000	2046.000000
39.180000	-0.014835	-8.767623	0.120110	-6.188637	3.920788	-6.619883	0.000000	-10.000000	-0.241667	17.266668	31.500000	1023.000000	1023.000000	2046.000000
39.200001	-0.014189	-8.385773	0.322776	-6.134410	3.997917	-6.572056	0.000000	-10.000000	-0.275000	19.016668	37.166668	1023.000000	1023.000000	2046.000000
39.220001	-0.013333	-7.879965	0.583800	-5.994748	4.110215	-6.579232	0.000000	-10.000000	-0.325000	21.166668	45.166668	1023.000000	1023.000000	2046.000000
39.240002	-0.012772	-7.548244	0.734369	-5.899151	4.165741	-6.549203	0.000000	-10.000000	-0.350000	22.283335	52.000000	1023.000000	1023.000000	2046.000000
39.259998	-0.011974	-7.076340	0.917961	-5.861042	4.270379	-6.403637	0.000000	-10.000000	-0.358333	22.866667	56.666668	1023.000000	1023.000000	2046.000000
39.279999	-0.011232	-6.638198	0.986332	-5.727321	4.416063	-6.313273	0.000000	-10.000000	-0.383333	23.866667	64.333336	1023.000000	1023.000000	2046.000000
39.299999	-0.010079	-5.956917	1.268520	-5.646854	4.622491	-6.201075	0.000000	-10.000000	-0.416667	24.683334	69.666664	1023.000000	1023.000000	2046.000000
39.320000	-0.009345	-5.522884	1.279082	-5.666313	4.804777	-5.940430	0.000000	-10.000000	-0.466667	25.583334	77.666664	1023.000000	1023.000000	2046.000000
39.340000	-0.008234	-4.866133	1.380244	-5.667101	5.101446	-5.680721	0.000000	-10.000000	-0.491667	26.183334	86.166664	1023.000000	1023.000000	2046.000000
39.360001	-0.007137	-4.217800	1.489273	-5.681293	5.389049	-5.414829	0.000000	-10.000000	-0.533333	26.983334	97.666664	1023.000000	1023.000000	2046.000000
39.380001	-0.005957	-3.520424	1.511777	-5.747488	5.854956	-5.139669	0.000000	-10.000000	-0.550000	28.066668	109.500000	1023.000000	1023.000000	2046.000000
39.400002	-0.004685	-2.768604	1.460535	-5.812139	6.299243	-4.716243	0.000000	-10.000000	-0.558333	28.633333	115.500000	1023.000000	1023.000000	2046.000000
39.419998	-0.003515	-2.077128	1.439480	-5.938082	6.739440	-4.317967	0.000000	-10.000000	-0.591667	29.466667	124.833336	1023.000000	1023.000000	2046.000000
39.439999	-0.002314	-1.367543	1.633605	-5.980821	7.008231	-4.028558	0.000000	-10.000000	-0.633333	30.116667	134.500000	1023.000000	1023.000000	2046.000000
39.459999	-0.001456	-0.860260	1.729295	-5.985756	7.200249	-3.804047	0.000000	-10.000000	-0.675000	30.766666	144.166672	1023.000000	1023.000000	2046.000000
39.480000	-0.000131	-0.077548	1.901022	-5.911792	7.541173	-3.607951	0.000000	-10.000000	-0.683333	30.950001	150.833328	1023.000000	1023.000000	2046.000000
39.500000	0.000720	0.425519	2.059859	-5.899921	7.690047	-3.424466	0.000000	-10.000000	-0.708333	31.250000	161.166672	1023.000000	1023.000000	2046.000000
39.520000	0.001634	0.965970	2.223671	-5.768501	7.886413	-3.375613	0.000000	-10.000000	-0.733333	31.766666	175.000000	1023.000000	1023.000000	2046.000000
39.540001	0.002207	1.304401	2.410578	-5.689075	7.985124	-3.402225	0.000000	-10.000000	-0.766667	32.516666	189.000000	1023.000000	1023.000000	2046.000000
39.560001	0.003243	1.916798	2.597760	-5.662543	8.210828	-3.229248	0.000000	-10.000000	-0.783333	33.116669	199.666672	1023.000000	1023.000000	2046.000000
39.580002	0.004363	2.578756	2.841223	-5.646063	8.444387	-3.060791	0.000000	-10.000000	-0.800000	33.683334	210.666672	1023.000000	1023.000000	2046.000000
39.599998	0.005601	3.310307	3.042811	-5.642996	8.759869	-2.849378	0.000000	-10.000000	-0.800000	34.016666	218.166672	1023.000000	1023.000000	2046.000000
39.619999	0.006936	4.099081	3.388352	-5.670439	8.989460	-2.608293	0.000000	-10.000000	-0.808333	34.400002	225.666672	1023.000000	1023.000000	2046.000000
39.639999	0.008072	4.770753	3.557230	-5.548872	9.259559	-2.497164	0.000000	-10.000000	-0.841667	35.000000	237.000000	1023.000000	1023.000000	2046.000000
39.660000	0.009254	5.469395	3.774691	-5.384091	9.400847	-2.322053	0.000000	-10.000000	-0.875000	35.599998	248.333328	1023.000000	1023.000000	2046.000000
39.680000	0.010126	5.984304	3.990849	-5.290594	9.547034	-2.262986	0.000000	-10.000000	-0.916667	35.950001	260.000000	1023.000000	1023.000000	2046.000000
39.700001	0.011245	6.645668	4.103495	-5.210052	9.822414	-2.070189	0.000000	-10.000000	-0.933333	36.350002	268.000000	1023.000000	1023.000000	2046.000000
39.720001	0.012331	7.287458	4.263220	-5.072916	9.976731	-1.879577	0.000000	-10.000000	-0.941667	36.500000	280.333344	1023.000000	1023.000000	2046.000000
39.740002	0.013762	8.133177	4.519298	-4.797002	10.187477	-1.776596	0.000000	-10.000000	-0.941667	36.950001	292.666656	1023.000000	1023.000000	2046.000000
39.759998	0.015131	8.942154	4.820347	-4.531437	10.338506	-1.685262	0.000000	-10.000000	-0.941667	37.016666	305.000000	1023.000000	1023.000000	2046.000000
39.779999	0.016276	9.619113	4.996767	-4.210658	10.493640	-1.660636	0.000000	-10.000000	-0.975000	37.450001	317.333344	1023.000000	1023.000000	2046.000000
39.799999	0.016545	9.778326	4.949391	-3.961231	10.508196	-1.718030	0.000000	-10.000000	-0.975000	37.500000	329.666656	1023.000000	1023.000000	2046.000000
39.820000	0.016237	9.596187	4.713879	-3.873756	10.525558	-1.769495	0.000000	-10.000000	-0.983333	37.733334	342.333344	1023.000000	1023.000000	2046.000000
39.840000	0.015917	9.406940	4.559376	-3.913667	10.485713	-1.724482	0.000000	-10.000000	-0.950000	37.516670	354.666656	1023.000000	1023.000000	2046.000000
39.860001	0.016232	9.592993	4.474475	-3.836125	10.548697	-1.594054	0.000000	-10.000000	-0.933333	37.433334	367.333344	1023.000000	1023.000000	2046.000000
39.880001	0.016547	9.779501	4.375823	-3.714082	10.586804	-1.469044	0.000000	-10.000000	-0.916667	36.866669	379.666656	1023.000000	1023.000000	2046.000000
39.900002	0.017098	10.104704	4.336620	-3.571480	10.742997	-1.403433	0.000000	-10.000000	-0.925000	36.683334	392.166656	1023.000000	1023.000000	2046.000000
39.919998	0.017747	10.488753	4.335364	-3.400460	10.763886	-1.210037	0.000000	-10.000000	-0.925000	36.583332	404.500000	1023.000000	1023.000000	2046.000000
39.939999	0.018838	11.133324	4.399174	-3.206384	10.977019	-1.036484	0.000000	-10.000000	-0.916667	36.683334	416.833344	1023.000000	1023.000000	2046.000000
39.959999	0.019779	11.689382	4.376703	-3.025198	11.125951	-0.788073	0.000000	-10.000000	-0.883333	36.883335	429.000000	1023.000000	1023.000000	2046.000000
39.980000	0.020892	12.346986	4.461648	-2.970999	11.372443	-0.516106	0.000000	-10.000000	-0.866667	36.400002	441.166656	1023.000000	1023.000000	2046.000000
40.000000	0.021980	12.989889	4.555472	-2.802341	11.483705	-0.246947	0.000000	-10.000000	-0.866667	36.116669	453.500000	1023.000000	1023.000000	2046.000000
40.020000	0.023611	13.953878	4.785945	-2.638921	11.797417	0.009437	0.000000	-10.000000	-0.883333	35.816669	469.500000	1023.000000	1023.000000	2046.000000
40.040001	0.025141	14.858331	4.933411	-2.390733	11.892402	0.423251	0.000000	-10.000000	-0.900000	36.116669	481.333344	1023.000000	1023.000000	2046.000000
40.060001	0.027198	16.073740	5.143032	-2.083814	12.268567	0.745955	0.000000	-10.000000	-0.883333	36.416668	493.166656	1023.000000	1023.000000	2046.000000
40.080002	0.029413	17.383049	5.450662	-1.923570	12.664978	1.190979	0.000000	-10.000000	-0.883333	36.299999	501.500000	1023.000000	1023.000000	2046.000000
40.099998	0.031268	18.479378	5.669259	-1.783645	13.037630	1.556134	0.000000	-10.000000	-0.883333	36.216667	513.833313	1023.000000	1023.000000	2046.000000
40.119999	0.032910	19.449760	6.005723	-1.809569	13.333238	1.920368	0.000000	-10.000000	-0.883333	36.200001	526.000000	1023.000000	1023.000000	2046.000000
40.139999	0.034081	20.141739	6.209540	-1.784101	13.610783	2.105516	0.000000	-10.000000	-0.883333	36.299999	538.000000	1023.000000	1023.000000	2046.000000
40.160000	0.035179	20.790661	6.441526	-1.826035	13.894671	2.280497	0.000000	-10.000000	-0.875000	36.266666	550.000000	1023.000000	1023.000000	2046.000000
40.180000	0.036298	21.451889	6.684453	-1.799246	14.135571	2.431111	0.000000	-10.000000	-0.875000	35.866669	562.000000	1023.000000	1023.000000	2046.000000
40.200001	0.037121	21.938740	6.906394	-1.835660	14.299173	2.568833	0.000000	-10.000000	-0.858333	35.549999	574.000000	1023.000000	1023.000000	2046.000000
40.220001	0.038222	22.589443	7.086238	-1.727630	14.551426	2.679410	0.000000	-10.000000	-0.841667	35.316666	586.000000	1023.000000	1023.000000	2046.000000
40.240002	0.039121	23.120447	7.257195	-1.651867	14.721167	2.793952	0.000000	-10.000000	-0.825000	34.983334	598.000000	1023.000000	1023.000000	2046.000000
40.259998	0.039942	23.605858	7.452988	-1.555615	14.877460	2.831026	0.000000	-10.000000	-0.800000	34.600002	609.666687	1023.000000	1023.000000	2046.000000
40.279999	0.040932	24.191021	7.622341	-1.376759	15.016539	2.928900	0.000000	-10.000000	-0.775000	34.049999	621.333313	1023.000000	1023.000000	2046.000000
40.299999	0.041881	24.751558	7.831028	-1.252004	15.164752	3.007783	0.000000	-10.000000	-0.750000	33.833336	632.666687	1023.000000	1023.000000	2046.000000
40.320000	0.042940	25.377483	8.061791	-1.136709	15.304606	3.147795	0.000000	-10.000000	-0.733333	33.583336	644.000000	1023.000000	1023.000000	2046.000000
40.340000	0.043887	25.937279	8.223577	-1.059425	15.466125	3.307002	0.000000	-10.000000	-0.716667	33.400002	655.166687	1023.000000	1023.000000	2046.000000
40.360001	0.044965	26.574375	8.437881	-0.939686	15.574935	3.501246	0.000000	-10.000000	-0.725000	33.100002	666.333313	1023.000000	1023.000000	2046.000000
40.380001	0.046107	27.249481	8.620795	-0.919370	15.812109	3.735946	0.000000	-10.000000	-0.716667	32.916668	677.500000	1023.000000	1023.000000	2046.000000
40.400002	0.047279	27.941597	8.780787	-0.776190	15.956394	3.980606	0.000000	-10.000000	-0.716667	32.483334	688.500000	1023.000000	1023.000000	2046.000000
40.419998	0.048209	28.491411	8.956844	-0.749198	16.109470	4.174296	0.000000	-10.000000	-0.675000	31.816668	699.500000	1023.000000	1023.000000	2046.000000
40.439999	0.049265	29.115747	9.151613	-0.749561	16.206850	4.506845	0.000000	-10.000000	-0.650000	31.300001	710.166687	1023.000000	1023.000000	2046.000000
40.459999	0.050174	29.653015	9.230267	-0.708229	16.504704	4.626274	0.000000	-10.000000	-0.616667	30.733334	720.666687	1023.000000	1023.000000	2046.000000
40.480000	0.051419	30.388668	9.334270	-0.750578	16.793259	5.011717	0.000000	-10.000000	-0.591667	29.799999	731.000000	1023.000000	1023.000000	2046.000000
40.500000	0.052099	30.790777	9.402756	-0.748502	16.967085	5.169438	0.000000	-10.000000	-0.550000	28.766666	741.166687	1023.000000	1023.000000	2046.000000
40.520000	0.052794	31.201387	9.492147	-0.702212	17.112040	5.299413	0.000000	-10.000000	-0.491667	27.500000	751.000000	1023.000000	1023.000000	2046.000000
40.540001	0.053366	31.539135	9.610829	-0.695131	17.311569	5.311867	0.000000	-10.000000	-0.441667	26.350000	760.333313	1023.000000	1023.000000	2046.000000
40.560001	0.053798	31.794436	9.727961	-0.706434	17.397936	5.374974	0.000000	-10.000000	-0.383333	24.933334	769.333313	1023.000000	1023.000000	2046.000000
40.580002	0.054123	31.986853	9.831406	-0.664709	17.479006	5.341151	0.000000	-10.000000	-0.316667	23.166666	777.833313	1023.000000	1023.000000	2046.000000
40.599998	0.054382	32.139915	9.896309	-0.624410	17.500509	5.367508	0.000000	-10.000000	-0.241667	21.416666	785.833313	1023.000000	1023.000000	2046.000000
40.619999	0.054662	32.305069	9.908019	-0.516975	17.533321	5.380701	0.000000	-10.000000	-0.166667	18.733334	793.333313	1023.000000	1023.000000	2046.000000
40.639999	0.054864	32.424862	9.884344	-0.258560	17.523146	5.275932	0.000000	-10.000000	-0.108333	15.900001	800.166687	1023.000000	1023.000000	2046.000000
40.660000	0.054727	32.343410	9.899097	-0.122760	17.401384	5.165689	0.000000	-10.000000	-0.050000	12.133334	806.000000	1023.000000	1023.000000	2046.000000
40.680000	0.054864	32.424522	9.846830	0.144512	17.375248	5.057932	0.000000	-10.000000	-0.016667	8.300000	810.666687	1023.000000	1023.000000	2046.000000
40.700001	0.055090	32.557911	9.981107	0.406799	17.204327	4.965676	0.000000	-10.000000	0.000000	3.450000	814.000000	1023.000000	1023.000000	2046.000000
40.720001	0.055167	32.603432	10.083198	0.658713	17.049162	4.812356	0.000000	-10.000000	0.016667	-0.433333	816.000000	1023.000000	1023.000000	2046.000000
40.740002	0.054889	32.439579	10.071200	0.782262	16.918186	4.667931	0.000000	-10.000000	0.033333	-3.866667	816.833313	1023.000000	1023.000000	2046.000000
40.759998	0.053867	31.835337	9.801641	1.027224	16.702374	4.304098	0.000000	-10.000000	0.058333	-6.100000	817.000000	1023.000000	1023.000000	2046.000000
40.779999	0.051975	30.717457	9.479833	1.032126	16.282896	3.922602	0.000000	-10.000000	0.075000	-8.683333	817.000000	1023.000000	1023.000000	2046.000000
40.799999	0.050136	29.630116	9.107510	0.986010	15.945271	3.591325	0.000000	-10.000000	0.091667	-10.983334	817.000000	1023.000000	1023.000000	2046.000000
40.820000	0.048422	28.617310	8.726948	0.995213	15.556540	3.338607	0.000000	-10.000000	0.100000	-12.683333	817.000000	1023.000000	1023.000000	2046.000000
40.840000	0.047294	27.950623	8.506495	0.990788	15.294278	3.159061	0.000000	-10.000000	0.108333	-13.700000	813.500000	1023.000000	1023.000000	2046.000000
40.860001	0.046360	27.398600	8.332409	1.033288	14.991448	3.041454	0.000000	-10.000000	0.125000	-14.266666	805.333313	1023.000000	1023.000000	2046.000000
40.880001	0.045384	26.822077	8.109262	1.008888	14.739263	2.964665	0.000000	-10.000000	0.158333	-14.816667	795.666687	1023.000000	1023.000000	2046.000000
40.900002	0.044561	26.335455	7.943810	1.117613	14.492694	2.781337	0.000000	-10.000000	0.175000	-15.216667	787.666687	1023.000000	1023.000000	2046.000000
40.919998	0.043900	25.945093	7.793383	1.261594	14.378308	2.511807	0.000000	-10.000000	0.183333	-15.733334	782.666687	1023.000000	1023.000000	2046.000000
40.939999	0.042819	25.305914	7.568687	1.213086	14.067572	2.456569	0.000000	-10.000000	0.183333	-16.000000	777.333313	1023.000000	1023.000000	2046.000000
40.959999	0.042167	24.920540	7.401732	1.167032	13.943648	2.408128	0.000000	-10.000000	0.208333	-16.616667	772.000000	1023.000000	1023.000000	2046.000000
40.980000	0.041950	24.792276	7.365026	1.208838	13.893129	2.325284	0.000000	-10.000000	0.241667	-17.516666	766.333313	1023.000000	1023.000000	2046.000000
41.000000	0.041833	24.723545	7.385430	1.230811	13.724717	2.382588	0.000000	-10.000000	0.291667	-18.800001	760.500000	1023.000000	1023.000000	2046.000000
41.020000	0.042100	24.881079	7.362358	1.417273	13.700023	2.401427	0.000000	-10.000000	0.316667	-19.883333	754.166687	1023.000000	1023.000000	2046.000000
41.040001	0.042611	25.182928	7.396904	1.652348	13.605322	2.528354	0.000000	-10.000000	0.333333	-20.566668	747.666687	1023.000000	1023.000000	2046.000000
41.060001	0.042640	25.200472	7.376735	1.782771	13.505187	2.535779	0.000000	-10.000000	0.333333	-20.716667	740.833313	1023.000000	1023.000000	2046.000000
41.080002	0.043022	25.426193	7.556591	1.929329	13.488764	2.451510	0.000000	-10.000000	0.341667	-20.800001	734.000000	1023.000000	1023.000000	2046.000000
41.099998	0.042997	25.411516	7.586942	1.932724	13.496550	2.395301	0.000000	-10.000000	0.350000	-20.733334	727.000000	1023.000000	1023.000000	2046.000000
41.119999	0.042491	25.112186	7.542582	1.927682	13.387223	2.254700	0.000000	-10.000000	0.341667	-20.766666	720.000000	1023.000000	1023.000000	2046.000000
41.139999	0.041963	24.800430	7.512830	1.853425	13.293169	2.141006	0.000000	-10.000000	0.341667	-20.683334	713.000000	1023.000000	1023.000000	2046.000000
41.160000	0.041421	24.479908	7.473594	1.826978	13.184504	1.994832	0.000000	-10.000000	0.341667	-20.650002	706.166687	1023.000000	1023.000000	2046.000000
41.180000	0.041301	24.408781	7.561776	1.859994	13.181971	1.805040	0.000000	-10.000000	0.350000	-20.500000	699.333313	1023.000000	1023.000000	2046.000000
41.200001	0.041076	24.275723	7.596828	1.818073	13.124084	1.736739	0.000000	-10.000000	0.350000	-20.583334	692.500000	1023.000000	1023.000000	2046.000000
41.220001	0.040815	24.121414	7.550210	1.839985	13.066698	1.664521	0.000000	-10.000000	0.350000	-20.750000	685.500000	1023.000000	1023.000000	2046.000000
41.240002	0.040407	23.880348	7.523755	1.683281	12.994801	1.678512	0.000000	-10.000000	0.350000	-21.233334	678.500000	1023.000000	1023.000000	2046.000000
41.259998	0.040018	23.650820	7.435456	1.566987	12.923980	1.724398	0.000000	-10.000000	0.366667	-21.550001	671.333313	1023.000000	1023.000000	2046.000000
41.279999	0.039809	23.526962	7.360146	1.428292	12.913790	1.824735	0.000000	-10.000000	0.383333	-22.150002	664.166687	1023.000000	1023.000000	2046.000000
41.299999	0.039258	23.201281	7.320545	1.246167	12.777072	1.857495	0.000000	-10.000000	0.400000	-22.666668	656.666687	1023.000000	1023.000000	2046.000000
41.320000	0.038244	22.602190	7.231066	1.073753	12.487021	1.810350	0.000000	-10.000000	0.433333	-23.650000	649.333313	1023.000000	1023.000000	2046.000000
41.340000	0.037592	22.216921	7.260651	0.943771	12.275766	1.736734	0.000000	-10.000000	0.466667	-24.616667	641.333313	1023.000000	1023.000000	2046.000000
41.360001	0.036511	21.578287	7.148940	0.886623	12.033848	1.508877	0.000000	-10.000000	0.516667	-25.850000	633.166687	1023.000000	1023.000000	2046.000000
41.380001	0.035485	20.971733	7.101942	0.913417	11.786530	1.169843	0.000000	-10.000000	0.566667	-27.150000	624.333313	1023.000000	1023.000000	2046.000000
41.400002	0.034385	20.321423	7.032429	0.908691	11.519125	0.861178	0.000000	-10.000000	0.616667	-28.383333	615.500000	1023.000000	1023.000000	2046.000000
41.419998	0.033634	19.877645	6.933609	0.899599	11.390812	0.653625	0.000000	-10.000000	0.683333	-29.566668	606.166687	1023.000000	1023.000000	2046.000000
41.439999	0.032585	19.257795	6.827319	0.764109	11.149587	0.516781	0.000000	-10.000000	0.716667	-30.333334	596.500000	1023.000000	1023.000000	2046.000000
41.459999	0.031738	18.756958	6.684132	0.763130	10.976147	0.333549	0.000000	-10.000000	0.766667	-31.033335	586.166687	1023.000000	1023.000000	2046.000000
41.480000	0.030745	18.170355	6.600977	0.727240	10.761237	0.080902	0.000000	-10.000000	0.791667	-31.566668	575.833313	1023.000000	1023.000000	2046.000000
41.500000	0.029696	17.550518	6.494359	0.619074	10.507151	-0.070065	0.000000	-10.000000	0.816667	-31.966667	565.166687	1023.000000	1023.000000	2046.000000
41.520000	0.028894	17.076263	6.430253	0.572368	10.289609	-0.215966	0.000000	-10.000000	0.825000	-32.400002	554.500000	1023.000000	1023.000000	2046.000000
41.540001	0.027732	16.389713	6.305696	0.535635	10.002011	-0.453630	0.000000	-10.000000	0.833333	-32.833336	543.500000	1023.000000	1023.000000	2046.000000
41.560001	0.026475	15.646483	6.059792	0.540013	9.782748	-0.736069	0.000000	-10.000000	0.841667	-33.350002	532.500000	1023.000000	1023.000000	2046.000000
41.580002	0.025312	14.959348	5.896587	0.464972	9.583248	-0.985460	0.000000	-10.000000	0.866667	-33.799999	521.333313	1023.000000	1023.000000	2046.000000
41.599998	0.024095	14.240302	5.720450	0.261759	9.432004	-1.173911	0.000000	-10.000000	0.883333	-34.066666	510.166656	1023.000000	1023.000000	2046.000000
41.619999	0.022527	13.313480	5.527051	-0.095022	9.222516	-1.341065	0.000000	-10.000000	0.916667	-34.416668	498.833344	1023.000000	1023.000000	2046.000000
41.639999	0.021624	12.779771	5.500848	-0.377600	9.158469	-1.501947	0.000000	-10.000000	0.925000	-34.799999	487.500000	1023.000000	1023.000000	2046.000000
41.660000	0.020915	12.360838	5.468141	-0.583556	9.078111	-1.601857	0.000000	-10.000000	0.941667	-35.166668	475.833344	1023.000000	1023.000000	2046.000000
41.680000	0.020161	11.914942	5.328636	-0.784859	9.033754	-1.662589	0.000000	-10.000000	0.925000	-35.216667	464.000000	1023.000000	1023.000000	2046.000000
41.700001	0.018975	11.214359	5.110334	-0.996283	8.814718	-1.714411	0.000000	-10.000000	0.916667	-34.816669	452.166656	1023.000000	1023.000000	2046.000000
41.720001	0.017177	10.151574	4.704852	-1.256274	8.576222	-1.873227	0.000000	-10.000000	0.900000	-34.383335	440.500000	1023.000000	1023.000000	2046.000000
41.740002	0.015434	9.121346	4.274991	-1.510594	8.403386	-2.046437	0.000000	-10.000000	0.900000	-34.216667	429.166656	1023.000000	1023.000000	2046.000000
41.759998	0.013759	8.131772	3.929513	-1.756103	8.176469	-2.218107	0.000000	-10.000000	0.916667	-34.483334	417.666656	1023.000000	1023.000000	2046.000000
41.779999	0.012083	7.140900	3.701439	-1.900905	7.899566	-2.559200	0.000000	-10.000000	0.925000	-34.799999	406.333344	1023.000000	1023.000000	2046.000000
41.799999	0.010578	6.251790	3.571271	-1.990159	7.591545	-2.920867	0.000000	-10.000000	0.933333	-34.933334	394.666656	1023.000000	1023.000000	2046.000000
41.820000	0.009127	5.394251	3.427642	-1.965660	7.328091	-3.395822	0.000000	-10.000000	0.925000	-34.616665	383.166656	1023.000000	1023.000000	2046.000000
41.840000	0.007423	4.386764	3.262689	-1.962420	6.938306	-3.851812	0.000000	-10.000000	0.916667	-34.383335	371.500000	1023.000000	1023.000000	2046.000000
41.860001	0.005936	3.508398	3.172721	-2.000772	6.632978	-4.296530	0.000000	-10.000000	0.900000	-34.066669	360.000000	1023.000000	1023.000000	2046.000000
41.880001	0.005104	3.016258	3.163029	-1.897659	6.376390	-4.625504	0.000000	-10.000000	0.891667	-33.966667	348.500000	1023.000000	1023.000000	2046.000000
41.900002	0.004759	2.812610	3.153252	-1.737183	6.181094	-4.784553	0.000000	-10.000000	0.866667	-33.616669	337.166656	1023.000000	1023.000000	2046.000000
41.919998	0.004933	2.915641	3.082473	-1.447047	6.081917	-4.801703	0.000000	-10.000000	0.841667	-33.466667	326.000000	1023.000000	1023.000000	2046.000000
41.939999	0.004918	2.906389	2.957521	-1.338670	5.976449	-4.688911	0.000000	-10.000000	0.800000	-33.033333	315.000000	1023.000000	1023.000000	2046.000000
41.959999	0.004569	2.700246	2.661038	-1.382850	5.948288	-4.526231	0.000000	-10.000000	0.791667	-32.683334	304.000000	1023.000000	1023.000000	2046.000000
41.980000	0.004333	2.560857	2.524825	-1.525537	5.884300	-4.322731	0.000000	-10.000000	0.775000	-32.200001	293.000000	1023.000000	1023.000000	2046.000000
42.000000	0.004090	2.416945	2.385465	-1.626010	5.879688	-4.222198	0.000000	-10.000000	0.775000	-31.900000	282.166656	1023.000000	1023.000000	2046.000000
42.020000	0.003898	2.304003	2.325258	-1.839581	5.871025	-4.052699	0.000000	-10.000000	0.766667	-31.633333	271.500000	1023.000000	1023.000000	2046.000000
42.040001	0.003362	1.986938	2.195259	-2.122175	5.871079	-3.957225	0.000000	-10.000000	0.766667	-31.433334	261.000000	1023.000000	1023.000000	2046.000000
42.060001	0.002838	1.677322	2.090159	-2.378514	5.906980	-3.941302	0.000000	-10.000000	0.758333	-31.150000	250.500000	1023.000000	1023.000000	2046.000000
42.080002	0.002021	1.194380	2.015857	-2.674705	5.803085	-3.949857	0.000000	-10.000000	0.750000	-30.833334	240.000000	1023.000000	1023.000000	2046.000000
42.099998	0.001299	0.767806	2.000222	-2.842482	5.705782	-4.095717	0.000000	-10.000000	0.716667	-30.400000	229.666672	1023.000000	1023.000000	2046.000000
42.119999	0.000423	0.250058	1.875016	-3.012437	5.638166	-4.250687	0.000000	-10.000000	0.683333	-29.983334	219.500000	1023.000000	1023.000000	2046.000000
42.139999	-0.000514	-0.303786	1.824840	-3.191543	5.455865	-4.392949	0.000000	-10.000000	0.650000	-29.583334	209.500000	1023.000000	1023.000000	2046.000000
42.160000	-0.001512	-0.893824	1.766645	-3.336525	5.237222	-4.561165	0.000000	-10.000000	0.641667	-29.150000	199.666672	1023.000000	1023.000000	2046.000000
42.180000	-0.002512	-1.484707	1.758753	-3.417551	5.012420	-4.838329	0.000000	-10.000000	0.633333	-28.933334	190.000000	1023.000000	1023.000000	2046.000000
42.200001	-0.003470	-2.050973	1.796069	-3.482768	4.778949	-5.143223	0.000000	-10.000000	0.625000	-28.633333	180.333328	1023.000000	1023.000000	2046.000000
42.220001	-0.004421	-2.612622	1.841760	-3.479619	4.539979	-5.514742	0.000000	-10.000000	0.616667	-28.366667	170.833328	1023.000000	1023.000000	2046.000000
42.240002	-0.005228	-3.089709	1.760345	-3.573095	4.372530	-5.649490	0.000000	-10.000000	0.616667	-27.900000	161.333328	1023.000000	1023.000000	2046.000000
42.259998	-0.005842	-3.452376	1.652531	-3.739787	4.334212	-5.699333	0.000000	-10.000000	0.575000	-27.400000	152.166672	1023.000000	1023.000000	2046.000000
42.279999	-0.006616	-3.910022	1.463992	-3.944430	4.286842	-5.716426	0.000000	-10.000000	0.541667	-26.950001	143.000000	1023.000000	1023.000000	2046.000000
42.299999	-0.007305	-4.317281	1.214370	-4.250731	4.329090	-5.610011	0.000000	-10.000000	0.500000	-26.466667	134.000000	1023.000000	1023.000000	2046.000000
42.320000	-0.007934	-4.689264	1.002050	-4.566152	4.368041	-5.493203	0.000000	-10.000000	0.500000	-25.983334	125.166664	1023.000000	1023.000000	2046.000000
42.340000	-0.008500	-5.023444	0.748406	-4.870561	4.518176	-5.419465	0.000000	-10.000000	0.491667	-25.583334	116.500000	1023.000000	1023.000000	2046.000000
42.360001	-0.008870	-5.242307	0.714509	-5.132791	4.618021	-5.442047	0.000000	-10.000000	0.491667	-25.216667	107.833336	1023.000000	1023.000000	2046.000000
42.380001	-0.009503	-5.616170	0.575757	-5.349199	4.566846	-5.409575	0.000000	-10.000000	0.475000	-24.883333	99.333336	1023.000000	1023.000000	2046.000000
42.400002	-0.010126	-5.984557	0.477670	-5.555881	4.501383	-5.407729	0.000000	-10.000000	0.466667	-24.483334	91.000000	1023.000000	1023.000000	2046.000000
42.419998	-0.010926	-6.457381	0.328202	-5.734429	4.452139	-5.503293	0.000000	-10.000000	0.450000	-24.083334	83.000000	1023.000000	1023.000000	2046.000000
42.439999	-0.011943	-7.058325	0.135758	-5.827628	4.338973	-5.705429	0.000000	-10.000000	0.433333	-23.733334	75.000000	1023.000000	1023.000000	2046.000000
42.459999	-0.013002	-7.683919	0.037543	-6.007515	4.206220	-5.920166	0.000000	-10.000000	0.400000	-23.216667	67.000000	1023.000000	1023.000000	2046.000000
42.480000	-0.014075	-8.318414	-0.194298	-6.173143	4.107175	-6.058148	0.000000	-10.000000	0.366667	-22.750000	59.166668	1023.000000	1023.000000	2046.000000
42.500000	-0.015367	-9.082029	-0.267553	-6.451048	3.933322	-6.296750	0.000000	-10.000000	0.358333	-22.250000	51.500000	1023.000000	1023.000000	2046.000000
42.520000	-0.016374	-9.676918	-0.267428	-6.721195	3.788347	-6.476643	0.000000	-10.000000	0.366667	-22.200001	44.166668	1023.000000	1023.000000	2046.000000
42.540001	-0.017141	-10.130282	-0.095766	-6.902186	3.679186	-6.811516	0.000000	-10.000000	0.366667	-22.066668	36.833332	1023.000000	1023.000000	2046.000000
42.560001	-0.018327	-10.831110	-0.241866	-6.921261	3.467810	-7.135793	0.000000	-10.000000	0.350000	-21.716667	29.500000	1023.000000	1023.000000	2046.000000
42.580002	-0.019193	-11.343017	-0.195520	-6.972353	3.224938	-7.400081	0.000000	-10.000000	0.316667	-20.633333	22.333334	1023.000000	1023.000000	2046.000000
42.599998	-0.020000	-11.819976	-0.333143	-6.999670	3.139520	-7.626683	0.000000	-10.000000	0.275000	-19.283333	15.333333	1023.000000	1023.000000	2046.000000
42.619999	-0.021109	-12.475642	-0.510826	-7.066030	2.945802	-7.844589	0.000000	-10.000000	0.233333	-18.116667	8.833333	1023.000000	1023.000000	2046.000000
42.639999	-0.022276	-13.164980	-0.744389	-7.191160	2.821885	-8.051316	0.000000	-10.000000	0.216667	-17.500000	3.000000	1023.000000	1023.000000	2046.000000
42.660000	-0.023406	-13.833054	-0.977727	-7.320250	2.652921	-8.187999	0.000000	-10.000000	0.216667	-17.516666	-2.333333	1023.000000	1023.000000	2046.000000
42.680000	-0.024623	-14.552052	-1.201343	-7.517960	2.456875	-8.289623	0.000000	-10.000000	0.216667	-17.500000	-7.666667	1023.000000	1023.000000	2046.000000
42.700001	-0.025401	-15.011989	-1.401184	-7.652526	2.342016	-8.300295	0.000000	-10.000000	0.208333	-17.366667	-13.500000	1023.000000	1023.000000	2046.000000
42.720001	-0.026135	-15.445811	-1.548414	-7.771007	2.234994	-8.361384	0.000000	-10.000000	0.191667	-16.916668	-19.500000	1023.000000	1023.000000	2046.000000
42.740002	-0.026695	-15.776501	-1.742602	-7.906951	2.170597	-8.297544	0.000000	-10.000000	0.191667	-16.483334	-25.166666	1023.000000	1023.000000	2046.000000
42.759998	-0.026927	-15.913937	-1.801081	-8.023973	2.215563	-8.304446	0.000000	-10.000000	0.183333	-15.883333	-30.666666	1023.000000	1023.000000	2046.000000
42.779999	-0.026861	-15.875132	-1.919169	-8.021378	2.149763	-8.084348	0.000000	-10.000000	0.183333	-15.283334	-35.833332	1023.000000	1023.000000	2046.000000
42.799999	-0.026561	-15.697809	-2.082099	-7.871000	2.232207	-7.976917	0.000000	-10.000000	0.175000	-14.883333	-41.000000	1023.000000	1023.000000	2046.000000
42.820000	-0.026119	-15.436489	-2.096322	-7.780082	2.320452	-7.880537	0.000000	-10.000000	0.166667	-14.483334	-46.000000	1023.000000	1023.000000	2046.000000
42.840000	-0.025949	-15.336058	-2.116719	-7.798834	2.379523	-7.800027	0.000000	-10.000000	0.141667	-13.833333	-51.000000	1023.000000	1023.000000	2046.000000
42.860001	-0.025820	-15.259831	-2.153051	-7.811524	2.461004	-7.756261	0.000000	-10.000000	0.116667	-13.016666	-55.666668	1023.000000	1023.000000	2046.000000
42.880001	-0.025814	-15.256116	-2.149480	-7.838078	2.443233	-7.711792	0.000000	-10.000000	0.100000	-12.266666	-60.000000	1023.000000	1023.000000	2046.000000
42.900002	-0.025961	-15.343229	-2.247975	-7.888156	2.446296	-7.653395	0.000000	-10.000000	0.100000	-11.866667	-64.000000	1023.000000	1023.000000	2046.000000
42.919998	-0.026244	-15.510466	-2.246186	-7.945562	2.434873	-7.753592	0.000000	-10.000000	0.100000	-11.550000	-68.000000	1023.000000	1023.000000	2046.000000
42.939999	-0.026512	-15.668482	-2.245625	-8.104912	2.474653	-7.792598	0.000000	-10.000000	0.091667	-11.316667	-72.000000	1023.000000	1023.000000	2046.000000
42.959999	-0.027127	-16.031773	-2.294982	-8.204299	2.415970	-7.948462	0.000000	-10.000000	0.075000	-10.866667	-75.666664	1023.000000	1023.000000	2046.000000
42.980000	-0.027594	-16.308073	-2.268308	-8.292313	2.294522	-8.041973	0.000000	-10.000000	0.066667	-10.233334	-79.333336	1023.000000	1023.000000	2046.000000
43.000000	-0.028099	-16.606510	-2.133944	-8.273412	2.053859	-8.253014	0.000000	-10.000000	0.058333	-9.333334	-82.666664	1023.000000	1023.000000	2046.000000
43.020000	-0.028202	-16.667282	-1.989023	-8.205070	1.945335	-8.418525	0.000000	-10.000000	0.050000	-8.366667	-85.833336	1023.000000	1023.000000	2046.000000
43.040001	-0.028344	-16.751455	-1.939456	-8.279460	1.919438	-8.451978	0.000000	-10.000000	0.041667	-7.450000	-88.666664	1023.000000	1023.000000	2046.000000
43.060001	-0.028255	-16.698471	-1.908733	-8.299077	1.896072	-8.386732	0.000000	-10.000000	0.033333	-6.666667	-91.166664	1023.000000	1023.000000	2046.000000
43.080002	-0.028271	-16.708338	-1.847619	-8.447121	1.832646	-8.246244	0.000000	-10.000000	0.033333	-6.083333	-93.500000	1023.000000	1023.000000	2046.000000
43.099998	-0.028116	-16.616730	-1.853114	-8.493318	1.884753	-8.155050	0.000000	-10.000000	0.033333	-5.500000	-95.500000	1023.000000	1023.000000	2046.000000
43.119999	-0.028173	-16.650503	-1.873701	-8.621881	1.928378	-8.083299	0.000000	-10.000000	0.025000	-5.033333	-97.333336	1023.000000	1023.000000	2046.000000
43.139999	-0.027962	-16.525368	-1.830658	-8.746015	2.040389	-7.989085	0.000000	-10.000000	0.025000	-4.550000	-99.000000	1023.000000	1023.000000	2046.000000
43.160000	-0.027879	-16.476585	-1.916884	-8.930144	2.133717	-7.763274	0.000000	-10.000000	0.008333	-4.133333	-100.500000	1023.000000	1023.000000	2046.000000
43.180000	-0.027764	-16.408518	-1.940823	-9.036415	2.229495	-7.660774	0.000000	-10.000000	0.008333	-3.700000	-101.833336	1023.000000	1023.000000	2046.000000
43.200001	-0.027797	-16.428019	-2.018542	-9.164906	2.348355	-7.592926	0.000000	-10.000000	0.008333	-3.400000	-103.166664	1023.000000	1023.000000	2046.000000
43.220001	-0.027669	-16.352491	-1.981290	-9.263263	2.458869	-7.566808	0.000000	-10.000000	0.016667	-3.133333	-104.333336	1023.000000	1023.000000	2046.000000
43.240002	-0.027913	-16.496342	-2.084291	-9.327596	2.529591	-7.614045	0.000000	-10.000000	0.016667	-2.983333	-105.500000	1023.000000	1023.000000	2046.000000
43.259998	-0.028070	-16.589401	-2.092063	-9.365883	2.501740	-7.633196	0.000000	-10.000000	0.008333	-2.783333	-106.500000	1023.000000	1023.000000	2046.000000
43.279999	-0.028473	-16.827404	-2.107645	-9.444299	2.512412	-7.787871	0.000000	-10.000000	0.000000	-2.633333	-107.333336	1023.000000	1023.000000	2046.000000
43.299999	-0.028801	-17.021120	-2.170027	-9.398488	2.457682	-7.910288	0.000000	-10.000000	0.000000	-2.450000	-108.166664	1023.000000	1023.000000	2046.000000
43.320000	-0.029183	-17.247118	-2.127260	-9.339708	2.335643	-8.115792	0.000000	-10.000000	0.000000	-2.216667	-109.000000	1023.000000	1023.000000	2046.000000
43.340000	-0.029844	-17.638052	-2.185901	-9.366824	2.229092	-8.314419	0.000000	-10.000000	0.000000	-1.600000	-109.666664	1023.000000	1023.000000	2046.000000
43.360001	-0.029831	-17.629948	-2.101162	-9.396565	2.209983	-8.342203	0.000000	-10.000000	0.000000	-0.833333	-110.000000	1023.000000	1023.000000	2046.000000
43.380001	-0.030387	-17.959000	-2.148325	-9.470368	2.071169	-8.411474	0.000000	-10.000000	0.008333	-0.483333	-110.000000	1023.000000	1023.000000	2046.000000
43.400002	-0.030116	-17.798698	-1.927740	-9.523153	2.027950	-8.375755	0.000000	-10.000000	0.008333	-0.916667	-110.000000	1023.000000	1023.000000	2046.000000
43.419998	-0.029951	-17.701258	-1.837152	-9.547635	2.062629	-8.379101	0.000000	-10.000000	0.008333	-1.683333	-110.000000	1023.000000	1023.000000	2046.000000
43.439999	-0.030153	-17.820135	-1.846555	-9.577090	2.007095	-8.403584	0.000000	-10.000000	0.000000	-2.050000	-110.333336	1023.000000	1023.000000	2046.000000
43.459999	-0.030432	-17.985189	-2.024330	-9.547571	2.020590	-8.433879	0.000000	-10.000000	0.000000	-1.066667	-110.666664	1023.000000	1023.000000	2046.000000
43.480000	-0.031367	-18.538052	-2.324397	-9.603488	2.012213	-8.622379	0.000000	-10.000000	0.000000	0.316667	-111.000000	1023.000000	1023.000000	2046.000000
43.500000	-0.032210	-19.036194	-2.633221	-9.670631	1.879987	-8.612329	0.000000	-10.000000	0.000000	1.133333	-111.000000	1023.000000	1023.000000	2046.000000
43.520000	-0.033384	-19.729797	-2.964885	-9.749348	1.753673	-8.769238	0.000000	-10.000000	0.008333	0.800000	-111.000000	1023.000000	1023.000000	2046.000000
43.540001	-0.033987	-20.086397	-3.132005	-9.733503	1.716979	-8.937868	0.000000	-10.000000	0.008333	0.183333	-111.000000	1023.000000	1023.000000	2046.000000
43.560001	-0.034872	-20.609343	-3.387840	-9.692626	1.569972	-9.098848	0.000000	-10.000000	0.008333	0.000000	-111.000000	1023.000000	1023.000000	2046.000000
43.580002	-0.035338	-20.884941	-3.579411	-9.690317	1.513350	-9.128564	0.000000	-10.000000	0.000000	0.000000	-111.000000	1023.000000	1023.000000	2046.000000
43.599998	-0.035497	-20.978682	-3.660766	-9.617374	1.517762	-9.218303	0.000000	-10.000000	0.008333	0.000000	-111.000000	1023.000000	1023.000000	2046.000000
43.619999	-0.035732	-21.117531	-3.762283	-9.648192	1.505510	-9.212564	0.000000	-10.000000	0.008333	0.000000	-111.000000	1023.000000	1023.000000	2046.000000
43.639999	-0.035738	-21.120916	-3.771856	-9.593123	1.434434	-9.190371	0.000000	-10.000000	0.008333	0.000000	-111.000000	1023.000000	1023.000000	2046.000000
43.660000	-0.035445	-20.948248	-3.714101	-9.425838	1.396274	-9.204582	0.000000	-10.000000	0.000000	0.000000	-111.000000	1023.000000	1023.000000	2046.000000
43.680000	-0.035035	-20.705654	-3.660046	-9.139347	1.336001	-9.242263	0.000000	-10.000000	0.000000	0.000000	-111.000000	1023.000000	1023.000000	2046.000000
43.700001	-0.034303	-20.273224	-3.546365	-8.744538	1.290279	-9.272600	0.000000	-10.000000	-0.008333	0.750000	-111.000000	1023.000000	1023.000000	2046.000000
43.720001	-0.033433	-19.758635	-3.408231	-8.577708	1.348780	-9.121474	0.000000	-10.000000	-0.016667	1.866667	-111.000000	1023.000000	1023.000000	2046.000000
43.740002	-0.032705	-19.328676	-3.304387	-8.482524	1.405229	-8.946995	0.000000	-10.000000	-0.025000	3.266667	-111.000000	1023.000000	1023.000000	2046.000000
43.759998	-0.032034	-18.932077	-3.139572	-8.375277	1.400629	-8.817857	0.000000	-10.000000	-0.025000	4.000000	-111.000000	1023.000000	1023.000000	2046.000000
43.779999	-0.031184	-18.429897	-2.866042	-8.317420	1.427862	-8.674296	0.000000	-10.000000	-0.025000	4.366667	-111.000000	1023.000000	1023.000000	2046.000000
43.799999	-0.030899	-18.261518	-2.734422	-8.440982	1.437925	-8.524040	0.000000	-10.000000	-0.025000	4.516667	-111.000000	1023.000000	1023.000000	2046.000000
43.820000	-0.030428	-17.982939	-2.595165	-8.547292	1.531491	-8.371973	0.000000	-10.000000	-0.033333	4.733334	-111.000000	1023.000000	1023.000000	2046.000000
43.840000	-0.029924	-17.685007	-2.470918	-8.707253	1.665062	-8.171897	0.000000	-10.000000	-0.041667	5.216667	-111.000000	1023.000000	1023.000000	2046.000000
43.860001	-0.029522	-17.447346	-2.422375	-8.808391	1.809691	-8.026271	0.000000	-10.000000	-0.050000	5.900000	-111.000000	1023.000000	1023.000000	2046.000000
43.880001	-0.029054	-17.171165	-2.318949	-8.912307	1.912674	-7.852583	0.000000	-10.000000	-0.033333	6.666667	-111.000000	1023.000000	1023.000000	2046.000000
43.900002	-0.028718	-16.972542	-2.315458	-8.884510	2.039822	-7.812396	0.000000	-10.000000	-0.033333	7.316667	-111.000000	1023.000000	1023.000000	2046.000000
43.919998	-0.028358	-16.759283	-2.236869	-8.856134	2.134042	-7.800323	0.000000	-10.000000	-0.050000	7.816667	-111.000000	1023.000000	1023.000000	2046.000000
43.939999	-0.028044	-16.573795	-2.163856	-8.777847	2.167979	-7.800072	0.000000	-10.000000	-0.058333	8.416666	-88.833336	1023.000000	1023.000000	2046.000000
43.959999	-0.027611	-16.318293	-2.099476	-8.751369	2.209299	-7.676746	0.000000	-10.000000	-0.066667	9.116667	-44.333332	1023.000000	1023.000000	2046.000000
43.980000	-0.027188	-16.067997	-2.081643	-8.689029	2.333904	-7.631229	0.000000	-10.000000	-0.066667	10.133333	1.333333	1023.000000	1023.000000	2046.000000
44.000000	-0.026826	-15.853889	-2.067152	-8.614772	2.425533	-7.597498	0.000000	-10.000000	-0.100000	11.150000	25.833334	1023.000000	1023.000000	2046.000000
44.020000	-0.026353	-15.574474	-2.008103	-8.491063	2.548429	-7.623738	0.000000	-10.000000	-0.125000	12.316667	29.333334	1023.000000	1023.000000	2046.000000
44.040001	-0.025912	-15.313703	-1.906421	-8.395901	2.541083	-7.552464	0.000000	-10.000000	-0.150000	13.483334	33.166668	1023.000000	1023.000000	2046.000000
44.060001	-0.025472	-15.053736	-1.842838	-8.334408	2.670959	-7.547450	0.000000	-10.000000	-0.191667	14.983334	37.500000	1023.000000	1023.000000	2046.000000
44.080002	-0.024850	-14.686465	-1.791868	-8.205424	2.759215	-7.448388	0.000000	-10.000000	-0.216667	16.566668	42.333332	1023.000000	1023.000000	2046.000000
44.099998	-0.024003	-14.185833	-1.717857	-8.136845	2.928436	-7.259566	0.000000	-10.000000	-0.258333	18.133333	47.666668	1023.000000	1023.000000	2046.000000
44.119999	-0.022931	-13.552365	-1.557618	-8.047359	3.155916	-7.103306	0.000000	-10.000000	-0.283333	19.700001	53.500000	1023.000000	1023.000000	2046.000000
44.139999	-0.022085	-13.051955	-1.420683	-7.982548	3.246137	-6.894862	0.000000	-10.000000	-0.316667	20.983334	59.833332	1023.000000	1023.000000	2046.000000
44.160000	-0.020677	-12.220329	-1.204785	-7.933720	3.488404	-6.570229	0.000000	-10.000000	-0.358333	22.266668	66.666664	1023.000000	1023.000000	2046.000000
44.180000	-0.019292	-11.401825	-0.950221	-7.910835	3.721513	-6.262282	0.000000	-10.000000	-0.391667	23.233334	73.833336	1023.000000	1023.000000	2046.000000
44.200001	-0.018920	-11.181886	-0.815238	-8.042219	3.682534	-6.006962	0.000000	-10.000000	-0.441667	24.433334	81.333336	1023.000000	1023.000000	2046.000000
44.220001	-0.018260	-10.791783	-0.733513	-8.088191	3.823949	-5.794028	0.000000	-10.000000	-0.475000	25.799999	89.166664	1023.000000	1023.000000	2046.000000
44.240002	-0.017811	-10.526535	-0.690509	-8.138950	3.923352	-5.620427	0.000000	-10.000000	-0.508333	27.033333	97.666664	1023.000000	1023.000000	2046.000000
44.259998	-0.017380	-10.271817	-0.659019	-8.057251	4.072561	-5.628109	0.000000	-10.000000	-0.533333	28.016666	106.500000	1023.000000	1023.000000	2046.000000
44.279999	-0.016868	-9.969206	-0.505242	-7.926573	4.139061	-5.676452	0.000000	-10.000000	-0.550000	28.366667	115.833336	1023.000000	1023.000000	2046.000000
44.299999	-0.015522	-9.173615	-0.262501	-7.646433	4.429277	-5.693958	0.000000	-10.000000	-0.583333	28.900000	125.166664	1023.000000	1023.000000	2046.000000
44.320000	-0.014016	-8.283665	-0.082954	-7.369248	4.814611	-5.646074	0.000000	-10.000000	-0.625000	29.283333	134.833328	1023.000000	1023.000000	2046.000000
44.340000	-0.012795	-7.561942	-0.030539	-7.083693	5.045067	-5.492777	0.000000	-10.000000	-0.683333	30.383333	144.500000	1023.000000	1023.000000	2046.000000
44.360001	-0.012321	-7.281544	-0.147945	-7.060847	5.248031	-5.320783	0.000000	-10.000000	-0.725000	31.566668	154.500000	1023.000000	1023.000000	2046.000000
44.380001	-0.012326	-7.284612	-0.298345	-7.095218	5.225790	-5.116838	0.000000	-10.000000	-0.750000	32.700001	164.833328	1023.000000	1023.000000	2046.000000
44.400002	-0.012356	-7.302165	-0.426627	-7.120150	5.196301	-4.951689	0.000000	-10.000000	-0.750000	33.049999	175.500000	1023.000000	1023.000000	2046.000000
44.419998	-0.012272	-7.252526	-0.430482	-7.130601	5.141315	-4.832758	0.000000	-10.000000	-0.750000	33.033333	186.500000	1023.000000	1023.000000	2046.000000
44.439999	-0.011997	-7.090055	-0.408371	-7.021205	5.150112	-4.810590	0.000000	-10.000000	-0.750000	32.833332	197.500000	1023.000000	1023.000000	2046.000000
44.459999	-0.011565	-6.835054	-0.380922	-6.789542	5.193170	-4.857759	0.000000	-10.000000	-0.750000	32.833332	208.500000	1023.000000	1023.000000	2046.000000
44.480000	-0.011040	-6.524674	-0.390649	-6.512534	5.222134	-4.843624	0.000000	-10.000000	-0.750000	32.833332	219.500000	1023.000000	1023.000000	2046.000000
44.500000	-0.010361	-6.123558	-0.337676	-6.332074	5.400653	-4.854461	0.000000	-10.000000	-0.750000	32.966667	230.500000	1023.000000	1023.000000	2046.000000
44.520000	-0.009463	-5.592662	-0.323443	-6.155324	5.579010	-4.692905	0.000000	-10.000000	-0.733333	33.166668	241.500000	1023.000000	1023.000000	2046.000000
44.540001	-0.007875	-4.654300	-0.122269	-5.905640	5.883638	-4.510029	0.000000	-10.000000	-0.733333	33.283333	252.500000	1023.000000	1023.000000	2046.000000
44.560001	-0.006086	-3.596849	0.039736	-5.615202	6.261182	-4.282565	0.000000	-10.000000	-0.733333	33.783333	263.500000	1023.000000	1023.000000	2046.000000
44.580002	-0.004016	-2.373709	0.182462	-5.260593	6.632917	-3.928495	0.000000	-10.000000	-0.766667	34.299999	274.666656	1023.000000	1023.000000	2046.000000
44.599998	-0.001886	-1.114347	0.429194	-5.021740	6.978857	-3.500657	0.000000	-10.000000	-0.791667	34.866669	286.000000	1023.000000	1023.000000	2046.000000
44.619999	0.000152	0.090078	0.608925	-4.925323	7.445889	-3.039414	0.000000	-10.000000	-0.833333	35.316666	297.500000	1023.000000	1023.000000	2046.000000
44.639999	0.002078	1.228124	0.855690	-4.857760	7.771660	-2.541466	0.000000	-10.000000	-0.858333	35.599998	309.166656	1023.000000	1023.000000	2046.000000
44.660000	0.003919	2.315897	1.152811	-4.876839	8.196931	-2.157006	0.000000	-10.000000	-0.875000	36.049999	321.000000	1023.000000	1023.000000	2046.000000
44.680000	0.005340	3.156176	1.374439	-4.983855	8.452369	-1.686777	0.000000	-10.000000	-0.883333	36.333332	333.000000	1023.000000	1023.000000	2046.000000
44.700001	0.006769	4.000521	1.688337	-5.106746	8.782276	-1.363346	0.000000	-10.000000	-0.908333	36.583332	345.000000	1023.000000	1023.000000	2046.000000
44.720001	0.008114	4.795129	1.978870	-5.214128	9.077613	-1.047227	0.000000	-10.000000	-0.925000	36.866669	357.333344	1023.000000	1023.000000	2046.000000
44.740002	0.009380	5.543294	2.234991	-5.287112	9.285763	-0.690347	0.000000	-10.000000	-0.925000	37.283333	369.666656	1023.000000	1023.000000	2046.000000
44.759998	0.010761	6.359606	2.471619	-5.269168	9.573776	-0.416621	0.000000	-10.000000	-0.908333	37.416668	382.166656	1023.000000	1023.000000	2046.000000
44.779999	0.011930	7.050462	2.668837	-5.298982	9.843073	-0.162465	0.000000	-10.000000	-0.900000	37.316669	394.500000	1023.000000	1023.000000	2046.000000
44.799999	0.013207	7.805161	2.978294	-5.298931	10.066664	0.059135	0.000000	-10.000000	-0.908333	37.266666	406.833344	1023.000000	1023.000000	2046.000000
44.820000	0.014431	8.528689	3.142945	-5.213072	10.345664	0.253153	0.000000	-10.000000	-0.916667	37.533333	419.333344	1023.000000	1023.000000	2046.000000
44.840000	0.015628	9.236436	3.297242	-5.135154	10.618838	0.455510	0.000000	-10.000000	-0.916667	37.599998	431.833344	1023.000000	1023.000000	2046.000000
44.860001	0.016740	9.893209	3.452995	-5.095776	10.886737	0.649252	0.000000	-10.000000	-0.908333	37.333332	444.500000	1023.000000	1023.000000	2046.000000
44.880001	0.017748	10.489237	3.652477	-5.032854	10.960644	0.908971	0.000000	-10.000000	-0.883333	36.900002	456.833344	1023.000000	1023.000000	2046.000000
44.900002	0.018768	11.091779	3.912314	-4.926278	11.038948	1.066794	0.000000	-10.000000	-0.866667	36.766666	469.166656	1023.000000	1023.000000	2046.000000
44.919998	0.019674	11.627064	4.281625	-4.755137	11.163306	0.937269	0.000000	-10.000000	-0.875000	36.700001	481.500000	1023.000000	1023.000000	2046.000000
44.939999	0.020711	12.240096	4.524927	-4.598431	11.391239	0.922360	0.000000	-10.000000	-0.891667	36.733334	493.833344	1023.000000	1023.000000	2046.000000
44.959999	0.021583	12.755811	4.829535	-4.414991	11.390986	0.950280	0.000000	-10.000000	-0.916667	36.733334	506.000000	1023.000000	1023.000000	2046.000000
44.980000	0.022547	13.325302	5.059683	-4.265630	11.580181	0.951068	0.000000	-10.000000	-0.908333	36.733334	518.166687	1023.000000	1023.000000	2046.000000
45.000000	0.023508	13.893064	5.269649	-4.172954	11.694011	1.102359	0.000000	-10.000000	-0.891667	36.716667	530.500000	1023.000000	1023.000000	2046.000000
45.020000	0.024620	14.550681	5.503212	-4.123308	11.964784	1.205994	0.000000	-10.000000	-0.883333	36.650002	542.833313	1023.000000	1023.000000	2046.000000
45.040001	0.025775	15.233298	5.724142	-4.000489	12.153717	1.355928	0.000000	-10.000000	-0.875000	36.716667	555.000000	1023.000000	1023.000000	2046.000000
45.060001	0.026874	15.882586	5.876370	-3.857765	12.346030	1.517950	0.000000	-10.000000	-0.883333	36.900002	567.166687	1023.000000	1023.000000	2046.000000
45.080002	0.028069	16.588491	5.866221	-3.690681	12.605634	1.807317	0.000000	-10.000000	-0.866667	36.650002	579.500000	1023.000000	1023.000000	2046.000000
45.099998	0.029151	17.228010	5.920615	-3.603752	12.786799	2.124348	0.000000	-10.000000	-0.841667	36.333332	591.833313	1023.000000	1023.000000	2046.000000
45.119999	0.030323	17.921091	6.088451	-3.386858	12.939280	2.280219	0.000000	-10.000000	-0.816667	35.900002	604.000000	1023.000000	1023.000000	2046.000000
45.139999	0.031968	18.893354	6.269350	-3.157283	13.278095	2.503193	0.000000	-10.000000	-0.800000	35.650002	616.000000	1023.000000	1023.000000	2046.000000
45.160000	0.033572	19.841183	6.529594	-2.867738	13.474797	2.704529	0.000000	-10.000000	-0.800000	35.483334	628.000000	1023.000000	1023.000000	2046.000000
45.180000	0.034904	20.628057	6.710855	-2.576537	13.626776	2.866963	0.000000	-10.000000	-0.800000	35.316666	640.000000	1023.000000	1023.000000	2046.000000
45.200001	0.035378	20.908298	6.639944	-2.309755	13.707653	2.870456	0.000000	-10.000000	-0.783333	35.333332	651.833313	1023.000000	1023.000000	2046.000000
45.220001	0.035149	20.773279	6.334288	-2.237456	13.823576	2.852871	0.000000	-10.000000	-0.758333	34.849998	663.500000	1023.000000	1023.000000	2046.000000
45.240002	0.034629	20.465689	6.125315	-2.284765	13.734519	2.890619	0.000000	-10.000000	-0.725000	34.250000	675.166687	1023.000000	1023.000000	2046.000000
45.259998	0.034182	20.201807	5.907553	-2.297848	13.670931	2.921171	0.000000	-10.000000	-0.691667	33.500000	686.666687	1023.000000	1023.000000	2046.000000
45.279999	0.034533	20.409082	5.775049	-2.126386	13.812255	2.948164	0.000000	-10.000000	-0.691667	33.049999	698.000000	1023.000000	1023.000000	2046.000000
45.299999	0.034908	20.630627	5.745411	-1.984210	13.845448	3.023978	0.000000	-10.000000	-0.691667	32.650002	709.000000	1023.000000	1023.000000	2046.000000
45.320000	0.035289	20.855700	5.787879	-1.737280	13.768380	3.036720	0.000000	-10.000000	-0.700000	32.266666	720.000000	1023.000000	1023.000000	2046.000000
45.340000	0.035678	21.085752	5.893074	-1.414004	13.690515	2.916169	0.000000	-10.000000	-0.675000	32.033333	730.833313	1023.000000	1023.000000	2046.000000
45.360001	0.036081	21.324038	6.103090	-1.039388	13.516152	2.744183	0.000000	-10.000000	-0.658333	31.833334	741.666687	1023.000000	1023.000000	2046.000000
45.380001	0.036436	21.533516	6.209949	-0.720375	13.449795	2.594148	0.000000	-10.000000	-0.633333	31.733334	752.333313	1023.000000	1023.000000	2046.000000
45.400002	0.037342	22.069014	6.278575	-0.512759	13.611698	2.691499	0.000000	-10.000000	-0.608333	31.300001	763.000000	1023.000000	1023.000000	2046.000000
45.419998	0.038634	22.832811	6.277182	-0.447025	13.978234	3.024419	0.000000	-10.000000	-0.575000	30.816668	773.333313	1023.000000	1023.000000	2046.000000
45.439999	0.039823	23.535458	6.276006	-0.352317	14.331891	3.279878	0.000000	-10.000000	-0.575000	30.050001	783.833313	1023.000000	1023.000000	2046.000000
45.459999	0.041762	24.681335	6.248408	-0.112563	14.682082	3.863407	0.000000	-10.000000	-0.583333	29.766666	794.000000	1023.000000	1023.000000	2046.000000
45.480000	0.043606	25.771172	6.297174	0.095162	15.029646	4.349191	0.000000	-10.000000	-0.575000	29.400000	804.000000	1023.000000	1023.000000	2046.000000
45.500000	0.045371	26.814089	6.610550	0.221599	15.272826	4.709113	0.000000	-10.000000	-0.566667	29.266666	813.666687	1023.000000	1023.000000	2046.000000
45.520000	0.046769	27.640722	6.970937	0.362532	15.443364	4.863890	0.000000	-10.000000	-0.541667	28.883333	823.500000	1023.000000	1023.000000	2046.000000
45.540001	0.047929	28.326233	7.335716	0.491233	15.556031	4.943253	0.000000	-10.000000	-0.533333	28.466667	836.500000	1023.000000	1023.000000	2046.000000
45.560001	0.048644	28.748655	7.763316	0.518775	15.513920	4.952644	0.000000	-10.000000	-0.508333	28.133333	849.333313	1023.000000	1023.000000	2046.000000
45.580002	0.049537	29.276628	8.277806	0.618671	15.410962	4.969188	0.000000	-10.000000	-0.500000	27.850000	858.833313	1023.000000	1023.000000	2046.000000
45.599998	0.050490	29.839363	8.530039	0.713919	15.609072	4.986334	0.000000	-10.000000	-0.483333	27.550001	865.000000	1023.000000	1023.000000	2046.000000
45.619999	0.051497	30.434971	8.695227	0.675679	15.841825	5.222241	0.000000	-10.000000	-0.450000	26.866667	871.166687	1023.000000	1023.000000	2046.000000
45.639999	0.052483	31.017641	8.718089	0.573116	16.209776	5.516660	0.000000	-10.000000	-0.416667	25.966667	880.166687	1023.000000	1023.000000	2046.000000
45.660000	0.053231	31.459316	8.669266	0.460444	16.509649	5.819958	0.000000	-10.000000	-0.391667	24.966667	889.166687	1023.000000	1023.000000	2046.000000
45.680000	0.054233	32.051914	8.628227	0.317796	16.963289	6.142600	0.000000	-10.000000	-0.350000	23.800001	897.666687	1023.000000	1023.000000	2046.000000
45.700001	0.054802	32.387836	8.606142	0.281829	17.148731	6.351133	0.000000	-10.000000	-0.283333	22.366667	905.833313	1023.000000	1023.000000	2046.000000
45.720001	0.055092	32.559383	8.760760	0.317084	17.149330	6.332210	0.000000	-10.000000	-0.225000	20.450001	913.333313	1023.000000	1023.000000	2046.000000
45.740002	0.055161	32.599895	8.889895	0.541372	16.969612	6.199015	0.000000	-10.000000	-0.191667	18.716667	920.500000	1023.000000	1023.000000	2046.000000
45.759998	0.055624	32.873520	9.219418	0.668135	16.887260	6.098705	0.000000	-10.000000	-0.191667	17.250000	927.166687	1023.000000	1023.000000	2046.000000
45.779999	0.055946	33.063915	9.431403	0.847192	16.803148	5.982173	0.000000	-10.000000	-0.166667	16.450001	933.166687	1023.000000	1023.000000	2046.000000
45.799999	0.056636	33.471760	9.590730	0.828474	16.980053	6.072503	0.000000	-10.000000	-0.150000	15.583334	938.666687	1023.000000	1023.000000	2046.000000
45.820000	0.057265	33.843678	9.767975	0.778322	17.045143	6.252237	0.000000	-10.000000	-0.116667	14.816667	943.833313	1023.000000	1023.000000	2046.000000
45.840000	0.057962	34.255386	9.855125	0.685184	17.338688	6.376390	0.000000	-10.000000	-0.125000	14.150001	949.000000	1023.000000	1023.000000	2046.000000
45.860001	0.058565	34.611992	9.899788	0.588828	17.506258	6.617118	0.000000	-10.000000	-0.133333	13.800000	954.000000	1023.000000	1023.000000	2046.000000
45.880001	0.059130	34.945618	9.863176	0.521480	17.702908	6.858053	0.000000	-10.000000	-0.133333	13.300000	958.666687	1023.000000	1023.000000	2046.000000
45.900002	0.059550	35.194309	9.758006	0.395367	17.966450	7.074487	0.000000	-10.000000	-0.100000	12.533334	963.333313	1023.000000	1023.000000	2046.000000
45.919998	0.059739	35.305779	9.668076	0.472052	18.026787	7.138865	0.000000	-10.000000	-0.050000	11.433333	967.666687	1023.000000	1023.000000	2046.000000
45.939999	0.059676	35.268539	9.611922	0.499968	18.004267	7.152383	0.000000	-10.000000	-0.025000	10.083334	971.666687	1023.000000	1023.000000	2046.000000
45.959999	0.059727	35.298485	9.637511	0.677035	17.924198	7.059739	0.000000	-10.000000	-0.008333	8.550000	975.166687	1023.000000	1023.000000	2046.000000
45.980000	0.060075	35.504284	9.863555	0.985759	17.791109	6.863862	0.000000	-10.000000	-0.008333	7.116667	978.166687	1023.000000	1023.000000	2046.000000
46.000000	0.060425	35.711212	10.143073	1.285166	17.671278	6.611695	0.000000	-10.000000	0.000000	5.933333	981.000000	1023.000000	1023.000000	2046.000000
46.020000	0.060507	35.759823	10.323111	1.661503	17.471460	6.303748	0.000000	-10.000000	0.000000	5.150000	983.166687	1023.000000	1023.000000	2046.000000
46.040001	0.059850	35.371243	10.248426	1.871081	17.203770	6.047964	0.000000	-10.000000	0.008333	4.066667	985.000000	1023.000000	1023.000000	2046.000000
46.060001	0.058488	34.566265	10.005401	1.813476	16.962797	5.784591	0.000000	-10.000000	0.016667	1.933333	986.500000	1023.000000	1023.000000	2046.000000
46.080002	0.056994	33.683422	9.614417	1.748220	16.661865	5.658920	0.000000	-10.000000	0.025000	-0.366667	987.500000	1023.000000	1023.000000	2046.000000
46.099998	0.055983	33.085835	9.314502	1.696437	16.459597	5.615302	0.000000	-10.000000	0.025000	-2.216667	988.000000	1023.000000	1023.000000	2046.000000
46.119999	0.055292	32.677422	8.995023	1.711117	16.348698	5.622584	0.000000	-10.000000	0.025000	-3.166667	988.000000	1023.000000	1023.000000	2046.000000
46.139999	0.054713	32.335438	8.775938	1.764295	16.193090	5.602114	0.000000	-10.000000	0.025000	-4.216667	988.000000	1023.000000	1023.000000	2046.000000
46.160000	0.054230	32.049789	8.601522	1.823593	16.082909	5.541767	0.000000	-10.000000	0.033333	-5.283333	988.000000	1023.000000	1023.000000	2046.000000
46.180000	0.053788	31.788843	8.321851	1.881580	16.035219	5.550194	0.000000	-10.000000	0.041667	-6.166667	988.000000	1023.000000	1023.000000	2046.000000
46.200001	0.053391	31.553833	8.146001	1.965809	15.952467	5.489557	0.000000	-10.000000	0.050000	-6.916667	988.000000	1023.000000	1023.000000	2046.000000
46.220001	0.052856	31.237808	7.924464	2.015659	15.828625	5.469062	0.000000	-10.000000	0.050000	-7.883333	988.000000	1023.000000	1023.000000	2046.000000
46.240002	0.052533	31.046793	7.770947	2.055549	15.770295	5.450001	0.000000	-10.000000	0.066667	-9.033334	988.000000	1023.000000	1023.000000	2046.000000
46.259998	0.051933	30.692532	7.622185	2.145973	15.648520	5.275855	0.000000	-10.000000	0.083333	-10.433333	988.000000	1023.000000	1023.000000	2046.000000
46.279999	0.051843	30.639330	7.716725	2.367331	15.468790	5.086483	0.000000	-10.000000	0.108333	-11.733334	980.333313	1023.000000	1023.000000	2046.000000
46.299999	0.052362	30.946226	7.819367	2.741634	15.363489	5.021735	0.000000	-10.000000	0.100000	-12.300000	971.333313	1023.000000	1023.000000	2046.000000
46.320000	0.052721	31.158003	7.945309	2.908054	15.295923	5.008717	0.000000	-10.000000	0.100000	-12.416667	961.000000	1023.000000	1023.000000	2046.000000
46.340000	0.053436	31.580849	8.035899	2.994926	15.315860	5.234164	0.000000	-10.000000	0.091667	-12.166667	957.000000	1023.000000	1023.000000	2046.000000
46.360001	0.054275	32.076576	8.232462	2.980816	15.456295	5.407004	0.000000	-10.000000	0.100000	-12.316667	952.833313	1023.000000	1023.000000	2046.000000
46.380001	0.054637	32.290386	8.319464	2.839082	15.480359	5.651481	0.000000	-10.000000	0.108333	-12.366667	948.500000	1023.000000	1023.000000	2046.000000
46.400002	0.054912	32.453178	8.356190	2.556326	15.726823	5.813840	0.000000	-10.000000	0.108333	-12.666667	944.166687	1023.000000	1023.000000	2046.000000
46.419998	0.054604	32.271015	8.330400	2.308133	15.724474	5.908010	0.000000	-10.000000	0.116667	-13.066667	940.000000	1023.000000	1023.000000	2046.000000
46.439999	0.054041	31.938368	8.285517	2.203961	15.699650	5.749240	0.000000	-10.000000	0.125000	-13.666667	935.666687	1023.000000	1023.000000	2046.000000
46.459999	0.053494	31.615002	8.297470	2.186663	15.657376	5.473492	0.000000	-10.000000	0.158333	-14.350000	931.166687	1023.000000	1023.000000	2046.000000
46.480000	0.052857	31.238613	8.361398	2.137511	15.562139	5.177566	0.000000	-10.000000	0.183333	-15.216667	926.333313	1023.000000	1023.000000	2046.000000
46.500000	0.052184	30.840900	8.447618	2.166409	15.353141	4.873734	0.000000	-10.000000	0.216667	-16.266666	921.333313	1023.000000	1023.000000	2046.000000
46.520000	0.051609	30.500839	8.519938	2.041970	15.214195	4.724735	0.000000	-10.000000	0.233333	-17.366667	916.000000	1023.000000	1023.000000	2046.000000
46.540001	0.051301	30.319056	8.520462	1.969264	15.032606	4.796723	0.000000	-10.000000	0.258333	-18.416666	910.166687	1023.000000	1023.000000	2046.000000
46.560001	0.051022	30.154144	8.403004	1.861024	14.998051	4.892066	0.000000	-10.000000	0.291667	-19.466667	904.000000	1023.000000	1023.000000	2046.000000
46.580002	0.050681	29.952595	8.306481	1.711460	15.040002	4.894651	0.000000	-10.000000	0.325000	-20.500000	897.333313	1023.000000	1023.000000	2046.000000
46.599998	0.050192	29.663437	8.059546	1.571514	15.042994	4.989383	0.000000	-10.000000	0.366667	-21.683334	890.500000	1023.000000	1023.000000	2046.000000
46.619999	0.049395	29.192360	7.941682	1.482141	15.007190	4.761348	0.000000	-10.000000	0.391667	-22.833334	883.333313	1023.000000	1023.000000	2046.000000
46.639999	0.048371	28.587255	7.876319	1.513301	14.784384	4.413251	0.000000	-10.000000	0.441667	-23.933334	875.833313	1023.000000	1023.000000	2046.000000
46.660000	0.047603	28.133480	7.927401	1.519517	14.570899	4.115663	0.000000	-10.000000	0.483333	-24.966667	867.833313	1023.000000	1023.000000	2046.000000
46.680000	0.046802	27.660137	8.007366	1.481727	14.298022	3.873022	0.000000	-10.000000	0.525000	-25.933334	859.500000	1023.000000	1023.000000	2046.000000
46.700001	0.046179	27.292044	7.977674	1.466559	14.097932	3.749880	0.000000	-10.000000	0.550000	-27.016666	850.666687	1023.000000	1023.000000	2046.000000
46.720001	0.045599	26.949242	7.921039	1.409093	13.863877	3.755233	0.000000	-10.000000	0.583333	-27.866667	841.666687	1023.000000	1023.000000	2046.000000
46.740002	0.044617	26.368546	7.749082	1.273966	13.631772	3.713726	0.000000	-10.000000	0.616667	-28.616667	832.166687	1023.000000	1023.000000	2046.000000
46.759998	0.043627	25.783825	7.587496	1.141457	13.500132	3.554740	0.000000	-10.000000	0.641667	-29.133333	822.833313	1023.000000	1023.000000	2046.000000
46.779999	0.042281	24.987980	7.365811	1.022725	13.245998	3.353444	0.000000	-10.000000	0.683333	-29.750000	813.166687	1023.000000	1023.000000	2046.000000
46.799999	0.041196	24.346752	7.284283	0.996809	13.011814	3.053847	0.000000	-10.000000	0.725000	-30.550001	803.333313	1023.000000	1023.000000	2046.000000
46.820000	0.040390	23.870222	7.352859	1.128088	12.696247	2.693029	0.000000	-10.000000	0.775000	-31.383335	793.000000	1023.000000	1023.000000	2046.000000
46.840000	0.039444	23.311375	7.441126	1.318630	12.380296	2.171323	0.000000	-10.000000	0.791667	-31.966667	782.333313	1023.000000	1023.000000	2046.000000
46.860001	0.037994	22.454376	7.290294	1.366864	12.007599	1.789619	0.000000	-10.000000	0.800000	-32.216667	771.666687	1023.000000	1023.000000	2046.000000
46.880001	0.036112	21.342112	7.054470	1.222457	11.525309	1.539876	0.000000	-10.000000	0.800000	-32.283333	761.000000	1023.000000	1023.000000	2046.000000
46.900002	0.034182	20.201548	6.644535	0.987263	11.255011	1.314739	0.000000	-10.000000	0.808333	-32.600002	750.333313	1023.000000	1023.000000	2046.000000
46.919998	0.032115	18.980165	6.196379	0.700775	10.925454	1.157559	0.000000	-10.000000	0.833333	-33.100002	739.500000	1023.000000	1023.000000	2046.000000
46.939999	0.030193	17.844324	5.774304	0.600218	10.697384	0.772419	0.000000	-10.000000	0.883333	-33.916668	728.333313	1023.000000	1023.000000	2046.000000
46.959999	0.028485	16.834831	5.458704	0.712820	10.352034	0.311273	0.000000	-10.000000	0.916667	-34.466667	717.000000	1023.000000	1023.000000	2046.000000
46.980000	0.027302	16.135582	5.291206	0.793348	10.105759	-0.054731	0.000000	-10.000000	0.941667	-34.849998	705.500000	1023.000000	1023.000000	2046.000000
47.000000	0.026333	15.562539	5.210685	0.797898	9.840995	-0.287038	0.000000	-10.000000	0.941667	-34.799999	693.833313	1023.000000	1023.000000	2046.000000
47.020000	0.025401	15.011718	5.095080	0.729374	9.604699	-0.417435	0.000000	-10.000000	0.941667	-34.816669	682.333313	1023.000000	1023.000000	2046.000000
47.040001	0.024222	14.315269	4.923117	0.463686	9.348081	-0.419613	0.000000	-10.000000	0.941667	-34.716667	670.666687	1023.000000	1023.000000	2046.000000
47.060001	0.023544	13.914641	4.862737	0.365414	9.207884	-0.521393	0.000000	-10.000000	0.941667	-34.916668	659.000000	1023.000000	1023.000000	2046.000000
47.080002	0.023080	13.640344	4.707838	0.645300	9.022001	-0.734795	0.000000	-10.000000	0.950000	-35.100002	647.333313	1023.000000	1023.000000	2046.000000
47.099998	0.023088	13.644926	4.648708	1.019787	8.869482	-0.893051	0.000000	-10.000000	0.950000	-35.299999	635.666687	1023.000000	1023.000000	2046.000000
47.119999	0.022839	13.497896	4.588944	1.221317	8.752607	-1.064972	0.000000	-10.000000	0.941667	-35.166668	624.000000	1023.000000	1023.000000	2046.000000
47.139999	0.022612	13.363874	4.526034	1.335624	8.637085	-1.134868	0.000000	-10.000000	0.925000	-34.900002	612.166687	1023.000000	1023.000000	2046.000000
47.160000	0.022631	13.375049	4.474150	1.338032	8.554049	-0.991183	0.000000	-10.000000	0.908333	-34.716667	600.500000	1023.000000	1023.000000	2046.000000
47.180000	0.022671	13.398285	4.485738	1.236766	8.608037	-0.932257	0.000000	-10.000000	0.900000	-34.533333	588.833313	1023.000000	1023.000000	2046.000000
47.200001	0.022355	13.211973	4.418648	1.080774	8.490276	-0.777725	0.000000	-10.000000	0.908333	-34.566666	577.333313	1023.000000	1023.000000	2046.000000
47.220001	0.021682	12.813837	4.368425	0.813441	8.334991	-0.703019	0.000000	-10.000000	0.916667	-34.400002	565.666687	1023.000000	1023.000000	2046.000000
47.240002	0.020791	12.287390	4.355264	0.486694	8.219542	-0.774109	0.000000	-10.000000	0.916667	-34.299999	554.333313	1023.000000	1023.000000	2046.000000
47.259998	0.019754	11.674412	4.249011	0.378907	8.096597	-1.050103	0.000000	-10.000000	0.908333	-34.033333	542.833313	1023.000000	1023.000000	2046.000000
47.279999	0.018548	10.961635	4.145170	0.288184	7.870313	-1.342032	0.000000	-10.000000	0.900000	-33.816666	531.500000	1023.000000	1023.000000	2046.000000
47.299999	0.017401	10.283761	4.058052	0.259840	7.663309	-1.697439	0.000000	-10.000000	0.900000	-33.683334	520.166687	1023.000000	1023.000000	2046.000000
47.320000	0.016706	9.873169	4.016630	0.202321	7.563681	-1.909464	0.000000	-10.000000	0.883333	-33.466667	509.000000	1023.000000	1023.000000	2046.000000
47.340000	0.016068	9.496252	3.833388	0.074750	7.549146	-1.961033	0.000000	-10.000000	0.875000	-33.366669	498.000000	1023.000000	1023.000000	2046.000000
47.360001	0.015417	9.111288	3.671219	-0.083594	7.520223	-1.996560	0.000000	-10.000000	0.858333	-33.216667	486.833344	1023.000000	1023.000000	2046.000000
47.380001	0.014748	8.715850	3.533934	-0.316992	7.440260	-1.941352	0.000000	-10.000000	0.858333	-33.183334	475.666656	1023.000000	1023.000000	2046.000000
47.400002	0.014195	8.389045	3.410054	-0.571673	7.340476	-1.789812	0.000000	-10.000000	0.833333	-32.983334	464.500000	1023.000000	1023.000000	2046.000000
47.419998	0.013367	7.899991	3.311596	-0.844085	7.232567	-1.800087	0.000000	-10.000000	0.816667	-33.000000	453.500000	1023.000000	1023.000000	2046.000000
47.439999	0.012463	7.365923	3.244737	-1.059434	7.050706	-1.870086	0.000000	-10.000000	0.808333	-32.750000	442.500000	1023.000000	1023.000000	2046.000000
47.459999	0.011453	6.768596	3.179011	-1.257603	6.932385	-2.085198	0.000000	-10.000000	0.808333	-32.766666	431.500000	1023.000000	1023.000000	2046.000000
47.480000	0.009904	5.853087	3.066697	-1.334984	6.561208	-2.439833	0.000000	-10.000000	0.800000	-32.333336	420.500000	1023.000000	1023.000000	2046.000000
47.500000	0.008785	5.191965	3.008893	-1.391000	6.402341	-2.828269	0.000000	-10.000000	0.791667	-32.200001	409.666656	1023.000000	1023.000000	2046.000000
47.520000	0.007867	4.649637	2.895891	-1.464248	6.268814	-3.050820	0.000000	-10.000000	0.775000	-31.850000	399.000000	1023.000000	1023.000000	2046.000000
47.540001	0.007012	4.143910	2.892534	-1.532103	6.155299	-3.371820	0.000000	-10.000000	0.783333	-31.700001	388.500000	1023.000000	1023.000000	2046.000000
47.560001	0.006353	3.754749	2.775178	-1.670356	6.104699	-3.454772	0.000000	-10.000000	0.766667	-31.283333	378.000000	1023.000000	1023.000000	2046.000000
47.580002	0.005981	3.534782	2.674165	-1.810538	6.136447	-3.465292	0.000000	-10.000000	0.783333	-30.900000	367.666656	1023.000000	1023.000000	2046.000000
47.599998	0.005512	3.257684	2.440104	-2.010084	6.221175	-3.393511	0.000000	-10.000000	0.758333	-30.416666	357.166656	1023.000000	1023.000000	2046.000000
47.619999	0.004648	2.746930	2.180300	-2.231240	6.098450	-3.300580	0.000000	-10.000000	0.725000	-29.950001	346.833344	1023.000000	1023.000000	2046.000000
47.639999	0.003938	2.327563	1.994962	-2.508762	5.999035	-3.157672	0.000000	-10.000000	0.666667	-29.300001	336.833344	1023.000000	1023.000000	2046.000000
47.660000	0.002851	1.684664	1.882936	-3.002470	6.023433	-3.219236	0.000000	-10.000000	0.633333	-28.700001	327.166656	1023.000000	1023.000000	2046.000000
47.680000	0.001514	0.894487	1.925549	-3.574725	5.833331	-3.289668	0.000000	-10.000000	0.625000	-28.250000	317.833344	1023.000000	1023.000000	2046.000000
47.700001	0.000060	0.035194	1.958469	-3.949950	5.651139	-3.624465	0.000000	-10.000000	0.625000	-27.933334	308.333344	1023.000000	1023.000000	2046.000000
47.720001	-0.001566	-0.925606	2.124009	-4.084128	5.247936	-4.213423	0.000000	-10.000000	0.608333	-27.500000	299.000000	1023.000000	1023.000000	2046.000000
47.740002	-0.003155	-1.864605	2.170582	-3.961717	4.798886	-4.872356	0.000000	-10.000000	0.566667	-26.416666	289.833344	1023.000000	1023.000000	2046.000000
47.759998	-0.004506	-2.662847	2.042578	-3.927894	4.574503	-5.352034	0.000000	-10.000000	0.516667	-25.283333	280.833344	1023.000000	1023.000000	2046.000000
47.779999	-0.005511	-3.257134	1.788349	-4.072675	4.482177	-5.454984	0.000000	-10.000000	0.491667	-24.266666	272.333344	1023.000000	1023.000000	2046.000000
47.799999	-0.006259	-3.699133	1.323846	-4.287861	4.571483	-5.306601	0.000000	-10.000000	0.491667	-24.116667	264.000000	1023.000000	1023.000000	2046.000000
47.820000	-0.007134	-4.216373	0.949914	-4.668033	4.566926	-5.065181	0.000000	-10.000000	0.500000	-24.250000	256.000000	1023.000000	1023.000000	2046.000000
47.840000	-0.007966	-4.708143	0.653210	-4.960680	4.601332	-5.002005	0.000000	-10.000000	0.491667	-24.233334	248.000000	1023.000000	1023.000000	2046.000000
47.860001	-0.008988	-5.311934	0.485880	-5.228965	4.511750	-5.080599	0.000000	-10.000000	0.475000	-24.033335	240.000000	1023.000000	1023.000000	2046.000000
47.880001	-0.010065	-5.948473	0.337630	-5.304875	4.286717	-5.267944	0.000000	-10.000000	0.441667	-23.366667	232.000000	1023.000000	1023.000000	2046.000000
47.900002	-0.011192	-6.614664	0.368961	-5.190419	3.967404	-5.760609	0.000000	-10.000000	0.416667	-22.883333	224.166672	1023.000000	1023.000000	2046.000000
47.919998	-0.012034	-7.112254	0.393157	-5.031451	3.681803	-6.155764	0.000000	-10.000000	0.400000	-22.233334	216.500000	1023.000000	1023.000000	2046.000000
47.939999	-0.012275	-7.254474	0.451034	-4.689648	3.379492	-6.395352	0.000000	-10.000000	0.383333	-21.900000	209.166672	1023.000000	1023.000000	2046.000000
47.959999	-0.012246	-7.237259	0.440242	-4.399657	3.274374	-6.552219	0.000000	-10.000000	0.366667	-21.600000	201.833328	1023.000000	1023.000000	2046.000000
47.980000	-0.012379	-7.315938	0.308351	-4.316459	3.213692	-6.521521	0.000000	-10.000000	0.333333	-21.283335	194.666672	1023.000000	1023.000000	2046.000000
48.000000	-0.012372	-7.311761	0.212256	-4.348342	3.237703	-6.413378	0.000000	-10.000000	0.308333	-20.466667	187.500000	1023.000000	1023.000000	2046.000000
48.020000	-0.012563	-7.424614	0.027345	-4.496819	3.275218	-6.230358	0.000000	-10.000000	0.266667	-19.433334	180.833328	1023.000000	1023.000000	2046.000000
48.040001	-0.012447	-7.356020	-0.063913	-4.642914	3.376953	-6.026146	0.000000	-10.000000	0.250000	-18.500000	174.500000	1023.000000	1023.000000	2046.000000
48.060001	-0.012390	-7.322755	-0.193520	-4.752621	3.341449	-5.718063	0.000000	-10.000000	0.233333	-18.016666	168.500000	1023.000000	1023.000000	2046.000000
48.080002	-0.012494	-7.384015	-0.244321	-4.873835	3.336172	-5.602031	0.000000	-10.000000	0.233333	-17.566668	162.500000	1023.000000	1023.000000	2046.000000
48.099998	-0.012628	-7.463406	-0.313307	-5.054078	3.394037	-5.490058	0.000000	-10.000000	0.216667	-17.133333	156.500000	1023.000000	1023.000000	2046.000000
48.119999	-0.013016	-7.692527	-0.400159	-5.205156	3.355628	-5.442840	0.000000	-10.000000	0.208333	-16.583334	150.666672	1023.000000	1023.000000	2046.000000
48.139999	-0.013375	-7.904408	-0.453846	-5.398901	3.373529	-5.425191	0.000000	-10.000000	0.200000	-16.116667	145.000000	1023.000000	1023.000000	2046.000000
48.160000	-0.013906	-8.218181	-0.559910	-5.544582	3.348138	-5.461826	0.000000	-10.000000	0.200000	-15.516667	139.666672	1023.000000	1023.000000	2046.000000
48.180000	-0.014347	-8.479342	-0.584668	-5.680904	3.261408	-5.475176	0.000000	-10.000000	0.200000	-15.100000	134.500000	1023.000000	1023.000000	2046.000000
48.200001	-0.014813	-8.754692	-0.583690	-5.775719	3.175406	-5.570689	0.000000	-10.000000	0.191667	-14.700001	129.500000	1023.000000	1023.000000	2046.000000
48.220001	-0.015148	-8.952602	-0.662990	-5.822028	3.144315	-5.611899	0.000000	-10.000000	0.183333	-14.416667	124.500000	1023.000000	1023.000000	2046.000000
48.240002	-0.015602	-9.220756	-0.743435	-5.906839	3.087401	-5.657882	0.000000	-10.000000	0.183333	-14.116667	119.666664	1023.000000	1023.000000	2046.000000
48.259998	-0.015821	-9.350297	-0.786951	-5.980570	3.149752	-5.732529	0.000000	-10.000000	0.175000	-13.716667	114.833336	1023.000000	1023.000000	2046.000000
48.279999	-0.016129	-9.532123	-0.807276	-6.084302	3.146652	-5.787196	0.000000	-10.000000	0.150000	-13.166667	110.333336	1023.000000	1023.000000	2046.000000
48.299999	-0.016437	-9.714540	-0.795090	-6.147067	3.115533	-5.887915	0.000000	-10.000000	0.116667	-12.400001	106.000000	1023.000000	1023.000000	2046.000000
48.320000	-0.016827	-9.944896	-0.861875	-6.156958	3.048794	-5.974857	0.000000	-10.000000	0.091667	-11.683333	102.000000	1023.000000	1023.000000	2046.000000
48.340000	-0.017307	-10.228664	-0.979175	-6.248592	2.943576	-5.944473	0.000000	-10.000000	0.083333	-11.066667	98.000000	1023.000000	1023.000000	2046.000000
48.360001	-0.017583	-10.391329	-0.958442	-6.380268	2.948205	-6.000823	0.000000	-10.000000	0.075000	-10.483334	94.166664	1023.000000	1023.000000	2046.000000
48.380001	-0.017708	-10.465382	-1.000635	-6.433874	2.946054	-5.976927	0.000000	-10.000000	0.066667	-9.983334	90.500000	1023.000000	1023.000000	2046.000000
48.400002	-0.017995	-10.635270	-1.064466	-6.522852	2.964867	-6.012819	0.000000	-10.000000	0.058333	-9.450000	87.166664	1023.000000	1023.000000	2046.000000
48.419998	-0.018342	-10.840356	-1.078794	-6.520092	2.884457	-6.125926	0.000000	-10.000000	0.050000	-9.066667	84.000000	1023.000000	1023.000000	2046.000000
48.439999	-0.018623	-11.006199	-1.020076	-6.575073	2.786342	-6.197392	0.000000	-10.000000	0.058333	-8.616667	81.000000	1023.000000	1023.000000	2046.000000
48.459999	-0.018884	-11.160405	-1.029454	-6.601250	2.772403	-6.302105	0.000000	-10.000000	0.058333	-8.233334	78.166664	1023.000000	1023.000000	2046.000000
48.480000	-0.019212	-11.354357	-0.990823	-6.624475	2.635229	-6.374288	0.000000	-10.000000	0.058333	-7.850000	75.333336	1023.000000	1023.000000	2046.000000
48.500000	-0.019426	-11.480927	-0.925258	-6.571359	2.539188	-6.523499	0.000000	-10.000000	0.050000	-7.516667	72.833336	1023.000000	1023.000000	2046.000000
48.520000	-0.019830	-11.719540	-0.866281	-6.646113	2.348500	-6.555645	0.000000	-10.000000	0.050000	-7.283333	70.166664	1023.000000	1023.000000	2046.000000
48.540001	-0.019924	-11.775101	-0.744873	-6.733841	2.338309	-6.634695	0.000000	-10.000000	0.050000	-7.016667	67.833336	1023.000000	1023.000000	2046.000000
48.560001	-0.020002	-11.821077	-0.642011	-6.735739	2.281631	-6.724958	0.000000	-10.000000	0.041667	-6.766667	65.500000	1023.000000	1023.000000	2046.000000
48.580002	-0.020005	-11.823065	-0.553282	-6.783694	2.265172	-6.751261	0.000000	-10.000000	0.041667	-6.433333	63.500000	1023.000000	1023.000000	2046.000000
48.599998	-0.019877	-11.747387	-0.498076	-6.845561	2.267480	-6.671231	0.000000	-10.000000	0.041667	-6.033333	61.333332	1023.000000	1023.000000	2046.000000
48.619999	-0.019785	-11.692810	-0.453461	-6.852250	2.314308	-6.701406	0.000000	-10.000000	0.033333	-5.566667	59.333332	1023.000000	1023.000000	2046.000000
48.639999	-0.020000	-11.819856	-0.567426	-6.885278	2.305514	-6.672666	0.000000	-10.000000	0.016667	-4.966667	57.333332	1023.000000	1023.000000	2046.000000
48.660000	-0.020135	-11.899510	-0.691698	-6.990198	2.252780	-6.470394	0.000000	-10.000000	0.000000	-4.133333	55.666668	1023.000000	1023.000000	2046.000000
48.680000	-0.020473	-12.099710	-0.877607	-7.114236	2.309546	-6.417413	0.000000	-10.000000	0.008333	-3.166667	54.166668	1023.000000	1023.000000	2046.000000
48.700001	-0.020889	-12.345322	-0.969611	-7.412840	2.341642	-6.304513	0.000000	-10.000000	0.008333	-2.650000	53.000000	1023.000000	1023.000000	2046.000000
48.720001	-0.020842	-12.317874	-0.942171	-7.605069	2.552290	-6.322925	0.000000	-10.000000	0.008333	-2.400000	52.166668	1023.000000	1023.000000	2046.000000
48.740002	-0.020905	-12.354613	-0.907272	-7.734869	2.714257	-6.426730	0.000000	-10.000000	0.000000	-2.300000	51.333332	1023.000000	1023.000000	2046.000000
48.759998	-0.021485	-12.697811	-1.069377	-7.668869	2.698545	-6.658112	0.000000	-10.000000	0.000000	-0.750000	50.666668	1023.000000	1023.000000	2046.000000
48.779999	-0.022345	-13.205764	-1.218797	-7.640062	2.590959	-6.937865	0.000000	-10.000000	0.000000	1.016667	50.166668	1023.000000	1023.000000	2046.000000
48.799999	-0.023567	-13.927922	-1.510594	-7.563295	2.395487	-7.249521	0.000000	-10.000000	0.000000	2.666667	50.000000	1023.000000	1023.000000	2046.000000
48.820000	-0.025013	-14.782810	-1.742405	-7.424694	2.043328	-7.659039	0.000000	-10.000000	0.000000	2.066667	50.000000	1023.000000	1023.000000	2046.000000
48.840000	-0.026156	-15.458180	-1.899036	-7.421261	1.831050	-7.968934	0.000000	-10.000000	0.008333	0.450000	50.000000	1023.000000	1023.000000	2046.000000
48.860001	-0.026951	-15.928123	-1.881696	-7.426711	1.532151	-8.151866	0.000000	-10.000000	0.008333	-1.166667	50.000000	1023.000000	1023.000000	2046.000000
48.880001	-0.027282	-16.123440	-1.902313	-7.367019	1.417612	-8.271719	0.000000	-10.000000	0.008333	-1.700000	50.000000	1023.000000	1023.000000	2046.000000
48.900002	-0.027162	-16.052711	-1.956787	-7.364425	1.408577	-8.140079	0.000000	-10.000000	0.000000	-1.516667	50.000000	1023.000000	1023.000000	2046.000000
48.919998	-0.027161	-16.052174	-2.069814	-7.328372	1.331390	-7.985376	0.000000	-10.000000	0.000000	-1.100000	50.000000	1023.000000	1023.000000	2046.000000
48.939999	-0.026977	-15.943173	-2.285035	-7.504190	1.510578	-7.664526	0.000000	-10.000000	0.000000	-0.600000	50.000000	1023.000000	1023.000000	2046.000000
48.959999	-0.026818	-15.849704	-2.421778	-7.571178	1.652274	-7.509020	0.000000	-10.000000	0.008333	-0.166667	50.000000	1023.000000	1023.000000	2046.000000
48.980000	-0.026488	-15.654573	-2.443530	-7.399051	1.645036	-7.457029	0.000000	-10.000000	0.016667	-0.316667	50.000000	1023.000000	1023.000000	2046.000000
49.000000	-0.025951	-15.336794	-2.424255	-7.127352	1.718270	-7.503458	0.000000	-10.000000	0.025000	-0.900000	50.000000	1023.000000	1023.000000	2046.000000
49.020000	-0.025845	-15.274461	-2.378726	-6.771901	1.539968	-7.663802	0.000000	-10.000000	0.016667	-0.900000	50.000000	1023.000000	1023.000000	2046.000000
49.040001	-0.025741	-15.213107	-2.283154	-6.586176	1.458476	-7.802254	0.000000	-10.000000	0.008333	-0.583333	50.000000	1023.000000	1023.000000	2046.000000
49.060001	-0.025410	-15.017324	-2.179518	-6.441160	1.435991	-7.832637	0.000000	-10.000000	0.000000	0.000000	50.000000	1023.000000	1023.000000	2046.000000
49.080002	-0.024902	-14.717076	-1.983060	-6.373720	1.414317	-7.774613	0.000000	-10.000000	0.000000	0.000000	50.000000	1023.000000	1023.000000	2046.000000
49.099998	-0.024356	-14.394593	-1.867433	-6.342256	1.413289	-7.598194	0.000000	-10.000000	0.008333	0.000000	50.000000	1023.000000	1023.000000	2046.000000
49.119999	-0.023708	-14.011549	-1.672353	-6.424378	1.433977	-7.348794	0.000000	-10.000000	0.016667	0.000000	50.000000	1023.000000	1023.000000	2046.000000
49.139999	-0.023161	-13.688401	-1.611172	-6.540917	1.577363	-7.113675	0.000000	-10.000000	0.016667	0.000000	50.000000	1023.000000	1023.000000	2046.000000
49.160000	-0.022688	-13.408768	-1.547752	-6.750872	1.749204	-6.859347	0.000000	-10.000000	0.008333	0.000000	50.000000	1023.000000	1023.000000	2046.000000
49.180000	-0.022422	-13.251645	-1.545030	-6.943097	1.905519	-6.669037	0.000000	-10.000000	0.000000	0.600000	50.000000	1023.000000	1023.000000	2046.000000
49.200001	-0.022171	-13.102986	-1.535299	-6.965265	2.070053	-6.672476	0.000000	-10.000000	0.000000	1.533333	50.000000	1023.000000	1023.000000	2046.000000
49.220001	-0.022022	-13.015196	-1.539220	-6.973485	2.123512	-6.626003	0.000000	-10.000000	-0.008333	2.866667	50.000000	1023.000000	1023.000000	2046.000000
49.240002	-0.022044	-13.028078	-1.572029	-6.916672	2.065104	-6.604482	0.000000	-10.000000	-0.016667	3.916667	50.000000	1023.000000	1023.000000	2046.000000
49.259998	-0.021930	-12.960797	-1.577122	-6.862764	2.112482	-6.633393	0.000000	-10.000000	-0.025000	4.900000	50.000000	1023.000000	1023.000000	2046.000000
49.279999	-0.021902	-12.943949	-1.637925	-6.813882	2.194758	-6.686899	0.000000	-10.000000	-0.033333	5.800000	50.000000	1023.000000	1023.000000	2046.000000
49.299999	-0.021891	-12.937366	-1.571532	-6.737827	2.191259	-6.819265	0.000000	-10.000000	-0.058333	6.916667	50.000000	1023.000000	1023.000000	2046.000000
49.320000	-0.021603	-12.767238	-1.536823	-6.655259	2.294321	-6.869477	0.000000	-10.000000	-0.083333	8.400000	50.000000	1023.000000	1023.000000	2046.000000
49.340000	-0.021278	-12.575530	-1.427819	-6.548831	2.262428	-6.861308	0.000000	-10.000000	-0.100000	10.166667	50.000000	1023.000000	1023.000000	2046.000000
49.360001	-0.020928	-12.368464	-1.282635	-6.432096	2.251238	-6.904972	0.000000	-10.000000	-0.116667	11.866667	50.000000	1023.000000	1023.000000	2046.000000
49.380001	-0.020416	-12.066079	-1.075734	-6.419495	2.269166	-6.840017	0.000000	-10.000000	-0.141667	13.633333	45.666668	1023.000000	1023.000000	2046.000000
49.400002	-0.019475	-11.509699	-0.969815	-6.382515	2.352683	-6.510052	0.000000	-10.000000	-0.183333	14.933333	37.333332	1023.000000	1023.000000	2046.000000
49.419998	-0.018427	-10.890312	-0.880446	-6.443891	2.542793	-6.108768	0.000000	-10.000000	-0.200000	16.066668	30.833334	1023.000000	1023.000000	2046.000000
49.439999	-0.017528	-10.359174	-0.895442	-6.477396	2.834102	-5.820439	0.000000	-10.000000	-0.208333	16.816668	30.333334	1023.000000	1023.000000	2046.000000
49.459999	-0.016873	-9.971766	-0.892193	-6.464738	2.967709	-5.582543	0.000000	-10.000000	-0.216667	17.850000	35.833332	1023.000000	1023.000000	2046.000000
49.480000	-0.016479	-9.739079	-0.836645	-6.289180	3.066617	-5.679871	0.000000	-10.000000	-0.258333	19.150000	41.500000	1023.000000	1023.000000	2046.000000
49.500000	-0.016098	-9.513664	-0.739229	-6.096117	3.068930	-5.747249	0.000000	-10.000000	-0.308333	20.416668	47.833332	1023.000000	1023.000000	2046.000000
49.520000	-0.015463	-9.138569	-0.496883	-6.026878	3.113830	-5.728639	0.000000	-10.000000	-0.350000	21.450001	54.500000	1023.000000	1023.000000	2046.000000
49.540001	-0.014387	-8.502909	-0.312740	-5.956792	3.243800	-5.477178	0.000000	-10.000000	-0.366667	22.483334	61.500000	1023.000000	1023.000000	2046.000000
49.560001	-0.013251	-7.831513	-0.144205	-5.965309	3.429695	-5.151695	0.000000	-10.000000	-0.383333	23.316668	68.666664	1023.000000	1023.000000	2046.000000
49.580002	-0.012014	-7.100560	-0.007582	-6.041598	3.678157	-4.729537	0.000000	-10.000000	-0.408333	24.183334	76.166664	1023.000000	1023.000000	2046.000000
49.599998	-0.010971	-6.484010	0.029968	-6.057696	4.005148	-4.461429	0.000000	-10.000000	-0.450000	24.900002	84.000000	1023.000000	1023.000000	2046.000000
49.619999	-0.009979	-5.897814	0.057448	-6.038880	4.278405	-4.194787	0.000000	-10.000000	-0.491667	25.816668	92.333336	1023.000000	1023.000000	2046.000000
49.639999	-0.009139	-5.401139	0.191012	-5.924157	4.497313	-4.165307	0.000000	-10.000000	-0.516667	26.783335	100.833336	1023.000000	1023.000000	2046.000000
49.660000	-0.008307	-4.909235	0.322854	-5.765587	4.641956	-4.108458	0.000000	-10.000000	-0.533333	27.733334	109.666664	1023.000000	1023.000000	2046.000000
49.680000	-0.007260	-4.290642	0.510916	-5.614657	4.790804	-3.977705	0.000000	-10.000000	-0.558333	28.466667	118.833336	1023.000000	1023.000000	2046.000000
49.700001	-0.006341	-3.747733	0.721794	-5.504553	4.878740	-3.843714	0.000000	-10.000000	-0.583333	29.133333	128.166672	1023.000000	1023.000000	2046.000000
49.720001	-0.005520	-3.262453	0.875662	-5.501825	4.947845	-3.584135	0.000000	-10.000000	-0.616667	29.566668	137.833328	1023.000000	1023.000000	2046.000000
49.740002	-0.004457	-2.634252	0.990535	-5.409891	5.102659	-3.317555	0.000000	-10.000000	-0.616667	30.083334	147.500000	1023.000000	1023.000000	2046.000000
49.759998	-0.003651	-2.157661	1.083702	-5.565345	5.439307	-3.115324	0.000000	-10.000000	-0.608333	30.200001	157.500000	1023.000000	1023.000000	2046.000000
49.779999	-0.002724	-1.610041	1.169844	-5.586237	5.753590	-2.947238	0.000000	-10.000000	-0.600000	30.316668	167.500000	1023.000000	1023.000000	2046.000000
49.799999	-0.001675	-0.989933	1.391424	-5.459585	6.001093	-2.922865	0.000000	-10.000000	-0.616667	30.316668	177.500000	1023.000000	1023.000000	2046.000000
49.820000	-0.000897	-0.530094	1.527897	-5.193364	6.171336	-3.035963	0.000000	-10.000000	-0.675000	30.933334	187.833328	1023.000000	1023.000000	2046.000000
49.840000	-0.000462	-0.272918	1.479352	-4.837746	6.229970	-3.144494	0.000000	-10.000000	-0.725000	31.766668	198.166672	1023.000000	1023.000000	2046.000000
49.860001	-0.000424	-0.250465	1.361931	-4.625541	6.231583	-3.218437	0.000000	-10.000000	-0.758333	32.683334	208.833328	1023.000000	1023.000000	2046.000000
49.880001	-0.000628	-0.371127	1.072006	-4.457147	6.270277	-3.256263	0.000000	-10.000000	-0.758333	32.950001	219.500000	1023.000000	1023.000000	2046.000000
49.900002	-0.000536	-0.316802	1.024849	-4.456600	6.239135	-3.124185	0.000000	-10.000000	-0.750000	32.883335	230.500000	1023.000000	1023.000000	2046.000000
49.919998	0.000002	0.001032	0.990444	-4.434182	6.355730	-2.910960	0.000000	-10.000000	-0.750000	32.816669	241.500000	1023.000000	1023.000000	2046.000000
49.939999	0.000703	0.415328	0.979141	-4.330177	6.487665	-2.721301	0.000000	-10.000000	-0.750000	33.033333	252.333328	1023.000000	1023.000000	2046.000000
49.959999	0.001680	0.993103	0.978351	-4.178440	6.659804	-2.466612	0.000000	-10.000000	-0.758333	33.083336	263.333344	1023.000000	1023.000000	2046.000000
49.980000	0.002593	1.532374	1.101806	-4.092829	6.789913	-2.266516	0.000000	-10.000000	-0.758333	33.500000	274.333344	1023.000000	1023.000000	2046.000000
50.000000	0.003300	1.950534	1.100619	-3.955298	6.924073	-2.118860	0.000000	-10.000000	-0.775000	33.900002	285.500000	1023.000000	1023.000000	2046.000000
50.020000	0.003964	2.342574	1.097892	-3.743503	7.060921	-2.072736	0.000000	-10.000000	-0.775000	34.383335	296.666656	1023.000000	1023.000000	2046.000000
50.040001	0.005248	3.101355	1.210638	-3.400780	7.290437	-1.998940	0.000000	-10.000000	-0.783333	34.283333	308.000000	1023.000000	1023.000000	2046.000000
50.060001	0.007160	4.231742	1.348307	-2.916458	7.627154	-1.827261	0.000000	-10.000000	-0.791667	34.383335	319.500000	1023.000000	1023.000000	2046.000000
50.080002	0.009319	5.507727	1.575547	-2.525382	7.844405	-1.386844	0.000000	-10.000000	-0.800000	34.500000	331.000000	1023.000000	1023.000000	2046.000000
50.099998	0.011298	6.677231	1.815571	-2.290324	8.086305	-0.934320	0.000000	-10.000000	-0.825000	34.933334	342.500000	1023.000000	1023.000000	2046.000000
50.119999	0.013233	7.820961	2.140253	-2.182087	8.320250	-0.457455	0.000000	-10.000000	-0.825000	35.150002	354.166656	1023.000000	1023.000000	2046.000000
50.139999	0.014790	8.740714	2.404909	-2.110206	8.557387	-0.111375	0.000000	-10.000000	-0.825000	35.216667	365.833344	1023.000000	1023.000000	2046.000000
50.160000	0.016015	9.464884	2.702460	-2.204577	8.676458	0.290542	0.000000	-10.000000	-0.808333	35.100002	377.500000	1023.000000	1023.000000	2046.000000
50.180000	0.016951	10.018021	2.946719	-2.240729	8.847373	0.464658	0.000000	-10.000000	-0.783333	34.500000	389.166656	1023.000000	1023.000000	2046.000000
50.200001	0.017886	10.570800	3.171868	-2.233048	9.095264	0.536715	0.000000	-10.000000	-0.766667	33.983334	400.833344	1023.000000	1023.000000	2046.000000
50.220001	0.018789	11.104147	3.440340	-2.182720	9.227814	0.618713	0.000000	-10.000000	-0.750000	33.533337	412.333344	1023.000000	1023.000000	2046.000000
50.240002	0.019891	11.755521	3.641324	-2.066180	9.529096	0.651281	0.000000	-10.000000	-0.733333	33.483334	423.666656	1023.000000	1023.000000	2046.000000
50.259998	0.021154	12.502188	3.799444	-1.940789	9.794373	0.849161	0.000000	-10.000000	-0.708333	33.133335	434.833344	1023.000000	1023.000000	2046.000000
50.279999	0.022485	13.288868	3.932482	-1.864359	10.146873	1.073873	0.000000	-10.000000	-0.708333	32.866669	446.000000	1023.000000	1023.000000	2046.000000
50.299999	0.023883	14.114777	4.094728	-1.875904	10.455498	1.440456	0.000000	-10.000000	-0.725000	32.549999	456.833344	1023.000000	1023.000000	2046.000000
50.320000	0.025231	14.911682	4.215938	-1.844199	10.744850	1.795093	0.000000	-10.000000	-0.741667	32.716667	467.666656	1023.000000	1023.000000	2046.000000
50.340000	0.026633	15.740283	4.366756	-1.864857	11.045384	2.193000	0.000000	-10.000000	-0.716667	32.566666	478.500000	1023.000000	1023.000000	2046.000000
50.360001	0.027670	16.353083	4.521620	-1.833982	11.104846	2.560599	0.000000	-10.000000	-0.700000	32.516666	489.500000	1023.000000	1023.000000	2046.000000
50.380001	0.028726	16.976847	4.724129	-1.839765	11.274947	2.817535	0.000000	-10.000000	-0.683333	32.350002	500.500000	1023.000000	1023.000000	2046.000000
50.400002	0.029605	17.496719	5.002339	-1.910039	11.424182	2.980237	0.000000	-10.000000	-0.683333	32.166668	511.333344	1023.000000	1023.000000	2046.000000
50.419998	0.030243	17.873812	5.216797	-1.822585	11.503363	2.976237	0.000000	-10.000000	-0.675000	32.166668	522.000000	1023.000000	1023.000000	2046.000000
50.439999	0.030704	18.146055	5.441614	-1.696421	11.451194	2.949668	0.000000	-10.000000	-0.666667	32.050003	532.666687	1023.000000	1023.000000	2046.000000
50.459999	0.031407	18.561352	5.667198	-1.546799	11.593350	2.847603	0.000000	-10.000000	-0.658333	31.833334	543.500000	1023.000000	1023.000000	2046.000000
50.480000	0.032382	19.137859	5.836418	-1.415483	11.839396	2.877529	0.000000	-10.000000	-0.650000	31.483334	554.166687	1023.000000	1023.000000	2046.000000
50.500000	0.033386	19.730993	5.931655	-1.300245	12.111162	2.988421	0.000000	-10.000000	-0.650000	31.166668	564.833313	1023.000000	1023.000000	2046.000000
50.520000	0.034766	20.546612	6.012528	-1.305263	12.585422	3.253924	0.000000	-10.000000	-0.641667	31.216667	575.166687	1023.000000	1023.000000	2046.000000
50.540001	0.036249	21.423443	6.094571	-1.317562	12.953577	3.692857	0.000000	-10.000000	-0.625000	30.966667	585.666687	1023.000000	1023.000000	2046.000000
50.560001	0.037624	22.235582	6.113855	-1.351404	13.358581	4.114550	0.000000	-10.000000	-0.625000	30.933334	596.000000	1023.000000	1023.000000	2046.000000
50.580002	0.038804	22.933432	6.344903	-1.456306	13.549011	4.495824	0.000000	-10.000000	-0.616667	30.650000	606.333313	1023.000000	1023.000000	2046.000000
50.599998	0.039994	23.636480	6.486318	-1.461117	13.811570	4.799710	0.000000	-10.000000	-0.625000	30.850000	616.500000	1023.000000	1023.000000	2046.000000
50.619999	0.040800	24.112553	6.745195	-1.506173	13.879236	4.994294	0.000000	-10.000000	-0.608333	30.799999	626.666687	1023.000000	1023.000000	2046.000000
50.639999	0.041402	24.468393	7.058121	-1.547759	13.935758	5.022273	0.000000	-10.000000	-0.600000	30.783333	637.000000	1023.000000	1023.000000	2046.000000
50.660000	0.042037	24.843794	7.368727	-1.396596	13.912067	4.959595	0.000000	-10.000000	-0.591667	30.650000	647.333313	1023.000000	1023.000000	2046.000000
50.680000	0.042638	25.199354	7.668069	-1.234363	13.910172	4.855477	0.000000	-10.000000	-0.591667	30.500000	657.500000	1023.000000	1023.000000	2046.000000
50.700001	0.043532	25.727545	7.959198	-1.072725	14.030293	4.810780	0.000000	-10.000000	-0.600000	30.533335	667.666687	1023.000000	1023.000000	2046.000000
50.720001	0.044091	26.057945	8.044097	-0.844305	14.076270	4.781883	0.000000	-10.000000	-0.600000	30.516668	678.000000	1023.000000	1023.000000	2046.000000
50.740002	0.045063	26.632181	8.072485	-0.611117	14.304419	4.866395	0.000000	-10.000000	-0.600000	30.766668	688.333313	1023.000000	1023.000000	2046.000000
50.759998	0.046049	27.215078	8.056674	-0.495706	14.543922	5.110189	0.000000	-10.000000	-0.591667	30.583334	698.500000	1023.000000	1023.000000	2046.000000
50.779999	0.047329	27.971216	8.075704	-0.328085	14.767237	5.456361	0.000000	-10.000000	-0.583333	30.200001	708.500000	1023.000000	1023.000000	2046.000000
50.799999	0.049128	29.034800	8.176460	-0.194164	15.167146	5.885358	0.000000	-10.000000	-0.583333	29.616667	718.500000	1023.000000	1023.000000	2046.000000
50.820000	0.050732	29.982639	8.333447	-0.130652	15.512318	6.267527	0.000000	-10.000000	-0.583333	29.366667	728.500000	1023.000000	1023.000000	2046.000000
50.840000	0.051251	30.289597	8.553364	-0.028027	15.394530	6.369729	0.000000	-10.000000	-0.550000	28.866667	738.500000	1023.000000	1023.000000	2046.000000
50.860001	0.050571	29.887720	8.645268	0.266071	15.036644	5.939736	0.000000	-10.000000	-0.483333	28.116667	748.333313	1023.000000	1023.000000	2046.000000
50.880001	0.049276	29.122152	8.510729	0.553314	14.703306	5.354805	0.000000	-10.000000	-0.416667	26.916668	757.833313	1023.000000	1023.000000	2046.000000
50.900002	0.047927	28.325010	8.327435	0.745875	14.381787	4.869912	0.000000	-10.000000	-0.391667	25.750000	767.000000	1023.000000	1023.000000	2046.000000
50.919998	0.047465	28.051718	8.112395	0.884783	14.411545	4.642994	0.000000	-10.000000	-0.391667	24.800001	775.666687	1023.000000	1023.000000	2046.000000
50.939999	0.047461	28.049431	7.773304	1.003845	14.523883	4.748398	0.000000	-10.000000	-0.391667	24.383333	784.166687	1023.000000	1023.000000	2046.000000
50.959999	0.048109	28.432222	7.385563	1.035378	14.789924	5.221357	0.000000	-10.000000	-0.383333	24.183334	792.500000	1023.000000	1023.000000	2046.000000
50.980000	0.048896	28.897699	7.220094	0.976183	15.060673	5.640750	0.000000	-10.000000	-0.366667	23.966667	800.833313	1023.000000	1023.000000	2046.000000
51.000000	0.049327	29.152163	7.221383	1.033974	15.080444	5.816362	0.000000	-10.000000	-0.358333	23.650002	809.000000	1023.000000	1023.000000	2046.000000
51.020000	0.049523	29.268173	7.266943	1.219205	14.967240	5.814785	0.000000	-10.000000	-0.333333	23.383333	816.833313	1023.000000	1023.000000	2046.000000
51.040001	0.049203	29.079025	7.442533	1.497985	14.598844	5.539665	0.000000	-10.000000	-0.316667	22.900000	824.500000	1023.000000	1023.000000	2046.000000
51.060001	0.049514	29.262897	7.609056	1.818503	14.442904	5.392434	0.000000	-10.000000	-0.291667	22.150000	832.166687	1023.000000	1023.000000	2046.000000
51.080002	0.049843	29.457003	7.659664	2.103667	14.402690	5.290982	0.000000	-10.000000	-0.275000	21.083334	839.666687	1023.000000	1023.000000	2046.000000
51.099998	0.050553	29.876869	7.633718	2.177251	14.548302	5.517599	0.000000	-10.000000	-0.266667	20.283335	847.000000	1023.000000	1023.000000	2046.000000
51.119999	0.051992	30.727415	7.595476	2.465043	14.736779	5.930118	0.000000	-10.000000	-0.258333	19.716667	853.833313	1023.000000	1023.000000	2046.000000
51.139999	0.053764	31.774452	7.581860	2.681512	15.044273	6.466806	0.000000	-10.000000	-0.250000	19.266666	860.500000	1023.000000	1023.000000	2046.000000
51.160000	0.055451	32.771591	7.633186	2.754071	15.421284	6.963051	0.000000	-10.000000	-0.233333	18.783333	867.000000	1023.000000	1023.000000	2046.000000
51.180000	0.056967	33.667286	7.790754	2.680165	15.766880	7.429484	0.000000	-10.000000	-0.233333	18.533333	873.333313	1023.000000	1023.000000	2046.000000
51.200001	0.058070	34.319080	8.086650	2.559314	15.988143	7.684974	0.000000	-10.000000	-0.241667	18.549999	879.500000	1023.000000	1023.000000	2046.000000
51.220001	0.058653	34.663681	8.590809	2.552919	15.897621	7.622333	0.000000	-10.000000	-0.233333	18.683332	885.833313	1023.000000	1023.000000	2046.000000
51.240002	0.058889	34.803604	9.044282	2.698996	15.671505	7.388823	0.000000	-10.000000	-0.216667	18.350000	892.166687	1023.000000	1023.000000	2046.000000
51.259998	0.059273	35.030571	9.279978	2.753193	15.701756	7.295643	0.000000	-10.000000	-0.191667	17.950001	898.500000	1023.000000	1023.000000	2046.000000
51.279999	0.059958	35.435329	9.473319	2.749626	15.860818	7.351565	0.000000	-10.000000	-0.183333	17.433334	904.500000	1023.000000	1023.000000	2046.000000
51.299999	0.060711	35.880268	9.466341	2.669623	16.186985	7.557318	0.000000	-10.000000	-0.166667	17.200001	910.333313	1023.000000	1023.000000	2046.000000
51.320000	0.061441	36.311806	9.424684	2.530633	16.487320	7.869170	0.000000	-10.000000	-0.158333	17.150002	916.000000	1023.000000	1023.000000	2046.000000
51.340000	0.062350	36.848980	9.400931	2.380772	16.860371	8.206906	0.000000	-10.000000	-0.158333	17.216667	921.666687	1023.000000	1023.000000	2046.000000
51.360001	0.063103	37.293610	9.383185	2.252698	17.121311	8.536416	0.000000	-10.000000	-0.158333	17.116667	927.500000	1023.000000	1023.000000	2046.000000
51.380001	0.063450	37.498985	9.425774	2.218704	17.188309	8.666200	0.000000	-10.000000	-0.150000	16.600000	933.333313	1023.000000	1023.000000	2046.000000
51.400002	0.063726	37.662258	9.636504	2.303056	17.046507	8.676192	0.000000	-10.000000	-0.150000	15.883333	939.000000	1023.000000	1023.000000	2046.000000
51.419998	0.063909	37.770302	9.816647	2.471127	16.971411	8.511116	0.000000	-10.000000	-0.116667	14.816667	944.333313	1023.000000	1023.000000	2046.000000
51.439999	0.064119	37.894375	10.005942	2.619145	16.829374	8.439915	0.000000	-10.000000	-0.100000	13.650001	949.500000	1023.000000	1023.000000	2046.000000
51.459999	0.064369	38.042076	10.143602	2.781506	16.816181	8.300786	0.000000	-10.000000	-0.050000	11.850000	954.333313	1023.000000	1023.000000	2046.000000
51.480000	0.064615	38.187378	10.265026	2.841676	16.744055	8.336619	0.000000	-10.000000	-0.033333	9.933333	958.666687	1023.000000	1023.000000	2046.000000
51.500000	0.065145	38.500465	10.382038	2.843848	16.912722	8.361856	0.000000	-10.000000	-0.008333	7.716667	962.333313	1023.000000	1023.000000	2046.000000
51.520000	0.065573	38.753490	10.309522	2.777025	17.101074	8.565871	0.000000	-10.000000	0.000000	5.716667	965.166687	1023.000000	1023.000000	2046.000000
51.540001	0.065972	38.989403	10.216146	2.635544	17.386333	8.751381	0.000000	-10.000000	0.000000	3.400000	967.333313	1023.000000	1023.000000	2046.000000
51.560001	0.066197	39.122585	10.107285	2.445346	17.643740	8.926214	0.000000	-10.000000	0.008333	1.533333	968.500000	1023.000000	1023.000000	2046.000000
51.580002	0.065994	39.002216	10.034042	2.160966	17.808426	8.998780	0.000000	-10.000000	0.016667	0.283333	969.000000	1023.000000	1023.000000	2046.000000
51.599998	0.065693	38.824810	10.171039	2.053757	17.683506	8.916507	0.000000	-10.000000	0.016667	-0.300000	969.000000	1023.000000	1023.000000	2046.000000
51.619999	0.065428	38.667854	10.448599	2.125139	17.467054	8.627061	0.000000	-10.000000	0.025000	-1.033333	969.000000	1023.000000	1023.000000	2046.000000
51.639999	0.065033	38.434620	10.713088	2.204748	17.119080	8.397706	0.000000	-10.000000	0.033333	-2.050000	969.000000	1023.000000	1023.000000	2046.000000
51.660000	0.065101	38.474483	10.811617	2.279740	17.072847	8.310280	0.000000	-10.000000	0.050000	-3.150000	969.000000	1023.000000	1023.000000	2046.000000
51.680000	0.065278	38.579227	10.754615	2.308635	17.172577	8.343399	0.000000	-10.000000	0.050000	-4.300000	969.000000	1023.000000	1023.000000	2046.000000
51.700001	0.065517	38.720707	10.506396	2.197037	17.402115	8.615158	0.000000	-10.000000	0.050000	-5.550000	969.000000	1023.000000	1023.000000	2046.000000
51.720001	0.065450	38.680767	10.258505	2.064887	17.603153	8.754221	0.000000	-10.000000	0.050000	-6.533333	969.000000	1023.000000	1023.000000	2046.000000
51.740002	0.065586	38.761086	10.188322	2.105721	17.710745	8.756298	0.000000	-10.000000	0.050000	-7.050000	969.000000	1023.000000	1023.000000	2046.000000
51.759998	0.065521	38.722832	10.264642	2.265939	17.606451	8.585800	0.000000	-10.000000	0.050000	-7.033333	969.000000	1023.000000	1023.000000	2046.000000
51.779999	0.065287	38.584446	10.419075	2.513168	17.379360	8.272842	0.000000	-10.000000	0.050000	-6.983334	969.000000	1023.000000	1023.000000	2046.000000
51.799999	0.064171	37.925251	10.378045	2.853744	16.927162	7.766302	0.000000	-10.000000	0.066667	-7.566667	969.000000	1023.000000	1023.000000	2046.000000
51.820000	0.062184	36.750664	10.201197	2.972299	16.407627	7.169541	0.000000	-10.000000	0.083333	-8.900000	965.666687	1023.000000	1023.000000	2046.000000
51.840000	0.060348	35.665714	9.870826	2.929677	16.002922	6.862291	0.000000	-10.000000	0.100000	-10.500000	958.000000	1023.000000	1023.000000	2046.000000
51.860001	0.059071	34.910767	9.501187	2.815468	15.791085	6.803027	0.000000	-10.000000	0.100000	-11.650001	949.000000	1023.000000	1023.000000	2046.000000
51.880001	0.058235	34.416748	9.155800	2.727918	15.680518	6.852511	0.000000	-10.000000	0.108333	-12.316667	942.000000	1023.000000	1023.000000	2046.000000
51.900002	0.057477	33.969036	8.763065	2.733960	15.653320	6.818689	0.000000	-10.000000	0.116667	-12.716667	938.000000	1023.000000	1023.000000	2046.000000
51.919998	0.056615	33.459454	8.486800	2.680287	15.548606	6.743762	0.000000	-10.000000	0.116667	-12.883333	933.833313	1023.000000	1023.000000	2046.000000
51.939999	0.055849	33.006985	8.204654	2.757011	15.434676	6.610643	0.000000	-10.000000	0.108333	-12.783334	929.500000	1023.000000	1023.000000	2046.000000
51.959999	0.054986	32.496727	7.926828	2.919530	15.240931	6.409439	0.000000	-10.000000	0.100000	-12.566667	925.166687	1023.000000	1023.000000	2046.000000
51.980000	0.054180	32.020260	7.716530	3.033481	15.049185	6.221066	0.000000	-10.000000	0.108333	-12.566667	921.000000	1023.000000	1023.000000	2046.000000
52.000000	0.053465	31.597553	7.607660	3.038046	14.819849	6.131999	0.000000	-10.000000	0.116667	-12.916667	917.000000	1023.000000	1023.000000	2046.000000
52.020000	0.053107	31.386398	7.547633	3.135321	14.759399	5.944045	0.000000	-10.000000	0.141667	-13.600000	912.666687	1023.000000	1023.000000	2046.000000
52.040001	0.052829	31.222040	7.507684	3.186929	14.722926	5.804502	0.000000	-10.000000	0.158333	-14.100000	909.666687	1023.000000	1023.000000	2046.000000
52.060001	0.053015	31.331646	7.580521	3.425748	14.466157	5.859221	0.000000	-10.000000	0.183333	-14.400001	904.833313	1023.000000	1023.000000	2046.000000
52.080002	0.053499	31.617832	7.727169	3.794011	14.310315	5.786338	0.000000	-10.000000	0.183333	-14.416667	900.000000	1023.000000	1023.000000	2046.000000
52.099998	0.053987	31.906559	7.802901	3.922843	14.386861	5.793955	0.000000	-10.000000	0.175000	-14.250000	893.666687	1023.000000	1023.000000	2046.000000
52.119999	0.054569	32.250443	7.943402	4.024368	14.434290	5.848385	0.000000	-10.000000	0.158333	-13.950000	888.833313	1023.000000	1023.000000	2046.000000
52.139999	0.054862	32.423214	8.096476	3.972964	14.280409	6.073365	0.000000	-10.000000	0.166667	-13.633333	884.166687	1023.000000	1023.000000	2046.000000
52.160000	0.055080	32.552448	8.147552	3.915334	14.350453	6.139108	0.000000	-10.000000	0.166667	-13.366667	879.500000	1023.000000	1023.000000	2046.000000
52.180000	0.055194	32.619370	8.275195	3.648495	14.401952	6.293727	0.000000	-10.000000	0.166667	-13.333334	875.000000	1023.000000	1023.000000	2046.000000
[truncated: 1,196,957 more chars]
