# Supplementary material for: Effect of Electrode Belt and Body Positions on Regional Pulmonary Ventilation- and Perfusion-Related Impedance Changes Measured by Electric Impedance Tomography
Source: PLoS One. 2016 Jun 2;11(6):e0155913. doi: 10.1371/journal.pone.0155913 (PMC4890811; doi:10.1371/journal.pone.0155913)
Supplement: S1 Dataset — (ZIP) [file pone.0155913.s001.zip › Dataset/Fp01-stan-4i.txt]

Patient Name:	Fp1
Registry:	Fp1
Investigator:	 
Diagnosys:	 
Notes:	st�ende4i           
Sample Rate [Hz]:	50.08
Time Base 	Pixels Mean 	Pixels Sum 	UPPER RIGHT		UPPER LEFT		LOWER RIGHT		LOWER LEFT		QRS	ETCO2	Paw	Flow (L/min)	Volume	Analog1	Analog2	AnalogSum
0.000000	0.089205	52.720364	12.153214	12.079188	16.526814	11.961147	0.000000	-10.000000	0.000000	-6.250000	859.000000	1023.000000	923.000000	1946.000000
0.020000	0.089268	52.757591	13.066390	12.222124	15.841464	11.627613	0.000000	-10.000000	0.000000	-5.733334	855.666687	1023.000000	922.799988	1945.800049
0.040000	0.089907	53.134995	13.716611	12.206493	15.897270	11.314622	0.000000	-10.000000	-0.008333	-5.750000	847.833313	1023.000000	923.000000	1946.000000
0.060000	0.090403	53.427944	13.570967	11.891735	16.690243	11.274999	0.000000	-10.000000	-0.016667	-5.950000	840.000000	1023.000000	923.000000	1946.000000
0.080000	0.089573	52.937534	12.944633	11.182034	17.228874	11.581994	0.000000	-10.000000	-0.008333	-6.533333	834.833313	1023.000000	923.000000	1946.000000
0.100000	0.088088	52.060047	12.844615	10.594586	16.777821	11.843025	0.000000	-10.000000	0.000000	-7.050000	833.333313	1023.000000	923.000000	1946.000000
0.120000	0.087719	51.842167	13.437092	10.676962	15.947860	11.780252	0.000000	-10.000000	0.025000	-7.933333	831.000000	1023.000000	923.000000	1946.000000
0.140000	0.088295	52.182457	14.126257	10.997063	15.711527	11.347611	0.000000	-10.000000	0.033333	-8.750000	828.333313	1023.000000	923.000000	1946.000000
0.160000	0.089007	52.602856	13.944370	11.032418	16.435144	11.190923	0.000000	-10.000000	0.050000	-9.566667	825.333313	1023.000000	923.000000	1946.000000
0.180000	0.088050	52.037460	13.140002	10.512989	17.046104	11.338366	0.000000	-10.000000	0.050000	-10.016666	822.166687	1023.000000	923.000000	1946.000000
0.200000	0.086288	50.995953	12.727209	9.929491	16.710072	11.629182	0.000000	-10.000000	0.050000	-10.366667	818.833313	1023.000000	923.000000	1946.000000
0.220000	0.085712	50.655869	13.240290	9.979515	15.880331	11.555732	0.000000	-10.000000	0.050000	-10.533334	815.500000	1023.000000	922.799988	1945.800049
0.240000	0.086321	51.015575	13.926990	10.414133	15.589522	11.084931	0.000000	-10.000000	0.050000	-10.766666	811.833313	1023.000000	922.599976	1945.599976
0.260000	0.086631	51.198818	13.456448	10.402860	16.460611	10.878901	0.000000	-10.000000	0.050000	-10.983334	808.333313	1023.000000	923.000000	1946.000000
0.280000	0.084883	50.165848	12.488059	9.720906	16.878328	11.078553	0.000000	-10.000000	0.058333	-11.166667	804.666687	1023.000000	923.000000	1946.000000
0.300000	0.083339	49.253189	12.489949	9.288170	16.132250	11.342820	0.000000	-10.000000	0.066667	-11.333333	801.000000	1023.000000	922.599976	1945.599976
0.320000	0.083732	49.485420	13.529303	9.617985	15.277499	11.060636	0.000000	-10.000000	0.066667	-11.366667	797.000000	1023.000000	922.799988	1945.800049
0.340000	0.084722	50.070827	13.808237	9.916076	15.703594	10.642922	0.000000	-10.000000	0.058333	-11.300000	793.000000	1023.000000	922.799988	1945.800049
0.360000	0.083671	49.449642	12.869490	9.485809	16.528051	10.566292	0.000000	-10.000000	0.050000	-11.066667	789.333313	1023.000000	922.799988	1945.800049
0.380000	0.081632	48.244251	12.330913	8.837527	16.198286	10.877526	0.000000	-10.000000	0.050000	-11.016666	785.666687	1023.000000	923.000000	1946.000000
0.400000	0.081259	48.024261	12.791879	8.952513	15.352556	10.927315	0.000000	-10.000000	0.050000	-11.266666	782.000000	1023.000000	923.000000	1946.000000
0.420000	0.081502	48.167755	13.340645	9.425058	14.850770	10.551283	0.000000	-10.000000	0.050000	-11.683333	778.000000	1023.000000	923.000000	1946.000000
0.440000	0.081737	48.306438	13.286696	9.753973	15.120847	10.144924	0.000000	-10.000000	0.058333	-12.066667	774.000000	1023.000000	922.799988	1945.800049
0.460000	0.080735	47.714108	12.455582	9.439696	15.854043	9.964786	0.000000	-10.000000	0.075000	-12.366667	770.000000	1023.000000	922.599976	1945.599976
0.480000	0.079575	47.028782	11.988206	8.928054	15.970037	10.142486	0.000000	-10.000000	0.091667	-12.833334	766.000000	1023.000000	922.799988	1945.800049
0.500000	0.078944	46.655724	12.170054	8.822055	15.424668	10.238947	0.000000	-10.000000	0.100000	-13.250000	761.833313	1023.000000	923.000000	1946.000000
0.520000	0.079221	46.819588	12.708076	9.393089	14.714129	10.004294	0.000000	-10.000000	0.100000	-13.550000	757.500000	1023.000000	923.200012	1946.199951
0.540000	0.079022	46.702141	12.871688	9.863162	14.375510	9.591781	0.000000	-10.000000	0.100000	-13.550000	753.000000	1023.000000	923.000000	1946.000000
0.560000	0.078039	46.121220	12.277715	10.207475	14.599334	9.036697	0.000000	-10.000000	0.100000	-13.800000	748.500000	1023.000000	922.599976	1945.599976
0.580000	0.075821	44.810368	11.098262	10.003426	15.031384	8.677299	0.000000	-10.000000	0.108333	-14.083334	743.833313	1023.000000	922.599976	1945.599976
0.600000	0.073499	43.437737	10.063269	9.659960	15.053843	8.660663	0.000000	-10.000000	0.125000	-14.783334	739.000000	1023.000000	922.799988	1945.800049
0.620000	0.071683	42.364399	9.599719	9.562599	14.535630	8.666449	0.000000	-10.000000	0.158333	-15.266666	734.000000	1023.000000	923.000000	1946.000000
0.640000	0.071438	42.219566	9.951097	9.874386	13.705532	8.688552	0.000000	-10.000000	0.175000	-15.800000	728.833313	1023.000000	922.599976	1945.599976
0.660000	0.071419	42.208466	10.359433	10.408183	13.119962	8.320886	0.000000	-10.000000	0.183333	-15.883333	723.666687	1023.000000	922.599976	1945.599976
0.680000	0.071409	42.202690	10.302896	10.901921	13.158835	7.839035	0.000000	-10.000000	0.183333	-15.933333	718.333313	1023.000000	923.000000	1946.000000
0.700000	0.070222	41.501415	9.517915	10.958194	13.634799	7.390508	0.000000	-10.000000	0.183333	-15.850000	713.166687	1023.000000	922.799988	1945.800049
0.720000	0.068318	40.375938	8.498963	10.446020	14.009735	7.421220	0.000000	-10.000000	0.191667	-15.966667	707.833313	1023.000000	923.000000	1946.000000
0.740000	0.067208	39.719952	8.414689	9.971106	13.568536	7.765620	0.000000	-10.000000	0.191667	-16.300001	702.666687	1023.000000	922.799988	1945.800049
0.760000	0.067351	39.804367	8.929529	10.011827	12.859280	8.003731	0.000000	-10.000000	0.200000	-16.700001	697.166687	1023.000000	922.799988	1945.800049
0.780000	0.068019	40.199341	9.569196	10.425229	12.275800	7.929117	0.000000	-10.000000	0.200000	-16.933334	691.500000	1023.000000	923.000000	1946.000000
0.800000	0.068381	40.413193	9.567151	10.877437	12.469262	7.499341	0.000000	-10.000000	0.200000	-16.916668	685.833313	1023.000000	923.000000	1946.000000
0.820000	0.067373	39.817543	8.748556	10.828808	13.042960	7.197218	0.000000	-10.000000	0.200000	-16.883333	680.166687	1023.000000	923.000000	1946.000000
0.840000	0.065781	38.876812	7.916226	10.231456	13.376084	7.353046	0.000000	-10.000000	0.200000	-17.066668	674.500000	1023.000000	923.000000	1946.000000
0.860000	0.064989	38.408749	8.131850	9.646649	12.853992	7.776258	0.000000	-10.000000	0.200000	-17.400000	668.833313	1023.000000	923.000000	1946.000000
0.880000	0.065106	38.477840	9.049226	9.502877	12.014690	7.911047	0.000000	-10.000000	0.208333	-17.816668	663.166687	1023.000000	922.599976	1945.599976
0.900000	0.064913	38.363781	9.627397	9.625702	11.548819	7.561865	0.000000	-10.000000	0.208333	-18.283333	657.333313	1023.000000	922.599976	1945.599976
0.920000	0.064217	37.952461	9.500133	9.662296	11.648436	7.141597	0.000000	-10.000000	0.216667	-18.750000	651.000000	1023.000000	923.000000	1946.000000
0.940000	0.062625	37.011505	8.851440	9.516515	11.913247	6.730301	0.000000	-10.000000	0.225000	-19.316668	644.666687	1023.000000	923.000000	1946.000000
0.960000	0.060333	35.656761	7.833609	9.043331	12.244115	6.535705	0.000000	-10.000000	0.266667	-20.000000	638.166687	1023.000000	922.799988	1945.800049
0.980000	0.058713	34.699642	7.581003	8.322900	11.901190	6.894550	0.000000	-10.000000	0.308333	-20.683334	631.666687	1023.000000	922.599976	1945.599976
1.000000	0.058803	34.752857	8.485780	8.098170	10.826953	7.341953	0.000000	-10.000000	0.350000	-21.616667	624.666687	1023.000000	923.000000	1946.000000
1.020000	0.058626	34.647839	9.085299	8.524286	10.106521	6.931733	0.000000	-10.000000	0.375000	-22.566668	617.500000	1023.000000	922.799988	1945.800049
1.040000	0.057547	34.010479	8.696740	8.887322	10.112250	6.314164	0.000000	-10.000000	0.408333	-23.550001	609.833313	1023.000000	922.799988	1945.800049
1.060000	0.055068	32.545425	7.476159	8.721545	10.565570	5.782151	0.000000	-10.000000	0.450000	-24.333334	602.000000	1023.000000	922.799988	1945.800049
1.080000	0.052933	31.283300	6.649512	8.105291	10.606544	5.921953	0.000000	-10.000000	0.483333	-25.100000	594.000000	1023.000000	923.000000	1946.000000
1.100000	0.051714	30.563004	6.740781	7.449048	9.980131	6.393045	0.000000	-10.000000	0.500000	-25.750000	585.666687	1023.000000	922.799988	1945.800049
1.120000	0.051656	30.528482	7.500022	7.366577	8.968842	6.693042	0.000000	-10.000000	0.500000	-26.300001	577.000000	1023.000000	922.799988	1945.800049
1.140000	0.051124	30.214247	7.889424	7.769758	8.298093	6.256970	0.000000	-10.000000	0.516667	-26.766666	568.166687	1023.000000	922.799988	1945.800049
1.160000	0.049324	29.150360	6.983727	8.258695	8.595652	5.312286	0.000000	-10.000000	0.533333	-27.166668	559.333313	1023.000000	922.799988	1945.800049
1.180000	0.046584	27.531162	5.703956	7.708728	8.990154	5.128325	0.000000	-10.000000	0.566667	-27.800001	550.333313	1023.000000	923.000000	1946.000000
1.200000	0.045661	26.985712	6.014531	6.813408	8.221882	5.935892	0.000000	-10.000000	0.583333	-28.266666	541.000000	1023.000000	922.799988	1945.800049
1.220000	0.046031	27.204248	7.150006	6.930171	7.024496	6.099575	0.000000	-10.000000	0.608333	-28.716667	531.500000	1023.000000	923.000000	1946.000000
1.240000	0.044624	26.372927	6.420859	7.852729	7.220886	4.878452	0.000000	-10.000000	0.616667	-28.783335	522.000000	1023.000000	923.000000	1946.000000
1.260000	0.041406	24.471222	4.904435	7.435744	7.646923	4.484118	0.000000	-10.000000	0.625000	-28.933334	512.333313	1023.000000	923.000000	1946.000000
1.280000	0.040544	23.961466	5.180982	6.727185	6.793616	5.259683	0.000000	-10.000000	0.625000	-29.066668	505.833344	1023.000000	923.000000	1946.000000
1.300000	0.040771	24.095554	6.214664	6.849168	5.640693	5.391028	0.000000	-10.000000	0.625000	-28.866667	496.166656	1023.000000	922.799988	1945.800049
1.320000	0.039154	23.140041	5.841265	7.288414	5.686435	4.323927	0.000000	-10.000000	0.625000	-28.750000	486.666656	1023.000000	922.799988	1945.800049
1.340000	0.036714	21.697720	4.819368	6.934515	6.338803	3.605033	0.000000	-10.000000	0.633333	-28.783335	474.000000	1023.000000	923.000000	1946.000000
1.360000	0.034937	20.647942	4.393765	6.025654	6.418289	3.810232	0.000000	-10.000000	0.625000	-29.100000	464.333344	1023.000000	922.799988	1945.800049
1.380000	0.034369	20.312218	4.882024	5.417909	5.657958	4.354327	0.000000	-10.000000	0.616667	-28.933334	454.500000	1023.000000	922.400024	1945.400024
1.400000	0.034555	20.421728	5.717297	5.501279	4.618488	4.584663	0.000000	-10.000000	0.600000	-28.450001	444.833344	1023.000000	922.599976	1945.599976
1.420000	0.033549	19.827419	5.532849	6.295625	4.268995	3.729950	0.000000	-10.000000	0.600000	-28.083334	435.333344	1023.000000	922.799988	1945.800049
1.440000	0.030531	18.043987	3.944499	6.691729	4.852388	2.555373	0.000000	-10.000000	0.616667	-28.316668	426.000000	1023.000000	922.599976	1945.599976
1.460000	0.027937	16.510878	2.795696	5.966091	5.183359	2.565731	0.000000	-10.000000	0.625000	-28.700001	416.500000	1023.000000	923.000000	1946.000000
1.480000	0.027676	16.356617	3.286706	5.238472	4.445181	3.386258	0.000000	-10.000000	0.641667	-29.200001	407.000000	1023.000000	923.000000	1946.000000
1.500000	0.027984	16.538713	4.266269	5.533806	3.290179	3.448461	0.000000	-10.000000	0.641667	-29.400000	397.333344	1023.000000	923.000000	1946.000000
1.520000	0.026140	15.448785	3.465764	6.544991	3.412565	2.025465	0.000000	-10.000000	0.650000	-29.433334	387.500000	1023.000000	922.599976	1945.599976
1.540000	0.022855	13.507095	1.893146	6.293798	4.175626	1.144526	0.000000	-10.000000	0.641667	-29.100000	377.500000	1023.000000	923.400024	1946.400024
1.560000	0.022051	13.032408	2.024309	5.101620	3.920755	1.985723	0.000000	-10.000000	0.625000	-28.583334	367.833344	1023.000000	923.400024	1946.400024
1.580000	0.023048	13.621181	3.284639	4.758223	2.919044	2.659273	0.000000	-10.000000	0.608333	-28.250000	361.500000	1023.000000	923.400024	1946.400024
1.600000	0.022653	13.387850	3.486616	5.558291	2.523463	1.819480	0.000000	-10.000000	0.600000	-27.983334	352.166656	1023.000000	923.000000	1946.000000
1.620000	0.020506	12.119321	2.206699	6.087905	3.156549	0.668167	0.000000	-10.000000	0.566667	-27.550001	342.833344	1023.000000	923.000000	1946.000000
1.640000	0.018408	10.879334	1.212414	5.532339	3.636621	0.497960	0.000000	-10.000000	0.533333	-26.766666	330.500000	1023.000000	923.000000	1946.000000
1.660000	0.018146	10.724101	1.563814	4.516384	3.224008	1.419895	0.000000	-10.000000	0.500000	-26.100000	324.500000	1023.000000	922.799988	1945.800049
1.680000	0.019595	11.580526	2.793643	4.434126	2.211291	2.141466	0.000000	-10.000000	0.483333	-25.466667	315.666656	1023.000000	923.400024	1946.400024
1.700000	0.018747	11.079452	2.541363	5.351663	2.015309	1.171116	0.000000	-10.000000	0.475000	-25.333334	307.166656	1023.000000	923.000000	1946.000000
1.720000	0.016260	9.609683	1.174986	5.674628	2.697037	0.063032	0.000000	-10.000000	0.475000	-25.049999	295.833344	1023.000000	923.000000	1946.000000
1.740000	0.014540	8.593218	0.521890	4.640439	3.036437	0.394452	0.000000	-10.000000	0.491667	-25.049999	290.333344	1023.000000	923.000000	1946.000000
1.760000	0.014600	8.628638	1.281927	3.516024	2.401043	1.429643	0.000000	-10.000000	0.491667	-25.049999	284.666656	1023.000000	923.200012	1946.199951
1.780000	0.014913	8.813844	2.216359	3.293140	1.516350	1.787995	0.000000	-10.000000	0.475000	-24.700001	276.166656	1023.000000	923.200012	1946.199951
1.800000	0.013581	8.026348	2.105139	3.927724	1.117223	0.876262	0.000000	-10.000000	0.458333	-24.266666	265.000000	1023.000000	923.200012	1946.199951
1.820000	0.010751	6.354055	0.750201	4.323721	1.637203	-0.357069	0.000000	-10.000000	0.450000	-23.583334	254.333328	1023.000000	923.200012	1946.199951
1.840000	0.008549	5.052433	-0.137671	3.528494	2.120290	-0.458679	0.000000	-10.000000	0.450000	-23.400002	249.333328	1023.000000	922.799988	1945.800049
1.860000	0.008506	5.027214	0.428348	2.418229	1.563576	0.617062	0.000000	-10.000000	0.425000	-23.050001	241.666672	1023.000000	923.000000	1946.000000
1.880000	0.009237	5.458799	1.514514	2.194730	0.487282	1.262273	0.000000	-10.000000	0.391667	-22.833334	233.833328	1023.000000	923.000000	1946.000000
1.900000	0.007784	4.600635	1.135585	3.176985	0.170884	0.117180	0.000000	-10.000000	0.358333	-22.616667	223.500000	1023.000000	923.000000	1946.000000
1.920000	0.004472	2.643098	-0.496765	3.371300	0.874613	-1.106051	0.000000	-10.000000	0.350000	-22.466667	216.000000	1023.000000	923.000000	1946.000000
1.940000	0.003155	1.864372	-0.854632	2.249934	1.067580	-0.598510	0.000000	-10.000000	0.350000	-22.233334	208.500000	1023.000000	923.400024	1946.400024
1.960000	0.003556	2.101571	0.123449	1.277871	0.211642	0.488608	0.000000	-10.000000	0.350000	-22.000000	203.500000	1023.000000	922.799988	1945.800049
1.980000	0.003857	2.279210	0.765923	1.483261	-0.605212	0.635239	0.000000	-10.000000	0.350000	-21.950001	198.666672	1023.000000	923.200012	1946.199951
2.000000	0.001814	1.071828	0.029554	2.293060	-0.733189	-0.517596	0.000000	-10.000000	0.350000	-21.850000	193.833328	1023.000000	923.200012	1946.199951
2.020000	-0.001442	-0.852188	-1.597714	2.275817	0.114942	-1.645234	0.000000	-10.000000	0.341667	-21.583334	186.500000	1023.000000	923.200012	1946.199951
2.040000	-0.002204	-1.302674	-1.581764	0.996977	0.087876	-0.805763	0.000000	-10.000000	0.333333	-21.316666	179.166672	1023.000000	923.000000	1946.000000
2.060000	-0.001232	-0.728041	-0.459457	0.265810	-0.778533	0.244138	0.000000	-10.000000	0.325000	-21.083334	172.000000	1023.000000	923.200012	1946.199951
2.080000	-0.001252	-0.740063	-0.013171	0.861382	-1.533826	-0.054448	0.000000	-10.000000	0.316667	-20.783333	162.666672	1023.000000	923.200012	1946.199951
2.100000	-0.003933	-2.324175	-1.164176	1.691626	-1.306264	-1.545361	0.000000	-10.000000	0.308333	-20.350000	153.500000	1023.000000	923.200012	1946.199951
2.120000	-0.006331	-3.741536	-2.276978	1.199785	-0.724708	-1.939635	0.000000	-10.000000	0.300000	-19.983334	146.666672	1023.000000	923.200012	1946.199951
2.140000	-0.006373	-3.766478	-1.963117	0.029956	-0.952184	-0.881132	0.000000	-10.000000	0.300000	-19.766666	142.166672	1023.000000	923.200012	1946.199951
2.160000	-0.005228	-3.089626	-0.908885	-0.197010	-1.973438	-0.010292	0.000000	-10.000000	0.275000	-19.050001	135.833328	1023.000000	923.000000	1946.000000
2.180000	-0.006598	-3.899470	-1.197542	0.752814	-2.450751	-1.003991	0.000000	-10.000000	0.241667	-18.233334	127.500000	1023.000000	923.000000	1946.000000
2.200000	-0.009704	-5.734899	-2.363406	0.944820	-2.084616	-2.231697	0.000000	-10.000000	0.208333	-17.500000	121.500000	1023.000000	923.400024	1946.400024
2.220000	-0.011693	-6.910779	-2.920412	0.108002	-1.612121	-2.486248	0.000000	-10.000000	0.200000	-17.483334	117.500000	1023.000000	923.200012	1946.199951
2.240000	-0.011799	-6.973182	-2.438199	-1.220860	-1.634730	-1.679393	0.000000	-10.000000	0.200000	-17.583334	113.500000	1023.000000	924.000000	1947.000000
2.260000	-0.011072	-6.543578	-1.411730	-1.943769	-2.391604	-0.796475	0.000000	-10.000000	0.200000	-17.266666	105.500000	1023.000000	923.000000	1946.000000
2.280000	-0.011450	-6.766813	-1.210558	-1.158940	-3.186270	-1.211045	0.000000	-10.000000	0.183333	-16.433334	97.666664	1023.000000	923.000000	1946.000000
2.300000	-0.014834	-8.767038	-2.957343	-0.083723	-2.766039	-2.959933	0.000000	-10.000000	0.166667	-15.400001	90.166664	1023.000000	923.000000	1946.000000
2.320000	-0.016416	-9.702027	-3.615581	-1.108875	-2.240114	-2.737457	0.000000	-10.000000	0.150000	-14.783334	86.666664	1023.000000	923.200012	1946.199951
2.340000	-0.015239	-9.006118	-2.567458	-1.971297	-3.016403	-1.450959	0.000000	-10.000000	0.158333	-14.916667	83.333336	1023.000000	922.799988	1945.800049
2.360000	-0.015321	-9.054943	-2.383824	-1.226098	-3.783197	-1.661824	0.000000	-10.000000	0.175000	-15.466667	80.000000	1023.000000	923.000000	1946.000000
2.380000	-0.018034	-10.658156	-3.751812	-0.142238	-3.556488	-3.207619	0.000000	-10.000000	0.183333	-15.983334	74.833336	1023.000000	923.000000	1946.000000
2.400000	-0.020315	-12.006122	-4.821303	-0.522591	-2.876746	-3.785481	0.000000	-10.000000	0.175000	-15.983334	69.500000	1023.000000	923.400024	1946.400024
2.420000	-0.020077	-11.865280	-4.333298	-1.662335	-3.009378	-2.860269	0.000000	-10.000000	0.166667	-15.550000	64.166664	1023.000000	923.200012	1946.199951
2.440000	-0.019224	-11.361645	-3.451384	-2.146008	-3.680344	-2.083909	0.000000	-10.000000	0.158333	-14.800000	59.000000	1023.000000	923.000000	1946.000000
2.460000	-0.019199	-11.346738	-3.123049	-1.604262	-4.304255	-2.315171	0.000000	-10.000000	0.141667	-13.850000	52.666668	1023.000000	923.400024	1946.400024
2.480000	-0.020930	-12.369884	-3.904036	-0.691112	-4.299062	-3.475673	0.000000	-10.000000	0.116667	-13.066667	46.666668	1023.000000	923.000000	1946.000000
2.500000	-0.023102	-13.653197	-4.991776	-0.608832	-3.705891	-4.346698	0.000000	-10.000000	0.100000	-12.633333	42.333332	1023.000000	923.200012	1946.199951
2.520000	-0.023352	-13.801199	-4.954117	-1.496298	-3.480829	-3.869955	0.000000	-10.000000	0.083333	-12.300000	39.333332	1023.000000	923.000000	1946.000000
2.540000	-0.021601	-12.766421	-3.936819	-2.288804	-3.955724	-2.585075	0.000000	-10.000000	0.058333	-11.166667	35.333332	1023.000000	923.200012	1946.199951
2.560000	-0.020701	-12.234307	-3.387063	-1.823617	-4.734331	-2.289297	0.000000	-10.000000	0.033333	-10.033333	31.333334	1023.000000	923.000000	1946.000000
2.580000	-0.021820	-12.895435	-4.027235	-0.690040	-4.924771	-3.253389	0.000000	-10.000000	0.033333	-9.016666	28.000000	1023.000000	922.799988	1945.800049
2.600000	-0.023661	-13.983500	-5.014367	-0.401438	-4.483973	-4.083723	0.000000	-10.000000	0.041667	-8.833334	26.000000	1023.000000	923.400024	1946.400024
2.620000	-0.024090	-14.237375	-5.151762	-1.313554	-4.032818	-3.739241	0.000000	-10.000000	0.050000	-8.766667	23.000000	1023.000000	923.200012	1946.199951
2.640000	-0.022855	-13.507442	-4.311647	-2.298548	-4.260858	-2.636389	0.000000	-10.000000	0.050000	-8.833334	19.000000	1023.000000	923.200012	1946.199951
2.660000	-0.021835	-12.904198	-3.642328	-2.414533	-4.845130	-2.002206	0.000000	-10.000000	0.050000	-8.900001	16.000000	1023.000000	923.200012	1946.199951
2.680000	-0.022742	-13.440414	-3.805415	-1.679349	-5.311043	-2.644608	0.000000	-10.000000	0.041667	-8.683333	13.166667	1023.000000	923.200012	1946.199951
2.700000	-0.024934	-14.735900	-4.819980	-1.041016	-5.085689	-3.789214	0.000000	-10.000000	0.033333	-8.333334	11.333333	1023.000000	923.200012	1946.199951
2.720000	-0.026435	-15.623284	-5.374665	-1.602530	-4.511488	-4.134601	0.000000	-10.000000	0.025000	-7.850000	8.500000	1023.000000	923.200012	1946.199951
2.740000	-0.025805	-15.250885	-4.857498	-2.666246	-4.452877	-3.274263	0.000000	-10.000000	0.025000	-7.483334	5.833333	1023.000000	923.000000	1946.000000
2.760000	-0.024373	-14.404675	-4.040869	-3.132675	-4.890354	-2.340778	0.000000	-10.000000	0.025000	-7.333333	3.333333	1023.000000	923.000000	1946.000000
2.780000	-0.024320	-14.373243	-3.867963	-2.586493	-5.491081	-2.427706	0.000000	-10.000000	0.033333	-7.366667	1.333333	1023.000000	923.200012	1946.199951
2.800000	-0.025870	-15.289126	-4.494171	-1.897749	-5.633795	-3.263412	0.000000	-10.000000	0.033333	-7.350000	-0.833333	1023.000000	923.599976	1946.599976
2.820000	-0.027733	-16.390348	-5.408146	-1.562229	-5.231069	-4.188906	0.000000	-10.000000	0.041667	-7.316667	-3.000000	1023.000000	923.200012	1946.199951
2.840000	-0.028792	-17.015896	-5.725601	-2.108940	-4.860382	-4.320974	0.000000	-10.000000	0.033333	-7.166667	-5.500000	1023.000000	923.400024	1946.400024
2.860000	-0.028011	-16.554277	-5.092259	-3.199275	-4.803305	-3.459438	0.000000	-10.000000	0.033333	-7.116667	-8.000000	1023.000000	923.200012	1946.199951
2.880000	-0.026693	-15.775796	-4.302694	-3.629660	-5.256053	-2.587388	0.000000	-10.000000	0.016667	-7.033333	-10.333333	1023.000000	923.000000	1946.000000
2.900000	-0.026728	-15.796136	-4.230615	-2.996816	-5.852043	-2.716663	0.000000	-10.000000	0.025000	-7.000000	-12.666667	1023.000000	923.000000	1946.000000
2.920000	-0.028930	-17.097786	-5.211689	-2.118201	-5.858895	-3.908999	0.000000	-10.000000	0.025000	-6.950000	-15.000000	1023.000000	923.200012	1946.199951
2.940000	-0.030602	-18.085945	-5.882291	-2.415270	-5.282187	-4.506197	0.000000	-10.000000	0.033333	-6.850000	-17.333334	1023.000000	923.000000	1946.000000
2.960000	-0.030013	-17.737551	-5.410895	-3.519608	-4.997250	-3.809797	0.000000	-10.000000	0.016667	-6.800000	-19.500000	1023.000000	923.200012	1946.199951
2.980000	-0.028636	-16.923862	-4.561361	-4.125805	-5.456946	-2.779751	0.000000	-10.000000	0.025000	-6.833333	-21.833334	1023.000000	923.000000	1946.000000
3.000000	-0.028514	-16.851765	-4.403170	-3.502803	-6.098457	-2.847333	0.000000	-10.000000	0.025000	-6.866667	-24.166666	1023.000000	923.400024	1946.400024
3.020000	-0.030368	-17.947332	-5.263796	-2.673188	-6.095917	-3.914432	0.000000	-10.000000	0.025000	-6.850000	-26.500000	1023.000000	923.200012	1946.199951
3.040000	-0.031787	-18.786182	-5.876016	-2.980129	-5.439342	-4.490696	0.000000	-10.000000	0.008333	-6.700000	-28.833334	1023.000000	923.000000	1946.000000
3.060000	-0.031051	-18.351175	-5.282437	-4.131084	-5.207163	-3.730491	0.000000	-10.000000	0.008333	-6.616667	-31.166666	1023.000000	923.200012	1946.199951
3.080000	-0.029402	-17.376520	-4.461471	-4.437591	-5.711713	-2.765745	0.000000	-10.000000	0.008333	-6.516667	-33.500000	1023.000000	923.000000	1946.000000
3.100000	-0.030316	-17.916677	-4.833258	-3.229850	-6.487271	-3.366299	0.000000	-10.000000	0.008333	-6.383334	-35.500000	1023.000000	923.400024	1946.400024
3.120000	-0.032698	-19.324512	-6.003759	-2.776955	-6.021665	-4.522131	0.000000	-10.000000	0.000000	-6.100000	-37.500000	1023.000000	923.200012	1946.199951
3.140000	-0.032989	-19.496225	-5.870526	-3.929846	-5.461044	-4.234808	0.000000	-10.000000	0.000000	-5.616667	-39.500000	1023.000000	923.200012	1946.199951
3.160000	-0.031717	-18.745026	-4.992816	-4.807568	-5.825575	-3.119067	0.000000	-10.000000	0.000000	-5.250000	-41.500000	1023.000000	923.200012	1946.199951
3.180000	-0.031676	-18.720528	-4.818442	-4.236837	-6.472009	-3.193239	0.000000	-10.000000	0.008333	-5.350000	-43.333332	1023.000000	923.200012	1946.199951
3.200000	-0.033854	-20.007467	-5.656586	-3.594492	-6.385469	-4.370922	0.000000	-10.000000	0.025000	-5.866667	-45.166668	1023.000000	922.799988	1945.800049
3.220000	-0.035349	-20.891325	-6.132187	-3.879103	-5.850099	-5.029935	0.000000	-10.000000	0.033333	-6.316667	-47.166668	1023.000000	923.200012	1946.199951
3.240000	-0.034764	-20.545649	-5.794887	-4.705545	-5.614241	-4.430976	0.000000	-10.000000	0.016667	-5.650000	-49.333332	1023.000000	923.200012	1946.199951
3.260000	-0.033563	-19.835854	-5.232380	-4.838697	-6.202961	-3.561815	0.000000	-10.000000	0.000000	-4.116667	-51.166668	1023.000000	923.000000	1946.000000
3.280000	-0.035060	-20.720581	-6.037735	-3.574814	-6.871365	-4.236669	0.000000	-10.000000	-0.008333	-2.900000	-52.333332	1023.000000	923.000000	1946.000000
3.300000	-0.037352	-22.074818	-7.105678	-3.257547	-6.483648	-5.227946	0.000000	-10.000000	0.000000	-2.883333	-53.166668	1023.000000	923.200012	1946.199951
3.320000	-0.037054	-21.898649	-6.887984	-4.221073	-5.865952	-4.923641	0.000000	-10.000000	0.008333	-4.050000	-54.166668	1023.000000	923.000000	1946.000000
3.340000	-0.035474	-20.965242	-6.241725	-4.517911	-6.251390	-3.954217	0.000000	-10.000000	0.008333	-5.066667	-55.666668	1023.000000	923.200012	1946.199951
3.360000	-0.035561	-21.016811	-6.333756	-3.672527	-6.922092	-4.088436	0.000000	-10.000000	0.000000	-5.533333	-57.500000	1023.000000	923.200012	1946.199951
3.380000	-0.037223	-21.998705	-6.993464	-2.892780	-7.124259	-4.988202	0.000000	-10.000000	-0.008333	-5.316667	-59.166668	1023.000000	923.200012	1946.199951
3.400000	-0.038833	-22.950274	-7.612441	-2.915360	-6.729958	-5.692516	0.000000	-10.000000	-0.008333	-4.716667	-60.833332	1023.000000	923.400024	1946.400024
3.420000	-0.038936	-23.011013	-7.472084	-3.696224	-6.132044	-5.710661	0.000000	-10.000000	0.008333	-4.033333	-62.333332	1023.000000	923.200012	1946.199951
3.440000	-0.037323	-22.057659	-6.718309	-4.371408	-6.136979	-4.830964	0.000000	-10.000000	0.008333	-3.516667	-63.833332	1023.000000	923.000000	1946.000000
3.460000	-0.036030	-21.293591	-6.311755	-4.059947	-6.683715	-4.238174	0.000000	-10.000000	0.008333	-3.350000	-65.000000	1023.000000	923.000000	1946.000000
3.480000	-0.036347	-21.481173	-6.497289	-3.238398	-7.239001	-4.506485	0.000000	-10.000000	0.000000	-2.966667	-66.000000	1023.000000	923.000000	1946.000000
3.500000	-0.037819	-22.351011	-7.168808	-2.640805	-7.158056	-5.383343	0.000000	-10.000000	-0.008333	-2.066667	-66.666664	1023.000000	923.200012	1946.199951
3.520000	-0.038328	-22.652037	-7.389404	-2.872019	-6.606761	-5.783852	0.000000	-10.000000	-0.016667	-0.900000	-67.000000	1023.000000	923.400024	1946.400024
3.540000	-0.037222	-21.997963	-6.948990	-3.662938	-6.208327	-5.177708	0.000000	-10.000000	-0.016667	-0.183333	-67.000000	1023.000000	923.000000	1946.000000
3.560000	-0.035374	-20.905943	-6.251986	-3.972929	-6.548470	-4.132558	0.000000	-10.000000	-0.008333	0.000000	-67.000000	1023.000000	923.000000	1946.000000
3.580000	-0.035190	-20.797024	-6.264464	-3.279918	-7.213197	-4.039444	0.000000	-10.000000	0.000000	-0.566667	-67.000000	1023.000000	923.000000	1946.000000
3.600000	-0.036704	-21.691818	-6.862293	-2.709328	-7.254976	-4.865221	0.000000	-10.000000	0.000000	-1.250000	-67.000000	1023.000000	923.200012	1946.199951
3.620000	-0.037863	-22.377190	-7.217931	-3.098440	-6.694756	-5.366062	0.000000	-10.000000	0.000000	-1.883333	-67.333336	1023.000000	923.200012	1946.199951
3.640000	-0.037595	-22.218805	-6.919482	-3.869865	-6.214877	-5.214581	0.000000	-10.000000	0.000000	-1.833333	-67.666664	1023.000000	923.400024	1946.400024
3.660000	-0.036220	-21.405886	-6.282832	-4.438253	-6.356834	-4.327966	0.000000	-10.000000	0.000000	-1.366667	-68.000000	1023.000000	923.200012	1946.199951
3.680000	-0.035565	-21.018990	-6.033086	-4.066777	-7.008764	-3.910362	0.000000	-10.000000	0.000000	-0.733333	-68.000000	1023.000000	923.000000	1946.000000
3.700000	-0.036563	-21.608707	-6.386207	-3.497864	-7.359834	-4.364803	0.000000	-10.000000	0.000000	-0.216667	-68.000000	1023.000000	923.000000	1946.000000
3.720000	-0.037920	-22.410606	-6.958360	-3.252243	-7.035392	-5.164612	0.000000	-10.000000	0.000000	0.000000	-68.000000	1023.000000	922.799988	1945.800049
3.740000	-0.038412	-22.701778	-7.023793	-3.789229	-6.459976	-5.428780	0.000000	-10.000000	0.000000	0.000000	-68.000000	1023.000000	923.200012	1946.199951
3.760000	-0.037380	-22.091627	-6.456833	-4.641870	-6.223055	-4.769870	0.000000	-10.000000	0.000000	0.000000	-68.000000	1023.000000	923.000000	1946.000000
3.780000	-0.036231	-21.412455	-5.972194	-4.640942	-6.804946	-3.994373	0.000000	-10.000000	0.000000	-0.500000	-68.000000	1023.000000	922.799988	1945.800049
3.800000	-0.036803	-21.750694	-6.224544	-3.912253	-7.356397	-4.257501	0.000000	-10.000000	0.000000	-1.066667	-68.000000	1023.000000	923.000000	1946.000000
3.820000	-0.038348	-22.663645	-6.813852	-3.542191	-7.200871	-5.106731	0.000000	-10.000000	-0.008333	-1.716667	-68.000000	1023.000000	923.200012	1946.199951
3.840000	-0.038961	-23.025940	-6.948582	-4.182677	-6.471156	-5.423525	0.000000	-10.000000	-0.016667	-1.866667	-68.000000	1023.000000	923.000000	1946.000000
3.860000	-0.037854	-22.371906	-6.452813	-4.936097	-6.268302	-4.714694	0.000000	-10.000000	-0.025000	-1.966667	-68.333336	1023.000000	923.200012	1946.199951
3.880000	-0.036841	-21.773041	-6.014930	-4.973551	-6.768457	-4.016102	0.000000	-10.000000	-0.033333	-1.983333	-68.666664	1023.000000	923.000000	1946.000000
3.900000	-0.037222	-21.998405	-6.103451	-4.402350	-7.351586	-4.141018	0.000000	-10.000000	-0.025000	-2.000000	-69.000000	1023.000000	923.000000	1946.000000
3.920000	-0.038656	-22.845873	-6.655235	-3.903035	-7.344816	-4.942788	0.000000	-10.000000	-0.025000	-1.983333	-69.333336	1023.000000	923.200012	1946.199951
3.940000	-0.039616	-23.413019	-6.925603	-4.160953	-6.845420	-5.481043	0.000000	-10.000000	-0.008333	-1.950000	-69.666664	1023.000000	923.200012	1946.199951
3.960000	-0.039245	-23.194056	-6.767170	-4.861385	-6.327272	-5.238228	0.000000	-10.000000	-0.008333	-1.933333	-70.000000	1023.000000	923.400024	1946.400024
3.980000	-0.038214	-22.584553	-6.291771	-5.352077	-6.314418	-4.626289	0.000000	-10.000000	0.000000	-1.900000	-70.333336	1023.000000	923.200012	1946.199951
4.000000	-0.037103	-21.927980	-5.903606	-5.333675	-6.764780	-3.925920	0.000000	-10.000000	0.000000	-1.933333	-70.666664	1023.000000	923.000000	1946.000000
4.020000	-0.037789	-22.333031	-6.052755	-4.693943	-7.378027	-4.208305	0.000000	-10.000000	0.000000	-1.950000	-71.166664	1023.000000	923.200012	1946.199951
4.040000	-0.039015	-23.057734	-6.433863	-4.377343	-7.274356	-4.972172	0.000000	-10.000000	0.000000	-2.066667	-71.500000	1023.000000	922.599976	1945.599976
4.060000	-0.039914	-23.589199	-6.736567	-4.393322	-6.966271	-5.493040	0.000000	-10.000000	0.000000	-2.133333	-72.166664	1023.000000	923.200012	1946.199951
4.080000	-0.039917	-23.591049	-6.746978	-4.968336	-6.456016	-5.419720	0.000000	-10.000000	-0.008333	-2.100000	-72.833336	1023.000000	923.200012	1946.199951
4.100000	-0.039077	-23.094536	-6.427779	-5.534143	-6.400452	-4.732162	0.000000	-10.000000	-0.008333	-1.800000	-73.500000	1023.000000	923.000000	1946.000000
4.120000	-0.038862	-22.967497	-6.336438	-5.598704	-6.864403	-4.167953	0.000000	-10.000000	-0.008333	-1.583333	-73.833336	1023.000000	923.200012	1946.199951
4.140000	-0.039360	-23.261900	-6.367151	-5.151809	-7.403510	-4.339431	0.000000	-10.000000	0.000000	-1.750000	-74.000000	1023.000000	923.200012	1946.199951
4.160000	-0.040486	-23.927013	-6.622977	-4.763498	-7.374922	-5.165617	0.000000	-10.000000	0.000000	-2.366667	-74.166664	1023.000000	922.799988	1945.800049
4.180000	-0.041295	-24.405079	-6.886706	-4.806653	-6.946682	-5.765037	0.000000	-10.000000	-0.008333	-2.950000	-74.666664	1023.000000	923.000000	1946.000000
4.200000	-0.041372	-24.450577	-6.932505	-5.216955	-6.454022	-5.847095	0.000000	-10.000000	-0.016667	-2.533333	-75.666664	1023.000000	923.000000	1946.000000
4.220000	-0.041128	-24.306906	-6.993143	-5.574931	-6.337557	-5.401275	0.000000	-10.000000	-0.025000	-0.800000	-76.500000	1023.000000	923.000000	1946.000000
4.240000	-0.040733	-24.073359	-7.012495	-5.516682	-6.686949	-4.857234	0.000000	-10.000000	-0.016667	0.500000	-77.000000	1023.000000	923.000000	1946.000000
4.260000	-0.041259	-24.384132	-7.253862	-4.930850	-7.397651	-4.801770	0.000000	-10.000000	-0.016667	0.883333	-77.000000	1023.000000	923.400024	1946.400024
4.280000	-0.042537	-25.139185	-7.721633	-4.211234	-7.739194	-5.467124	0.000000	-10.000000	-0.008333	-0.466667	-77.000000	1023.000000	923.200012	1946.199951
4.300000	-0.043295	-25.587423	-8.060876	-4.037770	-7.367251	-6.121525	0.000000	-10.000000	-0.008333	-1.350000	-77.166664	1023.000000	923.200012	1946.199951
4.320000	-0.043121	-25.484457	-8.152651	-4.409263	-6.671808	-6.250736	0.000000	-10.000000	0.000000	-2.066667	-77.666664	1023.000000	923.200012	1946.199951
4.340000	-0.042273	-24.983452	-7.933490	-4.769125	-6.561950	-5.718886	0.000000	-10.000000	-0.008333	-2.083333	-78.333336	1023.000000	923.000000	1946.000000
4.360000	-0.041860	-24.739410	-7.820272	-4.711053	-7.018557	-5.189528	0.000000	-10.000000	-0.008333	-1.983333	-78.833336	1023.000000	923.400024	1946.400024
4.380000	-0.042512	-25.124434	-7.888041	-4.194060	-7.650681	-5.391651	0.000000	-10.000000	-0.008333	-1.500000	-79.333336	1023.000000	923.000000	1946.000000
4.400000	-0.043431	-25.667461	-8.096477	-3.758670	-7.658839	-6.153475	0.000000	-10.000000	0.000000	-1.100000	-79.666664	1023.000000	923.400024	1946.400024
4.420000	-0.043356	-25.623466	-8.170815	-4.067711	-6.876158	-6.508782	0.000000	-10.000000	-0.008333	-1.133333	-80.000000	1023.000000	922.799988	1945.800049
4.440000	-0.041851	-24.733774	-7.748753	-4.588058	-6.845817	-5.551147	0.000000	-10.000000	-0.016667	-1.133333	-80.000000	1023.000000	923.000000	1946.000000
4.460000	-0.041548	-24.554602	-7.677438	-4.161291	-7.616529	-5.099344	0.000000	-10.000000	-0.016667	-0.850000	-80.000000	1023.000000	923.400024	1946.400024
4.480000	-0.042615	-25.185471	-7.980668	-3.407084	-7.974833	-5.822886	0.000000	-10.000000	-0.008333	-0.766667	-80.000000	1023.000000	923.000000	1946.000000
4.500000	-0.042627	-25.192570	-8.074966	-3.563618	-7.354440	-6.199543	0.000000	-10.000000	0.000000	-1.216667	-80.000000	1023.000000	922.799988	1945.800049
4.520000	-0.041450	-24.497223	-7.758355	-4.268643	-6.898400	-5.571824	0.000000	-10.000000	0.000000	-2.033333	-80.166664	1023.000000	923.599976	1946.599976
4.540000	-0.040879	-24.159241	-7.552734	-4.380360	-7.503467	-4.722680	0.000000	-10.000000	-0.008333	-2.233333	-80.500000	1023.000000	922.799988	1945.800049
4.560000	-0.042096	-24.878635	-7.750861	-3.752135	-8.036104	-5.339537	0.000000	-10.000000	-0.008333	-2.000000	-81.166664	1023.000000	923.000000	1946.000000
4.580000	-0.042659	-25.211676	-7.790941	-3.895108	-7.487192	-6.038435	0.000000	-10.000000	-0.025000	-1.183333	-81.666664	1023.000000	922.799988	1945.800049
4.600000	-0.041679	-24.632481	-7.555735	-4.776106	-6.874671	-5.425968	0.000000	-10.000000	-0.025000	-0.150000	-82.000000	1023.000000	923.200012	1946.199951
4.620000	-0.041036	-24.252357	-7.370129	-4.790724	-7.465519	-4.625985	0.000000	-10.000000	-0.033333	1.133333	-82.000000	1023.000000	923.200012	1946.199951
4.640000	-0.042023	-24.835688	-7.533117	-4.105576	-7.879085	-5.317910	0.000000	-10.000000	-0.041667	2.583333	-82.000000	1023.000000	923.000000	1946.000000
4.660000	-0.041955	-24.795179	-7.501109	-4.171218	-7.202850	-5.920001	0.000000	-10.000000	-0.058333	4.350000	-82.000000	1023.000000	923.400024	1946.400024
4.680000	-0.040519	-23.946928	-7.237204	-4.788680	-6.635930	-5.285115	0.000000	-10.000000	-0.083333	6.183333	-82.000000	1023.000000	923.200012	1946.199951
4.700000	-0.039653	-23.435137	-6.993243	-4.861028	-7.118076	-4.462789	0.000000	-10.000000	-0.083333	7.866667	-82.000000	1023.000000	922.799988	1945.800049
4.720000	-0.039951	-23.610891	-7.054400	-4.125499	-7.578723	-4.852269	0.000000	-10.000000	-0.100000	9.516667	-82.000000	1023.000000	923.000000	1946.000000
4.740000	-0.039808	-23.526402	-7.049315	-3.824360	-7.292587	-5.360139	0.000000	-10.000000	-0.125000	11.266667	-82.000000	1023.000000	923.200012	1946.199951
4.760000	-0.038712	-22.878986	-6.960751	-4.177020	-6.379162	-5.362055	0.000000	-10.000000	-0.175000	13.183333	-82.000000	1023.000000	923.000000	1946.000000
4.780000	-0.036928	-21.824472	-6.697867	-4.646608	-5.918375	-4.561623	0.000000	-10.000000	-0.225000	15.166667	-64.333336	1023.000000	923.400024	1946.400024
4.800000	-0.035715	-21.107538	-6.540100	-4.491858	-6.223573	-3.852007	0.000000	-10.000000	-0.266667	17.250000	-26.500000	1023.000000	923.200012	1946.199951
4.820000	-0.035668	-21.079584	-6.449080	-3.891203	-6.676152	-4.063149	0.000000	-10.000000	-0.291667	18.700001	11.333333	1023.000000	923.200012	1946.199951
4.840000	-0.035364	-20.900002	-6.342805	-3.484397	-6.428940	-4.643859	0.000000	-10.000000	-0.308333	19.783333	33.833332	1023.000000	923.400024	1946.400024
4.860000	-0.033900	-20.034842	-6.148628	-3.787701	-5.456866	-4.641648	0.000000	-10.000000	-0.333333	20.416666	38.333332	1023.000000	923.400024	1946.400024
4.880000	-0.031867	-18.833378	-5.881135	-4.308193	-4.883339	-3.760710	0.000000	-10.000000	-0.358333	21.233334	45.166668	1023.000000	923.000000	1946.000000
4.900000	-0.030761	-18.180042	-5.760178	-4.217488	-5.112940	-3.089435	0.000000	-10.000000	-0.375000	22.066668	52.000000	1023.000000	922.599976	1945.599976
4.920000	-0.030521	-18.038088	-5.531939	-3.590064	-5.607829	-3.308255	0.000000	-10.000000	-0.383333	22.566668	59.166668	1023.000000	923.000000	1946.000000
4.940000	-0.029750	-17.582392	-5.270902	-3.226517	-5.276002	-3.808972	0.000000	-10.000000	-0.391667	23.200001	66.500000	1023.000000	923.200012	1946.199951
4.960000	-0.027693	-16.366310	-4.968524	-3.511909	-4.229665	-3.656213	0.000000	-10.000000	-0.408333	23.716667	74.166664	1023.000000	923.000000	1946.000000
4.980000	-0.025412	-15.018298	-4.689122	-4.047055	-3.706245	-2.575877	0.000000	-10.000000	-0.441667	24.416666	82.000000	1023.000000	922.799988	1945.800049
5.000000	-0.024876	-14.701675	-4.573713	-3.556111	-4.278285	-2.293566	0.000000	-10.000000	-0.475000	25.049999	90.000000	1023.000000	923.200012	1946.199951
5.020000	-0.024444	-14.446165	-4.389156	-2.809073	-4.201263	-3.046673	0.000000	-10.000000	-0.516667	25.916666	98.333336	1023.000000	922.799988	1945.800049
5.040000	-0.022447	-13.266440	-4.268056	-3.095781	-3.050484	-2.852119	0.000000	-10.000000	-0.541667	26.783333	106.833336	1023.000000	923.000000	1946.000000
5.060000	-0.020448	-12.085033	-4.163296	-3.505373	-2.569659	-1.846705	0.000000	-10.000000	-0.566667	27.783333	115.666664	1023.000000	923.000000	1946.000000
5.080000	-0.020157	-11.912521	-4.025031	-2.981978	-3.219210	-1.686302	0.000000	-10.000000	-0.583333	28.466667	124.666664	1023.000000	923.000000	1946.000000
5.100000	-0.018870	-11.152399	-3.592874	-2.388525	-2.957690	-2.213309	0.000000	-10.000000	-0.583333	28.883333	134.000000	1023.000000	923.000000	1946.000000
5.120000	-0.015989	-9.449526	-3.307656	-2.513844	-1.627490	-2.000536	0.000000	-10.000000	-0.600000	29.250000	143.666672	1023.000000	923.000000	1946.000000
5.140000	-0.013703	-8.098626	-3.225216	-2.617961	-1.136858	-1.118591	0.000000	-10.000000	-0.633333	29.650000	153.500000	1023.000000	923.000000	1946.000000
5.160000	-0.013163	-7.779044	-3.308886	-1.882661	-1.644764	-0.942733	0.000000	-10.000000	-0.700000	30.616667	163.500000	1023.000000	923.200012	1946.199951
5.180000	-0.012855	-7.597467	-3.266288	-1.000394	-1.607751	-1.723034	0.000000	-10.000000	-0.741667	31.516666	173.500000	1023.000000	923.200012	1946.199951
5.200000	-0.010635	-6.285350	-3.374142	-1.158282	-0.336473	-1.416453	0.000000	-10.000000	-0.758333	32.383335	183.833328	1023.000000	923.000000	1946.000000
5.220000	-0.009314	-5.504697	-3.493308	-1.386994	-0.168815	-0.455580	0.000000	-10.000000	-0.766667	32.916668	194.333328	1023.000000	922.599976	1945.599976
5.240000	-0.008863	-5.238112	-3.329772	-0.446792	-0.808723	-0.652826	0.000000	-10.000000	-0.766667	33.283337	205.166672	1023.000000	923.200012	1946.199951
5.260000	-0.007203	-4.256695	-3.122254	0.123411	-0.075341	-1.182512	0.000000	-10.000000	-0.775000	33.700001	216.166672	1023.000000	923.000000	1946.000000
5.280000	-0.004584	-2.709390	-3.160599	-0.082817	1.105100	-0.571075	0.000000	-10.000000	-0.791667	34.116669	227.500000	1023.000000	923.000000	1946.000000
5.300000	-0.003289	-1.943619	-3.221307	-0.031375	1.083737	0.225326	0.000000	-10.000000	-0.833333	34.566669	238.833328	1023.000000	923.000000	1946.000000
5.320000	-0.003054	-1.805143	-2.869009	0.712963	0.470078	-0.119174	0.000000	-10.000000	-0.875000	35.066669	250.333328	1023.000000	922.799988	1945.800049
5.340000	-0.001313	-0.775891	-2.296846	1.066722	0.864669	-0.410436	0.000000	-10.000000	-0.891667	35.433334	262.000000	1023.000000	923.000000	1946.000000
5.360000	0.001696	1.002149	-2.045592	0.895587	2.124067	0.028086	0.000000	-10.000000	-0.883333	35.516666	273.833344	1023.000000	923.200012	1946.199951
5.380000	0.004271	2.524067	-1.922521	0.653372	2.709415	1.083801	0.000000	-10.000000	-0.875000	35.483334	285.500000	1023.000000	923.000000	1946.000000
5.400000	0.005335	3.153125	-1.509083	1.192430	2.006802	1.462976	0.000000	-10.000000	-0.883333	35.700001	297.166656	1023.000000	922.799988	1945.800049
5.420000	0.007012	4.144225	-0.760438	1.898739	1.953526	1.052399	0.000000	-10.000000	-0.908333	35.833336	309.000000	1023.000000	923.000000	1946.000000
5.440000	0.010116	5.978412	-0.283486	1.867265	3.100555	1.294077	0.000000	-10.000000	-0.933333	36.150002	321.000000	1023.000000	922.799988	1945.800049
5.460000	0.012987	7.675267	-0.041487	1.408304	4.056548	2.251903	0.000000	-10.000000	-0.933333	36.150002	333.000000	1023.000000	923.000000	1946.000000
5.480000	0.014309	8.456887	0.268709	1.442124	3.780170	2.965885	0.000000	-10.000000	-0.933333	36.233334	345.000000	1023.000000	923.000000	1946.000000
5.500000	0.015058	8.899468	0.992562	1.998370	3.299154	2.609383	0.000000	-10.000000	-0.900000	35.900002	357.000000	1023.000000	923.200012	1946.199951
5.520000	0.017397	10.281423	1.589232	2.149050	4.038853	2.504288	0.000000	-10.000000	-0.875000	35.400002	369.000000	1023.000000	923.000000	1946.000000
5.540000	0.020023	11.833576	1.758362	1.645794	5.242850	3.186570	0.000000	-10.000000	-0.841667	35.083336	381.000000	1023.000000	922.799988	1945.800049
5.560000	0.021618	12.776497	1.820836	1.365956	5.508155	4.081549	0.000000	-10.000000	-0.833333	34.916668	393.000000	1023.000000	923.200012	1946.199951
5.580000	0.022311	13.185711	2.460891	1.874144	4.810181	4.040495	0.000000	-10.000000	-0.816667	34.750000	404.666656	1023.000000	922.799988	1945.800049
5.600000	0.023870	14.107457	3.185472	2.427499	4.879935	3.614552	0.000000	-10.000000	-0.816667	34.683334	416.333344	1023.000000	923.000000	1946.000000
5.620000	0.026490	15.655700	3.516281	2.386190	5.861597	3.891633	0.000000	-10.000000	-0.800000	34.283333	427.666656	1023.000000	923.200012	1946.199951
5.640000	0.028900	17.080000	3.462147	1.949222	6.965219	4.703412	0.000000	-10.000000	-0.800000	34.266666	439.333344	1023.000000	922.799988	1945.800049
5.660000	0.030417	17.976572	3.604287	1.866844	7.120676	5.384766	0.000000	-10.000000	-0.775000	33.799999	450.666656	1023.000000	922.799988	1945.800049
5.680000	0.031250	18.469009	4.180845	2.404141	6.554682	5.329342	0.000000	-10.000000	-0.808333	33.866669	462.166656	1023.000000	922.799988	1945.800049
5.700000	0.032571	19.249376	4.837419	3.021104	6.504749	4.886105	0.000000	-10.000000	-0.808333	33.850002	473.333344	1023.000000	922.799988	1945.800049
5.720000	0.034944	20.651669	5.302272	3.191985	7.183039	4.974371	0.000000	-10.000000	-0.825000	34.083332	484.666656	1023.000000	923.200012	1946.199951
5.740000	0.037445	22.130131	5.312876	2.915389	8.344923	5.556943	0.000000	-10.000000	-0.791667	34.299999	496.000000	1023.000000	923.200012	1946.199951
5.760000	0.039059	23.083595	5.264724	2.600443	8.886640	6.331789	0.000000	-10.000000	-0.791667	34.283333	507.500000	1023.000000	923.200012	1946.199951
5.780000	0.040116	23.708797	5.486245	2.846363	8.705698	6.670491	0.000000	-10.000000	-0.783333	34.300003	519.000000	1023.000000	923.000000	1946.000000
5.800000	0.040999	24.230547	6.141125	3.369720	8.255664	6.464037	0.000000	-10.000000	-0.808333	34.000000	530.500000	1023.000000	922.799988	1945.800049
5.820000	0.042699	25.234995	6.819778	3.859299	8.476593	6.079324	0.000000	-10.000000	-0.825000	33.833336	541.833313	1023.000000	923.000000	1946.000000
5.840000	0.045313	26.779934	7.215574	3.746577	9.407978	6.409804	0.000000	-10.000000	-0.841667	33.750000	553.166687	1023.000000	923.000000	1946.000000
5.860000	0.047812	28.256845	7.303746	3.455978	10.426922	7.070199	0.000000	-10.000000	-0.841667	34.083336	564.333313	1023.000000	923.000000	1946.000000
5.880000	0.049251	29.107563	7.305089	3.232682	10.831940	7.737852	0.000000	-10.000000	-0.825000	34.216667	575.666687	1023.000000	923.200012	1946.199951
5.900000	0.050293	29.723137	7.662508	3.609083	10.507908	7.943638	0.000000	-10.000000	-0.825000	34.400002	587.000000	1023.000000	923.000000	1946.000000
5.920000	0.051198	30.257973	8.161079	4.369188	10.068727	7.658978	0.000000	-10.000000	-0.791667	34.316669	598.500000	1023.000000	923.000000	1946.000000
5.940000	0.053144	31.408318	8.715136	5.002200	10.296179	7.394802	0.000000	-10.000000	-0.775000	33.983334	610.000000	1023.000000	923.000000	1946.000000
5.960000	0.055776	32.963646	8.802601	5.177499	11.400518	7.583027	0.000000	-10.000000	-0.750000	33.666668	621.500000	1023.000000	923.000000	1946.000000
5.980000	0.058076	34.322945	8.771184	5.028190	12.319040	8.204531	0.000000	-10.000000	-0.750000	33.400002	632.833313	1023.000000	922.799988	1945.800049
6.000000	0.060001	35.460564	8.850077	5.133575	12.686752	8.790160	0.000000	-10.000000	-0.733333	33.566669	644.000000	1023.000000	923.000000	1946.000000
6.020000	0.061217	36.179214	9.264523	5.938859	12.239775	8.736060	0.000000	-10.000000	-0.716667	33.533337	655.166687	1023.000000	923.000000	1946.000000
6.040000	0.062202	36.761364	9.783014	6.884029	11.846689	8.247632	0.000000	-10.000000	-0.691667	33.083336	666.333313	1023.000000	923.200012	1946.199951
6.060000	0.063408	37.474033	9.862649	7.564291	12.190848	7.856246	0.000000	-10.000000	-0.675000	32.483334	677.500000	1023.000000	923.000000	1946.000000
6.080000	0.064474	38.103928	9.206584	7.387901	13.335611	8.173832	0.000000	-10.000000	-0.658333	31.600000	688.500000	1023.000000	923.000000	1946.000000
6.100000	0.064696	38.235176	8.578834	7.074996	13.770362	8.810985	0.000000	-10.000000	-0.650000	30.866667	699.166687	1023.000000	923.000000	1946.000000
6.120000	0.064868	38.337025	8.579213	7.493236	13.360564	8.904011	0.000000	-10.000000	-0.650000	30.216667	709.500000	1023.000000	923.400024	1946.400024
6.140000	0.065318	38.602962	8.910988	8.312675	12.789801	8.589499	0.000000	-10.000000	-0.633333	29.866667	719.500000	1023.000000	923.000000	1946.000000
6.160000	0.066351	39.213478	9.265447	9.084792	12.658248	8.204993	0.000000	-10.000000	-0.608333	29.466667	729.500000	1023.000000	923.000000	1946.000000
6.180000	0.068095	40.244232	9.411350	9.469328	13.123098	8.240458	0.000000	-10.000000	-0.600000	29.266666	739.500000	1023.000000	923.000000	1946.000000
6.200000	0.070009	41.375221	8.921099	9.339461	14.347685	8.766974	0.000000	-10.000000	-0.600000	29.283333	749.500000	1023.000000	923.200012	1946.199951
6.220000	0.070741	41.808033	8.439287	9.106807	14.730456	9.531484	0.000000	-10.000000	-0.583333	29.150000	759.500000	1023.000000	923.200012	1946.199951
6.240000	0.071354	42.170120	8.795327	9.533688	14.172052	9.669052	0.000000	-10.000000	-0.541667	28.466667	769.166687	1023.000000	923.000000	1946.000000
6.260000	0.072286	42.720776	9.567060	10.205920	13.605638	9.342156	0.000000	-10.000000	-0.475000	27.500000	778.666687	1023.000000	922.799988	1945.800049
6.280000	0.074314	43.919552	10.101238	10.702085	13.946327	9.169901	0.000000	-10.000000	-0.441667	26.333334	787.833313	1023.000000	923.000000	1946.000000
6.300000	0.076580	45.258991	9.971160	10.507723	15.057852	9.722258	0.000000	-10.000000	-0.425000	25.633333	797.000000	1023.000000	922.799988	1945.800049
6.320000	0.078312	46.282505	9.715956	10.240277	15.879920	10.446352	0.000000	-10.000000	-0.450000	25.116667	805.666687	1023.000000	922.799988	1945.800049
6.340000	0.079222	46.820072	10.055765	10.193569	15.634764	10.935971	0.000000	-10.000000	-0.475000	25.516666	814.166687	1023.000000	923.000000	1946.000000
6.360000	0.080572	47.618313	11.120594	10.702506	14.987597	10.807613	0.000000	-10.000000	-0.491667	25.816668	822.500000	1023.000000	923.000000	1946.000000
6.380000	0.082379	48.686184	12.116963	10.964057	15.056819	10.548346	0.000000	-10.000000	-0.491667	25.900000	831.166687	1023.000000	922.799988	1945.800049
6.400000	0.084608	50.003586	12.292889	10.626971	16.269871	10.813854	0.000000	-10.000000	-0.475000	25.700001	839.833313	1023.000000	923.000000	1946.000000
6.420000	0.085660	50.625141	11.967002	9.971787	17.139883	11.546470	0.000000	-10.000000	-0.450000	25.433334	848.500000	1023.000000	922.799988	1945.800049
6.440000	0.085892	50.762360	12.286963	9.720625	16.722836	12.031936	0.000000	-10.000000	-0.433333	25.166668	857.000000	1023.000000	922.799988	1945.800049
6.460000	0.086806	51.302143	13.156680	10.238352	16.074057	11.833055	0.000000	-10.000000	-0.416667	24.583334	865.500000	1023.000000	923.200012	1946.199951
6.480000	0.088482	52.292957	13.870090	10.660836	16.219683	11.542351	0.000000	-10.000000	-0.391667	23.966667	873.833313	1023.000000	922.799988	1945.800049
6.500000	0.090044	53.215748	13.683349	10.386132	17.289597	11.856670	0.000000	-10.000000	-0.350000	23.300001	882.000000	1023.000000	923.000000	1946.000000
6.520000	0.090653	53.576031	13.280075	9.860625	18.001534	12.433798	0.000000	-10.000000	-0.316667	22.800001	889.833313	1023.000000	923.000000	1946.000000
6.540000	0.090963	53.759094	13.165792	9.777726	17.975780	12.839795	0.000000	-10.000000	-0.308333	22.066668	897.500000	1023.000000	923.000000	1946.000000
6.560000	0.091092	53.835205	13.740814	10.076629	17.175323	12.842439	0.000000	-10.000000	-0.308333	21.233334	904.833313	1023.000000	923.000000	1946.000000
6.580000	0.092103	54.432758	14.563797	10.832350	16.649700	12.386911	0.000000	-10.000000	-0.291667	20.233334	912.000000	1023.000000	923.000000	1946.000000
6.600000	0.093550	55.288029	14.744227	10.978511	17.188206	12.377086	0.000000	-10.000000	-0.250000	19.200001	918.833313	1023.000000	922.799988	1945.800049
6.620000	0.094464	55.828266	14.172176	10.666682	18.226624	12.762783	0.000000	-10.000000	-0.200000	17.883333	925.333313	1023.000000	923.000000	1946.000000
6.640000	0.094151	55.642990	13.722123	10.159560	18.434052	13.327257	0.000000	-10.000000	-0.158333	16.366667	931.500000	1023.000000	923.000000	1946.000000
6.660000	0.094234	55.692192	14.102571	10.498605	17.723866	13.367152	0.000000	-10.000000	-0.141667	15.133333	937.333313	1023.000000	922.799988	1945.800049
6.680000	0.095061	56.181252	14.998857	11.123731	17.046104	13.012561	0.000000	-10.000000	-0.133333	14.233334	942.833313	1023.000000	922.799988	1945.800049
6.700000	0.096425	56.987320	15.398073	11.437012	17.303421	12.848813	0.000000	-10.000000	-0.141667	13.650001	947.833313	1023.000000	922.799988	1945.800049
6.720000	0.097290	57.498325	15.184873	11.122475	18.040277	13.150700	0.000000	-10.000000	-0.141667	13.183333	952.500000	1023.000000	923.000000	1946.000000
6.740000	0.097611	57.688236	14.562356	10.792027	18.711714	13.622141	0.000000	-10.000000	-0.133333	12.716667	956.833313	1023.000000	922.799988	1945.800049
6.760000	0.097376	57.549328	14.026149	10.768887	18.748816	14.005477	0.000000	-10.000000	-0.108333	12.000000	961.000000	1023.000000	923.000000	1946.000000
6.780000	0.097258	57.479622	14.141872	11.119451	18.129389	14.088910	0.000000	-10.000000	-0.075000	10.883334	965.000000	1023.000000	922.799988	1945.800049
6.800000	0.097404	57.565651	14.655205	11.671212	17.393082	13.846152	0.000000	-10.000000	-0.041667	9.516667	969.000000	1023.000000	923.000000	1946.000000
6.820000	0.098482	58.202763	15.309754	12.178713	17.189203	13.525093	0.000000	-10.000000	-0.016667	7.950000	972.500000	1023.000000	923.000000	1946.000000
6.840000	0.099587	58.856026	15.343038	12.261827	17.747143	13.504019	0.000000	-10.000000	0.000000	5.833333	975.666687	1023.000000	923.200012	1946.199951
6.860000	0.099760	58.958302	14.605888	12.072051	18.556486	13.723877	0.000000	-10.000000	-0.008333	2.850000	977.833313	1023.000000	923.000000	1946.000000
6.880000	0.098577	58.258896	13.843104	11.994776	18.519613	13.901404	0.000000	-10.000000	0.008333	-0.266667	979.333313	1023.000000	923.000000	1946.000000
6.900000	0.097041	57.351391	13.770044	12.437800	17.493708	13.649839	0.000000	-10.000000	0.025000	-3.300000	979.833313	1023.000000	923.000000	1946.000000
6.920000	0.095815	56.626457	13.993139	13.030304	16.609074	12.993940	0.000000	-10.000000	0.058333	-6.200000	980.000000	1023.000000	922.599976	1945.599976
6.940000	0.095348	56.350765	13.736251	13.321135	16.667723	12.625656	0.000000	-10.000000	0.066667	-8.866667	980.000000	1023.000000	922.799988	1945.800049
6.960000	0.094336	55.752476	12.731602	13.237911	17.305286	12.477677	0.000000	-10.000000	0.066667	-10.683333	980.000000	1023.000000	923.200012	1946.199951
6.980000	0.092725	54.800320	11.719938	12.884254	17.499189	12.696938	0.000000	-10.000000	0.058333	-11.383333	980.000000	1023.000000	923.000000	1946.000000
7.000000	0.091549	54.105709	11.382152	13.041415	16.869715	12.812428	0.000000	-10.000000	0.050000	-11.516666	980.000000	1023.000000	923.000000	1946.000000
7.020000	0.091069	53.821838	11.806862	13.575612	15.927302	12.512061	0.000000	-10.000000	0.058333	-11.466667	971.500000	1023.000000	923.000000	1946.000000
7.040000	0.090834	53.682976	12.172895	14.120238	15.428124	11.961720	0.000000	-10.000000	0.066667	-11.283334	963.000000	1023.000000	922.799988	1945.800049
7.060000	0.090737	53.625641	11.738211	14.125222	15.990944	11.771266	0.000000	-10.000000	0.066667	-11.166667	953.333313	1023.000000	923.000000	1946.000000
7.080000	0.089977	53.176273	10.837729	13.597683	16.756618	11.984245	0.000000	-10.000000	0.075000	-11.383333	950.833313	1023.000000	923.000000	1946.000000
7.100000	0.088800	52.480911	10.316613	13.162687	16.710318	12.291290	0.000000	-10.000000	0.075000	-11.900000	947.000000	1023.000000	923.000000	1946.000000
7.120000	0.088523	52.317280	10.816419	13.462547	15.700686	12.337628	0.000000	-10.000000	0.075000	-12.466667	943.000000	1023.000000	923.200012	1946.199951
7.140000	0.089122	52.671257	11.571266	13.960151	15.126863	12.012976	0.000000	-10.000000	0.066667	-12.583334	938.833313	1023.000000	923.000000	1946.000000
7.160000	0.089354	52.808353	11.700989	13.993785	15.243054	11.870525	0.000000	-10.000000	0.058333	-12.250000	934.500000	1023.000000	923.000000	1946.000000
7.180000	0.089476	52.880032	11.238103	13.598217	16.124922	11.918792	0.000000	-10.000000	0.058333	-11.650001	930.500000	1023.000000	922.799988	1945.800049
7.200000	0.088479	52.290829	10.587099	12.856853	16.631887	12.214986	0.000000	-10.000000	0.050000	-11.066667	926.666687	1023.000000	922.599976	1945.599976
7.220000	0.087790	51.884087	10.898091	12.413934	16.024277	12.547786	0.000000	-10.000000	0.050000	-10.583334	923.000000	1023.000000	922.799988	1945.800049
7.240000	0.087948	51.977070	11.999631	12.535632	15.104756	12.337049	0.000000	-10.000000	0.050000	-10.200000	919.333313	1023.000000	923.200012	1946.199951
7.260000	0.088334	52.205429	12.405605	12.578141	15.262706	11.958978	0.000000	-10.000000	0.050000	-10.100000	915.833313	1023.000000	922.799988	1945.800049
7.280000	0.087406	51.656929	11.741752	11.873632	16.092974	11.948570	0.000000	-10.000000	0.050000	-10.183333	912.500000	1023.000000	922.799988	1945.800049
7.300000	0.086029	50.843410	11.215514	11.171101	16.280136	12.176658	0.000000	-10.000000	0.050000	-10.533334	909.166687	1023.000000	923.200012	1946.199951
7.320000	0.085404	50.473713	11.411191	10.973412	15.789118	12.299992	0.000000	-10.000000	0.050000	-10.966667	905.666687	1023.000000	923.000000	1946.000000
7.340000	0.085472	50.514011	12.203526	11.209733	14.912515	12.188238	0.000000	-10.000000	0.058333	-11.466667	902.000000	1023.000000	923.000000	1946.000000
7.360000	0.085627	50.605350	12.667996	11.500867	14.670051	11.766437	0.000000	-10.000000	0.075000	-12.133333	898.000000	1023.000000	923.000000	1946.000000
7.380000	0.085193	50.349091	12.145041	11.293416	15.403292	11.507343	0.000000	-10.000000	0.091667	-12.816667	894.000000	1023.000000	923.000000	1946.000000
7.400000	0.083374	49.274059	11.042128	10.629917	15.995081	11.606935	0.000000	-10.000000	0.100000	-13.533334	889.666687	1023.000000	923.000000	1946.000000
7.420000	0.082276	48.624966	11.152936	10.207995	15.311777	11.952258	0.000000	-10.000000	0.116667	-14.083334	885.166687	1023.000000	923.200012	1946.199951
7.440000	0.082830	48.952320	12.202042	10.666673	14.337908	11.745699	0.000000	-10.000000	0.133333	-14.416667	880.333313	1023.000000	922.799988	1945.800049
7.460000	0.082657	48.850513	11.920803	10.795712	14.883591	11.250407	0.000000	-10.000000	0.150000	-14.516666	875.666687	1023.000000	923.000000	1946.000000
7.480000	0.081040	47.894562	10.873283	10.224932	15.558250	11.238098	0.000000	-10.000000	0.150000	-14.300000	870.833313	1023.000000	922.799988	1945.800049
7.500000	0.079860	47.197498	10.771828	9.731122	15.048505	11.646043	0.000000	-10.000000	0.150000	-14.050000	866.000000	1023.000000	923.000000	1946.000000
7.520000	0.080362	47.493782	11.751280	10.158668	13.909226	11.674609	0.000000	-10.000000	0.133333	-13.666667	861.333313	1023.000000	923.200012	1946.199951
7.540000	0.080093	47.334961	11.561758	10.660010	14.056073	11.057120	0.000000	-10.000000	0.133333	-13.366667	856.666687	1023.000000	923.400024	1946.400024
7.560000	0.078592	46.447647	10.384915	10.369378	14.813854	10.879499	0.000000	-10.000000	0.125000	-13.033334	852.333313	1023.000000	923.000000	1946.000000
7.580000	0.076753	45.361320	9.930933	9.705229	14.489689	11.235472	0.000000	-10.000000	0.125000	-13.000000	848.000000	1023.000000	923.200012	1946.199951
7.600000	0.077100	45.565807	11.045979	9.872271	13.274565	11.372994	0.000000	-10.000000	0.125000	-13.366667	843.666687	1023.000000	923.200012	1946.199951
7.620000	0.077726	45.936222	11.546488	10.480056	13.105370	10.804310	0.000000	-10.000000	0.141667	-14.166667	839.166687	1023.000000	923.000000	1946.000000
7.640000	0.076586	45.262611	10.574594	10.412353	13.889632	10.386031	0.000000	-10.000000	0.175000	-15.083333	834.333313	1023.000000	923.000000	1946.000000
7.660000	0.074798	44.205635	9.501633	10.140771	14.164635	10.398598	0.000000	-10.000000	0.191667	-15.916667	829.333313	1023.000000	923.000000	1946.000000
7.680000	0.073585	43.488628	9.533335	9.971730	13.289221	10.694344	0.000000	-10.000000	0.200000	-16.549999	824.000000	1023.000000	922.799988	1945.800049
7.700000	0.072969	43.124954	10.058546	10.452135	12.215020	10.399251	0.000000	-10.000000	0.208333	-17.150000	818.333313	1023.000000	923.000000	1946.000000
7.720000	0.071436	42.218861	9.500707	10.904518	12.232592	9.581043	0.000000	-10.000000	0.216667	-17.716667	812.500000	1023.000000	923.000000	1946.000000
7.740000	0.069022	40.792156	8.137770	10.706635	12.777907	9.169845	0.000000	-10.000000	0.233333	-18.600000	806.500000	1023.000000	922.799988	1945.800049
7.760000	0.067184	39.705719	7.170976	10.444779	12.811620	9.278345	0.000000	-10.000000	0.258333	-19.450001	800.500000	1023.000000	923.000000	1946.000000
7.780000	0.066535	39.322418	7.365396	10.419915	11.946895	9.590213	0.000000	-10.000000	0.300000	-20.450001	794.166687	1023.000000	923.000000	1946.000000
7.800000	0.066428	39.259106	8.100454	10.988143	10.890020	9.280488	0.000000	-10.000000	0.341667	-21.166668	787.333313	1023.000000	923.200012	1946.199951
7.820000	0.065396	38.648998	7.907722	11.432782	10.718308	8.590186	0.000000	-10.000000	0.375000	-21.983334	780.166687	1023.000000	923.000000	1946.000000
7.840000	0.063358	37.444645	7.000194	11.213580	11.158263	8.072607	0.000000	-10.000000	0.391667	-22.683334	772.666687	1023.000000	923.000000	1946.000000
7.860000	0.061400	36.287655	6.069933	10.560784	11.451260	8.205679	0.000000	-10.000000	0.408333	-23.483334	765.333313	1023.000000	922.799988	1945.800049
7.880000	0.061093	36.106247	6.486491	10.190604	10.573799	8.855354	0.000000	-10.000000	0.441667	-24.316668	757.500000	1023.000000	923.000000	1946.000000
7.900000	0.061432	36.306213	7.297929	10.620952	9.604834	8.782498	0.000000	-10.000000	0.475000	-25.100000	746.666687	1023.000000	922.799988	1945.800049
7.920000	0.060799	35.932228	7.218056	11.153454	9.452772	8.107948	0.000000	-10.000000	0.500000	-25.616667	735.333313	1023.000000	923.000000	1946.000000
7.940000	0.058819	34.762005	6.025136	10.948261	10.093762	7.694846	0.000000	-10.000000	0.500000	-25.783333	726.833313	1023.000000	923.000000	1946.000000
7.960000	0.057521	33.994816	5.534167	10.298790	10.060223	8.101635	0.000000	-10.000000	0.508333	-25.950001	721.000000	1023.000000	922.599976	1945.599976
7.980000	0.057473	33.966724	6.326517	9.923045	9.013117	8.704044	0.000000	-10.000000	0.516667	-26.416666	715.166687	1023.000000	922.799988	1945.800049
8.000000	0.057274	33.849098	7.125967	10.361428	8.092710	8.268992	0.000000	-10.000000	0.541667	-27.116667	706.333313	1023.000000	922.799988	1945.800049
8.020000	0.055340	32.705738	6.514444	10.473491	8.361687	7.356116	0.000000	-10.000000	0.575000	-28.000000	697.333313	1023.000000	923.400024	1946.400024
8.040000	0.052718	31.156315	5.360507	9.772086	8.888131	7.135590	0.000000	-10.000000	0.616667	-28.850000	688.000000	1023.000000	923.000000	1946.000000
8.060000	0.051384	30.367939	5.440768	8.824900	8.353692	7.748580	0.000000	-10.000000	0.641667	-29.450001	678.333313	1023.000000	922.799988	1945.800049
8.080000	0.051427	30.393459	6.497125	8.786315	7.119802	7.990218	0.000000	-10.000000	0.650000	-29.783333	668.500000	1023.000000	923.000000	1946.000000
8.100000	0.050701	29.964577	6.752379	9.364100	6.689983	7.158113	0.000000	-10.000000	0.658333	-30.016666	658.500000	1023.000000	923.000000	1946.000000
8.120000	0.048274	28.530113	5.696082	9.401334	7.175958	6.256739	0.000000	-10.000000	0.675000	-30.233334	648.500000	1023.000000	923.000000	1946.000000
8.140000	0.046151	27.275475	4.847711	8.755877	7.429667	6.242220	0.000000	-10.000000	0.708333	-30.666668	638.500000	1023.000000	923.000000	1946.000000
8.160000	0.044863	26.513762	4.859242	8.012093	6.951047	6.691381	0.000000	-10.000000	0.733333	-30.900002	628.166687	1023.000000	923.000000	1946.000000
8.180000	0.044528	26.316345	5.609064	7.806015	5.918005	6.983262	0.000000	-10.000000	0.750000	-31.366667	617.833313	1023.000000	923.000000	1946.000000
8.200000	0.043920	25.956820	6.104114	8.236373	5.141222	6.475109	0.000000	-10.000000	0.758333	-31.583334	607.166687	1023.000000	923.000000	1946.000000
8.220000	0.042009	24.827488	5.542854	8.544075	5.203522	5.537037	0.000000	-10.000000	0.766667	-31.916668	596.666687	1023.000000	923.200012	1946.199951
8.240000	0.039291	23.220741	4.302431	8.213484	5.783120	4.921707	0.000000	-10.000000	0.775000	-32.133335	586.000000	1023.000000	922.799988	1945.800049
8.260000	0.037785	22.331020	3.893508	7.413450	5.743437	5.280625	0.000000	-10.000000	0.766667	-32.166668	575.333313	1023.000000	923.000000	1946.000000
8.280000	0.037190	21.979387	4.278994	6.928604	5.053237	5.718553	0.000000	-10.000000	0.758333	-31.966667	564.666687	1023.000000	923.000000	1946.000000
8.300000	0.036814	21.756845	5.007998	7.198956	3.877150	5.672742	0.000000	-10.000000	0.750000	-31.916666	554.000000	1023.000000	922.799988	1945.800049
8.320000	0.035328	20.878836	4.842022	7.743219	3.494078	4.799518	0.000000	-10.000000	0.750000	-31.700001	543.333313	1023.000000	922.599976	1945.599976
8.340000	0.032533	19.226830	3.934527	7.579439	3.793480	3.919385	0.000000	-10.000000	0.750000	-31.666666	532.833313	1023.000000	922.799988	1945.800049
8.360000	0.030004	17.732214	3.067980	6.634912	4.329856	3.699465	0.000000	-10.000000	0.750000	-31.733334	522.166687	1023.000000	922.799988	1945.800049
8.380000	0.029043	17.164482	3.334262	5.355360	4.129858	4.345003	0.000000	-10.000000	0.758333	-32.083336	511.666656	1023.000000	922.799988	1945.800049
8.400000	0.028982	17.128557	4.290188	4.882396	3.241814	4.714159	0.000000	-10.000000	0.766667	-32.383335	500.833344	1023.000000	923.000000	1946.000000
8.420000	0.028072	16.590822	4.695025	5.319543	2.470932	4.105321	0.000000	-10.000000	0.766667	-32.233334	490.166656	1023.000000	923.200012	1946.199951
8.440000	0.026210	15.490039	4.101240	5.852522	2.458724	3.077553	0.000000	-10.000000	0.733333	-31.600000	479.333344	1023.000000	923.200012	1946.199951
8.460000	0.023703	14.008693	2.889985	5.923787	2.909467	2.285454	0.000000	-10.000000	0.691667	-30.916668	468.833344	1023.000000	923.000000	1946.000000
8.480000	0.021956	12.975963	2.064777	5.235414	3.218167	2.457604	0.000000	-10.000000	0.658333	-30.483334	458.500000	1023.000000	923.000000	1946.000000
8.500000	0.021543	12.732188	2.392043	4.541757	2.591756	3.206633	0.000000	-10.000000	0.683333	-30.600000	448.333344	1023.000000	923.000000	1946.000000
8.520000	0.021564	12.744349	3.192394	4.747176	1.599520	3.205259	0.000000	-10.000000	0.683333	-30.766666	438.000000	1023.000000	922.799988	1945.800049
8.540000	0.019819	11.713050	2.803612	5.555557	1.375004	1.978877	0.000000	-10.000000	0.700000	-30.716667	427.666656	1023.000000	923.000000	1946.000000
8.560000	0.016886	9.979650	1.370036	5.575372	2.113097	0.921144	0.000000	-10.000000	0.666667	-30.566668	417.500000	1023.000000	923.000000	1946.000000
8.580000	0.015424	9.115870	0.978955	4.547248	2.195865	1.393803	0.000000	-10.000000	0.658333	-30.150000	407.500000	1023.000000	922.799988	1945.800049
8.600000	0.015395	9.098275	1.557332	3.823591	1.608964	2.108389	0.000000	-10.000000	0.633333	-29.750000	397.500000	1023.000000	922.799988	1945.800049
8.620000	0.015612	9.226837	2.366590	3.927296	0.763220	2.169731	0.000000	-10.000000	0.625000	-29.350000	387.500000	1023.000000	922.799988	1945.800049
8.640000	0.014510	8.575642	2.296661	4.536470	0.479035	1.263476	0.000000	-10.000000	0.625000	-29.166668	377.500000	1023.000000	923.200012	1946.199951
8.660000	0.011800	6.973777	0.993988	4.871150	1.137622	-0.028983	0.000000	-10.000000	0.616667	-29.050001	367.666656	1023.000000	922.599976	1945.599976
8.680000	0.010207	6.032041	0.314334	3.912704	1.461955	0.343049	0.000000	-10.000000	0.591667	-28.550001	358.000000	1023.000000	923.000000	1946.000000
8.700000	0.010459	6.181383	0.908472	3.157489	0.855638	1.259785	0.000000	-10.000000	0.566667	-28.233334	348.500000	1023.000000	922.799988	1945.800049
8.720000	0.010716	6.332911	1.681322	3.429864	-0.162977	1.384703	0.000000	-10.000000	0.533333	-27.733334	339.000000	1023.000000	922.599976	1945.599976
8.740000	0.009212	5.444395	1.096432	4.492717	-0.272626	0.127873	0.000000	-10.000000	0.533333	-27.650000	329.666656	1023.000000	923.000000	1946.000000
8.760000	0.006546	3.868699	-0.297295	4.316092	0.421684	-0.571782	0.000000	-10.000000	0.516667	-27.366667	320.500000	1023.000000	923.000000	1946.000000
8.780000	0.005654	3.341812	-0.522691	3.250630	0.454982	0.158890	0.000000	-10.000000	0.516667	-27.183332	311.500000	1023.000000	923.000000	1946.000000
8.800000	0.005872	3.470340	0.320000	2.457079	-0.395521	1.088783	0.000000	-10.000000	0.500000	-26.916666	302.500000	1023.000000	922.599976	1945.599976
8.820000	0.005332	3.151224	0.825336	2.659888	-1.204649	0.870648	0.000000	-10.000000	0.500000	-26.500000	293.500000	1023.000000	923.000000	1946.000000
8.840000	0.003353	1.981629	0.362736	3.316477	-1.447665	-0.249920	0.000000	-10.000000	0.483333	-25.950001	284.666656	1023.000000	923.000000	1946.000000
8.860000	0.000536	0.317025	-0.945962	3.307267	-0.806850	-1.237429	0.000000	-10.000000	0.466667	-25.316668	275.833344	1023.000000	923.200012	1946.199951
8.880000	-0.000547	-0.323023	-1.422334	2.285048	-0.525747	-0.659990	0.000000	-10.000000	0.450000	-24.683334	267.333344	1023.000000	923.000000	1946.000000
8.900000	-0.000060	-0.035605	-0.471319	1.402770	-1.431159	0.464103	0.000000	-10.000000	0.433333	-24.316668	259.000000	1023.000000	922.799988	1945.800049
8.920000	-0.000678	-0.400970	-0.038675	1.882089	-2.311759	0.067375	0.000000	-10.000000	0.433333	-24.033333	251.000000	1023.000000	923.000000	1946.000000
8.940000	-0.003218	-1.901984	-1.133211	2.698976	-2.091464	-1.376286	0.000000	-10.000000	0.433333	-24.133333	243.000000	1023.000000	922.799988	1945.800049
8.960000	-0.005579	-3.296989	-2.290107	2.019271	-1.428609	-1.597544	0.000000	-10.000000	0.433333	-23.850000	235.000000	1023.000000	922.799988	1945.800049
8.980000	-0.005789	-3.421401	-2.087271	0.811028	-1.618791	-0.526366	0.000000	-10.000000	0.433333	-23.666668	227.000000	1023.000000	923.000000	1946.000000
9.000000	-0.005225	-3.087972	-1.210107	0.373731	-2.442644	0.191048	0.000000	-10.000000	0.416667	-23.466667	219.000000	1023.000000	923.000000	1946.000000
9.020000	-0.006559	-3.876633	-1.075207	1.055705	-3.157830	-0.699301	0.000000	-10.000000	0.408333	-23.366667	211.000000	1023.000000	923.000000	1946.000000
9.040000	-0.009490	-5.608346	-2.504635	1.549999	-2.524250	-2.129461	0.000000	-10.000000	0.375000	-23.200001	203.333328	1023.000000	923.200012	1946.199951
9.060000	-0.010871	-6.424491	-3.083784	0.461029	-2.057237	-1.744499	0.000000	-10.000000	0.358333	-22.966667	195.666672	1023.000000	923.000000	1946.000000
9.080000	-0.010116	-5.978686	-2.197713	-0.629889	-2.651165	-0.499919	0.000000	-10.000000	0.350000	-22.716667	188.000000	1023.000000	923.000000	1946.000000
9.100000	-0.010173	-6.012357	-1.571997	-0.202587	-3.573755	-0.664017	0.000000	-10.000000	0.350000	-22.266666	180.333328	1023.000000	923.000000	1946.000000
9.120000	-0.012902	-7.624867	-2.783358	0.773598	-3.327914	-2.287193	0.000000	-10.000000	0.341667	-21.800001	173.000000	1023.000000	923.000000	1946.000000
9.140000	-0.014964	-8.843850	-3.759540	-0.102160	-2.699491	-2.282660	0.000000	-10.000000	0.325000	-21.166668	165.833328	1023.000000	923.000000	1946.000000
9.160000	-0.013849	-8.184982	-2.697442	-1.129056	-3.470348	-0.888136	0.000000	-10.000000	0.300000	-20.450001	158.666672	1023.000000	922.799988	1945.800049
9.180000	-0.014913	-8.813331	-2.477850	-0.507915	-4.242693	-1.584872	0.000000	-10.000000	0.266667	-19.450001	151.833328	1023.000000	922.799988	1945.800049
9.200000	-0.018075	-10.682196	-3.757628	-0.296733	-3.659946	-2.967889	0.000000	-10.000000	0.250000	-19.049999	145.333328	1023.000000	923.000000	1946.000000
9.220000	-0.019232	-11.366109	-3.947636	-1.644467	-3.154983	-2.619022	0.000000	-10.000000	0.233333	-18.950001	139.000000	1023.000000	923.000000	1946.000000
9.240000	-0.018453	-10.905873	-2.884318	-2.842768	-3.788138	-1.390650	0.000000	-10.000000	0.225000	-19.016666	132.666672	1023.000000	923.000000	1946.000000
9.260000	-0.018586	-10.984413	-2.441230	-2.322207	-4.593119	-1.627858	0.000000	-10.000000	0.208333	-18.216667	126.333336	1023.000000	923.000000	1946.000000
9.280000	-0.020941	-12.376392	-3.477373	-1.196864	-4.583921	-3.118234	0.000000	-10.000000	0.183333	-17.033333	120.333336	1023.000000	922.799988	1945.800049
9.300000	-0.023460	-13.864961	-4.822351	-1.516309	-3.783623	-3.742677	0.000000	-10.000000	0.175000	-15.666667	114.500000	1023.000000	922.799988	1945.800049
9.320000	-0.022939	-13.556763	-4.215623	-2.899168	-4.119800	-2.322172	0.000000	-10.000000	0.158333	-15.316667	109.166664	1023.000000	923.000000	1946.000000
9.340000	-0.022502	-13.298887	-3.543686	-2.544346	-5.090243	-2.120613	0.000000	-10.000000	0.166667	-15.350000	104.000000	1023.000000	922.799988	1945.800049
9.360000	-0.025219	-14.904508	-4.801587	-1.275511	-4.913444	-3.913965	0.000000	-10.000000	0.150000	-15.666667	98.833336	1023.000000	922.799988	1945.800049
9.380000	-0.027245	-16.101633	-5.798621	-1.770646	-4.240026	-4.292340	0.000000	-10.000000	0.150000	-15.550000	93.666664	1023.000000	923.000000	1946.000000
9.400000	-0.026480	-15.649829	-5.048784	-3.042444	-4.502900	-3.055701	0.000000	-10.000000	0.125000	-15.083334	88.500000	1023.000000	923.000000	1946.000000
9.420000	-0.025877	-15.293082	-4.223979	-2.874887	-5.410940	-2.783276	0.000000	-10.000000	0.116667	-14.450000	83.500000	1023.000000	923.000000	1946.000000
9.440000	-0.027841	-16.453854	-4.946050	-1.703879	-5.513967	-4.289958	0.000000	-10.000000	0.083333	-13.516666	78.666664	1023.000000	922.799988	1945.800049
9.460000	-0.029846	-17.639053	-5.963485	-1.968637	-4.730268	-4.976663	0.000000	-10.000000	0.083333	-12.783334	74.166664	1023.000000	922.799988	1945.800049
9.480000	-0.028978	-17.125986	-5.440069	-3.275038	-4.677418	-3.733460	0.000000	-10.000000	0.066667	-12.200000	70.000000	1023.000000	922.799988	1945.800049
9.500000	-0.027460	-16.228992	-4.307024	-3.318832	-5.616107	-2.987029	0.000000	-10.000000	0.066667	-11.566667	66.000000	1023.000000	923.000000	1946.000000
9.520000	-0.028902	-17.080826	-4.954970	-1.912984	-5.894146	-4.318727	0.000000	-10.000000	0.050000	-10.783334	62.000000	1023.000000	922.799988	1945.800049
9.540000	-0.030920	-18.273598	-6.144718	-1.869793	-5.126704	-5.132384	0.000000	-10.000000	0.050000	-9.733334	58.333332	1023.000000	923.000000	1946.000000
9.560000	-0.029305	-17.319267	-5.234433	-3.359688	-5.259165	-3.465982	0.000000	-10.000000	0.050000	-9.150001	55.000000	1023.000000	922.599976	1945.599976
9.580000	-0.027934	-16.509047	-4.498214	-2.772616	-6.148379	-3.089837	0.000000	-10.000000	0.050000	-8.850000	52.000000	1023.000000	922.799988	1945.800049
9.600000	-0.030251	-17.878412	-5.779222	-1.544123	-5.809934	-4.745133	0.000000	-10.000000	0.050000	-8.783334	49.000000	1023.000000	923.000000	1946.000000
9.620000	-0.031087	-18.372126	-6.144693	-2.597792	-5.165900	-4.463741	0.000000	-10.000000	0.050000	-8.650001	46.000000	1023.000000	923.000000	1946.000000
9.640000	-0.029437	-17.397335	-5.048437	-3.767266	-5.592308	-2.989325	0.000000	-10.000000	0.041667	-8.333334	43.166668	1023.000000	923.000000	1946.000000
9.660000	-0.029302	-17.317335	-4.678062	-2.975328	-6.391500	-3.272446	0.000000	-10.000000	0.033333	-7.850000	40.333332	1023.000000	922.799988	1945.800049
9.680000	-0.031950	-18.882160	-5.889399	-2.133797	-6.067280	-4.791685	0.000000	-10.000000	0.016667	-7.150000	37.833332	1023.000000	922.799988	1945.800049
9.700000	-0.032502	-19.208803	-6.092722	-3.228166	-5.399636	-4.488278	0.000000	-10.000000	0.016667	-6.433333	35.500000	1023.000000	922.599976	1945.599976
9.720000	-0.030439	-17.989582	-4.838096	-4.149429	-6.038301	-2.963755	0.000000	-10.000000	0.008333	-5.783333	33.500000	1023.000000	923.000000	1946.000000
9.740000	-0.031265	-18.477463	-5.084614	-2.959926	-6.591826	-3.841097	0.000000	-10.000000	0.008333	-5.250000	31.500000	1023.000000	922.799988	1945.800049
9.760000	-0.033663	-19.894588	-6.325902	-2.520438	-5.965356	-5.082892	0.000000	-10.000000	0.000000	-4.916667	29.500000	1023.000000	922.799988	1945.800049
9.780000	-0.032809	-19.389914	-5.793561	-3.951512	-5.644918	-3.999923	0.000000	-10.000000	0.000000	-4.733334	27.833334	1023.000000	922.799988	1945.800049
9.800000	-0.031150	-18.409542	-4.757915	-4.037564	-6.553650	-3.060413	0.000000	-10.000000	0.000000	-4.583333	26.166666	1023.000000	923.000000	1946.000000
9.820000	-0.033347	-19.708258	-5.839173	-2.639190	-6.563422	-4.666474	0.000000	-10.000000	0.000000	-4.383333	24.833334	1023.000000	922.599976	1945.599976
9.840000	-0.034571	-20.431236	-6.440023	-3.350934	-5.744005	-4.896273	0.000000	-10.000000	0.000000	-4.050000	23.333334	1023.000000	923.000000	1946.000000
9.860000	-0.032444	-19.174683	-5.193910	-4.613089	-6.098245	-3.269440	0.000000	-10.000000	0.000000	-3.666667	22.000000	1023.000000	923.200012	1946.199951
9.880000	-0.032544	-19.233683	-5.219321	-3.520673	-6.820777	-3.672911	0.000000	-10.000000	0.000000	-3.283333	20.666666	1023.000000	923.000000	1946.000000
9.900000	-0.034862	-20.603495	-6.366733	-2.964005	-6.285636	-4.987121	0.000000	-10.000000	0.000000	-2.866667	19.500000	1023.000000	922.799988	1945.800049
9.920000	-0.034712	-20.514900	-6.194936	-4.181752	-5.731074	-4.407138	0.000000	-10.000000	0.000000	-2.483333	18.666666	1023.000000	923.000000	1946.000000
9.940000	-0.032695	-19.322908	-5.096416	-4.774178	-6.321164	-3.131150	0.000000	-10.000000	0.000000	-2.033333	18.166666	1023.000000	922.799988	1945.800049
9.960000	-0.033388	-19.732096	-5.299077	-3.692675	-6.861568	-3.878777	0.000000	-10.000000	0.000000	-1.666667	18.000000	1023.000000	922.799988	1945.800049
9.980000	-0.035622	-21.052401	-6.467518	-3.285188	-6.205145	-5.094549	0.000000	-10.000000	0.000000	-1.483333	18.000000	1023.000000	922.799988	1945.800049
10.000000	-0.034900	-20.626106	-6.057252	-4.596453	-5.754255	-4.218147	0.000000	-10.000000	0.000000	-1.466667	18.000000	1023.000000	923.000000	1946.000000
10.020000	-0.033015	-19.511919	-5.032928	-4.918601	-6.419482	-3.140907	0.000000	-10.000000	0.000000	-1.633333	18.000000	1023.000000	923.000000	1946.000000
10.040000	-0.034782	-20.556236	-5.800925	-3.532993	-6.781207	-4.441112	0.000000	-10.000000	0.000000	-1.883333	18.000000	1023.000000	922.799988	1945.800049
10.060000	-0.036453	-21.543642	-6.530823	-3.874478	-6.017296	-5.121046	0.000000	-10.000000	0.000000	-2.233333	17.500000	1023.000000	922.799988	1945.800049
10.080000	-0.034867	-20.606607	-5.642005	-5.091924	-5.971065	-3.901614	0.000000	-10.000000	0.000000	-2.616667	16.666666	1023.000000	923.000000	1946.000000
10.100000	-0.033438	-19.761927	-4.948457	-4.876959	-6.658191	-3.278320	0.000000	-10.000000	0.000000	-2.966667	15.500000	1023.000000	922.799988	1945.800049
10.120000	-0.034992	-20.680510	-5.601042	-3.714051	-6.925123	-4.440293	0.000000	-10.000000	0.000000	-3.183333	14.500000	1023.000000	923.200012	1946.199951
10.140000	-0.036371	-21.495031	-6.318696	-3.892767	-6.150573	-5.132996	0.000000	-10.000000	0.000000	-3.216667	13.500000	1023.000000	922.799988	1945.800049
10.160000	-0.034989	-20.678427	-5.600947	-5.133017	-5.954901	-3.989563	0.000000	-10.000000	-0.008333	-3.100000	12.500000	1023.000000	922.799988	1945.800049
10.180000	-0.033814	-19.984316	-5.077302	-4.851964	-6.703821	-3.351231	0.000000	-10.000000	-0.025000	-2.833333	11.500000	1023.000000	922.799988	1945.800049
10.200000	-0.035539	-21.003265	-5.820659	-3.665836	-7.062316	-4.454454	0.000000	-10.000000	-0.025000	-2.333333	10.500000	1023.000000	922.799988	1945.800049
10.220000	-0.037643	-22.247135	-6.717100	-3.893466	-6.335529	-5.301040	0.000000	-10.000000	-0.016667	-1.833333	9.666667	1023.000000	922.599976	1945.599976
10.240000	-0.036484	-21.562031	-5.932317	-5.453223	-6.092878	-4.083613	0.000000	-10.000000	0.000000	-1.833333	9.166667	1023.000000	922.799988	1945.800049
10.260000	-0.035151	-20.774445	-5.179958	-5.359028	-6.795498	-3.439960	0.000000	-10.000000	0.000000	-2.366667	8.833333	1023.000000	922.799988	1945.800049
10.280000	-0.037269	-22.025705	-6.050074	-4.216539	-6.881680	-4.877410	0.000000	-10.000000	0.000000	-3.083333	8.333333	1023.000000	922.799988	1945.800049
10.300000	-0.038673	-22.855768	-6.629498	-4.569097	-6.125126	-5.532046	0.000000	-10.000000	-0.016667	-2.416667	7.333333	1023.000000	923.000000	1946.000000
10.320000	-0.037434	-22.123211	-6.079119	-5.410392	-6.145801	-4.487898	0.000000	-10.000000	-0.016667	-0.716667	6.500000	1023.000000	923.200012	1946.199951
10.340000	-0.036914	-21.816347	-5.910400	-5.018061	-6.891291	-3.996595	0.000000	-10.000000	-0.016667	0.483333	6.000000	1023.000000	923.000000	1946.000000
10.360000	-0.038699	-22.871042	-6.853522	-3.743680	-7.241805	-5.032035	0.000000	-10.000000	0.008333	-0.183333	6.000000	1023.000000	923.000000	1946.000000
10.380000	-0.040537	-23.957222	-7.729455	-3.563469	-6.697004	-5.967295	0.000000	-10.000000	0.008333	-2.033333	5.666667	1023.000000	923.000000	1946.000000
10.400000	-0.040011	-23.646242	-7.489888	-4.422522	-6.300980	-5.432853	0.000000	-10.000000	0.008333	-3.733333	5.000000	1023.000000	923.000000	1946.000000
10.420000	-0.038270	-22.617287	-6.768659	-4.586804	-6.863996	-4.397827	0.000000	-10.000000	0.000000	-4.616667	3.833333	1023.000000	923.200012	1946.199951
10.440000	-0.039277	-23.212843	-7.304811	-3.272985	-7.479168	-5.155879	0.000000	-10.000000	0.000000	-5.016666	2.333333	1023.000000	923.000000	1946.000000
10.460000	-0.041398	-24.466347	-8.201992	-3.168072	-6.756074	-6.340209	0.000000	-10.000000	-0.008333	-4.750000	1.000000	1023.000000	923.000000	1946.000000
10.480000	-0.039775	-23.506758	-7.270862	-4.469961	-6.567889	-5.198047	0.000000	-10.000000	-0.008333	-4.200000	-0.333333	1023.000000	922.799988	1945.800049
10.500000	-0.039056	-23.081999	-6.927044	-3.967710	-7.407520	-4.779724	0.000000	-10.000000	-0.016667	-3.750000	-1.333333	1023.000000	923.000000	1946.000000
10.520000	-0.040737	-24.075346	-7.766260	-2.971721	-7.384776	-5.952589	0.000000	-10.000000	-0.008333	-3.550000	-2.666667	1023.000000	922.799988	1945.800049
10.540000	-0.040987	-24.223440	-7.923637	-3.604567	-6.595822	-6.099416	0.000000	-10.000000	-0.016667	-3.116667	-3.833333	1023.000000	923.000000	1946.000000
10.560000	-0.039267	-23.206947	-7.105977	-4.399516	-6.730773	-4.970683	0.000000	-10.000000	-0.025000	-2.116667	-4.666667	1023.000000	923.000000	1946.000000
10.580000	-0.038239	-22.599155	-6.846219	-3.891813	-7.395062	-4.466061	0.000000	-10.000000	-0.033333	-0.883333	-5.000000	1023.000000	923.200012	1946.199951
10.600000	-0.039140	-23.131968	-7.334873	-2.937629	-7.688006	-5.171460	0.000000	-10.000000	-0.033333	-0.166667	-5.000000	1023.000000	923.000000	1946.000000
10.620000	-0.040238	-23.780361	-7.841939	-2.974229	-7.025472	-5.938720	0.000000	-10.000000	-0.025000	0.000000	-5.000000	1023.000000	922.599976	1945.599976
10.640000	-0.039295	-23.223557	-7.382035	-3.983482	-6.589149	-5.268889	0.000000	-10.000000	-0.025000	0.000000	-5.000000	1023.000000	923.000000	1946.000000
10.660000	-0.037552	-22.193056	-6.725510	-4.259272	-6.985482	-4.222792	0.000000	-10.000000	-0.025000	-0.550000	-5.000000	1023.000000	922.799988	1945.800049
10.680000	-0.038337	-22.657047	-6.952115	-3.367183	-7.662081	-4.675668	0.000000	-10.000000	-0.033333	-1.033333	-5.000000	1023.000000	922.799988	1945.800049
10.700000	-0.040067	-23.679398	-7.522789	-3.145922	-7.270703	-5.739984	0.000000	-10.000000	-0.041667	-1.266667	-5.000000	1023.000000	923.000000	1946.000000
10.720000	-0.040215	-23.767141	-7.413558	-4.055184	-6.635644	-5.662755	0.000000	-10.000000	-0.041667	-0.716667	-5.000000	1023.000000	922.599976	1945.599976
10.740000	-0.038556	-22.786818	-6.664323	-4.733340	-6.831429	-4.557727	0.000000	-10.000000	-0.033333	-0.233333	-5.000000	1023.000000	923.000000	1946.000000
10.760000	-0.038323	-22.648872	-6.576386	-4.131135	-7.565703	-4.375649	0.000000	-10.000000	-0.016667	0.000000	-5.000000	1023.000000	922.799988	1945.800049
10.780000	-0.040016	-23.649723	-7.196803	-3.465257	-7.568340	-5.419323	0.000000	-10.000000	-0.008333	0.000000	-5.000000	1023.000000	923.000000	1946.000000
10.800000	-0.040445	-23.902916	-7.328611	-4.126327	-6.721923	-5.726056	0.000000	-10.000000	-0.008333	0.000000	-5.000000	1023.000000	923.200012	1946.199951
10.820000	-0.038918	-23.000469	-6.651248	-4.946081	-6.854283	-4.548857	0.000000	-10.000000	-0.016667	0.000000	-5.000000	1023.000000	923.400024	1946.400024
10.840000	-0.038596	-22.810263	-6.518731	-4.347698	-7.656228	-4.287607	0.000000	-10.000000	-0.025000	0.000000	-5.000000	1023.000000	923.200012	1946.199951
10.860000	-0.040252	-23.788939	-7.149114	-3.672413	-7.622494	-5.344918	0.000000	-10.000000	-0.016667	0.000000	-5.000000	1023.000000	923.000000	1946.000000
10.880000	-0.040810	-24.118750	-7.308360	-4.357987	-6.751450	-5.700953	0.000000	-10.000000	-0.016667	0.000000	-5.000000	1023.000000	923.000000	1946.000000
10.900000	-0.039329	-23.243299	-6.730790	-5.083441	-6.791278	-4.637791	0.000000	-10.000000	-0.008333	0.000000	-5.000000	1023.000000	922.799988	1945.800049
10.920000	-0.038807	-22.935175	-6.522099	-4.732770	-7.559035	-4.121272	0.000000	-10.000000	-0.016667	0.000000	-5.000000	1023.000000	922.799988	1945.800049
10.940000	-0.040490	-23.929298	-7.150764	-4.001206	-7.559181	-5.218146	0.000000	-10.000000	-0.016667	0.000000	-5.000000	1023.000000	922.799988	1945.800049
10.960000	-0.041048	-24.259336	-7.328511	-4.508832	-6.789495	-5.632499	0.000000	-10.000000	-0.033333	0.000000	-5.000000	1023.000000	923.000000	1946.000000
10.980000	-0.039808	-23.526545	-6.797185	-5.302962	-6.631015	-4.795382	0.000000	-10.000000	-0.025000	0.000000	-5.000000	1023.000000	923.000000	1946.000000
11.000000	-0.038938	-23.012306	-6.506005	-5.251113	-7.127289	-4.127899	0.000000	-10.000000	-0.016667	0.000000	-5.000000	1023.000000	922.799988	1945.800049
11.020000	-0.039386	-23.276859	-6.656718	-4.550641	-7.633379	-4.436121	0.000000	-10.000000	-0.016667	0.000000	-5.000000	1023.000000	922.799988	1945.800049
11.040000	-0.040724	-24.067913	-7.089091	-4.245852	-7.307303	-5.425667	0.000000	-10.000000	-0.033333	0.000000	-5.000000	1023.000000	922.799988	1945.800049
11.060000	-0.040753	-24.084936	-7.129465	-4.759446	-6.696699	-5.499326	0.000000	-10.000000	-0.041667	0.616667	-5.000000	1023.000000	922.599976	1945.599976
11.080000	-0.039803	-23.523466	-6.784453	-5.424280	-6.471807	-4.842926	0.000000	-10.000000	-0.041667	1.300000	-5.000000	1023.000000	923.000000	1946.000000
11.100000	-0.038550	-22.783203	-6.275790	-5.522824	-6.991266	-3.993322	0.000000	-10.000000	-0.041667	2.050000	-5.000000	1023.000000	923.000000	1946.000000
11.120000	-0.038733	-22.890936	-6.316087	-4.813351	-7.547441	-4.214057	0.000000	-10.000000	-0.050000	2.250000	-5.000000	1023.000000	923.000000	1946.000000
11.140000	-0.039502	-23.345615	-6.608117	-4.341368	-7.394574	-5.001557	0.000000	-10.000000	-0.041667	2.533333	-5.000000	1023.000000	922.799988	1945.800049
11.160000	-0.039702	-23.464100	-6.689797	-4.720667	-6.635578	-5.418058	0.000000	-10.000000	-0.041667	2.966667	-5.000000	1023.000000	923.200012	1946.199951
11.180000	-0.038478	-22.740679	-6.298647	-5.377973	-6.307209	-4.756851	0.000000	-10.000000	-0.041667	3.683333	-5.000000	1023.000000	923.000000	1946.000000
11.200000	-0.037246	-22.012678	-5.994659	-5.433091	-6.760798	-3.824130	0.000000	-10.000000	-0.058333	4.650000	-5.000000	1023.000000	923.200012	1946.199951
11.220000	-0.037306	-22.047556	-6.167216	-4.701817	-7.244408	-3.934116	0.000000	-10.000000	-0.075000	5.916667	-5.000000	1023.000000	923.000000	1946.000000
11.240000	-0.038400	-22.694689	-6.637527	-4.052280	-7.101645	-4.903236	0.000000	-10.000000	-0.083333	7.316667	-5.000000	1023.000000	923.000000	1946.000000
11.260000	-0.038796	-22.928410	-6.885658	-4.510331	-6.251788	-5.280632	0.000000	-10.000000	-0.083333	8.583334	-5.000000	1023.000000	922.599976	1945.599976
11.280000	-0.037106	-21.929495	-6.325677	-5.237963	-5.838406	-4.527449	0.000000	-10.000000	-0.083333	9.650001	-5.000000	1023.000000	923.200012	1946.199951
11.300000	-0.034838	-20.589029	-5.808270	-5.202488	-5.971039	-3.607232	0.000000	-10.000000	-0.116667	10.816667	-5.000000	1023.000000	923.000000	1946.000000
11.320000	-0.034324	-20.285406	-5.894300	-4.334304	-6.283183	-3.773619	0.000000	-10.000000	-0.175000	12.800000	4.333333	1023.000000	923.000000	1946.000000
11.340000	-0.034788	-20.559633	-6.373168	-3.536562	-5.924993	-4.724910	0.000000	-10.000000	-0.283333	16.566668	19.000000	1023.000000	922.799988	1945.800049
11.360000	-0.034184	-20.202532	-6.578651	-3.619964	-5.007135	-4.996782	0.000000	-10.000000	-0.366667	19.750000	33.666668	1023.000000	923.000000	1946.000000
11.380000	-0.032363	-19.126518	-6.305202	-4.064390	-4.715992	-4.040935	0.000000	-10.000000	-0.425000	21.850000	39.000000	1023.000000	923.000000	1946.000000
11.400000	-0.030783	-18.192467	-6.171963	-3.472018	-5.286170	-3.262318	0.000000	-10.000000	-0.433333	22.333334	41.333332	1023.000000	922.799988	1945.800049
11.420000	-0.030903	-18.263948	-6.454273	-2.486454	-5.351064	-3.972157	0.000000	-10.000000	-0.441667	23.166668	46.333332	1023.000000	923.000000	1946.000000
11.440000	-0.030219	-17.859644	-6.683906	-2.197972	-4.460298	-4.517468	0.000000	-10.000000	-0.466667	24.483334	54.000000	1023.000000	922.599976	1945.599976
11.460000	-0.027957	-16.522635	-6.383068	-2.594503	-3.676759	-3.868305	0.000000	-10.000000	-0.500000	25.583334	62.000000	1023.000000	923.000000	1946.000000
11.480000	-0.025513	-15.078418	-5.955310	-2.523061	-3.798233	-2.801814	0.000000	-10.000000	-0.541667	26.883333	70.333336	1023.000000	922.799988	1945.800049
11.500000	-0.024647	-14.566440	-5.841321	-1.781456	-4.208423	-2.735238	0.000000	-10.000000	-0.566667	27.850000	79.000000	1023.000000	923.000000	1946.000000
11.520000	-0.024341	-14.385283	-5.876691	-1.255679	-3.801314	-3.451598	0.000000	-10.000000	-0.583333	28.783333	88.166664	1023.000000	923.000000	1946.000000
11.540000	-0.022837	-13.496455	-5.681641	-1.492791	-2.781886	-3.540138	0.000000	-10.000000	-0.600000	29.200001	97.666664	1023.000000	923.000000	1946.000000
11.560000	-0.020089	-11.872656	-5.219057	-1.819271	-2.220252	-2.614077	0.000000	-10.000000	-0.633333	29.783333	107.333336	1023.000000	922.799988	1945.800049
11.580000	-0.017193	-10.161327	-4.698115	-1.575052	-2.476750	-1.411411	0.000000	-10.000000	-0.683333	30.250000	117.166664	1023.000000	922.799988	1945.800049
11.600000	-0.016104	-9.517744	-4.566951	-0.599586	-2.707788	-1.643420	0.000000	-10.000000	-0.716667	31.150002	127.166664	1023.000000	922.599976	1945.599976
11.620000	-0.014952	-8.836779	-4.483750	-0.336813	-1.883312	-2.132904	0.000000	-10.000000	-0.741667	31.816668	137.333328	1023.000000	922.799988	1945.800049
11.640000	-0.012481	-7.376095	-4.052795	-0.803653	-0.846425	-1.673222	0.000000	-10.000000	-0.750000	32.500000	147.833328	1023.000000	922.799988	1945.800049
11.660000	-0.009536	-5.635876	-3.382209	-1.125753	-0.662936	-0.464977	0.000000	-10.000000	-0.766667	32.900002	158.500000	1023.000000	922.799988	1945.800049
11.680000	-0.007670	-4.532994	-2.929525	-0.699393	-0.956983	0.052907	0.000000	-10.000000	-0.791667	33.266666	169.500000	1023.000000	923.000000	1946.000000
11.700000	-0.007276	-4.300175	-2.848242	-0.081431	-0.698656	-0.671846	0.000000	-10.000000	-0.808333	33.650002	180.500000	1023.000000	923.000000	1946.000000
11.720000	-0.005697	-3.367059	-2.502511	-0.380686	0.323118	-0.806980	0.000000	-10.000000	-0.825000	33.966667	191.666672	1023.000000	922.799988	1945.800049
11.740000	-0.003070	-1.814646	-2.002394	-0.964455	1.057754	0.094449	0.000000	-10.000000	-0.841667	34.766666	202.833328	1023.000000	922.799988	1945.800049
11.760000	-0.000516	-0.304760	-1.484467	-1.011515	0.980974	1.210248	0.000000	-10.000000	-0.866667	35.333336	214.333328	1023.000000	923.200012	1946.199951
11.780000	0.000554	0.327591	-1.118378	-0.328732	0.640451	1.134250	0.000000	-10.000000	-0.891667	35.833336	226.000000	1023.000000	923.000000	1946.000000
11.800000	0.001377	0.813829	-1.024021	0.118350	1.256320	0.463180	0.000000	-10.000000	-0.908333	35.833336	238.000000	1023.000000	923.200012	1946.199951
11.820000	0.003620	2.139466	-0.572329	-0.439718	2.311645	0.839869	0.000000	-10.000000	-0.908333	36.066669	250.000000	1023.000000	923.200012	1946.199951
11.840000	0.006382	3.771466	-0.055806	-0.789221	2.658588	1.957905	0.000000	-10.000000	-0.925000	36.299999	262.000000	1023.000000	923.200012	1946.199951
11.860000	0.008205	4.849393	0.344657	-0.416536	2.303492	2.617780	0.000000	-10.000000	-0.916667	36.516666	274.000000	1023.000000	922.599976	1945.599976
11.880000	0.008787	5.193120	0.549352	0.239686	2.463968	1.940115	0.000000	-10.000000	-0.941667	36.549999	286.000000	1023.000000	922.799988	1945.800049
11.900000	0.010453	6.177709	0.795284	0.247803	3.416589	1.718033	0.000000	-10.000000	-0.958333	36.583336	298.333344	1023.000000	923.000000	1946.000000
11.920000	0.013043	7.708316	1.261433	-0.146665	4.162948	2.430600	0.000000	-10.000000	-0.975000	36.766666	310.666656	1023.000000	922.799988	1945.800049
11.940000	0.015621	9.232271	1.686434	-0.283334	4.258566	3.570605	0.000000	-10.000000	-0.966667	37.066669	323.000000	1023.000000	922.799988	1945.800049
11.960000	0.016957	10.021303	2.034428	0.202063	3.965313	3.819500	0.000000	-10.000000	-0.950000	37.233334	335.166656	1023.000000	923.200012	1946.199951
11.980000	0.017706	10.464127	2.262079	0.795926	4.227430	3.178692	0.000000	-10.000000	-0.983333	37.350002	347.500000	1023.000000	922.599976	1945.599976
12.000000	0.019667	11.622976	2.644912	0.728703	5.162361	3.087001	0.000000	-10.000000	-1.000000	37.616669	360.000000	1023.000000	923.000000	1946.000000
12.020000	0.022203	13.121899	3.028196	0.410787	5.940862	3.742054	0.000000	-10.000000	-1.016667	37.633335	372.500000	1023.000000	922.799988	1945.800049
12.040000	0.024721	14.610393	3.473323	0.253095	6.080217	4.803758	0.000000	-10.000000	-1.000000	37.850002	385.166656	1023.000000	923.000000	1946.000000
12.060000	0.025755	15.220965	3.856148	0.823685	5.581187	4.959946	0.000000	-10.000000	-1.008333	37.816669	397.666656	1023.000000	923.000000	1946.000000
12.080000	0.026908	15.902804	4.204923	1.389735	6.064455	4.243691	0.000000	-10.000000	-1.025000	38.333336	410.333344	1023.000000	923.200012	1946.199951
12.100000	0.029489	17.427771	4.610421	1.061278	7.209411	4.546659	0.000000	-10.000000	-1.033333	38.566669	423.000000	1023.000000	922.799988	1945.800049
12.120000	0.032393	19.144348	5.031625	0.766355	7.599585	5.746783	0.000000	-10.000000	-1.041667	38.666668	436.000000	1023.000000	922.599976	1945.599976
12.140000	0.033799	19.975325	5.396606	1.227569	7.183983	6.167167	0.000000	-10.000000	-1.025000	38.416668	448.833344	1023.000000	922.799988	1945.800049
12.160000	0.034427	20.346075	5.521805	2.024780	7.314857	5.484632	0.000000	-10.000000	-1.025000	38.049999	461.666656	1023.000000	922.799988	1945.800049
12.180000	0.036643	21.655792	5.699040	2.276113	8.367773	5.312866	0.000000	-10.000000	-1.008333	37.783333	474.333344	1023.000000	922.799988	1945.800049
12.200000	0.039612	23.410809	5.990749	1.945484	9.043041	6.431534	0.000000	-10.000000	-1.025000	38.033333	487.166656	1023.000000	922.400024	1945.400024
12.220000	0.041248	24.377338	6.261385	2.455628	8.664473	6.995853	0.000000	-10.000000	-1.008333	38.083336	499.833344	1023.000000	922.799988	1945.800049
12.240000	0.042561	25.153271	6.701259	3.409892	8.743291	6.298829	0.000000	-10.000000	-1.008333	38.166668	512.500000	1023.000000	922.599976	1945.599976
12.260000	0.045324	26.786406	7.041724	3.918346	9.760437	6.065898	0.000000	-10.000000	-1.000000	37.900002	525.166687	1023.000000	922.799988	1945.800049
12.280000	0.048041	28.392080	7.087791	3.946617	10.618728	6.738945	0.000000	-10.000000	-1.000000	37.866669	537.833313	1023.000000	922.799988	1945.800049
12.300000	0.049211	29.083668	6.893328	4.177658	10.567933	7.444749	0.000000	-10.000000	-0.983333	37.316666	550.500000	1023.000000	923.000000	1946.000000
12.320000	0.048898	28.898426	6.826696	4.861081	10.033976	7.176674	0.000000	-10.000000	-0.950000	36.983334	562.833313	1023.000000	923.000000	1946.000000
12.340000	0.048767	28.821507	6.825339	5.517537	10.065541	6.413090	0.000000	-10.000000	-0.941667	36.483334	575.333313	1023.000000	923.000000	1946.000000
12.360000	0.049957	29.524685	6.787302	5.839207	10.689149	6.209027	0.000000	-10.000000	-0.916667	36.583332	587.666687	1023.000000	923.000000	1946.000000
12.380000	0.051894	30.669260	6.651081	5.803676	11.530559	6.683945	0.000000	-10.000000	-0.900000	36.166668	600.000000	1023.000000	922.599976	1945.599976
12.400000	0.053708	31.741335	6.567308	5.821561	11.770959	7.581506	0.000000	-10.000000	-0.866667	35.650002	612.000000	1023.000000	922.799988	1945.800049
12.420000	0.054468	32.190849	6.637372	6.401792	11.329996	7.821690	0.000000	-10.000000	-0.858333	35.200001	624.000000	1023.000000	923.000000	1946.000000
12.440000	0.054867	32.426678	6.895508	7.175053	11.100174	7.255945	0.000000	-10.000000	-0.841667	34.883335	635.833313	1023.000000	923.000000	1946.000000
12.460000	0.056477	33.378090	7.112317	7.580809	11.739127	6.945837	0.000000	-10.000000	-0.825000	34.700001	647.500000	1023.000000	923.000000	1946.000000
12.480000	0.059026	34.884144	7.160431	7.374053	12.799433	7.550225	0.000000	-10.000000	-0.791667	34.049999	659.000000	1023.000000	923.000000	1946.000000
12.500000	0.061000	36.050938	7.250873	7.196497	12.915781	8.687786	0.000000	-10.000000	-0.766667	33.366669	670.500000	1023.000000	923.200012	1946.199951
12.520000	0.061953	36.614281	7.605318	7.672697	12.449458	8.886809	0.000000	-10.000000	-0.758333	32.850002	681.833313	1023.000000	923.000000	1946.000000
12.540000	0.063042	37.258030	8.064235	8.404985	12.410993	8.377819	0.000000	-10.000000	-0.758333	32.566669	693.000000	1023.000000	922.799988	1945.800049
12.560000	0.065115	38.483181	8.516393	8.640542	13.057745	8.268503	0.000000	-10.000000	-0.758333	32.616669	703.833313	1023.000000	923.000000	1946.000000
12.580000	0.068013	40.195660	8.894291	8.368755	14.069770	8.862844	0.000000	-10.000000	-0.750000	32.600002	714.666687	1023.000000	922.799988	1945.800049
12.600000	0.070561	41.701427	9.258199	8.070847	14.518261	9.854119	0.000000	-10.000000	-0.733333	32.466667	725.500000	1023.000000	923.000000	1946.000000
12.620000	0.071677	42.361050	9.709968	8.009079	14.266770	10.375235	0.000000	-10.000000	-0.725000	32.233334	736.500000	1023.000000	922.799988	1945.800049
12.640000	0.072168	42.651356	10.431431	8.343005	13.862686	10.014235	0.000000	-10.000000	-0.700000	31.700001	747.333313	1023.000000	923.000000	1946.000000
12.660000	0.073645	43.524113	11.095916	8.490464	14.236120	9.701612	0.000000	-10.000000	-0.683333	31.416668	758.000000	1023.000000	922.599976	1945.599976
12.680000	0.075937	44.878773	11.460077	8.222135	15.220028	9.976533	0.000000	-10.000000	-0.633333	30.583334	768.333313	1023.000000	923.000000	1946.000000
12.700000	0.078116	46.166416	11.546134	7.886917	15.763191	10.970173	0.000000	-10.000000	-0.600000	29.900000	778.666687	1023.000000	923.000000	1946.000000
12.720000	0.078679	46.499485	11.720559	7.931339	15.450158	11.397429	0.000000	-10.000000	-0.575000	28.966667	788.666687	1023.000000	922.799988	1945.800049
12.740000	0.078997	46.686943	12.258061	8.426770	14.962764	11.039347	0.000000	-10.000000	-0.550000	28.333334	798.666687	1023.000000	922.599976	1945.599976
12.760000	0.080398	47.515011	12.670248	8.851116	15.349319	10.644329	0.000000	-10.000000	-0.525000	27.766666	808.166687	1023.000000	922.599976	1945.599976
12.780000	0.082594	48.813183	12.702836	8.728801	16.408615	10.972933	0.000000	-10.000000	-0.500000	27.266666	817.666687	1023.000000	922.599976	1945.599976
12.800000	0.084370	49.862408	12.659063	8.384167	16.849655	11.969521	0.000000	-10.000000	-0.483333	26.900000	826.833313	1023.000000	922.799988	1945.800049
12.820000	0.084838	50.139523	12.883657	8.516296	16.428345	12.311224	0.000000	-10.000000	-0.483333	26.350000	836.000000	1023.000000	923.000000	1946.000000
12.840000	0.084896	50.173416	13.452949	9.132870	15.906596	11.681001	0.000000	-10.000000	-0.466667	25.766666	844.833313	1023.000000	923.000000	1946.000000
12.860000	0.086301	51.003613	13.862525	9.449016	16.284569	11.407505	0.000000	-10.000000	-0.466667	25.066668	853.500000	1023.000000	923.000000	1946.000000
12.880000	0.088454	52.276157	13.921914	9.307243	17.289848	11.757154	0.000000	-10.000000	-0.441667	24.666668	861.833313	1023.000000	923.000000	1946.000000
12.900000	0.090125	53.263950	13.767193	9.054828	17.838686	12.603244	0.000000	-10.000000	-0.441667	24.266666	870.000000	1023.000000	922.799988	1945.800049
12.920000	0.090381	53.415245	13.848639	8.977338	17.462778	13.126490	0.000000	-10.000000	-0.416667	23.799999	878.000000	1023.000000	923.000000	1946.000000
12.940000	0.090219	53.319389	14.376040	9.455987	16.798138	12.689223	0.000000	-10.000000	-0.408333	23.416666	886.000000	1023.000000	923.000000	1946.000000
12.960000	0.091199	53.898720	15.027214	9.773159	16.880329	12.218018	0.000000	-10.000000	-0.375000	23.100000	894.000000	1023.000000	922.799988	1945.800049
12.980000	0.093279	55.127705	15.198738	9.750666	17.804939	12.373362	0.000000	-10.000000	-0.375000	22.833334	902.000000	1023.000000	922.799988	1945.800049
13.000000	0.095035	56.165764	15.058753	9.363170	18.470325	13.273516	0.000000	-10.000000	-0.358333	22.233334	909.666687	1023.000000	923.000000	1946.000000
13.020000	0.094997	56.142986	15.091567	9.182963	18.072893	13.795561	0.000000	-10.000000	-0.333333	21.483334	917.166687	1023.000000	922.799988	1945.800049
13.040000	0.094774	56.011433	15.454692	9.817311	17.354971	13.384458	0.000000	-10.000000	-0.291667	20.450001	924.333313	1023.000000	922.799988	1945.800049
13.060000	0.095759	56.593460	15.816076	10.417452	17.489225	12.870709	0.000000	-10.000000	-0.258333	19.350000	931.500000	1023.000000	923.000000	1946.000000
13.080000	0.097815	57.808556	15.736311	10.534384	18.465807	13.072052	0.000000	-10.000000	-0.233333	18.333334	938.166687	1023.000000	923.000000	1946.000000
13.100000	0.099244	58.652920	15.464524	10.303351	19.021057	13.863987	0.000000	-10.000000	-0.216667	17.716667	944.500000	1023.000000	922.400024	1945.400024
13.120000	0.100028	59.116623	15.579172	10.459921	18.820627	14.256901	0.000000	-10.000000	-0.191667	17.250000	950.500000	1023.000000	922.799988	1945.800049
13.140000	0.100369	59.318272	16.030956	11.101344	18.175251	14.010721	0.000000	-10.000000	-0.200000	16.716667	956.333313	1023.000000	923.000000	1946.000000
13.160000	0.100961	59.667789	16.383526	11.911482	18.002934	13.369848	0.000000	-10.000000	-0.191667	16.283333	962.000000	1023.000000	923.000000	1946.000000
13.180000	0.101887	60.215073	16.105110	12.417080	18.647282	13.045600	0.000000	-10.000000	-0.183333	15.350000	967.500000	1023.000000	923.000000	1946.000000
13.200000	0.102190	60.394093	15.277447	12.273875	19.394218	13.448551	0.000000	-10.000000	-0.141667	14.216667	972.833313	1023.000000	922.599976	1945.599976
13.220000	0.101325	59.883141	14.624139	12.143753	19.162453	13.952799	0.000000	-10.000000	-0.108333	12.383333	977.666687	1023.000000	922.799988	1945.800049
13.240000	0.099717	58.932728	14.506795	12.582438	18.192411	13.651084	0.000000	-10.000000	-0.075000	10.833334	982.000000	1023.000000	922.599976	1945.599976
13.260000	0.099162	58.604897	14.787837	13.450263	17.617817	12.748980	0.000000	-10.000000	-0.041667	8.966667	985.833313	1023.000000	922.799988	1945.800049
13.280000	0.100279	59.265011	14.545690	13.873107	18.253345	12.592868	0.000000	-10.000000	-0.033333	7.333333	989.333313	1023.000000	922.400024	1945.400024
13.300000	0.101093	59.745762	13.777713	13.778601	18.985373	13.204075	0.000000	-10.000000	-0.025000	5.483334	992.166687	1023.000000	923.000000	1946.000000
13.320000	0.099808	58.986416	13.467516	13.758752	18.251940	13.508206	0.000000	-10.000000	-0.025000	3.450000	994.333313	1023.000000	922.799988	1945.800049
13.340000	0.098674	58.316433	13.903984	14.374013	17.285032	12.753404	0.000000	-10.000000	0.000000	1.266667	995.500000	1023.000000	922.799988	1945.800049
13.360000	0.099543	58.829922	14.118755	14.725845	17.652090	12.333230	0.000000	-10.000000	0.008333	-0.766667	996.000000	1023.000000	922.400024	1945.400024
13.380000	0.100713	59.521320	13.801848	14.404641	18.523867	12.790966	0.000000	-10.000000	0.008333	-2.216667	996.000000	1023.000000	923.000000	1946.000000
13.400000	0.100858	59.607021	13.241742	14.109299	18.890478	13.365502	0.000000	-10.000000	0.000000	-3.366667	996.000000	1023.000000	923.000000	1946.000000
13.420000	0.100475	59.380909	13.125475	13.985816	18.508934	13.760683	0.000000	-10.000000	0.000000	-3.833333	996.000000	1023.000000	923.000000	1946.000000
13.440000	0.099747	58.950729	13.407136	14.221075	17.814644	13.507872	0.000000	-10.000000	0.000000	-4.000000	996.000000	1023.000000	923.200012	1946.199951
13.460000	0.099586	58.855423	14.088861	14.324272	17.409002	13.033286	0.000000	-10.000000	0.000000	-3.833333	996.000000	1023.000000	923.000000	1946.000000
13.480000	0.100788	59.565899	14.564507	14.398206	17.830416	12.772770	0.000000	-10.000000	0.000000	-3.966667	996.000000	1023.000000	922.799988	1945.800049
13.500000	0.101778	60.150520	14.457664	13.857040	18.739281	13.096537	0.000000	-10.000000	0.000000	-4.216667	996.000000	1023.000000	923.000000	1946.000000
13.520000	0.101742	60.129604	14.190729	13.126616	19.141369	13.670891	0.000000	-10.000000	0.008333	-4.700000	996.000000	1023.000000	923.000000	1946.000000
13.540000	0.100626	59.470158	14.172199	12.569192	18.748232	13.980533	0.000000	-10.000000	0.016667	-5.166667	996.000000	1023.000000	923.000000	1946.000000
13.560000	0.099358	58.720596	14.736583	12.480870	17.901876	13.601266	0.000000	-10.000000	0.016667	-5.600000	996.000000	1023.000000	922.599976	1945.599976
13.580000	0.099277	58.672489	15.437444	12.726018	17.615313	12.893716	0.000000	-10.000000	0.016667	-6.066667	996.000000	1023.000000	922.400024	1945.400024
13.600000	0.100120	59.170971	15.633615	12.596185	18.158701	12.782472	0.000000	-10.000000	0.016667	-6.666667	996.000000	1023.000000	922.799988	1945.800049
13.620000	0.100552	59.426315	15.084533	12.182387	19.058891	13.100504	0.000000	-10.000000	0.025000	-7.350000	989.166687	1023.000000	922.400024	1945.400024
13.640000	0.099715	58.931591	14.664638	11.626844	19.029570	13.610539	0.000000	-10.000000	0.033333	-7.900000	981.500000	1023.000000	922.599976	1945.599976
13.660000	0.098207	58.040222	14.884667	11.580517	18.071863	13.503175	0.000000	-10.000000	0.033333	-8.300000	972.833313	1023.000000	922.599976	1945.599976
13.680000	0.097537	57.644554	15.451839	11.935460	17.477053	12.780200	0.000000	-10.000000	0.041667	-8.550000	970.166687	1023.000000	922.799988	1945.800049
13.700000	0.098497	58.211781	15.476209	12.034245	18.173922	12.527406	0.000000	-10.000000	0.041667	-8.900001	967.333313	1023.000000	922.599976	1945.599976
13.720000	0.098499	58.212738	14.818961	11.509386	18.975683	12.908706	0.000000	-10.000000	0.050000	-9.250000	964.333313	1023.000000	922.599976	1945.599976
13.740000	0.096939	57.291180	14.279088	11.023226	18.683245	13.305623	0.000000	-10.000000	0.050000	-9.666667	961.166687	1023.000000	922.799988	1945.800049
13.760000	0.095302	56.323753	14.650347	11.036384	17.585707	13.051314	0.000000	-10.000000	0.050000	-10.116667	957.833313	1023.000000	922.599976	1945.599976
13.780000	0.095401	56.382214	15.277314	11.490257	17.317070	12.297570	0.000000	-10.000000	0.050000	-10.533334	954.500000	1023.000000	922.599976	1945.599976
13.800000	0.096750	57.179321	14.940160	11.330328	18.540291	12.368544	0.000000	-10.000000	0.050000	-10.616667	951.000000	1023.000000	922.599976	1945.599976
13.820000	0.095266	56.302311	14.253628	10.515816	18.596035	12.936833	0.000000	-10.000000	0.058333	-10.600000	947.500000	1023.000000	922.599976	1945.599976
13.840000	0.093562	55.294979	14.574597	10.554713	17.416508	12.749162	0.000000	-10.000000	0.066667	-10.800000	943.833313	1023.000000	922.799988	1945.800049
13.860000	0.093322	55.153172	15.020533	11.128060	17.004374	12.000205	0.000000	-10.000000	0.075000	-11.350000	940.333313	1023.000000	922.599976	1945.599976
13.880000	0.094208	55.676811	14.613230	11.218776	17.953281	11.891526	0.000000	-10.000000	0.075000	-11.816667	936.666687	1023.000000	922.599976	1945.599976
13.900000	0.092799	54.844265	13.735865	10.641983	18.144407	12.322010	0.000000	-10.000000	0.075000	-12.116667	932.833313	1023.000000	922.599976	1945.599976
13.920000	0.090874	53.706676	13.980427	10.552110	16.958778	12.215361	0.000000	-10.000000	0.083333	-12.483334	928.500000	1023.000000	922.799988	1945.800049
13.940000	0.091266	53.938148	14.831985	11.078596	16.554600	11.472966	0.000000	-10.000000	0.091667	-13.016667	924.166687	1023.000000	923.000000	1946.000000
13.960000	0.092698	54.784634	14.716417	11.323244	17.441055	11.303918	0.000000	-10.000000	0.100000	-13.583334	919.833313	1023.000000	922.799988	1945.800049
13.980000	0.091960	54.348457	13.685787	11.054888	17.979643	11.628140	0.000000	-10.000000	0.100000	-13.933333	915.500000	1023.000000	922.799988	1945.800049
14.000000	0.089439	52.858200	13.153583	10.889437	17.126690	11.688491	0.000000	-10.000000	0.100000	-14.166667	910.833313	1023.000000	922.599976	1945.599976
14.020000	0.087633	51.791073	13.440796	11.379554	16.059715	10.911009	0.000000	-10.000000	0.116667	-14.500000	906.000000	1023.000000	922.599976	1945.599976
14.040000	0.087655	51.804352	13.030637	11.819485	16.590433	10.363797	0.000000	-10.000000	0.150000	-15.083334	901.166687	1023.000000	922.599976	1945.599976
14.060000	0.086243	50.969666	11.718231	11.388944	17.166975	10.695516	0.000000	-10.000000	0.183333	-15.766666	896.166687	1023.000000	922.799988	1945.800049
14.080000	0.083559	49.383400	11.312016	11.230532	16.071953	10.768900	0.000000	-10.000000	0.200000	-16.250000	891.000000	1023.000000	922.799988	1945.800049
14.100000	0.082960	49.029465	11.862309	11.945107	15.197439	10.024611	0.000000	-10.000000	0.200000	-16.549999	885.500000	1023.000000	922.599976	1945.599976
14.120000	0.083748	49.495155	11.414591	12.363283	16.130671	9.586610	0.000000	-10.000000	0.200000	-16.666666	880.000000	1023.000000	923.000000	1946.000000
14.140000	0.081865	48.382114	10.399417	11.762857	16.276855	9.942984	0.000000	-10.000000	0.191667	-16.750000	874.333313	1023.000000	923.000000	1946.000000
14.160000	0.079513	46.992031	10.410442	11.615898	15.066953	9.898738	0.000000	-10.000000	0.191667	-16.966667	868.833313	1023.000000	923.000000	1946.000000
14.180000	0.079457	46.959126	11.048671	12.098205	14.563239	9.249009	0.000000	-10.000000	0.191667	-17.283333	863.166687	1023.000000	923.200012	1946.199951
14.200000	0.080481	47.563992	10.770443	12.216269	15.505507	9.071774	0.000000	-10.000000	0.216667	-18.050001	857.500000	1023.000000	923.000000	1946.000000
14.220000	0.079238	46.829510	9.783342	11.610942	15.866525	9.568701	0.000000	-10.000000	0.225000	-18.600000	851.333313	1023.000000	923.000000	1946.000000
14.240000	0.077422	45.756481	9.887170	11.335727	14.738901	9.794682	0.000000	-10.000000	0.233333	-19.066668	845.000000	1023.000000	923.200012	1946.199951
14.260000	0.077532	45.821445	10.716693	11.798761	14.070467	9.235523	0.000000	-10.000000	0.233333	-19.183334	838.666687	1023.000000	923.000000	1946.000000
14.280000	0.078504	46.395805	10.635777	11.905846	14.858221	8.995964	0.000000	-10.000000	0.241667	-19.350000	832.166687	1023.000000	923.000000	1946.000000
14.300000	0.077707	45.924923	9.874619	11.237225	15.485045	9.328033	0.000000	-10.000000	0.250000	-19.716667	825.833313	1023.000000	923.000000	1946.000000
14.320000	0.075700	44.738995	9.618642	10.573709	14.886667	9.659977	0.000000	-10.000000	0.275000	-20.100000	819.166687	1023.000000	923.000000	1946.000000
14.340000	0.074541	44.053558	10.313033	10.529688	13.838932	9.371904	0.000000	-10.000000	0.308333	-20.650002	812.500000	1023.000000	923.200012	1946.199951
14.360000	0.074684	44.137962	10.848630	10.662806	13.746762	8.879765	0.000000	-10.000000	0.341667	-21.100000	805.500000	1023.000000	922.799988	1945.800049
14.380000	0.074354	43.943104	10.137046	10.214746	14.750938	8.840372	0.000000	-10.000000	0.350000	-21.616667	798.500000	1023.000000	923.200012	1946.199951
14.400000	0.072099	42.610332	9.456603	9.400431	14.553388	9.199909	0.000000	-10.000000	0.358333	-22.233334	791.333313	1023.000000	923.000000	1946.000000
14.420000	0.070198	41.487041	9.776257	9.209855	13.408979	9.091950	0.000000	-10.000000	0.366667	-22.866667	783.833313	1023.000000	923.200012	1946.199951
14.440000	0.070057	41.403751	10.469758	9.626541	12.850795	8.456657	0.000000	-10.000000	0.391667	-23.550001	776.000000	1023.000000	922.799988	1945.800049
14.460000	0.070167	41.468895	10.247705	9.700663	13.394940	8.125587	0.000000	-10.000000	0.416667	-24.233334	768.000000	1023.000000	923.000000	1946.000000
14.480000	0.068614	40.550850	9.238990	9.105127	13.907001	8.299733	0.000000	-10.000000	0.458333	-25.016666	760.000000	1023.000000	923.000000	1946.000000
14.500000	0.065882	38.936478	8.873119	8.453537	13.047974	8.561847	0.000000	-10.000000	0.483333	-25.816668	751.833313	1023.000000	923.000000	1946.000000
14.520000	0.064912	38.363144	9.600184	8.783357	11.951417	8.028189	0.000000	-10.000000	0.500000	-26.350000	743.333313	1023.000000	923.000000	1946.000000
14.540000	0.065081	38.462883	9.586670	9.135139	12.275464	7.465611	0.000000	-10.000000	0.500000	-26.866667	734.500000	1023.000000	922.599976	1945.599976
14.560000	0.063701	37.647511	8.599656	8.733732	12.834248	7.479873	0.000000	-10.000000	0.516667	-27.050001	725.500000	1023.000000	922.400024	1945.400024
14.580000	0.060706	35.877483	8.058066	7.961722	12.081433	7.776261	0.000000	-10.000000	0.541667	-27.516666	716.500000	1023.000000	922.799988	1945.800049
14.600000	0.059485	35.155628	8.603204	8.148884	10.922090	7.481450	0.000000	-10.000000	0.575000	-27.883333	707.333313	1023.000000	922.799988	1945.800049
14.620000	0.059767	35.322311	8.738670	8.671415	10.997169	6.915054	0.000000	-10.000000	0.591667	-28.450001	698.000000	1023.000000	922.799988	1945.800049
14.640000	0.057961	34.254860	7.531277	8.445016	11.459535	6.819034	0.000000	-10.000000	0.608333	-28.666668	688.500000	1023.000000	922.799988	1945.800049
14.660000	0.054450	32.179943	6.972767	7.702217	10.420725	7.084234	0.000000	-10.000000	0.608333	-28.716667	679.000000	1023.000000	923.000000	1946.000000
14.680000	0.053515	31.627352	7.717820	7.971109	9.331812	6.606611	0.000000	-10.000000	0.608333	-28.650000	672.666687	1023.000000	922.599976	1945.599976
14.700000	0.053713	31.744274	7.754115	8.008346	9.806922	6.174892	0.000000	-10.000000	0.616667	-29.200001	663.000000	1023.000000	923.000000	1946.000000
14.720000	0.051338	30.340612	6.745156	7.282897	10.093209	6.219348	0.000000	-10.000000	0.666667	-29.900000	653.000000	1023.000000	923.200012	1946.199951
14.740000	0.048928	28.916220	6.851606	6.834474	8.843550	6.386590	0.000000	-10.000000	0.683333	-30.433334	639.666687	1023.000000	922.400024	1945.400024
14.760000	0.049102	29.019415	7.552631	7.590511	8.134645	5.741627	0.000000	-10.000000	0.683333	-30.366667	629.500000	1023.000000	922.599976	1945.599976
14.780000	0.048079	28.414787	6.563578	7.763085	8.828940	5.259183	0.000000	-10.000000	0.650000	-30.066668	619.500000	1023.000000	923.000000	1946.000000
14.800000	0.044439	26.263342	5.333534	7.070224	8.397985	5.461599	0.000000	-10.000000	0.650000	-30.050001	609.500000	1023.000000	923.000000	1946.000000
14.820000	0.042766	25.274773	5.796468	7.175218	6.990058	5.313030	0.000000	-10.000000	0.658333	-30.150000	599.500000	1023.000000	923.000000	1946.000000
14.840000	0.042958	25.388208	5.866216	7.917373	7.063542	4.541076	0.000000	-10.000000	0.691667	-30.533333	589.500000	1023.000000	923.000000	1946.000000
14.860000	0.040707	24.057875	4.429712	7.579639	7.709635	4.338888	0.000000	-10.000000	0.708333	-30.833334	579.166687	1023.000000	923.000000	1946.000000
14.880000	0.037970	22.440062	4.091377	6.998725	6.727117	4.622842	0.000000	-10.000000	0.733333	-30.883333	568.833313	1023.000000	923.000000	1946.000000
14.900000	0.037699	22.280012	4.921033	7.507674	5.778893	4.072413	0.000000	-10.000000	0.733333	-30.783333	561.833313	1023.000000	922.799988	1945.800049
14.920000	0.037459	22.138403	4.501860	7.810787	6.370936	3.454819	0.000000	-10.000000	0.716667	-30.600000	551.666687	1023.000000	922.200012	1945.199951
14.940000	0.034621	20.461048	3.275886	7.023057	6.616125	3.545981	0.000000	-10.000000	0.700000	-30.483334	541.333313	1023.000000	922.599976	1945.599976
14.960000	0.033094	19.558451	3.461636	6.661064	5.629486	3.806266	0.000000	-10.000000	0.666667	-30.533335	527.666687	1023.000000	922.599976	1945.599976
14.980000	0.033544	19.824310	4.253426	7.242158	4.915169	3.413556	0.000000	-10.000000	0.658333	-30.450001	517.500000	1023.000000	922.400024	1945.400024
15.000000	0.033548	19.827057	4.014768	7.572821	5.173839	3.065629	0.000000	-10.000000	0.633333	-30.100000	507.500000	1023.000000	922.400024	1945.400024
15.020000	0.031754	18.766624	2.747948	7.227360	5.768967	3.022349	0.000000	-10.000000	0.616667	-29.483334	497.500000	1023.000000	922.400024	1945.400024
15.040000	0.029525	17.449411	2.309795	6.595520	5.104854	3.439243	0.000000	-10.000000	0.608333	-29.083334	487.666656	1023.000000	922.200012	1945.199951
15.060000	0.029340	17.340132	3.139313	6.815298	3.972157	3.413365	0.000000	-10.000000	0.608333	-28.866667	478.000000	1023.000000	923.000000	1946.000000
15.080000	0.029952	17.701437	3.376662	7.332723	4.098399	2.893652	0.000000	-10.000000	0.608333	-28.866667	468.333344	1023.000000	922.200012	1945.199951
15.100000	0.027856	16.462824	2.177248	6.890542	4.739099	2.655935	0.000000	-10.000000	0.616667	-28.833334	458.666656	1023.000000	922.000000	1945.000000
15.120000	0.025334	14.972684	1.727827	5.940162	4.192901	3.111794	0.000000	-10.000000	0.608333	-29.000000	449.000000	1023.000000	922.599976	1945.599976
15.140000	0.024812	14.664118	2.548621	5.876850	3.100851	3.137796	0.000000	-10.000000	0.608333	-28.766666	439.333344	1023.000000	922.400024	1945.400024
15.160000	0.025060	14.810583	2.766235	6.299812	3.214482	2.530054	0.000000	-10.000000	0.600000	-28.533333	432.833344	1023.000000	922.799988	1945.800049
15.180000	0.022816	13.484401	1.540879	5.862087	3.811680	2.269754	0.000000	-10.000000	0.600000	-28.049999	423.333344	1023.000000	922.599976	1945.599976
15.200000	0.020403	12.057998	0.975278	5.148739	3.382818	2.551162	0.000000	-10.000000	0.566667	-27.700001	414.000000	1023.000000	922.400024	1945.400024
15.220000	0.019554	11.556561	1.470503	4.912848	2.423357	2.749854	0.000000	-10.000000	0.541667	-27.416666	401.666656	1023.000000	922.400024	1945.400024
15.240000	0.019322	11.419110	2.058524	5.191053	1.791200	2.378334	0.000000	-10.000000	0.516667	-27.333334	395.500000	1023.000000	922.799988	1945.800049
15.260000	0.018752	11.082652	1.771544	5.317268	2.032695	1.961146	0.000000	-10.000000	0.525000	-27.383333	386.500000	1023.000000	922.400024	1945.400024
15.280000	0.016579	9.798404	0.554330	4.873427	2.662334	1.708312	0.000000	-10.000000	0.516667	-27.266666	377.500000	1023.000000	922.799988	1945.800049
15.300000	0.013951	8.245167	-0.221495	4.034453	2.481360	1.950849	0.000000	-10.000000	0.508333	-27.100000	365.333344	1023.000000	922.400024	1945.400024
15.320000	0.012888	7.616876	0.165925	3.724126	1.564230	2.162594	0.000000	-10.000000	0.500000	-26.950001	359.166656	1023.000000	922.400024	1945.400024
15.340000	0.012775	7.549880	0.891449	3.980463	0.780013	1.897955	0.000000	-10.000000	0.500000	-26.783333	353.000000	1023.000000	922.599976	1945.599976
15.360000	0.012353	7.300568	0.817091	4.162463	0.931583	1.389431	0.000000	-10.000000	0.508333	-26.733334	344.166656	1023.000000	922.799988	1945.800049
15.380000	0.010429	6.163457	-0.217773	3.847462	1.547336	0.986432	0.000000	-10.000000	0.508333	-26.566668	332.333344	1023.000000	922.400024	1945.400024
15.400000	0.008245	4.873051	-1.052052	3.153044	1.647685	1.124374	0.000000	-10.000000	0.508333	-26.450001	320.500000	1023.000000	922.799988	1945.800049
15.420000	0.007079	4.183808	-0.921584	2.773759	0.921881	1.409752	0.000000	-10.000000	0.500000	-26.266666	314.500000	1023.000000	922.799988	1945.800049
15.440000	0.007510	4.438156	-0.068086	3.165230	0.015130	1.325883	0.000000	-10.000000	0.475000	-25.766666	308.666656	1023.000000	922.599976	1945.599976
15.460000	0.007170	4.237510	-0.068940	3.520712	0.113163	0.672575	0.000000	-10.000000	0.425000	-24.650000	300.500000	1023.000000	922.400024	1945.400024
15.480000	0.004979	2.942580	-1.077477	3.066905	0.756909	0.196243	0.000000	-10.000000	0.375000	-23.533333	292.333344	1023.000000	922.599976	1945.599976
15.500000	0.002559	1.512162	-1.831692	1.967111	1.034606	0.342137	0.000000	-10.000000	0.350000	-22.800001	284.333344	1023.000000	922.400024	1945.400024
15.520000	0.001653	0.977163	-1.256101	1.071826	0.353297	0.808140	0.000000	-10.000000	0.350000	-22.800001	279.000000	1023.000000	922.599976	1945.599976
15.540000	0.001998	1.180689	-0.214957	1.348085	-0.515691	0.563251	0.000000	-10.000000	0.350000	-22.633333	271.333344	1023.000000	922.599976	1945.599976
15.560000	0.001264	0.747265	-0.707385	1.796392	-0.113764	-0.227977	0.000000	-10.000000	0.341667	-22.000000	263.833344	1023.000000	922.599976	1945.599976
15.580000	-0.001167	-0.689666	-2.095300	1.455976	0.461713	-0.512056	0.000000	-10.000000	0.300000	-20.550001	254.333328	1023.000000	922.599976	1945.599976
15.600000	-0.002562	-1.513978	-2.212535	0.694087	-0.182634	0.187104	0.000000	-10.000000	0.250000	-19.300001	245.166672	1023.000000	922.400024	1945.400024
15.620000	-0.002008	-1.186607	-1.314667	1.026313	-1.097681	0.199429	0.000000	-10.000000	0.208333	-18.566668	238.500000	1023.000000	922.400024	1945.400024
15.640000	-0.002496	-1.475329	-1.760911	1.633335	-0.757749	-0.590004	0.000000	-10.000000	0.200000	-18.633333	234.500000	1023.000000	922.799988	1945.800049
15.660000	-0.004931	-2.914394	-3.171883	1.362740	-0.053536	-1.051714	0.000000	-10.000000	0.208333	-18.516666	228.333328	1023.000000	922.599976	1945.599976
15.680000	-0.006571	-3.883369	-3.389958	0.509387	-0.515689	-0.487109	0.000000	-10.000000	0.208333	-18.216667	220.000000	1023.000000	923.000000	1946.000000
15.700000	-0.006043	-3.571504	-2.253108	0.455919	-1.573025	-0.201290	0.000000	-10.000000	0.208333	-17.883333	213.666672	1023.000000	922.799988	1945.800049
15.720000	-0.006252	-3.694891	-2.262297	1.060212	-1.456052	-1.036755	0.000000	-10.000000	0.191667	-17.466667	209.666672	1023.000000	922.599976	1945.599976
15.740000	-0.007995	-4.725308	-3.347658	0.960842	-0.691617	-1.646875	0.000000	-10.000000	0.175000	-17.050001	206.000000	1023.000000	922.599976	1945.599976
15.760000	-0.009542	-5.639586	-3.907121	0.091342	-0.622921	-1.200887	0.000000	-10.000000	0.158333	-16.166668	198.666672	1023.000000	922.599976	1945.599976
15.780000	-0.009211	-5.443704	-3.055110	-0.214041	-1.507663	-0.666890	0.000000	-10.000000	0.150000	-15.516667	193.166672	1023.000000	922.599976	1945.599976
15.800000	-0.008568	-5.063644	-2.277734	0.174538	-2.038257	-0.922192	0.000000	-10.000000	0.133333	-14.666667	187.833328	1023.000000	922.599976	1945.599976
15.820000	-0.008862	-5.237422	-2.788745	0.694294	-1.511642	-1.631329	0.000000	-10.000000	0.100000	-13.583334	184.666672	1023.000000	922.799988	1945.800049
15.840000	-0.010689	-6.317001	-4.070288	0.365709	-0.797383	-1.815040	0.000000	-10.000000	0.066667	-11.916667	178.833328	1023.000000	922.799988	1945.800049
15.860000	-0.011098	-6.558802	-4.092964	-0.287609	-1.062754	-1.115475	0.000000	-10.000000	0.050000	-10.633333	174.666672	1023.000000	922.599976	1945.599976
15.880000	-0.009777	-5.778207	-2.882257	-0.291011	-2.040805	-0.564134	0.000000	-10.000000	0.050000	-9.950000	171.000000	1023.000000	922.400024	1945.400024
15.900000	-0.009274	-5.481197	-2.423030	0.220986	-2.236707	-1.042446	0.000000	-10.000000	0.041667	-9.766666	169.000000	1023.000000	922.599976	1945.599976
15.920000	-0.010559	-6.240502	-3.282195	0.292992	-1.602350	-1.648950	0.000000	-10.000000	0.025000	-9.500000	164.833328	1023.000000	922.799988	1945.800049
15.940000	-0.012546	-7.414419	-4.279353	-0.375927	-1.055505	-1.703634	0.000000	-10.000000	0.008333	-9.333333	161.666672	1023.000000	922.799988	1945.800049
15.960000	-0.013039	-7.705789	-3.962462	-1.266717	-1.574956	-0.901653	0.000000	-10.000000	0.000000	-9.033334	158.333328	1023.000000	922.599976	1945.599976
15.980000	-0.011798	-6.972491	-2.697684	-1.155983	-2.490869	-0.627956	0.000000	-10.000000	0.000000	-8.616667	156.333328	1023.000000	922.400024	1945.400024
16.000000	-0.012006	-7.095375	-2.654198	-0.600396	-2.471199	-1.369583	0.000000	-10.000000	0.000000	-8.033334	153.333328	1023.000000	922.599976	1945.599976
16.020000	-0.013520	-7.990408	-3.769134	-0.506504	-1.675523	-2.039247	0.000000	-10.000000	0.008333	-7.750000	149.833328	1023.000000	922.799988	1945.800049
16.040001	-0.015161	-8.959922	-4.542063	-1.252451	-1.388703	-1.776705	0.000000	-10.000000	0.016667	-7.666667	147.166672	1023.000000	922.799988	1945.800049
16.059999	-0.014673	-8.671568	-3.843136	-1.886937	-1.991267	-0.950227	0.000000	-10.000000	0.016667	-7.766667	144.666672	1023.000000	922.599976	1945.599976
16.080000	-0.013778	-8.142956	-3.037622	-1.688394	-2.653077	-0.763863	0.000000	-10.000000	0.016667	-7.733334	143.000000	1023.000000	922.799988	1945.800049
16.100000	-0.013741	-8.121127	-2.736442	-1.294149	-2.872503	-1.218034	0.000000	-10.000000	0.008333	-7.633334	140.500000	1023.000000	922.599976	1945.599976
16.120001	-0.014697	-8.686014	-3.417329	-0.946604	-2.405441	-1.916640	0.000000	-10.000000	0.008333	-7.383334	138.000000	1023.000000	922.400024	1945.400024
16.139999	-0.016655	-9.843393	-4.531672	-1.242924	-1.767086	-2.301712	0.000000	-10.000000	0.008333	-7.083333	135.500000	1023.000000	922.200012	1945.199951
16.160000	-0.017383	-10.273211	-4.791492	-1.948847	-1.693538	-1.839334	0.000000	-10.000000	0.008333	-6.733334	133.000000	1023.000000	922.799988	1945.800049
16.180000	-0.017323	-10.237804	-4.384740	-2.478401	-2.106168	-1.268495	0.000000	-10.000000	0.008333	-6.516667	130.666672	1023.000000	922.400024	1945.400024
16.200001	-0.016348	-9.661577	-3.423157	-2.560766	-2.814808	-0.862846	0.000000	-10.000000	0.000000	-6.383333	128.500000	1023.000000	922.599976	1945.599976
16.219999	-0.016201	-9.575027	-3.014217	-2.134372	-3.190010	-1.236427	0.000000	-10.000000	0.000000	-6.233334	126.500000	1023.000000	922.599976	1945.599976
16.240000	-0.017282	-10.213952	-3.771834	-1.688749	-2.649208	-2.104162	0.000000	-10.000000	0.000000	-6.033333	124.500000	1023.000000	922.799988	1945.800049
16.260000	-0.018970	-11.211352	-4.795745	-1.967131	-1.977714	-2.470762	0.000000	-10.000000	0.000000	-5.816667	122.500000	1023.000000	922.400024	1945.400024
16.280001	-0.019409	-11.470780	-4.859520	-2.767551	-1.994509	-1.849200	0.000000	-10.000000	0.008333	-5.666667	120.500000	1023.000000	923.000000	1946.000000
16.299999	-0.018316	-10.824739	-3.700739	-3.155710	-2.884757	-1.083534	0.000000	-10.000000	0.000000	-5.550000	118.500000	1023.000000	922.799988	1945.800049
16.320000	-0.017434	-10.303250	-3.037988	-2.617002	-3.385295	-1.262966	0.000000	-10.000000	0.000000	-5.500000	116.500000	1023.000000	922.400024	1945.400024
16.340000	-0.019026	-11.244079	-4.183423	-1.846970	-2.784189	-2.429498	0.000000	-10.000000	0.000000	-5.500000	114.500000	1023.000000	922.400024	1945.400024
16.360001	-0.021016	-12.420306	-5.402136	-2.396497	-2.137799	-2.483874	0.000000	-10.000000	0.000000	-5.383333	112.833336	1023.000000	922.599976	1945.599976
16.379999	-0.020806	-12.296154	-4.714657	-3.359435	-2.784056	-1.438005	0.000000	-10.000000	0.000000	-5.050000	111.166664	1023.000000	922.599976	1945.599976
16.400000	-0.019580	-11.571913	-3.509080	-3.162965	-3.635919	-1.263949	0.000000	-10.000000	-0.008333	-4.966667	109.500000	1023.000000	922.599976	1945.599976
16.420000	-0.019728	-11.659305	-3.662898	-2.461259	-3.413312	-2.121835	0.000000	-10.000000	0.000000	-5.333333	107.833336	1023.000000	922.599976	1945.599976
16.440001	-0.021281	-12.577327	-4.677189	-2.148475	-2.710155	-3.041508	0.000000	-10.000000	0.000000	-6.000000	106.000000	1023.000000	922.400024	1945.400024
16.459999	-0.022831	-13.493370	-5.621374	-2.488484	-2.237424	-3.146088	0.000000	-10.000000	-0.008333	-5.916667	104.000000	1023.000000	922.799988	1945.800049
16.480000	-0.023481	-13.877337	-5.715842	-3.097454	-2.542328	-2.521712	0.000000	-10.000000	-0.025000	-4.266667	102.000000	1023.000000	922.799988	1945.800049
16.500000	-0.022738	-13.438072	-4.928764	-3.225271	-3.423624	-1.860415	0.000000	-10.000000	-0.025000	-2.416667	100.666664	1023.000000	922.599976	1945.599976
16.520000	-0.022950	-13.563475	-4.666973	-2.489887	-4.048436	-2.358179	0.000000	-10.000000	-0.016667	-1.733333	100.000000	1023.000000	922.400024	1945.400024
16.540001	-0.024474	-14.463853	-5.825707	-1.580497	-3.527094	-3.530555	0.000000	-10.000000	0.000000	-2.833333	99.333336	1023.000000	922.799988	1945.800049
16.559999	-0.026181	-15.472998	-7.030141	-1.771248	-2.810906	-3.860703	0.000000	-10.000000	0.000000	-4.450000	98.333336	1023.000000	922.400024	1945.400024
16.580000	-0.025883	-15.297122	-6.736064	-2.593164	-3.101349	-2.866545	0.000000	-10.000000	0.008333	-5.466667	97.000000	1023.000000	922.799988	1945.800049
16.600000	-0.024300	-14.361204	-5.600696	-2.488017	-3.984276	-2.288216	0.000000	-10.000000	0.000000	-5.800000	95.333336	1023.000000	922.000000	1945.000000
16.620001	-0.024462	-14.456810	-5.508356	-1.575301	-4.237620	-3.135533	0.000000	-10.000000	-0.008333	-5.450000	93.500000	1023.000000	922.599976	1945.599976
16.639999	-0.025868	-15.287853	-6.369568	-1.155504	-3.696439	-4.066344	0.000000	-10.000000	-0.025000	-4.766667	91.500000	1023.000000	922.799988	1945.800049
16.660000	-0.027258	-16.109585	-7.181098	-1.509443	-3.119906	-4.299139	0.000000	-10.000000	-0.016667	-4.100000	89.833336	1023.000000	922.799988	1945.800049
16.680000	-0.026974	-15.941911	-7.045094	-2.134847	-3.168354	-3.593617	0.000000	-10.000000	-0.016667	-3.750000	88.333336	1023.000000	922.599976	1945.599976
16.700001	-0.025582	-15.119210	-6.181501	-2.403941	-3.802573	-2.731195	0.000000	-10.000000	-0.016667	-3.416667	87.166664	1023.000000	922.599976	1945.599976
16.719999	-0.024078	-14.230307	-5.295571	-1.978112	-4.499417	-2.457206	0.000000	-10.000000	-0.025000	-2.500000	86.000000	1023.000000	922.200012	1945.199951
16.740000	-0.024051	-14.214203	-5.395905	-1.084414	-4.575754	-3.158129	0.000000	-10.000000	-0.033333	-1.250000	85.333336	1023.000000	922.200012	1945.199951
16.760000	-0.025119	-14.845509	-6.410476	-0.512876	-3.928631	-3.993526	0.000000	-10.000000	-0.033333	-0.266667	85.000000	1023.000000	922.400024	1945.400024
16.780001	-0.025913	-15.314418	-7.097156	-0.753384	-3.428345	-4.035532	0.000000	-10.000000	-0.041667	0.000000	85.000000	1023.000000	922.400024	1945.400024
16.799999	-0.025499	-15.069947	-6.764755	-1.674384	-3.543295	-3.087513	0.000000	-10.000000	-0.041667	0.000000	85.000000	1023.000000	922.599976	1945.599976
16.820000	-0.023736	-14.028256	-5.441990	-2.087370	-4.411909	-2.086987	0.000000	-10.000000	-0.041667	0.000000	85.000000	1023.000000	922.200012	1945.199951
16.840000	-0.023288	-13.763147	-4.961810	-1.569714	-4.805243	-2.426382	0.000000	-10.000000	-0.041667	0.000000	85.000000	1023.000000	922.200012	1945.199951
16.860001	-0.024432	-14.439322	-5.602722	-0.958677	-4.472471	-3.405452	0.000000	-10.000000	-0.041667	0.000000	85.000000	1023.000000	922.000000	1945.000000
16.879999	-0.026100	-15.425177	-6.608457	-1.022252	-3.816577	-3.977890	0.000000	-10.000000	-0.050000	0.000000	85.000000	1023.000000	922.400024	1945.400024
16.900000	-0.026528	-15.677978	-6.854449	-1.769424	-3.512297	-3.541807	0.000000	-10.000000	-0.041667	0.000000	85.000000	1023.000000	922.799988	1945.800049
16.920000	-0.025435	-15.032170	-6.002874	-2.564476	-3.978531	-2.486290	0.000000	-10.000000	-0.033333	0.000000	85.000000	1023.000000	923.000000	1946.000000
16.940001	-0.024092	-14.238653	-4.975856	-2.477938	-4.701152	-2.083708	0.000000	-10.000000	-0.025000	0.000000	85.000000	1023.000000	922.599976	1945.599976
16.959999	-0.024140	-14.267019	-4.734329	-1.935341	-5.024304	-2.573046	0.000000	-10.000000	-0.016667	0.000000	85.000000	1023.000000	923.000000	1946.000000
16.980000	-0.025401	-15.011945	-5.596208	-1.254902	-4.532226	-3.628609	0.000000	-10.000000	-0.025000	0.000000	85.000000	1023.000000	922.799988	1945.800049
17.000000	-0.027056	-15.990255	-6.600710	-1.440431	-3.853941	-4.095173	0.000000	-10.000000	-0.033333	0.000000	85.000000	1023.000000	923.000000	1946.000000
17.020000	-0.027072	-15.999574	-6.525989	-2.364503	-3.764648	-3.344434	0.000000	-10.000000	-0.041667	0.000000	85.000000	1023.000000	923.000000	1946.000000
17.040001	-0.025602	-15.130527	-5.403394	-3.027666	-4.435527	-2.263940	0.000000	-10.000000	-0.033333	0.000000	85.000000	1023.000000	923.000000	1946.000000
17.059999	-0.024597	-14.536575	-4.616720	-2.413304	-5.129993	-2.376558	0.000000	-10.000000	-0.025000	0.000000	85.000000	1023.000000	923.000000	1946.000000
17.080000	-0.026202	-15.485135	-5.594180	-1.498284	-4.682156	-3.710515	0.000000	-10.000000	-0.025000	0.000000	85.000000	1023.000000	923.000000	1946.000000
17.100000	-0.028045	-16.574455	-6.704748	-1.909888	-3.855177	-4.104643	0.000000	-10.000000	-0.025000	0.000000	85.000000	1023.000000	922.799988	1945.800049
17.120001	-0.026952	-15.928608	-5.967882	-3.097127	-4.121313	-2.742286	0.000000	-10.000000	-0.025000	0.000000	85.000000	1023.000000	923.000000	1946.000000
17.139999	-0.025080	-14.822021	-4.578959	-2.981293	-5.115632	-2.146138	0.000000	-10.000000	-0.025000	0.000000	85.000000	1023.000000	923.400024	1946.400024
17.160000	-0.026323	-15.556777	-5.442491	-1.794887	-4.783344	-3.536056	0.000000	-10.000000	-0.025000	0.000000	85.000000	1023.000000	923.400024	1946.400024
17.180000	-0.028246	-16.693645	-6.618006	-2.144812	-3.878199	-4.052629	0.000000	-10.000000	-0.025000	0.000000	85.000000	1023.000000	923.200012	1946.199951
17.200001	-0.026733	-15.799406	-5.560798	-3.363486	-4.301746	-2.573376	0.000000	-10.000000	-0.033333	0.000000	85.000000	1023.000000	923.000000	1946.000000
17.219999	-0.024979	-14.762541	-4.427996	-3.054043	-5.121509	-2.158993	0.000000	-10.000000	-0.041667	0.350000	85.000000	1023.000000	923.000000	1946.000000
17.240000	-0.026490	-15.655684	-5.563727	-1.873504	-4.526308	-3.692146	0.000000	-10.000000	-0.041667	1.383333	85.000000	1023.000000	923.200012	1946.199951
17.260000	-0.027508	-16.256977	-6.330609	-2.576458	-3.664421	-3.685489	0.000000	-10.000000	-0.041667	3.033334	85.000000	1023.000000	923.000000	1946.000000
17.280001	-0.024793	-14.652895	-4.668783	-3.521088	-4.396891	-2.066132	0.000000	-10.000000	-0.050000	4.983334	85.000000	1023.000000	923.000000	1946.000000
17.299999	-0.023522	-13.901724	-4.019739	-2.544533	-4.970611	-2.366841	0.000000	-10.000000	-0.075000	6.850000	85.000000	1023.000000	922.799988	1945.800049
17.320000	-0.025244	-14.919140	-5.491534	-1.573289	-3.973248	-3.881069	0.000000	-10.000000	-0.091667	8.550000	85.000000	1023.000000	923.000000	1946.000000
17.340000	-0.025562	-15.107219	-5.904570	-2.420653	-3.423957	-3.358039	0.000000	-10.000000	-0.108333	10.000000	85.000000	1023.000000	923.000000	1946.000000
17.360001	-0.022872	-13.517264	-4.497908	-3.035986	-4.157671	-1.825699	0.000000	-10.000000	-0.133333	11.416667	85.000000	1023.000000	923.000000	1946.000000
17.379999	-0.022090	-13.055073	-4.159792	-2.154942	-4.562329	-2.178009	0.000000	-10.000000	-0.158333	12.800000	85.000000	1023.000000	923.000000	1946.000000
17.400000	-0.023702	-14.007916	-5.405056	-1.491125	-3.672026	-3.439710	0.000000	-10.000000	-0.191667	14.083333	65.500000	1023.000000	923.000000	1946.000000
17.420000	-0.023550	-13.917889	-5.576513	-2.451255	-2.858233	-3.031887	0.000000	-10.000000	-0.208333	14.800000	46.000000	1023.000000	922.799988	1945.800049
17.440001	-0.020577	-12.160960	-4.027700	-3.214988	-3.380873	-1.537398	0.000000	-10.000000	-0.225000	15.283334	28.166666	1023.000000	923.000000	1946.000000
17.459999	-0.018915	-11.178878	-3.458865	-2.111757	-3.846920	-1.761337	0.000000	-10.000000	-0.275000	16.400002	31.500000	1023.000000	923.200012	1946.199951
17.480000	-0.019667	-11.623450	-4.569359	-0.933485	-3.169645	-2.950961	0.000000	-10.000000	-0.341667	18.616667	36.833332	1023.000000	923.200012	1946.199951
17.500000	-0.020585	-12.165863	-5.806099	-0.955648	-2.135988	-3.268128	0.000000	-10.000000	-0.400000	21.100000	42.666668	1023.000000	923.000000	1946.000000
17.520000	-0.019313	-11.414212	-5.656660	-1.649866	-1.869783	-2.237904	0.000000	-10.000000	-0.425000	22.650000	49.333332	1023.000000	923.200012	1946.199951
17.540001	-0.016641	-9.834683	-4.629807	-1.978726	-2.178477	-1.047673	0.000000	-10.000000	-0.425000	23.383333	56.500000	1023.000000	923.000000	1946.000000
17.559999	-0.014250	-8.421767	-3.792999	-1.086568	-2.649601	-0.892599	0.000000	-10.000000	-0.450000	24.250000	64.166664	1023.000000	923.000000	1946.000000
17.580000	-0.014397	-8.508891	-4.778810	0.462643	-1.919823	-2.272901	0.000000	-10.000000	-0.491667	25.650002	72.000000	1023.000000	923.000000	1946.000000
17.600000	-0.014699	-8.687079	-5.706675	0.563650	-0.883004	-2.661051	0.000000	-10.000000	-0.550000	27.200001	80.333336	1023.000000	923.000000	1946.000000
17.620001	-0.012745	-7.532592	-5.145769	-0.462511	-0.482444	-1.441867	0.000000	-10.000000	-0.616667	28.650002	89.166664	1023.000000	923.200012	1946.199951
17.639999	-0.009048	-5.347415	-3.599567	-0.801893	-0.892920	-0.053035	0.000000	-10.000000	-0.666667	30.066668	98.666664	1023.000000	923.000000	1946.000000
17.660000	-0.007375	-4.358391	-3.308739	0.356236	-0.847997	-0.557891	0.000000	-10.000000	-0.733333	31.550001	108.500000	1023.000000	923.200012	1946.199951
17.680000	-0.007100	-4.195820	-3.926284	1.167168	-0.080698	-1.356006	0.000000	-10.000000	-0.783333	32.500000	118.833336	1023.000000	923.000000	1946.000000
17.700001	-0.006354	-3.755378	-4.462155	1.241059	0.880399	-1.414680	0.000000	-10.000000	-0.841667	33.700001	129.500000	1023.000000	923.200012	1946.199951
17.719999	-0.003982	-2.353621	-3.955867	0.451182	1.452324	-0.301262	0.000000	-10.000000	-0.883333	34.683334	140.666672	1023.000000	923.000000	1946.000000
17.740000	0.000211	0.124891	-2.447398	-0.002039	1.264249	1.310079	0.000000	-10.000000	-0.933333	35.850002	152.166672	1023.000000	923.000000	1946.000000
17.760000	0.003004	1.775175	-1.679234	0.912649	1.032479	1.509281	0.000000	-10.000000	-0.941667	36.600002	164.000000	1023.000000	923.400024	1946.400024
17.780001	0.003435	2.029902	-2.343761	1.946181	1.832786	0.594696	0.000000	-10.000000	-0.941667	36.750000	176.000000	1023.000000	923.000000	1946.000000
17.799999	0.004066	2.402795	-2.786834	1.582897	2.969963	0.636770	0.000000	-10.000000	-0.933333	37.083336	188.000000	1023.000000	923.200012	1946.199951
17.820000	0.007503	4.434173	-1.432990	0.362015	3.152540	2.352608	0.000000	-10.000000	-0.941667	37.049999	200.333328	1023.000000	923.000000	1946.000000
17.840000	0.011261	6.655414	0.123717	0.414942	2.712626	3.404129	0.000000	-10.000000	-0.958333	37.350002	212.666672	1023.000000	923.000000	1946.000000
17.860001	0.012273	7.253372	0.127653	1.419407	2.925713	2.780599	0.000000	-10.000000	-0.983333	37.600002	225.166672	1023.000000	923.000000	1946.000000
17.879999	0.011996	7.089364	-0.768626	1.900728	4.007007	1.950255	0.000000	-10.000000	-1.008333	37.916668	237.500000	1023.000000	923.000000	1946.000000
17.900000	0.013206	7.804972	-0.694838	1.154925	4.842890	2.501995	0.000000	-10.000000	-1.016667	38.116669	250.166672	1023.000000	923.400024	1946.400024
17.920000	0.016611	9.816960	0.574937	0.361235	4.943292	3.937497	0.000000	-10.000000	-0.991667	37.866669	262.833344	1023.000000	923.000000	1946.000000
17.940001	0.020100	11.879229	1.929647	0.485580	4.595530	4.868472	0.000000	-10.000000	-0.975000	37.683334	275.500000	1023.000000	923.200012	1946.199951
17.959999	0.021676	12.810555	2.193132	1.511301	4.588818	4.517304	0.000000	-10.000000	-0.966667	37.600002	288.166656	1023.000000	923.200012	1946.199951
17.980000	0.021492	12.701724	1.217827	2.412743	5.601856	3.469298	0.000000	-10.000000	-0.975000	37.633335	300.666656	1023.000000	923.200012	1946.199951
18.000000	0.022685	13.407115	1.197851	1.663761	6.560336	3.985167	0.000000	-10.000000	-0.966667	37.466667	313.333344	1023.000000	923.599976	1946.599976
18.020000	0.026582	15.710160	2.696919	0.773423	6.558985	5.680834	0.000000	-10.000000	-0.975000	37.799999	325.666656	1023.000000	923.200012	1946.199951
18.040001	0.029689	17.546288	3.734725	1.477522	6.189934	6.144105	0.000000	-10.000000	-0.991667	37.833336	338.333344	1023.000000	923.000000	1946.000000
18.059999	0.030146	17.816429	3.242924	2.598613	6.688901	5.285991	0.000000	-10.000000	-1.041667	38.516666	351.000000	1023.000000	923.400024	1946.400024
18.080000	0.030327	17.923515	2.574634	2.718267	7.800627	4.829988	0.000000	-10.000000	-1.041667	38.516666	363.833344	1023.000000	923.000000	1946.000000
18.100000	0.032960	19.479218	3.377297	1.715738	8.389897	5.996285	0.000000	-10.000000	-1.066667	39.066666	376.666656	1023.000000	922.799988	1945.800049
18.120001	0.037076	21.912107	4.958125	1.433901	8.179417	7.340666	0.000000	-10.000000	-1.050000	39.283333	389.500000	1023.000000	923.000000	1946.000000
18.139999	0.039235	23.187923	5.507636	2.391637	8.025729	7.262922	0.000000	-10.000000	-1.058333	39.266666	402.500000	1023.000000	923.200012	1946.199951
18.160000	0.039060	23.084618	4.661552	3.408873	8.820819	6.193373	0.000000	-10.000000	-1.066667	39.266666	415.666656	1023.000000	923.200012	1946.199951
18.180000	0.039942	23.605904	4.591134	2.732309	9.869795	6.412665	0.000000	-10.000000	-1.083333	38.933334	428.666656	1023.000000	923.200012	1946.199951
18.200001	0.044061	26.040211	6.268177	1.816905	9.788340	8.166790	0.000000	-10.000000	-1.108333	39.316666	441.833344	1023.000000	923.000000	1946.000000
18.219999	0.046806	27.662079	7.145194	2.768190	9.454482	8.294212	0.000000	-10.000000	-1.100000	39.733334	454.833344	1023.000000	923.000000	1946.000000
18.240000	0.046396	27.419788	6.251368	3.802734	10.385658	6.980028	0.000000	-10.000000	-1.108333	40.599998	468.166656	1023.000000	923.200012	1946.199951
18.260000	0.048102	28.428156	6.447621	3.189268	11.388049	7.403218	0.000000	-10.000000	-1.141667	41.283333	481.666656	1023.000000	923.000000	1946.000000
18.280001	0.052574	31.071228	8.138903	2.379136	11.365468	9.187720	0.000000	-10.000000	-1.166667	41.716667	495.166656	1023.000000	923.000000	1946.000000
18.299999	0.054972	32.488522	8.524715	3.647604	11.044957	9.271244	0.000000	-10.000000	-1.200000	42.166668	508.833344	1023.000000	923.000000	1946.000000
18.320000	0.054476	32.195267	7.340312	4.874647	11.955321	8.024985	0.000000	-10.000000	-1.216667	42.650002	522.666687	1023.000000	923.000000	1946.000000
18.340000	0.056940	33.651485	7.642807	4.353572	12.880841	8.774262	0.000000	-10.000000	-1.241667	43.049999	537.000000	1023.000000	923.400024	1946.400024
18.360001	0.061475	36.331985	9.200305	4.031578	12.784311	10.315790	0.000000	-10.000000	-1.266667	43.349998	551.333313	1023.000000	923.200012	1946.199951
18.379999	0.064168	37.923313	9.661099	5.606240	12.519574	10.136398	0.000000	-10.000000	-1.291667	43.633335	565.833313	1023.000000	923.000000	1946.000000
18.400000	0.064350	38.031059	8.650722	6.760532	13.500125	9.119681	0.000000	-10.000000	-1.300000	44.016666	580.333313	1023.000000	922.799988	1945.800049
18.420000	0.065807	38.891678	8.551846	6.324443	14.471205	9.544185	0.000000	-10.000000	-1.316667	44.483334	595.000000	1023.000000	923.000000	1946.000000
18.440001	0.068907	40.724190	9.488108	5.939930	14.346366	10.949787	0.000000	-10.000000	-1.316667	44.933334	609.666687	1023.000000	923.400024	1946.400024
18.459999	0.070339	41.570156	9.741309	6.944279	13.801676	11.082891	0.000000	-10.000000	-1.333333	45.133335	624.666687	1023.000000	923.000000	1946.000000
18.480000	0.070029	41.387207	8.846617	8.385515	14.022747	10.132329	0.000000	-10.000000	-1.350000	45.349998	639.666687	1023.000000	923.000000	1946.000000
18.500000	0.069902	41.312176	8.015674	8.902311	14.733621	9.660569	0.000000	-10.000000	-1.391667	45.549999	654.833313	1023.000000	923.000000	1946.000000
18.520000	0.071589	42.309029	7.969306	8.618654	15.479147	10.241920	0.000000	-10.000000	-1.433333	46.083336	669.833313	1023.000000	923.000000	1946.000000
18.540001	0.074900	44.265789	8.818955	8.396348	15.544770	11.505717	0.000000	-10.000000	-1.433333	46.433334	685.333313	1023.000000	923.000000	1946.000000
18.559999	0.077848	46.008076	9.436554	8.922953	15.373241	12.275327	0.000000	-10.000000	-1.416667	46.500000	700.666687	1023.000000	923.200012	1946.199951
18.580000	0.079718	47.113579	9.621922	9.997368	15.230511	12.263778	0.000000	-10.000000	-1.408333	46.683334	716.333313	1023.000000	923.000000	1946.000000
18.600000	0.080104	47.341331	9.077275	11.258928	15.411572	11.593554	0.000000	-10.000000	-1.400000	46.566666	731.666687	1023.000000	923.400024	1946.400024
18.620001	0.080547	47.603207	8.534022	11.744836	16.193840	11.130508	0.000000	-10.000000	-1.375000	46.250000	747.333313	1023.000000	923.000000	1946.000000
18.639999	0.082148	48.549282	8.629240	11.466813	16.947229	11.505999	0.000000	-10.000000	-1.316667	45.400002	762.666687	1023.000000	923.200012	1946.199951
18.660000	0.085206	50.356701	9.473390	10.842253	17.354630	12.686428	0.000000	-10.000000	-1.266667	44.650002	778.000000	1023.000000	922.799988	1945.800049
18.680000	0.089279	52.763748	10.705028	10.921749	17.118221	14.018749	0.000000	-10.000000	-1.241667	44.166668	793.000000	1023.000000	923.000000	1946.000000
18.700001	0.091692	54.189930	11.153695	11.926473	16.934658	14.175105	0.000000	-10.000000	-1.233333	43.933334	807.833313	1023.000000	923.200012	1946.199951
18.719999	0.092482	54.656582	10.920803	12.864251	17.361364	13.510162	0.000000	-10.000000	-1.241667	43.583336	822.666687	1023.000000	923.000000	1946.000000
18.740000	0.093635	55.338127	10.867734	12.813114	18.381433	13.275846	0.000000	-10.000000	-1.250000	43.466667	837.166687	1023.000000	923.000000	1946.000000
18.760000	0.096210	56.860115	11.619524	12.044769	19.150818	14.045004	0.000000	-10.000000	-1.250000	43.349998	851.833313	1023.000000	923.200012	1946.199951
18.780001	0.100083	59.148777	13.050998	11.423431	19.288164	15.386184	0.000000	-10.000000	-1.225000	43.083332	866.166687	1023.000000	923.200012	1946.199951
18.799999	0.103032	60.891689	14.058346	11.745459	18.944796	16.143089	0.000000	-10.000000	-1.166667	42.566666	880.666687	1023.000000	923.200012	1946.199951
18.820000	0.103766	61.325512	13.984449	12.782922	18.945343	15.612798	0.000000	-10.000000	-1.116667	41.833336	895.000000	1023.000000	923.200012	1946.199951
18.840000	0.103853	61.376835	13.597442	13.215195	19.619488	14.944712	0.000000	-10.000000	-1.075000	41.316669	909.166687	1023.000000	923.200012	1946.199951
18.860001	0.105173	62.157070	13.707520	12.870145	20.497984	15.081422	0.000000	-10.000000	-1.058333	40.300003	923.000000	1023.000000	922.799988	1945.800049
18.879999	0.108232	63.965302	14.678093	12.271115	20.915487	16.100605	0.000000	-10.000000	-1.050000	39.800003	936.500000	1023.000000	923.200012	1946.199951
18.900000	0.111915	66.141609	15.841106	12.459458	20.656048	17.184998	0.000000	-10.000000	-1.050000	38.983334	949.833313	1023.000000	923.000000	1946.000000
18.920000	0.112934	66.743973	15.851370	13.630494	20.451181	16.810928	0.000000	-10.000000	-1.050000	39.216667	963.000000	1023.000000	923.000000	1946.000000
18.940001	0.113130	66.859711	15.383101	14.257668	21.101950	16.116991	0.000000	-10.000000	-1.050000	39.133335	976.000000	1023.000000	923.000000	1946.000000
18.959999	0.114318	67.562065	15.433188	13.919188	22.031418	16.178272	0.000000	-10.000000	-1.066667	39.350002	989.166687	1023.000000	922.799988	1945.800049
18.980000	0.117409	69.388618	16.314209	13.280517	22.527542	17.266350	0.000000	-10.000000	-1.075000	39.316666	1002.333313	1023.000000	923.200012	1946.199951
19.000000	0.120718	71.344170	17.341372	13.385318	22.313742	18.303738	0.000000	-10.000000	-1.083333	39.049999	1015.500000	1023.000000	923.200012	1946.199951
19.020000	0.122115	72.170105	17.533829	14.369185	22.078476	18.188612	0.000000	-10.000000	-1.075000	39.033333	1028.500000	1023.000000	923.200012	1946.199951
19.040001	0.122076	72.146751	17.002403	15.188345	22.501381	17.454620	0.000000	-10.000000	-1.075000	38.716667	1041.500000	1023.000000	923.200012	1946.199951
19.059999	0.122682	72.505142	16.778383	15.091148	23.433079	17.202532	0.000000	-10.000000	-1.066667	38.816669	1054.500000	1023.000000	923.200012	1946.199951
19.080000	0.125307	74.056259	17.596519	14.282751	23.988361	18.188627	0.000000	-10.000000	-1.058333	38.733334	1067.500000	1023.000000	923.000000	1946.000000
19.100000	0.128833	76.140137	18.758036	14.240227	23.759689	19.382183	0.000000	-10.000000	-1.041667	38.566669	1080.333374	1023.000000	923.000000	1946.000000
19.120001	0.130261	76.984474	19.063568	15.295210	23.390036	19.235661	0.000000	-10.000000	-1.050000	38.549999	1093.166626	1023.000000	923.200012	1946.199951
19.139999	0.130407	77.070717	18.693094	15.982470	24.027752	18.367405	0.000000	-10.000000	-1.050000	38.633335	1106.000000	1023.000000	923.200012	1946.199951
19.160000	0.131881	77.941841	18.913738	15.648805	24.982552	18.396746	0.000000	-10.000000	-1.083333	38.849998	1119.000000	1023.000000	923.200012	1946.199951
19.180000	0.135262	79.939865	19.868742	15.034019	25.475657	19.561445	0.000000	-10.000000	-1.100000	39.066666	1132.000000	1023.000000	923.000000	1946.000000
19.200001	0.138704	81.974327	20.674610	15.526581	25.088877	20.684259	0.000000	-10.000000	-1.116667	39.450001	1145.000000	1023.000000	923.000000	1946.000000
19.219999	0.139755	82.595207	20.425219	17.064283	24.834913	20.270792	0.000000	-10.000000	-1.116667	40.000000	1158.000000	1023.000000	923.200012	1946.199951
19.240000	0.140134	82.819145	19.847746	17.797626	25.683903	19.489868	0.000000	-10.000000	-1.108333	40.466667	1171.166626	1023.000000	923.200012	1946.199951
19.260000	0.142401	84.159248	20.292875	17.414936	26.577188	19.874247	0.000000	-10.000000	-1.116667	40.483334	1184.666626	1023.000000	923.000000	1946.000000
19.280001	0.146479	86.568962	21.428053	17.352802	26.799002	20.989101	0.000000	-10.000000	-1.133333	40.783333	1198.166626	1023.000000	923.200012	1946.199951
19.299999	0.149955	88.623520	22.172277	18.187584	26.566212	21.697445	0.000000	-10.000000	-1.166667	41.166668	1211.833374	1023.000000	923.000000	1946.000000
19.320000	0.151120	89.312126	21.908062	19.597866	26.331467	21.474731	0.000000	-10.000000	-1.166667	41.533333	1225.500000	1023.000000	923.000000	1946.000000
19.340000	0.149955	88.623596	20.975588	20.356340	26.732904	20.558760	0.000000	-10.000000	-1.141667	41.500000	1239.500000	1023.000000	923.400024	1946.400024
19.360001	0.149844	88.557915	20.500526	20.195585	27.462137	20.399664	0.000000	-10.000000	-1.108333	41.000000	1253.166626	1023.000000	922.799988	1945.800049
19.379999	0.152164	89.928947	20.947475	19.897133	27.785141	21.299202	0.000000	-10.000000	-1.108333	40.783333	1266.833374	1023.000000	923.000000	1946.000000
19.400000	0.154936	91.567421	21.513401	20.441748	27.343113	22.269161	0.000000	-10.000000	-1.125000	40.816666	1280.333374	1023.000000	923.000000	1946.000000
19.420000	0.156141	92.279556	21.424122	21.814844	26.869392	22.171198	0.000000	-10.000000	-1.150000	41.166668	1294.000000	1023.000000	923.200012	1946.199951
19.440001	0.156072	92.238625	20.753685	22.856098	27.264734	21.364105	0.000000	-10.000000	-1.175000	41.483334	1307.666626	1023.000000	923.000000	1946.000000
19.459999	0.156915	92.736916	20.409254	22.937243	28.257528	21.132887	0.000000	-10.000000	-1.166667	41.850002	1321.500000	1023.000000	923.000000	1946.000000
19.480000	0.159646	94.350906	21.039299	22.583549	28.701942	22.026114	0.000000	-10.000000	-1.141667	41.766666	1335.500000	1023.000000	923.200012	1946.199951
19.500000	0.162772	96.198402	21.740988	22.922832	28.493422	23.041162	0.000000	-10.000000	-1.108333	41.750000	1349.500000	1023.000000	923.000000	1946.000000
19.520000	0.164517	97.229301	21.965042	23.901646	28.055264	23.307348	0.000000	-10.000000	-1.083333	41.416668	1363.500000	1023.000000	923.200012	1946.199951
19.540001	0.164738	97.360016	21.510210	24.838448	28.396128	22.615232	0.000000	-10.000000	-1.083333	41.016666	1377.333374	1023.000000	923.000000	1946.000000
19.559999	0.165295	97.689293	21.293255	24.857319	29.283281	22.255436	0.000000	-10.000000	-1.075000	40.533337	1391.000000	1023.000000	923.000000	1946.000000
19.580000	0.168056	99.320961	21.735039	24.460461	30.103258	23.022205	0.000000	-10.000000	-1.083333	40.050003	1404.500000	1023.000000	923.200012	1946.199951
19.600000	0.171899	101.592354	22.729252	24.396057	30.083685	24.383358	0.000000	-10.000000	-1.066667	40.116669	1418.000000	1023.000000	923.000000	1946.000000
19.620001	0.174561	103.165558	23.323648	25.248533	29.683092	24.910286	0.000000	-10.000000	-1.041667	39.950001	1431.333374	1023.000000	922.799988	1945.800049
19.639999	0.175231	103.561783	23.166637	26.053917	30.067329	24.273901	0.000000	-10.000000	-1.008333	39.633335	1444.666626	1023.000000	923.200012	1946.199951
19.660000	0.175837	103.919586	23.200413	25.714661	31.084517	23.919998	0.000000	-10.000000	-0.966667	38.833336	1457.833374	1023.000000	923.200012	1946.199951
19.680000	0.178160	105.292404	24.061794	24.771330	31.732313	24.726963	0.000000	-10.000000	-0.916667	38.000000	1471.000000	1023.000000	923.200012	1946.199951
19.700001	0.180708	106.798378	25.046507	24.515820	31.352518	25.883533	0.000000	-10.000000	-0.825000	36.533337	1483.833374	1023.000000	923.000000	1946.000000
19.719999	0.181134	107.050072	25.082514	25.301815	30.872679	25.793062	0.000000	-10.000000	-0.716667	34.316669	1496.333374	1023.000000	923.599976	1946.599976
19.740000	0.180077	106.425438	24.590780	25.657131	31.343655	24.833872	0.000000	-10.000000	-0.575000	31.400002	1508.166626	1023.000000	923.000000	1946.000000
19.760000	0.180151	106.469147	24.573938	24.986641	32.202354	24.706209	0.000000	-10.000000	-0.433333	27.850000	1519.166626	1023.000000	923.000000	1946.000000
19.780001	0.181629	107.342796	25.101891	24.467497	32.280083	25.493330	0.000000	-10.000000	-0.250000	23.516666	1529.000000	1023.000000	923.000000	1946.000000
19.799999	0.182652	107.947563	25.556736	24.486141	31.803648	26.101036	0.000000	-10.000000	-0.100000	17.783333	1537.666626	1023.000000	923.200012	1946.199951
19.820000	0.182401	107.799057	25.582750	25.000065	31.109566	26.106674	0.000000	-10.000000	0.008333	8.200000	1544.500000	1023.000000	923.000000	1946.000000
19.840000	0.180842	106.877747	25.059559	25.544348	31.010036	25.263800	0.000000	-10.000000	0.041667	-0.350000	1548.833374	1023.000000	923.200012	1946.199951
19.860001	0.178988	105.781738	24.477694	25.280409	31.563904	24.459734	0.000000	-10.000000	0.083333	-8.916667	1550.666626	1023.000000	923.000000	1946.000000
19.879999	0.178033	105.217369	24.359533	24.529297	31.988180	24.340357	0.000000	-10.000000	0.141667	-12.933333	1551.000000	1023.000000	923.400024	1946.400024
19.900000	0.177938	105.161232	24.564543	23.895704	31.946131	24.754854	0.000000	-10.000000	0.250000	-17.683334	1547.333374	1023.000000	922.599976	1945.599976
19.920000	0.177771	105.062523	24.874929	23.509857	31.307953	25.369785	0.000000	-10.000000	0.400000	-22.133333	1535.500000	1023.000000	923.000000	1946.000000
19.940001	0.176711	104.436340	24.927267	23.717699	30.486742	25.304630	0.000000	-10.000000	0.525000	-25.816666	1523.666626	1023.000000	923.000000	1946.000000
19.959999	0.174212	102.959526	24.451754	24.106081	30.061764	24.339926	0.000000	-10.000000	0.600000	-27.900000	1515.500000	1023.000000	923.200012	1946.199951
19.980000	0.171587	101.408180	23.768970	23.739988	30.484747	23.414473	0.000000	-10.000000	0.616667	-28.533333	1512.500000	1023.000000	923.000000	1946.000000
20.000000	0.170487	100.757683	23.639532	22.769608	30.911520	23.437021	0.000000	-10.000000	0.658333	-29.616667	1506.166626	1023.000000	923.000000	1946.000000
20.020000	0.170551	100.795883	23.892830	22.186008	30.445757	24.271292	0.000000	-10.000000	0.691667	-30.700001	1496.333374	1023.000000	923.000000	1946.000000
20.040001	0.170049	100.498741	23.868958	22.663883	29.461266	24.504633	0.000000	-10.000000	0.691667	-31.133333	1486.000000	1023.000000	923.000000	1946.000000
20.059999	0.167388	98.926056	23.236422	23.225954	28.924141	23.539541	0.000000	-10.000000	0.666667	-30.750000	1475.666626	1023.000000	923.000000	1946.000000
20.080000	0.164955	97.488541	22.647892	22.862667	29.500183	22.477800	0.000000	-10.000000	0.658333	-30.233334	1465.500000	1023.000000	923.000000	1946.000000
20.100000	0.165156	97.606918	22.943420	22.018906	29.885065	22.759525	0.000000	-10.000000	0.683333	-30.116667	1455.500000	1023.000000	923.000000	1946.000000
20.120001	0.166003	98.107834	23.420250	22.000010	29.046263	23.641314	0.000000	-10.000000	0.683333	-30.333334	1445.333374	1023.000000	923.000000	1946.000000
20.139999	0.163564	96.666328	22.703514	22.983459	28.180214	22.799145	0.000000	-10.000000	0.708333	-30.799999	1435.000000	1023.000000	923.000000	1946.000000
20.160000	0.159924	94.515053	21.572060	22.927830	28.595791	21.419376	0.000000	-10.000000	0.716667	-31.466667	1424.666626	1023.000000	923.200012	1946.199951
20.180000	0.158342	93.580017	21.263611	21.932024	28.824793	21.559587	0.000000	-10.000000	0.766667	-32.033333	1414.166626	1023.000000	922.799988	1945.800049
20.200001	0.157347	92.991783	21.154526	21.799355	27.806803	22.231102	0.000000	-10.000000	0.783333	-32.766666	1403.500000	1023.000000	922.799988	1945.800049
20.219999	0.154427	91.266624	20.417015	22.592018	26.848877	21.408716	0.000000	-10.000000	0.800000	-32.916668	1392.500000	1023.000000	923.000000	1946.000000
20.240000	0.151301	89.419052	19.405706	22.631805	27.384352	19.997190	0.000000	-10.000000	0.800000	-33.400002	1381.500000	1023.000000	923.000000	1946.000000
20.260000	0.150770	89.105080	19.371347	21.856741	27.581543	20.295448	0.000000	-10.000000	0.800000	-33.316666	1370.500000	1023.000000	923.000000	1946.000000
20.280001	0.150502	88.946587	19.505270	21.977430	26.387129	21.076759	0.000000	-10.000000	0.800000	-33.116669	1359.500000	1023.000000	923.000000	1946.000000
20.299999	0.147831	87.367905	18.857347	22.693176	25.684271	20.133112	0.000000	-10.000000	0.783333	-32.466667	1348.500000	1023.000000	923.000000	1946.000000
20.320000	0.145096	85.751472	18.084242	22.339481	26.401556	18.926189	0.000000	-10.000000	0.766667	-31.983334	1337.500000	1023.000000	923.000000	1946.000000
20.340000	0.144958	85.670128	18.285204	21.287891	26.549437	19.547592	0.000000	-10.000000	0.750000	-31.650000	1326.833374	1023.000000	923.000000	1946.000000
20.360001	0.144737	85.539665	18.509365	21.308144	25.351969	20.370192	0.000000	-10.000000	0.750000	-31.633333	1316.166626	1023.000000	923.000000	1946.000000
20.379999	0.142558	84.251991	17.821480	22.162407	24.986572	19.281528	0.000000	-10.000000	0.750000	-31.600000	1305.666626	1023.000000	923.200012	1946.199951
20.400000	0.141124	83.404282	17.314699	21.758301	25.766079	18.565201	0.000000	-10.000000	0.741667	-31.566668	1295.000000	1023.000000	922.799988	1945.800049
20.420000	0.141711	83.750969	17.757223	20.834377	25.743723	19.415644	0.000000	-10.000000	0.741667	-31.400000	1284.500000	1023.000000	923.000000	1946.000000
20.440001	0.141203	83.450706	17.888218	21.231474	24.504341	19.826674	0.000000	-10.000000	0.741667	-31.416668	1274.000000	1023.000000	923.000000	1946.000000
20.459999	0.138594	81.908783	17.192947	21.697353	24.625973	18.392511	0.000000	-10.000000	0.750000	-31.633335	1263.500000	1023.000000	922.799988	1945.800049
20.480000	0.137601	81.322037	17.179726	20.581680	25.373451	18.187178	0.000000	-10.000000	0.758333	-32.100002	1253.000000	1023.000000	923.000000	1946.000000
20.500000	0.137753	81.412277	17.631306	19.847124	24.718958	19.214891	0.000000	-10.000000	0.775000	-32.566669	1242.333374	1023.000000	923.000000	1946.000000
20.520000	0.135335	79.983231	17.347744	20.279722	23.609098	18.746668	0.000000	-10.000000	0.791667	-32.966667	1231.500000	1023.000000	923.000000	1946.000000
20.540001	0.132671	78.408356	16.779064	20.071577	24.051685	17.506031	0.000000	-10.000000	0.800000	-33.183334	1220.500000	1023.000000	923.000000	1946.000000
20.559999	0.131706	77.838356	16.745670	19.152702	24.416801	17.523184	0.000000	-10.000000	0.816667	-33.333336	1209.333374	1023.000000	923.000000	1946.000000
20.580000	0.131267	77.578728	16.929407	18.431787	24.016352	18.201183	0.000000	-10.000000	0.833333	-33.483334	1198.166626	1023.000000	923.000000	1946.000000
20.600000	0.130619	77.195587	16.932140	18.445484	23.260597	18.557364	0.000000	-10.000000	0.866667	-33.766666	1187.000000	1023.000000	923.000000	1946.000000
20.620001	0.128111	75.713898	16.561375	18.910946	22.416336	17.825243	0.000000	-10.000000	0.883333	-34.200001	1175.833374	1023.000000	923.200012	1946.199951
20.639999	0.125549	74.199463	15.860329	18.937164	22.657034	16.744932	0.000000	-10.000000	0.908333	-34.533333	1164.500000	1023.000000	922.599976	1945.599976
20.660000	0.124302	73.462479	15.554240	18.119797	23.227507	16.560930	0.000000	-10.000000	0.908333	-34.916668	1152.833374	1023.000000	922.799988	1945.800049
20.680000	0.123988	73.277138	15.757700	17.349689	22.722124	17.447622	0.000000	-10.000000	0.925000	-35.166668	1141.166626	1023.000000	922.799988	1945.800049
20.700001	0.122506	72.401054	15.575520	17.685101	21.633850	17.506582	0.000000	-10.000000	0.933333	-35.466667	1129.500000	1023.000000	922.799988	1945.800049
20.719999	0.119521	70.636658	15.001346	18.044168	21.324999	16.266148	0.000000	-10.000000	0.950000	-35.616669	1117.833374	1023.000000	923.000000	1946.000000
20.740000	0.117659	69.536400	14.592897	17.524351	21.883696	15.535455	0.000000	-10.000000	0.950000	-35.833332	1106.000000	1023.000000	922.599976	1945.599976
20.760000	0.117340	69.348221	14.593620	16.694262	21.942404	16.117935	0.000000	-10.000000	0.941667	-35.866665	1094.000000	1023.000000	923.000000	1946.000000
20.780001	0.116527	68.867180	14.566380	16.486431	21.100462	16.713903	0.000000	-10.000000	0.925000	-35.766666	1082.000000	1023.000000	922.799988	1945.800049
20.799999	0.113956	67.348015	14.131113	17.079950	20.071140	16.065813	0.000000	-10.000000	0.916667	-35.816666	1070.000000	1023.000000	922.599976	1945.599976
20.820000	0.111403	65.839371	13.369829	17.495842	20.093843	14.879859	0.000000	-10.000000	0.916667	-35.733334	1058.000000	1023.000000	922.400024	1945.400024
20.840000	0.109698	64.831795	13.008999	16.766951	20.571617	14.484226	0.000000	-10.000000	0.916667	-35.833332	1046.000000	1023.000000	922.599976	1945.599976
20.860001	0.109208	64.541748	13.213847	15.907299	20.117727	15.302874	0.000000	-10.000000	0.925000	-35.866665	1034.000000	1023.000000	922.799988	1945.800049
20.879999	0.107868	63.749779	13.344449	16.151188	18.970785	15.283357	0.000000	-10.000000	0.950000	-36.116665	1022.000000	1023.000000	922.799988	1945.800049
20.900000	0.105590	62.403934	13.011921	16.546227	18.889761	13.956027	0.000000	-10.000000	0.983333	-36.466667	1010.000000	1023.000000	922.799988	1945.800049
20.920000	0.104269	61.622921	12.730041	15.998649	19.471724	13.422509	0.000000	-10.000000	0.966667	-36.216667	998.000000	1023.000000	922.200012	1945.199951
20.940001	0.103902	61.406368	12.636280	15.409598	19.338003	14.022488	0.000000	-10.000000	0.933333	-36.000000	986.000000	1023.000000	922.599976	1945.599976
20.959999	0.102408	60.523392	12.433507	15.659137	18.067888	14.362860	0.000000	-10.000000	0.900000	-35.216667	974.000000	1023.000000	922.400024	1945.400024
20.980000	0.099008	58.513702	11.678185	16.302223	17.544554	12.988739	0.000000	-10.000000	0.900000	-34.950001	962.166687	1023.000000	922.599976	1945.599976
21.000000	0.096967	57.307312	11.130320	15.742704	18.127098	12.307190	0.000000	-10.000000	0.916667	-34.833332	950.500000	1023.000000	922.400024	1945.400024
21.020000	0.096259	56.889290	11.002027	15.072756	17.823450	12.991056	0.000000	-10.000000	0.925000	-35.200001	938.833313	1023.000000	922.200012	1945.199951
21.040001	0.094398	55.789257	10.753815	15.429126	16.608950	12.997369	0.000000	-10.000000	0.950000	-35.616669	927.000000	1023.000000	922.599976	1945.599976
21.059999	0.091465	54.055603	10.205883	16.034685	16.141079	11.673956	0.000000	-10.000000	0.975000	-36.050003	915.000000	1023.000000	922.599976	1945.599976
21.080000	0.089807	53.076134	9.872405	15.457709	16.750273	10.995747	0.000000	-10.000000	0.991667	-36.333336	903.000000	1023.000000	922.200012	1945.199951
21.100000	0.089114	52.666477	9.991923	14.637638	16.240438	11.796476	0.000000	-10.000000	0.983333	-36.383335	891.000000	1023.000000	922.599976	1945.599976
21.120001	0.087132	51.495125	9.909307	15.110085	14.959949	11.515785	0.000000	-10.000000	0.958333	-36.316669	879.000000	1023.000000	922.799988	1945.800049
21.139999	0.085478	50.517368	9.578719	15.529665	15.176512	10.232471	0.000000	-10.000000	0.950000	-36.300003	867.000000	1023.000000	922.599976	1945.599976
21.160000	0.085208	50.357822	9.451760	14.818627	15.676736	10.410698	0.000000	-10.000000	0.950000	-36.416668	854.666687	1023.000000	922.400024	1945.400024
21.180000	0.085009	50.240070	9.460979	14.540734	14.956289	11.282068	0.000000	-10.000000	0.941667	-36.116669	842.333313	1023.000000	922.200012	1945.199951
21.200001	0.083040	49.076813	9.201362	15.250569	13.910645	10.714236	0.000000	-10.000000	0.933333	-35.700001	830.000000	1023.000000	922.200012	1945.199951
21.219999	0.081536	48.187557	8.830353	15.445592	14.290785	9.620826	0.000000	-10.000000	0.916667	-35.250000	818.333313	1023.000000	922.200012	1945.199951
21.240000	0.081626	48.241238	8.832152	14.654815	14.597238	10.157034	0.000000	-10.000000	0.916667	-35.016666	806.666687	1023.000000	922.200012	1945.199951
21.260000	0.080466	47.555370	8.796154	14.517711	13.431087	10.810420	0.000000	-10.000000	0.908333	-35.033333	795.000000	1023.000000	922.200012	1945.199951
21.280001	0.077664	45.899334	8.482018	15.038639	12.815979	9.562699	0.000000	-10.000000	0.916667	-35.216667	783.333313	1023.000000	922.599976	1945.599976
21.299999	0.076658	45.304798	8.368765	14.111807	13.573567	9.250658	0.000000	-10.000000	0.925000	-35.366669	771.666687	1023.000000	922.599976	1945.599976
21.320000	0.075717	44.748898	8.451493	13.421643	12.578776	10.296985	0.000000	-10.000000	0.941667	-35.633335	760.000000	1023.000000	921.400024	1944.400024
21.340000	0.072765	43.004013	8.231148	13.959913	11.583915	9.229038	0.000000	-10.000000	0.950000	-35.783333	748.000000	1023.000000	922.000000	1945.000000
21.360001	0.071559	42.291245	8.003386	13.554801	12.245527	8.487529	0.000000	-10.000000	0.958333	-36.049999	736.000000	1023.000000	922.000000	1945.000000
21.379999	0.071233	42.098625	7.957835	12.799847	12.048700	9.292243	0.000000	-10.000000	0.950000	-36.033333	724.000000	1023.000000	921.400024	1944.400024
21.400000	0.069215	40.906178	7.856491	13.020173	10.728922	9.300592	0.000000	-10.000000	0.950000	-36.166668	712.000000	1023.000000	922.400024	1945.400024
21.420000	0.066716	39.429363	7.630087	13.416845	10.241760	8.140669	0.000000	-10.000000	0.941667	-36.416668	700.000000	1023.000000	922.200012	1945.199951
21.440001	0.065576	38.755253	7.304616	12.945372	10.803476	7.701790	0.000000	-10.000000	0.950000	-36.583332	687.666687	1023.000000	922.599976	1945.599976
21.459999	0.065277	38.578812	7.166236	12.132410	10.883598	8.396567	0.000000	-10.000000	0.966667	-36.700001	675.333313	1023.000000	922.599976	1945.599976
21.480000	0.063225	37.366100	6.942441	12.181139	9.669841	8.572679	0.000000	-10.000000	1.000000	-36.983334	663.000000	1023.000000	922.400024	1945.400024
21.500000	0.060745	35.900501	6.748001	12.697202	9.037970	7.417331	0.000000	-10.000000	1.033333	-37.500000	650.833313	1023.000000	922.599976	1945.599976
21.520000	0.060001	35.460529	6.554680	12.156042	9.722659	7.027147	0.000000	-10.000000	1.041667	-37.750000	638.500000	1023.000000	921.799988	1944.800049
21.540001	0.059547	35.192101	6.409854	11.356353	9.644768	7.781129	0.000000	-10.000000	1.025000	-37.783333	625.833313	1023.000000	921.799988	1944.800049
21.559999	0.057761	34.136940	6.338689	11.436408	8.545155	7.816687	0.000000	-10.000000	1.016667	-37.450001	613.166687	1023.000000	922.200012	1945.199951
21.580000	0.055444	32.767513	6.197546	11.898413	7.956849	6.714706	0.000000	-10.000000	1.008333	-37.366669	600.500000	1023.000000	923.599976	1946.599976
21.600000	0.054433	32.169640	5.759085	11.590285	8.614730	6.205538	0.000000	-10.000000	1.008333	-36.966667	588.166687	1023.000000	923.200012	1946.199951
21.620001	0.054076	31.959208	5.565758	10.922053	8.471434	6.999963	0.000000	-10.000000	0.983333	-36.716667	576.000000	1023.000000	923.400024	1946.400024
21.639999	0.051429	30.394413	5.393870	11.020999	7.253841	6.725704	0.000000	-10.000000	0.966667	-35.983334	563.833313	1023.000000	923.599976	1946.599976
21.660000	0.049212	29.084503	5.498991	10.894695	7.084236	5.606580	0.000000	-10.000000	0.983333	-36.016666	551.833313	1023.000000	923.799988	1946.800049
21.680000	0.048828	28.857210	5.565108	9.632271	7.983591	5.676239	0.000000	-10.000000	1.016667	-36.116669	539.666687	1023.000000	923.599976	1946.599976
21.700001	0.047445	28.039982	5.606599	8.779231	7.374850	6.279301	0.000000	-10.000000	1.041667	-36.700001	527.500000	1023.000000	923.599976	1946.599976
21.719999	0.044940	26.559664	5.659752	8.962387	6.223373	5.714151	0.000000	-10.000000	1.025000	-36.816666	515.166687	1023.000000	923.200012	1946.199951
21.740000	0.042876	25.339453	5.458715	9.179966	6.160592	4.540179	0.000000	-10.000000	1.008333	-36.816666	503.000000	1023.000000	923.599976	1946.599976
21.760000	0.042252	24.970778	5.209805	8.589913	6.695386	4.475673	0.000000	-10.000000	0.983333	-36.416668	490.666656	1023.000000	923.599976	1946.599976
21.780001	0.041592	24.580898	4.868172	7.978650	6.571213	5.162864	0.000000	-10.000000	0.966667	-36.033333	478.333344	1023.000000	923.400024	1946.400024
21.799999	0.039608	23.408419	4.630779	8.258218	5.513477	5.005946	0.000000	-10.000000	0.950000	-35.816669	466.333344	1023.000000	924.000000	1947.000000
21.820000	0.037635	22.242060	4.535063	8.789906	5.122676	3.794415	0.000000	-10.000000	0.950000	-36.033337	454.500000	1023.000000	923.400024	1946.400024
21.840000	0.037421	22.115707	4.116005	8.109885	6.076975	3.812842	0.000000	-10.000000	0.950000	-35.966667	442.500000	1023.000000	923.400024	1946.400024
21.860001	0.036142	21.360106	3.839260	7.655311	5.438921	4.426613	0.000000	-10.000000	0.941667	-36.050003	430.333344	1023.000000	923.599976	1946.599976
21.879999	0.033797	19.973885	3.788141	8.144966	4.345299	3.695479	0.000000	-10.000000	0.933333	-35.883335	418.166656	1023.000000	923.599976	1946.599976
21.900000	0.033105	19.564978	3.700224	8.325751	4.688400	2.850601	0.000000	-10.000000	0.916667	-35.766666	406.333344	1023.000000	923.599976	1946.599976
21.920000	0.033072	19.545464	3.318679	7.580795	5.371760	3.274230	0.000000	-10.000000	0.908333	-35.450001	394.500000	1023.000000	923.799988	1946.800049
21.940001	0.031565	18.654873	3.060770	7.265172	4.752877	3.576053	0.000000	-10.000000	0.891667	-35.116669	382.833344	1023.000000	923.400024	1946.400024
21.959999	0.029079	17.185446	3.078707	7.633465	3.636814	2.836459	0.000000	-10.000000	0.891667	-34.800003	371.000000	1023.000000	923.599976	1946.599976
21.980000	0.028031	16.566132	2.999431	7.805671	3.752456	2.008574	0.000000	-10.000000	0.875000	-34.516670	359.333344	1023.000000	923.400024	1946.400024
22.000000	0.027763	16.408001	2.631514	7.160172	4.392021	2.224295	0.000000	-10.000000	0.858333	-34.300003	347.833344	1023.000000	923.799988	1946.800049
22.020000	0.026763	15.817137	2.184114	6.763059	4.078207	2.791757	0.000000	-10.000000	0.841667	-34.300003	336.500000	1023.000000	923.400024	1946.400024
22.040001	0.024716	14.607351	2.140591	7.076958	2.869014	2.520789	0.000000	-10.000000	0.841667	-34.183334	325.000000	1023.000000	923.400024	1946.400024
22.059999	0.022953	13.565060	2.193348	7.479331	2.268929	1.623452	0.000000	-10.000000	0.850000	-34.066669	313.500000	1023.000000	923.200012	1946.199951
22.080000	0.022562	13.333980	1.939628	7.045943	2.923147	1.425261	0.000000	-10.000000	0.850000	-33.816669	302.166656	1023.000000	923.599976	1946.599976
22.100000	0.021774	12.868199	1.400295	6.136200	3.211104	2.120600	0.000000	-10.000000	0.816667	-33.533337	290.833344	1023.000000	923.400024	1946.400024
22.120001	0.019667	11.623403	1.165444	5.867446	2.370965	2.219547	0.000000	-10.000000	0.783333	-33.100002	279.666656	1023.000000	924.000000	1947.000000
22.139999	0.017088	10.098830	1.264501	6.194102	1.266087	1.374140	0.000000	-10.000000	0.750000	-32.450001	268.500000	1023.000000	923.400024	1946.400024
22.160000	0.016088	9.507812	1.315271	6.229808	1.243484	0.719248	0.000000	-10.000000	0.733333	-31.916666	257.833344	1023.000000	923.200012	1946.199951
22.180000	0.015367	9.082051	0.874494	5.614304	1.838426	0.754828	0.000000	-10.000000	0.725000	-31.450001	247.166672	1023.000000	923.599976	1946.599976
22.200001	0.014702	8.688815	0.398477	4.938176	2.032845	1.319316	0.000000	-10.000000	0.700000	-31.100000	236.833328	1023.000000	923.799988	1946.800049
22.219999	0.012916	7.633443	0.145644	4.738060	1.282749	1.466990	0.000000	-10.000000	0.675000	-30.650000	226.333328	1023.000000	923.599976	1946.599976
22.240000	0.010477	6.191801	0.301713	5.049070	0.163995	0.677023	0.000000	-10.000000	0.633333	-30.083334	216.000000	1023.000000	923.599976	1946.599976
22.260000	0.009914	5.859332	0.206201	4.940651	0.593112	0.119368	0.000000	-10.000000	0.608333	-29.533335	206.000000	1023.000000	923.599976	1946.599976
22.280001	0.009474	5.599013	-0.345424	4.134702	1.252274	0.557462	0.000000	-10.000000	0.591667	-29.116667	196.166672	1023.000000	923.200012	1946.199951
22.299999	0.007838	4.632555	-0.724311	3.637648	0.784641	0.934577	0.000000	-10.000000	0.575000	-28.650002	186.500000	1023.000000	923.400024	1946.400024
22.320000	0.005763	3.405699	-0.653677	3.776622	-0.293468	0.576222	0.000000	-10.000000	0.575000	-28.366667	176.833328	1023.000000	923.799988	1946.800049
22.340000	0.004147	2.450638	-0.585219	4.048549	-0.716717	-0.295975	0.000000	-10.000000	0.550000	-27.900002	167.333328	1023.000000	923.599976	1946.599976
22.360001	0.003440	2.032933	-0.675466	3.712858	-0.472536	-0.531924	0.000000	-10.000000	0.525000	-27.566668	158.166672	1023.000000	923.799988	1946.800049
22.379999	0.003126	1.847337	-1.177279	3.068149	0.237288	-0.280821	0.000000	-10.000000	0.491667	-27.066668	149.000000	1023.000000	923.400024	1946.400024
22.400000	0.002054	1.213730	-1.621746	2.455222	0.230133	0.150122	0.000000	-10.000000	0.475000	-26.600000	140.000000	1023.000000	923.799988	1946.800049
22.420000	0.000469	0.277169	-1.618086	2.393619	-0.717379	0.219015	0.000000	-10.000000	0.475000	-26.166666	131.000000	1023.000000	923.599976	1946.599976
22.440001	-0.001521	-0.898964	-1.364365	2.701201	-1.646228	-0.589573	0.000000	-10.000000	0.458333	-25.716667	122.166664	1023.000000	923.799988	1946.800049
22.459999	-0.001707	-1.008791	-1.351450	2.758400	-1.414956	-1.000785	0.000000	-10.000000	0.458333	-25.216667	113.500000	1023.000000	923.400024	1946.400024
22.480000	-0.002070	-1.223331	-2.056623	2.274559	-0.656436	-0.784832	0.000000	-10.000000	0.433333	-24.500000	105.166664	1023.000000	923.599976	1946.599976
22.500000	-0.003460	-2.044619	-2.635248	1.654275	-0.833091	-0.230554	0.000000	-10.000000	0.391667	-23.700001	97.000000	1023.000000	923.799988	1946.800049
22.520000	-0.005996	-3.543385	-2.591858	1.483705	-1.961843	-0.473390	0.000000	-10.000000	0.358333	-22.733334	89.166664	1023.000000	923.599976	1946.599976
22.540001	-0.007696	-4.548064	-2.188493	1.471555	-2.518758	-1.312368	0.000000	-10.000000	0.341667	-22.450001	81.500000	1023.000000	923.799988	1946.800049
22.559999	-0.007525	-4.447523	-2.109841	0.864505	-1.731906	-1.470281	0.000000	-10.000000	0.358333	-22.400000	74.000000	1023.000000	923.799988	1946.800049
22.580000	-0.008368	-4.945428	-2.705769	0.040588	-1.216037	-1.064211	0.000000	-10.000000	0.358333	-22.550001	66.500000	1023.000000	923.799988	1946.800049
22.600000	-0.010648	-6.293106	-3.057948	-0.066293	-2.075583	-1.093282	0.000000	-10.000000	0.325000	-21.666668	59.000000	1023.000000	923.400024	1946.400024
22.620001	-0.012430	-7.346385	-2.802295	0.523113	-3.097583	-1.969620	0.000000	-10.000000	0.275000	-20.450001	51.666668	1023.000000	923.599976	1946.599976
22.639999	-0.012550	-7.416834	-3.034109	0.542639	-2.612080	-2.313284	0.000000	-10.000000	0.233333	-19.450001	44.833332	1023.000000	923.599976	1946.599976
22.660000	-0.013315	-7.869389	-3.939736	-0.141626	-1.860637	-1.927389	0.000000	-10.000000	0.216667	-19.316668	38.333332	1023.000000	923.799988	1946.800049
22.680000	-0.015036	-8.886013	-4.434924	-0.344414	-2.343082	-1.763593	0.000000	-10.000000	0.225000	-19.550001	32.000000	1023.000000	923.799988	1946.800049
22.700001	-0.017172	-10.148796	-4.243462	0.089106	-3.601573	-2.392868	0.000000	-10.000000	0.225000	-19.616667	25.333334	1023.000000	923.400024	1946.400024
22.719999	-0.017886	-10.570888	-4.023796	0.509628	-3.886617	-3.170103	0.000000	-10.000000	0.233333	-19.316668	18.833334	1023.000000	923.599976	1946.599976
22.740000	-0.018083	-10.686919	-4.314426	0.209512	-3.233474	-3.348531	0.000000	-10.000000	0.216667	-18.850000	12.500000	1023.000000	923.599976	1946.599976
22.760000	-0.018635	-11.013502	-4.923852	-0.473101	-2.661353	-2.955195	0.000000	-10.000000	0.200000	-18.150002	6.666667	1023.000000	923.400024	1946.400024
22.780001	-0.020016	-11.829728	-5.233942	-0.904351	-2.953083	-2.738352	0.000000	-10.000000	0.175000	-17.316668	1.000000	1023.000000	923.400024	1946.400024
22.799999	-0.021068	-12.451326	-4.956242	-0.562890	-3.871111	-3.061084	0.000000	-10.000000	0.158333	-16.550001	-4.666667	1023.000000	923.200012	1946.199951
22.820000	-0.021689	-12.817957	-4.425585	-0.009820	-4.525736	-3.856815	0.000000	-10.000000	0.150000	-15.933334	-10.166667	1023.000000	923.400024	1946.400024
22.840000	-0.020826	-12.308159	-4.537663	-0.010978	-3.798975	-3.960543	0.000000	-10.000000	0.133333	-15.166667	-15.666667	1023.000000	923.400024	1946.400024
22.860001	-0.020929	-12.368964	-5.212121	-0.647497	-3.153366	-3.355980	0.000000	-10.000000	0.116667	-14.133333	-20.666666	1023.000000	923.200012	1946.199951
22.879999	-0.022096	-13.059022	-5.391004	-0.724921	-3.861612	-3.081484	0.000000	-10.000000	0.083333	-12.900000	-25.500000	1023.000000	923.799988	1946.800049
22.900000	-0.022822	-13.487670	-4.808615	-0.112105	-5.001257	-3.565693	0.000000	-10.000000	0.066667	-12.066667	-29.833334	1023.000000	923.400024	1946.400024
22.920000	-0.022044	-13.027955	-4.601399	0.115286	-4.607283	-3.934560	0.000000	-10.000000	0.050000	-11.433333	-33.833332	1023.000000	923.200012	1946.199951
22.940001	-0.021903	-12.944403	-5.206287	-0.489988	-3.707251	-3.540877	0.000000	-10.000000	0.041667	-11.150001	-37.500000	1023.000000	923.000000	1946.000000
22.959999	-0.023110	-13.658010	-5.647926	-1.035810	-3.910051	-3.064224	0.000000	-10.000000	0.041667	-10.883333	-41.166668	1023.000000	923.000000	1946.000000
22.980000	-0.024655	-14.570885	-5.155355	-0.775550	-5.223220	-3.416759	0.000000	-10.000000	0.041667	-10.533334	-44.833332	1023.000000	923.400024	1946.400024
23.000000	-0.024687	-14.590289	-4.729902	-0.427786	-5.347682	-4.084919	0.000000	-10.000000	0.041667	-10.116667	-48.500000	1023.000000	923.000000	1946.000000
23.020000	-0.024123	-14.256974	-5.145796	-0.907847	-4.339252	-3.864080	0.000000	-10.000000	0.033333	-9.616667	-51.833332	1023.000000	923.000000	1946.000000
23.040001	-0.024970	-14.757250	-5.746805	-1.624157	-4.096142	-3.290146	0.000000	-10.000000	0.025000	-9.133333	-55.000000	1023.000000	923.599976	1946.599976
23.059999	-0.026235	-15.504800	-5.586057	-1.512485	-5.078318	-3.327940	0.000000	-10.000000	0.016667	-8.633333	-58.000000	1023.000000	923.200012	1946.199951
23.080000	-0.026745	-15.806322	-4.898331	-0.911049	-5.944417	-4.052525	0.000000	-10.000000	0.008333	-8.200001	-60.833332	1023.000000	923.400024	1946.400024
23.100000	-0.026031	-15.384454	-4.941448	-1.050133	-5.268412	-4.124461	0.000000	-10.000000	-0.008333	-7.750000	-63.666668	1023.000000	923.400024	1946.400024
23.120001	-0.026086	-15.416798	-5.602870	-1.710510	-4.430192	-3.673225	0.000000	-10.000000	-0.008333	-7.316667	-66.166664	1023.000000	923.400024	1946.400024
23.139999	-0.027013	-15.964436	-5.958313	-2.183731	-4.535364	-3.287028	0.000000	-10.000000	-0.008333	-6.800000	-68.833336	1023.000000	923.599976	1946.599976
23.160000	-0.027761	-16.406513	-5.867462	-1.937848	-5.212117	-3.389088	0.000000	-10.000000	0.000000	-6.450000	-71.166664	1023.000000	923.400024	1946.400024
23.180000	-0.028573	-16.886480	-5.343419	-1.608959	-6.037736	-3.896367	0.000000	-10.000000	0.000000	-6.050000	-73.500000	1023.000000	923.200012	1946.199951
23.200001	-0.028261	-16.702286	-4.991836	-1.378800	-6.019847	-4.311802	0.000000	-10.000000	0.000000	-5.500000	-75.500000	1023.000000	922.799988	1945.800049
23.219999	-0.027782	-16.418962	-5.314485	-1.798591	-5.135178	-4.170710	0.000000	-10.000000	0.000000	-4.850000	-77.166664	1023.000000	923.400024	1946.400024
23.240000	-0.028266	-16.705282	-5.922830	-2.470632	-4.553325	-3.758495	0.000000	-10.000000	0.000000	-4.300000	-78.833336	1023.000000	923.000000	1946.000000
23.260000	-0.029188	-17.250145	-6.135839	-2.655316	-4.905241	-3.553749	0.000000	-10.000000	0.000000	-4.083333	-80.166664	1023.000000	923.400024	1946.400024
23.280001	-0.029835	-17.632210	-5.682490	-2.325604	-5.787471	-3.836645	0.000000	-10.000000	0.000000	-4.083333	-81.666664	1023.000000	923.599976	1946.599976
23.299999	-0.029900	-17.670832	-5.127932	-1.923572	-6.275086	-4.344242	0.000000	-10.000000	0.000000	-4.216667	-83.000000	1023.000000	923.200012	1946.199951
23.320000	-0.029106	-17.201653	-4.942964	-1.897737	-5.846830	-4.514121	0.000000	-10.000000	0.000000	-4.333333	-84.333336	1023.000000	923.400024	1946.400024
23.340000	-0.028863	-17.057894	-5.485973	-2.381254	-4.927931	-4.262736	0.000000	-10.000000	0.000000	-4.350000	-85.833336	1023.000000	923.599976	1946.599976
23.360001	-0.029574	-17.478241	-6.016225	-2.890122	-4.763534	-3.808360	0.000000	-10.000000	-0.008333	-4.216667	-87.166664	1023.000000	923.200012	1946.199951
23.379999	-0.030611	-18.090889	-5.979710	-2.686401	-5.593438	-3.831341	0.000000	-10.000000	-0.025000	-3.866667	-88.666664	1023.000000	923.000000	1946.000000
23.400000	-0.031187	-18.431580	-5.482398	-2.085788	-6.498529	-4.364864	0.000000	-10.000000	-0.033333	-3.200000	-89.833336	1023.000000	923.599976	1946.599976
23.420000	-0.030878	-18.248686	-5.352058	-1.973022	-6.244023	-4.679582	0.000000	-10.000000	-0.041667	-2.600000	-90.666664	1023.000000	923.000000	1946.000000
23.440001	-0.030997	-18.319118	-5.825047	-2.651308	-5.389179	-4.453584	0.000000	-10.000000	-0.025000	-2.533333	-91.500000	1023.000000	923.400024	1946.400024
23.459999	-0.031161	-18.416210	-6.225557	-3.326812	-4.887542	-3.976299	0.000000	-10.000000	-0.016667	-3.216667	-92.333336	1023.000000	923.200012	1946.199951
23.480000	-0.032138	-18.993433	-6.110451	-3.297642	-5.558975	-4.026364	0.000000	-10.000000	0.000000	-4.083333	-93.500000	1023.000000	923.200012	1946.199951
23.500000	-0.032580	-19.254992	-5.430989	-2.548869	-6.555989	-4.719144	0.000000	-10.000000	-0.016667	-4.100000	-94.833336	1023.000000	923.000000	1946.000000
23.520000	-0.032057	-18.945452	-5.545778	-2.099843	-6.186658	-5.113174	0.000000	-10.000000	-0.033333	-2.666667	-96.000000	1023.000000	923.599976	1946.599976
23.540001	-0.032379	-19.135956	-6.557904	-2.587177	-5.110985	-4.879890	0.000000	-10.000000	-0.033333	-1.066667	-96.833336	1023.000000	923.200012	1946.199951
23.559999	-0.033969	-20.075638	-7.290314	-2.940127	-5.245625	-4.599573	0.000000	-10.000000	-0.016667	-0.566667	-97.000000	1023.000000	923.599976	1946.599976
23.580000	-0.034819	-20.578180	-6.975948	-2.466914	-6.359003	-4.776314	0.000000	-10.000000	0.000000	-1.383333	-97.000000	1023.000000	923.599976	1946.599976
23.600000	-0.034647	-20.476362	-6.403757	-1.756447	-6.920768	-5.395391	0.000000	-10.000000	-0.008333	-2.400000	-97.500000	1023.000000	923.000000	1946.000000
23.620001	-0.033960	-20.070263	-6.627913	-1.584577	-6.282082	-5.575690	0.000000	-10.000000	-0.008333	-2.833333	-98.333336	1023.000000	923.599976	1946.599976
23.639999	-0.034235	-20.233017	-7.374570	-2.079928	-5.458538	-5.319980	0.000000	-10.000000	-0.016667	-2.900000	-99.500000	1023.000000	923.200012	1946.199951
23.660000	-0.035574	-21.024511	-7.864314	-2.480426	-5.602226	-5.077545	0.000000	-10.000000	-0.008333	-2.566667	-100.333336	1023.000000	923.200012	1946.199951
23.680000	-0.035532	-20.999367	-7.187969	-2.051244	-6.573541	-5.186613	0.000000	-10.000000	-0.008333	-1.783333	-100.833336	1023.000000	923.000000	1946.000000
23.700001	-0.034717	-20.517666	-6.461229	-1.416446	-6.977610	-5.662381	0.000000	-10.000000	-0.008333	-0.900000	-101.000000	1023.000000	923.000000	1946.000000
23.719999	-0.033477	-19.784687	-6.557784	-1.302920	-6.252101	-5.671882	0.000000	-10.000000	-0.025000	0.083333	-101.000000	1023.000000	923.200012	1946.199951
23.740000	-0.033349	-19.709145	-7.303258	-1.667774	-5.487849	-5.250263	0.000000	-10.000000	-0.041667	1.216667	-101.000000	1023.000000	923.000000	1946.000000
23.760000	-0.033766	-19.955498	-7.482396	-1.817551	-5.814773	-4.840777	0.000000	-10.000000	-0.050000	2.600000	-101.000000	1023.000000	923.000000	1946.000000
23.780001	-0.032996	-19.500578	-6.745259	-1.223921	-6.654561	-4.876835	0.000000	-10.000000	-0.050000	4.116667	-101.000000	1023.000000	923.200012	1946.199951
23.799999	-0.031987	-18.904026	-6.088343	-0.704395	-6.951133	-5.160155	0.000000	-10.000000	-0.058333	5.183333	-101.000000	1023.000000	923.000000	1946.000000
23.820000	-0.031090	-18.374432	-6.211498	-0.748209	-6.233174	-5.181550	0.000000	-10.000000	-0.075000	5.850000	-101.000000	1023.000000	923.000000	1946.000000
23.840000	-0.031043	-18.346169	-6.791327	-1.287958	-5.388795	-4.878089	0.000000	-10.000000	-0.083333	6.333333	-101.000000	1023.000000	923.200012	1946.199951
23.860001	-0.031615	-18.684267	-7.071747	-1.778678	-5.381672	-4.452170	0.000000	-10.000000	-0.100000	6.900000	-101.000000	1023.000000	923.000000	1946.000000
23.879999	-0.031554	-18.648365	-6.520330	-1.607902	-6.178130	-4.342005	0.000000	-10.000000	-0.108333	7.733334	-101.000000	1023.000000	923.000000	1946.000000
23.900000	-0.030789	-18.196318	-5.753644	-1.048507	-6.719993	-4.674174	0.000000	-10.000000	-0.108333	8.533334	-101.000000	1023.000000	923.200012	1946.199951
23.920000	-0.029664	-17.531420	-5.496350	-0.905748	-6.267678	-4.861642	0.000000	-10.000000	-0.100000	9.400001	-101.000000	1023.000000	922.799988	1945.800049
23.940001	-0.029441	-17.399855	-6.029070	-1.278474	-5.393433	-4.698876	0.000000	-10.000000	-0.108333	10.266666	-60.333332	1023.000000	922.799988	1945.800049
23.959999	-0.029596	-17.491108	-6.518962	-1.768425	-4.982611	-4.221108	0.000000	-10.000000	-0.125000	11.200000	-18.666666	1023.000000	923.000000	1946.000000
23.980000	-0.029815	-17.620659	-6.370495	-1.843982	-5.441380	-3.964803	0.000000	-10.000000	-0.141667	11.866667	24.333334	1023.000000	923.200012	1946.199951
24.000000	-0.028882	-17.068996	-5.532624	-1.351624	-6.145000	-4.039748	0.000000	-10.000000	-0.150000	12.533334	28.000000	1023.000000	923.200012	1946.199951
24.020000	-0.027762	-16.407516	-4.892420	-0.900676	-6.354196	-4.260225	0.000000	-10.000000	-0.183333	13.366667	32.000000	1023.000000	923.400024	1946.400024
24.040001	-0.026464	-15.640154	-4.895467	-0.895622	-5.658787	-4.190278	0.000000	-10.000000	-0.216667	14.633334	36.333332	1023.000000	922.799988	1945.800049
24.059999	-0.026243	-15.509900	-5.543725	-1.249893	-4.705210	-4.011071	0.000000	-10.000000	-0.250000	15.850000	41.000000	1023.000000	923.000000	1946.000000
24.080000	-0.026007	-15.369934	-5.988218	-1.574014	-4.299781	-3.507921	0.000000	-10.000000	-0.258333	17.000000	46.166668	1023.000000	922.799988	1945.800049
24.100000	-0.025607	-15.134028	-5.703499	-1.584344	-4.619421	-3.226764	0.000000	-10.000000	-0.283333	17.883333	51.666668	1023.000000	923.000000	1946.000000
24.120001	-0.024261	-14.338041	-4.672220	-1.039943	-5.362395	-3.263483	0.000000	-10.000000	-0.300000	18.850000	57.500000	1023.000000	923.000000	1946.000000
24.139999	-0.022586	-13.348150	-4.133071	-0.560546	-5.212021	-3.442513	0.000000	-10.000000	-0.325000	19.783335	63.666668	1023.000000	923.000000	1946.000000
24.160000	-0.021377	-12.633563	-4.322669	-0.652787	-4.335838	-3.322269	0.000000	-10.000000	-0.350000	20.800001	70.000000	1023.000000	922.799988	1945.800049
24.180000	-0.020816	-12.301990	-4.894382	-1.082524	-3.412837	-2.912246	0.000000	-10.000000	-0.383333	21.800001	76.833336	1023.000000	922.799988	1945.800049
24.200001	-0.020268	-11.978681	-4.986887	-1.275071	-3.283806	-2.432917	0.000000	-10.000000	-0.425000	23.000000	83.833336	1023.000000	923.000000	1946.000000
24.219999	-0.018686	-11.043595	-4.203455	-1.066925	-3.751022	-2.022193	0.000000	-10.000000	-0.466667	24.200001	91.333336	1023.000000	923.200012	1946.199951
24.240000	-0.016675	-9.855089	-3.266276	-0.415404	-4.068073	-2.105337	0.000000	-10.000000	-0.525000	25.733334	99.166664	1023.000000	923.000000	1946.000000
24.260000	-0.014756	-8.720763	-3.082756	0.030015	-3.511541	-2.156482	0.000000	-10.000000	-0.591667	27.133333	107.666664	1023.000000	922.799988	1945.800049
24.280001	-0.013512	-7.985593	-3.644430	0.047480	-2.353443	-2.035199	0.000000	-10.000000	-0.658333	28.983334	116.500000	1023.000000	923.200012	1946.199951
24.299999	-0.013098	-7.740829	-4.219068	-0.537551	-1.596754	-1.387456	0.000000	-10.000000	-0.700000	30.500000	125.833336	1023.000000	923.200012	1946.199951
24.320000	-0.011496	-6.794312	-3.574182	-0.559379	-1.899564	-0.761188	0.000000	-10.000000	-0.750000	31.816668	135.666672	1023.000000	923.000000	1946.000000
24.340000	-0.008301	-4.906172	-2.201459	0.066447	-2.118215	-0.652945	0.000000	-10.000000	-0.791667	32.766666	146.166672	1023.000000	923.000000	1946.000000
24.360001	-0.005776	-3.413622	-1.814885	0.634097	-1.477779	-0.755055	0.000000	-10.000000	-0.850000	33.666668	157.000000	1023.000000	923.000000	1946.000000
24.379999	-0.004393	-2.596063	-2.426808	0.797593	-0.182977	-0.783872	0.000000	-10.000000	-0.908333	34.716667	168.000000	1023.000000	922.799988	1945.800049
24.400000	-0.003792	-2.241047	-3.115191	0.746952	0.485842	-0.358649	0.000000	-10.000000	-0.958333	36.083336	179.333328	1023.000000	923.200012	1946.199951
24.420000	-0.002533	-1.496811	-2.620215	1.017380	-0.017507	0.123532	0.000000	-10.000000	-0.983333	37.150002	191.166672	1023.000000	922.799988	1945.800049
24.440001	-0.000621	-0.366805	-1.755977	1.767795	-0.501688	0.123065	0.000000	-10.000000	-0.991667	37.833336	203.500000	1023.000000	923.400024	1946.400024
24.459999	0.001410	0.833260	-1.615051	2.445939	0.113751	-0.111379	0.000000	-10.000000	-0.991667	38.066666	216.166672	1023.000000	922.799988	1945.800049
24.480000	0.002341	1.383688	-2.398233	2.498436	1.397829	-0.114345	0.000000	-10.000000	-1.008333	38.000000	228.833328	1023.000000	922.599976	1945.599976
24.500000	0.003430	2.026870	-2.801764	2.340292	2.080223	0.408118	0.000000	-10.000000	-1.025000	38.383335	241.500000	1023.000000	923.200012	1946.199951
24.520000	0.005377	3.177831	-2.068852	2.632297	1.664073	0.950313	0.000000	-10.000000	-1.041667	38.516666	254.166672	1023.000000	923.000000	1946.000000
24.540001	0.008139	4.810226	-0.984915	3.481793	1.451271	0.862078	0.000000	-10.000000	-1.058333	39.183334	267.000000	1023.000000	923.000000	1946.000000
24.559999	0.010480	6.193884	-0.806027	3.843057	2.433946	0.722908	0.000000	-10.000000	-1.075000	39.350002	280.000000	1023.000000	923.200012	1946.199951
24.580000	0.011893	7.028727	-1.381128	3.701676	3.729987	0.978192	0.000000	-10.000000	-1.100000	39.683334	293.166656	1023.000000	923.000000	1946.000000
24.600000	0.013805	8.158591	-1.314490	3.531677	4.123038	1.818367	0.000000	-10.000000	-1.116667	40.150002	306.333344	1023.000000	923.000000	1946.000000
24.620001	0.017090	10.100048	-0.123484	3.987213	3.744848	2.491471	0.000000	-10.000000	-1.125000	40.799999	319.833344	1023.000000	923.000000	1946.000000
24.639999	0.020827	12.308984	1.220121	4.771285	3.659200	2.658378	0.000000	-10.000000	-1.133333	41.316666	333.166656	1023.000000	923.000000	1946.000000
24.660000	0.023210	13.716873	1.370405	5.067566	4.733368	2.545534	0.000000	-10.000000	-1.150000	41.416668	346.833344	1023.000000	923.599976	1946.599976
24.680000	0.024653	14.569943	0.980822	4.703971	5.966430	2.918721	0.000000	-10.000000	-1.191667	41.700001	360.500000	1023.000000	923.000000	1946.000000
24.700001	0.026649	15.749720	1.469856	4.126198	6.200695	3.952971	0.000000	-10.000000	-1.191667	41.850002	374.500000	1023.000000	923.200012	1946.199951
24.719999	0.030167	17.828718	3.232562	4.456356	5.607353	4.532447	0.000000	-10.000000	-1.183333	42.150002	388.500000	1023.000000	922.799988	1945.800049
24.740000	0.032722	19.338886	3.825667	5.015775	6.235971	4.261474	0.000000	-10.000000	-1.133333	41.883335	402.500000	1023.000000	922.799988	1945.800049
24.760000	0.033747	19.944563	3.413112	4.818248	7.484170	4.229033	0.000000	-10.000000	-1.125000	41.816666	416.500000	1023.000000	923.000000	1946.000000
24.780001	0.034845	20.593493	3.435960	4.161680	7.966066	5.029787	0.000000	-10.000000	-1.100000	41.416668	430.500000	1023.000000	922.799988	1945.800049
24.799999	0.037962	22.435501	4.906397	4.267986	7.456553	5.804564	0.000000	-10.000000	-1.116667	41.133335	444.500000	1023.000000	923.000000	1946.000000
24.820000	0.040991	24.225842	6.087046	5.035215	7.449880	5.653701	0.000000	-10.000000	-1.125000	40.833336	458.166656	1023.000000	923.200012	1946.199951
24.840000	0.042310	25.005291	5.604619	5.378945	8.784088	5.237639	0.000000	-10.000000	-1.150000	40.900002	471.833344	1023.000000	923.000000	1946.000000
24.860001	0.043312	25.597626	5.243836	4.804874	9.711558	5.837356	0.000000	-10.000000	-1.133333	40.833336	485.333344	1023.000000	922.799988	1945.800049
24.879999	0.046028	27.202425	6.268673	4.660428	9.590758	6.682567	0.000000	-10.000000	-1.125000	40.716667	499.000000	1023.000000	922.799988	1945.800049
24.900000	0.049107	29.022467	7.584120	5.241314	9.276880	6.920152	0.000000	-10.000000	-1.108333	40.266666	512.666687	1023.000000	923.000000	1946.000000
24.920000	0.051318	30.329109	8.094512	5.905201	9.726184	6.603211	0.000000	-10.000000	-1.108333	40.283333	526.166687	1023.000000	922.799988	1945.800049
24.940001	0.052318	30.919937	7.501562	6.093528	11.024167	6.300681	0.000000	-10.000000	-1.100000	40.200001	539.666687	1023.000000	923.200012	1946.199951
24.959999	0.053467	31.598888	7.284474	5.594559	11.811568	6.908288	0.000000	-10.000000	-1.108333	40.316666	553.000000	1023.000000	923.000000	1946.000000
24.980000	0.056503	33.393414	8.621115	5.429748	11.354765	7.987787	0.000000	-10.000000	-1.108333	40.233334	566.500000	1023.000000	922.799988	1945.800049
25.000000	0.059495	35.161354	9.798264	6.241057	11.277592	7.844442	0.000000	-10.000000	-1.116667	40.233334	580.000000	1023.000000	923.000000	1946.000000
25.020000	0.060975	36.036133	9.583942	6.755682	12.343481	7.353026	0.000000	-10.000000	-1.108333	40.116669	593.333313	1023.000000	923.200012	1946.199951
25.040001	0.061602	36.406990	9.004712	6.266705	13.480912	7.654661	0.000000	-10.000000	-1.108333	40.133335	606.666687	1023.000000	923.000000	1946.000000
25.059999	0.064348	38.029385	9.917022	6.002180	13.276731	8.833450	0.000000	-10.000000	-1.100000	40.150002	620.000000	1023.000000	923.000000	1946.000000
25.080000	0.067247	39.742695	11.178475	6.879609	12.699057	8.985553	0.000000	-10.000000	-1.100000	39.916668	633.500000	1023.000000	923.000000	1946.000000
25.100000	0.068767	40.641476	10.959335	7.847661	13.556841	8.277637	0.000000	-10.000000	-1.075000	39.750000	646.833313	1023.000000	922.799988	1945.800049
25.120001	0.069454	41.047073	10.131238	7.826595	14.721867	8.367373	0.000000	-10.000000	-1.050000	39.266666	660.166687	1023.000000	923.000000	1946.000000
25.139999	0.071776	42.419743	10.531033	7.438578	15.034665	9.415467	0.000000	-10.000000	-1.016667	38.900002	673.333313	1023.000000	922.799988	1945.800049
25.160000	0.075542	44.645344	11.983289	8.016035	14.533614	10.112404	0.000000	-10.000000	-1.016667	38.350002	686.500000	1023.000000	923.200012	1946.199951
25.180000	0.078171	46.199249	12.738529	9.279914	14.463954	9.716852	0.000000	-10.000000	-0.991667	38.000000	699.333313	1023.000000	923.000000	1946.000000
25.200001	0.078767	46.551414	12.051026	10.192988	15.237920	9.069480	0.000000	-10.000000	-0.958333	37.616669	712.166687	1023.000000	923.400024	1946.400024
25.219999	0.078188	46.208847	10.817358	10.249333	16.217112	8.925042	0.000000	-10.000000	-0.916667	37.000000	724.666687	1023.000000	923.200012	1946.199951
25.240000	0.078745	46.538082	10.724038	9.815164	16.252926	9.745954	0.000000	-10.000000	-0.891667	36.116669	737.000000	1023.000000	922.799988	1945.800049
25.260000	0.080818	47.763603	11.552316	10.083697	15.652611	10.474979	0.000000	-10.000000	-0.858333	35.350002	749.000000	1023.000000	923.200012	1946.199951
25.280001	0.082436	48.719681	12.215386	11.084566	15.177477	10.242250	0.000000	-10.000000	-0.816667	34.583336	761.000000	1023.000000	923.000000	1946.000000
25.299999	0.083011	49.059349	11.683046	12.241581	15.686196	9.448524	0.000000	-10.000000	-0.775000	33.833336	772.833313	1023.000000	923.000000	1946.000000
25.320000	0.083000	49.053284	10.723240	12.411610	16.574968	9.343465	0.000000	-10.000000	-0.775000	33.200001	784.333313	1023.000000	923.000000	1946.000000
25.340000	0.084211	49.768719	10.585725	12.189606	16.892359	10.101028	0.000000	-10.000000	-0.783333	32.916668	795.500000	1023.000000	923.000000	1946.000000
25.360001	0.086658	51.214825	11.379735	12.217164	16.486425	11.131498	0.000000	-10.000000	-0.783333	32.966667	806.500000	1023.000000	923.400024	1946.400024
25.379999	0.089204	52.719723	12.474069	12.904465	15.934207	11.406984	0.000000	-10.000000	-0.758333	32.766666	817.500000	1023.000000	923.000000	1946.000000
25.400000	0.090421	53.439045	12.463408	13.968267	16.246832	10.760537	0.000000	-10.000000	-0.716667	31.950001	828.500000	1023.000000	923.000000	1946.000000
25.420000	0.090529	53.502598	11.596385	14.276516	17.286074	10.343623	0.000000	-10.000000	-0.683333	31.150000	839.333313	1023.000000	923.400024	1946.400024
25.440001	0.092172	54.473499	11.512833	13.792119	17.890516	11.278029	0.000000	-10.000000	-0.650000	30.683332	850.000000	1023.000000	923.000000	1946.000000
25.459999	0.094697	55.965897	12.462141	13.478472	17.679844	12.345440	0.000000	-10.000000	-0.641667	30.700001	860.333313	1023.000000	923.400024	1946.400024
25.480000	0.097805	57.802750	13.953424	13.770777	17.171848	12.906702	0.000000	-10.000000	-0.658333	30.516666	870.500000	1023.000000	923.200012	1946.199951
25.500000	0.099580	58.851830	14.643384	14.475907	17.259853	12.472685	0.000000	-10.000000	-0.650000	30.366667	880.500000	1023.000000	923.000000	1946.000000
25.520000	0.099988	59.092991	14.288009	14.778245	18.171799	11.854939	0.000000	-10.000000	-0.641667	30.150002	890.500000	1023.000000	923.200012	1946.199951
25.540001	0.100645	59.481354	13.919695	14.203131	19.229345	12.129184	0.000000	-10.000000	-0.616667	29.916668	900.666687	1023.000000	923.200012	1946.199951
25.559999	0.102494	60.573837	14.726916	13.205896	19.284256	13.356768	0.000000	-10.000000	-0.616667	29.483334	910.666687	1023.000000	923.000000	1946.000000
25.580000	0.105309	62.237682	16.223349	13.155776	18.694902	14.163653	0.000000	-10.000000	-0.600000	28.966667	920.666687	1023.000000	923.000000	1946.000000
25.600000	0.106721	63.071953	16.951662	14.014798	18.487244	13.618251	0.000000	-10.000000	-0.583333	28.750000	930.500000	1023.000000	923.000000	1946.000000
25.620001	0.106642	63.025337	16.257643	14.635551	19.398111	12.734033	0.000000	-10.000000	-0.550000	28.400000	940.166687	1023.000000	923.200012	1946.199951
25.639999	0.106956	63.211044	15.741051	14.184599	20.290821	12.994572	0.000000	-10.000000	-0.525000	27.983334	949.833313	1023.000000	923.000000	1946.000000
25.660000	0.108514	64.131805	16.068588	13.480542	20.567957	14.014717	0.000000	-10.000000	-0.491667	27.266666	959.166687	1023.000000	923.200012	1946.199951
25.680000	0.110899	65.541168	17.225288	13.301388	20.084785	14.929709	0.000000	-10.000000	-0.483333	26.666666	968.500000	1023.000000	923.000000	1946.000000
25.700001	0.112316	66.378555	18.026382	13.881957	19.620586	14.849632	0.000000	-10.000000	-0.458333	25.750000	977.333313	1023.000000	923.599976	1946.599976
25.719999	0.112741	66.629913	17.996418	14.809668	19.806204	14.017627	0.000000	-10.000000	-0.425000	24.766666	986.166687	1023.000000	923.400024	1946.400024
25.740000	0.112542	66.512085	17.476925	15.099325	20.478495	13.457337	0.000000	-10.000000	-0.383333	23.816668	994.666687	1023.000000	923.000000	1946.000000
25.760000	0.113043	66.808189	17.096476	14.886109	21.269987	13.555616	0.000000	-10.000000	-0.358333	23.250000	1003.000000	1023.000000	923.400024	1946.400024
25.780001	0.114211	67.498543	17.362837	14.031174	21.595009	14.509523	0.000000	-10.000000	-0.333333	22.666668	1010.666687	1023.000000	923.599976	1946.599976
25.799999	0.116611	68.917015	18.477528	13.591541	21.178997	15.668954	0.000000	-10.000000	-0.308333	22.000000	1018.333313	1023.000000	923.200012	1946.199951
25.820000	0.118226	69.871796	19.203453	14.448926	20.598768	15.620649	0.000000	-10.000000	-0.291667	20.966667	1025.666626	1023.000000	923.200012	1946.199951
25.840000	0.118062	69.774544	18.962812	15.548470	20.640705	14.622557	0.000000	-10.000000	-0.275000	19.966667	1032.833374	1023.000000	923.599976	1946.599976
25.860001	0.117502	69.443672	18.222319	16.001175	21.320959	13.899218	0.000000	-10.000000	-0.266667	18.833334	1039.666626	1023.000000	923.599976	1946.599976
25.879999	0.118008	69.742859	17.810806	15.659939	22.072411	14.199704	0.000000	-10.000000	-0.233333	18.350000	1046.166626	1023.000000	923.400024	1946.400024
25.900000	0.119891	70.855568	18.344990	15.073002	22.206984	15.230595	0.000000	-10.000000	-0.216667	17.566668	1054.500000	1023.000000	923.200012	1946.199951
25.920000	0.122877	72.620461	19.551622	15.104043	21.749643	16.215149	0.000000	-10.000000	-0.200000	17.116667	1060.500000	1023.000000	923.200012	1946.199951
25.940001	0.124343	73.486702	20.073847	16.352455	21.226988	15.833413	0.000000	-10.000000	-0.200000	16.433334	1066.333374	1023.000000	923.599976	1946.599976
25.959999	0.123126	72.767479	19.042555	17.622845	21.601797	14.500279	0.000000	-10.000000	-0.191667	16.166668	1070.000000	1023.000000	923.000000	1946.000000
25.980000	0.121545	71.832855	17.821501	17.653090	22.284969	14.073297	0.000000	-10.000000	-0.175000	15.666667	1075.333374	1023.000000	923.200012	1946.199951
26.000000	0.121534	71.826500	17.402214	17.170647	22.566637	14.687001	0.000000	-10.000000	-0.166667	15.183333	1080.666626	1023.000000	923.200012	1946.199951
26.020000	0.122356	72.312569	17.591476	16.866852	22.362663	15.491577	0.000000	-10.000000	-0.175000	14.700000	1085.833374	1023.000000	923.200012	1946.199951
26.040001	0.123960	73.260498	18.281990	17.101591	21.751917	16.124998	0.000000	-10.000000	-0.191667	14.516666	1091.000000	1023.000000	923.400024	1946.400024
26.059999	0.124435	73.541183	18.533831	18.291580	21.149202	15.566570	0.000000	-10.000000	-0.200000	14.516666	1095.833374	1023.000000	923.000000	1946.000000
26.080000	0.123536	73.009941	17.620794	19.482103	21.567141	14.339904	0.000000	-10.000000	-0.200000	14.900000	1100.666626	1023.000000	923.200012	1946.199951
26.100000	0.122502	72.398392	16.645348	19.385874	22.318579	14.048593	0.000000	-10.000000	-0.183333	14.850000	1105.500000	1023.000000	922.799988	1945.800049
26.120001	0.123881	73.213737	16.943203	18.608105	22.456421	15.206010	0.000000	-10.000000	-0.158333	13.900001	1110.500000	1023.000000	923.000000	1946.000000
26.139999	0.125798	74.346352	17.794237	18.242899	22.036430	16.272785	0.000000	-10.000000	-0.108333	12.050000	1115.333374	1023.000000	923.400024	1946.400024
26.160000	0.127079	75.103706	18.418747	18.968050	21.441616	16.275291	0.000000	-10.000000	-0.058333	9.750000	1119.666626	1023.000000	923.400024	1946.400024
26.180000	0.126982	75.046387	18.292530	19.968443	21.258612	15.526805	0.000000	-10.000000	-0.016667	8.033334	1123.333374	1023.000000	923.400024	1946.400024
26.200001	0.126186	74.575706	17.580334	20.427174	21.780771	14.787426	0.000000	-10.000000	-0.008333	6.016667	1126.166626	1023.000000	923.200012	1946.199951
26.219999	0.125952	74.437851	17.135105	19.879202	22.504005	14.919542	0.000000	-10.000000	-0.016667	3.733333	1128.500000	1023.000000	923.200012	1946.199951
26.240000	0.127322	75.247162	17.738787	18.805567	22.670357	16.032452	0.000000	-10.000000	-0.016667	0.800000	1130.000000	1023.000000	923.599976	1946.599976
26.260000	0.129010	76.244751	18.913876	18.152349	22.159838	17.018688	0.000000	-10.000000	-0.008333	-1.316667	1130.833374	1023.000000	923.599976	1946.599976
26.280001	0.129652	76.624352	19.666506	18.280741	21.693581	16.983526	0.000000	-10.000000	0.000000	-2.616667	1131.000000	1023.000000	923.400024	1946.400024
26.299999	0.128698	76.060654	19.578020	18.880501	21.634895	15.967236	0.000000	-10.000000	-0.008333	-3.216667	1131.000000	1023.000000	923.400024	1946.400024
26.320000	0.126865	74.977135	18.785498	18.849867	22.263466	15.078306	0.000000	-10.000000	-0.008333	-3.566667	1131.000000	1023.000000	923.400024	1946.400024
26.340000	0.126813	74.946518	18.690754	17.666779	22.903053	15.685934	0.000000	-10.000000	-0.008333	-3.550000	1131.000000	1023.000000	923.400024	1946.400024
26.360001	0.128364	75.863213	19.753782	16.578377	22.541813	16.989239	0.000000	-10.000000	-0.008333	-3.500000	1131.000000	1023.000000	923.000000	1946.000000
26.379999	0.129207	76.361115	20.505919	16.844759	21.911041	17.099392	0.000000	-10.000000	-0.008333	-3.816667	1131.000000	1023.000000	923.000000	1946.000000
26.400000	0.127919	75.600082	20.137051	17.835947	21.704060	15.923029	0.000000	-10.000000	-0.008333	-4.600000	1131.000000	1023.000000	923.000000	1946.000000
26.420000	0.126228	74.600456	19.301088	18.150427	22.114199	15.034739	0.000000	-10.000000	0.016667	-5.733333	1131.000000	1023.000000	923.000000	1946.000000
26.440001	0.125162	73.970680	18.789282	17.574871	22.674957	14.931573	0.000000	-10.000000	0.033333	-7.016667	1131.000000	1023.000000	922.799988	1945.800049
26.459999	0.125427	74.127518	18.957439	16.817533	22.843431	15.509114	0.000000	-10.000000	0.050000	-8.150000	1131.000000	1023.000000	923.200012	1946.199951
26.480000	0.125962	74.443367	19.451151	16.113018	22.682932	16.196264	0.000000	-10.000000	0.050000	-8.950000	1131.000000	1023.000000	923.599976	1946.599976
26.500000	0.126930	75.015709	20.251066	15.866961	22.073586	16.824095	0.000000	-10.000000	0.050000	-9.500000	1123.666626	1023.000000	923.200012	1946.199951
26.520000	0.126375	74.687920	20.349459	16.600077	21.484270	16.254114	0.000000	-10.000000	0.066667	-10.500000	1112.666626	1023.000000	923.200012	1946.199951
26.540001	0.124174	73.386681	19.431120	17.474178	21.449190	15.032192	0.000000	-10.000000	0.083333	-11.333333	1101.666626	1023.000000	923.200012	1946.199951
26.559999	0.122270	72.261703	18.403688	17.525778	22.046713	14.285527	0.000000	-10.000000	0.100000	-12.000000	1098.000000	1023.000000	923.599976	1946.599976
26.580000	0.121975	72.087357	18.333921	16.465527	22.370024	14.917886	0.000000	-10.000000	0.100000	-12.216667	1096.666626	1023.000000	923.200012	1946.199951
26.600000	0.123021	72.705254	19.112034	15.706833	22.014183	15.872205	0.000000	-10.000000	0.100000	-12.683333	1094.000000	1023.000000	923.200012	1946.199951
26.620001	0.123834	73.185806	19.828827	16.146463	21.246977	15.963539	0.000000	-10.000000	0.100000	-13.300000	1089.833374	1023.000000	923.000000	1946.000000
26.639999	0.122886	72.625359	19.482258	17.266804	20.979883	14.896417	0.000000	-10.000000	0.100000	-13.800000	1085.500000	1023.000000	923.000000	1946.000000
26.660000	0.120840	71.416374	18.373499	17.901638	21.366753	13.774487	0.000000	-10.000000	0.091667	-14.033334	1080.833374	1023.000000	923.400024	1946.400024
26.680000	0.119014	70.337555	17.464382	17.516991	21.854452	13.501733	0.000000	-10.000000	0.083333	-13.933333	1076.166626	1023.000000	923.200012	1946.199951
26.700001	0.118770	70.193291	17.443329	16.599308	21.785419	14.365237	0.000000	-10.000000	0.083333	-13.600000	1071.500000	1023.000000	923.400024	1946.400024
26.719999	0.118725	70.166740	17.654495	16.321825	21.196421	14.994000	0.000000	-10.000000	0.083333	-13.116667	1066.833374	1023.000000	923.400024	1946.400024
26.740000	0.117756	69.593689	17.577440	17.259575	20.213114	14.543558	0.000000	-10.000000	0.083333	-12.933333	1062.333374	1023.000000	923.400024	1946.400024
26.760000	0.115082	68.013206	16.408724	18.379488	20.146244	13.078750	0.000000	-10.000000	0.083333	-13.033334	1058.000000	1023.000000	923.200012	1946.199951
26.780001	0.112936	66.745285	15.392838	18.257708	20.678215	12.416525	0.000000	-10.000000	0.091667	-13.533334	1053.666626	1023.000000	923.200012	1946.199951
26.799999	0.112870	66.706154	15.556863	17.254507	20.683231	13.211554	0.000000	-10.000000	0.108333	-14.100000	1049.166626	1023.000000	923.000000	1946.000000
26.820000	0.113423	67.032806	16.107681	16.863605	20.013157	14.048363	0.000000	-10.000000	0.141667	-14.916667	1044.333374	1023.000000	923.400024	1946.400024
26.840000	0.112607	66.550972	16.082165	17.688620	19.205963	13.574225	0.000000	-10.000000	0.183333	-15.816667	1039.500000	1023.000000	923.400024	1946.400024
26.860001	0.110109	65.074348	14.967190	18.449316	19.416605	12.241236	0.000000	-10.000000	0.208333	-17.016666	1034.166626	1023.000000	923.599976	1946.599976
26.879999	0.109354	64.628174	14.582378	17.487967	20.065992	12.491832	0.000000	-10.000000	0.216667	-18.133333	1028.500000	1023.000000	923.000000	1946.000000
26.900000	0.110977	65.587662	15.435912	16.707474	19.660004	13.784272	0.000000	-10.000000	0.216667	-18.966667	1022.500000	1023.000000	923.000000	1946.000000
26.920000	0.110957	65.575676	15.745111	17.387800	18.777246	13.665521	0.000000	-10.000000	0.233333	-19.433334	1016.166687	1023.000000	923.000000	1946.000000
26.940001	0.108491	64.118408	14.719090	18.206690	18.923260	12.269373	0.000000	-10.000000	0.241667	-19.700001	1009.666687	1023.000000	923.000000	1946.000000
26.959999	0.107219	63.366592	14.309225	17.297701	19.659502	12.100166	0.000000	-10.000000	0.283333	-20.150002	1003.000000	1023.000000	923.000000	1946.000000
26.980000	0.108226	63.961349	15.191772	15.975971	19.457920	13.335687	0.000000	-10.000000	0.316667	-21.116667	996.333313	1023.000000	923.000000	1946.000000
27.000000	0.108151	63.916988	15.709818	15.973065	18.551737	13.682370	0.000000	-10.000000	0.366667	-22.250000	989.333313	1023.000000	923.000000	1946.000000
27.020000	0.105065	62.093590	14.935325	16.792429	18.221930	12.143907	0.000000	-10.000000	0.391667	-23.433334	981.833313	1023.000000	922.799988	1945.800049
27.040001	0.102605	60.639660	14.226651	16.236076	18.785406	11.391526	0.000000	-10.000000	0.433333	-24.400000	974.000000	1023.000000	922.799988	1945.800049
27.059999	0.102235	60.420940	14.628576	14.857454	18.817743	12.117168	0.000000	-10.000000	0.475000	-25.350000	965.833313	1023.000000	923.200012	1946.199951
27.080000	0.102730	60.713692	15.291005	14.391104	18.096296	12.935285	0.000000	-10.000000	0.516667	-26.433334	957.333313	1023.000000	923.200012	1946.199951
27.100000	0.101265	59.847519	15.089394	15.088510	17.280264	12.389350	0.000000	-10.000000	0.575000	-27.633333	948.500000	1023.000000	923.200012	1946.199951
27.120001	0.098197	58.034492	14.159706	15.630776	17.232147	11.011861	0.000000	-10.000000	0.625000	-28.850000	939.166687	1023.000000	922.799988	1945.800049
27.139999	0.095934	56.696861	13.591531	14.838529	17.777302	10.489502	0.000000	-10.000000	0.675000	-29.933334	929.500000	1023.000000	923.000000	1946.000000
27.160000	0.096839	57.231838	14.368078	13.669627	17.587214	11.606919	0.000000	-10.000000	0.708333	-30.733334	919.500000	1023.000000	923.400024	1946.400024
27.180000	0.096370	56.954941	14.676209	14.132595	16.504799	11.641337	0.000000	-10.000000	0.741667	-31.366667	909.333313	1023.000000	923.400024	1946.400024
27.200001	0.093307	55.144321	13.696586	14.822279	16.609386	10.016072	0.000000	-10.000000	0.758333	-31.916668	899.000000	1023.000000	923.200012	1946.199951
27.219999	0.091653	54.166817	13.340856	13.752748	17.333502	9.739712	0.000000	-10.000000	0.766667	-32.283333	888.333313	1023.000000	923.000000	1946.000000
27.240000	0.092777	54.831242	14.251090	12.733228	16.824766	11.022160	0.000000	-10.000000	0.758333	-32.516666	877.500000	1023.000000	923.200012	1946.199951
27.260000	0.090644	53.570744	13.787653	13.872564	15.730382	10.180146	0.000000	-10.000000	0.766667	-32.433334	866.666687	1023.000000	923.000000	1946.000000
27.280001	0.087388	51.646362	12.671320	14.031986	16.167503	8.775553	0.000000	-10.000000	0.758333	-32.283333	855.833313	1023.000000	923.200012	1946.199951
27.299999	0.086289	50.996601	12.805715	12.624944	16.418737	9.147206	0.000000	-10.000000	0.766667	-32.250000	845.166687	1023.000000	923.200012	1946.199951
27.320000	0.086571	51.163555	13.552643	12.206889	15.467202	9.936821	0.000000	-10.000000	0.791667	-32.666668	834.333313	1023.000000	923.200012	1946.199951
27.340000	0.083815	49.534512	12.906454	13.099452	14.934711	8.593897	0.000000	-10.000000	0.841667	-33.549999	823.333313	1023.000000	922.799988	1945.800049
27.360001	0.081473	48.150681	12.340661	12.553741	15.561625	7.694651	0.000000	-10.000000	0.891667	-34.299999	812.166687	1023.000000	923.000000	1946.000000
27.379999	0.081906	48.406265	12.953064	11.519956	15.159504	8.773742	0.000000	-10.000000	0.908333	-34.900002	800.666687	1023.000000	923.000000	1946.000000
27.400000	0.080457	47.550312	12.692122	12.424410	13.965716	8.468065	0.000000	-10.000000	0.908333	-35.016666	789.166687	1023.000000	923.000000	1946.000000
27.420000	0.076278	45.080475	11.186412	13.199910	13.901870	6.792284	0.000000	-10.000000	0.916667	-35.500000	777.500000	1023.000000	923.200012	1946.199951
27.440001	0.074169	43.834053	10.786720	12.115435	14.216479	6.715418	0.000000	-10.000000	0.933333	-36.000000	765.833313	1023.000000	923.000000	1946.000000
27.459999	0.073983	43.723831	11.109179	11.590434	13.420251	7.603968	0.000000	-10.000000	0.950000	-36.566669	753.666687	1023.000000	923.200012	1946.199951
27.480000	0.071893	42.488510	10.563605	12.623014	12.272895	7.028997	0.000000	-10.000000	0.975000	-36.833336	741.333313	1023.000000	923.400024	1946.400024
27.500000	0.068312	40.372341	9.332352	13.086308	12.447040	5.506640	0.000000	-10.000000	0.991667	-37.016666	729.000000	1023.000000	923.200012	1946.199951
27.520000	0.067394	39.829826	9.356046	11.917542	12.773853	5.782385	0.000000	-10.000000	1.016667	-37.016666	716.666687	1023.000000	923.000000	1946.000000
27.540001	0.067317	39.784233	9.797890	11.759408	11.578705	6.648232	0.000000	-10.000000	1.025000	-37.066669	704.333313	1023.000000	923.000000	1946.000000
27.559999	0.064663	38.215717	9.146605	12.580173	10.837223	5.651715	0.000000	-10.000000	1.025000	-37.016670	692.000000	1023.000000	923.200012	1946.199951
27.580000	0.062097	36.699490	8.339471	12.340943	11.455482	4.563592	0.000000	-10.000000	1.033333	-37.366669	679.666687	1023.000000	922.799988	1945.800049
27.600000	0.062842	37.139812	8.773204	11.471307	11.371509	5.523794	0.000000	-10.000000	1.025000	-37.350002	667.333313	1023.000000	922.799988	1945.800049
27.620001	0.062789	37.108349	8.881682	11.904128	10.232584	6.089955	0.000000	-10.000000	1.016667	-36.983334	654.666687	1023.000000	923.000000	1946.000000
27.639999	0.060246	35.605503	8.021945	12.900691	9.766202	4.916666	0.000000	-10.000000	0.966667	-36.299999	642.333313	1023.000000	923.000000	1946.000000
27.660000	0.058235	34.416630	7.484475	12.323648	10.306470	4.302035	0.000000	-10.000000	0.933333	-35.633335	630.000000	1023.000000	923.200012	1946.199951
27.680000	0.058677	34.677822	7.958897	11.429076	10.001100	5.288751	0.000000	-10.000000	0.925000	-35.450001	618.333313	1023.000000	923.200012	1946.199951
27.700001	0.058121	34.349388	8.098100	11.837096	8.788198	5.625994	0.000000	-10.000000	0.933333	-35.349998	606.666687	1023.000000	923.599976	1946.599976
27.719999	0.055059	32.539837	7.319945	12.375732	8.541784	4.302375	0.000000	-10.000000	0.925000	-35.650002	595.000000	1023.000000	923.000000	1946.000000
27.740000	0.052953	31.295338	6.959009	11.404053	9.042426	3.889851	0.000000	-10.000000	0.908333	-35.500000	583.000000	1023.000000	923.200012	1946.199951
27.760000	0.052997	31.321087	7.399734	10.412724	8.762601	4.746026	0.000000	-10.000000	0.891667	-35.383335	571.000000	1023.000000	923.400024	1946.400024
27.780001	0.052175	30.835684	7.492676	10.710483	7.547521	5.085005	0.000000	-10.000000	0.891667	-35.016666	559.166687	1023.000000	923.000000	1946.000000
27.799999	0.049492	29.249777	6.853385	11.332701	7.138932	3.924758	0.000000	-10.000000	0.883333	-34.850002	547.500000	1023.000000	923.200012	1946.199951
27.820000	0.047364	27.991930	6.385525	10.745262	7.646086	3.215057	0.000000	-10.000000	0.891667	-34.666668	535.833313	1023.000000	923.200012	1946.199951
27.840000	0.047239	27.918022	6.664562	9.749116	7.542531	3.961814	0.000000	-10.000000	0.883333	-34.566666	524.333313	1023.000000	923.200012	1946.199951
27.860001	0.047023	27.790394	6.858347	9.852706	6.481166	4.598175	0.000000	-10.000000	0.891667	-34.566666	512.666687	1023.000000	923.000000	1946.000000
27.879999	0.044228	26.138809	6.176590	10.519970	5.913096	3.529154	0.000000	-10.000000	0.891667	-34.583332	501.333344	1023.000000	923.000000	1946.000000
27.900000	0.042063	24.859091	5.583827	9.936526	6.607177	2.731559	0.000000	-10.000000	0.891667	-34.750000	489.666656	1023.000000	922.799988	1945.800049
27.920000	0.042178	24.927252	5.923851	8.875582	6.481063	3.646757	0.000000	-10.000000	0.883333	-34.650002	478.166656	1023.000000	923.200012	1946.199951
27.940001	0.041750	24.674061	6.067844	9.041326	5.465806	4.099084	0.000000	-10.000000	0.866667	-34.450001	466.500000	1023.000000	923.200012	1946.199951
27.959999	0.039062	23.085388	5.520338	9.618171	4.894497	3.052383	0.000000	-10.000000	0.866667	-34.066669	455.000000	1023.000000	923.000000	1946.000000
27.980000	0.036940	21.831259	4.950743	9.403819	5.280167	2.196529	0.000000	-10.000000	0.858333	-33.900002	443.666656	1023.000000	923.000000	1946.000000
28.000000	0.036067	21.315363	4.977945	8.303782	5.607518	2.426119	0.000000	-10.000000	0.850000	-33.566669	432.333344	1023.000000	922.799988	1945.800049
28.020000	0.036133	21.354666	5.229893	7.962227	4.836174	3.326372	0.000000	-10.000000	0.816667	-33.183334	421.166656	1023.000000	923.000000	1946.000000
28.040001	0.034620	20.460634	4.895546	8.607610	3.864832	3.092646	0.000000	-10.000000	0.783333	-32.750000	410.000000	1023.000000	923.000000	1946.000000
28.059999	0.031603	18.677313	4.198571	8.768311	3.790870	1.919562	0.000000	-10.000000	0.758333	-32.349998	399.166656	1023.000000	923.000000	1946.000000
28.080000	0.029333	17.335737	4.026707	7.619121	4.260463	1.429445	0.000000	-10.000000	0.750000	-32.099998	388.333344	1023.000000	923.000000	1946.000000
28.100000	0.029106	17.201633	4.574050	6.248069	4.216622	2.162893	0.000000	-10.000000	0.750000	-32.283333	377.666656	1023.000000	922.599976	1945.599976
28.120001	0.028357	16.758999	4.887249	5.851805	3.323445	2.696500	0.000000	-10.000000	0.750000	-32.366669	366.833344	1023.000000	923.000000	1946.000000
28.139999	0.025795	15.244888	4.510931	6.216772	2.606252	1.910934	0.000000	-10.000000	0.741667	-32.366669	356.166656	1023.000000	923.000000	1946.000000
28.160000	0.022999	13.592652	3.841748	6.206840	2.769977	0.774088	0.000000	-10.000000	0.716667	-31.483334	345.333344	1023.000000	923.000000	1946.000000
28.180000	0.021555	12.739095	3.555263	5.467611	3.121825	0.594396	0.000000	-10.000000	0.675000	-30.883333	334.833344	1023.000000	923.200012	1946.199951
28.200001	0.021371	12.630262	3.553674	4.899110	3.027478	1.150000	0.000000	-10.000000	0.650000	-30.350000	324.500000	1023.000000	923.400024	1946.400024
28.219999	0.021193	12.525137	3.614902	4.928800	2.187634	1.793800	0.000000	-10.000000	0.641667	-30.333334	314.500000	1023.000000	923.000000	1946.000000
28.240000	0.019121	11.300607	3.113920	5.622799	1.560032	1.003855	0.000000	-10.000000	0.641667	-30.266666	304.500000	1023.000000	922.799988	1945.800049
28.260000	0.016728	9.886546	2.516706	5.737029	1.674964	-0.042152	0.000000	-10.000000	0.633333	-30.066668	294.166656	1023.000000	923.000000	1946.000000
28.280001	0.015374	9.086188	2.178707	5.146941	2.252683	-0.492144	0.000000	-10.000000	0.616667	-29.783333	284.166656	1023.000000	923.000000	1946.000000
28.299999	0.015174	8.967640	2.261170	4.383331	2.280020	0.043119	0.000000	-10.000000	0.600000	-29.266666	274.166656	1023.000000	923.000000	1946.000000
28.320000	0.015260	9.018407	2.352703	4.413543	1.540426	0.711735	0.000000	-10.000000	0.558333	-28.516666	264.500000	1023.000000	923.200012	1946.199951
28.340000	0.013887	8.207062	2.160371	4.890442	0.834919	0.321329	0.000000	-10.000000	0.533333	-27.750000	254.833328	1023.000000	922.799988	1945.800049
28.360001	0.011643	6.880976	1.729563	5.144868	0.716806	-0.710262	0.000000	-10.000000	0.500000	-27.200001	245.500000	1023.000000	922.799988	1945.800049
28.379999	0.010037	5.932017	1.381790	4.736901	1.215620	-1.402293	0.000000	-10.000000	0.491667	-26.583334	236.500000	1023.000000	922.599976	1945.599976
28.400000	0.009469	5.596322	1.289004	4.049920	1.412058	-1.154660	0.000000	-10.000000	0.466667	-26.000000	227.666672	1023.000000	922.799988	1945.800049
28.420000	0.009390	5.549674	1.276468	3.606912	1.075570	-0.409275	0.000000	-10.000000	0.458333	-25.433334	218.833328	1023.000000	923.000000	1946.000000
28.440001	0.009012	5.326199	1.215308	3.805659	0.275765	0.029466	0.000000	-10.000000	0.458333	-25.150000	210.333328	1023.000000	923.200012	1946.199951
28.459999	0.007448	4.401534	0.918741	4.274853	-0.379500	-0.412561	0.000000	-10.000000	0.450000	-24.950001	202.000000	1023.000000	923.000000	1946.000000
28.480000	0.005554	3.282612	0.550590	4.459801	-0.528632	-1.199148	0.000000	-10.000000	0.450000	-24.650000	193.666672	1023.000000	923.200012	1946.199951
28.500000	0.004059	2.399156	0.239692	3.954695	-0.092322	-1.702909	0.000000	-10.000000	0.425000	-24.316668	185.333328	1023.000000	923.200012	1946.199951
28.520000	0.003420	2.021077	0.248644	3.074626	-0.066227	-1.235966	0.000000	-10.000000	0.400000	-23.816668	177.000000	1023.000000	923.200012	1946.199951
28.540001	0.003072	1.815689	0.287961	2.590552	-0.755057	-0.307767	0.000000	-10.000000	0.366667	-23.400000	169.166672	1023.000000	923.000000	1946.000000
28.559999	0.001381	0.816106	0.069171	2.961974	-1.633895	-0.581144	0.000000	-10.000000	0.350000	-23.150000	164.000000	1023.000000	923.000000	1946.000000
28.580000	-0.000883	-0.521655	-0.325345	3.186687	-1.786036	-1.596961	0.000000	-10.000000	0.341667	-23.033333	159.000000	1023.000000	923.200012	1946.199951
28.600000	-0.001822	-1.076574	-0.461993	2.465710	-1.232986	-1.847305	0.000000	-10.000000	0.333333	-22.616667	151.500000	1023.000000	923.000000	1946.000000
28.620001	-0.001851	-1.093651	-0.380068	1.854764	-1.497458	-1.070889	0.000000	-10.000000	0.316667	-22.083334	141.500000	1023.000000	922.799988	1945.800049
28.639999	-0.002522	-1.490220	-0.396941	1.767883	-2.335468	-0.525694	0.000000	-10.000000	0.308333	-21.500000	131.500000	1023.000000	923.000000	1946.000000
28.660000	-0.004620	-2.730134	-0.689526	2.175252	-2.967522	-1.248339	0.000000	-10.000000	0.300000	-21.266666	126.500000	1023.000000	923.200012	1946.199951
28.680000	-0.006307	-3.727603	-1.011312	2.044725	-2.547706	-2.213310	0.000000	-10.000000	0.283333	-20.716667	119.500000	1023.000000	923.000000	1946.000000
28.700001	-0.006601	-3.901199	-0.983612	1.211355	-2.156488	-1.972455	0.000000	-10.000000	0.266667	-20.283333	115.000000	1023.000000	923.200012	1946.199951
28.719999	-0.006694	-3.956083	-0.920318	0.703191	-2.483477	-1.255478	0.000000	-10.000000	0.250000	-19.566668	106.166664	1023.000000	923.200012	1946.199951
28.740000	-0.007477	-4.418947	-0.999902	0.756503	-3.180863	-0.994685	0.000000	-10.000000	0.233333	-19.000000	99.500000	1023.000000	923.400024	1946.400024
28.760000	-0.009059	-5.354038	-1.168109	1.050811	-3.673251	-1.563489	0.000000	-10.000000	0.216667	-18.433332	92.833336	1023.000000	923.200012	1946.199951
28.780001	-0.010660	-6.299967	-1.421547	1.135716	-3.670021	-2.344115	0.000000	-10.000000	0.200000	-17.983334	88.500000	1023.000000	923.000000	1946.000000
28.799999	-0.011541	-6.820539	-1.638886	0.723678	-3.107620	-2.797710	0.000000	-10.000000	0.200000	-17.366667	82.833336	1023.000000	923.200012	1946.199951
28.820000	-0.011515	-6.805289	-1.727063	0.068305	-2.750782	-2.395750	0.000000	-10.000000	0.183333	-16.766666	75.166664	1023.000000	923.000000	1946.000000
28.840000	-0.011545	-6.823212	-1.727108	-0.324914	-3.043877	-1.727313	0.000000	-10.000000	0.166667	-16.083334	67.833336	1023.000000	923.000000	1946.000000
28.860001	-0.012210	-7.216327	-1.781794	-0.228192	-3.664626	-1.541715	0.000000	-10.000000	0.150000	-15.700001	62.333332	1023.000000	923.200012	1946.199951
28.879999	-0.013837	-8.177464	-1.905024	0.192792	-4.222275	-2.242957	0.000000	-10.000000	0.133333	-15.183333	57.166668	1023.000000	923.200012	1946.199951
28.900000	-0.014798	-8.745783	-2.045407	0.275233	-3.980219	-2.995390	0.000000	-10.000000	0.116667	-14.666667	52.000000	1023.000000	923.200012	1946.199951
28.920000	-0.014938	-8.828209	-2.138536	-0.338174	-3.315120	-3.036378	0.000000	-10.000000	0.083333	-13.983334	47.166668	1023.000000	923.400024	1946.400024
28.940001	-0.014389	-8.503746	-2.095159	-0.926635	-3.208256	-2.273696	0.000000	-10.000000	0.066667	-13.133333	42.500000	1023.000000	923.200012	1946.199951
28.959999	-0.014599	-8.628137	-2.041374	-0.861103	-3.885679	-1.839981	0.000000	-10.000000	0.050000	-12.533334	39.500000	1023.000000	923.000000	1946.000000
28.980000	-0.015893	-9.393016	-2.066648	-0.426657	-4.439291	-2.460418	0.000000	-10.000000	0.050000	-11.783334	35.333332	1023.000000	923.000000	1946.000000
29.000000	-0.016729	-9.886841	-2.023106	-0.380601	-4.220052	-3.263081	0.000000	-10.000000	0.050000	-11.233334	31.333334	1023.000000	923.200012	1946.199951
29.020000	-0.016557	-9.785420	-2.094219	-0.847725	-3.650203	-3.193274	0.000000	-10.000000	0.041667	-10.533334	26.333334	1023.000000	923.000000	1946.000000
29.040001	-0.016437	-9.714143	-2.329733	-1.128826	-3.585647	-2.669938	0.000000	-10.000000	0.033333	-9.850000	22.833334	1023.000000	923.000000	1946.000000
29.059999	-0.016722	-9.882847	-2.504649	-1.222392	-4.054769	-2.101036	0.000000	-10.000000	0.025000	-8.916667	19.666666	1023.000000	922.799988	1945.800049
29.080000	-0.018249	-10.785447	-2.660102	-1.096982	-4.594273	-2.434090	0.000000	-10.000000	0.025000	-8.133333	17.500000	1023.000000	922.799988	1945.800049
29.100000	-0.019847	-11.729750	-2.601885	-1.102014	-4.675954	-3.349896	0.000000	-10.000000	0.025000	-7.783333	15.500000	1023.000000	923.400024	1946.400024
29.120001	-0.019735	-11.663232	-2.410429	-1.485543	-4.058943	-3.708316	0.000000	-10.000000	0.025000	-8.300000	12.833333	1023.000000	923.000000	1946.000000
29.139999	-0.019662	-11.620518	-2.459172	-2.065383	-3.695718	-3.400245	0.000000	-10.000000	0.016667	-8.400001	9.166667	1023.000000	922.799988	1945.800049
29.160000	-0.019895	-11.757979	-2.790664	-2.072086	-4.091527	-2.803702	0.000000	-10.000000	0.008333	-8.516667	6.500000	1023.000000	923.200012	1946.199951
29.180000	-0.021272	-12.571676	-3.102443	-1.559588	-4.794438	-3.115208	0.000000	-10.000000	0.000000	-7.050000	4.500000	1023.000000	923.000000	1946.000000
29.200001	-0.022911	-13.540175	-3.430277	-1.086104	-4.959776	-4.064019	0.000000	-10.000000	0.000000	-5.966667	3.000000	1023.000000	923.000000	1946.000000
29.219999	-0.023193	-13.707084	-3.684653	-1.147361	-4.421962	-4.453107	0.000000	-10.000000	0.000000	-5.433333	1.166667	1023.000000	923.000000	1946.000000
29.240000	-0.023030	-13.610863	-4.000512	-1.438130	-4.095513	-4.076708	0.000000	-10.000000	0.008333	-6.566667	-0.333333	1023.000000	923.200012	1946.199951
29.260000	-0.023242	-13.736122	-4.283521	-1.525181	-4.393992	-3.533429	0.000000	-10.000000	0.025000	-7.816667	-3.166667	1023.000000	923.200012	1946.199951
29.280001	-0.024378	-14.407455	-4.375666	-1.057287	-5.231787	-3.742716	0.000000	-10.000000	0.041667	-8.516667	-5.666667	1023.000000	923.000000	1946.000000
29.299999	-0.025810	-15.253756	-4.379145	-0.581379	-5.490493	-4.802738	0.000000	-10.000000	0.041667	-8.416667	-8.500000	1023.000000	923.000000	1946.000000
29.320000	-0.025640	-15.153393	-4.427137	-0.755477	-4.843688	-5.127091	0.000000	-10.000000	0.025000	-7.850000	-10.500000	1023.000000	922.799988	1945.800049
29.340000	-0.024939	-14.739184	-4.497192	-1.433225	-4.384293	-4.424475	0.000000	-10.000000	0.016667	-7.050000	-13.166667	1023.000000	922.799988	1945.800049
29.360001	-0.025346	-14.979728	-4.565787	-1.527716	-5.003067	-3.883157	0.000000	-10.000000	0.008333	-6.366667	-15.500000	1023.000000	922.799988	1945.800049
29.379999	-0.026576	-15.706175	-4.462169	-0.983609	-5.749761	-4.510637	0.000000	-10.000000	0.016667	-6.216667	-17.500000	1023.000000	922.799988	1945.800049
29.400000	-0.026758	-15.813943	-4.316911	-0.710505	-5.681787	-5.104740	0.000000	-10.000000	0.008333	-6.050000	-19.500000	1023.000000	923.000000	1946.000000
29.420000	-0.025988	-15.359073	-4.349342	-0.924787	-5.029987	-5.054956	0.000000	-10.000000	0.008333	-5.666667	-21.500000	1023.000000	923.000000	1946.000000
29.440001	-0.025203	-14.894683	-4.591644	-1.310525	-4.691772	-4.300742	0.000000	-10.000000	-0.008333	-4.983334	-23.500000	1023.000000	923.200012	1946.199951
29.459999	-0.025236	-14.914393	-4.718840	-1.429832	-5.074727	-3.690995	0.000000	-10.000000	-0.008333	-4.516667	-25.333334	1023.000000	923.000000	1946.000000
29.480000	-0.026191	-15.479139	-4.578825	-0.989893	-5.825863	-4.084558	0.000000	-10.000000	-0.008333	-4.483334	-27.000000	1023.000000	922.799988	1945.800049
29.500000	-0.026772	-15.821996	-4.361816	-0.759417	-5.978917	-4.721845	0.000000	-10.000000	-0.008333	-4.650000	-28.333334	1023.000000	923.000000	1946.000000
29.520000	-0.026390	-15.596650	-4.226266	-0.976449	-5.452442	-4.941493	0.000000	-10.000000	-0.025000	-4.683333	-30.500000	1023.000000	922.799988	1945.800049
29.540001	-0.025952	-15.337889	-4.377398	-1.533982	-4.900245	-4.526263	0.000000	-10.000000	-0.041667	-4.566667	-32.166668	1023.000000	923.200012	1946.199951
29.559999	-0.025897	-15.305142	-4.578536	-1.952718	-4.820776	-3.953113	0.000000	-10.000000	-0.050000	-4.100000	-33.833332	1023.000000	923.000000	1946.000000
29.580000	-0.026707	-15.783555	-4.581547	-1.993946	-5.448391	-3.759671	0.000000	-10.000000	-0.041667	-3.633333	-34.666668	1023.000000	923.000000	1946.000000
29.600000	-0.028149	-16.636301	-4.338740	-1.620505	-6.149559	-4.527497	0.000000	-10.000000	-0.041667	-2.916667	-36.166668	1023.000000	923.000000	1946.000000
29.620001	-0.027904	-16.491009	-4.169900	-1.494948	-5.822461	-5.003699	0.000000	-10.000000	-0.041667	-2.500000	-37.333332	1023.000000	923.000000	1946.000000
29.639999	-0.026979	-15.944778	-4.294415	-1.911419	-5.063649	-4.675295	0.000000	-10.000000	-0.041667	-2.150000	-38.166668	1023.000000	923.000000	1946.000000
29.660000	-0.026680	-15.767974	-4.531109	-2.278928	-4.955156	-4.002780	0.000000	-10.000000	-0.041667	-1.916667	-38.500000	1023.000000	922.799988	1945.800049
29.680000	-0.027495	-16.249821	-4.627196	-2.275707	-5.561090	-3.785828	0.000000	-10.000000	-0.041667	-1.600000	-38.833332	1023.000000	923.200012	1946.199951
29.700001	-0.028443	-16.809574	-4.402865	-1.959145	-6.185479	-4.262084	0.000000	-10.000000	-0.050000	-1.350000	-39.000000	1023.000000	923.000000	1946.000000
29.719999	-0.028364	-16.762928	-4.126672	-1.750941	-6.026737	-4.858579	0.000000	-10.000000	-0.033333	-0.833333	-39.000000	1023.000000	923.200012	1946.199951
29.740000	-0.027107	-16.020082	-4.303307	-2.012862	-5.086649	-4.617266	0.000000	-10.000000	-0.033333	-0.400000	-39.000000	1023.000000	922.799988	1945.800049
29.760000	-0.026685	-15.770543	-4.534057	-2.459254	-4.947245	-3.829987	0.000000	-10.000000	-0.033333	0.000000	-39.000000	1023.000000	922.799988	1945.800049
29.780001	-0.027920	-16.500832	-4.514983	-2.381450	-5.842700	-3.761700	0.000000	-10.000000	-0.050000	0.283333	-39.000000	1023.000000	923.000000	1946.000000
29.799999	-0.028424	-16.798458	-4.148586	-1.925702	-6.210516	-4.513653	0.000000	-10.000000	-0.050000	1.033333	-39.000000	1023.000000	923.200012	1946.199951
29.820000	-0.027176	-16.061102	-4.032310	-2.005300	-5.379618	-4.643875	0.000000	-10.000000	-0.050000	2.083333	-39.000000	1023.000000	923.400024	1946.400024
29.840000	-0.026234	-15.504105	-4.351889	-2.398765	-4.703441	-4.050010	0.000000	-10.000000	-0.058333	3.133333	-39.000000	1023.000000	923.000000	1946.000000
29.860001	-0.026539	-15.684549	-4.440095	-2.655450	-5.136451	-3.452553	0.000000	-10.000000	-0.058333	4.050000	-39.000000	1023.000000	922.799988	1945.800049
29.879999	-0.027616	-16.321234	-4.054738	-2.193488	-6.027151	-4.045857	0.000000	-10.000000	-0.058333	5.000000	-39.000000	1023.000000	923.000000	1946.000000
29.900000	-0.026528	-15.677999	-3.656804	-1.883123	-5.658673	-4.479398	0.000000	-10.000000	-0.058333	5.983334	-39.000000	1023.000000	923.000000	1946.000000
29.920000	-0.024959	-14.750625	-3.843756	-2.142821	-4.629142	-4.134905	0.000000	-10.000000	-0.075000	6.933333	-39.000000	1023.000000	922.799988	1945.800049
29.940001	-0.024553	-14.510606	-4.109465	-2.484342	-4.496587	-3.420211	0.000000	-10.000000	-0.083333	7.850000	-39.000000	1023.000000	923.000000	1946.000000
29.959999	-0.025153	-14.865215	-3.904766	-2.291787	-5.253107	-3.415555	0.000000	-10.000000	-0.091667	9.016666	-39.000000	1023.000000	923.000000	1946.000000
29.980000	-0.024672	-14.580896	-3.301287	-1.780421	-5.504108	-3.995080	0.000000	-10.000000	-0.108333	10.200000	-39.000000	1023.000000	923.000000	1946.000000
30.000000	-0.022133	-13.080656	-3.233105	-1.649575	-4.305408	-3.892567	0.000000	-10.000000	-0.141667	11.883333	-28.666666	1023.000000	923.200012	1946.199951
30.020000	-0.020645	-12.201205	-3.507742	-2.074373	-3.683104	-2.935987	0.000000	-10.000000	-0.191667	13.533334	-7.666667	1023.000000	923.000000	1946.000000
30.040001	-0.020687	-12.225918	-3.495829	-1.956822	-4.182085	-2.591182	0.000000	-10.000000	-0.233333	15.550000	15.000000	1023.000000	923.000000	1946.000000
30.059999	-0.020541	-12.139778	-3.018060	-1.391148	-4.778992	-2.951578	0.000000	-10.000000	-0.266667	17.016666	29.166666	1023.000000	923.000000	1946.000000
30.080000	-0.018955	-11.202690	-2.676240	-0.823149	-4.332495	-3.370806	0.000000	-10.000000	-0.291667	18.566668	34.666668	1023.000000	923.000000	1946.000000
30.100000	-0.017110	-10.111987	-2.901892	-1.006165	-3.312921	-2.891009	0.000000	-10.000000	-0.325000	19.850000	40.500000	1023.000000	923.200012	1946.199951
30.120001	-0.016345	-9.659812	-3.327903	-1.405969	-2.776080	-2.149859	0.000000	-10.000000	-0.366667	21.033335	46.833332	1023.000000	923.200012	1946.199951
30.139999	-0.016094	-9.511295	-3.142359	-1.533504	-3.170983	-1.664449	0.000000	-10.000000	-0.391667	21.600000	53.666668	1023.000000	923.000000	1946.000000
30.160000	-0.015704	-9.281324	-2.411881	-0.996923	-3.662224	-2.210297	0.000000	-10.000000	-0.400000	21.966667	60.833332	1023.000000	923.000000	1946.000000
30.180000	-0.014023	-8.287704	-1.879920	-0.382387	-3.322024	-2.703374	0.000000	-10.000000	-0.416667	22.366667	68.166664	1023.000000	923.000000	1946.000000
30.200001	-0.011835	-6.994708	-2.221581	-0.203186	-2.114916	-2.455024	0.000000	-10.000000	-0.441667	23.116667	75.500000	1023.000000	923.000000	1946.000000
30.219999	-0.011218	-6.629644	-2.917010	-0.292773	-1.761635	-1.658226	0.000000	-10.000000	-0.475000	24.466667	83.166664	1023.000000	923.000000	1946.000000
30.240000	-0.011900	-7.032778	-2.994032	0.067979	-2.480637	-1.626088	0.000000	-10.000000	-0.491667	25.566668	91.000000	1023.000000	923.000000	1946.000000
30.260000	-0.011234	-6.639189	-2.532908	0.834243	-2.759217	-2.181307	0.000000	-10.000000	-0.491667	26.516666	99.333336	1023.000000	923.400024	1946.400024
30.280001	-0.008908	-5.264885	-2.334044	1.292036	-1.958644	-2.264234	0.000000	-10.000000	-0.491667	26.516666	108.000000	1023.000000	923.000000	1946.000000
30.299999	-0.006653	-3.931729	-2.725674	1.380331	-0.816478	-1.769908	0.000000	-10.000000	-0.516667	26.866667	117.000000	1023.000000	923.200012	1946.199951
30.320000	-0.005794	-3.424293	-3.020264	1.357252	-0.567719	-1.193562	0.000000	-10.000000	-0.566667	27.216667	126.000000	1023.000000	922.799988	1945.800049
30.340000	-0.005832	-3.446542	-2.756933	1.633723	-1.185712	-1.137620	0.000000	-10.000000	-0.616667	28.016666	135.000000	1023.000000	923.000000	1946.000000
30.360001	-0.004842	-2.861490	-2.084956	2.195478	-1.319623	-1.652388	0.000000	-10.000000	-0.650000	28.950001	144.166672	1023.000000	923.000000	1946.000000
30.379999	-0.001924	-1.136872	-1.619872	2.392946	-0.284964	-1.624982	0.000000	-10.000000	-0.683333	30.100000	153.666672	1023.000000	923.000000	1946.000000
30.400000	0.000489	0.289189	-1.867088	2.156295	0.957880	-0.957897	0.000000	-10.000000	-0.708333	31.216667	163.500000	1023.000000	923.000000	1946.000000
30.420000	0.001449	0.856492	-1.941922	2.004817	0.957903	-0.164305	0.000000	-10.000000	-0.733333	31.916668	173.833328	1023.000000	923.599976	1946.599976
30.440001	0.002446	1.445406	-1.227796	2.436625	0.337888	-0.101311	0.000000	-10.000000	-0.766667	32.533333	184.333328	1023.000000	923.000000	1946.000000
30.459999	0.004556	2.692643	-0.418297	3.092839	0.409196	-0.391096	0.000000	-10.000000	-0.808333	33.133335	195.166672	1023.000000	923.000000	1946.000000
30.480000	0.007837	4.631705	0.155734	3.334671	1.388852	-0.247553	0.000000	-10.000000	-0.850000	33.783333	206.000000	1023.000000	922.799988	1945.800049
30.500000	0.010769	6.364438	0.092185	3.087910	2.802080	0.382263	0.000000	-10.000000	-0.858333	34.549999	217.166672	1023.000000	923.400024	1946.400024
30.520000	0.012015	7.100700	0.054515	2.602743	3.225201	1.218241	0.000000	-10.000000	-0.858333	34.799999	228.500000	1023.000000	922.799988	1945.800049
30.540001	0.012641	7.471069	0.876506	2.813372	2.474891	1.306300	0.000000	-10.000000	-0.866667	35.349998	240.166672	1023.000000	923.000000	1946.000000
30.559999	0.015237	9.005078	2.033464	3.319570	2.752082	0.899963	0.000000	-10.000000	-0.891667	35.549999	252.000000	1023.000000	923.000000	1946.000000
30.580000	0.018489	10.926994	2.099784	3.228671	4.314959	1.283581	0.000000	-10.000000	-0.925000	36.083336	264.000000	1023.000000	923.200012	1946.199951
30.600000	0.019487	11.516914	1.909017	2.580199	4.804131	2.223567	0.000000	-10.000000	-0.958333	36.350002	276.000000	1023.000000	922.799988	1945.800049
30.620001	0.020076	11.864861	2.719044	2.792545	4.054679	2.298594	0.000000	-10.000000	-0.966667	36.683334	288.000000	1023.000000	923.200012	1946.199951
30.639999	0.022649	13.385449	3.747249	3.381551	4.293206	1.963444	0.000000	-10.000000	-0.966667	37.016670	300.000000	1023.000000	923.000000	1946.000000
30.660000	0.025683	15.178566	3.945518	3.404531	5.511668	2.316848	0.000000	-10.000000	-0.950000	37.533337	312.166656	1023.000000	923.200012	1946.199951
30.680000	0.027622	16.324650	3.738649	3.071905	6.511214	3.002882	0.000000	-10.000000	-0.941667	37.566669	324.500000	1023.000000	923.000000	1946.000000
30.700001	0.028581	16.891422	3.721527	2.829919	6.641169	3.698808	0.000000	-10.000000	-0.941667	37.450001	337.166656	1023.000000	923.000000	1946.000000
30.719999	0.029657	17.527346	4.408580	3.083143	6.171164	3.864459	0.000000	-10.000000	-0.950000	37.083332	349.666656	1023.000000	923.400024	1946.400024
30.740000	0.031627	18.691299	5.451742	3.656542	6.075119	3.507897	0.000000	-10.000000	-0.950000	37.183334	362.166656	1023.000000	923.000000	1946.000000
30.760000	0.034675	20.492683	5.864138	3.960993	7.097488	3.570064	0.000000	-10.000000	-0.950000	37.333332	374.500000	1023.000000	923.000000	1946.000000
30.780001	0.036988	21.859846	5.594330	3.606124	8.397671	4.261721	0.000000	-10.000000	-0.950000	37.549999	387.000000	1023.000000	922.799988	1945.800049
30.799999	0.038133	22.536335	5.552186	3.293796	8.732200	4.958153	0.000000	-10.000000	-0.983333	37.716667	399.500000	1023.000000	923.000000	1946.000000
30.820000	0.039433	23.304689	6.003103	3.413928	8.629025	5.258634	0.000000	-10.000000	-1.000000	38.150002	412.000000	1023.000000	923.400024	1946.400024
30.840000	0.041173	24.333130	6.846217	3.856434	8.372618	5.257862	0.000000	-10.000000	-1.016667	38.349998	424.666656	1023.000000	923.000000	1946.000000
30.860001	0.043430	25.667284	7.744269	4.326571	8.495774	5.100670	0.000000	-10.000000	-1.025000	38.700001	437.333344	1023.000000	923.000000	1946.000000
30.879999	0.046300	27.363276	8.292065	4.703948	9.258387	5.108877	0.000000	-10.000000	-1.058333	38.733334	450.166656	1023.000000	923.200012	1946.199951
30.900000	0.048850	28.870382	8.306458	4.679907	10.413889	5.470128	0.000000	-10.000000	-1.075000	38.916668	463.000000	1023.000000	923.000000	1946.000000
30.920000	0.050284	29.718035	7.971827	4.286228	11.287231	6.172748	0.000000	-10.000000	-1.100000	39.000000	476.000000	1023.000000	923.400024	1946.400024
30.940001	0.051274	30.303051	8.182943	4.111751	11.322441	6.685916	0.000000	-10.000000	-1.091667	39.216667	489.000000	1023.000000	923.000000	1946.000000
30.959999	0.052389	30.961817	9.009671	4.336181	10.839245	6.776719	0.000000	-10.000000	-1.091667	39.400002	502.166656	1023.000000	922.799988	1945.800049
30.980000	0.055146	32.591366	10.216963	5.026187	10.830392	6.517822	0.000000	-10.000000	-1.075000	39.216667	515.333313	1023.000000	923.000000	1946.000000
31.000000	0.058228	34.412846	10.757653	5.352961	11.807744	6.494490	0.000000	-10.000000	-1.083333	39.033333	528.500000	1023.000000	923.000000	1946.000000
31.020000	0.060291	35.632221	10.434070	5.113503	13.130395	6.954256	0.000000	-10.000000	-1.075000	39.049999	541.500000	1023.000000	923.000000	1946.000000
31.040001	0.060911	35.998585	10.151236	4.786357	13.413424	7.647569	0.000000	-10.000000	-1.050000	38.950001	554.500000	1023.000000	923.200012	1946.199951
31.059999	0.062078	36.688210	10.671582	5.182294	12.893539	7.940794	0.000000	-10.000000	-1.008333	38.566666	567.500000	1023.000000	923.200012	1946.199951
31.080000	0.064372	38.043598	11.652673	6.015908	12.620316	7.754701	0.000000	-10.000000	-0.983333	38.033333	580.333313	1023.000000	923.599976	1946.599976
31.100000	0.066845	39.505150	12.175114	6.634400	13.096745	7.598890	0.000000	-10.000000	-0.966667	37.366669	593.166687	1023.000000	923.200012	1946.199951
31.120001	0.069512	41.081535	12.165175	6.823990	14.191422	7.900947	0.000000	-10.000000	-0.958333	36.866669	605.666687	1023.000000	923.200012	1946.199951
31.139999	0.071066	41.999866	11.700970	6.875832	15.066069	8.356997	0.000000	-10.000000	-0.925000	36.166668	618.000000	1023.000000	923.000000	1946.000000
31.160000	0.071828	42.450596	11.607193	7.049398	15.016586	8.777418	0.000000	-10.000000	-0.891667	35.583332	630.333313	1023.000000	923.000000	1946.000000
31.180000	0.072834	43.045174	12.169268	7.781020	14.402678	8.692207	0.000000	-10.000000	-0.833333	34.950001	642.333313	1023.000000	923.000000	1946.000000
31.200001	0.073997	43.732204	12.519567	8.725835	14.277959	8.208844	0.000000	-10.000000	-0.775000	33.916668	654.333313	1023.000000	923.400024	1946.400024
31.219999	0.074799	44.206272	12.235444	9.140080	14.769231	8.061518	0.000000	-10.000000	-0.733333	32.933334	665.666687	1023.000000	923.200012	1946.199951
31.240000	0.075136	44.405441	11.522024	9.213038	15.526113	8.144265	0.000000	-10.000000	-0.691667	31.850000	676.833313	1023.000000	923.000000	1946.000000
31.260000	0.075106	44.387714	10.848948	9.187171	15.868040	8.483554	0.000000	-10.000000	-0.658333	31.100000	687.666687	1023.000000	923.000000	1946.000000
31.280001	0.075064	44.362957	10.572985	9.288548	15.638859	8.862565	0.000000	-10.000000	-0.616667	30.750000	698.166687	1023.000000	923.200012	1946.199951
31.299999	0.076011	44.922478	11.017694	9.893419	15.058833	8.952531	0.000000	-10.000000	-0.608333	30.300001	708.500000	1023.000000	923.000000	1946.000000
31.320000	0.077820	45.991611	11.702351	10.798031	14.794732	8.696501	0.000000	-10.000000	-0.625000	30.166668	718.500000	1023.000000	923.000000	1946.000000
31.340000	0.079841	47.186073	11.751604	11.385708	15.389808	8.658955	0.000000	-10.000000	-0.633333	29.766666	728.500000	1023.000000	923.200012	1946.199951
31.360001	0.080755	47.726437	11.202498	11.447124	16.247417	8.829398	0.000000	-10.000000	-0.616667	29.383333	738.500000	1023.000000	923.000000	1946.000000
31.379999	0.081087	47.922237	10.736139	11.157853	16.693266	9.334981	0.000000	-10.000000	-0.558333	28.616667	748.500000	1023.000000	923.000000	1946.000000
31.400000	0.081334	48.068180	10.870141	10.985071	16.424095	9.788874	0.000000	-10.000000	-0.508333	27.250000	758.333313	1023.000000	923.200012	1946.199951
31.420000	0.082906	48.997379	11.679600	11.463581	15.864551	9.989647	0.000000	-10.000000	-0.466667	26.066668	767.833313	1023.000000	923.000000	1946.000000
31.440001	0.085184	50.343552	12.558724	12.113045	15.735249	9.936535	0.000000	-10.000000	-0.450000	24.900000	776.666687	1023.000000	923.200012	1946.199951
31.459999	0.087389	51.646622	12.918342	12.473839	16.290083	9.964356	0.000000	-10.000000	-0.425000	24.500000	785.000000	1023.000000	923.200012	1946.199951
31.480000	0.088869	52.521542	12.869140	12.422556	17.079432	10.150417	0.000000	-10.000000	-0.400000	23.966667	793.000000	1023.000000	923.400024	1946.400024
31.500000	0.089916	53.140114	12.786955	12.151469	17.722322	10.479368	0.000000	-10.000000	-0.391667	23.600000	801.000000	1023.000000	922.400024	1945.400024
31.520000	0.090232	53.327324	12.854250	11.619058	17.852850	11.001165	0.000000	-10.000000	-0.383333	23.300001	809.000000	1023.000000	923.000000	1946.000000
31.540001	0.090897	53.720001	13.349762	11.297364	17.673851	11.399025	0.000000	-10.000000	-0.383333	23.216667	817.000000	1023.000000	923.200012	1946.199951
31.559999	0.092158	54.465240	14.149286	11.372022	17.307444	11.636492	0.000000	-10.000000	-0.366667	23.216667	825.000000	1023.000000	923.200012	1946.199951
31.580000	0.093931	55.513123	15.207629	11.584229	16.994585	11.726680	0.000000	-10.000000	-0.366667	22.783333	832.666687	1023.000000	923.400024	1946.400024
31.600000	0.095942	56.701649	15.876246	11.967659	17.164906	11.692838	0.000000	-10.000000	-0.366667	22.233334	840.333313	1023.000000	923.000000	1946.000000
31.620001	0.097404	57.565716	15.898026	12.104427	17.829189	11.734073	0.000000	-10.000000	-0.366667	21.533333	847.666687	1023.000000	923.200012	1946.199951
31.639999	0.097316	57.513680	15.114207	11.848717	18.726051	11.824706	0.000000	-10.000000	-0.341667	21.000000	855.166687	1023.000000	923.000000	1946.000000
31.660000	0.097101	57.386795	14.804573	11.422941	18.834936	12.324344	0.000000	-10.000000	-0.316667	20.533333	862.333313	1023.000000	923.200012	1946.199951
31.680000	0.097772	57.783077	15.364371	11.358224	18.344458	12.716024	0.000000	-10.000000	-0.291667	19.833334	869.333313	1023.000000	923.200012	1946.199951
31.700001	0.099560	58.840191	16.379047	11.854976	17.834644	12.771523	0.000000	-10.000000	-0.275000	19.000000	876.000000	1023.000000	923.000000	1946.000000
31.719999	0.101118	59.760967	16.829628	12.324614	18.063498	12.543230	0.000000	-10.000000	-0.241667	18.116667	882.333313	1023.000000	923.400024	1946.400024
31.740000	0.101743	60.130188	16.369293	12.457406	18.932167	12.371322	0.000000	-10.000000	-0.225000	17.366667	888.500000	1023.000000	923.200012	1946.199951
31.760000	0.101217	59.819229	15.675920	12.172817	19.488607	12.481882	0.000000	-10.000000	-0.225000	16.600000	894.500000	1023.000000	923.200012	1946.199951
31.780001	0.101023	59.704304	15.546830	11.744478	19.511311	12.901686	0.000000	-10.000000	-0.216667	15.716667	900.166687	1023.000000	923.000000	1946.000000
31.799999	0.101800	60.163784	16.182756	11.709022	19.003334	13.268671	0.000000	-10.000000	-0.208333	14.766667	905.666687	1023.000000	923.200012	1946.199951
31.820000	0.103419	61.120861	17.242474	12.103100	18.485813	13.289475	0.000000	-10.000000	-0.166667	13.933333	910.666687	1023.000000	923.000000	1946.000000
31.840000	0.104657	61.852348	17.620758	12.555063	18.696339	12.980188	0.000000	-10.000000	-0.141667	13.000000	915.500000	1023.000000	923.200012	1946.199951
31.860001	0.104984	62.045799	17.351604	12.644896	19.369955	12.679343	0.000000	-10.000000	-0.108333	12.216667	919.833313	1023.000000	923.000000	1946.000000
31.879999	0.104284	61.631615	16.717863	12.204365	19.986551	12.722836	0.000000	-10.000000	-0.091667	11.333333	924.000000	1023.000000	923.200012	1946.199951
31.900000	0.104071	61.506104	16.714619	11.605051	19.950363	13.236073	0.000000	-10.000000	-0.075000	9.866667	930.166687	1023.000000	923.200012	1946.199951
31.920000	0.104993	62.050652	17.547497	11.513052	19.364115	13.625987	0.000000	-10.000000	-0.058333	8.616667	935.000000	1023.000000	923.200012	1946.199951
31.940001	0.106312	62.830315	18.387171	11.850115	18.896008	13.697021	0.000000	-10.000000	-0.050000	7.700000	938.500000	1023.000000	923.400024	1946.400024
31.959999	0.107263	63.392624	18.459904	12.444248	19.131498	13.356972	0.000000	-10.000000	-0.033333	7.250000	939.500000	1023.000000	923.000000	1946.000000
31.980000	0.106823	63.132599	17.744616	12.706040	19.711969	12.969973	0.000000	-10.000000	-0.025000	6.016667	941.166687	1023.000000	923.000000	1946.000000
32.000000	0.106016	62.655743	16.936138	12.599763	20.252693	12.867149	0.000000	-10.000000	-0.008333	4.083333	943.500000	1023.000000	923.000000	1946.000000
32.020000	0.105553	62.381725	16.633240	12.202015	20.335886	13.210581	0.000000	-10.000000	-0.025000	1.966667	945.000000	1023.000000	923.400024	1946.400024
32.040001	0.105937	62.608784	16.939125	12.146551	20.086752	13.436355	0.000000	-10.000000	-0.016667	0.316667	945.833313	1023.000000	923.000000	1946.000000
32.060001	0.107135	63.316746	17.584433	12.499367	19.580467	13.652482	0.000000	-10.000000	-0.025000	-1.016667	946.000000	1023.000000	923.400024	1946.400024
32.080002	0.107821	63.722187	18.050415	13.128149	19.038254	13.505367	0.000000	-10.000000	-0.008333	-1.966667	946.000000	1023.000000	923.200012	1946.199951
32.099998	0.107127	63.312187	17.735567	13.748486	18.858232	12.969902	0.000000	-10.000000	-0.008333	-3.300000	946.000000	1023.000000	923.799988	1946.800049
32.119999	0.105350	62.261868	16.812948	14.094856	18.962795	12.391269	0.000000	-10.000000	0.008333	-5.050000	946.000000	1023.000000	923.400024	1946.400024
32.139999	0.102821	60.766914	15.449952	14.147797	19.339931	11.829233	0.000000	-10.000000	0.016667	-7.216667	946.000000	1023.000000	923.200012	1946.199951
32.160000	0.101018	59.701874	14.418890	14.031563	19.496620	11.754801	0.000000	-10.000000	0.033333	-8.933333	946.000000	1023.000000	923.400024	1946.400024
32.180000	0.099847	59.009785	13.925261	13.836176	19.299568	11.948780	0.000000	-10.000000	0.041667	-9.933333	946.000000	1023.000000	923.400024	1946.400024
32.200001	0.099531	58.822891	14.054412	13.783496	18.709461	12.275523	0.000000	-10.000000	0.041667	-10.116667	946.000000	1023.000000	923.400024	1946.400024
32.220001	0.100225	59.232815	14.654507	14.214122	17.908419	12.455768	0.000000	-10.000000	0.033333	-9.766667	942.666687	1023.000000	923.200012	1946.199951
32.240002	0.100416	59.345913	15.048578	14.718032	17.434395	12.144906	0.000000	-10.000000	0.016667	-8.966667	935.333313	1023.000000	922.799988	1945.800049
32.259998	0.099982	59.089268	14.629015	15.265803	17.618946	11.575504	0.000000	-10.000000	0.016667	-8.283334	927.166687	1023.000000	923.400024	1946.400024
32.279999	0.098718	58.342243	13.723551	15.314519	18.203613	11.100562	0.000000	-10.000000	0.008333	-7.950000	921.333313	1023.000000	923.000000	1946.000000
32.299999	0.097655	57.714024	12.939214	15.029251	18.657061	11.088497	0.000000	-10.000000	0.025000	-8.066667	918.666687	1023.000000	922.799988	1945.800049
32.320000	0.097265	57.483707	12.666621	14.516193	18.708464	11.592430	0.000000	-10.000000	0.016667	-8.466667	916.000000	1023.000000	923.200012	1946.199951
32.340000	0.097841	57.824001	13.234838	14.123037	18.197735	12.268390	0.000000	-10.000000	0.025000	-8.466667	913.333313	1023.000000	923.400024	1946.400024
32.360001	0.099049	58.538139	14.135784	14.248881	17.579002	12.574472	0.000000	-10.000000	0.008333	-8.200000	910.500000	1023.000000	923.799988	1946.800049
32.380001	0.099894	59.037392	14.782177	14.617770	17.310886	12.326556	0.000000	-10.000000	0.008333	-7.483334	907.666687	1023.000000	923.400024	1946.400024
32.400002	0.099427	58.761108	14.289815	15.018842	17.915264	11.537188	0.000000	-10.000000	0.000000	-6.733334	905.000000	1023.000000	923.200012	1946.199951
32.419998	0.097924	57.872993	13.436534	14.457582	18.673285	11.305593	0.000000	-10.000000	0.000000	-6.050000	902.666687	1023.000000	923.200012	1946.199951
32.439999	0.097236	57.466358	13.438868	13.463943	18.758606	11.804943	0.000000	-10.000000	0.000000	-5.433333	900.666687	1023.000000	923.200012	1946.199951
32.459999	0.097560	57.657776	14.201089	12.615916	18.341223	12.499547	0.000000	-10.000000	0.000000	-5.266667	899.000000	1023.000000	923.400024	1946.400024
32.480000	0.098590	58.266781	15.317745	12.444935	17.673555	12.830545	0.000000	-10.000000	0.000000	-5.316667	897.333313	1023.000000	923.200012	1946.199951
32.500000	0.098907	58.454098	15.937443	12.707409	17.297289	12.511960	0.000000	-10.000000	0.000000	-5.716667	895.500000	1023.000000	923.599976	1946.599976
32.520000	0.098350	58.125019	15.723929	13.007045	17.489531	11.904514	0.000000	-10.000000	0.008333	-6.300000	893.500000	1023.000000	923.200012	1946.199951
32.540001	0.096977	57.313614	14.911910	13.022343	18.124231	11.255128	0.000000	-10.000000	0.016667	-7.083333	891.333313	1023.000000	923.400024	1946.400024
32.560001	0.095511	56.447102	14.006675	12.504402	18.756123	11.179901	0.000000	-10.000000	0.016667	-7.883334	889.000000	1023.000000	923.200012	1946.199951
32.580002	0.095275	56.307415	14.362510	11.509670	18.434612	12.000625	0.000000	-10.000000	0.016667	-8.616667	886.333313	1023.000000	923.200012	1946.199951
32.599998	0.096499	57.031063	15.436831	11.312644	17.625080	12.656510	0.000000	-10.000000	0.025000	-9.200000	883.500000	1023.000000	923.000000	1946.000000
32.619999	0.096486	57.022987	15.885964	11.791935	17.128889	12.216200	0.000000	-10.000000	0.041667	-9.733334	880.333313	1023.000000	923.000000	1946.000000
32.639999	0.095553	56.472012	15.385271	12.192737	17.414137	11.479868	0.000000	-10.000000	0.050000	-10.216666	877.166687	1023.000000	923.400024	1946.400024
32.660000	0.093595	55.314754	14.318071	12.220733	18.028404	10.747546	0.000000	-10.000000	0.050000	-10.650000	873.666687	1023.000000	922.799988	1945.800049
32.680000	0.092021	54.384468	13.538680	11.661534	18.464779	10.719473	0.000000	-10.000000	0.050000	-11.066667	870.166687	1023.000000	923.599976	1946.599976
32.700001	0.091489	54.069805	13.664150	10.715215	18.240194	11.450248	0.000000	-10.000000	0.050000	-11.383333	866.500000	1023.000000	923.400024	1946.400024
32.720001	0.092350	54.578854	14.619953	10.359471	17.483782	12.115649	0.000000	-10.000000	0.050000	-11.516667	862.833313	1023.000000	923.200012	1946.199951
32.740002	0.093134	55.042202	15.426835	10.657674	16.880100	12.077594	0.000000	-10.000000	0.050000	-11.483334	859.000000	1023.000000	923.000000	1946.000000
32.759998	0.092544	54.693699	15.360980	11.255261	16.802063	11.275394	0.000000	-10.000000	0.050000	-11.283334	855.000000	1023.000000	923.400024	1946.400024
32.779999	0.090871	53.704681	14.568599	11.541358	17.170494	10.424229	0.000000	-10.000000	0.050000	-11.266667	851.000000	1023.000000	923.200012	1946.199951
32.799999	0.088946	52.566975	13.607821	11.338274	17.655687	9.965191	0.000000	-10.000000	0.050000	-11.250000	847.333313	1023.000000	923.200012	1946.199951
32.820000	0.087838	51.912338	13.041874	10.788782	17.779575	10.302107	0.000000	-10.000000	0.050000	-11.516667	843.666687	1023.000000	923.200012	1946.199951
32.840000	0.088030	52.025959	13.458532	10.153094	17.330688	11.083643	0.000000	-10.000000	0.050000	-11.750000	840.000000	1023.000000	923.599976	1946.599976
32.860001	0.088824	52.495140	14.364951	10.156248	16.463856	11.510085	0.000000	-10.000000	0.058333	-12.100000	836.000000	1023.000000	923.400024	1946.400024
32.880001	0.088553	52.334667	14.746235	10.740487	15.949905	10.898041	0.000000	-10.000000	0.066667	-12.433333	832.000000	1023.000000	923.599976	1946.599976
32.900002	0.087722	51.843601	14.317691	11.401606	16.173386	9.950917	0.000000	-10.000000	0.075000	-13.000000	827.666687	1023.000000	923.200012	1946.199951
32.919998	0.086090	50.879173	13.188595	11.666004	16.889715	9.134862	0.000000	-10.000000	0.066667	-13.500000	823.333313	1023.000000	923.200012	1946.199951
32.939999	0.084844	50.143040	12.547109	11.188928	17.120930	9.286073	0.000000	-10.000000	0.066667	-13.933333	818.666687	1023.000000	923.200012	1946.199951
32.959999	0.084496	49.937405	12.738387	10.549304	16.617752	10.031959	0.000000	-10.000000	0.075000	-14.083334	814.166687	1023.000000	923.000000	1946.000000
32.980000	0.084609	50.004074	13.316425	10.567475	15.639300	10.480872	0.000000	-10.000000	0.100000	-14.333334	809.333313	1023.000000	923.599976	1946.599976
33.000000	0.083187	49.163746	13.077403	11.260435	15.039277	9.786630	0.000000	-10.000000	0.125000	-14.783334	804.666687	1023.000000	923.200012	1946.199951
33.020000	0.080930	47.829372	12.036436	12.089234	15.014067	8.689636	0.000000	-10.000000	0.150000	-15.533334	799.666687	1023.000000	923.200012	1946.199951
33.040001	0.078096	46.154560	10.490904	12.393787	15.547678	7.722191	0.000000	-10.000000	0.175000	-16.366667	794.666687	1023.000000	923.000000	1946.000000
33.060001	0.076816	45.397991	9.858442	11.883636	15.666727	7.989186	0.000000	-10.000000	0.183333	-16.966667	789.166687	1023.000000	923.400024	1946.400024
33.080002	0.077062	45.543579	10.413379	11.251602	15.016159	8.862440	0.000000	-10.000000	0.191667	-17.216667	783.500000	1023.000000	923.200012	1946.199951
33.099998	0.077694	45.917007	11.240550	11.398401	14.023910	9.254146	0.000000	-10.000000	0.191667	-17.333334	777.500000	1023.000000	923.000000	1946.000000
33.119999	0.076487	45.204029	10.986051	12.391346	13.543038	8.283592	0.000000	-10.000000	0.200000	-17.583334	771.500000	1023.000000	923.000000	1946.000000
33.139999	0.073826	43.630882	9.656584	12.883688	14.048211	7.042399	0.000000	-10.000000	0.216667	-18.066668	765.500000	1023.000000	923.200012	1946.199951
33.160000	0.072102	42.612564	8.799199	12.351808	14.564798	6.896760	0.000000	-10.000000	0.233333	-18.766666	759.500000	1023.000000	923.799988	1946.800049
33.180000	0.072988	43.136009	9.523293	11.286303	14.082861	8.243552	0.000000	-10.000000	0.266667	-19.700001	753.333313	1023.000000	923.400024	1946.400024
33.200001	0.074110	43.799225	10.563035	11.342544	13.032777	8.860869	0.000000	-10.000000	0.283333	-20.400000	746.833313	1023.000000	923.599976	1946.599976
33.220001	0.073413	43.387005	10.460140	12.231222	12.583420	8.112223	0.000000	-10.000000	0.300000	-20.816668	740.166687	1023.000000	923.599976	1946.599976
33.240002	0.070872	41.885574	9.110990	12.817196	13.116758	6.840630	0.000000	-10.000000	0.308333	-20.800001	733.333313	1023.000000	924.000000	1947.000000
33.259998	0.069072	40.821545	8.294380	11.987352	13.706153	6.833661	0.000000	-10.000000	0.308333	-20.800001	726.500000	1023.000000	923.599976	1946.599976
33.279999	0.070377	41.592617	9.574788	10.630098	13.039362	8.348370	0.000000	-10.000000	0.316667	-21.133333	719.500000	1023.000000	923.200012	1946.199951
33.299999	0.070628	41.740921	10.434317	11.006499	11.978820	8.321285	0.000000	-10.000000	0.325000	-21.500000	712.333313	1023.000000	923.400024	1946.400024
33.320000	0.067873	40.112759	9.395888	11.804033	12.073420	6.839416	0.000000	-10.000000	0.341667	-22.100000	705.166687	1023.000000	923.200012	1946.199951
33.340000	0.064913	38.363293	8.175370	11.361914	12.701917	6.124092	0.000000	-10.000000	0.350000	-22.366667	697.666687	1023.000000	923.599976	1946.599976
33.360001	0.064537	38.141434	8.635078	9.905146	12.491025	7.110186	0.000000	-10.000000	0.350000	-22.716667	690.333313	1023.000000	923.599976	1946.599976
33.380001	0.065604	38.771732	9.765819	9.474405	11.502718	8.028790	0.000000	-10.000000	0.366667	-23.050001	682.666687	1023.000000	923.000000	1946.000000
33.400002	0.064207	37.946571	9.760388	10.336757	10.675316	7.174111	0.000000	-10.000000	0.391667	-23.550001	675.000000	1023.000000	923.000000	1946.000000
33.419998	0.060882	35.981033	8.214850	11.017951	11.109447	5.638786	0.000000	-10.000000	0.433333	-24.416668	667.000000	1023.000000	923.200012	1946.199951
33.439999	0.058950	34.839199	7.683360	9.997789	11.365403	5.792649	0.000000	-10.000000	0.466667	-25.300001	658.833313	1023.000000	923.200012	1946.199951
33.459999	0.059619	35.234871	8.668793	8.893119	10.613661	7.059299	0.000000	-10.000000	0.491667	-26.216667	650.500000	1023.000000	923.000000	1946.000000
33.480000	0.059558	35.198673	9.328551	9.249869	9.458261	7.161993	0.000000	-10.000000	0.533333	-27.150000	641.833313	1023.000000	923.200012	1946.199951
33.500000	0.056622	33.463890	8.164234	10.315001	9.373642	5.611012	0.000000	-10.000000	0.550000	-27.850000	632.833313	1023.000000	923.400024	1946.400024
33.520000	0.053353	31.531477	6.907574	9.865862	9.903175	4.854866	0.000000	-10.000000	0.583333	-28.450001	623.500000	1023.000000	923.400024	1946.400024
33.540001	0.052989	31.316521	7.210952	8.613123	9.709450	5.782995	0.000000	-10.000000	0.583333	-28.566668	614.000000	1023.000000	923.599976	1946.599976
33.560001	0.053821	31.808285	8.188596	8.067137	8.793748	6.758805	0.000000	-10.000000	0.608333	-28.683334	604.333313	1023.000000	923.200012	1946.199951
33.580002	0.053038	31.345364	8.293476	8.744556	7.955105	6.352226	0.000000	-10.000000	0.608333	-28.950001	594.833313	1023.000000	923.400024	1946.400024
33.599998	0.050128	29.625721	7.174847	9.553304	7.923204	4.974366	0.000000	-10.000000	0.625000	-29.250000	585.166687	1023.000000	923.200012	1946.199951
33.619999	0.047102	27.837179	6.113687	9.046286	8.419682	4.257525	0.000000	-10.000000	0.633333	-29.766666	575.500000	1023.000000	923.200012	1946.199951
33.639999	0.047285	27.945435	6.679735	7.752420	8.156088	5.357191	0.000000	-10.000000	0.650000	-29.933334	565.500000	1023.000000	923.200012	1946.199951
33.660000	0.047939	28.332170	7.526475	7.896086	6.869084	6.040524	0.000000	-10.000000	0.650000	-30.350000	555.500000	1023.000000	923.799988	1946.800049
33.680000	0.045399	26.831074	6.566499	9.131401	6.461707	4.671468	0.000000	-10.000000	0.650000	-30.400000	545.500000	1023.000000	923.400024	1946.400024
33.700001	0.041774	24.688551	5.243543	9.023974	6.900130	3.520903	0.000000	-10.000000	0.641667	-30.533333	535.333313	1023.000000	923.200012	1946.199951
33.720001	0.040474	23.920286	5.396168	7.509284	7.058949	3.955885	0.000000	-10.000000	0.675000	-30.733334	525.000000	1023.000000	923.000000	1946.000000
33.740002	0.041179	24.336937	6.561646	6.355310	6.567742	4.852239	0.000000	-10.000000	0.708333	-31.250000	514.666687	1023.000000	923.400024	1946.400024
33.759998	0.041153	24.321135	7.185876	6.387740	5.771646	4.975873	0.000000	-10.000000	0.750000	-31.833334	504.166656	1023.000000	923.599976	1946.599976
33.779999	0.039503	23.346182	6.904840	7.057037	5.226050	4.158256	0.000000	-10.000000	0.741667	-31.816668	493.666656	1023.000000	923.400024	1946.400024
33.799999	0.037302	22.045267	6.037110	7.688324	5.142109	3.177725	0.000000	-10.000000	0.725000	-31.516666	483.000000	1023.000000	923.400024	1946.400024
33.820000	0.034864	20.604652	5.084925	7.814342	5.303113	2.402272	0.000000	-10.000000	0.708333	-31.000000	472.666656	1023.000000	923.400024	1946.400024
33.840000	0.033087	19.554459	4.469014	7.482578	5.518950	2.083917	0.000000	-10.000000	0.700000	-30.916666	462.166656	1023.000000	923.400024	1946.400024
33.860001	0.032189	19.023918	4.291788	6.802892	5.647944	2.281295	0.000000	-10.000000	0.716667	-30.966667	451.833344	1023.000000	923.400024	1946.400024
33.880001	0.032691	19.320204	4.871600	6.075845	5.355958	3.016802	0.000000	-10.000000	0.733333	-31.083334	441.500000	1023.000000	923.200012	1946.199951
33.900002	0.032954	19.475618	5.309987	6.105964	4.709297	3.350370	0.000000	-10.000000	0.750000	-31.233334	431.166656	1023.000000	923.799988	1946.800049
33.919998	0.031670	18.717075	5.091571	6.788842	4.122334	2.714330	0.000000	-10.000000	0.733333	-31.000000	420.833344	1023.000000	923.400024	1946.400024
33.939999	0.028318	16.736158	3.738776	7.560549	4.249410	1.187423	0.000000	-10.000000	0.700000	-31.083334	410.500000	1023.000000	923.599976	1946.599976
33.959999	0.026335	15.563800	3.176915	6.820403	4.751256	0.815226	0.000000	-10.000000	0.666667	-30.733334	400.166656	1023.000000	923.799988	1946.800049
33.980000	0.026663	15.758096	3.743208	5.750082	4.677760	1.587046	0.000000	-10.000000	0.650000	-30.816668	389.833344	1023.000000	923.400024	1946.400024
34.000000	0.027374	16.178076	4.387552	5.372343	4.175204	2.242978	0.000000	-10.000000	0.650000	-30.683334	379.500000	1023.000000	923.599976	1946.599976
34.020000	0.026955	15.930680	4.533506	5.846260	3.466981	2.083933	0.000000	-10.000000	0.650000	-30.633333	369.333344	1023.000000	923.599976	1946.599976
34.040001	0.024942	14.740781	3.798046	6.673193	3.139320	1.130222	0.000000	-10.000000	0.641667	-30.250000	359.000000	1023.000000	923.400024	1946.400024
34.060001	0.022474	13.281964	2.875299	6.859446	3.305764	0.241456	0.000000	-10.000000	0.625000	-29.650000	348.833344	1023.000000	923.200012	1946.199951
34.080002	0.020970	12.393285	2.364132	6.399052	3.636773	-0.006672	0.000000	-10.000000	0.600000	-29.083334	339.000000	1023.000000	923.000000	1946.000000
34.099998	0.020802	12.293875	2.514003	5.641847	3.646728	0.491297	0.000000	-10.000000	0.591667	-28.900000	329.333344	1023.000000	923.400024	1946.400024
34.119999	0.021483	12.696209	3.173343	4.903468	3.237886	1.381512	0.000000	-10.000000	0.591667	-28.983334	319.666656	1023.000000	923.400024	1946.400024
34.139999	0.021543	12.731641	3.554919	5.002219	2.409486	1.765017	0.000000	-10.000000	0.600000	-29.250000	310.000000	1023.000000	923.200012	1946.199951
34.160000	0.019585	11.574722	3.043563	5.571442	1.865232	1.094485	0.000000	-10.000000	0.600000	-29.216667	300.333344	1023.000000	923.599976	1946.599976
34.180000	0.016345	9.660080	1.988287	5.778633	1.941206	-0.048046	0.000000	-10.000000	0.591667	-29.000000	290.500000	1023.000000	923.200012	1946.199951
34.200001	0.014256	8.425559	1.469959	5.084298	2.272309	-0.401007	0.000000	-10.000000	0.558333	-28.433334	280.833344	1023.000000	923.599976	1946.599976
34.220001	0.013832	8.174962	1.720334	4.025651	2.337804	0.091173	0.000000	-10.000000	0.525000	-27.916668	271.333344	1023.000000	923.400024	1946.400024
34.240002	0.014197	8.390347	2.384670	3.392237	1.743721	0.869719	0.000000	-10.000000	0.500000	-27.350000	262.166656	1023.000000	923.400024	1946.400024
34.259998	0.013861	8.192028	2.522168	3.859860	0.859187	0.950814	0.000000	-10.000000	0.500000	-26.983334	253.000000	1023.000000	923.200012	1946.199951
34.279999	0.011106	6.563632	1.568943	4.594135	0.511407	-0.110854	0.000000	-10.000000	0.491667	-26.700001	244.000000	1023.000000	923.200012	1946.199951
34.299999	0.008595	5.079630	0.703593	4.381163	0.908855	-0.913981	0.000000	-10.000000	0.483333	-26.433334	235.000000	1023.000000	923.799988	1946.800049
34.320000	0.008067	4.767398	0.824199	3.223768	1.188865	-0.469435	0.000000	-10.000000	0.475000	-26.016666	226.000000	1023.000000	923.400024	1946.400024
34.340000	0.008573	5.066723	1.410371	2.519459	0.792586	0.344307	0.000000	-10.000000	0.466667	-25.533335	217.333328	1023.000000	923.400024	1946.400024
34.360001	0.008220	4.857767	1.564457	2.653430	0.080062	0.559818	0.000000	-10.000000	0.458333	-24.983334	208.833328	1023.000000	923.200012	1946.199951
34.380001	0.006387	3.774691	1.043673	3.299521	-0.524830	-0.043672	0.000000	-10.000000	0.433333	-24.550001	200.500000	1023.000000	923.200012	1946.199951
34.400002	0.003786	2.237294	0.198415	3.584963	-0.558412	-0.987673	0.000000	-10.000000	0.433333	-24.050001	192.166672	1023.000000	923.200012	1946.199951
34.419998	0.001844	1.089893	-0.263897	2.965122	-0.219462	-1.391870	0.000000	-10.000000	0.400000	-23.666668	184.000000	1023.000000	923.400024	1946.400024
34.439999	0.001242	0.734141	-0.183414	2.030218	-0.021649	-1.091015	0.000000	-10.000000	0.400000	-23.283335	176.333328	1023.000000	923.200012	1946.199951
34.459999	0.001473	0.870779	0.273231	1.230540	-0.296397	-0.336595	0.000000	-10.000000	0.383333	-23.216667	168.666672	1023.000000	923.200012	1946.199951
34.480000	0.001479	0.874065	0.480928	1.269318	-0.993535	0.117354	0.000000	-10.000000	0.391667	-23.033333	161.000000	1023.000000	923.200012	1946.199951
34.500000	-0.000050	-0.029783	0.088692	1.751549	-1.576154	-0.293870	0.000000	-10.000000	0.375000	-23.116667	153.166672	1023.000000	923.400024	1946.400024
34.520000	-0.001991	-1.176608	-0.387071	2.012068	-1.869776	-0.931829	0.000000	-10.000000	0.358333	-22.799999	145.500000	1023.000000	923.000000	1946.000000
34.540001	-0.004078	-2.409962	-0.965086	1.899909	-1.744742	-1.600043	0.000000	-10.000000	0.350000	-22.950001	137.833328	1023.000000	923.599976	1946.599976
34.560001	-0.005602	-3.311046	-1.314153	1.353345	-1.474284	-1.875953	0.000000	-10.000000	0.350000	-22.833334	130.333328	1023.000000	923.000000	1946.000000
34.580002	-0.006361	-3.759305	-1.403719	0.739230	-1.307041	-1.787774	0.000000	-10.000000	0.350000	-22.850000	122.666664	1023.000000	923.400024	1946.400024
34.599998	-0.006437	-3.804050	-1.162898	0.191504	-1.589288	-1.243368	0.000000	-10.000000	0.341667	-22.533333	115.166664	1023.000000	923.799988	1946.800049
34.619999	-0.006767	-3.999248	-0.933498	-0.127898	-2.189423	-0.748429	0.000000	-10.000000	0.333333	-22.100000	107.500000	1023.000000	923.599976	1946.599976
34.639999	-0.008141	-4.811542	-1.043363	-0.064407	-2.890813	-0.812959	0.000000	-10.000000	0.325000	-21.983334	100.166664	1023.000000	923.400024	1946.400024
34.660000	-0.010116	-5.978696	-1.252442	-0.014990	-3.297209	-1.414056	0.000000	-10.000000	0.333333	-21.983334	92.833336	1023.000000	923.599976	1946.599976
34.680000	-0.012402	-7.329415	-1.755679	-0.086588	-3.222064	-2.265084	0.000000	-10.000000	0.341667	-22.283333	85.500000	1023.000000	923.200012	1946.199951
34.700001	-0.014555	-8.601840	-2.286188	-0.617787	-2.802714	-2.895151	0.000000	-10.000000	0.341667	-22.200001	78.000000	1023.000000	923.200012	1946.199951
34.720001	-0.015080	-8.912492	-2.165911	-1.474416	-2.593220	-2.678945	0.000000	-10.000000	0.308333	-21.616667	70.500000	1023.000000	923.599976	1946.599976
34.740002	-0.015028	-8.881461	-2.051372	-1.867990	-2.919050	-2.043049	0.000000	-10.000000	0.275000	-20.566668	63.333332	1023.000000	923.799988	1946.800049
34.759998	-0.015561	-9.196774	-2.182057	-1.674889	-3.602398	-1.737432	0.000000	-10.000000	0.266667	-19.916666	56.333332	1023.000000	923.200012	1946.199951
34.779999	-0.017385	-10.274730	-2.641615	-1.125124	-4.315771	-2.192219	0.000000	-10.000000	0.283333	-19.783333	49.833332	1023.000000	923.400024	1946.400024
34.799999	-0.019837	-11.723837	-3.462049	-0.718803	-4.434209	-3.108775	0.000000	-10.000000	0.283333	-20.083334	43.166668	1023.000000	923.000000	1946.000000
34.820000	-0.021955	-12.975618	-4.181181	-0.943595	-4.039279	-3.811563	0.000000	-10.000000	0.283333	-20.100000	36.500000	1023.000000	923.400024	1946.400024
34.840000	-0.022752	-13.446621	-4.184938	-1.863639	-3.562763	-3.835282	0.000000	-10.000000	0.266667	-19.983334	29.666666	1023.000000	923.200012	1946.199951
34.860001	-0.022600	-13.356681	-3.900043	-2.490121	-3.736060	-3.230456	0.000000	-10.000000	0.258333	-19.466667	23.000000	1023.000000	923.799988	1946.800049
34.880001	-0.022940	-13.557369	-3.797632	-2.462937	-4.364439	-2.932360	0.000000	-10.000000	0.225000	-18.916668	16.666666	1023.000000	923.400024	1946.400024
34.900002	-0.024475	-14.464586	-4.014734	-2.026000	-5.136564	-3.287288	0.000000	-10.000000	0.216667	-18.383333	10.500000	1023.000000	923.599976	1946.599976
34.919998	-0.026573	-15.704586	-4.663313	-1.755623	-5.024397	-4.261253	0.000000	-10.000000	0.225000	-18.450001	4.500000	1023.000000	923.599976	1946.599976
34.939999	-0.028207	-16.670502	-4.902602	-2.433187	-4.584537	-4.750176	0.000000	-10.000000	0.225000	-18.650000	-1.500000	1023.000000	923.200012	1946.199951
34.959999	-0.028023	-16.561832	-4.591802	-3.287157	-4.334312	-4.348560	0.000000	-10.000000	0.216667	-18.566666	-7.500000	1023.000000	923.400024	1946.400024
34.980000	-0.027239	-16.098104	-4.168779	-3.673775	-4.822835	-3.432716	0.000000	-10.000000	0.200000	-18.200001	-13.500000	1023.000000	923.599976	1946.599976
35.000000	-0.027573	-16.295420	-4.270817	-3.148268	-5.586317	-3.290016	0.000000	-10.000000	0.200000	-17.583334	-19.500000	1023.000000	923.599976	1946.599976
35.020000	-0.029449	-17.404421	-4.885507	-2.572233	-5.869926	-4.076755	0.000000	-10.000000	0.183333	-17.300001	-25.500000	1023.000000	923.400024	1946.400024
35.040001	-0.030704	-18.145859	-5.242630	-2.812807	-5.330509	-4.759914	0.000000	-10.000000	0.183333	-17.100000	-31.166666	1023.000000	923.400024	1946.400024
35.060001	-0.030463	-18.003885	-4.914199	-3.781291	-4.992655	-4.315739	0.000000	-10.000000	0.166667	-17.216667	-36.833332	1023.000000	923.599976	1946.599976
35.080002	-0.029835	-17.632380	-4.495441	-4.146180	-5.637416	-3.353342	0.000000	-10.000000	0.175000	-17.233334	-42.500000	1023.000000	923.599976	1946.599976
35.099998	-0.031241	-18.463305	-4.836222	-3.590124	-6.369578	-3.667380	0.000000	-10.000000	0.158333	-17.000000	-48.500000	1023.000000	924.000000	1947.000000
35.119999	-0.033600	-19.857599	-5.482422	-3.566199	-6.125957	-4.683021	0.000000	-10.000000	0.158333	-16.583334	-54.166668	1023.000000	924.000000	1947.000000
35.139999	-0.034655	-20.481300	-5.626037	-4.353398	-5.539528	-4.962337	0.000000	-10.000000	0.158333	-16.250000	-59.666668	1023.000000	924.200012	1947.199951
35.160000	-0.034279	-20.259043	-5.172708	-5.177001	-5.661438	-4.247895	0.000000	-10.000000	0.166667	-16.166666	-65.000000	1023.000000	924.200012	1947.199951
35.180000	-0.034241	-20.236586	-5.008649	-5.141212	-6.335962	-3.750764	0.000000	-10.000000	0.175000	-16.066668	-70.500000	1023.000000	923.799988	1946.800049
35.200001	-0.035633	-21.059168	-5.369827	-4.529630	-7.022475	-4.137236	0.000000	-10.000000	0.175000	-16.000000	-76.000000	1023.000000	924.000000	1947.000000
35.220001	-0.037599	-22.220968	-5.922030	-4.393495	-6.854435	-5.051009	0.000000	-10.000000	0.175000	-15.850000	-81.333336	1023.000000	923.799988	1946.800049
35.240002	-0.038440	-22.717754	-6.091672	-5.069690	-6.203475	-5.352919	0.000000	-10.000000	0.166667	-15.783334	-86.666664	1023.000000	924.000000	1947.000000
35.259998	-0.037820	-22.351877	-5.635358	-5.906421	-6.274981	-4.535117	0.000000	-10.000000	0.158333	-15.600000	-91.833336	1023.000000	923.799988	1946.800049
35.279999	-0.037975	-22.443352	-5.600390	-5.633963	-7.185232	-4.023766	0.000000	-10.000000	0.150000	-15.400001	-97.000000	1023.000000	923.799988	1946.800049
35.299999	-0.040163	-23.736328	-6.121665	-5.022222	-7.633860	-4.958581	0.000000	-10.000000	0.150000	-15.233334	-102.166664	1023.000000	923.400024	1946.400024
35.320000	-0.041575	-24.571020	-6.459824	-5.210723	-7.235710	-5.664764	0.000000	-10.000000	0.150000	-14.983334	-107.333336	1023.000000	923.599976	1946.599976
35.340000	-0.041914	-24.771111	-6.454772	-5.943281	-6.768289	-5.604768	0.000000	-10.000000	0.133333	-14.783334	-112.333336	1023.000000	924.000000	1947.000000
35.360001	-0.041316	-24.417610	-6.126019	-6.602778	-6.867652	-4.821162	0.000000	-10.000000	0.133333	-14.433333	-117.166664	1023.000000	923.799988	1946.800049
35.380001	-0.041390	-24.461338	-6.102273	-6.548872	-7.420447	-4.389746	0.000000	-10.000000	0.116667	-14.150001	-122.000000	1023.000000	923.599976	1946.599976
35.400002	-0.042161	-24.917295	-6.184864	-6.304987	-7.923303	-4.504142	0.000000	-10.000000	0.100000	-13.566667	-126.833336	1023.000000	923.400024	1946.400024
35.419998	-0.043791	-25.880383	-6.458918	-6.039965	-8.256309	-5.125191	0.000000	-10.000000	0.066667	-12.850000	-131.500000	1023.000000	923.799988	1946.800049
35.439999	-0.044966	-26.574635	-6.706982	-6.027086	-8.048507	-5.792059	0.000000	-10.000000	0.050000	-12.133333	-135.833328	1023.000000	923.400024	1946.400024
35.459999	-0.045433	-26.850906	-6.821174	-6.462356	-7.607654	-5.959722	0.000000	-10.000000	0.050000	-11.466667	-140.000000	1023.000000	923.799988	1946.800049
35.480000	-0.045154	-26.686117	-6.680314	-7.164166	-7.227969	-5.613667	0.000000	-10.000000	0.041667	-10.883333	-143.666672	1023.000000	923.400024	1946.400024
35.500000	-0.044620	-26.370234	-6.409581	-7.579247	-7.450207	-4.931199	0.000000	-10.000000	0.041667	-10.216667	-147.166672	1023.000000	923.799988	1946.800049
35.520000	-0.044759	-26.452690	-6.455195	-7.373298	-7.993550	-4.630647	0.000000	-10.000000	0.025000	-9.633333	-150.500000	1023.000000	923.799988	1946.800049
35.540001	-0.045490	-26.884802	-6.452146	-6.994406	-8.498078	-4.940171	0.000000	-10.000000	0.016667	-8.933333	-153.833328	1023.000000	923.599976	1946.599976
35.560001	-0.046650	-27.569889	-6.628563	-6.657468	-8.511440	-5.772417	0.000000	-10.000000	0.000000	-8.066667	-156.833328	1023.000000	923.200012	1946.199951
35.580002	-0.046943	-27.743433	-6.664152	-6.941787	-7.977795	-6.159698	0.000000	-10.000000	0.008333	-7.183333	-159.333328	1023.000000	923.599976	1946.599976
35.599998	-0.046439	-27.445257	-6.570611	-7.545554	-7.507474	-5.821619	0.000000	-10.000000	0.000000	-6.333333	-161.833328	1023.000000	923.400024	1946.400024
35.619999	-0.046201	-27.304722	-6.539001	-7.856425	-7.574051	-5.335246	0.000000	-10.000000	-0.008333	-5.600000	-164.000000	1023.000000	923.599976	1946.599976
35.639999	-0.046148	-27.273418	-6.638938	-7.717083	-7.984660	-4.932736	0.000000	-10.000000	-0.025000	-4.616667	-166.000000	1023.000000	923.599976	1946.599976
35.660000	-0.046854	-27.690443	-6.824181	-7.392985	-8.524349	-4.948928	0.000000	-10.000000	-0.033333	-3.583333	-167.333328	1023.000000	923.200012	1946.199951
35.680000	-0.048225	-28.500902	-7.097980	-7.066381	-8.896960	-5.439581	0.000000	-10.000000	-0.041667	-2.883333	-168.500000	1023.000000	923.599976	1946.599976
35.700001	-0.048867	-28.880117	-7.107342	-7.001894	-8.714720	-6.056161	0.000000	-10.000000	-0.050000	-2.766667	-169.500000	1023.000000	923.599976	1946.599976
35.720001	-0.048934	-28.919992	-7.091933	-7.314621	-8.093953	-6.419485	0.000000	-10.000000	-0.041667	-3.100000	-170.500000	1023.000000	923.599976	1946.599976
35.740002	-0.048471	-28.646154	-7.106724	-7.685192	-7.668313	-6.185925	0.000000	-10.000000	-0.041667	-3.000000	-171.500000	1023.000000	923.599976	1946.599976
35.759998	-0.048525	-28.678251	-7.335709	-7.812307	-7.706905	-5.823331	0.000000	-10.000000	-0.041667	-1.400000	-172.333328	1023.000000	923.400024	1946.400024
35.779999	-0.048859	-28.875439	-7.692918	-7.680814	-7.906067	-5.595639	0.000000	-10.000000	-0.033333	0.016667	-172.833328	1023.000000	923.599976	1946.599976
35.799999	-0.049687	-29.364847	-7.981326	-7.341524	-8.425830	-5.616168	0.000000	-10.000000	-0.016667	0.516667	-173.000000	1023.000000	923.599976	1946.599976
35.820000	-0.050955	-30.114117	-8.279129	-6.777367	-9.042315	-6.015307	0.000000	-10.000000	0.000000	-0.800000	-173.000000	1023.000000	923.400024	1946.400024
35.840000	-0.051733	-30.574194	-8.456127	-6.238874	-9.115177	-6.764015	0.000000	-10.000000	0.000000	-2.116667	-173.333328	1023.000000	923.799988	1946.800049
35.860001	-0.051633	-30.515276	-8.559613	-6.410899	-8.383151	-7.161613	0.000000	-10.000000	0.000000	-3.066667	-174.000000	1023.000000	923.799988	1946.800049
35.880001	-0.050525	-29.860035	-8.589103	-6.893984	-7.887932	-6.489015	0.000000	-10.000000	0.000000	-3.416667	-175.166672	1023.000000	923.400024	1946.400024
35.900002	-0.050462	-29.822929	-8.645424	-6.801908	-8.311263	-6.064336	0.000000	-10.000000	0.000000	-3.250000	-176.333328	1023.000000	923.599976	1946.599976
35.919998	-0.051697	-30.553022	-8.736518	-6.227885	-9.078841	-6.509778	0.000000	-10.000000	-0.008333	-2.533333	-177.333328	1023.000000	923.799988	1946.800049
35.939999	-0.052339	-30.932468	-8.616320	-5.937265	-9.167362	-7.211522	0.000000	-10.000000	-0.025000	-1.416667	-177.833328	1023.000000	923.599976	1946.599976
35.959999	-0.052032	-30.750687	-8.488060	-6.198180	-8.600465	-7.463982	0.000000	-10.000000	-0.025000	-0.533333	-178.000000	1023.000000	923.599976	1946.599976
35.980000	-0.051044	-30.166916	-8.444249	-6.661881	-8.034310	-7.026474	0.000000	-10.000000	-0.025000	0.000000	-178.000000	1023.000000	923.400024	1946.400024
36.000000	-0.050431	-29.804707	-8.420942	-6.957530	-8.067681	-6.358554	0.000000	-10.000000	-0.025000	0.550000	-178.000000	1023.000000	923.400024	1946.400024
36.020000	-0.050126	-29.624662	-8.319217	-6.800749	-8.483428	-6.021269	0.000000	-10.000000	-0.041667	1.050000	-178.000000	1023.000000	923.599976	1946.599976
36.040001	-0.050634	-29.924515	-8.294666	-6.302063	-9.078672	-6.249112	0.000000	-10.000000	-0.050000	1.666667	-178.000000	1023.000000	923.599976	1946.599976
36.060001	-0.050635	-29.925568	-8.127909	-5.925718	-9.176343	-6.695598	0.000000	-10.000000	-0.041667	1.750000	-178.000000	1023.000000	923.599976	1946.599976
36.080002	-0.050269	-29.708906	-7.995913	-6.070169	-8.765844	-6.876980	0.000000	-10.000000	-0.041667	1.750000	-178.000000	1023.000000	923.799988	1946.800049
36.099998	-0.049128	-29.034578	-7.933268	-6.559578	-8.016859	-6.524875	0.000000	-10.000000	-0.041667	1.133333	-178.000000	1023.000000	923.599976	1946.599976
36.119999	-0.048603	-28.724297	-7.925376	-7.069750	-7.864180	-5.864991	0.000000	-10.000000	-0.041667	0.500000	-178.000000	1023.000000	923.599976	1946.599976
36.139999	-0.048910	-28.905985	-7.913045	-6.992759	-8.376478	-5.623703	0.000000	-10.000000	-0.041667	0.000000	-178.000000	1023.000000	923.400024	1946.400024
36.160000	-0.050025	-29.564798	-7.725300	-6.516132	-9.106917	-6.216449	0.000000	-10.000000	-0.041667	0.583333	-178.000000	1023.000000	923.599976	1946.599976
36.180000	-0.049916	-29.500635	-7.530437	-6.542167	-8.649055	-6.778975	0.000000	-10.000000	-0.050000	1.350000	-178.000000	1023.000000	923.599976	1946.599976
36.200001	-0.049071	-29.000776	-7.573469	-7.072759	-7.908353	-6.446196	0.000000	-10.000000	-0.050000	2.266667	-178.000000	1023.000000	923.200012	1946.199951
36.220001	-0.048508	-28.668409	-7.637622	-7.477085	-7.715918	-5.837785	0.000000	-10.000000	-0.050000	2.683333	-178.000000	1023.000000	923.400024	1946.400024
36.240002	-0.048895	-28.896961	-7.758901	-7.355342	-8.190347	-5.592372	0.000000	-10.000000	-0.050000	2.900000	-178.000000	1023.000000	923.400024	1946.400024
36.259998	-0.049584	-29.304155	-7.538980	-6.905441	-8.900946	-5.958790	0.000000	-10.000000	-0.050000	2.966667	-178.000000	1023.000000	923.599976	1946.599976
36.279999	-0.049816	-29.441160	-7.344999	-6.568582	-8.985555	-6.542025	0.000000	-10.000000	-0.050000	2.933333	-178.000000	1023.000000	923.799988	1946.800049
36.299999	-0.049301	-29.136826	-7.222551	-6.693235	-8.541216	-6.679822	0.000000	-10.000000	-0.050000	2.983333	-178.000000	1023.000000	923.200012	1946.199951
36.320000	-0.048441	-28.628872	-7.381340	-7.142519	-7.776765	-6.328249	0.000000	-10.000000	-0.050000	3.150000	-178.000000	1023.000000	923.400024	1946.400024
36.340000	-0.047801	-28.250111	-7.481606	-7.578650	-7.487460	-5.702394	0.000000	-10.000000	-0.050000	3.516667	-178.000000	1023.000000	923.400024	1946.400024
36.360001	-0.047916	-28.318390	-7.573817	-7.430645	-7.800114	-5.513815	0.000000	-10.000000	-0.050000	4.016666	-178.000000	1023.000000	923.400024	1946.400024
36.380001	-0.048611	-28.729200	-7.329722	-7.091863	-8.546563	-5.761052	0.000000	-10.000000	-0.058333	4.633333	-178.000000	1023.000000	923.599976	1946.599976
36.400002	-0.048829	-28.858047	-7.089644	-6.667994	-8.771976	-6.328434	0.000000	-10.000000	-0.066667	5.316667	-178.000000	1023.000000	923.599976	1946.599976
36.419998	-0.048132	-28.446268	-6.877075	-6.703603	-8.349991	-6.515600	0.000000	-10.000000	-0.083333	6.000000	-178.000000	1023.000000	923.400024	1946.400024
36.439999	-0.047149	-27.864985	-6.942997	-7.091068	-7.609447	-6.221474	0.000000	-10.000000	-0.075000	6.700000	-178.000000	1023.000000	923.599976	1946.599976
36.459999	-0.046129	-27.262138	-7.067651	-7.466099	-7.093156	-5.635234	0.000000	-10.000000	-0.083333	7.400000	-178.000000	1023.000000	923.799988	1946.800049
36.480000	-0.046009	-27.191599	-7.176830	-7.489724	-7.297098	-5.227948	0.000000	-10.000000	-0.083333	8.150001	-111.666664	1023.000000	923.799988	1946.800049
36.500000	-0.046526	-27.496584	-6.909822	-7.008231	-8.057507	-5.521024	0.000000	-10.000000	-0.108333	9.383334	-42.333332	1023.000000	923.799988	1946.800049
36.520000	-0.046397	-27.420576	-6.447323	-6.568869	-8.300688	-6.103697	0.000000	-10.000000	-0.116667	10.366667	27.000000	1023.000000	923.599976	1946.599976
36.540001	-0.044960	-26.571478	-6.387365	-6.771027	-7.364986	-6.048099	0.000000	-10.000000	-0.125000	11.100000	30.000000	1023.000000	923.400024	1946.400024
36.560001	-0.043671	-25.809597	-6.543175	-7.279208	-6.640422	-5.346793	0.000000	-10.000000	-0.116667	11.350000	31.000000	1023.000000	923.400024	1946.400024
36.580002	-0.043326	-25.605608	-6.736657	-7.388597	-6.670210	-4.810144	0.000000	-10.000000	-0.125000	11.850000	33.333332	1023.000000	924.000000	1947.000000
36.599998	-0.043125	-25.486603	-6.435830	-6.999253	-7.160672	-4.890849	0.000000	-10.000000	-0.150000	12.716667	37.000000	1023.000000	923.799988	1946.800049
36.619999	-0.042811	-25.301254	-5.950537	-6.502631	-7.558436	-5.289650	0.000000	-10.000000	-0.183333	13.700000	41.333332	1023.000000	923.400024	1946.400024
36.639999	-0.041433	-24.486923	-5.452245	-6.264593	-7.255845	-5.514241	0.000000	-10.000000	-0.216667	14.816667	45.833332	1023.000000	923.599976	1946.599976
36.660000	-0.039579	-23.391310	-5.387307	-6.567476	-6.204598	-5.231929	0.000000	-10.000000	-0.241667	15.933333	50.666668	1023.000000	923.599976	1946.599976
36.680000	-0.037917	-22.409075	-5.654853	-7.017821	-5.343294	-4.393106	0.000000	-10.000000	-0.266667	17.333334	55.666668	1023.000000	923.400024	1946.400024
36.700001	-0.037725	-22.295567	-5.765051	-6.899873	-5.591777	-4.038864	0.000000	-10.000000	-0.291667	18.716667	61.166668	1023.000000	923.799988	1946.800049
36.720001	-0.037543	-22.188099	-5.426705	-6.160310	-6.241289	-4.359796	0.000000	-10.000000	-0.333333	20.266666	67.166664	1023.000000	923.400024	1946.400024
36.740002	-0.036372	-21.495907	-4.977637	-5.725031	-6.091564	-4.701674	0.000000	-10.000000	-0.391667	21.466667	73.666664	1023.000000	923.400024	1946.400024
36.759998	-0.034715	-20.516745	-4.839517	-5.720094	-5.362641	-4.594494	0.000000	-10.000000	-0.441667	22.650000	80.666664	1023.000000	923.599976	1946.599976
36.779999	-0.032408	-19.152861	-4.715108	-5.905634	-4.359568	-4.172551	0.000000	-10.000000	-0.475000	23.833334	88.166664	1023.000000	923.599976	1946.599976
36.799999	-0.030501	-18.025974	-4.761097	-6.093107	-3.486735	-3.685035	0.000000	-10.000000	-0.500000	25.066668	96.000000	1023.000000	923.400024	1946.400024
36.820000	-0.029399	-17.375008	-4.923129	-6.038970	-3.120357	-3.292553	0.000000	-10.000000	-0.558333	26.416668	104.166664	1023.000000	923.799988	1946.800049
36.840000	-0.028832	-17.039759	-4.872695	-5.428744	-3.461379	-3.276940	0.000000	-10.000000	-0.625000	28.033335	112.666664	1023.000000	923.400024	1946.400024
36.860001	-0.028691	-16.956425	-4.528887	-4.692182	-4.084567	-3.650789	0.000000	-10.000000	-0.683333	29.433334	121.833336	1023.000000	923.599976	1946.599976
36.880001	-0.027493	-16.248142	-4.248983	-4.041410	-3.917301	-4.040448	0.000000	-10.000000	-0.683333	30.316668	131.500000	1023.000000	923.000000	1946.000000
36.900002	-0.025539	-15.093797	-4.398801	-3.942018	-2.934267	-3.818712	0.000000	-10.000000	-0.683333	30.550001	141.500000	1023.000000	923.200012	1946.199951
36.919998	-0.023495	-13.885704	-4.746302	-4.175152	-1.843651	-3.120599	0.000000	-10.000000	-0.691667	30.766666	151.500000	1023.000000	923.400024	1946.400024
36.939999	-0.022266	-13.159015	-4.907362	-4.031970	-1.666475	-2.553207	0.000000	-10.000000	-0.741667	31.233334	161.666672	1023.000000	923.599976	1946.599976
36.959999	-0.021436	-12.668859	-4.393876	-3.189718	-2.311252	-2.774013	0.000000	-10.000000	-0.783333	31.933334	172.000000	1023.000000	923.599976	1946.599976
36.980000	-0.019218	-11.357986	-3.641599	-2.410836	-2.062400	-3.243151	0.000000	-10.000000	-0.841667	33.000000	182.500000	1023.000000	923.799988	1946.800049
37.000000	-0.016974	-10.031796	-3.743007	-2.609493	-0.786867	-2.892429	0.000000	-10.000000	-0.875000	34.266666	193.333328	1023.000000	923.799988	1946.800049
37.020000	-0.015039	-8.888300	-3.925610	-3.072088	0.156013	-2.046614	0.000000	-10.000000	-0.900000	35.299999	204.500000	1023.000000	923.400024	1946.400024
37.040001	-0.013832	-8.174713	-3.655041	-3.013723	0.114747	-1.620697	0.000000	-10.000000	-0.916667	35.816666	216.166672	1023.000000	923.200012	1946.199951
37.060001	-0.012259	-7.245078	-2.836332	-2.336566	-0.351660	-1.720519	0.000000	-10.000000	-0.950000	36.200001	228.000000	1023.000000	923.599976	1946.599976
37.080002	-0.009905	-5.854076	-1.920878	-1.780298	-0.277390	-1.875511	0.000000	-10.000000	-0.983333	36.916668	240.000000	1023.000000	924.000000	1947.000000
37.099998	-0.006632	-3.919290	-1.520020	-1.686146	0.831240	-1.544364	0.000000	-10.000000	-1.016667	37.666668	252.166672	1023.000000	923.400024	1946.400024
37.119999	-0.003871	-2.287463	-1.515817	-2.056724	2.019171	-0.734093	0.000000	-10.000000	-1.033333	38.283333	264.666656	1023.000000	923.400024	1946.400024
37.139999	-0.002037	-1.203726	-1.418086	-2.306007	2.541819	-0.021452	0.000000	-10.000000	-1.058333	38.616669	277.333344	1023.000000	923.400024	1946.400024
37.160000	-0.000214	-0.126344	-0.844146	-2.036130	2.395929	0.358004	0.000000	-10.000000	-1.041667	39.000000	290.166656	1023.000000	923.599976	1946.599976
37.180000	0.001417	0.837176	0.208379	-1.530374	1.907213	0.251959	0.000000	-10.000000	-1.050000	38.916668	303.166656	1023.000000	923.599976	1946.599976
37.200001	0.004476	2.645113	1.113649	-1.091412	2.502140	0.120736	0.000000	-10.000000	-1.041667	39.016666	316.166656	1023.000000	923.400024	1946.400024
37.220001	0.007054	4.168799	1.082969	-1.484274	3.869067	0.701037	0.000000	-10.000000	-1.075000	39.000000	329.166656	1023.000000	923.799988	1946.800049
37.240002	0.008679	5.129312	1.075445	-1.964715	4.582746	1.435836	0.000000	-10.000000	-1.091667	39.350002	342.166656	1023.000000	923.400024	1946.400024
37.259998	0.010192	6.023628	1.346216	-1.945449	4.699810	1.923051	0.000000	-10.000000	-1.091667	39.466667	355.333344	1023.000000	923.400024	1946.400024
37.279999	0.011555	6.828881	2.154640	-1.433841	4.140403	1.967679	0.000000	-10.000000	-1.091667	39.616669	368.500000	1023.000000	923.599976	1946.599976
37.299999	0.013771	8.138416	3.111653	-0.772505	4.041141	1.758128	0.000000	-10.000000	-1.091667	39.616669	381.666656	1023.000000	923.599976	1946.599976
37.320000	0.016628	9.827327	3.609438	-0.458273	4.791577	1.884584	0.000000	-10.000000	-1.108333	39.700001	394.833344	1023.000000	923.599976	1946.599976
37.340000	0.018716	11.060946	3.542377	-0.776153	5.962969	2.331752	0.000000	-10.000000	-1.100000	39.633335	408.166656	1023.000000	923.599976	1946.599976
37.360001	0.020679	12.221577	3.436367	-0.962727	6.834259	2.913679	0.000000	-10.000000	-1.083333	39.733334	421.333344	1023.000000	923.200012	1946.199951
37.380001	0.022244	13.145926	3.416377	-1.125482	7.366014	3.489019	0.000000	-10.000000	-1.083333	39.533333	434.500000	1023.000000	923.200012	1946.199951
37.400002	0.023825	14.080741	3.803766	-0.932446	7.405118	3.804302	0.000000	-10.000000	-1.108333	39.716667	447.666656	1023.000000	923.799988	1946.800049
37.419998	0.025559	15.105627	4.456903	-0.467008	7.259357	3.856375	0.000000	-10.000000	-1.116667	40.000000	461.000000	1023.000000	923.000000	1946.000000
37.439999	0.027154	16.048080	5.215170	0.030176	7.073834	3.728899	0.000000	-10.000000	-1.116667	40.083332	474.333344	1023.000000	923.400024	1946.400024
37.459999	0.029390	17.369673	5.921341	0.495227	7.240480	3.712625	0.000000	-10.000000	-1.100000	40.200001	487.666656	1023.000000	923.000000	1946.000000
37.480000	0.032156	19.004206	6.463888	0.738574	7.922917	3.878828	0.000000	-10.000000	-1.108333	40.250000	501.000000	1023.000000	923.200012	1946.199951
37.500000	0.034131	20.171637	6.756116	0.834234	8.468233	4.113052	0.000000	-10.000000	-1.116667	40.450001	514.500000	1023.000000	923.400024	1946.400024
37.520000	0.036235	21.414816	6.731872	0.670344	9.530455	4.482146	0.000000	-10.000000	-1.125000	40.400002	528.000000	1023.000000	923.599976	1946.599976
37.540001	0.037884	22.389664	6.593568	0.391524	10.386695	5.017877	0.000000	-10.000000	-1.125000	40.400002	541.500000	1023.000000	923.599976	1946.599976
37.560001	0.039256	23.200045	6.717391	0.384462	10.636773	5.461418	0.000000	-10.000000	-1.125000	40.450001	555.000000	1023.000000	923.599976	1946.599976
37.580002	0.040924	24.186361	7.293502	0.698464	10.573213	5.621183	0.000000	-10.000000	-1.108333	40.250000	568.500000	1023.000000	923.599976	1946.599976
37.599998	0.042769	25.276527	8.061852	1.214404	10.378521	5.621750	0.000000	-10.000000	-1.091667	39.966667	582.000000	1023.000000	923.400024	1946.400024
37.619999	0.045015	26.604158	9.001161	1.723554	10.333197	5.546247	0.000000	-10.000000	-1.083333	39.866669	595.333313	1023.000000	923.799988	1946.800049
37.639999	0.047354	27.986212	9.618072	2.018708	10.746009	5.603424	0.000000	-10.000000	-1.083333	39.883335	608.500000	1023.000000	923.400024	1946.400024
37.660000	0.049588	29.306789	9.844732	1.992634	11.648115	5.821308	0.000000	-10.000000	-1.083333	39.833336	621.666687	1023.000000	923.400024	1946.400024
37.680000	0.051353	30.349882	9.785639	1.770760	12.605229	6.188254	0.000000	-10.000000	-1.058333	39.666668	635.000000	1023.000000	923.000000	1946.000000
37.700001	0.052922	31.276901	9.604556	1.692029	13.297767	6.682549	0.000000	-10.000000	-1.058333	39.366669	648.333313	1023.000000	923.400024	1946.400024
37.720001	0.054334	32.111496	9.506770	1.935766	13.581390	7.087569	0.000000	-10.000000	-1.050000	39.000000	661.500000	1023.000000	923.599976	1946.599976
37.740002	0.055897	33.035027	9.788353	2.372973	13.540321	7.333378	0.000000	-10.000000	-1.058333	38.549999	674.500000	1023.000000	923.799988	1946.800049
37.759998	0.057891	34.213482	10.299814	3.045979	13.365771	7.501916	0.000000	-10.000000	-1.050000	38.333332	687.500000	1023.000000	923.000000	1946.000000
37.779999	0.060392	35.691380	11.214788	3.702880	13.165981	7.607729	0.000000	-10.000000	-1.033333	38.183334	700.333313	1023.000000	923.400024	1946.400024
37.799999	0.062900	37.173901	11.919410	4.616004	13.230277	7.408212	0.000000	-10.000000	-1.016667	37.866669	713.166687	1023.000000	923.599976	1946.599976
37.820000	0.065090	38.468147	12.084363	5.186861	13.826992	7.369930	0.000000	-10.000000	-0.991667	37.666668	725.833313	1023.000000	923.400024	1946.400024
37.840000	0.065817	38.897865	11.481809	5.289075	14.641757	7.485224	0.000000	-10.000000	-0.950000	37.083336	738.500000	1023.000000	923.200012	1946.199951
37.860001	0.065663	38.806721	10.651812	5.313269	15.214435	7.627207	0.000000	-10.000000	-0.891667	36.416668	750.833313	1023.000000	923.200012	1946.199951
37.880001	0.065356	38.625553	10.098568	5.238552	15.364159	7.924273	0.000000	-10.000000	-0.841667	35.433334	763.000000	1023.000000	923.599976	1946.599976
37.900002	0.065564	38.748199	10.019483	5.554462	15.076729	8.097528	0.000000	-10.000000	-0.808333	34.616669	778.833313	1023.000000	923.200012	1946.199951
37.919998	0.066889	39.531242	10.377353	6.209870	14.669705	8.274314	0.000000	-10.000000	-0.791667	34.133335	790.666687	1023.000000	923.400024	1946.400024
37.939999	0.068045	40.214691	10.740912	6.966049	14.327075	8.180655	0.000000	-10.000000	-0.766667	33.683334	802.333313	1023.000000	923.400024	1946.400024
37.959999	0.069360	40.991661	11.053306	7.662783	14.193683	8.081888	0.000000	-10.000000	-0.766667	33.283333	809.833313	1023.000000	923.400024	1946.400024
37.980000	0.070912	41.909252	11.151819	8.247868	14.386089	8.123478	0.000000	-10.000000	-0.750000	32.766666	821.000000	1023.000000	923.799988	1946.800049
38.000000	0.072108	42.615700	11.090507	8.605085	14.742114	8.177995	0.000000	-10.000000	-0.733333	32.350002	832.000000	1023.000000	923.599976	1946.599976
38.020000	0.073174	43.246010	10.839737	8.739791	15.276673	8.389811	0.000000	-10.000000	-0.683333	31.900002	842.833313	1023.000000	923.400024	1946.400024
38.040001	0.074269	43.892845	10.514894	8.685373	16.021782	8.670794	0.000000	-10.000000	-0.633333	31.183334	853.666687	1023.000000	923.799988	1946.800049
38.060001	0.075089	44.377678	10.220243	8.492223	16.527948	9.137265	0.000000	-10.000000	-0.575000	30.250000	864.166687	1023.000000	923.599976	1946.599976
38.080002	0.075933	44.876217	10.244904	8.522532	16.595736	9.513046	0.000000	-10.000000	-0.541667	28.883333	874.500000	1023.000000	923.400024	1946.400024
38.099998	0.077752	45.951286	10.832388	8.855251	16.390528	9.873120	0.000000	-10.000000	-0.516667	27.983334	884.166687	1023.000000	923.599976	1946.599976
38.119999	0.079864	47.199905	11.800034	9.355437	15.948302	10.096133	0.000000	-10.000000	-0.508333	27.250000	893.666687	1023.000000	923.599976	1946.599976
38.139999	0.082181	48.568840	12.687686	9.891722	15.926662	10.062768	0.000000	-10.000000	-0.516667	27.000000	902.833313	1023.000000	923.799988	1946.800049
38.160000	0.084096	49.700680	13.142587	9.985069	16.393696	10.179327	0.000000	-10.000000	-0.516667	26.683334	912.000000	1023.000000	923.799988	1946.800049
38.180000	0.085191	50.348129	13.169478	9.723438	17.163387	10.291825	0.000000	-10.000000	-0.508333	26.466667	921.000000	1023.000000	923.599976	1946.599976
38.200001	0.085853	50.739174	12.977002	9.353401	17.839535	10.569235	0.000000	-10.000000	-0.475000	25.933334	929.833313	1023.000000	924.000000	1947.000000
38.220001	0.086279	50.990974	13.076686	8.832380	18.040829	11.041081	0.000000	-10.000000	-0.441667	25.166666	938.500000	1023.000000	923.200012	1946.199951
38.240002	0.087679	51.818371	13.935179	8.751828	17.614742	11.516623	0.000000	-10.000000	-0.391667	24.183332	946.833313	1023.000000	923.599976	1946.599976
38.259998	0.089421	52.847542	14.977252	9.186655	17.091143	11.592491	0.000000	-10.000000	-0.333333	22.950001	955.000000	1023.000000	923.400024	1946.400024
38.279999	0.090787	53.654945	15.546301	9.539717	17.156776	11.412150	0.000000	-10.000000	-0.291667	21.566668	963.000000	1023.000000	923.400024	1946.400024
38.299999	0.091155	53.872833	15.313978	9.642722	17.788210	11.127925	0.000000	-10.000000	-0.266667	20.016666	970.500000	1023.000000	923.599976	1946.599976
38.320000	0.091079	53.827545	14.687480	9.466246	18.523932	11.149888	0.000000	-10.000000	-0.233333	18.783333	977.666687	1023.000000	923.200012	1946.199951
38.340000	0.091036	53.802204	14.350453	9.163118	18.861784	11.426847	0.000000	-10.000000	-0.175000	17.233334	984.166687	1023.000000	923.200012	1946.199951
38.360001	0.091504	54.079010	14.700686	8.928576	18.530289	11.919460	0.000000	-10.000000	-0.116667	15.433333	990.333313	1023.000000	923.599976	1946.599976
38.380001	0.092636	54.748096	15.505907	9.180775	17.927872	12.133546	0.000000	-10.000000	-0.075000	13.183333	995.666687	1023.000000	923.599976	1946.599976
38.400002	0.093370	55.181473	16.146288	9.634159	17.531847	11.869181	0.000000	-10.000000	-0.058333	11.050000	1000.500000	1023.000000	923.599976	1946.599976
38.419998	0.093733	55.396400	16.166597	9.969029	17.719934	11.540840	0.000000	-10.000000	-0.033333	8.700000	1004.500000	1023.000000	923.799988	1946.800049
38.439999	0.092966	54.942871	15.315322	9.985701	18.507828	11.134022	0.000000	-10.000000	-0.016667	6.733334	1007.833313	1023.000000	923.799988	1946.800049
38.459999	0.092399	54.607704	14.722131	9.555458	18.972500	11.357615	0.000000	-10.000000	-0.008333	4.583333	1010.333313	1023.000000	923.400024	1946.400024
38.480000	0.092471	54.650394	14.763711	9.195770	18.859901	11.831012	0.000000	-10.000000	-0.008333	2.700000	1012.166687	1023.000000	923.400024	1946.400024
38.500000	0.093426	55.214821	15.664093	9.154743	18.121668	12.274318	0.000000	-10.000000	-0.008333	0.816667	1013.333313	1023.000000	923.799988	1946.800049
38.520000	0.093787	55.428146	16.367506	9.577552	17.518456	11.964633	0.000000	-10.000000	0.000000	-0.683333	1013.833313	1023.000000	923.599976	1946.599976
38.540001	0.093673	55.360718	16.275757	9.912024	17.724773	11.448161	0.000000	-10.000000	0.000000	-1.716667	1014.000000	1023.000000	923.599976	1946.599976
38.560001	0.092530	54.685196	15.366492	9.753808	18.565336	10.999558	0.000000	-10.000000	-0.008333	-2.483333	1014.000000	1023.000000	923.400024	1946.400024
38.580002	0.091957	54.346619	15.019743	8.923756	18.856426	11.546696	0.000000	-10.000000	-0.008333	-2.966667	1014.000000	1023.000000	923.599976	1946.599976
38.599998	0.092705	54.788376	15.928766	8.548357	18.108416	12.202835	0.000000	-10.000000	-0.008333	-3.333333	1014.000000	1023.000000	923.799988	1946.800049
38.619999	0.093509	55.263783	16.759457	9.068333	17.444208	11.991786	0.000000	-10.000000	0.008333	-3.750000	1014.000000	1023.000000	923.599976	1946.599976
38.639999	0.092748	54.814106	16.186562	9.722701	17.747738	11.157105	0.000000	-10.000000	0.016667	-4.550000	1014.000000	1023.000000	923.599976	1946.599976
38.660000	0.091146	53.867119	14.881188	9.622361	18.509159	10.854409	0.000000	-10.000000	0.016667	-5.716667	1014.000000	1023.000000	923.400024	1946.400024
38.680000	0.090737	53.625404	14.598772	9.049183	18.521242	11.456206	0.000000	-10.000000	0.025000	-6.916667	1014.000000	1023.000000	923.599976	1946.599976
38.700001	0.091333	53.977715	15.284547	8.870618	17.836466	11.986083	0.000000	-10.000000	0.033333	-7.800000	1014.000000	1023.000000	923.599976	1946.599976
38.720001	0.092260	54.525810	16.281384	9.430806	17.043650	11.769969	0.000000	-10.000000	0.050000	-8.350000	1014.000000	1023.000000	923.799988	1946.800049
38.740002	0.092085	54.421982	16.002851	10.431807	17.243620	10.743705	0.000000	-10.000000	0.050000	-8.683333	1014.000000	1023.000000	923.599976	1946.599976
38.759998	0.090467	53.466179	14.549504	10.576470	18.139143	10.201062	0.000000	-10.000000	0.058333	-9.083333	1006.666687	1023.000000	923.799988	1946.800049
38.779999	0.089267	52.756729	14.049725	9.840260	17.957069	10.909674	0.000000	-10.000000	0.058333	-9.683333	998.333313	1023.000000	923.599976	1946.599976
38.799999	0.088893	52.535500	14.489413	9.746863	16.962536	11.336689	0.000000	-10.000000	0.066667	-10.633333	988.666687	1023.000000	923.200012	1946.199951
38.820000	0.087634	51.791992	14.557597	10.395851	16.154861	10.683681	0.000000	-10.000000	0.066667	-11.650001	985.000000	1023.000000	924.000000	1947.000000
38.840000	0.085547	50.558556	13.504253	11.121307	16.314411	9.618584	0.000000	-10.000000	0.083333	-12.500000	981.000000	1023.000000	923.400024	1946.400024
38.860001	0.083585	49.398716	12.277541	11.259744	16.778187	9.083245	0.000000	-10.000000	0.091667	-13.133333	977.000000	1023.000000	923.599976	1946.599976
38.880001	0.082567	48.797138	11.559673	10.869009	16.963598	9.404857	0.000000	-10.000000	0.100000	-13.416667	972.666687	1023.000000	924.000000	1947.000000
38.900002	0.082844	48.960812	11.960086	10.513441	16.279573	10.207712	0.000000	-10.000000	0.100000	-13.466666	968.333313	1023.000000	923.799988	1946.800049
38.919998	0.083256	49.204315	12.594147	10.978881	15.413938	10.217351	0.000000	-10.000000	0.100000	-13.400000	963.666687	1023.000000	924.000000	1947.000000
38.939999	0.082228	48.597019	12.320040	11.873288	15.149957	9.253733	0.000000	-10.000000	0.100000	-13.416667	959.333313	1023.000000	924.000000	1947.000000
38.959999	0.079949	47.249886	11.050724	12.049037	15.834307	8.315817	0.000000	-10.000000	0.100000	-13.633333	954.666687	1023.000000	924.400024	1947.400024
38.980000	0.078938	46.652359	10.402442	11.340737	16.306684	8.602493	0.000000	-10.000000	0.116667	-14.066667	950.166687	1023.000000	924.200012	1947.199951
39.000000	0.079149	46.777065	10.673646	10.643555	16.025467	9.434398	0.000000	-10.000000	0.141667	-14.700000	945.333313	1023.000000	924.200012	1947.199951
39.020000	0.080091	47.333870	11.478991	10.599871	15.255109	9.999902	0.000000	-10.000000	0.158333	-15.050000	940.500000	1023.000000	924.200012	1947.199951
39.040001	0.080097	47.337433	11.883825	11.123645	14.663122	9.666841	0.000000	-10.000000	0.158333	-14.850000	935.500000	1023.000000	924.200012	1947.199951
39.060001	0.079197	46.805576	11.524201	11.789584	14.719729	8.772061	0.000000	-10.000000	0.133333	-14.366667	930.666687	1023.000000	923.799988	1946.800049
39.080002	0.077876	46.024612	10.670713	11.754789	15.357053	8.242057	0.000000	-10.000000	0.133333	-13.950000	925.833313	1023.000000	924.000000	1947.000000
39.099998	0.077329	45.701355	10.312544	11.068604	15.762834	8.557375	0.000000	-10.000000	0.133333	-13.900001	921.166687	1023.000000	924.200012	1947.199951
39.119999	0.077287	45.676445	10.530161	10.119293	15.698562	9.328428	0.000000	-10.000000	0.150000	-13.866667	916.500000	1023.000000	924.000000	1947.000000
39.139999	0.077865	46.018085	11.560796	9.481365	14.890125	10.085801	0.000000	-10.000000	0.150000	-14.066667	911.833313	1023.000000	924.000000	1947.000000
39.160000	0.077487	45.794914	12.195536	9.913157	14.131091	9.555129	0.000000	-10.000000	0.150000	-14.283334	907.166687	1023.000000	924.400024	1947.400024
39.180000	0.075744	44.764606	11.494645	10.502172	14.421145	8.346643	0.000000	-10.000000	0.150000	-14.716666	902.333313	1023.000000	924.400024	1947.400024
39.200001	0.073805	43.618965	10.534699	10.038295	15.116306	7.929663	0.000000	-10.000000	0.166667	-15.100000	897.500000	1023.000000	924.200012	1947.199951
39.220001	0.073515	43.447205	10.520253	8.992093	15.217136	8.717722	0.000000	-10.000000	0.183333	-15.700000	892.500000	1023.000000	924.000000	1947.000000
39.240002	0.074137	43.814987	11.336390	8.279634	14.611765	9.587196	0.000000	-10.000000	0.200000	-16.283333	887.166687	1023.000000	924.200012	1947.199951
39.259998	0.074234	43.872402	12.070297	8.627482	13.697487	9.477135	0.000000	-10.000000	0.200000	-17.000000	881.666687	1023.000000	924.400024	1947.400024
39.279999	0.072135	42.631611	11.357819	9.564097	13.706577	8.003118	0.000000	-10.000000	0.216667	-17.666668	876.000000	1023.000000	924.400024	1947.400024
39.299999	0.069723	41.206280	10.194621	9.450015	14.254636	7.307010	0.000000	-10.000000	0.233333	-18.400000	870.166687	1023.000000	924.000000	1947.000000
39.320000	0.068821	40.673382	9.874248	8.396706	14.487655	7.914773	0.000000	-10.000000	0.266667	-19.216667	864.000000	1023.000000	924.000000	1947.000000
39.340000	0.069367	40.996147	10.646836	7.541951	13.737143	9.070218	0.000000	-10.000000	0.300000	-20.066668	857.500000	1023.000000	924.000000	1947.000000
39.360001	0.068840	40.684525	11.134924	7.955693	12.754683	8.839227	0.000000	-10.000000	0.333333	-21.016666	850.833313	1023.000000	924.200012	1947.199951
39.380001	0.066412	39.249573	10.344554	8.943766	12.519099	7.442155	0.000000	-10.000000	0.366667	-22.100000	843.833313	1023.000000	924.200012	1947.199951
39.400002	0.063341	37.434498	8.946578	8.826754	13.087874	6.573289	0.000000	-10.000000	0.383333	-23.016666	836.500000	1023.000000	924.000000	1947.000000
39.419998	0.062455	36.910931	8.808448	7.763898	13.064259	7.274326	0.000000	-10.000000	0.408333	-23.733334	828.833313	1023.000000	924.000000	1947.000000
39.439999	0.062553	36.968769	9.647030	6.890403	12.096292	8.335045	0.000000	-10.000000	0.441667	-24.333334	821.000000	1023.000000	924.200012	1947.199951
39.459999	0.061834	36.544029	9.972603	7.534228	11.099249	7.937950	0.000000	-10.000000	0.475000	-24.900000	812.666687	1023.000000	924.400024	1947.400024
39.480000	0.059171	34.970333	9.046899	8.374447	10.978730	6.570259	0.000000	-10.000000	0.500000	-25.516666	804.333313	1023.000000	924.400024	1947.400024
39.500000	0.056535	33.412018	7.871460	8.107446	11.489684	5.943426	0.000000	-10.000000	0.508333	-25.966667	795.666687	1023.000000	924.200012	1947.199951
39.520000	0.055855	33.010048	7.973766	6.935929	11.352574	6.747778	0.000000	-10.000000	0.516667	-26.333334	787.166687	1023.000000	924.400024	1947.400024
39.540001	0.056064	33.133598	8.711477	6.422563	10.438467	7.561091	0.000000	-10.000000	0.525000	-26.633333	778.333313	1023.000000	924.000000	1947.000000
39.560001	0.054915	32.454567	8.757711	7.138585	9.455253	7.103017	0.000000	-10.000000	0.525000	-26.900000	769.500000	1023.000000	924.000000	1947.000000
39.580002	0.052740	31.169308	8.026402	8.022061	9.029546	6.091298	0.000000	-10.000000	0.525000	-27.100000	760.500000	1023.000000	924.400024	1947.400024
39.599998	0.049869	29.472380	6.960764	8.355721	9.076843	5.079050	0.000000	-10.000000	0.533333	-27.333334	751.500000	1023.000000	924.000000	1947.000000
39.619999	0.047586	28.123554	6.325333	7.689223	9.324941	4.784057	0.000000	-10.000000	0.566667	-27.866667	742.333313	1023.000000	923.799988	1946.800049
39.639999	0.047296	27.951687	6.680689	6.599286	9.219964	5.451748	0.000000	-10.000000	0.608333	-28.450001	733.000000	1023.000000	924.000000	1947.000000
39.660000	0.047369	27.995016	7.380088	5.964728	8.605879	6.044322	0.000000	-10.000000	0.633333	-29.050001	723.333313	1023.000000	924.000000	1947.000000
39.680000	0.047087	27.828440	7.789320	6.222528	7.772498	6.044095	0.000000	-10.000000	0.641667	-29.200001	713.833313	1023.000000	924.000000	1947.000000
39.700001	0.045427	26.847078	7.553990	6.921916	7.019212	5.351960	0.000000	-10.000000	0.633333	-29.150000	704.166687	1023.000000	924.000000	1947.000000
39.720001	0.042416	25.067684	6.531580	7.698562	6.695931	4.141612	0.000000	-10.000000	0.658333	-29.400000	694.500000	1023.000000	924.200012	1947.199951
39.740002	0.038872	22.973646	5.260474	7.783723	6.770881	3.158567	0.000000	-10.000000	0.691667	-30.083334	684.500000	1023.000000	924.400024	1947.400024
39.759998	0.036990	21.861296	4.655553	7.204102	6.810163	3.191478	0.000000	-10.000000	0.750000	-31.050001	674.500000	1023.000000	924.400024	1947.400024
39.779999	0.036191	21.388779	4.663807	6.485639	6.554898	3.684434	0.000000	-10.000000	0.775000	-31.850000	664.166687	1023.000000	924.200012	1947.199951
39.799999	0.036210	21.400276	5.118364	6.072030	5.836876	4.373007	0.000000	-10.000000	0.791667	-32.299999	653.500000	1023.000000	924.200012	1947.199951
39.820000	0.035617	21.049532	5.222313	6.534818	5.097880	4.194520	0.000000	-10.000000	0.791667	-32.566666	642.666687	1023.000000	923.799988	1946.800049
39.840000	0.033550	19.828278	4.623797	7.475861	4.649652	3.078968	0.000000	-10.000000	0.783333	-32.250000	631.833313	1023.000000	924.599976	1947.599976
39.860001	0.030842	18.227856	3.683789	7.830845	4.707236	2.005985	0.000000	-10.000000	0.766667	-31.800001	621.166687	1023.000000	924.400024	1947.400024
39.880001	0.028865	17.059488	3.075230	7.226457	5.102317	1.655485	0.000000	-10.000000	0.750000	-31.600000	610.500000	1023.000000	924.000000	1947.000000
39.900002	0.028471	16.826298	3.186387	6.327421	5.153153	2.159338	0.000000	-10.000000	0.750000	-31.833334	600.000000	1023.000000	924.000000	1947.000000
39.919998	0.029222	17.270258	3.844969	5.728696	4.634920	3.061674	0.000000	-10.000000	0.766667	-32.366669	589.333313	1023.000000	924.400024	1947.400024
39.939999	0.029266	17.295969	4.206165	5.968433	3.833604	3.287766	0.000000	-10.000000	0.783333	-32.583332	578.500000	1023.000000	924.000000	1947.000000
39.959999	0.027584	16.301950	3.660848	6.918771	3.351274	2.371058	0.000000	-10.000000	0.800000	-32.750000	567.500000	1023.000000	924.200012	1947.199951
39.980000	0.025076	14.820073	2.660737	7.330441	3.498635	1.330260	0.000000	-10.000000	0.791667	-32.599998	556.666687	1023.000000	924.400024	1947.400024
40.000000	0.023580	13.935887	2.108611	6.947648	3.745517	1.134113	0.000000	-10.000000	0.783333	-32.483334	545.833313	1023.000000	924.000000	1947.000000
40.020000	0.023248	13.739664	2.259933	5.970039	3.793766	1.715926	0.000000	-10.000000	0.783333	-32.316666	535.166687	1023.000000	923.599976	1946.599976
40.040001	0.023061	13.628767	2.610497	5.269360	3.433856	2.315055	0.000000	-10.000000	0.783333	-32.450001	524.333313	1023.000000	923.599976	1946.599976
40.060001	0.022764	13.453740	3.045147	4.927830	2.775403	2.705360	0.000000	-10.000000	0.791667	-32.633335	513.500000	1023.000000	923.400024	1946.400024
40.080002	0.021543	12.731886	3.016690	5.226170	2.074012	2.415013	0.000000	-10.000000	0.783333	-32.816669	502.500000	1023.000000	923.400024	1946.400024
40.099998	0.018763	11.089122	2.239202	5.858141	1.747241	1.244537	0.000000	-10.000000	0.783333	-32.799999	491.500000	1023.000000	923.799988	1946.800049
40.119999	0.016278	9.620354	1.476254	5.733741	1.968741	0.441618	0.000000	-10.000000	0.775000	-32.683334	480.500000	1023.000000	923.799988	1946.800049
40.139999	0.015012	8.872025	1.251392	4.830953	2.268682	0.520999	0.000000	-10.000000	0.766667	-32.433334	469.500000	1023.000000	923.799988	1946.800049
40.160000	0.015141	8.948254	1.645632	3.914875	2.064401	1.323347	0.000000	-10.000000	0.750000	-32.100002	458.666656	1023.000000	924.200012	1947.199951
40.180000	0.015025	8.879859	2.006965	3.606740	1.409147	1.857007	0.000000	-10.000000	0.725000	-31.600000	448.000000	1023.000000	923.599976	1946.599976
40.200001	0.014079	8.320711	1.918580	3.903982	0.845453	1.652696	0.000000	-10.000000	0.725000	-31.266666	437.666656	1023.000000	923.599976	1946.599976
40.220001	0.011710	6.920730	1.310136	4.460947	0.399304	0.750343	0.000000	-10.000000	0.700000	-30.866667	427.166656	1023.000000	924.000000	1947.000000
40.240002	0.009126	5.393428	0.529202	4.492171	0.452726	-0.080670	0.000000	-10.000000	0.700000	-30.650000	416.833344	1023.000000	923.799988	1946.800049
40.259998	0.007313	4.322144	0.067465	3.997398	0.713610	-0.456329	0.000000	-10.000000	0.683333	-30.400000	406.500000	1023.000000	923.599976	1946.599976
40.279999	0.006208	3.669107	0.039090	3.084665	0.799630	-0.254279	0.000000	-10.000000	0.700000	-30.216667	396.500000	1023.000000	923.599976	1946.599976
40.299999	0.006162	3.641909	0.462617	2.215986	0.470361	0.492944	0.000000	-10.000000	0.683333	-30.150002	386.500000	1023.000000	924.000000	1947.000000
40.320000	0.005589	3.302808	0.606164	2.106310	-0.185632	0.775966	0.000000	-10.000000	0.691667	-30.300001	376.500000	1023.000000	923.599976	1946.599976
40.340000	0.003778	2.232962	0.281757	2.593492	-0.921864	0.279577	0.000000	-10.000000	0.691667	-30.533335	366.333344	1023.000000	923.599976	1946.599976
40.360001	0.001240	0.732775	-0.344605	2.823183	-1.243448	-0.502356	0.000000	-10.000000	0.708333	-30.883333	356.000000	1023.000000	923.599976	1946.599976
40.380001	-0.001425	-0.842447	-1.124577	2.654491	-1.013248	-1.359113	0.000000	-10.000000	0.716667	-30.883333	345.666656	1023.000000	923.799988	1946.800049
40.400002	-0.002729	-1.612588	-1.304912	1.719923	-0.711563	-1.316037	0.000000	-10.000000	0.716667	-30.983334	335.500000	1023.000000	923.200012	1946.199951
40.419998	-0.002528	-1.493789	-0.864353	0.827691	-0.929932	-0.527195	0.000000	-10.000000	0.700000	-30.833334	325.166656	1023.000000	923.799988	1946.800049
40.439999	-0.002741	-1.619837	-0.540558	0.614889	-1.751741	0.057572	0.000000	-10.000000	0.666667	-30.816668	314.833344	1023.000000	924.000000	1947.000000
40.459999	-0.004566	-2.698597	-0.902964	1.204156	-2.459315	-0.540475	0.000000	-10.000000	0.666667	-30.633333	304.500000	1023.000000	924.000000	1947.000000
40.480000	-0.007401	-4.374078	-1.789588	1.528131	-2.452929	-1.659692	0.000000	-10.000000	0.666667	-30.566668	294.500000	1023.000000	923.799988	1946.800049
40.500000	-0.009573	-5.657766	-2.388134	1.013936	-2.138700	-2.144868	0.000000	-10.000000	0.700000	-30.400000	284.166656	1023.000000	923.799988	1946.800049
40.520000	-0.010163	-6.006081	-2.313693	0.142497	-2.122573	-1.712312	0.000000	-10.000000	0.683333	-30.166668	273.833344	1023.000000	923.799988	1946.800049
40.540001	-0.010539	-6.228664	-1.953415	-0.597076	-2.717171	-0.961002	0.000000	-10.000000	0.683333	-29.866667	263.500000	1023.000000	924.000000	1947.000000
40.560001	-0.012181	-7.199231	-1.957167	-0.797963	-3.506866	-0.937235	0.000000	-10.000000	0.650000	-29.716667	253.666672	1023.000000	924.200012	1947.199951
40.580002	-0.014562	-8.606203	-2.230033	-0.703348	-3.892970	-1.779852	0.000000	-10.000000	0.641667	-29.833334	244.000000	1023.000000	924.000000	1947.000000
40.599998	-0.017346	-10.251336	-2.706934	-0.956359	-3.794319	-2.793724	0.000000	-10.000000	0.633333	-29.866667	234.000000	1023.000000	923.799988	1946.800049
40.619999	-0.019579	-11.571029	-3.109919	-1.509758	-3.641794	-3.309558	0.000000	-10.000000	0.625000	-29.350000	224.166672	1023.000000	923.599976	1946.599976
40.639999	-0.020701	-12.234080	-3.221884	-2.393004	-3.432653	-3.186539	0.000000	-10.000000	0.600000	-28.549999	214.166672	1023.000000	923.599976	1946.599976
40.660000	-0.020788	-12.285553	-3.110059	-2.914844	-3.735756	-2.524894	0.000000	-10.000000	0.575000	-27.799999	204.833328	1023.000000	924.000000	1947.000000
40.680000	-0.021346	-12.615588	-3.158716	-2.903989	-4.369356	-2.183528	0.000000	-10.000000	0.566667	-27.650000	195.500000	1023.000000	924.000000	1947.000000
40.700001	-0.022913	-13.541384	-3.581563	-2.402346	-5.005994	-2.551481	0.000000	-10.000000	0.583333	-27.633333	186.333328	1023.000000	924.200012	1947.199951
40.720001	-0.025481	-15.059204	-4.293714	-1.886824	-5.261539	-3.617127	0.000000	-10.000000	0.566667	-27.750000	177.000000	1023.000000	923.799988	1946.800049
40.740002	-0.027777	-16.416079	-4.848849	-2.269730	-4.801465	-4.496036	0.000000	-10.000000	0.541667	-27.450001	167.666672	1023.000000	924.000000	1947.000000
40.759998	-0.028702	-16.962912	-4.902349	-3.240996	-4.480369	-4.339198	0.000000	-10.000000	0.508333	-26.916666	158.500000	1023.000000	924.000000	1947.000000
40.779999	-0.028682	-16.950861	-4.607971	-3.875934	-4.937146	-3.529811	0.000000	-10.000000	0.508333	-26.150000	149.666672	1023.000000	924.200012	1947.199951
40.799999	-0.029696	-17.550327	-4.652690	-3.721394	-5.726902	-3.449341	0.000000	-10.000000	0.483333	-25.333334	140.833328	1023.000000	924.200012	1947.199951
40.820000	-0.031901	-18.853258	-5.127379	-3.236645	-6.145298	-4.343935	0.000000	-10.000000	0.475000	-24.750000	132.333328	1023.000000	924.000000	1947.000000
40.840000	-0.033951	-20.064922	-5.587531	-3.570151	-5.565772	-5.341470	0.000000	-10.000000	0.441667	-24.266666	124.000000	1023.000000	923.400024	1946.400024
40.860001	-0.034500	-20.389658	-5.367388	-4.664874	-5.334229	-5.023168	0.000000	-10.000000	0.408333	-23.983334	116.000000	1023.000000	923.400024	1946.400024
40.880001	-0.034316	-20.280922	-5.129304	-5.114593	-5.876477	-4.160548	0.000000	-10.000000	0.366667	-23.200001	108.000000	1023.000000	923.799988	1946.800049
40.900002	-0.035271	-20.845190	-5.258158	-4.698241	-6.630258	-4.258534	0.000000	-10.000000	0.350000	-22.466667	100.333336	1023.000000	923.799988	1946.800049
40.919998	-0.037517	-22.172735	-5.838455	-4.316171	-6.907217	-5.110893	0.000000	-10.000000	0.341667	-21.650000	92.833336	1023.000000	923.200012	1946.199951
40.939999	-0.038887	-22.982395	-6.274316	-4.500530	-6.433138	-5.774412	0.000000	-10.000000	0.325000	-21.150000	85.666664	1023.000000	923.599976	1946.599976
40.959999	-0.038941	-23.013994	-6.116303	-5.339215	-6.170198	-5.388278	0.000000	-10.000000	0.316667	-20.750000	78.500000	1023.000000	923.799988	1946.800049
40.980000	-0.038275	-22.620274	-5.724946	-5.793332	-6.734744	-4.367252	0.000000	-10.000000	0.308333	-20.383333	71.500000	1023.000000	923.799988	1946.800049
41.000000	-0.039636	-23.424845	-5.995615	-5.198299	-7.631260	-4.599671	0.000000	-10.000000	0.275000	-19.916668	64.666664	1023.000000	924.000000	1947.000000
41.020000	-0.041814	-24.712032	-6.500628	-5.027651	-7.581250	-5.602502	0.000000	-10.000000	0.241667	-19.133333	58.000000	1023.000000	924.000000	1947.000000
41.040001	-0.042908	-25.358681	-6.722592	-5.818301	-6.943274	-5.874515	0.000000	-10.000000	0.208333	-18.216667	51.666668	1023.000000	923.799988	1946.800049
41.060001	-0.042553	-25.148596	-6.420775	-6.573762	-7.083967	-5.070090	0.000000	-10.000000	0.208333	-17.450001	45.500000	1023.000000	923.599976	1946.599976
41.080002	-0.042777	-25.281126	-6.300538	-6.425986	-8.026683	-4.527920	0.000000	-10.000000	0.200000	-17.033335	39.666668	1023.000000	923.200012	1946.199951
41.099998	-0.044581	-26.347141	-6.760283	-5.793107	-8.392630	-5.401121	0.000000	-10.000000	0.191667	-16.733334	34.000000	1023.000000	923.000000	1946.000000
41.119999	-0.046089	-27.238697	-7.158866	-6.025105	-7.766591	-6.288135	0.000000	-10.000000	0.175000	-16.383333	28.500000	1023.000000	923.599976	1946.599976
41.139999	-0.045880	-27.115351	-6.982065	-6.881541	-7.478837	-5.772907	0.000000	-10.000000	0.158333	-15.750000	23.000000	1023.000000	923.200012	1946.199951
41.160000	-0.045474	-26.875298	-6.798718	-7.162207	-8.026201	-4.888171	0.000000	-10.000000	0.150000	-15.083334	17.666666	1023.000000	923.200012	1946.199951
41.180000	-0.046743	-27.624922	-7.055180	-6.562660	-8.793983	-5.213098	0.000000	-10.000000	0.150000	-14.516667	12.666667	1023.000000	923.400024	1946.400024
41.200001	-0.048447	-28.631907	-7.445287	-6.346523	-8.628194	-6.211904	0.000000	-10.000000	0.150000	-13.916667	7.833333	1023.000000	923.200012	1946.199951
41.220001	-0.048937	-28.921745	-7.505275	-6.997484	-7.972399	-6.446587	0.000000	-10.000000	0.133333	-13.316667	3.500000	1023.000000	923.000000	1946.000000
41.240002	-0.048298	-28.544346	-7.227282	-7.722391	-8.101170	-5.493503	0.000000	-10.000000	0.100000	-12.516667	-0.833333	1023.000000	923.200012	1946.199951
41.259998	-0.048926	-28.915205	-7.259708	-7.378816	-8.991468	-5.285213	0.000000	-10.000000	0.066667	-12.016667	-4.500000	1023.000000	923.599976	1946.599976
41.279999	-0.050747	-29.991552	-7.593510	-6.965629	-9.175933	-6.256481	0.000000	-10.000000	0.058333	-11.433333	-8.333333	1023.000000	923.200012	1946.199951
41.299999	-0.051690	-30.548536	-7.713799	-7.153375	-8.935701	-6.745661	0.000000	-10.000000	0.058333	-11.233334	-12.000000	1023.000000	923.799988	1946.800049
41.320000	-0.051908	-30.677412	-7.740921	-7.736939	-8.420547	-6.779006	0.000000	-10.000000	0.058333	-10.866667	-16.000000	1023.000000	923.400024	1946.400024
41.340000	-0.051308	-30.323093	-7.560372	-8.346833	-8.495088	-5.920801	0.000000	-10.000000	0.050000	-10.800000	-19.666666	1023.000000	923.599976	1946.599976
41.360001	-0.051552	-30.467358	-7.573007	-8.330436	-9.044349	-5.519566	0.000000	-10.000000	0.050000	-10.550000	-23.333334	1023.000000	923.000000	1946.000000
41.380001	-0.052746	-31.173042	-7.676979	-7.887935	-9.614594	-5.993535	0.000000	-10.000000	0.041667	-10.266667	-26.666666	1023.000000	923.200012	1946.199951
41.400002	-0.053888	-31.847607	-7.843562	-7.627892	-9.481153	-6.894998	0.000000	-10.000000	0.033333	-9.983334	-30.166666	1023.000000	923.000000	1946.000000
41.419998	-0.053815	-31.804504	-7.828657	-8.152712	-8.820840	-7.002295	0.000000	-10.000000	0.033333	-9.683333	-33.500000	1023.000000	923.599976	1946.599976
41.439999	-0.053382	-31.548769	-7.709472	-8.826636	-8.787135	-6.225525	0.000000	-10.000000	0.033333	-9.450001	-36.833332	1023.000000	923.200012	1946.199951
41.459999	-0.053199	-31.440809	-7.660687	-8.820625	-9.328716	-5.630780	0.000000	-10.000000	0.025000	-9.116667	-40.000000	1023.000000	923.200012	1946.199951
41.480000	-0.054418	-32.160919	-7.887962	-8.301907	-9.888882	-6.082170	0.000000	-10.000000	0.008333	-8.716667	-43.000000	1023.000000	923.599976	1946.599976
41.500000	-0.055884	-33.027565	-8.166635	-7.912505	-9.894141	-7.054285	0.000000	-10.000000	0.000000	-8.116667	-45.833332	1023.000000	923.400024	1946.400024
41.520000	-0.055996	-33.093792	-8.302076	-8.346495	-9.171568	-7.273654	0.000000	-10.000000	0.000000	-7.250000	-48.666668	1023.000000	923.400024	1946.400024
41.540001	-0.055717	-32.928997	-8.378236	-9.090841	-9.121628	-6.338290	0.000000	-10.000000	0.000000	-6.666667	-51.166668	1023.000000	923.400024	1946.400024
41.560001	-0.056060	-33.131279	-8.273043	-9.025992	-9.844022	-5.988221	0.000000	-10.000000	0.000000	-6.366667	-52.833332	1023.000000	923.799988	1946.800049
41.580002	-0.057617	-34.051548	-8.316597	-8.559938	-10.181325	-6.993688	0.000000	-10.000000	0.000000	-6.450000	-54.833332	1023.000000	923.400024	1946.400024
41.599998	-0.058298	-34.454182	-8.454103	-8.580666	-9.666345	-7.753066	0.000000	-10.000000	-0.016667	-5.783334	-56.833332	1023.000000	923.599976	1946.599976
41.619999	-0.058080	-34.325047	-8.646771	-8.956882	-9.191300	-7.530094	0.000000	-10.000000	-0.016667	-3.633333	-59.333332	1023.000000	923.400024	1946.400024
41.639999	-0.057874	-34.203724	-8.913270	-9.041523	-9.475298	-6.773631	0.000000	-10.000000	-0.016667	-1.483333	-60.500000	1023.000000	923.200012	1946.199951
41.660000	-0.058826	-34.766365	-9.304106	-8.727182	-10.059659	-6.675417	0.000000	-10.000000	0.000000	-0.900000	-61.000000	1023.000000	923.400024	1946.400024
41.680000	-0.060319	-35.648460	-9.575885	-8.169676	-10.562392	-7.340508	0.000000	-10.000000	0.016667	-2.333333	-61.333332	1023.000000	923.599976	1946.599976
41.700001	-0.061043	-36.076424	-9.708648	-7.906054	-10.494970	-7.966751	0.000000	-10.000000	0.016667	-4.150000	-62.166668	1023.000000	923.400024	1946.400024
41.720001	-0.060901	-35.992580	-9.835474	-7.840731	-10.074912	-8.241464	0.000000	-10.000000	0.016667	-4.983334	-63.666668	1023.000000	923.000000	1946.000000
41.740002	-0.060562	-35.792423	-9.971205	-8.047935	-9.684998	-8.088288	0.000000	-10.000000	0.000000	-5.166667	-65.333336	1023.000000	923.200012	1946.199951
41.759998	-0.060224	-35.592113	-10.080940	-8.284440	-9.555364	-7.671370	0.000000	-10.000000	0.000000	-4.750000	-67.000000	1023.000000	923.400024	1946.400024
41.779999	-0.060269	-35.619186	-10.168139	-8.327943	-9.900803	-7.222301	0.000000	-10.000000	0.000000	-4.083333	-68.500000	1023.000000	923.400024	1946.400024
41.799999	-0.060903	-35.993889	-10.084863	-8.055934	-10.479893	-7.373198	0.000000	-10.000000	0.000000	-3.333333	-69.833336	1023.000000	923.400024	1946.400024
41.820000	-0.061987	-36.634548	-9.981457	-7.680219	-10.740818	-8.232054	0.000000	-10.000000	-0.008333	-2.800000	-71.000000	1023.000000	923.400024	1946.400024
41.840000	-0.061599	-36.405247	-9.772280	-7.625267	-10.416445	-8.591257	0.000000	-10.000000	-0.025000	-2.300000	-72.000000	1023.000000	923.400024	1946.400024
41.860001	-0.060772	-35.916458	-9.714022	-7.869948	-9.955974	-8.376515	0.000000	-10.000000	-0.033333	-1.433333	-72.666664	1023.000000	923.400024	1946.400024
41.880001	-0.059726	-35.298313	-9.724788	-8.123266	-9.676418	-7.773842	0.000000	-10.000000	-0.033333	-0.566667	-73.000000	1023.000000	923.200012	1946.199951
41.900002	-0.059330	-35.064201	-9.765930	-8.244672	-9.956925	-7.096673	0.000000	-10.000000	-0.016667	0.000000	-73.000000	1023.000000	923.200012	1946.199951
41.919998	-0.059448	-35.133591	-9.673388	-8.012075	-10.415256	-7.032875	0.000000	-10.000000	-0.008333	0.000000	-73.000000	1023.000000	923.200012	1946.199951
41.939999	-0.060069	-35.500637	-9.531611	-7.660027	-10.789645	-7.519353	0.000000	-10.000000	0.000000	0.000000	-73.000000	1023.000000	923.599976	1946.599976
41.959999	-0.060289	-35.630558	-9.339839	-7.548909	-10.741250	-8.000559	0.000000	-10.000000	0.000000	0.000000	-73.000000	1023.000000	923.599976	1946.599976
41.980000	-0.059547	-35.192005	-9.185614	-7.794791	-10.190881	-8.020720	0.000000	-10.000000	0.000000	0.000000	-73.000000	1023.000000	923.200012	1946.199951
42.000000	-0.058841	-34.775246	-9.303679	-8.269581	-9.681204	-7.520783	0.000000	-10.000000	-0.008333	0.000000	-73.000000	1023.000000	923.400024	1946.400024
42.020000	-0.058803	-34.752487	-9.402962	-8.641623	-9.759371	-6.948534	0.000000	-10.000000	-0.008333	0.000000	-73.000000	1023.000000	923.599976	1946.599976
42.040001	-0.059397	-35.103432	-9.390976	-8.573715	-10.281843	-6.856897	0.000000	-10.000000	-0.016667	0.000000	-73.000000	1023.000000	923.400024	1946.400024
42.060001	-0.060414	-35.704620	-9.223338	-8.323032	-10.766763	-7.391487	0.000000	-10.000000	-0.008333	0.000000	-73.000000	1023.000000	923.400024	1946.400024
42.080002	-0.060443	-35.721581	-9.005719	-8.098374	-10.663636	-7.953852	0.000000	-10.000000	-0.016667	0.000000	-73.000000	1023.000000	923.799988	1946.800049
42.099998	-0.059573	-35.207821	-9.014849	-8.374335	-9.954864	-7.863772	0.000000	-10.000000	-0.008333	0.000000	-73.000000	1023.000000	923.799988	1946.800049
42.119999	-0.058926	-34.825024	-9.175686	-8.806351	-9.523546	-7.319441	0.000000	-10.000000	-0.008333	0.000000	-73.000000	1023.000000	923.200012	1946.199951
42.139999	-0.059282	-35.035744	-9.344994	-8.988004	-9.842887	-6.859861	0.000000	-10.000000	0.000000	-0.283333	-73.000000	1023.000000	923.599976	1946.599976
42.160000	-0.060328	-35.654140	-9.283704	-8.831703	-10.484044	-7.054690	0.000000	-10.000000	0.000000	-0.966667	-73.000000	1023.000000	923.599976	1946.599976
42.180000	-0.061140	-36.133530	-9.115965	-8.514996	-10.849582	-7.652988	0.000000	-10.000000	0.000000	-1.766667	-73.333336	1023.000000	923.599976	1946.599976
42.200001	-0.061032	-36.069881	-8.870666	-8.484322	-10.708934	-8.005961	0.000000	-10.000000	0.000000	-2.283333	-73.666664	1023.000000	923.599976	1946.599976
42.220001	-0.060299	-35.636478	-8.927395	-8.644884	-10.084316	-7.979881	0.000000	-10.000000	0.000000	-2.433333	-74.500000	1023.000000	923.599976	1946.599976
42.240002	-0.059809	-35.347042	-9.199409	-9.071254	-9.581199	-7.495178	0.000000	-10.000000	-0.008333	-2.400000	-75.333336	1023.000000	923.599976	1946.599976
42.259998	-0.060002	-35.461376	-9.445115	-9.349526	-9.727107	-6.939626	0.000000	-10.000000	-0.008333	-2.266667	-76.333336	1023.000000	923.599976	1946.599976
42.279999	-0.060784	-35.923611	-9.374466	-9.216573	-10.323483	-7.009088	0.000000	-10.000000	-0.008333	-2.100000	-76.833336	1023.000000	923.200012	1946.199951
42.299999	-0.061491	-36.341396	-9.138613	-9.024511	-10.788798	-7.389476	0.000000	-10.000000	0.000000	-1.933333	-77.333336	1023.000000	923.599976	1946.599976
42.320000	-0.061883	-36.572906	-8.893483	-8.907948	-10.942163	-7.829311	0.000000	-10.000000	0.000000	-1.900000	-77.666664	1023.000000	923.400024	1946.400024
42.340000	-0.061466	-36.326336	-8.729321	-8.882295	-10.661464	-8.053255	0.000000	-10.000000	-0.008333	-1.900000	-78.000000	1023.000000	923.200012	1946.199951
42.360001	-0.060761	-35.909832	-8.889244	-9.161102	-10.015610	-7.843877	0.000000	-10.000000	-0.008333	-1.983333	-78.333336	1023.000000	923.400024	1946.400024
42.380001	-0.060336	-35.658810	-9.101820	-9.554812	-9.623260	-7.378917	0.000000	-10.000000	-0.008333	-2.016667	-78.833336	1023.000000	923.200012	1946.199951
42.400002	-0.060251	-35.608311	-9.317669	-9.717014	-9.614545	-6.959084	0.000000	-10.000000	0.000000	-1.950000	-79.500000	1023.000000	923.599976	1946.599976
42.419998	-0.060993	-36.047146	-9.377985	-9.734732	-10.040076	-6.894356	0.000000	-10.000000	0.000000	-1.866667	-79.833336	1023.000000	923.599976	1946.599976
42.439999	-0.061821	-36.536491	-9.059923	-9.466497	-10.690032	-7.320038	0.000000	-10.000000	-0.008333	-1.766667	-80.000000	1023.000000	923.599976	1946.599976
42.459999	-0.062346	-36.846676	-8.814466	-9.282143	-10.990839	-7.759226	0.000000	-10.000000	-0.016667	-1.650000	-80.000000	1023.000000	923.599976	1946.599976
42.480000	-0.062030	-36.659599	-8.669477	-9.107859	-10.860581	-8.021684	0.000000	-10.000000	-0.025000	-1.233333	-80.000000	1023.000000	923.799988	1946.800049
42.500000	-0.061532	-36.365158	-8.848074	-9.211364	-10.310532	-7.995189	0.000000	-10.000000	-0.025000	-0.850000	-80.000000	1023.000000	923.400024	1946.400024
42.520000	-0.061446	-36.314518	-9.339668	-9.520066	-9.736161	-7.718623	0.000000	-10.000000	-0.016667	-0.366667	-80.000000	1023.000000	923.599976	1946.599976
42.540001	-0.061671	-36.447803	-9.730859	-9.935660	-9.627641	-7.153645	0.000000	-10.000000	-0.008333	-0.983333	-80.000000	1023.000000	923.000000	1946.000000
42.560001	-0.062380	-36.866787	-9.677651	-10.040785	-10.111656	-7.036695	0.000000	-10.000000	0.000000	-1.600000	-80.000000	1023.000000	923.799988	1946.800049
42.580002	-0.063304	-37.412590	-9.489624	-9.634962	-10.725375	-7.562627	0.000000	-10.000000	-0.008333	-2.650000	-80.333336	1023.000000	923.400024	1946.400024
42.599998	-0.063933	-37.784519	-9.366817	-9.197216	-11.045190	-8.175297	0.000000	-10.000000	-0.025000	-0.983333	-81.000000	1023.000000	923.799988	1946.800049
42.619999	-0.063888	-37.757950	-9.430775	-8.849945	-10.927361	-8.549870	0.000000	-10.000000	-0.041667	0.683333	-81.666664	1023.000000	923.799988	1946.800049
42.639999	-0.063487	-37.521076	-9.817526	-8.750799	-10.427698	-8.525051	0.000000	-10.000000	-0.041667	2.566667	-82.000000	1023.000000	923.200012	1946.199951
42.660000	-0.063275	-37.395725	-10.333335	-8.849313	-9.929805	-8.283272	0.000000	-10.000000	-0.025000	1.150000	-82.000000	1023.000000	923.599976	1946.599976
42.680000	-0.063462	-37.506229	-10.858552	-9.040952	-9.761504	-7.845221	0.000000	-10.000000	-0.008333	-0.283333	-82.000000	1023.000000	923.200012	1946.199951
42.700001	-0.064252	-37.973003	-11.148411	-9.016756	-10.138470	-7.669368	0.000000	-10.000000	0.000000	-1.683333	-82.000000	1023.000000	923.000000	1946.000000
42.720001	-0.064845	-38.323372	-11.028337	-8.683115	-10.733435	-7.878485	0.000000	-10.000000	-0.008333	-1.666667	-82.000000	1023.000000	923.200012	1946.199951
42.740002	-0.065233	-38.552998	-10.721683	-8.261834	-11.228483	-8.340999	0.000000	-10.000000	-0.008333	-1.633333	-82.000000	1023.000000	923.400024	1946.400024
42.759998	-0.065131	-38.492607	-10.468771	-7.970632	-11.223737	-8.829467	0.000000	-10.000000	-0.016667	-1.283333	-82.000000	1023.000000	923.400024	1946.400024
42.779999	-0.064529	-38.136578	-10.375278	-7.970997	-10.893951	-8.896353	0.000000	-10.000000	-0.008333	-0.750000	-82.000000	1023.000000	923.799988	1946.800049
42.799999	-0.063958	-37.799408	-10.437023	-8.127865	-10.432494	-8.802027	0.000000	-10.000000	-0.016667	-0.216667	-82.000000	1023.000000	923.400024	1946.400024
42.820000	-0.063497	-37.526432	-10.597191	-8.171596	-10.100611	-8.657034	0.000000	-10.000000	-0.016667	0.000000	-82.000000	1023.000000	923.200012	1946.199951
42.840000	-0.062795	-37.112030	-10.821636	-8.178246	-9.808793	-8.303353	0.000000	-10.000000	-0.016667	0.000000	-82.000000	1023.000000	923.599976	1946.599976
42.860001	-0.062902	-37.174793	-11.074276	-8.354001	-9.836052	-7.910464	0.000000	-10.000000	-0.016667	0.300000	-82.000000	1023.000000	923.599976	1946.599976
42.880001	-0.063239	-37.373962	-11.061877	-8.467672	-10.232893	-7.611520	0.000000	-10.000000	-0.008333	1.116667	-82.000000	1023.000000	923.400024	1946.400024
42.900002	-0.063187	-37.343643	-10.679951	-8.193331	-10.786179	-7.684184	0.000000	-10.000000	-0.016667	2.083333	-82.000000	1023.000000	923.200012	1946.199951
42.919998	-0.063006	-37.236835	-10.126036	-7.955648	-11.281525	-7.873626	0.000000	-10.000000	-0.016667	2.550000	-82.000000	1023.000000	923.599976	1946.599976
42.939999	-0.062399	-36.877956	-9.569457	-7.744598	-11.332374	-8.231529	0.000000	-10.000000	-0.033333	2.583333	-82.000000	1023.000000	923.200012	1946.199951
42.959999	-0.061339	-36.251492	-9.453778	-7.745574	-10.753427	-8.298713	0.000000	-10.000000	-0.058333	3.383333	-82.000000	1023.000000	923.200012	1946.199951
42.980000	-0.060969	-36.032917	-9.835349	-8.171148	-9.990448	-8.035973	0.000000	-10.000000	-0.083333	4.383333	-82.000000	1023.000000	923.200012	1946.199951
43.000000	-0.060873	-35.976089	-10.197253	-8.458576	-9.649896	-7.670365	0.000000	-10.000000	-0.100000	5.933333	-82.000000	1023.000000	923.000000	1946.000000
43.020000	-0.061301	-36.228619	-10.389747	-8.815222	-9.713617	-7.310033	0.000000	-10.000000	-0.100000	7.000000	-82.000000	1023.000000	923.200012	1946.199951
43.040001	-0.061615	-36.414543	-10.279480	-8.834703	-10.126496	-7.173862	0.000000	-10.000000	-0.100000	8.000000	-82.000000	1023.000000	923.400024	1946.400024
43.060001	-0.061590	-36.399822	-9.855251	-8.646684	-10.617988	-7.279898	0.000000	-10.000000	-0.083333	7.800000	-82.000000	1023.000000	923.200012	1946.199951
43.080002	-0.061226	-36.184422	-9.311477	-8.296988	-10.975186	-7.600770	0.000000	-10.000000	-0.066667	7.166667	-82.000000	1023.000000	923.599976	1946.599976
43.099998	-0.060544	-35.781673	-8.883358	-8.048468	-10.923516	-7.926332	0.000000	-10.000000	-0.041667	6.083333	-82.000000	1023.000000	922.799988	1945.800049
43.119999	-0.059735	-35.303185	-8.860749	-7.969444	-10.519151	-7.953841	0.000000	-10.000000	-0.041667	5.266667	-64.833336	1023.000000	923.400024	1946.400024
43.139999	-0.059449	-35.134331	-9.133673	-8.222860	-9.916408	-7.861391	0.000000	-10.000000	-0.025000	3.783334	-30.000000	1023.000000	923.400024	1946.400024
43.160000	-0.059373	-35.089172	-9.595765	-8.548003	-9.424637	-7.520766	0.000000	-10.000000	-0.016667	2.816667	4.833333	1023.000000	923.200012	1946.199951
43.180000	-0.060178	-35.565273	-9.922906	-8.886521	-9.554917	-7.200930	0.000000	-10.000000	-0.016667	1.883333	22.666666	1023.000000	923.200012	1946.199951
43.200001	-0.060625	-35.829205	-9.679426	-8.870911	-10.156681	-7.122187	0.000000	-10.000000	-0.033333	1.166667	22.833334	1023.000000	923.200012	1946.199951
43.220001	-0.060359	-35.671982	-9.053425	-8.544682	-10.749139	-7.324735	0.000000	-10.000000	-0.041667	0.450000	23.000000	1023.000000	923.599976	1946.599976
43.240002	-0.059875	-35.385941	-8.607645	-8.250251	-10.878133	-7.649913	0.000000	-10.000000	-0.025000	0.000000	23.000000	1023.000000	923.400024	1946.400024
43.259998	-0.058859	-34.785843	-8.501149	-8.116715	-10.429890	-7.738090	0.000000	-10.000000	-0.016667	0.350000	23.000000	1023.000000	923.200012	1946.199951
43.279999	-0.058376	-34.499981	-8.746069	-8.300425	-9.822943	-7.630546	0.000000	-10.000000	-0.025000	1.333333	23.000000	1023.000000	923.200012	1946.199951
43.299999	-0.058338	-34.477932	-9.253493	-8.637868	-9.228292	-7.358278	0.000000	-10.000000	-0.041667	2.766667	23.333334	1023.000000	923.400024	1946.400024
43.320000	-0.058788	-34.743458	-9.475507	-9.007824	-9.246428	-7.013698	0.000000	-10.000000	-0.058333	4.400000	24.166666	1023.000000	923.200012	1946.199951
43.340000	-0.058487	-34.565998	-9.245455	-8.978762	-9.497374	-6.844407	0.000000	-10.000000	-0.075000	6.033333	25.333334	1023.000000	923.400024	1946.400024
43.360001	-0.057714	-34.109226	-8.624689	-8.743159	-9.978328	-6.763050	0.000000	-10.000000	-0.100000	8.583333	28.000000	1023.000000	923.200012	1946.199951
43.380001	-0.056553	-33.422806	-7.987169	-8.330887	-10.167280	-6.937468	0.000000	-10.000000	-0.116667	10.583333	30.166666	1023.000000	923.200012	1946.199951
43.400002	-0.055304	-32.684681	-7.627603	-7.998957	-9.967312	-7.090811	0.000000	-10.000000	-0.141667	12.533333	33.333332	1023.000000	923.000000	1946.000000
43.419998	-0.053884	-31.845373	-7.595640	-7.819099	-9.414093	-7.016542	0.000000	-10.000000	-0.175000	13.400000	36.000000	1023.000000	923.000000	1946.000000
43.439999	-0.053270	-31.482445	-7.963232	-7.793094	-8.805568	-6.920550	0.000000	-10.000000	-0.225000	15.033334	40.333332	1023.000000	923.200012	1946.199951
43.459999	-0.052588	-31.079483	-8.331540	-7.820840	-8.233573	-6.693529	0.000000	-10.000000	-0.275000	16.683334	45.166668	1023.000000	923.400024	1946.400024
43.480000	-0.052514	-31.035906	-8.751530	-8.079524	-7.883430	-6.321422	0.000000	-10.000000	-0.316667	18.816668	50.666668	1023.000000	923.400024	1946.400024
43.500000	-0.051737	-30.576815	-8.621123	-8.130389	-7.933559	-5.891742	0.000000	-10.000000	-0.341667	20.183334	56.666668	1023.000000	923.400024	1946.400024
43.520000	-0.049890	-29.485199	-7.709332	-7.660487	-8.366555	-5.748824	0.000000	-10.000000	-0.358333	21.066668	63.166668	1023.000000	923.400024	1946.400024
43.540001	-0.047805	-28.252813	-6.964890	-6.921152	-8.370910	-5.995861	0.000000	-10.000000	-0.400000	21.700001	70.000000	1023.000000	923.599976	1946.599976
43.560001	-0.045748	-27.037113	-7.061000	-6.259650	-7.549279	-6.167184	0.000000	-10.000000	-0.466667	23.183334	77.000000	1023.000000	923.599976	1946.599976
43.580002	-0.045307	-26.776402	-7.955897	-6.237637	-6.574241	-6.008626	0.000000	-10.000000	-0.541667	25.233334	84.333336	1023.000000	923.799988	1946.800049
43.599998	-0.045263	-26.750227	-8.565929	-6.356917	-6.279242	-5.548139	0.000000	-10.000000	-0.575000	26.900000	92.333336	1023.000000	923.799988	1946.800049
43.619999	-0.044210	-26.128216	-8.408548	-6.181690	-6.434999	-5.102979	0.000000	-10.000000	-0.600000	27.883333	101.166664	1023.000000	923.200012	1946.199951
43.639999	-0.042094	-24.877737	-7.734967	-5.612505	-6.590630	-4.939635	0.000000	-10.000000	-0.600000	28.283333	110.333336	1023.000000	923.400024	1946.400024
43.660000	-0.039511	-23.351099	-7.047810	-4.899656	-6.510096	-4.893538	0.000000	-10.000000	-0.633333	28.966667	119.833336	1023.000000	923.599976	1946.599976
43.680000	-0.036876	-21.793861	-6.828011	-4.169039	-5.767373	-5.029437	0.000000	-10.000000	-0.666667	29.883333	129.166672	1023.000000	923.599976	1946.599976
43.700001	-0.035754	-21.130854	-7.387261	-3.974384	-4.679823	-5.089385	0.000000	-10.000000	-0.708333	31.033335	139.166672	1023.000000	923.799988	1946.800049
43.720001	-0.035308	-20.867115	-7.829333	-4.331044	-4.057504	-4.649234	0.000000	-10.000000	-0.750000	32.166668	149.166672	1023.000000	923.400024	1946.400024
43.740002	-0.033889	-20.028198	-7.335626	-4.472906	-4.184979	-4.034688	0.000000	-10.000000	-0.791667	33.283333	159.833328	1023.000000	923.200012	1946.199951
43.759998	-0.030912	-18.268803	-6.088788	-3.963871	-4.446474	-3.769670	0.000000	-10.000000	-0.850000	34.516666	170.666672	1023.000000	923.400024	1946.400024
43.779999	-0.027705	-16.373442	-5.324842	-3.203221	-4.118391	-3.726988	0.000000	-10.000000	-0.900000	35.333332	182.166672	1023.000000	923.799988	1946.800049
43.799999	-0.025076	-14.819638	-5.164500	-2.671525	-3.350438	-3.633175	0.000000	-10.000000	-0.933333	36.299999	194.000000	1023.000000	923.400024	1946.400024
43.820000	-0.023483	-13.878562	-5.513041	-2.701593	-2.320385	-3.343543	0.000000	-10.000000	-0.958333	37.000000	206.000000	1023.000000	923.200012	1946.199951
43.840000	-0.022100	-13.061088	-5.568722	-2.939581	-1.763062	-2.789722	0.000000	-10.000000	-0.983333	37.933334	218.166672	1023.000000	923.799988	1946.800049
43.860001	-0.019934	-11.780931	-4.854592	-3.061489	-1.704993	-2.159858	0.000000	-10.000000	-1.025000	38.383335	230.500000	1023.000000	923.599976	1946.599976
43.880001	-0.016848	-9.957308	-3.596047	-2.897868	-1.875650	-1.587742	0.000000	-10.000000	-1.066667	39.066666	243.166672	1023.000000	923.400024	1946.400024
43.900002	-0.013813	-8.163765	-2.472594	-2.496043	-1.743182	-1.451946	0.000000	-10.000000	-1.108333	40.000000	264.833344	1023.000000	923.400024	1946.400024
43.919998	-0.011169	-6.600703	-1.950801	-2.212029	-1.017678	-1.420195	0.000000	-10.000000	-1.133333	40.883335	282.333344	1023.000000	923.400024	1946.400024
43.939999	-0.009298	-5.495299	-2.126575	-2.112682	0.095772	-1.351813	0.000000	-10.000000	-1.150000	41.350002	295.500000	1023.000000	923.599976	1946.599976
43.959999	-0.008252	-4.877184	-2.496634	-2.419947	1.047275	-1.007878	0.000000	-10.000000	-1.150000	41.266670	300.166656	1023.000000	923.599976	1946.599976
43.980000	-0.006352	-3.754124	-2.067134	-2.794880	1.327840	-0.219950	0.000000	-10.000000	-1.158333	41.400002	309.333344	1023.000000	923.400024	1946.400024
44.000000	-0.003291	-1.944711	-0.808906	-2.691824	1.089171	0.466848	0.000000	-10.000000	-1.191667	41.799999	323.000000	1023.000000	923.200012	1946.199951
44.020000	0.000041	0.023959	0.440291	-2.180609	1.091283	0.672994	0.000000	-10.000000	-1.225000	42.500000	336.666656	1023.000000	923.400024	1946.400024
44.040001	0.002758	1.630015	0.731623	-1.454100	1.940294	0.412198	0.000000	-10.000000	-1.250000	42.950001	350.833344	1023.000000	923.400024	1946.400024
44.060001	0.003688	2.179642	0.124832	-1.456435	3.126483	0.384762	0.000000	-10.000000	-1.258333	43.166668	365.166656	1023.000000	923.400024	1946.400024
44.080002	0.005072	2.997780	0.042360	-1.852371	3.745791	1.061999	0.000000	-10.000000	-1.283333	43.050003	379.666656	1023.000000	923.400024	1946.400024
44.099998	0.007891	4.663655	1.109692	-2.015071	3.576220	1.992814	0.000000	-10.000000	-1.316667	43.366669	394.000000	1023.000000	923.400024	1946.400024
44.119999	0.011269	6.660049	2.539320	-1.507529	3.287622	2.340636	0.000000	-10.000000	-1.308333	43.633335	408.500000	1023.000000	923.599976	1946.599976
44.139999	0.014021	8.286590	3.068296	-0.697729	3.765499	2.150524	0.000000	-10.000000	-1.308333	43.766666	423.000000	1023.000000	923.599976	1946.599976
44.160000	0.015195	8.980369	2.620754	-0.335541	4.807951	1.887204	0.000000	-10.000000	-1.316667	43.583332	437.666656	1023.000000	923.799988	1946.800049
44.180000	0.016073	9.498856	2.173763	-0.494985	5.723159	2.096919	0.000000	-10.000000	-1.333333	43.750000	452.166656	1023.000000	923.200012	1946.199951
44.200001	0.017912	10.585793	2.524220	-0.945470	5.982982	3.024060	0.000000	-10.000000	-1.316667	43.833332	466.833344	1023.000000	923.599976	1946.599976
44.220001	0.020945	12.378592	3.716364	-0.997451	5.836996	3.822683	0.000000	-10.000000	-1.308333	43.933334	481.333344	1023.000000	923.200012	1946.199951
44.240002	0.024300	14.361545	5.075060	-0.484631	5.597127	4.173988	0.000000	-10.000000	-1.325000	43.950001	496.000000	1023.000000	923.400024	1946.400024
44.259998	0.026804	15.841228	5.527102	0.375373	6.203055	3.735697	0.000000	-10.000000	-1.350000	44.049999	510.666656	1023.000000	923.400024	1946.400024
44.279999	0.027787	16.421957	4.985328	0.726942	7.361818	3.347870	0.000000	-10.000000	-1.341667	44.233334	525.333313	1023.000000	923.200012	1946.199951
44.299999	0.028736	16.983122	4.584692	0.410430	8.234049	3.753951	0.000000	-10.000000	-1.316667	44.100002	540.000000	1023.000000	923.599976	1946.599976
44.320000	0.030775	18.188198	4.990637	0.102578	8.382260	4.712722	0.000000	-10.000000	-1.300000	44.033337	554.666687	1023.000000	923.000000	1946.000000
44.340000	0.034095	20.150383	6.242414	0.209413	8.117317	5.581239	0.000000	-10.000000	-1.283333	43.833336	569.500000	1023.000000	923.799988	1946.800049
44.360001	0.037373	22.087675	7.299480	1.098274	8.042988	5.646933	0.000000	-10.000000	-1.266667	43.433334	584.166687	1023.000000	923.599976	1946.599976
44.380001	0.039244	23.193405	7.122104	2.149581	8.899886	5.021833	0.000000	-10.000000	-1.225000	42.950001	598.833313	1023.000000	923.400024	1946.400024
44.400002	0.040174	23.742773	6.356638	2.435177	10.178442	4.772516	0.000000	-10.000000	-1.175000	42.350002	613.166687	1023.000000	923.200012	1946.199951
44.419998	0.042238	24.962793	6.568882	2.194958	10.565439	5.633513	0.000000	-10.000000	-1.125000	41.966667	627.500000	1023.000000	923.200012	1946.199951
44.439999	0.045012	26.601843	7.468922	2.458241	10.282562	6.392118	0.000000	-10.000000	-1.083333	41.700001	641.500000	1023.000000	923.599976	1946.599976
44.459999	0.046608	27.545137	8.104327	3.196109	9.837327	6.407374	0.000000	-10.000000	-1.050000	41.250000	655.500000	1023.000000	923.400024	1946.400024
44.480000	0.047152	27.867083	7.871743	4.149168	10.006628	5.839543	0.000000	-10.000000	-1.008333	40.316669	669.333313	1023.000000	923.599976	1946.599976
44.500000	0.046631	27.558802	6.720797	4.824554	10.875242	5.138208	0.000000	-10.000000	-0.958333	39.116669	683.000000	1023.000000	923.599976	1946.599976
44.520000	0.046198	27.303146	5.718963	4.709398	11.672247	5.202538	0.000000	-10.000000	-0.908333	37.750000	696.166687	1023.000000	923.599976	1946.599976
44.540001	0.047262	27.931643	5.913925	4.288951	11.572878	6.155889	0.000000	-10.000000	-0.841667	36.383335	708.833313	1023.000000	923.799988	1946.800049
44.560001	0.049962	29.527489	6.899597	4.564664	11.089888	6.973339	0.000000	-10.000000	-0.800000	35.150002	721.000000	1023.000000	923.400024	1946.400024
44.580002	0.051691	30.549425	7.485698	5.338222	10.755589	6.969915	0.000000	-10.000000	-0.741667	34.150002	733.000000	1023.000000	923.400024	1946.400024
44.599998	0.052566	31.066675	7.165263	6.500118	11.181000	6.220294	0.000000	-10.000000	-0.725000	33.233334	744.666687	1023.000000	923.200012	1946.199951
44.619999	0.052492	31.022888	6.289151	6.947057	12.013130	5.773551	0.000000	-10.000000	-0.691667	32.400002	756.000000	1023.000000	923.000000	1946.000000
44.639999	0.053207	31.445568	5.875083	6.724469	12.791201	6.054816	0.000000	-10.000000	-0.675000	31.583334	766.833313	1023.000000	923.400024	1946.400024
44.660000	0.054734	32.347519	6.213745	6.233806	12.977604	6.922366	0.000000	-10.000000	-0.641667	30.650002	777.666687	1023.000000	923.400024	1946.400024
44.680000	0.057374	33.907879	7.124315	6.122212	12.828753	7.832599	0.000000	-10.000000	-0.625000	30.133333	788.166687	1023.000000	923.599976	1946.599976
44.700001	0.060475	35.740795	8.255285	6.380174	12.510410	8.594927	0.000000	-10.000000	-0.616667	29.733334	798.500000	1023.000000	923.200012	1946.199951
44.720001	0.062652	37.027130	9.003638	7.128920	12.402518	8.492052	0.000000	-10.000000	-0.625000	29.966667	808.500000	1023.000000	923.400024	1946.400024
44.740002	0.063836	37.727127	9.022934	7.920174	12.871458	7.912560	0.000000	-10.000000	-0.625000	29.700001	818.500000	1023.000000	923.400024	1946.400024
44.759998	0.064062	37.860653	8.553228	8.066342	13.755135	7.485949	0.000000	-10.000000	-0.616667	29.633333	828.333313	1023.000000	923.799988	1946.800049
44.779999	0.064722	38.250481	8.494548	7.588063	14.417955	7.749916	0.000000	-10.000000	-0.591667	29.183334	838.000000	1023.000000	923.400024	1946.400024
44.799999	0.066099	39.064613	8.987385	6.803332	14.692707	8.581191	0.000000	-10.000000	-0.558333	28.816668	847.666687	1023.000000	923.799988	1946.800049
44.820000	0.068405	40.427567	10.152467	6.128695	14.460856	9.685548	0.000000	-10.000000	-0.525000	28.066668	857.333313	1023.000000	923.599976	1946.599976
44.840000	0.070910	41.907616	11.338985	6.172431	14.063066	10.333131	0.000000	-10.000000	-0.491667	27.650000	867.000000	1023.000000	923.799988	1946.800049
44.860001	0.072352	42.760078	11.900797	6.793200	13.889200	10.176883	0.000000	-10.000000	-0.458333	26.683334	876.333313	1023.000000	923.599976	1946.599976
44.880001	0.072993	43.138649	11.846198	7.461791	14.154342	9.676319	0.000000	-10.000000	-0.425000	25.633333	885.333313	1023.000000	923.599976	1946.599976
44.900002	0.073001	43.143562	11.328921	7.974943	14.726819	9.112878	0.000000	-10.000000	-0.408333	24.500000	894.166687	1023.000000	923.599976	1946.599976
44.919998	0.072778	43.011963	10.658010	7.996821	15.513927	8.843204	0.000000	-10.000000	-0.391667	23.933334	902.666687	1023.000000	923.400024	1946.400024
44.939999	0.073614	43.505653	10.656836	7.513231	15.966125	9.369462	0.000000	-10.000000	-0.400000	23.733334	911.000000	1023.000000	923.200012	1946.199951
44.959999	0.075463	44.598854	11.318404	6.904239	16.011328	10.364882	0.000000	-10.000000	-0.400000	23.683332	918.666687	1023.000000	923.200012	1946.199951
44.980000	0.077646	45.888828	12.132413	6.699308	15.881019	11.176088	0.000000	-10.000000	-0.408333	23.833334	926.333313	1023.000000	923.400024	1946.400024
45.000000	0.079756	47.135803	13.064632	6.943057	15.475258	11.652857	0.000000	-10.000000	-0.391667	23.783333	934.000000	1023.000000	923.599976	1946.599976
45.020000	0.080709	47.699055	13.457133	7.711275	15.236737	11.293910	0.000000	-10.000000	-0.375000	23.500000	942.000000	1023.000000	923.599976	1946.599976
45.040001	0.080797	47.750969	13.145449	8.495954	15.544107	10.565460	0.000000	-10.000000	-0.341667	22.883333	950.000000	1023.000000	923.400024	1946.400024
45.060001	0.080491	47.570210	12.447019	8.949405	16.259653	9.914132	0.000000	-10.000000	-0.333333	22.383333	957.833313	1023.000000	923.200012	1946.199951
45.080002	0.080553	47.606712	12.172056	8.665084	16.845245	9.924327	0.000000	-10.000000	-0.316667	21.683334	965.500000	1023.000000	923.799988	1946.800049
45.099998	0.081417	48.117504	12.313910	8.184752	17.217051	10.401791	0.000000	-10.000000	-0.316667	21.133333	972.833313	1023.000000	923.200012	1946.199951
45.119999	0.083204	49.173561	12.994230	7.568360	17.215761	11.395209	0.000000	-10.000000	-0.291667	20.383333	980.000000	1023.000000	923.799988	1946.800049
45.139999	0.085038	50.257454	13.632027	7.503509	16.955011	12.166905	0.000000	-10.000000	-0.275000	19.866667	986.833313	1023.000000	923.599976	1946.599976
45.160000	0.086484	51.111828	14.184093	7.780151	16.664421	12.483161	0.000000	-10.000000	-0.250000	19.016666	993.666687	1023.000000	923.599976	1946.599976
45.180000	0.087902	51.950298	14.574903	8.434669	16.482258	12.458467	0.000000	-10.000000	-0.225000	18.283333	1000.166687	1023.000000	923.799988	1946.800049
45.200001	0.088223	52.139988	14.646243	9.110579	16.347471	12.035695	0.000000	-10.000000	-0.200000	17.083334	1006.500000	1023.000000	923.799988	1946.800049
45.220001	0.088522	52.316643	14.429329	9.937693	16.620823	11.328797	0.000000	-10.000000	-0.166667	16.050001	1012.333313	1023.000000	923.200012	1946.199951
45.240002	0.088524	52.317947	13.808600	10.584715	17.187775	10.736859	0.000000	-10.000000	-0.133333	14.583334	1017.833313	1023.000000	923.599976	1946.599976
45.259998	0.087968	51.988918	13.058619	10.798226	17.728020	10.404054	0.000000	-10.000000	-0.108333	13.166667	1023.000000	1023.000000	923.400024	1946.400024
45.279999	0.087665	51.809933	12.616966	10.481697	18.033808	10.677463	0.000000	-10.000000	-0.083333	11.783334	1027.666626	1023.000000	923.599976	1946.599976
45.299999	0.087869	51.930508	12.784026	9.968713	17.805477	11.372293	0.000000	-10.000000	-0.050000	10.150001	1032.000000	1023.000000	923.200012	1946.199951
45.320000	0.088528	52.319942	13.125337	9.922136	17.313257	11.959211	0.000000	-10.000000	-0.016667	8.466667	1035.666626	1023.000000	923.400024	1946.400024
45.340000	0.089113	52.665607	13.284421	10.417815	16.835190	12.128181	0.000000	-10.000000	-0.008333	6.566667	1038.833374	1023.000000	923.400024	1946.400024
45.360001	0.089088	52.651089	13.044168	11.357841	16.490547	11.758533	0.000000	-10.000000	-0.016667	5.116667	1041.333374	1023.000000	923.599976	1946.599976
45.380001	0.088235	52.147110	12.563943	12.158381	16.232283	11.192503	0.000000	-10.000000	-0.025000	3.883333	1043.166626	1023.000000	923.599976	1946.599976
45.400002	0.087267	51.574585	11.956414	12.868225	16.220331	10.529613	0.000000	-10.000000	-0.016667	2.966667	1044.666626	1023.000000	923.200012	1946.199951
45.419998	0.086337	51.024906	11.359097	13.312924	16.324127	10.028757	0.000000	-10.000000	-0.008333	1.666667	1045.666626	1023.000000	923.599976	1946.599976
45.439999	0.085508	50.535393	10.964558	13.388003	16.391819	9.791012	0.000000	-10.000000	0.016667	0.000000	1046.500000	1023.000000	923.599976	1946.599976
45.459999	0.084860	50.152367	10.561608	13.295841	16.669535	9.625381	0.000000	-10.000000	0.033333	-1.933333	1046.833374	1023.000000	923.200012	1946.199951
45.480000	0.084683	50.047821	10.399405	12.826674	16.939800	9.881944	0.000000	-10.000000	0.050000	-4.150000	1047.000000	1023.000000	923.200012	1946.199951
45.500000	0.085263	50.390205	10.644138	12.255056	16.987253	10.503758	0.000000	-10.000000	0.050000	-6.483334	1047.000000	1023.000000	923.599976	1946.599976
45.520000	0.086917	51.367943	11.461355	11.698674	16.624146	11.583768	0.000000	-10.000000	0.050000	-8.533333	1047.000000	1023.000000	923.799988	1946.800049
45.540001	0.087993	52.004078	12.112567	11.702477	16.171425	12.017607	0.000000	-10.000000	0.050000	-9.783334	1047.000000	1023.000000	923.400024	1946.400024
45.560001	0.087918	51.959454	12.258747	12.206846	15.788569	11.705290	0.000000	-10.000000	0.050000	-10.133333	1047.000000	1023.000000	923.400024	1946.400024
45.580002	0.086776	51.284817	11.868142	12.673005	15.850370	10.893299	0.000000	-10.000000	0.050000	-10.033334	1047.000000	1023.000000	923.599976	1946.599976
45.599998	0.084982	50.224308	11.253381	12.519880	16.286692	10.164357	0.000000	-10.000000	0.050000	-9.466666	1043.333374	1023.000000	923.400024	1946.400024
45.619999	0.083942	49.609528	11.105029	11.724262	16.697908	10.082329	0.000000	-10.000000	0.041667	-8.750000	1035.500000	1023.000000	923.200012	1946.199951
45.639999	0.084037	49.666054	11.523252	10.787276	16.866936	10.488588	0.000000	-10.000000	0.033333	-8.216667	1026.666626	1023.000000	923.599976	1946.599976
45.660000	0.084908	50.180698	12.219155	9.969460	16.788940	11.203141	0.000000	-10.000000	0.016667	-7.933333	1020.666687	1023.000000	923.599976	1946.599976
45.680000	0.085707	50.652573	12.893768	9.575542	16.452616	11.730644	0.000000	-10.000000	0.025000	-7.983333	1018.000000	1023.000000	923.200012	1946.199951
45.700001	0.086175	50.929153	13.328748	9.855171	15.932177	11.813059	0.000000	-10.000000	0.033333	-8.250000	1015.333313	1023.000000	923.799988	1946.800049
45.720001	0.085069	50.276043	13.094498	10.513169	15.536483	11.131894	0.000000	-10.000000	0.050000	-8.800000	1012.500000	1023.000000	923.200012	1946.199951
45.740002	0.083203	49.173004	12.383542	10.914467	15.628773	10.246222	0.000000	-10.000000	0.058333	-9.500000	1009.500000	1023.000000	923.200012	1946.199951
45.759998	0.081488	48.159672	11.681226	10.743581	16.060987	9.673880	0.000000	-10.000000	0.058333	-10.400001	1006.333313	1023.000000	923.599976	1946.599976
45.779999	0.080788	47.745823	11.682560	9.918242	16.306662	9.838361	0.000000	-10.000000	0.075000	-11.316667	1002.833313	1023.000000	923.799988	1946.800049
45.799999	0.080903	47.813770	11.944863	9.267279	16.312307	10.289320	0.000000	-10.000000	0.083333	-12.250000	999.000000	1023.000000	923.400024	1946.400024
45.820000	0.081226	48.004704	12.390824	8.812991	16.066916	10.733974	0.000000	-10.000000	0.100000	-13.116667	995.000000	1023.000000	923.200012	1946.199951
45.840000	0.082030	48.479530	12.909381	8.756832	15.577415	11.235902	0.000000	-10.000000	0.100000	-13.716667	990.666687	1023.000000	923.799988	1946.800049
45.860001	0.081395	48.104340	12.904303	9.111151	15.125842	10.963044	0.000000	-10.000000	0.100000	-13.950000	986.166687	1023.000000	923.599976	1946.599976
45.880001	0.079770	47.143898	12.408125	9.637450	14.852423	10.245901	0.000000	-10.000000	0.100000	-14.016667	981.500000	1023.000000	923.599976	1946.599976
45.900002	0.077483	45.792557	11.473642	9.981422	14.994529	9.342964	0.000000	-10.000000	0.100000	-14.000000	976.833313	1023.000000	923.599976	1946.599976
45.919998	0.075775	44.783058	10.924668	9.698803	15.269777	8.889811	0.000000	-10.000000	0.100000	-14.133333	972.000000	1023.000000	923.799988	1946.800049
45.939999	0.075336	44.523605	10.987075	8.992996	15.407907	9.135628	0.000000	-10.000000	0.108333	-14.233334	967.166687	1023.000000	923.200012	1946.199951
45.959999	0.075610	44.685467	11.471059	8.365332	15.193623	9.655455	0.000000	-10.000000	0.133333	-14.750000	962.333313	1023.000000	923.599976	1946.599976
45.980000	0.076375	45.137470	12.029623	8.316625	14.672949	10.118273	0.000000	-10.000000	0.166667	-15.466666	957.500000	1023.000000	923.400024	1946.400024
46.000000	0.076317	45.103466	12.128819	8.806718	14.233543	9.934388	0.000000	-10.000000	0.200000	-16.566666	952.333313	1023.000000	923.799988	1946.800049
46.020000	0.074947	44.293480	11.671127	9.576624	13.781133	9.264598	0.000000	-10.000000	0.208333	-17.533333	947.000000	1023.000000	923.599976	1946.599976
46.040001	0.072351	42.759521	10.639265	10.259212	13.623784	8.237259	0.000000	-10.000000	0.225000	-18.283333	941.000000	1023.000000	923.599976	1946.599976
46.060001	0.069506	41.078087	9.667101	10.268134	13.708289	7.434565	0.000000	-10.000000	0.233333	-18.633333	934.833313	1023.000000	923.400024	1946.400024
46.080002	0.067481	39.881531	9.127059	9.669662	13.927839	7.156970	0.000000	-10.000000	0.250000	-19.133333	928.500000	1023.000000	923.599976	1946.599976
46.099998	0.066555	39.333961	9.019310	9.141837	13.768680	7.404134	0.000000	-10.000000	0.283333	-20.033335	922.166687	1023.000000	923.400024	1946.400024
46.119999	0.066288	39.176266	9.112325	8.942865	13.319228	7.801847	0.000000	-10.000000	0.316667	-21.316668	915.500000	1023.000000	923.200012	1946.199951
46.139999	0.066002	39.007301	9.084816	9.351785	12.581209	7.989493	0.000000	-10.000000	0.350000	-22.250000	908.333313	1023.000000	923.400024	1946.400024
46.160000	0.064529	38.136475	8.674834	10.017754	11.886961	7.556923	0.000000	-10.000000	0.358333	-22.900000	900.833313	1023.000000	923.599976	1946.599976
46.180000	0.062267	36.799629	7.972655	10.519818	11.515161	6.791996	0.000000	-10.000000	0.375000	-23.300001	893.333313	1023.000000	923.200012	1946.199951
46.200001	0.059493	35.160118	7.125015	10.615806	11.623792	5.795506	0.000000	-10.000000	0.408333	-23.750000	885.666687	1023.000000	923.000000	1946.000000
46.220001	0.058001	34.278648	6.853847	10.070024	11.897368	5.457410	0.000000	-10.000000	0.441667	-24.316668	878.000000	1023.000000	923.200012	1946.199951
46.240002	0.057499	33.982201	6.988409	9.503795	11.811184	5.678813	0.000000	-10.000000	0.475000	-25.016666	869.666687	1023.000000	923.599976	1946.599976
46.259998	0.057523	33.995975	7.069356	9.318459	11.592672	6.015489	0.000000	-10.000000	0.491667	-25.950001	861.166687	1023.000000	923.200012	1946.199951
46.279999	0.057514	33.990982	7.254485	9.154546	11.062828	6.519124	0.000000	-10.000000	0.508333	-26.700001	852.333313	1023.000000	923.400024	1946.400024
46.299999	0.057077	33.732777	7.308692	9.426226	10.336073	6.661787	0.000000	-10.000000	0.516667	-27.200001	843.500000	1023.000000	923.400024	1946.400024
46.320000	0.055787	32.970184	7.157939	9.865058	9.493683	6.453503	0.000000	-10.000000	0.525000	-27.516666	834.500000	1023.000000	923.200012	1946.199951
46.340000	0.053971	31.896624	6.792794	10.173557	9.002748	5.927524	0.000000	-10.000000	0.550000	-27.916668	825.333313	1023.000000	923.200012	1946.199951
46.360001	0.051712	30.561634	6.398798	10.155361	8.718711	5.288763	0.000000	-10.000000	0.575000	-28.400000	816.000000	1023.000000	923.400024	1946.400024
46.380001	0.049358	29.170540	6.012847	9.842029	8.686964	4.628700	0.000000	-10.000000	0.608333	-28.866667	806.500000	1023.000000	923.799988	1946.800049
46.400002	0.047646	28.158876	5.777509	9.185088	8.749155	4.447124	0.000000	-10.000000	0.625000	-29.166666	797.000000	1023.000000	923.200012	1946.199951
46.419998	0.046671	27.582712	5.852976	8.504396	8.677350	4.547990	0.000000	-10.000000	0.633333	-29.516666	787.333313	1023.000000	923.400024	1946.400024
46.439999	0.045949	27.156149	5.971670	8.035582	8.328789	4.820108	0.000000	-10.000000	0.641667	-29.783335	777.500000	1023.000000	923.799988	1946.800049
46.459999	0.045357	26.805878	6.093955	7.734658	7.846620	5.130645	0.000000	-10.000000	0.641667	-30.000000	767.500000	1023.000000	923.400024	1946.400024
46.480000	0.044788	26.469822	6.216962	7.689730	7.206007	5.357124	0.000000	-10.000000	0.683333	-30.316668	757.500000	1023.000000	923.200012	1946.199951
46.500000	0.043481	25.697344	6.113330	7.962523	6.325756	5.295734	0.000000	-10.000000	0.716667	-30.883333	747.333313	1023.000000	923.400024	1946.400024
46.520000	0.041415	24.476471	5.658621	8.375857	5.704071	4.737922	0.000000	-10.000000	0.758333	-31.566666	737.000000	1023.000000	923.599976	1946.599976
46.540001	0.039017	23.058931	5.200994	8.405651	5.297404	4.154881	0.000000	-10.000000	0.766667	-32.150002	726.333313	1023.000000	923.400024	1946.400024
46.560001	0.036900	21.807909	4.700317	8.342255	5.226969	3.538367	0.000000	-10.000000	0.783333	-32.616669	715.666687	1023.000000	923.200012	1946.199951
46.580002	0.034843	20.592472	4.309970	7.937243	5.248787	3.096473	0.000000	-10.000000	0.800000	-33.233334	704.833313	1023.000000	923.400024	1946.400024
46.599998	0.033510	19.804262	4.160503	7.412118	5.337911	2.893730	0.000000	-10.000000	0.833333	-33.683334	693.833313	1023.000000	923.599976	1946.599976
46.619999	0.032135	18.991695	4.062774	6.966290	5.117293	2.845339	0.000000	-10.000000	0.858333	-34.166668	682.500000	1023.000000	923.200012	1946.199951
46.639999	0.031075	18.365313	4.020864	6.603853	4.828552	2.912044	0.000000	-10.000000	0.883333	-34.650002	671.000000	1023.000000	923.400024	1946.400024
46.660000	0.029931	17.689137	3.859087	6.402466	4.475410	2.952173	0.000000	-10.000000	0.891667	-35.083336	659.500000	1023.000000	923.400024	1946.400024
46.680000	0.028849	17.049906	3.640548	6.201366	4.050542	3.157450	0.000000	-10.000000	0.900000	-35.216667	647.833313	1023.000000	923.599976	1946.599976
46.700001	0.027480	16.240471	3.504006	5.860775	3.631558	3.244132	0.000000	-10.000000	0.900000	-35.066666	636.000000	1023.000000	923.599976	1946.599976
46.720001	0.026128	15.441608	3.570239	5.500900	3.096719	3.273750	0.000000	-10.000000	0.900000	-35.049999	624.333313	1023.000000	923.200012	1946.199951
46.740002	0.024737	14.619514	3.637367	5.310177	2.601284	3.070686	0.000000	-10.000000	0.908333	-35.233334	612.666687	1023.000000	923.400024	1946.400024
46.759998	0.022769	13.456285	3.491783	5.263314	2.121640	2.579547	0.000000	-10.000000	0.908333	-35.500000	601.000000	1023.000000	923.200012	1946.199951
46.779999	0.020694	12.230133	3.115790	5.380848	1.760243	1.973252	0.000000	-10.000000	0.900000	-35.066666	589.000000	1023.000000	923.400024	1946.400024
46.799999	0.018699	11.051268	2.624130	5.437844	1.621574	1.367720	0.000000	-10.000000	0.850000	-34.200001	577.333313	1023.000000	923.799988	1946.800049
46.820000	0.016930	10.005834	2.107019	5.413351	1.672211	0.813253	0.000000	-10.000000	0.800000	-33.133335	566.000000	1023.000000	923.400024	1946.400024
46.840000	0.015287	9.034782	1.701730	5.027538	1.843822	0.461692	0.000000	-10.000000	0.758333	-32.500000	555.000000	1023.000000	923.200012	1946.199951
46.860001	0.014061	8.310074	1.425271	4.710225	1.929210	0.245369	0.000000	-10.000000	0.750000	-32.116669	544.166687	1023.000000	923.599976	1946.599976
46.880001	0.013219	7.812253	1.245698	4.397836	1.939844	0.228874	0.000000	-10.000000	0.741667	-31.900000	533.333313	1023.000000	923.400024	1946.400024
46.900002	0.012492	7.383025	1.213971	3.979795	1.755036	0.434223	0.000000	-10.000000	0.716667	-31.483334	522.666687	1023.000000	923.200012	1946.199951
46.919998	0.011778	6.960947	1.170091	3.755850	1.385237	0.649770	0.000000	-10.000000	0.683333	-30.983334	512.000000	1023.000000	923.200012	1946.199951
46.939999	0.010696	6.321240	1.075154	3.734016	0.889436	0.622634	0.000000	-10.000000	0.658333	-30.066668	501.666656	1023.000000	923.200012	1946.199951
46.959999	0.009608	5.678526	0.961760	3.786016	0.460106	0.470644	0.000000	-10.000000	0.633333	-29.533335	491.500000	1023.000000	923.200012	1946.199951
46.980000	0.008316	4.914615	0.788987	4.072464	-0.044988	0.098151	0.000000	-10.000000	0.633333	-29.116667	481.833344	1023.000000	923.000000	1946.000000
47.000000	0.006581	3.889545	0.465547	4.255640	-0.316767	-0.514875	0.000000	-10.000000	0.616667	-29.116667	472.166656	1023.000000	923.599976	1946.599976
47.020000	0.005293	3.127922	0.216723	4.358890	-0.507188	-0.940503	0.000000	-10.000000	0.616667	-28.866667	462.500000	1023.000000	923.400024	1946.400024
47.040001	0.004004	2.366403	-0.043162	4.336323	-0.516657	-1.410100	0.000000	-10.000000	0.600000	-28.483334	452.833344	1023.000000	924.000000	1947.000000
47.060001	0.003048	1.801509	-0.300481	4.034697	-0.332139	-1.600569	0.000000	-10.000000	0.566667	-27.950001	443.333344	1023.000000	923.000000	1946.000000
47.080002	0.002466	1.457354	-0.463505	3.707644	-0.223227	-1.563558	0.000000	-10.000000	0.550000	-27.616667	434.000000	1023.000000	923.599976	1946.599976
47.099998	0.001905	1.125583	-0.556132	3.426652	-0.289190	-1.455748	0.000000	-10.000000	0.516667	-27.433334	424.666656	1023.000000	923.200012	1946.199951
47.119999	0.001588	0.938375	-0.600802	3.003102	-0.298745	-1.165180	0.000000	-10.000000	0.516667	-27.383333	415.500000	1023.000000	923.599976	1946.599976
47.139999	0.001079	0.637553	-0.570859	2.534053	-0.511275	-0.814365	0.000000	-10.000000	0.500000	-27.250000	406.500000	1023.000000	923.400024	1946.400024
47.160000	0.000340	0.200872	-0.576063	2.312703	-1.094153	-0.441614	0.000000	-10.000000	0.500000	-26.950001	397.500000	1023.000000	923.200012	1946.199951
47.180000	-0.001124	-0.664303	-0.704659	2.457753	-1.801653	-0.615744	0.000000	-10.000000	0.491667	-26.533335	388.500000	1023.000000	923.200012	1946.199951
47.200001	-0.003133	-1.851773	-0.979111	2.676430	-2.276250	-1.272842	0.000000	-10.000000	0.475000	-25.850000	379.666656	1023.000000	923.400024	1946.400024
47.220001	-0.004542	-2.684393	-1.233797	2.727188	-2.195374	-1.982410	0.000000	-10.000000	0.458333	-25.233334	370.833344	1023.000000	923.400024	1946.400024
47.240002	-0.005460	-3.227149	-1.425698	2.286736	-1.880033	-2.208153	0.000000	-10.000000	0.450000	-24.716667	362.333344	1023.000000	923.599976	1946.599976
47.259998	-0.005929	-3.503819	-1.511500	1.806059	-1.724889	-2.073488	0.000000	-10.000000	0.433333	-24.350000	354.000000	1023.000000	923.599976	1946.599976
47.279999	-0.006237	-3.686011	-1.549663	1.289172	-1.799215	-1.626306	0.000000	-10.000000	0.433333	-23.833334	346.000000	1023.000000	923.400024	1946.400024
47.299999	-0.006943	-4.103426	-1.686422	1.184709	-2.270704	-1.331009	0.000000	-10.000000	0.400000	-23.283333	338.000000	1023.000000	923.400024	1946.400024
47.320000	-0.008183	-4.836053	-1.864423	1.294843	-2.901118	-1.365355	0.000000	-10.000000	0.383333	-22.800001	330.333344	1023.000000	923.400024	1946.400024
47.340000	-0.009955	-5.883416	-2.044176	1.510087	-3.462582	-1.886745	0.000000	-10.000000	0.350000	-22.633333	322.666656	1023.000000	923.400024	1946.400024
47.360001	-0.011562	-6.833223	-2.250500	1.518137	-3.638103	-2.462756	0.000000	-10.000000	0.350000	-22.400002	315.333344	1023.000000	923.400024	1946.400024
47.380001	-0.012771	-7.547731	-2.432946	1.238363	-3.522867	-2.830281	0.000000	-10.000000	0.341667	-22.150002	307.666656	1023.000000	923.200012	1946.199951
47.400002	-0.013307	-7.864713	-2.554272	0.666103	-3.065181	-2.911364	0.000000	-10.000000	0.341667	-21.833334	300.333344	1023.000000	923.400024	1946.400024
47.419998	-0.013458	-7.953489	-2.669823	0.059216	-2.881996	-2.460886	0.000000	-10.000000	0.333333	-21.483334	293.000000	1023.000000	923.799988	1946.800049
47.439999	-0.014055	-8.306619	-2.819081	-0.337367	-3.135330	-2.014841	0.000000	-10.000000	0.333333	-21.366667	285.833344	1023.000000	923.400024	1946.400024
47.459999	-0.015150	-8.953936	-2.947027	-0.241191	-3.704287	-2.061432	0.000000	-10.000000	0.316667	-21.000000	278.666656	1023.000000	923.400024	1946.400024
47.480000	-0.016795	-9.925547	-3.125947	0.032651	-4.380089	-2.452162	0.000000	-10.000000	0.308333	-20.616667	271.500000	1023.000000	924.000000	1947.000000
47.500000	-0.018251	-10.786558	-3.329169	0.338442	-4.695091	-3.100740	0.000000	-10.000000	0.266667	-19.816668	264.666656	1023.000000	923.000000	1946.000000
47.520000	-0.019472	-11.507989	-3.452076	0.021437	-4.549129	-3.528220	0.000000	-10.000000	0.233333	-18.916668	258.000000	1023.000000	923.200012	1946.199951
47.540001	-0.020372	-12.039978	-3.546216	-0.821064	-4.128751	-3.543946	0.000000	-10.000000	0.200000	-18.133333	251.666672	1023.000000	923.599976	1946.599976
47.560001	-0.020521	-12.128174	-3.415457	-1.541886	-3.840685	-3.330145	0.000000	-10.000000	0.200000	-17.750000	245.500000	1023.000000	923.599976	1946.599976
47.580002	-0.020936	-12.373285	-3.476622	-2.196257	-3.758492	-2.941916	0.000000	-10.000000	0.200000	-17.550001	239.666672	1023.000000	923.400024	1946.400024
47.599998	-0.022045	-13.028534	-3.700628	-2.190094	-4.228285	-2.909527	0.000000	-10.000000	0.175000	-17.000000	234.000000	1023.000000	923.400024	1946.400024
47.619999	-0.023245	-13.738069	-3.924547	-1.956661	-4.755305	-3.101555	0.000000	-10.000000	0.141667	-15.433333	228.500000	1023.000000	923.799988	1946.800049
47.639999	-0.024738	-14.620017	-4.162301	-1.575922	-5.258496	-3.623298	0.000000	-10.000000	0.091667	-13.700000	223.333328	1023.000000	924.000000	1947.000000
47.660000	-0.025921	-15.319040	-4.403191	-1.285862	-5.460140	-4.169847	0.000000	-10.000000	0.075000	-12.666667	218.500000	1023.000000	923.599976	1946.599976
47.680000	-0.026822	-15.851770	-4.524267	-1.304442	-5.412160	-4.610902	0.000000	-10.000000	0.075000	-12.800000	214.166672	1023.000000	923.799988	1946.800049
47.700001	-0.027139	-16.039303	-4.764701	-1.584704	-4.988708	-4.701190	0.000000	-10.000000	0.083333	-13.366667	209.833328	1023.000000	923.599976	1946.599976
47.720001	-0.027208	-16.079775	-4.992677	-1.936667	-4.662683	-4.487749	0.000000	-10.000000	0.083333	-13.416667	205.500000	1023.000000	923.599976	1946.599976
47.740002	-0.027482	-16.241907	-5.283436	-2.276925	-4.515881	-4.165666	0.000000	-10.000000	0.075000	-13.016666	201.166672	1023.000000	923.799988	1946.800049
47.759998	-0.028291	-16.720259	-5.506912	-2.452955	-4.657405	-4.102986	0.000000	-10.000000	0.066667	-12.233334	197.000000	1023.000000	923.599976	1946.599976
47.779999	-0.029124	-17.212275	-5.538896	-2.465988	-5.149568	-4.057823	0.000000	-10.000000	0.050000	-11.283334	193.000000	1023.000000	923.599976	1946.599976
47.799999	-0.029989	-17.723562	-5.346294	-2.214708	-5.757572	-4.404988	0.000000	-10.000000	0.033333	-10.283334	189.166672	1023.000000	923.599976	1946.599976
47.820000	-0.030784	-18.193464	-5.256231	-1.890920	-6.127041	-4.919272	0.000000	-10.000000	0.025000	-9.616667	185.500000	1023.000000	923.599976	1946.599976
47.840000	-0.031083	-18.369761	-5.112741	-1.723038	-6.213139	-5.320843	0.000000	-10.000000	0.025000	-8.950000	182.166672	1023.000000	923.200012	1946.199951
47.860001	-0.030795	-18.200001	-5.072516	-1.708418	-6.041717	-5.377349	0.000000	-10.000000	0.025000	-8.083334	179.166672	1023.000000	923.400024	1946.400024
47.880001	-0.030374	-17.951300	-5.195739	-1.974758	-5.531918	-5.248885	0.000000	-10.000000	0.016667	-6.983334	176.666672	1023.000000	923.599976	1946.599976
47.900002	-0.029690	-17.547081	-5.279649	-2.230652	-5.191094	-4.845686	0.000000	-10.000000	0.008333	-6.100000	174.500000	1023.000000	923.799988	1946.800049
47.919998	-0.029477	-17.421192	-5.356916	-2.443705	-5.082064	-4.538507	0.000000	-10.000000	0.000000	-5.766667	172.500000	1023.000000	923.400024	1946.400024
47.939999	-0.029414	-17.383955	-5.521194	-2.610992	-5.066233	-4.185537	0.000000	-10.000000	0.000000	-5.633334	170.500000	1023.000000	923.200012	1946.199951
47.959999	-0.029847	-17.639849	-5.625212	-2.711720	-5.270794	-4.032123	0.000000	-10.000000	0.000000	-5.650000	168.500000	1023.000000	923.000000	1946.000000
47.980000	-0.030570	-18.066755	-5.530047	-2.636969	-5.807647	-4.092092	0.000000	-10.000000	0.000000	-5.516667	166.500000	1023.000000	923.000000	1946.000000
48.000000	-0.031440	-18.580879	-5.456867	-2.429586	-6.289282	-4.405144	0.000000	-10.000000	0.000000	-5.283333	164.500000	1023.000000	923.000000	1946.000000
48.020000	-0.032129	-18.988264	-5.237685	-2.317049	-6.687367	-4.746161	0.000000	-10.000000	0.000000	-4.900000	162.666672	1023.000000	924.000000	1947.000000
48.040001	-0.032368	-19.129650	-5.058546	-2.251595	-6.717097	-5.102412	0.000000	-10.000000	0.000000	-4.483334	161.000000	1023.000000	923.599976	1946.599976
48.060001	-0.032116	-18.980747	-5.069949	-2.436515	-6.319840	-5.154443	0.000000	-10.000000	0.008333	-4.166667	159.666672	1023.000000	923.200012	1946.199951
48.080002	-0.031559	-18.651567	-5.280510	-2.888013	-5.664673	-4.818370	0.000000	-10.000000	0.008333	-4.000000	158.333328	1023.000000	923.599976	1946.599976
48.099998	-0.031504	-18.619072	-5.599598	-3.287339	-5.320361	-4.411775	0.000000	-10.000000	0.008333	-3.900000	157.000000	1023.000000	923.400024	1946.400024
48.119999	-0.032020	-18.923599	-5.830247	-3.453978	-5.569179	-4.070195	0.000000	-10.000000	-0.008333	-3.650000	155.666672	1023.000000	924.000000	1947.000000
48.139999	-0.032757	-19.359549	-5.643161	-3.208170	-6.263855	-4.244362	0.000000	-10.000000	-0.016667	-3.283333	154.333328	1023.000000	923.200012	1946.199951
48.160000	-0.033621	-19.869951	-5.387497	-2.906065	-6.825209	-4.751179	0.000000	-10.000000	-0.016667	-2.783333	153.166672	1023.000000	923.599976	1946.599976
48.180000	-0.033517	-19.808458	-5.076444	-2.704758	-6.855988	-5.171268	0.000000	-10.000000	-0.008333	-2.300000	152.333328	1023.000000	923.799988	1946.800049
48.200001	-0.032742	-19.350473	-5.239282	-3.137515	-5.974372	-4.999304	0.000000	-10.000000	-0.008333	-1.950000	152.000000	1023.000000	923.599976	1946.599976
48.220001	-0.032621	-19.278757	-5.623139	-3.643318	-5.518691	-4.493610	0.000000	-10.000000	-0.025000	-1.816667	152.000000	1023.000000	923.200012	1946.199951
48.240002	-0.033156	-19.595003	-5.823300	-3.841286	-5.767502	-4.162916	0.000000	-10.000000	-0.033333	-1.700000	151.666672	1023.000000	923.799988	1946.800049
48.259998	-0.034085	-20.144495	-5.597602	-3.515437	-6.610536	-4.420919	0.000000	-10.000000	-0.033333	-1.283333	151.333328	1023.000000	924.000000	1947.000000
48.279999	-0.034370	-20.312487	-5.160417	-3.093115	-7.071788	-4.987167	0.000000	-10.000000	-0.016667	-0.666667	151.000000	1023.000000	923.599976	1946.599976
48.299999	-0.033919	-20.045956	-4.932549	-3.123586	-6.844017	-5.145804	0.000000	-10.000000	-0.025000	-0.183333	151.000000	1023.000000	923.599976	1946.599976
48.320000	-0.033338	-19.702639	-5.154471	-3.389336	-6.142709	-5.016123	0.000000	-10.000000	-0.016667	0.000000	151.000000	1023.000000	923.400024	1946.400024
48.340000	-0.032953	-19.475052	-5.473990	-3.969512	-5.542584	-4.488965	0.000000	-10.000000	-0.025000	0.000000	151.000000	1023.000000	923.599976	1946.599976
48.360001	-0.033410	-19.745281	-5.768872	-4.289048	-5.577016	-4.110345	0.000000	-10.000000	-0.016667	0.000000	151.000000	1023.000000	923.400024	1946.400024
48.380001	-0.034076	-20.138866	-5.605864	-4.017049	-6.281820	-4.234133	0.000000	-10.000000	-0.016667	0.000000	151.000000	1023.000000	923.799988	1946.800049
48.400002	-0.034580	-20.436926	-5.138478	-3.545264	-6.998283	-4.754902	0.000000	-10.000000	-0.016667	0.000000	151.000000	1023.000000	923.200012	1946.199951
48.419998	-0.033862	-20.012478	-4.772184	-3.366397	-6.870207	-5.003689	0.000000	-10.000000	-0.025000	0.000000	151.000000	1023.000000	923.599976	1946.599976
48.439999	-0.033000	-19.502731	-4.943769	-3.752688	-5.989635	-4.816640	0.000000	-10.000000	-0.033333	-0.516667	151.000000	1023.000000	923.599976	1946.599976
48.459999	-0.032798	-19.383377	-5.386489	-4.293562	-5.377884	-4.325441	0.000000	-10.000000	-0.033333	-1.216667	151.000000	1023.000000	923.799988	1946.800049
48.480000	-0.033505	-19.801373	-5.614077	-4.430593	-5.665719	-4.090983	0.000000	-10.000000	-0.025000	-2.066667	150.833328	1023.000000	923.400024	1946.400024
48.500000	-0.034231	-20.230627	-5.342155	-3.992349	-6.557806	-4.338317	0.000000	-10.000000	-0.016667	-2.400000	150.333328	1023.000000	923.000000	1946.000000
48.520000	-0.034584	-20.438879	-5.022938	-3.471725	-7.125842	-4.818375	0.000000	-10.000000	-0.016667	-2.400000	149.666672	1023.000000	923.400024	1946.400024
48.540001	-0.034544	-20.415621	-4.876513	-3.376336	-7.131552	-5.031221	0.000000	-10.000000	-0.025000	-1.766667	149.166672	1023.000000	923.400024	1946.400024
48.560001	-0.034661	-20.484602	-5.069263	-3.772237	-6.708053	-4.935049	0.000000	-10.000000	-0.033333	-1.250000	149.000000	1023.000000	923.599976	1946.599976
48.580002	-0.034144	-20.178907	-5.429379	-4.375025	-5.740975	-4.633528	0.000000	-10.000000	-0.033333	-1.483333	148.833328	1023.000000	923.599976	1946.599976
48.599998	-0.034600	-20.448803	-5.845088	-4.898271	-5.417905	-4.287540	0.000000	-10.000000	-0.016667	-2.566667	148.333328	1023.000000	923.799988	1946.800049
48.619999	-0.035308	-20.866999	-6.166713	-4.854928	-5.535341	-4.310017	0.000000	-10.000000	-0.016667	-3.316667	147.333328	1023.000000	923.400024	1946.400024
48.639999	-0.035938	-21.239386	-6.387776	-4.634822	-5.759429	-4.457358	0.000000	-10.000000	-0.008333	-1.733333	146.166672	1023.000000	923.799988	1946.800049
48.660000	-0.036532	-21.590193	-6.569813	-4.297981	-6.134284	-4.588114	0.000000	-10.000000	-0.016667	-0.133333	145.333328	1023.000000	924.000000	1947.000000
48.680000	-0.037276	-22.030252	-6.582721	-3.882767	-6.745684	-4.819079	0.000000	-10.000000	0.000000	0.316667	145.000000	1023.000000	923.599976	1946.599976
48.700001	-0.037679	-22.268076	-6.530659	-3.412333	-7.130944	-5.194141	0.000000	-10.000000	0.000000	-1.300000	144.833328	1023.000000	923.200012	1946.199951
48.720001	-0.037831	-22.357944	-6.477547	-3.014298	-7.296584	-5.569516	0.000000	-10.000000	0.008333	-2.850000	144.333328	1023.000000	923.000000	1946.000000
48.740002	-0.037390	-22.097292	-6.447201	-2.901113	-7.039642	-5.709337	0.000000	-10.000000	0.000000	-3.466667	143.500000	1023.000000	923.799988	1946.800049
48.759998	-0.037271	-22.027088	-6.768906	-3.062740	-6.509139	-5.686304	0.000000	-10.000000	-0.008333	-3.516667	142.333328	1023.000000	923.799988	1946.800049
48.779999	-0.037620	-22.233259	-7.337772	-3.446402	-5.890183	-5.558903	0.000000	-10.000000	-0.025000	-3.033333	141.166672	1023.000000	923.799988	1946.800049
48.799999	-0.037879	-22.386326	-7.640913	-3.780014	-5.658521	-5.306879	0.000000	-10.000000	-0.033333	-2.033333	140.333328	1023.000000	923.200012	1946.199951
48.820000	-0.038253	-22.607361	-7.743973	-3.990000	-5.729918	-5.143471	0.000000	-10.000000	-0.033333	-1.016667	140.000000	1023.000000	923.799988	1946.800049
48.840000	-0.038194	-22.572803	-7.551186	-3.742918	-6.174153	-5.104547	0.000000	-10.000000	-0.025000	-0.900000	140.000000	1023.000000	923.400024	1946.400024
48.860001	-0.038245	-22.602850	-7.205682	-3.243534	-6.847592	-5.306042	0.000000	-10.000000	-0.025000	-0.950000	140.000000	1023.000000	923.599976	1946.599976
48.880001	-0.037887	-22.390974	-6.738721	-2.684794	-7.370991	-5.596468	0.000000	-10.000000	-0.025000	-0.950000	140.000000	1023.000000	923.599976	1946.599976
48.900002	-0.037261	-22.021177	-6.435483	-2.388940	-7.483356	-5.713400	0.000000	-10.000000	-0.016667	-0.300000	140.000000	1023.000000	923.599976	1946.599976
48.919998	-0.036420	-21.523964	-6.373101	-2.380442	-7.113721	-5.656700	0.000000	-10.000000	-0.016667	0.000000	140.000000	1023.000000	923.599976	1946.599976
48.939999	-0.036306	-21.456673	-6.548859	-2.592454	-6.816857	-5.498503	0.000000	-10.000000	-0.016667	0.000000	140.000000	1023.000000	923.400024	1946.400024
48.959999	-0.035834	-21.177755	-6.680798	-2.799621	-6.384412	-5.312925	0.000000	-10.000000	-0.025000	0.000000	140.000000	1023.000000	923.400024	1946.400024
48.980000	-0.035756	-21.131926	-6.939445	-3.166064	-5.943266	-5.083151	0.000000	-10.000000	-0.025000	0.000000	140.000000	1023.000000	923.599976	1946.599976
49.000000	-0.035907	-21.221191	-7.076780	-3.552081	-5.745367	-4.846962	0.000000	-10.000000	-0.025000	0.000000	140.000000	1023.000000	923.799988	1946.800049
49.020000	-0.036154	-21.366730	-7.128163	-3.810910	-5.758095	-4.669562	0.000000	-10.000000	-0.033333	0.750000	140.000000	1023.000000	923.400024	1946.400024
49.040001	-0.036308	-21.458038	-6.973156	-3.852109	-6.049395	-4.583379	0.000000	-10.000000	-0.041667	1.800000	140.000000	1023.000000	923.400024	1946.400024
49.060001	-0.036189	-21.387453	-6.583009	-3.589990	-6.588949	-4.625504	0.000000	-10.000000	-0.050000	3.183333	140.000000	1023.000000	923.599976	1946.599976
49.080002	-0.035783	-21.148024	-5.988845	-3.149912	-7.096970	-4.912296	0.000000	-10.000000	-0.050000	4.100000	140.000000	1023.000000	924.000000	1947.000000
49.099998	-0.035022	-20.697969	-5.613161	-2.917377	-7.100423	-5.067008	0.000000	-10.000000	-0.058333	4.916667	140.000000	1023.000000	923.799988	1946.800049
49.119999	-0.034526	-20.405071	-5.605478	-3.023882	-6.675048	-5.100662	0.000000	-10.000000	-0.066667	5.650000	140.000000	1023.000000	923.599976	1946.599976
49.139999	-0.034257	-20.246012	-6.210720	-3.381067	-5.730935	-4.923291	0.000000	-10.000000	-0.083333	6.366667	140.000000	1023.000000	924.000000	1947.000000
49.160000	-0.034452	-20.361147	-6.562060	-3.854721	-5.401714	-4.542652	0.000000	-10.000000	-0.091667	7.200000	140.000000	1023.000000	923.400024	1946.400024
49.180000	-0.034327	-20.287338	-6.555189	-3.919569	-5.555111	-4.257470	0.000000	-10.000000	-0.100000	8.083334	140.000000	1023.000000	923.400024	1946.400024
49.200001	-0.033629	-19.874567	-5.990357	-3.546101	-6.092735	-4.245374	0.000000	-10.000000	-0.100000	9.000000	140.000000	1023.000000	923.599976	1946.599976
49.220001	-0.032547	-19.235310	-5.347003	-3.134624	-6.429291	-4.324391	0.000000	-10.000000	-0.100000	9.983334	140.000000	1023.000000	923.599976	1946.599976
49.240002	-0.031585	-18.666639	-4.932707	-2.900506	-6.366437	-4.466990	0.000000	-10.000000	-0.116667	11.116667	100.666664	1023.000000	923.799988	1946.800049
49.259998	-0.030502	-18.026394	-4.852651	-2.883228	-5.911566	-4.378951	0.000000	-10.000000	-0.141667	12.400001	62.333332	1023.000000	923.799988	1946.800049
49.279999	-0.029808	-17.616287	-5.117988	-3.143995	-5.136286	-4.218018	0.000000	-10.000000	-0.191667	13.666667	25.666666	1023.000000	923.799988	1946.800049
49.299999	-0.029059	-17.173727	-5.399970	-3.411041	-4.437159	-3.925558	0.000000	-10.000000	-0.233333	15.183333	29.833334	1023.000000	923.599976	1946.599976
49.320000	-0.028065	-16.586311	-5.470720	-3.565084	-3.934011	-3.616496	0.000000	-10.000000	-0.300000	16.833334	34.666668	1023.000000	923.400024	1946.400024
49.340000	-0.027027	-15.972664	-5.473727	-3.738055	-3.550090	-3.210792	0.000000	-10.000000	-0.341667	18.783335	39.833332	1023.000000	923.400024	1946.400024
49.360001	-0.025804	-15.250147	-5.264470	-3.764493	-3.353243	-2.867941	0.000000	-10.000000	-0.408333	20.750000	45.833332	1023.000000	924.000000	1947.000000
49.380001	-0.024092	-14.238208	-4.727932	-3.581207	-3.330814	-2.598255	0.000000	-10.000000	-0.466667	22.950001	52.666668	1023.000000	923.400024	1946.400024
49.400002	-0.022255	-13.152706	-3.950353	-3.270135	-3.568317	-2.363901	0.000000	-10.000000	-0.533333	25.200001	60.166668	1023.000000	923.799988	1946.800049
49.419998	-0.020300	-11.997363	-3.109204	-2.854633	-3.655123	-2.378402	0.000000	-10.000000	-0.608333	27.166668	68.166664	1023.000000	923.200012	1946.199951
49.439999	-0.018063	-10.675130	-2.645355	-2.594279	-3.083142	-2.352354	0.000000	-10.000000	-0.666667	28.900000	76.833336	1023.000000	923.799988	1946.800049
49.459999	-0.016465	-9.730935	-2.647209	-2.719840	-2.212759	-2.151127	0.000000	-10.000000	-0.741667	30.600000	86.000000	1023.000000	923.400024	1946.400024
49.480000	-0.015013	-8.872660	-2.867774	-2.849675	-1.230292	-1.924919	0.000000	-10.000000	-0.791667	32.116665	96.000000	1023.000000	923.599976	1946.599976
49.500000	-0.013731	-8.115023	-2.908820	-3.149153	-0.671895	-1.385153	0.000000	-10.000000	-0.841667	33.299999	106.500000	1023.000000	923.799988	1946.800049
49.520000	-0.012228	-7.226683	-2.371192	-3.082447	-0.883616	-0.889427	0.000000	-10.000000	-0.875000	34.316666	117.500000	1023.000000	923.599976	1946.599976
49.540001	-0.010061	-5.945859	-1.471619	-2.567808	-1.258033	-0.648399	0.000000	-10.000000	-0.900000	35.216667	128.666672	1023.000000	923.599976	1946.599976
49.560001	-0.007786	-4.601269	-0.863914	-1.987690	-1.097389	-0.652277	0.000000	-10.000000	-0.916667	35.750000	140.166672	1023.000000	923.599976	1946.599976
49.580002	-0.006179	-3.651537	-0.812036	-1.723693	-0.497186	-0.618622	0.000000	-10.000000	-0.933333	35.883335	152.000000	1023.000000	923.000000	1946.000000
49.599998	-0.004674	-2.762581	-1.170471	-1.705889	0.625190	-0.511411	0.000000	-10.000000	-0.941667	35.950001	164.000000	1023.000000	923.599976	1946.599976
49.619999	-0.002960	-1.749502	-1.381550	-1.742995	1.506613	-0.131570	0.000000	-10.000000	-0.941667	36.350002	176.000000	1023.000000	924.000000	1947.000000
49.639999	-0.001459	-0.862160	-1.347630	-1.602145	1.824467	0.263148	0.000000	-10.000000	-0.941667	36.733334	188.000000	1023.000000	923.599976	1946.599976
49.660000	0.000371	0.219412	-0.948596	-1.107323	1.600203	0.675128	0.000000	-10.000000	-0.950000	37.083336	200.333328	1023.000000	923.599976	1946.599976
49.680000	0.002070	1.223646	-0.405134	-0.461624	1.292817	0.797586	0.000000	-10.000000	-0.966667	37.383335	212.666672	1023.000000	923.599976	1946.599976
49.700001	0.003402	2.010473	-0.115451	0.164639	1.281433	0.679852	0.000000	-10.000000	-0.966667	37.433334	225.166672	1023.000000	923.799988	1946.800049
49.720001	0.004613	2.726440	-0.208927	0.623613	1.751596	0.560159	0.000000	-10.000000	-0.966667	37.683334	237.500000	1023.000000	923.799988	1946.800049
49.740002	0.005443	3.217072	-0.819887	0.751887	2.761353	0.523719	0.000000	-10.000000	-0.966667	37.533333	250.166672	1023.000000	923.599976	1946.599976
49.759998	0.006265	3.702794	-1.360366	0.721731	3.485855	0.855574	0.000000	-10.000000	-0.983333	37.716667	262.666656	1023.000000	924.000000	1947.000000
49.779999	0.007612	4.498583	-1.271932	0.723465	3.652097	1.394953	0.000000	-10.000000	-0.991667	37.650002	275.333344	1023.000000	924.000000	1947.000000
49.799999	0.009467	5.594788	-0.647570	0.951156	3.463052	1.828150	0.000000	-10.000000	-1.008333	37.900002	287.833344	1023.000000	923.599976	1946.599976
49.820000	0.011855	7.006350	0.319350	1.395218	3.135619	2.156162	0.000000	-10.000000	-1.033333	37.950001	300.500000	1023.000000	923.799988	1946.800049
49.840000	0.014130	8.350652	1.028888	1.968757	3.254988	2.098019	0.000000	-10.000000	-1.041667	38.099998	313.166656	1023.000000	923.599976	1946.599976
49.860001	0.016159	9.549869	1.216643	2.459223	3.842255	2.031749	0.000000	-10.000000	-1.050000	38.283333	325.833344	1023.000000	923.599976	1946.599976
49.880001	0.017654	10.433367	0.868852	2.762199	4.700110	2.102205	0.000000	-10.000000	-1.041667	38.433334	338.666656	1023.000000	924.000000	1947.000000
49.900002	0.019338	11.428929	0.695813	2.744269	5.502345	2.486503	0.000000	-10.000000	-1.066667	38.683334	351.333344	1023.000000	924.000000	1947.000000
49.919998	0.021528	12.722973	1.042007	2.504854	5.929173	3.246938	0.000000	-10.000000	-1.066667	38.900002	364.166656	1023.000000	923.799988	1946.800049
49.939999	0.024344	14.387059	1.983518	2.372336	5.974660	4.056546	0.000000	-10.000000	-1.091667	39.016666	377.000000	1023.000000	923.599976	1946.599976
49.959999	0.027700	16.370659	3.230613	2.660530	5.866817	4.612699	0.000000	-10.000000	-1.083333	39.283333	390.000000	1023.000000	923.799988	1946.800049
49.980000	0.030164	17.827070	4.238924	3.025279	5.871514	4.691352	0.000000	-10.000000	-1.091667	39.433334	403.166656	1023.000000	923.400024	1946.400024
50.000000	0.032103	18.972839	4.734076	3.385134	6.314576	4.539053	0.000000	-10.000000	-1.075000	39.583332	416.333344	1023.000000	923.599976	1946.599976
50.020000	0.033251	19.651527	4.800882	3.438741	6.998979	4.412926	0.000000	-10.000000	-1.066667	39.066666	429.500000	1023.000000	923.400024	1946.400024
50.040001	0.034486	20.381477	4.583511	3.418872	7.972036	4.407059	0.000000	-10.000000	-1.075000	38.650002	442.500000	1023.000000	923.799988	1946.800049
50.060001	0.036145	21.361647	4.695718	2.966585	8.622207	5.077137	0.000000	-10.000000	-1.075000	38.466667	455.500000	1023.000000	923.400024	1946.400024
50.080002	0.038221	22.588356	5.270314	2.704426	8.813412	5.800203	0.000000	-10.000000	-1.066667	38.366669	468.500000	1023.000000	923.599976	1946.599976
50.099998	0.041094	24.286392	6.469861	2.728197	8.559332	6.529003	0.000000	-10.000000	-1.041667	38.283333	481.333344	1023.000000	923.599976	1946.599976
50.119999	0.043419	25.660618	7.400523	3.235788	8.415770	6.608536	0.000000	-10.000000	-1.033333	38.200001	494.166656	1023.000000	923.599976	1946.599976
50.139999	0.045104	26.656231	7.781101	3.895851	8.676618	6.302661	0.000000	-10.000000	-1.008333	38.200001	506.833344	1023.000000	923.400024	1946.400024
50.160000	0.046502	27.482428	7.806587	4.285162	9.288063	6.102617	0.000000	-10.000000	-1.000000	38.116669	519.666687	1023.000000	923.799988	1946.800049
50.180000	0.047454	28.045082	7.626773	4.479249	9.994003	5.945057	0.000000	-10.000000	-0.975000	37.783333	532.333313	1023.000000	923.599976	1946.599976
50.200001	0.048745	28.808332	7.416096	4.462791	10.838369	6.091077	0.000000	-10.000000	-0.991667	37.600002	545.000000	1023.000000	923.599976	1946.599976
50.220001	0.050415	29.795452	7.432304	4.306372	11.518205	6.538570	0.000000	-10.000000	-0.983333	37.533333	557.500000	1023.000000	924.000000	1947.000000
50.240002	0.052301	30.909977	7.783851	4.013664	11.868989	7.243474	0.000000	-10.000000	-0.983333	37.466667	570.000000	1023.000000	923.799988	1946.800049
50.259998	0.054440	32.173786	8.409554	3.825721	11.956750	7.981761	0.000000	-10.000000	-0.983333	37.283333	582.500000	1023.000000	923.599976	1946.599976
50.279999	0.056968	33.668331	9.420586	3.952818	11.795458	8.499471	0.000000	-10.000000	-0.966667	37.100002	595.000000	1023.000000	923.799988	1946.800049
50.299999	0.059081	34.916992	10.272975	4.445930	11.615060	8.583030	0.000000	-10.000000	-0.950000	36.783333	607.500000	1023.000000	923.599976	1946.599976
50.320000	0.060670	35.856007	10.694421	5.110342	11.778414	8.272832	0.000000	-10.000000	-0.933333	36.666668	619.833313	1023.000000	924.000000	1947.000000
50.340000	0.061870	36.564983	10.707221	5.615879	12.289976	7.951908	0.000000	-10.000000	-0.916667	36.283333	632.000000	1023.000000	923.799988	1946.800049
50.360001	0.062701	37.056419	10.468121	5.808717	12.987702	7.791880	0.000000	-10.000000	-0.900000	35.883335	644.000000	1023.000000	923.799988	1946.800049
50.380001	0.063645	37.614376	10.339253	5.745327	13.634839	7.894957	0.000000	-10.000000	-0.875000	35.416668	656.000000	1023.000000	923.799988	1946.800049
50.400002	0.065009	38.420208	10.412812	5.597630	14.175384	8.234383	0.000000	-10.000000	-0.875000	34.933334	668.000000	1023.000000	924.000000	1947.000000
50.419998	0.066986	39.588501	10.843140	5.392827	14.522319	8.830216	0.000000	-10.000000	-0.866667	34.933334	679.833313	1023.000000	924.200012	1947.199951
50.439999	0.069215	40.905842	11.488721	5.167836	14.709818	9.539466	0.000000	-10.000000	-0.850000	34.866669	691.500000	1023.000000	924.000000	1947.000000
50.459999	0.071500	42.256439	12.181745	5.130662	14.857537	10.086493	0.000000	-10.000000	-0.850000	35.066669	703.166687	1023.000000	924.200012	1947.199951
50.480000	0.073899	43.674427	12.948856	5.240593	14.886706	10.598269	0.000000	-10.000000	-0.866667	35.166668	714.833313	1023.000000	924.599976	1947.599976
50.500000	0.076181	45.023037	13.608877	5.662632	14.759645	10.991883	0.000000	-10.000000	-0.866667	35.049999	726.500000	1023.000000	924.000000	1947.000000
50.520000	0.078107	46.161320	14.017792	6.312921	14.747481	11.083127	0.000000	-10.000000	-0.866667	34.950001	738.166687	1023.000000	924.000000	1947.000000
50.540001	0.079531	47.003094	14.220548	7.440590	14.816259	10.525696	0.000000	-10.000000	-0.866667	35.049999	749.833313	1023.000000	924.000000	1947.000000
50.560001	0.080596	47.632362	14.016710	8.224911	15.319757	10.070983	0.000000	-10.000000	-0.875000	35.500000	761.500000	1023.000000	924.400024	1947.400024
50.580002	0.081817	48.354023	13.805992	8.724390	15.997979	9.825661	0.000000	-10.000000	-0.850000	35.266666	773.166687	1023.000000	924.400024	1947.400024
50.599998	0.083407	49.293667	13.666672	9.084936	16.626244	9.915813	0.000000	-10.000000	-0.800000	34.549999	785.000000	1023.000000	924.000000	1947.000000
50.619999	0.084594	49.994915	13.378894	9.431870	17.129204	10.054949	0.000000	-10.000000	-0.775000	33.466667	796.833313	1023.000000	924.200012	1947.199951
50.639999	0.084894	50.172493	13.180203	9.746060	17.148388	10.097840	0.000000	-10.000000	-0.716667	32.533333	808.333313	1023.000000	924.799988	1947.800049
50.660000	0.085003	50.236656	12.831936	9.913076	17.248945	10.242698	0.000000	-10.000000	-0.666667	31.516666	819.500000	1023.000000	923.400024	1946.400024
50.680000	0.085835	50.728676	12.752597	10.019709	17.341812	10.614561	0.000000	-10.000000	-0.625000	30.549999	830.166687	1023.000000	924.000000	1947.000000
50.700001	0.087019	51.428036	12.912717	10.086539	17.266624	11.162154	0.000000	-10.000000	-0.641667	30.183334	840.500000	1023.000000	923.799988	1946.800049
50.720001	0.088493	52.299492	13.102782	10.371550	17.234713	11.590446	0.000000	-10.000000	-0.650000	29.933334	850.500000	1023.000000	923.799988	1946.800049
50.740002	0.090218	53.319054	13.515159	10.831190	17.003021	11.969683	0.000000	-10.000000	-0.650000	29.900000	860.500000	1023.000000	924.000000	1947.000000
50.759998	0.091571	54.118565	13.737199	11.363947	16.908640	12.108780	0.000000	-10.000000	-0.633333	29.633333	870.500000	1023.000000	924.000000	1947.000000
50.779999	0.092680	54.774113	14.047209	12.004225	16.673101	12.049576	0.000000	-10.000000	-0.625000	29.466667	880.500000	1023.000000	923.599976	1946.599976
50.799999	0.093550	55.288185	14.097212	12.775581	16.635378	11.780013	0.000000	-10.000000	-0.591667	28.816668	890.500000	1023.000000	923.400024	1946.400024
50.820000	0.094477	55.835915	14.175859	13.325652	16.751804	11.582599	0.000000	-10.000000	-0.550000	28.166668	900.166687	1023.000000	923.400024	1946.400024
50.840000	0.095437	56.403130	14.170374	13.747973	17.017500	11.467283	0.000000	-10.000000	-0.500000	27.183334	909.666687	1023.000000	923.799988	1946.800049
50.860001	0.096354	56.945328	14.098896	14.099495	17.327921	11.419018	0.000000	-10.000000	-0.491667	26.583334	918.833313	1023.000000	923.799988	1946.800049
50.880001	0.097641	57.705772	14.123244	14.415724	17.644547	11.522257	0.000000	-10.000000	-0.491667	26.000000	927.833313	1023.000000	924.200012	1947.199951
50.900002	0.098931	58.468357	14.063617	14.676056	18.134813	11.593870	0.000000	-10.000000	-0.508333	25.866667	936.500000	1023.000000	923.599976	1946.599976
50.919998	0.100099	59.158272	14.133460	14.611041	18.622147	11.791624	0.000000	-10.000000	-0.500000	25.783333	945.166687	1023.000000	924.000000	1947.000000
50.939999	0.101638	60.067776	14.334435	14.199401	19.265722	12.268215	0.000000	-10.000000	-0.500000	25.816666	953.833313	1023.000000	923.799988	1946.800049
50.959999	0.103675	61.271774	14.944679	13.524302	19.655157	13.147634	0.000000	-10.000000	-0.491667	25.766666	962.500000	1023.000000	923.599976	1946.599976
50.980000	0.105630	62.427464	15.823560	12.883862	19.718988	14.001054	0.000000	-10.000000	-0.475000	25.633333	971.166687	1023.000000	923.599976	1946.599976
51.000000	0.107576	63.577240	16.680660	12.547863	19.639801	14.708918	0.000000	-10.000000	-0.450000	25.233334	979.666687	1023.000000	923.799988	1946.800049
51.020000	0.109379	64.642944	17.496040	12.759486	19.395306	14.992112	0.000000	-10.000000	-0.425000	24.566668	988.333313	1023.000000	924.000000	1947.000000
51.040001	0.110380	65.234390	17.892538	13.200741	19.289040	14.852074	0.000000	-10.000000	-0.408333	23.866667	996.666687	1023.000000	924.400024	1947.400024
51.060001	0.111289	65.771744	18.081350	13.580803	19.369421	14.740165	0.000000	-10.000000	-0.383333	23.183332	1004.833313	1023.000000	923.599976	1946.599976
51.080002	0.111668	65.995644	18.105257	14.100904	19.476681	14.312801	0.000000	-10.000000	-0.366667	22.566666	1012.500000	1023.000000	924.000000	1947.000000
51.099998	0.111950	66.162712	17.896713	14.609879	19.798054	13.858064	0.000000	-10.000000	-0.325000	22.166666	1020.000000	1023.000000	923.799988	1946.800049
51.119999	0.112064	66.230026	17.532356	14.737934	20.353390	13.606347	0.000000	-10.000000	-0.300000	21.533333	1027.500000	1023.000000	924.000000	1947.000000
51.139999	0.112799	66.664322	17.447777	14.643723	20.789558	13.783264	0.000000	-10.000000	-0.283333	21.233334	1034.833374	1023.000000	924.000000	1947.000000
51.160000	0.113744	67.222977	17.575233	14.372154	21.104193	14.171398	0.000000	-10.000000	-0.291667	20.583334	1042.000000	1023.000000	923.799988	1946.800049
51.180000	0.114888	67.898796	17.703041	14.068964	21.413895	14.712896	0.000000	-10.000000	-0.291667	20.383333	1049.000000	1023.000000	923.599976	1946.599976
51.200001	0.116427	68.808243	18.163649	13.601579	21.546465	15.496552	0.000000	-10.000000	-0.258333	19.533333	1055.833374	1023.000000	923.799988	1946.800049
51.220001	0.117751	69.590767	18.693195	13.342424	21.432291	16.122856	0.000000	-10.000000	-0.208333	18.250000	1062.666626	1023.000000	923.599976	1946.599976
51.240002	0.118777	70.196945	19.134737	13.383021	21.202057	16.477133	0.000000	-10.000000	-0.141667	16.033333	1069.000000	1023.000000	923.400024	1946.400024
51.259998	0.119407	70.569366	19.453983	13.728846	20.931602	16.454935	0.000000	-10.000000	-0.091667	13.433333	1074.833374	1023.000000	923.400024	1946.400024
51.279999	0.118959	70.305061	19.366064	14.391186	20.677959	15.869849	0.000000	-10.000000	-0.041667	10.500000	1079.666626	1023.000000	923.799988	1946.800049
51.299999	0.117896	69.676399	18.979992	14.864348	20.718344	15.113716	0.000000	-10.000000	-0.016667	6.916667	1083.666626	1023.000000	923.799988	1946.800049
51.320000	0.116756	69.002777	18.550983	14.922673	21.043196	14.485921	0.000000	-10.000000	0.000000	2.666667	1086.333374	1023.000000	923.599976	1946.599976
51.340000	0.116156	68.648148	18.379444	14.516278	21.422422	14.330000	0.000000	-10.000000	0.008333	-0.750000	1087.666626	1023.000000	923.599976	1946.599976
51.360001	0.116225	68.688889	18.545589	13.826461	21.677538	14.639303	0.000000	-10.000000	0.016667	-3.150000	1088.000000	1023.000000	923.799988	1946.800049
51.380001	0.116999	69.146339	19.027359	13.142348	21.666071	15.310560	0.000000	-10.000000	0.016667	-4.633334	1088.000000	1023.000000	924.000000	1947.000000
51.400002	0.117657	69.535294	19.411446	12.740167	21.424639	15.959040	0.000000	-10.000000	0.025000	-6.333333	1088.000000	1023.000000	923.000000	1946.000000
51.419998	0.117840	69.643532	19.568300	13.022005	20.903572	16.149652	0.000000	-10.000000	0.033333	-7.966667	1088.000000	1023.000000	923.799988	1946.800049
51.439999	0.117486	69.433990	19.510900	13.666630	20.482542	15.773919	0.000000	-10.000000	0.050000	-9.150001	1088.000000	1023.000000	923.200012	1946.199951
51.459999	0.116694	68.966164	19.313135	14.076160	20.232906	15.343961	0.000000	-10.000000	0.050000	-10.066667	1088.000000	1023.000000	923.799988	1946.800049
51.480000	0.115937	68.518990	19.156538	14.466333	20.130884	14.765231	0.000000	-10.000000	0.050000	-10.766666	1088.000000	1023.000000	923.799988	1946.800049
51.500000	0.115297	68.140427	18.901695	14.867111	20.193073	14.178545	0.000000	-10.000000	0.058333	-11.383333	1080.833374	1023.000000	923.799988	1946.800049
51.520000	0.114570	67.710892	18.503504	15.252096	20.286770	13.668521	0.000000	-10.000000	0.075000	-12.350000	1070.833374	1023.000000	923.599976	1946.599976
51.540001	0.113335	66.981277	17.850672	15.463896	20.345196	13.321518	0.000000	-10.000000	0.091667	-13.083334	1060.833374	1023.000000	924.000000	1947.000000
51.560001	0.111462	65.873749	17.117252	15.369754	20.379368	13.007372	0.000000	-10.000000	0.108333	-13.966667	1056.666626	1023.000000	924.000000	1947.000000
51.580002	0.109555	64.747017	16.530600	14.894804	20.398481	12.923129	0.000000	-10.000000	0.108333	-14.500000	1053.666626	1023.000000	924.000000	1947.000000
51.599998	0.108640	64.206223	16.191969	14.472816	20.390379	13.151056	0.000000	-10.000000	0.125000	-14.966667	1048.833374	1023.000000	923.400024	1946.400024
51.619999	0.108542	64.148499	16.227200	14.219845	20.051397	13.650053	0.000000	-10.000000	0.141667	-15.200000	1043.666626	1023.000000	924.000000	1947.000000
51.639999	0.108165	63.925339	16.172453	14.399450	19.561602	13.791834	0.000000	-10.000000	0.158333	-15.183333	1038.500000	1023.000000	923.799988	1946.800049
51.660000	0.107752	63.681217	16.012945	14.714880	19.215378	13.738012	0.000000	-10.000000	0.175000	-15.116667	1033.500000	1023.000000	923.599976	1946.599976
51.680000	0.106973	63.221153	15.830973	15.111156	18.788309	13.490716	0.000000	-10.000000	0.166667	-15.033334	1028.500000	1023.000000	923.799988	1946.800049
51.700001	0.105669	62.450142	15.559830	15.604865	18.251997	13.033451	0.000000	-10.000000	0.183333	-15.300000	1023.500000	1023.000000	924.000000	1947.000000
51.720001	0.103917	61.415009	15.069235	16.064053	17.984800	12.296922	0.000000	-10.000000	0.191667	-16.066666	1018.500000	1023.000000	924.400024	1947.400024
51.740002	0.102504	60.579842	14.580056	16.234287	18.041492	11.724007	0.000000	-10.000000	0.225000	-17.049999	1013.166687	1023.000000	924.000000	1947.000000
51.759998	0.100997	59.688999	14.055033	16.057659	18.360292	11.216018	0.000000	-10.000000	0.241667	-18.183332	1007.500000	1023.000000	924.200012	1947.199951
51.779999	0.100673	59.497566	13.966307	15.460452	18.639742	11.431067	0.000000	-10.000000	0.250000	-18.866667	1001.333313	1023.000000	924.200012	1947.199951
51.799999	0.101267	59.848801	14.237252	14.762183	18.687239	12.162129	0.000000	-10.000000	0.250000	-19.250000	995.000000	1023.000000	924.000000	1947.000000
51.820000	0.102163	60.378620	14.705864	14.405422	18.279388	12.987945	0.000000	-10.000000	0.241667	-19.300001	988.666687	1023.000000	923.799988	1946.800049
51.840000	0.102230	60.417995	14.831564	14.693769	17.836695	13.055966	0.000000	-10.000000	0.241667	-19.166668	982.166687	1023.000000	924.400024	1947.400024
51.860001	0.101490	59.980598	14.782587	15.008223	17.509260	12.680530	0.000000	-10.000000	0.233333	-19.216667	975.833313	1023.000000	924.000000	1947.000000
[truncated: 1,297,067 more chars]
