# Supplementary material for: Effect of Electrode Belt and Body Positions on Regional Pulmonary Ventilation- and Perfusion-Related Impedance Changes Measured by Electric Impedance Tomography
Source: PLoS One. 2016 Jun 2;11(6):e0155913. doi: 10.1371/journal.pone.0155913 (PMC4890811; doi:10.1371/journal.pone.0155913)
Supplement: S1 Dataset — (ZIP) [file pone.0155913.s001.zip › Dataset/Fp01-stan-6i.txt]

Patient Name:	Fp1
Registry:	Fp1
Investigator:	 
Diagnosys:	 
Notes:	st�ende6i           
Sample Rate [Hz]:	50.08
Time Base 	Pixels Mean 	Pixels Sum 	UPPER RIGHT		UPPER LEFT		LOWER RIGHT		LOWER LEFT		QRS	ETCO2	Paw	Flow (L/min)	Volume	Analog1	Analog2	AnalogSum
0.000000	-0.030816	-18.212370	3.062572	-9.326952	-5.784751	-6.163238	0.000000	-10.000000	0.100000	-1.783333	17.166666	1023.000000	1023.000000	2046.000000
0.020000	-0.029883	-17.660757	2.574860	-8.048598	-5.531902	-6.655117	0.000000	-10.000000	0.100000	-1.966667	17.000000	1023.000000	1023.000000	2046.000000
0.040000	-0.028930	-17.097820	1.205671	-6.415504	-5.335910	-6.552077	0.000000	-10.000000	0.100000	-2.483333	16.666666	1023.000000	1023.000000	2046.000000
0.060000	-0.028447	-16.811901	0.035929	-5.374310	-5.242334	-6.231185	0.000000	-10.000000	0.100000	-2.833333	16.000000	1023.000000	1023.000000	2046.000000
0.080000	-0.027894	-16.485273	0.142825	-5.540693	-5.230570	-5.856837	0.000000	-10.000000	0.100000	-2.900000	15.000000	1023.000000	1023.000000	2046.000000
0.100000	-0.029015	-17.147902	1.387006	-7.140842	-5.241345	-6.152719	0.000000	-10.000000	0.100000	-2.716667	14.000000	1023.000000	1023.000000	2046.000000
0.120000	-0.031501	-18.616882	2.282309	-8.244594	-6.010958	-6.643640	0.000000	-10.000000	0.100000	-2.383333	13.000000	1023.000000	1023.000000	2046.000000
0.140000	-0.031402	-18.558744	2.452918	-7.801088	-5.903657	-7.306917	0.000000	-10.000000	0.100000	-2.116667	12.333333	1023.000000	1023.000000	2046.000000
0.160000	-0.030156	-17.822376	1.583245	-6.824132	-5.577949	-7.003540	0.000000	-10.000000	0.100000	-2.133333	12.000000	1023.000000	1023.000000	2046.000000
0.180000	-0.029418	-17.386278	0.263655	-6.099439	-5.246207	-6.304287	0.000000	-10.000000	0.100000	-2.033333	11.666667	1023.000000	1023.000000	2046.000000
0.200000	-0.029110	-17.204029	-0.163599	-5.884577	-5.365792	-5.790061	0.000000	-10.000000	0.100000	-1.383333	11.333333	1023.000000	1023.000000	2046.000000
0.220000	-0.028515	-16.852423	0.371240	-6.592321	-5.297459	-5.333884	0.000000	-10.000000	0.100000	-0.566667	11.000000	1023.000000	1023.000000	2046.000000
0.240000	-0.029053	-17.170591	1.653067	-8.264664	-5.308730	-5.250265	0.000000	-10.000000	0.100000	0.000000	11.000000	1023.000000	1023.000000	2046.000000
0.260000	-0.031409	-18.562811	2.753944	-9.454813	-6.134909	-5.727033	0.000000	-10.000000	0.100000	0.000000	11.000000	1023.000000	1023.000000	2046.000000
0.280000	-0.030255	-17.880989	2.885510	-8.677687	-5.826895	-6.261919	0.000000	-10.000000	0.100000	0.000000	11.000000	1023.000000	1023.000000	2046.000000
0.300000	-0.028477	-16.829824	1.706613	-7.496972	-5.314863	-5.724602	0.000000	-10.000000	0.108333	0.000000	11.000000	1023.000000	1023.000000	2046.000000
0.320000	-0.027981	-16.536678	0.318184	-6.654213	-5.076754	-5.123895	0.000000	-10.000000	0.108333	0.000000	11.000000	1023.000000	1023.000000	2046.000000
0.340000	-0.027667	-16.351061	0.176032	-6.948112	-5.118648	-4.460332	0.000000	-10.000000	0.108333	0.000000	11.000000	1023.000000	1023.000000	2046.000000
0.360000	-0.028636	-16.923693	1.819760	-9.065653	-5.360400	-4.317400	0.000000	-10.000000	0.100000	0.000000	11.000000	1023.000000	1023.000000	2046.000000
0.380000	-0.030828	-18.219566	3.081912	-10.279777	-6.050309	-4.971394	0.000000	-10.000000	0.100000	0.000000	11.000000	1023.000000	1023.000000	2046.000000
0.400000	-0.029547	-17.462101	2.258293	-8.738379	-5.385086	-5.596928	0.000000	-10.000000	0.100000	0.000000	11.000000	1023.000000	1023.000000	2046.000000
0.420000	-0.028336	-16.746758	0.443259	-7.220160	-4.799652	-5.170205	0.000000	-10.000000	0.100000	0.000000	11.000000	1023.000000	1023.000000	2046.000000
0.440000	-0.027903	-16.490646	-0.166691	-7.153296	-4.933175	-4.237483	0.000000	-10.000000	0.100000	0.000000	11.000000	1023.000000	1023.000000	2046.000000
0.460000	-0.027264	-16.113300	0.985855	-8.493989	-4.863027	-3.742140	0.000000	-10.000000	0.100000	0.000000	11.000000	1023.000000	1023.000000	2046.000000
0.480000	-0.029937	-17.692656	2.496699	-10.686633	-5.669561	-3.833160	0.000000	-10.000000	0.100000	0.000000	11.000000	1023.000000	1023.000000	2046.000000
0.500000	-0.030271	-17.890081	3.098974	-10.328057	-5.806268	-4.854729	0.000000	-10.000000	0.100000	0.000000	11.000000	1023.000000	1023.000000	2046.000000
0.520000	-0.028712	-16.968660	1.870824	-8.832366	-5.137865	-4.869254	0.000000	-10.000000	0.100000	0.000000	11.000000	1023.000000	1023.000000	2046.000000
0.540000	-0.028004	-16.550219	0.321230	-7.637978	-4.715785	-4.517687	0.000000	-10.000000	0.100000	-0.566667	11.000000	1023.000000	1023.000000	2046.000000
0.560000	-0.027589	-16.304873	-0.155973	-7.450150	-4.708155	-3.990594	0.000000	-10.000000	0.100000	-1.116667	11.000000	1023.000000	1023.000000	2046.000000
0.580000	-0.027192	-16.070705	0.944279	-8.909169	-4.668140	-3.437676	0.000000	-10.000000	0.100000	-1.600000	11.000000	1023.000000	1023.000000	2046.000000
0.600000	-0.029740	-17.576124	2.414862	-10.884832	-5.538915	-3.567240	0.000000	-10.000000	0.100000	-1.266667	11.000000	1023.000000	1023.000000	2046.000000
0.620000	-0.030974	-18.305424	3.149072	-10.981666	-5.971837	-4.500993	0.000000	-10.000000	0.100000	-0.716667	11.000000	1023.000000	1023.000000	2046.000000
0.640000	-0.029691	-17.547569	2.787360	-9.944901	-5.517843	-4.872185	0.000000	-10.000000	0.100000	-0.233333	11.000000	1023.000000	1023.000000	2046.000000
0.660000	-0.028414	-16.792887	1.395393	-8.525986	-4.857790	-4.804504	0.000000	-10.000000	0.100000	0.000000	11.000000	1023.000000	1023.000000	2046.000000
0.680000	-0.028104	-16.609367	0.177686	-7.725933	-4.634070	-4.427050	0.000000	-10.000000	0.100000	0.000000	11.000000	1023.000000	1023.000000	2046.000000
0.700000	-0.027887	-16.481249	-0.141238	-7.695933	-4.681991	-3.962087	0.000000	-10.000000	0.100000	0.000000	11.000000	1023.000000	1023.000000	2046.000000
0.720000	-0.027736	-16.391846	0.683818	-8.730282	-4.610196	-3.735186	0.000000	-10.000000	0.100000	0.000000	11.000000	1023.000000	1023.000000	2046.000000
0.740000	-0.029962	-17.707331	2.255845	-10.690619	-5.519180	-3.753376	0.000000	-10.000000	0.100000	-0.600000	11.000000	1023.000000	1023.000000	2046.000000
0.760000	-0.031363	-18.535744	3.150656	-11.229647	-6.126917	-4.329837	0.000000	-10.000000	0.100000	-1.333333	11.000000	1023.000000	1023.000000	2046.000000
0.780000	-0.030139	-17.812073	2.793589	-10.162572	-5.635662	-4.807427	0.000000	-10.000000	0.100000	-2.133333	10.500000	1023.000000	1023.000000	2046.000000
0.800000	-0.028774	-17.005634	1.190103	-8.616337	-4.761010	-4.818391	0.000000	-10.000000	0.100000	-2.216667	9.833333	1023.000000	1023.000000	2046.000000
0.820000	-0.028445	-16.811012	-0.231564	-7.661082	-4.430953	-4.487414	0.000000	-10.000000	0.100000	-1.750000	9.166667	1023.000000	1023.000000	2046.000000
0.840000	-0.028516	-16.853045	-0.501129	-7.664660	-4.528764	-4.158491	0.000000	-10.000000	0.100000	-0.950000	9.000000	1023.000000	1023.000000	2046.000000
0.860000	-0.028139	-16.630444	0.006771	-8.437338	-4.469996	-3.729881	0.000000	-10.000000	0.100000	-0.266667	9.000000	1023.000000	1023.000000	2046.000000
0.880000	-0.029070	-17.180573	1.497969	-10.219667	-5.009197	-3.449678	0.000000	-10.000000	0.100000	0.000000	9.000000	1023.000000	1023.000000	2046.000000
0.900000	-0.031391	-18.552277	2.979860	-11.583537	-6.033674	-3.914925	0.000000	-10.000000	0.100000	0.000000	9.000000	1023.000000	1023.000000	2046.000000
0.920000	-0.030423	-17.979853	3.312980	-10.772579	-5.851265	-4.668989	0.000000	-10.000000	0.091667	0.000000	9.000000	1023.000000	1023.000000	2046.000000
0.940000	-0.028546	-16.870733	2.697451	-9.816117	-5.144953	-4.607114	0.000000	-10.000000	0.075000	1.083333	9.000000	1023.000000	1023.000000	2046.000000
0.960000	-0.027057	-15.990680	1.421966	-8.515653	-4.337945	-4.559048	0.000000	-10.000000	0.050000	3.200000	9.000000	1023.000000	1023.000000	2046.000000
0.980000	-0.026236	-15.505409	0.104976	-7.386776	-3.920859	-4.302751	0.000000	-10.000000	0.025000	6.150000	9.000000	1023.000000	1023.000000	2046.000000
1.000000	-0.025932	-15.325583	-0.108840	-7.362232	-4.040652	-3.813860	0.000000	-10.000000	0.008333	8.150000	9.000000	1023.000000	1023.000000	2046.000000
1.020000	-0.025196	-14.890834	0.887477	-8.229317	-4.112348	-3.436647	0.000000	-10.000000	0.000000	9.333334	9.000000	1023.000000	1023.000000	2046.000000
1.040000	-0.026451	-15.632611	2.181209	-9.759139	-4.915940	-3.138740	0.000000	-10.000000	0.000000	9.883333	9.000000	1023.000000	1023.000000	2046.000000
1.060000	-0.027557	-16.285963	3.084531	-10.221893	-5.607986	-3.540614	0.000000	-10.000000	-0.008333	10.683333	9.000000	1023.000000	1023.000000	2046.000000
1.080000	-0.025715	-15.197414	3.294550	-9.436586	-5.329262	-3.726115	0.000000	-10.000000	-0.033333	12.083334	9.000000	1023.000000	1023.000000	2046.000000
1.100000	-0.022921	-13.546200	2.053152	-8.013731	-4.135283	-3.450338	0.000000	-10.000000	-0.108333	15.416667	16.833334	1023.000000	1023.000000	2046.000000
1.120000	-0.020945	-12.378699	0.546983	-6.641768	-3.201595	-3.082319	0.000000	-10.000000	-0.175000	18.366667	24.666666	1023.000000	1023.000000	2046.000000
1.140000	-0.019163	-11.325070	-0.022956	-6.501554	-2.795376	-2.005186	0.000000	-10.000000	-0.225000	20.500000	32.500000	1023.000000	1023.000000	2046.000000
1.160000	-0.017406	-10.286888	0.458929	-7.312258	-2.613198	-0.820361	0.000000	-10.000000	-0.241667	21.100000	34.833332	1023.000000	1023.000000	2046.000000
1.180000	-0.017166	-10.145271	1.707855	-9.219014	-2.923250	0.289139	0.000000	-10.000000	-0.275000	22.233334	39.500000	1023.000000	1023.000000	2046.000000
1.200000	-0.018622	-11.005748	3.283402	-11.043023	-4.132216	0.886089	0.000000	-10.000000	-0.341667	24.266666	46.666668	1023.000000	1023.000000	2046.000000
1.220000	-0.016654	-9.842646	3.847938	-10.715863	-4.005603	1.030882	0.000000	-10.000000	-0.416667	26.066668	54.333332	1023.000000	1023.000000	2046.000000
1.240000	-0.012908	-7.628851	2.657408	-9.102600	-2.856103	1.672444	0.000000	-10.000000	-0.483333	27.900000	62.666668	1023.000000	1023.000000	2046.000000
1.260000	-0.009951	-5.880832	1.374016	-7.855556	-1.854507	2.455215	0.000000	-10.000000	-0.525000	28.916666	71.833336	1023.000000	1023.000000	2046.000000
1.280000	-0.007329	-4.331303	0.978461	-7.562159	-1.342476	3.594871	0.000000	-10.000000	-0.558333	29.750000	81.500000	1023.000000	1023.000000	2046.000000
1.300000	-0.004898	-2.894632	1.112001	-8.036942	-0.783880	4.814189	0.000000	-10.000000	-0.575000	30.366667	91.333336	1023.000000	1023.000000	2046.000000
1.320000	-0.003946	-2.332210	1.933258	-9.218512	-0.759474	5.712518	0.000000	-10.000000	-0.600000	31.333334	101.333336	1023.000000	1023.000000	2046.000000
1.340000	-0.005217	-3.083226	3.482393	-10.906302	-1.905507	6.246190	0.000000	-10.000000	-0.616667	32.283333	111.500000	1023.000000	1023.000000	2046.000000
1.360000	-0.004857	-2.870440	4.410481	-11.417158	-2.385847	6.522084	0.000000	-10.000000	-0.641667	33.066666	122.166664	1023.000000	1023.000000	2046.000000
1.380000	-0.002777	-1.641306	4.561259	-10.747328	-2.152325	6.697088	0.000000	-10.000000	-0.666667	33.833336	133.000000	1023.000000	1023.000000	2046.000000
1.400000	-0.000027	-0.016091	3.590678	-9.165355	-1.208040	6.766625	0.000000	-10.000000	-0.683333	34.116669	144.166672	1023.000000	1023.000000	2046.000000
1.420000	0.002881	1.702801	2.382564	-7.683909	0.056853	6.947294	0.000000	-10.000000	-0.700000	34.400002	155.500000	1023.000000	1023.000000	2046.000000
1.440000	0.005100	3.014051	1.886319	-7.070583	0.708236	7.490079	0.000000	-10.000000	-0.700000	34.266666	166.833328	1023.000000	1023.000000	2046.000000
1.460000	0.007374	4.358113	1.815230	-7.076786	1.365884	8.253784	0.000000	-10.000000	-0.716667	34.616669	178.333328	1023.000000	1023.000000	2046.000000
1.480000	0.009028	5.335330	2.284476	-7.623909	1.798319	8.876444	0.000000	-10.000000	-0.741667	34.950001	189.666672	1023.000000	1023.000000	2046.000000
1.500000	0.009305	5.499472	3.408038	-8.739817	1.402003	9.429248	0.000000	-10.000000	-0.783333	35.416668	201.333328	1023.000000	1023.000000	2046.000000
1.520000	0.008954	5.292071	4.605246	-9.451798	0.501772	9.636852	0.000000	-10.000000	-0.783333	35.783333	213.000000	1023.000000	1023.000000	2046.000000
1.540000	0.009657	5.707418	5.536462	-9.722214	0.088401	9.804770	0.000000	-10.000000	-0.791667	36.216667	225.000000	1023.000000	1023.000000	2046.000000
1.560000	0.011119	6.571237	6.045955	-9.498231	0.096649	9.926863	0.000000	-10.000000	-0.800000	36.566666	237.000000	1023.000000	1023.000000	2046.000000
1.580000	0.013707	8.100767	5.806738	-8.538787	0.676219	10.156596	0.000000	-10.000000	-0.850000	37.166668	249.166672	1023.000000	1023.000000	2046.000000
1.600000	0.016049	9.484969	5.116337	-7.041038	1.397861	10.011808	0.000000	-10.000000	-0.891667	37.816669	261.500000	1023.000000	1023.000000	2046.000000
1.620000	0.018952	11.200811	4.372103	-5.764745	2.538364	10.055089	0.000000	-10.000000	-0.908333	38.466667	274.000000	1023.000000	1023.000000	2046.000000
1.640000	0.021676	12.810428	3.821379	-4.784642	3.448107	10.325583	0.000000	-10.000000	-0.933333	38.900002	286.666656	1023.000000	1023.000000	2046.000000
1.660000	0.023712	14.013852	3.552065	-4.213438	3.999270	10.675954	0.000000	-10.000000	-0.941667	39.316669	299.500000	1023.000000	1023.000000	2046.000000
1.680000	0.026074	15.409462	3.374172	-3.914028	4.706322	11.242996	0.000000	-10.000000	-0.958333	39.766666	312.666656	1023.000000	1023.000000	2046.000000
1.700000	0.027756	16.403925	3.694238	-3.975560	5.152420	11.532826	0.000000	-10.000000	-0.966667	40.150002	326.000000	1023.000000	1023.000000	2046.000000
1.720000	0.028332	16.743975	4.527369	-4.438736	4.962371	11.692972	0.000000	-10.000000	-0.975000	40.250000	339.333344	1023.000000	1023.000000	2046.000000
1.740000	0.027347	16.161785	6.190266	-5.375592	3.620527	11.726585	0.000000	-10.000000	-0.991667	40.250000	352.666656	1023.000000	1023.000000	2046.000000
1.760000	0.028120	16.619036	6.969131	-5.281549	3.098469	11.832984	0.000000	-10.000000	-0.991667	40.516666	366.000000	1023.000000	1023.000000	2046.000000
1.780000	0.029841	17.636175	6.827000	-4.381457	3.443195	11.747437	0.000000	-10.000000	-1.000000	40.783333	379.500000	1023.000000	1023.000000	2046.000000
1.800000	0.031682	18.723818	6.371036	-2.971954	4.073886	11.250851	0.000000	-10.000000	-1.008333	41.150002	393.000000	1023.000000	1023.000000	2046.000000
1.820000	0.033989	20.087734	5.742405	-1.812724	4.970843	11.187210	0.000000	-10.000000	-1.000000	41.166668	406.666656	1023.000000	1023.000000	2046.000000
1.840000	0.036781	21.737286	5.175053	-0.669605	6.033640	11.198197	0.000000	-10.000000	-1.008333	41.366669	420.500000	1023.000000	1023.000000	2046.000000
1.860000	0.039721	23.475300	4.659424	0.404728	7.073825	11.337323	0.000000	-10.000000	-1.000000	41.366669	434.500000	1023.000000	1023.000000	2046.000000
1.880000	0.042542	25.142397	4.629359	1.037022	7.793501	11.682514	0.000000	-10.000000	-1.008333	41.183334	448.333344	1023.000000	1023.000000	2046.000000
1.900000	0.045123	26.667406	4.697795	1.760331	8.524302	11.684978	0.000000	-10.000000	-0.991667	40.850002	462.000000	1023.000000	1023.000000	2046.000000
1.920000	0.047607	28.135759	4.534965	2.323256	9.362848	11.914691	0.000000	-10.000000	-0.975000	40.400002	475.666656	1023.000000	1023.000000	2046.000000
1.940000	0.049480	29.242773	4.409465	2.959952	10.193393	11.679963	0.000000	-10.000000	-0.966667	40.283333	489.166656	1023.000000	1023.000000	2046.000000
1.960000	0.050195	29.665037	4.773511	2.924059	10.321416	11.646051	0.000000	-10.000000	-0.958333	39.916668	507.166656	1023.000000	1023.000000	2046.000000
1.980000	0.049426	29.210686	6.236107	2.109166	9.158384	11.707028	0.000000	-10.000000	-0.958333	39.783333	520.500000	1023.000000	1023.000000	2046.000000
2.000000	0.049433	29.214764	7.266544	1.709911	8.193946	12.044363	0.000000	-10.000000	-0.950000	39.683334	533.833313	1023.000000	1023.000000	2046.000000
2.020000	0.051100	30.200350	7.173145	2.770574	8.353768	11.902862	0.000000	-10.000000	-0.941667	39.750000	542.666687	1023.000000	1023.000000	2046.000000
2.040000	0.053674	31.721159	6.366885	4.431356	9.420018	11.502899	0.000000	-10.000000	-0.941667	39.966667	556.000000	1023.000000	1023.000000	2046.000000
2.060000	0.056552	33.422493	5.734384	5.885357	10.558692	11.244061	0.000000	-10.000000	-0.941667	39.900002	569.333313	1023.000000	1023.000000	2046.000000
2.080000	0.058867	34.790371	5.506447	6.652070	11.310393	11.321460	0.000000	-10.000000	-0.950000	39.966667	582.666687	1023.000000	1023.000000	2046.000000
2.100000	0.061018	36.061478	5.289003	7.277030	12.011423	11.484019	0.000000	-10.000000	-0.933333	39.516666	596.000000	1023.000000	1023.000000	2046.000000
2.120000	0.063880	37.752884	4.826864	7.807901	13.184451	11.933668	0.000000	-10.000000	-0.916667	39.433334	609.333313	1023.000000	1023.000000	2046.000000
2.140000	0.066265	39.162334	4.542574	8.014281	14.321651	12.283827	0.000000	-10.000000	-0.866667	38.883335	622.500000	1023.000000	1023.000000	2046.000000
2.160000	0.067417	39.843628	4.695146	7.952160	15.024884	12.171436	0.000000	-10.000000	-0.841667	38.316666	635.500000	1023.000000	1023.000000	2046.000000
2.180000	0.068331	40.383854	5.450695	7.592377	14.992658	12.348124	0.000000	-10.000000	-0.816667	37.549999	648.333313	1023.000000	1023.000000	2046.000000
2.200000	0.068839	40.683647	6.583626	6.894994	14.508981	12.696046	0.000000	-10.000000	-0.800000	36.950001	660.833313	1023.000000	1023.000000	2046.000000
2.220000	0.069064	40.817020	7.987784	6.177927	13.763112	12.888194	0.000000	-10.000000	-0.775000	36.633335	673.333313	1023.000000	1023.000000	2046.000000
2.240000	0.070113	41.436649	8.674118	5.958437	13.763983	13.040110	0.000000	-10.000000	-0.741667	36.133335	685.666687	1023.000000	1023.000000	2046.000000
2.260000	0.071767	42.414543	8.723423	6.357448	14.392127	12.941545	0.000000	-10.000000	-0.733333	36.066666	698.000000	1023.000000	1023.000000	2046.000000
2.280000	0.074903	44.267876	8.268065	7.611707	15.713120	12.674982	0.000000	-10.000000	-0.716667	35.766666	710.000000	1023.000000	1023.000000	2046.000000
2.300000	0.078183	46.205868	7.960101	8.614480	16.981653	12.649635	0.000000	-10.000000	-0.716667	35.299999	722.000000	1023.000000	1023.000000	2046.000000
2.320000	0.080694	47.690407	7.942327	8.842824	17.657682	13.247576	0.000000	-10.000000	-0.708333	34.833332	733.833313	1023.000000	1023.000000	2046.000000
2.340000	0.082445	48.724712	7.932079	8.600826	18.537663	13.654146	0.000000	-10.000000	-0.691667	34.166668	745.500000	1023.000000	1023.000000	2046.000000
2.360000	0.083249	49.200386	8.771982	7.781987	18.712458	13.933959	0.000000	-10.000000	-0.641667	33.600002	757.000000	1023.000000	1023.000000	2046.000000
2.380000	0.082923	49.007519	10.535707	6.626074	17.496033	14.349704	0.000000	-10.000000	-0.591667	32.700001	768.333313	1023.000000	1023.000000	2046.000000
2.400000	0.082599	48.816185	11.793604	6.010011	16.329180	14.683391	0.000000	-10.000000	-0.541667	32.016666	779.333313	1023.000000	1023.000000	2046.000000
2.420000	0.083579	49.395397	11.866183	6.632665	16.462622	14.433927	0.000000	-10.000000	-0.516667	31.416668	790.000000	1023.000000	1023.000000	2046.000000
2.440000	0.086060	50.861679	11.587331	7.822804	17.248867	14.202678	0.000000	-10.000000	-0.491667	30.716667	800.666687	1023.000000	1023.000000	2046.000000
2.460000	0.088917	52.550034	11.080431	8.997175	18.158569	14.313859	0.000000	-10.000000	-0.483333	30.183334	811.166687	1023.000000	1023.000000	2046.000000
2.480000	0.091389	54.011108	10.936201	9.302185	18.884045	14.888680	0.000000	-10.000000	-0.458333	29.600000	821.500000	1023.000000	1023.000000	2046.000000
2.500000	0.093313	55.148010	10.951425	9.103028	19.700098	15.393460	0.000000	-10.000000	-0.450000	28.933334	831.333313	1023.000000	1023.000000	2046.000000
2.520000	0.093854	55.467701	11.770189	8.316890	19.629581	15.751040	0.000000	-10.000000	-0.416667	28.116667	841.000000	1023.000000	1023.000000	2046.000000
2.540000	0.092524	54.681511	13.928680	6.870456	17.737669	16.144707	0.000000	-10.000000	-0.366667	27.133333	850.500000	1023.000000	1023.000000	2046.000000
2.560000	0.091761	54.230919	14.637250	6.566036	16.675379	16.352253	0.000000	-10.000000	-0.291667	25.966667	859.833313	1023.000000	1023.000000	2046.000000
2.580000	0.092417	54.618496	14.204419	7.530766	16.969185	15.914125	0.000000	-10.000000	-0.225000	24.450001	868.666687	1023.000000	1023.000000	2046.000000
2.600000	0.094015	55.563133	13.384595	8.717583	17.863983	15.596972	0.000000	-10.000000	-0.175000	22.650000	877.000000	1023.000000	1023.000000	2046.000000
2.620000	0.096144	56.820953	12.755263	9.470162	18.790773	15.804754	0.000000	-10.000000	-0.116667	20.383333	884.833313	1023.000000	1023.000000	2046.000000
2.640000	0.098326	58.110699	12.266137	9.469464	20.022448	16.352652	0.000000	-10.000000	-0.066667	18.083334	892.000000	1023.000000	1023.000000	2046.000000
2.660000	0.097569	57.663517	13.290536	8.118705	19.631042	16.623236	0.000000	-10.000000	-0.025000	15.666667	898.500000	1023.000000	1023.000000	2046.000000
2.680000	0.095635	56.520256	14.935275	6.922831	17.923937	16.738213	0.000000	-10.000000	-0.008333	13.566667	904.000000	1023.000000	1023.000000	2046.000000
2.700000	0.093920	55.506962	15.814814	6.273848	16.684015	16.734287	0.000000	-10.000000	0.008333	11.050000	909.000000	1023.000000	1023.000000	2046.000000
2.720000	0.093686	55.368481	15.775675	6.694677	16.660366	16.237762	0.000000	-10.000000	0.033333	8.333333	913.000000	1023.000000	1023.000000	2046.000000
2.740000	0.094745	55.994438	14.960685	7.176863	17.204407	16.652483	0.000000	-10.000000	0.066667	4.866667	916.333313	1023.000000	1023.000000	2046.000000
2.760000	0.096675	57.134804	14.188901	7.381685	18.356035	17.208183	0.000000	-10.000000	0.091667	1.266667	918.500000	1023.000000	1023.000000	2046.000000
2.780000	0.097073	57.369991	14.708861	6.369856	18.564617	17.726656	0.000000	-10.000000	0.116667	-1.850000	919.666687	1023.000000	1023.000000	2046.000000
2.800000	0.093876	55.480499	16.884579	4.631690	16.176250	17.787979	0.000000	-10.000000	0.133333	-4.533334	920.000000	1023.000000	1023.000000	2046.000000
2.820000	0.092787	54.836987	16.968161	4.809208	15.397999	17.661619	0.000000	-10.000000	0.166667	-6.716667	920.000000	1023.000000	1023.000000	2046.000000
2.840000	0.093554	55.290295	15.444553	6.689677	16.437437	16.718628	0.000000	-10.000000	0.175000	-9.000000	920.000000	1023.000000	1023.000000	2046.000000
2.860000	0.094418	55.800789	14.318951	7.387077	17.315796	16.778967	0.000000	-10.000000	0.200000	-10.833334	920.000000	1023.000000	1023.000000	2046.000000
2.880000	0.094693	55.963463	13.746223	6.869413	17.877163	17.470661	0.000000	-10.000000	0.216667	-12.366667	920.000000	1023.000000	1023.000000	2046.000000
2.900000	0.091864	54.291534	15.053835	5.520523	16.300755	17.416424	0.000000	-10.000000	0.241667	-13.466666	916.500000	1023.000000	1023.000000	2046.000000
2.920000	0.088724	52.435871	16.034536	4.847788	14.302014	17.251534	0.000000	-10.000000	0.250000	-13.966666	908.166687	1023.000000	1023.000000	2046.000000
2.940000	0.088094	52.063290	14.921873	5.934887	14.460676	16.745852	0.000000	-10.000000	0.258333	-14.150000	898.333313	1023.000000	1023.000000	2046.000000
2.960000	0.089378	52.822392	13.394367	7.714638	15.729196	15.984191	0.000000	-10.000000	0.258333	-14.133333	890.500000	1023.000000	1023.000000	2046.000000
2.980000	0.091086	53.831848	12.552031	7.782920	16.689039	16.807858	0.000000	-10.000000	0.266667	-14.216667	885.833313	1023.000000	1023.000000	2046.000000
3.000000	0.089315	52.785141	13.360993	6.607324	15.947331	16.869490	0.000000	-10.000000	0.275000	-14.200000	881.166687	1023.000000	1023.000000	2046.000000
3.020000	0.085574	50.574383	14.811569	5.482055	13.647140	16.633619	0.000000	-10.000000	0.283333	-14.233334	876.333313	1023.000000	1023.000000	2046.000000
3.040000	0.084728	50.074306	13.938190	6.124927	13.663836	16.347353	0.000000	-10.000000	0.291667	-14.350000	871.666687	1023.000000	1023.000000	2046.000000
3.060000	0.085881	50.755451	12.381319	7.685265	14.939385	15.749483	0.000000	-10.000000	0.283333	-14.800000	866.833313	1023.000000	1023.000000	2046.000000
3.080000	0.086418	51.073162	11.612745	7.768272	15.466150	16.225992	0.000000	-10.000000	0.275000	-15.116667	861.833313	1023.000000	1023.000000	2046.000000
3.100000	0.086560	51.156792	11.508070	7.316379	15.794684	16.537659	0.000000	-10.000000	0.258333	-14.950000	856.666687	1023.000000	1023.000000	2046.000000
3.120000	0.085545	50.557236	12.161530	6.576569	15.530449	16.288689	0.000000	-10.000000	0.250000	-14.283334	851.666687	1023.000000	1023.000000	2046.000000
3.140000	0.083325	49.244839	13.460940	5.254267	14.309563	16.220068	0.000000	-10.000000	0.241667	-13.266667	847.000000	1023.000000	1023.000000	2046.000000
3.160000	0.081037	47.893066	14.547900	4.094745	12.942372	16.308048	0.000000	-10.000000	0.225000	-12.400001	842.500000	1023.000000	1023.000000	2046.000000
3.180000	0.080169	47.379959	13.969744	4.441533	12.960864	16.007818	0.000000	-10.000000	0.208333	-11.666667	838.333313	1023.000000	1023.000000	2046.000000
3.200000	0.080603	47.636478	12.734272	5.490940	13.938013	15.473254	0.000000	-10.000000	0.216667	-11.633333	834.500000	1023.000000	1023.000000	2046.000000
3.220000	0.081775	48.328968	12.047461	5.648619	14.633525	15.999364	0.000000	-10.000000	0.241667	-12.183333	830.833313	1023.000000	1023.000000	2046.000000
3.240000	0.081491	48.161407	12.079478	4.808165	14.897950	16.375813	0.000000	-10.000000	0.258333	-13.116667	826.666687	1023.000000	1023.000000	2046.000000
3.260000	0.079374	46.909882	13.014539	3.718804	14.008843	16.167696	0.000000	-10.000000	0.275000	-14.283334	822.166687	1023.000000	1023.000000	2046.000000
3.280000	0.076366	45.132221	14.389754	2.408519	12.302438	16.031509	0.000000	-10.000000	0.283333	-15.483334	817.333313	1023.000000	1023.000000	2046.000000
3.300000	0.075040	44.348415	14.221057	2.262240	11.836438	16.028681	0.000000	-10.000000	0.325000	-16.750000	812.166687	1023.000000	1023.000000	2046.000000
3.320000	0.074256	43.885048	13.014227	3.301254	12.199188	15.370378	0.000000	-10.000000	0.358333	-17.916668	806.500000	1023.000000	1023.000000	2046.000000
3.340000	0.074061	43.770302	12.247428	3.752217	12.658154	15.112501	0.000000	-10.000000	0.391667	-18.933334	800.500000	1023.000000	1023.000000	2046.000000
3.360000	0.074477	44.015919	11.677588	3.838502	12.924507	15.575322	0.000000	-10.000000	0.416667	-19.850000	794.166687	1023.000000	1023.000000	2046.000000
3.380000	0.074451	44.000793	11.318480	3.655727	13.387043	15.639544	0.000000	-10.000000	0.433333	-20.650000	787.666687	1023.000000	1023.000000	2046.000000
3.400000	0.071847	42.461857	12.270230	2.436871	12.427109	15.327646	0.000000	-10.000000	0.458333	-21.516666	780.666687	1023.000000	1023.000000	2046.000000
3.420000	0.069060	40.814198	13.308921	1.081329	10.990331	15.433619	0.000000	-10.000000	0.475000	-22.183334	773.500000	1023.000000	1023.000000	2046.000000
3.440000	0.066927	39.553932	13.353780	0.716295	10.146016	15.337841	0.000000	-10.000000	0.516667	-22.950001	766.166687	1023.000000	1023.000000	2046.000000
3.460000	0.065396	38.649151	12.620168	1.265651	9.959149	14.804183	0.000000	-10.000000	0.550000	-23.716667	758.666687	1023.000000	1023.000000	2046.000000
3.480000	0.064199	37.941700	11.687310	1.814266	9.959567	14.480557	0.000000	-10.000000	0.583333	-24.600000	750.833313	1023.000000	1023.000000	2046.000000
3.500000	0.063268	37.391663	10.706115	2.424267	10.183723	14.077559	0.000000	-10.000000	0.591667	-25.416666	742.500000	1023.000000	1023.000000	2046.000000
3.520000	0.062919	37.185104	9.981465	2.686874	10.343534	14.173231	0.000000	-10.000000	0.633333	-26.066668	733.833313	1023.000000	1023.000000	2046.000000
3.540000	0.062484	36.928272	9.744645	2.222138	10.464067	14.497422	0.000000	-10.000000	0.675000	-27.000000	725.166687	1023.000000	1023.000000	2046.000000
3.560000	0.060366	35.676056	10.215959	1.144416	9.719464	14.596215	0.000000	-10.000000	0.725000	-27.683334	716.166687	1023.000000	1023.000000	2046.000000
3.580000	0.056090	33.149254	11.499266	-0.247489	7.745440	14.152036	0.000000	-10.000000	0.741667	-28.450001	707.000000	1023.000000	1023.000000	2046.000000
3.600000	0.054043	31.939672	11.319930	-0.621688	7.063143	14.178288	0.000000	-10.000000	0.758333	-28.883333	697.333313	1023.000000	1023.000000	2046.000000
3.620000	0.052990	31.317083	9.659176	0.583461	7.543835	13.530612	0.000000	-10.000000	0.775000	-29.483334	687.666687	1023.000000	1023.000000	2046.000000
3.640000	0.052881	31.252670	8.488995	1.519671	8.037475	13.206531	0.000000	-10.000000	0.808333	-30.150000	677.833313	1023.000000	1023.000000	2046.000000
3.660000	0.053095	31.379286	8.227000	1.427549	8.140494	13.584242	0.000000	-10.000000	0.850000	-30.850000	667.833313	1023.000000	1023.000000	2046.000000
3.680000	0.052575	31.071737	8.548002	0.800517	8.109540	13.613676	0.000000	-10.000000	0.883333	-31.766666	657.500000	1023.000000	1023.000000	2046.000000
3.700000	0.050466	29.825617	9.314947	0.067989	7.260354	13.182326	0.000000	-10.000000	0.900000	-32.366669	646.833313	1023.000000	1023.000000	2046.000000
3.720000	0.048473	28.647686	9.903425	-0.532775	6.342538	12.934498	0.000000	-10.000000	0.916667	-32.849998	636.166687	1023.000000	1023.000000	2046.000000
3.740000	0.046607	27.544758	10.275002	-0.892088	5.447062	12.714782	0.000000	-10.000000	0.941667	-33.000000	625.166687	1023.000000	1023.000000	2046.000000
3.760000	0.044919	26.547096	10.130974	-0.864232	4.880708	12.399646	0.000000	-10.000000	0.975000	-33.433334	614.166687	1023.000000	1023.000000	2046.000000
3.780000	0.043696	25.824064	9.802396	-0.660876	4.520250	12.162295	0.000000	-10.000000	0.991667	-33.866669	603.000000	1023.000000	1023.000000	2046.000000
3.800000	0.042532	25.136280	9.306823	-0.306537	4.260900	11.875094	0.000000	-10.000000	1.025000	-34.549999	591.666687	1023.000000	1023.000000	2046.000000
3.820000	0.041582	24.575048	8.671028	0.079647	4.217153	11.607221	0.000000	-10.000000	1.041667	-34.883335	580.333313	1023.000000	1023.000000	2046.000000
3.840000	0.041291	24.403206	7.547001	0.834617	4.631352	11.390235	0.000000	-10.000000	1.041667	-35.200001	568.666687	1023.000000	1023.000000	2046.000000
3.860000	0.040295	23.814499	6.914550	1.165162	4.567954	11.166833	0.000000	-10.000000	1.016667	-35.183334	557.000000	1023.000000	1023.000000	2046.000000
3.880000	0.039570	23.386152	6.470938	1.182602	4.599520	11.133092	0.000000	-10.000000	1.000000	-35.066666	545.000000	1023.000000	1023.000000	2046.000000
3.900000	0.039209	23.172760	6.115227	1.087649	4.653557	11.316328	0.000000	-10.000000	1.000000	-34.866669	533.333313	1023.000000	1023.000000	2046.000000
3.920000	0.038915	22.998732	5.866139	1.028888	4.806487	11.297215	0.000000	-10.000000	1.008333	-34.483334	521.666687	1023.000000	1023.000000	2046.000000
3.940000	0.037639	22.244551	6.082217	0.508698	4.505902	11.147736	0.000000	-10.000000	1.008333	-34.466667	510.333344	1023.000000	1023.000000	2046.000000
3.960000	0.035173	20.787119	6.765472	-0.351784	3.580416	10.793015	0.000000	-10.000000	0.991667	-34.166668	498.666656	1023.000000	1023.000000	2046.000000
3.980000	0.032690	19.319950	7.676955	-1.445649	2.403928	10.684716	0.000000	-10.000000	0.975000	-33.983334	487.333344	1023.000000	1023.000000	2046.000000
4.000000	0.030990	18.315002	7.964788	-1.939083	1.680929	10.608368	0.000000	-10.000000	0.958333	-33.416668	476.000000	1023.000000	1023.000000	2046.000000
4.020000	0.030380	17.954487	7.220630	-1.338726	1.818949	10.253633	0.000000	-10.000000	0.941667	-32.983334	465.000000	1023.000000	1023.000000	2046.000000
4.040000	0.029321	17.328434	5.951069	-0.553857	2.027122	9.904098	0.000000	-10.000000	0.908333	-32.616669	454.000000	1023.000000	1023.000000	2046.000000
4.060000	0.029047	17.166708	5.207125	-0.406909	2.217261	10.149231	0.000000	-10.000000	0.891667	-32.233334	443.000000	1023.000000	1023.000000	2046.000000
4.080000	0.028640	16.926287	4.714236	-0.230350	2.319680	10.122721	0.000000	-10.000000	0.875000	-31.933334	432.166656	1023.000000	1023.000000	2046.000000
4.100000	0.028125	16.622040	4.474876	-0.532445	2.420563	10.259047	0.000000	-10.000000	0.866667	-31.633333	421.500000	1023.000000	1023.000000	2046.000000
4.120000	0.027236	16.096455	4.588988	-0.840925	2.274893	10.073499	0.000000	-10.000000	0.841667	-31.466667	411.000000	1023.000000	1023.000000	2046.000000
4.140000	0.024592	14.534041	5.785021	-2.071430	0.997860	9.822590	0.000000	-10.000000	0.833333	-31.033335	400.666656	1023.000000	1023.000000	2046.000000
4.160000	0.021795	12.880838	6.836917	-3.240522	-0.282565	9.567009	0.000000	-10.000000	0.825000	-30.833334	390.166656	1023.000000	1023.000000	2046.000000
4.180000	0.020999	12.410318	6.491729	-3.202394	-0.386921	9.507904	0.000000	-10.000000	0.833333	-30.616667	379.833344	1023.000000	1023.000000	2046.000000
4.200000	0.019883	11.750609	5.502259	-2.614639	-0.289084	9.152073	0.000000	-10.000000	0.825000	-30.716667	369.500000	1023.000000	1023.000000	2046.000000
4.220000	0.019147	11.316152	4.058210	-1.929089	0.253664	8.933366	0.000000	-10.000000	0.825000	-30.666668	359.500000	1023.000000	1023.000000	2046.000000
4.240000	0.018515	10.942163	3.372600	-1.794661	0.356396	9.007828	0.000000	-10.000000	0.808333	-30.516666	349.166656	1023.000000	1023.000000	2046.000000
4.260000	0.018200	10.756220	2.975918	-1.915859	0.472687	9.223474	0.000000	-10.000000	0.808333	-30.450001	338.833344	1023.000000	1023.000000	2046.000000
4.280000	0.017744	10.486719	2.943713	-2.236383	0.536481	9.242908	0.000000	-10.000000	0.783333	-30.166666	328.500000	1023.000000	1023.000000	2046.000000
4.300000	0.016426	9.708051	3.074995	-2.581629	0.289069	8.925617	0.000000	-10.000000	0.791667	-29.966667	318.500000	1023.000000	1023.000000	2046.000000
4.320000	0.014802	8.747959	3.505680	-3.019011	-0.381039	8.642329	0.000000	-10.000000	0.775000	-29.600000	308.500000	1023.000000	1023.000000	2046.000000
4.340000	0.013068	7.723324	4.021648	-3.670026	-1.053301	8.425004	0.000000	-10.000000	0.775000	-29.383335	298.833344	1023.000000	1023.000000	2046.000000
4.360000	0.011783	6.963999	4.178775	-4.081077	-1.423173	8.289474	0.000000	-10.000000	0.733333	-29.083334	289.166656	1023.000000	1023.000000	2046.000000
4.380000	0.010243	6.053606	4.713303	-4.692785	-2.164349	8.197437	0.000000	-10.000000	0.716667	-28.650000	279.500000	1023.000000	1023.000000	2046.000000
4.400000	0.009184	5.427740	4.816522	-4.949047	-2.605684	8.165948	0.000000	-10.000000	0.700000	-27.983334	269.833344	1023.000000	1023.000000	2046.000000
4.420000	0.008482	5.012730	4.394697	-4.665433	-2.663247	7.946713	0.000000	-10.000000	0.683333	-27.433334	260.500000	1023.000000	1023.000000	2046.000000
4.440000	0.007735	4.571598	3.374027	-4.151423	-2.387202	7.736197	0.000000	-10.000000	0.650000	-26.866667	251.333328	1023.000000	1023.000000	2046.000000
4.460000	0.007204	4.257713	2.172267	-3.673439	-1.940866	7.699751	0.000000	-10.000000	0.608333	-26.266666	242.333328	1023.000000	1023.000000	2046.000000
4.480000	0.006680	3.947789	1.514875	-3.605836	-1.823158	7.861908	0.000000	-10.000000	0.575000	-25.550001	233.500000	1023.000000	1023.000000	2046.000000
4.500000	0.006468	3.822727	1.077673	-3.716091	-1.725261	8.186406	0.000000	-10.000000	0.550000	-24.800001	225.166672	1023.000000	1023.000000	2046.000000
4.520000	0.006553	3.872575	1.010924	-3.854478	-1.580500	8.296629	0.000000	-10.000000	0.541667	-23.883333	217.000000	1023.000000	1023.000000	2046.000000
4.540000	0.005831	3.446166	1.138625	-4.092059	-1.602960	8.002560	0.000000	-10.000000	0.508333	-23.133333	209.000000	1023.000000	1023.000000	2046.000000
4.560000	0.005301	3.132654	1.686430	-4.522421	-1.839724	7.808368	0.000000	-10.000000	0.483333	-22.583334	201.166672	1023.000000	1023.000000	2046.000000
4.580000	0.003929	2.322178	2.644043	-5.300390	-2.514117	7.492642	0.000000	-10.000000	0.441667	-22.166666	193.500000	1023.000000	1023.000000	2046.000000
4.600000	0.002928	1.730688	3.262293	-5.798731	-3.000938	7.268065	0.000000	-10.000000	0.416667	-21.350000	186.166672	1023.000000	1023.000000	2046.000000
4.620000	0.001798	1.062767	3.707301	-6.187476	-3.461649	7.004591	0.000000	-10.000000	0.383333	-20.166666	179.000000	1023.000000	1023.000000	2046.000000
4.640000	0.001204	0.711546	4.005815	-6.366855	-3.770888	6.843475	0.000000	-10.000000	0.341667	-18.750000	172.166672	1023.000000	1023.000000	2046.000000
4.660000	0.001104	0.652536	4.071283	-6.293709	-3.956525	6.831487	0.000000	-10.000000	0.316667	-17.533333	165.833328	1023.000000	1023.000000	2046.000000
4.680000	0.001234	0.729206	3.947519	-5.999765	-3.906394	6.687847	0.000000	-10.000000	0.300000	-16.583334	160.000000	1023.000000	1023.000000	2046.000000
4.700000	0.001012	0.598080	3.710981	-5.718872	-3.949915	6.555886	0.000000	-10.000000	0.291667	-16.116667	154.500000	1023.000000	1023.000000	2046.000000
4.720000	0.001188	0.702190	3.192820	-5.329690	-3.764553	6.603612	0.000000	-10.000000	0.275000	-15.716667	149.166672	1023.000000	1023.000000	2046.000000
4.740000	0.000781	0.461772	2.381183	-5.003107	-3.509802	6.593498	0.000000	-10.000000	0.258333	-15.133333	144.000000	1023.000000	1023.000000	2046.000000
4.760000	0.000256	0.151516	1.570519	-4.861357	-3.306101	6.748455	0.000000	-10.000000	0.250000	-14.250000	139.000000	1023.000000	1023.000000	2046.000000
4.780000	-0.000258	-0.152622	1.073870	-4.907875	-3.178263	6.859645	0.000000	-10.000000	0.233333	-13.216666	134.333328	1023.000000	1023.000000	2046.000000
4.800000	0.000206	0.121918	0.689923	-4.842586	-2.862700	7.137280	0.000000	-10.000000	0.200000	-12.183333	129.833328	1023.000000	1023.000000	2046.000000
4.820000	-0.000023	-0.013814	0.566346	-4.893263	-2.819368	7.132471	0.000000	-10.000000	0.166667	-11.433333	125.833336	1023.000000	1023.000000	2046.000000
4.840000	-0.000627	-0.370509	0.669524	-5.062749	-2.648541	6.671257	0.000000	-10.000000	0.150000	-10.750000	121.833336	1023.000000	1023.000000	2046.000000
4.860000	-0.001576	-0.931266	1.326280	-5.698386	-3.116959	6.557799	0.000000	-10.000000	0.150000	-10.000000	118.333336	1023.000000	1023.000000	2046.000000
4.880000	-0.003405	-2.012427	2.408909	-6.524589	-4.149973	6.253225	0.000000	-10.000000	0.141667	-8.866667	114.833336	1023.000000	1023.000000	2046.000000
4.900000	-0.004377	-2.586607	3.238647	-7.061975	-4.890842	6.127563	0.000000	-10.000000	0.133333	-7.883334	112.000000	1023.000000	1023.000000	2046.000000
4.920000	-0.004491	-2.654283	3.104961	-6.826933	-4.904567	5.972255	0.000000	-10.000000	0.133333	-7.383334	109.166664	1023.000000	1023.000000	2046.000000
4.940000	-0.004205	-2.485068	2.318926	-6.137733	-4.692083	6.025822	0.000000	-10.000000	0.133333	-7.516667	106.833336	1023.000000	1023.000000	2046.000000
4.960000	-0.004262	-2.518891	1.297126	-5.537086	-4.313846	6.034914	0.000000	-10.000000	0.141667	-7.766667	104.166664	1023.000000	1023.000000	2046.000000
4.980000	-0.004269	-2.523169	0.444258	-5.224512	-4.038070	6.295155	0.000000	-10.000000	0.133333	-7.800000	101.666664	1023.000000	1023.000000	2046.000000
5.000000	-0.004618	-2.729168	-0.029662	-5.278650	-4.004744	6.583889	0.000000	-10.000000	0.133333	-7.333333	99.000000	1023.000000	1023.000000	2046.000000
5.020000	-0.004290	-2.535105	-0.284241	-5.408455	-3.611558	6.769149	0.000000	-10.000000	0.116667	-6.483334	96.666664	1023.000000	1023.000000	2046.000000
5.040000	-0.004208	-2.486800	-0.106400	-5.620246	-3.464209	6.704055	0.000000	-10.000000	0.116667	-5.550000	94.500000	1023.000000	1023.000000	2046.000000
5.060000	-0.005324	-3.146716	0.356354	-5.904706	-3.950216	6.351851	0.000000	-10.000000	0.108333	-4.916667	92.500000	1023.000000	1023.000000	2046.000000
5.080000	-0.006537	-3.863246	1.322162	-6.377077	-4.938174	6.129842	0.000000	-10.000000	0.108333	-4.716667	90.833336	1023.000000	1023.000000	2046.000000
5.100000	-0.007471	-4.415290	1.821997	-6.657967	-5.476838	5.897517	0.000000	-10.000000	0.108333	-4.900000	89.166664	1023.000000	1023.000000	2046.000000
5.120000	-0.008104	-4.789414	1.898464	-6.611475	-5.680603	5.604200	0.000000	-10.000000	0.116667	-5.216667	87.500000	1023.000000	1023.000000	2046.000000
5.140000	-0.008093	-4.782711	1.231944	-6.100597	-5.376676	5.462619	0.000000	-10.000000	0.125000	-5.583333	85.833336	1023.000000	1023.000000	2046.000000
5.160000	-0.007686	-4.542258	0.118057	-5.518688	-4.827032	5.685406	0.000000	-10.000000	0.125000	-5.900000	84.166664	1023.000000	1023.000000	2046.000000
5.180000	-0.007932	-4.687573	-0.595801	-5.309176	-4.691307	5.908711	0.000000	-10.000000	0.125000	-6.116667	82.166664	1023.000000	1023.000000	2046.000000
5.200000	-0.008004	-4.730646	-0.950777	-5.457337	-4.662279	6.339747	0.000000	-10.000000	0.133333	-6.250000	79.833336	1023.000000	1023.000000	2046.000000
5.220000	-0.007389	-4.366848	-1.295896	-5.347675	-4.278062	6.554785	0.000000	-10.000000	0.133333	-6.350000	77.500000	1023.000000	1023.000000	2046.000000
5.240000	-0.007039	-4.159823	-1.325972	-5.258380	-4.034118	6.458648	0.000000	-10.000000	0.133333	-6.433333	75.500000	1023.000000	1023.000000	2046.000000
5.260000	-0.007877	-4.655116	-0.379571	-5.634151	-4.588169	5.946776	0.000000	-10.000000	0.125000	-6.416667	73.500000	1023.000000	1023.000000	2046.000000
5.280000	-0.009773	-5.775546	0.755142	-6.317980	-5.707844	5.495136	0.000000	-10.000000	0.125000	-6.350000	71.500000	1023.000000	1023.000000	2046.000000
5.300000	-0.010066	-5.948821	1.212683	-6.521049	-6.023383	5.382927	0.000000	-10.000000	0.125000	-6.283333	69.500000	1023.000000	1023.000000	2046.000000
5.320000	-0.010231	-6.046757	0.881611	-6.108711	-5.987597	5.167940	0.000000	-10.000000	0.125000	-6.283333	67.500000	1023.000000	1023.000000	2046.000000
5.340000	-0.010387	-6.138639	0.003617	-5.481395	-5.723760	5.062899	0.000000	-10.000000	0.125000	-6.233334	65.166664	1023.000000	1023.000000	2046.000000
5.360000	-0.010121	-5.981372	-0.762256	-5.198230	-5.424761	5.403875	0.000000	-10.000000	0.116667	-6.200000	62.833332	1023.000000	1023.000000	2046.000000
5.380000	-0.009944	-5.876746	-1.405614	-5.116988	-5.200190	5.846046	0.000000	-10.000000	0.116667	-6.166667	60.500000	1023.000000	1023.000000	2046.000000
5.400000	-0.010027	-5.925992	-1.553356	-5.381303	-5.213144	6.221810	0.000000	-10.000000	0.108333	-6.150000	58.500000	1023.000000	1023.000000	2046.000000
5.420000	-0.009711	-5.739161	-1.866279	-5.384662	-4.763269	6.275049	0.000000	-10.000000	0.108333	-6.033333	56.500000	1023.000000	1023.000000	2046.000000
5.440000	-0.009349	-5.524999	-1.838213	-5.308937	-4.548192	6.170343	0.000000	-10.000000	0.100000	-5.816667	54.500000	1023.000000	1023.000000	2046.000000
5.460000	-0.010532	-6.224464	-1.087965	-5.808429	-5.078519	5.750449	0.000000	-10.000000	0.108333	-5.733333	52.500000	1023.000000	1023.000000	2046.000000
5.480000	-0.011600	-6.855457	-0.172684	-6.390784	-5.833347	5.541358	0.000000	-10.000000	0.125000	-6.150000	50.500000	1023.000000	1023.000000	2046.000000
5.500000	-0.011886	-7.024580	0.603277	-6.635993	-6.303314	5.311450	0.000000	-10.000000	0.133333	-6.933333	48.500000	1023.000000	1023.000000	2046.000000
5.520000	-0.012002	-7.092952	0.742815	-6.320752	-6.363143	4.848128	0.000000	-10.000000	0.141667	-7.616667	46.333332	1023.000000	1023.000000	2046.000000
5.540000	-0.012125	-7.165918	0.363600	-5.817229	-6.246779	4.534490	0.000000	-10.000000	0.125000	-7.383333	44.000000	1023.000000	1023.000000	2046.000000
5.560000	-0.011825	-6.988847	-0.671673	-5.152941	-5.730228	4.565995	0.000000	-10.000000	0.125000	-6.400000	41.666668	1023.000000	1023.000000	2046.000000
5.580000	-0.011697	-6.912886	-1.416289	-4.829978	-5.566566	4.899946	0.000000	-10.000000	0.108333	-5.200000	39.500000	1023.000000	1023.000000	2046.000000
5.600000	-0.011351	-6.708505	-1.939358	-4.792694	-5.362184	5.385732	0.000000	-10.000000	0.116667	-4.600000	37.666668	1023.000000	1023.000000	2046.000000
5.620000	-0.010483	-6.195300	-2.275418	-4.718798	-5.073205	5.872121	0.000000	-10.000000	0.116667	-4.716667	36.000000	1023.000000	1023.000000	2046.000000
5.640000	-0.010094	-5.965531	-2.145093	-4.358490	-4.992261	5.530314	0.000000	-10.000000	0.125000	-5.050000	34.333332	1023.000000	1023.000000	2046.000000
5.660000	-0.010853	-6.414188	-1.635929	-4.401554	-5.388674	5.011968	0.000000	-10.000000	0.116667	-5.116667	32.500000	1023.000000	1023.000000	2046.000000
5.680000	-0.011744	-6.940995	-0.679098	-4.817622	-6.194869	4.750593	0.000000	-10.000000	0.108333	-4.766667	30.833334	1023.000000	1023.000000	2046.000000
5.700000	-0.012310	-7.275133	-0.245328	-5.017565	-6.559860	4.547620	0.000000	-10.000000	0.100000	-4.116667	29.333334	1023.000000	1023.000000	2046.000000
5.720000	-0.012572	-7.429767	-0.139681	-4.915605	-6.761259	4.386777	0.000000	-10.000000	0.100000	-3.400000	28.000000	1023.000000	1023.000000	2046.000000
5.740000	-0.012916	-7.633359	-0.196776	-4.697892	-6.881758	4.143067	0.000000	-10.000000	0.100000	-2.833333	26.833334	1023.000000	1023.000000	2046.000000
5.760000	-0.013019	-7.694066	-0.801536	-4.283523	-6.656495	4.047488	0.000000	-10.000000	0.100000	-2.616667	25.833334	1023.000000	1023.000000	2046.000000
5.780000	-0.013068	-7.723189	-1.820119	-3.794461	-6.179352	4.070743	0.000000	-10.000000	0.100000	-2.116667	25.000000	1023.000000	1023.000000	2046.000000
5.800000	-0.012782	-7.554241	-2.329756	-3.807192	-6.026035	4.608742	0.000000	-10.000000	0.100000	-1.283333	24.333334	1023.000000	1023.000000	2046.000000
5.820000	-0.012990	-7.677102	-2.561981	-3.947295	-6.053823	4.885997	0.000000	-10.000000	0.100000	-0.383333	24.000000	1023.000000	1023.000000	2046.000000
5.840000	-0.012154	-7.183275	-2.682052	-4.120410	-5.780736	5.399923	0.000000	-10.000000	0.100000	0.000000	24.000000	1023.000000	1023.000000	2046.000000
5.860000	-0.011550	-6.826023	-2.524520	-4.111835	-5.473998	5.284331	0.000000	-10.000000	0.100000	0.000000	24.000000	1023.000000	1023.000000	2046.000000
5.880000	-0.011771	-6.956416	-1.795521	-4.347214	-5.800070	4.986389	0.000000	-10.000000	0.100000	0.000000	24.000000	1023.000000	1023.000000	2046.000000
5.900000	-0.012666	-7.485486	-1.157222	-4.579963	-6.492508	4.744206	0.000000	-10.000000	0.100000	0.000000	24.000000	1023.000000	1023.000000	2046.000000
5.920000	-0.013578	-8.024511	-0.585241	-4.715093	-6.937541	4.213364	0.000000	-10.000000	0.100000	0.000000	24.000000	1023.000000	1023.000000	2046.000000
5.940000	-0.014036	-8.295067	-0.555408	-4.701658	-7.043417	4.005418	0.000000	-10.000000	0.100000	0.000000	24.000000	1023.000000	1023.000000	2046.000000
5.960000	-0.014102	-8.334208	-1.225588	-4.265422	-6.671579	3.828380	0.000000	-10.000000	0.100000	0.000000	24.000000	1023.000000	1023.000000	2046.000000
5.980000	-0.014029	-8.291041	-2.029904	-3.841560	-6.338600	3.919023	0.000000	-10.000000	0.100000	0.000000	24.000000	1023.000000	1023.000000	2046.000000
6.000000	-0.013919	-8.226214	-2.778152	-3.824363	-6.040680	4.416980	0.000000	-10.000000	0.100000	0.000000	24.000000	1023.000000	1023.000000	2046.000000
6.020000	-0.012809	-7.570409	-3.077792	-4.060383	-5.712554	5.280320	0.000000	-10.000000	0.100000	-0.266667	24.000000	1023.000000	1023.000000	2046.000000
6.040000	-0.012443	-7.354080	-2.919481	-4.193182	-5.524909	5.283492	0.000000	-10.000000	0.108333	-0.916667	24.000000	1023.000000	1023.000000	2046.000000
6.060000	-0.013815	-8.164952	-1.909286	-4.608160	-6.240030	4.592525	0.000000	-10.000000	0.108333	-1.816667	23.833334	1023.000000	1023.000000	2046.000000
6.080000	-0.015028	-8.881755	-0.864334	-5.027913	-7.188535	4.199028	0.000000	-10.000000	0.116667	-2.683333	23.333334	1023.000000	1023.000000	2046.000000
6.100000	-0.015365	-9.080908	-1.752214	-4.363061	-6.840897	3.875264	0.000000	-10.000000	0.116667	-3.283333	22.500000	1023.000000	1023.000000	2046.000000
6.120000	-0.014981	-8.853974	-3.048715	-3.560425	-6.134335	3.889500	0.000000	-10.000000	0.116667	-3.716667	21.333334	1023.000000	1023.000000	2046.000000
6.140000	-0.014194	-8.388890	-3.492342	-3.738355	-5.863367	4.705173	0.000000	-10.000000	0.108333	-3.933333	20.000000	1023.000000	1023.000000	2046.000000
6.160000	-0.013312	-7.867454	-3.396127	-4.028286	-5.527205	5.084164	0.000000	-10.000000	0.108333	-3.983333	18.666666	1023.000000	1023.000000	2046.000000
6.180000	-0.013953	-8.246304	-2.843596	-4.311141	-5.841118	4.749552	0.000000	-10.000000	0.108333	-3.816667	17.333334	1023.000000	1023.000000	2046.000000
6.200000	-0.015287	-9.034328	-1.778947	-4.646019	-6.700938	4.091575	0.000000	-10.000000	0.108333	-3.516667	16.166666	1023.000000	1023.000000	2046.000000
6.220000	-0.015929	-9.413937	-1.262943	-4.846200	-7.120704	3.815910	0.000000	-10.000000	0.100000	-3.200000	15.000000	1023.000000	1023.000000	2046.000000
6.240000	-0.016027	-9.472176	-1.769735	-4.392100	-6.906553	3.596212	0.000000	-10.000000	0.108333	-2.916667	14.000000	1023.000000	1023.000000	2046.000000
6.260000	-0.016321	-9.645800	-2.798396	-3.732782	-6.534990	3.420368	0.000000	-10.000000	0.108333	-2.666667	13.000000	1023.000000	1023.000000	2046.000000
6.280000	-0.015893	-9.393017	-3.379983	-3.638064	-6.103570	3.728601	0.000000	-10.000000	0.108333	-2.333333	12.000000	1023.000000	1023.000000	2046.000000
6.300000	-0.014609	-8.633820	-3.503717	-4.124204	-5.839505	4.833606	0.000000	-10.000000	0.100000	-1.916667	11.333333	1023.000000	1023.000000	2046.000000
6.320000	-0.014390	-8.504601	-3.219654	-4.414053	-5.629659	4.758765	0.000000	-10.000000	0.100000	-1.283333	11.000000	1023.000000	1023.000000	2046.000000
6.340000	-0.015278	-9.029128	-2.303807	-4.748543	-6.265121	4.288343	0.000000	-10.000000	0.100000	-0.633333	11.000000	1023.000000	1023.000000	2046.000000
6.360000	-0.015890	-9.390828	-1.361429	-5.010499	-7.048227	4.029328	0.000000	-10.000000	0.100000	-0.166667	11.000000	1023.000000	1023.000000	2046.000000
6.380000	-0.016343	-9.658650	-1.405000	-4.845436	-7.202734	3.794519	0.000000	-10.000000	0.100000	0.000000	11.000000	1023.000000	1023.000000	2046.000000
6.400000	-0.016553	-9.782942	-2.279613	-4.074915	-6.780854	3.352442	0.000000	-10.000000	0.091667	0.000000	11.000000	1023.000000	1023.000000	2046.000000
6.420000	-0.016286	-9.625127	-3.035599	-3.657353	-6.431169	3.498994	0.000000	-10.000000	0.083333	0.000000	11.000000	1023.000000	1023.000000	2046.000000
6.440000	-0.015872	-9.380548	-3.368222	-3.743942	-6.224618	3.956235	0.000000	-10.000000	0.083333	0.000000	11.000000	1023.000000	1023.000000	2046.000000
6.460000	-0.015455	-9.133860	-3.781431	-3.979985	-5.938271	4.565827	0.000000	-10.000000	0.091667	-0.266667	11.000000	1023.000000	1023.000000	2046.000000
6.480000	-0.014598	-8.627608	-3.742059	-4.204932	-5.623189	4.942572	0.000000	-10.000000	0.100000	-1.016667	11.000000	1023.000000	1023.000000	2046.000000
6.500000	-0.014231	-8.410552	-3.070537	-4.515055	-5.527611	4.702651	0.000000	-10.000000	0.108333	-1.983333	10.666667	1023.000000	1023.000000	2046.000000
6.520000	-0.015091	-8.919062	-1.907557	-4.717470	-6.452715	4.158681	0.000000	-10.000000	0.108333	-2.850000	10.000000	1023.000000	1023.000000	2046.000000
6.540000	-0.016166	-9.554155	-1.414683	-4.475578	-7.021994	3.358099	0.000000	-10.000000	0.108333	-2.800000	9.000000	1023.000000	1023.000000	2046.000000
6.560000	-0.016246	-9.601293	-2.115969	-3.652470	-6.718134	2.885281	0.000000	-10.000000	0.100000	-1.833333	8.333333	1023.000000	1023.000000	2046.000000
6.580000	-0.016242	-9.599007	-3.084161	-2.869880	-6.341956	2.696990	0.000000	-10.000000	0.100000	-0.700000	8.000000	1023.000000	1023.000000	2046.000000
6.600000	-0.015725	-9.293215	-3.754174	-2.710078	-6.115572	3.286609	0.000000	-10.000000	0.100000	0.000000	8.000000	1023.000000	1023.000000	2046.000000
6.620000	-0.014866	-8.785760	-3.582598	-3.241579	-6.155412	4.193830	0.000000	-10.000000	0.100000	0.000000	8.000000	1023.000000	1023.000000	2046.000000
6.640000	-0.013407	-7.923562	-3.328804	-3.469714	-5.724213	4.599168	0.000000	-10.000000	0.100000	0.000000	8.000000	1023.000000	1023.000000	2046.000000
6.660000	-0.014645	-8.655072	-2.488686	-3.622422	-6.523271	3.979307	0.000000	-10.000000	0.100000	0.350000	8.000000	1023.000000	1023.000000	2046.000000
6.680000	-0.015310	-9.048163	-1.904382	-3.706542	-7.072743	3.635504	0.000000	-10.000000	0.100000	1.350000	8.000000	1023.000000	1023.000000	2046.000000
6.700000	-0.015314	-9.050520	-2.022185	-3.216677	-7.160588	3.348930	0.000000	-10.000000	0.100000	2.850000	8.000000	1023.000000	1023.000000	2046.000000
6.720000	-0.015527	-9.176480	-2.826473	-2.441878	-6.939140	3.031012	0.000000	-10.000000	0.083333	4.433333	8.000000	1023.000000	1023.000000	2046.000000
6.740000	-0.015130	-8.941797	-3.752374	-1.835366	-6.435419	3.081362	0.000000	-10.000000	0.066667	5.466667	8.000000	1023.000000	1023.000000	2046.000000
6.760000	-0.014859	-8.781822	-4.054445	-1.952771	-6.284700	3.510094	0.000000	-10.000000	0.050000	5.850000	8.000000	1023.000000	1023.000000	2046.000000
6.780000	-0.014200	-8.392157	-4.191079	-2.278866	-6.098020	4.175808	0.000000	-10.000000	0.050000	6.183333	8.000000	1023.000000	1023.000000	2046.000000
6.800000	-0.013812	-8.162908	-4.153306	-2.452609	-5.840571	4.283579	0.000000	-10.000000	0.041667	7.016667	8.000000	1023.000000	1023.000000	2046.000000
6.820000	-0.013453	-7.950904	-3.923944	-2.494078	-5.600479	4.067596	0.000000	-10.000000	0.025000	8.400001	8.000000	1023.000000	1023.000000	2046.000000
6.840000	-0.013826	-8.170983	-3.549394	-2.596320	-5.775996	3.750727	0.000000	-10.000000	0.008333	9.550000	8.000000	1023.000000	1023.000000	2046.000000
6.860000	-0.013734	-8.116556	-3.132312	-2.715914	-5.935873	3.667543	0.000000	-10.000000	0.000000	10.233334	8.000000	1023.000000	1023.000000	2046.000000
6.880000	-0.013995	-8.270878	-2.556188	-2.795913	-6.436125	3.517348	0.000000	-10.000000	-0.008333	10.916667	13.000000	1023.000000	1023.000000	2046.000000
6.900000	-0.013674	-8.081540	-2.248226	-2.569837	-6.548176	3.284699	0.000000	-10.000000	-0.025000	11.750000	19.000000	1023.000000	1023.000000	2046.000000
6.920000	-0.013331	-7.878635	-2.697816	-1.888741	-6.295169	3.003092	0.000000	-10.000000	-0.050000	13.066667	26.333334	1023.000000	1023.000000	2046.000000
6.940000	-0.012946	-7.651045	-3.409656	-1.248534	-5.939284	2.946429	0.000000	-10.000000	-0.075000	14.683333	30.166666	1023.000000	1023.000000	2046.000000
6.960000	-0.012344	-7.295480	-3.969501	-0.784458	-5.468272	2.926751	0.000000	-10.000000	-0.108333	16.433334	34.666668	1023.000000	1023.000000	2046.000000
6.980000	-0.011436	-6.758686	-4.161940	-0.736809	-5.141829	3.281893	0.000000	-10.000000	-0.150000	17.800001	39.833332	1023.000000	1023.000000	2046.000000
7.000000	-0.010548	-6.233646	-4.160125	-0.919044	-4.940683	3.786206	0.000000	-10.000000	-0.191667	18.916668	45.500000	1023.000000	1023.000000	2046.000000
7.020000	-0.009251	-5.467397	-4.119346	-1.000322	-4.605631	4.257903	0.000000	-10.000000	-0.216667	19.966667	51.666668	1023.000000	1023.000000	2046.000000
7.040000	-0.008180	-4.834224	-4.191622	-0.954544	-4.104874	4.416817	0.000000	-10.000000	-0.225000	20.816668	58.166668	1023.000000	1023.000000	2046.000000
7.060000	-0.007055	-4.169340	-4.328607	-0.896285	-3.435290	4.490842	0.000000	-10.000000	-0.233333	21.583334	65.000000	1023.000000	1023.000000	2046.000000
7.080000	-0.006378	-3.769627	-3.747242	-0.947860	-3.221369	4.146844	0.000000	-10.000000	-0.250000	21.950001	72.000000	1023.000000	1023.000000	2046.000000
7.100000	-0.006476	-3.827493	-2.791776	-1.219979	-3.714059	3.898320	0.000000	-10.000000	-0.283333	22.733334	79.333336	1023.000000	1023.000000	2046.000000
7.120000	-0.005868	-3.468152	-2.572374	-0.870385	-3.804120	3.778727	0.000000	-10.000000	-0.333333	23.716667	86.666664	1023.000000	1023.000000	2046.000000
7.140000	-0.004723	-2.791228	-3.432480	0.190809	-3.093616	3.544059	0.000000	-10.000000	-0.383333	24.750000	94.500000	1023.000000	1023.000000	2046.000000
7.160000	-0.003164	-1.870071	-4.232482	0.985046	-2.178311	3.555676	0.000000	-10.000000	-0.416667	25.833334	102.500000	1023.000000	1023.000000	2046.000000
7.180000	-0.001281	-0.757055	-4.521608	1.257952	-1.501705	4.008307	0.000000	-10.000000	-0.425000	26.600000	111.000000	1023.000000	1023.000000	2046.000000
7.200000	0.000699	0.413160	-4.527039	0.947439	-0.778019	4.770779	0.000000	-10.000000	-0.450000	27.683334	119.666664	1023.000000	1023.000000	2046.000000
7.220000	0.001864	1.101789	-4.010702	0.663298	-0.109663	4.558856	0.000000	-10.000000	-0.491667	28.550001	128.666672	1023.000000	1023.000000	2046.000000
7.240000	0.002194	1.296736	-2.789006	0.299550	-0.494148	4.280340	0.000000	-10.000000	-0.550000	29.550001	138.000000	1023.000000	1023.000000	2046.000000
7.260000	0.003001	1.773722	-2.599210	0.722866	-0.415282	4.065347	0.000000	-10.000000	-0.583333	30.633333	147.666672	1023.000000	1023.000000	2046.000000
7.280000	0.004243	2.507449	-3.170890	1.496277	0.280863	3.901199	0.000000	-10.000000	-0.616667	31.516668	157.833328	1023.000000	1023.000000	2046.000000
7.300000	0.006266	3.703420	-3.794272	2.196417	1.199592	4.101683	0.000000	-10.000000	-0.625000	32.516670	168.333328	1023.000000	1023.000000	2046.000000
7.320000	0.008261	4.882173	-4.193643	2.612979	2.019417	4.443420	0.000000	-10.000000	-0.658333	33.216667	179.166672	1023.000000	1023.000000	2046.000000
7.340000	0.010705	6.326709	-3.967361	2.360238	2.644069	5.289763	0.000000	-10.000000	-0.691667	34.100002	190.000000	1023.000000	1023.000000	2046.000000
7.360000	0.013013	7.690610	-3.616840	1.877222	3.812146	5.618082	0.000000	-10.000000	-0.758333	34.633335	201.333328	1023.000000	1023.000000	2046.000000
7.380000	0.014262	8.429023	-2.661922	1.308662	4.071990	5.710292	0.000000	-10.000000	-0.800000	35.466667	212.666672	1023.000000	1023.000000	2046.000000
7.400000	0.014703	8.689460	-1.980706	1.255100	3.961054	5.454011	0.000000	-10.000000	-0.841667	36.166668	224.333328	1023.000000	1023.000000	2046.000000
7.420000	0.016075	9.500159	-2.488040	2.078495	4.641551	5.268154	0.000000	-10.000000	-0.866667	37.016666	236.166672	1023.000000	1023.000000	2046.000000
7.440000	0.017901	10.579416	-3.502745	3.012820	5.589302	5.480040	0.000000	-10.000000	-0.891667	37.799999	248.500000	1023.000000	1023.000000	2046.000000
7.460000	0.020560	12.151175	-3.805152	3.458109	6.426516	6.071702	0.000000	-10.000000	-0.891667	38.433334	261.000000	1023.000000	1023.000000	2046.000000
7.480000	0.023611	13.954143	-3.684044	3.345016	7.431173	6.861997	0.000000	-10.000000	-0.908333	38.666668	273.666656	1023.000000	1023.000000	2046.000000
7.500000	0.025504	15.072875	-2.723590	2.695599	8.245887	6.854979	0.000000	-10.000000	-0.925000	39.049999	286.500000	1023.000000	1023.000000	2046.000000
7.520000	0.026552	15.692237	-1.440703	2.252250	7.983771	6.896918	0.000000	-10.000000	-0.950000	39.283333	299.500000	1023.000000	1023.000000	2046.000000
7.540000	0.027738	16.393440	-1.802963	3.172866	8.413179	6.610357	0.000000	-10.000000	-0.950000	39.633335	312.666656	1023.000000	1023.000000	2046.000000
7.560000	0.029802	17.613255	-3.037244	4.425208	9.271349	6.953941	0.000000	-10.000000	-0.950000	39.633335	325.833344	1023.000000	1023.000000	2046.000000
7.580000	0.032016	18.921505	-3.287763	4.899989	9.647413	7.661866	0.000000	-10.000000	-0.941667	39.383335	339.166656	1023.000000	1023.000000	2046.000000
7.600000	0.034275	20.256535	-3.392336	4.915513	10.503785	8.229573	0.000000	-10.000000	-0.941667	39.466667	352.333344	1023.000000	1023.000000	2046.000000
7.620000	0.036210	21.400139	-3.028354	4.486627	11.435627	8.506239	0.000000	-10.000000	-0.941667	39.283333	365.500000	1023.000000	1023.000000	2046.000000
7.640000	0.037614	22.229650	-2.390780	4.009365	11.994761	8.616303	0.000000	-10.000000	-0.975000	39.450001	378.500000	1023.000000	1023.000000	2046.000000
7.660000	0.038871	22.972588	-1.352319	3.753852	11.809682	8.761373	0.000000	-10.000000	-1.008333	39.850002	391.666656	1023.000000	1023.000000	2046.000000
7.680000	0.040247	23.786095	-1.153026	4.194191	12.206255	8.538672	0.000000	-10.000000	-1.050000	40.583336	405.000000	1023.000000	1023.000000	2046.000000
7.700000	0.042291	24.993713	-1.616114	4.853928	12.965841	8.790059	0.000000	-10.000000	-1.058333	41.483334	418.333344	1023.000000	1023.000000	2046.000000
7.720000	0.044398	26.239113	-2.163631	5.443167	13.643246	9.316332	0.000000	-10.000000	-1.050000	41.500000	431.833344	1023.000000	1023.000000	2046.000000
7.740000	0.046889	27.711193	-2.290311	5.677193	14.343520	9.980790	0.000000	-10.000000	-1.033333	41.350002	445.500000	1023.000000	1023.000000	2046.000000
7.760000	0.049249	29.106432	-2.046085	5.231822	15.150787	10.769906	0.000000	-10.000000	-1.050000	41.066666	459.500000	1023.000000	1023.000000	2046.000000
7.780000	0.051252	30.289665	-1.750673	4.621561	16.435907	10.982868	0.000000	-10.000000	-1.058333	41.433334	473.500000	1023.000000	1023.000000	2046.000000
7.800000	0.052806	31.208282	-0.748198	3.477466	17.343187	11.135827	0.000000	-10.000000	-1.058333	41.416668	487.500000	1023.000000	1023.000000	2046.000000
7.820000	0.053884	31.845293	0.624722	2.673735	17.124931	11.421905	0.000000	-10.000000	-1.041667	41.600002	501.166656	1023.000000	1023.000000	2046.000000
7.840000	0.055374	32.726315	1.447802	2.531459	17.420639	11.326412	0.000000	-10.000000	-1.050000	41.583336	514.833313	1023.000000	1023.000000	2046.000000
7.860000	0.057087	33.738155	1.401888	2.810967	18.237494	11.287805	0.000000	-10.000000	-1.058333	42.000000	528.500000	1023.000000	1023.000000	2046.000000
7.880000	0.059856	35.375160	0.726415	3.482438	19.135225	12.031080	0.000000	-10.000000	-1.058333	41.983334	542.500000	1023.000000	1023.000000	2046.000000
7.900000	0.062700	37.055515	0.602425	3.650252	19.830223	12.972616	0.000000	-10.000000	-1.050000	41.933334	556.500000	1023.000000	1023.000000	2046.000000
7.920000	0.065019	38.426105	1.057749	3.010970	20.750929	13.606455	0.000000	-10.000000	-1.041667	41.850002	570.500000	1023.000000	1023.000000	2046.000000
7.940000	0.066058	39.040508	2.031972	1.760044	21.720415	13.528079	0.000000	-10.000000	-1.033333	41.783337	584.500000	1023.000000	1023.000000	2046.000000
7.960000	0.066766	39.458847	3.278469	0.975250	21.607368	13.597757	0.000000	-10.000000	-1.025000	41.716667	598.500000	1023.000000	1023.000000	2046.000000
7.980000	0.067667	39.990944	4.034390	0.895367	21.659740	13.401444	0.000000	-10.000000	-1.000000	41.200001	617.166687	1023.000000	1023.000000	2046.000000
8.000000	0.068914	40.728325	3.815777	1.448964	22.107714	13.355871	0.000000	-10.000000	-0.975000	40.933334	631.166687	1023.000000	1023.000000	2046.000000
8.020000	0.071332	42.157375	3.260575	2.246492	22.620310	14.030001	0.000000	-10.000000	-0.941667	40.366665	645.000000	1023.000000	1023.000000	2046.000000
8.040000	0.073979	43.721355	2.999665	2.667892	23.299181	14.754619	0.000000	-10.000000	-0.958333	40.366665	654.000000	1023.000000	1023.000000	2046.000000
8.060000	0.076383	45.142609	3.204927	2.244739	24.077301	15.615641	0.000000	-10.000000	-0.975000	40.383335	667.333313	1023.000000	1023.000000	2046.000000
8.080000	0.078160	46.192768	3.922354	1.539149	25.158686	15.572579	0.000000	-10.000000	-0.991667	40.483334	680.833313	1023.000000	1023.000000	2046.000000
8.100000	0.078982	46.678570	5.143658	0.512357	25.558544	15.464009	0.000000	-10.000000	-0.966667	40.100002	694.333313	1023.000000	1023.000000	2046.000000
8.120000	0.079575	47.028873	6.181852	0.179934	25.284697	15.382389	0.000000	-10.000000	-0.925000	39.466667	708.000000	1023.000000	1023.000000	2046.000000
8.140000	0.080929	47.828766	6.681190	0.336839	25.564518	15.246220	0.000000	-10.000000	-0.891667	38.866669	721.166687	1023.000000	1023.000000	2046.000000
8.160000	0.082393	48.694118	6.640835	0.751030	25.887697	15.414557	0.000000	-10.000000	-0.841667	38.416668	734.166687	1023.000000	1023.000000	2046.000000
8.180000	0.084392	49.875381	6.203087	1.717959	26.093897	15.860440	0.000000	-10.000000	-0.816667	37.700001	747.000000	1023.000000	1023.000000	2046.000000
8.200000	0.086433	51.081642	5.694520	2.480164	26.548874	16.358084	0.000000	-10.000000	-0.766667	36.883331	759.666687	1023.000000	1023.000000	2046.000000
8.220000	0.088347	52.213211	5.646578	2.796113	26.626621	17.143898	0.000000	-10.000000	-0.725000	35.733334	772.333313	1023.000000	1023.000000	2046.000000
8.240000	0.089837	53.093525	5.933259	2.741976	26.898872	17.519417	0.000000	-10.000000	-0.641667	34.666668	784.333313	1023.000000	1023.000000	2046.000000
8.260000	0.091027	53.796970	6.350658	2.430191	27.543398	17.472721	0.000000	-10.000000	-0.525000	32.800003	796.166687	1023.000000	1023.000000	2046.000000
8.280000	0.091052	53.811764	7.172231	1.856884	27.661486	17.121162	0.000000	-10.000000	-0.400000	30.416668	807.333313	1023.000000	1023.000000	2046.000000
8.300000	0.090436	53.447773	8.195014	1.458902	27.014973	16.778887	0.000000	-10.000000	-0.266667	27.200001	818.000000	1023.000000	1023.000000	2046.000000
8.320000	0.090243	53.333771	8.476284	1.693576	26.879955	16.283955	0.000000	-10.000000	-0.166667	23.833334	827.833313	1023.000000	1023.000000	2046.000000
8.340000	0.090773	53.646683	8.062044	2.501716	26.953083	16.129843	0.000000	-10.000000	-0.083333	20.550001	836.333313	1023.000000	1023.000000	2046.000000
8.360000	0.091758	54.228981	7.605923	3.265197	27.027285	16.330576	0.000000	-10.000000	-0.033333	17.583334	843.833313	1023.000000	1023.000000	2046.000000
8.380000	0.092923	54.917408	6.993847	4.153786	27.200212	16.569565	0.000000	-10.000000	-0.008333	15.150001	850.000000	1023.000000	1023.000000	2046.000000
8.400000	0.094644	55.934765	6.768932	4.879892	27.161009	17.124933	0.000000	-10.000000	0.000000	12.883333	855.333313	1023.000000	1023.000000	2046.000000
8.420000	0.096403	56.974133	6.915526	5.394376	26.958767	17.705462	0.000000	-10.000000	0.016667	10.816667	859.833313	1023.000000	1023.000000	2046.000000
8.440000	0.096970	57.309174	6.811506	5.744673	27.285061	17.467936	0.000000	-10.000000	0.050000	8.533334	863.833313	1023.000000	1023.000000	2046.000000
8.460000	0.096559	57.066162	7.090985	5.382045	27.745083	16.848047	0.000000	-10.000000	0.083333	5.800000	867.166687	1023.000000	1023.000000	2046.000000
8.480000	0.095535	56.461227	7.582788	5.035053	27.294355	16.549032	0.000000	-10.000000	0.108333	2.483334	869.500000	1023.000000	1023.000000	2046.000000
8.500000	0.094273	55.715088	8.295192	5.132590	26.218920	16.068386	0.000000	-10.000000	0.108333	-0.333333	870.666687	1023.000000	1023.000000	2046.000000
8.520000	0.093786	55.427414	8.372783	5.632929	25.841143	15.580557	0.000000	-10.000000	0.116667	-2.166667	871.000000	1023.000000	1023.000000	2046.000000
8.540000	0.093824	55.450005	7.746617	6.598878	25.726826	15.377682	0.000000	-10.000000	0.125000	-3.150000	871.000000	1023.000000	1023.000000	2046.000000
8.560000	0.093790	55.430103	6.790245	7.592647	25.555660	15.491553	0.000000	-10.000000	0.141667	-4.333333	871.000000	1023.000000	1023.000000	2046.000000
8.580000	0.094164	55.650887	6.061320	8.366807	25.495659	15.727101	0.000000	-10.000000	0.150000	-5.683333	871.000000	1023.000000	1023.000000	2046.000000
8.600000	0.094069	55.595028	5.402536	8.991138	25.338825	15.862530	0.000000	-10.000000	0.158333	-7.033334	871.000000	1023.000000	1023.000000	2046.000000
8.620000	0.094534	55.869473	4.973138	9.441416	25.014065	16.440855	0.000000	-10.000000	0.175000	-8.366667	871.000000	1023.000000	1023.000000	2046.000000
8.640000	0.093986	55.545555	4.705828	9.250581	25.177021	16.412125	0.000000	-10.000000	0.191667	-9.866667	871.000000	1023.000000	1023.000000	2046.000000
8.660000	0.093088	55.015118	4.836961	8.220904	25.840223	16.117029	0.000000	-10.000000	0.216667	-11.466667	871.000000	1023.000000	1023.000000	2046.000000
8.680000	0.091256	53.932541	5.421689	7.120437	25.585030	15.805387	0.000000	-10.000000	0.233333	-12.750000	863.666687	1023.000000	1023.000000	2046.000000
8.700000	0.089982	53.179440	6.011458	6.452082	25.004055	15.711844	0.000000	-10.000000	0.250000	-13.316668	855.000000	1023.000000	1023.000000	2046.000000
8.720000	0.088185	52.117138	6.624426	5.960427	24.436373	15.095912	0.000000	-10.000000	0.250000	-13.416667	844.666687	1023.000000	1023.000000	2046.000000
8.740000	0.087051	51.446922	6.271590	6.145394	24.374134	14.655804	0.000000	-10.000000	0.250000	-13.200000	840.333313	1023.000000	1023.000000	2046.000000
8.760000	0.087028	51.433296	5.515322	6.787694	24.354321	14.775960	0.000000	-10.000000	0.250000	-13.366667	835.833313	1023.000000	1023.000000	2046.000000
8.780000	0.087363	51.631523	4.735555	7.305263	24.290354	15.300351	0.000000	-10.000000	0.266667	-13.516667	831.500000	1023.000000	1023.000000	2046.000000
8.800000	0.087096	51.473522	4.254857	7.178425	24.246595	15.793643	0.000000	-10.000000	0.275000	-14.066668	826.833313	1023.000000	1023.000000	2046.000000
8.820000	0.086143	50.910320	4.707483	6.013459	24.593277	15.596102	0.000000	-10.000000	0.291667	-14.633334	822.166687	1023.000000	1023.000000	2046.000000
8.840000	0.084016	49.653748	5.674297	4.576067	24.410885	14.992497	0.000000	-10.000000	0.300000	-15.433334	817.333313	1023.000000	1023.000000	2046.000000
8.860000	0.081956	48.436108	6.803091	3.752256	23.291250	14.589512	0.000000	-10.000000	0.316667	-16.133333	812.166687	1023.000000	1023.000000	2046.000000
8.880000	0.080681	47.682644	6.682544	4.103450	23.256386	13.640263	0.000000	-10.000000	0.325000	-16.933334	806.833313	1023.000000	1023.000000	2046.000000
8.900000	0.080429	47.533463	5.607073	5.024881	23.244511	13.656999	0.000000	-10.000000	0.350000	-17.583334	801.166687	1023.000000	1023.000000	2046.000000
8.920000	0.080459	47.551487	4.372348	6.012739	23.081388	14.085010	0.000000	-10.000000	0.383333	-18.383333	795.500000	1023.000000	1023.000000	2046.000000
8.940000	0.080121	47.351418	3.838488	6.179476	22.729038	14.604414	0.000000	-10.000000	0.416667	-19.033333	789.166687	1023.000000	1023.000000	2046.000000
8.960000	0.079184	46.797905	3.581088	5.783886	22.854227	14.578702	0.000000	-10.000000	0.425000	-19.816668	782.833313	1023.000000	1023.000000	2046.000000
8.980000	0.077363	45.721649	4.150616	4.528906	23.117765	13.924361	0.000000	-10.000000	0.433333	-20.450001	776.166687	1023.000000	1023.000000	2046.000000
9.000000	0.074592	44.084026	5.711227	3.190648	21.798889	13.383261	0.000000	-10.000000	0.441667	-21.183334	769.333313	1023.000000	1023.000000	2046.000000
9.020000	0.072876	43.069679	5.251417	3.878116	21.735853	12.204291	0.000000	-10.000000	0.458333	-21.633333	762.166687	1023.000000	1023.000000	2046.000000
9.040000	0.072526	42.862576	3.693507	5.043489	21.618502	12.507077	0.000000	-10.000000	0.466667	-22.116667	755.000000	1023.000000	1023.000000	2046.000000
9.060000	0.072578	42.893604	2.655468	5.878685	21.294605	13.064846	0.000000	-10.000000	0.500000	-22.500000	747.666687	1023.000000	1023.000000	2046.000000
9.080000	0.071540	42.280140	2.177441	5.662516	21.254725	13.185457	0.000000	-10.000000	0.533333	-23.066668	740.000000	1023.000000	1023.000000	2046.000000
9.100000	0.069183	40.886902	3.030181	4.116091	21.203529	12.537099	0.000000	-10.000000	0.566667	-23.833334	732.333313	1023.000000	1023.000000	2046.000000
9.120000	0.066081	39.053974	4.451135	2.897429	19.782473	11.922937	0.000000	-10.000000	0.583333	-24.616667	724.333313	1023.000000	1023.000000	2046.000000
9.140000	0.064353	38.032887	3.877630	3.596540	19.596222	10.962495	0.000000	-10.000000	0.616667	-25.600000	716.333313	1023.000000	1023.000000	2046.000000
9.160000	0.063421	37.482101	2.085616	4.823275	19.424467	11.148742	0.000000	-10.000000	0.658333	-26.600000	707.666687	1023.000000	1023.000000	2046.000000
9.180000	0.063150	37.321915	0.900866	5.655498	18.987679	11.777869	0.000000	-10.000000	0.691667	-27.316668	698.833313	1023.000000	1023.000000	2046.000000
9.200000	0.061935	36.603516	0.330892	5.608320	18.650063	12.014241	0.000000	-10.000000	0.708333	-28.033335	689.666687	1023.000000	1023.000000	2046.000000
9.220000	0.059745	35.309414	0.514701	4.562765	18.611679	11.620266	0.000000	-10.000000	0.725000	-28.183334	680.166687	1023.000000	1023.000000	2046.000000
9.240000	0.057101	33.746918	1.390666	3.404288	17.764383	11.187581	0.000000	-10.000000	0.741667	-28.583334	670.833313	1023.000000	1023.000000	2046.000000
9.260000	0.055070	32.546391	2.293325	2.954986	16.668926	10.629154	0.000000	-10.000000	0.750000	-28.866667	661.166687	1023.000000	1023.000000	2046.000000
9.280000	0.053897	31.853371	2.298010	3.172724	16.427731	9.954906	0.000000	-10.000000	0.775000	-29.433334	651.500000	1023.000000	1023.000000	2046.000000
9.300000	0.053215	31.449987	2.131338	3.571593	16.111929	9.635127	0.000000	-10.000000	0.791667	-29.783335	641.500000	1023.000000	1023.000000	2046.000000
9.320000	0.052812	31.212000	1.059763	4.818313	15.939109	9.394815	0.000000	-10.000000	0.808333	-29.783335	631.666687	1023.000000	1023.000000	2046.000000
9.340000	0.052606	31.090191	-0.199959	6.002572	15.832767	9.454810	0.000000	-10.000000	0.800000	-29.566668	622.000000	1023.000000	1023.000000	2046.000000
9.360000	0.051792	30.609049	-0.973215	6.670217	15.289859	9.622189	0.000000	-10.000000	0.800000	-29.366667	612.333313	1023.000000	1023.000000	2046.000000
9.380000	0.050772	30.006012	-1.615496	6.935730	14.703494	9.982284	0.000000	-10.000000	0.800000	-29.300001	602.500000	1023.000000	1023.000000	2046.000000
9.400000	0.049613	29.321432	-1.791876	6.532331	14.786403	9.794576	0.000000	-10.000000	0.808333	-29.433334	592.500000	1023.000000	1023.000000	2046.000000
9.420000	0.047795	28.246572	-1.074090	5.326915	14.562813	9.430933	0.000000	-10.000000	0.816667	-29.900000	582.500000	1023.000000	1023.000000	2046.000000
9.440000	0.045757	27.042322	-0.033897	4.579520	13.434804	9.061894	0.000000	-10.000000	0.825000	-30.083334	572.500000	1023.000000	1023.000000	2046.000000
9.460000	0.044044	26.030279	0.352326	4.699275	12.765075	8.213603	0.000000	-10.000000	0.825000	-30.133333	562.500000	1023.000000	1023.000000	2046.000000
9.480000	0.043209	25.536478	-0.302864	5.545929	12.665560	7.627853	0.000000	-10.000000	0.816667	-29.833334	552.500000	1023.000000	1023.000000	2046.000000
9.500000	0.043266	25.570398	-1.828391	6.991720	12.742622	7.664447	0.000000	-10.000000	0.808333	-29.850000	542.500000	1023.000000	1023.000000	2046.000000
9.520000	0.043180	25.519407	-2.810357	7.805614	12.480151	8.043998	0.000000	-10.000000	0.816667	-30.050001	532.500000	1023.000000	1023.000000	2046.000000
9.540000	0.042383	25.048214	-3.356940	7.895835	12.081789	8.427529	0.000000	-10.000000	0.825000	-30.400000	522.500000	1023.000000	1023.000000	2046.000000
9.560000	0.041192	24.344299	-3.531465	7.527175	11.918968	8.429621	0.000000	-10.000000	0.841667	-30.483334	512.500000	1023.000000	1023.000000	2046.000000
9.580000	0.039618	23.414335	-3.310978	6.624637	11.924767	8.175910	0.000000	-10.000000	0.825000	-30.233334	502.500000	1023.000000	1023.000000	2046.000000
9.600000	0.037698	22.279345	-2.523645	5.437354	11.518205	7.847431	0.000000	-10.000000	0.825000	-29.900000	492.500000	1023.000000	1023.000000	2046.000000
9.620000	0.035274	20.846821	-1.332766	4.325534	10.374382	7.479672	0.000000	-10.000000	0.808333	-29.516666	482.500000	1023.000000	1023.000000	2046.000000
9.640000	0.033448	19.767567	-0.906336	4.077400	9.646834	6.949669	0.000000	-10.000000	0.808333	-29.416666	472.500000	1023.000000	1023.000000	2046.000000
9.660000	0.032561	19.243631	-1.055608	4.299363	9.486216	6.513660	0.000000	-10.000000	0.808333	-29.450001	462.500000	1023.000000	1023.000000	2046.000000
9.680000	0.032060	18.947701	-1.758836	4.951329	9.514789	6.240419	0.000000	-10.000000	0.808333	-29.650000	452.500000	1023.000000	1023.000000	2046.000000
9.700000	0.031727	18.750748	-2.800385	5.760520	9.570275	6.220338	0.000000	-10.000000	0.808333	-29.633333	442.666656	1023.000000	1023.000000	2046.000000
9.720000	0.031674	18.719168	-3.821777	6.492708	9.516586	6.531651	0.000000	-10.000000	0.800000	-29.416668	433.000000	1023.000000	1023.000000	2046.000000
9.740000	0.031269	18.480034	-4.377986	6.615924	9.154080	7.088017	0.000000	-10.000000	0.766667	-29.166668	423.333344	1023.000000	1023.000000	2046.000000
9.760000	0.030422	17.979555	-4.382408	5.985801	9.203055	7.173106	0.000000	-10.000000	0.750000	-29.000000	413.500000	1023.000000	1023.000000	2046.000000
9.780000	0.028664	16.940718	-3.549641	4.551707	9.206177	6.732477	0.000000	-10.000000	0.733333	-28.950001	403.833344	1023.000000	1023.000000	2046.000000
9.800000	0.026323	15.557096	-2.296153	3.374410	7.995980	6.482858	0.000000	-10.000000	0.750000	-28.850000	394.166656	1023.000000	1023.000000	2046.000000
9.820000	0.024671	14.580714	-1.579075	2.902337	7.194081	6.063372	0.000000	-10.000000	0.741667	-28.850000	384.500000	1023.000000	1023.000000	2046.000000
9.840000	0.023962	14.161442	-1.962338	3.402058	7.255590	5.466131	0.000000	-10.000000	0.733333	-28.600000	374.833344	1023.000000	1023.000000	2046.000000
9.860000	0.023537	13.910546	-2.590206	3.899951	7.313706	5.287096	0.000000	-10.000000	0.725000	-28.350000	365.166656	1023.000000	1023.000000	2046.000000
9.880000	0.023422	13.842436	-3.478962	4.600332	7.439167	5.281898	0.000000	-10.000000	0.725000	-27.950001	355.833344	1023.000000	1023.000000	2046.000000
9.900000	0.023219	13.722483	-4.343405	5.220338	7.481730	5.363819	0.000000	-10.000000	0.708333	-27.566666	346.500000	1023.000000	1023.000000	2046.000000
9.920000	0.023165	13.690339	-5.182927	5.812555	7.530763	5.529947	0.000000	-10.000000	0.683333	-27.183332	337.333344	1023.000000	1023.000000	2046.000000
9.940000	0.023021	13.605527	-5.516101	5.884206	7.246554	5.990867	0.000000	-10.000000	0.658333	-26.766666	328.166656	1023.000000	1023.000000	2046.000000
9.960000	0.022014	13.010111	-5.784159	5.522125	7.392202	5.879943	0.000000	-10.000000	0.650000	-26.466667	319.166656	1023.000000	1023.000000	2046.000000
9.980000	0.020631	12.193204	-5.336754	4.465288	7.346558	5.718112	0.000000	-10.000000	0.633333	-26.166666	310.333344	1023.000000	1023.000000	2046.000000
10.000000	0.018367	10.854949	-4.197813	3.151299	6.556995	5.344467	0.000000	-10.000000	0.616667	-25.950001	301.666656	1023.000000	1023.000000	2046.000000
10.020000	0.016269	9.615065	-3.274954	2.207033	5.513492	5.169495	0.000000	-10.000000	0.600000	-25.750000	293.000000	1023.000000	1023.000000	2046.000000
10.040000	0.014702	8.688855	-3.190353	1.991307	5.013606	4.874296	0.000000	-10.000000	0.600000	-25.700001	284.500000	1023.000000	1023.000000	2046.000000
10.060000	0.013835	8.176755	-3.457305	2.086937	4.993342	4.553780	0.000000	-10.000000	0.600000	-25.533333	275.833344	1023.000000	1023.000000	2046.000000
10.080000	0.013678	8.083457	-4.233125	2.865764	5.123201	4.327617	0.000000	-10.000000	0.583333	-25.366667	267.333344	1023.000000	1023.000000	2046.000000
10.100000	0.013767	8.136093	-5.457500	4.006159	5.431413	4.156021	0.000000	-10.000000	0.583333	-25.233334	258.833344	1023.000000	1023.000000	2046.000000
10.120000	0.014348	8.479463	-6.568781	4.966200	5.689680	4.392363	0.000000	-10.000000	0.583333	-25.450001	250.500000	1023.000000	1023.000000	2046.000000
10.140000	0.014335	8.472004	-6.957177	5.169069	5.432650	4.827463	0.000000	-10.000000	0.600000	-25.666668	242.000000	1023.000000	1023.000000	2046.000000
10.160000	0.013972	8.257714	-6.899243	4.668020	5.540979	4.947959	0.000000	-10.000000	0.600000	-25.866667	233.500000	1023.000000	1023.000000	2046.000000
10.180000	0.012879	7.611450	-6.327559	3.537732	5.680729	4.720548	0.000000	-10.000000	0.600000	-25.783333	224.833328	1023.000000	1023.000000	2046.000000
10.200000	0.011113	6.567635	-5.188259	2.325023	4.927484	4.503387	0.000000	-10.000000	0.591667	-25.383333	216.166672	1023.000000	1023.000000	2046.000000
10.220000	0.009039	5.342229	-4.262883	1.657049	3.772173	4.175890	0.000000	-10.000000	0.575000	-24.866667	207.500000	1023.000000	1023.000000	2046.000000
10.240000	0.007926	4.684224	-3.921086	1.663625	3.027625	3.914060	0.000000	-10.000000	0.566667	-24.350000	199.166672	1023.000000	1023.000000	2046.000000
10.260000	0.007286	4.306191	-4.049558	2.143652	2.653769	3.558329	0.000000	-10.000000	0.566667	-24.183334	193.666672	1023.000000	1023.000000	2046.000000
10.280000	0.007231	4.273758	-4.872561	3.157385	2.734638	3.254296	0.000000	-10.000000	0.566667	-24.333334	185.666672	1023.000000	1023.000000	2046.000000
10.300000	0.008380	4.952762	-6.399269	4.983105	3.227807	3.141119	0.000000	-10.000000	0.558333	-24.483334	177.666672	1023.000000	1023.000000	2046.000000
10.320000	0.008523	5.036910	-7.280016	5.814266	3.168827	3.333833	0.000000	-10.000000	0.550000	-24.516668	166.833328	1023.000000	1023.000000	2046.000000
10.340000	0.008059	4.762697	-7.720282	5.697717	3.283615	3.501647	0.000000	-10.000000	0.550000	-24.316668	161.333328	1023.000000	1023.000000	2046.000000
10.360000	0.006556	3.874735	-6.918477	4.349821	2.997301	3.446090	0.000000	-10.000000	0.550000	-23.966667	155.666672	1023.000000	1023.000000	2046.000000
10.380000	0.004194	2.478843	-5.830471	3.054333	2.070961	3.184021	0.000000	-10.000000	0.533333	-23.500000	147.833328	1023.000000	1023.000000	2046.000000
10.400000	0.002057	1.215561	-4.944507	2.130835	1.034306	2.994927	0.000000	-10.000000	0.516667	-22.816668	137.333328	1023.000000	1023.000000	2046.000000
10.420000	0.000698	0.412308	-4.756585	1.813586	0.722197	2.633110	0.000000	-10.000000	0.475000	-22.233334	127.333336	1023.000000	1023.000000	2046.000000
10.440000	0.000192	0.113370	-5.572606	2.362281	1.066090	2.257606	0.000000	-10.000000	0.450000	-21.883333	122.333336	1023.000000	1023.000000	2046.000000
10.460000	0.000158	0.093144	-6.326255	2.991127	1.302864	2.125409	0.000000	-10.000000	0.416667	-21.183334	115.166664	1023.000000	1023.000000	2046.000000
10.480000	0.000476	0.281276	-7.259130	3.793308	1.628786	2.118312	0.000000	-10.000000	0.408333	-20.400000	108.166664	1023.000000	1023.000000	2046.000000
10.500000	0.000578	0.341486	-7.950189	4.238981	1.712338	2.340355	0.000000	-10.000000	0.400000	-19.566668	99.000000	1023.000000	1023.000000	2046.000000
10.520000	0.000888	0.524570	-8.356941	4.344258	1.868881	2.668373	0.000000	-10.000000	0.391667	-19.266666	92.500000	1023.000000	1023.000000	2046.000000
10.540000	0.000709	0.419283	-8.385996	4.004003	1.896907	2.904370	0.000000	-10.000000	0.383333	-19.183332	88.166664	1023.000000	1023.000000	2046.000000
10.560000	-0.000237	-0.140001	-8.194699	3.246709	2.055607	2.752382	0.000000	-10.000000	0.366667	-18.666666	81.833336	1023.000000	1023.000000	2046.000000
10.580000	-0.001762	-1.041523	-7.298025	2.013535	1.456609	2.786357	0.000000	-10.000000	0.341667	-17.933334	75.666664	1023.000000	1023.000000	2046.000000
10.600000	-0.003872	-2.288395	-6.470536	1.078145	0.431410	2.672585	0.000000	-10.000000	0.316667	-16.933334	67.500000	1023.000000	1023.000000	2046.000000
10.620000	-0.005616	-3.318954	-5.801363	0.402765	-0.500617	2.580262	0.000000	-10.000000	0.291667	-16.200001	61.833332	1023.000000	1023.000000	2046.000000
10.640000	-0.006772	-4.002511	-5.627506	0.273792	-0.986740	2.337943	0.000000	-10.000000	0.275000	-15.650000	56.333332	1023.000000	1023.000000	2046.000000
10.660000	-0.007228	-4.271512	-5.838204	0.476977	-1.043460	2.133175	0.000000	-10.000000	0.258333	-15.366667	52.833332	1023.000000	1023.000000	2046.000000
10.680000	-0.007492	-4.428046	-6.271068	0.768016	-0.905337	1.980343	0.000000	-10.000000	0.258333	-15.200000	47.666668	1023.000000	1023.000000	2046.000000
10.700000	-0.007573	-4.475518	-7.112969	1.516501	-0.634569	1.755519	0.000000	-10.000000	0.258333	-14.916667	42.666668	1023.000000	1023.000000	2046.000000
10.720000	-0.006942	-4.102698	-8.108868	2.408724	-0.055192	1.652637	0.000000	-10.000000	0.258333	-14.633333	37.666668	1023.000000	1023.000000	2046.000000
10.740000	-0.006752	-3.990520	-8.684299	2.826229	0.135096	1.732454	0.000000	-10.000000	0.250000	-14.266666	34.333332	1023.000000	1023.000000	2046.000000
10.760000	-0.006344	-3.749534	-9.192578	3.140654	0.426017	1.876374	0.000000	-10.000000	0.241667	-13.866667	31.166666	1023.000000	1023.000000	2046.000000
10.780000	-0.006237	-3.686109	-9.562896	3.056551	0.704929	2.115307	0.000000	-10.000000	0.241667	-13.183333	26.500000	1023.000000	1023.000000	2046.000000
10.800000	-0.006595	-3.897601	-9.666895	2.704349	0.914869	2.150075	0.000000	-10.000000	0.225000	-12.400001	20.833334	1023.000000	1023.000000	2046.000000
10.820000	-0.007035	-4.157902	-9.649374	2.291915	1.093320	2.106237	0.000000	-10.000000	0.200000	-11.733334	15.333333	1023.000000	1023.000000	2046.000000
10.840000	-0.007862	-4.646208	-9.315345	1.468747	1.167011	2.033378	0.000000	-10.000000	0.166667	-11.283334	10.000000	1023.000000	1023.000000	2046.000000
10.860000	-0.009513	-5.622333	-8.308373	0.323756	0.280164	2.082121	0.000000	-10.000000	0.150000	-11.116667	7.333333	1023.000000	1023.000000	2046.000000
10.880000	-0.011366	-6.717383	-7.188388	-0.593899	-1.101851	2.166754	0.000000	-10.000000	0.150000	-10.866667	4.833333	1023.000000	1023.000000	2046.000000
10.900000	-0.012401	-7.328976	-6.914995	-0.696905	-1.653311	1.936236	0.000000	-10.000000	0.150000	-10.250000	1.666667	1023.000000	1023.000000	2046.000000
10.920000	-0.012656	-7.479864	-7.117138	-0.487555	-1.653095	1.777924	0.000000	-10.000000	0.141667	-9.433333	-2.500000	1023.000000	1023.000000	2046.000000
10.940000	-0.012737	-7.527716	-7.654541	-0.186149	-1.397045	1.710019	0.000000	-10.000000	0.133333	-8.800000	-5.500000	1023.000000	1023.000000	2046.000000
10.960000	-0.012492	-7.383000	-8.132792	0.338717	-1.112211	1.523286	0.000000	-10.000000	0.133333	-8.333334	-7.500000	1023.000000	1023.000000	2046.000000
10.980000	-0.011792	-6.969091	-9.077054	1.371434	-0.540745	1.277273	0.000000	-10.000000	0.133333	-7.816667	-9.333333	1023.000000	1023.000000	2046.000000
11.000000	-0.011009	-6.506147	-9.751149	2.045631	-0.300684	1.500054	0.000000	-10.000000	0.141667	-7.016667	-12.000000	1023.000000	1023.000000	2046.000000
11.020000	-0.010475	-6.190509	-10.336970	2.375787	0.097744	1.672930	0.000000	-10.000000	0.133333	-6.366667	-15.000000	1023.000000	1023.000000	2046.000000
11.040000	-0.010237	-6.050330	-10.506456	2.156543	0.572027	1.727557	0.000000	-10.000000	0.133333	-6.250000	-17.833334	1023.000000	1023.000000	2046.000000
11.060000	-0.010642	-6.289562	-9.637259	1.056687	0.582330	1.708679	0.000000	-10.000000	0.125000	-6.416667	-19.833334	1023.000000	1023.000000	2046.000000
11.080000	-0.011872	-7.016495	-8.554522	-0.034284	-0.133177	1.705488	0.000000	-10.000000	0.125000	-6.750000	-21.166666	1023.000000	1023.000000	2046.000000
11.100000	-0.013008	-7.687553	-7.680294	-0.630476	-1.016979	1.640196	0.000000	-10.000000	0.125000	-6.566667	-22.500000	1023.000000	1023.000000	2046.000000
11.120000	-0.013863	-8.193256	-7.239248	-0.802233	-1.743412	1.591636	0.000000	-10.000000	0.116667	-5.666667	-24.500000	1023.000000	1023.000000	2046.000000
11.140000	-0.014351	-8.481447	-7.125524	-0.728216	-2.106270	1.478561	0.000000	-10.000000	0.108333	-4.300000	-26.333334	1023.000000	1023.000000	2046.000000
11.160000	-0.014152	-8.363574	-7.545157	0.039788	-2.058514	1.200309	0.000000	-10.000000	0.108333	-3.416667	-28.166666	1023.000000	1023.000000	2046.000000
11.180000	-0.013737	-8.118823	-8.252003	0.933737	-1.837947	1.037390	0.000000	-10.000000	0.116667	-3.250000	-29.333334	1023.000000	1023.000000	2046.000000
11.200000	-0.013054	-7.715172	-8.959322	1.802225	-1.504764	0.946689	0.000000	-10.000000	0.133333	-3.816667	-30.500000	1023.000000	1023.000000	2046.000000
11.220000	-0.012408	-7.333071	-9.463646	2.449737	-1.224624	0.905462	0.000000	-10.000000	0.125000	-4.316667	-31.333334	1023.000000	1023.000000	2046.000000
11.240000	-0.011604	-6.858178	-9.945187	3.212938	-0.902064	0.776134	0.000000	-10.000000	0.116667	-4.833333	-32.833332	1023.000000	1023.000000	2046.000000
11.260000	-0.011354	-6.710505	-10.324325	3.467980	-0.691927	0.837768	0.000000	-10.000000	0.100000	-4.983334	-34.500000	1023.000000	1023.000000	2046.000000
11.280000	-0.011194	-6.615661	-10.806690	3.534368	-0.226316	0.882978	0.000000	-10.000000	0.100000	-4.800000	-36.166668	1023.000000	1023.000000	2046.000000
11.300000	-0.010901	-6.442491	-10.962497	3.028277	0.527291	0.964437	0.000000	-10.000000	0.100000	-4.416667	-37.833332	1023.000000	1023.000000	2046.000000
11.320000	-0.011607	-6.859513	-10.605974	2.149127	0.640230	0.957104	0.000000	-10.000000	0.100000	-4.150000	-39.166668	1023.000000	1023.000000	2046.000000
11.340000	-0.012690	-7.499855	-10.016780	1.424892	0.117014	0.975019	0.000000	-10.000000	0.100000	-3.600000	-41.166668	1023.000000	1023.000000	2046.000000
11.360000	-0.014025	-8.288665	-9.198226	0.620345	-0.842379	1.131595	0.000000	-10.000000	0.100000	-3.233333	-42.500000	1023.000000	1023.000000	2046.000000
11.380000	-0.015188	-8.975886	-8.448346	-0.096705	-1.728055	1.297219	0.000000	-10.000000	0.100000	-2.533333	-43.833332	1023.000000	1023.000000	2046.000000
11.400000	-0.016039	-9.479026	-8.017533	-0.388830	-2.394268	1.321605	0.000000	-10.000000	0.100000	-2.000000	-44.333332	1023.000000	1023.000000	2046.000000
11.420000	-0.016148	-9.543336	-8.169727	-0.232160	-2.402608	1.261160	0.000000	-10.000000	0.091667	-1.616667	-44.833332	1023.000000	1023.000000	2046.000000
11.440000	-0.015832	-9.356866	-8.747593	0.343252	-2.045337	1.092812	0.000000	-10.000000	0.091667	-1.650000	-45.000000	1023.000000	1023.000000	2046.000000
11.460000	-0.014581	-8.617182	-9.742947	1.314725	-1.107117	0.918157	0.000000	-10.000000	0.091667	-2.100000	-45.166668	1023.000000	1023.000000	2046.000000
11.480000	-0.013681	-8.085565	-10.444726	1.882561	-0.458698	0.935298	0.000000	-10.000000	0.100000	-2.466667	-45.666668	1023.000000	1023.000000	2046.000000
11.500000	-0.013164	-7.779835	-10.885224	2.140979	-0.092040	1.056451	0.000000	-10.000000	0.100000	-2.566667	-46.333332	1023.000000	1023.000000	2046.000000
11.520000	-0.012860	-7.600387	-11.282606	2.017653	0.497075	1.167491	0.000000	-10.000000	0.100000	-2.333333	-47.166668	1023.000000	1023.000000	2046.000000
11.540000	-0.012906	-7.627210	-11.332355	1.574506	1.074189	1.056450	0.000000	-10.000000	0.100000	-1.916667	-47.666668	1023.000000	1023.000000	2046.000000
11.560000	-0.014149	-8.362047	-10.318464	0.193959	0.521073	1.241386	0.000000	-10.000000	0.100000	-1.616667	-48.000000	1023.000000	1023.000000	2046.000000
11.580000	-0.016195	-9.571276	-8.900323	-1.081554	-1.185016	1.595618	0.000000	-10.000000	0.108333	-1.633333	-48.000000	1023.000000	1023.000000	2046.000000
11.600000	-0.017415	-10.292293	-8.554065	-1.307163	-1.908334	1.477270	0.000000	-10.000000	0.108333	-1.900000	-48.000000	1023.000000	1023.000000	2046.000000
11.620000	-0.017953	-10.610329	-8.780579	-1.116502	-2.023445	1.310197	0.000000	-10.000000	0.108333	-2.316667	-48.333332	1023.000000	1023.000000	2046.000000
11.640000	-0.017450	-10.312866	-9.397012	-0.453405	-1.483696	1.021247	0.000000	-10.000000	0.100000	-2.700000	-49.000000	1023.000000	1023.000000	2046.000000
11.660000	-0.016576	-9.796389	-10.382021	0.533356	-0.703245	0.755521	0.000000	-10.000000	0.108333	-3.033333	-50.000000	1023.000000	1023.000000	2046.000000
11.680000	-0.015220	-8.995303	-11.274527	1.244737	0.135889	0.898597	0.000000	-10.000000	0.116667	-3.216667	-51.000000	1023.000000	1023.000000	2046.000000
11.700000	-0.014409	-8.515471	-11.786955	1.269674	0.952768	1.049041	0.000000	-10.000000	0.116667	-3.300000	-52.000000	1023.000000	1023.000000	2046.000000
11.720000	-0.014446	-8.537493	-11.407549	0.261919	1.483590	1.124547	0.000000	-10.000000	0.108333	-3.250000	-53.000000	1023.000000	1023.000000	2046.000000
11.740000	-0.016118	-9.525510	-10.170115	-1.008278	0.243670	1.409213	0.000000	-10.000000	0.100000	-3.183333	-54.000000	1023.000000	1023.000000	2046.000000
11.760000	-0.017746	-10.487803	-9.220165	-1.822395	-0.997651	1.552409	0.000000	-10.000000	0.100000	-3.066667	-55.000000	1023.000000	1023.000000	2046.000000
11.780000	-0.018424	-10.888368	-8.998434	-1.971750	-1.350276	1.432093	0.000000	-10.000000	0.100000	-2.916667	-56.000000	1023.000000	1023.000000	2046.000000
11.800000	-0.018829	-11.127760	-9.421931	-1.653881	-1.263095	1.211147	0.000000	-10.000000	0.100000	-2.666667	-57.000000	1023.000000	1023.000000	2046.000000
11.820000	-0.018218	-10.766937	-10.172079	-0.880033	-0.689237	0.974412	0.000000	-10.000000	0.100000	-2.300000	-58.000000	1023.000000	1023.000000	2046.000000
11.840000	-0.016799	-9.927935	-11.060328	0.070821	0.096612	0.964961	0.000000	-10.000000	0.100000	-1.933333	-58.666668	1023.000000	1023.000000	2046.000000
11.860000	-0.015356	-9.075538	-11.726450	0.576431	0.950843	1.123637	0.000000	-10.000000	0.100000	-1.583333	-59.000000	1023.000000	1023.000000	2046.000000
11.880000	-0.015055	-8.897549	-11.979039	0.116676	1.856693	1.108121	0.000000	-10.000000	0.100000	-1.383333	-59.000000	1023.000000	1023.000000	2046.000000
11.900000	-0.016037	-9.477750	-11.349502	-1.059429	1.752667	1.178514	0.000000	-10.000000	0.100000	-1.300000	-59.000000	1023.000000	1023.000000	2046.000000
11.920000	-0.017233	-10.184764	-10.094471	-2.142535	0.457907	1.594336	0.000000	-10.000000	0.100000	-1.333333	-59.000000	1023.000000	1023.000000	2046.000000
11.940000	-0.019006	-11.232528	-9.393455	-2.587204	-0.811543	1.559673	0.000000	-10.000000	0.100000	-1.333333	-59.000000	1023.000000	1023.000000	2046.000000
11.960000	-0.019488	-11.517457	-9.542713	-2.309021	-1.100835	1.435113	0.000000	-10.000000	0.100000	-1.050000	-59.000000	1023.000000	1023.000000	2046.000000
11.980000	-0.019540	-11.548171	-10.089081	-1.662072	-0.966523	1.169505	0.000000	-10.000000	0.108333	-0.583333	-59.000000	1023.000000	1023.000000	2046.000000
12.000000	-0.018633	-11.012248	-10.977927	-0.830985	-0.277950	1.074614	0.000000	-10.000000	0.108333	-0.833333	-59.000000	1023.000000	1023.000000	2046.000000
12.020000	-0.016880	-9.976307	-11.553768	-0.099234	0.537175	1.139520	0.000000	-10.000000	0.116667	-1.650000	-59.000000	1023.000000	1023.000000	2046.000000
12.040000	-0.015454	-9.133341	-11.965977	0.156399	1.535917	1.140320	0.000000	-10.000000	0.116667	-2.950000	-59.500000	1023.000000	1023.000000	2046.000000
12.060000	-0.015339	-9.065545	-11.937469	-0.280964	2.214855	0.938033	0.000000	-10.000000	0.108333	-3.433333	-60.333332	1023.000000	1023.000000	2046.000000
12.080000	-0.016157	-9.548976	-11.052200	-1.226549	1.674831	1.054942	0.000000	-10.000000	0.100000	-2.750000	-61.333332	1023.000000	1023.000000	2046.000000
12.100000	-0.017922	-10.592084	-9.710000	-1.985615	-0.224415	1.327946	0.000000	-10.000000	0.091667	-1.450000	-61.833332	1023.000000	1023.000000	2046.000000
12.120000	-0.019046	-11.256245	-9.524931	-1.822560	-1.054316	1.145563	0.000000	-10.000000	0.100000	-0.300000	-62.000000	1023.000000	1023.000000	2046.000000
12.140000	-0.018841	-11.134866	-10.427402	-0.717642	-0.720287	0.730465	0.000000	-10.000000	0.100000	0.000000	-62.000000	1023.000000	1023.000000	2046.000000
12.160000	-0.017131	-10.124410	-11.324471	0.476191	-0.105554	0.829424	0.000000	-10.000000	0.108333	-0.633333	-62.000000	1023.000000	1023.000000	2046.000000
12.180000	-0.015891	-9.391474	-11.847312	1.380867	0.265060	0.809910	0.000000	-10.000000	0.108333	-1.383333	-62.166668	1023.000000	1023.000000	2046.000000
12.200000	-0.015153	-8.955276	-12.271948	1.759210	0.758274	0.799187	0.000000	-10.000000	0.108333	-2.133333	-62.833332	1023.000000	1023.000000	2046.000000
12.220000	-0.014910	-8.811632	-12.518182	1.604565	1.464280	0.637705	0.000000	-10.000000	0.100000	-2.266667	-63.666668	1023.000000	1023.000000	2046.000000
12.240000	-0.015424	-9.115718	-11.998028	0.674855	1.520786	0.686669	0.000000	-10.000000	0.100000	-2.266667	-64.500000	1023.000000	1023.000000	2046.000000
12.260000	-0.017071	-10.089146	-10.537933	-0.620684	-0.144874	1.214346	0.000000	-10.000000	0.100000	-2.233333	-65.166664	1023.000000	1023.000000	2046.000000
12.280000	-0.018836	-11.131836	-10.078326	-0.970045	-1.094688	1.011223	0.000000	-10.000000	0.108333	-2.350000	-66.000000	1023.000000	1023.000000	2046.000000
12.300000	-0.019624	-11.597575	-10.146651	-0.918177	-1.350011	0.817264	0.000000	-10.000000	0.108333	-2.550000	-66.833336	1023.000000	1023.000000	2046.000000
12.320000	-0.019777	-11.687936	-10.824417	-0.386728	-0.933682	0.456891	0.000000	-10.000000	0.108333	-2.316667	-67.500000	1023.000000	1023.000000	2046.000000
12.340000	-0.018865	-11.148994	-11.596221	0.230629	-0.198905	0.415502	0.000000	-10.000000	0.108333	-1.600000	-67.833336	1023.000000	1023.000000	2046.000000
12.360000	-0.017873	-10.563177	-12.120280	0.599683	0.166570	0.790851	0.000000	-10.000000	0.108333	-0.650000	-68.000000	1023.000000	1023.000000	2046.000000
12.380000	-0.016760	-9.904986	-12.518290	0.766011	0.836978	1.010314	0.000000	-10.000000	0.108333	-0.166667	-68.000000	1023.000000	1023.000000	2046.000000
12.400000	-0.016343	-9.659003	-12.584569	0.372445	1.577130	0.975991	0.000000	-10.000000	0.100000	0.000000	-68.000000	1023.000000	1023.000000	2046.000000
12.420000	-0.016479	-9.738836	-12.211586	-0.361010	1.864745	0.969015	0.000000	-10.000000	0.108333	0.000000	-68.000000	1023.000000	1023.000000	2046.000000
12.440000	-0.017426	-10.298555	-11.370015	-1.306715	1.245638	1.132536	0.000000	-10.000000	0.108333	-0.516667	-68.000000	1023.000000	1023.000000	2046.000000
12.460000	-0.018283	-10.805120	-10.669853	-1.778904	0.354466	1.289171	0.000000	-10.000000	0.108333	-0.733333	-68.000000	1023.000000	1023.000000	2046.000000
12.480000	-0.019188	-11.340294	-10.273776	-2.039808	-0.175250	1.148539	0.000000	-10.000000	0.100000	-0.733333	-68.000000	1023.000000	1023.000000	2046.000000
12.500000	-0.019955	-11.793675	-10.224230	-2.144091	-0.448887	1.023533	0.000000	-10.000000	0.108333	-0.216667	-68.000000	1023.000000	1023.000000	2046.000000
12.520000	-0.020543	-12.140687	-10.717090	-1.915775	-0.364927	0.857105	0.000000	-10.000000	0.108333	0.000000	-68.000000	1023.000000	1023.000000	2046.000000
12.540000	-0.020027	-11.835953	-11.606605	-1.079786	0.112602	0.737836	0.000000	-10.000000	0.108333	0.000000	-68.000000	1023.000000	1023.000000	2046.000000
12.560000	-0.019001	-11.229365	-12.345049	-0.466747	0.658965	0.923466	0.000000	-10.000000	0.108333	-0.600000	-68.000000	1023.000000	1023.000000	2046.000000
12.580000	-0.018229	-10.773616	-12.755492	-0.516928	1.423337	1.075467	0.000000	-10.000000	0.108333	-1.316667	-68.000000	1023.000000	1023.000000	2046.000000
12.600000	-0.018101	-10.697748	-12.591457	-1.194752	2.158246	0.930215	0.000000	-10.000000	0.108333	-2.133333	-68.500000	1023.000000	1023.000000	2046.000000
12.620000	-0.019264	-11.385092	-11.434546	-2.633920	1.344735	1.338640	0.000000	-10.000000	0.100000	-2.383333	-69.166664	1023.000000	1023.000000	2046.000000
12.640000	-0.020647	-12.202200	-10.419285	-3.123955	0.083492	1.257548	0.000000	-10.000000	0.100000	-2.516667	-70.166664	1023.000000	1023.000000	2046.000000
12.660000	-0.021542	-12.731349	-11.024242	-2.776664	0.135098	0.934461	0.000000	-10.000000	0.100000	-2.533333	-71.000000	1023.000000	1023.000000	2046.000000
12.680000	-0.020127	-11.894817	-12.390692	-1.402114	1.005675	0.892314	0.000000	-10.000000	0.100000	-2.416667	-72.000000	1023.000000	1023.000000	2046.000000
12.700000	-0.018491	-10.927935	-12.988071	-0.985607	1.925142	1.120602	0.000000	-10.000000	0.100000	-2.150000	-72.666664	1023.000000	1023.000000	2046.000000
12.720000	-0.018983	-11.218845	-12.413779	-2.268885	2.372866	1.090952	0.000000	-10.000000	0.100000	-1.550000	-73.000000	1023.000000	1023.000000	2046.000000
12.740000	-0.020474	-12.100205	-10.886928	-3.680708	0.889484	1.577947	0.000000	-10.000000	0.108333	-0.816667	-73.000000	1023.000000	1023.000000	2046.000000
12.760000	-0.021440	-12.670847	-10.595284	-3.739075	0.453051	1.210460	0.000000	-10.000000	0.108333	-0.233333	-73.000000	1023.000000	1023.000000	2046.000000
12.780000	-0.021826	-12.898911	-11.399905	-3.213359	0.745422	0.968930	0.000000	-10.000000	0.108333	0.000000	-73.000000	1023.000000	1023.000000	2046.000000
12.800000	-0.020618	-12.185050	-12.258892	-2.284354	1.163313	1.194884	0.000000	-10.000000	0.100000	0.000000	-73.000000	1023.000000	1023.000000	2046.000000
12.820000	-0.019439	-11.488717	-12.723591	-1.769377	1.697790	1.306460	0.000000	-10.000000	0.100000	0.683333	-73.000000	1023.000000	1023.000000	2046.000000
12.840000	-0.019142	-11.313079	-12.845214	-2.050877	2.347109	1.235902	0.000000	-10.000000	0.091667	1.500000	-73.000000	1023.000000	1023.000000	2046.000000
12.860000	-0.019165	-11.326242	-12.066058	-3.157279	2.688785	1.208311	0.000000	-10.000000	0.091667	2.516667	-73.000000	1023.000000	1023.000000	2046.000000
12.880000	-0.020385	-12.047767	-10.680723	-4.335495	1.254215	1.714237	0.000000	-10.000000	0.091667	3.100000	-73.000000	1023.000000	1023.000000	2046.000000
12.900000	-0.021122	-12.483050	-10.361683	-4.342077	0.893024	1.327686	0.000000	-10.000000	0.100000	3.866667	-73.000000	1023.000000	1023.000000	2046.000000
12.920000	-0.021754	-12.856442	-11.180656	-3.821422	0.939136	1.206501	0.000000	-10.000000	0.083333	4.816667	-73.000000	1023.000000	1023.000000	2046.000000
12.940000	-0.020247	-11.966018	-12.356517	-2.613156	1.706889	1.296767	0.000000	-10.000000	0.058333	6.033333	-73.000000	1023.000000	1023.000000	2046.000000
12.960000	-0.018973	-11.212969	-12.970804	-2.067590	2.204020	1.621405	0.000000	-10.000000	0.033333	7.400000	-73.000000	1023.000000	1023.000000	2046.000000
12.980000	-0.018826	-11.126299	-12.856890	-2.608790	2.891925	1.447456	0.000000	-10.000000	0.025000	8.466667	-73.000000	1023.000000	1023.000000	2046.000000
13.000000	-0.018170	-10.738276	-12.060280	-3.418643	3.145399	1.595248	0.000000	-10.000000	0.016667	9.066667	-73.000000	1023.000000	1023.000000	2046.000000
13.020000	-0.018467	-10.913943	-10.638982	-4.218246	2.164364	1.778920	0.000000	-10.000000	0.008333	9.550000	-73.000000	1023.000000	1023.000000	2046.000000
13.040000	-0.018488	-10.926601	-10.103360	-4.359251	1.953132	1.582878	0.000000	-10.000000	-0.025000	10.783334	-57.000000	1023.000000	1023.000000	2046.000000
13.060000	-0.018670	-11.034049	-10.098983	-4.155358	1.871726	1.348565	0.000000	-10.000000	-0.066667	12.933333	-24.666666	1023.000000	1023.000000	2046.000000
13.080000	-0.018485	-10.924809	-10.895534	-3.473296	2.192521	1.251501	0.000000	-10.000000	-0.100000	15.266667	9.166667	1023.000000	1023.000000	2046.000000
13.100000	-0.017030	-10.064801	-11.820250	-2.331355	2.465196	1.621607	0.000000	-10.000000	-0.125000	17.116667	29.000000	1023.000000	1023.000000	2046.000000
13.120000	-0.015593	-9.215600	-12.432026	-1.501614	2.856504	1.861536	0.000000	-10.000000	-0.141667	18.150002	34.500000	1023.000000	1023.000000	2046.000000
13.140000	-0.014350	-8.481009	-12.516277	-1.361046	3.543476	1.852837	0.000000	-10.000000	-0.166667	18.883333	40.500000	1023.000000	1023.000000	2046.000000
13.160000	-0.013110	-7.747819	-12.057928	-1.648008	4.090541	1.867575	0.000000	-10.000000	-0.183333	19.600000	46.500000	1023.000000	1023.000000	2046.000000
13.180000	-0.012770	-7.547263	-11.323208	-2.242524	4.067575	1.950895	0.000000	-10.000000	-0.200000	20.266666	52.833332	1023.000000	1023.000000	2046.000000
13.200000	-0.013060	-7.718194	-10.317973	-2.822214	3.195290	2.226703	0.000000	-10.000000	-0.208333	20.966667	59.500000	1023.000000	1023.000000	2046.000000
13.220000	-0.013234	-7.821579	-10.093884	-2.851143	3.028826	2.094622	0.000000	-10.000000	-0.208333	21.300001	66.500000	1023.000000	1023.000000	2046.000000
13.240000	-0.012807	-7.569083	-10.867695	-2.268672	3.577149	1.990134	0.000000	-10.000000	-0.216667	21.950001	73.500000	1023.000000	1023.000000	2046.000000
13.260000	-0.011871	-7.015894	-11.724758	-1.701743	4.120926	2.289681	0.000000	-10.000000	-0.225000	22.416666	80.666664	1023.000000	1023.000000	2046.000000
13.280000	-0.010617	-6.274754	-12.037800	-1.485125	4.502381	2.745790	0.000000	-10.000000	-0.266667	23.150000	88.166664	1023.000000	1023.000000	2046.000000
13.300000	-0.009466	-5.594555	-12.138477	-1.631822	5.273319	2.902425	0.000000	-10.000000	-0.308333	24.216667	95.666664	1023.000000	1023.000000	2046.000000
13.320000	-0.008375	-4.949650	-11.759615	-2.216382	6.078298	2.948049	0.000000	-10.000000	-0.366667	25.533335	103.500000	1023.000000	1023.000000	2046.000000
13.340000	-0.007194	-4.251744	-10.876346	-3.082373	6.535089	3.171885	0.000000	-10.000000	-0.416667	26.966667	111.666664	1023.000000	1023.000000	2046.000000
13.360000	-0.006493	-3.837245	-9.833095	-3.835319	6.227056	3.604113	0.000000	-10.000000	-0.450000	27.883333	120.500000	1023.000000	1023.000000	2046.000000
13.380000	-0.005541	-3.274939	-8.992623	-4.127153	5.985093	3.859745	0.000000	-10.000000	-0.491667	28.516666	129.833328	1023.000000	1023.000000	2046.000000
13.400000	-0.004642	-2.743253	-8.522960	-4.366342	6.211289	3.934760	0.000000	-10.000000	-0.533333	29.333334	139.166672	1023.000000	1023.000000	2046.000000
13.420000	-0.003555	-2.101102	-8.368134	-4.558511	6.682740	4.142804	0.000000	-10.000000	-0.558333	30.083334	148.833328	1023.000000	1023.000000	2046.000000
13.440000	-0.002717	-1.606020	-8.338113	-4.680955	7.040699	4.372349	0.000000	-10.000000	-0.575000	30.900002	158.666672	1023.000000	1023.000000	2046.000000
13.460000	-0.001987	-1.174080	-8.696180	-4.597366	7.485101	4.634366	0.000000	-10.000000	-0.591667	31.433334	169.000000	1023.000000	1023.000000	2046.000000
13.480000	-0.000690	-0.407689	-9.163907	-4.224546	8.094957	4.885808	0.000000	-10.000000	-0.633333	31.966667	179.500000	1023.000000	1023.000000	2046.000000
13.500000	0.000690	0.407984	-9.336056	-4.141252	8.577431	5.307862	0.000000	-10.000000	-0.641667	32.500000	190.000000	1023.000000	1023.000000	2046.000000
13.520000	0.002088	1.234133	-9.342547	-4.082788	9.150192	5.509276	0.000000	-10.000000	-0.666667	32.933334	200.666672	1023.000000	1023.000000	2046.000000
13.540000	0.003340	1.973868	-9.097349	-4.261658	9.631442	5.701433	0.000000	-10.000000	-0.658333	33.550003	211.500000	1023.000000	1023.000000	2046.000000
13.560000	0.004667	2.757958	-8.717564	-4.589197	10.357945	5.706773	0.000000	-10.000000	-0.708333	34.233334	222.666672	1023.000000	1023.000000	2046.000000
13.580000	0.005931	3.505315	-7.864470	-5.247675	10.892829	5.724630	0.000000	-10.000000	-0.725000	35.033333	234.000000	1023.000000	1023.000000	2046.000000
13.600000	0.006596	3.898164	-6.574685	-6.134118	10.766761	5.840206	0.000000	-10.000000	-0.766667	35.666668	245.500000	1023.000000	1023.000000	2046.000000
13.620000	0.007501	4.433363	-5.317636	-6.660882	10.155857	6.256024	0.000000	-10.000000	-0.791667	36.349998	257.166656	1023.000000	1023.000000	2046.000000
13.640000	0.008196	4.843942	-4.636502	-6.954981	10.222882	6.212542	0.000000	-10.000000	-0.825000	37.099998	269.333344	1023.000000	1023.000000	2046.000000
13.660000	0.009798	5.790336	-4.705786	-6.688703	10.795278	6.389546	0.000000	-10.000000	-0.875000	37.650002	281.666656	1023.000000	1023.000000	2046.000000
13.680000	0.010884	6.432276	-5.044837	-6.455842	11.478819	6.454137	0.000000	-10.000000	-0.891667	38.350002	294.333344	1023.000000	1023.000000	2046.000000
13.700000	0.012506	7.391130	-5.385927	-6.046486	12.077855	6.745688	0.000000	-10.000000	-0.900000	38.700001	306.833344	1023.000000	1023.000000	2046.000000
13.720000	0.014150	8.362896	-5.535572	-5.791621	12.597761	7.092328	0.000000	-10.000000	-0.908333	39.299999	319.666656	1023.000000	1023.000000	2046.000000
13.740000	0.015869	9.378315	-5.354132	-5.702165	13.170193	7.264420	0.000000	-10.000000	-0.933333	39.716667	332.666656	1023.000000	1023.000000	2046.000000
13.760000	0.017162	10.142720	-4.975393	-5.692739	13.642299	7.168554	0.000000	-10.000000	-0.966667	39.950001	346.000000	1023.000000	1023.000000	2046.000000
13.780000	0.018643	11.017864	-4.404268	-5.820011	14.203033	7.039110	0.000000	-10.000000	-0.991667	40.583336	359.333344	1023.000000	1023.000000	2046.000000
13.800000	0.020177	11.924603	-3.714638	-5.916728	14.531847	7.024121	0.000000	-10.000000	-1.008333	40.866669	372.833344	1023.000000	1023.000000	2046.000000
13.820000	0.021868	12.923896	-2.869572	-6.044415	14.912744	6.925138	0.000000	-10.000000	-1.025000	41.733334	386.333344	1023.000000	1023.000000	2046.000000
13.840000	0.023342	13.795090	-1.862336	-6.259637	15.013938	6.903125	0.000000	-10.000000	-1.041667	42.000000	400.000000	1023.000000	1023.000000	2046.000000
13.860000	0.024585	14.529728	-0.958151	-6.461279	14.901635	7.047523	0.000000	-10.000000	-1.041667	42.550003	413.833344	1023.000000	1023.000000	2046.000000
13.880000	0.025616	15.138922	-0.044732	-6.739452	14.618901	7.304204	0.000000	-10.000000	-1.041667	42.566669	428.000000	1023.000000	1023.000000	2046.000000
13.900000	0.026964	15.935978	0.526531	-6.665803	14.654410	7.420840	0.000000	-10.000000	-1.016667	42.316669	442.333344	1023.000000	1023.000000	2046.000000
13.920000	0.028862	17.057285	0.894458	-6.381844	15.025832	7.518839	0.000000	-10.000000	-1.016667	42.016666	456.500000	1023.000000	1023.000000	2046.000000
13.940000	0.030755	18.175970	1.109260	-5.925661	15.415445	7.576926	0.000000	-10.000000	-0.991667	41.733334	470.500000	1023.000000	1023.000000	2046.000000
13.960000	0.033103	19.563795	1.355023	-5.338640	15.811260	7.736151	0.000000	-10.000000	-0.983333	41.316666	484.500000	1023.000000	1023.000000	2046.000000
13.980000	0.035397	20.919714	1.188839	-4.584918	16.451746	7.864047	0.000000	-10.000000	-0.991667	40.933334	502.833344	1023.000000	1023.000000	2046.000000
14.000000	0.037587	22.214155	1.119205	-3.958477	17.058189	7.995238	0.000000	-10.000000	-1.008333	40.683334	516.500000	1023.000000	1023.000000	2046.000000
14.020000	0.039547	23.372511	0.454062	-3.077781	17.710096	8.286134	0.000000	-10.000000	-1.008333	40.916668	530.000000	1023.000000	1023.000000	2046.000000
14.040000	0.041255	24.381704	0.369740	-2.660749	18.214508	8.458204	0.000000	-10.000000	-0.991667	40.716667	539.000000	1023.000000	1023.000000	2046.000000
14.060000	0.043049	25.441814	0.474778	-2.025964	18.781769	8.211233	0.000000	-10.000000	-0.966667	40.316669	552.666687	1023.000000	1023.000000	2046.000000
14.080000	0.044555	26.332169	0.986378	-1.813421	19.125582	8.033629	0.000000	-10.000000	-0.958333	39.650002	566.166687	1023.000000	1023.000000	2046.000000
14.100000	0.046018	27.196503	1.847135	-1.737506	19.154844	7.932030	0.000000	-10.000000	-0.933333	39.416668	579.500000	1023.000000	1023.000000	2046.000000
14.120000	0.047575	28.117100	2.782325	-1.640615	18.924089	8.051301	0.000000	-10.000000	-0.916667	39.183334	592.666687	1023.000000	1023.000000	2046.000000
14.140000	0.049170	29.059292	3.537714	-1.575691	18.858053	8.239216	0.000000	-10.000000	-0.900000	39.116669	605.833313	1023.000000	1023.000000	2046.000000
14.160000	0.050825	30.037512	4.166965	-1.393489	18.900558	8.363478	0.000000	-10.000000	-0.883333	39.016666	619.000000	1023.000000	1023.000000	2046.000000
14.180000	0.052372	30.952091	4.679057	-1.101134	18.893362	8.480806	0.000000	-10.000000	-0.866667	38.783333	632.000000	1023.000000	1023.000000	2046.000000
14.200000	0.054005	31.916691	5.040590	-0.996981	19.060383	8.812699	0.000000	-10.000000	-0.833333	38.549999	645.000000	1023.000000	1023.000000	2046.000000
14.220000	0.055877	33.023140	5.271188	-0.721994	19.497515	8.976431	0.000000	-10.000000	-0.808333	37.900002	658.000000	1023.000000	1023.000000	2046.000000
14.240000	0.057177	33.791695	5.533791	-0.614915	19.850683	9.022135	0.000000	-10.000000	-0.775000	37.349998	670.666687	1023.000000	1023.000000	2046.000000
14.260000	0.058582	34.621967	5.389901	-0.323233	20.368370	9.186930	0.000000	-10.000000	-0.766667	36.766666	683.333313	1023.000000	1023.000000	2046.000000
14.280000	0.060639	35.837543	5.463003	-0.043989	21.084166	9.334365	0.000000	-10.000000	-0.741667	36.466667	695.666687	1023.000000	1023.000000	2046.000000
14.300000	0.062494	36.933949	5.608136	-0.026395	21.750422	9.601786	0.000000	-10.000000	-0.741667	36.299999	708.000000	1023.000000	1023.000000	2046.000000
14.320000	0.064745	38.264587	5.598417	0.191669	22.631723	9.842777	0.000000	-10.000000	-0.716667	36.166668	720.000000	1023.000000	1023.000000	2046.000000
14.340000	0.067020	39.608727	5.643090	0.310139	23.299456	10.356041	0.000000	-10.000000	-0.725000	35.650002	732.000000	1023.000000	1023.000000	2046.000000
14.360000	0.069284	40.947086	5.608143	0.581398	24.068329	10.689219	0.000000	-10.000000	-0.700000	35.533333	744.000000	1023.000000	1023.000000	2046.000000
14.380000	0.070994	41.957336	5.963176	0.611194	24.353399	11.029566	0.000000	-10.000000	-0.691667	35.066666	756.000000	1023.000000	1023.000000	2046.000000
14.400000	0.072950	43.113564	6.214356	0.996926	24.895889	11.006392	0.000000	-10.000000	-0.658333	34.850002	767.833313	1023.000000	1023.000000	2046.000000
14.420000	0.074470	44.011604	6.695183	1.233997	25.233728	10.848698	0.000000	-10.000000	-0.633333	34.033333	779.500000	1023.000000	1023.000000	2046.000000
14.440000	0.075843	44.822937	7.532587	1.368779	25.255783	10.665790	0.000000	-10.000000	-0.591667	33.316666	790.833313	1023.000000	1023.000000	2046.000000
14.460000	0.076797	45.386909	8.349307	1.318242	25.134962	10.584396	0.000000	-10.000000	-0.541667	32.450001	802.000000	1023.000000	1023.000000	2046.000000
14.480000	0.078139	46.180054	8.637357	1.406103	25.380238	10.756355	0.000000	-10.000000	-0.508333	31.550001	813.000000	1023.000000	1023.000000	2046.000000
14.500000	0.079528	47.000832	9.014834	1.326675	25.570435	11.088887	0.000000	-10.000000	-0.483333	30.783335	823.833313	1023.000000	1023.000000	2046.000000
14.520000	0.080733	47.713219	9.403118	1.408198	25.699297	11.202605	0.000000	-10.000000	-0.475000	30.000000	834.333313	1023.000000	1023.000000	2046.000000
14.540000	0.081714	48.293213	9.915278	1.411946	25.708954	11.257033	0.000000	-10.000000	-0.450000	29.600000	844.500000	1023.000000	1023.000000	2046.000000
14.560000	0.082772	48.918030	10.409568	1.474834	25.684145	11.349483	0.000000	-10.000000	-0.416667	28.850000	854.500000	1023.000000	1023.000000	2046.000000
14.580000	0.083776	49.511806	10.709754	1.482677	25.891907	11.427468	0.000000	-10.000000	-0.383333	28.050001	864.166687	1023.000000	1023.000000	2046.000000
14.600000	0.084623	50.012341	10.997673	1.588151	26.065266	11.361248	0.000000	-10.000000	-0.333333	26.800001	873.666687	1023.000000	1023.000000	2046.000000
14.620000	0.085435	50.492172	11.453531	1.610710	26.065630	11.362302	0.000000	-10.000000	-0.291667	25.666668	882.666687	1023.000000	1023.000000	2046.000000
14.640000	0.086313	51.010921	11.690194	1.727869	26.045778	11.547080	0.000000	-10.000000	-0.250000	24.483334	891.500000	1023.000000	1023.000000	2046.000000
14.660000	0.087029	51.434429	11.713652	1.863392	26.192310	11.665075	0.000000	-10.000000	-0.216667	23.250000	899.833313	1023.000000	1023.000000	2046.000000
14.680000	0.088090	52.061131	11.726348	2.109867	26.400381	11.824533	0.000000	-10.000000	-0.183333	21.900000	907.833313	1023.000000	1023.000000	2046.000000
14.700000	0.088728	52.438103	11.915152	2.146273	26.508141	11.868539	0.000000	-10.000000	-0.141667	20.900000	915.333313	1023.000000	1023.000000	2046.000000
14.720000	0.089081	52.646820	11.681158	2.294778	26.689991	11.980891	0.000000	-10.000000	-0.116667	19.433334	922.500000	1023.000000	1023.000000	2046.000000
14.740000	0.089775	53.056953	11.266134	2.483582	27.017735	12.289501	0.000000	-10.000000	-0.075000	17.950001	929.166687	1023.000000	1023.000000	2046.000000
14.760000	0.090073	53.233097	10.939471	2.458961	27.257982	12.576685	0.000000	-10.000000	-0.033333	15.650001	935.500000	1023.000000	1023.000000	2046.000000
14.780000	0.089953	53.162399	10.548739	2.451209	27.391691	12.770761	0.000000	-10.000000	0.008333	13.333334	941.000000	1023.000000	1023.000000	2046.000000
14.800000	0.089989	53.183334	10.172606	2.499299	27.500738	13.010694	0.000000	-10.000000	0.033333	10.566667	945.833313	1023.000000	1023.000000	2046.000000
14.820000	0.089883	53.120975	10.270830	2.448897	27.338875	13.062375	0.000000	-10.000000	0.058333	7.566667	949.833313	1023.000000	1023.000000	2046.000000
14.840000	0.090180	53.296494	10.113221	2.705042	27.564342	12.913886	0.000000	-10.000000	0.083333	4.150000	953.000000	1023.000000	1023.000000	2046.000000
14.860000	0.090280	53.355469	10.091946	2.744425	27.599558	12.919538	0.000000	-10.000000	0.100000	0.616667	955.000000	1023.000000	1023.000000	2046.000000
14.880000	0.090543	53.510696	10.116593	2.947304	27.577654	12.869146	0.000000	-10.000000	0.108333	-2.266667	955.833313	1023.000000	1023.000000	2046.000000
14.900000	0.090472	53.468708	9.889306	3.213231	27.631622	12.734550	0.000000	-10.000000	0.125000	-4.883333	956.000000	1023.000000	1023.000000	2046.000000
14.920000	0.089893	53.126663	9.623184	3.377683	27.557306	12.568488	0.000000	-10.000000	0.158333	-7.350000	956.000000	1023.000000	1023.000000	2046.000000
14.940000	0.088993	52.595066	9.178776	3.583560	27.419622	12.413109	0.000000	-10.000000	0.183333	-9.983334	956.000000	1023.000000	1023.000000	2046.000000
14.960000	0.088202	52.127407	8.894459	3.826918	27.210958	12.195073	0.000000	-10.000000	0.216667	-11.800000	956.000000	1023.000000	1023.000000	2046.000000
14.980000	0.087473	51.696468	8.591539	4.106802	26.980347	12.017779	0.000000	-10.000000	0.233333	-12.883333	956.000000	1023.000000	1023.000000	2046.000000
15.000000	0.086894	51.354404	8.354779	4.284103	26.782623	11.932899	0.000000	-10.000000	0.250000	-13.183333	948.833313	1023.000000	1023.000000	2046.000000
15.020000	0.085921	50.779446	8.217065	4.301365	26.385500	11.875516	0.000000	-10.000000	0.250000	-13.350000	940.166687	1023.000000	1023.000000	2046.000000
15.040000	0.085281	50.400917	7.795908	4.551261	26.352781	11.700966	0.000000	-10.000000	0.258333	-13.483334	930.000000	1023.000000	1023.000000	2046.000000
15.060000	0.084505	49.942673	7.460886	4.760127	26.363039	11.358620	0.000000	-10.000000	0.266667	-13.950000	925.500000	1023.000000	1023.000000	2046.000000
15.080000	0.083569	49.389236	7.308709	4.881377	26.245876	10.953275	0.000000	-10.000000	0.275000	-14.550000	920.833313	1023.000000	1023.000000	2046.000000
15.100000	0.082414	48.706623	7.220471	4.800744	26.030764	10.654646	0.000000	-10.000000	0.283333	-15.350000	916.000000	1023.000000	1023.000000	2046.000000
15.120000	0.081283	48.038528	7.391074	4.468602	25.760447	10.418406	0.000000	-10.000000	0.300000	-16.200001	910.833313	1023.000000	1023.000000	2046.000000
15.140000	0.079868	47.202225	7.303506	4.218328	25.564901	10.115491	0.000000	-10.000000	0.341667	-17.300001	905.333313	1023.000000	1023.000000	2046.000000
15.160000	0.078972	46.672474	7.200480	3.976777	25.337378	10.157840	0.000000	-10.000000	0.341667	-18.033335	899.500000	1023.000000	1023.000000	2046.000000
15.180000	0.078007	46.101883	7.264174	3.645147	25.168240	10.024322	0.000000	-10.000000	0.333333	-18.233334	893.500000	1023.000000	1023.000000	2046.000000
15.200000	0.077147	45.593670	7.523066	3.273725	24.906164	9.890716	0.000000	-10.000000	0.300000	-17.933334	887.500000	1023.000000	1023.000000	2046.000000
15.220000	0.075976	44.901642	7.935678	2.882226	24.580034	9.503705	0.000000	-10.000000	0.300000	-17.500000	881.500000	1023.000000	1023.000000	2046.000000
15.240000	0.074989	44.318630	8.281985	2.494252	24.233141	9.309255	0.000000	-10.000000	0.300000	-17.250000	875.666687	1023.000000	1023.000000	2046.000000
15.260000	0.074053	43.765228	8.517228	2.162135	23.948370	9.137497	0.000000	-10.000000	0.300000	-17.150000	870.000000	1023.000000	1023.000000	2046.000000
15.280000	0.073396	43.376827	8.582935	2.046471	23.716999	9.030420	0.000000	-10.000000	0.300000	-17.166666	864.333313	1023.000000	1023.000000	2046.000000
15.300000	0.072611	42.913353	8.515879	1.951458	23.466984	8.979030	0.000000	-10.000000	0.333333	-17.366667	858.500000	1023.000000	1023.000000	2046.000000
15.320000	0.071851	42.464127	8.259549	1.888945	23.312643	9.002990	0.000000	-10.000000	0.333333	-17.450001	852.500000	1023.000000	1023.000000	2046.000000
15.340000	0.071017	41.970951	7.794833	1.881586	23.299246	8.995284	0.000000	-10.000000	0.366667	-17.716667	846.500000	1023.000000	1023.000000	2046.000000
15.360000	0.070250	41.517853	7.211349	1.665001	23.267529	9.373974	0.000000	-10.000000	0.350000	-18.183332	840.500000	1023.000000	1023.000000	2046.000000
15.380000	0.069361	40.992306	6.675729	1.419851	23.252514	9.644212	0.000000	-10.000000	0.383333	-18.816668	834.500000	1023.000000	1023.000000	2046.000000
15.400000	0.068448	40.452728	6.414566	1.101993	23.024351	9.911820	0.000000	-10.000000	0.383333	-19.516666	828.333313	1023.000000	1023.000000	2046.000000
15.420000	0.067312	39.781555	6.046083	0.978756	23.014309	9.742405	0.000000	-10.000000	0.408333	-19.983334	822.000000	1023.000000	1023.000000	2046.000000
15.440000	0.065752	38.859386	5.967113	0.704865	22.912149	9.275261	0.000000	-10.000000	0.425000	-20.633333	815.333313	1023.000000	1023.000000	2046.000000
15.460000	0.063821	37.718235	6.145048	0.339942	22.518745	8.714503	0.000000	-10.000000	0.441667	-21.250000	808.500000	1023.000000	1023.000000	2046.000000
15.480000	0.062127	36.717125	6.350299	0.002964	21.977604	8.386257	0.000000	-10.000000	0.450000	-21.816668	801.333313	1023.000000	1023.000000	2046.000000
15.500000	0.060682	35.863297	6.502069	-0.209909	21.456776	8.114359	0.000000	-10.000000	0.450000	-22.166668	794.166687	1023.000000	1023.000000	2046.000000
15.520000	0.059178	34.974190	6.469449	-0.166431	20.928623	7.742548	0.000000	-10.000000	0.475000	-22.533335	786.666687	1023.000000	1023.000000	2046.000000
15.540000	0.058167	34.376987	6.282381	-0.043523	20.610254	7.527873	0.000000	-10.000000	0.491667	-22.933334	779.166687	1023.000000	1023.000000	2046.000000
15.560000	0.056832	33.587418	5.935405	0.038084	20.172960	7.440969	0.000000	-10.000000	0.525000	-23.366667	771.500000	1023.000000	1023.000000	2046.000000
15.580000	0.055691	32.913185	5.332526	0.177852	20.078602	7.324204	0.000000	-10.000000	0.533333	-23.833334	763.833313	1023.000000	1023.000000	2046.000000
15.600000	0.054341	32.115791	4.595302	0.072418	19.983452	7.464621	0.000000	-10.000000	0.566667	-24.516666	756.000000	1023.000000	1023.000000	2046.000000
15.620000	0.052991	31.317818	4.166164	-0.253680	19.645180	7.760156	0.000000	-10.000000	0.591667	-25.183334	747.666687	1023.000000	1023.000000	2046.000000
15.640000	0.051095	30.197186	3.676093	-0.452429	19.312523	7.661000	0.000000	-10.000000	0.641667	-25.900000	739.166687	1023.000000	1023.000000	2046.000000
15.660000	0.049445	29.222219	3.141836	-0.599225	18.934286	7.745321	0.000000	-10.000000	0.658333	-26.483334	730.333313	1023.000000	1023.000000	2046.000000
15.680000	0.047869	28.290493	2.693243	-0.778519	18.732613	7.643157	0.000000	-10.000000	0.675000	-27.016666	721.500000	1023.000000	1023.000000	2046.000000
15.700000	0.046263	27.341370	2.562536	-0.999690	18.477839	7.300685	0.000000	-10.000000	0.675000	-27.416668	712.500000	1023.000000	1023.000000	2046.000000
15.720000	0.044775	26.462030	2.713177	-1.203044	18.150997	6.800900	0.000000	-10.000000	0.708333	-28.000000	703.500000	1023.000000	1023.000000	2046.000000
15.740000	0.043625	25.782175	2.950888	-1.346609	17.691061	6.486836	0.000000	-10.000000	0.733333	-28.666668	694.166687	1023.000000	1023.000000	2046.000000
15.760000	0.042193	24.936241	3.045113	-1.519674	17.323378	6.087424	0.000000	-10.000000	0.766667	-29.400000	684.500000	1023.000000	1023.000000	2046.000000
15.780000	0.040413	23.883865	3.088916	-1.663961	16.591492	5.867418	0.000000	-10.000000	0.783333	-29.783333	674.500000	1023.000000	1023.000000	2046.000000
15.800000	0.038479	22.740816	2.988447	-1.594988	15.838472	5.508884	0.000000	-10.000000	0.816667	-29.783333	664.500000	1023.000000	1023.000000	2046.000000
15.820000	0.036947	21.835508	2.808632	-1.432276	15.150173	5.308980	0.000000	-10.000000	0.825000	-29.933334	654.666687	1023.000000	1023.000000	2046.000000
15.840000	0.035667	21.079374	2.481819	-1.095738	14.689048	5.004246	0.000000	-10.000000	0.833333	-30.150002	644.666687	1023.000000	1023.000000	2046.000000
15.860000	0.034537	20.411137	2.282303	-0.967440	14.264323	4.831951	0.000000	-10.000000	0.841667	-30.866667	634.666687	1023.000000	1023.000000	2046.000000
15.880000	0.033725	19.931295	2.016129	-0.755669	14.069686	4.601151	0.000000	-10.000000	0.850000	-31.216667	624.333313	1023.000000	1023.000000	2046.000000
15.900000	0.032596	19.264219	1.796825	-0.657249	13.866551	4.258092	0.000000	-10.000000	0.858333	-31.716667	614.000000	1023.000000	1023.000000	2046.000000
15.920000	0.031781	18.782284	1.625214	-0.569740	13.715896	4.010915	0.000000	-10.000000	0.850000	-31.716667	603.500000	1023.000000	1023.000000	2046.000000
15.940000	0.030784	18.193600	1.416751	-0.510835	13.534325	3.753359	0.000000	-10.000000	0.850000	-31.866667	593.000000	1023.000000	1023.000000	2046.000000
15.960000	0.029892	17.666128	1.095585	-0.330381	13.356481	3.544443	0.000000	-10.000000	0.850000	-31.833334	582.333313	1023.000000	1023.000000	2046.000000
15.980000	0.028820	17.032400	0.917306	-0.509472	13.140718	3.483847	0.000000	-10.000000	0.866667	-31.966667	571.666687	1023.000000	1023.000000	2046.000000
16.000000	0.027432	16.212236	0.713836	-0.693963	12.963146	3.229217	0.000000	-10.000000	0.875000	-32.150002	561.000000	1023.000000	1023.000000	2046.000000
16.020000	0.025912	15.313783	0.531926	-0.948453	12.690334	3.039975	0.000000	-10.000000	0.875000	-32.033333	550.333313	1023.000000	1023.000000	2046.000000
16.040001	0.024693	14.593307	0.386315	-1.110093	12.449677	2.867407	0.000000	-10.000000	0.858333	-31.716667	539.666687	1023.000000	1023.000000	2046.000000
16.059999	0.023636	13.969157	0.224128	-1.253541	12.291042	2.707528	0.000000	-10.000000	0.850000	-31.116667	529.000000	1023.000000	1023.000000	2046.000000
16.080000	0.022460	13.273584	-0.007720	-1.392472	12.056947	2.616829	0.000000	-10.000000	0.850000	-30.866667	518.666687	1023.000000	1023.000000	2046.000000
16.100000	0.021341	12.612342	-0.226909	-1.555025	11.767074	2.627202	0.000000	-10.000000	0.833333	-30.750000	508.333344	1023.000000	1023.000000	2046.000000
16.120001	0.020241	11.962341	-0.379814	-1.673695	11.529575	2.486275	0.000000	-10.000000	0.833333	-30.850000	498.000000	1023.000000	1023.000000	2046.000000
16.139999	0.019010	11.234800	-0.542810	-1.893322	11.305095	2.365837	0.000000	-10.000000	0.825000	-30.883333	487.666656	1023.000000	1023.000000	2046.000000
16.160000	0.017699	10.459851	-0.735061	-2.137869	11.052711	2.280070	0.000000	-10.000000	0.825000	-30.750000	477.500000	1023.000000	1023.000000	2046.000000
16.180000	0.016624	9.824572	-1.181398	-2.264164	11.036239	2.233895	0.000000	-10.000000	0.808333	-30.350000	467.500000	1023.000000	1023.000000	2046.000000
16.200001	0.015553	9.191743	-1.323887	-2.624710	10.730843	2.409498	0.000000	-10.000000	0.791667	-29.733334	457.500000	1023.000000	1023.000000	2046.000000
16.219999	0.014524	8.583735	-1.657817	-2.736350	10.573388	2.404515	0.000000	-10.000000	0.775000	-29.200001	447.500000	1023.000000	1023.000000	2046.000000
16.240000	0.013824	8.170073	-1.915432	-2.856584	10.384750	2.557338	0.000000	-10.000000	0.741667	-28.933334	437.500000	1023.000000	1023.000000	2046.000000
16.260000	0.012711	7.512259	-2.120923	-3.187328	10.078365	2.742144	0.000000	-10.000000	0.733333	-28.600000	427.666656	1023.000000	1023.000000	2046.000000
16.280001	0.011888	7.026100	-2.296764	-3.432405	9.928941	2.826329	0.000000	-10.000000	0.716667	-28.416666	418.000000	1023.000000	1023.000000	2046.000000
16.299999	0.010554	6.237233	-2.337914	-3.859298	9.718908	2.715536	0.000000	-10.000000	0.716667	-28.083334	408.666656	1023.000000	1023.000000	2046.000000
16.320000	0.009260	5.472552	-2.411687	-4.101940	9.706213	2.279965	0.000000	-10.000000	0.700000	-27.933332	399.333344	1023.000000	1023.000000	2046.000000
16.340000	0.007890	4.663218	-2.583107	-4.321527	9.553144	2.014709	0.000000	-10.000000	0.700000	-27.650000	390.000000	1023.000000	1023.000000	2046.000000
16.360001	0.006676	3.945255	-2.648822	-4.539738	9.303989	1.829825	0.000000	-10.000000	0.700000	-27.466667	380.666656	1023.000000	1023.000000	2046.000000
16.379999	0.005507	3.254587	-2.840569	-4.645473	8.984168	1.756460	0.000000	-10.000000	0.700000	-27.366667	371.500000	1023.000000	1023.000000	2046.000000
16.400000	0.004396	2.598303	-2.961076	-4.804418	8.785585	1.578211	0.000000	-10.000000	0.691667	-27.350000	362.500000	1023.000000	1023.000000	2046.000000
16.420000	0.003212	1.898347	-2.937038	-5.108541	8.501715	1.442211	0.000000	-10.000000	0.675000	-27.350000	353.500000	1023.000000	1023.000000	2046.000000
16.440001	0.001815	1.072453	-2.795366	-5.553004	8.123451	1.297372	0.000000	-10.000000	0.658333	-27.166668	344.333344	1023.000000	1023.000000	2046.000000
16.459999	0.000531	0.313798	-2.691662	-5.859194	7.554829	1.309825	0.000000	-10.000000	0.650000	-26.950001	335.166656	1023.000000	1023.000000	2046.000000
16.480000	-0.000732	-0.432365	-2.773777	-6.047794	7.281513	1.107693	0.000000	-10.000000	0.650000	-26.733334	326.000000	1023.000000	1023.000000	2046.000000
16.500000	-0.001909	-1.128081	-2.972152	-6.014337	6.977967	0.880440	0.000000	-10.000000	0.625000	-26.500000	317.166656	1023.000000	1023.000000	2046.000000
16.520000	-0.002854	-1.686671	-3.202117	-5.785764	6.597709	0.703501	0.000000	-10.000000	0.591667	-26.100000	308.333344	1023.000000	1023.000000	2046.000000
16.540001	-0.003281	-1.939075	-3.738962	-5.359923	6.449005	0.710805	0.000000	-10.000000	0.558333	-25.350000	299.666656	1023.000000	1023.000000	2046.000000
16.559999	-0.003716	-2.196124	-4.152979	-5.189813	6.408449	0.738219	0.000000	-10.000000	0.550000	-24.666668	291.166656	1023.000000	1023.000000	2046.000000
16.580000	-0.003853	-2.276985	-4.485184	-5.077532	6.392330	0.893402	0.000000	-10.000000	0.558333	-24.316668	283.000000	1023.000000	1023.000000	2046.000000
16.600000	-0.003575	-2.112816	-4.867439	-5.001412	6.628368	1.127667	0.000000	-10.000000	0.558333	-24.033335	275.000000	1023.000000	1023.000000	2046.000000
16.620001	-0.003836	-2.267010	-4.799054	-5.285093	6.520205	1.296931	0.000000	-10.000000	0.541667	-23.633333	267.000000	1023.000000	1023.000000	2046.000000
16.639999	-0.004341	-2.565508	-4.865622	-5.323313	6.403515	1.219912	0.000000	-10.000000	0.483333	-22.683334	259.000000	1023.000000	1023.000000	2046.000000
16.660000	-0.004835	-2.857206	-4.995395	-5.313981	6.276878	1.175292	0.000000	-10.000000	0.433333	-21.416666	251.333328	1023.000000	1023.000000	2046.000000
16.680000	-0.005004	-2.957289	-5.217031	-5.217339	6.167593	1.309489	0.000000	-10.000000	0.383333	-19.866667	244.166672	1023.000000	1023.000000	2046.000000
16.700001	-0.005202	-3.074638	-5.396264	-5.170025	6.193521	1.298130	0.000000	-10.000000	0.350000	-18.600000	237.666672	1023.000000	1023.000000	2046.000000
16.719999	-0.005654	-3.341382	-5.398471	-5.326936	6.153583	1.230442	0.000000	-10.000000	0.316667	-17.650002	231.500000	1023.000000	1023.000000	2046.000000
16.740000	-0.005966	-3.525897	-5.428069	-5.286522	6.105803	1.082892	0.000000	-10.000000	0.291667	-17.083334	225.500000	1023.000000	1023.000000	2046.000000
16.760000	-0.006317	-3.733297	-5.612511	-5.166714	6.114772	0.931156	0.000000	-10.000000	0.283333	-16.400002	219.833328	1023.000000	1023.000000	2046.000000
16.780001	-0.006770	-4.001350	-5.693526	-5.147823	5.981052	0.858947	0.000000	-10.000000	0.266667	-15.733334	214.333328	1023.000000	1023.000000	2046.000000
16.799999	-0.007701	-4.551118	-5.802137	-5.349269	5.903449	0.696839	0.000000	-10.000000	0.258333	-14.983334	209.166672	1023.000000	1023.000000	2046.000000
16.820000	-0.008878	-5.246820	-5.528597	-5.847496	5.773024	0.356249	0.000000	-10.000000	0.250000	-14.200000	204.000000	1023.000000	1023.000000	2046.000000
16.840000	-0.010061	-5.946348	-5.258797	-6.353312	5.505548	0.160214	0.000000	-10.000000	0.241667	-13.350000	199.333328	1023.000000	1023.000000	2046.000000
16.860001	-0.011259	-6.654256	-5.073313	-6.819279	5.237028	0.001308	0.000000	-10.000000	0.225000	-12.716667	194.833328	1023.000000	1023.000000	2046.000000
16.879999	-0.012200	-7.210207	-4.933282	-7.091396	5.069890	-0.255420	0.000000	-10.000000	0.191667	-12.200000	190.500000	1023.000000	1023.000000	2046.000000
16.900000	-0.013133	-7.761574	-4.812376	-7.314333	4.796012	-0.430876	0.000000	-10.000000	0.166667	-11.516666	186.333328	1023.000000	1023.000000	2046.000000
16.920000	-0.013559	-8.013086	-4.741001	-7.193905	4.650420	-0.728600	0.000000	-10.000000	0.141667	-10.833333	182.500000	1023.000000	1023.000000	2046.000000
16.940001	-0.014042	-8.298904	-4.760614	-6.988854	4.332795	-0.882231	0.000000	-10.000000	0.141667	-10.233334	179.000000	1023.000000	1023.000000	2046.000000
16.959999	-0.014301	-8.451653	-5.038118	-6.800416	4.267298	-0.880418	0.000000	-10.000000	0.141667	-10.250000	175.500000	1023.000000	1023.000000	2046.000000
16.980000	-0.014179	-8.379875	-5.375384	-6.435234	4.260429	-0.829686	0.000000	-10.000000	0.158333	-10.433333	172.166672	1023.000000	1023.000000	2046.000000
17.000000	-0.014549	-8.598362	-5.705712	-6.307044	4.143791	-0.729398	0.000000	-10.000000	0.158333	-10.816667	168.666672	1023.000000	1023.000000	2046.000000
17.020000	-0.014573	-8.612420	-6.279334	-6.016664	4.222272	-0.538693	0.000000	-10.000000	0.158333	-10.866667	165.000000	1023.000000	1023.000000	2046.000000
17.040001	-0.015053	-8.896228	-6.545641	-6.033076	4.169258	-0.486769	0.000000	-10.000000	0.150000	-10.600000	161.333328	1023.000000	1023.000000	2046.000000
17.059999	-0.015193	-8.978798	-7.138381	-5.825738	4.218924	-0.233603	0.000000	-10.000000	0.150000	-10.116667	157.833328	1023.000000	1023.000000	2046.000000
17.080000	-0.015201	-8.983664	-7.503130	-5.848539	4.168396	0.199611	0.000000	-10.000000	0.150000	-9.866667	154.500000	1023.000000	1023.000000	2046.000000
17.100000	-0.015498	-9.159500	-7.673650	-6.148752	4.143922	0.518980	0.000000	-10.000000	0.150000	-9.933333	151.166672	1023.000000	1023.000000	2046.000000
17.120001	-0.015965	-9.435526	-7.470139	-6.731611	4.339949	0.426275	0.000000	-10.000000	0.158333	-10.316667	147.833328	1023.000000	1023.000000	2046.000000
17.139999	-0.017201	-10.165741	-7.047285	-7.431494	4.320838	-0.007800	0.000000	-10.000000	0.158333	-10.750000	144.500000	1023.000000	1023.000000	2046.000000
17.160000	-0.018609	-10.997809	-6.625419	-8.018681	3.980038	-0.333750	0.000000	-10.000000	0.166667	-11.100000	140.833328	1023.000000	1023.000000	2046.000000
17.180000	-0.019468	-11.505733	-6.451093	-8.314058	3.696912	-0.437494	0.000000	-10.000000	0.158333	-11.133333	137.000000	1023.000000	1023.000000	2046.000000
17.200001	-0.020045	-11.846848	-6.378170	-8.491591	3.562419	-0.539505	0.000000	-10.000000	0.158333	-10.983334	133.333328	1023.000000	1023.000000	2046.000000
17.219999	-0.020850	-12.322165	-6.299864	-8.632386	3.381788	-0.771702	0.000000	-10.000000	0.150000	-10.666667	129.666672	1023.000000	1023.000000	2046.000000
17.240000	-0.021042	-12.435705	-6.189018	-8.611337	3.311745	-0.947095	0.000000	-10.000000	0.150000	-10.433333	126.166664	1023.000000	1023.000000	2046.000000
17.260000	-0.021394	-12.644067	-6.317210	-8.358804	3.200307	-1.168361	0.000000	-10.000000	0.150000	-10.083333	122.500000	1023.000000	1023.000000	2046.000000
17.280001	-0.021145	-12.496615	-6.969769	-7.624652	3.277301	-1.179495	0.000000	-10.000000	0.150000	-9.733334	119.166664	1023.000000	1023.000000	2046.000000
17.299999	-0.020653	-12.206052	-7.892012	-6.803994	3.402045	-0.912090	0.000000	-10.000000	0.150000	-9.400000	116.000000	1023.000000	1023.000000	2046.000000
17.320000	-0.020205	-11.940946	-8.559992	-6.391483	3.440782	-0.430252	0.000000	-10.000000	0.150000	-9.133333	112.833336	1023.000000	1023.000000	2046.000000
17.340000	-0.020285	-11.988687	-8.738870	-6.419360	3.337718	-0.168175	0.000000	-10.000000	0.141667	-8.983334	109.666664	1023.000000	1023.000000	2046.000000
17.360001	-0.020221	-11.950597	-8.888271	-6.481493	3.296538	0.122630	0.000000	-10.000000	0.141667	-8.766667	106.500000	1023.000000	1023.000000	2046.000000
17.379999	-0.020144	-11.904931	-8.864478	-6.686253	3.351691	0.294108	0.000000	-10.000000	0.141667	-8.616667	103.666664	1023.000000	1023.000000	2046.000000
17.400000	-0.020606	-12.178299	-8.862262	-6.886267	3.392054	0.178176	0.000000	-10.000000	0.150000	-8.450000	100.833336	1023.000000	1023.000000	2046.000000
17.420000	-0.021229	-12.546190	-8.648867	-7.306979	3.448720	-0.039065	0.000000	-10.000000	0.141667	-8.266666	98.166664	1023.000000	1023.000000	2046.000000
17.440001	-0.022431	-13.256680	-8.286533	-7.974360	3.367338	-0.363125	0.000000	-10.000000	0.133333	-8.000000	95.333336	1023.000000	1023.000000	2046.000000
17.459999	-0.023713	-14.014658	-7.796816	-8.672951	3.008903	-0.553794	0.000000	-10.000000	0.116667	-7.600000	92.666664	1023.000000	1023.000000	2046.000000
17.480000	-0.024923	-14.729446	-7.156163	-9.314929	2.510338	-0.768694	0.000000	-10.000000	0.125000	-7.383333	90.000000	1023.000000	1023.000000	2046.000000
17.500000	-0.025165	-14.872512	-6.863496	-9.242920	2.401740	-1.167837	0.000000	-10.000000	0.125000	-7.483334	87.666664	1023.000000	1023.000000	2046.000000
17.520000	-0.024626	-14.553928	-7.178948	-8.583595	2.520984	-1.312369	0.000000	-10.000000	0.141667	-7.950000	85.166664	1023.000000	1023.000000	2046.000000
17.540001	-0.023991	-14.178389	-7.707251	-7.846816	2.816164	-1.440486	0.000000	-10.000000	0.133333	-8.216667	82.500000	1023.000000	1023.000000	2046.000000
17.559999	-0.023051	-13.623184	-8.560003	-6.933179	3.122506	-1.252507	0.000000	-10.000000	0.125000	-7.683333	79.666664	1023.000000	1023.000000	2046.000000
17.580000	-0.022198	-13.118858	-9.181770	-6.355055	3.224195	-0.806228	0.000000	-10.000000	0.108333	-6.250000	77.000000	1023.000000	1023.000000	2046.000000
17.600000	-0.021865	-12.922440	-9.424680	-6.390156	3.248115	-0.355719	0.000000	-10.000000	0.100000	-4.766666	75.000000	1023.000000	1023.000000	2046.000000
17.620001	-0.021830	-12.901475	-9.392168	-6.470115	3.172702	-0.211894	0.000000	-10.000000	0.100000	-4.083333	73.333336	1023.000000	1023.000000	2046.000000
17.639999	-0.021868	-12.924055	-9.240608	-6.723914	3.242817	-0.202350	0.000000	-10.000000	0.100000	-4.400000	72.000000	1023.000000	1023.000000	2046.000000
17.660000	-0.022399	-13.238027	-8.792229	-7.129766	3.112889	-0.428921	0.000000	-10.000000	0.108333	-5.083333	70.333336	1023.000000	1023.000000	2046.000000
17.680000	-0.023324	-13.784259	-8.115478	-7.755717	2.762193	-0.675257	0.000000	-10.000000	0.125000	-5.433333	68.666664	1023.000000	1023.000000	2046.000000
17.700001	-0.024323	-14.374686	-7.724838	-8.089565	2.283119	-0.843402	0.000000	-10.000000	0.125000	-5.333333	67.000000	1023.000000	1023.000000	2046.000000
17.719999	-0.024953	-14.747102	-7.395188	-8.308059	2.018223	-1.062078	0.000000	-10.000000	0.116667	-4.783333	65.333336	1023.000000	1023.000000	2046.000000
17.740000	-0.025393	-15.007448	-7.376569	-8.492277	1.908929	-1.047531	0.000000	-10.000000	0.100000	-4.183333	63.833332	1023.000000	1023.000000	2046.000000
17.760000	-0.025592	-15.124825	-7.312179	-8.570132	1.882926	-1.125441	0.000000	-10.000000	0.100000	-3.666667	62.333332	1023.000000	1023.000000	2046.000000
17.780001	-0.025950	-15.336330	-7.451977	-8.374599	1.903167	-1.412921	0.000000	-10.000000	0.100000	-3.450000	61.166668	1023.000000	1023.000000	2046.000000
17.799999	-0.025857	-15.281418	-7.815127	-7.914272	2.069623	-1.621641	0.000000	-10.000000	0.100000	-3.033333	59.833332	1023.000000	1023.000000	2046.000000
17.820000	-0.025238	-14.915776	-8.551435	-7.066672	2.364024	-1.661693	0.000000	-10.000000	0.091667	-1.916667	58.833332	1023.000000	1023.000000	2046.000000
17.840000	-0.024106	-14.246536	-9.368128	-6.247046	2.782784	-1.414145	0.000000	-10.000000	0.083333	-0.466667	58.166668	1023.000000	1023.000000	2046.000000
17.860001	-0.023245	-13.737668	-9.771397	-5.986964	2.944512	-0.923819	0.000000	-10.000000	0.083333	0.983333	58.000000	1023.000000	1023.000000	2046.000000
17.879999	-0.022451	-13.268624	-9.908477	-6.034577	3.087775	-0.413345	0.000000	-10.000000	0.075000	1.866667	58.000000	1023.000000	1023.000000	2046.000000
17.900000	-0.021983	-12.991772	-9.868207	-6.192301	3.191769	-0.123034	0.000000	-10.000000	0.066667	2.650000	58.000000	1023.000000	1023.000000	2046.000000
17.920000	-0.021862	-12.920450	-9.618237	-6.567747	3.280028	-0.014494	0.000000	-10.000000	0.050000	3.383333	58.000000	1023.000000	1023.000000	2046.000000
17.940001	-0.022627	-13.372326	-8.868022	-7.535138	3.254590	-0.223756	0.000000	-10.000000	0.041667	4.566667	58.000000	1023.000000	1023.000000	2046.000000
17.959999	-0.024214	-14.310445	-7.818031	-8.599005	2.638527	-0.531935	0.000000	-10.000000	0.025000	6.400000	58.000000	1023.000000	1023.000000	2046.000000
17.980000	-0.025105	-14.837131	-7.020258	-9.230564	2.099151	-0.685459	0.000000	-10.000000	0.000000	8.666667	58.000000	1023.000000	1023.000000	2046.000000
18.000000	-0.025489	-15.063843	-6.511063	-9.464291	1.820862	-0.909352	0.000000	-10.000000	-0.025000	11.033334	58.000000	1023.000000	1023.000000	2046.000000
18.020000	-0.024978	-14.762212	-6.588121	-9.029734	1.995833	-1.140189	0.000000	-10.000000	-0.041667	13.016666	58.000000	1023.000000	1023.000000	2046.000000
18.040001	-0.024193	-14.297858	-6.650259	-8.718025	2.298521	-1.228095	0.000000	-10.000000	-0.058333	14.516666	52.166668	1023.000000	1023.000000	2046.000000
18.059999	-0.022742	-13.440400	-7.385308	-7.756048	2.897777	-1.196821	0.000000	-10.000000	-0.100000	16.299999	42.666668	1023.000000	1023.000000	2046.000000
18.080000	-0.020945	-12.378560	-8.245982	-6.726553	3.671533	-1.077557	0.000000	-10.000000	-0.141667	17.616667	33.166668	1023.000000	1023.000000	2046.000000
18.100000	-0.019100	-11.288253	-8.863949	-6.010391	4.352833	-0.766747	0.000000	-10.000000	-0.191667	19.033333	31.500000	1023.000000	1023.000000	2046.000000
18.120001	-0.017307	-10.228185	-9.155836	-5.824285	4.949938	-0.198002	0.000000	-10.000000	-0.233333	19.983334	35.666668	1023.000000	1023.000000	2046.000000
18.139999	-0.016281	-9.622169	-8.773603	-6.268778	5.299438	0.120775	0.000000	-10.000000	-0.266667	21.450001	42.166668	1023.000000	1023.000000	2046.000000
18.160000	-0.016137	-9.537163	-7.905061	-7.124536	5.398662	0.093773	0.000000	-10.000000	-0.316667	22.816668	49.000000	1023.000000	1023.000000	2046.000000
18.180000	-0.016183	-9.563964	-6.921245	-7.969855	5.205875	0.121261	0.000000	-10.000000	-0.358333	24.183334	56.333332	1023.000000	1023.000000	2046.000000
18.200001	-0.016286	-9.624887	-5.992591	-8.598508	4.767681	0.198530	0.000000	-10.000000	-0.425000	25.433334	64.000000	1023.000000	1023.000000	2046.000000
18.219999	-0.015826	-9.353130	-5.250333	-8.939992	4.564475	0.272719	0.000000	-10.000000	-0.458333	26.766666	72.333336	1023.000000	1023.000000	2046.000000
18.240000	-0.015031	-8.883244	-4.731033	-8.928443	4.556103	0.220129	0.000000	-10.000000	-0.500000	28.066668	81.166664	1023.000000	1023.000000	2046.000000
18.260000	-0.014256	-8.425077	-4.338804	-8.786770	4.589311	0.111186	0.000000	-10.000000	-0.533333	29.116667	90.333336	1023.000000	1023.000000	2046.000000
18.280001	-0.012808	-7.569284	-4.576989	-7.970259	5.065859	-0.087895	0.000000	-10.000000	-0.575000	30.016666	99.833336	1023.000000	1023.000000	2046.000000
18.299999	-0.009867	-5.831678	-5.556774	-6.353913	6.406617	-0.327607	0.000000	-10.000000	-0.616667	30.966667	109.500000	1023.000000	1023.000000	2046.000000
18.320000	-0.006673	-3.943469	-6.511627	-5.207176	7.734555	0.040778	0.000000	-10.000000	-0.650000	31.866669	119.833336	1023.000000	1023.000000	2046.000000
18.340000	-0.004367	-2.581075	-6.531446	-5.066703	8.460031	0.557043	0.000000	-10.000000	-0.691667	32.983334	130.500000	1023.000000	1023.000000	2046.000000
18.360001	-0.001628	-0.962062	-6.336168	-4.997027	9.269156	1.101977	0.000000	-10.000000	-0.733333	33.766666	141.500000	1023.000000	1023.000000	2046.000000
18.379999	0.000199	0.117414	-5.621433	-5.536276	9.707006	1.568118	0.000000	-10.000000	-0.800000	34.933334	152.666672	1023.000000	1023.000000	2046.000000
18.400000	0.001070	0.632561	-4.629423	-6.329431	9.780777	1.810639	0.000000	-10.000000	-0.858333	35.950001	164.166672	1023.000000	1023.000000	2046.000000
18.420000	0.000967	0.571212	-3.196384	-7.368325	9.001237	2.134684	0.000000	-10.000000	-0.908333	37.066666	176.000000	1023.000000	1023.000000	2046.000000
18.440001	0.001980	1.170005	-2.504105	-7.287965	8.659691	2.302385	0.000000	-10.000000	-0.933333	37.900002	188.166672	1023.000000	1023.000000	2046.000000
18.459999	0.004186	2.473790	-2.778184	-6.272121	9.261761	2.262335	0.000000	-10.000000	-0.933333	38.466667	200.500000	1023.000000	1023.000000	2046.000000
18.480000	0.007393	4.369466	-3.381303	-4.870499	10.302291	2.318978	0.000000	-10.000000	-0.916667	38.566669	213.166672	1023.000000	1023.000000	2046.000000
18.500000	0.010323	6.100945	-3.608201	-3.923745	11.168028	2.464864	0.000000	-10.000000	-0.908333	38.683334	226.000000	1023.000000	1023.000000	2046.000000
18.520000	0.013358	7.894360	-3.997324	-3.032464	12.146839	2.777309	0.000000	-10.000000	-0.916667	38.850002	239.000000	1023.000000	1023.000000	2046.000000
18.540001	0.016297	9.631244	-4.534002	-2.269463	13.245674	3.189035	0.000000	-10.000000	-0.941667	39.299999	252.000000	1023.000000	1023.000000	2046.000000
18.559999	0.018845	11.137521	-4.496156	-2.034633	13.831269	3.837041	0.000000	-10.000000	-0.958333	39.500000	265.000000	1023.000000	1023.000000	2046.000000
18.580000	0.019379	11.453179	-3.440556	-3.080362	13.465734	4.508364	0.000000	-10.000000	-0.975000	39.483334	278.166656	1023.000000	1023.000000	2046.000000
18.600000	0.019157	11.321991	-1.876446	-4.265295	12.330688	5.133045	0.000000	-10.000000	-0.983333	39.900002	291.333344	1023.000000	1023.000000	2046.000000
18.620001	0.020161	11.915338	-1.433826	-3.663850	11.679521	5.333493	0.000000	-10.000000	-0.983333	40.049999	304.500000	1023.000000	1023.000000	2046.000000
18.639999	0.023347	13.798241	-2.134644	-2.090572	12.552159	5.471296	0.000000	-10.000000	-1.000000	40.533333	317.833344	1023.000000	1023.000000	2046.000000
18.660000	0.026603	15.722660	-2.823189	-0.844634	13.798056	5.592427	0.000000	-10.000000	-1.008333	40.650002	331.166656	1023.000000	1023.000000	2046.000000
18.680000	0.029879	17.658497	-3.357068	0.017664	15.080666	5.917237	0.000000	-10.000000	-1.041667	41.049999	344.833344	1023.000000	1023.000000	2046.000000
18.700001	0.032632	19.285706	-3.548735	0.354922	16.080948	6.398571	0.000000	-10.000000	-1.041667	41.516666	358.500000	1023.000000	1023.000000	2046.000000
18.719999	0.035170	20.785381	-3.473752	0.595598	16.808695	6.854840	0.000000	-10.000000	-1.033333	41.549999	372.500000	1023.000000	1023.000000	2046.000000
18.740000	0.036941	21.832390	-2.833638	0.264469	17.200211	7.201347	0.000000	-10.000000	-0.991667	41.600002	386.333344	1023.000000	1023.000000	2046.000000
18.760000	0.037785	22.330648	-1.660131	-0.657554	16.986784	7.661550	0.000000	-10.000000	-0.966667	40.950001	400.000000	1023.000000	1023.000000	2046.000000
18.780001	0.038263	22.613485	-0.298547	-1.682257	16.564877	8.029413	0.000000	-10.000000	-0.958333	40.799999	413.666656	1023.000000	1023.000000	2046.000000
18.799999	0.038393	22.690353	1.259442	-2.452793	15.574909	8.308796	0.000000	-10.000000	-0.958333	40.633335	427.166656	1023.000000	1023.000000	2046.000000
18.820000	0.039872	23.564564	1.730858	-2.048217	15.477098	8.404825	0.000000	-10.000000	-0.958333	41.033333	440.833344	1023.000000	1023.000000	2046.000000
18.840000	0.042523	25.131310	1.868896	-1.512665	16.217018	8.558061	0.000000	-10.000000	-0.950000	40.650002	454.500000	1023.000000	1023.000000	2046.000000
18.860001	0.045373	26.815365	1.849935	-0.845710	17.205894	8.605247	0.000000	-10.000000	-0.958333	40.366665	468.166656	1023.000000	1023.000000	2046.000000
18.879999	0.048324	28.559706	1.754610	-0.201529	18.324188	8.682438	0.000000	-10.000000	-0.958333	40.099998	481.666656	1023.000000	1023.000000	2046.000000
18.900000	0.050867	30.062449	1.733662	0.126560	19.294060	8.908168	0.000000	-10.000000	-0.966667	40.016666	495.000000	1023.000000	1023.000000	2046.000000
18.920000	0.053324	31.514431	1.746354	0.415013	20.125839	9.227225	0.000000	-10.000000	-0.958333	39.900002	508.500000	1023.000000	1023.000000	2046.000000
18.940001	0.055853	33.009117	1.760906	0.612589	20.892326	9.743297	0.000000	-10.000000	-0.966667	39.883335	521.833313	1023.000000	1023.000000	2046.000000
18.959999	0.058108	34.342072	1.939812	0.731763	21.512239	10.158257	0.000000	-10.000000	-0.975000	40.200001	535.166687	1023.000000	1023.000000	2046.000000
18.980000	0.059900	35.400688	2.571057	0.473455	21.656487	10.699690	0.000000	-10.000000	-0.983333	40.250000	548.500000	1023.000000	1023.000000	2046.000000
19.000000	0.060785	35.924213	3.706574	-0.346271	21.317007	11.246902	0.000000	-10.000000	-0.983333	40.049999	562.000000	1023.000000	1023.000000	2046.000000
19.020000	0.061112	36.117039	4.924603	-1.166193	20.576454	11.782175	0.000000	-10.000000	-0.966667	39.850002	575.333313	1023.000000	1023.000000	2046.000000
19.040001	0.061257	36.202820	6.043352	-1.525802	19.555801	12.129467	0.000000	-10.000000	-0.958333	39.683334	588.666687	1023.000000	1023.000000	2046.000000
19.059999	0.062515	36.946297	6.284209	-0.955248	19.437559	12.179776	0.000000	-10.000000	-0.958333	39.716667	601.833313	1023.000000	1023.000000	2046.000000
19.080000	0.065399	38.650711	5.701624	0.353957	20.505484	12.089647	0.000000	-10.000000	-0.966667	39.683334	615.166687	1023.000000	1023.000000	2046.000000
19.100000	0.068798	40.659607	4.977910	1.359754	22.234917	12.087027	0.000000	-10.000000	-0.975000	39.716667	628.333313	1023.000000	1023.000000	2046.000000
19.120001	0.072506	42.850853	4.500480	1.996280	24.155306	12.198787	0.000000	-10.000000	-0.958333	39.450001	641.666687	1023.000000	1023.000000	2046.000000
19.139999	0.074494	44.025742	5.138157	1.637786	24.632639	12.617159	0.000000	-10.000000	-0.950000	39.016666	654.833313	1023.000000	1023.000000	2046.000000
19.160000	0.075388	44.554539	6.107857	0.827475	25.022980	12.596229	0.000000	-10.000000	-0.950000	38.816669	668.000000	1023.000000	1023.000000	2046.000000
19.180000	0.075692	44.734020	7.444148	-0.187180	24.755476	12.721575	0.000000	-10.000000	-0.966667	38.583336	681.000000	1023.000000	1023.000000	2046.000000
19.200001	0.076239	45.057213	8.557451	-0.588820	24.057598	13.030984	0.000000	-10.000000	-0.975000	38.900002	694.000000	1023.000000	1023.000000	2046.000000
19.219999	0.077274	45.668758	9.193089	-0.558105	24.061295	12.972479	0.000000	-10.000000	-0.983333	39.366669	706.833313	1023.000000	1023.000000	2046.000000
19.240000	0.078649	46.481705	9.561663	-0.176190	24.140703	12.955529	0.000000	-10.000000	-1.016667	40.150002	719.833313	1023.000000	1023.000000	2046.000000
19.260000	0.081046	47.898399	9.334929	0.742778	25.167723	12.652969	0.000000	-10.000000	-1.041667	40.799999	733.000000	1023.000000	1023.000000	2046.000000
19.280001	0.084000	49.643951	8.957146	1.661212	26.612587	12.413007	0.000000	-10.000000	-1.058333	41.233334	746.666687	1023.000000	1023.000000	2046.000000
19.299999	0.086448	51.090534	9.097926	2.267620	27.216331	12.508658	0.000000	-10.000000	-1.025000	41.299999	760.500000	1023.000000	1023.000000	2046.000000
19.320000	0.088584	52.353348	9.202403	2.464416	27.916548	12.769980	0.000000	-10.000000	-0.975000	41.000000	774.166687	1023.000000	1023.000000	2046.000000
19.340000	0.090095	53.246395	9.588029	2.192037	28.582201	12.884129	0.000000	-10.000000	-0.916667	40.116669	787.833313	1023.000000	1023.000000	2046.000000
19.360001	0.090662	53.580971	10.340286	1.428134	28.624710	13.187840	0.000000	-10.000000	-0.875000	38.783333	801.333313	1023.000000	1023.000000	2046.000000
19.379999	0.091562	54.113426	11.229370	0.872934	28.480825	13.530299	0.000000	-10.000000	-0.800000	37.216667	814.500000	1023.000000	1023.000000	2046.000000
19.400000	0.092116	54.440540	12.167295	0.343641	28.182392	13.747212	0.000000	-10.000000	-0.700000	35.383335	827.333313	1023.000000	1023.000000	2046.000000
19.420000	0.092038	54.394432	13.146509	-0.014257	27.518099	13.744080	0.000000	-10.000000	-0.558333	33.066666	839.333313	1023.000000	1023.000000	2046.000000
19.440001	0.091790	54.247826	13.508765	-0.005541	27.234785	13.509816	0.000000	-10.000000	-0.416667	30.133333	850.833313	1023.000000	1023.000000	2046.000000
19.459999	0.091328	53.974815	13.357448	0.395324	26.962957	13.259084	0.000000	-10.000000	-0.250000	26.350000	861.333313	1023.000000	1023.000000	2046.000000
19.480000	0.091358	53.992500	12.849440	1.079751	27.005066	13.058246	0.000000	-10.000000	-0.100000	21.616667	870.833313	1023.000000	1023.000000	2046.000000
19.500000	0.091166	53.878887	12.035906	1.779496	27.203604	12.859882	0.000000	-10.000000	0.008333	15.766667	878.833313	1023.000000	1023.000000	2046.000000
19.520000	0.091330	53.976292	11.411613	2.369590	27.153889	13.041200	0.000000	-10.000000	0.066667	9.766666	885.000000	1023.000000	1023.000000	2046.000000
19.540001	0.092377	54.594757	10.522799	2.926934	27.741184	13.403841	0.000000	-10.000000	0.091667	4.183333	889.333313	1023.000000	1023.000000	2046.000000
19.559999	0.093120	55.033920	9.841537	3.320553	28.140598	13.731235	0.000000	-10.000000	0.100000	0.133333	891.833313	1023.000000	1023.000000	2046.000000
19.580000	0.093298	55.139114	9.707186	3.152304	28.405281	13.874346	0.000000	-10.000000	0.116667	-2.716667	892.833313	1023.000000	1023.000000	2046.000000
19.600000	0.092799	54.844383	9.770538	2.811119	28.263046	13.999681	0.000000	-10.000000	0.133333	-4.983334	893.000000	1023.000000	1023.000000	2046.000000
19.620001	0.091264	53.937222	10.521346	1.749798	27.338400	14.327675	0.000000	-10.000000	0.150000	-7.400000	893.000000	1023.000000	1023.000000	2046.000000
19.639999	0.089761	53.048935	10.992786	1.378408	26.279625	14.398116	0.000000	-10.000000	0.166667	-9.783334	893.000000	1023.000000	1023.000000	2046.000000
19.660000	0.088164	52.104671	10.996367	1.206783	25.612261	14.289260	0.000000	-10.000000	0.200000	-11.633333	893.000000	1023.000000	1023.000000	2046.000000
19.680000	0.086682	51.228920	10.563673	1.433042	25.225134	14.007071	0.000000	-10.000000	0.250000	-13.150001	893.000000	1023.000000	1023.000000	2046.000000
19.700001	0.086497	51.119701	9.485241	2.323075	25.714758	13.596625	0.000000	-10.000000	0.266667	-14.416667	885.666687	1023.000000	1023.000000	2046.000000
19.719999	0.086402	51.063751	8.571064	2.839830	26.091869	13.560986	0.000000	-10.000000	0.275000	-14.983334	876.500000	1023.000000	1023.000000	2046.000000
19.740000	0.086244	50.970131	7.911459	2.944199	26.387300	13.727171	0.000000	-10.000000	0.258333	-15.100000	865.666687	1023.000000	1023.000000	2046.000000
19.760000	0.085763	50.685734	7.715210	2.586679	26.538618	13.845227	0.000000	-10.000000	0.258333	-14.850000	860.666687	1023.000000	1023.000000	2046.000000
19.780001	0.085340	50.435879	7.831331	2.138084	26.658087	13.808377	0.000000	-10.000000	0.250000	-14.683333	855.833313	1023.000000	1023.000000	2046.000000
19.799999	0.084791	50.111698	8.068890	1.698708	26.676981	13.667120	0.000000	-10.000000	0.250000	-14.483334	851.000000	1023.000000	1023.000000	2046.000000
19.820000	0.083720	49.478489	8.637098	0.821632	26.423004	13.596755	0.000000	-10.000000	0.258333	-14.516666	846.000000	1023.000000	1023.000000	2046.000000
19.840000	0.081949	48.431877	9.286942	-0.212961	25.775536	13.582361	0.000000	-10.000000	0.275000	-14.916667	841.166687	1023.000000	1023.000000	2046.000000
19.860001	0.080378	47.503231	9.843283	-0.952950	25.038343	13.574556	0.000000	-10.000000	0.291667	-15.666667	836.166687	1023.000000	1023.000000	2046.000000
19.879999	0.078986	46.680973	10.124816	-1.453683	24.430466	13.579374	0.000000	-10.000000	0.308333	-16.400000	831.000000	1023.000000	1023.000000	2046.000000
19.900000	0.077450	45.772949	10.301112	-1.842890	23.961952	13.352775	0.000000	-10.000000	0.316667	-17.016666	825.333313	1023.000000	1023.000000	2046.000000
19.920000	0.076139	44.998436	10.009149	-1.699189	23.736002	12.952476	0.000000	-10.000000	0.341667	-17.483334	819.666687	1023.000000	1023.000000	2046.000000
19.940001	0.075035	44.345791	9.632517	-1.560039	23.542786	12.730529	0.000000	-10.000000	0.366667	-18.033333	813.833313	1023.000000	1023.000000	2046.000000
19.959999	0.073822	43.628994	8.716241	-1.136713	23.632805	12.416663	0.000000	-10.000000	0.391667	-18.549999	805.833313	1023.000000	1023.000000	2046.000000
19.980000	0.073314	43.328491	7.799656	-0.623672	23.907478	12.245028	0.000000	-10.000000	0.400000	-18.950001	799.666687	1023.000000	1023.000000	2046.000000
20.000000	0.072967	43.123386	7.140098	-0.363577	24.049307	12.297559	0.000000	-10.000000	0.400000	-19.266666	793.333313	1023.000000	1023.000000	2046.000000
20.020000	0.072610	42.912636	6.615472	-0.264896	24.254478	12.307582	0.000000	-10.000000	0.408333	-19.483334	789.000000	1023.000000	1023.000000	2046.000000
20.040001	0.071594	42.311787	6.412612	-0.417846	24.123823	12.193198	0.000000	-10.000000	0.416667	-19.800001	782.500000	1023.000000	1023.000000	2046.000000
20.059999	0.070482	41.654587	6.499354	-0.810876	24.030130	11.935978	0.000000	-10.000000	0.433333	-20.233334	776.000000	1023.000000	1023.000000	2046.000000
20.080000	0.068652	40.573605	7.032628	-1.544684	23.393930	11.691731	0.000000	-10.000000	0.441667	-21.000000	769.166687	1023.000000	1023.000000	2046.000000
20.100000	0.066261	39.160542	7.673497	-2.410356	22.252663	11.644737	0.000000	-10.000000	0.458333	-21.783333	762.166687	1023.000000	1023.000000	2046.000000
20.120001	0.064124	37.897160	8.044051	-2.982012	21.348475	11.486645	0.000000	-10.000000	0.466667	-22.250000	754.833313	1023.000000	1023.000000	2046.000000
20.139999	0.062643	37.022194	7.739972	-2.860486	21.054705	11.088005	0.000000	-10.000000	0.491667	-22.533333	747.500000	1023.000000	1023.000000	2046.000000
20.160000	0.061078	36.096848	7.048154	-2.623791	20.821436	10.851050	0.000000	-10.000000	0.516667	-22.816668	739.833313	1023.000000	1023.000000	2046.000000
20.180000	0.059696	35.280041	6.418758	-2.401866	20.622438	10.640710	0.000000	-10.000000	0.541667	-23.233334	732.333313	1023.000000	1023.000000	2046.000000
20.200001	0.058658	34.666950	5.369632	-1.969346	20.850134	10.416531	0.000000	-10.000000	0.550000	-23.333334	724.666687	1023.000000	1023.000000	2046.000000
20.219999	0.057703	34.102497	4.744059	-1.780412	20.766577	10.372272	0.000000	-10.000000	0.550000	-23.716667	717.000000	1023.000000	1023.000000	2046.000000
20.240000	0.056262	33.250614	4.062160	-1.743038	20.580753	10.350739	0.000000	-10.000000	0.550000	-23.966667	709.000000	1023.000000	1023.000000	2046.000000
20.260000	0.055411	32.747986	3.431981	-1.556908	20.464701	10.408213	0.000000	-10.000000	0.566667	-24.366667	701.000000	1023.000000	1023.000000	2046.000000
20.280001	0.054571	32.251293	2.803406	-1.382824	20.451401	10.379309	0.000000	-10.000000	0.575000	-24.466667	693.000000	1023.000000	1023.000000	2046.000000
20.299999	0.053830	31.813644	2.673043	-1.374557	20.283743	10.231416	0.000000	-10.000000	0.591667	-25.066668	684.666687	1023.000000	1023.000000	2046.000000
20.320000	0.053018	31.333576	3.286731	-1.816780	19.981659	9.881966	0.000000	-10.000000	0.625000	-25.750000	676.166687	1023.000000	1023.000000	2046.000000
20.340000	0.051453	30.408537	4.097580	-2.438511	19.221306	9.528163	0.000000	-10.000000	0.666667	-26.600000	667.500000	1023.000000	1023.000000	2046.000000
20.360001	0.049829	29.448681	4.847864	-3.023444	18.264353	9.359909	0.000000	-10.000000	0.691667	-26.933334	658.666687	1023.000000	1023.000000	2046.000000
20.379999	0.047843	28.275108	5.085696	-3.295588	17.485510	8.999491	0.000000	-10.000000	0.675000	-27.216667	649.666687	1023.000000	1023.000000	2046.000000
20.400000	0.045986	27.177652	4.909749	-3.331522	16.939659	8.659765	0.000000	-10.000000	0.675000	-27.133333	640.500000	1023.000000	1023.000000	2046.000000
20.420000	0.044113	26.070494	4.504039	-3.044943	16.491686	8.119712	0.000000	-10.000000	0.683333	-27.316668	631.500000	1023.000000	1023.000000	2046.000000
20.440001	0.042604	25.178680	3.625335	-2.345027	16.273487	7.624886	0.000000	-10.000000	0.708333	-27.650000	622.500000	1023.000000	1023.000000	2046.000000
20.459999	0.041921	24.775103	2.946886	-1.725913	16.188246	7.365883	0.000000	-10.000000	0.725000	-28.516666	613.166687	1023.000000	1023.000000	2046.000000
20.480000	0.041234	24.369020	1.876839	-0.902113	16.324907	7.069386	0.000000	-10.000000	0.741667	-29.116667	603.666687	1023.000000	1023.000000	2046.000000
20.500000	0.040461	23.912647	1.107925	-0.385702	16.221634	6.968790	0.000000	-10.000000	0.758333	-29.600000	594.000000	1023.000000	1023.000000	2046.000000
20.520000	0.040133	23.718433	0.473385	-0.018543	16.349148	6.914443	0.000000	-10.000000	0.783333	-29.733334	584.333313	1023.000000	1023.000000	2046.000000
20.540001	0.039576	23.389538	0.316635	0.071672	16.308832	6.692399	0.000000	-10.000000	0.800000	-29.750000	574.500000	1023.000000	1023.000000	2046.000000
20.559999	0.038144	22.543217	0.515492	-0.234224	15.937589	6.324360	0.000000	-10.000000	0.816667	-29.883333	564.500000	1023.000000	1023.000000	2046.000000
20.580000	0.036241	21.418720	0.839245	-0.825518	15.376287	6.028705	0.000000	-10.000000	0.816667	-30.116667	554.500000	1023.000000	1023.000000	2046.000000
20.600000	0.034297	20.269711	1.073080	-1.297387	14.747593	5.746424	0.000000	-10.000000	0.816667	-30.383333	544.333313	1023.000000	1023.000000	2046.000000
20.620001	0.032338	19.111618	1.414059	-1.801033	14.060080	5.438512	0.000000	-10.000000	0.808333	-30.283335	534.000000	1023.000000	1023.000000	2046.000000
20.639999	0.030372	17.949789	2.054047	-2.529862	13.169441	5.256163	0.000000	-10.000000	0.800000	-29.900002	523.666687	1023.000000	1023.000000	2046.000000
20.660000	0.028262	16.702864	2.366688	-2.884982	12.531694	4.689462	0.000000	-10.000000	0.775000	-29.483334	513.833313	1023.000000	1023.000000	2046.000000
20.680000	0.026919	15.909337	1.756181	-2.587415	12.535513	4.205059	0.000000	-10.000000	0.758333	-29.250000	504.166656	1023.000000	1023.000000	2046.000000
20.700001	0.026294	15.539638	0.599510	-2.089142	12.903936	4.125333	0.000000	-10.000000	0.741667	-29.300001	494.500000	1023.000000	1023.000000	2046.000000
20.719999	0.025736	15.210210	-0.350812	-1.752969	13.111712	4.202279	0.000000	-10.000000	0.741667	-29.383333	484.500000	1023.000000	1023.000000	2046.000000
20.740000	0.025498	15.069204	-1.039511	-1.566347	13.286422	4.388641	0.000000	-10.000000	0.741667	-29.566668	474.666656	1023.000000	1023.000000	2046.000000
20.760000	0.024849	14.686004	-1.222508	-1.728213	13.270809	4.365916	0.000000	-10.000000	0.733333	-29.550001	465.000000	1023.000000	1023.000000	2046.000000
20.780001	0.024007	14.188035	-1.200850	-1.881279	13.207461	4.062703	0.000000	-10.000000	0.725000	-29.550001	455.333344	1023.000000	1023.000000	2046.000000
20.799999	0.023374	13.813969	-0.709192	-2.301374	12.944647	3.879889	0.000000	-10.000000	0.708333	-29.450001	445.500000	1023.000000	1023.000000	2046.000000
20.820000	0.021825	12.898536	0.169521	-3.072776	12.112735	3.689055	0.000000	-10.000000	0.708333	-29.383333	435.500000	1023.000000	1023.000000	2046.000000
20.840000	0.020354	12.029469	0.560463	-3.440193	11.489790	3.419410	0.000000	-10.000000	0.708333	-29.450001	425.500000	1023.000000	1023.000000	2046.000000
20.860001	0.018972	11.212661	0.827356	-3.692753	10.898149	3.179908	0.000000	-10.000000	0.716667	-29.483334	415.500000	1023.000000	1023.000000	2046.000000
20.879999	0.017618	10.412130	0.552862	-3.694007	10.670315	2.882960	0.000000	-10.000000	0.733333	-29.600000	405.833344	1023.000000	1023.000000	2046.000000
20.900000	0.016763	9.907052	-0.422105	-3.282773	10.922688	2.689242	0.000000	-10.000000	0.766667	-29.766666	396.166656	1023.000000	1023.000000	2046.000000
20.920000	0.016647	9.838428	-1.568493	-2.827238	11.398188	2.835971	0.000000	-10.000000	0.800000	-29.866667	386.500000	1023.000000	1023.000000	2046.000000
20.940001	0.016391	9.686787	-2.184910	-2.764889	11.545845	3.090741	0.000000	-10.000000	0.808333	-29.850000	376.500000	1023.000000	1023.000000	2046.000000
20.959999	0.015941	9.421324	-2.675129	-2.763263	11.553465	3.306251	0.000000	-10.000000	0.808333	-29.850000	366.500000	1023.000000	1023.000000	2046.000000
20.980000	0.015145	8.950637	-2.854980	-2.908573	11.406404	3.307785	0.000000	-10.000000	0.816667	-29.916666	356.500000	1023.000000	1023.000000	2046.000000
21.000000	0.014485	8.560535	-3.041210	-2.870165	11.347520	3.124389	0.000000	-10.000000	0.816667	-30.033333	346.500000	1023.000000	1023.000000	2046.000000
21.020000	0.013651	8.067937	-3.021462	-3.032160	11.155229	2.966331	0.000000	-10.000000	0.825000	-30.166666	336.500000	1023.000000	1023.000000	2046.000000
21.040001	0.012894	7.620132	-2.987555	-3.110021	10.962195	2.755513	0.000000	-10.000000	0.816667	-30.049999	326.500000	1023.000000	1023.000000	2046.000000
21.059999	0.012002	7.092966	-2.879051	-3.239676	10.760457	2.451236	0.000000	-10.000000	0.816667	-30.083334	316.500000	1023.000000	1023.000000	2046.000000
21.080000	0.011073	6.543908	-2.740287	-3.384006	10.376459	2.291742	0.000000	-10.000000	0.816667	-29.750000	306.500000	1023.000000	1023.000000	2046.000000
21.100000	0.009948	5.879069	-2.367608	-3.709585	9.845900	2.110363	0.000000	-10.000000	0.808333	-29.766666	296.500000	1023.000000	1023.000000	2046.000000
21.120001	0.008499	5.023056	-1.854710	-4.057465	9.100854	1.834377	0.000000	-10.000000	0.808333	-29.633333	286.500000	1023.000000	1023.000000	2046.000000
21.139999	0.006979	4.124516	-1.759212	-4.167653	8.550228	1.501153	0.000000	-10.000000	0.800000	-29.600000	276.500000	1023.000000	1023.000000	2046.000000
21.160000	0.005604	3.312068	-2.129759	-4.030213	8.271851	1.200189	0.000000	-10.000000	0.766667	-29.316668	266.500000	1023.000000	1023.000000	2046.000000
21.180000	0.004691	2.772506	-2.880776	-3.784169	8.398103	1.039349	0.000000	-10.000000	0.733333	-28.833334	256.666656	1023.000000	1023.000000	2046.000000
21.200001	0.003928	2.321303	-3.458815	-3.778091	8.483825	1.074384	0.000000	-10.000000	0.708333	-28.533333	247.000000	1023.000000	1023.000000	2046.000000
21.219999	0.003860	2.281460	-3.721213	-3.830828	8.603086	1.230415	0.000000	-10.000000	0.708333	-28.299999	237.500000	1023.000000	1023.000000	2046.000000
21.240000	0.003468	2.049304	-4.005373	-4.001158	8.715914	1.339920	0.000000	-10.000000	0.708333	-28.316666	228.000000	1023.000000	1023.000000	2046.000000
21.260000	0.002908	1.718775	-3.921131	-4.279052	8.474669	1.444289	0.000000	-10.000000	0.683333	-28.016666	218.500000	1023.000000	1023.000000	2046.000000
21.280001	0.002491	1.471940	-4.127640	-4.309682	8.422630	1.486631	0.000000	-10.000000	0.666667	-27.533333	209.166672	1023.000000	1023.000000	2046.000000
21.299999	0.002138	1.263797	-4.475163	-4.201859	8.412746	1.528073	0.000000	-10.000000	0.633333	-26.466667	200.000000	1023.000000	1023.000000	2046.000000
21.320000	0.001875	1.108055	-4.718502	-4.135682	8.243578	1.718661	0.000000	-10.000000	0.616667	-25.750000	191.166672	1023.000000	1023.000000	2046.000000
21.340000	0.001416	0.836872	-4.906111	-3.989295	8.184163	1.548114	0.000000	-10.000000	0.591667	-25.216667	182.500000	1023.000000	1023.000000	2046.000000
21.360001	0.000976	0.576786	-4.858059	-3.867694	7.981163	1.321377	0.000000	-10.000000	0.583333	-25.416668	174.166672	1023.000000	1023.000000	2046.000000
21.379999	0.000260	0.153734	-4.102644	-4.159521	7.422512	0.993387	0.000000	-10.000000	0.583333	-25.566668	165.666672	1023.000000	1023.000000	2046.000000
21.400000	-0.001403	-0.829390	-3.656812	-4.349614	6.766971	0.410065	0.000000	-10.000000	0.583333	-25.816668	157.166672	1023.000000	1023.000000	2046.000000
21.420000	-0.002305	-1.362054	-3.591210	-4.282992	6.426453	0.085695	0.000000	-10.000000	0.591667	-25.716667	148.500000	1023.000000	1023.000000	2046.000000
21.440001	-0.003383	-1.999293	-3.680689	-4.204173	6.061316	-0.175748	0.000000	-10.000000	0.575000	-25.550001	139.833328	1023.000000	1023.000000	2046.000000
21.459999	-0.004678	-2.764869	-4.196117	-4.044005	5.884402	-0.409149	0.000000	-10.000000	0.575000	-25.300001	131.333328	1023.000000	1023.000000	2046.000000
21.480000	-0.005268	-3.113143	-4.959548	-3.874535	6.132476	-0.411537	0.000000	-10.000000	0.566667	-25.366667	122.833336	1023.000000	1023.000000	2046.000000
21.500000	-0.005876	-3.472978	-5.467278	-3.964051	6.257580	-0.299228	0.000000	-10.000000	0.575000	-25.333334	114.500000	1023.000000	1023.000000	2046.000000
21.520000	-0.006324	-3.737531	-5.890837	-4.265346	6.353366	0.065285	0.000000	-10.000000	0.566667	-25.233334	106.000000	1023.000000	1023.000000	2046.000000
21.540001	-0.007007	-4.140876	-6.095991	-4.643674	6.310464	0.288325	0.000000	-10.000000	0.558333	-24.583334	97.500000	1023.000000	1023.000000	2046.000000
21.559999	-0.007790	-4.603652	-6.052234	-5.096847	6.123017	0.422411	0.000000	-10.000000	0.533333	-24.066668	89.166664	1023.000000	1023.000000	2046.000000
21.580000	-0.009023	-5.332661	-6.123381	-5.455015	5.961501	0.284234	0.000000	-10.000000	0.525000	-23.600000	81.000000	1023.000000	1023.000000	2046.000000
21.600000	-0.009545	-5.641338	-5.603615	-5.779314	5.694073	0.047518	0.000000	-10.000000	0.516667	-23.433332	73.333336	1023.000000	1023.000000	2046.000000
21.620001	-0.010694	-6.319948	-5.321888	-6.148581	5.302300	-0.151779	0.000000	-10.000000	0.525000	-23.266666	65.666664	1023.000000	1023.000000	2046.000000
21.639999	-0.012101	-7.151433	-4.992986	-6.457151	4.631087	-0.332383	0.000000	-10.000000	0.508333	-23.100000	58.000000	1023.000000	1023.000000	2046.000000
21.660000	-0.013577	-8.024124	-5.013131	-6.435672	4.174642	-0.749963	0.000000	-10.000000	0.483333	-22.799999	50.166668	1023.000000	1023.000000	2046.000000
21.680000	-0.015075	-8.909291	-5.426897	-6.335095	4.031638	-1.178938	0.000000	-10.000000	0.458333	-22.350000	42.500000	1023.000000	1023.000000	2046.000000
21.700001	-0.016257	-9.607792	-5.796971	-6.267078	3.791191	-1.334933	0.000000	-10.000000	0.441667	-21.683334	35.166668	1023.000000	1023.000000	2046.000000
21.719999	-0.017403	-10.285443	-6.395784	-6.138637	3.654237	-1.405260	0.000000	-10.000000	0.425000	-21.216667	27.833334	1023.000000	1023.000000	2046.000000
21.740000	-0.017971	-10.621117	-6.936962	-6.016148	3.768470	-1.436476	0.000000	-10.000000	0.416667	-20.833334	20.666666	1023.000000	1023.000000	2046.000000
21.760000	-0.018478	-10.920370	-7.432716	-5.928191	3.819148	-1.378611	0.000000	-10.000000	0.408333	-20.650000	13.666667	1023.000000	1023.000000	2046.000000
21.780001	-0.018935	-11.190331	-7.907224	-5.926076	3.922183	-1.279215	0.000000	-10.000000	0.408333	-20.433334	7.000000	1023.000000	1023.000000	2046.000000
21.799999	-0.019161	-11.324352	-8.321609	-6.028578	3.986989	-0.961155	0.000000	-10.000000	0.400000	-20.216667	0.666667	1023.000000	1023.000000	2046.000000
21.820000	-0.019421	-11.477760	-8.425375	-6.431978	3.986746	-0.607154	0.000000	-10.000000	0.400000	-19.966667	-5.833333	1023.000000	1023.000000	2046.000000
21.840000	-0.019779	-11.689200	-8.456285	-6.626441	3.975779	-0.582253	0.000000	-10.000000	0.400000	-19.550001	-12.333333	1023.000000	1023.000000	2046.000000
21.860001	-0.020343	-12.022530	-8.248632	-6.948375	3.871960	-0.697482	0.000000	-10.000000	0.391667	-19.066668	-19.000000	1023.000000	1023.000000	2046.000000
21.879999	-0.021473	-12.690601	-8.056595	-7.315628	3.664980	-0.983359	0.000000	-10.000000	0.383333	-18.566668	-25.333334	1023.000000	1023.000000	2046.000000
21.900000	-0.022427	-13.254300	-7.717465	-7.647515	3.337838	-1.227158	0.000000	-10.000000	0.358333	-18.083334	-31.500000	1023.000000	1023.000000	2046.000000
21.920000	-0.023285	-13.761206	-7.456927	-7.901854	2.994239	-1.396664	0.000000	-10.000000	0.333333	-17.566668	-37.500000	1023.000000	1023.000000	2046.000000
21.940001	-0.024050	-14.213425	-7.334265	-7.881172	2.734258	-1.732246	0.000000	-10.000000	0.308333	-17.150000	-43.500000	1023.000000	1023.000000	2046.000000
21.959999	-0.024888	-14.709023	-7.392810	-7.771316	2.464703	-2.009599	0.000000	-10.000000	0.291667	-16.650000	-49.166668	1023.000000	1023.000000	2046.000000
21.980000	-0.025369	-14.992962	-7.485377	-7.709780	2.397565	-2.195370	0.000000	-10.000000	0.275000	-16.150000	-54.666668	1023.000000	1023.000000	2046.000000
22.000000	-0.025673	-15.172523	-7.706288	-7.421964	2.220638	-2.264908	0.000000	-10.000000	0.258333	-15.600000	-60.000000	1023.000000	1023.000000	2046.000000
22.020000	-0.025932	-15.325525	-8.078235	-7.100521	2.168160	-2.314929	0.000000	-10.000000	0.250000	-15.050000	-65.333336	1023.000000	1023.000000	2046.000000
22.040001	-0.026126	-15.440649	-8.530755	-6.867193	2.268514	-2.311214	0.000000	-10.000000	0.250000	-14.616667	-70.333336	1023.000000	1023.000000	2046.000000
22.059999	-0.026335	-15.563971	-8.845947	-6.810747	2.284114	-2.191391	0.000000	-10.000000	0.250000	-13.916667	-75.166664	1023.000000	1023.000000	2046.000000
22.080000	-0.026451	-15.632262	-9.186525	-6.822730	2.444503	-2.067510	0.000000	-10.000000	0.216667	-13.233334	-79.666664	1023.000000	1023.000000	2046.000000
22.100000	-0.026388	-15.595463	-9.502771	-6.837934	2.563017	-1.817774	0.000000	-10.000000	0.175000	-12.083334	-84.000000	1023.000000	1023.000000	2046.000000
22.120001	-0.026391	-15.596915	-9.648122	-6.988938	2.656136	-1.615992	0.000000	-10.000000	0.141667	-10.966667	-88.000000	1023.000000	1023.000000	2046.000000
22.139999	-0.026136	-15.446319	-9.616568	-7.228175	2.795839	-1.397416	0.000000	-10.000000	0.125000	-9.983334	-91.833336	1023.000000	1023.000000	2046.000000
22.160000	-0.026111	-15.431860	-9.528644	-7.331183	2.849536	-1.421569	0.000000	-10.000000	0.125000	-9.400000	-95.333336	1023.000000	1023.000000	2046.000000
22.180000	-0.026188	-15.477324	-9.200728	-7.588060	2.916801	-1.605338	0.000000	-10.000000	0.116667	-8.866667	-98.500000	1023.000000	1023.000000	2046.000000
22.200001	-0.026369	-15.584012	-8.854815	-7.867921	2.997135	-1.858410	0.000000	-10.000000	0.116667	-7.683333	-101.500000	1023.000000	1023.000000	2046.000000
22.219999	-0.026720	-15.791816	-8.454727	-8.109586	2.955397	-2.182900	0.000000	-10.000000	0.108333	-5.750000	-104.166664	1023.000000	1023.000000	2046.000000
22.240000	-0.027145	-16.042406	-8.113855	-8.265666	2.734944	-2.397830	0.000000	-10.000000	0.100000	-4.083333	-106.166664	1023.000000	1023.000000	2046.000000
22.260000	-0.027432	-16.212280	-8.150007	-8.133148	2.647561	-2.576685	0.000000	-10.000000	0.100000	-3.350000	-107.500000	1023.000000	1023.000000	2046.000000
22.280001	-0.027419	-16.204746	-8.011502	-8.025822	2.412513	-2.579935	0.000000	-10.000000	0.091667	-3.883333	-108.500000	1023.000000	1023.000000	2046.000000
22.299999	-0.027371	-16.176201	-7.844257	-7.767683	2.209520	-2.773782	0.000000	-10.000000	0.083333	-4.516667	-109.833336	1023.000000	1023.000000	2046.000000
22.320000	-0.027643	-16.337032	-7.857334	-7.460211	1.942483	-2.961971	0.000000	-10.000000	0.075000	-4.583333	-111.333336	1023.000000	1023.000000	2046.000000
22.340000	-0.027496	-16.250204	-7.914160	-7.183448	1.986228	-3.138823	0.000000	-10.000000	0.083333	-3.833333	-112.833336	1023.000000	1023.000000	2046.000000
22.360001	-0.027639	-16.334606	-8.095214	-6.892186	1.942544	-3.289751	0.000000	-10.000000	0.083333	-2.383333	-114.000000	1023.000000	1023.000000	2046.000000
22.379999	-0.027723	-16.384382	-8.451069	-6.508799	1.947233	-3.371748	0.000000	-10.000000	0.083333	-0.483333	-114.666664	1023.000000	1023.000000	2046.000000
22.400000	-0.027544	-16.278564	-8.640130	-6.301122	1.889551	-3.226864	0.000000	-10.000000	0.075000	1.066667	-115.000000	1023.000000	1023.000000	2046.000000
22.420000	-0.027307	-16.138288	-9.152513	-5.915773	2.106390	-3.176392	0.000000	-10.000000	0.075000	2.300000	-115.000000	1023.000000	1023.000000	2046.000000
22.440001	-0.027245	-16.101513	-9.338072	-5.859158	2.213159	-3.117442	0.000000	-10.000000	0.066667	3.200000	-115.000000	1023.000000	1023.000000	2046.000000
22.459999	-0.027185	-16.066557	-9.568792	-5.778287	2.283528	-3.003006	0.000000	-10.000000	0.041667	4.783333	-115.000000	1023.000000	1023.000000	2046.000000
22.480000	-0.026647	-15.748138	-9.634114	-5.874593	2.412359	-2.651790	0.000000	-10.000000	0.016667	6.650000	-115.000000	1023.000000	1023.000000	2046.000000
22.500000	-0.026162	-15.461864	-9.570226	-5.967233	2.478039	-2.402444	0.000000	-10.000000	0.000000	8.316667	-115.000000	1023.000000	1023.000000	2046.000000
22.520000	-0.025595	-15.126631	-9.577234	-6.058165	2.622122	-2.113354	0.000000	-10.000000	0.000000	9.416667	-115.000000	1023.000000	1023.000000	2046.000000
22.540001	-0.025036	-14.796128	-9.426727	-6.245042	2.607213	-1.731571	0.000000	-10.000000	0.000000	9.966667	-115.000000	1023.000000	1023.000000	2046.000000
22.559999	-0.024452	-14.451229	-9.405746	-6.202371	2.803486	-1.646598	0.000000	-10.000000	0.000000	10.333334	-115.000000	1023.000000	1023.000000	2046.000000
22.580000	-0.024175	-14.287333	-9.223613	-6.379243	2.920877	-1.605355	0.000000	-10.000000	0.000000	10.900001	-92.000000	1023.000000	1023.000000	2046.000000
22.600000	-0.024123	-14.256819	-9.094558	-6.555003	3.014484	-1.621743	0.000000	-10.000000	-0.025000	11.900001	-45.666668	1023.000000	1023.000000	2046.000000
22.620001	-0.023937	-14.146576	-9.072952	-6.615057	3.208817	-1.667385	0.000000	-10.000000	-0.050000	13.350000	2.000000	1023.000000	1023.000000	2046.000000
22.639999	-0.024038	-14.206532	-8.707398	-7.041597	3.318030	-1.775567	0.000000	-10.000000	-0.091667	15.116667	28.166666	1023.000000	1023.000000	2046.000000
22.660000	-0.023856	-14.098798	-8.296648	-7.433534	3.381192	-1.749809	0.000000	-10.000000	-0.125000	17.200001	32.666668	1023.000000	1023.000000	2046.000000
22.680000	-0.024001	-14.184827	-7.700764	-7.835933	3.229689	-1.877819	0.000000	-10.000000	-0.191667	19.333334	38.000000	1023.000000	1023.000000	2046.000000
22.700001	-0.023627	-13.963594	-7.359185	-7.714499	3.147712	-2.037622	0.000000	-10.000000	-0.241667	21.233334	44.166668	1023.000000	1023.000000	2046.000000
22.719999	-0.022773	-13.459039	-7.379646	-7.410815	3.291228	-1.959805	0.000000	-10.000000	-0.308333	22.866667	51.000000	1023.000000	1023.000000	2046.000000
22.740000	-0.021613	-12.773355	-7.564950	-6.925443	3.490256	-1.773218	0.000000	-10.000000	-0.350000	24.666666	58.333332	1023.000000	1023.000000	2046.000000
22.760000	-0.020480	-12.103931	-7.672435	-6.720755	3.781613	-1.492354	0.000000	-10.000000	-0.416667	26.383333	66.166664	1023.000000	1023.000000	2046.000000
22.780001	-0.019302	-11.407328	-7.669832	-6.554259	3.941227	-1.124463	0.000000	-10.000000	-0.450000	27.583334	71.666664	1023.000000	1023.000000	2046.000000
22.799999	-0.017731	-10.478837	-7.763327	-6.212402	4.198816	-0.701925	0.000000	-10.000000	-0.500000	29.049999	80.833336	1023.000000	1023.000000	2046.000000
22.820000	-0.016068	-9.496183	-8.148099	-5.631494	4.496286	-0.212876	0.000000	-10.000000	-0.550000	30.366667	90.500000	1023.000000	1023.000000	2046.000000
22.840000	-0.014399	-8.509818	-8.456363	-5.193517	5.060930	0.079132	0.000000	-10.000000	-0.616667	32.133331	103.833336	1023.000000	1023.000000	2046.000000
22.860001	-0.012527	-7.403584	-8.504832	-4.835664	5.342964	0.593949	0.000000	-10.000000	-0.666667	32.866669	114.333336	1023.000000	1023.000000	2046.000000
22.879999	-0.010919	-6.452905	-8.546764	-4.627860	5.687769	1.033951	0.000000	-10.000000	-0.708333	34.100002	125.333336	1023.000000	1023.000000	2046.000000
22.900000	-0.009034	-5.339076	-8.648084	-4.319504	5.976473	1.652038	0.000000	-10.000000	-0.758333	34.833336	136.500000	1023.000000	1023.000000	2046.000000
22.920000	-0.006834	-4.038843	-8.666150	-4.026511	6.295458	2.358360	0.000000	-10.000000	-0.800000	36.116669	148.166672	1023.000000	1023.000000	2046.000000
22.940001	-0.004927	-2.911937	-8.446015	-3.980559	6.466603	3.048034	0.000000	-10.000000	-0.833333	36.750000	160.000000	1023.000000	1023.000000	2046.000000
22.959999	-0.003343	-1.975652	-8.129147	-4.057994	6.682904	3.528585	0.000000	-10.000000	-0.866667	37.633335	172.000000	1023.000000	1023.000000	2046.000000
22.980000	-0.001801	-1.064385	-7.698570	-4.085034	6.787945	3.931274	0.000000	-10.000000	-0.916667	38.200001	184.333328	1023.000000	1023.000000	2046.000000
23.000000	-0.000401	-0.237128	-7.077039	-4.321776	7.041353	4.120334	0.000000	-10.000000	-0.941667	38.816669	197.000000	1023.000000	1023.000000	2046.000000
23.020000	0.000412	0.243591	-6.652583	-4.686354	7.258386	4.324142	0.000000	-10.000000	-0.950000	39.250000	210.000000	1023.000000	1023.000000	2046.000000
23.040001	0.001631	0.964171	-6.155135	-4.952929	7.501121	4.571114	0.000000	-10.000000	-0.958333	39.783333	223.000000	1023.000000	1023.000000	2046.000000
23.059999	0.002537	1.499427	-5.471195	-5.504407	7.795105	4.679924	0.000000	-10.000000	-0.966667	39.966667	236.166672	1023.000000	1023.000000	2046.000000
23.080000	0.003656	2.160534	-4.860566	-5.690297	8.005420	4.705977	0.000000	-10.000000	-0.975000	40.299999	249.333328	1023.000000	1023.000000	2046.000000
23.100000	0.005279	3.119865	-4.142608	-5.605709	7.993346	4.874836	0.000000	-10.000000	-0.966667	40.450001	262.833344	1023.000000	1023.000000	2046.000000
23.120001	0.007142	4.221160	-3.914838	-5.101714	8.284146	4.953566	0.000000	-10.000000	-0.991667	40.900002	276.166656	1023.000000	1023.000000	2046.000000
23.139999	0.009138	5.400529	-3.838042	-4.551640	8.436100	5.354111	0.000000	-10.000000	-1.025000	41.383335	289.833344	1023.000000	1023.000000	2046.000000
23.160000	0.011376	6.723371	-4.490716	-3.378630	8.763334	5.829383	0.000000	-10.000000	-1.050000	42.033333	303.500000	1023.000000	1023.000000	2046.000000
23.180000	0.013829	8.173109	-5.338441	-2.223584	9.326716	6.408418	0.000000	-10.000000	-1.050000	42.166668	317.500000	1023.000000	1023.000000	2046.000000
23.200001	0.016159	9.549856	-5.923673	-1.410781	9.707118	7.177192	0.000000	-10.000000	-1.041667	42.116669	331.500000	1023.000000	1023.000000	2046.000000
23.219999	0.018602	10.993553	-5.972779	-1.049090	10.006844	8.008578	0.000000	-10.000000	-1.041667	41.850002	345.500000	1023.000000	1023.000000	2046.000000
23.240000	0.020156	11.912047	-5.605841	-0.889948	9.964760	8.443077	0.000000	-10.000000	-1.041667	41.850002	359.500000	1023.000000	1023.000000	2046.000000
23.260000	0.021517	12.716779	-4.964677	-1.006521	10.050542	8.637435	0.000000	-10.000000	-1.041667	41.833336	373.500000	1023.000000	1023.000000	2046.000000
23.280001	0.022475	13.282624	-4.236078	-1.378444	10.058036	8.839111	0.000000	-10.000000	-1.050000	41.900002	387.500000	1023.000000	1023.000000	2046.000000
23.299999	0.023354	13.802185	-3.720742	-1.526475	10.195218	8.854184	0.000000	-10.000000	-1.058333	42.033333	401.500000	1023.000000	1023.000000	2046.000000
23.320000	0.024275	14.346389	-2.886715	-1.955293	10.024845	9.163551	0.000000	-10.000000	-1.058333	42.200001	415.500000	1023.000000	1023.000000	2046.000000
23.340000	0.024610	14.544776	-1.885539	-2.547296	9.743014	9.234596	0.000000	-10.000000	-1.041667	42.200001	429.500000	1023.000000	1023.000000	2046.000000
23.360001	0.025644	15.155740	-1.330731	-2.510764	9.620566	9.376668	0.000000	-10.000000	-1.033333	41.783333	443.500000	1023.000000	1023.000000	2046.000000
23.379999	0.027142	16.041153	-1.058513	-2.231408	9.656301	9.674773	0.000000	-10.000000	-1.033333	41.816666	457.500000	1023.000000	1023.000000	2046.000000
23.400000	0.028824	17.034939	-1.066977	-1.904866	9.943686	10.063094	0.000000	-10.000000	-1.041667	41.683334	471.500000	1023.000000	1023.000000	2046.000000
23.420000	0.031363	18.535337	-1.500855	-1.047013	10.550547	10.532659	0.000000	-10.000000	-1.041667	42.083332	485.500000	1023.000000	1023.000000	2046.000000
23.440001	0.034683	20.497410	-2.202158	-0.026828	11.605539	11.120857	0.000000	-10.000000	-1.025000	41.850002	499.500000	1023.000000	1023.000000	2046.000000
23.459999	0.037500	22.162237	-2.342276	0.304037	12.292741	11.907735	0.000000	-10.000000	-1.000000	41.650002	513.500000	1023.000000	1023.000000	2046.000000
23.480000	0.039647	23.431639	-1.869973	0.119912	12.691427	12.490273	0.000000	-10.000000	-0.991667	41.049999	527.500000	1023.000000	1023.000000	2046.000000
23.500000	0.040919	24.182903	-1.094812	-0.261198	12.846951	12.691962	0.000000	-10.000000	-0.983333	40.766666	541.333313	1023.000000	1023.000000	2046.000000
23.520000	0.041701	24.645042	0.007781	-1.016997	12.951328	12.702930	0.000000	-10.000000	-0.991667	40.383335	555.000000	1023.000000	1023.000000	2046.000000
23.540001	0.042613	25.184528	0.893023	-1.522820	13.075768	12.738558	0.000000	-10.000000	-0.991667	40.583336	568.500000	1023.000000	1023.000000	2046.000000
23.559999	0.043420	25.661182	1.676982	-1.923656	13.050694	12.857162	0.000000	-10.000000	-0.975000	40.516666	582.000000	1023.000000	1023.000000	2046.000000
23.580000	0.044293	26.177315	2.660364	-2.388962	12.836246	13.069668	0.000000	-10.000000	-0.958333	40.383335	595.500000	1023.000000	1023.000000	2046.000000
23.600000	0.044947	26.563789	3.297313	-2.324765	12.560348	13.030893	0.000000	-10.000000	-0.933333	39.883335	609.000000	1023.000000	1023.000000	2046.000000
23.620001	0.046483	27.471653	3.276410	-1.555865	12.792078	12.959031	0.000000	-10.000000	-0.908333	39.516666	622.333313	1023.000000	1023.000000	2046.000000
23.639999	0.048971	28.941833	2.572826	-0.235942	13.515731	13.089217	0.000000	-10.000000	-0.875000	39.416668	631.166687	1023.000000	1023.000000	2046.000000
23.660000	0.051707	30.559111	1.861602	0.752845	14.486056	13.458607	0.000000	-10.000000	-0.850000	39.133335	644.333313	1023.000000	1023.000000	2046.000000
23.680000	0.054067	31.953344	1.620601	1.219372	15.112808	14.000563	0.000000	-10.000000	-0.850000	38.549999	657.333313	1023.000000	1023.000000	2046.000000
23.700001	0.055967	33.076324	1.705319	1.345458	15.605898	14.419648	0.000000	-10.000000	-0.858333	38.033333	674.500000	1023.000000	1023.000000	2046.000000
23.719999	0.057805	34.162868	1.983898	1.432838	16.008604	14.737530	0.000000	-10.000000	-0.841667	37.666668	687.166687	1023.000000	1023.000000	2046.000000
23.740000	0.059302	35.047749	2.306140	1.506282	16.327757	14.907567	0.000000	-10.000000	-0.825000	37.483334	699.833313	1023.000000	1023.000000	2046.000000
23.760000	0.060544	35.781391	2.744632	1.439099	16.715322	14.882339	0.000000	-10.000000	-0.800000	37.233334	708.333313	1023.000000	1023.000000	2046.000000
23.780001	0.061603	36.407368	3.621921	1.029140	16.985308	14.770998	0.000000	-10.000000	-0.775000	36.750000	720.666687	1023.000000	1023.000000	2046.000000
23.799999	0.062716	37.065151	4.441386	0.685160	17.175648	14.762957	0.000000	-10.000000	-0.741667	36.266666	732.833313	1023.000000	1023.000000	2046.000000
23.820000	0.063432	37.488117	5.560026	0.023232	17.018188	14.886671	0.000000	-10.000000	-0.700000	35.566666	749.000000	1023.000000	1023.000000	2046.000000
23.840000	0.064566	38.158218	6.255486	-0.181922	17.123423	14.961233	0.000000	-10.000000	-0.683333	35.266666	757.000000	1023.000000	1023.000000	2046.000000
23.860001	0.065521	38.723152	6.888928	-0.351735	17.105110	15.080848	0.000000	-10.000000	-0.666667	34.666668	765.000000	1023.000000	1023.000000	2046.000000
23.879999	0.066288	39.176033	7.432237	-0.447558	17.003002	15.188353	0.000000	-10.000000	-0.616667	33.533333	776.666687	1023.000000	1023.000000	2046.000000
23.900000	0.066877	39.524529	7.800223	-0.472160	16.944471	15.251995	0.000000	-10.000000	-0.558333	32.016666	791.833313	1023.000000	1023.000000	2046.000000
23.920000	0.068177	40.292702	7.969615	-0.163422	17.134779	15.351728	0.000000	-10.000000	-0.483333	30.350000	806.333313	1023.000000	1023.000000	2046.000000
23.940001	0.069306	40.959999	8.125013	-0.002716	17.407324	15.430378	0.000000	-10.000000	-0.450000	29.433332	813.166687	1023.000000	1023.000000	2046.000000
23.959999	0.071119	42.031216	8.431302	0.251307	17.763332	15.585273	0.000000	-10.000000	-0.400000	28.049999	823.166687	1023.000000	1023.000000	2046.000000
23.980000	0.072583	42.896778	8.860785	0.478299	17.813065	15.744630	0.000000	-10.000000	-0.350000	26.883333	832.833313	1023.000000	1023.000000	2046.000000
24.000000	0.074056	43.766930	9.020565	1.012808	17.926399	15.807158	0.000000	-10.000000	-0.300000	25.716667	842.500000	1023.000000	1023.000000	2046.000000
24.020000	0.075311	44.508873	8.846227	1.727678	18.149685	15.785281	0.000000	-10.000000	-0.258333	24.850000	848.333313	1023.000000	1023.000000	2046.000000
24.040001	0.076259	45.068783	8.397777	2.500442	18.430851	15.739712	0.000000	-10.000000	-0.191667	22.799999	856.500000	1023.000000	1023.000000	2046.000000
24.059999	0.077087	45.558163	7.731071	3.297617	18.796879	15.732594	0.000000	-10.000000	-0.116667	19.883333	866.833313	1023.000000	1023.000000	2046.000000
24.080000	0.078692	46.507118	6.839361	4.456328	19.537302	15.674125	0.000000	-10.000000	-0.058333	17.283333	876.333313	1023.000000	1023.000000	2046.000000
24.100000	0.080531	47.593704	5.928117	5.363710	20.327745	15.974133	0.000000	-10.000000	-0.050000	16.183332	880.500000	1023.000000	1023.000000	2046.000000
24.120001	0.081527	48.182236	5.589096	5.685410	20.541399	16.366329	0.000000	-10.000000	-0.033333	15.316667	884.500000	1023.000000	1023.000000	2046.000000
24.139999	0.081863	48.381226	5.490604	5.890656	20.642284	16.357681	0.000000	-10.000000	-0.008333	13.016666	889.666687	1023.000000	1023.000000	2046.000000
24.160000	0.081816	48.353439	5.731208	5.725492	20.665236	16.231504	0.000000	-10.000000	0.016667	10.716667	894.833313	1023.000000	1023.000000	2046.000000
24.180000	0.080632	47.653664	6.733587	4.806650	19.884912	16.228514	0.000000	-10.000000	0.058333	6.583333	899.833313	1023.000000	1023.000000	2046.000000
24.200001	0.079415	46.934189	7.345875	4.212258	19.046661	16.329395	0.000000	-10.000000	0.091667	2.616667	902.166687	1023.000000	1023.000000	2046.000000
24.219999	0.078007	46.102116	7.804082	3.661173	18.158089	16.478773	0.000000	-10.000000	0.125000	-1.350000	904.500000	1023.000000	1023.000000	2046.000000
24.240000	0.077178	45.612125	7.704534	3.772643	17.697878	16.437071	0.000000	-10.000000	0.133333	-3.483333	905.000000	1023.000000	1023.000000	2046.000000
24.260000	0.076723	45.343273	7.004571	4.379272	17.707071	16.252359	0.000000	-10.000000	0.141667	-5.666667	905.000000	1023.000000	1023.000000	2046.000000
24.280001	0.077110	45.571762	5.945729	5.205757	18.266670	16.153605	0.000000	-10.000000	0.158333	-8.450000	905.000000	1023.000000	1023.000000	2046.000000
24.299999	0.077212	45.632469	5.174496	5.497151	18.932364	16.028460	0.000000	-10.000000	0.175000	-10.766666	905.000000	1023.000000	1023.000000	2046.000000
24.320000	0.077473	45.786804	4.867396	5.243872	19.586048	16.089489	0.000000	-10.000000	0.191667	-11.683333	905.000000	1023.000000	1023.000000	2046.000000
24.340000	0.077422	45.756153	4.673822	5.101692	19.998457	15.982183	0.000000	-10.000000	0.200000	-12.000000	905.000000	1023.000000	1023.000000	2046.000000
24.360001	0.077513	45.810047	4.539320	4.839748	20.520521	15.910458	0.000000	-10.000000	0.216667	-12.483334	896.333313	1023.000000	1023.000000	2046.000000
24.379999	0.077160	45.601490	4.530092	4.648874	20.707989	15.714534	0.000000	-10.000000	0.233333	-13.000000	886.166687	1023.000000	1023.000000	2046.000000
24.400000	0.076480	45.199802	4.709688	4.209204	20.796328	15.484583	0.000000	-10.000000	0.250000	-13.516666	876.000000	1023.000000	1023.000000	2046.000000
24.420000	0.075428	44.577930	4.919923	3.710572	20.791210	15.156225	0.000000	-10.000000	0.258333	-13.900000	873.000000	1023.000000	1023.000000	2046.000000
24.440001	0.074025	43.748955	5.444252	2.892653	20.661037	14.751010	0.000000	-10.000000	0.275000	-14.500000	868.166687	1023.000000	1023.000000	2046.000000
24.459999	0.072337	42.750904	6.270879	1.971226	19.977995	14.530802	0.000000	-10.000000	0.291667	-15.100000	863.333313	1023.000000	1023.000000	2046.000000
24.480000	0.071030	41.978874	6.657499	1.400718	19.524042	14.396613	0.000000	-10.000000	0.300000	-15.583333	858.333313	1023.000000	1023.000000	2046.000000
24.500000	0.069097	40.836590	7.126426	0.743824	18.709347	14.256992	0.000000	-10.000000	0.291667	-15.933333	854.833313	1023.000000	1023.000000	2046.000000
24.520000	0.067456	39.866222	7.190984	0.732974	17.994942	13.947321	0.000000	-10.000000	0.291667	-16.316668	849.666687	1023.000000	1023.000000	2046.000000
24.540001	0.066950	39.567368	6.278600	1.599750	18.311298	13.377718	0.000000	-10.000000	0.291667	-16.783333	844.166687	1023.000000	1023.000000	2046.000000
24.559999	0.067150	39.685577	5.305085	2.238982	19.106958	13.034554	0.000000	-10.000000	0.300000	-17.033333	838.500000	1023.000000	1023.000000	2046.000000
24.580000	0.067144	39.682148	4.575888	2.506590	19.797482	12.802190	0.000000	-10.000000	0.325000	-17.416668	832.833313	1023.000000	1023.000000	2046.000000
24.600000	0.066929	39.554966	3.956132	2.696846	20.259535	12.642454	0.000000	-10.000000	0.358333	-17.866667	827.166687	1023.000000	1023.000000	2046.000000
24.620001	0.066710	39.425793	3.421318	2.859606	20.705679	12.439190	0.000000	-10.000000	0.400000	-18.500000	821.333313	1023.000000	1023.000000	2046.000000
24.639999	0.065906	38.950211	3.121757	2.777422	20.811043	12.239989	0.000000	-10.000000	0.408333	-19.300001	815.000000	1023.000000	1023.000000	2046.000000
24.660000	0.065030	38.432610	3.116018	2.591772	20.674305	12.050515	0.000000	-10.000000	0.408333	-19.966667	808.333313	1023.000000	1023.000000	2046.000000
24.680000	0.063710	37.652821	3.221525	2.199180	20.385921	11.846193	0.000000	-10.000000	0.416667	-20.633333	801.666687	1023.000000	1023.000000	2046.000000
24.700001	0.062568	36.977753	3.024476	2.121751	20.137634	11.693893	0.000000	-10.000000	0.433333	-20.950001	794.833313	1023.000000	1023.000000	2046.000000
24.719999	0.060747	35.901745	3.318652	1.463529	19.334532	11.785034	0.000000	-10.000000	0.450000	-21.333334	788.000000	1023.000000	1023.000000	2046.000000
24.740000	0.058460	34.549927	3.562086	0.775639	18.516609	11.695593	0.000000	-10.000000	0.450000	-21.600000	780.833313	1023.000000	1023.000000	2046.000000
24.760000	0.056465	33.370735	3.805846	0.232773	17.617483	11.714632	0.000000	-10.000000	0.450000	-22.066668	773.500000	1023.000000	1023.000000	2046.000000
24.780001	0.054248	32.060287	3.968282	-0.091310	16.581470	11.601845	0.000000	-10.000000	0.458333	-22.300001	766.166687	1023.000000	1023.000000	2046.000000
24.799999	0.052865	31.243486	3.968609	0.056162	15.803606	11.415109	0.000000	-10.000000	0.475000	-22.600000	758.666687	1023.000000	1023.000000	2046.000000
24.820000	0.051467	30.417257	3.937777	0.258432	15.029856	11.191192	0.000000	-10.000000	0.508333	-23.000000	751.166687	1023.000000	1023.000000	2046.000000
24.840000	0.050918	30.092512	3.620331	0.630180	14.854253	10.987749	0.000000	-10.000000	0.533333	-23.633333	743.500000	1023.000000	1023.000000	2046.000000
24.860001	0.050418	29.796822	3.120292	1.016353	14.917887	10.742290	0.000000	-10.000000	0.550000	-24.233334	735.666687	1023.000000	1023.000000	2046.000000
24.879999	0.049824	29.446064	2.450304	1.524563	14.950664	10.520534	0.000000	-10.000000	0.550000	-24.416668	727.500000	1023.000000	1023.000000	2046.000000
24.900000	0.048985	28.949928	1.775503	1.909127	14.954618	10.310680	0.000000	-10.000000	0.550000	-24.450001	719.166687	1023.000000	1023.000000	2046.000000
24.920000	0.048712	28.788795	0.837140	2.541674	15.247252	10.162729	0.000000	-10.000000	0.550000	-24.333334	711.000000	1023.000000	1023.000000	2046.000000
24.940001	0.048319	28.556297	0.171152	2.926921	15.334395	10.123830	0.000000	-10.000000	0.558333	-24.666668	703.000000	1023.000000	1023.000000	2046.000000
24.959999	0.048173	28.469961	-0.267801	3.347017	15.398740	9.992004	0.000000	-10.000000	0.566667	-25.133333	694.833313	1023.000000	1023.000000	2046.000000
24.980000	0.047377	27.999802	-0.221310	3.283865	15.125612	9.811635	0.000000	-10.000000	0.583333	-25.500000	686.500000	1023.000000	1023.000000	2046.000000
25.000000	0.045726	27.024261	0.165479	2.633409	14.450670	9.774702	0.000000	-10.000000	0.591667	-25.666668	678.000000	1023.000000	1023.000000	2046.000000
25.020000	0.043275	25.575514	0.805572	1.818487	13.353918	9.597536	0.000000	-10.000000	0.600000	-25.700001	669.500000	1023.000000	1023.000000	2046.000000
25.040001	0.040278	23.804417	1.274930	1.402350	11.721022	9.406116	0.000000	-10.000000	0.591667	-25.933334	660.833313	1023.000000	1023.000000	2046.000000
25.059999	0.038658	22.847023	0.543134	2.015118	11.183196	9.105575	0.000000	-10.000000	0.591667	-26.049999	652.166687	1023.000000	1023.000000	2046.000000
25.080000	0.037783	22.329563	-0.580793	2.654296	11.516744	8.739317	0.000000	-10.000000	0.591667	-26.450001	643.333313	1023.000000	1023.000000	2046.000000
25.100000	0.037361	22.080385	-1.444407	3.018215	11.824244	8.682334	0.000000	-10.000000	0.625000	-26.983334	634.500000	1023.000000	1023.000000	2046.000000
25.120001	0.037226	22.000595	-2.072326	3.111839	12.336843	8.624238	0.000000	-10.000000	0.658333	-27.550001	625.500000	1023.000000	1023.000000	2046.000000
25.139999	0.036309	21.458641	-2.154102	2.846903	12.271911	8.493929	0.000000	-10.000000	0.691667	-27.966667	616.333313	1023.000000	1023.000000	2046.000000
25.160000	0.034630	20.466330	-1.563966	1.966701	11.709229	8.354366	0.000000	-10.000000	0.700000	-28.066668	607.000000	1023.000000	1023.000000	2046.000000
25.180000	0.032568	19.247927	-0.681000	0.838931	10.658336	8.431661	0.000000	-10.000000	0.700000	-28.116667	597.666687	1023.000000	1023.000000	2046.000000
25.200001	0.030475	18.010746	-0.139766	0.335766	9.509495	8.305252	0.000000	-10.000000	0.691667	-27.950001	588.333313	1023.000000	1023.000000	2046.000000
25.219999	0.028322	16.738304	-0.388651	0.420160	8.561479	8.145317	0.000000	-10.000000	0.700000	-28.166668	579.000000	1023.000000	1023.000000	2046.000000
25.240000	0.027112	16.023214	-1.114657	0.753565	8.448314	7.935993	0.000000	-10.000000	0.700000	-28.400002	569.500000	1023.000000	1023.000000	2046.000000
25.260000	0.027257	16.108885	-2.167979	1.323287	9.225698	7.727878	0.000000	-10.000000	0.716667	-28.716667	560.000000	1023.000000	1023.000000	2046.000000
25.280001	0.027312	16.141098	-2.866321	1.488750	9.745371	7.773299	0.000000	-10.000000	0.708333	-28.750000	550.333313	1023.000000	1023.000000	2046.000000
25.299999	0.026856	15.872058	-2.956267	1.326420	9.739349	7.762556	0.000000	-10.000000	0.716667	-28.866667	540.833313	1023.000000	1023.000000	2046.000000
25.320000	0.025766	15.227559	-2.492558	0.611435	9.523675	7.585007	0.000000	-10.000000	0.725000	-29.200001	531.166687	1023.000000	1023.000000	2046.000000
25.340000	0.024058	14.218524	-1.664021	-0.421402	8.783335	7.520612	0.000000	-10.000000	0.766667	-29.683334	521.500000	1023.000000	1023.000000	2046.000000
25.360001	0.022205	13.123120	-1.038597	-1.115511	7.918452	7.358777	0.000000	-10.000000	0.808333	-30.233334	511.500000	1023.000000	1023.000000	2046.000000
25.379999	0.020446	12.083297	-1.290704	-0.925030	7.228480	7.070549	0.000000	-10.000000	0.833333	-30.700001	501.500000	1023.000000	1023.000000	2046.000000
25.400000	0.019312	11.413400	-2.161647	-0.480012	7.255465	6.799593	0.000000	-10.000000	0.833333	-30.983334	491.333344	1023.000000	1023.000000	2046.000000
25.420000	0.019145	11.314840	-3.147930	0.081849	7.792305	6.588617	0.000000	-10.000000	0.825000	-31.266666	481.000000	1023.000000	1023.000000	2046.000000
25.440001	0.019232	11.365938	-3.855744	0.402819	8.282578	6.536285	0.000000	-10.000000	0.825000	-31.150002	470.500000	1023.000000	1023.000000	2046.000000
25.459999	0.019004	11.231085	-4.009915	0.373006	8.382922	6.485072	0.000000	-10.000000	0.816667	-30.916668	460.000000	1023.000000	1023.000000	2046.000000
25.480000	0.018148	10.725581	-3.690218	-0.082120	8.237041	6.260878	0.000000	-10.000000	0.808333	-30.500000	449.666656	1023.000000	1023.000000	2046.000000
25.500000	0.016707	9.873682	-3.111791	-0.861473	7.745579	6.101367	0.000000	-10.000000	0.800000	-30.350000	439.500000	1023.000000	1023.000000	2046.000000
25.520000	0.015486	9.152406	-2.723466	-1.535764	7.354900	6.056736	0.000000	-10.000000	0.800000	-30.266666	429.500000	1023.000000	1023.000000	2046.000000
25.540001	0.013940	8.238686	-2.387478	-2.014069	6.670542	5.969691	0.000000	-10.000000	0.800000	-29.983334	419.500000	1023.000000	1023.000000	2046.000000
25.559999	0.012159	7.186038	-2.783035	-1.758908	5.946214	5.781766	0.000000	-10.000000	0.800000	-29.683334	409.500000	1023.000000	1023.000000	2046.000000
25.580000	0.011375	6.722817	-4.040524	-1.120557	6.243297	5.640601	0.000000	-10.000000	0.783333	-29.583334	399.500000	1023.000000	1023.000000	2046.000000
25.600000	0.011937	7.054921	-5.154940	-0.429234	6.996801	5.642294	0.000000	-10.000000	0.766667	-29.583334	389.500000	1023.000000	1023.000000	2046.000000
25.620001	0.012050	7.121813	-5.344396	-0.227547	7.200020	5.493736	0.000000	-10.000000	0.750000	-29.433334	379.500000	1023.000000	1023.000000	2046.000000
25.639999	0.010728	6.340044	-4.409112	-1.364612	6.700978	5.412790	0.000000	-10.000000	0.750000	-29.266666	369.833344	1023.000000	1023.000000	2046.000000
25.660000	0.009057	5.352397	-3.410638	-2.671750	6.054057	5.380727	0.000000	-10.000000	0.758333	-29.433334	360.166656	1023.000000	1023.000000	2046.000000
25.680000	0.008269	4.886859	-2.982260	-2.781786	5.492167	5.158738	0.000000	-10.000000	0.783333	-29.983334	350.500000	1023.000000	1023.000000	2046.000000
25.700001	0.006987	4.129148	-3.376835	-2.588660	5.125422	4.969221	0.000000	-10.000000	0.800000	-30.400000	340.500000	1023.000000	1023.000000	2046.000000
25.719999	0.006081	3.593912	-4.231019	-2.161191	5.156729	4.829392	0.000000	-10.000000	0.791667	-30.350000	330.166656	1023.000000	1023.000000	2046.000000
25.740000	0.006254	3.695929	-5.232184	-1.479614	5.743790	4.663938	0.000000	-10.000000	0.750000	-29.583334	320.000000	1023.000000	1023.000000	2046.000000
25.760000	0.006455	3.815187	-5.861022	-1.068910	6.286181	4.458937	0.000000	-10.000000	0.716667	-28.900002	310.000000	1023.000000	1023.000000	2046.000000
25.780001	0.006279	3.710928	-5.945382	-0.812182	6.249249	4.219243	0.000000	-10.000000	0.700000	-28.433334	300.500000	1023.000000	1023.000000	2046.000000
25.799999	0.005504	3.252783	-5.288874	-1.328276	5.821212	4.048721	0.000000	-10.000000	0.700000	-28.666668	291.000000	1023.000000	1023.000000	2046.000000
25.820000	0.004454	2.632242	-4.580126	-2.003860	5.177404	4.038825	0.000000	-10.000000	0.700000	-28.583334	281.333344	1023.000000	1023.000000	2046.000000
25.840000	0.003135	1.853060	-4.240421	-2.093734	4.292934	3.894280	0.000000	-10.000000	0.691667	-28.450001	271.833344	1023.000000	1023.000000	2046.000000
25.860001	0.001993	1.178024	-5.189212	-1.532993	4.122260	3.777970	0.000000	-10.000000	0.675000	-27.883333	262.333344	1023.000000	1023.000000	2046.000000
25.879999	0.001687	0.997151	-6.435295	-0.953386	4.673924	3.711907	0.000000	-10.000000	0.658333	-27.350000	253.166672	1023.000000	1023.000000	2046.000000
25.900000	0.001898	1.121806	-7.241584	-0.586047	5.269343	3.680094	0.000000	-10.000000	0.625000	-26.566668	244.000000	1023.000000	1023.000000	2046.000000
25.920000	0.001085	0.641436	-6.967112	-0.958032	5.115214	3.451366	0.000000	-10.000000	0.608333	-25.833334	235.000000	1023.000000	1023.000000	2046.000000
25.940001	-0.000446	-0.263702	-6.256176	-1.772615	4.573605	3.191483	0.000000	-10.000000	0.575000	-25.200001	226.333328	1023.000000	1023.000000	2046.000000
25.959999	-0.001994	-1.178731	-5.443250	-2.726519	3.946122	3.044915	0.000000	-10.000000	0.550000	-24.483334	215.333328	1023.000000	1023.000000	2046.000000
25.980000	-0.003208	-1.895826	-4.856134	-3.217979	3.194586	2.983702	0.000000	-10.000000	0.500000	-23.600000	204.666672	1023.000000	1023.000000	2046.000000
26.000000	-0.004033	-2.383778	-4.831058	-3.176706	2.619436	3.004550	0.000000	-10.000000	0.466667	-22.833334	196.666672	1023.000000	1023.000000	2046.000000
26.020000	-0.004525	-2.674365	-5.184886	-3.019142	2.540592	2.989071	0.000000	-10.000000	0.450000	-22.433334	191.333328	1023.000000	1023.000000	2046.000000
26.040001	-0.005214	-3.081649	-5.814435	-2.889627	2.547076	3.075337	0.000000	-10.000000	0.450000	-22.433334	186.333328	1023.000000	1023.000000	2046.000000
26.059999	-0.005467	-3.231124	-6.583647	-2.691076	2.677874	3.365725	0.000000	-10.000000	0.441667	-22.283335	178.666672	1023.000000	1023.000000	2046.000000
26.080000	-0.005917	-3.496862	-7.324704	-2.554762	2.920237	3.462368	0.000000	-10.000000	0.425000	-22.083334	171.333328	1023.000000	1023.000000	2046.000000
26.100000	-0.006748	-3.987846	-7.640278	-2.713523	2.838984	3.526971	0.000000	-10.000000	0.408333	-21.616667	163.833328	1023.000000	1023.000000	2046.000000
26.120001	-0.007333	-4.333830	-8.076834	-2.629017	3.006552	3.365469	0.000000	-10.000000	0.400000	-20.933334	156.666672	1023.000000	1023.000000	2046.000000
26.139999	-0.008165	-4.825578	-8.154382	-2.758977	2.966670	3.121111	0.000000	-10.000000	0.383333	-20.166666	149.666672	1023.000000	1023.000000	2046.000000
26.160000	-0.008759	-5.176433	-7.936290	-2.909665	2.887349	2.782173	0.000000	-10.000000	0.366667	-19.383333	143.000000	1023.000000	1023.000000	2046.000000
26.180000	-0.009689	-5.726435	-7.435755	-3.406067	2.581812	2.533576	0.000000	-10.000000	0.350000	-18.783333	136.666672	1023.000000	1023.000000	2046.000000
26.200001	-0.010920	-6.453626	-6.650389	-4.281017	2.006579	2.471201	0.000000	-10.000000	0.350000	-18.300001	130.500000	1023.000000	1023.000000	2046.000000
26.219999	-0.011617	-6.865672	-6.249626	-4.498656	1.470664	2.411946	0.000000	-10.000000	0.325000	-17.800001	124.500000	1023.000000	1023.000000	2046.000000
26.240000	-0.012041	-7.116465	-6.159250	-4.406985	1.029005	2.420766	0.000000	-10.000000	0.300000	-17.316668	118.500000	1023.000000	1023.000000	2046.000000
26.260000	-0.012513	-7.395040	-6.978796	-4.094488	1.043271	2.634972	0.000000	-10.000000	0.275000	-16.716667	112.500000	1023.000000	1023.000000	2046.000000
26.280001	-0.012742	-7.530405	-8.061172	-3.825605	1.442595	2.913778	0.000000	-10.000000	0.275000	-16.133333	106.833336	1023.000000	1023.000000	2046.000000
26.299999	-0.012599	-7.445842	-8.782816	-3.635113	1.943701	3.028386	0.000000	-10.000000	0.266667	-15.466666	101.333336	1023.000000	1023.000000	2046.000000
26.320000	-0.012880	-7.612152	-9.184782	-3.479558	2.181511	2.870678	0.000000	-10.000000	0.258333	-14.916667	96.166664	1023.000000	1023.000000	2046.000000
26.340000	-0.013475	-7.963476	-9.054290	-3.547711	2.198200	2.440323	0.000000	-10.000000	0.250000	-14.416667	91.166664	1023.000000	1023.000000	2046.000000
26.360001	-0.014255	-8.424812	-8.495959	-3.980636	1.880738	2.171045	0.000000	-10.000000	0.241667	-13.916667	86.500000	1023.000000	1023.000000	2046.000000
26.379999	-0.015169	-8.964911	-7.832177	-4.543506	1.476655	1.934116	0.000000	-10.000000	0.225000	-13.233334	81.833336	1023.000000	1023.000000	2046.000000
26.400000	-0.015595	-9.216737	-7.322333	-4.755811	0.998690	1.862718	0.000000	-10.000000	0.191667	-12.566667	77.333336	1023.000000	1023.000000	2046.000000
26.420000	-0.016386	-9.684189	-6.882145	-4.906220	0.218832	1.885345	0.000000	-10.000000	0.166667	-11.966666	73.000000	1023.000000	1023.000000	2046.000000
26.440001	-0.016633	-9.829872	-7.208474	-4.722260	0.032489	2.068373	0.000000	-10.000000	0.150000	-11.450000	69.000000	1023.000000	1023.000000	2046.000000
26.459999	-0.016668	-9.850702	-8.019163	-4.401917	0.283862	2.286515	0.000000	-10.000000	0.141667	-10.816667	65.333336	1023.000000	1023.000000	2046.000000
26.480000	-0.016733	-9.889005	-8.844668	-4.245744	0.626185	2.575222	0.000000	-10.000000	0.133333	-10.016667	61.666668	1023.000000	1023.000000	2046.000000
26.500000	-0.016422	-9.705620	-9.382802	-4.174546	0.999258	2.852470	0.000000	-10.000000	0.133333	-9.383333	58.333332	1023.000000	1023.000000	2046.000000
26.520000	-0.016514	-9.759570	-9.622313	-4.187318	1.208242	2.841819	0.000000	-10.000000	0.141667	-9.100000	55.000000	1023.000000	1023.000000	2046.000000
26.540001	-0.016530	-9.769032	-9.521757	-4.243420	1.269796	2.726348	0.000000	-10.000000	0.150000	-9.250000	52.000000	1023.000000	1023.000000	2046.000000
26.559999	-0.016862	-9.965400	-9.304935	-4.289483	1.240229	2.388789	0.000000	-10.000000	0.141667	-9.400000	49.000000	1023.000000	1023.000000	2046.000000
26.580000	-0.017012	-10.053933	-9.132314	-4.362180	1.329018	2.111543	0.000000	-10.000000	0.125000	-9.033334	46.000000	1023.000000	1023.000000	2046.000000
26.600000	-0.017318	-10.234794	-8.730597	-4.417760	1.225163	1.688400	0.000000	-10.000000	0.108333	-7.933333	43.000000	1023.000000	1023.000000	2046.000000
26.620001	-0.017879	-10.566210	-8.112453	-4.729480	0.941347	1.334376	0.000000	-10.000000	0.100000	-6.583333	40.166668	1023.000000	1023.000000	2046.000000
26.639999	-0.018105	-10.700068	-7.762456	-4.575824	0.624920	1.013292	0.000000	-10.000000	0.100000	-5.800000	38.000000	1023.000000	1023.000000	2046.000000
26.660000	-0.018054	-10.669839	-7.548215	-4.191500	0.158317	0.911559	0.000000	-10.000000	0.108333	-5.900000	36.166668	1023.000000	1023.000000	2046.000000
26.680000	-0.017740	-10.484597	-7.688243	-3.797539	-0.109811	1.110995	0.000000	-10.000000	0.108333	-6.500000	34.333332	1023.000000	1023.000000	2046.000000
26.700001	-0.017487	-10.334619	-8.583638	-3.298569	0.114016	1.433573	0.000000	-10.000000	0.108333	-6.950000	32.000000	1023.000000	1023.000000	2046.000000
26.719999	-0.017183	-10.155408	-9.493276	-3.155275	0.529945	1.963197	0.000000	-10.000000	0.100000	-7.116667	29.666666	1023.000000	1023.000000	2046.000000
26.740000	-0.016983	-10.036983	-9.987456	-3.010738	0.817268	2.143943	0.000000	-10.000000	0.100000	-6.916667	27.166666	1023.000000	1023.000000	2046.000000
26.760000	-0.017189	-10.158809	-9.951874	-2.917785	0.906563	1.804288	0.000000	-10.000000	0.100000	-6.550000	24.833334	1023.000000	1023.000000	2046.000000
26.780001	-0.018494	-10.929851	-9.237114	-3.574767	0.600336	1.281695	0.000000	-10.000000	0.100000	-6.116667	22.500000	1023.000000	1023.000000	2046.000000
26.799999	-0.019585	-11.574527	-8.618513	-4.035113	0.170010	0.909090	0.000000	-10.000000	0.100000	-5.900000	20.500000	1023.000000	1023.000000	2046.000000
26.820000	-0.020373	-12.040227	-8.038016	-4.260194	-0.456088	0.714071	0.000000	-10.000000	0.100000	-5.683333	18.500000	1023.000000	1023.000000	2046.000000
26.840000	-0.020472	-12.098769	-7.911057	-4.130299	-0.835056	0.777643	0.000000	-10.000000	0.100000	-5.216667	16.500000	1023.000000	1023.000000	2046.000000
26.860001	-0.020223	-11.951674	-8.254766	-3.947406	-0.920469	1.170966	0.000000	-10.000000	0.091667	-4.533333	14.833333	1023.000000	1023.000000	2046.000000
26.879999	-0.019820	-11.713625	-8.569658	-3.888943	-0.881774	1.626751	0.000000	-10.000000	0.091667	-4.050000	13.333333	1023.000000	1023.000000	2046.000000
26.900000	-0.019739	-11.665907	-8.987937	-3.867215	-0.701136	1.890381	0.000000	-10.000000	0.091667	-4.100000	12.000000	1023.000000	1023.000000	2046.000000
26.920000	-0.019334	-11.426118	-9.382447	-3.914013	-0.511534	2.381877	0.000000	-10.000000	0.100000	-4.366667	10.666667	1023.000000	1023.000000	2046.000000
26.940001	-0.019464	-11.503300	-9.737544	-3.996683	-0.300441	2.531369	0.000000	-10.000000	0.100000	-4.616667	9.166667	1023.000000	1023.000000	2046.000000
26.959999	-0.019807	-11.706026	-9.897301	-4.069410	-0.240381	2.501065	0.000000	-10.000000	0.091667	-4.516667	7.666667	1023.000000	1023.000000	2046.000000
26.980000	-0.020527	-12.131506	-9.845121	-4.380957	-0.231548	2.326121	0.000000	-10.000000	0.083333	-4.016667	6.000000	1023.000000	1023.000000	2046.000000
27.000000	-0.021282	-12.577503	-9.609394	-4.633245	-0.347325	2.012461	0.000000	-10.000000	0.075000	-3.216667	4.666667	1023.000000	1023.000000	2046.000000
27.020000	-0.022056	-13.034931	-9.346263	-4.905843	-0.453019	1.670195	0.000000	-10.000000	0.066667	-2.333333	3.666667	1023.000000	1023.000000	2046.000000
27.040001	-0.022448	-13.266878	-8.981532	-5.012877	-0.767848	1.495379	0.000000	-10.000000	0.075000	-1.700000	3.166667	1023.000000	1023.000000	2046.000000
27.059999	-0.022802	-13.476233	-8.613034	-5.095414	-1.108828	1.341044	0.000000	-10.000000	0.083333	-1.466667	3.000000	1023.000000	1023.000000	2046.000000
27.080000	-0.023148	-13.680737	-8.604681	-4.997987	-1.156412	1.078344	0.000000	-10.000000	0.091667	-1.616667	3.000000	1023.000000	1023.000000	2046.000000
27.100000	-0.023208	-13.715945	-8.331676	-4.993313	-1.495348	1.104393	0.000000	-10.000000	0.091667	-1.866667	3.000000	1023.000000	1023.000000	2046.000000
27.120001	-0.023202	-13.712591	-8.332470	-4.833129	-1.651789	1.104798	0.000000	-10.000000	0.075000	-1.966667	2.666667	1023.000000	1023.000000	2046.000000
27.139999	-0.023073	-13.636405	-8.400224	-4.739842	-1.697217	1.200878	0.000000	-10.000000	0.075000	-1.866667	2.333333	1023.000000	1023.000000	2046.000000
27.160000	-0.022770	-13.457297	-8.716938	-4.521875	-1.642597	1.424113	0.000000	-10.000000	0.066667	-1.666667	2.000000	1023.000000	1023.000000	2046.000000
27.180000	-0.022402	-13.239612	-9.048059	-4.405281	-1.543547	1.757276	0.000000	-10.000000	0.075000	-1.216667	2.000000	1023.000000	1023.000000	2046.000000
27.200001	-0.021952	-12.973446	-9.422344	-4.474058	-1.275478	2.198434	0.000000	-10.000000	0.075000	-0.666667	2.000000	1023.000000	1023.000000	2046.000000
27.219999	-0.021794	-12.880485	-9.755843	-4.688795	-0.993466	2.557619	0.000000	-10.000000	0.083333	-0.183333	2.000000	1023.000000	1023.000000	2046.000000
27.240000	-0.021787	-12.875896	-9.894071	-4.811748	-0.888062	2.717986	0.000000	-10.000000	0.083333	0.000000	2.000000	1023.000000	1023.000000	2046.000000
27.260000	-0.022005	-13.005043	-9.711173	-4.985742	-0.765031	2.456902	0.000000	-10.000000	0.083333	0.000000	2.000000	1023.000000	1023.000000	2046.000000
27.280001	-0.022803	-13.476861	-9.148142	-5.426138	-1.040539	2.137959	0.000000	-10.000000	0.075000	0.000000	2.000000	1023.000000	1023.000000	2046.000000
27.299999	-0.023610	-13.953449	-8.620681	-5.746694	-1.316327	1.730251	0.000000	-10.000000	0.075000	0.000000	2.000000	1023.000000	1023.000000	2046.000000
27.320000	-0.023848	-14.094387	-8.375975	-5.402396	-1.627489	1.311473	0.000000	-10.000000	0.066667	0.000000	2.000000	1023.000000	1023.000000	2046.000000
27.340000	-0.024160	-14.278491	-8.397331	-5.159408	-1.896441	1.174689	0.000000	-10.000000	0.066667	0.000000	2.000000	1023.000000	1023.000000	2046.000000
27.360001	-0.023691	-14.001518	-8.941358	-4.579272	-1.900820	1.419932	0.000000	-10.000000	0.058333	0.316667	2.000000	1023.000000	1023.000000	2046.000000
27.379999	-0.023111	-13.658720	-9.522883	-4.574922	-1.538087	1.977173	0.000000	-10.000000	0.058333	1.050000	2.000000	1023.000000	1023.000000	2046.000000
27.400000	-0.022087	-13.053667	-9.847384	-4.798427	-1.097382	2.689527	0.000000	-10.000000	0.058333	1.633333	2.000000	1023.000000	1023.000000	2046.000000
27.420000	-0.021621	-12.777885	-9.623515	-4.993364	-0.838521	2.677515	0.000000	-10.000000	0.066667	1.750000	2.000000	1023.000000	1023.000000	2046.000000
27.440001	-0.022298	-13.178343	-8.848874	-5.585570	-0.996861	2.252963	0.000000	-10.000000	0.075000	1.516667	2.000000	1023.000000	1023.000000	2046.000000
27.459999	-0.022785	-13.465645	-8.170744	-5.789380	-1.269546	1.764025	0.000000	-10.000000	0.066667	2.016667	2.000000	1023.000000	1023.000000	2046.000000
27.480000	-0.022954	-13.565940	-7.833654	-5.280374	-1.760528	1.308616	0.000000	-10.000000	0.058333	3.550000	2.000000	1023.000000	1023.000000	2046.000000
27.500000	-0.022708	-13.420604	-8.100943	-4.668756	-1.956427	1.305521	0.000000	-10.000000	0.033333	5.883333	2.000000	1023.000000	1023.000000	2046.000000
27.520000	-0.021782	-12.873363	-8.746469	-3.955933	-1.700391	1.529431	0.000000	-10.000000	0.016667	8.083334	2.000000	1023.000000	1023.000000	2046.000000
27.540001	-0.020351	-12.027545	-9.090739	-3.651163	-1.394588	2.108945	0.000000	-10.000000	-0.008333	9.783334	2.000000	1023.000000	1023.000000	2046.000000
27.559999	-0.019103	-11.289745	-9.253725	-3.453358	-1.114536	2.531874	0.000000	-10.000000	-0.041667	11.400001	2.000000	1023.000000	1023.000000	2046.000000
27.580000	-0.017919	-10.590295	-9.316617	-3.140859	-0.853396	2.720577	0.000000	-10.000000	-0.100000	13.533334	2.000000	1023.000000	1023.000000	2046.000000
27.600000	-0.017237	-10.187003	-9.299467	-3.106748	-0.806646	3.025859	0.000000	-10.000000	-0.175000	16.350000	5.666667	1023.000000	1023.000000	2046.000000
27.620001	-0.016568	-9.791900	-9.320300	-3.076845	-0.622682	3.227927	0.000000	-10.000000	-0.308333	21.000000	18.500000	1023.000000	1023.000000	2046.000000
27.639999	-0.015940	-9.420465	-9.325727	-3.072027	-0.361538	3.338827	0.000000	-10.000000	-0.416667	24.683334	31.333334	1023.000000	1023.000000	2046.000000
27.660000	-0.015568	-9.200542	-9.078555	-3.254678	-0.192669	3.325360	0.000000	-10.000000	-0.500000	27.300001	40.500000	1023.000000	1023.000000	2046.000000
27.680000	-0.015504	-9.163059	-8.773072	-3.597967	-0.232566	3.440546	0.000000	-10.000000	-0.500000	27.833334	43.500000	1023.000000	1023.000000	2046.000000
27.700001	-0.015081	-8.912834	-8.577063	-3.649467	-0.148476	3.462171	0.000000	-10.000000	-0.533333	28.800001	49.666668	1023.000000	1023.000000	2046.000000
27.719999	-0.014670	-8.670053	-8.228716	-3.890258	-0.117972	3.566894	0.000000	-10.000000	-0.591667	30.366667	59.000000	1023.000000	1023.000000	2046.000000
27.740000	-0.013987	-8.266268	-7.824819	-4.095268	0.007620	3.646198	0.000000	-10.000000	-0.658333	31.600000	69.000000	1023.000000	1023.000000	2046.000000
27.760000	-0.012631	-7.465021	-7.510258	-4.027231	0.121514	3.950954	0.000000	-10.000000	-0.708333	32.733334	79.333336	1023.000000	1023.000000	2046.000000
27.780001	-0.011299	-6.677947	-7.443138	-3.873691	0.395879	4.243004	0.000000	-10.000000	-0.733333	33.550003	90.166664	1023.000000	1023.000000	2046.000000
27.799999	-0.010344	-6.113276	-7.133414	-3.898460	0.493172	4.425426	0.000000	-10.000000	-0.750000	34.300003	101.166664	1023.000000	1023.000000	2046.000000
27.820000	-0.009170	-5.419676	-7.047023	-3.876543	0.770573	4.733317	0.000000	-10.000000	-0.750000	34.666668	112.500000	1023.000000	1023.000000	2046.000000
27.840000	-0.007977	-4.714138	-6.808398	-3.935683	1.008374	5.021569	0.000000	-10.000000	-0.775000	34.983334	124.000000	1023.000000	1023.000000	2046.000000
27.860001	-0.007020	-4.149101	-6.675717	-3.967587	1.302512	5.191691	0.000000	-10.000000	-0.808333	35.400002	135.500000	1023.000000	1023.000000	2046.000000
27.879999	-0.005872	-3.470601	-6.337898	-4.022129	1.451708	5.437717	0.000000	-10.000000	-0.833333	35.683334	147.166672	1023.000000	1023.000000	2046.000000
27.900000	-0.004818	-2.847621	-6.005366	-4.023142	1.599306	5.581582	0.000000	-10.000000	-0.850000	36.133335	159.000000	1023.000000	1023.000000	2046.000000
27.920000	-0.004016	-2.373384	-5.861181	-3.855217	1.793301	5.549713	0.000000	-10.000000	-0.841667	36.483334	171.000000	1023.000000	1023.000000	2046.000000
27.940001	-0.002891	-1.708505	-5.567586	-3.842443	1.980804	5.720720	0.000000	-10.000000	-0.841667	36.783333	183.166672	1023.000000	1023.000000	2046.000000
27.959999	-0.001723	-1.018381	-5.110218	-3.740330	1.934410	5.897757	0.000000	-10.000000	-0.816667	36.650002	195.500000	1023.000000	1023.000000	2046.000000
27.980000	-0.000740	-0.437143	-4.992693	-3.410423	2.031410	5.934562	0.000000	-10.000000	-0.808333	36.533333	207.833328	1023.000000	1023.000000	2046.000000
28.000000	0.000455	0.268874	-4.811996	-3.198432	2.178845	6.100456	0.000000	-10.000000	-0.791667	36.549999	220.000000	1023.000000	1023.000000	2046.000000
28.020000	0.001502	0.887517	-4.613944	-3.124492	2.401657	6.224296	0.000000	-10.000000	-0.791667	36.533333	232.000000	1023.000000	1023.000000	2046.000000
28.040001	0.002768	1.635879	-4.256971	-3.230312	2.713112	6.410051	0.000000	-10.000000	-0.808333	36.216667	244.333328	1023.000000	1023.000000	2046.000000
28.059999	0.004033	2.383553	-3.970130	-3.084443	2.869573	6.568553	0.000000	-10.000000	-0.841667	36.316666	256.666656	1023.000000	1023.000000	2046.000000
28.080000	0.005394	3.188068	-3.774777	-3.015498	3.305696	6.672647	0.000000	-10.000000	-0.858333	36.716667	269.000000	1023.000000	1023.000000	2046.000000
28.100000	0.006634	3.920554	-3.411656	-3.080029	3.568687	6.843552	0.000000	-10.000000	-0.866667	37.233334	281.000000	1023.000000	1023.000000	2046.000000
28.120001	0.008081	4.775994	-3.113780	-3.013690	3.913043	6.990421	0.000000	-10.000000	-0.883333	37.616669	293.333344	1023.000000	1023.000000	2046.000000
28.139999	0.009981	5.898720	-2.860619	-2.931113	4.534371	7.156081	0.000000	-10.000000	-0.933333	38.049999	305.666656	1023.000000	1023.000000	2046.000000
28.160000	0.011590	6.849666	-2.473542	-2.888252	4.841574	7.369885	0.000000	-10.000000	-0.958333	38.900002	318.333344	1023.000000	1023.000000	2046.000000
28.180000	0.013358	7.894356	-2.246194	-2.641615	5.389539	7.392625	0.000000	-10.000000	-0.983333	39.466667	331.166656	1023.000000	1023.000000	2046.000000
28.200001	0.015196	8.980872	-2.010618	-2.404425	5.814195	7.581720	0.000000	-10.000000	-0.991667	39.966667	344.333344	1023.000000	1023.000000	2046.000000
28.219999	0.016813	9.936356	-1.724540	-2.293882	6.272806	7.681972	0.000000	-10.000000	-1.025000	40.233334	357.500000	1023.000000	1023.000000	2046.000000
28.240000	0.018161	10.733231	-1.406616	-2.363551	6.703305	7.800093	0.000000	-10.000000	-1.041667	40.483334	370.833344	1023.000000	1023.000000	2046.000000
28.260000	0.020202	11.939287	-1.241540	-2.058706	7.250107	7.989426	0.000000	-10.000000	-1.041667	40.900002	384.166656	1023.000000	1023.000000	2046.000000
28.280001	0.021801	12.884609	-0.955032	-2.174283	7.772068	8.241858	0.000000	-10.000000	-1.050000	41.216667	397.833344	1023.000000	1023.000000	2046.000000
28.299999	0.024194	14.298860	-0.610691	-2.024579	8.437138	8.496993	0.000000	-10.000000	-1.041667	41.700001	411.500000	1023.000000	1023.000000	2046.000000
28.320000	0.026877	15.884136	-0.142623	-1.692171	9.039143	8.679787	0.000000	-10.000000	-1.058333	41.633335	425.500000	1023.000000	1023.000000	2046.000000
28.340000	0.029521	17.447004	0.260997	-1.287188	9.567181	8.906014	0.000000	-10.000000	-1.075000	41.866669	439.500000	1023.000000	1023.000000	2046.000000
28.360001	0.031938	18.875391	0.468342	-0.892513	10.182714	9.116848	0.000000	-10.000000	-1.116667	42.350002	453.500000	1023.000000	1023.000000	2046.000000
28.379999	0.033777	19.962221	0.566879	-0.458231	10.550717	9.302855	0.000000	-10.000000	-1.100000	42.716667	467.500000	1023.000000	1023.000000	2046.000000
28.400000	0.035771	21.140942	0.521460	0.120140	10.995484	9.503857	0.000000	-10.000000	-1.066667	42.450001	481.500000	1023.000000	1023.000000	2046.000000
28.420000	0.037287	22.036762	0.645330	0.503802	11.284956	9.602674	0.000000	-10.000000	-1.008333	41.933334	495.500000	1023.000000	1023.000000	2046.000000
28.440001	0.038641	22.836550	0.947075	0.728559	11.378956	9.781960	0.000000	-10.000000	-1.000000	41.533333	509.500000	1023.000000	1023.000000	2046.000000
28.459999	0.040086	23.690842	1.210626	0.959406	11.705712	9.815099	0.000000	-10.000000	-0.975000	41.400002	523.500000	1023.000000	1023.000000	2046.000000
28.480000	0.041743	24.670082	1.484089	1.268271	12.040428	9.877294	0.000000	-10.000000	-0.958333	40.916668	537.500000	1023.000000	1023.000000	2046.000000
28.500000	0.043028	25.429716	2.018813	1.310979	12.218883	9.881040	0.000000	-10.000000	-0.958333	40.583332	551.333313	1023.000000	1023.000000	2046.000000
28.520000	0.044337	26.203125	2.414477	1.452086	12.556569	9.779993	0.000000	-10.000000	-0.958333	39.950001	565.000000	1023.000000	1023.000000	2046.000000
28.540001	0.046061	27.221979	2.703574	1.540800	12.980663	9.996942	0.000000	-10.000000	-0.958333	39.450001	578.333313	1023.000000	1023.000000	2046.000000
28.559999	0.047640	28.155369	3.019992	1.495688	13.504801	10.134888	0.000000	-10.000000	-0.925000	39.116665	591.500000	1023.000000	1023.000000	2046.000000
28.580000	0.049363	29.173473	3.344744	1.628922	14.046726	10.153082	0.000000	-10.000000	-0.900000	38.783333	604.500000	1023.000000	1023.000000	2046.000000
28.600000	0.051233	30.278835	3.775040	1.654699	14.605886	10.243212	0.000000	-10.000000	-0.875000	38.533333	617.500000	1023.000000	1023.000000	2046.000000
28.620001	0.053281	31.488943	4.244633	1.622938	15.173729	10.447642	0.000000	-10.000000	-0.866667	37.983334	630.500000	1023.000000	1023.000000	2046.000000
28.639999	0.055182	32.612556	4.697010	1.507173	15.803543	10.604833	0.000000	-10.000000	-0.875000	37.799999	643.333313	1023.000000	1023.000000	2046.000000
28.660000	0.057011	33.693771	5.317609	1.310902	16.295034	10.770225	0.000000	-10.000000	-0.891667	37.650002	656.000000	1023.000000	1023.000000	2046.000000
28.680000	0.059308	35.050945	5.813242	1.312016	16.874771	11.050918	0.000000	-10.000000	-0.883333	37.666668	668.500000	1023.000000	1023.000000	2046.000000
28.700001	0.061228	36.186001	6.344381	1.260890	17.345009	11.235719	0.000000	-10.000000	-0.850000	37.250000	681.166687	1023.000000	1023.000000	2046.000000
28.719999	0.062800	37.114536	6.969710	1.189825	17.620516	11.334485	0.000000	-10.000000	-0.808333	36.900002	693.666687	1023.000000	1023.000000	2046.000000
28.740000	0.064116	37.892609	7.448582	1.185340	17.807222	11.451466	0.000000	-10.000000	-0.758333	36.049999	706.000000	1023.000000	1023.000000	2046.000000
28.760000	0.065470	38.692490	7.986810	1.146146	18.110218	11.449316	0.000000	-10.000000	-0.725000	35.133335	718.000000	1023.000000	1023.000000	2046.000000
28.780001	0.066474	39.286003	8.456656	1.287617	18.154655	11.387077	0.000000	-10.000000	-0.675000	34.066669	729.833313	1023.000000	1023.000000	2046.000000
28.799999	0.067771	40.052452	8.685781	1.601719	18.452307	11.312645	0.000000	-10.000000	-0.625000	33.033333	741.500000	1023.000000	1023.000000	2046.000000
28.820000	0.069515	41.083561	8.644720	2.261469	18.703739	11.473631	0.000000	-10.000000	-0.575000	32.250000	752.666687	1023.000000	1023.000000	2046.000000
28.840000	0.071601	42.316093	8.284506	3.024782	19.246815	11.759993	0.000000	-10.000000	-0.541667	31.299999	763.666687	1023.000000	1023.000000	2046.000000
28.860001	0.073505	43.441525	8.039951	3.628822	19.648319	12.124430	0.000000	-10.000000	-0.508333	30.500000	774.166687	1023.000000	1023.000000	2046.000000
28.879999	0.075017	44.334995	7.931330	3.933432	19.973289	12.496943	0.000000	-10.000000	-0.466667	29.466667	784.500000	1023.000000	1023.000000	2046.000000
28.900000	0.076475	45.196468	7.848685	4.227400	20.333256	12.787128	0.000000	-10.000000	-0.416667	28.300001	794.500000	1023.000000	1023.000000	2046.000000
28.920000	0.077617	45.871426	7.992255	4.297468	20.524841	13.056862	0.000000	-10.000000	-0.375000	26.950001	804.166687	1023.000000	1023.000000	2046.000000
28.940001	0.078508	46.398132	8.061809	4.362096	20.706890	13.267337	0.000000	-10.000000	-0.316667	25.433334	813.500000	1023.000000	1023.000000	2046.000000
28.959999	0.079483	46.974228	8.206170	4.483859	20.867323	13.416875	0.000000	-10.000000	-0.258333	23.800001	822.333313	1023.000000	1023.000000	2046.000000
28.980000	0.080070	47.321198	8.298857	4.549001	20.981380	13.491961	0.000000	-10.000000	-0.208333	22.200001	830.500000	1023.000000	1023.000000	2046.000000
29.000000	0.080573	47.618786	8.412507	4.569593	21.080881	13.555803	0.000000	-10.000000	-0.150000	20.633333	838.166687	1023.000000	1023.000000	2046.000000
29.020000	0.080979	47.858715	8.544625	4.618047	21.182762	13.513282	0.000000	-10.000000	-0.108333	18.916668	845.333313	1023.000000	1023.000000	2046.000000
29.040001	0.081451	48.137459	8.623775	4.638588	21.283106	13.591990	0.000000	-10.000000	-0.050000	16.666668	852.166687	1023.000000	1023.000000	2046.000000
29.059999	0.081691	48.279430	8.790264	4.417918	21.503498	13.567751	0.000000	-10.000000	-0.025000	14.233334	858.000000	1023.000000	1023.000000	2046.000000
29.080000	0.081708	48.289398	8.799317	4.307340	21.482996	13.699747	0.000000	-10.000000	0.000000	11.450000	863.166687	1023.000000	1023.000000	2046.000000
29.100000	0.081434	48.127468	8.669930	4.189129	21.486025	13.782384	0.000000	-10.000000	0.025000	8.433333	867.333313	1023.000000	1023.000000	2046.000000
29.120001	0.081059	47.906147	8.699410	4.027157	21.504185	13.675395	0.000000	-10.000000	0.058333	4.983334	870.833313	1023.000000	1023.000000	2046.000000
29.139999	0.080676	47.679291	8.765475	3.919301	21.514767	13.479748	0.000000	-10.000000	0.100000	1.333333	872.833313	1023.000000	1023.000000	2046.000000
29.160000	0.080814	47.761147	8.827061	4.018934	21.436182	13.478969	0.000000	-10.000000	0.116667	-1.500000	873.833313	1023.000000	1023.000000	2046.000000
29.180000	0.080598	47.633457	8.986456	3.979910	21.338673	13.328420	0.000000	-10.000000	0.125000	-4.233334	874.000000	1023.000000	1023.000000	2046.000000
29.200001	0.081010	47.876984	8.750224	4.391029	21.407795	13.327937	0.000000	-10.000000	0.133333	-6.616667	874.000000	1023.000000	1023.000000	2046.000000
29.219999	0.080279	47.444668	8.668318	4.411175	21.235466	13.129708	0.000000	-10.000000	0.141667	-9.050000	874.000000	1023.000000	1023.000000	2046.000000
29.240000	0.079235	46.827988	8.402734	4.488309	21.078453	12.858490	0.000000	-10.000000	0.166667	-10.883333	874.000000	1023.000000	1023.000000	2046.000000
29.260000	0.078170	46.198227	8.175888	4.590703	20.727757	12.703881	0.000000	-10.000000	0.200000	-12.100000	874.000000	1023.000000	1023.000000	2046.000000
29.280001	0.076653	45.301739	8.417481	4.236914	20.060486	12.586855	0.000000	-10.000000	0.216667	-12.883333	870.666687	1023.000000	1023.000000	2046.000000
29.299999	0.075792	44.792877	8.382482	4.338225	19.705484	12.366685	0.000000	-10.000000	0.233333	-13.133333	862.666687	1023.000000	1023.000000	2046.000000
29.320000	0.074421	43.982929	8.452595	4.116057	19.159546	12.254730	0.000000	-10.000000	0.233333	-13.416667	853.333313	1023.000000	1023.000000	2046.000000
29.340000	0.073358	43.354370	8.372012	4.179960	18.742380	12.060017	0.000000	-10.000000	0.250000	-13.816667	845.666687	1023.000000	1023.000000	2046.000000
29.360001	0.072697	42.964199	8.119586	4.354027	18.509401	11.981187	0.000000	-10.000000	0.250000	-14.283334	841.166687	1023.000000	1023.000000	2046.000000
29.379999	0.072041	42.576038	7.714564	4.592293	18.350565	11.918614	0.000000	-10.000000	0.250000	-14.666667	836.333313	1023.000000	1023.000000	2046.000000
29.400000	0.071309	42.143700	7.348933	4.607435	18.279613	11.907718	0.000000	-10.000000	0.250000	-15.150001	831.500000	1023.000000	1023.000000	2046.000000
29.420000	0.070228	41.504608	7.347305	4.381661	17.900663	11.874979	0.000000	-10.000000	0.266667	-15.933334	826.500000	1023.000000	1023.000000	2046.000000
29.440001	0.068659	40.577484	7.350535	4.023819	17.422001	11.781127	0.000000	-10.000000	0.283333	-16.900002	821.166687	1023.000000	1023.000000	2046.000000
29.459999	0.067208	39.719875	7.372652	3.780514	17.040855	11.525854	0.000000	-10.000000	0.300000	-17.633335	815.500000	1023.000000	1023.000000	2046.000000
29.480000	0.066262	39.160782	7.332840	3.615248	16.823261	11.389430	0.000000	-10.000000	0.300000	-17.766668	809.500000	1023.000000	1023.000000	2046.000000
29.500000	0.065448	38.679871	7.418837	3.418277	16.604086	11.238673	0.000000	-10.000000	0.300000	-17.416668	803.500000	1023.000000	1023.000000	2046.000000
29.520000	0.065062	38.451359	7.220856	3.592978	16.587626	11.049897	0.000000	-10.000000	0.291667	-16.633333	797.833313	1023.000000	1023.000000	2046.000000
29.540001	0.064807	38.300854	7.033148	3.718304	16.647982	10.901422	0.000000	-10.000000	0.275000	-16.100000	792.333313	1023.000000	1023.000000	2046.000000
29.559999	0.064468	38.100388	6.712350	3.873956	16.695753	10.818326	0.000000	-10.000000	0.266667	-15.533334	787.000000	1023.000000	1023.000000	2046.000000
29.580000	0.064102	37.884243	6.350638	3.980631	16.893721	10.659252	0.000000	-10.000000	0.258333	-15.466667	781.666687	1023.000000	1023.000000	2046.000000
29.600000	0.063648	37.615749	5.815406	4.130950	17.025217	10.644176	0.000000	-10.000000	0.266667	-15.500000	776.500000	1023.000000	1023.000000	2046.000000
29.620001	0.063820	37.717686	5.033300	4.482790	17.392420	10.809177	0.000000	-10.000000	0.266667	-15.783333	771.333313	1023.000000	1023.000000	2046.000000
29.639999	0.063084	37.282394	4.697576	4.425288	17.321255	10.838278	0.000000	-10.000000	0.283333	-16.216667	766.000000	1023.000000	1023.000000	2046.000000
29.660000	0.062684	37.046227	4.359451	4.388973	17.407139	10.890663	0.000000	-10.000000	0.291667	-16.933334	760.666687	1023.000000	1023.000000	2046.000000
29.680000	0.061933	36.602581	4.436403	3.972657	17.379173	10.814349	0.000000	-10.000000	0.300000	-17.683334	755.166687	1023.000000	1023.000000	2046.000000
29.700001	0.060098	35.518089	4.853581	3.051369	16.949368	10.663773	0.000000	-10.000000	0.333333	-18.633333	749.333313	1023.000000	1023.000000	2046.000000
29.719999	0.058494	34.569687	5.280482	2.317374	16.453032	10.518802	0.000000	-10.000000	0.366667	-19.450001	743.000000	1023.000000	1023.000000	2046.000000
29.740000	0.056125	33.169685	5.951292	1.238854	15.477722	10.501817	0.000000	-10.000000	0.408333	-20.416668	736.333313	1023.000000	1023.000000	2046.000000
29.760000	0.053381	31.548237	6.748625	0.374904	14.040395	10.384315	0.000000	-10.000000	0.425000	-21.133335	729.500000	1023.000000	1023.000000	2046.000000
29.780001	0.051278	30.305031	6.828240	0.210511	13.145033	10.121248	0.000000	-10.000000	0.450000	-21.816668	722.333313	1023.000000	1023.000000	2046.000000
29.799999	0.050254	29.699844	6.236662	0.866314	12.854108	9.742761	0.000000	-10.000000	0.475000	-22.466667	715.166687	1023.000000	1023.000000	2046.000000
29.820000	0.049602	29.314764	5.304546	1.645662	12.986006	9.378550	0.000000	-10.000000	0.516667	-23.083334	707.666687	1023.000000	1023.000000	2046.000000
29.840000	0.049279	29.123617	4.330470	2.388933	13.260479	9.143735	0.000000	-10.000000	0.541667	-23.850000	700.000000	1023.000000	1023.000000	2046.000000
29.860001	0.048949	28.929138	3.388842	2.879883	13.582523	9.077888	0.000000	-10.000000	0.558333	-24.299999	692.000000	1023.000000	1023.000000	2046.000000
29.879999	0.048485	28.654490	2.599849	3.267692	13.737424	9.049524	0.000000	-10.000000	0.566667	-24.950001	684.000000	1023.000000	1023.000000	2046.000000
29.900000	0.047583	28.121672	2.029182	3.290084	13.718266	9.084140	0.000000	-10.000000	0.591667	-25.216667	675.666687	1023.000000	1023.000000	2046.000000
29.920000	0.046249	27.332930	1.859895	2.932810	13.506379	9.033845	0.000000	-10.000000	0.608333	-25.883333	667.166687	1023.000000	1023.000000	2046.000000
29.940001	0.043854	25.917772	2.165408	2.002342	12.905358	8.844664	0.000000	-10.000000	0.625000	-26.266666	658.500000	1023.000000	1023.000000	2046.000000
29.959999	0.041508	24.531361	2.819884	1.075464	11.714692	8.921320	0.000000	-10.000000	0.641667	-26.916666	649.833313	1023.000000	1023.000000	2046.000000
29.980000	0.039258	23.201527	3.166052	0.431761	10.699196	8.904519	0.000000	-10.000000	0.675000	-27.333334	640.833313	1023.000000	1023.000000	2046.000000
30.000000	0.037099	21.925259	3.731617	-0.119871	9.561923	8.751591	0.000000	-10.000000	0.700000	-27.983334	631.666687	1023.000000	1023.000000	2046.000000
30.020000	0.035629	21.056578	3.798615	0.061679	8.806246	8.390038	0.000000	-10.000000	0.725000	-28.566668	622.166687	1023.000000	1023.000000	2046.000000
30.040001	0.035495	20.977339	3.419766	0.716232	8.855093	7.986248	0.000000	-10.000000	0.733333	-29.116667	612.833313	1023.000000	1023.000000	2046.000000
30.059999	0.035676	21.084518	2.432247	1.789586	9.383445	7.479240	0.000000	-10.000000	0.733333	-29.216667	603.166687	1023.000000	1023.000000	2046.000000
30.080000	0.035743	21.124046	1.381556	2.707751	9.757451	7.277288	0.000000	-10.000000	0.716667	-29.016666	593.500000	1023.000000	1023.000000	2046.000000
30.100000	0.035743	21.124029	0.232108	3.397837	10.175293	7.318791	0.000000	-10.000000	0.708333	-28.583334	583.666687	1023.000000	1023.000000	2046.000000
30.120001	0.035578	21.026781	-0.503430	3.739921	10.362950	7.427340	0.000000	-10.000000	0.708333	-28.433334	574.000000	1023.000000	1023.000000	2046.000000
30.139999	0.035050	20.714769	-0.859075	3.822350	10.370349	7.381146	0.000000	-10.000000	0.725000	-28.666668	564.666687	1023.000000	1023.000000	2046.000000
30.160000	0.034115	20.161928	-0.822339	3.578030	10.208933	7.197305	0.000000	-10.000000	0.733333	-29.150000	555.166687	1023.000000	1023.000000	2046.000000
30.180000	0.033021	19.515589	-0.663832	3.386511	9.762803	7.030107	0.000000	-10.000000	0.733333	-29.350000	545.500000	1023.000000	1023.000000	2046.000000
30.200001	0.031257	18.472759	-0.285260	2.752883	9.008274	6.996863	0.000000	-10.000000	0.725000	-29.400000	535.500000	1023.000000	1023.000000	2046.000000
30.219999	0.028977	17.125252	0.262149	1.995140	7.851303	7.016660	0.000000	-10.000000	0.716667	-29.233334	525.500000	1023.000000	1023.000000	2046.000000
30.240000	0.026722	15.792606	0.604422	1.406504	6.737324	7.044356	0.000000	-10.000000	0.708333	-29.216667	515.833313	1023.000000	1023.000000	2046.000000
30.260000	0.024671	14.580470	0.763697	1.101211	5.810627	6.904936	0.000000	-10.000000	0.708333	-28.983334	506.166656	1023.000000	1023.000000	2046.000000
30.280001	0.023011	13.599523	0.300672	1.359403	5.383714	6.555734	0.000000	-10.000000	0.708333	-28.900000	496.666656	1023.000000	1023.000000	2046.000000
30.299999	0.022482	13.286893	-0.582861	2.067943	5.624718	6.177093	0.000000	-10.000000	0.708333	-28.733334	487.000000	1023.000000	1023.000000	2046.000000
30.320000	0.022278	13.166354	-1.516939	2.673942	6.175663	5.833688	0.000000	-10.000000	0.700000	-28.466667	477.333344	1023.000000	1023.000000	2046.000000
30.340000	0.022194	13.116582	-2.329793	3.092079	6.642141	5.712155	0.000000	-10.000000	0.700000	-28.116667	467.833344	1023.000000	1023.000000	2046.000000
30.360001	0.022062	13.038391	-2.915901	3.127754	6.938829	5.887709	0.000000	-10.000000	0.700000	-27.866667	458.333344	1023.000000	1023.000000	2046.000000
30.379999	0.021968	12.983171	-3.322027	3.093354	7.304933	5.906911	0.000000	-10.000000	0.700000	-27.983334	449.000000	1023.000000	1023.000000	2046.000000
30.400000	0.021073	12.454098	-3.345808	2.662218	7.185733	5.951954	0.000000	-10.000000	0.700000	-28.050001	439.666656	1023.000000	1023.000000	2046.000000
30.420000	0.020029	11.837393	-3.255393	2.171437	7.101671	5.819677	0.000000	-10.000000	0.700000	-28.233334	430.333344	1023.000000	1023.000000	2046.000000
30.440001	0.018548	10.961882	-3.018131	1.538280	6.648720	5.793013	0.000000	-10.000000	0.700000	-28.300001	421.000000	1023.000000	1023.000000	2046.000000
30.459999	0.017127	10.121894	-2.961014	1.145693	6.373510	5.563705	0.000000	-10.000000	0.700000	-28.316668	411.500000	1023.000000	1023.000000	2046.000000
30.480000	0.015530	9.178062	-2.677919	0.537518	5.707557	5.610907	0.000000	-10.000000	0.691667	-28.316668	402.000000	1023.000000	1023.000000	2046.000000
30.500000	0.013680	8.084716	-2.271209	-0.198296	4.898874	5.655347	0.000000	-10.000000	0.683333	-28.166666	392.666656	1023.000000	1023.000000	2046.000000
30.520000	0.012130	7.168909	-2.031677	-0.662008	4.128030	5.734563	0.000000	-10.000000	0.683333	-28.233334	383.166656	1023.000000	1023.000000	2046.000000
30.540001	0.010739	6.346705	-2.057685	-0.924933	3.695717	5.633606	0.000000	-10.000000	0.691667	-28.316668	373.833344	1023.000000	1023.000000	2046.000000
30.559999	0.009170	5.419223	-2.014033	-1.198285	3.115011	5.516530	0.000000	-10.000000	0.700000	-28.450001	364.166656	1023.000000	1023.000000	2046.000000
30.580000	0.007633	4.511250	-1.958233	-1.428767	2.496377	5.401873	0.000000	-10.000000	0.700000	-28.666666	354.833344	1023.000000	1023.000000	2046.000000
30.600000	0.006510	3.847393	-1.998251	-1.601819	2.099302	5.348161	0.000000	-10.000000	0.708333	-28.783333	345.166656	1023.000000	1023.000000	2046.000000
30.620001	0.005242	3.097856	-2.105901	-1.727102	1.751369	5.179490	0.000000	-10.000000	0.716667	-28.866667	335.666656	1023.000000	1023.000000	2046.000000
30.639999	0.004157	2.456795	-2.307623	-1.783035	1.513323	5.034131	0.000000	-10.000000	0.725000	-28.883333	326.000000	1023.000000	1023.000000	2046.000000
30.660000	0.002962	1.750344	-2.504925	-1.831116	1.171007	4.915377	0.000000	-10.000000	0.716667	-28.683332	316.333344	1023.000000	1023.000000	2046.000000
30.680000	0.002188	1.293315	-2.736775	-1.848554	1.037626	4.841018	0.000000	-10.000000	0.708333	-28.783333	306.833344	1023.000000	1023.000000	2046.000000
30.700001	0.001172	0.692460	-3.011213	-1.796615	0.804110	4.696177	0.000000	-10.000000	0.700000	-28.583334	297.166656	1023.000000	1023.000000	2046.000000
30.719999	0.001082	0.639405	-3.760856	-1.070556	1.054890	4.415926	0.000000	-10.000000	0.700000	-28.500000	287.666656	1023.000000	1023.000000	2046.000000
30.740000	0.000964	0.569780	-4.424375	-0.543942	1.391054	4.147043	0.000000	-10.000000	0.700000	-28.016666	278.000000	1023.000000	1023.000000	2046.000000
30.760000	0.001389	0.820653	-5.227218	-0.021556	1.957558	4.111869	0.000000	-10.000000	0.700000	-27.666666	268.666656	1023.000000	1023.000000	2046.000000
30.780001	0.001817	1.073850	-5.846214	0.250913	2.427379	4.241772	0.000000	-10.000000	0.691667	-27.200001	259.500000	1023.000000	1023.000000	2046.000000
30.799999	0.001822	1.076887	-6.182115	0.271766	2.662308	4.324927	0.000000	-10.000000	0.658333	-26.750000	250.500000	1023.000000	1023.000000	2046.000000
30.820000	0.001630	0.963518	-6.166843	-0.063389	2.874569	4.319181	0.000000	-10.000000	0.608333	-25.883333	241.666672	1023.000000	1023.000000	2046.000000
30.840000	0.000517	0.305794	-5.488093	-1.099644	2.550184	4.343347	0.000000	-10.000000	0.566667	-25.166666	233.000000	1023.000000	1023.000000	2046.000000
30.860001	-0.000589	-0.347874	-4.630688	-2.012299	1.821257	4.473856	0.000000	-10.000000	0.550000	-24.466667	224.500000	1023.000000	1023.000000	2046.000000
30.879999	-0.001857	-1.097649	-3.785918	-2.757491	1.031645	4.414115	0.000000	-10.000000	0.541667	-24.266666	216.166672	1023.000000	1023.000000	2046.000000
30.900000	-0.003461	-2.045176	-3.266333	-3.132282	0.131084	4.222355	0.000000	-10.000000	0.525000	-23.666668	208.000000	1023.000000	1023.000000	2046.000000
30.920000	-0.004585	-2.709656	-3.594003	-2.704447	-0.316735	3.905529	0.000000	-10.000000	0.483333	-22.733334	200.166672	1023.000000	1023.000000	2046.000000
30.940001	-0.004110	-2.428967	-4.446919	-1.653308	0.150391	3.520869	0.000000	-10.000000	0.441667	-21.400000	192.666672	1023.000000	1023.000000	2046.000000
30.959999	-0.003030	-1.790646	-5.443447	-0.609354	0.896883	3.365272	0.000000	-10.000000	0.408333	-20.466667	185.500000	1023.000000	1023.000000	2046.000000
30.980000	-0.002751	-1.625651	-6.007600	-0.121459	1.044009	3.459399	0.000000	-10.000000	0.400000	-20.150000	178.666672	1023.000000	1023.000000	2046.000000
31.000000	-0.002026	-1.197538	-6.542019	0.373484	1.479106	3.491892	0.000000	-10.000000	0.391667	-20.066668	172.000000	1023.000000	1023.000000	2046.000000
31.020000	-0.001930	-1.140790	-6.578555	0.226075	1.674355	3.537334	0.000000	-10.000000	0.391667	-19.850000	165.333328	1023.000000	1023.000000	2046.000000
31.040001	-0.002743	-1.621265	-6.026442	-0.636302	1.448284	3.593195	0.000000	-10.000000	0.383333	-19.283333	158.833328	1023.000000	1023.000000	2046.000000
31.059999	-0.004476	-2.645116	-5.159092	-1.740879	0.447812	3.807043	0.000000	-10.000000	0.366667	-18.583334	152.166672	1023.000000	1023.000000	2046.000000
31.080000	-0.006087	-3.597179	-4.772208	-2.181931	-0.365844	3.722804	0.000000	-10.000000	0.333333	-17.783335	146.000000	1023.000000	1023.000000	2046.000000
31.100000	-0.007994	-4.724618	-4.479888	-2.546107	-1.241757	3.543133	0.000000	-10.000000	0.300000	-17.000000	140.000000	1023.000000	1023.000000	2046.000000
31.120001	-0.009097	-5.376406	-4.881356	-2.299615	-1.340284	3.144848	0.000000	-10.000000	0.291667	-16.216667	134.500000	1023.000000	1023.000000	2046.000000
31.139999	-0.009436	-5.576597	-5.356689	-1.923199	-1.152754	2.856044	0.000000	-10.000000	0.275000	-15.683333	129.000000	1023.000000	1023.000000	2046.000000
31.160000	-0.009719	-5.743862	-5.931999	-1.575489	-0.802156	2.565782	0.000000	-10.000000	0.266667	-14.850000	123.666664	1023.000000	1023.000000	2046.000000
31.180000	-0.009861	-5.827585	-6.334962	-1.410183	-0.657000	2.574560	0.000000	-10.000000	0.241667	-14.016666	118.666664	1023.000000	1023.000000	2046.000000
31.200001	-0.009642	-5.698298	-6.854476	-1.121228	-0.313513	2.590919	0.000000	-10.000000	0.241667	-13.100000	114.166664	1023.000000	1023.000000	2046.000000
31.219999	-0.009004	-5.321377	-7.159147	-0.935528	-0.059122	2.832420	0.000000	-10.000000	0.241667	-12.833333	109.833336	1023.000000	1023.000000	2046.000000
31.240000	-0.008710	-5.147845	-7.132654	-1.076101	0.059840	3.001070	0.000000	-10.000000	0.250000	-12.850000	105.500000	1023.000000	1023.000000	2046.000000
31.260000	-0.009266	-5.476417	-6.676968	-1.858452	0.110337	2.948665	0.000000	-10.000000	0.241667	-12.866667	101.166664	1023.000000	1023.000000	2046.000000
31.280001	-0.010616	-6.274033	-6.070482	-2.875530	-0.457166	3.129146	0.000000	-10.000000	0.208333	-12.616667	97.000000	1023.000000	1023.000000	2046.000000
31.299999	-0.012383	-7.318313	-5.380455	-3.745186	-1.413512	3.220840	0.000000	-10.000000	0.191667	-12.050000	92.833336	1023.000000	1023.000000	2046.000000
31.320000	-0.014143	-8.358644	-5.281018	-3.995314	-2.096101	3.013789	0.000000	-10.000000	0.183333	-11.266666	88.833336	1023.000000	1023.000000	2046.000000
31.340000	-0.014994	-8.861711	-6.050518	-3.480375	-2.180396	2.849578	0.000000	-10.000000	0.183333	-10.583334	84.833336	1023.000000	1023.000000	2046.000000
31.360001	-0.014611	-8.634976	-6.948360	-2.620220	-1.608751	2.542356	0.000000	-10.000000	0.166667	-10.116667	81.333336	1023.000000	1023.000000	2046.000000
31.379999	-0.013867	-8.195240	-7.746613	-1.919645	-0.983982	2.454999	0.000000	-10.000000	0.150000	-9.966667	77.833336	1023.000000	1023.000000	2046.000000
31.400000	-0.013427	-7.935628	-8.072096	-1.750141	-0.760310	2.646919	0.000000	-10.000000	0.150000	-9.783334	74.500000	1023.000000	1023.000000	2046.000000
31.420000	-0.013264	-7.838974	-7.890603	-2.022931	-0.553688	2.628247	0.000000	-10.000000	0.133333	-9.750000	71.166664	1023.000000	1023.000000	2046.000000
31.440001	-0.014054	-8.306180	-7.380837	-2.844406	-0.728176	2.647239	0.000000	-10.000000	0.125000	-9.583334	68.000000	1023.000000	1023.000000	2046.000000
31.459999	-0.015067	-8.904854	-6.685521	-3.649578	-1.308175	2.738420	0.000000	-10.000000	0.125000	-9.350000	64.833336	1023.000000	1023.000000	2046.000000
31.480000	-0.016330	-9.650799	-6.021417	-4.298332	-2.109543	2.778494	0.000000	-10.000000	0.125000	-8.983334	61.666668	1023.000000	1023.000000	2046.000000
31.500000	-0.017615	-10.410260	-5.946057	-4.410797	-2.675745	2.622339	0.000000	-10.000000	0.116667	-8.666667	58.500000	1023.000000	1023.000000	2046.000000
31.520000	-0.018365	-10.853643	-6.332170	-4.191084	-2.813395	2.483006	0.000000	-10.000000	0.108333	-8.450000	55.666668	1023.000000	1023.000000	2046.000000
31.540001	-0.018349	-10.844281	-6.981640	-3.592232	-2.528953	2.258544	0.000000	-10.000000	0.108333	-8.300000	52.833332	1023.000000	1023.000000	2046.000000
31.559999	-0.018070	-10.679599	-7.735545	-3.044853	-2.036867	2.137666	0.000000	-10.000000	0.116667	-8.166667	50.166668	1023.000000	1023.000000	2046.000000
31.580000	-0.017819	-10.530760	-8.143852	-2.775003	-1.752262	2.140357	0.000000	-10.000000	0.108333	-8.033333	47.333332	1023.000000	1023.000000	2046.000000
31.600000	-0.017596	-10.399292	-8.505820	-2.633259	-1.527099	2.266886	0.000000	-10.000000	0.108333	-7.866667	44.666668	1023.000000	1023.000000	2046.000000
31.620001	-0.017265	-10.203404	-8.749656	-2.400568	-1.338497	2.285318	0.000000	-10.000000	0.116667	-7.733333	42.000000	1023.000000	1023.000000	2046.000000
31.639999	-0.016942	-10.012716	-8.713260	-2.456811	-1.148890	2.306246	0.000000	-10.000000	0.116667	-7.616667	39.500000	1023.000000	1023.000000	2046.000000
31.660000	-0.017365	-10.262568	-8.210072	-2.973499	-1.316921	2.237925	0.000000	-10.000000	0.125000	-7.450000	37.000000	1023.000000	1023.000000	2046.000000
31.680000	-0.018113	-10.704956	-7.581777	-3.700249	-1.784787	2.361856	0.000000	-10.000000	0.108333	-7.116667	34.500000	1023.000000	1023.000000	2046.000000
31.700001	-0.019204	-11.349730	-7.001272	-4.451464	-2.386038	2.489043	0.000000	-10.000000	0.108333	-6.766667	32.000000	1023.000000	1023.000000	2046.000000
31.719999	-0.020040	-11.843348	-6.579650	-4.806326	-2.851889	2.394517	0.000000	-10.000000	0.116667	-6.866667	29.666666	1023.000000	1023.000000	2046.000000
31.740000	-0.020580	-12.162834	-6.325689	-4.914996	-3.123934	2.201784	0.000000	-10.000000	0.133333	-7.416667	27.333334	1023.000000	1023.000000	2046.000000
31.760000	-0.020689	-12.226946	-6.365414	-4.802334	-3.025047	1.965849	0.000000	-10.000000	0.150000	-8.083333	25.000000	1023.000000	1023.000000	2046.000000
31.780001	-0.020486	-12.107220	-6.596377	-4.382124	-2.857541	1.728823	0.000000	-10.000000	0.133333	-7.916667	22.333334	1023.000000	1023.000000	2046.000000
31.799999	-0.020531	-12.134045	-6.781970	-4.160756	-2.859359	1.668039	0.000000	-10.000000	0.116667	-6.800000	19.833334	1023.000000	1023.000000	2046.000000
31.820000	-0.020419	-12.067776	-7.206182	-3.700836	-2.707196	1.546439	0.000000	-10.000000	0.100000	-5.383334	17.500000	1023.000000	1023.000000	2046.000000
31.840000	-0.020386	-12.048329	-7.733377	-3.290083	-2.618977	1.594109	0.000000	-10.000000	0.100000	-4.500000	15.666667	1023.000000	1023.000000	2046.000000
31.860001	-0.020012	-11.827275	-8.381643	-2.693452	-2.411599	1.659418	0.000000	-10.000000	0.108333	-4.616667	14.000000	1023.000000	1023.000000	2046.000000
31.879999	-0.019197	-11.345589	-8.966479	-2.064058	-2.085634	1.770583	0.000000	-10.000000	0.108333	-5.200000	12.333333	1023.000000	1023.000000	2046.000000
31.900000	-0.018511	-10.940003	-9.258736	-1.674401	-1.885717	1.878851	0.000000	-10.000000	0.108333	-5.666667	10.500000	1023.000000	1023.000000	2046.000000
31.920000	-0.018134	-10.717443	-9.308519	-1.451395	-1.750274	1.792745	0.000000	-10.000000	0.100000	-5.766667	8.500000	1023.000000	1023.000000	2046.000000
31.940001	-0.018415	-10.883089	-9.272590	-1.530792	-1.797703	1.717995	0.000000	-10.000000	0.100000	-5.483334	6.833333	1023.000000	1023.000000	2046.000000
31.959999	-0.018746	-11.078962	-8.876352	-1.928383	-1.828889	1.554663	0.000000	-10.000000	0.100000	-4.883333	4.666667	1023.000000	1023.000000	2046.000000
31.980000	-0.019661	-11.619488	-7.888571	-2.932762	-2.392624	1.594468	0.000000	-10.000000	0.100000	-4.400000	2.666667	1023.000000	1023.000000	2046.000000
32.000000	-0.020834	-12.312704	-7.312817	-3.547884	-3.012428	1.560424	0.000000	-10.000000	0.100000	-4.066667	1.000000	1023.000000	1023.000000	2046.000000
32.020000	-0.021708	-12.829181	-6.880628	-3.863010	-3.525674	1.440132	0.000000	-10.000000	0.100000	-3.733333	0.333333	1023.000000	1023.000000	2046.000000
32.040001	-0.022556	-13.330854	-6.834101	-3.980461	-3.797612	1.281320	0.000000	-10.000000	0.091667	-2.800000	-0.166667	1023.000000	1023.000000	2046.000000
32.060001	-0.022804	-13.477374	-7.212718	-3.822623	-3.785950	1.343917	0.000000	-10.000000	0.083333	-1.433333	-0.666667	1023.000000	1023.000000	2046.000000
32.080002	-0.022321	-13.191731	-7.715910	-3.365174	-3.354256	1.243609	0.000000	-10.000000	0.083333	-0.433333	-1.000000	1023.000000	1023.000000	2046.000000
32.099998	-0.022134	-13.080929	-8.137512	-3.171069	-3.114186	1.341838	0.000000	-10.000000	0.091667	0.000000	-1.000000	1023.000000	1023.000000	2046.000000
32.119999	-0.021283	-12.578453	-9.011501	-2.628854	-2.475179	1.537081	0.000000	-10.000000	0.100000	0.000000	-1.000000	1023.000000	1023.000000	2046.000000
32.139999	-0.020772	-12.276454	-9.450114	-2.447075	-2.177199	1.797935	0.000000	-10.000000	0.100000	-0.533333	-1.000000	1023.000000	1023.000000	2046.000000
32.160000	-0.020644	-12.200744	-9.448955	-2.574520	-2.112443	1.935174	0.000000	-10.000000	0.091667	-0.783333	-1.000000	1023.000000	1023.000000	2046.000000
32.180000	-0.020601	-12.174934	-9.207748	-2.699210	-1.959514	1.691537	0.000000	-10.000000	0.091667	-0.783333	-1.000000	1023.000000	1023.000000	2046.000000
32.200001	-0.021032	-12.429746	-8.704547	-3.210072	-2.064227	1.549100	0.000000	-10.000000	0.083333	-0.250000	-1.000000	1023.000000	1023.000000	2046.000000
32.220001	-0.021563	-12.743533	-8.002393	-3.765839	-2.464352	1.489051	0.000000	-10.000000	0.091667	0.000000	-1.000000	1023.000000	1023.000000	2046.000000
32.240002	-0.022345	-13.205987	-7.366297	-4.424891	-2.980538	1.565739	0.000000	-10.000000	0.091667	0.000000	-1.000000	1023.000000	1023.000000	2046.000000
32.259998	-0.023206	-13.714882	-6.972118	-4.709988	-3.363635	1.330859	0.000000	-10.000000	0.100000	0.000000	-1.000000	1023.000000	1023.000000	2046.000000
32.279999	-0.023325	-13.785138	-6.913857	-4.658672	-3.364836	1.152225	0.000000	-10.000000	0.100000	0.000000	-1.000000	1023.000000	1023.000000	2046.000000
32.299999	-0.023720	-14.018528	-6.874599	-4.699458	-3.528871	1.084400	0.000000	-10.000000	0.091667	0.000000	-1.000000	1023.000000	1023.000000	2046.000000
32.320000	-0.024076	-14.228938	-6.866412	-4.758797	-3.542138	0.938409	0.000000	-10.000000	0.091667	-0.583333	-1.000000	1023.000000	1023.000000	2046.000000
32.340000	-0.024118	-14.253726	-6.942028	-4.717108	-3.526399	0.931809	0.000000	-10.000000	0.091667	-1.033333	-1.000000	1023.000000	1023.000000	2046.000000
32.360001	-0.024220	-14.313993	-7.144733	-4.596150	-3.449427	0.876317	0.000000	-10.000000	0.091667	-1.250000	-1.000000	1023.000000	1023.000000	2046.000000
32.380001	-0.024373	-14.404443	-7.382765	-4.539854	-3.424714	0.942890	0.000000	-10.000000	0.091667	-0.666667	-1.000000	1023.000000	1023.000000	2046.000000
32.400002	-0.024275	-14.346333	-8.064597	-4.194788	-3.048645	0.961698	0.000000	-10.000000	0.091667	-0.216667	-1.000000	1023.000000	1023.000000	2046.000000
32.419998	-0.023830	-14.083808	-9.025710	-3.669842	-2.541427	1.153171	0.000000	-10.000000	0.100000	0.000000	-1.000000	1023.000000	1023.000000	2046.000000
32.439999	-0.022906	-13.537677	-9.653016	-3.338176	-2.080034	1.533550	0.000000	-10.000000	0.091667	0.000000	-1.000000	1023.000000	1023.000000	2046.000000
32.459999	-0.022061	-13.037983	-9.503280	-3.313563	-1.715948	1.494809	0.000000	-10.000000	0.083333	0.000000	-1.000000	1023.000000	1023.000000	2046.000000
32.480000	-0.022555	-13.330285	-8.554791	-3.935941	-2.160139	1.320586	0.000000	-10.000000	0.075000	0.000000	-1.000000	1023.000000	1023.000000	2046.000000
32.500000	-0.023542	-13.913154	-7.179801	-4.882047	-3.159526	1.308220	0.000000	-10.000000	0.066667	0.000000	-1.000000	1023.000000	1023.000000	2046.000000
32.520000	-0.024868	-14.697127	-6.704515	-5.241278	-3.620459	0.869125	0.000000	-10.000000	0.066667	0.000000	-1.000000	1023.000000	1023.000000	2046.000000
32.540001	-0.024908	-14.720615	-7.096153	-4.788580	-3.499648	0.663765	0.000000	-10.000000	0.066667	0.000000	-1.000000	1023.000000	1023.000000	2046.000000
32.560001	-0.024728	-14.614254	-7.814237	-4.419251	-3.108752	0.727987	0.000000	-10.000000	0.075000	0.000000	-1.000000	1023.000000	1023.000000	2046.000000
32.580002	-0.024304	-14.363551	-8.884542	-3.888042	-2.551052	0.960085	0.000000	-10.000000	0.075000	0.300000	-1.000000	1023.000000	1023.000000	2046.000000
32.599998	-0.023030	-13.610631	-9.717817	-3.473935	-1.977877	1.558998	0.000000	-10.000000	0.075000	1.033333	-1.000000	1023.000000	1023.000000	2046.000000
32.619999	-0.022695	-13.412763	-9.716143	-3.655945	-1.775031	1.734356	0.000000	-10.000000	0.066667	1.816667	-1.000000	1023.000000	1023.000000	2046.000000
32.639999	-0.022573	-13.340344	-9.027822	-4.018492	-1.825494	1.531463	0.000000	-10.000000	0.075000	1.966667	-1.000000	1023.000000	1023.000000	2046.000000
32.660000	-0.022490	-13.291553	-7.772484	-4.514476	-2.365066	1.360473	0.000000	-10.000000	0.075000	1.233333	-1.000000	1023.000000	1023.000000	2046.000000
32.680000	-0.023279	-13.757752	-6.651198	-5.016990	-3.038781	0.949216	0.000000	-10.000000	0.075000	0.866667	-1.000000	1023.000000	1023.000000	2046.000000
32.700001	-0.024042	-14.208815	-6.325721	-5.030108	-3.351107	0.498122	0.000000	-10.000000	0.050000	1.816667	-1.000000	1023.000000	1023.000000	2046.000000
32.720001	-0.023991	-14.178543	-7.146779	-4.308325	-2.924599	0.201160	0.000000	-10.000000	0.025000	4.116667	-1.000000	1023.000000	1023.000000	2046.000000
32.740002	-0.022699	-13.415381	-8.584482	-3.285387	-2.087991	0.542479	0.000000	-10.000000	0.008333	6.516667	-1.000000	1023.000000	1023.000000	2046.000000
32.759998	-0.021449	-12.676533	-9.249740	-2.975747	-1.838481	1.387435	0.000000	-10.000000	0.000000	8.100000	-1.000000	1023.000000	1023.000000	2046.000000
32.779999	-0.020357	-12.031072	-9.209809	-2.773283	-1.528956	1.480977	0.000000	-10.000000	0.000000	8.916667	-1.000000	1023.000000	1023.000000	2046.000000
32.799999	-0.019851	-11.731669	-8.379354	-2.904892	-1.736534	1.289111	0.000000	-10.000000	0.000000	9.700000	-1.000000	1023.000000	1023.000000	2046.000000
32.820000	-0.019911	-11.767514	-7.400727	-3.101692	-2.305133	1.040038	0.000000	-10.000000	-0.016667	10.883333	-1.000000	1023.000000	1023.000000	2046.000000
32.840000	-0.020543	-12.140809	-6.734241	-3.251539	-2.847638	0.692609	0.000000	-10.000000	-0.058333	12.800000	-1.000000	1023.000000	1023.000000	2046.000000
32.860001	-0.021085	-12.461476	-6.872678	-3.028486	-2.813870	0.253558	0.000000	-10.000000	-0.100000	14.766667	7.333333	1023.000000	1023.000000	2046.000000
32.880001	-0.020681	-12.222602	-7.590106	-2.545763	-2.309274	0.222540	0.000000	-10.000000	-0.175000	17.516666	21.166666	1023.000000	1023.000000	2046.000000
32.900002	-0.019508	-11.529278	-8.399430	-2.105360	-1.698252	0.673763	0.000000	-10.000000	-0.225000	19.400000	35.000000	1023.000000	1023.000000	2046.000000
32.919998	-0.018438	-10.897142	-8.955439	-1.979866	-1.184246	1.222408	0.000000	-10.000000	-0.275000	20.750000	40.500000	1023.000000	1023.000000	2046.000000
32.939999	-0.017547	-10.370312	-8.862223	-2.194428	-0.909864	1.596202	0.000000	-10.000000	-0.308333	21.400000	42.666668	1023.000000	1023.000000	2046.000000
32.959999	-0.016974	-10.031372	-8.260509	-2.396554	-0.802389	1.428080	0.000000	-10.000000	-0.333333	22.716667	47.166668	1023.000000	1023.000000	2046.000000
32.980000	-0.016446	-9.719594	-7.473120	-2.913862	-0.845558	1.512947	0.000000	-10.000000	-0.383333	24.383333	54.333332	1023.000000	1023.000000	2046.000000
33.000000	-0.015605	-9.222657	-6.740297	-3.217376	-0.870368	1.605385	0.000000	-10.000000	-0.408333	25.750000	62.333332	1023.000000	1023.000000	2046.000000
33.020000	-0.015669	-9.260634	-5.756892	-3.437148	-1.381890	1.315296	0.000000	-10.000000	-0.441667	26.650000	70.833336	1023.000000	1023.000000	2046.000000
33.040001	-0.015286	-9.034282	-5.901085	-3.171475	-1.044129	1.082408	0.000000	-10.000000	-0.458333	27.500000	79.666664	1023.000000	1023.000000	2046.000000
33.060001	-0.013800	-8.155935	-6.693987	-2.647567	-0.114078	1.299697	0.000000	-10.000000	-0.483333	28.300001	88.500000	1023.000000	1023.000000	2046.000000
33.080002	-0.012028	-7.108266	-7.337520	-2.374444	0.665420	1.938278	0.000000	-10.000000	-0.525000	29.283335	97.833336	1023.000000	1023.000000	2046.000000
33.099998	-0.010132	-5.988069	-7.632405	-2.350805	1.347011	2.648130	0.000000	-10.000000	-0.558333	30.333334	107.500000	1023.000000	1023.000000	2046.000000
33.119999	-0.009003	-5.320638	-7.434926	-2.650538	1.819913	2.944913	0.000000	-10.000000	-0.591667	31.166668	117.500000	1023.000000	1023.000000	2046.000000
33.139999	-0.007760	-4.585983	-6.623699	-3.006555	2.180044	2.864226	0.000000	-10.000000	-0.616667	31.800001	127.833336	1023.000000	1023.000000	2046.000000
33.160000	-0.006896	-4.075824	-5.451530	-3.528611	1.958158	2.946159	0.000000	-10.000000	-0.650000	32.233334	138.333328	1023.000000	1023.000000	2046.000000
33.180000	-0.006625	-3.915584	-4.838279	-3.516792	1.867138	2.572351	0.000000	-10.000000	-0.683333	32.783333	149.000000	1023.000000	1023.000000	2046.000000
33.200001	-0.006476	-3.827113	-4.478049	-3.422322	1.850185	2.223073	0.000000	-10.000000	-0.691667	33.400002	159.833328	1023.000000	1023.000000	2046.000000
33.220001	-0.005337	-3.154313	-4.692779	-2.992072	2.445282	2.085257	0.000000	-10.000000	-0.708333	33.900002	170.833328	1023.000000	1023.000000	2046.000000
33.240002	-0.003765	-2.225327	-5.209330	-2.518337	3.244530	2.257811	0.000000	-10.000000	-0.733333	34.666668	182.166672	1023.000000	1023.000000	2046.000000
33.259998	-0.001861	-1.099594	-5.371373	-2.385388	3.752758	2.904410	0.000000	-10.000000	-0.783333	35.183334	193.500000	1023.000000	1023.000000	2046.000000
33.279999	-0.000186	-0.109642	-5.449466	-2.435782	4.306586	3.469020	0.000000	-10.000000	-0.816667	35.866669	205.166672	1023.000000	1023.000000	2046.000000
33.299999	0.001403	0.829439	-5.244785	-2.671608	4.720046	4.025787	0.000000	-10.000000	-0.825000	36.283333	217.000000	1023.000000	1023.000000	2046.000000
33.320000	0.002923	1.727585	-4.608532	-3.045121	5.147164	4.234075	0.000000	-10.000000	-0.841667	36.816666	229.000000	1023.000000	1023.000000	2046.000000
33.340000	0.004025	2.378800	-3.767945	-3.449241	5.370243	4.225744	0.000000	-10.000000	-0.875000	37.350002	241.166672	1023.000000	1023.000000	2046.000000
33.360001	0.005340	3.156037	-3.176742	-3.646843	5.602801	4.376821	0.000000	-10.000000	-0.900000	37.666668	253.500000	1023.000000	1023.000000	2046.000000
33.380001	0.006675	3.944718	-2.466943	-3.855977	5.607450	4.660189	0.000000	-10.000000	-0.941667	38.100002	266.166656	1023.000000	1023.000000	2046.000000
33.400002	0.007678	4.537954	-1.798452	-4.038111	5.685091	4.689425	0.000000	-10.000000	-0.941667	38.533333	278.833344	1023.000000	1023.000000	2046.000000
33.419998	0.008873	5.244204	-1.127473	-4.061887	5.832100	4.601463	0.000000	-10.000000	-0.966667	39.400002	291.666656	1023.000000	1023.000000	2046.000000
33.439999	0.010175	6.013211	-0.592617	-3.887578	5.981896	4.511510	0.000000	-10.000000	-0.958333	39.783333	304.500000	1023.000000	1023.000000	2046.000000
33.459999	0.011612	6.862589	-0.700856	-3.470404	6.398969	4.634880	0.000000	-10.000000	-0.991667	40.299999	317.666656	1023.000000	1023.000000	2046.000000
33.480000	0.013491	7.973185	-0.899045	-3.098562	7.026149	4.944642	0.000000	-10.000000	-1.008333	40.316666	331.000000	1023.000000	1023.000000	2046.000000
33.500000	0.015309	9.047507	-1.360988	-2.703005	7.575747	5.535754	0.000000	-10.000000	-1.025000	40.916668	344.500000	1023.000000	1023.000000	2046.000000
33.520000	0.017860	10.555186	-1.419750	-2.660574	8.281429	6.354081	0.000000	-10.000000	-1.033333	40.950001	358.000000	1023.000000	1023.000000	2046.000000
33.540001	0.020004	11.822412	-1.159564	-2.708591	8.777337	6.913229	0.000000	-10.000000	-1.033333	41.166668	371.666656	1023.000000	1023.000000	2046.000000
33.560001	0.022235	13.140737	-0.738256	-2.539113	9.287737	7.130368	0.000000	-10.000000	-1.041667	40.900002	385.500000	1023.000000	1023.000000	2046.000000
33.580002	0.024199	14.301869	-0.069039	-2.495721	9.753935	7.112695	0.000000	-10.000000	-1.033333	41.049999	399.166656	1023.000000	1023.000000	2046.000000
33.599998	0.025660	15.165295	0.719253	-2.498767	9.874632	7.070177	0.000000	-10.000000	-1.025000	41.133335	412.833344	1023.000000	1023.000000	2046.000000
33.619999	0.026894	15.894194	1.341445	-2.290362	9.900120	6.942990	0.000000	-10.000000	-1.025000	41.000000	426.500000	1023.000000	1023.000000	2046.000000
33.639999	0.027742	16.395716	1.771686	-2.063890	9.761746	6.926173	0.000000	-10.000000	-1.000000	40.466667	440.333344	1023.000000	1023.000000	2046.000000
33.660000	0.028449	16.813425	2.212456	-1.892423	9.592170	6.901222	0.000000	-10.000000	-0.983333	39.733334	454.000000	1023.000000	1023.000000	2046.000000
33.680000	0.029030	17.156734	2.644497	-1.462628	9.254354	6.720511	0.000000	-10.000000	-0.950000	39.516666	467.333344	1023.000000	1023.000000	2046.000000
33.700001	0.029626	17.508902	2.479759	-0.779597	9.165303	6.643436	0.000000	-10.000000	-0.925000	39.233334	480.500000	1023.000000	1023.000000	2046.000000
33.720001	0.030955	18.294392	2.088059	-0.111968	9.423928	6.894372	0.000000	-10.000000	-0.900000	38.816669	493.666656	1023.000000	1023.000000	2046.000000
33.740002	0.032861	19.420702	1.612436	0.439382	9.959152	7.409730	0.000000	-10.000000	-0.883333	38.233334	506.666656	1023.000000	1023.000000	2046.000000
33.759998	0.034655	20.480953	1.491673	0.643030	10.297916	8.048333	0.000000	-10.000000	-0.875000	37.616669	519.500000	1023.000000	1023.000000	2046.000000
33.779999	0.036458	21.546942	1.565307	0.653014	10.701498	8.627122	0.000000	-10.000000	-0.850000	37.266666	532.166687	1023.000000	1023.000000	2046.000000
33.799999	0.037695	22.277874	1.670403	0.541884	11.039262	9.026324	0.000000	-10.000000	-0.816667	36.700001	544.666687	1023.000000	1023.000000	2046.000000
33.820000	0.039034	23.069378	2.001730	0.334127	11.466013	9.267509	0.000000	-10.000000	-0.775000	36.416668	557.000000	1023.000000	1023.000000	2046.000000
33.840000	0.040364	23.855299	2.591160	0.068520	11.825788	9.369831	0.000000	-10.000000	-0.758333	36.100002	569.000000	1023.000000	1023.000000	2046.000000
33.860001	0.041215	24.358322	3.521961	-0.424307	11.790246	9.470421	0.000000	-10.000000	-0.750000	35.733334	581.000000	1023.000000	1023.000000	2046.000000
33.880001	0.042282	24.988720	4.335186	-0.651630	11.773120	9.532043	0.000000	-10.000000	-0.783333	35.850002	593.000000	1023.000000	1023.000000	2046.000000
33.900002	0.043268	25.571667	5.115969	-0.826640	11.770376	9.511962	0.000000	-10.000000	-0.783333	35.850002	605.000000	1023.000000	1023.000000	2046.000000
33.919998	0.044525	26.314085	5.742575	-0.742228	11.868071	9.445667	0.000000	-10.000000	-0.775000	36.250000	617.000000	1023.000000	1023.000000	2046.000000
33.939999	0.045975	27.171455	6.153669	-0.493283	12.097253	9.413815	0.000000	-10.000000	-0.741667	35.983334	629.000000	1023.000000	1023.000000	2046.000000
33.959999	0.047573	28.115860	6.176557	-0.030557	12.425329	9.544530	0.000000	-10.000000	-0.733333	35.916668	641.000000	1023.000000	1023.000000	2046.000000
33.980000	0.049212	29.084293	6.194072	0.305638	12.853569	9.731014	0.000000	-10.000000	-0.716667	35.750000	653.000000	1023.000000	1023.000000	2046.000000
34.000000	0.050416	29.796038	6.334550	0.459368	13.105751	9.896369	0.000000	-10.000000	-0.708333	35.633335	665.000000	1023.000000	1023.000000	2046.000000
34.020000	0.052060	30.767544	6.339194	0.686042	13.641799	10.100509	0.000000	-10.000000	-0.708333	35.166668	677.000000	1023.000000	1023.000000	2046.000000
34.040001	0.054096	31.970991	6.319492	0.829929	14.248091	10.573479	0.000000	-10.000000	-0.708333	34.550003	689.000000	1023.000000	1023.000000	2046.000000
34.060001	0.055710	32.924805	6.439903	0.850503	14.814903	10.819496	0.000000	-10.000000	-0.691667	33.800003	700.666687	1023.000000	1023.000000	2046.000000
34.080002	0.057539	34.005783	6.553049	0.918746	15.548588	10.985402	0.000000	-10.000000	-0.658333	33.500000	712.166687	1023.000000	1023.000000	2046.000000
34.099998	0.059078	34.915035	6.888040	0.786856	16.274902	10.965237	0.000000	-10.000000	-0.616667	33.050003	723.333313	1023.000000	1023.000000	2046.000000
34.119999	0.060335	35.658161	7.662898	0.330908	16.815506	10.848851	0.000000	-10.000000	-0.591667	32.650002	734.500000	1023.000000	1023.000000	2046.000000
34.139999	0.061361	36.264580	8.526004	0.018229	16.982210	10.738138	0.000000	-10.000000	-0.566667	31.633333	745.333313	1023.000000	1023.000000	2046.000000
34.160000	0.061944	36.608768	9.325696	-0.012772	16.639034	10.656812	0.000000	-10.000000	-0.533333	30.833334	756.000000	1023.000000	1023.000000	2046.000000
34.180000	0.062980	37.221355	9.240864	0.715260	16.764484	10.500749	0.000000	-10.000000	-0.508333	29.866667	766.333313	1023.000000	1023.000000	2046.000000
34.200001	0.064810	38.302547	8.625810	1.554898	17.396328	10.725513	0.000000	-10.000000	-0.491667	29.400000	776.500000	1023.000000	1023.000000	2046.000000
34.220001	0.066559	39.336411	7.933380	2.127880	18.204287	11.070865	0.000000	-10.000000	-0.491667	28.883333	786.500000	1023.000000	1023.000000	2046.000000
34.240002	0.068757	40.635635	8.037993	2.082772	18.794592	11.720278	0.000000	-10.000000	-0.475000	28.483334	796.166687	1023.000000	1023.000000	2046.000000
34.259998	0.070429	41.623764	8.649652	1.772179	19.301971	11.899962	0.000000	-10.000000	-0.466667	28.333334	805.833313	1023.000000	1023.000000	2046.000000
34.279999	0.072141	42.635551	9.657228	1.356108	19.769888	11.852327	0.000000	-10.000000	-0.458333	28.216667	815.166687	1023.000000	1023.000000	2046.000000
34.299999	0.073301	43.320938	10.485881	1.088886	19.972065	11.774106	0.000000	-10.000000	-0.458333	28.533335	824.833313	1023.000000	1023.000000	2046.000000
34.320000	0.073860	43.651299	11.281953	0.778705	19.805899	11.784739	0.000000	-10.000000	-0.433333	28.083334	834.166687	1023.000000	1023.000000	2046.000000
34.340000	0.074617	44.098900	11.617830	0.977268	19.723797	11.780005	0.000000	-10.000000	-0.408333	27.533333	843.666687	1023.000000	1023.000000	2046.000000
34.360001	0.075486	44.612358	11.569957	1.477009	19.692276	11.873117	0.000000	-10.000000	-0.366667	26.850000	852.833313	1023.000000	1023.000000	2046.000000
34.380001	0.076926	45.463001	11.107555	2.346904	19.997595	12.010947	0.000000	-10.000000	-0.325000	26.150000	862.000000	1023.000000	1023.000000	2046.000000
34.400002	0.078576	46.438251	10.588640	3.083940	20.553423	12.212247	0.000000	-10.000000	-0.300000	25.183334	871.000000	1023.000000	1023.000000	2046.000000
34.419998	0.080625	47.649292	10.493987	3.588552	21.003204	12.563547	0.000000	-10.000000	-0.258333	23.816668	879.666687	1023.000000	1023.000000	2046.000000
34.439999	0.082448	48.726643	10.399654	3.894607	21.454311	12.978069	0.000000	-10.000000	-0.233333	22.533333	887.833313	1023.000000	1023.000000	2046.000000
34.459999	0.084541	49.963921	10.673849	3.838382	21.888493	13.563196	0.000000	-10.000000	-0.175000	21.250000	895.500000	1023.000000	1023.000000	2046.000000
34.480000	0.085801	50.708420	10.922127	3.981614	22.214540	13.590140	0.000000	-10.000000	-0.125000	19.500000	902.666687	1023.000000	1023.000000	2046.000000
34.500000	0.086093	50.880749	11.174517	3.985111	22.401548	13.319573	0.000000	-10.000000	-0.058333	17.033333	909.333313	1023.000000	1023.000000	2046.000000
34.520000	0.085959	50.801922	11.386926	3.972253	22.382389	13.060353	0.000000	-10.000000	-0.016667	14.583334	915.333313	1023.000000	1023.000000	2046.000000
34.540001	0.085378	50.458153	11.849708	3.799791	22.150551	12.658101	0.000000	-10.000000	0.000000	12.233334	920.666687	1023.000000	1023.000000	2046.000000
34.560001	0.085082	50.283291	12.170633	3.819130	21.870914	12.422611	0.000000	-10.000000	0.000000	10.816667	925.166687	1023.000000	1023.000000	2046.000000
34.580002	0.084840	50.140202	12.385766	4.113442	21.402435	12.238559	0.000000	-10.000000	0.008333	9.266666	929.000000	1023.000000	1023.000000	2046.000000
34.599998	0.084839	50.139729	11.998715	4.895999	21.202953	12.042061	0.000000	-10.000000	0.025000	7.866667	932.333313	1023.000000	1023.000000	2046.000000
34.619999	0.084971	50.217766	11.155243	5.808961	21.070789	12.182772	0.000000	-10.000000	0.050000	6.033333	935.166687	1023.000000	1023.000000	2046.000000
34.639999	0.085339	50.435627	10.371100	6.578012	21.117081	12.369434	0.000000	-10.000000	0.075000	3.083333	937.500000	1023.000000	1023.000000	2046.000000
34.660000	0.085223	50.366844	9.904158	6.847322	21.057253	12.558112	0.000000	-10.000000	0.091667	0.033333	939.000000	1023.000000	1023.000000	2046.000000
34.680000	0.085197	50.351593	9.459559	6.937744	21.079578	12.874711	0.000000	-10.000000	0.116667	-3.216667	939.833313	1023.000000	1023.000000	2046.000000
34.700001	0.084469	49.921265	9.289041	6.751408	20.897987	12.982828	0.000000	-10.000000	0.133333	-6.100000	940.000000	1023.000000	1023.000000	2046.000000
34.720001	0.084053	49.675323	9.014164	6.537286	20.866579	13.257293	0.000000	-10.000000	0.150000	-8.416667	940.000000	1023.000000	1023.000000	2046.000000
34.740002	0.083938	49.607273	9.057258	6.075276	21.141272	13.333467	0.000000	-10.000000	0.150000	-9.900001	940.000000	1023.000000	1023.000000	2046.000000
34.759998	0.083116	49.121773	9.437745	5.368854	21.187815	13.127360	0.000000	-10.000000	0.141667	-10.066667	940.000000	1023.000000	1023.000000	2046.000000
34.779999	0.082192	48.575291	9.947687	4.637815	21.114920	12.874866	0.000000	-10.000000	0.141667	-10.166667	940.000000	1023.000000	1023.000000	2046.000000
34.799999	0.081458	48.141914	10.158520	4.205604	21.035765	12.742025	0.000000	-10.000000	0.150000	-10.366667	936.500000	1023.000000	1023.000000	2046.000000
34.820000	0.080437	47.538342	10.516932	3.578329	20.939707	12.503375	0.000000	-10.000000	0.158333	-10.750000	928.833313	1023.000000	1023.000000	2046.000000
34.840000	0.078962	46.666512	10.955595	2.838349	20.676365	12.196202	0.000000	-10.000000	0.175000	-11.400000	919.833313	1023.000000	1023.000000	2046.000000
34.860001	0.077038	45.529480	11.595437	2.020561	20.095879	11.817603	0.000000	-10.000000	0.200000	-12.200000	913.000000	1023.000000	1023.000000	2046.000000
34.880001	0.075730	44.756645	11.892582	1.787187	19.571344	11.505530	0.000000	-10.000000	0.233333	-13.083334	908.666687	1023.000000	1023.000000	2046.000000
34.900002	0.074698	44.146797	11.798934	1.863414	19.396046	11.088404	0.000000	-10.000000	0.250000	-13.816667	904.333313	1023.000000	1023.000000	2046.000000
34.919998	0.074161	43.829189	11.446154	2.176907	19.260288	10.945838	0.000000	-10.000000	0.250000	-14.433333	899.666687	1023.000000	1023.000000	2046.000000
34.939999	0.073697	43.554710	10.734887	2.765264	19.123676	10.930884	0.000000	-10.000000	0.250000	-15.000000	895.000000	1023.000000	1023.000000	2046.000000
34.959999	0.073532	43.457127	9.810466	3.405680	19.168585	11.072395	0.000000	-10.000000	0.266667	-15.416667	889.833313	1023.000000	1023.000000	2046.000000
34.980000	0.073021	43.155632	9.261500	3.484614	19.095320	11.314198	0.000000	-10.000000	0.283333	-15.766666	884.666687	1023.000000	1023.000000	2046.000000
35.000000	0.072254	42.702267	8.742058	3.556651	18.993444	11.410114	0.000000	-10.000000	0.291667	-15.816667	879.333313	1023.000000	1023.000000	2046.000000
35.020000	0.071972	42.535694	8.420961	3.494269	18.950928	11.669533	0.000000	-10.000000	0.291667	-15.900000	874.000000	1023.000000	1023.000000	2046.000000
35.040001	0.071140	42.043793	8.502325	3.151176	18.764282	11.626007	0.000000	-10.000000	0.291667	-15.816667	868.666687	1023.000000	1023.000000	2046.000000
35.060001	0.070313	41.555134	8.788888	2.647132	18.776937	11.342177	0.000000	-10.000000	0.283333	-16.049999	863.500000	1023.000000	1023.000000	2046.000000
35.080002	0.068947	40.747795	9.050077	2.056631	18.779692	10.861397	0.000000	-10.000000	0.266667	-16.066668	858.166687	1023.000000	1023.000000	2046.000000
35.099998	0.067526	39.907726	9.385033	1.440401	18.587620	10.494673	0.000000	-10.000000	0.258333	-16.216667	852.833313	1023.000000	1023.000000	2046.000000
35.119999	0.066251	39.154293	9.723669	0.910951	18.189442	10.330232	0.000000	-10.000000	0.266667	-15.966667	847.333313	1023.000000	1023.000000	2046.000000
35.139999	0.064513	38.126972	10.021859	0.350226	17.786671	9.968216	0.000000	-10.000000	0.275000	-16.033333	842.000000	1023.000000	1023.000000	2046.000000
35.160000	0.063190	37.345085	10.172609	0.058960	17.281910	9.831606	0.000000	-10.000000	0.283333	-16.049999	836.666687	1023.000000	1023.000000	2046.000000
35.180000	0.061744	36.490780	10.246601	0.034859	16.834831	9.374489	0.000000	-10.000000	0.291667	-16.333334	831.166687	1023.000000	1023.000000	2046.000000
35.200001	0.061006	36.054302	9.518149	0.838138	16.636299	9.061716	0.000000	-10.000000	0.300000	-16.433334	825.833313	1023.000000	1023.000000	2046.000000
35.220001	0.060763	35.910740	8.183848	1.921715	16.718521	9.086658	0.000000	-10.000000	0.300000	-16.733334	820.166687	1023.000000	1023.000000	2046.000000
35.240002	0.061078	36.096928	6.980002	2.843766	16.960051	9.313107	0.000000	-10.000000	0.300000	-17.216667	814.833313	1023.000000	1023.000000	2046.000000
35.259998	0.061435	36.308258	6.615410	3.089901	16.931765	9.671182	0.000000	-10.000000	0.300000	-17.916666	809.166687	1023.000000	1023.000000	2046.000000
35.279999	0.061256	36.202091	6.553246	3.042415	16.797401	9.809027	0.000000	-10.000000	0.333333	-18.466667	803.166687	1023.000000	1023.000000	2046.000000
35.299999	0.060642	35.839298	6.884885	2.589446	16.654926	9.710040	0.000000	-10.000000	0.350000	-18.783335	796.833313	1023.000000	1023.000000	2046.000000
35.320000	0.059457	35.138996	7.236733	2.106273	16.604036	9.191956	0.000000	-10.000000	0.366667	-18.950001	790.500000	1023.000000	1023.000000	2046.000000
35.340000	0.057227	33.821239	8.028898	1.147681	15.895349	8.749310	0.000000	-10.000000	0.366667	-19.200001	784.166687	1023.000000	1023.000000	2046.000000
35.360001	0.055080	32.552574	8.398681	0.661399	15.140883	8.351610	0.000000	-10.000000	0.383333	-19.633333	777.833313	1023.000000	1023.000000	2046.000000
35.380001	0.053408	31.564348	8.533922	0.803125	14.214401	8.012899	0.000000	-10.000000	0.400000	-20.116667	771.166687	1023.000000	1023.000000	2046.000000
35.400002	0.053498	31.617538	7.382254	2.256373	14.252793	7.726118	0.000000	-10.000000	0.408333	-20.550001	764.500000	1023.000000	1023.000000	2046.000000
35.419998	0.053967	31.894218	6.013040	3.663012	14.436284	7.781884	0.000000	-10.000000	0.416667	-20.766666	757.666687	1023.000000	1023.000000	2046.000000
35.439999	0.054239	32.055077	4.783986	4.597412	14.537587	8.136092	0.000000	-10.000000	0.425000	-20.816668	750.833313	1023.000000	1023.000000	2046.000000
35.459999	0.053926	31.870407	4.297584	4.694810	14.278359	8.599654	0.000000	-10.000000	0.425000	-20.633333	744.000000	1023.000000	1023.000000	2046.000000
35.480000	0.052789	31.198465	4.610773	4.034913	13.995088	8.557692	0.000000	-10.000000	0.416667	-20.483334	737.000000	1023.000000	1023.000000	2046.000000
35.500000	0.050458	29.820715	5.605618	2.593989	13.413381	8.207727	0.000000	-10.000000	0.416667	-20.416668	730.166687	1023.000000	1023.000000	2046.000000
35.520000	0.047358	27.988678	6.759693	1.128114	12.165114	7.935757	0.000000	-10.000000	0.425000	-20.766666	723.333313	1023.000000	1023.000000	2046.000000
35.540001	0.045392	26.826586	6.700479	1.208087	11.451611	7.466409	0.000000	-10.000000	0.433333	-21.316668	716.333313	1023.000000	1023.000000	2046.000000
35.560001	0.045210	26.719236	5.130120	2.628358	11.645843	7.314915	0.000000	-10.000000	0.425000	-21.383333	709.166687	1023.000000	1023.000000	2046.000000
35.580002	0.045516	26.900190	3.491359	3.771454	11.929838	7.707539	0.000000	-10.000000	0.416667	-21.400000	702.000000	1023.000000	1023.000000	2046.000000
35.599998	0.045404	26.833715	2.947775	3.683806	11.918658	8.283476	0.000000	-10.000000	0.416667	-21.083334	695.000000	1023.000000	1023.000000	2046.000000
35.619999	0.043704	25.828959	3.885918	2.318508	11.513647	8.110886	0.000000	-10.000000	0.425000	-21.400000	688.000000	1023.000000	1023.000000	2046.000000
35.639999	0.040888	24.164831	5.138423	0.622317	10.520184	7.883906	0.000000	-10.000000	0.433333	-21.683332	680.833313	1023.000000	1023.000000	2046.000000
35.660000	0.038220	22.588104	6.203074	-0.473394	9.116298	7.742127	0.000000	-10.000000	0.441667	-22.183332	673.500000	1023.000000	1023.000000	2046.000000
35.680000	0.036847	21.776844	5.948277	-0.182243	8.614577	7.396234	0.000000	-10.000000	0.450000	-22.549999	666.000000	1023.000000	1023.000000	2046.000000
35.700001	0.036594	21.627262	4.933553	0.679734	8.746196	7.267780	0.000000	-10.000000	0.450000	-22.716667	658.500000	1023.000000	1023.000000	2046.000000
35.720001	0.036965	21.846056	3.444599	1.863430	9.281789	7.256238	0.000000	-10.000000	0.466667	-22.900000	650.833313	1023.000000	1023.000000	2046.000000
35.740002	0.036958	21.842131	2.560773	2.120712	9.425022	7.735624	0.000000	-10.000000	0.466667	-23.150000	643.333313	1023.000000	1023.000000	2046.000000
35.759998	0.036369	21.494007	2.182125	1.905501	9.498116	7.908265	0.000000	-10.000000	0.500000	-23.350000	635.666687	1023.000000	1023.000000	2046.000000
35.779999	0.034876	20.611681	2.717690	0.880624	9.245500	7.767867	0.000000	-10.000000	0.516667	-23.633333	628.000000	1023.000000	1023.000000	2046.000000
35.799999	0.032328	19.105806	4.071983	-0.764157	8.246956	7.551026	0.000000	-10.000000	0.566667	-23.900002	620.000000	1023.000000	1023.000000	2046.000000
35.820000	0.029093	17.193703	5.355786	-2.060663	6.544922	7.353658	0.000000	-10.000000	0.566667	-24.433334	612.000000	1023.000000	1023.000000	2046.000000
35.840000	0.027856	16.463083	5.011638	-1.634893	6.221860	6.864478	0.000000	-10.000000	0.566667	-24.800001	603.833313	1023.000000	1023.000000	2046.000000
35.860001	0.028286	16.717012	3.381868	-0.024682	6.833658	6.526170	0.000000	-10.000000	0.558333	-25.150000	595.500000	1023.000000	1023.000000	2046.000000
35.880001	0.029298	17.314833	1.599023	1.308387	7.763376	6.644047	0.000000	-10.000000	0.575000	-25.466667	587.000000	1023.000000	1023.000000	2046.000000
35.900002	0.029160	17.233534	0.876007	1.275471	8.024480	7.057577	0.000000	-10.000000	0.591667	-25.900000	578.500000	1023.000000	1023.000000	2046.000000
35.919998	0.027605	16.314430	1.444226	0.215249	7.737725	6.917231	0.000000	-10.000000	0.616667	-26.550001	569.833313	1023.000000	1023.000000	2046.000000
35.939999	0.025115	14.843113	2.736401	-1.295364	6.686345	6.715731	0.000000	-10.000000	0.650000	-27.183334	561.000000	1023.000000	1023.000000	2046.000000
35.959999	0.022252	13.150772	3.779423	-2.492382	5.202734	6.660997	0.000000	-10.000000	0.683333	-27.766668	551.833313	1023.000000	1023.000000	2046.000000
35.980000	0.020111	11.885738	3.845129	-2.611011	4.363190	6.288431	0.000000	-10.000000	0.700000	-28.133333	542.666687	1023.000000	1023.000000	2046.000000
36.000000	0.020608	12.179216	2.598166	-1.077691	4.834263	5.824478	0.000000	-10.000000	0.700000	-28.500000	533.166687	1023.000000	1023.000000	2046.000000
36.020000	0.021417	12.657625	0.753772	0.412349	5.761321	5.730183	0.000000	-10.000000	0.708333	-28.766666	523.833313	1023.000000	1023.000000	2046.000000
36.040001	0.021426	12.662547	-0.189667	0.771436	6.056973	6.023806	0.000000	-10.000000	0.708333	-28.983334	514.166687	1023.000000	1023.000000	2046.000000
36.060001	0.021271	12.571244	-0.726564	0.839344	6.369024	6.089439	0.000000	-10.000000	0.716667	-28.933334	504.500000	1023.000000	1023.000000	2046.000000
36.080002	0.020703	12.235221	-0.468554	0.276030	6.554934	5.872811	0.000000	-10.000000	0.725000	-29.083334	494.833344	1023.000000	1023.000000	2046.000000
36.099998	0.019494	11.520738	0.358729	-0.626624	6.165719	5.622914	0.000000	-10.000000	0.750000	-29.333334	485.166656	1023.000000	1023.000000	2046.000000
36.119999	0.016932	10.006755	1.937748	-2.323097	4.873311	5.518794	0.000000	-10.000000	0.775000	-29.716667	475.500000	1023.000000	1023.000000	2046.000000
36.139999	0.014593	8.624675	2.917908	-3.236392	3.570665	5.372493	0.000000	-10.000000	0.775000	-29.633333	465.500000	1023.000000	1023.000000	2046.000000
36.160000	0.013258	7.835464	2.987460	-3.005178	2.875075	4.978107	0.000000	-10.000000	0.750000	-29.183334	455.500000	1023.000000	1023.000000	2046.000000
36.180000	0.013372	7.902749	1.906315	-1.778834	3.070648	4.704619	0.000000	-10.000000	0.725000	-28.766666	445.833344	1023.000000	1023.000000	2046.000000
36.200001	0.013945	8.241711	0.462835	-0.451589	3.746499	4.483966	0.000000	-10.000000	0.716667	-28.483334	436.166656	1023.000000	1023.000000	2046.000000
36.220001	0.015196	8.980884	-1.028711	0.688986	4.761848	4.558759	0.000000	-10.000000	0.716667	-28.483334	426.833344	1023.000000	1023.000000	2046.000000
36.240002	0.015560	9.195865	-1.656567	0.960182	5.358603	4.533647	0.000000	-10.000000	0.708333	-28.350000	417.166656	1023.000000	1023.000000	2046.000000
36.259998	0.014229	8.409093	-0.847078	-0.070048	5.073987	4.252233	0.000000	-10.000000	0.700000	-28.283333	407.833344	1023.000000	1023.000000	2046.000000
36.279999	0.011024	6.515287	0.791105	-1.808229	3.075047	4.457363	0.000000	-10.000000	0.675000	-27.966667	398.333344	1023.000000	1023.000000	2046.000000
36.299999	0.008725	5.156670	1.244931	-2.074104	1.736856	4.248986	0.000000	-10.000000	0.658333	-27.416666	389.000000	1023.000000	1023.000000	2046.000000
36.320000	0.008619	5.093920	0.090133	-0.847453	2.092702	3.758538	0.000000	-10.000000	0.625000	-26.700001	379.833344	1023.000000	1023.000000	2046.000000
36.340000	0.009918	5.861442	-1.418922	0.369852	3.254388	3.656124	0.000000	-10.000000	0.600000	-25.933334	370.833344	1023.000000	1023.000000	2046.000000
36.360001	0.010426	6.161639	-2.429690	0.751437	4.215126	3.624766	0.000000	-10.000000	0.575000	-25.650000	362.333344	1023.000000	1023.000000	2046.000000
36.380001	0.009709	5.738314	-2.382769	0.114245	4.497487	3.509350	0.000000	-10.000000	0.558333	-25.166668	353.666656	1023.000000	1023.000000	2046.000000
36.400002	0.007710	4.556403	-1.462404	-1.221125	3.957627	3.282305	0.000000	-10.000000	0.558333	-24.633333	345.333344	1023.000000	1023.000000	2046.000000
36.419998	0.004367	2.581079	0.053634	-2.962941	1.903246	3.587140	0.000000	-10.000000	0.525000	-23.700001	337.000000	1023.000000	1023.000000	2046.000000
36.439999	0.002117	1.251030	0.450290	-3.172640	0.574725	3.398655	0.000000	-10.000000	0.508333	-23.233334	329.000000	1023.000000	1023.000000	2046.000000
36.459999	0.001942	1.147640	-0.281862	-2.415795	0.698599	3.146697	0.000000	-10.000000	0.508333	-23.033333	321.333344	1023.000000	1023.000000	2046.000000
36.480000	0.003139	1.855201	-1.685994	-1.080014	1.708408	2.912800	0.000000	-10.000000	0.516667	-23.316668	313.666656	1023.000000	1023.000000	2046.000000
36.500000	0.003645	2.154090	-2.702649	-0.584068	2.472142	2.968664	0.000000	-10.000000	0.533333	-23.550001	306.000000	1023.000000	1023.000000	2046.000000
36.520000	0.003668	2.168040	-3.287127	-0.419022	2.994427	2.879762	0.000000	-10.000000	0.516667	-23.800001	298.000000	1023.000000	1023.000000	2046.000000
36.540001	0.002727	1.611529	-3.198811	-1.087618	3.311189	2.586769	0.000000	-10.000000	0.500000	-23.683334	290.000000	1023.000000	1023.000000	2046.000000
36.560001	0.000863	0.509897	-2.540421	-2.225992	2.820714	2.455597	0.000000	-10.000000	0.466667	-23.333334	282.000000	1023.000000	1023.000000	2046.000000
36.580002	-0.001292	-0.763755	-1.846890	-3.237591	1.806245	2.514481	0.000000	-10.000000	0.466667	-23.100000	274.333344	1023.000000	1023.000000	2046.000000
36.599998	-0.003727	-2.202745	-1.034672	-4.130330	0.385431	2.576826	0.000000	-10.000000	0.466667	-22.866667	266.666656	1023.000000	1023.000000	2046.000000
36.619999	-0.005418	-3.202271	-0.905939	-4.094189	-0.614755	2.412611	0.000000	-10.000000	0.483333	-22.833334	259.000000	1023.000000	1023.000000	2046.000000
36.639999	-0.005884	-3.477159	-1.649395	-3.349798	-0.537804	2.059838	0.000000	-10.000000	0.466667	-22.650000	251.333328	1023.000000	1023.000000	2046.000000
36.660000	-0.005687	-3.360855	-2.640377	-2.564578	0.036657	1.807443	0.000000	-10.000000	0.466667	-22.566668	243.666672	1023.000000	1023.000000	2046.000000
36.680000	-0.005029	-2.972265	-3.673007	-1.971919	0.925737	1.746923	0.000000	-10.000000	0.450000	-22.299999	236.333328	1023.000000	1023.000000	2046.000000
36.700001	-0.004240	-2.505801	-4.451015	-1.574233	1.825932	1.693516	0.000000	-10.000000	0.441667	-22.116667	228.833328	1023.000000	1023.000000	2046.000000
36.720001	-0.004469	-2.641174	-4.649578	-1.793361	2.313707	1.488058	0.000000	-10.000000	0.433333	-21.766666	221.500000	1023.000000	1023.000000	2046.000000
36.740002	-0.005704	-3.371006	-4.213857	-2.582900	2.183931	1.241820	0.000000	-10.000000	0.425000	-21.700001	214.166672	1023.000000	1023.000000	2046.000000
36.759998	-0.007613	-4.499083	-3.432111	-3.600090	1.200488	1.332630	0.000000	-10.000000	0.425000	-21.483334	206.833328	1023.000000	1023.000000	2046.000000
36.779999	-0.010658	-6.298866	-2.287312	-4.806335	-0.773657	1.568439	0.000000	-10.000000	0.425000	-21.283335	199.666672	1023.000000	1023.000000	2046.000000
36.799999	-0.012298	-7.268077	-2.442719	-4.352666	-1.606846	1.134155	0.000000	-10.000000	0.425000	-20.933334	192.500000	1023.000000	1023.000000	2046.000000
36.820000	-0.011524	-6.810964	-3.710521	-3.093968	-0.726431	0.719957	0.000000	-10.000000	0.433333	-20.516666	185.500000	1023.000000	1023.000000	2046.000000
36.840000	-0.009984	-5.900530	-5.021288	-2.260678	0.522648	0.858789	0.000000	-10.000000	0.425000	-20.150000	178.666672	1023.000000	1023.000000	2046.000000
36.860001	-0.009769	-5.773411	-5.340137	-2.448749	1.315960	0.699515	0.000000	-10.000000	0.416667	-19.833334	172.000000	1023.000000	1023.000000	2046.000000
36.880001	-0.011781	-6.962819	-3.879479	-4.227116	0.270451	0.873325	0.000000	-10.000000	0.391667	-19.416668	165.333328	1023.000000	1023.000000	2046.000000
36.900002	-0.015035	-8.885574	-2.914172	-5.124070	-1.827609	0.980276	0.000000	-10.000000	0.375000	-18.983334	158.833328	1023.000000	1023.000000	2046.000000
36.919998	-0.015597	-9.218062	-3.633939	-4.160822	-1.989509	0.566208	0.000000	-10.000000	0.341667	-18.300001	152.500000	1023.000000	1023.000000	2046.000000
36.939999	-0.013968	-8.255237	-5.155434	-2.854166	-0.516933	0.271296	0.000000	-10.000000	0.350000	-17.983334	146.500000	1023.000000	1023.000000	2046.000000
36.959999	-0.012784	-7.555413	-5.805791	-2.651798	0.430975	0.471201	0.000000	-10.000000	0.333333	-17.933334	140.500000	1023.000000	1023.000000	2046.000000
36.980000	-0.012287	-7.261323	-5.273345	-3.362705	1.111992	0.262735	0.000000	-10.000000	0.350000	-17.916668	134.500000	1023.000000	1023.000000	2046.000000
37.000000	-0.013930	-8.232539	-3.793764	-4.842879	0.046190	0.357915	0.000000	-10.000000	0.316667	-17.583334	128.500000	1023.000000	1023.000000	2046.000000
37.020000	-0.015956	-9.430192	-2.910617	-5.508186	-1.278095	0.266706	0.000000	-10.000000	0.300000	-16.716667	122.666664	1023.000000	1023.000000	2046.000000
37.040001	-0.017066	-10.086200	-2.818750	-5.359117	-1.957519	0.049186	0.000000	-10.000000	0.266667	-15.683333	117.000000	1023.000000	1023.000000	2046.000000
37.060001	-0.017353	-10.255483	-3.811188	-4.264276	-1.814579	-0.365440	0.000000	-10.000000	0.250000	-14.900000	111.833336	1023.000000	1023.000000	2046.000000
37.080002	-0.015880	-9.385345	-5.145513	-2.935827	-0.805322	-0.498684	0.000000	-10.000000	0.266667	-14.533334	106.833336	1023.000000	1023.000000	2046.000000
37.099998	-0.014396	-8.508110	-5.956555	-2.389472	0.097416	-0.259499	0.000000	-10.000000	0.275000	-14.600000	102.000000	1023.000000	1023.000000	2046.000000
37.119999	-0.014171	-8.374874	-5.939361	-2.533031	0.510018	-0.412500	0.000000	-10.000000	0.283333	-14.666667	97.000000	1023.000000	1023.000000	2046.000000
37.139999	-0.014598	-8.627352	-5.443535	-3.051785	0.424404	-0.556436	0.000000	-10.000000	0.275000	-14.700000	93.666664	1023.000000	1023.000000	2046.000000
37.160000	-0.016469	-9.733315	-4.520452	-4.016378	-0.817677	-0.378808	0.000000	-10.000000	0.266667	-14.400000	88.833336	1023.000000	1023.000000	2046.000000
37.180000	-0.018496	-10.931198	-3.954923	-4.375460	-2.100385	-0.500429	0.000000	-10.000000	0.258333	-13.766666	84.166664	1023.000000	1023.000000	2046.000000
37.200001	-0.019362	-11.442908	-4.512746	-3.882614	-2.340412	-0.707137	0.000000	-10.000000	0.233333	-12.966667	78.166664	1023.000000	1023.000000	2046.000000
37.220001	-0.018779	-11.098599	-5.499667	-3.033151	-1.674009	-0.891772	0.000000	-10.000000	0.216667	-12.466667	75.333336	1023.000000	1023.000000	2046.000000
37.240002	-0.017968	-10.619266	-6.313736	-2.592192	-0.882397	-0.830941	0.000000	-10.000000	0.183333	-12.316667	71.166664	1023.000000	1023.000000	2046.000000
37.259998	-0.017716	-10.470137	-6.537094	-2.799044	-0.273731	-0.860269	0.000000	-10.000000	0.166667	-11.950000	66.833336	1023.000000	1023.000000	2046.000000
37.279999	-0.018327	-10.831395	-5.987389	-3.544116	-0.259891	-1.040000	0.000000	-10.000000	0.166667	-11.400001	61.500000	1023.000000	1023.000000	2046.000000
37.299999	-0.019666	-11.622402	-5.001470	-4.607478	-1.045994	-0.967460	0.000000	-10.000000	0.166667	-10.850000	57.666668	1023.000000	1023.000000	2046.000000
37.320000	-0.021422	-12.660512	-4.266213	-5.307421	-2.305431	-0.781447	0.000000	-10.000000	0.166667	-10.800000	54.166668	1023.000000	1023.000000	2046.000000
37.340000	-0.022692	-13.410763	-4.455652	-5.022592	-2.990208	-0.942311	0.000000	-10.000000	0.150000	-10.933333	51.666668	1023.000000	1023.000000	2046.000000
37.360001	-0.022062	-13.038714	-5.471543	-4.019544	-2.457112	-1.090516	0.000000	-10.000000	0.150000	-11.250000	49.333332	1023.000000	1023.000000	2046.000000
37.380001	-0.021344	-12.614395	-6.300824	-3.481498	-1.874570	-0.957503	0.000000	-10.000000	0.150000	-11.433333	45.500000	1023.000000	1023.000000	2046.000000
37.400002	-0.020518	-12.126221	-6.842495	-3.192718	-1.204365	-0.886643	0.000000	-10.000000	0.150000	-11.233334	40.333332	1023.000000	1023.000000	2046.000000
37.419998	-0.020933	-12.371295	-6.731066	-3.618111	-1.019675	-1.002442	0.000000	-10.000000	0.133333	-10.666667	35.166668	1023.000000	1023.000000	2046.000000
37.439999	-0.021652	-12.796110	-6.144710	-4.369380	-1.058740	-1.223281	0.000000	-10.000000	0.116667	-10.116667	32.666668	1023.000000	1023.000000	2046.000000
37.459999	-0.022567	-13.337074	-5.582197	-5.067942	-1.584763	-1.102173	0.000000	-10.000000	0.116667	-9.466666	30.333334	1023.000000	1023.000000	2046.000000
37.480000	-0.023684	-13.997538	-5.114305	-5.585520	-2.286365	-1.011349	0.000000	-10.000000	0.125000	-8.900000	28.333334	1023.000000	1023.000000	2046.000000
37.500000	-0.024264	-14.340241	-4.923244	-5.729798	-2.664228	-1.022970	0.000000	-10.000000	0.141667	-8.250000	25.333334	1023.000000	1023.000000	2046.000000
37.520000	-0.025181	-14.882040	-4.884746	-5.814329	-3.154727	-1.028239	0.000000	-10.000000	0.133333	-8.066667	22.666666	1023.000000	1023.000000	2046.000000
37.540001	-0.026072	-15.408275	-5.405194	-5.436250	-3.340475	-1.226356	0.000000	-10.000000	0.133333	-7.833333	19.000000	1023.000000	1023.000000	2046.000000
37.560001	-0.025412	-15.018719	-6.497460	-4.533130	-2.730300	-1.257828	0.000000	-10.000000	0.125000	-7.683333	16.333334	1023.000000	1023.000000	2046.000000
37.580002	-0.024040	-14.207467	-7.319935	-3.856677	-1.906396	-1.124460	0.000000	-10.000000	0.125000	-7.133334	12.833333	1023.000000	1023.000000	2046.000000
37.599998	-0.023681	-13.995457	-7.257457	-4.027312	-1.575641	-1.135047	0.000000	-10.000000	0.116667	-6.583333	10.500000	1023.000000	1023.000000	2046.000000
37.619999	-0.023955	-14.157168	-6.806883	-4.542851	-1.421109	-1.386325	0.000000	-10.000000	0.108333	-5.966667	7.500000	1023.000000	1023.000000	2046.000000
37.639999	-0.024641	-14.563078	-6.188611	-5.280050	-1.789105	-1.305312	0.000000	-10.000000	0.100000	-5.750000	5.500000	1023.000000	1023.000000	2046.000000
37.660000	-0.025752	-15.219666	-5.453452	-6.028660	-2.607764	-1.129790	0.000000	-10.000000	0.100000	-5.666667	4.166667	1023.000000	1023.000000	2046.000000
37.680000	-0.026770	-15.820805	-5.081770	-6.180871	-3.297556	-1.260607	0.000000	-10.000000	0.100000	-5.700000	2.333333	1023.000000	1023.000000	2046.000000
37.700001	-0.027647	-16.339352	-5.404841	-5.951526	-3.642169	-1.340815	0.000000	-10.000000	0.100000	-5.783333	0.666667	1023.000000	1023.000000	2046.000000
37.720001	-0.027720	-16.382685	-6.251194	-5.347124	-3.360123	-1.424245	0.000000	-10.000000	0.100000	-5.866667	-1.000000	1023.000000	1023.000000	2046.000000
37.740002	-0.027167	-16.055471	-7.050147	-4.723582	-2.847401	-1.434342	0.000000	-10.000000	0.108333	-5.900000	-2.166667	1023.000000	1023.000000	2046.000000
37.759998	-0.026029	-15.383271	-7.562292	-4.248585	-2.243625	-1.328769	0.000000	-10.000000	0.108333	-5.900000	-3.500000	1023.000000	1023.000000	2046.000000
37.779999	-0.025983	-15.356165	-7.221458	-4.604122	-1.984203	-1.546381	0.000000	-10.000000	0.108333	-5.883333	-5.833333	1023.000000	1023.000000	2046.000000
37.799999	-0.026575	-15.705654	-6.344125	-5.442461	-2.344352	-1.574716	0.000000	-10.000000	0.100000	-5.850000	-8.166667	1023.000000	1023.000000	2046.000000
37.820000	-0.027480	-16.240971	-5.406416	-6.302258	-3.178252	-1.354044	0.000000	-10.000000	0.100000	-5.816667	-9.833333	1023.000000	1023.000000	2046.000000
37.840000	-0.028168	-16.647327	-5.044658	-6.440997	-3.775503	-1.386170	0.000000	-10.000000	0.100000	-5.833333	-11.166667	1023.000000	1023.000000	2046.000000
37.860001	-0.028619	-16.913961	-5.263165	-6.215311	-3.950663	-1.484823	0.000000	-10.000000	0.100000	-5.883334	-12.500000	1023.000000	1023.000000	2046.000000
37.880001	-0.029168	-17.238028	-5.725170	-6.099979	-4.042391	-1.370487	0.000000	-10.000000	0.100000	-5.900000	-14.500000	1023.000000	1023.000000	2046.000000
37.900002	-0.029235	-17.277708	-6.455694	-5.625198	-3.769009	-1.427808	0.000000	-10.000000	0.100000	-5.766667	-16.500000	1023.000000	1023.000000	2046.000000
37.919998	-0.028821	-17.033018	-7.380953	-5.093272	-3.207859	-1.350935	0.000000	-10.000000	0.100000	-5.483333	-18.500000	1023.000000	1023.000000	2046.000000
37.939999	-0.028343	-16.750681	-7.887131	-4.795386	-2.749162	-1.319001	0.000000	-10.000000	0.108333	-5.350000	-20.500000	1023.000000	1023.000000	2046.000000
37.959999	-0.027459	-16.228079	-7.768588	-4.718710	-2.207131	-1.533649	0.000000	-10.000000	0.100000	-5.500000	-23.833334	1023.000000	1023.000000	2046.000000
37.980000	-0.027523	-16.266272	-6.689535	-5.465725	-2.193358	-1.917652	0.000000	-10.000000	0.091667	-5.783334	-26.500000	1023.000000	1023.000000	2046.000000
38.000000	-0.028295	-16.722292	-5.764895	-6.208195	-2.768321	-1.980882	0.000000	-10.000000	0.083333	-5.100000	-29.166666	1023.000000	1023.000000	2046.000000
38.020000	-0.028600	-16.902760	-5.242362	-6.431438	-3.287195	-1.941763	0.000000	-10.000000	0.091667	-4.250000	-29.833334	1023.000000	1023.000000	2046.000000
38.040001	-0.029074	-17.182516	-5.103992	-6.391984	-3.749793	-1.936747	0.000000	-10.000000	0.100000	-2.733333	-31.000000	1023.000000	1023.000000	2046.000000
38.060001	-0.029396	-17.373093	-5.587199	-5.880004	-3.919999	-1.985891	0.000000	-10.000000	0.100000	-2.100000	-31.500000	1023.000000	1023.000000	2046.000000
38.080002	-0.028862	-17.057240	-6.870365	-4.800093	-3.395150	-1.991631	0.000000	-10.000000	0.091667	-1.533333	-32.000000	1023.000000	1023.000000	2046.000000
38.099998	-0.027763	-16.407827	-7.743679	-3.985647	-2.921155	-1.757346	0.000000	-10.000000	0.091667	-1.766667	-32.000000	1023.000000	1023.000000	2046.000000
38.119999	-0.027155	-16.048428	-8.154478	-3.672746	-2.613508	-1.607696	0.000000	-10.000000	0.083333	-1.750000	-32.000000	1023.000000	1023.000000	2046.000000
38.139999	-0.026697	-15.778205	-8.216194	-3.478398	-2.192658	-1.890955	0.000000	-10.000000	0.083333	-1.183333	-32.000000	1023.000000	1023.000000	2046.000000
38.160000	-0.026587	-15.712921	-7.766813	-3.677634	-2.070054	-2.198420	0.000000	-10.000000	0.066667	-0.483333	-32.000000	1023.000000	1023.000000	2046.000000
38.180000	-0.027273	-16.118185	-6.992252	-4.310387	-2.475835	-2.339710	0.000000	-10.000000	0.066667	0.333333	-32.000000	1023.000000	1023.000000	2046.000000
38.200001	-0.027754	-16.402721	-6.377496	-4.828408	-2.951895	-2.244922	0.000000	-10.000000	0.066667	1.416667	-32.000000	1023.000000	1023.000000	2046.000000
38.220001	-0.028403	-16.786358	-5.738275	-5.340761	-3.530508	-2.176814	0.000000	-10.000000	0.075000	2.500000	-32.000000	1023.000000	1023.000000	2046.000000
38.240002	-0.028731	-16.980129	-5.635914	-5.343927	-3.894623	-2.105665	0.000000	-10.000000	0.066667	3.500000	-32.000000	1023.000000	1023.000000	2046.000000
38.259998	-0.028850	-17.050526	-6.125417	-5.092278	-3.789416	-2.043415	0.000000	-10.000000	0.050000	4.550000	-32.000000	1023.000000	1023.000000	2046.000000
38.279999	-0.028470	-16.825951	-6.928986	-4.656680	-3.392883	-1.847402	0.000000	-10.000000	0.025000	6.466667	-32.000000	1023.000000	1023.000000	2046.000000
38.299999	-0.027571	-16.294579	-7.683044	-4.303999	-2.889283	-1.418252	0.000000	-10.000000	-0.008333	8.883333	-32.000000	1023.000000	1023.000000	2046.000000
38.320000	-0.026704	-15.781991	-7.926157	-4.075877	-2.458249	-1.321709	0.000000	-10.000000	-0.041667	11.083333	-32.000000	1023.000000	1023.000000	2046.000000
38.340000	-0.026133	-15.444794	-7.815072	-4.029042	-2.019952	-1.580728	0.000000	-10.000000	-0.075000	12.800000	-32.000000	1023.000000	1023.000000	2046.000000
38.360001	-0.025865	-15.286151	-7.259566	-4.340164	-1.996266	-1.690155	0.000000	-10.000000	-0.083333	14.283334	-23.000000	1023.000000	1023.000000	2046.000000
38.380001	-0.025788	-15.240490	-6.572016	-4.838281	-2.128767	-1.701427	0.000000	-10.000000	-0.133333	16.566668	-2.500000	1023.000000	1023.000000	2046.000000
38.400002	-0.026094	-15.421575	-5.319768	-5.757911	-2.948162	-1.395734	0.000000	-10.000000	-0.175000	18.466667	18.000000	1023.000000	1023.000000	2046.000000
38.419998	-0.025712	-15.195588	-4.732365	-5.866731	-3.244128	-1.352366	0.000000	-10.000000	-0.250000	20.533333	31.500000	1023.000000	1023.000000	2046.000000
38.439999	-0.025351	-14.982583	-4.661003	-5.811010	-3.439523	-1.071047	0.000000	-10.000000	-0.291667	21.700001	35.666668	1023.000000	1023.000000	2046.000000
38.459999	-0.024264	-14.340080	-4.973373	-5.463448	-3.129924	-0.773335	0.000000	-10.000000	-0.333333	23.366667	42.500000	1023.000000	1023.000000	2046.000000
38.480000	-0.023319	-13.781461	-5.677506	-5.107593	-2.583863	-0.412499	0.000000	-10.000000	-0.366667	24.483334	50.000000	1023.000000	1023.000000	2046.000000
38.500000	-0.022334	-13.199353	-6.376368	-4.757031	-2.152758	0.086803	0.000000	-10.000000	-0.383333	25.616667	58.000000	1023.000000	1023.000000	2046.000000
38.520000	-0.021254	-12.560956	-6.824818	-4.571694	-1.607559	0.443115	0.000000	-10.000000	-0.408333	26.366667	66.333336	1023.000000	1023.000000	2046.000000
38.540001	-0.020138	-11.901503	-6.950026	-4.423323	-0.862533	0.334379	0.000000	-10.000000	-0.433333	27.383333	75.000000	1023.000000	1023.000000	2046.000000
38.560001	-0.019406	-11.468854	-6.177916	-4.850360	-0.706910	0.266332	0.000000	-10.000000	-0.475000	28.233334	84.166664	1023.000000	1023.000000	2046.000000
38.580002	-0.018892	-11.164993	-4.821178	-5.500226	-1.137844	0.294255	0.000000	-10.000000	-0.516667	29.133335	93.333336	1023.000000	1023.000000	2046.000000
38.599998	-0.018668	-11.032916	-3.731822	-5.916601	-1.664758	0.280264	0.000000	-10.000000	-0.558333	29.716667	102.833336	1023.000000	1023.000000	2046.000000
38.619999	-0.017637	-10.423539	-3.617522	-5.715573	-1.600942	0.510498	0.000000	-10.000000	-0.600000	30.150002	112.500000	1023.000000	1023.000000	2046.000000
38.639999	-0.016094	-9.511752	-4.082403	-5.238715	-1.119071	0.928437	0.000000	-10.000000	-0.616667	30.650002	122.500000	1023.000000	1023.000000	2046.000000
38.660000	-0.014853	-8.778113	-5.023891	-4.805620	-0.332148	1.383546	0.000000	-10.000000	-0.641667	31.400000	132.666672	1023.000000	1023.000000	2046.000000
38.680000	-0.013103	-7.743988	-5.685094	-4.484986	0.505272	1.920820	0.000000	-10.000000	-0.625000	32.316666	143.000000	1023.000000	1023.000000	2046.000000
38.700001	-0.011742	-6.939399	-5.516580	-4.401989	1.173335	1.805835	0.000000	-10.000000	-0.641667	33.033333	153.666672	1023.000000	1023.000000	2046.000000
38.720001	-0.010850	-6.412150	-4.417581	-4.737198	1.245058	1.497570	0.000000	-10.000000	-0.650000	33.666668	164.666672	1023.000000	1023.000000	2046.000000
38.740002	-0.010614	-6.272846	-2.751035	-5.417174	0.474317	1.421047	0.000000	-10.000000	-0.700000	34.183334	175.833328	1023.000000	1023.000000	2046.000000
38.759998	-0.009699	-5.732376	-2.045691	-5.381626	0.256018	1.438924	0.000000	-10.000000	-0.725000	34.733334	187.333328	1023.000000	1023.000000	2046.000000
38.779999	-0.008172	-4.829769	-2.650673	-4.760257	0.861552	1.719609	0.000000	-10.000000	-0.758333	35.033337	198.666672	1023.000000	1023.000000	2046.000000
38.799999	-0.006216	-3.673840	-3.643179	-4.215151	1.711514	2.472976	0.000000	-10.000000	-0.791667	35.350002	210.333328	1023.000000	1023.000000	2046.000000
38.820000	-0.004061	-2.400027	-4.034671	-3.985475	2.653273	2.966846	0.000000	-10.000000	-0.825000	35.816669	222.000000	1023.000000	1023.000000	2046.000000
38.840000	-0.002404	-1.420716	-3.756988	-3.835876	3.442588	2.729559	0.000000	-10.000000	-0.841667	36.549999	234.000000	1023.000000	1023.000000	2046.000000
38.860001	-0.001764	-1.042236	-2.894821	-4.175239	3.665847	2.361978	0.000000	-10.000000	-0.858333	37.383335	246.000000	1023.000000	1023.000000	2046.000000
38.880001	-0.000726	-0.428851	-1.680980	-4.470475	3.429642	2.292962	0.000000	-10.000000	-0.883333	37.916668	258.333344	1023.000000	1023.000000	2046.000000
38.900002	-0.000022	-0.012937	-0.982410	-4.473152	3.185400	2.257226	0.000000	-10.000000	-0.916667	38.116669	271.000000	1023.000000	1023.000000	2046.000000
38.919998	0.002357	1.392846	-1.936243	-3.656448	4.343856	2.641680	0.000000	-10.000000	-0.925000	38.283337	283.833344	1023.000000	1023.000000	2046.000000
38.939999	0.004767	2.817070	-3.365217	-3.034127	5.708053	3.508361	0.000000	-10.000000	-0.933333	38.400002	296.500000	1023.000000	1023.000000	2046.000000
38.959999	0.006984	4.127584	-2.999789	-3.002747	6.494398	3.635722	0.000000	-10.000000	-0.908333	38.566669	309.166656	1023.000000	1023.000000	2046.000000
38.980000	0.008878	5.246691	-1.469745	-3.353753	6.663713	3.406476	0.000000	-10.000000	-0.908333	38.299999	322.000000	1023.000000	1023.000000	2046.000000
39.000000	0.009979	5.897360	0.091446	-3.450043	6.108952	3.147005	0.000000	-10.000000	-0.916667	38.133335	334.833344	1023.000000	1023.000000	2046.000000
39.020000	0.012069	7.132912	-0.392731	-2.528511	6.747174	3.306979	0.000000	-10.000000	-0.950000	38.166668	347.666656	1023.000000	1023.000000	2046.000000
39.040001	0.014337	8.473334	-1.818120	-1.795818	7.915250	4.172023	0.000000	-10.000000	-0.975000	38.450001	360.333344	1023.000000	1023.000000	2046.000000
39.060001	0.016318	9.644075	-2.190319	-1.371354	8.626954	4.578794	0.000000	-10.000000	-0.975000	38.750000	373.166656	1023.000000	1023.000000	2046.000000
39.080002	0.017771	10.502707	-1.105102	-1.474018	8.697824	4.384004	0.000000	-10.000000	-0.983333	38.750000	386.000000	1023.000000	1023.000000	2046.000000
39.099998	0.018797	11.109112	0.151064	-1.465307	8.229153	4.194202	0.000000	-10.000000	-0.958333	38.766666	399.000000	1023.000000	1023.000000	2046.000000
39.119999	0.020355	12.029635	0.513798	-0.843370	8.101635	4.257573	0.000000	-10.000000	-0.958333	38.916668	412.000000	1023.000000	1023.000000	2046.000000
39.139999	0.022755	13.448047	-0.423663	0.075008	9.077983	4.718719	0.000000	-10.000000	-0.941667	39.049999	425.000000	1023.000000	1023.000000	2046.000000
39.160000	0.024812	14.663744	-1.087419	0.288506	9.802076	5.660581	0.000000	-10.000000	-0.966667	39.316666	438.000000	1023.000000	1023.000000	2046.000000
39.180000	0.027085	16.007059	-0.684150	0.498148	10.479759	5.713303	0.000000	-10.000000	-0.983333	39.549999	451.000000	1023.000000	1023.000000	2046.000000
39.200001	0.027674	16.355606	0.422488	0.172745	10.339208	5.421165	0.000000	-10.000000	-1.000000	40.166668	464.166656	1023.000000	1023.000000	2046.000000
39.220001	0.028876	17.065563	1.458446	0.176911	10.005124	5.425082	0.000000	-10.000000	-0.991667	40.250000	477.333344	1023.000000	1023.000000	2046.000000
39.240002	0.030241	17.872608	1.870339	0.563942	10.014462	5.423867	0.000000	-10.000000	-0.975000	40.183334	490.833344	1023.000000	1023.000000	2046.000000
39.259998	0.032836	19.405970	1.583423	1.159580	10.826394	5.836572	0.000000	-10.000000	-0.966667	39.833332	504.166656	1023.000000	1023.000000	2046.000000
39.279999	0.034949	20.654909	1.063082	1.355375	11.735893	6.500558	0.000000	-10.000000	-0.975000	39.750000	517.666687	1023.000000	1023.000000	2046.000000
39.299999	0.037246	22.012655	0.651868	1.333485	12.684662	7.342640	0.000000	-10.000000	-1.000000	39.750000	530.833313	1023.000000	1023.000000	2046.000000
39.320000	0.039309	23.231520	1.283274	1.196389	13.411110	7.340747	0.000000	-10.000000	-1.008333	39.883335	544.166687	1023.000000	1023.000000	2046.000000
39.340000	0.040794	24.109503	2.715971	0.636359	13.412362	7.344811	0.000000	-10.000000	-1.000000	39.700001	557.333313	1023.000000	1023.000000	2046.000000
39.360001	0.042007	24.826160	3.835933	0.738371	13.159306	7.092552	0.000000	-10.000000	-0.975000	39.433334	570.666687	1023.000000	1023.000000	2046.000000
39.380001	0.043874	25.929522	4.100587	1.270401	13.365664	7.192870	0.000000	-10.000000	-0.958333	39.233334	583.833313	1023.000000	1023.000000	2046.000000
39.400002	0.045945	27.153433	3.812845	1.571408	14.104033	7.665145	0.000000	-10.000000	-0.958333	39.033333	597.000000	1023.000000	1023.000000	2046.000000
39.419998	0.047991	28.362940	3.556930	1.584829	14.743167	8.478014	0.000000	-10.000000	-0.966667	39.083336	610.000000	1023.000000	1023.000000	2046.000000
39.439999	0.049923	29.504728	3.451569	1.588950	15.468344	8.995866	0.000000	-10.000000	-0.966667	39.000000	623.000000	1023.000000	1023.000000	2046.000000
39.459999	0.051055	30.173235	4.148883	1.398976	15.683742	8.941634	0.000000	-10.000000	-0.966667	39.016666	636.000000	1023.000000	1023.000000	2046.000000
39.480000	0.052023	30.745426	5.308068	1.043597	15.552736	8.841025	0.000000	-10.000000	-0.966667	38.916668	649.000000	1023.000000	1023.000000	2046.000000
39.500000	0.053018	31.333843	6.674434	1.067939	14.861340	8.730130	0.000000	-10.000000	-0.958333	38.483334	662.000000	1023.000000	1023.000000	2046.000000
39.520000	0.054469	32.191219	6.750271	1.834355	14.910400	8.696195	0.000000	-10.000000	-0.950000	38.283333	675.000000	1023.000000	1023.000000	2046.000000
39.540001	0.056614	33.458885	6.506993	2.294420	15.447103	9.210369	0.000000	-10.000000	-0.933333	38.000000	687.833313	1023.000000	1023.000000	2046.000000
39.560001	0.058814	34.758873	6.264073	2.333279	16.033846	10.127673	0.000000	-10.000000	-0.933333	37.750000	700.666687	1023.000000	1023.000000	2046.000000
39.580002	0.060831	35.950958	6.409794	2.311803	16.676458	10.552901	0.000000	-10.000000	-0.916667	37.733334	713.333313	1023.000000	1023.000000	2046.000000
39.599998	0.062357	36.852997	7.156484	2.058070	16.947832	10.690613	0.000000	-10.000000	-0.916667	37.533333	726.000000	1023.000000	1023.000000	2046.000000
39.619999	0.063814	37.713787	8.335351	1.723822	16.919750	10.734866	0.000000	-10.000000	-0.908333	37.633335	738.500000	1023.000000	1023.000000	2046.000000
39.639999	0.064616	38.188019	9.305547	2.085809	16.351078	10.445585	0.000000	-10.000000	-0.883333	37.333336	751.000000	1023.000000	1023.000000	2046.000000
39.660000	0.066870	39.520065	9.044982	2.910980	16.892550	10.671553	0.000000	-10.000000	-0.850000	37.100002	763.500000	1023.000000	1023.000000	2046.000000
39.680000	0.069357	40.990154	8.440196	3.313492	17.723213	11.513253	0.000000	-10.000000	-0.791667	36.400002	775.833313	1023.000000	1023.000000	2046.000000
39.700001	0.071495	42.253345	8.488060	3.081176	18.283440	12.400669	0.000000	-10.000000	-0.750000	35.516666	788.000000	1023.000000	1023.000000	2046.000000
39.720001	0.072497	42.845673	8.734977	3.019022	18.763769	12.327904	0.000000	-10.000000	-0.700000	34.650002	800.000000	1023.000000	1023.000000	2046.000000
39.740002	0.073574	43.482437	9.530026	2.797129	18.985170	12.170111	0.000000	-10.000000	-0.666667	33.483334	811.833313	1023.000000	1023.000000	2046.000000
39.759998	0.074228	43.869011	10.437491	2.638433	18.743242	12.049844	0.000000	-10.000000	-0.633333	32.566666	823.333313	1023.000000	1023.000000	2046.000000
39.779999	0.074899	44.265396	11.113065	2.954122	18.356424	11.841785	0.000000	-10.000000	-0.600000	31.500000	834.333313	1023.000000	1023.000000	2046.000000
39.799999	0.076994	45.503319	11.335562	3.659979	18.575027	11.932751	0.000000	-10.000000	-0.550000	30.850000	845.000000	1023.000000	1023.000000	2046.000000
39.820000	0.078937	46.651920	11.010856	4.173759	19.089808	12.377500	0.000000	-10.000000	-0.500000	30.016666	855.333313	1023.000000	1023.000000	2046.000000
39.840000	0.080551	47.605587	10.891131	4.255831	19.440472	13.018152	0.000000	-10.000000	-0.458333	29.350000	865.500000	1023.000000	1023.000000	2046.000000
39.860001	0.082049	48.490887	10.733084	4.157819	19.857548	13.742433	0.000000	-10.000000	-0.416667	28.466667	875.500000	1023.000000	1023.000000	2046.000000
39.880001	0.083545	49.374836	10.915192	4.200558	20.457895	13.801189	0.000000	-10.000000	-0.391667	27.550001	885.166687	1023.000000	1023.000000	2046.000000
39.900002	0.084345	49.847790	11.283363	4.126731	20.874197	13.563498	0.000000	-10.000000	-0.358333	26.650002	894.500000	1023.000000	1023.000000	2046.000000
39.919998	0.085222	50.366329	12.287852	3.896089	20.837549	13.344839	0.000000	-10.000000	-0.341667	25.633333	903.500000	1023.000000	1023.000000	2046.000000
39.939999	0.086501	51.122055	12.930681	4.282999	20.840126	13.068249	0.000000	-10.000000	-0.308333	24.716667	912.333313	1023.000000	1023.000000	2046.000000
39.959999	0.087535	51.733150	13.299074	4.857492	20.591475	12.985110	0.000000	-10.000000	-0.266667	23.400000	920.833313	1023.000000	1023.000000	2046.000000
39.980000	0.088784	52.471096	13.122531	5.752110	20.615427	12.981028	0.000000	-10.000000	-0.216667	22.266666	928.833313	1023.000000	1023.000000	2046.000000
40.000000	0.089930	53.148521	12.453794	6.511161	20.972115	13.211452	0.000000	-10.000000	-0.150000	20.666666	936.333313	1023.000000	1023.000000	2046.000000
40.020000	0.090943	53.747101	11.859140	6.955465	21.302994	13.629502	0.000000	-10.000000	-0.083333	18.716667	943.500000	1023.000000	1023.000000	2046.000000
40.040001	0.091693	54.190521	11.646280	7.001733	21.465652	14.076854	0.000000	-10.000000	-0.033333	16.633333	950.166687	1023.000000	1023.000000	2046.000000
40.060001	0.091737	54.216396	11.614219	7.048347	21.806902	13.746931	0.000000	-10.000000	-0.025000	14.733334	956.166687	1023.000000	1023.000000	2046.000000
40.080002	0.091204	53.901752	12.036569	6.805136	21.747702	13.312347	0.000000	-10.000000	-0.016667	12.933333	961.333313	1023.000000	1023.000000	2046.000000
40.099998	0.090509	53.491077	12.575804	6.731420	21.223793	12.960060	0.000000	-10.000000	0.000000	10.650000	965.833313	1023.000000	1023.000000	2046.000000
40.119999	0.089622	52.966518	12.718353	7.172107	20.472677	12.603381	0.000000	-10.000000	0.041667	7.866667	969.833313	1023.000000	1023.000000	2046.000000
40.139999	0.089898	53.129852	12.065727	8.036227	20.394493	12.633406	0.000000	-10.000000	0.075000	4.033333	973.000000	1023.000000	1023.000000	2046.000000
40.160000	0.090531	53.504005	11.299946	8.643685	20.663549	12.896824	0.000000	-10.000000	0.091667	0.316667	975.000000	1023.000000	1023.000000	2046.000000
40.180000	0.090514	53.493484	10.925224	8.541851	20.652506	13.373903	0.000000	-10.000000	0.116667	-3.433333	975.833313	1023.000000	1023.000000	2046.000000
40.200001	0.090024	53.204002	10.696200	8.291749	20.551693	13.664360	0.000000	-10.000000	0.150000	-6.950000	976.000000	1023.000000	1023.000000	2046.000000
40.220001	0.089397	52.833611	10.476288	8.017192	20.559614	13.780516	0.000000	-10.000000	0.183333	-10.100000	976.000000	1023.000000	1023.000000	2046.000000
40.240002	0.088573	52.346371	10.467947	7.635002	20.689875	13.553548	0.000000	-10.000000	0.200000	-12.133333	976.000000	1023.000000	1023.000000	2046.000000
40.259998	0.087146	51.503246	10.821440	6.865671	20.741806	13.074328	0.000000	-10.000000	0.216667	-12.666667	976.000000	1023.000000	1023.000000	2046.000000
40.279999	0.085834	50.727627	11.279481	6.198835	20.564291	12.685022	0.000000	-10.000000	0.216667	-12.433333	972.500000	1023.000000	1023.000000	2046.000000
40.299999	0.084749	50.086460	11.860914	5.463914	20.299297	12.462336	0.000000	-10.000000	0.216667	-12.333334	963.166687	1023.000000	1023.000000	2046.000000
40.320000	0.083378	49.276634	12.252928	5.074043	19.898802	12.050862	0.000000	-10.000000	0.200000	-12.183333	953.833313	1023.000000	1023.000000	2046.000000
40.340000	0.082323	48.652996	12.376762	5.046774	19.524647	11.704814	0.000000	-10.000000	0.200000	-12.266666	946.666687	1023.000000	1023.000000	2046.000000
40.360001	0.081559	48.201530	12.275848	5.116629	19.189972	11.619082	0.000000	-10.000000	0.216667	-12.400001	943.833313	1023.000000	1023.000000	2046.000000
40.380001	0.081286	48.040142	11.828914	5.386297	19.210396	11.614538	0.000000	-10.000000	0.233333	-12.733334	939.500000	1023.000000	1023.000000	2046.000000
40.400002	0.080892	47.807014	11.302227	5.571805	19.206200	11.726782	0.000000	-10.000000	0.250000	-13.300000	935.166687	1023.000000	1023.000000	2046.000000
40.419998	0.080530	47.593082	10.753684	5.673331	19.402983	11.763083	0.000000	-10.000000	0.266667	-14.150001	930.666687	1023.000000	1023.000000	2046.000000
40.439999	0.080038	47.302402	10.442352	5.406388	19.527983	11.925680	0.000000	-10.000000	0.283333	-15.266667	926.000000	1023.000000	1023.000000	2046.000000
40.459999	0.079441	46.949448	10.309608	5.061383	19.611023	11.967434	0.000000	-10.000000	0.300000	-16.366667	920.833313	1023.000000	1023.000000	2046.000000
40.480000	0.078174	46.201084	10.280931	4.644953	19.721025	11.554172	0.000000	-10.000000	0.300000	-17.416668	915.333313	1023.000000	1023.000000	2046.000000
40.500000	0.076375	45.137733	10.510528	4.014945	19.619362	10.992899	0.000000	-10.000000	0.300000	-18.000000	909.500000	1023.000000	1023.000000	2046.000000
40.520000	0.074344	43.937290	10.965987	3.209416	19.252432	10.509454	0.000000	-10.000000	0.333333	-18.533335	903.500000	1023.000000	1023.000000	2046.000000
40.540001	0.072881	43.072590	11.079479	2.967282	18.969290	10.056540	0.000000	-10.000000	0.366667	-18.783335	897.500000	1023.000000	1023.000000	2046.000000
40.560001	0.071655	42.347908	10.904752	3.158091	18.557400	9.727666	0.000000	-10.000000	0.391667	-19.050001	891.166687	1023.000000	1023.000000	2046.000000
40.580002	0.070732	41.802845	10.568344	3.552363	18.159550	9.522589	0.000000	-10.000000	0.391667	-19.366667	884.833313	1023.000000	1023.000000	2046.000000
40.599998	0.070406	41.609936	9.693583	4.219838	18.090487	9.606031	0.000000	-10.000000	0.391667	-19.550001	878.166687	1023.000000	1023.000000	2046.000000
40.619999	0.070071	41.412163	8.814921	4.573305	18.254633	9.769304	0.000000	-10.000000	0.400000	-19.950001	871.833313	1023.000000	1023.000000	2046.000000
40.639999	0.069731	41.210838	8.090985	4.565443	18.449774	10.104633	0.000000	-10.000000	0.408333	-20.200001	865.166687	1023.000000	1023.000000	2046.000000
40.660000	0.068984	40.769791	7.890394	4.238879	18.364952	10.275567	0.000000	-10.000000	0.408333	-20.616667	858.500000	1023.000000	1023.000000	2046.000000
40.680000	0.067786	40.061649	7.891097	3.812947	18.448019	9.909589	0.000000	-10.000000	0.416667	-20.750000	851.500000	1023.000000	1023.000000	2046.000000
40.700001	0.065819	38.898975	8.284108	3.106272	18.117571	9.391026	0.000000	-10.000000	0.425000	-20.883333	844.500000	1023.000000	1023.000000	2046.000000
40.720001	0.063637	37.609295	8.481258	2.423595	17.859797	8.844645	0.000000	-10.000000	0.441667	-21.150000	837.500000	1023.000000	1023.000000	2046.000000
40.740002	0.061516	36.355747	8.645541	1.817940	17.378481	8.513788	0.000000	-10.000000	0.450000	-21.566668	830.500000	1023.000000	1023.000000	2046.000000
40.759998	0.059747	35.310467	8.457312	1.788225	16.946590	8.118340	0.000000	-10.000000	0.458333	-21.950001	823.333313	1023.000000	1023.000000	2046.000000
40.779999	0.058763	34.729218	8.148325	2.232926	16.426636	7.921331	0.000000	-10.000000	0.458333	-22.316668	816.166687	1023.000000	1023.000000	2046.000000
40.799999	0.058486	34.565254	7.117433	3.178966	16.398430	7.870425	0.000000	-10.000000	0.475000	-22.733334	808.666687	1023.000000	1023.000000	2046.000000
40.820000	0.058744	34.717552	6.404815	3.798571	16.479887	8.034279	0.000000	-10.000000	0.500000	-23.250000	801.000000	1023.000000	1023.000000	2046.000000
40.840000	0.058843	34.775925	5.901231	4.011821	16.500904	8.361968	0.000000	-10.000000	0.533333	-23.816668	793.000000	1023.000000	1023.000000	2046.000000
40.860001	0.058650	34.662029	5.726382	3.930526	16.484381	8.520740	0.000000	-10.000000	0.550000	-24.183334	785.000000	1023.000000	1023.000000	2046.000000
40.880001	0.057817	34.169643	5.659874	3.781927	16.374826	8.353018	0.000000	-10.000000	0.558333	-24.516668	777.000000	1023.000000	1023.000000	2046.000000
40.900002	0.056352	33.303970	5.390287	3.698447	16.257387	7.957846	0.000000	-10.000000	0.558333	-24.500000	769.000000	1023.000000	1023.000000	2046.000000
40.919998	0.054319	32.102341	5.458174	3.208524	16.076195	7.359447	0.000000	-10.000000	0.558333	-24.600000	761.000000	1023.000000	1023.000000	2046.000000
40.939999	0.052311	30.915689	5.578116	2.778400	15.621847	6.937326	0.000000	-10.000000	0.558333	-24.666666	752.833313	1023.000000	1023.000000	2046.000000
40.959999	0.050709	29.968990	5.769118	2.501158	15.071414	6.627300	0.000000	-10.000000	0.566667	-24.950001	744.500000	1023.000000	1023.000000	2046.000000
40.980000	0.049535	29.274933	5.776594	2.662508	14.630825	6.205007	0.000000	-10.000000	0.566667	-25.200001	736.166687	1023.000000	1023.000000	2046.000000
41.000000	0.048291	28.539789	5.717944	2.979124	13.990196	5.852525	0.000000	-10.000000	0.575000	-25.400000	727.666687	1023.000000	1023.000000	2046.000000
41.020000	0.047916	28.318310	4.877656	4.021879	13.754148	5.664626	0.000000	-10.000000	0.575000	-25.616667	719.333313	1023.000000	1023.000000	2046.000000
41.040001	0.048087	28.419359	3.262120	5.211360	14.052529	5.893351	0.000000	-10.000000	0.591667	-25.866667	710.666687	1023.000000	1023.000000	2046.000000
41.060001	0.047811	28.256102	2.346041	5.399529	13.928331	6.582202	0.000000	-10.000000	0.591667	-25.966667	702.000000	1023.000000	1023.000000	2046.000000
41.080002	0.046841	27.682798	2.174895	4.948833	13.705018	6.854053	0.000000	-10.000000	0.633333	-26.100000	693.166687	1023.000000	1023.000000	2046.000000
41.099998	0.044773	26.460949	2.329432	4.212883	13.473426	6.445207	0.000000	-10.000000	0.633333	-26.350000	684.500000	1023.000000	1023.000000	2046.000000
41.119999	0.041968	24.802881	3.057645	2.899595	12.981409	5.864232	0.000000	-10.000000	0.625000	-26.666668	675.833313	1023.000000	1023.000000	2046.000000
41.139999	0.039704	23.465015	3.674630	2.007794	12.325361	5.457229	0.000000	-10.000000	0.591667	-26.750000	667.000000	1023.000000	1023.000000	2046.000000
41.160000	0.037778	22.326569	3.998299	1.754371	11.590403	4.983496	0.000000	-10.000000	0.583333	-26.350000	658.000000	1023.000000	1023.000000	2046.000000
41.180000	0.037034	21.887226	3.488992	2.359066	11.268527	4.770641	0.000000	-10.000000	0.575000	-25.733334	649.166687	1023.000000	1023.000000	2046.000000
41.200001	0.037332	22.063490	2.168068	3.518687	11.528508	4.848226	0.000000	-10.000000	0.575000	-25.333334	640.500000	1023.000000	1023.000000	2046.000000
41.220001	0.037184	21.975920	1.129898	3.937395	11.493808	5.414819	0.000000	-10.000000	0.575000	-25.200001	632.166687	1023.000000	1023.000000	2046.000000
41.240002	0.036567	21.610880	0.926601	3.605976	11.342736	5.735568	0.000000	-10.000000	0.583333	-25.433334	623.666687	1023.000000	1023.000000	2046.000000
41.259998	0.034449	20.359459	1.580523	2.450786	10.943793	5.384358	0.000000	-10.000000	0.583333	-25.516666	615.333313	1023.000000	1023.000000	2046.000000
41.279999	0.031634	18.695536	2.554711	0.849320	10.418654	4.872849	0.000000	-10.000000	0.583333	-25.783335	606.666687	1023.000000	1023.000000	2046.000000
41.299999	0.029169	17.239027	3.336513	0.087741	9.520719	4.294055	0.000000	-10.000000	0.591667	-25.816668	598.166687	1023.000000	1023.000000	2046.000000
41.320000	0.028087	16.599609	2.879759	0.689706	9.152923	3.877221	0.000000	-10.000000	0.591667	-25.783335	589.500000	1023.000000	1023.000000	2046.000000
41.340000	0.028073	16.591057	1.864187	1.625312	9.242717	3.858841	0.000000	-10.000000	0.600000	-25.750000	580.833313	1023.000000	1023.000000	2046.000000
41.360001	0.027757	16.404396	0.632178	2.383882	9.323565	4.064771	0.000000	-10.000000	0.600000	-25.883333	572.166687	1023.000000	1023.000000	2046.000000
41.380001	0.027486	16.244284	-0.127665	2.613316	9.236338	4.522295	0.000000	-10.000000	0.591667	-26.033335	563.500000	1023.000000	1023.000000	2046.000000
41.400002	0.026520	15.673038	-0.055797	2.155779	9.040338	4.532717	0.000000	-10.000000	0.591667	-26.016666	554.833313	1023.000000	1023.000000	2046.000000
41.419998	0.024161	14.278967	0.748751	0.741660	8.676048	4.112507	0.000000	-10.000000	0.591667	-26.033333	546.166687	1023.000000	1023.000000	2046.000000
41.439999	0.021017	12.421077	1.987177	-0.909997	7.623113	3.720784	0.000000	-10.000000	0.600000	-25.950001	537.500000	1023.000000	1023.000000	2046.000000
41.459999	0.019183	11.337412	2.237622	-0.838429	6.846479	3.091739	0.000000	-10.000000	0.600000	-26.066668	528.833313	1023.000000	1023.000000	2046.000000
41.480000	0.019024	11.243098	1.218285	0.265637	7.008708	2.750468	0.000000	-10.000000	0.600000	-26.100000	520.166687	1023.000000	1023.000000	2046.000000
41.500000	0.019521	11.537088	-0.456789	1.671117	7.545283	2.777477	0.000000	-10.000000	0.600000	-26.233334	511.333344	1023.000000	1023.000000	2046.000000
41.520000	0.019464	11.503514	-1.454964	1.965867	7.655446	3.337165	0.000000	-10.000000	0.600000	-26.166668	502.666656	1023.000000	1023.000000	2046.000000
41.540001	0.018184	10.746651	-1.162669	1.244173	7.226288	3.438860	0.000000	-10.000000	0.591667	-26.000000	493.833344	1023.000000	1023.000000	2046.000000
41.560001	0.016288	9.626390	-0.430266	0.070971	6.959751	3.025935	0.000000	-10.000000	0.575000	-25.766666	485.333344	1023.000000	1023.000000	2046.000000
41.580002	0.013847	8.183369	0.519228	-1.245289	6.120852	2.788579	0.000000	-10.000000	0.566667	-25.700001	476.666656	1023.000000	1023.000000	2046.000000
41.599998	0.011714	6.923245	1.196419	-1.835644	5.119694	2.442777	0.000000	-10.000000	0.566667	-25.416666	468.166656	1023.000000	1023.000000	2046.000000
41.619999	0.011307	6.682399	0.424998	-0.699723	5.045206	1.911918	0.000000	-10.000000	0.566667	-25.300001	459.500000	1023.000000	1023.000000	2046.000000
41.639999	0.012286	7.260952	-1.516261	1.031183	5.916664	1.829367	0.000000	-10.000000	0.575000	-25.166668	451.166656	1023.000000	1023.000000	2046.000000
41.660000	0.012208	7.215046	-2.632982	1.487214	6.043294	2.317519	0.000000	-10.000000	0.566667	-25.166668	442.666656	1023.000000	1023.000000	2046.000000
41.680000	0.011828	6.990125	-2.944556	1.383928	5.962224	2.588530	0.000000	-10.000000	0.575000	-25.116667	434.333344	1023.000000	1023.000000	2046.000000
41.700001	0.010446	6.173718	-2.395656	0.338821	5.803852	2.426701	0.000000	-10.000000	0.575000	-24.983334	426.000000	1023.000000	1023.000000	2046.000000
41.720001	0.008302	4.906445	-1.189158	-1.249781	5.147245	2.198139	0.000000	-10.000000	0.591667	-25.400000	417.666656	1023.000000	1023.000000	2046.000000
41.740002	0.006262	3.700909	-0.023712	-2.327484	4.190963	1.861141	0.000000	-10.000000	0.600000	-25.833334	409.166656	1023.000000	1023.000000	2046.000000
41.759998	0.005177	3.059494	0.351777	-2.250113	3.630838	1.326992	0.000000	-10.000000	0.600000	-26.450001	400.500000	1023.000000	1023.000000	2046.000000
41.779999	0.005714	3.376781	-0.616383	-0.956420	4.038229	0.911356	0.000000	-10.000000	0.600000	-26.433334	391.833344	1023.000000	1023.000000	2046.000000
41.799999	0.006333	3.742937	-1.932954	0.336185	4.587122	0.752583	0.000000	-10.000000	0.591667	-26.383333	383.000000	1023.000000	1023.000000	2046.000000
41.820000	0.006832	4.037900	-3.123810	1.132052	4.988233	1.041425	0.000000	-10.000000	0.591667	-25.833334	374.166656	1023.000000	1023.000000	2046.000000
41.840000	0.006761	3.995564	-3.320524	1.075878	4.920873	1.319338	0.000000	-10.000000	0.616667	-25.850000	365.500000	1023.000000	1023.000000	2046.000000
41.860001	0.005555	3.282953	-2.882490	0.470753	4.572399	1.122291	0.000000	-10.000000	0.650000	-26.233334	356.833344	1023.000000	1023.000000	2046.000000
41.880001	0.003074	1.816762	-1.561761	-1.070912	3.503170	0.946265	0.000000	-10.000000	0.683333	-26.966667	348.000000	1023.000000	1023.000000	2046.000000
41.900002	0.000654	0.386639	-0.632011	-1.793062	2.151077	0.660635	0.000000	-10.000000	0.691667	-27.500000	339.000000	1023.000000	1023.000000	2046.000000
41.919998	0.000081	0.048084	-0.863705	-1.085891	1.790377	0.207302	0.000000	-10.000000	0.700000	-27.483334	329.833344	1023.000000	1023.000000	2046.000000
41.939999	0.000143	0.084550	-1.721975	-0.215079	2.069422	-0.047818	0.000000	-10.000000	0.683333	-27.433334	320.666656	1023.000000	1023.000000	2046.000000
41.959999	0.000779	0.460111	-3.269953	1.022354	2.910102	-0.202392	0.000000	-10.000000	0.666667	-27.200001	311.500000	1023.000000	1023.000000	2046.000000
41.980000	0.001459	0.861974	-4.295579	1.471100	3.636169	0.050284	0.000000	-10.000000	0.658333	-27.133333	302.500000	1023.000000	1023.000000	2046.000000
42.000000	0.000992	0.586547	-4.458617	1.125497	3.641363	0.278305	0.000000	-10.000000	0.658333	-26.900000	293.500000	1023.000000	1023.000000	2046.000000
42.020000	-0.000463	-0.273614	-3.964202	0.252175	3.360920	0.077492	0.000000	-10.000000	0.658333	-26.783335	284.500000	1023.000000	1023.000000	2046.000000
42.040001	-0.002497	-1.475599	-3.116235	-0.989854	2.793456	-0.162966	0.000000	-10.000000	0.641667	-26.483334	275.500000	1023.000000	1023.000000	2046.000000
42.060001	-0.004206	-2.485932	-2.518376	-1.842299	2.118994	-0.244250	0.000000	-10.000000	0.616667	-26.083334	266.666656	1023.000000	1023.000000	2046.000000
42.080002	-0.006607	-3.904639	-1.714774	-2.866753	0.942157	-0.265269	0.000000	-10.000000	0.591667	-25.616667	258.000000	1023.000000	1023.000000	2046.000000
42.099998	-0.007819	-4.621165	-1.571031	-2.698271	0.098254	-0.450119	0.000000	-10.000000	0.583333	-25.416666	249.500000	1023.000000	1023.000000	2046.000000
42.119999	-0.007623	-4.505000	-2.257030	-1.832940	0.261746	-0.676777	0.000000	-10.000000	0.583333	-25.500000	241.000000	1023.000000	1023.000000	2046.000000
42.139999	-0.006953	-4.109040	-3.459545	-0.659214	0.985115	-0.975396	0.000000	-10.000000	0.575000	-25.450001	232.500000	1023.000000	1023.000000	2046.000000
42.160000	-0.006470	-3.823749	-4.843618	0.118269	1.906157	-1.004557	0.000000	-10.000000	0.566667	-25.450001	224.000000	1023.000000	1023.000000	2046.000000
42.180000	-0.006254	-3.696362	-5.463024	-0.008876	2.395580	-0.620042	0.000000	-10.000000	0.566667	-25.283333	215.500000	1023.000000	1023.000000	2046.000000
42.200001	-0.007450	-4.403148	-5.241903	-0.748190	2.227550	-0.640605	0.000000	-10.000000	0.566667	-25.266666	207.000000	1023.000000	1023.000000	2046.000000
42.220001	-0.009170	-5.419659	-4.638345	-1.796183	1.764302	-0.749433	0.000000	-10.000000	0.558333	-25.033333	198.500000	1023.000000	1023.000000	2046.000000
42.240002	-0.011866	-7.012991	-3.588523	-3.302938	0.596747	-0.718278	0.000000	-10.000000	0.550000	-25.116667	190.166672	1023.000000	1023.000000	2046.000000
42.259998	-0.014452	-8.541346	-2.712428	-4.194815	-0.943084	-0.691019	0.000000	-10.000000	0.550000	-25.016666	181.833328	1023.000000	1023.000000	2046.000000
42.279999	-0.015242	-9.007829	-2.983782	-3.786205	-1.270335	-0.967508	0.000000	-10.000000	0.550000	-25.066666	173.500000	1023.000000	1023.000000	2046.000000
42.299999	-0.014657	-8.662024	-4.133248	-2.479076	-0.637216	-1.412484	0.000000	-10.000000	0.550000	-24.750000	165.166672	1023.000000	1023.000000	2046.000000
42.320000	-0.014233	-8.411746	-5.344138	-1.711890	0.188330	-1.544049	0.000000	-10.000000	0.541667	-24.550001	157.000000	1023.000000	1023.000000	2046.000000
42.340000	-0.013811	-8.162292	-6.226372	-1.375594	0.908351	-1.468677	0.000000	-10.000000	0.541667	-24.133333	149.000000	1023.000000	1023.000000	2046.000000
42.360001	-0.013700	-8.096989	-6.718710	-1.337607	1.282774	-1.323445	0.000000	-10.000000	0.541667	-23.716667	141.000000	1023.000000	1023.000000	2046.000000
42.380001	-0.013881	-8.203701	-6.713336	-1.733051	1.478990	-1.236304	0.000000	-10.000000	0.533333	-23.333334	133.000000	1023.000000	1023.000000	2046.000000
42.400002	-0.015421	-9.113829	-5.958619	-2.836980	1.058721	-1.376950	0.000000	-10.000000	0.516667	-22.816668	125.000000	1023.000000	1023.000000	2046.000000
42.419998	-0.017397	-10.281408	-5.249717	-3.842670	0.202494	-1.391516	0.000000	-10.000000	0.483333	-22.533333	117.333336	1023.000000	1023.000000	2046.000000
42.439999	-0.019593	-11.579476	-4.338978	-4.889671	-1.084389	-1.266438	0.000000	-10.000000	0.458333	-21.700001	109.833336	1023.000000	1023.000000	2046.000000
42.459999	-0.021393	-12.643387	-3.854144	-5.143312	-2.290838	-1.355095	0.000000	-10.000000	0.433333	-21.150000	102.666664	1023.000000	1023.000000	2046.000000
42.480000	-0.021196	-12.526884	-4.733257	-4.020165	-2.012601	-1.760860	0.000000	-10.000000	0.416667	-20.366667	95.500000	1023.000000	1023.000000	2046.000000
42.500000	-0.020085	-11.869941	-6.144300	-2.726796	-0.845082	-2.153763	0.000000	-10.000000	0.400000	-19.866667	88.666664	1023.000000	1023.000000	2046.000000
42.520000	-0.019226	-11.362294	-7.182380	-2.078905	0.185368	-2.286377	0.000000	-10.000000	0.375000	-19.316668	82.000000	1023.000000	1023.000000	2046.000000
42.540001	-0.018727	-11.067802	-7.581216	-2.138505	0.713484	-2.061566	0.000000	-10.000000	0.341667	-18.550001	75.666664	1023.000000	1023.000000	2046.000000
42.560001	-0.019538	-11.546712	-7.105265	-3.092452	0.571698	-1.920692	0.000000	-10.000000	0.316667	-17.950001	69.500000	1023.000000	1023.000000	2046.000000
42.580002	-0.021718	-12.835159	-6.028780	-4.475130	-0.538096	-1.793153	0.000000	-10.000000	0.283333	-17.133333	63.500000	1023.000000	1023.000000	2046.000000
42.599998	-0.024486	-14.470992	-4.943067	-5.634237	-2.374784	-1.518904	0.000000	-10.000000	0.275000	-16.433334	57.666668	1023.000000	1023.000000	2046.000000
42.619999	-0.025301	-14.952898	-5.177007	-5.128880	-2.822347	-1.824664	0.000000	-10.000000	0.258333	-15.550000	52.166668	1023.000000	1023.000000	2046.000000
42.639999	-0.024359	-14.396181	-6.099422	-3.974690	-2.085129	-2.236940	0.000000	-10.000000	0.266667	-15.016666	47.000000	1023.000000	1023.000000	2046.000000
42.660000	-0.023321	-13.782763	-6.902446	-3.245993	-1.036427	-2.597897	0.000000	-10.000000	0.258333	-14.850000	42.000000	1023.000000	1023.000000	2046.000000
42.680000	-0.022139	-13.083932	-7.506196	-2.870034	-0.088561	-2.619140	0.000000	-10.000000	0.258333	-14.966667	37.000000	1023.000000	1023.000000	2046.000000
42.700001	-0.021714	-12.833035	-7.582963	-3.044130	0.379715	-2.585657	0.000000	-10.000000	0.241667	-14.616667	32.000000	1023.000000	1023.000000	2046.000000
42.720001	-0.022031	-13.020569	-7.223548	-3.536710	0.440776	-2.701087	0.000000	-10.000000	0.225000	-13.616667	27.000000	1023.000000	1023.000000	2046.000000
42.740002	-0.023076	-13.637902	-6.612614	-4.315715	-0.058110	-2.651463	0.000000	-10.000000	0.191667	-12.283334	22.333334	1023.000000	1023.000000	2046.000000
42.759998	-0.024416	-14.429601	-5.981800	-5.029808	-0.958326	-2.459668	0.000000	-10.000000	0.166667	-11.450000	18.166666	1023.000000	1023.000000	2046.000000
42.779999	-0.026458	-15.636535	-5.168962	-5.682685	-2.513799	-2.271088	0.000000	-10.000000	0.150000	-11.083333	14.500000	1023.000000	1023.000000	2046.000000
42.799999	-0.027367	-16.173603	-5.228455	-5.135451	-3.218347	-2.591350	0.000000	-10.000000	0.150000	-11.166667	10.833333	1023.000000	1023.000000	2046.000000
42.820000	-0.026056	-15.399355	-6.497314	-3.441960	-2.229243	-3.230838	0.000000	-10.000000	0.150000	-10.983334	7.000000	1023.000000	1023.000000	2046.000000
42.840000	-0.024491	-14.474354	-7.842640	-2.263217	-0.892799	-3.475698	0.000000	-10.000000	0.150000	-10.650001	3.500000	1023.000000	1023.000000	2046.000000
42.860001	-0.023469	-13.870415	-8.458354	-2.136165	0.042300	-3.318196	0.000000	-10.000000	0.150000	-9.800000	0.333333	1023.000000	1023.000000	2046.000000
42.880001	-0.023888	-14.117754	-7.941658	-3.076352	-0.021665	-3.078078	0.000000	-10.000000	0.150000	-8.933333	-2.500000	1023.000000	1023.000000	2046.000000
42.900002	-0.027218	-16.086018	-6.050282	-5.382046	-2.091296	-2.562395	0.000000	-10.000000	0.141667	-8.000000	-5.500000	1023.000000	1023.000000	2046.000000
42.919998	-0.029215	-17.265863	-5.670842	-5.263625	-3.497488	-2.833908	0.000000	-10.000000	0.141667	-7.550000	-8.166667	1023.000000	1023.000000	2046.000000
42.939999	-0.027425	-16.208082	-7.439165	-3.250667	-1.806116	-3.712133	0.000000	-10.000000	0.125000	-7.366667	-10.666667	1023.000000	1023.000000	2046.000000
42.959999	-0.025793	-15.243658	-8.423794	-2.661456	-0.509925	-3.648484	0.000000	-10.000000	0.125000	-7.183333	-13.000000	1023.000000	1023.000000	2046.000000
42.980000	-0.025713	-15.196305	-7.916866	-3.592955	-0.346367	-3.340117	0.000000	-10.000000	0.108333	-6.766667	-15.333333	1023.000000	1023.000000	2046.000000
43.000000	-0.028770	-17.003038	-6.084435	-5.933467	-2.257096	-2.728039	0.000000	-10.000000	0.116667	-6.183333	-17.500000	1023.000000	1023.000000	2046.000000
43.020000	-0.030574	-18.069000	-5.542412	-6.016460	-3.672847	-2.837281	0.000000	-10.000000	0.116667	-5.950000	-19.500000	1023.000000	1023.000000	2046.000000
43.040001	-0.028853	-17.051970	-6.948001	-4.073430	-2.466082	-3.564456	0.000000	-10.000000	0.116667	-5.966667	-21.500000	1023.000000	1023.000000	2046.000000
43.060001	-0.026658	-15.754591	-8.413621	-2.905688	-0.808999	-3.626283	0.000000	-10.000000	0.116667	-6.083333	-23.500000	1023.000000	1023.000000	2046.000000
43.080002	-0.026291	-15.538188	-8.113582	-3.650689	-0.524765	-3.249152	0.000000	-10.000000	0.108333	-6.016667	-25.500000	1023.000000	1023.000000	2046.000000
43.099998	-0.027845	-16.456266	-6.992610	-5.190553	-1.317065	-2.956038	0.000000	-10.000000	0.108333	-5.683333	-27.500000	1023.000000	1023.000000	2046.000000
43.119999	-0.029990	-17.724281	-5.957704	-6.276244	-2.830539	-2.659794	0.000000	-10.000000	0.100000	-5.166667	-29.500000	1023.000000	1023.000000	2046.000000
43.139999	-0.031303	-18.499796	-5.678931	-6.246787	-3.849046	-2.725033	0.000000	-10.000000	0.100000	-4.666667	-31.500000	1023.000000	1023.000000	2046.000000
43.160000	-0.030867	-18.242453	-6.492373	-5.194892	-3.343057	-3.212132	0.000000	-10.000000	0.100000	-4.383333	-33.166668	1023.000000	1023.000000	2046.000000
43.180000	-0.029062	-17.175425	-7.849434	-3.779347	-1.943960	-3.602683	0.000000	-10.000000	0.108333	-4.383333	-34.666668	1023.000000	1023.000000	2046.000000
43.200001	-0.027610	-16.317440	-8.653280	-3.266481	-1.016997	-3.380682	0.000000	-10.000000	0.108333	-4.516667	-36.000000	1023.000000	1023.000000	2046.000000
43.220001	-0.027358	-16.168434	-7.996915	-4.248254	-0.920457	-3.002808	0.000000	-10.000000	0.108333	-4.566667	-37.666668	1023.000000	1023.000000	2046.000000
43.240002	-0.029817	-17.621634	-6.560848	-6.056429	-2.300764	-2.703593	0.000000	-10.000000	0.100000	-4.383333	-39.166668	1023.000000	1023.000000	2046.000000
43.259998	-0.031220	-18.451147	-5.917232	-6.494444	-3.418477	-2.620994	0.000000	-10.000000	0.100000	-3.983333	-40.666668	1023.000000	1023.000000	2046.000000
43.279999	-0.031955	-18.885527	-6.146122	-6.101788	-3.735038	-2.902578	0.000000	-10.000000	0.100000	-3.516667	-41.833332	1023.000000	1023.000000	2046.000000
43.299999	-0.031067	-18.360310	-7.161980	-4.924781	-2.820956	-3.452593	0.000000	-10.000000	0.100000	-3.083333	-43.000000	1023.000000	1023.000000	2046.000000
43.320000	-0.029547	-17.462273	-8.195294	-3.931692	-1.681258	-3.654028	0.000000	-10.000000	0.100000	-2.666667	-44.000000	1023.000000	1023.000000	2046.000000
43.340000	-0.028360	-16.760952	-8.565460	-3.763866	-1.012208	-3.419419	0.000000	-10.000000	0.100000	-2.183333	-45.000000	1023.000000	1023.000000	2046.000000
43.360001	-0.027953	-16.519970	-8.289853	-4.185006	-0.760801	-3.284312	0.000000	-10.000000	0.083333	-1.466667	-45.666668	1023.000000	1023.000000	2046.000000
43.380001	-0.029216	-17.266502	-7.158532	-5.634272	-1.401860	-3.071838	0.000000	-10.000000	0.075000	-0.733333	-46.000000	1023.000000	1023.000000	2046.000000
43.400002	-0.031289	-18.492079	-5.992674	-6.711751	-3.052417	-2.735237	0.000000	-10.000000	0.075000	-0.183333	-46.000000	1023.000000	1023.000000	2046.000000
43.419998	-0.032145	-18.997601	-6.218936	-6.069595	-3.613687	-3.095382	0.000000	-10.000000	0.083333	0.000000	-46.000000	1023.000000	1023.000000	2046.000000
43.439999	-0.030630	-18.102142	-7.396913	-4.481400	-2.526448	-3.697383	0.000000	-10.000000	0.083333	0.000000	-46.000000	1023.000000	1023.000000	2046.000000
43.459999	-0.028743	-16.987116	-8.221420	-3.703917	-1.430445	-3.631335	0.000000	-10.000000	0.075000	0.000000	-46.000000	1023.000000	1023.000000	2046.000000
43.480000	-0.028010	-16.553616	-8.195992	-3.869720	-1.106971	-3.380932	0.000000	-10.000000	0.075000	0.366667	-46.000000	1023.000000	1023.000000	2046.000000
43.500000	-0.028106	-16.610703	-7.498286	-4.756395	-1.166676	-3.189345	0.000000	-10.000000	0.066667	1.416667	-46.000000	1023.000000	1023.000000	2046.000000
43.520000	-0.029734	-17.572851	-6.403724	-6.188403	-2.130797	-2.849926	0.000000	-10.000000	0.050000	3.066667	-46.000000	1023.000000	1023.000000	2046.000000
43.540001	-0.030757	-18.177380	-5.761870	-6.617117	-3.075404	-2.722987	0.000000	-10.000000	0.025000	5.016667	-46.000000	1023.000000	1023.000000	2046.000000
43.560001	-0.031337	-18.519949	-5.864615	-6.311369	-3.530325	-2.813639	0.000000	-10.000000	0.008333	6.850000	-46.000000	1023.000000	1023.000000	2046.000000
43.580002	-0.030407	-17.970291	-6.786376	-5.110947	-2.702803	-3.370165	0.000000	-10.000000	0.000000	8.266666	-46.000000	1023.000000	1023.000000	2046.000000
43.599998	-0.027924	-16.503038	-7.726054	-3.952656	-1.259592	-3.564737	0.000000	-10.000000	0.000000	9.233334	-46.000000	1023.000000	1023.000000	2046.000000
43.619999	-0.025958	-15.341427	-7.709512	-3.785226	-0.618095	-3.228593	0.000000	-10.000000	-0.008333	10.083333	-46.000000	1023.000000	1023.000000	2046.000000
43.639999	-0.025279	-14.940080	-7.044477	-4.252963	-0.374844	-3.267796	0.000000	-10.000000	-0.033333	11.566667	-46.000000	1023.000000	1023.000000	2046.000000
43.660000	-0.025094	-14.830491	-6.196101	-5.036029	-0.517717	-3.080644	0.000000	-10.000000	-0.083333	13.883334	-34.333332	1023.000000	1023.000000	2046.000000
43.680000	-0.025036	-14.796340	-5.516048	-5.464936	-1.056813	-2.758544	0.000000	-10.000000	-0.133333	16.516666	-10.500000	1023.000000	1023.000000	2046.000000
43.700001	-0.025074	-14.818868	-4.966731	-5.576969	-1.681436	-2.593731	0.000000	-10.000000	-0.191667	18.733334	15.333333	1023.000000	1023.000000	2046.000000
43.720001	-0.024988	-14.768099	-5.007218	-5.060080	-2.065707	-2.635094	0.000000	-10.000000	-0.241667	20.416668	31.666666	1023.000000	1023.000000	2046.000000
43.740002	-0.023551	-13.918606	-5.869169	-3.776311	-1.323622	-2.949505	0.000000	-10.000000	-0.275000	21.816668	38.166668	1023.000000	1023.000000	2046.000000
43.759998	-0.020220	-11.950166	-7.135545	-1.961078	0.269672	-3.123215	0.000000	-10.000000	-0.308333	23.366667	45.166668	1023.000000	1023.000000	2046.000000
43.779999	-0.018033	-10.657718	-7.254672	-1.623191	0.844731	-2.624586	0.000000	-10.000000	-0.350000	24.650002	52.666668	1023.000000	1023.000000	2046.000000
43.799999	-0.016642	-9.835192	-6.882068	-1.856795	1.244912	-2.341240	0.000000	-10.000000	-0.400000	26.000000	60.666668	1023.000000	1023.000000	2046.000000
43.820000	-0.016433	-9.711811	-5.998427	-2.907341	1.103476	-1.909519	0.000000	-10.000000	-0.441667	27.116667	69.166664	1023.000000	1023.000000	2046.000000
43.840000	-0.016953	-10.019465	-4.946321	-3.934389	0.279667	-1.418422	0.000000	-10.000000	-0.475000	28.183334	78.000000	1023.000000	1023.000000	2046.000000
43.860001	-0.017338	-10.247005	-4.890743	-3.843354	0.027972	-1.540879	0.000000	-10.000000	-0.508333	29.116667	87.166664	1023.000000	1023.000000	2046.000000
43.880001	-0.015855	-9.370234	-6.097820	-2.606422	1.141279	-1.807271	0.000000	-10.000000	-0.533333	29.816666	96.666664	1023.000000	1023.000000	2046.000000
43.900002	-0.013200	-7.801055	-6.886572	-1.658208	2.317667	-1.573942	0.000000	-10.000000	-0.566667	30.716667	106.500000	1023.000000	1023.000000	2046.000000
43.919998	-0.010533	-6.224991	-6.993846	-1.320885	3.130870	-1.041129	0.000000	-10.000000	-0.616667	31.550001	116.666664	1023.000000	1023.000000	2046.000000
43.939999	-0.008813	-5.208269	-6.447068	-1.582436	3.508904	-0.687668	0.000000	-10.000000	-0.650000	32.683334	127.000000	1023.000000	1023.000000	2046.000000
43.959999	-0.007760	-4.586307	-5.145888	-2.699724	3.314930	-0.055625	0.000000	-10.000000	-0.675000	33.483334	137.833328	1023.000000	1023.000000	2046.000000
43.980000	-0.008001	-4.728669	-3.791432	-3.856963	2.548124	0.371602	0.000000	-10.000000	-0.683333	33.900002	152.666672	1023.000000	1023.000000	2046.000000
44.000000	-0.007514	-4.440959	-3.978345	-3.369800	2.472646	0.434540	0.000000	-10.000000	-0.700000	33.933334	164.000000	1023.000000	1023.000000	2046.000000
44.020000	-0.004836	-2.857965	-5.346307	-1.729417	4.050724	0.167036	0.000000	-10.000000	-0.725000	34.216667	175.333328	1023.000000	1023.000000	2046.000000
44.040001	-0.001734	-1.024897	-5.660634	-1.089844	4.956275	0.769307	0.000000	-10.000000	-0.758333	34.700001	182.833328	1023.000000	1023.000000	2046.000000
44.060001	-0.000429	-0.253500	-4.741127	-1.659094	4.877362	1.269359	0.000000	-10.000000	-0.808333	35.766670	194.333328	1023.000000	1023.000000	2046.000000
44.080002	-0.000866	-0.511603	-2.935405	-3.290854	3.861837	1.852820	0.000000	-10.000000	-0.816667	36.516670	206.000000	1023.000000	1023.000000	2046.000000
44.099998	-0.001143	-0.675403	-1.857402	-3.949595	2.972691	2.158903	0.000000	-10.000000	-0.850000	37.516670	218.166672	1023.000000	1023.000000	2046.000000
44.119999	-0.000262	-0.154815	-2.314701	-3.181981	3.154287	2.187579	0.000000	-10.000000	-0.850000	37.883335	230.500000	1023.000000	1023.000000	2046.000000
44.139999	0.002461	1.454608	-3.325655	-1.916087	4.525474	2.170877	0.000000	-10.000000	-0.900000	38.383335	243.166672	1023.000000	1023.000000	2046.000000
44.160000	0.005448	3.219852	-3.748129	-1.322791	5.520597	2.770176	0.000000	-10.000000	-0.916667	38.816669	255.833328	1023.000000	1023.000000	2046.000000
44.180000	0.007224	4.269382	-3.245327	-1.492906	5.759485	3.248129	0.000000	-10.000000	-0.950000	39.566669	268.666656	1023.000000	1023.000000	2046.000000
44.200001	0.008666	5.121501	-2.034517	-2.281862	5.730080	3.707800	0.000000	-10.000000	-0.975000	40.116669	281.666656	1023.000000	1023.000000	2046.000000
44.220001	0.009114	5.386479	-0.531183	-3.525641	5.146357	4.296946	0.000000	-10.000000	-1.008333	40.799999	295.000000	1023.000000	1023.000000	2046.000000
44.240002	0.009548	5.642928	0.114188	-3.700367	4.880050	4.349056	0.000000	-10.000000	-1.041667	41.416668	308.666656	1023.000000	1023.000000	2046.000000
44.259998	0.011470	6.778982	-0.474621	-2.777792	5.638972	4.392423	0.000000	-10.000000	-1.033333	41.849998	322.500000	1023.000000	1023.000000	2046.000000
44.279999	0.014313	8.458972	-1.337641	-1.679900	6.934464	4.542049	0.000000	-10.000000	-1.041667	41.950001	336.500000	1023.000000	1023.000000	2046.000000
44.299999	0.017250	10.194506	-1.564969	-1.074616	7.824141	5.009950	0.000000	-10.000000	-1.033333	41.916668	350.500000	1023.000000	1023.000000	2046.000000
44.320000	0.019408	11.470411	-1.167372	-0.914231	8.276926	5.275088	0.000000	-10.000000	-1.058333	42.000000	364.500000	1023.000000	1023.000000	2046.000000
44.340000	0.021117	12.480181	-0.167930	-1.226416	8.369699	5.504827	0.000000	-10.000000	-1.066667	42.116669	378.500000	1023.000000	1023.000000	2046.000000
44.360001	0.021927	12.958680	1.324205	-2.135105	7.844167	5.925413	0.000000	-10.000000	-1.075000	41.883335	392.500000	1023.000000	1023.000000	2046.000000
44.380001	0.022742	13.440461	2.552190	-2.714001	7.425233	6.177039	0.000000	-10.000000	-1.083333	42.133335	406.500000	1023.000000	1023.000000	2046.000000
44.400002	0.023792	14.061012	2.957294	-2.525604	7.360907	6.268414	0.000000	-10.000000	-1.083333	41.916668	420.500000	1023.000000	1023.000000	2046.000000
44.419998	0.026279	15.531128	2.323615	-1.501658	8.234135	6.475037	0.000000	-10.000000	-1.083333	42.200001	434.500000	1023.000000	1023.000000	2046.000000
44.439999	0.028886	17.071377	1.680260	-0.692916	9.210149	6.873883	0.000000	-10.000000	-1.066667	42.250000	448.500000	1023.000000	1023.000000	2046.000000
44.459999	0.031593	18.671682	1.420285	-0.157561	10.072647	7.336312	0.000000	-10.000000	-1.041667	42.350002	462.500000	1023.000000	1023.000000	2046.000000
44.480000	0.033462	19.776266	2.276432	-0.359971	10.278912	7.580895	0.000000	-10.000000	-1.016667	42.066666	476.500000	1023.000000	1023.000000	2046.000000
44.500000	0.033826	19.991201	4.011161	-1.577298	9.628102	7.929237	0.000000	-10.000000	-1.000000	41.466667	490.500000	1023.000000	1023.000000	2046.000000
44.520000	0.034459	20.365137	5.011882	-1.808774	9.184776	7.977252	0.000000	-10.000000	-0.975000	41.166668	504.500000	1023.000000	1023.000000	2046.000000
44.540001	0.037117	21.936123	4.255606	-0.513842	10.272014	7.922347	0.000000	-10.000000	-0.975000	40.650002	518.333313	1023.000000	1023.000000	2046.000000
44.560001	0.040630	24.012365	3.452621	0.735643	11.602200	8.221902	0.000000	-10.000000	-0.975000	40.433334	532.000000	1023.000000	1023.000000	2046.000000
44.580002	0.043874	25.929316	3.204963	1.515370	12.607392	8.601591	0.000000	-10.000000	-0.975000	40.166668	545.500000	1023.000000	1023.000000	2046.000000
44.599998	0.045945	27.153481	3.992362	1.572170	12.853070	8.735878	0.000000	-10.000000	-0.941667	39.866665	559.000000	1023.000000	1023.000000	2046.000000
44.619999	0.045811	27.074217	5.608138	0.650476	11.978847	8.836758	0.000000	-10.000000	-0.891667	39.216667	572.333313	1023.000000	1023.000000	2046.000000
44.639999	0.045936	27.148224	6.679212	0.274631	11.273799	8.920581	0.000000	-10.000000	-0.866667	38.266666	585.500000	1023.000000	1023.000000	2046.000000
44.660000	0.046629	27.557840	6.623286	0.782763	11.278674	8.873116	0.000000	-10.000000	-0.850000	38.049999	598.333313	1023.000000	1023.000000	2046.000000
44.680000	0.048948	28.928391	5.410874	2.192448	12.315849	9.009219	0.000000	-10.000000	-0.825000	37.666668	611.166687	1023.000000	1023.000000	2046.000000
44.700001	0.051654	30.527452	4.707338	3.030527	13.263321	9.526266	0.000000	-10.000000	-0.791667	37.316669	623.833313	1023.000000	1023.000000	2046.000000
44.720001	0.054186	32.023701	5.298821	3.210451	13.595762	9.918669	0.000000	-10.000000	-0.775000	36.616669	636.500000	1023.000000	1023.000000	2046.000000
44.740002	0.054880	32.434139	6.854664	2.525198	13.065040	9.989238	0.000000	-10.000000	-0.775000	36.316666	648.833313	1023.000000	1023.000000	2046.000000
44.759998	0.055186	32.614929	8.243878	1.918234	12.251549	10.201267	0.000000	-10.000000	-0.766667	36.233334	661.000000	1023.000000	1023.000000	2046.000000
44.779999	0.056365	33.311832	8.358995	2.175197	12.480653	10.296988	0.000000	-10.000000	-0.758333	36.083336	673.000000	1023.000000	1023.000000	2046.000000
44.799999	0.058667	34.671978	7.258635	3.117514	13.693402	10.602427	0.000000	-10.000000	-0.758333	35.733334	685.000000	1023.000000	1023.000000	2046.000000
44.820000	0.061244	36.195175	6.296668	3.890279	14.836616	11.171614	0.000000	-10.000000	-0.750000	35.366669	697.000000	1023.000000	1023.000000	2046.000000
44.840000	0.063803	37.707645	6.951104	3.941535	15.322066	11.492941	0.000000	-10.000000	-0.741667	34.983334	709.000000	1023.000000	1023.000000	2046.000000
44.860001	0.064555	38.152168	8.703187	2.738342	14.858992	11.851647	0.000000	-10.000000	-0.716667	34.666668	720.666687	1023.000000	1023.000000	2046.000000
44.880001	0.064896	38.353439	10.218618	1.895483	14.376311	11.863028	0.000000	-10.000000	-0.708333	34.333332	732.333313	1023.000000	1023.000000	2046.000000
44.900002	0.065929	38.964058	10.710731	1.664721	14.575684	12.012923	0.000000	-10.000000	-0.691667	34.033333	743.666687	1023.000000	1023.000000	2046.000000
44.919998	0.068277	40.351669	9.776948	2.431878	15.789582	12.353260	0.000000	-10.000000	-0.675000	33.833332	755.166687	1023.000000	1023.000000	2046.000000
44.939999	0.070659	41.759346	9.322248	2.954445	16.711391	12.771261	0.000000	-10.000000	-0.658333	33.700001	766.500000	1023.000000	1023.000000	2046.000000
44.959999	0.073003	43.144913	9.594294	3.199223	17.415915	12.935480	0.000000	-10.000000	-0.633333	33.333336	777.833313	1023.000000	1023.000000	2046.000000
44.980000	0.074108	43.798126	11.157397	2.450076	17.098928	13.091722	0.000000	-10.000000	-0.616667	32.799999	789.000000	1023.000000	1023.000000	2046.000000
45.000000	0.074187	43.844788	12.877407	1.643529	16.265520	13.058331	0.000000	-10.000000	-0.600000	32.150002	800.000000	1023.000000	1023.000000	2046.000000
45.020000	0.074815	44.215675	13.401336	1.601259	16.204531	13.008547	0.000000	-10.000000	-0.566667	31.233334	810.833313	1023.000000	1023.000000	2046.000000
45.040001	0.076747	45.357227	12.451885	2.496804	17.159086	13.249452	0.000000	-10.000000	-0.525000	30.533335	821.333313	1023.000000	1023.000000	2046.000000
45.060001	0.078836	46.591782	11.557652	3.194319	18.099464	13.740347	0.000000	-10.000000	-0.458333	29.600000	831.500000	1023.000000	1023.000000	2046.000000
45.080002	0.081107	47.934319	11.517104	3.345390	18.821543	14.250284	0.000000	-10.000000	-0.441667	29.050001	841.500000	1023.000000	1023.000000	2046.000000
45.099998	0.082537	48.779125	12.696589	2.878511	18.734671	14.469354	0.000000	-10.000000	-0.416667	28.300001	851.333313	1023.000000	1023.000000	2046.000000
45.119999	0.082024	48.476192	14.270846	2.035429	17.853151	14.316765	0.000000	-10.000000	-0.400000	27.466667	861.000000	1023.000000	1023.000000	2046.000000
45.139999	0.081889	48.396458	15.052232	1.851240	17.419258	14.073728	0.000000	-10.000000	-0.350000	26.383333	870.333313	1023.000000	1023.000000	2046.000000
45.160000	0.083030	49.070526	14.010204	2.574986	18.368597	14.116740	0.000000	-10.000000	-0.291667	24.966667	879.333313	1023.000000	1023.000000	2046.000000
45.180000	0.085049	50.263912	12.633475	3.367990	19.537273	14.725171	0.000000	-10.000000	-0.241667	23.550001	887.833313	1023.000000	1023.000000	2046.000000
45.200001	0.086475	51.106682	12.778102	3.331103	19.924526	15.072949	0.000000	-10.000000	-0.183333	21.966667	896.000000	1023.000000	1023.000000	2046.000000
45.220001	0.086809	51.303890	14.055900	2.725696	19.514006	15.008288	0.000000	-10.000000	-0.133333	20.333334	903.666687	1023.000000	1023.000000	2046.000000
45.240002	0.085979	50.813828	15.397371	2.194374	18.644894	14.577190	0.000000	-10.000000	-0.083333	18.566668	910.833313	1023.000000	1023.000000	2046.000000
45.259998	0.085491	50.525097	15.606330	2.227199	18.538149	14.153419	0.000000	-10.000000	-0.041667	16.350000	917.333313	1023.000000	1023.000000	2046.000000
45.279999	0.086580	51.168530	14.666514	3.016024	19.331861	14.154130	0.000000	-10.000000	-0.008333	14.066667	923.166687	1023.000000	1023.000000	2046.000000
45.299999	0.087495	51.709625	13.231548	3.745224	20.184107	14.548746	0.000000	-10.000000	0.008333	11.683333	928.333313	1023.000000	1023.000000	2046.000000
45.320000	0.088356	52.218258	13.073186	4.086774	20.582563	14.475737	0.000000	-10.000000	0.025000	9.700000	932.500000	1023.000000	1023.000000	2046.000000
45.340000	0.088002	52.009125	13.632351	3.715805	20.649792	14.011176	0.000000	-10.000000	0.050000	7.383333	936.166687	1023.000000	1023.000000	2046.000000
45.360001	0.087048	51.445465	14.507357	3.223798	20.261648	13.452662	0.000000	-10.000000	0.075000	4.966667	939.000000	1023.000000	1023.000000	2046.000000
45.380001	0.086464	51.100365	14.200097	3.436990	20.411808	13.051470	0.000000	-10.000000	0.083333	2.400000	941.000000	1023.000000	1023.000000	2046.000000
45.400002	0.087570	51.754009	12.717127	4.395965	21.549971	13.090949	0.000000	-10.000000	0.083333	0.000000	941.833313	1023.000000	1023.000000	2046.000000
45.419998	0.089107	52.662281	11.812669	4.684974	22.426558	13.738082	0.000000	-10.000000	0.091667	-2.166667	942.000000	1023.000000	1023.000000	2046.000000
45.439999	0.088949	52.568592	11.834819	4.666500	22.494967	13.572309	0.000000	-10.000000	0.125000	-4.900000	942.000000	1023.000000	1023.000000	2046.000000
45.459999	0.087820	51.901653	12.374702	4.317290	22.097044	13.112614	0.000000	-10.000000	0.175000	-8.333333	942.000000	1023.000000	1023.000000	2046.000000
45.480000	0.085280	50.400196	13.307224	3.774908	20.873575	12.444489	0.000000	-10.000000	0.241667	-12.366667	942.000000	1023.000000	1023.000000	2046.000000
45.500000	0.082963	49.030952	12.620796	4.379158	20.422379	11.608619	0.000000	-10.000000	0.308333	-15.650001	942.000000	1023.000000	1023.000000	2046.000000
45.520000	0.082354	48.671310	10.801682	5.213993	21.064405	11.591229	0.000000	-10.000000	0.341667	-17.716667	938.333313	1023.000000	1023.000000	2046.000000
45.540001	0.082377	48.684536	9.680522	5.633458	21.465866	11.904692	0.000000	-10.000000	0.391667	-19.083334	929.500000	1023.000000	1023.000000	2046.000000
45.560001	0.081538	48.188808	9.463149	5.771315	21.289400	11.664944	0.000000	-10.000000	0.416667	-20.333334	918.333313	1023.000000	1023.000000	2046.000000
45.580002	0.080070	47.321442	10.073608	5.462430	20.610907	11.174498	0.000000	-10.000000	0.450000	-21.383333	908.333313	1023.000000	1023.000000	2046.000000
45.599998	0.078438	46.357143	10.654797	5.150280	19.877823	10.674245	0.000000	-10.000000	0.458333	-22.233334	901.166687	1023.000000	1023.000000	2046.000000
45.619999	0.076536	45.232719	10.760718	5.247705	19.153706	10.070591	0.000000	-10.000000	0.491667	-22.733334	893.666687	1023.000000	1023.000000	2046.000000
45.639999	0.074762	44.184280	10.044548	5.525633	18.745056	9.869046	0.000000	-10.000000	0.525000	-23.383335	886.000000	1023.000000	1023.000000	2046.000000
45.660000	0.074107	43.797092	9.021582	5.727846	19.038687	10.008980	0.000000	-10.000000	0.550000	-23.966667	878.000000	1023.000000	1023.000000	2046.000000
45.680000	0.073337	43.342026	8.184992	5.689258	19.113827	10.353951	0.000000	-10.000000	0.558333	-24.533335	870.000000	1023.000000	1023.000000	2046.000000
45.700001	0.072363	42.766674	7.481671	5.550209	19.107512	10.627284	0.000000	-10.000000	0.558333	-24.716667	862.000000	1023.000000	1023.000000	2046.000000
45.720001	0.071310	42.144005	7.100123	5.257206	19.045340	10.741336	0.000000	-10.000000	0.558333	-24.750000	854.000000	1023.000000	1023.000000	2046.000000
45.740002	0.069882	41.300301	7.272712	4.734685	18.813278	10.479627	0.000000	-10.000000	0.558333	-24.666666	845.666687	1023.000000	1023.000000	2046.000000
45.759998	0.068594	40.539207	8.113833	3.946985	18.303776	10.174613	0.000000	-10.000000	0.575000	-24.750000	837.333313	1023.000000	1023.000000	2046.000000
45.779999	0.066469	39.283188	8.615344	3.371832	17.738522	9.557490	0.000000	-10.000000	0.583333	-25.016666	829.000000	1023.000000	1023.000000	2046.000000
45.799999	0.064244	37.968010	8.945730	3.035342	16.931969	9.054970	0.000000	-10.000000	0.583333	-25.116667	820.666687	1023.000000	1023.000000	2046.000000
45.820000	0.062656	37.029713	8.788774	3.025963	16.498276	8.716702	0.000000	-10.000000	0.583333	-25.383333	812.333313	1023.000000	1023.000000	2046.000000
45.840000	0.061296	36.226166	8.086487	3.071572	16.466633	8.601474	0.000000	-10.000000	0.583333	-25.483334	803.833313	1023.000000	1023.000000	2046.000000
45.860001	0.060548	35.783920	7.092702	3.186181	16.797318	8.707721	0.000000	-10.000000	0.583333	-25.633333	795.500000	1023.000000	1023.000000	2046.000000
45.880001	0.060098	35.518154	6.474898	2.909480	16.924513	9.209265	0.000000	-10.000000	0.583333	-25.616667	786.833313	1023.000000	1023.000000	2046.000000
45.900002	0.059608	35.228058	6.230680	2.655260	17.034592	9.307526	0.000000	-10.000000	0.591667	-25.566668	778.333313	1023.000000	1023.000000	2046.000000
45.919998	0.058275	34.440231	6.494051	2.265058	16.628544	9.052581	0.000000	-10.000000	0.616667	-25.783333	769.666687	1023.000000	1023.000000	2046.000000
45.939999	0.056639	33.473732	7.263951	1.636541	15.885279	8.687962	0.000000	-10.000000	0.616667	-26.083334	761.166687	1023.000000	1023.000000	2046.000000
45.959999	0.054486	32.201107	7.974323	1.145379	14.828980	8.252423	0.000000	-10.000000	0.633333	-26.400000	752.333313	1023.000000	1023.000000	2046.000000
45.980000	0.052205	30.853071	7.544419	1.472030	14.363948	7.472675	0.000000	-10.000000	0.616667	-26.583334	743.666687	1023.000000	1023.000000	2046.000000
46.000000	0.051261	30.294960	6.036665	2.023905	14.883691	7.350700	0.000000	-10.000000	0.650000	-26.566668	734.833313	1023.000000	1023.000000	2046.000000
46.020000	0.051352	30.349298	5.069597	1.924088	15.332272	8.023342	0.000000	-10.000000	0.666667	-26.716667	726.000000	1023.000000	1023.000000	2046.000000
46.040001	0.050603	29.906307	4.851943	1.632408	15.287607	8.134349	0.000000	-10.000000	0.666667	-26.800001	717.000000	1023.000000	1023.000000	2046.000000
46.060001	0.048400	28.604498	6.172692	0.475790	14.103699	7.852318	0.000000	-10.000000	0.666667	-27.200001	708.000000	1023.000000	1023.000000	2046.000000
46.080002	0.045866	27.106619	6.420607	0.496068	13.110162	7.079782	0.000000	-10.000000	0.658333	-27.250000	698.833313	1023.000000	1023.000000	2046.000000
46.099998	0.044079	26.050602	5.660052	0.999199	12.873516	6.517835	0.000000	-10.000000	0.683333	-27.400000	689.666687	1023.000000	1023.000000	2046.000000
46.119999	0.042923	25.367599	4.281954	1.455767	13.177576	6.452302	0.000000	-10.000000	0.683333	-27.383333	680.500000	1023.000000	1023.000000	2046.000000
46.139999	0.042734	25.255770	3.333563	1.274553	13.609302	7.038352	0.000000	-10.000000	0.683333	-27.533333	671.500000	1023.000000	1023.000000	2046.000000
46.160000	0.041888	24.755827	3.231050	0.848260	13.426095	7.250422	0.000000	-10.000000	0.691667	-27.783333	662.333313	1023.000000	1023.000000	2046.000000
46.180000	0.039869	23.562746	3.978499	0.153682	12.592941	6.837624	0.000000	-10.000000	0.691667	-28.000000	653.000000	1023.000000	1023.000000	2046.000000
46.200001	0.037576	22.207644	4.351806	-0.053306	11.585590	6.323553	0.000000	-10.000000	0.700000	-28.250000	643.666687	1023.000000	1023.000000	2046.000000
46.220001	0.035404	20.923630	3.879381	0.397194	10.969503	5.677551	0.000000	-10.000000	0.700000	-28.283333	634.333313	1023.000000	1023.000000	2046.000000
46.240002	0.034344	20.297346	2.841503	1.021680	11.114244	5.319919	0.000000	-10.000000	0.716667	-28.733334	625.000000	1023.000000	1023.000000	2046.000000
46.259998	0.034134	20.173281	2.039664	1.077549	11.474848	5.581220	0.000000	-10.000000	0.758333	-29.216667	615.333313	1023.000000	1023.000000	2046.000000
46.279999	0.034042	20.118711	1.998173	0.606798	11.546618	5.967124	0.000000	-10.000000	0.800000	-30.083334	605.500000	1023.000000	1023.000000	2046.000000
46.299999	0.033132	19.581062	2.505352	0.158608	11.269895	5.647207	0.000000	-10.000000	0.825000	-30.433334	595.500000	1023.000000	1023.000000	2046.000000
46.320000	0.031290	18.492319	3.137765	-0.278812	10.432302	5.201066	0.000000	-10.000000	0.816667	-30.650000	585.500000	1023.000000	1023.000000	2046.000000
46.340000	0.029122	17.210850	3.205775	-0.164852	9.657731	4.512196	0.000000	-10.000000	0.825000	-30.583334	575.166687	1023.000000	1023.000000	2046.000000
46.360001	0.027432	16.212431	2.898357	0.363316	8.892260	4.058496	0.000000	-10.000000	0.833333	-30.850000	564.833313	1023.000000	1023.000000	2046.000000
46.380001	0.026429	15.619618	1.799219	1.322256	8.786711	3.711433	0.000000	-10.000000	0.850000	-31.216667	554.500000	1023.000000	1023.000000	2046.000000
46.400002	0.026344	15.569409	0.726879	1.897529	9.161664	3.783337	0.000000	-10.000000	0.858333	-31.633333	544.166687	1023.000000	1023.000000	2046.000000
46.419998	0.026929	15.914932	0.169061	1.920047	9.492699	4.333126	0.000000	-10.000000	0.858333	-31.716667	533.666687	1023.000000	1023.000000	2046.000000
46.439999	0.026262	15.520695	0.366895	1.658718	9.151725	4.343358	0.000000	-10.000000	0.858333	-31.783333	523.000000	1023.000000	1023.000000	2046.000000
46.459999	0.024699	14.597333	0.966496	1.245044	8.551409	3.834384	0.000000	-10.000000	0.850000	-31.550001	512.333313	1023.000000	1023.000000	2046.000000
46.480000	0.022584	13.347441	1.577292	0.713128	7.643048	3.413973	0.000000	-10.000000	0.833333	-31.100000	501.833344	1023.000000	1023.000000	2046.000000
46.500000	0.020578	12.161591	1.494501	0.938335	6.923706	2.805049	0.000000	-10.000000	0.825000	-30.566668	491.500000	1023.000000	1023.000000	2046.000000
46.520000	0.018848	11.139241	0.794249	1.362062	6.442475	2.540455	0.000000	-10.000000	0.825000	-30.500000	481.500000	1023.000000	1023.000000	2046.000000
46.540001	0.017682	10.450339	-0.278092	1.637865	6.492408	2.598159	0.000000	-10.000000	0.833333	-30.733334	471.166656	1023.000000	1023.000000	2046.000000
46.560001	0.017365	10.262887	-0.742229	1.332106	6.667373	3.005637	0.000000	-10.000000	0.841667	-30.916668	460.833344	1023.000000	1023.000000	2046.000000
46.580002	0.016683	9.859427	-0.911551	0.873096	6.734250	3.163633	0.000000	-10.000000	0.833333	-30.783335	450.500000	1023.000000	1023.000000	2046.000000
46.599998	0.015121	8.936451	-0.154409	-0.080520	6.329795	2.841585	0.000000	-10.000000	0.841667	-30.666668	440.333344	1023.000000	1023.000000	2046.000000
46.619999	0.013048	7.711189	0.619057	-0.919909	5.528600	2.483441	0.000000	-10.000000	0.833333	-30.700001	430.000000	1023.000000	1023.000000	2046.000000
46.639999	0.011173	6.603038	0.382062	-0.479007	4.738913	1.961070	0.000000	-10.000000	0.833333	-30.783335	419.666656	1023.000000	1023.000000	2046.000000
46.660000	0.010032	5.929123	-0.645958	0.131754	4.613520	1.829808	0.000000	-10.000000	0.825000	-30.916668	409.500000	1023.000000	1023.000000	2046.000000
46.680000	0.009767	5.772307	-1.726340	0.379247	5.077682	2.041719	0.000000	-10.000000	0.825000	-30.900000	399.166656	1023.000000	1023.000000	2046.000000
46.700001	0.009644	5.699675	-1.834198	-0.270964	5.263625	2.541213	0.000000	-10.000000	0.825000	-30.716667	388.833344	1023.000000	1023.000000	2046.000000
46.720001	0.008109	4.792547	-1.062946	-1.276998	4.944503	2.187988	0.000000	-10.000000	0.816667	-30.483334	378.500000	1023.000000	1023.000000	2046.000000
46.740002	0.005522	3.263271	-0.231648	-2.131877	4.062434	1.564363	0.000000	-10.000000	0.808333	-30.250000	368.500000	1023.000000	1023.000000	2046.000000
46.759998	0.003438	2.031629	-0.709543	-1.652331	3.456068	0.937435	0.000000	-10.000000	0.800000	-30.150000	358.500000	1023.000000	1023.000000	2046.000000
46.779999	0.002553	1.509006	-2.001081	-0.784941	3.499569	0.795459	0.000000	-10.000000	0.800000	-29.933334	348.500000	1023.000000	1023.000000	2046.000000
46.799999	0.002532	1.496272	-2.850084	-0.726174	3.778661	1.293869	0.000000	-10.000000	0.783333	-29.883333	338.500000	1023.000000	1023.000000	2046.000000
46.820000	0.002550	1.506869	-2.921794	-1.239147	4.051840	1.615970	0.000000	-10.000000	0.791667	-29.799999	328.500000	1023.000000	1023.000000	2046.000000
46.840000	0.001358	0.802419	-2.197763	-2.100495	3.874677	1.225999	0.000000	-10.000000	0.791667	-29.799999	318.500000	1023.000000	1023.000000	2046.000000
46.860001	-0.000732	-0.432596	-1.453351	-2.929595	3.170805	0.779545	0.000000	-10.000000	0.791667	-29.766666	308.500000	1023.000000	1023.000000	2046.000000
46.880001	-0.002710	-1.601744	-1.699634	-2.573269	2.466935	0.204224	0.000000	-10.000000	0.766667	-29.833334	298.500000	1023.000000	1023.000000	2046.000000
46.900002	-0.003246	-1.918654	-3.201190	-1.456032	2.654294	0.084274	0.000000	-10.000000	0.750000	-29.900002	288.500000	1023.000000	1023.000000	2046.000000
46.919998	-0.003106	-1.835467	-4.155049	-1.233607	3.154937	0.398252	0.000000	-10.000000	0.766667	-29.816668	278.500000	1023.000000	1023.000000	2046.000000
46.939999	-0.002982	-1.762470	-4.079007	-1.868047	3.407374	0.777210	0.000000	-10.000000	0.783333	-29.866667	268.500000	1023.000000	1023.000000	2046.000000
46.959999	-0.004456	-2.633324	-3.485434	-2.753831	3.282106	0.323834	0.000000	-10.000000	0.800000	-29.783335	258.500000	1023.000000	1023.000000	2046.000000
46.980000	-0.006139	-3.628120	-2.846394	-3.504342	2.840946	-0.118331	0.000000	-10.000000	0.800000	-29.850000	248.500000	1023.000000	1023.000000	2046.000000
47.000000	-0.007395	-4.370575	-2.807004	-3.303822	2.247353	-0.507103	0.000000	-10.000000	0.800000	-29.550001	238.500000	1023.000000	1023.000000	2046.000000
47.020000	-0.008241	-4.870238	-4.046874	-2.221361	2.029880	-0.631882	0.000000	-10.000000	0.800000	-29.483334	228.666672	1023.000000	1023.000000	2046.000000
47.040001	-0.008489	-5.016715	-5.092594	-1.793890	2.182714	-0.312945	0.000000	-10.000000	0.783333	-29.233334	219.000000	1023.000000	1023.000000	2046.000000
47.060001	-0.008045	-4.754796	-5.325392	-2.187352	2.581440	0.176509	0.000000	-10.000000	0.766667	-29.316668	209.333328	1023.000000	1023.000000	2046.000000
47.080002	-0.009444	-5.581497	-4.470039	-3.245377	2.291859	-0.157940	0.000000	-10.000000	0.750000	-29.383333	199.500000	1023.000000	1023.000000	2046.000000
47.099998	-0.011225	-6.633864	-3.621108	-3.998575	1.598505	-0.612686	0.000000	-10.000000	0.750000	-29.550001	189.500000	1023.000000	1023.000000	2046.000000
47.119999	-0.012883	-7.613611	-4.423210	-3.138801	1.088652	-1.140252	0.000000	-10.000000	0.766667	-29.750000	179.500000	1023.000000	1023.000000	2046.000000
47.139999	-0.012703	-7.507750	-5.510710	-2.335354	1.200049	-0.861735	0.000000	-10.000000	0.791667	-29.883333	169.500000	1023.000000	1023.000000	2046.000000
47.160000	-0.012361	-7.305163	-5.547549	-2.648542	1.330381	-0.439454	0.000000	-10.000000	0.808333	-30.116667	159.500000	1023.000000	1023.000000	2046.000000
47.180000	-0.012956	-7.657150	-5.051491	-3.414469	1.313911	-0.505101	0.000000	-10.000000	0.808333	-29.933334	149.500000	1023.000000	1023.000000	2046.000000
47.200001	-0.014375	-8.495791	-4.287616	-4.247671	1.111290	-1.071795	0.000000	-10.000000	0.766667	-29.516666	139.500000	1023.000000	1023.000000	2046.000000
47.220001	-0.015878	-9.384100	-3.641052	-4.876855	0.748927	-1.615119	0.000000	-10.000000	0.750000	-28.983334	129.833328	1023.000000	1023.000000	2046.000000
47.240002	-0.016752	-9.900190	-3.638117	-4.681927	0.392019	-1.972166	0.000000	-10.000000	0.733333	-28.750000	120.166664	1023.000000	1023.000000	2046.000000
47.259998	-0.017559	-10.377291	-4.278541	-3.856359	0.071524	-2.313915	0.000000	-10.000000	0.741667	-28.933334	110.833336	1023.000000	1023.000000	2046.000000
47.279999	-0.017460	-10.318959	-5.410869	-2.784294	0.059280	-2.183076	0.000000	-10.000000	0.725000	-28.966667	101.166664	1023.000000	1023.000000	2046.000000
47.299999	-0.017187	-10.157613	-6.311296	-2.184541	0.266015	-1.927790	0.000000	-10.000000	0.708333	-28.933334	91.500000	1023.000000	1023.000000	2046.000000
47.320000	-0.016930	-10.005724	-6.699656	-2.228648	0.352023	-1.429443	0.000000	-10.000000	0.683333	-28.200001	81.833336	1023.000000	1023.000000	2046.000000
47.340000	-0.017417	-10.293237	-6.542754	-2.756616	0.357025	-1.350892	0.000000	-10.000000	0.666667	-27.550001	72.333336	1023.000000	1023.000000	2046.000000
47.360001	-0.018604	-10.994726	-6.078883	-3.338637	0.337267	-1.914473	0.000000	-10.000000	0.616667	-26.466667	63.166668	1023.000000	1023.000000	2046.000000
47.380001	-0.020239	-11.961491	-5.360843	-4.265958	-0.064270	-2.270420	0.000000	-10.000000	0.575000	-25.716667	54.166668	1023.000000	1023.000000	2046.000000
47.400002	-0.022041	-13.026382	-4.944424	-4.572671	-0.698927	-2.810361	0.000000	-10.000000	0.541667	-24.966667	45.500000	1023.000000	1023.000000	2046.000000
47.419998	-0.023342	-13.795146	-5.612726	-4.016348	-1.036400	-3.129673	0.000000	-10.000000	0.533333	-24.483334	37.166668	1023.000000	1023.000000	2046.000000
47.439999	-0.023575	-13.933043	-6.786666	-3.225436	-1.036495	-2.884446	0.000000	-10.000000	0.508333	-23.616667	29.000000	1023.000000	1023.000000	2046.000000
47.459999	-0.023496	-13.885906	-7.526407	-3.089733	-0.905138	-2.364629	0.000000	-10.000000	0.466667	-22.750000	21.166666	1023.000000	1023.000000	2046.000000
47.480000	-0.023578	-13.934352	-7.456367	-3.644099	-0.917373	-1.916512	0.000000	-10.000000	0.425000	-21.650000	13.666667	1023.000000	1023.000000	2046.000000
47.500000	-0.024823	-14.670166	-6.751708	-4.596041	-0.957476	-2.364941	0.000000	-10.000000	0.408333	-21.000000	6.666667	1023.000000	1023.000000	2046.000000
47.520000	-0.026706	-15.783023	-5.636528	-5.867415	-1.516255	-2.762824	0.000000	-10.000000	0.400000	-20.533333	0.000000	1023.000000	1023.000000	2046.000000
47.540001	-0.028071	-16.590153	-5.835254	-5.349226	-2.037456	-3.368217	0.000000	-10.000000	0.400000	-20.166666	-6.666667	1023.000000	1023.000000	2046.000000
47.560001	-0.028072	-16.590597	-6.963801	-4.374800	-2.126125	-3.125872	0.000000	-10.000000	0.383333	-19.883333	-13.166667	1023.000000	1023.000000	2046.000000
47.580002	-0.027981	-16.536861	-7.985085	-3.809619	-1.999274	-2.742883	0.000000	-10.000000	0.358333	-19.050001	-19.833334	1023.000000	1023.000000	2046.000000
47.599998	-0.027721	-16.383015	-8.428405	-3.867639	-1.924916	-2.162055	0.000000	-10.000000	0.316667	-18.083334	-26.166666	1023.000000	1023.000000	2046.000000
47.619999	-0.027920	-16.500830	-8.567534	-4.124223	-1.852157	-1.956915	0.000000	-10.000000	0.283333	-16.650000	-32.333332	1023.000000	1023.000000	2046.000000
47.639999	-0.028639	-16.925739	-8.242416	-4.691911	-1.894428	-2.096983	0.000000	-10.000000	0.258333	-15.566667	-37.833332	1023.000000	1023.000000	2046.000000
47.660000	-0.029831	-17.630390	-7.392463	-5.691110	-1.882038	-2.664778	0.000000	-10.000000	0.250000	-14.516666	-43.000000	1023.000000	1023.000000	2046.000000
47.680000	-0.031383	-18.547306	-6.578218	-6.636837	-2.209713	-3.122539	0.000000	-10.000000	0.250000	-13.800000	-47.833332	1023.000000	1023.000000	2046.000000
47.700001	-0.032304	-19.091757	-6.478178	-6.349924	-2.670438	-3.593216	0.000000	-10.000000	0.233333	-13.016667	-52.500000	1023.000000	1023.000000	2046.000000
47.720001	-0.032084	-18.961855	-7.352477	-5.420501	-2.616449	-3.572429	0.000000	-10.000000	0.200000	-12.450001	-56.833332	1023.000000	1023.000000	2046.000000
47.740002	-0.031851	-18.824080	-8.145890	-4.760676	-2.488990	-3.428522	0.000000	-10.000000	0.166667	-11.633334	-61.000000	1023.000000	1023.000000	2046.000000
47.759998	-0.031474	-18.600994	-9.034628	-4.279885	-2.219949	-3.066531	0.000000	-10.000000	0.150000	-11.150001	-65.000000	1023.000000	1023.000000	2046.000000
47.779999	-0.031150	-18.409819	-9.431925	-4.260875	-2.205925	-2.511093	0.000000	-10.000000	0.150000	-10.500000	-68.666664	1023.000000	1023.000000	2046.000000
47.799999	-0.031150	-18.409679	-9.214398	-4.611358	-2.288992	-2.294931	0.000000	-10.000000	0.158333	-10.533334	-72.166664	1023.000000	1023.000000	2046.000000
47.820000	-0.031970	-18.894459	-8.546379	-5.373419	-2.261310	-2.713351	0.000000	-10.000000	0.158333	-10.250000	-75.500000	1023.000000	1023.000000	2046.000000
47.840000	-0.033118	-19.572945	-7.863216	-6.203966	-2.359322	-3.146441	0.000000	-10.000000	0.158333	-10.100000	-79.000000	1023.000000	1023.000000	2046.000000
47.860001	-0.034187	-20.204647	-7.208936	-7.015398	-2.567481	-3.412831	0.000000	-10.000000	0.150000	-9.633333	-82.333336	1023.000000	1023.000000	2046.000000
47.880001	-0.035168	-20.784025	-6.826838	-7.342748	-2.834169	-3.780270	0.000000	-10.000000	0.150000	-9.316667	-85.666664	1023.000000	1023.000000	2046.000000
47.900002	-0.035362	-20.899193	-7.161409	-6.584841	-3.020566	-4.132376	0.000000	-10.000000	0.150000	-8.966667	-88.833336	1023.000000	1023.000000	2046.000000
47.919998	-0.034807	-20.570965	-8.173979	-5.586169	-2.836750	-3.974068	0.000000	-10.000000	0.141667	-8.500000	-91.833336	1023.000000	1023.000000	2046.000000
47.939999	-0.034038	-20.116554	-8.931887	-4.829724	-2.673376	-3.681568	0.000000	-10.000000	0.133333	-7.850000	-94.666664	1023.000000	1023.000000	2046.000000
47.959999	-0.033760	-19.952330	-9.510999	-4.571767	-2.512667	-3.356897	0.000000	-10.000000	0.125000	-7.150000	-97.166664	1023.000000	1023.000000	2046.000000
47.980000	-0.033372	-19.723074	-9.783623	-4.549698	-2.454936	-2.934818	0.000000	-10.000000	0.116667	-6.383334	-99.500000	1023.000000	1023.000000	2046.000000
48.000000	-0.032984	-19.493502	-9.565554	-4.890161	-2.310132	-2.727657	0.000000	-10.000000	0.108333	-5.333333	-101.500000	1023.000000	1023.000000	2046.000000
48.020000	-0.034724	-20.521860	-8.518799	-6.320089	-2.516361	-3.166610	0.000000	-10.000000	0.100000	-4.250000	-103.333336	1023.000000	1023.000000	2046.000000
48.040001	-0.036189	-21.387960	-7.255432	-7.586300	-3.019535	-3.526694	0.000000	-10.000000	0.100000	-2.966667	-104.833336	1023.000000	1023.000000	2046.000000
48.060001	-0.037012	-21.874336	-7.059386	-7.304500	-3.404151	-4.106299	0.000000	-10.000000	0.091667	-1.800000	-105.666664	1023.000000	1023.000000	2046.000000
48.080002	-0.036464	-21.550188	-8.204732	-5.973465	-3.258373	-4.113618	0.000000	-10.000000	0.083333	-0.783333	-106.000000	1023.000000	1023.000000	2046.000000
48.099998	-0.035359	-20.897034	-9.629246	-4.797071	-2.714925	-3.755792	0.000000	-10.000000	0.083333	-0.183333	-106.000000	1023.000000	1023.000000	2046.000000
48.119999	-0.034035	-20.114466	-10.200211	-4.454595	-2.337093	-3.122566	0.000000	-10.000000	0.091667	0.000000	-106.000000	1023.000000	1023.000000	2046.000000
48.139999	-0.034032	-20.112642	-9.520338	-5.232069	-2.362332	-2.997904	0.000000	-10.000000	0.100000	0.000000	-106.000000	1023.000000	1023.000000	2046.000000
48.160000	-0.035289	-20.855988	-7.936569	-6.792929	-2.644711	-3.481780	0.000000	-10.000000	0.091667	0.283333	-106.000000	1023.000000	1023.000000	2046.000000
48.180000	-0.036887	-21.800295	-6.616963	-7.857565	-3.323968	-4.001799	0.000000	-10.000000	0.091667	1.200000	-106.000000	1023.000000	1023.000000	2046.000000
48.200001	-0.037039	-21.889811	-6.433104	-7.542544	-3.528254	-4.385908	0.000000	-10.000000	0.075000	2.716667	-106.000000	1023.000000	1023.000000	2046.000000
48.220001	-0.036325	-21.467810	-6.917072	-6.568510	-3.439854	-4.542374	0.000000	-10.000000	0.066667	4.066667	-106.000000	1023.000000	1023.000000	2046.000000
48.240002	-0.035218	-20.813707	-7.888574	-5.326027	-3.099871	-4.499235	0.000000	-10.000000	0.066667	4.483334	-106.000000	1023.000000	1023.000000	2046.000000
48.259998	-0.033752	-19.947542	-8.903048	-4.204659	-2.615600	-4.224236	0.000000	-10.000000	0.083333	3.883333	-106.000000	1023.000000	1023.000000	2046.000000
48.279999	-0.032283	-19.079485	-9.642224	-3.479314	-2.238468	-3.719477	0.000000	-10.000000	0.091667	3.233333	-106.000000	1023.000000	1023.000000	2046.000000
48.299999	-0.031499	-18.615650	-9.896042	-3.283607	-2.113614	-3.322387	0.000000	-10.000000	0.091667	3.166667	-106.000000	1023.000000	1023.000000	2046.000000
48.320000	-0.031313	-18.505779	-9.677491	-3.514354	-2.058057	-3.255877	0.000000	-10.000000	0.083333	3.883333	-106.000000	1023.000000	1023.000000	2046.000000
48.340000	-0.031990	-18.906370	-8.852297	-4.260502	-2.160561	-3.633010	0.000000	-10.000000	0.066667	5.050000	-106.000000	1023.000000	1023.000000	2046.000000
48.360001	-0.032755	-19.358192	-8.160412	-4.992962	-2.452921	-3.751899	0.000000	-10.000000	0.041667	6.366667	-106.000000	1023.000000	1023.000000	2046.000000
48.380001	-0.034291	-20.266266	-7.001522	-6.205573	-3.155372	-3.903800	0.000000	-10.000000	0.016667	7.533334	-106.000000	1023.000000	1023.000000	2046.000000
48.400002	-0.034962	-20.662525	-6.689051	-6.261488	-3.482937	-4.229048	0.000000	-10.000000	0.008333	8.150001	-106.000000	1023.000000	1023.000000	2046.000000
48.419998	-0.034500	-20.389639	-7.202748	-5.493745	-3.317586	-4.375560	0.000000	-10.000000	0.000000	8.833334	-84.833336	1023.000000	1023.000000	2046.000000
48.439999	-0.033032	-19.522079	-8.450129	-4.065090	-2.741138	-4.265723	0.000000	-10.000000	-0.016667	10.133333	-42.166668	1023.000000	1023.000000	2046.000000
48.459999	-0.031524	-18.630564	-9.339356	-3.352821	-2.127055	-3.811332	0.000000	-10.000000	-0.041667	12.183333	1.833333	1023.000000	1023.000000	2046.000000
48.480000	-0.030330	-17.925066	-9.572510	-3.322078	-1.774969	-3.255510	0.000000	-10.000000	-0.066667	14.233334	26.000000	1023.000000	1023.000000	2046.000000
48.500000	-0.029665	-17.532003	-9.013905	-3.790582	-1.661031	-3.066485	0.000000	-10.000000	-0.091667	15.650001	30.500000	1023.000000	1023.000000	2046.000000
48.520000	-0.030039	-17.753290	-7.893302	-4.927899	-1.847116	-3.084973	0.000000	-10.000000	-0.125000	17.016666	35.333332	1023.000000	1023.000000	2046.000000
48.540001	-0.031190	-18.433359	-6.417120	-6.317271	-2.587494	-3.111473	0.000000	-10.000000	-0.175000	18.300001	40.833332	1023.000000	1023.000000	2046.000000
48.560001	-0.031463	-18.594337	-5.657870	-6.694830	-3.063558	-3.178077	0.000000	-10.000000	-0.225000	20.166668	46.666668	1023.000000	1023.000000	2046.000000
48.580002	-0.030452	-17.996964	-6.142902	-5.597669	-2.883979	-3.372415	0.000000	-10.000000	-0.258333	21.733334	53.166668	1023.000000	1023.000000	2046.000000
48.599998	-0.028250	-16.695707	-7.787191	-3.773574	-1.802894	-3.332048	0.000000	-10.000000	-0.291667	23.083334	60.166668	1023.000000	1023.000000	2046.000000
48.619999	-0.026140	-15.448666	-8.747467	-3.002759	-0.846883	-2.851556	0.000000	-10.000000	-0.325000	24.166666	67.500000	1023.000000	1023.000000	2046.000000
48.639999	-0.024826	-14.672081	-8.841353	-3.115367	-0.475344	-2.240016	0.000000	-10.000000	-0.375000	25.083334	75.333336	1023.000000	1023.000000	2046.000000
48.660000	-0.024734	-14.617616	-7.796865	-4.138326	-0.575740	-2.106686	0.000000	-10.000000	-0.400000	26.216667	83.500000	1023.000000	1023.000000	2046.000000
48.680000	-0.025189	-14.886807	-6.354600	-5.306220	-1.143745	-2.082242	0.000000	-10.000000	-0.425000	27.049999	92.166664	1023.000000	1023.000000	2046.000000
48.700001	-0.026358	-15.577519	-4.852708	-6.541662	-2.261902	-1.921248	0.000000	-10.000000	-0.441667	27.983334	101.166664	1023.000000	1023.000000	2046.000000
48.720001	-0.025151	-14.864487	-5.194584	-5.450364	-2.085928	-2.133611	0.000000	-10.000000	-0.475000	28.516666	110.333336	1023.000000	1023.000000	2046.000000
48.740002	-0.022204	-13.122515	-6.702974	-3.500459	-0.805657	-2.113424	0.000000	-10.000000	-0.508333	28.983334	119.833336	1023.000000	1023.000000	2046.000000
48.759998	-0.019818	-11.712365	-7.585107	-2.764846	0.154120	-1.516532	0.000000	-10.000000	-0.541667	29.450001	129.333328	1023.000000	1023.000000	2046.000000
48.779999	-0.018034	-10.658016	-7.676640	-2.736546	0.717493	-0.962324	0.000000	-10.000000	-0.558333	30.250000	139.000000	1023.000000	1023.000000	2046.000000
48.799999	-0.017236	-10.186469	-6.915294	-3.401237	0.803798	-0.673736	0.000000	-10.000000	-0.566667	31.066668	149.000000	1023.000000	1023.000000	2046.000000
48.820000	-0.017212	-10.172222	-5.461973	-4.666354	0.416151	-0.460046	0.000000	-10.000000	-0.575000	31.566668	159.166672	1023.000000	1023.000000	2046.000000
48.840000	-0.017864	-10.557816	-3.878787	-6.039728	-0.506612	-0.132689	0.000000	-10.000000	-0.583333	32.416668	169.833328	1023.000000	1023.000000	2046.000000
48.860001	-0.017730	-10.478585	-3.181516	-6.110901	-1.115745	-0.070423	0.000000	-10.000000	-0.591667	32.766666	180.333328	1023.000000	1023.000000	2046.000000
48.880001	-0.014823	-8.760679	-4.352606	-4.255949	0.053525	-0.205650	0.000000	-10.000000	-0.608333	33.450001	191.333328	1023.000000	1023.000000	2046.000000
48.900002	-0.011325	-6.692852	-5.851479	-2.666248	1.683577	0.141298	0.000000	-10.000000	-0.641667	33.450001	202.333328	1023.000000	1023.000000	2046.000000
48.919998	-0.009044	-5.345255	-6.275826	-2.439816	2.509456	0.860931	0.000000	-10.000000	-0.691667	34.033333	213.666672	1023.000000	1023.000000	2046.000000
48.939999	-0.008031	-4.746521	-5.282393	-3.339254	2.722950	1.152176	0.000000	-10.000000	-0.725000	34.416668	224.833328	1023.000000	1023.000000	2046.000000
48.959999	-0.008685	-5.132959	-3.308917	-5.059910	1.780433	1.455436	0.000000	-10.000000	-0.758333	35.066666	236.333328	1023.000000	1023.000000	2046.000000
48.980000	-0.009357	-5.529985	-1.807204	-5.936335	0.558965	1.654589	0.000000	-10.000000	-0.758333	35.700001	248.000000	1023.000000	1023.000000	2046.000000
49.000000	-0.007412	-4.380686	-2.267409	-4.632422	0.962511	1.556634	0.000000	-10.000000	-0.766667	36.083332	260.000000	1023.000000	1023.000000	2046.000000
49.020000	-0.003633	-2.146865	-3.849386	-2.570016	2.707151	1.565387	0.000000	-10.000000	-0.775000	36.283333	272.000000	1023.000000	1023.000000	2046.000000
49.040001	-0.000468	-0.276575	-4.366015	-2.024244	3.950819	2.162865	0.000000	-10.000000	-0.791667	36.383335	284.000000	1023.000000	1023.000000	2046.000000
49.060001	0.001472	0.870028	-3.970409	-2.263742	4.533465	2.570714	0.000000	-10.000000	-0.816667	36.799999	296.000000	1023.000000	1023.000000	2046.000000
49.080002	0.002309	1.364500	-2.645594	-3.210884	4.458125	2.762853	0.000000	-10.000000	-0.841667	37.183334	308.000000	1023.000000	1023.000000	2046.000000
49.099998	0.002133	1.260650	-0.964182	-4.471187	3.560057	3.135963	0.000000	-10.000000	-0.875000	37.566666	320.333344	1023.000000	1023.000000	2046.000000
49.119999	0.001416	0.836619	0.453961	-5.277282	2.120594	3.539345	0.000000	-10.000000	-0.891667	37.950001	332.833344	1023.000000	1023.000000	2046.000000
49.139999	0.002980	1.761019	0.628546	-4.743965	2.326530	3.549909	0.000000	-10.000000	-0.908333	38.266666	345.500000	1023.000000	1023.000000	2046.000000
49.160000	0.004910	2.901867	0.363465	-3.941001	2.874288	3.605115	0.000000	-10.000000	-0.908333	38.816666	358.166656	1023.000000	1023.000000	2046.000000
49.180000	0.007873	4.653215	0.088205	-3.089328	3.847391	3.806946	0.000000	-10.000000	-0.908333	39.016666	371.000000	1023.000000	1023.000000	2046.000000
49.200001	0.011056	6.534202	-0.213867	-2.132811	4.919904	3.960976	0.000000	-10.000000	-0.916667	39.400002	384.000000	1023.000000	1023.000000	2046.000000
49.220001	0.013348	7.888934	-0.342109	-1.597682	5.648598	4.180127	0.000000	-10.000000	-0.925000	39.400002	397.166656	1023.000000	1023.000000	2046.000000
49.240002	0.015738	9.301234	-0.512752	-1.057931	6.322968	4.548950	0.000000	-10.000000	-0.925000	39.833336	410.333344	1023.000000	1023.000000	2046.000000
49.259998	0.017779	10.507511	-0.593121	-0.657977	6.972035	4.786574	0.000000	-10.000000	-0.900000	39.650002	423.500000	1023.000000	1023.000000	2046.000000
49.279999	0.019408	11.470230	-0.198242	-0.750686	7.392368	5.026790	0.000000	-10.000000	-0.900000	39.600002	436.666656	1023.000000	1023.000000	2046.000000
49.299999	0.020701	12.234563	0.964050	-1.445557	7.363196	5.352874	0.000000	-10.000000	-0.900000	39.133335	449.833344	1023.000000	1023.000000	2046.000000
49.320000	0.021179	12.516547	2.238523	-2.206414	6.686016	5.798422	0.000000	-10.000000	-0.908333	39.150002	463.000000	1023.000000	1023.000000	2046.000000
49.340000	0.021356	12.621480	3.269566	-2.621962	5.832042	6.141834	0.000000	-10.000000	-0.900000	38.983334	476.000000	1023.000000	1023.000000	2046.000000
49.360001	0.022123	13.074895	3.838166	-2.460843	5.357580	6.339991	0.000000	-10.000000	-0.925000	39.050003	489.000000	1023.000000	1023.000000	2046.000000
49.380001	0.023899	14.124125	4.011737	-1.997132	5.601024	6.508495	0.000000	-10.000000	-0.933333	39.066669	502.000000	1023.000000	1023.000000	2046.000000
49.400002	0.025683	15.178948	3.974444	-1.441757	5.997134	6.649128	0.000000	-10.000000	-0.916667	39.050003	515.166687	1023.000000	1023.000000	2046.000000
49.419998	0.027778	16.416637	3.771189	-0.872768	6.587893	6.930324	0.000000	-10.000000	-0.891667	38.750000	528.333313	1023.000000	1023.000000	2046.000000
49.439999	0.030171	17.830849	3.402459	-0.191630	7.449007	7.171013	0.000000	-10.000000	-0.866667	38.166668	541.333313	1023.000000	1023.000000	2046.000000
49.459999	0.032766	19.364914	2.932180	0.468420	8.592741	7.371573	0.000000	-10.000000	-0.883333	37.799999	554.166687	1023.000000	1023.000000	2046.000000
49.480000	0.035464	20.959389	2.639988	0.947272	9.657376	7.714752	0.000000	-10.000000	-0.883333	37.883335	566.666687	1023.000000	1023.000000	2046.000000
49.500000	0.038294	22.631651	2.837775	1.078332	10.659138	8.056407	0.000000	-10.000000	-0.891667	38.333332	579.333313	1023.000000	1023.000000	2046.000000
49.520000	0.040708	24.058384	3.396817	0.795161	11.529902	8.336503	0.000000	-10.000000	-0.900000	38.466667	592.000000	1023.000000	1023.000000	2046.000000
49.540001	0.042505	25.120173	4.413538	0.261318	11.909585	8.535731	0.000000	-10.000000	-0.900000	38.400002	605.000000	1023.000000	1023.000000	2046.000000
49.560001	0.044106	26.066628	5.288022	-0.110461	12.051308	8.837759	0.000000	-10.000000	-0.875000	38.083332	617.833313	1023.000000	1023.000000	2046.000000
49.580002	0.044859	26.511934	6.422676	-0.837672	11.722354	9.204576	0.000000	-10.000000	-0.850000	37.916668	630.500000	1023.000000	1023.000000	2046.000000
49.599998	0.045524	26.904472	7.536778	-1.350326	11.148189	9.569832	0.000000	-10.000000	-0.833333	37.549999	643.166687	1023.000000	1023.000000	2046.000000
49.619999	0.046113	27.252760	8.329368	-1.641121	10.733562	9.830951	0.000000	-10.000000	-0.841667	37.433334	655.666687	1023.000000	1023.000000	2046.000000
49.639999	0.047185	27.886621	8.903607	-1.675462	10.574552	10.083924	0.000000	-10.000000	-0.825000	37.216667	668.333313	1023.000000	1023.000000	2046.000000
49.660000	0.048542	28.688620	9.060885	-1.290813	10.695899	10.222650	0.000000	-10.000000	-0.791667	37.066666	680.666687	1023.000000	1023.000000	2046.000000
49.680000	0.050266	29.707108	8.969083	-0.696668	11.213773	10.220920	0.000000	-10.000000	-0.758333	36.416668	693.166687	1023.000000	1023.000000	2046.000000
49.700001	0.052342	30.934313	8.840574	-0.169826	11.938866	10.324698	0.000000	-10.000000	-0.741667	35.750000	705.500000	1023.000000	1023.000000	2046.000000
49.720001	0.054727	32.343781	8.440471	0.549732	12.947252	10.406323	0.000000	-10.000000	-0.741667	35.233334	717.500000	1023.000000	1023.000000	2046.000000
49.740002	0.057150	33.775700	8.265091	1.077587	13.820944	10.612080	0.000000	-10.000000	-0.741667	35.200001	729.333313	1023.000000	1023.000000	2046.000000
49.759998	0.059662	35.260452	8.035365	1.592716	14.751069	10.881302	0.000000	-10.000000	-0.733333	35.133335	741.000000	1023.000000	1023.000000	2046.000000
49.779999	0.061835	36.544701	8.078885	1.823851	15.494578	11.147385	0.000000	-10.000000	-0.733333	34.983334	753.000000	1023.000000	1023.000000	2046.000000
49.799999	0.063790	37.700111	8.226625	1.920569	16.258980	11.293937	0.000000	-10.000000	-0.716667	34.616665	764.666687	1023.000000	1023.000000	2046.000000
49.820000	0.065711	38.835030	8.588793	1.897319	16.899933	11.448983	0.000000	-10.000000	-0.691667	34.183334	776.333313	1023.000000	1023.000000	2046.000000
49.840000	0.066943	39.563457	9.460279	1.351174	17.120321	11.631684	0.000000	-10.000000	-0.641667	33.583332	787.666687	1023.000000	1023.000000	2046.000000
49.860001	0.067231	39.733490	10.682913	0.622046	16.455954	11.972579	0.000000	-10.000000	-0.608333	32.700001	799.000000	1023.000000	1023.000000	2046.000000
49.880001	0.067580	39.939945	11.605933	0.205237	15.889148	12.239625	0.000000	-10.000000	-0.591667	31.900000	810.000000	1023.000000	1023.000000	2046.000000
49.900002	0.067757	40.044262	12.350740	-0.003724	15.262315	12.434932	0.000000	-10.000000	-0.566667	31.150000	820.833313	1023.000000	1023.000000	2046.000000
49.919998	0.068468	40.464558	12.501140	0.404872	15.109007	12.449538	0.000000	-10.000000	-0.541667	30.633333	831.333313	1023.000000	1023.000000	2046.000000
49.939999	0.070259	41.523335	11.923432	1.435095	15.854836	12.309971	0.000000	-10.000000	-0.483333	30.083334	841.500000	1023.000000	1023.000000	2046.000000
49.959999	0.072069	42.592808	11.464515	2.051135	16.704762	12.372397	0.000000	-10.000000	-0.441667	28.883333	854.833313	1023.000000	1023.000000	2046.000000
49.980000	0.074141	43.817570	11.187012	2.536780	17.511612	12.582167	0.000000	-10.000000	-0.408333	27.883333	864.833313	1023.000000	1023.000000	2046.000000
50.000000	0.076603	45.272617	10.910161	3.093759	18.546461	12.722238	0.000000	-10.000000	-0.375000	26.916668	874.500000	1023.000000	1023.000000	2046.000000
50.020000	0.078755	46.544437	11.149047	3.119030	19.398811	12.877549	0.000000	-10.000000	-0.333333	26.116667	880.500000	1023.000000	1023.000000	2046.000000
50.040001	0.079963	47.258015	11.853503	2.668348	19.750925	12.985237	0.000000	-10.000000	-0.291667	25.100000	889.333313	1023.000000	1023.000000	2046.000000
50.060001	0.079507	46.988880	12.939328	1.835196	19.102510	13.111846	0.000000	-10.000000	-0.258333	23.850000	897.833313	1023.000000	1023.000000	2046.000000
50.080002	0.078267	46.255665	14.167776	1.009951	17.665342	13.412597	0.000000	-10.000000	-0.225000	22.716667	906.000000	1023.000000	1023.000000	2046.000000
50.099998	0.077967	46.078468	14.274096	1.318711	17.028131	13.457529	0.000000	-10.000000	-0.175000	21.400002	913.833313	1023.000000	1023.000000	2046.000000
50.119999	0.079018	46.699440	13.568862	2.330672	17.529495	13.270409	0.000000	-10.000000	-0.150000	19.966667	921.333313	1023.000000	1023.000000	2046.000000
50.139999	0.080927	47.827934	13.062834	3.067974	18.363768	13.333361	0.000000	-10.000000	-0.125000	18.616667	928.166687	1023.000000	1023.000000	2046.000000
50.160000	0.083515	49.357307	12.548118	3.987831	19.454691	13.366670	0.000000	-10.000000	-0.100000	17.233334	934.500000	1023.000000	1023.000000	2046.000000
50.180000	0.085937	50.788605	12.374028	4.357639	20.531345	13.525592	0.000000	-10.000000	-0.050000	15.966666	940.500000	1023.000000	1023.000000	2046.000000
50.200001	0.087223	51.548748	12.765676	4.146707	21.064789	13.571578	0.000000	-10.000000	-0.025000	14.416667	946.166687	1023.000000	1023.000000	2046.000000
50.220001	0.087384	51.644051	13.440222	3.856516	20.798042	13.549273	0.000000	-10.000000	-0.008333	12.816667	951.333313	1023.000000	1023.000000	2046.000000
50.240002	0.086376	51.048111	13.961697	3.522185	19.983170	13.581059	0.000000	-10.000000	-0.008333	10.933333	955.833313	1023.000000	1023.000000	2046.000000
50.259998	0.085774	50.692482	14.292309	3.567322	19.176332	13.656517	0.000000	-10.000000	0.016667	9.100000	959.833313	1023.000000	1023.000000	2046.000000
50.279999	0.084718	50.068489	14.542641	3.712042	18.240664	13.573142	0.000000	-10.000000	0.033333	7.483334	963.166687	1023.000000	1023.000000	2046.000000
50.299999	0.084378	49.867527	14.141074	4.409564	17.904951	13.411938	0.000000	-10.000000	0.058333	6.116667	966.000000	1023.000000	1023.000000	2046.000000
50.320000	0.084580	49.986767	13.445951	5.206009	18.074142	13.260665	0.000000	-10.000000	0.058333	4.916667	968.333313	1023.000000	1023.000000	2046.000000
50.340000	0.085671	50.631683	12.421552	6.299046	18.881510	13.029576	0.000000	-10.000000	0.075000	3.150000	970.166687	1023.000000	1023.000000	2046.000000
50.360001	0.086192	50.939602	11.740143	6.838665	19.310385	13.050409	0.000000	-10.000000	0.083333	0.750000	971.333313	1023.000000	1023.000000	2046.000000
50.380001	0.087011	51.423313	11.302394	7.138311	19.782515	13.200092	0.000000	-10.000000	0.100000	-1.500000	971.833313	1023.000000	1023.000000	2046.000000
50.400002	0.087263	51.572285	11.248621	6.903238	20.072687	13.347737	0.000000	-10.000000	0.108333	-3.716667	972.000000	1023.000000	1023.000000	2046.000000
50.419998	0.087012	51.424004	11.579021	6.358259	20.149206	13.337521	0.000000	-10.000000	0.125000	-5.850000	972.000000	1023.000000	1023.000000	2046.000000
50.439999	0.086006	50.829441	12.151652	5.651227	19.671288	13.355273	0.000000	-10.000000	0.141667	-8.033334	972.000000	1023.000000	1023.000000	2046.000000
50.459999	0.084457	49.914295	12.782224	4.937084	18.719187	13.475802	0.000000	-10.000000	0.150000	-9.300000	972.000000	1023.000000	1023.000000	2046.000000
50.480000	0.082228	48.596764	13.296906	4.300819	17.510920	13.488117	0.000000	-10.000000	0.150000	-9.733334	972.000000	1023.000000	1023.000000	2046.000000
50.500000	0.081259	48.024139	12.964389	4.412927	17.332684	13.314139	0.000000	-10.000000	0.150000	-9.633333	972.000000	1023.000000	1023.000000	2046.000000
50.520000	0.080888	47.804844	12.460723	4.601202	17.586313	13.156604	0.000000	-10.000000	0.150000	-9.650000	972.000000	1023.000000	1023.000000	2046.000000
50.540001	0.081059	47.905930	11.842367	4.863746	18.095819	13.103998	0.000000	-10.000000	0.150000	-9.433333	963.500000	1023.000000	1023.000000	2046.000000
50.560001	0.081409	48.112728	11.390735	5.021446	18.565201	13.135345	0.000000	-10.000000	0.150000	-9.366667	955.000000	1023.000000	1023.000000	2046.000000
50.580002	0.081884	48.393223	11.251574	4.883482	19.164951	13.093217	0.000000	-10.000000	0.150000	-9.433333	945.500000	1023.000000	1023.000000	2046.000000
50.599998	0.081665	48.264015	11.600616	4.251292	19.425283	12.986826	0.000000	-10.000000	0.150000	-9.700000	943.333313	1023.000000	1023.000000	2046.000000
50.619999	0.080413	47.523972	12.452099	3.263139	18.939779	12.868955	0.000000	-10.000000	0.150000	-10.133333	940.166687	1023.000000	1023.000000	2046.000000
50.639999	0.078669	46.493668	13.223852	2.523712	17.843864	12.902240	0.000000	-10.000000	0.158333	-10.666667	936.666687	1023.000000	1023.000000	2046.000000
50.660000	0.077083	45.555828	13.590832	2.250472	16.957333	12.757194	0.000000	-10.000000	0.166667	-11.066667	934.333313	1023.000000	1023.000000	2046.000000
50.680000	0.075818	44.808178	13.382370	2.269849	16.485865	12.670094	0.000000	-10.000000	0.200000	-12.000000	930.333313	1023.000000	1023.000000	2046.000000
50.700001	0.074760	44.182972	12.600117	2.726153	16.522257	12.334447	0.000000	-10.000000	0.225000	-12.950001	926.166687	1023.000000	1023.000000	2046.000000
50.720001	0.074565	44.067890	11.557983	3.377476	17.106812	12.025620	0.000000	-10.000000	0.250000	-13.900001	922.000000	1023.000000	1023.000000	2046.000000
50.740002	0.075194	44.439789	10.741881	3.919798	17.788795	11.989313	0.000000	-10.000000	0.258333	-14.466667	917.333313	1023.000000	1023.000000	2046.000000
50.759998	0.074979	44.312778	10.598712	3.577931	18.120161	12.015976	0.000000	-10.000000	0.275000	-15.033334	912.500000	1023.000000	1023.000000	2046.000000
50.779999	0.074500	44.029243	11.050355	2.988280	18.125229	11.865378	0.000000	-10.000000	0.291667	-15.683333	905.833313	1023.000000	1023.000000	2046.000000
50.799999	0.072772	43.008060	12.025261	1.916780	17.135330	11.930688	0.000000	-10.000000	0.300000	-16.016666	902.333313	1023.000000	1023.000000	2046.000000
50.820000	0.070845	41.869461	12.547904	1.425814	16.065420	11.830323	0.000000	-10.000000	0.300000	-16.300001	896.833313	1023.000000	1023.000000	2046.000000
50.840000	0.069312	40.963261	12.414007	1.369061	15.521212	11.658981	0.000000	-10.000000	0.300000	-16.633333	891.500000	1023.000000	1023.000000	2046.000000
50.860001	0.068294	40.361900	11.675357	1.785148	15.512113	11.389282	0.000000	-10.000000	0.300000	-17.216667	884.166687	1023.000000	1023.000000	2046.000000
50.880001	0.067283	39.764305	10.755000	2.152757	15.704903	11.151644	0.000000	-10.000000	0.300000	-17.600000	880.500000	1023.000000	1023.000000	2046.000000
50.900002	0.067449	39.862629	9.649755	2.831687	16.396492	10.984697	0.000000	-10.000000	0.316667	-17.700001	876.500000	1023.000000	1023.000000	2046.000000
50.919998	0.066557	39.335114	9.280361	2.717891	16.345650	10.991211	0.000000	-10.000000	0.333333	-17.583334	870.500000	1023.000000	1023.000000	2046.000000
50.939999	0.066381	39.231464	9.196629	2.679784	16.490709	10.864343	0.000000	-10.000000	0.350000	-17.549999	862.666687	1023.000000	1023.000000	2046.000000
50.959999	0.066004	39.008251	9.598992	2.254864	16.605463	10.548931	0.000000	-10.000000	0.333333	-17.650000	855.000000	1023.000000	1023.000000	2046.000000
50.980000	0.064767	38.277119	10.029989	1.691788	16.183659	10.371682	0.000000	-10.000000	0.316667	-17.716667	851.333313	1023.000000	1023.000000	2046.000000
51.000000	0.063310	37.415997	10.346949	1.210872	15.628332	10.229845	0.000000	-10.000000	0.300000	-17.900002	845.500000	1023.000000	1023.000000	2046.000000
51.020000	0.061228	36.185482	10.655128	0.659523	14.616920	10.253912	0.000000	-10.000000	0.300000	-18.100000	841.500000	1023.000000	1023.000000	2046.000000
51.040001	0.059287	35.038712	10.310265	0.660502	13.836558	10.231385	0.000000	-10.000000	0.333333	-18.366667	833.166687	1023.000000	1023.000000	2046.000000
51.060001	0.058433	34.534145	8.947966	1.470546	14.175042	9.940592	0.000000	-10.000000	0.366667	-18.433334	828.833313	1023.000000	1023.000000	2046.000000
51.080002	0.058931	34.827934	7.747676	2.369690	14.937631	9.772937	0.000000	-10.000000	0.400000	-18.650000	822.500000	1023.000000	1023.000000	2046.000000
51.099998	0.059463	35.142895	7.731402	2.401072	15.319787	9.690632	0.000000	-10.000000	0.400000	-19.016666	816.333313	1023.000000	1023.000000	2046.000000
51.119999	0.058760	34.727234	8.640775	1.615003	15.153249	9.318207	0.000000	-10.000000	0.408333	-19.516666	808.000000	1023.000000	1023.000000	2046.000000
51.139999	0.057005	33.690178	9.548554	0.889129	14.028234	9.224261	0.000000	-10.000000	0.416667	-19.816668	799.333313	1023.000000	1023.000000	2046.000000
51.160000	0.054806	32.390240	9.707180	0.673422	12.868891	9.140748	0.000000	-10.000000	0.416667	-20.116667	792.666687	1023.000000	1023.000000	2046.000000
51.180000	0.053796	31.793720	8.300355	1.676342	12.954728	8.862295	0.000000	-10.000000	0.425000	-20.233334	786.000000	1023.000000	1023.000000	2046.000000
51.200001	0.053330	31.518196	6.644272	2.834085	13.479690	8.560150	0.000000	-10.000000	0.425000	-20.533333	779.333313	1023.000000	1023.000000	2046.000000
51.220001	0.053296	31.498032	5.899258	3.397100	13.661190	8.540485	0.000000	-10.000000	0.433333	-20.616667	774.833313	1023.000000	1023.000000	2046.000000
51.240002	0.052986	31.314728	6.225542	3.280074	13.558547	8.250566	0.000000	-10.000000	0.433333	-20.950001	770.166687	1023.000000	1023.000000	2046.000000
51.259998	0.051635	30.516399	7.072254	2.711489	12.762853	7.969803	0.000000	-10.000000	0.441667	-21.233334	765.500000	1023.000000	1023.000000	2046.000000
51.279999	0.049811	29.438427	7.649831	2.272323	11.630101	7.886172	0.000000	-10.000000	0.450000	-21.566668	756.000000	1023.000000	1023.000000	2046.000000
51.299999	0.048327	28.561449	7.550792	2.291555	10.937063	7.782038	0.000000	-10.000000	0.450000	-21.700001	748.833313	1023.000000	1023.000000	2046.000000
51.320000	0.046922	27.730968	6.982293	2.494483	10.600129	7.654064	0.000000	-10.000000	0.458333	-21.900000	741.666687	1023.000000	1023.000000	2046.000000
51.340000	0.045786	27.059471	5.992899	2.752756	10.731847	7.581969	0.000000	-10.000000	0.466667	-22.116667	736.666687	1023.000000	1023.000000	2046.000000
51.360001	0.044675	26.402979	4.703081	3.211218	11.021845	7.466836	0.000000	-10.000000	0.483333	-22.833334	726.666687	1023.000000	1023.000000	2046.000000
51.380001	0.044021	26.016661	3.754765	3.513569	11.334484	7.413842	0.000000	-10.000000	0.491667	-23.049999	716.333313	1023.000000	1023.000000	2046.000000
51.400002	0.043044	25.438795	3.839767	3.027515	11.294744	7.276768	0.000000	-10.000000	0.500000	-23.200001	708.666687	1023.000000	1023.000000	2046.000000
51.419998	0.042019	24.833147	4.470204	2.436708	10.975509	6.950726	0.000000	-10.000000	0.483333	-22.783333	703.500000	1023.000000	1023.000000	2046.000000
51.439999	0.040304	23.819405	5.405648	1.613656	9.986916	6.813184	0.000000	-10.000000	0.466667	-22.483334	698.500000	1023.000000	1023.000000	2046.000000
51.459999	0.038675	22.857023	5.989469	0.993492	9.104006	6.770057	0.000000	-10.000000	0.450000	-22.366667	688.666687	1023.000000	1023.000000	2046.000000
51.480000	0.037125	21.940590	6.200900	0.623534	8.355134	6.761023	0.000000	-10.000000	0.450000	-22.316668	681.333313	1023.000000	1023.000000	2046.000000
51.500000	0.035975	21.261002	5.693360	0.717575	8.223294	6.626772	0.000000	-10.000000	0.450000	-22.533333	674.000000	1023.000000	1023.000000	2046.000000
51.520000	0.034938	20.648224	4.879265	0.882516	8.249585	6.636858	0.000000	-10.000000	0.458333	-22.600000	668.833313	1023.000000	1023.000000	2046.000000
51.540001	0.033754	19.948883	4.122610	0.953338	8.246447	6.626489	0.000000	-10.000000	0.475000	-22.833334	661.333313	1023.000000	1023.000000	2046.000000
51.560001	0.032677	19.312056	3.169797	1.130985	8.430290	6.580984	0.000000	-10.000000	0.508333	-23.233334	653.666687	1023.000000	1023.000000	2046.000000
51.580002	0.031831	18.812275	2.939792	1.014077	8.364223	6.494183	0.000000	-10.000000	0.533333	-23.616667	646.000000	1023.000000	1023.000000	2046.000000
51.599998	0.031056	18.354034	2.970171	0.950332	8.320571	6.112961	0.000000	-10.000000	0.550000	-23.816668	638.000000	1023.000000	1023.000000	2046.000000
51.619999	0.029874	17.655586	3.280008	0.597363	8.063868	5.714347	0.000000	-10.000000	0.550000	-23.966667	630.000000	1023.000000	1023.000000	2046.000000
51.639999	0.028758	16.995821	3.840662	0.149336	7.447200	5.558623	0.000000	-10.000000	0.550000	-24.083334	622.000000	1023.000000	1023.000000	2046.000000
51.660000	0.027258	16.109583	4.495536	-0.369167	6.516190	5.467023	0.000000	-10.000000	0.550000	-24.283333	614.000000	1023.000000	1023.000000	2046.000000
51.680000	0.025736	15.209722	5.005463	-0.891995	5.587805	5.508447	0.000000	-10.000000	0.550000	-24.383333	606.000000	1023.000000	1023.000000	2046.000000
51.700001	0.024962	14.752676	4.839861	-0.761399	5.161942	5.512271	0.000000	-10.000000	0.550000	-24.500000	595.000000	1023.000000	1023.000000	2046.000000
51.720001	0.024109	14.248682	4.105444	-0.541299	5.234636	5.449900	0.000000	-10.000000	0.550000	-24.550001	586.666687	1023.000000	1023.000000	2046.000000
51.740002	0.022931	13.552318	2.975904	-0.289439	5.355105	5.510747	0.000000	-10.000000	0.550000	-24.516668	578.333313	1023.000000	1023.000000	2046.000000
51.759998	0.022380	13.226707	1.872152	0.005106	5.716654	5.632795	0.000000	-10.000000	0.550000	-24.550001	573.000000	1023.000000	1023.000000	2046.000000
51.779999	0.021532	12.725127	1.326656	0.076596	5.803195	5.518680	0.000000	-10.000000	0.550000	-24.583334	565.000000	1023.000000	1023.000000	2046.000000
51.799999	0.020443	12.081904	1.097851	-0.029573	5.861548	5.152079	0.000000	-10.000000	0.558333	-24.666666	557.000000	1023.000000	1023.000000	2046.000000
51.820000	0.019578	11.570525	1.307869	-0.238408	5.725558	4.775506	0.000000	-10.000000	0.558333	-24.716667	548.666687	1023.000000	1023.000000	2046.000000
51.840000	0.018194	10.752390	1.968439	-0.776570	5.075785	4.484737	0.000000	-10.000000	0.558333	-24.850000	540.333313	1023.000000	1023.000000	2046.000000
[truncated: 1,137,027 more chars]
