# Supplementary material for: Effect of Electrode Belt and Body Positions on Regional Pulmonary Ventilation- and Perfusion-Related Impedance Changes Measured by Electric Impedance Tomography
Source: PLoS One. 2016 Jun 2;11(6):e0155913. doi: 10.1371/journal.pone.0155913 (PMC4890811; doi:10.1371/journal.pone.0155913)
Supplement: S1 Dataset — (ZIP) [file pone.0155913.s001.zip › Dataset/Fp04-left-2i.txt]

Patient Name:	Fp4
Registry:	Fp4
Investigator:	 
Diagnosys:	 
Notes:	v�nster2i           
Sample Rate [Hz]:	50.08
Time Base 	Pixels Mean 	Pixels Sum 	UPPER RIGHT		UPPER LEFT		LOWER RIGHT		LOWER LEFT		QRS	ETCO2	Paw	Flow (L/min)	Volume	Analog1	Analog2	AnalogSum
0.000000	-0.018129	-10.714341	-2.100860	-4.298849	-1.645598	-2.669035	0.000000	-10.000000	0.225000	-15.166667	157.500000	1023.000000	1023.000000	2046.000000
0.020000	-0.018258	-10.790352	-2.183852	-4.254375	-1.513104	-2.839021	0.000000	-10.000000	0.225000	-14.983334	152.500000	1023.000000	1023.000000	2046.000000
0.040000	-0.018869	-11.151818	-2.297808	-4.303533	-1.708913	-2.841565	0.000000	-10.000000	0.208333	-14.750000	147.500000	1023.000000	1023.000000	2046.000000
0.060000	-0.019217	-11.357473	-2.372320	-4.374663	-1.933844	-2.676646	0.000000	-10.000000	0.208333	-14.383333	142.500000	1023.000000	1023.000000	2046.000000
0.080000	-0.018845	-11.137517	-2.420358	-4.277448	-1.732884	-2.706827	0.000000	-10.000000	0.208333	-14.183333	137.666672	1023.000000	1023.000000	2046.000000
0.100000	-0.018951	-11.200009	-2.469969	-4.202528	-1.824053	-2.703459	0.000000	-10.000000	0.208333	-14.100000	132.833328	1023.000000	1023.000000	2046.000000
0.120000	-0.018947	-11.197652	-2.465177	-4.226058	-2.010609	-2.495807	0.000000	-10.000000	0.208333	-14.116667	128.166672	1023.000000	1023.000000	2046.000000
0.140000	-0.018338	-10.837986	-2.443274	-4.061335	-1.818752	-2.514625	0.000000	-10.000000	0.200000	-14.116667	123.500000	1023.000000	1023.000000	2046.000000
0.160000	-0.018038	-10.660212	-2.509510	-4.032449	-1.729784	-2.388469	0.000000	-10.000000	0.208333	-14.150000	118.833336	1023.000000	1023.000000	2046.000000
0.180000	-0.018110	-10.703294	-2.311599	-4.184270	-2.070904	-2.136521	0.000000	-10.000000	0.208333	-14.333333	114.000000	1023.000000	1023.000000	2046.000000
0.200000	-0.017486	-10.334043	-2.268953	-4.150022	-1.871528	-2.043539	0.000000	-10.000000	0.208333	-14.483334	109.166664	1023.000000	1023.000000	2046.000000
0.220000	-0.017222	-10.178167	-2.225449	-4.152291	-1.721172	-2.079256	0.000000	-10.000000	0.208333	-14.650001	104.333336	1023.000000	1023.000000	2046.000000
0.240000	-0.017680	-10.448874	-2.200329	-4.338682	-1.834066	-2.075796	0.000000	-10.000000	0.225000	-14.700000	99.500000	1023.000000	1023.000000	2046.000000
0.260000	-0.018212	-10.763303	-2.261372	-4.538533	-1.930007	-2.033391	0.000000	-10.000000	0.225000	-14.816667	94.500000	1023.000000	1023.000000	2046.000000
0.280000	-0.018306	-10.818751	-2.294181	-4.610276	-1.719630	-2.194665	0.000000	-10.000000	0.216667	-14.783334	89.500000	1023.000000	1023.000000	2046.000000
0.300000	-0.019040	-11.252663	-2.392214	-4.670228	-1.866654	-2.323567	0.000000	-10.000000	0.208333	-14.833334	84.500000	1023.000000	1023.000000	2046.000000
0.320000	-0.019566	-11.563334	-2.427519	-4.837471	-2.058586	-2.239758	0.000000	-10.000000	0.225000	-14.750000	79.666664	1023.000000	1023.000000	2046.000000
0.340000	-0.019455	-11.497724	-2.409330	-4.845921	-1.904799	-2.337675	0.000000	-10.000000	0.225000	-14.816667	74.833336	1023.000000	1023.000000	2046.000000
0.360000	-0.020061	-11.856311	-2.493208	-4.895602	-2.064980	-2.402520	0.000000	-10.000000	0.216667	-14.716667	70.000000	1023.000000	1023.000000	2046.000000
0.380000	-0.020314	-12.005594	-2.541328	-5.021750	-2.192691	-2.249825	0.000000	-10.000000	0.200000	-14.633333	65.000000	1023.000000	1023.000000	2046.000000
0.400000	-0.020040	-11.843887	-2.477111	-5.004769	-2.048218	-2.313790	0.000000	-10.000000	0.200000	-14.516666	60.000000	1023.000000	1023.000000	2046.000000
0.420000	-0.020069	-11.860555	-2.555384	-4.950811	-2.022441	-2.331919	0.000000	-10.000000	0.200000	-14.433333	55.166668	1023.000000	1023.000000	2046.000000
0.440000	-0.020397	-12.054415	-2.462466	-5.056083	-2.343798	-2.192068	0.000000	-10.000000	0.200000	-14.150001	50.333332	1023.000000	1023.000000	2046.000000
0.460000	-0.019772	-11.685295	-2.406144	-4.951181	-2.165641	-2.162329	0.000000	-10.000000	0.200000	-13.866667	45.666668	1023.000000	1023.000000	2046.000000
0.480000	-0.019184	-11.337892	-2.369378	-4.808030	-2.022350	-2.138134	0.000000	-10.000000	0.191667	-13.450001	41.000000	1023.000000	1023.000000	2046.000000
0.500000	-0.018854	-11.142699	-2.251356	-4.722172	-2.166459	-2.002713	0.000000	-10.000000	0.175000	-13.116667	36.500000	1023.000000	1023.000000	2046.000000
0.520000	-0.018369	-10.856231	-2.187845	-4.671172	-2.199431	-1.797783	0.000000	-10.000000	0.158333	-12.600000	32.166668	1023.000000	1023.000000	2046.000000
0.540000	-0.017471	-10.325367	-2.054798	-4.549264	-1.948258	-1.773047	0.000000	-10.000000	0.133333	-12.083334	28.000000	1023.000000	1023.000000	2046.000000
0.560000	-0.017261	-10.201172	-2.113708	-4.448137	-1.861606	-1.777721	0.000000	-10.000000	0.125000	-11.550000	24.000000	1023.000000	1023.000000	2046.000000
0.580000	-0.017904	-10.581157	-2.049901	-4.663906	-2.155425	-1.711925	0.000000	-10.000000	0.108333	-11.083333	20.000000	1023.000000	1023.000000	2046.000000
0.600000	-0.017988	-10.631066	-2.075345	-4.751581	-2.008888	-1.795251	0.000000	-10.000000	0.108333	-10.716667	16.333334	1023.000000	1023.000000	2046.000000
0.620000	-0.018427	-10.890306	-2.258812	-4.717109	-1.902341	-2.012044	0.000000	-10.000000	0.100000	-10.350000	12.666667	1023.000000	1023.000000	2046.000000
0.640000	-0.019340	-11.429687	-2.299016	-4.876539	-2.245393	-2.008738	0.000000	-10.000000	0.100000	-9.916667	9.333333	1023.000000	1023.000000	2046.000000
0.660000	-0.019606	-11.587060	-2.319627	-4.870685	-2.293933	-2.102815	0.000000	-10.000000	0.100000	-9.383333	5.833333	1023.000000	1023.000000	2046.000000
0.680000	-0.020179	-11.925520	-2.494684	-4.901133	-2.224844	-2.304859	0.000000	-10.000000	0.091667	-8.833334	3.000000	1023.000000	1023.000000	2046.000000
0.700000	-0.021946	-12.969909	-2.736441	-5.172286	-2.509488	-2.551695	0.000000	-10.000000	0.083333	-8.266666	0.333333	1023.000000	1023.000000	2046.000000
0.720000	-0.023625	-13.962660	-2.979660	-5.499495	-2.751290	-2.732215	0.000000	-10.000000	0.075000	-7.633334	-2.000000	1023.000000	1023.000000	2046.000000
0.740000	-0.024771	-14.639528	-3.157661	-5.700127	-2.754449	-3.027291	0.000000	-10.000000	0.066667	-6.600000	-4.333333	1023.000000	1023.000000	2046.000000
0.760000	-0.025867	-15.287494	-3.546513	-5.766051	-2.684291	-3.290638	0.000000	-10.000000	0.058333	-5.200000	-6.500000	1023.000000	1023.000000	2046.000000
0.780000	-0.027218	-16.085978	-3.670187	-5.962183	-3.101167	-3.352441	0.000000	-10.000000	0.050000	-3.850000	-8.333333	1023.000000	1023.000000	2046.000000
0.800000	-0.027486	-16.244513	-3.776633	-6.048366	-3.026326	-3.393187	0.000000	-10.000000	0.050000	-2.766667	-9.833333	1023.000000	1023.000000	2046.000000
0.820000	-0.027459	-16.228107	-3.869491	-5.958686	-2.891807	-3.508124	0.000000	-10.000000	0.050000	-1.850000	-10.666667	1023.000000	1023.000000	2046.000000
0.840000	-0.027921	-16.501537	-3.976890	-5.948192	-3.035220	-3.541236	0.000000	-10.000000	0.041667	-0.900000	-11.000000	1023.000000	1023.000000	2046.000000
0.860000	-0.027925	-16.503935	-4.005681	-5.950064	-3.161371	-3.386818	0.000000	-10.000000	0.041667	-0.250000	-11.000000	1023.000000	1023.000000	2046.000000
0.880000	-0.027257	-16.108898	-3.931629	-5.801418	-2.980251	-3.395601	0.000000	-10.000000	0.033333	0.350000	-11.000000	1023.000000	1023.000000	2046.000000
0.900000	-0.027014	-15.965351	-4.044817	-5.686636	-2.896936	-3.336962	0.000000	-10.000000	0.025000	1.216667	-11.000000	1023.000000	1023.000000	2046.000000
0.920000	-0.026867	-15.878422	-3.948415	-5.625062	-3.119994	-3.184951	0.000000	-10.000000	0.008333	2.433333	-11.000000	1023.000000	1023.000000	2046.000000
0.940000	-0.025751	-15.218898	-3.699845	-5.475572	-2.967742	-3.075739	0.000000	-10.000000	0.008333	3.583333	-11.000000	1023.000000	1023.000000	2046.000000
0.960000	-0.025041	-14.799186	-3.806273	-5.316879	-2.725278	-2.950755	0.000000	-10.000000	0.008333	4.416667	-11.000000	1023.000000	1023.000000	2046.000000
0.980000	-0.024780	-14.644989	-3.643018	-5.303865	-2.957280	-2.740826	0.000000	-10.000000	0.008333	5.016667	-11.000000	1023.000000	1023.000000	2046.000000
1.000000	-0.023543	-13.913975	-3.364675	-5.249297	-2.718229	-2.581774	0.000000	-10.000000	-0.008333	5.566667	-11.000000	1023.000000	1023.000000	2046.000000
1.020000	-0.022734	-13.435679	-3.334320	-5.126424	-2.442132	-2.532804	0.000000	-10.000000	-0.016667	6.300000	-11.000000	1023.000000	1023.000000	2046.000000
1.040000	-0.022730	-13.433431	-3.191095	-5.246361	-2.585436	-2.410538	0.000000	-10.000000	-0.016667	7.200000	-11.000000	1023.000000	1023.000000	2046.000000
1.060000	-0.022268	-13.160447	-2.928380	-5.296523	-2.487106	-2.448437	0.000000	-10.000000	-0.008333	8.050000	-11.000000	1023.000000	1023.000000	2046.000000
1.080000	-0.021970	-12.984543	-3.139043	-5.204263	-2.088565	-2.552672	0.000000	-10.000000	-0.008333	8.833334	-11.000000	1023.000000	1023.000000	2046.000000
1.100000	-0.022380	-13.226726	-3.033664	-5.295691	-2.382503	-2.514868	0.000000	-10.000000	-0.025000	9.750000	-5.666667	1023.000000	1023.000000	2046.000000
1.120000	-0.021734	-12.844570	-2.847910	-5.319655	-2.216555	-2.460450	0.000000	-10.000000	-0.050000	10.750000	5.333333	1023.000000	1023.000000	2046.000000
1.140000	-0.021441	-12.671352	-2.994064	-5.178543	-1.960220	-2.538524	0.000000	-10.000000	-0.058333	11.533334	17.666666	1023.000000	1023.000000	2046.000000
1.160000	-0.021737	-12.846498	-2.931288	-5.214515	-2.218022	-2.482672	0.000000	-10.000000	-0.075000	12.133333	26.000000	1023.000000	1023.000000	2046.000000
1.180000	-0.021087	-12.462365	-2.688649	-5.151982	-2.162285	-2.459449	0.000000	-10.000000	-0.083333	12.800000	30.000000	1023.000000	1023.000000	2046.000000
1.200000	-0.020292	-11.992656	-2.834999	-4.996433	-1.797886	-2.363338	0.000000	-10.000000	-0.108333	13.550000	34.166668	1023.000000	1023.000000	2046.000000
1.220000	-0.020201	-11.938794	-2.698846	-4.933284	-2.043969	-2.262694	0.000000	-10.000000	-0.116667	14.200000	38.500000	1023.000000	1023.000000	2046.000000
1.240000	-0.019550	-11.553769	-2.401191	-4.870631	-2.087266	-2.194681	0.000000	-10.000000	-0.133333	14.683333	43.166668	1023.000000	1023.000000	2046.000000
1.260000	-0.018189	-10.749738	-2.458902	-4.611784	-1.599966	-2.079086	0.000000	-10.000000	-0.141667	15.066668	48.000000	1023.000000	1023.000000	2046.000000
1.280000	-0.017672	-10.444345	-2.243213	-4.514190	-1.768157	-1.918786	0.000000	-10.000000	-0.158333	15.350000	53.000000	1023.000000	1023.000000	2046.000000
1.300000	-0.016489	-9.744889	-1.961165	-4.298691	-1.727975	-1.757058	0.000000	-10.000000	-0.150000	15.883333	58.166668	1023.000000	1023.000000	2046.000000
1.320000	-0.014848	-8.775253	-1.766567	-4.007174	-1.445319	-1.556194	0.000000	-10.000000	-0.150000	16.633333	63.333332	1023.000000	1023.000000	2046.000000
1.340000	-0.013874	-8.199615	-1.736399	-3.702399	-1.319430	-1.441388	0.000000	-10.000000	-0.158333	17.483334	68.833336	1023.000000	1023.000000	2046.000000
1.360000	-0.013140	-7.765721	-1.444250	-3.583735	-1.469381	-1.268355	0.000000	-10.000000	-0.183333	18.150000	74.500000	1023.000000	1023.000000	2046.000000
1.380000	-0.011574	-6.840306	-1.250910	-3.371165	-1.152971	-1.065260	0.000000	-10.000000	-0.200000	18.616667	80.500000	1023.000000	1023.000000	2046.000000
1.400000	-0.010969	-6.482539	-1.236087	-3.154980	-1.074176	-1.017295	0.000000	-10.000000	-0.208333	19.033335	86.500000	1023.000000	1023.000000	2046.000000
1.420000	-0.010925	-6.456765	-1.043571	-3.209887	-1.243419	-0.959889	0.000000	-10.000000	-0.208333	19.300001	92.833336	1023.000000	1023.000000	2046.000000
1.440000	-0.010327	-6.103470	-1.000166	-3.139516	-0.998572	-0.965216	0.000000	-10.000000	-0.225000	19.500000	99.166664	1023.000000	1023.000000	2046.000000
1.460000	-0.010447	-6.174338	-1.143857	-2.977309	-0.969357	-1.083814	0.000000	-10.000000	-0.216667	19.650000	105.833336	1023.000000	1023.000000	2046.000000
1.480000	-0.010587	-6.256845	-0.922382	-2.974347	-1.293989	-1.066127	0.000000	-10.000000	-0.233333	19.833334	112.166664	1023.000000	1023.000000	2046.000000
1.500000	-0.010373	-6.130450	-0.976776	-2.944196	-1.080166	-1.129312	0.000000	-10.000000	-0.225000	19.916666	118.833336	1023.000000	1023.000000	2046.000000
1.520000	-0.011630	-6.873405	-1.231223	-3.055599	-1.231817	-1.354765	0.000000	-10.000000	-0.241667	19.983334	125.500000	1023.000000	1023.000000	2046.000000
1.540000	-0.013140	-7.765909	-1.304764	-3.330618	-1.523267	-1.607260	0.000000	-10.000000	-0.241667	19.950001	132.333328	1023.000000	1023.000000	2046.000000
1.560000	-0.014083	-8.322851	-1.708341	-3.448587	-1.370888	-1.795036	0.000000	-10.000000	-0.250000	20.100000	139.000000	1023.000000	1023.000000	2046.000000
1.580000	-0.015143	-8.949743	-1.995630	-3.480605	-1.549770	-1.923738	0.000000	-10.000000	-0.250000	20.050001	145.666672	1023.000000	1023.000000	2046.000000
1.600000	-0.015531	-9.178572	-1.978784	-3.502647	-1.731965	-1.965176	0.000000	-10.000000	-0.250000	20.333334	152.333328	1023.000000	1023.000000	2046.000000
1.620000	-0.015010	-8.871083	-1.971249	-3.415805	-1.586985	-1.897044	0.000000	-10.000000	-0.258333	20.400002	159.000000	1023.000000	1023.000000	2046.000000
1.640000	-0.014785	-8.737880	-2.063737	-3.204495	-1.550532	-1.919116	0.000000	-10.000000	-0.275000	20.800001	165.666672	1023.000000	1023.000000	2046.000000
1.660000	-0.014565	-8.608092	-1.976763	-3.064041	-1.716010	-1.851279	0.000000	-10.000000	-0.275000	20.883333	172.500000	1023.000000	1023.000000	2046.000000
1.680000	-0.013584	-8.028182	-1.816162	-2.898413	-1.611930	-1.701676	0.000000	-10.000000	-0.283333	21.216667	179.500000	1023.000000	1023.000000	2046.000000
1.700000	-0.012784	-7.555458	-1.937347	-2.583699	-1.410023	-1.624389	0.000000	-10.000000	-0.266667	21.283335	186.666672	1023.000000	1023.000000	2046.000000
1.720000	-0.012397	-7.326387	-1.883421	-2.424097	-1.547812	-1.471058	0.000000	-10.000000	-0.266667	21.383333	193.833328	1023.000000	1023.000000	2046.000000
1.740000	-0.011312	-6.685399	-1.551029	-2.283326	-1.574288	-1.276756	0.000000	-10.000000	-0.233333	21.233334	201.000000	1023.000000	1023.000000	2046.000000
1.760000	-0.009959	-5.885854	-1.575441	-1.913242	-1.245427	-1.151744	0.000000	-10.000000	-0.233333	21.200001	208.000000	1023.000000	1023.000000	2046.000000
1.780000	-0.009386	-5.547329	-1.546520	-1.754876	-1.332096	-0.913837	0.000000	-10.000000	-0.233333	20.783333	215.000000	1023.000000	1023.000000	2046.000000
1.800000	-0.008494	-5.020079	-1.191921	-1.626359	-1.411738	-0.790061	0.000000	-10.000000	-0.250000	20.383333	222.000000	1023.000000	1023.000000	2046.000000
1.820000	-0.007188	-4.247877	-1.082700	-1.408893	-1.099417	-0.656868	0.000000	-10.000000	-0.258333	20.316666	228.833328	1023.000000	1023.000000	2046.000000
1.840000	-0.006450	-3.811873	-1.092241	-1.320560	-0.946865	-0.452208	0.000000	-10.000000	-0.266667	20.383333	235.666672	1023.000000	1023.000000	2046.000000
1.860000	-0.006090	-3.599227	-0.897327	-1.362798	-0.967296	-0.371806	0.000000	-10.000000	-0.275000	20.500000	242.500000	1023.000000	1023.000000	2046.000000
1.880000	-0.005430	-3.209004	-0.708225	-1.360322	-0.803435	-0.337023	0.000000	-10.000000	-0.283333	20.450001	249.500000	1023.000000	1023.000000	2046.000000
1.900000	-0.005178	-3.059965	-0.896872	-1.265465	-0.561106	-0.336521	0.000000	-10.000000	-0.291667	20.616667	256.333344	1023.000000	1023.000000	2046.000000
1.920000	-0.005229	-3.090273	-0.884265	-1.260043	-0.663875	-0.282091	0.000000	-10.000000	-0.300000	20.883333	263.166656	1023.000000	1023.000000	2046.000000
1.940000	-0.004901	-2.896415	-0.634820	-1.214800	-0.706070	-0.340725	0.000000	-10.000000	-0.300000	20.916668	270.000000	1023.000000	1023.000000	2046.000000
1.960000	-0.004273	-2.525377	-0.619993	-1.094005	-0.546838	-0.264540	0.000000	-10.000000	-0.300000	21.133333	277.000000	1023.000000	1023.000000	2046.000000
1.980000	-0.003923	-2.318633	-0.656082	-1.008734	-0.536498	-0.117319	0.000000	-10.000000	-0.300000	21.216667	284.000000	1023.000000	1023.000000	2046.000000
2.000000	-0.003447	-2.037443	-0.476084	-0.914350	-0.562564	-0.084446	0.000000	-10.000000	-0.300000	21.316668	291.000000	1023.000000	1023.000000	2046.000000
2.020000	-0.002392	-1.413388	-0.167924	-0.764673	-0.472788	-0.008003	0.000000	-10.000000	-0.300000	21.266666	298.166656	1023.000000	1023.000000	2046.000000
2.040000	-0.001280	-0.756496	-0.180932	-0.470686	-0.239382	0.134505	0.000000	-10.000000	-0.300000	21.350000	305.333344	1023.000000	1023.000000	2046.000000
2.060000	-0.000178	-0.105345	0.002232	-0.244520	-0.212522	0.349465	0.000000	-10.000000	-0.308333	21.500000	312.500000	1023.000000	1023.000000	2046.000000
2.080000	0.001445	0.853749	0.554629	-0.078663	-0.185068	0.562851	0.000000	-10.000000	-0.316667	21.816668	319.666656	1023.000000	1023.000000	2046.000000
2.100000	0.002937	1.735973	0.543534	0.280294	0.142622	0.769522	0.000000	-10.000000	-0.316667	22.283335	326.833344	1023.000000	1023.000000	2046.000000
2.120000	0.004011	2.370779	0.658821	0.548231	0.184220	0.979506	0.000000	-10.000000	-0.308333	22.583334	334.333344	1023.000000	1023.000000	2046.000000
2.140000	0.005298	3.131325	1.111953	0.719933	0.198395	1.101043	0.000000	-10.000000	-0.300000	22.750000	341.666656	1023.000000	1023.000000	2046.000000
2.160000	0.006617	3.910552	1.178449	0.984290	0.508554	1.239258	0.000000	-10.000000	-0.300000	22.600000	349.333344	1023.000000	1023.000000	2046.000000
2.180000	0.006909	4.083328	1.163100	1.008270	0.484789	1.427169	0.000000	-10.000000	-0.316667	22.783335	356.833344	1023.000000	1023.000000	2046.000000
2.200000	0.007001	4.137784	1.514978	1.109807	0.300705	1.212294	0.000000	-10.000000	-0.333333	22.833334	364.500000	1023.000000	1023.000000	2046.000000
2.220000	0.007679	4.538244	1.437971	1.250998	0.624450	1.224825	0.000000	-10.000000	-0.350000	23.066668	372.166656	1023.000000	1023.000000	2046.000000
2.240000	0.007724	4.564772	1.394968	1.394328	0.513977	1.261499	0.000000	-10.000000	-0.350000	23.066668	379.666656	1023.000000	1023.000000	2046.000000
2.260000	0.007933	4.688133	1.724786	1.414733	0.414591	1.134022	0.000000	-10.000000	-0.341667	23.266668	387.333344	1023.000000	1023.000000	2046.000000
2.280000	0.007574	4.476193	1.531551	1.354754	0.588898	1.000990	0.000000	-10.000000	-0.333333	23.266668	395.000000	1023.000000	1023.000000	2046.000000
2.300000	0.006069	3.586745	1.141789	1.191797	0.408396	0.844762	0.000000	-10.000000	-0.333333	23.400002	403.000000	1023.000000	1023.000000	2046.000000
2.320000	0.004764	2.815706	1.040824	1.063074	0.151752	0.560056	0.000000	-10.000000	-0.333333	23.350000	410.833344	1023.000000	1023.000000	2046.000000
2.340000	0.004238	2.504550	0.935928	1.000018	0.121415	0.447189	0.000000	-10.000000	-0.341667	23.416666	418.500000	1023.000000	1023.000000	2046.000000
2.360000	0.003894	2.301451	0.631172	1.019268	0.155768	0.495243	0.000000	-10.000000	-0.341667	23.333334	426.166656	1023.000000	1023.000000	2046.000000
2.380000	0.003896	2.302473	0.587548	1.160270	0.085418	0.469238	0.000000	-10.000000	-0.350000	23.433334	434.000000	1023.000000	1023.000000	2046.000000
2.400000	0.004581	2.707549	0.856001	1.233953	0.086060	0.531536	0.000000	-10.000000	-0.350000	23.600000	442.000000	1023.000000	1023.000000	2046.000000
2.420000	0.005293	3.128043	0.730916	1.475758	0.256300	0.665070	0.000000	-10.000000	-0.350000	23.916666	450.000000	1023.000000	1023.000000	2046.000000
2.440000	0.005844	3.454003	0.756016	1.764971	0.206336	0.726680	0.000000	-10.000000	-0.350000	23.850000	458.000000	1023.000000	1023.000000	2046.000000
2.460000	0.006718	3.970461	1.137281	1.975790	0.107937	0.749454	0.000000	-10.000000	-0.341667	23.750000	466.000000	1023.000000	1023.000000	2046.000000
2.480000	0.007819	4.620856	1.155308	2.190567	0.333977	0.941003	0.000000	-10.000000	-0.333333	23.433334	473.833344	1023.000000	1023.000000	2046.000000
2.500000	0.008560	5.058892	1.174979	2.431186	0.279310	1.173417	0.000000	-10.000000	-0.316667	23.150000	481.500000	1023.000000	1023.000000	2046.000000
2.520000	0.009759	5.767680	1.463632	2.688115	0.329966	1.285967	0.000000	-10.000000	-0.308333	22.783333	489.166656	1023.000000	1023.000000	2046.000000
2.540000	0.011029	6.517929	1.705119	2.882568	0.488580	1.441660	0.000000	-10.000000	-0.300000	22.766666	496.833344	1023.000000	1023.000000	2046.000000
2.560000	0.011674	6.899293	1.598933	3.075690	0.584797	1.639873	0.000000	-10.000000	-0.291667	22.583334	504.500000	1023.000000	1023.000000	2046.000000
2.580000	0.012793	7.560817	1.787722	3.244335	0.675286	1.853474	0.000000	-10.000000	-0.291667	22.666666	512.166687	1023.000000	1023.000000	2046.000000
2.600000	0.013922	8.227960	2.090540	3.285449	0.844941	2.007029	0.000000	-10.000000	-0.283333	22.350000	519.666687	1023.000000	1023.000000	2046.000000
2.620000	0.014385	8.501502	2.005978	3.348827	0.972309	2.174388	0.000000	-10.000000	-0.283333	22.300001	527.333313	1023.000000	1023.000000	2046.000000
2.640000	0.014417	8.520576	1.968597	3.418314	1.019096	2.114570	0.000000	-10.000000	-0.300000	21.966667	534.666687	1023.000000	1023.000000	2046.000000
2.660000	0.014723	8.701311	2.247032	3.315550	1.032230	2.106500	0.000000	-10.000000	-0.291667	22.050001	542.166687	1023.000000	1023.000000	2046.000000
2.680000	0.014991	8.859487	2.090597	3.401515	1.221880	2.145495	0.000000	-10.000000	-0.283333	21.933334	549.500000	1023.000000	1023.000000	2046.000000
2.700000	0.014957	8.839680	1.983718	3.491373	1.188669	2.175920	0.000000	-10.000000	-0.250000	21.766666	556.833313	1023.000000	1023.000000	2046.000000
2.720000	0.015613	9.227365	2.273712	3.584360	1.200543	2.168751	0.000000	-10.000000	-0.258333	21.366667	564.166687	1023.000000	1023.000000	2046.000000
2.740000	0.016335	9.654227	2.390347	3.671866	1.330963	2.261051	0.000000	-10.000000	-0.266667	20.983334	571.333313	1023.000000	1023.000000	2046.000000
2.760000	0.017080	10.094161	2.450273	3.845842	1.362390	2.435655	0.000000	-10.000000	-0.283333	21.016666	578.500000	1023.000000	1023.000000	2046.000000
2.780000	0.018223	10.769991	2.622459	4.138731	1.493483	2.515318	0.000000	-10.000000	-0.258333	20.916668	585.500000	1023.000000	1023.000000	2046.000000
2.800000	0.019858	11.736375	3.136446	4.342496	1.535285	2.722148	0.000000	-10.000000	-0.250000	21.100000	592.500000	1023.000000	1023.000000	2046.000000
2.820000	0.021401	12.647861	3.374636	4.577870	1.754090	2.941263	0.000000	-10.000000	-0.241667	20.766666	599.500000	1023.000000	1023.000000	2046.000000
2.840000	0.022697	13.413707	3.554808	4.791807	1.837580	3.229511	0.000000	-10.000000	-0.258333	20.716667	606.500000	1023.000000	1023.000000	2046.000000
2.860000	0.023994	14.180216	3.590633	5.085476	2.075315	3.428791	0.000000	-10.000000	-0.266667	20.616667	613.333313	1023.000000	1023.000000	2046.000000
2.880000	0.025333	14.971863	3.991543	5.305617	2.164832	3.509870	0.000000	-10.000000	-0.258333	20.500000	620.166687	1023.000000	1023.000000	2046.000000
2.900000	0.025830	15.265745	4.177705	5.380875	2.204874	3.502292	0.000000	-10.000000	-0.258333	20.366667	627.000000	1023.000000	1023.000000	2046.000000
2.920000	0.026125	15.439665	4.176347	5.465454	2.275473	3.522391	0.000000	-10.000000	-0.241667	20.083334	633.833313	1023.000000	1023.000000	2046.000000
2.940000	0.026235	15.504682	4.092011	5.519563	2.303760	3.589348	0.000000	-10.000000	-0.241667	20.166666	640.666687	1023.000000	1023.000000	2046.000000
2.960000	0.026633	15.740131	4.369089	5.613318	2.290016	3.467708	0.000000	-10.000000	-0.241667	19.950001	647.333313	1023.000000	1023.000000	2046.000000
2.980000	0.026927	15.914065	4.475894	5.646594	2.379127	3.412450	0.000000	-10.000000	-0.250000	19.816668	654.000000	1023.000000	1023.000000	2046.000000
3.000000	0.026233	15.503426	4.357054	5.505822	2.291358	3.349192	0.000000	-10.000000	-0.233333	19.383333	660.666687	1023.000000	1023.000000	2046.000000
3.020000	0.024843	14.682400	3.949168	5.341632	2.244807	3.146792	0.000000	-10.000000	-0.208333	19.066668	667.166687	1023.000000	1023.000000	2046.000000
3.040000	0.023548	13.916917	3.900405	5.196489	2.015876	2.804147	0.000000	-10.000000	-0.183333	18.633333	673.666687	1023.000000	1023.000000	2046.000000
3.060000	0.022509	13.302573	3.712726	5.003902	1.922161	2.663784	0.000000	-10.000000	-0.175000	18.166668	680.000000	1023.000000	1023.000000	2046.000000
3.080000	0.021930	12.960387	3.511302	4.923690	1.916108	2.609287	0.000000	-10.000000	-0.175000	17.716667	686.333313	1023.000000	1023.000000	2046.000000
3.100000	0.021632	12.784272	3.360236	4.941439	1.822513	2.660084	0.000000	-10.000000	-0.166667	17.666668	692.500000	1023.000000	1023.000000	2046.000000
3.120000	0.021859	12.918487	3.318232	5.120932	1.869792	2.609532	0.000000	-10.000000	-0.166667	17.616667	698.166687	1023.000000	1023.000000	2046.000000
3.140000	0.022498	13.296306	3.608424	5.245634	1.842755	2.599493	0.000000	-10.000000	-0.158333	17.566668	703.833313	1023.000000	1023.000000	2046.000000
3.160000	0.023075	13.637470	3.613466	5.410900	1.926013	2.687092	0.000000	-10.000000	-0.158333	17.183334	709.500000	1023.000000	1023.000000	2046.000000
3.180000	0.023571	13.930290	3.559340	5.632454	1.889428	2.849068	0.000000	-10.000000	-0.150000	17.066668	715.500000	1023.000000	1023.000000	2046.000000
3.200000	0.024563	14.516796	3.828584	5.860781	1.971096	2.856335	0.000000	-10.000000	-0.141667	16.866667	721.500000	1023.000000	1023.000000	2046.000000
3.220000	0.025325	14.967114	4.044983	6.061139	1.968454	2.892538	0.000000	-10.000000	-0.141667	16.750000	727.166687	1023.000000	1023.000000	2046.000000
3.240000	0.026198	15.483226	4.141307	6.198221	2.015491	3.128207	0.000000	-10.000000	-0.133333	16.416668	732.833313	1023.000000	1023.000000	2046.000000
3.260000	0.027260	16.110395	4.162994	6.446031	2.115229	3.386141	0.000000	-10.000000	-0.125000	16.166668	738.166687	1023.000000	1023.000000	2046.000000
3.280000	0.028115	16.616053	4.307145	6.650023	2.239445	3.419441	0.000000	-10.000000	-0.108333	15.766667	743.666687	1023.000000	1023.000000	2046.000000
3.300000	0.028990	17.133057	4.547647	6.756575	2.310432	3.518402	0.000000	-10.000000	-0.100000	15.500000	749.000000	1023.000000	1023.000000	2046.000000
3.320000	0.029763	17.590223	4.613293	6.804348	2.432131	3.740452	0.000000	-10.000000	-0.116667	15.166667	754.333313	1023.000000	1023.000000	2046.000000
3.340000	0.030089	17.782713	4.476018	6.781839	2.526503	3.998351	0.000000	-10.000000	-0.133333	14.983334	759.500000	1023.000000	1023.000000	2046.000000
3.360000	0.030368	17.947725	4.621123	6.815584	2.615512	3.895507	0.000000	-10.000000	-0.150000	14.800000	764.500000	1023.000000	1023.000000	2046.000000
3.380000	0.030290	17.901428	4.616088	6.744911	2.702533	3.837897	0.000000	-10.000000	-0.150000	14.916667	769.500000	1023.000000	1023.000000	2046.000000
3.400000	0.030002	17.731384	4.629546	6.635993	2.611668	3.854177	0.000000	-10.000000	-0.150000	14.766666	774.500000	1023.000000	1023.000000	2046.000000
3.420000	0.030017	17.740273	4.443170	6.704731	2.698689	3.893683	0.000000	-10.000000	-0.133333	14.716667	779.333313	1023.000000	1023.000000	2046.000000
3.440000	0.030385	17.957317	4.546621	6.816528	2.736827	3.857341	0.000000	-10.000000	-0.125000	14.133333	784.166687	1023.000000	1023.000000	2046.000000
3.460000	0.030909	18.267157	4.723344	6.857480	2.809543	3.876789	0.000000	-10.000000	-0.100000	13.916667	789.000000	1023.000000	1023.000000	2046.000000
3.480000	0.031449	18.586384	4.756370	6.849841	2.896384	4.083789	0.000000	-10.000000	-0.100000	13.533334	793.666687	1023.000000	1023.000000	2046.000000
3.500000	0.032398	19.147415	4.890872	7.088911	2.945929	4.221703	0.000000	-10.000000	-0.083333	13.333334	798.333313	1023.000000	1023.000000	2046.000000
3.520000	0.033887	20.027319	5.300799	7.329471	3.085368	4.311680	0.000000	-10.000000	-0.083333	13.016666	802.666687	1023.000000	1023.000000	2046.000000
3.540000	0.035216	20.812790	5.516665	7.467052	3.258023	4.571050	0.000000	-10.000000	-0.083333	12.883333	807.166687	1023.000000	1023.000000	2046.000000
3.560000	0.036456	21.545259	5.617887	7.707587	3.376656	4.843131	0.000000	-10.000000	-0.083333	12.850000	811.500000	1023.000000	1023.000000	2046.000000
3.580000	0.037723	22.294252	5.943460	7.995191	3.454138	4.901464	0.000000	-10.000000	-0.091667	12.850000	815.833313	1023.000000	1023.000000	2046.000000
3.600000	0.038651	22.842562	6.145576	8.131968	3.571369	4.993648	0.000000	-10.000000	-0.091667	12.750000	820.000000	1023.000000	1023.000000	2046.000000
3.620000	0.038848	22.959055	6.203275	8.035638	3.610933	5.109209	0.000000	-10.000000	-0.091667	12.416667	824.333313	1023.000000	1023.000000	2046.000000
3.640000	0.038811	22.937283	6.092271	8.076675	3.661421	5.106915	0.000000	-10.000000	-0.075000	12.300000	828.666687	1023.000000	1023.000000	2046.000000
3.660000	0.038816	22.940073	6.200646	8.166897	3.603357	4.969172	0.000000	-10.000000	-0.058333	11.816667	833.000000	1023.000000	1023.000000	2046.000000
3.680000	0.038884	22.980436	6.286173	8.172478	3.630305	4.891480	0.000000	-10.000000	-0.050000	11.483334	837.000000	1023.000000	1023.000000	2046.000000
3.700000	0.038862	22.967316	6.306788	8.176185	3.641457	4.842886	0.000000	-10.000000	-0.033333	10.700000	840.833313	1023.000000	1023.000000	2046.000000
3.720000	0.038225	22.590870	6.130216	8.107304	3.550561	4.802791	0.000000	-10.000000	-0.025000	10.216667	844.500000	1023.000000	1023.000000	2046.000000
3.740000	0.037096	21.923477	6.061171	7.961232	3.405334	4.495739	0.000000	-10.000000	-0.008333	9.600000	847.833313	1023.000000	1023.000000	2046.000000
3.760000	0.035439	20.944580	5.781209	7.690496	3.266415	4.206460	0.000000	-10.000000	-0.008333	9.033334	851.166687	1023.000000	1023.000000	2046.000000
3.780000	0.033957	20.068470	5.486572	7.411865	3.149700	4.020333	0.000000	-10.000000	0.000000	8.433333	854.333313	1023.000000	1023.000000	2046.000000
3.800000	0.032903	19.445889	5.250155	7.335422	2.982163	3.878148	0.000000	-10.000000	0.000000	8.016666	857.333313	1023.000000	1023.000000	2046.000000
3.820000	0.032576	19.252577	5.103744	7.353824	2.950559	3.844451	0.000000	-10.000000	0.000000	7.883333	860.000000	1023.000000	1023.000000	2046.000000
3.840000	0.032690	19.320049	5.150568	7.388277	2.983417	3.797788	0.000000	-10.000000	0.000000	7.416667	862.666687	1023.000000	1023.000000	2046.000000
3.860000	0.032667	19.306158	5.114233	7.433905	2.998797	3.759225	0.000000	-10.000000	0.000000	6.566667	865.166687	1023.000000	1023.000000	2046.000000
3.880000	0.032731	19.343952	5.125311	7.422668	2.899383	3.896590	0.000000	-10.000000	0.016667	4.833333	867.500000	1023.000000	1023.000000	2046.000000
3.900000	0.032913	19.451664	5.119359	7.626888	2.892892	3.812525	0.000000	-10.000000	0.033333	2.316667	869.333313	1023.000000	1023.000000	2046.000000
3.920000	0.033494	19.794699	5.217050	7.712149	2.982969	3.882531	0.000000	-10.000000	0.050000	-0.333333	870.500000	1023.000000	1023.000000	2046.000000
3.940000	0.033679	19.904449	5.238069	7.740695	3.047336	3.878349	0.000000	-10.000000	0.050000	-2.150000	871.000000	1023.000000	1023.000000	2046.000000
3.960000	0.033799	19.974928	5.333616	7.751212	2.888079	4.002021	0.000000	-10.000000	0.050000	-3.783333	871.000000	1023.000000	1023.000000	2046.000000
3.980000	0.034359	20.305981	5.311104	7.936876	3.009588	4.048414	0.000000	-10.000000	0.058333	-5.266667	871.000000	1023.000000	1023.000000	2046.000000
4.000000	0.034891	20.620298	5.400254	7.944185	3.103596	4.172264	0.000000	-10.000000	0.075000	-7.150000	871.000000	1023.000000	1023.000000	2046.000000
4.020000	0.035153	20.775148	5.413036	7.960049	3.210553	4.191510	0.000000	-10.000000	0.091667	-8.316668	871.000000	1023.000000	1023.000000	2046.000000
4.040000	0.035134	20.764393	5.521743	7.852578	3.105111	4.284961	0.000000	-10.000000	0.100000	-9.283334	871.000000	1023.000000	1023.000000	2046.000000
4.060000	0.035063	20.722342	5.347827	7.791659	3.221715	4.361140	0.000000	-10.000000	0.100000	-10.083334	871.000000	1023.000000	1023.000000	2046.000000
4.080000	0.034732	20.526604	5.391433	7.620367	3.256743	4.258060	0.000000	-10.000000	0.100000	-10.600000	867.666687	1023.000000	1023.000000	2046.000000
4.100000	0.033911	20.041361	5.168854	7.387410	3.396660	4.088437	0.000000	-10.000000	0.100000	-10.883333	860.000000	1023.000000	1023.000000	2046.000000
4.120000	0.032969	19.484541	5.094904	7.107728	3.276962	4.004946	0.000000	-10.000000	0.108333	-11.100000	851.000000	1023.000000	1023.000000	2046.000000
4.140000	0.032410	19.154060	4.884022	7.021604	3.294178	3.954255	0.000000	-10.000000	0.116667	-11.416667	844.000000	1023.000000	1023.000000	2046.000000
4.160000	0.032426	19.163809	4.959864	6.961317	3.326964	3.915664	0.000000	-10.000000	0.116667	-11.866667	840.000000	1023.000000	1023.000000	2046.000000
4.180000	0.032226	19.045527	4.895303	6.906896	3.429339	3.813989	0.000000	-10.000000	0.108333	-12.283334	836.000000	1023.000000	1023.000000	2046.000000
4.200000	0.032069	18.953053	5.000305	6.755611	3.291201	3.905935	0.000000	-10.000000	0.116667	-12.733334	832.000000	1023.000000	1023.000000	2046.000000
4.220000	0.032575	19.251678	5.031795	6.864970	3.374881	3.980034	0.000000	-10.000000	0.133333	-13.233334	828.000000	1023.000000	1023.000000	2046.000000
4.240000	0.033433	19.758812	5.257483	6.976997	3.507539	4.016795	0.000000	-10.000000	0.150000	-13.716667	823.666687	1023.000000	1023.000000	2046.000000
4.260000	0.033967	20.074238	5.399624	6.986790	3.619790	4.068033	0.000000	-10.000000	0.150000	-14.150001	819.166687	1023.000000	1023.000000	2046.000000
4.280000	0.033792	19.970797	5.433106	6.839611	3.641010	4.057069	0.000000	-10.000000	0.158333	-14.450000	814.333313	1023.000000	1023.000000	2046.000000
4.300000	0.033458	19.773512	5.356475	6.677351	3.660305	4.079381	0.000000	-10.000000	0.175000	-14.783334	809.500000	1023.000000	1023.000000	2046.000000
4.320000	0.032868	19.425165	5.329486	6.534481	3.621031	3.940169	0.000000	-10.000000	0.191667	-15.116667	804.500000	1023.000000	1023.000000	2046.000000
4.340000	0.032547	19.235201	5.303852	6.480179	3.684905	3.766264	0.000000	-10.000000	0.208333	-15.616667	799.500000	1023.000000	1023.000000	2046.000000
4.360000	0.031925	18.867884	5.136539	6.201149	3.751448	3.778746	0.000000	-10.000000	0.216667	-16.050001	794.333313	1023.000000	1023.000000	2046.000000
4.380000	0.031136	18.401180	5.121106	5.964025	3.580953	3.735097	0.000000	-10.000000	0.233333	-16.550001	789.000000	1023.000000	1023.000000	2046.000000
4.400000	0.030689	18.137053	5.037116	5.940238	3.565897	3.593801	0.000000	-10.000000	0.241667	-17.033333	783.333313	1023.000000	1023.000000	2046.000000
4.420000	0.029875	17.656136	4.998807	5.721129	3.518174	3.418026	0.000000	-10.000000	0.250000	-17.549999	777.500000	1023.000000	1023.000000	2046.000000
4.440000	0.028191	16.660709	4.665477	5.361136	3.503293	3.130804	0.000000	-10.000000	0.258333	-17.966667	771.500000	1023.000000	1023.000000	2046.000000
4.460000	0.025979	15.353678	4.408350	4.927417	3.187522	2.830388	0.000000	-10.000000	0.275000	-18.216667	765.500000	1023.000000	1023.000000	2046.000000
4.480000	0.024239	14.325326	4.010876	4.747219	3.063862	2.503369	0.000000	-10.000000	0.275000	-18.283333	759.500000	1023.000000	1023.000000	2046.000000
4.500000	0.023018	13.603460	3.865521	4.567187	2.923854	2.246898	0.000000	-10.000000	0.266667	-18.183334	753.500000	1023.000000	1023.000000	2046.000000
4.520000	0.022211	13.126888	3.660596	4.454927	2.913688	2.097677	0.000000	-10.000000	0.258333	-18.033335	747.500000	1023.000000	1023.000000	2046.000000
4.540000	0.021204	12.531818	3.517473	4.207717	2.772505	2.034123	0.000000	-10.000000	0.266667	-18.050001	741.500000	1023.000000	1023.000000	2046.000000
4.560000	0.020552	12.146239	3.344266	4.155996	2.709181	1.936796	0.000000	-10.000000	0.283333	-18.333334	735.500000	1023.000000	1023.000000	2046.000000
4.580000	0.020294	11.993873	3.405996	4.170932	2.594639	1.822307	0.000000	-10.000000	0.308333	-18.833334	729.500000	1023.000000	1023.000000	2046.000000
4.600000	0.020309	12.002779	3.372389	4.106114	2.661446	1.862830	0.000000	-10.000000	0.333333	-19.366667	723.166687	1023.000000	1023.000000	2046.000000
4.620000	0.020087	11.871305	3.273835	4.035554	2.702596	1.859319	0.000000	-10.000000	0.350000	-19.883333	716.666687	1023.000000	1023.000000	2046.000000
4.640000	0.019802	11.703122	3.327846	3.936854	2.554161	1.884261	0.000000	-10.000000	0.350000	-20.383333	709.833313	1023.000000	1023.000000	2046.000000
4.660000	0.019909	11.766279	3.277915	4.081885	2.594213	1.812267	0.000000	-10.000000	0.366667	-20.750000	703.000000	1023.000000	1023.000000	2046.000000
4.680000	0.020274	11.981818	3.467480	4.142738	2.559855	1.811744	0.000000	-10.000000	0.375000	-21.133333	696.000000	1023.000000	1023.000000	2046.000000
4.700000	0.020687	12.226241	3.385829	4.101675	2.771545	1.967192	0.000000	-10.000000	0.383333	-21.450001	689.000000	1023.000000	1023.000000	2046.000000
4.720000	0.020808	12.297563	3.492737	3.986306	2.746673	2.071846	0.000000	-10.000000	0.375000	-21.799999	682.000000	1023.000000	1023.000000	2046.000000
4.740000	0.020708	12.238683	3.507001	3.870529	2.710871	2.150282	0.000000	-10.000000	0.375000	-21.950001	674.666687	1023.000000	1023.000000	2046.000000
4.760000	0.020520	12.127444	3.483281	3.794682	2.790647	2.058835	0.000000	-10.000000	0.383333	-21.966667	667.333313	1023.000000	1023.000000	2046.000000
4.780000	0.020013	11.827528	3.467508	3.573887	2.837072	1.949062	0.000000	-10.000000	0.391667	-22.050001	660.000000	1023.000000	1023.000000	2046.000000
4.800000	0.019186	11.339172	3.233942	3.237395	3.011086	1.856750	0.000000	-10.000000	0.391667	-22.066668	652.666687	1023.000000	1023.000000	2046.000000
4.820000	0.017990	10.632034	3.198849	2.944570	2.787070	1.701546	0.000000	-10.000000	0.375000	-22.083334	645.333313	1023.000000	1023.000000	2046.000000
4.840000	0.017488	10.335398	3.179832	2.851506	2.772780	1.531279	0.000000	-10.000000	0.366667	-21.833334	637.833313	1023.000000	1023.000000	2046.000000
4.860000	0.017271	10.207014	3.213665	2.705004	2.832200	1.456145	0.000000	-10.000000	0.358333	-21.833334	630.666687	1023.000000	1023.000000	2046.000000
4.880000	0.016856	9.961621	3.067894	2.464179	3.011039	1.418509	0.000000	-10.000000	0.375000	-21.750000	623.333313	1023.000000	1023.000000	2046.000000
4.900000	0.016106	9.518444	3.155889	2.295564	2.688279	1.378712	0.000000	-10.000000	0.383333	-21.966667	616.166687	1023.000000	1023.000000	2046.000000
4.920000	0.015905	9.399882	3.189577	2.257793	2.678448	1.274064	0.000000	-10.000000	0.391667	-22.033333	608.666687	1023.000000	1023.000000	2046.000000
4.940000	0.016398	9.691383	3.284541	2.214023	2.833392	1.359427	0.000000	-10.000000	0.391667	-22.133333	601.333313	1023.000000	1023.000000	2046.000000
4.960000	0.016817	9.939086	3.309318	2.191243	3.006917	1.431609	0.000000	-10.000000	0.391667	-22.133333	593.833313	1023.000000	1023.000000	2046.000000
4.980000	0.016939	10.010672	3.502876	2.188365	2.832772	1.486658	0.000000	-10.000000	0.391667	-22.200001	586.500000	1023.000000	1023.000000	2046.000000
5.000000	0.017375	10.268717	3.599649	2.348260	2.887249	1.433558	0.000000	-10.000000	0.383333	-22.250000	579.166687	1023.000000	1023.000000	2046.000000
5.020000	0.018056	10.670876	3.835247	2.366867	2.925136	1.543626	0.000000	-10.000000	0.375000	-21.966667	571.666687	1023.000000	1023.000000	2046.000000
5.040000	0.018345	10.842127	3.727876	2.286594	3.199429	1.628227	0.000000	-10.000000	0.383333	-21.683334	564.333313	1023.000000	1023.000000	2046.000000
5.060000	0.017401	10.283775	3.739480	2.012530	2.979708	1.552058	0.000000	-10.000000	0.383333	-21.550001	557.000000	1023.000000	1023.000000	2046.000000
5.080000	0.016477	9.737663	3.542775	1.895050	2.951431	1.348407	0.000000	-10.000000	0.375000	-21.650002	550.000000	1023.000000	1023.000000	2046.000000
5.100000	0.015669	9.260437	3.546127	1.751558	2.801287	1.161464	0.000000	-10.000000	0.366667	-21.533335	542.833313	1023.000000	1023.000000	2046.000000
5.120000	0.014859	8.781518	3.265738	1.498095	2.875051	1.142633	0.000000	-10.000000	0.358333	-21.550001	535.666687	1023.000000	1023.000000	2046.000000
5.140000	0.013769	8.137395	3.117817	1.292139	2.736569	0.990869	0.000000	-10.000000	0.375000	-21.233334	528.333313	1023.000000	1023.000000	2046.000000
5.160000	0.012454	7.360280	2.863812	1.047436	2.529959	0.919072	0.000000	-10.000000	0.383333	-21.400000	521.166687	1023.000000	1023.000000	2046.000000
5.180000	0.011125	6.575111	2.856823	0.874316	2.233586	0.610387	0.000000	-10.000000	0.383333	-21.116667	514.000000	1023.000000	1023.000000	2046.000000
5.200000	0.010156	6.002073	2.532639	0.704422	2.413650	0.351363	0.000000	-10.000000	0.383333	-21.133333	507.000000	1023.000000	1023.000000	2046.000000
5.220000	0.008040	4.751447	2.276049	0.348136	2.071557	0.055705	0.000000	-10.000000	0.366667	-20.483334	500.000000	1023.000000	1023.000000	2046.000000
5.240000	0.006306	3.726815	1.900865	0.150708	1.863789	-0.188547	0.000000	-10.000000	0.358333	-19.950001	493.166656	1023.000000	1023.000000	2046.000000
5.260000	0.005170	3.055259	1.843182	0.031485	1.608110	-0.427517	0.000000	-10.000000	0.308333	-19.366667	486.500000	1023.000000	1023.000000	2046.000000
5.280000	0.004684	2.768327	1.607188	-0.044919	1.692326	-0.486269	0.000000	-10.000000	0.308333	-19.216667	480.000000	1023.000000	1023.000000	2046.000000
5.300000	0.003939	2.327970	1.396617	-0.191021	1.698986	-0.576612	0.000000	-10.000000	0.300000	-19.000000	473.666656	1023.000000	1023.000000	2046.000000
5.320000	0.002994	1.769584	1.216467	-0.277802	1.439403	-0.608483	0.000000	-10.000000	0.300000	-18.983334	467.166656	1023.000000	1023.000000	2046.000000
5.340000	0.002747	1.623543	1.301230	-0.236919	1.267179	-0.707947	0.000000	-10.000000	0.266667	-18.733334	460.833344	1023.000000	1023.000000	2046.000000
5.360000	0.003024	1.787224	1.165681	-0.161226	1.469734	-0.686966	0.000000	-10.000000	0.266667	-18.783333	454.500000	1023.000000	1023.000000	2046.000000
5.380000	0.002783	1.644851	1.096622	-0.253429	1.428655	-0.626997	0.000000	-10.000000	0.300000	-18.750000	448.500000	1023.000000	1023.000000	2046.000000
5.400000	0.002340	1.382713	1.014834	-0.264176	1.232888	-0.600833	0.000000	-10.000000	0.316667	-18.866667	442.166656	1023.000000	1023.000000	2046.000000
5.420000	0.003027	1.789243	1.230665	-0.205433	1.221390	-0.457380	0.000000	-10.000000	0.333333	-18.900000	435.833344	1023.000000	1023.000000	2046.000000
5.440000	0.003581	2.116452	1.093354	-0.152493	1.526654	-0.351064	0.000000	-10.000000	0.333333	-18.916666	429.500000	1023.000000	1023.000000	2046.000000
5.460000	0.003487	2.060764	1.102343	-0.217606	1.393614	-0.217587	0.000000	-10.000000	0.350000	-19.066668	423.166656	1023.000000	1023.000000	2046.000000
5.480000	0.003720	2.198364	1.330838	-0.204228	1.234451	-0.162696	0.000000	-10.000000	0.316667	-19.116667	416.833344	1023.000000	1023.000000	2046.000000
5.500000	0.004461	2.636378	1.463977	-0.196560	1.427152	-0.058192	0.000000	-10.000000	0.316667	-19.183334	410.333344	1023.000000	1023.000000	2046.000000
5.520000	0.004377	2.587090	1.313536	-0.328698	1.688897	-0.086645	0.000000	-10.000000	0.316667	-19.116667	404.000000	1023.000000	1023.000000	2046.000000
5.540000	0.003527	2.084502	1.230108	-0.626975	1.566875	-0.085505	0.000000	-10.000000	0.350000	-18.883333	397.666656	1023.000000	1023.000000	2046.000000
5.560000	0.002531	1.495980	1.330847	-0.857121	1.289846	-0.267593	0.000000	-10.000000	0.350000	-18.816668	391.333344	1023.000000	1023.000000	2046.000000
5.580000	0.002580	1.524517	1.136568	-0.916311	1.634837	-0.330577	0.000000	-10.000000	0.316667	-18.583334	385.000000	1023.000000	1023.000000	2046.000000
5.600000	0.001807	1.067661	1.007869	-1.145665	1.574865	-0.369408	0.000000	-10.000000	0.300000	-18.583334	378.666656	1023.000000	1023.000000	2046.000000
5.620000	0.001041	0.615136	0.974361	-1.256659	1.393838	-0.496403	0.000000	-10.000000	0.300000	-18.466667	372.500000	1023.000000	1023.000000	2046.000000
5.640000	0.000707	0.417802	1.184261	-1.345531	1.127140	-0.548067	0.000000	-10.000000	0.333333	-18.416668	366.500000	1023.000000	1023.000000	2046.000000
5.660000	0.000891	0.526671	0.956549	-1.352651	1.486675	-0.563903	0.000000	-10.000000	0.333333	-18.350000	360.500000	1023.000000	1023.000000	2046.000000
5.680000	0.000416	0.245786	0.875003	-1.528584	1.415482	-0.516115	0.000000	-10.000000	0.316667	-18.300001	354.500000	1023.000000	1023.000000	2046.000000
5.700000	-0.000088	-0.052208	0.932815	-1.599584	1.185099	-0.570538	0.000000	-10.000000	0.283333	-18.216667	348.166656	1023.000000	1023.000000	2046.000000
5.720000	0.000264	0.155982	1.112427	-1.592246	1.161822	-0.526022	0.000000	-10.000000	0.283333	-18.066668	341.833344	1023.000000	1023.000000	2046.000000
5.740000	0.000521	0.308061	0.918826	-1.622264	1.489394	-0.477896	0.000000	-10.000000	0.275000	-17.850000	335.500000	1023.000000	1023.000000	2046.000000
5.760000	0.000388	0.229179	0.914757	-1.685387	1.422037	-0.422229	0.000000	-10.000000	0.283333	-17.600000	329.666656	1023.000000	1023.000000	2046.000000
5.780000	0.000084	0.049632	1.159154	-1.709175	1.064773	-0.465121	0.000000	-10.000000	0.266667	-17.483334	324.000000	1023.000000	1023.000000	2046.000000
5.800000	0.001023	0.604383	1.271642	-1.567047	1.246290	-0.346501	0.000000	-10.000000	0.258333	-17.216667	318.333344	1023.000000	1023.000000	2046.000000
5.820000	0.001854	1.095600	1.189455	-1.461506	1.536800	-0.169147	0.000000	-10.000000	0.241667	-17.033333	312.500000	1023.000000	1023.000000	2046.000000
5.840000	0.002074	1.225814	1.213900	-1.410530	1.500746	-0.078302	0.000000	-10.000000	0.233333	-16.633333	306.833344	1023.000000	1023.000000	2046.000000
5.860000	0.002036	1.203244	1.369537	-1.334853	1.264960	-0.096400	0.000000	-10.000000	0.225000	-16.366667	301.166656	1023.000000	1023.000000	2046.000000
5.880000	0.002641	1.560764	1.578809	-1.246257	1.230921	-0.002709	0.000000	-10.000000	0.225000	-16.083334	295.833344	1023.000000	1023.000000	2046.000000
5.900000	0.003246	1.918302	1.379338	-1.201311	1.653462	0.086814	0.000000	-10.000000	0.216667	-15.983334	290.333344	1023.000000	1023.000000	2046.000000
5.920000	0.002718	1.606218	1.331260	-1.405525	1.558640	0.121843	0.000000	-10.000000	0.216667	-15.900001	285.000000	1023.000000	1023.000000	2046.000000
5.940000	0.001718	1.015477	1.451516	-1.514425	1.236755	-0.158369	0.000000	-10.000000	0.225000	-15.900001	279.666656	1023.000000	1023.000000	2046.000000
5.960000	0.000901	0.532759	1.333203	-1.668988	1.158898	-0.290353	0.000000	-10.000000	0.233333	-15.716667	274.333344	1023.000000	1023.000000	2046.000000
5.980000	0.000106	0.062532	0.988796	-1.776777	1.249940	-0.399427	0.000000	-10.000000	0.225000	-15.600000	269.166656	1023.000000	1023.000000	2046.000000
6.000000	-0.001145	-0.676774	0.699445	-2.000623	1.108592	-0.484187	0.000000	-10.000000	0.216667	-15.483334	263.833344	1023.000000	1023.000000	2046.000000
6.020000	-0.003215	-1.900343	0.428288	-2.246837	0.677081	-0.758875	0.000000	-10.000000	0.208333	-15.350000	258.666656	1023.000000	1023.000000	2046.000000
6.040000	-0.004791	-2.831427	0.410170	-2.433433	0.317304	-1.125469	0.000000	-10.000000	0.208333	-14.966667	253.500000	1023.000000	1023.000000	2046.000000
6.060000	-0.006025	-3.560559	0.034043	-2.648784	0.369190	-1.315008	0.000000	-10.000000	0.200000	-14.333334	248.666672	1023.000000	1023.000000	2046.000000
6.080000	-0.007410	-4.379575	-0.353290	-2.903054	0.356919	-1.480150	0.000000	-10.000000	0.200000	-13.616667	243.833328	1023.000000	1023.000000	2046.000000
6.100000	-0.008758	-5.176257	-0.664065	-3.048939	0.214731	-1.677983	0.000000	-10.000000	0.200000	-13.116667	240.666672	1023.000000	1023.000000	2046.000000
6.120000	-0.009817	-5.801794	-0.809724	-3.120035	0.013833	-1.885867	0.000000	-10.000000	0.191667	-12.750000	236.333328	1023.000000	1023.000000	2046.000000
6.140000	-0.010556	-6.238325	-0.785745	-3.197937	-0.248402	-2.006241	0.000000	-10.000000	0.166667	-12.516667	232.000000	1023.000000	1023.000000	2046.000000
6.160000	-0.010906	-6.445665	-0.881503	-3.230782	-0.363113	-1.970268	0.000000	-10.000000	0.141667	-12.333334	226.333328	1023.000000	1023.000000	2046.000000
6.180000	-0.010572	-6.247922	-1.114522	-3.172652	-0.053903	-1.906845	0.000000	-10.000000	0.125000	-12.016667	222.000000	1023.000000	1023.000000	2046.000000
6.200000	-0.010770	-6.364810	-1.248031	-3.180197	-0.079943	-1.856638	0.000000	-10.000000	0.125000	-11.833334	219.333328	1023.000000	1023.000000	2046.000000
6.220000	-0.011062	-6.537784	-1.322276	-3.106791	-0.178582	-1.930135	0.000000	-10.000000	0.116667	-11.516667	215.500000	1023.000000	1023.000000	2046.000000
6.240000	-0.011221	-6.631585	-1.050653	-3.080469	-0.599595	-1.900867	0.000000	-10.000000	0.108333	-11.533334	211.833328	1023.000000	1023.000000	2046.000000
6.260000	-0.010320	-6.099038	-1.167784	-2.973912	-0.282335	-1.675007	0.000000	-10.000000	0.108333	-11.433333	206.833328	1023.000000	1023.000000	2046.000000
6.280000	-0.009862	-5.828521	-1.237687	-2.942892	-0.129273	-1.518670	0.000000	-10.000000	0.108333	-11.516667	203.000000	1023.000000	1023.000000	2046.000000
6.300000	-0.009971	-5.892564	-1.178598	-2.967745	-0.298464	-1.447757	0.000000	-10.000000	0.116667	-11.533334	199.000000	1023.000000	1023.000000	2046.000000
6.320000	-0.009437	-5.577020	-0.849540	-2.935245	-0.440299	-1.351936	0.000000	-10.000000	0.116667	-11.666667	196.333328	1023.000000	1023.000000	2046.000000
6.340000	-0.008538	-5.046217	-0.891947	-2.929414	-0.050391	-1.174465	0.000000	-10.000000	0.116667	-11.700000	193.666672	1023.000000	1023.000000	2046.000000
6.360000	-0.008343	-4.930845	-0.891159	-3.018530	0.120914	-1.142070	0.000000	-10.000000	0.108333	-11.650000	191.000000	1023.000000	1023.000000	2046.000000
6.380000	-0.009004	-5.321583	-0.869707	-3.145482	-0.001773	-1.304621	0.000000	-10.000000	0.100000	-11.566667	186.000000	1023.000000	1023.000000	2046.000000
6.400000	-0.009572	-5.657265	-0.635213	-3.362235	-0.289786	-1.370032	0.000000	-10.000000	0.100000	-11.466667	181.000000	1023.000000	1023.000000	2046.000000
6.420000	-0.009514	-5.622647	-0.863578	-3.467457	0.067269	-1.358881	0.000000	-10.000000	0.108333	-11.250000	176.000000	1023.000000	1023.000000	2046.000000
6.440000	-0.009830	-5.809543	-1.079113	-3.528542	0.209299	-1.411186	0.000000	-10.000000	0.116667	-11.066668	173.333328	1023.000000	1023.000000	2046.000000
6.460000	-0.010700	-6.323710	-0.903531	-3.628190	-0.173802	-1.618187	0.000000	-10.000000	0.116667	-10.866667	170.666672	1023.000000	1023.000000	2046.000000
6.480000	-0.010668	-6.305035	-0.879212	-3.728527	-0.184710	-1.512586	0.000000	-10.000000	0.100000	-10.733334	167.000000	1023.000000	1023.000000	2046.000000
6.500000	-0.010565	-6.243940	-1.105528	-3.741662	0.092497	-1.489247	0.000000	-10.000000	0.083333	-10.566667	162.166672	1023.000000	1023.000000	2046.000000
6.520000	-0.011279	-6.665628	-1.073645	-3.792465	-0.153063	-1.646456	0.000000	-10.000000	0.075000	-10.433333	158.666672	1023.000000	1023.000000	2046.000000
6.540000	-0.011206	-6.622978	-0.857151	-3.856848	-0.357062	-1.551916	0.000000	-10.000000	0.083333	-10.366667	155.333328	1023.000000	1023.000000	2046.000000
6.560000	-0.010721	-6.335870	-1.038486	-3.858142	-0.014768	-1.424475	0.000000	-10.000000	0.091667	-10.250000	151.833328	1023.000000	1023.000000	2046.000000
6.580000	-0.010740	-6.347067	-1.152143	-3.792848	0.070349	-1.472426	0.000000	-10.000000	0.100000	-10.100000	147.333328	1023.000000	1023.000000	2046.000000
6.600000	-0.010908	-6.446740	-0.798988	-3.885319	-0.314955	-1.447478	0.000000	-10.000000	0.100000	-9.850000	143.833328	1023.000000	1023.000000	2046.000000
6.620000	-0.010168	-6.009077	-0.831761	-3.791950	-0.058369	-1.326996	0.000000	-10.000000	0.091667	-9.583333	140.666672	1023.000000	1023.000000	2046.000000
6.640000	-0.009440	-5.579005	-0.880916	-3.709508	0.190545	-1.179125	0.000000	-10.000000	0.091667	-9.233334	137.500000	1023.000000	1023.000000	2046.000000
6.660000	-0.009121	-5.390799	-0.767989	-3.582231	0.093046	-1.133625	0.000000	-10.000000	0.091667	-9.016667	135.500000	1023.000000	1023.000000	2046.000000
6.680000	-0.008569	-5.064424	-0.353642	-3.454225	-0.204412	-1.052144	0.000000	-10.000000	0.100000	-8.700001	132.500000	1023.000000	1023.000000	2046.000000
6.700000	-0.007512	-4.439878	-0.427785	-3.355102	0.171261	-0.828252	0.000000	-10.000000	0.083333	-8.400001	129.500000	1023.000000	1023.000000	2046.000000
6.720000	-0.006930	-4.095891	-0.591079	-3.236008	0.455144	-0.723949	0.000000	-10.000000	0.075000	-7.950000	125.666664	1023.000000	1023.000000	2046.000000
6.740000	-0.007146	-4.223542	-0.266983	-3.233700	0.084616	-0.807476	0.000000	-10.000000	0.066667	-7.700000	123.833336	1023.000000	1023.000000	2046.000000
6.760000	-0.007115	-4.204998	-0.218037	-3.358586	0.133027	-0.761401	0.000000	-10.000000	0.066667	-7.600000	121.333336	1023.000000	1023.000000	2046.000000
6.780000	-0.007574	-4.476430	-0.475771	-3.446869	0.302732	-0.856522	0.000000	-10.000000	0.058333	-7.650000	119.666664	1023.000000	1023.000000	2046.000000
6.800000	-0.008561	-5.059514	-0.604977	-3.577323	0.158476	-1.035689	0.000000	-10.000000	0.066667	-7.683333	117.166664	1023.000000	1023.000000	2046.000000
6.820000	-0.009301	-5.496771	-0.393543	-3.585899	-0.306062	-1.211268	0.000000	-10.000000	0.066667	-7.366667	114.666664	1023.000000	1023.000000	2046.000000
6.840000	-0.009241	-5.461328	-0.712691	-3.604945	-0.013183	-1.130509	0.000000	-10.000000	0.066667	-6.950000	111.500000	1023.000000	1023.000000	2046.000000
6.860000	-0.010261	-6.064172	-1.113888	-3.729808	0.062552	-1.283028	0.000000	-10.000000	0.050000	-6.550000	109.166664	1023.000000	1023.000000	2046.000000
6.880000	-0.012225	-7.224818	-0.942906	-3.988788	-0.645246	-1.647878	0.000000	-10.000000	0.050000	-6.300000	106.833336	1023.000000	1023.000000	2046.000000
6.900000	-0.013362	-7.896814	-1.214761	-4.161900	-0.635254	-1.884899	0.000000	-10.000000	0.033333	-5.600000	104.500000	1023.000000	1023.000000	2046.000000
6.920000	-0.014716	-8.697375	-1.817735	-4.385940	-0.440775	-2.052925	0.000000	-10.000000	0.016667	-4.900000	102.166664	1023.000000	1023.000000	2046.000000
6.940000	-0.016345	-9.659599	-1.838471	-4.530649	-0.890011	-2.400468	0.000000	-10.000000	0.008333	-3.683333	101.166664	1023.000000	1023.000000	2046.000000
6.960000	-0.016959	-10.022895	-1.851382	-4.582603	-1.105698	-2.483211	0.000000	-10.000000	0.008333	-2.233333	100.666664	1023.000000	1023.000000	2046.000000
6.980000	-0.017050	-10.076323	-2.168715	-4.640359	-0.860886	-2.406363	0.000000	-10.000000	0.008333	-0.500000	100.166664	1023.000000	1023.000000	2046.000000
7.000000	-0.017387	-10.275758	-2.357650	-4.546068	-0.809199	-2.562841	0.000000	-10.000000	0.008333	0.983333	100.000000	1023.000000	1023.000000	2046.000000
7.020000	-0.017675	-10.446055	-2.016707	-4.528142	-1.310565	-2.590640	0.000000	-10.000000	0.016667	1.850000	100.000000	1023.000000	1023.000000	2046.000000
7.040000	-0.017170	-10.147286	-2.217185	-4.499533	-1.047426	-2.383143	0.000000	-10.000000	0.016667	2.533334	100.000000	1023.000000	1023.000000	2046.000000
7.060000	-0.016865	-9.967491	-2.552183	-4.360677	-0.749014	-2.305617	0.000000	-10.000000	0.008333	2.800000	100.000000	1023.000000	1023.000000	2046.000000
7.080000	-0.016934	-10.008007	-2.242719	-4.239994	-1.112234	-2.413059	0.000000	-10.000000	0.000000	2.783333	100.000000	1023.000000	1023.000000	2046.000000
7.100000	-0.016280	-9.621419	-2.107485	-4.096411	-1.158116	-2.259407	0.000000	-10.000000	0.008333	2.416667	100.000000	1023.000000	1023.000000	2046.000000
7.120000	-0.015407	-9.105509	-2.224049	-4.043995	-0.876220	-1.961244	0.000000	-10.000000	0.016667	2.050000	100.000000	1023.000000	1023.000000	2046.000000
7.140000	-0.015136	-8.945574	-2.189358	-3.888069	-0.856658	-2.011489	0.000000	-10.000000	0.025000	1.200000	100.000000	1023.000000	1023.000000	2046.000000
7.160000	-0.014685	-8.678576	-1.829662	-3.892273	-1.140039	-1.816602	0.000000	-10.000000	0.025000	0.600000	100.000000	1023.000000	1023.000000	2046.000000
7.180000	-0.013694	-8.093127	-1.859464	-3.927892	-0.761297	-1.544473	0.000000	-10.000000	0.033333	-0.483333	100.000000	1023.000000	1023.000000	2046.000000
7.200000	-0.013292	-7.855708	-1.918745	-3.845720	-0.497157	-1.594087	0.000000	-10.000000	0.041667	-0.483333	100.000000	1023.000000	1023.000000	2046.000000
7.220000	-0.013488	-7.971345	-1.525960	-3.971348	-0.801874	-1.672163	0.000000	-10.000000	0.041667	-1.000000	100.000000	1023.000000	1023.000000	2046.000000
7.240000	-0.013215	-7.810349	-1.538984	-4.099651	-0.591389	-1.580325	0.000000	-10.000000	0.033333	-1.033333	100.000000	1023.000000	1023.000000	2046.000000
7.260000	-0.013307	-7.864472	-1.754105	-4.139334	-0.334140	-1.636893	0.000000	-10.000000	0.025000	-1.566667	100.000000	1023.000000	1023.000000	2046.000000
7.280000	-0.013623	-8.050953	-1.705735	-4.166220	-0.363242	-1.815755	0.000000	-10.000000	0.025000	-1.500000	100.000000	1023.000000	1023.000000	2046.000000
7.300000	-0.014064	-8.311693	-1.424600	-4.271183	-0.772463	-1.843447	0.000000	-10.000000	0.016667	-0.983333	100.000000	1023.000000	1023.000000	2046.000000
7.320000	-0.013797	-8.154011	-1.608062	-4.299982	-0.476575	-1.769391	0.000000	-10.000000	0.008333	-0.450000	100.000000	1023.000000	1023.000000	2046.000000
7.340000	-0.013828	-8.172443	-1.850547	-4.288742	-0.239694	-1.793461	0.000000	-10.000000	0.008333	0.000000	100.000000	1023.000000	1023.000000	2046.000000
7.360000	-0.014263	-8.429355	-1.530136	-4.349404	-0.641296	-1.908519	0.000000	-10.000000	0.016667	0.000000	100.000000	1023.000000	1023.000000	2046.000000
7.380000	-0.013905	-8.217856	-1.554478	-4.358371	-0.548024	-1.756983	0.000000	-10.000000	0.025000	0.000000	100.000000	1023.000000	1023.000000	2046.000000
7.400000	-0.013404	-7.921504	-1.745816	-4.291559	-0.238411	-1.645718	0.000000	-10.000000	0.025000	-0.666667	100.000000	1023.000000	1023.000000	2046.000000
7.420000	-0.013470	-7.960966	-1.513090	-4.256719	-0.405292	-1.785865	0.000000	-10.000000	0.025000	-1.333333	100.000000	1023.000000	1023.000000	2046.000000
7.440000	-0.013174	-7.785549	-1.297292	-4.284388	-0.564180	-1.639689	0.000000	-10.000000	0.033333	-2.033333	100.000000	1023.000000	1023.000000	2046.000000
7.460000	-0.012552	-7.418511	-1.323783	-4.276474	-0.342939	-1.475315	0.000000	-10.000000	0.041667	-2.050000	99.666664	1023.000000	1023.000000	2046.000000
7.480000	-0.012129	-7.168342	-1.496990	-4.176170	-0.050255	-1.444927	0.000000	-10.000000	0.050000	-2.033333	99.333336	1023.000000	1023.000000	2046.000000
7.500000	-0.011825	-6.988815	-1.091840	-4.156634	-0.319461	-1.420880	0.000000	-10.000000	0.050000	-1.983333	98.666664	1023.000000	1023.000000	2046.000000
7.520000	-0.010979	-6.488695	-0.887963	-3.987391	-0.340379	-1.272962	0.000000	-10.000000	0.050000	-1.950000	98.333336	1023.000000	1023.000000	2046.000000
7.540000	-0.010145	-5.995419	-0.799379	-3.826311	-0.259930	-1.109799	0.000000	-10.000000	0.033333	-1.933333	98.000000	1023.000000	1023.000000	2046.000000
7.560000	-0.009206	-5.440531	-0.985508	-3.648218	0.158223	-0.965028	0.000000	-10.000000	0.033333	-1.966667	97.666664	1023.000000	1023.000000	2046.000000
7.580000	-0.008894	-5.256252	-0.711676	-3.611320	-0.009504	-0.923751	0.000000	-10.000000	0.025000	-2.100000	97.166664	1023.000000	1023.000000	2046.000000
7.600000	-0.008480	-5.011413	-0.456618	-3.465368	-0.149368	-0.940059	0.000000	-10.000000	0.041667	-2.483333	96.166664	1023.000000	1023.000000	2046.000000
7.620000	-0.008312	-4.912447	-0.407036	-3.569903	-0.131574	-0.803935	0.000000	-10.000000	0.041667	-2.816667	95.500000	1023.000000	1023.000000	2046.000000
7.640000	-0.008614	-5.090949	-0.692011	-3.664422	0.109047	-0.843563	0.000000	-10.000000	0.050000	-3.233333	94.666664	1023.000000	1023.000000	2046.000000
7.660000	-0.009248	-5.465586	-0.860669	-3.753796	0.164126	-1.015248	0.000000	-10.000000	0.050000	-3.633333	93.833336	1023.000000	1023.000000	2046.000000
7.680000	-0.010167	-6.008789	-0.682824	-3.861694	-0.286690	-1.177581	0.000000	-10.000000	0.050000	-4.116667	92.666664	1023.000000	1023.000000	2046.000000
7.700000	-0.010471	-6.188508	-0.659862	-3.799935	-0.445351	-1.283360	0.000000	-10.000000	0.058333	-4.533333	90.833336	1023.000000	1023.000000	2046.000000
7.720000	-0.010924	-6.456106	-0.883728	-3.867037	-0.404246	-1.301095	0.000000	-10.000000	0.066667	-4.733333	89.500000	1023.000000	1023.000000	2046.000000
7.740000	-0.011902	-7.034324	-1.371880	-4.044929	-0.151814	-1.465701	0.000000	-10.000000	0.066667	-5.000000	87.833336	1023.000000	1023.000000	2046.000000
7.760000	-0.013882	-8.204339	-1.437557	-4.352423	-0.590523	-1.823836	0.000000	-10.000000	0.058333	-5.233334	86.500000	1023.000000	1023.000000	2046.000000
7.780000	-0.015727	-9.294574	-1.519547	-4.592580	-1.005252	-2.177194	0.000000	-10.000000	0.041667	-5.366667	84.500000	1023.000000	1023.000000	2046.000000
7.800000	-0.017083	-10.095766	-1.825421	-4.762026	-1.150055	-2.358264	0.000000	-10.000000	0.041667	-4.766667	82.166664	1023.000000	1023.000000	2046.000000
7.820000	-0.017955	-10.611568	-2.256112	-4.864979	-1.083227	-2.407250	0.000000	-10.000000	0.041667	-4.083333	80.500000	1023.000000	1023.000000	2046.000000
7.840000	-0.018473	-10.917688	-2.510166	-4.869282	-0.953758	-2.584483	0.000000	-10.000000	0.050000	-3.433333	79.166664	1023.000000	1023.000000	2046.000000
7.860000	-0.019008	-11.233642	-2.299528	-4.935859	-1.335023	-2.663232	0.000000	-10.000000	0.050000	-3.366667	78.500000	1023.000000	1023.000000	2046.000000
7.880000	-0.019363	-11.443729	-2.339262	-4.892057	-1.527330	-2.685080	0.000000	-10.000000	0.041667	-3.350000	77.500000	1023.000000	1023.000000	2046.000000
7.900000	-0.019219	-11.358364	-2.531058	-4.839600	-1.420171	-2.567535	0.000000	-10.000000	0.041667	-3.483333	76.333336	1023.000000	1023.000000	2046.000000
7.920000	-0.019057	-11.262684	-2.895168	-4.760746	-1.094559	-2.512211	0.000000	-10.000000	0.050000	-3.683333	75.166664	1023.000000	1023.000000	2046.000000
7.940000	-0.019144	-11.314094	-2.597652	-4.736012	-1.452195	-2.528235	0.000000	-10.000000	0.058333	-3.966667	73.833336	1023.000000	1023.000000	2046.000000
7.960000	-0.019044	-11.255265	-2.519448	-4.643592	-1.634496	-2.457728	0.000000	-10.000000	0.075000	-4.333333	72.666664	1023.000000	1023.000000	2046.000000
7.980000	-0.018489	-10.927172	-2.595065	-4.531333	-1.523035	-2.277738	0.000000	-10.000000	0.066667	-4.800000	71.166664	1023.000000	1023.000000	2046.000000
8.000000	-0.017842	-10.544746	-2.847349	-4.431291	-1.115463	-2.150644	0.000000	-10.000000	0.075000	-5.350000	68.833336	1023.000000	1023.000000	2046.000000
8.020000	-0.017778	-10.507008	-2.503320	-4.471779	-1.443562	-2.088347	0.000000	-10.000000	0.066667	-5.733334	66.833336	1023.000000	1023.000000	2046.000000
8.040000	-0.017235	-10.185705	-2.344670	-4.422288	-1.465138	-1.953609	0.000000	-10.000000	0.066667	-6.166667	64.833336	1023.000000	1023.000000	2046.000000
8.060000	-0.016671	-9.852546	-2.423784	-4.431017	-1.201423	-1.796321	0.000000	-10.000000	0.066667	-6.333333	63.500000	1023.000000	1023.000000	2046.000000
8.080000	-0.016333	-9.652951	-2.464431	-4.502840	-0.893058	-1.792623	0.000000	-10.000000	0.058333	-6.383333	61.500000	1023.000000	1023.000000	2046.000000
8.100000	-0.016589	-9.804078	-2.155088	-4.653686	-1.115235	-1.880070	0.000000	-10.000000	0.058333	-5.916667	58.833332	1023.000000	1023.000000	2046.000000
8.120000	-0.016828	-9.945142	-2.128635	-4.782777	-1.147826	-1.885903	0.000000	-10.000000	0.050000	-5.500000	56.833332	1023.000000	1023.000000	2046.000000
8.140000	-0.017106	-10.109493	-2.215418	-4.863047	-1.127813	-1.903215	0.000000	-10.000000	0.041667	-4.883334	54.833332	1023.000000	1023.000000	2046.000000
8.160000	-0.017080	-10.094131	-2.433213	-4.786489	-0.802792	-2.071635	0.000000	-10.000000	0.025000	-4.100000	53.833332	1023.000000	1023.000000	2046.000000
8.180000	-0.017201	-10.165798	-2.289021	-4.951475	-0.897386	-2.027916	0.000000	-10.000000	0.016667	-2.683333	52.666668	1023.000000	1023.000000	2046.000000
8.200000	-0.017463	-10.320809	-2.135477	-4.980176	-1.141261	-2.063896	0.000000	-10.000000	0.016667	-0.933333	52.166668	1023.000000	1023.000000	2046.000000
8.220000	-0.017354	-10.256129	-2.130372	-5.005324	-1.132435	-1.987998	0.000000	-10.000000	0.025000	0.350000	52.000000	1023.000000	1023.000000	2046.000000
8.240000	-0.016962	-10.024594	-2.361730	-4.874035	-0.785837	-2.002991	0.000000	-10.000000	0.025000	1.600000	52.000000	1023.000000	1023.000000	2046.000000
8.260000	-0.016691	-9.864122	-2.075254	-4.950450	-0.936373	-1.902046	0.000000	-10.000000	0.016667	2.833333	52.000000	1023.000000	1023.000000	2046.000000
8.280000	-0.016288	-9.626149	-1.962991	-4.839012	-0.928225	-1.895921	0.000000	-10.000000	0.008333	4.066667	52.000000	1023.000000	1023.000000	2046.000000
8.300000	-0.015988	-9.448725	-1.831111	-4.804930	-1.006538	-1.806145	0.000000	-10.000000	0.000000	5.316667	52.000000	1023.000000	1023.000000	2046.000000
8.320000	-0.015333	-9.061955	-1.953404	-4.635273	-0.716641	-1.756636	0.000000	-10.000000	0.000000	5.933333	52.000000	1023.000000	1023.000000	2046.000000
8.340000	-0.014751	-8.718054	-1.790339	-4.640123	-0.627409	-1.660181	0.000000	-10.000000	0.000000	6.833333	52.000000	1023.000000	1023.000000	2046.000000
8.360000	-0.014164	-8.370777	-1.589485	-4.613197	-0.647906	-1.520188	0.000000	-10.000000	0.000000	7.433333	52.000000	1023.000000	1023.000000	2046.000000
8.380000	-0.013324	-7.874714	-1.414689	-4.419768	-0.606614	-1.433643	0.000000	-10.000000	0.000000	8.416667	52.000000	1023.000000	1023.000000	2046.000000
8.400000	-0.012405	-7.331417	-1.406814	-4.149556	-0.470431	-1.304616	0.000000	-10.000000	-0.008333	9.250000	52.000000	1023.000000	1023.000000	2046.000000
8.420000	-0.011282	-6.667657	-1.225705	-3.968080	-0.287830	-1.186042	0.000000	-10.000000	-0.016667	10.250000	52.000000	1023.000000	1023.000000	2046.000000
8.440000	-0.010428	-6.162777	-0.990637	-3.856653	-0.300975	-1.014511	0.000000	-10.000000	-0.050000	11.283334	43.000000	1023.000000	1023.000000	2046.000000
8.460000	-0.009577	-5.660206	-0.773895	-3.649604	-0.327140	-0.909567	0.000000	-10.000000	-0.075000	12.183333	34.000000	1023.000000	1023.000000	2046.000000
8.480000	-0.008734	-5.161558	-0.820638	-3.368254	-0.142063	-0.830603	0.000000	-10.000000	-0.100000	12.750000	26.333334	1023.000000	1023.000000	2046.000000
8.500000	-0.008153	-4.818625	-0.727806	-3.356788	0.045740	-0.779771	0.000000	-10.000000	-0.100000	13.333334	30.666666	1023.000000	1023.000000	2046.000000
8.520000	-0.008162	-4.823876	-0.614055	-3.411996	-0.024613	-0.773212	0.000000	-10.000000	-0.100000	13.916667	35.000000	1023.000000	1023.000000	2046.000000
8.540000	-0.008643	-5.107994	-0.519208	-3.435601	-0.280746	-0.872438	0.000000	-10.000000	-0.108333	14.166667	39.666668	1023.000000	1023.000000	2046.000000
8.560000	-0.008654	-5.114229	-0.709821	-3.275566	-0.189237	-0.939605	0.000000	-10.000000	-0.125000	14.383333	42.833332	1023.000000	1023.000000	2046.000000
8.580000	-0.008559	-5.058306	-0.720811	-3.179466	-0.113256	-1.044773	0.000000	-10.000000	-0.141667	14.600000	47.500000	1023.000000	1023.000000	2046.000000
8.600000	-0.009110	-5.383964	-0.644052	-3.359520	-0.341532	-1.038859	0.000000	-10.000000	-0.150000	15.383333	54.000000	1023.000000	1023.000000	2046.000000
8.620000	-0.010307	-6.091244	-0.805700	-3.510478	-0.529543	-1.245523	0.000000	-10.000000	-0.150000	15.766666	59.000000	1023.000000	1023.000000	2046.000000
8.640000	-0.011685	-6.906022	-1.182674	-3.566352	-0.597824	-1.559172	0.000000	-10.000000	-0.150000	16.183332	64.166664	1023.000000	1023.000000	2046.000000
8.660000	-0.012775	-7.550221	-1.510571	-3.728236	-0.546969	-1.764445	0.000000	-10.000000	-0.150000	16.266666	67.666664	1023.000000	1023.000000	2046.000000
8.680000	-0.013527	-7.994446	-1.668713	-3.846435	-0.649482	-1.829816	0.000000	-10.000000	-0.158333	16.750000	73.000000	1023.000000	1023.000000	2046.000000
8.700000	-0.014056	-8.306870	-1.639135	-3.828476	-0.926245	-1.913013	0.000000	-10.000000	-0.175000	17.600000	80.666664	1023.000000	1023.000000	2046.000000
8.720000	-0.014052	-8.304529	-1.692834	-3.685902	-1.021987	-1.903806	0.000000	-10.000000	-0.191667	18.400002	86.500000	1023.000000	1023.000000	2046.000000
8.740000	-0.013595	-8.034702	-1.881577	-3.483293	-0.739911	-1.929921	0.000000	-10.000000	-0.208333	18.983334	92.500000	1023.000000	1023.000000	2046.000000
8.760000	-0.013054	-7.714678	-1.765723	-3.384956	-0.733984	-1.830016	0.000000	-10.000000	-0.208333	19.016666	96.666664	1023.000000	1023.000000	2046.000000
8.780000	-0.012572	-7.430274	-1.695540	-3.260334	-0.811396	-1.663004	0.000000	-10.000000	-0.216667	19.200001	103.000000	1023.000000	1023.000000	2046.000000
8.800000	-0.012098	-7.150208	-1.631781	-2.996126	-0.950952	-1.571349	0.000000	-10.000000	-0.216667	19.383333	109.333336	1023.000000	1023.000000	2046.000000
8.820000	-0.011167	-6.599641	-1.761375	-2.665225	-0.651275	-1.521767	0.000000	-10.000000	-0.233333	19.750000	115.833336	1023.000000	1023.000000	2046.000000
8.840000	-0.010140	-5.992635	-1.516280	-2.517277	-0.654082	-1.304996	0.000000	-10.000000	-0.241667	19.933332	122.333336	1023.000000	1023.000000	2046.000000
8.860000	-0.009089	-5.371879	-1.347440	-2.305312	-0.654361	-1.064766	0.000000	-10.000000	-0.258333	20.200001	129.000000	1023.000000	1023.000000	2046.000000
8.880000	-0.008405	-4.967140	-1.274563	-2.096879	-0.702258	-0.893440	0.000000	-10.000000	-0.266667	20.400000	135.666672	1023.000000	1023.000000	2046.000000
8.900000	-0.007249	-4.284171	-1.340950	-1.773148	-0.359571	-0.810502	0.000000	-10.000000	-0.266667	20.866667	142.500000	1023.000000	1023.000000	2046.000000
8.920000	-0.006208	-3.668763	-0.961693	-1.823575	-0.396086	-0.487409	0.000000	-10.000000	-0.275000	20.966667	149.333328	1023.000000	1023.000000	2046.000000
8.940000	-0.005270	-3.114360	-0.810778	-1.726471	-0.247589	-0.329522	0.000000	-10.000000	-0.258333	21.383333	156.333328	1023.000000	1023.000000	2046.000000
8.960000	-0.004907	-2.900143	-0.780714	-1.621300	-0.201179	-0.296951	0.000000	-10.000000	-0.258333	21.483334	163.333328	1023.000000	1023.000000	2046.000000
8.980000	-0.004389	-2.593761	-0.822264	-1.554590	0.087010	-0.303917	0.000000	-10.000000	-0.258333	21.916668	170.666672	1023.000000	1023.000000	2046.000000
9.000000	-0.004111	-2.429458	-0.574240	-1.586300	-0.008708	-0.260211	0.000000	-10.000000	-0.283333	22.166668	180.333328	1023.000000	1023.000000	2046.000000
9.020000	-0.003624	-2.141679	-0.616564	-1.490013	0.159568	-0.194670	0.000000	-10.000000	-0.300000	22.500000	187.666672	1023.000000	1023.000000	2046.000000
9.040000	-0.003602	-2.128761	-0.614306	-1.353122	0.044383	-0.205715	0.000000	-10.000000	-0.333333	22.716667	195.000000	1023.000000	1023.000000	2046.000000
9.060000	-0.003194	-1.887647	-0.598196	-1.187806	0.147885	-0.249530	0.000000	-10.000000	-0.350000	22.983334	200.000000	1023.000000	1023.000000	2046.000000
9.080000	-0.002505	-1.480256	-0.400875	-1.113366	0.125616	-0.091632	0.000000	-10.000000	-0.366667	23.450001	207.500000	1023.000000	1023.000000	2046.000000
9.100000	-0.001942	-1.147682	-0.272745	-1.038505	0.081747	0.081821	0.000000	-10.000000	-0.350000	23.783333	215.166672	1023.000000	1023.000000	2046.000000
9.120000	-0.001179	-0.696915	-0.295356	-0.703699	0.215938	0.086203	0.000000	-10.000000	-0.366667	24.033333	223.000000	1023.000000	1023.000000	2046.000000
9.140000	-0.000098	-0.057798	0.035856	-0.625248	0.230728	0.300867	0.000000	-10.000000	-0.375000	24.250000	231.000000	1023.000000	1023.000000	2046.000000
9.160000	0.001341	0.792456	0.180217	-0.423785	0.469695	0.566328	0.000000	-10.000000	-0.400000	24.400000	239.000000	1023.000000	1023.000000	2046.000000
9.180000	0.002236	1.321399	0.359984	-0.215686	0.429165	0.747937	0.000000	-10.000000	-0.400000	24.750000	247.333328	1023.000000	1023.000000	2046.000000
9.200000	0.003566	2.107502	0.487912	0.165298	0.659154	0.795138	0.000000	-10.000000	-0.425000	25.283333	258.333344	1023.000000	1023.000000	2046.000000
9.220000	0.005122	3.027285	0.798805	0.308313	0.748545	1.171622	0.000000	-10.000000	-0.433333	25.900000	266.666656	1023.000000	1023.000000	2046.000000
9.240000	0.006396	3.780032	0.958802	0.594784	0.869133	1.357312	0.000000	-10.000000	-0.441667	26.383333	275.000000	1023.000000	1023.000000	2046.000000
9.260000	0.007254	4.287183	1.026603	0.970586	0.900943	1.389051	0.000000	-10.000000	-0.433333	26.533333	281.000000	1023.000000	1023.000000	2046.000000
9.280000	0.008354	4.937117	1.156259	1.290542	1.078370	1.411945	0.000000	-10.000000	-0.425000	26.683334	289.833344	1023.000000	1023.000000	2046.000000
9.300000	0.009800	5.791813	1.402009	1.446986	1.191469	1.751349	0.000000	-10.000000	-0.425000	26.733334	298.666656	1023.000000	1023.000000	2046.000000
9.320000	0.010828	6.399363	1.652698	1.664057	1.114508	1.968100	0.000000	-10.000000	-0.433333	26.716667	307.500000	1023.000000	1023.000000	2046.000000
9.340000	0.011845	7.000381	1.707880	2.028404	1.304692	1.959405	0.000000	-10.000000	-0.441667	26.850000	316.500000	1023.000000	1023.000000	2046.000000
9.360000	0.012799	7.564377	2.087352	2.136553	1.281435	2.059037	0.000000	-10.000000	-0.450000	27.049999	325.500000	1023.000000	1023.000000	2046.000000
9.380000	0.013437	7.941466	2.176278	2.160353	1.406051	2.198784	0.000000	-10.000000	-0.450000	27.150000	334.500000	1023.000000	1023.000000	2046.000000
9.400000	0.013544	8.004528	2.199500	2.442055	1.354811	2.008162	0.000000	-10.000000	-0.441667	27.016666	343.500000	1023.000000	1023.000000	2046.000000
9.420000	0.013573	8.021462	2.325088	2.462047	1.392062	1.842265	0.000000	-10.000000	-0.458333	26.933334	352.500000	1023.000000	1023.000000	2046.000000
9.440000	0.012449	7.357574	2.109982	2.178349	1.327726	1.741517	0.000000	-10.000000	-0.458333	26.850000	361.500000	1023.000000	1023.000000	2046.000000
9.460000	0.010755	6.356013	1.753186	2.042642	1.071511	1.488674	0.000000	-10.000000	-0.450000	26.866667	370.500000	1023.000000	1023.000000	2046.000000
9.480000	0.009458	5.589975	1.493873	1.997527	0.936589	1.161986	0.000000	-10.000000	-0.433333	26.766666	379.500000	1023.000000	1023.000000	2046.000000
9.500000	0.009182	5.426689	1.345703	1.908836	0.941181	1.230968	0.000000	-10.000000	-0.441667	26.650000	391.333344	1023.000000	1023.000000	2046.000000
9.520000	0.008766	5.180890	1.226668	1.930480	0.789018	1.234725	0.000000	-10.000000	-0.466667	26.516666	400.166656	1023.000000	1023.000000	2046.000000
9.540000	0.009107	5.381971	1.194484	2.133926	0.932285	1.121276	0.000000	-10.000000	-0.450000	26.383333	409.000000	1023.000000	1023.000000	2046.000000
9.560000	0.009761	5.768490	1.297413	2.213320	0.931888	1.325869	0.000000	-10.000000	-0.425000	26.316668	415.000000	1023.000000	1023.000000	2046.000000
9.580000	0.010545	6.232088	1.363510	2.387552	0.962225	1.518801	0.000000	-10.000000	-0.400000	26.216667	423.833344	1023.000000	1023.000000	2046.000000
9.600000	0.011268	6.659500	1.413575	2.764327	1.051323	1.430275	0.000000	-10.000000	-0.400000	25.950001	435.500000	1023.000000	1023.000000	2046.000000
9.620000	0.012227	7.225996	1.683021	2.956369	1.005812	1.580794	0.000000	-10.000000	-0.400000	25.783333	444.166656	1023.000000	1023.000000	2046.000000
9.640000	0.013325	7.874981	1.786984	3.100874	1.106769	1.880353	0.000000	-10.000000	-0.408333	25.600000	452.833344	1023.000000	1023.000000	2046.000000
9.660000	0.014257	8.425923	1.798101	3.504141	1.215131	1.908550	0.000000	-10.000000	-0.408333	25.466667	458.500000	1023.000000	1023.000000	2046.000000
9.680000	0.015500	9.160512	2.167449	3.784206	1.217135	1.991722	0.000000	-10.000000	-0.408333	25.283333	467.000000	1023.000000	1023.000000	2046.000000
9.700000	0.016618	9.821215	2.246200	3.869345	1.387745	2.317924	0.000000	-10.000000	-0.383333	25.083334	478.166656	1023.000000	1023.000000	2046.000000
9.720000	0.017376	10.268950	2.431990	3.926510	1.353402	2.557047	0.000000	-10.000000	-0.366667	24.966667	486.500000	1023.000000	1023.000000	2046.000000
9.740000	0.018305	10.818408	2.432090	4.214260	1.592520	2.579539	0.000000	-10.000000	-0.341667	24.333334	495.000000	1023.000000	1023.000000	2046.000000
9.760000	0.019091	11.282816	2.686321	4.301063	1.644660	2.650773	0.000000	-10.000000	-0.325000	23.633333	500.666656	1023.000000	1023.000000	2046.000000
9.780000	0.019685	11.633636	2.718326	4.214965	1.833500	2.866846	0.000000	-10.000000	-0.291667	22.766668	508.666656	1023.000000	1023.000000	2046.000000
9.800000	0.019828	11.718402	2.796830	4.097754	1.836589	2.987229	0.000000	-10.000000	-0.266667	22.200001	516.333313	1023.000000	1023.000000	2046.000000
9.820000	0.019882	11.750481	2.673864	4.236166	1.998914	2.841537	0.000000	-10.000000	-0.233333	21.583334	523.666687	1023.000000	1023.000000	2046.000000
9.840000	0.020080	11.867173	2.723476	4.288343	2.135932	2.719423	0.000000	-10.000000	-0.233333	20.683334	531.166687	1023.000000	1023.000000	2046.000000
9.860000	0.020059	11.854738	2.869272	4.243719	1.990046	2.751702	0.000000	-10.000000	-0.216667	19.750000	538.166687	1023.000000	1023.000000	2046.000000
9.880000	0.020568	12.155884	2.922428	4.208819	2.096418	2.928218	0.000000	-10.000000	-0.200000	18.733334	545.000000	1023.000000	1023.000000	2046.000000
9.900000	0.020955	12.384464	2.978342	4.305864	2.117628	2.982630	0.000000	-10.000000	-0.166667	17.750000	551.333313	1023.000000	1023.000000	2046.000000
9.920000	0.021636	12.786641	3.088682	4.515007	2.280457	2.902494	0.000000	-10.000000	-0.133333	16.799999	557.500000	1023.000000	1023.000000	2046.000000
9.940000	0.022461	13.274519	3.380138	4.593997	2.290307	3.010076	0.000000	-10.000000	-0.116667	15.950000	563.166687	1023.000000	1023.000000	2046.000000
9.960000	0.023465	13.867870	3.564690	4.629194	2.405708	3.268279	0.000000	-10.000000	-0.100000	15.583334	568.666687	1023.000000	1023.000000	2046.000000
9.980000	0.024464	14.458267	3.700417	4.733662	2.548558	3.475630	0.000000	-10.000000	-0.108333	15.300000	573.833313	1023.000000	1023.000000	2046.000000
10.000000	0.025701	15.189432	3.758524	5.022381	2.890654	3.517873	0.000000	-10.000000	-0.108333	15.000000	579.166687	1023.000000	1023.000000	2046.000000
10.020000	0.026744	15.805842	4.173321	5.226743	2.810922	3.594855	0.000000	-10.000000	-0.091667	14.650000	584.166687	1023.000000	1023.000000	2046.000000
10.040000	0.028042	16.573040	4.300225	5.335559	3.008034	3.929221	0.000000	-10.000000	-0.075000	14.316667	589.166687	1023.000000	1023.000000	2046.000000
10.060000	0.029015	17.147844	4.506611	5.468192	3.005902	4.167140	0.000000	-10.000000	-0.075000	13.900000	594.000000	1023.000000	1023.000000	2046.000000
10.080000	0.030011	17.736372	4.529184	5.824389	3.286277	4.096523	0.000000	-10.000000	-0.091667	13.550000	598.666687	1023.000000	1023.000000	2046.000000
10.100000	0.030819	18.214289	4.904509	5.959434	3.226403	4.123943	0.000000	-10.000000	-0.091667	13.183333	603.333313	1023.000000	1023.000000	2046.000000
10.120000	0.031202	18.440302	4.950964	5.837765	3.311790	4.339784	0.000000	-10.000000	-0.091667	13.050000	607.666687	1023.000000	1023.000000	2046.000000
10.140000	0.031032	18.340124	4.792661	5.857381	3.404935	4.285147	0.000000	-10.000000	-0.083333	12.783334	612.166687	1023.000000	1023.000000	2046.000000
10.160000	0.030800	18.202740	4.882569	5.897660	3.390024	4.032485	0.000000	-10.000000	-0.083333	12.500000	616.500000	1023.000000	1023.000000	2046.000000
10.180000	0.030644	18.110477	4.913589	5.839413	3.301695	4.055781	0.000000	-10.000000	-0.066667	12.133333	620.833313	1023.000000	1023.000000	2046.000000
10.200000	0.030600	18.084879	4.945783	5.793427	3.189710	4.155959	0.000000	-10.000000	-0.058333	11.766666	625.000000	1023.000000	1023.000000	2046.000000
10.220000	0.030333	17.926695	4.866258	5.870455	3.371818	3.818165	0.000000	-10.000000	-0.041667	11.416667	629.000000	1023.000000	1023.000000	2046.000000
10.240000	0.028931	17.098108	4.796432	5.644760	3.138010	3.518907	0.000000	-10.000000	-0.025000	10.933333	632.833313	1023.000000	1023.000000	2046.000000
10.260000	0.027199	16.074581	4.513704	5.233815	2.895587	3.431475	0.000000	-10.000000	-0.008333	10.366667	636.500000	1023.000000	1023.000000	2046.000000
10.280000	0.025975	15.350965	4.129025	5.162802	2.881672	3.177465	0.000000	-10.000000	0.000000	9.750000	640.000000	1023.000000	1023.000000	2046.000000
10.300000	0.025119	14.845050	4.044232	5.134835	2.814138	2.851845	0.000000	-10.000000	0.000000	9.466667	643.333313	1023.000000	1023.000000	2046.000000
10.320000	0.024562	14.515915	3.948345	5.006012	2.692453	2.869105	0.000000	-10.000000	-0.008333	9.350000	646.500000	1023.000000	1023.000000	2046.000000
10.340000	0.024409	14.425545	3.919799	4.981720	2.533770	2.990255	0.000000	-10.000000	-0.008333	9.433333	649.666687	1023.000000	1023.000000	2046.000000
10.360000	0.024767	14.637151	3.798017	5.225012	2.801194	2.812928	0.000000	-10.000000	-0.008333	9.433333	652.833313	1023.000000	1023.000000	2046.000000
10.380000	0.024976	14.761104	3.945897	5.324128	2.662285	2.828793	0.000000	-10.000000	0.000000	8.916667	656.000000	1023.000000	1023.000000	2046.000000
10.400000	0.025182	14.882448	4.000012	5.284066	2.555383	3.042987	0.000000	-10.000000	0.008333	7.833333	659.000000	1023.000000	1023.000000	2046.000000
10.420000	0.025727	15.204936	3.865295	5.519550	2.831065	2.989027	0.000000	-10.000000	0.025000	5.683333	661.833313	1023.000000	1023.000000	2046.000000
10.440000	0.025784	15.238579	4.025352	5.600642	2.694730	2.917855	0.000000	-10.000000	0.050000	2.166667	664.166687	1023.000000	1023.000000	2046.000000
10.460000	0.026109	15.430472	4.035800	5.572279	2.731352	3.091042	0.000000	-10.000000	0.075000	-1.400000	665.500000	1023.000000	1023.000000	2046.000000
10.480000	0.026337	15.564983	4.098278	5.581437	2.662984	3.222284	0.000000	-10.000000	0.091667	-5.116667	666.000000	1023.000000	1023.000000	2046.000000
10.500000	0.026528	15.678111	3.984524	5.650049	2.885031	3.158508	0.000000	-10.000000	0.116667	-7.950000	666.000000	1023.000000	1023.000000	2046.000000
10.520000	0.026495	15.658548	4.073183	5.610226	2.872521	3.102619	0.000000	-10.000000	0.150000	-10.916667	666.000000	1023.000000	1023.000000	2046.000000
10.540000	0.026514	15.669724	4.149637	5.393444	2.857524	3.269118	0.000000	-10.000000	0.200000	-13.300000	666.000000	1023.000000	1023.000000	2046.000000
10.560000	0.026129	15.441975	4.008353	5.154461	2.922083	3.357078	0.000000	-10.000000	0.233333	-15.216667	666.000000	1023.000000	1023.000000	2046.000000
10.580000	0.025503	15.072376	3.968103	4.968858	3.076890	3.058525	0.000000	-10.000000	0.291667	-17.500000	653.833313	1023.000000	1023.000000	2046.000000
10.600000	0.024385	14.411609	3.805177	4.612064	3.101711	2.892655	0.000000	-10.000000	0.333333	-19.150002	641.666687	1023.000000	1023.000000	2046.000000
10.620000	0.023223	13.725067	3.818847	4.191523	2.846864	2.867833	0.000000	-10.000000	0.375000	-20.300001	629.500000	1023.000000	1023.000000	2046.000000
10.640000	0.022876	13.519831	3.635478	4.040583	3.216027	2.627744	0.000000	-10.000000	0.375000	-20.633335	627.166687	1023.000000	1023.000000	2046.000000
10.660000	0.022121	13.073650	3.657698	3.797231	3.179570	2.439151	0.000000	-10.000000	0.383333	-21.166668	622.500000	1023.000000	1023.000000	2046.000000
10.680000	0.021307	12.592462	3.637056	3.467795	3.082608	2.405002	0.000000	-10.000000	0.408333	-21.916668	615.333313	1023.000000	1023.000000	2046.000000
10.700000	0.020834	12.313174	3.637234	3.267339	3.023670	2.384932	0.000000	-10.000000	0.433333	-22.483334	608.000000	1023.000000	1023.000000	2046.000000
10.720000	0.020730	12.251643	3.609400	3.177995	3.247735	2.216513	0.000000	-10.000000	0.475000	-23.200001	600.500000	1023.000000	1023.000000	2046.000000
10.740000	0.020395	12.053576	3.633877	2.996004	3.260259	2.163435	0.000000	-10.000000	0.508333	-23.833334	590.166687	1023.000000	1023.000000	2046.000000
10.760000	0.019828	11.718531	3.758697	2.712724	2.973581	2.273528	0.000000	-10.000000	0.541667	-24.316668	582.333313	1023.000000	1023.000000	2046.000000
10.780000	0.020392	12.051963	3.723868	2.784444	3.375399	2.168252	0.000000	-10.000000	0.533333	-24.633333	574.000000	1023.000000	1023.000000	2046.000000
10.800000	0.020612	12.181542	3.914716	2.779257	3.365966	2.121603	0.000000	-10.000000	0.516667	-24.733334	568.333313	1023.000000	1023.000000	2046.000000
10.820000	0.020795	12.289858	4.070239	2.693231	3.246060	2.280329	0.000000	-10.000000	0.508333	-24.850000	560.000000	1023.000000	1023.000000	2046.000000
10.840000	0.021256	12.562051	4.140315	2.761153	3.291233	2.369350	0.000000	-10.000000	0.516667	-24.600000	551.833313	1023.000000	1023.000000	2046.000000
10.860000	0.021788	12.876842	4.237068	2.865933	3.506287	2.267554	0.000000	-10.000000	0.508333	-24.433334	543.500000	1023.000000	1023.000000	2046.000000
10.880000	0.021738	12.847445	4.220053	2.842728	3.578277	2.206387	0.000000	-10.000000	0.491667	-24.166666	535.166687	1023.000000	1023.000000	2046.000000
10.900000	0.020783	12.282854	4.338373	2.459999	3.143878	2.340604	0.000000	-10.000000	0.475000	-24.133333	527.000000	1023.000000	1023.000000	2046.000000
10.920000	0.020449	12.085571	4.072621	2.411495	3.480818	2.120637	0.000000	-10.000000	0.483333	-24.049999	519.000000	1023.000000	1023.000000	2046.000000
10.940000	0.019353	11.437913	4.009532	2.218510	3.323152	1.886719	0.000000	-10.000000	0.483333	-24.066668	511.000000	1023.000000	1023.000000	2046.000000
10.960000	0.018142	10.721987	3.833340	1.918845	3.150212	1.819590	0.000000	-10.000000	0.491667	-24.050001	503.000000	1023.000000	1023.000000	2046.000000
10.980000	0.017142	10.131087	3.644653	1.674448	2.991847	1.820140	0.000000	-10.000000	0.483333	-24.016666	495.000000	1023.000000	1023.000000	2046.000000
11.000000	0.016454	9.724293	3.441420	1.543175	3.138640	1.601057	0.000000	-10.000000	0.491667	-24.083334	487.000000	1023.000000	1023.000000	2046.000000
11.020000	0.014805	8.749946	3.295659	1.317204	2.892806	1.244277	0.000000	-10.000000	0.491667	-24.066668	479.000000	1023.000000	1023.000000	2046.000000
11.040000	0.013096	7.739607	3.110848	0.946750	2.630631	1.051378	0.000000	-10.000000	0.491667	-24.266666	471.000000	1023.000000	1023.000000	2046.000000
11.060000	0.011085	6.551209	2.811992	0.569765	2.349343	0.820109	0.000000	-10.000000	0.491667	-24.100000	463.000000	1023.000000	1023.000000	2046.000000
11.080000	0.009607	5.677784	2.507409	0.455373	2.346389	0.368612	0.000000	-10.000000	0.483333	-23.883333	455.000000	1023.000000	1023.000000	2046.000000
11.100000	0.008190	4.840493	2.245166	0.273094	2.191576	0.130657	0.000000	-10.000000	0.458333	-23.216667	447.000000	1023.000000	1023.000000	2046.000000
11.120000	0.006811	4.025586	2.132038	0.021334	1.820000	0.052214	0.000000	-10.000000	0.425000	-22.783333	439.166656	1023.000000	1023.000000	2046.000000
11.140000	0.006142	3.629762	1.855721	-0.032166	1.827800	-0.021594	0.000000	-10.000000	0.383333	-22.550001	431.500000	1023.000000	1023.000000	2046.000000
11.160000	0.005787	3.420407	1.807773	-0.095407	1.852411	-0.144370	0.000000	-10.000000	0.383333	-22.450001	424.000000	1023.000000	1023.000000	2046.000000
11.180000	0.005147	3.041753	1.571783	-0.092052	1.831480	-0.269457	0.000000	-10.000000	0.391667	-22.450001	416.500000	1023.000000	1023.000000	2046.000000
11.200000	0.004494	2.656062	1.612607	-0.246564	1.423783	-0.133764	0.000000	-10.000000	0.408333	-22.250000	409.000000	1023.000000	1023.000000	2046.000000
11.220000	0.004756	2.810616	1.528167	-0.190820	1.624683	-0.151416	0.000000	-10.000000	0.400000	-22.216667	401.500000	1023.000000	1023.000000	2046.000000
11.240000	0.004821	2.849329	1.422030	-0.102349	1.714465	-0.184817	0.000000	-10.000000	0.383333	-22.050001	394.166656	1023.000000	1023.000000	2046.000000
11.260000	0.004305	2.544318	1.482486	-0.231999	1.353530	-0.059699	0.000000	-10.000000	0.383333	-22.200001	386.833344	1023.000000	1023.000000	2046.000000
11.280000	0.004802	2.838178	1.427573	-0.167081	1.529158	0.048528	0.000000	-10.000000	0.391667	-22.283335	379.500000	1023.000000	1023.000000	2046.000000
11.300000	0.005262	3.109928	1.469450	-0.143855	1.663462	0.120871	0.000000	-10.000000	0.400000	-22.450001	372.000000	1023.000000	1023.000000	2046.000000
11.320000	0.005242	3.098310	1.518747	-0.160179	1.552088	0.187653	0.000000	-10.000000	0.383333	-22.400000	364.500000	1023.000000	1023.000000	2046.000000
11.340000	0.005238	3.095793	1.570218	-0.277954	1.491889	0.311640	0.000000	-10.000000	0.375000	-22.500000	357.000000	1023.000000	1023.000000	2046.000000
11.360000	0.005347	3.160007	1.685948	-0.363666	1.580038	0.257687	0.000000	-10.000000	0.375000	-22.400000	349.500000	1023.000000	1023.000000	2046.000000
11.380000	0.004897	2.894112	1.439195	-0.561148	1.801896	0.214169	0.000000	-10.000000	0.375000	-22.350000	342.000000	1023.000000	1023.000000	2046.000000
11.400000	0.003592	2.122612	1.458724	-0.841398	1.398544	0.106742	0.000000	-10.000000	0.366667	-22.100000	334.500000	1023.000000	1023.000000	2046.000000
11.420000	0.003267	1.930788	1.385033	-0.970662	1.522103	-0.005686	0.000000	-10.000000	0.350000	-21.966667	327.166656	1023.000000	1023.000000	2046.000000
11.440000	0.002921	1.726115	1.316464	-1.033467	1.584681	-0.141563	0.000000	-10.000000	0.350000	-21.716667	319.833344	1023.000000	1023.000000	2046.000000
11.460000	0.002132	1.260256	1.198581	-1.245358	1.458647	-0.151613	0.000000	-10.000000	0.358333	-21.600000	312.666656	1023.000000	1023.000000	2046.000000
11.480000	0.001598	0.944422	1.192088	-1.408385	1.290825	-0.130106	0.000000	-10.000000	0.358333	-21.433334	305.333344	1023.000000	1023.000000	2046.000000
11.500000	0.001562	0.923048	1.210448	-1.464599	1.378830	-0.201631	0.000000	-10.000000	0.358333	-21.200001	298.166656	1023.000000	1023.000000	2046.000000
11.520000	0.001279	0.755740	1.034996	-1.470338	1.482255	-0.291173	0.000000	-10.000000	0.350000	-21.050001	291.000000	1023.000000	1023.000000	2046.000000
11.540000	0.000688	0.406810	1.068257	-1.636767	1.180285	-0.204965	0.000000	-10.000000	0.350000	-20.883333	284.000000	1023.000000	1023.000000	2046.000000
11.560000	0.000773	0.456845	1.073578	-1.641618	1.227950	-0.203065	0.000000	-10.000000	0.350000	-20.950001	277.000000	1023.000000	1023.000000	2046.000000
11.580000	0.000933	0.551465	1.102664	-1.673164	1.323431	-0.201465	0.000000	-10.000000	0.350000	-20.683334	270.000000	1023.000000	1023.000000	2046.000000
11.600000	0.000751	0.443718	1.033845	-1.685680	1.303844	-0.208291	0.000000	-10.000000	0.350000	-20.700001	263.166656	1023.000000	1023.000000	2046.000000
11.620000	0.000543	0.321001	1.097528	-1.758434	1.077350	-0.095443	0.000000	-10.000000	0.350000	-20.533335	256.333344	1023.000000	1023.000000	2046.000000
11.640000	0.001363	0.805761	1.216436	-1.685894	1.275516	-0.000297	0.000000	-10.000000	0.333333	-20.516666	249.500000	1023.000000	1023.000000	2046.000000
11.660000	0.001885	1.114238	1.147769	-1.505763	1.427601	0.044631	0.000000	-10.000000	0.333333	-20.333334	242.500000	1023.000000	1023.000000	2046.000000
11.680000	0.001895	1.120002	1.257102	-1.483941	1.183379	0.163462	0.000000	-10.000000	0.316667	-20.066668	235.666672	1023.000000	1023.000000	2046.000000
11.700000	0.002232	1.319088	1.332615	-1.427945	1.195857	0.218561	0.000000	-10.000000	0.325000	-19.883333	229.000000	1023.000000	1023.000000	2046.000000
11.720000	0.002777	1.641030	1.426559	-1.377221	1.340828	0.250863	0.000000	-10.000000	0.291667	-19.483334	222.500000	1023.000000	1023.000000	2046.000000
11.740000	0.002360	1.394496	1.315389	-1.442474	1.321311	0.200271	0.000000	-10.000000	0.291667	-19.283335	216.000000	1023.000000	1023.000000	2046.000000
11.760000	0.001442	0.852038	1.300764	-1.686233	1.093295	0.144212	0.000000	-10.000000	0.266667	-19.166668	209.500000	1023.000000	1023.000000	2046.000000
11.780000	0.000846	0.499875	1.172154	-1.848967	1.191044	-0.014357	0.000000	-10.000000	0.266667	-19.083334	203.000000	1023.000000	1023.000000	2046.000000
11.800000	-0.000511	-0.302205	0.880754	-1.915042	0.950634	-0.218551	0.000000	-10.000000	0.250000	-19.000000	196.666672	1023.000000	1023.000000	2046.000000
11.820000	-0.001544	-0.912284	0.769152	-2.129693	0.748366	-0.300109	0.000000	-10.000000	0.250000	-18.766666	190.500000	1023.000000	1023.000000	2046.000000
11.840000	-0.002536	-1.498631	0.360428	-2.257195	0.889829	-0.491694	0.000000	-10.000000	0.250000	-18.700001	184.166672	1023.000000	1023.000000	2046.000000
11.860000	-0.005011	-2.961303	0.153242	-2.608764	0.241119	-0.746900	0.000000	-10.000000	0.250000	-18.500000	177.833328	1023.000000	1023.000000	2046.000000
11.880000	-0.006433	-3.802083	0.012446	-2.898424	0.149761	-1.065865	0.000000	-10.000000	0.241667	-17.950001	167.500000	1023.000000	1023.000000	2046.000000
11.900000	-0.007990	-4.722354	-0.471416	-3.057927	0.194637	-1.387647	0.000000	-10.000000	0.233333	-17.266666	157.666672	1023.000000	1023.000000	2046.000000
11.920000	-0.009972	-5.893219	-0.762911	-3.306852	-0.249988	-1.573469	0.000000	-10.000000	0.225000	-16.700001	149.833328	1023.000000	1023.000000	2046.000000
11.940000	-0.011079	-6.547888	-0.953072	-3.487099	-0.359301	-1.748417	0.000000	-10.000000	0.216667	-16.550001	146.166672	1023.000000	1023.000000	2046.000000
11.960000	-0.011613	-6.863199	-1.095132	-3.477969	-0.359623	-1.930475	0.000000	-10.000000	0.208333	-16.550001	144.333328	1023.000000	1023.000000	2046.000000
11.980000	-0.012267	-7.249758	-1.363226	-3.516761	-0.413227	-1.956545	0.000000	-10.000000	0.191667	-16.466667	140.666672	1023.000000	1023.000000	2046.000000
12.000000	-0.013018	-7.693477	-1.461509	-3.576820	-0.666614	-1.988535	0.000000	-10.000000	0.200000	-16.400002	137.000000	1023.000000	1023.000000	2046.000000
12.020000	-0.013059	-7.717736	-1.391738	-3.601609	-0.749266	-1.975122	0.000000	-10.000000	0.200000	-16.400002	131.500000	1023.000000	1023.000000	2046.000000
12.040000	-0.013105	-7.745003	-1.707296	-3.493792	-0.571257	-1.972658	0.000000	-10.000000	0.208333	-16.350000	126.000000	1023.000000	1023.000000	2046.000000
12.060000	-0.013685	-8.087600	-1.716533	-3.555958	-0.899372	-1.915736	0.000000	-10.000000	0.200000	-16.450001	120.500000	1023.000000	1023.000000	2046.000000
12.080000	-0.013280	-7.848222	-1.535841	-3.525287	-0.923141	-1.863953	0.000000	-10.000000	0.200000	-16.416666	115.000000	1023.000000	1023.000000	2046.000000
12.100000	-0.012874	-7.608285	-1.715621	-3.389108	-0.730090	-1.773466	0.000000	-10.000000	0.208333	-16.650000	109.500000	1023.000000	1023.000000	2046.000000
12.120000	-0.013058	-7.717113	-1.776345	-3.422434	-0.898543	-1.619791	0.000000	-10.000000	0.208333	-16.700001	104.000000	1023.000000	1023.000000	2046.000000
12.140000	-0.012743	-7.531121	-1.677974	-3.420230	-0.887229	-1.545689	0.000000	-10.000000	0.216667	-16.883333	98.333336	1023.000000	1023.000000	2046.000000
12.160000	-0.012290	-7.263146	-1.471958	-3.451656	-0.870099	-1.469433	0.000000	-10.000000	0.225000	-16.966667	92.833336	1023.000000	1023.000000	2046.000000
12.180000	-0.012137	-7.173059	-1.577361	-3.521960	-0.720406	-1.353333	0.000000	-10.000000	0.233333	-17.000000	87.166664	1023.000000	1023.000000	2046.000000
12.200000	-0.012697	-7.503946	-1.593546	-3.659512	-0.842817	-1.408071	0.000000	-10.000000	0.233333	-16.883333	81.500000	1023.000000	1023.000000	2046.000000
12.220000	-0.013034	-7.703122	-1.435778	-3.872237	-0.871270	-1.523837	0.000000	-10.000000	0.225000	-16.750000	75.833336	1023.000000	1023.000000	2046.000000
12.240000	-0.013358	-7.894474	-1.630574	-3.939788	-0.699560	-1.624552	0.000000	-10.000000	0.225000	-16.583334	70.166664	1023.000000	1023.000000	2046.000000
12.260000	-0.014208	-8.397031	-1.737110	-4.104916	-0.915079	-1.639926	0.000000	-10.000000	0.216667	-16.450001	64.666664	1023.000000	1023.000000	2046.000000
12.280000	-0.014515	-8.578081	-1.712099	-4.184512	-0.932912	-1.748558	0.000000	-10.000000	0.216667	-16.233334	59.000000	1023.000000	1023.000000	2046.000000
12.300000	-0.014648	-8.656725	-1.737964	-4.240237	-0.892501	-1.786024	0.000000	-10.000000	0.216667	-16.033333	53.666668	1023.000000	1023.000000	2046.000000
12.320000	-0.015232	-9.002373	-1.893670	-4.341844	-1.012354	-1.754505	0.000000	-10.000000	0.216667	-16.033333	48.333332	1023.000000	1023.000000	2046.000000
12.340000	-0.015523	-9.174012	-1.954176	-4.384538	-1.016193	-1.819106	0.000000	-10.000000	0.208333	-15.983334	43.000000	1023.000000	1023.000000	2046.000000
12.360000	-0.015602	-9.220666	-1.813020	-4.462965	-1.134262	-1.810420	0.000000	-10.000000	0.200000	-15.933333	37.666668	1023.000000	1023.000000	2046.000000
12.380000	-0.015743	-9.303947	-2.010175	-4.429136	-1.058753	-1.805884	0.000000	-10.000000	0.208333	-15.750000	32.333332	1023.000000	1023.000000	2046.000000
12.400000	-0.015955	-9.429182	-2.060436	-4.435688	-1.135374	-1.797684	0.000000	-10.000000	0.208333	-15.650001	27.000000	1023.000000	1023.000000	2046.000000
12.420000	-0.015879	-9.384715	-1.825244	-4.514452	-1.253561	-1.791458	0.000000	-10.000000	0.208333	-15.733334	21.666666	1023.000000	1023.000000	2046.000000
12.440000	-0.015689	-9.272379	-1.996517	-4.479980	-1.070414	-1.725468	0.000000	-10.000000	0.200000	-15.750000	16.500000	1023.000000	1023.000000	2046.000000
12.460000	-0.015863	-9.375080	-2.016257	-4.487878	-1.242573	-1.628372	0.000000	-10.000000	0.191667	-15.783334	11.333333	1023.000000	1023.000000	2046.000000
12.480000	-0.015529	-9.177711	-1.974111	-4.405492	-1.173021	-1.625086	0.000000	-10.000000	0.183333	-15.616667	6.166667	1023.000000	1023.000000	2046.000000
12.500000	-0.015067	-8.904314	-1.696037	-4.360161	-1.305531	-1.542585	0.000000	-10.000000	0.183333	-15.533334	1.166667	1023.000000	1023.000000	2046.000000
12.520000	-0.014307	-8.455468	-1.785865	-4.219314	-1.072215	-1.378075	0.000000	-10.000000	0.191667	-15.266667	-3.666667	1023.000000	1023.000000	2046.000000
12.540000	-0.014268	-8.432612	-1.783129	-4.109654	-1.246869	-1.292960	0.000000	-10.000000	0.200000	-15.116667	-8.500000	1023.000000	1023.000000	2046.000000
12.560000	-0.013971	-8.257084	-1.722115	-4.012515	-1.216357	-1.306097	0.000000	-10.000000	0.191667	-14.866667	-13.500000	1023.000000	1023.000000	2046.000000
12.580000	-0.013821	-8.168395	-1.472245	-4.103409	-1.347513	-1.245228	0.000000	-10.000000	0.183333	-14.800000	-18.500000	1023.000000	1023.000000	2046.000000
12.600000	-0.014060	-8.309711	-1.609493	-4.158450	-1.225091	-1.316677	0.000000	-10.000000	0.183333	-14.683333	-23.500000	1023.000000	1023.000000	2046.000000
12.620000	-0.015055	-8.897446	-1.744617	-4.315416	-1.453424	-1.383988	0.000000	-10.000000	0.183333	-14.500000	-28.333334	1023.000000	1023.000000	2046.000000
12.640000	-0.015993	-9.451668	-2.037825	-4.375769	-1.456131	-1.581943	0.000000	-10.000000	0.183333	-14.333333	-33.166668	1023.000000	1023.000000	2046.000000
12.660000	-0.016470	-9.733571	-2.012086	-4.449608	-1.573747	-1.698130	0.000000	-10.000000	0.175000	-14.116667	-38.000000	1023.000000	1023.000000	2046.000000
12.680000	-0.017549	-10.371276	-2.080193	-4.585649	-1.875027	-1.830408	0.000000	-10.000000	0.175000	-13.916667	-42.833332	1023.000000	1023.000000	2046.000000
12.700000	-0.018953	-11.201374	-2.506072	-4.810730	-1.887671	-1.996901	0.000000	-10.000000	0.166667	-13.700000	-47.500000	1023.000000	1023.000000	2046.000000
12.720000	-0.020846	-12.320252	-2.813089	-5.048241	-2.179554	-2.279369	0.000000	-10.000000	0.158333	-13.483334	-52.000000	1023.000000	1023.000000	2046.000000
12.740000	-0.022575	-13.341702	-3.170884	-5.281511	-2.265148	-2.624159	0.000000	-10.000000	0.141667	-13.150001	-56.500000	1023.000000	1023.000000	2046.000000
12.760000	-0.024237	-14.324298	-3.278992	-5.589381	-2.587254	-2.868670	0.000000	-10.000000	0.125000	-12.550000	-60.833332	1023.000000	1023.000000	2046.000000
12.780000	-0.025478	-15.057266	-3.515480	-5.783754	-2.727755	-3.030277	0.000000	-10.000000	0.108333	-11.950000	-65.000000	1023.000000	1023.000000	2046.000000
12.800000	-0.026277	-15.529745	-3.777772	-5.872673	-2.781749	-3.097552	0.000000	-10.000000	0.100000	-11.500000	-69.000000	1023.000000	1023.000000	2046.000000
12.820000	-0.026972	-15.940182	-4.012564	-5.894262	-2.873893	-3.159463	0.000000	-10.000000	0.100000	-11.233334	-73.000000	1023.000000	1023.000000	2046.000000
12.840000	-0.027230	-16.092793	-4.203760	-5.806756	-2.828543	-3.253734	0.000000	-10.000000	0.091667	-10.950000	-76.666664	1023.000000	1023.000000	2046.000000
12.860000	-0.027340	-16.157873	-4.136306	-5.847777	-2.919820	-3.253970	0.000000	-10.000000	0.083333	-10.750000	-80.333336	1023.000000	1023.000000	2046.000000
12.880000	-0.027654	-16.343683	-4.111202	-5.838684	-3.106183	-3.287614	0.000000	-10.000000	0.075000	-10.516667	-83.833336	1023.000000	1023.000000	2046.000000
12.900000	-0.027593	-16.307402	-4.253132	-5.840366	-3.056502	-3.157401	0.000000	-10.000000	0.075000	-10.350000	-87.500000	1023.000000	1023.000000	2046.000000
12.920000	-0.027506	-16.255886	-4.308998	-5.770211	-3.158431	-3.018246	0.000000	-10.000000	0.066667	-10.116667	-90.833336	1023.000000	1023.000000	2046.000000
12.940000	-0.027095	-16.013300	-4.425535	-5.578950	-2.987543	-3.021271	0.000000	-10.000000	0.058333	-9.916667	-94.166664	1023.000000	1023.000000	2046.000000
12.960000	-0.026614	-15.728873	-4.179262	-5.520484	-3.063345	-2.965782	0.000000	-10.000000	0.050000	-9.650001	-97.500000	1023.000000	1023.000000	2046.000000
12.980000	-0.026400	-15.602424	-4.131874	-5.576677	-3.085285	-2.808588	0.000000	-10.000000	0.050000	-9.433333	-100.833336	1023.000000	1023.000000	2046.000000
13.000000	-0.025989	-15.359706	-4.124873	-5.586304	-3.043892	-2.604638	0.000000	-10.000000	0.050000	-9.333334	-104.000000	1023.000000	1023.000000	2046.000000
13.020000	-0.025634	-15.149483	-4.184309	-5.517327	-2.894491	-2.553355	0.000000	-10.000000	0.050000	-9.200000	-107.000000	1023.000000	1023.000000	2046.000000
13.040000	-0.025284	-14.942694	-3.955943	-5.598452	-2.841153	-2.547146	0.000000	-10.000000	0.050000	-8.950000	-110.000000	1023.000000	1023.000000	2046.000000
13.060000	-0.025341	-14.976240	-3.751866	-5.759850	-2.876782	-2.587743	0.000000	-10.000000	0.050000	-8.250000	-113.000000	1023.000000	1023.000000	2046.000000
13.080000	-0.025608	-15.134279	-3.804674	-5.873070	-2.807600	-2.648936	0.000000	-10.000000	0.033333	-7.166667	-115.833336	1023.000000	1023.000000	2046.000000
13.100000	-0.025747	-15.216578	-3.948764	-5.887147	-2.725291	-2.655375	0.000000	-10.000000	0.016667	-5.366667	-118.333336	1023.000000	1023.000000	2046.000000
13.120000	-0.025645	-15.156449	-3.927375	-5.870327	-2.596948	-2.761798	0.000000	-10.000000	0.000000	-2.650000	-120.000000	1023.000000	1023.000000	2046.000000
13.140000	-0.025583	-15.119297	-3.680184	-5.918993	-2.696705	-2.823416	0.000000	-10.000000	0.000000	0.216667	-120.833336	1023.000000	1023.000000	2046.000000
13.160000	-0.025494	-15.066914	-3.714481	-6.011318	-2.608191	-2.732924	0.000000	-10.000000	-0.008333	2.900000	-121.000000	1023.000000	1023.000000	2046.000000
13.180000	-0.025303	-14.954087	-3.784810	-5.926286	-2.584011	-2.658980	0.000000	-10.000000	-0.033333	5.083333	-121.000000	1023.000000	1023.000000	2046.000000
13.200000	-0.024774	-14.641582	-3.724360	-5.801840	-2.386356	-2.729026	0.000000	-10.000000	-0.050000	7.183333	-121.000000	1023.000000	1023.000000	2046.000000
13.220000	-0.024360	-14.396505	-3.439363	-5.816928	-2.474695	-2.665520	0.000000	-10.000000	-0.066667	9.033333	-121.000000	1023.000000	1023.000000	2046.000000
13.240000	-0.023764	-14.044549	-3.395048	-5.801199	-2.354705	-2.493596	0.000000	-10.000000	-0.066667	10.616667	-121.000000	1023.000000	1023.000000	2046.000000
13.260000	-0.023225	-13.726056	-3.372694	-5.645347	-2.347497	-2.360519	0.000000	-10.000000	-0.091667	11.700000	-121.000000	1023.000000	1023.000000	2046.000000
13.280000	-0.022119	-13.072182	-3.321585	-5.416442	-2.003283	-2.330871	0.000000	-10.000000	-0.125000	12.900000	-121.000000	1023.000000	1023.000000	2046.000000
13.300000	-0.021546	-12.733875	-2.953198	-5.378312	-2.145793	-2.256572	0.000000	-10.000000	-0.158333	13.850000	-73.000000	1023.000000	1023.000000	2046.000000
13.320000	-0.020581	-12.163143	-2.814939	-5.278556	-1.977844	-2.091804	0.000000	-10.000000	-0.175000	15.433333	-22.000000	1023.000000	1023.000000	2046.000000
13.340000	-0.019493	-11.520087	-2.726189	-5.086972	-1.911516	-1.795410	0.000000	-10.000000	-0.175000	16.483334	29.000000	1023.000000	1023.000000	2046.000000
13.360000	-0.017935	-10.599520	-2.601152	-4.688128	-1.552476	-1.757764	0.000000	-10.000000	-0.191667	17.550001	33.833332	1023.000000	1023.000000	2046.000000
13.380000	-0.016974	-10.031506	-2.238325	-4.537519	-1.633829	-1.621833	0.000000	-10.000000	-0.200000	17.950001	37.666668	1023.000000	1023.000000	2046.000000
13.400000	-0.015949	-9.426122	-2.077467	-4.408144	-1.501147	-1.439365	0.000000	-10.000000	-0.233333	18.650000	43.500000	1023.000000	1023.000000	2046.000000
13.420000	-0.014988	-8.857823	-1.995926	-4.132125	-1.460697	-1.269074	0.000000	-10.000000	-0.258333	19.350000	49.666668	1023.000000	1023.000000	2046.000000
13.440000	-0.013686	-8.088389	-1.929704	-3.842767	-1.144660	-1.171259	0.000000	-10.000000	-0.291667	20.183334	56.000000	1023.000000	1023.000000	2046.000000
13.460000	-0.013018	-7.693893	-1.629972	-3.806761	-1.153812	-1.103348	0.000000	-10.000000	-0.308333	20.600000	62.666668	1023.000000	1023.000000	2046.000000
13.480000	-0.012884	-7.614682	-1.558287	-3.814600	-1.160799	-1.080996	0.000000	-10.000000	-0.316667	21.016666	69.500000	1023.000000	1023.000000	2046.000000
13.500000	-0.012875	-7.608960	-1.681144	-3.644783	-1.119022	-1.164012	0.000000	-10.000000	-0.333333	21.100000	76.500000	1023.000000	1023.000000	2046.000000
13.520000	-0.012619	-7.457561	-1.567732	-3.522272	-1.137028	-1.230528	0.000000	-10.000000	-0.333333	21.799999	83.500000	1023.000000	1023.000000	2046.000000
13.540000	-0.012652	-7.477087	-1.567791	-3.542391	-1.087858	-1.279047	0.000000	-10.000000	-0.358333	22.116667	90.666664	1023.000000	1023.000000	2046.000000
13.560000	-0.013934	-8.234918	-1.731525	-3.765934	-1.333715	-1.403743	0.000000	-10.000000	-0.383333	22.683334	98.000000	1023.000000	1023.000000	2046.000000
13.580000	-0.015053	-8.896152	-2.064220	-3.797005	-1.276485	-1.758442	0.000000	-10.000000	-0.383333	22.833334	105.500000	1023.000000	1023.000000	2046.000000
13.600000	-0.016230	-9.591686	-2.178921	-4.031372	-1.474175	-1.907220	0.000000	-10.000000	-0.383333	22.933334	113.166664	1023.000000	1023.000000	2046.000000
13.620000	-0.017080	-10.094017	-2.403692	-4.189301	-1.534217	-1.966807	0.000000	-10.000000	-0.358333	23.133333	120.666664	1023.000000	1023.000000	2046.000000
13.640000	-0.017598	-10.400636	-2.550861	-4.116052	-1.703101	-2.030622	0.000000	-10.000000	-0.383333	23.250000	128.333328	1023.000000	1023.000000	2046.000000
13.660000	-0.017051	-10.077098	-2.675331	-3.947269	-1.440722	-2.013776	0.000000	-10.000000	-0.375000	23.650002	136.000000	1023.000000	1023.000000	2046.000000
13.680000	-0.016685	-9.860871	-2.482121	-3.864360	-1.548750	-1.965640	0.000000	-10.000000	-0.391667	23.800001	144.000000	1023.000000	1023.000000	2046.000000
13.700000	-0.016064	-9.493589	-2.488654	-3.663444	-1.434494	-1.906997	0.000000	-10.000000	-0.391667	24.116667	152.000000	1023.000000	1023.000000	2046.000000
13.720000	-0.015376	-9.087265	-2.513219	-3.354811	-1.417574	-1.801662	0.000000	-10.000000	-0.400000	24.233334	160.000000	1023.000000	1023.000000	2046.000000
13.740000	-0.014405	-8.513155	-2.349973	-3.095971	-1.387326	-1.679886	0.000000	-10.000000	-0.400000	24.333334	168.000000	1023.000000	1023.000000	2046.000000
13.760000	-0.013566	-8.017368	-2.285576	-2.934467	-1.269721	-1.527605	0.000000	-10.000000	-0.400000	24.400000	176.000000	1023.000000	1023.000000	2046.000000
13.780000	-0.012845	-7.591266	-2.153096	-2.762956	-1.384849	-1.290365	0.000000	-10.000000	-0.400000	24.516666	184.000000	1023.000000	1023.000000	2046.000000
13.800000	-0.011458	-6.771773	-2.114398	-2.383694	-1.131793	-1.141888	0.000000	-10.000000	-0.400000	24.650000	192.333328	1023.000000	1023.000000	2046.000000
13.820000	-0.010216	-6.037698	-1.896080	-2.152421	-1.031622	-0.957575	0.000000	-10.000000	-0.391667	24.466667	200.666672	1023.000000	1023.000000	2046.000000
13.840000	-0.009258	-5.471325	-1.735189	-2.045990	-0.936088	-0.754058	0.000000	-10.000000	-0.391667	24.250000	209.000000	1023.000000	1023.000000	2046.000000
13.860000	-0.008325	-4.919987	-1.596383	-1.886385	-0.916968	-0.520251	0.000000	-10.000000	-0.391667	24.133333	217.000000	1023.000000	1023.000000	2046.000000
13.880000	-0.007085	-4.186984	-1.349985	-1.675461	-0.715563	-0.445975	0.000000	-10.000000	-0.391667	24.100000	225.000000	1023.000000	1023.000000	2046.000000
13.900000	-0.006296	-3.720660	-1.269278	-1.684105	-0.461243	-0.306034	0.000000	-10.000000	-0.391667	24.233334	233.000000	1023.000000	1023.000000	2046.000000
13.920000	-0.006148	-3.633240	-1.240156	-1.703136	-0.495949	-0.193999	0.000000	-10.000000	-0.391667	24.216667	241.000000	1023.000000	1023.000000	2046.000000
13.940000	-0.005508	-3.254944	-1.027472	-1.604102	-0.396854	-0.226515	0.000000	-10.000000	-0.400000	24.566668	249.000000	1023.000000	1023.000000	2046.000000
13.960000	-0.005223	-3.086789	-1.076128	-1.548837	-0.215754	-0.246070	0.000000	-10.000000	-0.400000	24.550001	257.166656	1023.000000	1023.000000	2046.000000
13.980000	-0.005165	-3.052655	-1.018391	-1.513591	-0.372601	-0.148071	0.000000	-10.000000	-0.408333	24.750000	265.500000	1023.000000	1023.000000	2046.000000
14.000000	-0.004402	-2.601855	-0.962600	-1.252367	-0.201256	-0.185632	0.000000	-10.000000	-0.408333	24.550001	273.833344	1023.000000	1023.000000	2046.000000
14.020000	-0.003736	-2.207843	-0.823435	-1.130487	-0.139871	-0.114050	0.000000	-10.000000	-0.416667	24.500000	282.000000	1023.000000	1023.000000	2046.000000
14.040000	-0.003351	-1.980214	-0.680954	-1.132780	-0.242543	0.076062	0.000000	-10.000000	-0.416667	24.500000	290.000000	1023.000000	1023.000000	2046.000000
14.060000	-0.002315	-1.367914	-0.635870	-0.826212	-0.043018	0.137185	0.000000	-10.000000	-0.425000	24.550001	298.166656	1023.000000	1023.000000	2046.000000
14.080000	-0.001064	-0.629065	-0.320210	-0.629702	0.021599	0.299248	0.000000	-10.000000	-0.425000	24.716667	306.500000	1023.000000	1023.000000	2046.000000
14.100000	0.000042	0.024542	-0.194676	-0.476535	0.195667	0.500087	0.000000	-10.000000	-0.425000	24.800001	314.833344	1023.000000	1023.000000	2046.000000
14.120000	0.001282	0.757708	0.059561	-0.328928	0.219115	0.807961	0.000000	-10.000000	-0.433333	24.866667	323.000000	1023.000000	1023.000000	2046.000000
14.140000	0.003002	1.774436	0.220822	0.156865	0.506649	0.890099	0.000000	-10.000000	-0.433333	24.800001	331.333344	1023.000000	1023.000000	2046.000000
14.160000	0.004210	2.488022	0.553855	0.407624	0.467679	1.058864	0.000000	-10.000000	-0.433333	24.800001	339.666656	1023.000000	1023.000000	2046.000000
14.180000	0.005472	3.233816	0.654888	0.541556	0.688973	1.348399	0.000000	-10.000000	-0.433333	24.966667	348.000000	1023.000000	1023.000000	2046.000000
14.200000	0.006407	3.786457	0.761837	0.810544	0.718979	1.495096	0.000000	-10.000000	-0.425000	24.933334	356.166656	1023.000000	1023.000000	2046.000000
14.220000	0.007844	4.635719	1.150279	1.207713	0.762433	1.515293	0.000000	-10.000000	-0.416667	24.600000	364.500000	1023.000000	1023.000000	2046.000000
14.240000	0.009099	5.377358	1.278048	1.233627	1.021709	1.843974	0.000000	-10.000000	-0.383333	24.250000	372.833344	1023.000000	1023.000000	2046.000000
14.260000	0.009351	5.526411	1.415883	1.349493	0.951535	1.809501	0.000000	-10.000000	-0.375000	24.100000	381.000000	1023.000000	1023.000000	2046.000000
14.280000	0.009740	5.756071	1.521986	1.564885	1.019386	1.649813	0.000000	-10.000000	-0.366667	23.966667	389.000000	1023.000000	1023.000000	2046.000000
14.300000	0.010137	5.991225	1.739114	1.665838	0.924228	1.662045	0.000000	-10.000000	-0.366667	23.683334	397.000000	1023.000000	1023.000000	2046.000000
14.320000	0.010362	6.124133	1.707465	1.633176	1.091552	1.691939	0.000000	-10.000000	-0.358333	23.450001	405.000000	1023.000000	1023.000000	2046.000000
14.340000	0.009321	5.508486	1.623863	1.484208	0.911922	1.488494	0.000000	-10.000000	-0.350000	23.216667	413.000000	1023.000000	1023.000000	2046.000000
14.360000	0.007908	4.673582	1.459610	1.364241	0.775203	1.074528	0.000000	-10.000000	-0.350000	23.183334	420.833344	1023.000000	1023.000000	2046.000000
14.380000	0.006528	3.857825	1.179952	1.156285	0.630344	0.891244	0.000000	-10.000000	-0.333333	22.916668	428.500000	1023.000000	1023.000000	2046.000000
14.400000	0.005399	3.190852	0.928275	0.965990	0.497249	0.799338	0.000000	-10.000000	-0.316667	22.700001	436.166656	1023.000000	1023.000000	2046.000000
14.420000	0.004925	2.910497	0.744685	0.997639	0.445299	0.722873	0.000000	-10.000000	-0.300000	22.333334	443.666656	1023.000000	1023.000000	2046.000000
14.440000	0.005149	3.043331	0.821835	1.105335	0.426959	0.689202	0.000000	-10.000000	-0.316667	22.283333	451.333344	1023.000000	1023.000000	2046.000000
14.460000	0.005702	3.369991	0.749053	1.142598	0.643669	0.834671	0.000000	-10.000000	-0.333333	22.250000	458.666656	1023.000000	1023.000000	2046.000000
14.480000	0.005864	3.465770	0.830005	1.255791	0.446605	0.933368	0.000000	-10.000000	-0.333333	22.333334	466.166656	1023.000000	1023.000000	2046.000000
14.500000	0.006700	3.959992	0.914162	1.587212	0.560539	0.898079	0.000000	-10.000000	-0.316667	22.350000	473.500000	1023.000000	1023.000000	2046.000000
14.520000	0.007536	4.453755	1.098338	1.786029	0.541317	1.028071	0.000000	-10.000000	-0.316667	22.316668	481.000000	1023.000000	1023.000000	2046.000000
14.540000	0.008603	5.084101	1.116252	1.968508	0.792550	1.206792	0.000000	-10.000000	-0.316667	22.400000	488.500000	1023.000000	1023.000000	2046.000000
14.560000	0.009266	5.475914	1.241555	2.219841	0.687837	1.326681	0.000000	-10.000000	-0.316667	22.266666	496.000000	1023.000000	1023.000000	2046.000000
14.580000	0.010556	6.238697	1.490990	2.545515	0.754939	1.447252	0.000000	-10.000000	-0.308333	22.250000	503.500000	1023.000000	1023.000000	2046.000000
14.600000	0.011794	6.970107	1.729581	2.773390	0.819405	1.647731	0.000000	-10.000000	-0.325000	21.966667	510.833344	1023.000000	1023.000000	2046.000000
14.620000	0.012629	7.463681	1.729150	2.928215	1.014324	1.791992	0.000000	-10.000000	-0.341667	22.016668	518.166687	1023.000000	1023.000000	2046.000000
14.640000	0.013412	7.926777	1.803409	3.014875	1.059415	2.049078	0.000000	-10.000000	-0.350000	22.016668	525.500000	1023.000000	1023.000000	2046.000000
14.660000	0.014298	8.450276	2.014294	3.194559	1.119860	2.121564	0.000000	-10.000000	-0.333333	22.016668	533.000000	1023.000000	1023.000000	2046.000000
14.680000	0.015270	9.024813	2.095743	3.256904	1.368552	2.303613	0.000000	-10.000000	-0.316667	21.566668	540.500000	1023.000000	1023.000000	2046.000000
14.700000	0.015391	9.096361	2.042064	3.151561	1.489512	2.413223	0.000000	-10.000000	-0.300000	21.183334	547.833313	1023.000000	1023.000000	2046.000000
14.720000	0.015238	9.005379	1.993863	3.146574	1.524362	2.340579	0.000000	-10.000000	-0.283333	20.533333	555.000000	1023.000000	1023.000000	2046.000000
14.740000	0.015468	9.141737	2.225762	3.199922	1.460046	2.256007	0.000000	-10.000000	-0.250000	19.866667	561.833313	1023.000000	1023.000000	2046.000000
14.760000	0.015638	9.241972	2.168337	3.207652	1.642252	2.223731	0.000000	-10.000000	-0.208333	18.783333	568.500000	1023.000000	1023.000000	2046.000000
14.780000	0.015667	9.259072	2.191597	3.067490	1.668350	2.331636	0.000000	-10.000000	-0.158333	17.433334	575.000000	1023.000000	1023.000000	2046.000000
14.800000	0.015655	9.251941	2.193572	3.089201	1.676414	2.292754	0.000000	-10.000000	-0.116667	15.566667	581.000000	1023.000000	1023.000000	2046.000000
14.820000	0.016005	9.458774	2.395005	3.141326	1.690343	2.232099	0.000000	-10.000000	-0.066667	13.183333	586.666687	1023.000000	1023.000000	2046.000000
14.840000	0.016536	9.772917	2.616512	3.134856	1.726623	2.294926	0.000000	-10.000000	-0.033333	10.250000	591.500000	1023.000000	1023.000000	2046.000000
14.860000	0.017139	10.128958	2.593198	3.114079	2.044311	2.377370	0.000000	-10.000000	-0.008333	7.000000	595.500000	1023.000000	1023.000000	2046.000000
14.880000	0.017400	10.283359	2.734684	3.038538	2.045621	2.464515	0.000000	-10.000000	0.016667	2.816667	598.333313	1023.000000	1023.000000	2046.000000
14.900000	0.018085	10.688254	2.890078	3.130071	2.189813	2.478292	0.000000	-10.000000	0.033333	-0.916667	600.000000	1023.000000	1023.000000	2046.000000
14.920000	0.018783	11.100835	3.231333	3.211308	2.151369	2.506825	0.000000	-10.000000	0.050000	-4.466667	600.833313	1023.000000	1023.000000	2046.000000
14.940000	0.019593	11.579315	3.335043	3.217815	2.376752	2.649704	0.000000	-10.000000	0.058333	-7.083333	601.000000	1023.000000	1023.000000	2046.000000
14.960000	0.019966	11.799633	3.349953	3.132294	2.612097	2.705290	0.000000	-10.000000	0.075000	-9.516666	601.000000	1023.000000	1023.000000	2046.000000
14.980000	0.019480	11.512902	3.338279	2.997141	2.566987	2.610496	0.000000	-10.000000	0.100000	-11.566667	601.000000	1023.000000	1023.000000	2046.000000
15.000000	0.018885	11.160897	3.381779	2.826573	2.553515	2.399031	0.000000	-10.000000	0.133333	-13.250000	601.000000	1023.000000	1023.000000	2046.000000
15.020000	0.017976	10.623540	3.390231	2.608280	2.438429	2.186600	0.000000	-10.000000	0.166667	-14.816667	597.166687	1023.000000	1023.000000	2046.000000
15.040000	0.017290	10.218467	3.235445	2.384659	2.544511	2.053852	0.000000	-10.000000	0.208333	-16.166668	588.333313	1023.000000	1023.000000	2046.000000
15.060000	0.016325	9.647976	3.098931	2.039948	2.457742	2.051355	0.000000	-10.000000	0.233333	-17.250000	577.500000	1023.000000	1023.000000	2046.000000
15.080000	0.015396	9.099152	3.003619	1.894896	2.396081	1.804556	0.000000	-10.000000	0.250000	-18.233334	568.500000	1023.000000	1023.000000	2046.000000
15.100000	0.014272	8.434513	3.139692	1.640969	2.071911	1.581940	0.000000	-10.000000	0.283333	-18.933334	562.333313	1023.000000	1023.000000	2046.000000
15.120000	0.012861	7.600626	2.890205	1.332152	2.055621	1.322649	0.000000	-10.000000	0.300000	-19.500000	556.000000	1023.000000	1023.000000	2046.000000
15.140000	0.011040	6.524592	2.524639	0.923255	2.040772	1.035926	0.000000	-10.000000	0.316667	-19.833334	549.500000	1023.000000	1023.000000	2046.000000
15.160000	0.008999	5.318460	2.130392	0.676857	1.869776	0.641436	0.000000	-10.000000	0.300000	-20.066666	542.833313	1023.000000	1023.000000	2046.000000
15.180000	0.007310	4.319931	1.935193	0.445991	1.618647	0.320100	0.000000	-10.000000	0.300000	-20.033333	536.166687	1023.000000	1023.000000	2046.000000
15.200000	0.006103	3.607047	1.962200	0.302227	1.276867	0.065753	0.000000	-10.000000	0.283333	-19.783333	529.333313	1023.000000	1023.000000	2046.000000
15.220000	0.005547	3.278086	1.774054	0.158402	1.295735	0.049895	0.000000	-10.000000	0.266667	-19.400000	522.833313	1023.000000	1023.000000	2046.000000
15.240000	0.005208	3.078114	1.560911	0.052980	1.425802	0.038421	0.000000	-10.000000	0.250000	-19.266666	516.333313	1023.000000	1023.000000	2046.000000
15.260000	0.004588	2.711421	1.335312	0.040841	1.436414	-0.101146	0.000000	-10.000000	0.250000	-19.266666	510.000000	1023.000000	1023.000000	2046.000000
15.280000	0.003904	2.307418	1.509988	-0.022400	1.039068	-0.219238	0.000000	-10.000000	0.250000	-19.450001	503.500000	1023.000000	1023.000000	2046.000000
15.300000	0.003824	2.259861	1.500525	0.009349	0.976995	-0.227009	0.000000	-10.000000	0.283333	-19.650000	497.000000	1023.000000	1023.000000	2046.000000
15.320000	0.004245	2.508940	1.327086	-0.035569	1.242823	-0.025400	0.000000	-10.000000	0.316667	-19.900000	490.333344	1023.000000	1023.000000	2046.000000
15.340000	0.004244	2.508225	1.188774	-0.011974	1.292717	0.038708	0.000000	-10.000000	0.333333	-20.166666	483.666656	1023.000000	1023.000000	2046.000000
15.360000	0.004168	2.463134	1.284855	0.061834	1.179655	-0.063210	0.000000	-10.000000	0.333333	-20.350000	477.000000	1023.000000	1023.000000	2046.000000
15.380000	0.004033	2.383226	1.528283	0.003123	0.881357	-0.029538	0.000000	-10.000000	0.333333	-20.516666	470.333344	1023.000000	1023.000000	2046.000000
15.400000	0.004526	2.674953	1.498938	-0.037750	1.048163	0.165602	0.000000	-10.000000	0.350000	-20.666668	463.500000	1023.000000	1023.000000	2046.000000
15.420000	0.004952	2.926852	1.411268	-0.051417	1.264474	0.302527	0.000000	-10.000000	0.350000	-20.783333	456.500000	1023.000000	1023.000000	2046.000000
15.440000	0.004802	2.837909	1.352198	-0.121488	1.312628	0.294571	0.000000	-10.000000	0.350000	-20.883333	449.500000	1023.000000	1023.000000	2046.000000
15.460000	0.004104	2.425535	1.619536	-0.338319	0.926806	0.217511	0.000000	-10.000000	0.350000	-20.766666	442.500000	1023.000000	1023.000000	2046.000000
15.480000	0.003641	2.151978	1.501640	-0.525528	0.994933	0.180933	0.000000	-10.000000	0.350000	-20.733334	435.500000	1023.000000	1023.000000	2046.000000
15.500000	0.003278	1.937453	1.329114	-0.751357	1.180450	0.179247	0.000000	-10.000000	0.350000	-20.383333	428.666656	1023.000000	1023.000000	2046.000000
15.520000	0.002802	1.655968	1.081458	-0.868292	1.357813	0.084988	0.000000	-10.000000	0.341667	-20.250000	422.000000	1023.000000	1023.000000	2046.000000
15.540000	0.002110	1.246877	1.120527	-1.031949	1.230472	-0.072174	0.000000	-10.000000	0.325000	-19.983334	415.333344	1023.000000	1023.000000	2046.000000
15.560000	0.001523	0.900335	1.426503	-1.188642	0.815812	-0.153337	0.000000	-10.000000	0.308333	-19.966667	408.500000	1023.000000	1023.000000	2046.000000
15.580000	0.001466	0.866251	1.237183	-1.304805	1.012112	-0.078240	0.000000	-10.000000	0.308333	-19.850000	401.833344	1023.000000	1023.000000	2046.000000
15.600000	0.001358	0.802318	0.965211	-1.309542	1.257445	-0.110795	0.000000	-10.000000	0.316667	-19.816668	395.166656	1023.000000	1023.000000	2046.000000
15.620000	0.000818	0.483689	1.193708	-1.464537	0.925980	-0.171462	0.000000	-10.000000	0.325000	-19.733334	388.666656	1023.000000	1023.000000	2046.000000
15.640000	0.000772	0.456181	1.334866	-1.476222	0.785917	-0.188379	0.000000	-10.000000	0.316667	-19.683334	382.000000	1023.000000	1023.000000	2046.000000
15.660000	0.001088	0.643255	1.196898	-1.558191	1.022411	-0.017863	0.000000	-10.000000	0.291667	-19.416668	375.333344	1023.000000	1023.000000	2046.000000
15.680000	0.001378	0.814411	1.087779	-1.514365	1.259902	-0.018905	0.000000	-10.000000	0.258333	-19.333334	368.833344	1023.000000	1023.000000	2046.000000
15.700000	0.001249	0.738079	1.571998	-1.485239	0.693953	-0.042634	0.000000	-10.000000	0.241667	-19.150000	362.333344	1023.000000	1023.000000	2046.000000
15.720000	0.002194	1.296717	1.548386	-1.384133	0.939852	0.192611	0.000000	-10.000000	0.241667	-19.050001	356.000000	1023.000000	1023.000000	2046.000000
15.740000	0.002942	1.738677	1.321581	-1.263248	1.336203	0.344140	0.000000	-10.000000	0.250000	-18.783335	349.666656	1023.000000	1023.000000	2046.000000
15.760000	0.002986	1.764593	1.610117	-1.197011	1.106626	0.244861	0.000000	-10.000000	0.250000	-18.583334	343.500000	1023.000000	1023.000000	2046.000000
15.780000	0.003084	1.822828	1.855873	-1.159154	0.860131	0.265977	0.000000	-10.000000	0.250000	-18.500000	337.333344	1023.000000	1023.000000	2046.000000
15.800000	0.003077	1.818432	1.674925	-1.356204	1.090283	0.409429	0.000000	-10.000000	0.241667	-18.466667	331.000000	1023.000000	1023.000000	2046.000000
15.820000	0.002517	1.487560	1.311370	-1.423177	1.357614	0.241753	0.000000	-10.000000	0.233333	-18.400002	324.666656	1023.000000	1023.000000	2046.000000
15.840000	0.001077	0.636337	1.576574	-1.694745	0.710314	0.044194	0.000000	-10.000000	0.233333	-18.200001	318.500000	1023.000000	1023.000000	2046.000000
15.860000	0.000454	0.268044	1.388487	-1.802494	0.645266	0.036785	0.000000	-10.000000	0.233333	-17.950001	312.500000	1023.000000	1023.000000	2046.000000
15.880000	-0.000241	-0.142664	1.093090	-1.930209	0.666216	0.028239	0.000000	-10.000000	0.233333	-17.833334	306.500000	1023.000000	1023.000000	2046.000000
15.900000	-0.001447	-0.855208	0.574347	-2.037428	0.835886	-0.228014	0.000000	-10.000000	0.225000	-17.816668	300.500000	1023.000000	1023.000000	2046.000000
15.920000	-0.003512	-2.075340	0.683837	-2.406193	0.199496	-0.552480	0.000000	-10.000000	0.225000	-17.733334	294.500000	1023.000000	1023.000000	2046.000000
15.940000	-0.005127	-3.030163	0.539054	-2.640594	-0.092539	-0.836084	0.000000	-10.000000	0.216667	-17.516666	288.500000	1023.000000	1023.000000	2046.000000
15.960000	-0.006692	-3.955234	0.077724	-2.902587	-0.093400	-1.036972	0.000000	-10.000000	0.208333	-16.966667	282.833344	1023.000000	1023.000000	2046.000000
15.980000	-0.008078	-4.774285	-0.446471	-3.061056	0.003542	-1.270300	0.000000	-10.000000	0.200000	-16.483334	277.166656	1023.000000	1023.000000	2046.000000
16.000000	-0.009408	-5.560355	-0.469590	-3.259641	-0.327187	-1.503937	0.000000	-10.000000	0.191667	-15.916667	271.833344	1023.000000	1023.000000	2046.000000
16.020000	-0.010270	-6.069403	-0.494139	-3.316129	-0.620218	-1.638917	0.000000	-10.000000	0.191667	-15.533334	266.333344	1023.000000	1023.000000	2046.000000
16.040001	-0.010662	-6.301135	-0.645383	-3.371490	-0.651682	-1.632580	0.000000	-10.000000	0.183333	-15.183333	261.166656	1023.000000	1023.000000	2046.000000
16.059999	-0.010856	-6.415938	-1.091021	-3.340770	-0.368289	-1.615858	0.000000	-10.000000	0.183333	-14.850000	256.000000	1023.000000	1023.000000	2046.000000
16.080000	-0.011237	-6.641077	-0.969688	-3.391460	-0.607657	-1.672271	0.000000	-10.000000	0.175000	-14.666667	251.166672	1023.000000	1023.000000	2046.000000
16.100000	-0.011377	-6.724041	-0.875935	-3.365363	-0.853739	-1.629004	0.000000	-10.000000	0.183333	-14.516666	246.333328	1023.000000	1023.000000	2046.000000
16.120001	-0.011352	-6.709185	-0.942787	-3.340994	-0.899778	-1.525625	0.000000	-10.000000	0.175000	-14.433333	241.500000	1023.000000	1023.000000	2046.000000
16.139999	-0.010977	-6.487688	-1.170273	-3.195212	-0.656549	-1.465654	0.000000	-10.000000	0.175000	-14.400000	236.666672	1023.000000	1023.000000	2046.000000
16.160000	-0.010574	-6.249353	-1.213126	-3.150320	-0.500788	-1.385119	0.000000	-10.000000	0.158333	-14.366667	231.833328	1023.000000	1023.000000	2046.000000
16.180000	-0.010628	-6.281288	-0.950047	-3.216830	-0.822580	-1.291831	0.000000	-10.000000	0.175000	-14.400001	227.000000	1023.000000	1023.000000	2046.000000
16.200001	-0.010369	-6.127827	-0.839605	-3.189944	-0.930622	-1.167656	0.000000	-10.000000	0.175000	-14.316667	222.166672	1023.000000	1023.000000	2046.000000
16.219999	-0.009848	-5.820410	-0.833965	-3.171398	-0.797897	-1.017151	0.000000	-10.000000	0.175000	-14.233334	217.333328	1023.000000	1023.000000	2046.000000
16.240000	-0.009466	-5.594419	-1.010077	-3.229977	-0.411709	-0.942656	0.000000	-10.000000	0.158333	-14.116667	212.666672	1023.000000	1023.000000	2046.000000
16.260000	-0.009769	-5.773661	-0.707797	-3.445201	-0.648654	-0.972009	0.000000	-10.000000	0.150000	-13.883333	207.833328	1023.000000	1023.000000	2046.000000
16.280001	-0.010139	-5.992095	-0.650353	-3.571407	-0.739164	-1.031171	0.000000	-10.000000	0.150000	-13.666667	203.333328	1023.000000	1023.000000	2046.000000
16.299999	-0.010419	-6.157467	-0.869186	-3.611583	-0.548174	-1.128524	0.000000	-10.000000	0.150000	-13.400000	198.666672	1023.000000	1023.000000	2046.000000
16.320000	-0.010728	-6.340015	-1.090141	-3.717905	-0.312766	-1.219202	0.000000	-10.000000	0.150000	-13.150000	194.333328	1023.000000	1023.000000	2046.000000
16.340000	-0.011162	-6.596943	-0.918736	-3.892005	-0.520567	-1.265635	0.000000	-10.000000	0.133333	-12.800000	189.833328	1023.000000	1023.000000	2046.000000
16.360001	-0.011570	-6.837931	-0.849917	-3.980598	-0.730971	-1.276444	0.000000	-10.000000	0.116667	-12.533334	185.500000	1023.000000	1023.000000	2046.000000
16.379999	-0.011767	-6.954416	-0.931496	-3.976494	-0.736632	-1.309795	0.000000	-10.000000	0.100000	-12.250000	181.166672	1023.000000	1023.000000	2046.000000
16.400000	-0.011850	-7.003430	-1.220398	-3.997884	-0.462471	-1.322677	0.000000	-10.000000	0.091667	-12.016667	177.000000	1023.000000	1023.000000	2046.000000
16.420000	-0.011903	-7.034663	-1.067818	-4.159678	-0.548072	-1.259096	0.000000	-10.000000	0.083333	-11.766667	173.000000	1023.000000	1023.000000	2046.000000
16.440001	-0.011909	-7.038128	-0.941440	-4.177978	-0.682822	-1.235889	0.000000	-10.000000	0.083333	-11.666667	169.000000	1023.000000	1023.000000	2046.000000
16.459999	-0.011888	-7.025569	-0.867415	-4.155970	-0.792370	-1.209814	0.000000	-10.000000	0.091667	-11.600000	165.333328	1023.000000	1023.000000	2046.000000
16.480000	-0.011610	-6.861732	-0.905766	-4.003915	-0.712174	-1.239876	0.000000	-10.000000	0.091667	-11.416667	161.666672	1023.000000	1023.000000	2046.000000
16.500000	-0.010879	-6.429243	-1.018698	-3.922984	-0.364196	-1.123364	0.000000	-10.000000	0.075000	-11.083334	158.000000	1023.000000	1023.000000	2046.000000
16.520000	-0.010337	-6.108935	-0.729941	-3.936560	-0.487664	-0.954770	0.000000	-10.000000	0.075000	-10.733334	154.166672	1023.000000	1023.000000	2046.000000
16.540001	-0.009718	-5.743567	-0.541523	-3.799756	-0.589388	-0.812900	0.000000	-10.000000	0.075000	-10.350000	150.500000	1023.000000	1023.000000	2046.000000
16.559999	-0.009133	-5.397327	-0.476678	-3.596231	-0.563690	-0.760728	0.000000	-10.000000	0.075000	-10.050000	147.000000	1023.000000	1023.000000	2046.000000
16.580000	-0.008439	-4.987593	-0.618691	-3.426239	-0.208754	-0.733910	0.000000	-10.000000	0.066667	-9.616667	143.666672	1023.000000	1023.000000	2046.000000
16.600000	-0.008239	-4.868965	-0.379075	-3.565155	-0.275338	-0.649397	0.000000	-10.000000	0.066667	-9.316667	140.500000	1023.000000	1023.000000	2046.000000
16.620001	-0.008592	-5.078023	-0.363363	-3.720201	-0.359825	-0.634634	0.000000	-10.000000	0.066667	-9.166667	137.333328	1023.000000	1023.000000	2046.000000
16.639999	-0.009277	-5.482862	-0.406396	-3.819918	-0.509340	-0.747209	0.000000	-10.000000	0.066667	-9.200000	134.166672	1023.000000	1023.000000	2046.000000
16.660000	-0.009933	-5.870286	-0.700877	-3.752951	-0.446913	-0.969544	0.000000	-10.000000	0.066667	-9.133333	131.000000	1023.000000	1023.000000	2046.000000
16.680000	-0.010275	-6.072644	-0.743243	-3.842137	-0.450387	-1.036877	0.000000	-10.000000	0.066667	-8.933333	128.000000	1023.000000	1023.000000	2046.000000
16.700001	-0.010976	-6.486867	-0.729287	-3.996272	-0.688472	-1.072836	0.000000	-10.000000	0.066667	-8.716667	125.000000	1023.000000	1023.000000	2046.000000
16.719999	-0.012351	-7.299671	-0.990717	-4.244631	-0.869530	-1.194793	0.000000	-10.000000	0.058333	-8.683333	122.166664	1023.000000	1023.000000	2046.000000
16.740000	-0.013971	-8.257097	-1.225356	-4.326787	-1.094689	-1.610265	0.000000	-10.000000	0.058333	-8.633333	119.333336	1023.000000	1023.000000	2046.000000
16.760000	-0.015416	-9.110845	-1.598669	-4.544122	-1.057242	-1.910812	0.000000	-10.000000	0.050000	-8.316667	116.500000	1023.000000	1023.000000	2046.000000
16.780001	-0.016756	-9.902663	-1.762210	-4.834080	-1.250190	-2.056183	0.000000	-10.000000	0.050000	-7.666667	113.500000	1023.000000	1023.000000	2046.000000
16.799999	-0.017851	-10.549838	-1.977049	-5.026730	-1.426542	-2.119517	0.000000	-10.000000	0.050000	-7.016667	110.833336	1023.000000	1023.000000	2046.000000
16.820000	-0.018602	-10.993865	-2.146114	-5.097802	-1.553252	-2.196697	0.000000	-10.000000	0.050000	-6.650000	108.500000	1023.000000	1023.000000	2046.000000
16.840000	-0.019208	-11.351983	-2.361418	-4.958272	-1.591643	-2.440649	0.000000	-10.000000	0.050000	-6.566667	106.500000	1023.000000	1023.000000	2046.000000
16.860001	-0.019324	-11.420420	-2.390604	-4.942852	-1.585416	-2.501548	0.000000	-10.000000	0.050000	-6.550000	104.333336	1023.000000	1023.000000	2046.000000
16.879999	-0.019473	-11.508835	-2.409879	-5.021633	-1.671824	-2.405500	0.000000	-10.000000	0.050000	-6.533333	102.000000	1023.000000	1023.000000	2046.000000
16.900000	-0.019490	-11.518862	-2.491988	-5.058690	-1.723438	-2.244745	0.000000	-10.000000	0.033333	-6.466667	99.666664	1023.000000	1023.000000	2046.000000
16.920000	-0.019505	-11.527533	-2.488276	-4.955805	-1.867961	-2.215491	0.000000	-10.000000	0.033333	-6.466667	97.500000	1023.000000	1023.000000	2046.000000
16.940001	-0.019269	-11.388010	-2.640521	-4.743464	-1.750748	-2.253277	0.000000	-10.000000	0.033333	-6.483333	95.500000	1023.000000	1023.000000	2046.000000
16.959999	-0.018879	-11.157467	-2.549256	-4.630127	-1.741817	-2.236267	0.000000	-10.000000	0.050000	-6.566667	94.166664	1023.000000	1023.000000	2046.000000
16.980000	-0.018303	-10.817351	-2.473805	-4.637087	-1.690640	-2.015819	0.000000	-10.000000	0.041667	-6.716667	91.833336	1023.000000	1023.000000	2046.000000
17.000000	-0.017994	-10.634708	-2.526467	-4.742687	-1.619745	-1.745809	0.000000	-10.000000	0.050000	-6.933333	89.500000	1023.000000	1023.000000	2046.000000
17.020000	-0.017651	-10.431806	-2.424331	-4.606888	-1.676243	-1.724344	0.000000	-10.000000	0.050000	-7.250000	86.333336	1023.000000	1023.000000	2046.000000
17.040001	-0.017236	-10.186774	-2.378185	-4.488867	-1.539795	-1.779928	0.000000	-10.000000	0.066667	-7.450000	84.000000	1023.000000	1023.000000	2046.000000
17.059999	-0.016879	-9.975456	-2.157332	-4.653575	-1.502563	-1.661986	0.000000	-10.000000	0.058333	-7.466667	81.500000	1023.000000	1023.000000	2046.000000
17.080000	-0.016812	-9.935801	-2.166655	-4.869395	-1.362487	-1.537264	0.000000	-10.000000	0.058333	-7.350000	79.000000	1023.000000	1023.000000	2046.000000
17.100000	-0.017166	-10.145158	-2.128597	-4.969415	-1.431019	-1.616127	0.000000	-10.000000	0.041667	-7.183333	76.666664	1023.000000	1023.000000	2046.000000
17.120001	-0.017425	-10.297988	-2.287156	-4.889719	-1.276566	-1.844547	0.000000	-10.000000	0.041667	-6.933333	74.166664	1023.000000	1023.000000	2046.000000
17.139999	-0.017647	-10.429265	-2.152030	-5.004569	-1.347487	-1.925178	0.000000	-10.000000	0.041667	-6.616667	71.833336	1023.000000	1023.000000	2046.000000
17.160000	-0.017711	-10.467192	-2.212785	-5.167074	-1.304183	-1.783149	0.000000	-10.000000	0.041667	-6.350000	69.500000	1023.000000	1023.000000	2046.000000
17.180000	-0.017905	-10.581757	-2.207878	-5.209855	-1.380226	-1.783798	0.000000	-10.000000	0.041667	-6.150000	67.500000	1023.000000	1023.000000	2046.000000
17.200001	-0.018212	-10.763083	-2.336589	-5.147719	-1.375096	-1.903678	0.000000	-10.000000	0.033333	-6.000000	65.500000	1023.000000	1023.000000	2046.000000
17.219999	-0.018289	-10.808744	-2.290781	-5.121171	-1.401352	-1.995441	0.000000	-10.000000	0.033333	-5.716667	63.500000	1023.000000	1023.000000	2046.000000
17.240000	-0.018122	-10.710336	-2.175022	-5.205475	-1.439850	-1.889988	0.000000	-10.000000	0.025000	-5.550000	61.500000	1023.000000	1023.000000	2046.000000
17.260000	-0.017915	-10.587791	-2.164313	-5.252186	-1.420262	-1.751031	0.000000	-10.000000	0.016667	-5.416667	59.500000	1023.000000	1023.000000	2046.000000
17.280001	-0.017521	-10.355179	-2.055081	-5.190818	-1.452331	-1.656947	0.000000	-10.000000	0.016667	-5.400000	57.500000	1023.000000	1023.000000	2046.000000
17.299999	-0.016877	-9.974503	-2.106879	-4.942411	-1.246314	-1.678899	0.000000	-10.000000	0.016667	-5.233334	55.833332	1023.000000	1023.000000	2046.000000
17.320000	-0.016092	-9.510575	-1.840121	-4.774057	-1.248345	-1.648052	0.000000	-10.000000	0.025000	-4.850000	54.166668	1023.000000	1023.000000	2046.000000
17.340000	-0.015231	-9.001660	-1.719234	-4.751945	-1.183086	-1.347396	0.000000	-10.000000	0.016667	-4.216667	52.666668	1023.000000	1023.000000	2046.000000
17.360001	-0.014546	-8.596566	-1.595548	-4.679788	-1.182562	-1.138668	0.000000	-10.000000	0.008333	-3.483333	51.166668	1023.000000	1023.000000	2046.000000
17.379999	-0.014094	-8.329594	-1.612884	-4.533628	-1.029819	-1.153263	0.000000	-10.000000	0.000000	-2.533333	50.000000	1023.000000	1023.000000	2046.000000
17.400000	-0.014003	-8.275728	-1.479412	-4.496796	-1.014916	-1.284604	0.000000	-10.000000	0.008333	-1.383333	49.333332	1023.000000	1023.000000	2046.000000
17.420000	-0.014205	-8.395100	-1.457254	-4.647997	-1.036275	-1.253574	0.000000	-10.000000	0.008333	-0.466667	49.000000	1023.000000	1023.000000	2046.000000
17.440001	-0.014458	-8.544536	-1.498985	-4.776227	-1.037866	-1.231458	0.000000	-10.000000	0.008333	0.333333	49.000000	1023.000000	1023.000000	2046.000000
17.459999	-0.014672	-8.670972	-1.722589	-4.662000	-0.898237	-1.388146	0.000000	-10.000000	-0.008333	1.300000	49.000000	1023.000000	1023.000000	2046.000000
17.480000	-0.014767	-8.727389	-1.464672	-4.574229	-1.106380	-1.582108	0.000000	-10.000000	-0.025000	2.750000	49.000000	1023.000000	1023.000000	2046.000000
17.500000	-0.015066	-8.904221	-1.519131	-4.588310	-1.178739	-1.618042	0.000000	-10.000000	-0.041667	4.233334	49.000000	1023.000000	1023.000000	2046.000000
17.520000	-0.016102	-9.516104	-1.695340	-4.900724	-1.313542	-1.606498	0.000000	-10.000000	-0.050000	5.383333	49.000000	1023.000000	1023.000000	2046.000000
17.540001	-0.017232	-10.183873	-2.027643	-4.984532	-1.241716	-1.929983	0.000000	-10.000000	-0.058333	6.366667	49.000000	1023.000000	1023.000000	2046.000000
17.559999	-0.018636	-11.013950	-2.097417	-5.130339	-1.455264	-2.330930	0.000000	-10.000000	-0.050000	7.466667	49.000000	1023.000000	1023.000000	2046.000000
17.580000	-0.019970	-11.802421	-2.324781	-5.258319	-1.644984	-2.574336	0.000000	-10.000000	-0.058333	8.733334	49.000000	1023.000000	1023.000000	2046.000000
17.600000	-0.020663	-12.211993	-2.523196	-5.394363	-1.742612	-2.551822	0.000000	-10.000000	-0.058333	10.016667	49.000000	1023.000000	1023.000000	2046.000000
17.620001	-0.020752	-12.264297	-2.711472	-5.337115	-1.640955	-2.574756	0.000000	-10.000000	-0.083333	11.000000	49.000000	1023.000000	1023.000000	2046.000000
17.639999	-0.020771	-12.275596	-2.694252	-5.255068	-1.644732	-2.681544	0.000000	-10.000000	-0.100000	11.883333	40.000000	1023.000000	1023.000000	2046.000000
17.660000	-0.020659	-12.209173	-2.621324	-5.079923	-1.727806	-2.780120	0.000000	-10.000000	-0.108333	12.500000	32.000000	1023.000000	1023.000000	2046.000000
17.680000	-0.020433	-12.075786	-2.665635	-5.097415	-1.788599	-2.524137	0.000000	-10.000000	-0.125000	13.050000	25.333334	1023.000000	1023.000000	2046.000000
17.700001	-0.020022	-11.832938	-2.694361	-4.989474	-1.747977	-2.401125	0.000000	-10.000000	-0.133333	13.500000	29.166666	1023.000000	1023.000000	2046.000000
17.719999	-0.019469	-11.506003	-2.776834	-4.740988	-1.595572	-2.392610	0.000000	-10.000000	-0.150000	13.983334	33.500000	1023.000000	1023.000000	2046.000000
17.740000	-0.018753	-11.082952	-2.546908	-4.534566	-1.631922	-2.369556	0.000000	-10.000000	-0.150000	14.350000	38.166668	1023.000000	1023.000000	2046.000000
17.760000	-0.017962	-10.615765	-2.462789	-4.360187	-1.614116	-2.178673	0.000000	-10.000000	-0.150000	14.750000	42.833332	1023.000000	1023.000000	2046.000000
17.780001	-0.017246	-10.192129	-2.378753	-4.224114	-1.621110	-1.968152	0.000000	-10.000000	-0.150000	14.816667	47.666668	1023.000000	1023.000000	2046.000000
17.799999	-0.016426	-9.707783	-2.351864	-4.094873	-1.536120	-1.724925	0.000000	-10.000000	-0.158333	15.100000	52.500000	1023.000000	1023.000000	2046.000000
17.820000	-0.015414	-9.109936	-2.275563	-3.912298	-1.300545	-1.621531	0.000000	-10.000000	-0.175000	15.166667	57.500000	1023.000000	1023.000000	2046.000000
17.840000	-0.014420	-8.521942	-2.024650	-3.822629	-1.171368	-1.503295	0.000000	-10.000000	-0.191667	15.716667	62.666668	1023.000000	1023.000000	2046.000000
17.860001	-0.013886	-8.206362	-1.879837	-3.827784	-1.131223	-1.367517	0.000000	-10.000000	-0.200000	16.250000	68.000000	1023.000000	1023.000000	2046.000000
17.879999	-0.013605	-8.040662	-1.790460	-3.874320	-1.076748	-1.299134	0.000000	-10.000000	-0.200000	17.000000	75.333336	1023.000000	1023.000000	2046.000000
17.900000	-0.013523	-7.992316	-1.745900	-3.888366	-1.082849	-1.275201	0.000000	-10.000000	-0.208333	17.833334	84.833336	1023.000000	1023.000000	2046.000000
17.920000	-0.013096	-7.739557	-1.737298	-3.750810	-0.889155	-1.362293	0.000000	-10.000000	-0.216667	18.466667	92.500000	1023.000000	1023.000000	2046.000000
17.940001	-0.012565	-7.426107	-1.608819	-3.631528	-0.786874	-1.398886	0.000000	-10.000000	-0.225000	18.800001	96.500000	1023.000000	1023.000000	2046.000000
17.959999	-0.012454	-7.360044	-1.608896	-3.573613	-0.780067	-1.397467	0.000000	-10.000000	-0.233333	18.783335	98.500000	1023.000000	1023.000000	2046.000000
17.980000	-0.012424	-7.342618	-1.564162	-3.587141	-0.898506	-1.292809	0.000000	-10.000000	-0.250000	19.066668	102.500000	1023.000000	1023.000000	2046.000000
18.000000	-0.012152	-7.181720	-1.531134	-3.541065	-0.953686	-1.155835	0.000000	-10.000000	-0.266667	19.516666	108.833336	1023.000000	1023.000000	2046.000000
18.020000	-0.011315	-6.687397	-1.439118	-3.333563	-0.743084	-1.171631	0.000000	-10.000000	-0.283333	20.200001	115.333336	1023.000000	1023.000000	2046.000000
18.040001	-0.010551	-6.235505	-1.361802	-3.199986	-0.600039	-1.073678	0.000000	-10.000000	-0.291667	20.750000	122.000000	1023.000000	1023.000000	2046.000000
18.059999	-0.009948	-5.879353	-1.231644	-3.033425	-0.635653	-0.978632	0.000000	-10.000000	-0.308333	21.150002	128.666672	1023.000000	1023.000000	2046.000000
18.080000	-0.009142	-5.402962	-0.983350	-2.893882	-0.773050	-0.752680	0.000000	-10.000000	-0.325000	21.550001	135.666672	1023.000000	1023.000000	2046.000000
18.100000	-0.007511	-4.439211	-0.814038	-2.645386	-0.459686	-0.520102	0.000000	-10.000000	-0.341667	21.966667	142.833328	1023.000000	1023.000000	2046.000000
18.120001	-0.005925	-3.501788	-0.567586	-2.294095	-0.244560	-0.395546	0.000000	-10.000000	-0.350000	22.616667	150.166672	1023.000000	1023.000000	2046.000000
18.139999	-0.004880	-2.884234	-0.494918	-2.044294	-0.135817	-0.209205	0.000000	-10.000000	-0.350000	23.033335	157.500000	1023.000000	1023.000000	2046.000000
18.160000	-0.003973	-2.347844	-0.211032	-1.849430	-0.265792	-0.021589	0.000000	-10.000000	-0.366667	23.616667	165.166672	1023.000000	1023.000000	2046.000000
18.180000	-0.002794	-1.651342	-0.113950	-1.593436	-0.098563	0.154607	0.000000	-10.000000	-0.383333	24.016666	173.000000	1023.000000	1023.000000	2046.000000
18.200001	-0.001466	-0.866277	0.134704	-1.386186	0.107133	0.278072	0.000000	-10.000000	-0.400000	24.500000	181.000000	1023.000000	1023.000000	2046.000000
18.219999	-0.000898	-0.530781	0.232255	-1.259485	0.223993	0.272455	0.000000	-10.000000	-0.400000	24.600000	189.000000	1023.000000	1023.000000	2046.000000
18.240000	-0.000718	-0.424591	0.256374	-1.120481	0.247563	0.191953	0.000000	-10.000000	-0.408333	24.750000	197.166672	1023.000000	1023.000000	2046.000000
18.260000	-0.000774	-0.457663	0.358899	-1.094130	0.081142	0.196425	0.000000	-10.000000	-0.425000	25.133333	205.500000	1023.000000	1023.000000	2046.000000
18.280001	-0.000489	-0.289098	0.388505	-0.886743	0.076153	0.132987	0.000000	-10.000000	-0.441667	25.433334	213.833328	1023.000000	1023.000000	2046.000000
18.299999	-0.000382	-0.225818	0.409223	-0.875920	0.142612	0.098266	0.000000	-10.000000	-0.450000	25.750000	222.333328	1023.000000	1023.000000	2046.000000
18.320000	-0.001063	-0.628175	0.366829	-1.014492	0.096058	-0.076570	0.000000	-10.000000	-0.450000	25.783333	230.833328	1023.000000	1023.000000	2046.000000
18.340000	-0.002285	-1.350229	0.023827	-1.084043	0.079624	-0.369638	0.000000	-10.000000	-0.466667	26.033333	239.500000	1023.000000	1023.000000	2046.000000
18.360001	-0.003492	-2.063821	-0.252825	-1.165987	-0.130578	-0.514430	0.000000	-10.000000	-0.483333	26.166668	248.166672	1023.000000	1023.000000	2046.000000
18.379999	-0.004426	-2.615542	-0.464919	-1.250116	-0.351879	-0.548629	0.000000	-10.000000	-0.508333	26.533335	256.833344	1023.000000	1023.000000	2046.000000
18.400000	-0.004265	-2.520599	-0.492999	-1.176720	-0.296918	-0.553962	0.000000	-10.000000	-0.491667	26.816668	265.666656	1023.000000	1023.000000	2046.000000
18.420000	-0.003683	-2.176825	-0.399425	-1.008908	-0.238401	-0.530090	0.000000	-10.000000	-0.491667	27.266666	274.500000	1023.000000	1023.000000	2046.000000
18.440001	-0.002993	-1.768982	-0.502519	-0.763868	-0.051663	-0.450933	0.000000	-10.000000	-0.475000	27.450001	283.500000	1023.000000	1023.000000	2046.000000
18.459999	-0.002606	-1.540089	-0.425418	-0.581688	-0.200070	-0.332912	0.000000	-10.000000	-0.483333	27.683334	292.666656	1023.000000	1023.000000	2046.000000
18.480000	-0.001866	-1.102840	-0.337432	-0.323845	-0.204456	-0.237107	0.000000	-10.000000	-0.483333	27.650002	301.833344	1023.000000	1023.000000	2046.000000
18.500000	-0.000635	-0.375387	-0.094460	-0.109494	-0.128566	-0.042868	0.000000	-10.000000	-0.475000	27.616667	311.166656	1023.000000	1023.000000	2046.000000
18.520000	0.000306	0.180673	0.054411	0.202667	-0.102552	0.026147	0.000000	-10.000000	-0.466667	27.400000	320.333344	1023.000000	1023.000000	2046.000000
18.540001	0.001429	0.844357	0.029110	0.481796	0.119277	0.214174	0.000000	-10.000000	-0.450000	27.283333	329.500000	1023.000000	1023.000000	2046.000000
18.559999	0.002597	1.534917	0.157538	0.728213	0.205405	0.443761	0.000000	-10.000000	-0.450000	27.083334	338.500000	1023.000000	1023.000000	2046.000000
18.580000	0.003419	2.020493	0.287079	0.955957	0.164213	0.613245	0.000000	-10.000000	-0.450000	27.116667	347.500000	1023.000000	1023.000000	2046.000000
18.600000	0.004725	2.792227	0.534840	1.188670	0.297622	0.771095	0.000000	-10.000000	-0.450000	26.883333	356.500000	1023.000000	1023.000000	2046.000000
18.620001	0.006019	3.557423	0.838892	1.367912	0.393489	0.957129	0.000000	-10.000000	-0.450000	26.950001	365.666656	1023.000000	1023.000000	2046.000000
18.639999	0.007104	4.198517	0.853384	1.483743	0.683001	1.178389	0.000000	-10.000000	-0.450000	26.833334	374.666656	1023.000000	1023.000000	2046.000000
18.660000	0.007633	4.511302	0.869347	1.483730	0.826933	1.331291	0.000000	-10.000000	-0.441667	26.816668	383.666656	1023.000000	1023.000000	2046.000000
18.680000	0.007797	4.608173	0.897517	1.545361	0.855083	1.310213	0.000000	-10.000000	-0.458333	26.416666	392.500000	1023.000000	1023.000000	2046.000000
18.700001	0.008077	4.773484	1.150961	1.606933	0.772868	1.242722	0.000000	-10.000000	-0.458333	26.200001	401.333344	1023.000000	1023.000000	2046.000000
18.719999	0.008666	5.121764	1.183573	1.669329	0.946360	1.322503	0.000000	-10.000000	-0.450000	26.016666	410.166656	1023.000000	1023.000000	2046.000000
18.740000	0.009168	5.418529	1.074664	1.821430	1.126711	1.395724	0.000000	-10.000000	-0.433333	26.166666	419.000000	1023.000000	1023.000000	2046.000000
18.760000	0.009353	5.527362	1.103465	1.942437	1.001583	1.479877	0.000000	-10.000000	-0.416667	26.083334	427.833344	1023.000000	1023.000000	2046.000000
18.780001	0.010259	6.063290	1.440183	2.100148	1.036062	1.486897	0.000000	-10.000000	-0.433333	26.250000	436.500000	1023.000000	1023.000000	2046.000000
18.799999	0.011327	6.694156	1.561610	2.260989	1.215810	1.655746	0.000000	-10.000000	-0.425000	26.066668	445.166656	1023.000000	1023.000000	2046.000000
18.820000	0.012380	7.316690	1.670370	2.493559	1.313851	1.838911	0.000000	-10.000000	-0.433333	26.216667	453.833344	1023.000000	1023.000000	2046.000000
18.840000	0.013607	8.041828	1.946323	2.772536	1.335889	1.987080	0.000000	-10.000000	-0.433333	26.083334	462.666656	1023.000000	1023.000000	2046.000000
18.860001	0.015425	9.116161	2.426675	3.036085	1.470530	2.182871	0.000000	-10.000000	-0.425000	26.366667	471.333344	1023.000000	1023.000000	2046.000000
18.879999	0.017075	10.091077	2.536327	3.354537	1.771212	2.429001	0.000000	-10.000000	-0.450000	26.333334	480.166656	1023.000000	1023.000000	2046.000000
18.900000	0.018405	10.877112	2.703142	3.615897	1.840936	2.717138	0.000000	-10.000000	-0.441667	26.733334	489.000000	1023.000000	1023.000000	2046.000000
18.920000	0.019506	11.528277	2.959856	3.950827	1.830436	2.787158	0.000000	-10.000000	-0.450000	26.816668	497.833344	1023.000000	1023.000000	2046.000000
18.940001	0.021158	12.504450	3.405010	4.145089	1.963211	2.991139	0.000000	-10.000000	-0.416667	26.700001	506.666656	1023.000000	1023.000000	2046.000000
18.959999	0.022118	13.071732	3.458612	4.325700	2.162813	3.124607	0.000000	-10.000000	-0.433333	26.250000	515.500000	1023.000000	1023.000000	2046.000000
18.980000	0.022677	13.401932	3.495281	4.431130	2.251489	3.224032	0.000000	-10.000000	-0.441667	25.883333	524.333313	1023.000000	1023.000000	2046.000000
19.000000	0.022999	13.592453	3.576766	4.607625	2.278257	3.129806	0.000000	-10.000000	-0.458333	25.716667	533.166687	1023.000000	1023.000000	2046.000000
19.020000	0.023596	13.945216	3.919479	4.691886	2.269373	3.064478	0.000000	-10.000000	-0.433333	25.483334	541.666687	1023.000000	1023.000000	2046.000000
19.040001	0.023903	14.126531	3.932629	4.753488	2.382721	3.057693	0.000000	-10.000000	-0.400000	24.983334	550.333313	1023.000000	1023.000000	2046.000000
19.059999	0.023172	13.694588	3.821548	4.652219	2.319058	2.901762	0.000000	-10.000000	-0.366667	24.500000	558.666687	1023.000000	1023.000000	2046.000000
19.080000	0.021670	12.806822	3.435607	4.512294	2.243333	2.615588	0.000000	-10.000000	-0.333333	23.950001	567.000000	1023.000000	1023.000000	2046.000000
19.100000	0.020346	12.024264	3.358657	4.275572	2.019515	2.370520	0.000000	-10.000000	-0.316667	23.300001	575.000000	1023.000000	1023.000000	2046.000000
19.120001	0.019377	11.451880	3.188133	4.194345	1.913415	2.155986	0.000000	-10.000000	-0.300000	22.683334	583.000000	1023.000000	1023.000000	2046.000000
19.139999	0.018851	11.141098	2.900045	4.098400	1.923292	2.219362	0.000000	-10.000000	-0.300000	22.250000	590.666687	1023.000000	1023.000000	2046.000000
19.160000	0.018637	11.014507	2.776850	4.189570	1.890021	2.158065	0.000000	-10.000000	-0.300000	22.133333	598.166687	1023.000000	1023.000000	2046.000000
19.180000	0.019135	11.308783	3.025712	4.266038	1.867866	2.149166	0.000000	-10.000000	-0.300000	21.983334	605.500000	1023.000000	1023.000000	2046.000000
19.200001	0.019619	11.594985	3.000344	4.457247	1.972023	2.165371	0.000000	-10.000000	-0.300000	21.916666	612.833313	1023.000000	1023.000000	2046.000000
19.219999	0.020172	11.921806	2.953286	4.652966	1.929901	2.385653	0.000000	-10.000000	-0.283333	21.583334	620.166687	1023.000000	1023.000000	2046.000000
19.240000	0.021151	12.500091	3.233720	4.875527	2.023392	2.367452	0.000000	-10.000000	-0.283333	21.366667	627.500000	1023.000000	1023.000000	2046.000000
19.260000	0.021950	12.972360	3.417006	5.043712	2.059929	2.451713	0.000000	-10.000000	-0.266667	20.616667	634.833313	1023.000000	1023.000000	2046.000000
19.280001	0.022662	13.393287	3.447603	5.213537	2.059520	2.672627	0.000000	-10.000000	-0.258333	19.983334	641.833313	1023.000000	1023.000000	2046.000000
19.299999	0.023558	13.922838	3.487779	5.475603	2.184911	2.774546	0.000000	-10.000000	-0.233333	19.383333	648.666687	1023.000000	1023.000000	2046.000000
19.320000	0.024966	14.754995	3.853371	5.682119	2.331591	2.887915	0.000000	-10.000000	-0.216667	19.250000	655.166687	1023.000000	1023.000000	2046.000000
19.340000	0.025563	15.107660	3.855006	5.825071	2.447065	2.980519	0.000000	-10.000000	-0.200000	18.983334	661.666687	1023.000000	1023.000000	2046.000000
19.360001	0.026169	15.465608	3.861625	5.879575	2.413520	3.310887	0.000000	-10.000000	-0.191667	18.550001	668.000000	1023.000000	1023.000000	2046.000000
19.379999	0.027393	16.189342	4.110935	6.053148	2.630435	3.394823	0.000000	-10.000000	-0.183333	18.050001	674.333313	1023.000000	1023.000000	2046.000000
19.400000	0.027887	16.481470	4.268633	6.065083	2.720913	3.426842	0.000000	-10.000000	-0.175000	17.766666	680.500000	1023.000000	1023.000000	2046.000000
19.420000	0.027998	16.546722	4.174468	5.923523	2.833101	3.615629	0.000000	-10.000000	-0.158333	17.533335	686.500000	1023.000000	1023.000000	2046.000000
19.440001	0.027957	16.522491	4.010723	5.957277	2.968269	3.586222	0.000000	-10.000000	-0.150000	17.400002	692.333313	1023.000000	1023.000000	2046.000000
19.459999	0.028248	16.694592	4.212492	5.957684	3.027426	3.496989	0.000000	-10.000000	-0.158333	17.433334	698.000000	1023.000000	1023.000000	2046.000000
19.480000	0.028165	16.645615	4.188316	5.966609	3.080451	3.410238	0.000000	-10.000000	-0.166667	17.383333	703.666687	1023.000000	1023.000000	2046.000000
19.500000	0.028272	16.708832	4.174973	5.920313	3.038701	3.574845	0.000000	-10.000000	-0.166667	17.383333	709.500000	1023.000000	1023.000000	2046.000000
19.520000	0.028663	16.940102	4.142574	6.081676	3.118582	3.597269	0.000000	-10.000000	-0.158333	17.300001	715.500000	1023.000000	1023.000000	2046.000000
19.540001	0.029588	17.486403	4.463056	6.223455	3.206826	3.593065	0.000000	-10.000000	-0.150000	17.166668	721.333313	1023.000000	1023.000000	2046.000000
19.559999	0.030284	17.897621	4.598804	6.248811	3.292813	3.757195	0.000000	-10.000000	-0.150000	16.783335	727.000000	1023.000000	1023.000000	2046.000000
19.580000	0.031368	18.538635	4.746686	6.414116	3.340809	4.037024	0.000000	-10.000000	-0.150000	16.616667	732.666687	1023.000000	1023.000000	2046.000000
19.600000	0.032976	19.488764	5.102637	6.751854	3.493947	4.140325	0.000000	-10.000000	-0.166667	16.633335	738.166687	1023.000000	1023.000000	2046.000000
19.620001	0.034537	20.411097	5.322702	6.978607	3.757630	4.352158	0.000000	-10.000000	-0.166667	16.800001	743.833313	1023.000000	1023.000000	2046.000000
19.639999	0.035615	21.048443	5.560065	7.122883	3.801074	4.564420	0.000000	-10.000000	-0.166667	16.883335	749.333313	1023.000000	1023.000000	2046.000000
19.660000	0.036776	21.734766	5.697368	7.364246	3.907758	4.765394	0.000000	-10.000000	-0.150000	16.933334	755.000000	1023.000000	1023.000000	2046.000000
19.680000	0.037780	22.327972	5.852441	7.638174	4.065421	4.771936	0.000000	-10.000000	-0.141667	16.933334	760.666687	1023.000000	1023.000000	2046.000000
19.700001	0.038237	22.598106	6.023798	7.661604	4.109146	4.803559	0.000000	-10.000000	-0.125000	16.700001	766.333313	1023.000000	1023.000000	2046.000000
19.719999	0.038307	22.639524	6.020232	7.613422	4.215986	4.789885	0.000000	-10.000000	-0.108333	16.333334	772.000000	1023.000000	1023.000000	2046.000000
19.740000	0.038102	22.518103	6.100168	7.552018	4.109423	4.756495	0.000000	-10.000000	-0.100000	15.783334	777.500000	1023.000000	1023.000000	2046.000000
19.760000	0.038072	22.500452	6.027842	7.661894	4.100990	4.709727	0.000000	-10.000000	-0.100000	15.200001	782.833313	1023.000000	1023.000000	2046.000000
19.780001	0.038391	22.688828	6.123991	7.805655	4.170037	4.589143	0.000000	-10.000000	-0.091667	14.550000	788.000000	1023.000000	1023.000000	2046.000000
19.799999	0.037967	22.438259	6.034246	7.674595	4.236338	4.493078	0.000000	-10.000000	-0.075000	13.583334	793.000000	1023.000000	1023.000000	2046.000000
19.820000	0.036150	21.364817	5.873937	7.308764	3.896407	4.285709	0.000000	-10.000000	-0.050000	12.300000	797.666687	1023.000000	1023.000000	2046.000000
19.840000	0.034401	20.330774	5.489281	7.163340	3.710248	3.967904	0.000000	-10.000000	-0.025000	10.416667	802.000000	1023.000000	1023.000000	2046.000000
19.860001	0.033349	19.709333	5.277771	7.051281	3.663540	3.716740	0.000000	-10.000000	-0.008333	8.516666	805.833313	1023.000000	1023.000000	2046.000000
19.879999	0.032333	19.108959	5.023672	6.832662	3.644702	3.607922	0.000000	-10.000000	0.000000	6.416667	809.000000	1023.000000	1023.000000	2046.000000
19.900000	0.031510	18.622381	4.917888	6.682312	3.486589	3.535591	0.000000	-10.000000	0.008333	4.116667	811.500000	1023.000000	1023.000000	2046.000000
19.920000	0.031170	18.421513	4.802935	6.736895	3.437201	3.444484	0.000000	-10.000000	0.025000	0.983333	813.000000	1023.000000	1023.000000	2046.000000
19.940001	0.031232	18.458151	4.907633	6.770887	3.378179	3.401452	0.000000	-10.000000	0.041667	-2.016667	813.833313	1023.000000	1023.000000	2046.000000
19.959999	0.031398	18.556265	4.770770	6.817169	3.557525	3.410801	0.000000	-10.000000	0.050000	-3.983334	814.000000	1023.000000	1023.000000	2046.000000
19.980000	0.031278	18.485163	4.810169	6.773217	3.518788	3.382988	0.000000	-10.000000	0.058333	-5.500000	814.000000	1023.000000	1023.000000	2046.000000
20.000000	0.030944	18.288115	4.760880	6.758799	3.353258	3.415176	0.000000	-10.000000	0.075000	-7.733334	814.000000	1023.000000	1023.000000	2046.000000
20.020000	0.030974	18.305862	4.841693	6.831631	3.341969	3.290570	0.000000	-10.000000	0.108333	-10.583334	814.000000	1023.000000	1023.000000	2046.000000
20.040001	0.031191	18.434053	4.827605	6.794201	3.431159	3.381088	0.000000	-10.000000	0.133333	-12.483334	814.000000	1023.000000	1023.000000	2046.000000
20.059999	0.031319	18.509363	4.738996	6.752888	3.605464	3.412015	0.000000	-10.000000	0.183333	-13.683333	814.000000	1023.000000	1023.000000	2046.000000
20.080000	0.030835	18.223629	4.751019	6.591907	3.406276	3.474428	0.000000	-10.000000	0.225000	-15.583334	801.166687	1023.000000	1023.000000	2046.000000
20.100000	0.030908	18.266403	4.759324	6.618812	3.452669	3.435598	0.000000	-10.000000	0.266667	-17.483334	788.333313	1023.000000	1023.000000	2046.000000
20.120001	0.031301	18.498972	4.885996	6.614841	3.553622	3.444515	0.000000	-10.000000	0.275000	-18.800001	775.500000	1023.000000	1023.000000	2046.000000
20.139999	0.031191	18.433905	4.770741	6.411839	3.756488	3.494836	0.000000	-10.000000	0.300000	-19.066668	773.500000	1023.000000	1023.000000	2046.000000
20.160000	0.030278	17.894554	4.619721	6.061662	3.809539	3.403632	0.000000	-10.000000	0.325000	-19.366667	769.333313	1023.000000	1023.000000	2046.000000
20.180000	0.028993	17.134922	4.421441	5.659551	3.711052	3.342879	0.000000	-10.000000	0.350000	-19.716667	763.000000	1023.000000	1023.000000	2046.000000
20.200001	0.028325	16.740356	4.496718	5.501063	3.638940	3.103635	0.000000	-10.000000	0.350000	-19.883333	756.333313	1023.000000	1023.000000	2046.000000
20.219999	0.027994	16.544416	4.296730	5.345293	3.941791	2.960604	0.000000	-10.000000	0.350000	-20.016666	751.833313	1023.000000	1023.000000	2046.000000
20.240000	0.027054	15.988905	4.217670	4.960551	3.833315	2.977368	0.000000	-10.000000	0.358333	-20.400000	745.166687	1023.000000	1023.000000	2046.000000
20.260000	0.026266	15.523078	4.206433	4.770721	3.702905	2.843019	0.000000	-10.000000	0.366667	-20.783333	738.333313	1023.000000	1023.000000	2046.000000
20.280001	0.026173	15.468405	4.401406	4.684175	3.663097	2.719727	0.000000	-10.000000	0.375000	-21.166666	731.500000	1023.000000	1023.000000	2046.000000
20.299999	0.026193	15.480071	4.258729	4.589684	3.964264	2.667394	0.000000	-10.000000	0.383333	-21.549999	724.333313	1023.000000	1023.000000	2046.000000
20.320000	0.025873	15.290833	4.317150	4.358245	3.872016	2.743423	0.000000	-10.000000	0.391667	-21.900000	717.166687	1023.000000	1023.000000	2046.000000
20.340000	0.026078	15.412067	4.423368	4.425389	3.873093	2.690218	0.000000	-10.000000	0.400000	-22.250000	710.000000	1023.000000	1023.000000	2046.000000
20.360001	0.026816	15.848391	4.754758	4.503254	3.853517	2.736862	0.000000	-10.000000	0.400000	-22.466667	705.000000	1023.000000	1023.000000	2046.000000
20.379999	0.027627	16.327549	4.725615	4.539463	4.259306	2.803167	0.000000	-10.000000	0.400000	-22.500000	697.500000	1023.000000	1023.000000	2046.000000
20.400000	0.027507	16.256500	4.790457	4.396441	4.197638	2.871965	0.000000	-10.000000	0.391667	-22.516666	687.500000	1023.000000	1023.000000	2046.000000
20.420000	0.027106	16.019789	4.886424	4.293478	4.074533	2.765355	0.000000	-10.000000	0.383333	-22.366667	680.000000	1023.000000	1023.000000	2046.000000
20.440001	0.026694	15.776245	4.967399	4.091193	4.008788	2.708866	0.000000	-10.000000	0.383333	-22.383333	672.500000	1023.000000	1023.000000	2046.000000
20.459999	0.026256	15.517279	4.703128	3.960775	4.296732	2.556644	0.000000	-10.000000	0.391667	-22.466667	665.000000	1023.000000	1023.000000	2046.000000
20.480000	0.025190	14.887396	4.550696	3.681181	4.175063	2.480455	0.000000	-10.000000	0.400000	-22.550001	657.500000	1023.000000	1023.000000	2046.000000
20.500000	0.023883	14.114950	4.496038	3.461954	3.877375	2.279583	0.000000	-10.000000	0.400000	-22.466667	650.000000	1023.000000	1023.000000	2046.000000
20.520000	0.023472	13.871669	4.498446	3.394202	3.857477	2.121545	0.000000	-10.000000	0.408333	-22.633333	642.500000	1023.000000	1023.000000	2046.000000
20.540001	0.022800	13.474965	4.171052	3.117001	4.086543	2.100369	0.000000	-10.000000	0.416667	-22.716667	632.500000	1023.000000	1023.000000	2046.000000
20.559999	0.020868	12.332755	3.938195	2.717214	3.754599	1.922748	0.000000	-10.000000	0.425000	-22.933334	627.500000	1023.000000	1023.000000	2046.000000
20.580000	0.018911	11.176476	3.984890	2.477952	3.270954	1.442680	0.000000	-10.000000	0.416667	-22.700001	619.833313	1023.000000	1023.000000	2046.000000
20.600000	0.017627	10.417560	3.578077	2.292311	3.379589	1.167583	0.000000	-10.000000	0.400000	-22.466667	612.166687	1023.000000	1023.000000	2046.000000
20.620001	0.016092	9.510367	3.224852	2.016094	3.304641	0.964780	0.000000	-10.000000	0.383333	-22.233334	604.500000	1023.000000	1023.000000	2046.000000
20.639999	0.014470	8.551564	2.984863	1.830673	3.032732	0.703297	0.000000	-10.000000	0.366667	-21.799999	597.000000	1023.000000	1023.000000	2046.000000
20.660000	0.013659	8.072477	3.034845	1.709359	2.780213	0.548061	0.000000	-10.000000	0.358333	-21.600000	589.666687	1023.000000	1023.000000	2046.000000
20.680000	0.013464	7.956947	2.691627	1.681187	3.069565	0.514568	0.000000	-10.000000	0.350000	-21.183334	580.000000	1023.000000	1023.000000	2046.000000
20.700001	0.012612	7.453462	2.507456	1.565162	2.919748	0.461095	0.000000	-10.000000	0.358333	-21.333334	573.000000	1023.000000	1023.000000	2046.000000
20.719999	0.011786	6.965645	2.697101	1.537555	2.453838	0.277152	0.000000	-10.000000	0.366667	-21.233334	566.000000	1023.000000	1023.000000	2046.000000
20.740000	0.012097	7.149374	2.509634	1.527989	2.716264	0.395486	0.000000	-10.000000	0.375000	-21.350000	561.333313	1023.000000	1023.000000	2046.000000
20.760000	0.012055	7.124770	2.306114	1.494251	2.880861	0.443544	0.000000	-10.000000	0.375000	-21.299999	556.500000	1023.000000	1023.000000	2046.000000
20.780001	0.011543	6.822154	2.453871	1.465284	2.517475	0.385525	0.000000	-10.000000	0.375000	-21.316668	551.666687	1023.000000	1023.000000	2046.000000
20.799999	0.012063	7.129404	2.536920	1.521356	2.575974	0.495154	0.000000	-10.000000	0.375000	-21.316668	542.000000	1023.000000	1023.000000	2046.000000
20.820000	0.012435	7.349043	2.348299	1.533798	2.844549	0.622396	0.000000	-10.000000	0.375000	-21.266666	534.833313	1023.000000	1023.000000	2046.000000
20.840000	0.012321	7.281899	2.520395	1.550323	2.595990	0.615191	0.000000	-10.000000	0.375000	-21.350000	527.666687	1023.000000	1023.000000	2046.000000
20.860001	0.012908	7.628904	2.720755	1.521090	2.584378	0.802682	0.000000	-10.000000	0.375000	-21.433334	523.000000	1023.000000	1023.000000	2046.000000
20.879999	0.013437	7.941489	2.645864	1.450993	2.919242	0.925391	0.000000	-10.000000	0.375000	-21.550001	516.000000	1023.000000	1023.000000	2046.000000
20.900000	0.012832	7.583765	2.603563	1.350968	2.858846	0.770388	0.000000	-10.000000	0.375000	-21.350000	506.500000	1023.000000	1023.000000	2046.000000
20.920000	0.012122	7.164322	2.788569	1.056873	2.603883	0.714996	0.000000	-10.000000	0.375000	-21.166668	499.333344	1023.000000	1023.000000	2046.000000
20.940001	0.011839	6.996632	2.466119	0.903543	3.005563	0.621407	0.000000	-10.000000	0.366667	-20.950001	492.166656	1023.000000	1023.000000	2046.000000
20.959999	0.010850	6.412073	2.242359	0.702692	2.996736	0.470285	0.000000	-10.000000	0.358333	-20.850000	487.500000	1023.000000	1023.000000	2046.000000
20.980000	0.010030	5.927536	2.539385	0.500141	2.559208	0.328802	0.000000	-10.000000	0.350000	-20.566668	480.500000	1023.000000	1023.000000	2046.000000
21.000000	0.009876	5.836900	2.399348	0.348360	2.729333	0.359859	0.000000	-10.000000	0.350000	-20.366667	471.333344	1023.000000	1023.000000	2046.000000
21.020000	0.009501	5.614860	2.061704	0.216568	2.963580	0.373007	0.000000	-10.000000	0.350000	-20.266666	464.500000	1023.000000	1023.000000	2046.000000
21.040001	0.008761	5.177924	2.278352	0.103966	2.628017	0.167589	0.000000	-10.000000	0.358333	-20.200001	457.833344	1023.000000	1023.000000	2046.000000
21.059999	0.008653	5.114094	2.292205	0.022333	2.579599	0.219957	0.000000	-10.000000	0.358333	-20.250000	453.333344	1023.000000	1023.000000	2046.000000
21.080000	0.008899	5.259472	2.107472	-0.057940	2.860976	0.348963	0.000000	-10.000000	0.358333	-20.150000	446.666656	1023.000000	1023.000000	2046.000000
21.100000	0.008651	5.112652	2.295148	-0.022453	2.669973	0.169983	0.000000	-10.000000	0.350000	-20.250000	437.666656	1023.000000	1023.000000	2046.000000
21.120001	0.009255	5.469428	2.506515	0.088096	2.596422	0.278394	0.000000	-10.000000	0.350000	-20.150002	431.000000	1023.000000	1023.000000	2046.000000
21.139999	0.010038	5.932528	2.396040	0.098293	2.864397	0.573797	0.000000	-10.000000	0.350000	-20.100000	424.166656	1023.000000	1023.000000	2046.000000
21.160000	0.010195	6.025212	2.550311	0.195534	2.785345	0.494022	0.000000	-10.000000	0.341667	-19.950001	419.666656	1023.000000	1023.000000	2046.000000
21.180000	0.010590	6.258539	2.817978	0.273257	2.606933	0.560371	0.000000	-10.000000	0.341667	-19.700001	413.000000	1023.000000	1023.000000	2046.000000
21.200001	0.011144	6.586047	2.562871	0.251837	3.019222	0.752118	0.000000	-10.000000	0.325000	-19.450001	404.333344	1023.000000	1023.000000	2046.000000
21.219999	0.010269	6.069232	2.728555	0.079005	2.716075	0.545598	0.000000	-10.000000	0.316667	-19.250000	397.833344	1023.000000	1023.000000	2046.000000
21.240000	0.009739	5.755512	2.699383	-0.017353	2.635015	0.438468	0.000000	-10.000000	0.316667	-19.150000	391.500000	1023.000000	1023.000000	2046.000000
21.260000	0.008877	5.246120	2.280102	-0.253566	2.781575	0.438009	0.000000	-10.000000	0.300000	-19.183332	387.166656	1023.000000	1023.000000	2046.000000
21.280001	0.007593	4.487436	2.345874	-0.426809	2.414602	0.153769	0.000000	-10.000000	0.300000	-19.116667	380.833344	1023.000000	1023.000000	2046.000000
21.299999	0.006793	4.014951	2.138996	-0.510633	2.297696	0.088892	0.000000	-10.000000	0.300000	-19.116667	372.166656	1023.000000	1023.000000	2046.000000
21.320000	0.005763	3.405643	1.649983	-0.664917	2.455907	-0.035330	0.000000	-10.000000	0.333333	-19.083334	365.833344	1023.000000	1023.000000	2046.000000
21.340000	0.004073	2.407435	1.817644	-0.951550	1.815511	-0.274170	0.000000	-10.000000	0.333333	-19.116667	359.500000	1023.000000	1023.000000	2046.000000
21.360001	0.002631	1.555069	1.478423	-1.165102	1.718425	-0.476676	0.000000	-10.000000	0.333333	-18.916668	355.166656	1023.000000	1023.000000	2046.000000
21.379999	0.001050	0.620646	0.939048	-1.340036	1.844519	-0.822885	0.000000	-10.000000	0.300000	-18.800001	348.833344	1023.000000	1023.000000	2046.000000
21.400000	-0.000868	-0.512786	0.980704	-1.570573	1.224187	-1.147104	0.000000	-10.000000	0.283333	-18.483334	342.500000	1023.000000	1023.000000	2046.000000
21.420000	-0.002024	-1.196090	0.662905	-1.741672	1.117041	-1.234364	0.000000	-10.000000	0.250000	-18.216667	336.500000	1023.000000	1023.000000	2046.000000
21.440001	-0.002633	-1.556274	0.238891	-1.790219	1.344886	-1.349832	0.000000	-10.000000	0.241667	-17.700001	330.500000	1023.000000	1023.000000	2046.000000
21.459999	-0.003697	-2.184782	0.409217	-1.921368	0.827005	-1.499636	0.000000	-10.000000	0.241667	-17.400000	324.500000	1023.000000	1023.000000	2046.000000
21.480000	-0.004098	-2.421793	0.190628	-1.969462	0.803871	-1.446829	0.000000	-10.000000	0.233333	-17.150000	318.500000	1023.000000	1023.000000	2046.000000
21.500000	-0.004121	-2.435252	-0.186404	-1.899226	1.116855	-1.466476	0.000000	-10.000000	0.241667	-17.083334	310.833344	1023.000000	1023.000000	2046.000000
21.520000	-0.004600	-2.718794	0.003615	-1.984298	0.735034	-1.473145	0.000000	-10.000000	0.241667	-17.033335	305.166656	1023.000000	1023.000000	2046.000000
21.540001	-0.004562	-2.695920	-0.074429	-1.873035	0.735407	-1.483863	0.000000	-10.000000	0.250000	-17.033335	299.500000	1023.000000	1023.000000	2046.000000
21.559999	-0.004571	-2.701169	-0.314535	-1.886127	0.800789	-1.301296	0.000000	-10.000000	0.250000	-17.000000	295.666656	1023.000000	1023.000000	2046.000000
21.580000	-0.004371	-2.583048	-0.188523	-1.858420	0.773548	-1.309653	0.000000	-10.000000	0.250000	-17.050001	290.000000	1023.000000	1023.000000	2046.000000
21.600000	-0.004138	-2.445340	-0.116922	-1.837395	0.657888	-1.148912	0.000000	-10.000000	0.250000	-17.183334	282.333344	1023.000000	1023.000000	2046.000000
21.620001	-0.003840	-2.269663	-0.194905	-1.751711	0.670557	-0.993603	0.000000	-10.000000	0.250000	-17.333334	276.500000	1023.000000	1023.000000	2046.000000
21.639999	-0.003489	-2.061910	-0.080550	-1.780593	0.725532	-0.926299	0.000000	-10.000000	0.250000	-17.583334	270.833344	1023.000000	1023.000000	2046.000000
21.660000	-0.003143	-1.857345	0.069388	-1.824920	0.757014	-0.858826	0.000000	-10.000000	0.250000	-17.700001	267.166656	1023.000000	1023.000000	2046.000000
21.680000	-0.003531	-2.087041	0.155082	-1.980636	0.577696	-0.839183	0.000000	-10.000000	0.250000	-17.883333	261.500000	1023.000000	1023.000000	2046.000000
21.700001	-0.003643	-2.152898	0.035334	-2.060732	0.821725	-0.949225	0.000000	-10.000000	0.241667	-17.850000	253.500000	1023.000000	1023.000000	2046.000000
21.719999	-0.004171	-2.465264	0.070172	-2.306975	0.804374	-1.032835	0.000000	-10.000000	0.233333	-17.883333	247.500000	1023.000000	1023.000000	2046.000000
21.740000	-0.005133	-3.033317	0.024492	-2.516677	0.583873	-1.125005	0.000000	-10.000000	0.233333	-17.750000	241.500000	1023.000000	1023.000000	2046.000000
21.760000	-0.005456	-3.224356	-0.238295	-2.515180	0.814717	-1.285598	0.000000	-10.000000	0.241667	-17.583334	237.500000	1023.000000	1023.000000	2046.000000
21.780001	-0.005943	-3.512252	-0.138267	-2.725072	0.659923	-1.308836	0.000000	-10.000000	0.250000	-17.500000	231.500000	1023.000000	1023.000000	2046.000000
21.799999	-0.006683	-3.949535	-0.243938	-2.820895	0.456356	-1.341059	0.000000	-10.000000	0.250000	-17.433334	223.500000	1023.000000	1023.000000	2046.000000
21.820000	-0.007010	-4.143105	-0.403774	-2.862922	0.564590	-1.440998	0.000000	-10.000000	0.250000	-17.433334	217.500000	1023.000000	1023.000000	2046.000000
21.840000	-0.007197	-4.253438	-0.362642	-2.995873	0.477811	-1.372735	0.000000	-10.000000	0.241667	-17.333334	211.666672	1023.000000	1023.000000	2046.000000
21.860001	-0.007604	-4.494047	-0.355168	-3.075406	0.254317	-1.317790	0.000000	-10.000000	0.241667	-17.200001	208.000000	1023.000000	1023.000000	2046.000000
21.879999	-0.007435	-4.394146	-0.425773	-3.010354	0.471554	-1.429574	0.000000	-10.000000	0.233333	-17.100000	202.333328	1023.000000	1023.000000	2046.000000
21.900000	-0.007095	-4.193176	-0.365843	-3.083727	0.513748	-1.257354	0.000000	-10.000000	0.225000	-16.916668	196.500000	1023.000000	1023.000000	2046.000000
21.920000	-0.007093	-4.191999	-0.384461	-2.951409	0.410823	-1.266953	0.000000	-10.000000	0.216667	-16.700001	190.833328	1023.000000	1023.000000	2046.000000
21.940001	-0.006407	-3.786439	-0.204671	-2.858613	0.476872	-1.200027	0.000000	-10.000000	0.225000	-16.550001	185.166672	1023.000000	1023.000000	2046.000000
21.959999	-0.005736	-3.390089	-0.116337	-2.864249	0.501955	-0.911459	0.000000	-10.000000	0.225000	-16.366667	179.833328	1023.000000	1023.000000	2046.000000
21.980000	-0.005412	-3.198735	-0.121130	-2.656859	0.483726	-0.904471	0.000000	-10.000000	0.225000	-16.300001	174.333328	1023.000000	1023.000000	2046.000000
22.000000	-0.005101	-3.014575	-0.042059	-2.557876	0.521583	-0.936222	0.000000	-10.000000	0.225000	-16.050001	167.166672	1023.000000	1023.000000	2046.000000
22.020000	-0.004666	-2.757849	0.073310	-2.677165	0.532392	-0.686385	0.000000	-10.000000	0.241667	-15.933333	161.666672	1023.000000	1023.000000	2046.000000
22.040001	-0.005118	-3.024791	0.096589	-2.799380	0.391731	-0.713731	0.000000	-10.000000	0.241667	-15.900001	156.166672	1023.000000	1023.000000	2046.000000
22.059999	-0.005715	-3.377276	-0.144942	-2.789970	0.546135	-0.988498	0.000000	-10.000000	0.225000	-15.883333	152.666672	1023.000000	1023.000000	2046.000000
22.080000	-0.006446	-3.809294	-0.116719	-3.023209	0.383919	-1.053285	0.000000	-10.000000	0.208333	-15.733334	147.500000	1023.000000	1023.000000	2046.000000
22.100000	-0.007523	-4.446133	-0.293164	-3.223474	0.135537	-1.065032	0.000000	-10.000000	0.200000	-15.333334	140.666672	1023.000000	1023.000000	2046.000000
22.120001	-0.008241	-4.870182	-0.563988	-3.095522	0.161198	-1.371870	0.000000	-10.000000	0.200000	-15.000000	135.500000	1023.000000	1023.000000	2046.000000
22.139999	-0.008942	-5.284597	-0.644930	-3.317754	0.035459	-1.357372	0.000000	-10.000000	0.200000	-14.733334	130.333328	1023.000000	1023.000000	2046.000000
22.160000	-0.010580	-6.253013	-0.915493	-3.601076	-0.302660	-1.433784	0.000000	-10.000000	0.200000	-14.700000	127.000000	1023.000000	1023.000000	2046.000000
22.180000	-0.012054	-7.123846	-1.170018	-3.666475	-0.342270	-1.945083	0.000000	-10.000000	0.191667	-14.433333	122.000000	1023.000000	1023.000000	2046.000000
22.200001	-0.013467	-7.958985	-1.388003	-3.995671	-0.523497	-2.051814	0.000000	-10.000000	0.166667	-13.666667	115.666664	1023.000000	1023.000000	2046.000000
22.219999	-0.015078	-8.911114	-1.797413	-4.200884	-0.694472	-2.218345	0.000000	-10.000000	0.141667	-12.866667	111.000000	1023.000000	1023.000000	2046.000000
22.240000	-0.016255	-9.606523	-2.068334	-4.268108	-0.762921	-2.507160	0.000000	-10.000000	0.116667	-11.950000	106.666664	1023.000000	1023.000000	2046.000000
22.260000	-0.016834	-9.948875	-2.138085	-4.362965	-0.874451	-2.573375	0.000000	-10.000000	0.108333	-11.616667	104.000000	1023.000000	1023.000000	2046.000000
22.280001	-0.017473	-10.326707	-2.285752	-4.504416	-1.051957	-2.484582	0.000000	-10.000000	0.100000	-11.033334	100.166664	1023.000000	1023.000000	2046.000000
22.299999	-0.017773	-10.503625	-2.415999	-4.360164	-0.998406	-2.729057	0.000000	-10.000000	0.091667	-10.550000	95.333336	1023.000000	1023.000000	2046.000000
22.320000	-0.017898	-10.577833	-2.431934	-4.407310	-1.113524	-2.625065	0.000000	-10.000000	0.083333	-10.050000	91.833336	1023.000000	1023.000000	2046.000000
22.340000	-0.017963	-10.616239	-2.633663	-4.382867	-1.072643	-2.527065	0.000000	-10.000000	0.083333	-9.683333	88.333336	1023.000000	1023.000000	2046.000000
22.360001	-0.017868	-10.559960	-2.581532	-4.282777	-1.092805	-2.602847	0.000000	-10.000000	0.075000	-9.350000	86.166664	1023.000000	1023.000000	2046.000000
22.379999	-0.017507	-10.346886	-2.586282	-4.256761	-1.085921	-2.417922	0.000000	-10.000000	0.075000	-8.916667	83.000000	1023.000000	1023.000000	2046.000000
22.400000	-0.017123	-10.119505	-2.654209	-4.216087	-1.045131	-2.204077	0.000000	-10.000000	0.058333	-8.283334	79.166664	1023.000000	1023.000000	2046.000000
22.420000	-0.016754	-9.901574	-2.502580	-4.022537	-1.064681	-2.311776	0.000000	-10.000000	0.058333	-7.866667	76.333336	1023.000000	1023.000000	2046.000000
22.440001	-0.016222	-9.587011	-2.466487	-4.068490	-1.006707	-2.045327	0.000000	-10.000000	0.050000	-7.300000	73.666664	1023.000000	1023.000000	2046.000000
22.459999	-0.015631	-9.238138	-2.492552	-4.054949	-0.851731	-1.838905	0.000000	-10.000000	0.041667	-6.933333	72.000000	1023.000000	1023.000000	2046.000000
22.480000	-0.015078	-8.911255	-2.172232	-3.997663	-0.839444	-1.901916	0.000000	-10.000000	0.041667	-6.150000	69.666664	1023.000000	1023.000000	2046.000000
22.500000	-0.014712	-8.694585	-2.015927	-4.114192	-0.803602	-1.760863	0.000000	-10.000000	0.016667	-4.216667	67.333336	1023.000000	1023.000000	2046.000000
22.520000	-0.014466	-8.549253	-2.117992	-4.119018	-0.505515	-1.806729	0.000000	-10.000000	0.000000	-2.400000	65.833336	1023.000000	1023.000000	2046.000000
22.540001	-0.014729	-8.704605	-1.929691	-4.196268	-0.580176	-1.998470	0.000000	-10.000000	-0.016667	-0.350000	65.000000	1023.000000	1023.000000	2046.000000
22.559999	-0.014860	-8.781995	-1.901056	-4.343332	-0.631576	-1.906030	0.000000	-10.000000	-0.008333	0.900000	65.000000	1023.000000	1023.000000	2046.000000
22.580000	-0.014906	-8.809680	-2.019764	-4.278232	-0.524040	-1.987644	0.000000	-10.000000	-0.008333	2.750000	65.000000	1023.000000	1023.000000	2046.000000
22.600000	-0.014749	-8.716792	-1.888841	-4.247669	-0.494365	-2.085917	0.000000	-10.000000	-0.008333	4.916667	65.000000	1023.000000	1023.000000	2046.000000
22.620001	-0.014785	-8.737976	-1.928381	-4.305218	-0.510196	-1.994180	0.000000	-10.000000	-0.008333	6.483334	65.000000	1023.000000	1023.000000	2046.000000
22.639999	-0.014795	-8.743557	-1.985317	-4.333928	-0.523976	-1.900336	0.000000	-10.000000	-0.033333	7.800000	65.000000	1023.000000	1023.000000	2046.000000
22.660000	-0.014350	-8.480659	-1.918259	-4.154408	-0.390521	-2.017470	0.000000	-10.000000	-0.041667	8.516666	65.000000	1023.000000	1023.000000	2046.000000
22.680000	-0.013914	-8.223376	-1.790161	-4.129578	-0.416653	-1.886984	0.000000	-10.000000	-0.058333	9.350000	65.000000	1023.000000	1023.000000	2046.000000
22.700001	-0.013557	-8.012121	-1.630329	-4.146556	-0.539973	-1.695263	0.000000	-10.000000	-0.041667	9.983334	65.000000	1023.000000	1023.000000	2046.000000
22.719999	-0.012673	-7.489974	-1.650770	-3.934125	-0.253745	-1.651334	0.000000	-10.000000	-0.066667	10.683333	65.000000	1023.000000	1023.000000	2046.000000
22.740000	-0.011994	-7.088419	-1.490356	-3.802961	-0.171771	-1.623331	0.000000	-10.000000	-0.100000	12.116667	54.666668	1023.000000	1023.000000	2046.000000
22.760000	-0.011608	-6.860183	-1.288396	-3.806617	-0.379889	-1.385281	0.000000	-10.000000	-0.133333	13.400000	44.333332	1023.000000	1023.000000	2046.000000
22.780001	-0.010185	-6.019068	-1.227791	-3.533037	0.016964	-1.275203	0.000000	-10.000000	-0.150000	14.250000	34.000000	1023.000000	1023.000000	2046.000000
22.799999	-0.008863	-5.237997	-1.071491	-3.254544	0.226672	-1.138634	0.000000	-10.000000	-0.150000	14.250000	34.000000	1023.000000	1023.000000	2046.000000
22.820000	-0.008307	-4.909369	-0.802690	-3.157137	-0.068703	-0.880840	0.000000	-10.000000	-0.158333	14.550000	35.666668	1023.000000	1023.000000	2046.000000
22.840000	-0.007067	-4.176539	-0.731615	-2.867580	0.220104	-0.797448	0.000000	-10.000000	-0.175000	15.033334	38.833332	1023.000000	1023.000000	2046.000000
22.860001	-0.006045	-3.572626	-0.626340	-2.558979	0.424101	-0.811408	0.000000	-10.000000	-0.191667	15.750000	43.833332	1023.000000	1023.000000	2046.000000
22.879999	-0.005551	-3.280770	-0.362760	-2.509617	0.145054	-0.553447	0.000000	-10.000000	-0.208333	16.366667	49.000000	1023.000000	1023.000000	2046.000000
22.900000	-0.004563	-2.696845	-0.260230	-2.403970	0.357138	-0.389782	0.000000	-10.000000	-0.208333	16.916666	54.333332	1023.000000	1023.000000	2046.000000
22.920000	-0.004019	-2.375199	-0.343276	-2.234506	0.719304	-0.516721	0.000000	-10.000000	-0.200000	17.266666	59.833332	1023.000000	1023.000000	2046.000000
22.940001	-0.004764	-2.815563	-0.171797	-2.347298	0.214581	-0.511050	0.000000	-10.000000	-0.191667	17.383333	65.500000	1023.000000	1023.000000	2046.000000
22.959999	-0.004563	-2.696613	-0.248089	-2.278546	0.424785	-0.594763	0.000000	-10.000000	-0.200000	17.666668	71.500000	1023.000000	1023.000000	2046.000000
22.980000	-0.004334	-2.561188	-0.323669	-2.071506	0.518553	-0.684566	0.000000	-10.000000	-0.216667	17.916668	77.500000	1023.000000	1023.000000	2046.000000
23.000000	-0.005164	-3.052091	-0.259427	-2.164417	0.047445	-0.675693	0.000000	-10.000000	-0.225000	18.466667	85.500000	1023.000000	1023.000000	2046.000000
23.020000	-0.005735	-3.389302	-0.415788	-2.267194	0.130891	-0.837211	0.000000	-10.000000	-0.225000	18.733334	91.500000	1023.000000	1023.000000	2046.000000
23.040001	-0.006610	-3.906637	-0.732856	-2.276278	0.263843	-1.161346	0.000000	-10.000000	-0.225000	19.150000	97.500000	1023.000000	1023.000000	2046.000000
23.059999	-0.008323	-4.918952	-0.924199	-2.515779	-0.188448	-1.290525	0.000000	-10.000000	-0.233333	19.266666	101.833336	1023.000000	1023.000000	2046.000000
23.080000	-0.009014	-5.327057	-1.143536	-2.600956	-0.188582	-1.393984	0.000000	-10.000000	-0.250000	19.766666	108.166664	1023.000000	1023.000000	2046.000000
23.100000	-0.009088	-5.371288	-1.342690	-2.450191	-0.025702	-1.552704	0.000000	-10.000000	-0.283333	20.366667	117.000000	1023.000000	1023.000000	2046.000000
23.120001	-0.009408	-5.560036	-1.299052	-2.444194	-0.344889	-1.471901	0.000000	-10.000000	-0.308333	21.000000	123.500000	1023.000000	1023.000000	2046.000000
23.139999	-0.008894	-5.256634	-1.324400	-2.325604	-0.254680	-1.351950	0.000000	-10.000000	-0.333333	21.516666	130.333328	1023.000000	1023.000000	2046.000000
23.160000	-0.008067	-4.767554	-1.260940	-2.079521	-0.103999	-1.323094	0.000000	-10.000000	-0.325000	21.850000	135.166672	1023.000000	1023.000000	2046.000000
23.180000	-0.007563	-4.469748	-1.338688	-1.862320	-0.032310	-1.236430	0.000000	-10.000000	-0.333333	22.133333	142.500000	1023.000000	1023.000000	2046.000000
23.200001	-0.007268	-4.295486	-1.252272	-1.758236	-0.265168	-1.019810	0.000000	-10.000000	-0.316667	22.266666	152.333328	1023.000000	1023.000000	2046.000000
23.219999	-0.006187	-3.656577	-1.091532	-1.500479	-0.132737	-0.931829	0.000000	-10.000000	-0.316667	22.333334	159.666672	1023.000000	1023.000000	2046.000000
23.240000	-0.005061	-2.991079	-1.061623	-1.184269	0.076192	-0.821379	0.000000	-10.000000	-0.300000	22.433334	167.000000	1023.000000	1023.000000	2046.000000
23.260000	-0.004411	-2.606675	-0.979147	-1.013505	-0.027693	-0.586331	0.000000	-10.000000	-0.300000	22.333334	172.000000	1023.000000	1023.000000	2046.000000
23.280001	-0.003259	-1.926131	-0.824318	-0.766614	0.041423	-0.376622	0.000000	-10.000000	-0.308333	22.166666	179.500000	1023.000000	1023.000000	2046.000000
23.299999	-0.001963	-1.160090	-0.527195	-0.539177	0.119477	-0.213195	0.000000	-10.000000	-0.316667	22.066668	189.500000	1023.000000	1023.000000	2046.000000
23.320000	-0.000776	-0.458632	-0.493258	-0.341023	0.388832	-0.013184	0.000000	-10.000000	-0.325000	22.050001	197.000000	1023.000000	1023.000000	2046.000000
23.340000	-0.000153	-0.090608	-0.333513	-0.311090	0.344598	0.209398	0.000000	-10.000000	-0.316667	22.233334	204.333328	1023.000000	1023.000000	2046.000000
23.360001	0.000852	0.503398	-0.054739	-0.256452	0.537473	0.277116	0.000000	-10.000000	-0.308333	22.383333	209.166672	1023.000000	1023.000000	2046.000000
23.379999	0.001515	0.895212	-0.057724	-0.175644	0.816180	0.312400	0.000000	-10.000000	-0.316667	22.433334	216.500000	1023.000000	1023.000000	2046.000000
23.400000	0.001332	0.787359	-0.042214	-0.169127	0.686720	0.311980	0.000000	-10.000000	-0.316667	22.266666	224.000000	1023.000000	1023.000000	2046.000000
23.420000	0.001671	0.987661	0.093093	-0.117227	0.727899	0.283895	0.000000	-10.000000	-0.325000	22.333334	231.500000	1023.000000	1023.000000	2046.000000
23.440001	0.002174	1.284665	0.070879	0.025980	0.893725	0.294080	0.000000	-10.000000	-0.316667	22.483334	238.833328	1023.000000	1023.000000	2046.000000
23.459999	0.002114	1.249523	0.026300	0.076643	0.748430	0.398150	0.000000	-10.000000	-0.325000	22.850000	246.333328	1023.000000	1023.000000	2046.000000
23.480000	0.002647	1.564325	0.192596	0.181419	0.781709	0.408602	0.000000	-10.000000	-0.316667	22.916668	254.000000	1023.000000	1023.000000	2046.000000
23.500000	0.003349	1.979038	0.261385	0.325098	0.900791	0.491764	0.000000	-10.000000	-0.308333	23.083334	261.666656	1023.000000	1023.000000	2046.000000
23.520000	0.004001	2.364668	0.304582	0.425028	0.911818	0.723240	0.000000	-10.000000	-0.316667	23.250000	269.333344	1023.000000	1023.000000	2046.000000
23.540001	0.004797	2.835123	0.530300	0.622911	0.955796	0.726116	0.000000	-10.000000	-0.325000	23.216667	277.000000	1023.000000	1023.000000	2046.000000
23.559999	0.006096	3.602885	0.814096	0.793116	1.073518	0.922155	0.000000	-10.000000	-0.341667	23.283333	285.000000	1023.000000	1023.000000	2046.000000
23.580000	0.007191	4.250142	0.861218	0.977696	1.218212	1.193016	0.000000	-10.000000	-0.350000	23.466667	292.666656	1023.000000	1023.000000	2046.000000
23.600000	0.008530	5.040938	1.086501	1.307774	1.336738	1.309925	0.000000	-10.000000	-0.358333	23.950001	300.333344	1023.000000	1023.000000	2046.000000
23.620001	0.009952	5.881824	1.491961	1.524371	1.385878	1.479613	0.000000	-10.000000	-0.375000	24.250000	308.000000	1023.000000	1023.000000	2046.000000
23.639999	0.011352	6.709106	1.508850	1.877400	1.604754	1.718102	0.000000	-10.000000	-0.375000	24.383335	316.000000	1023.000000	1023.000000	2046.000000
23.660000	0.012458	7.362970	1.692940	2.128606	1.690031	1.851394	0.000000	-10.000000	-0.391667	24.316668	324.333344	1023.000000	1023.000000	2046.000000
23.680000	0.013462	7.956189	2.081254	2.329041	1.629105	1.916789	0.000000	-10.000000	-0.383333	24.316668	332.666656	1023.000000	1023.000000	2046.000000
23.700001	0.014784	8.737444	2.064795	2.637393	1.896618	2.138638	0.000000	-10.000000	-0.383333	24.266666	341.000000	1023.000000	1023.000000	2046.000000
23.719999	0.015738	9.301209	2.215847	2.827706	1.934032	2.323624	0.000000	-10.000000	-0.383333	24.416668	349.000000	1023.000000	1023.000000	2046.000000
23.740000	0.016618	9.821005	2.581206	2.837720	1.996545	2.405534	0.000000	-10.000000	-0.383333	24.450001	357.000000	1023.000000	1023.000000	2046.000000
23.760000	0.016894	9.984313	2.517962	2.996525	2.119462	2.350364	0.000000	-10.000000	-0.375000	24.333334	365.000000	1023.000000	1023.000000	2046.000000
23.780001	0.016714	9.878105	2.463703	3.120324	1.993120	2.300958	0.000000	-10.000000	-0.366667	24.083334	373.000000	1023.000000	1023.000000	2046.000000
23.799999	0.017079	10.093527	2.674929	3.210932	2.019211	2.188456	0.000000	-10.000000	-0.366667	23.900002	381.000000	1023.000000	1023.000000	2046.000000
23.820000	0.016891	9.982627	2.731666	3.169223	1.955379	2.126360	0.000000	-10.000000	-0.366667	23.733334	389.000000	1023.000000	1023.000000	2046.000000
23.840000	0.015788	9.330907	2.427062	3.085853	1.823691	1.994301	0.000000	-10.000000	-0.366667	23.816668	397.000000	1023.000000	1023.000000	2046.000000
23.860001	0.014647	8.656324	2.125802	3.001983	1.844382	1.684157	0.000000	-10.000000	-0.358333	23.900002	405.000000	1023.000000	1023.000000	2046.000000
23.879999	0.013506	7.981777	2.189608	2.824747	1.481689	1.485733	0.000000	-10.000000	-0.366667	23.966667	418.333344	1023.000000	1023.000000	2046.000000
23.900000	0.013063	7.720254	1.850079	2.775744	1.527689	1.566742	0.000000	-10.000000	-0.366667	24.100000	434.333344	1023.000000	1023.000000	2046.000000
23.920000	0.012939	7.647048	1.612335	2.918531	1.631536	1.484646	0.000000	-10.000000	-0.375000	24.216667	447.666656	1023.000000	1023.000000	2046.000000
23.940001	0.013209	7.806489	1.883645	2.977344	1.490159	1.455340	0.000000	-10.000000	-0.375000	24.450001	453.000000	1023.000000	1023.000000	2046.000000
23.959999	0.013943	8.240442	1.894831	3.195362	1.612524	1.537724	0.000000	-10.000000	-0.375000	24.450001	453.000000	1023.000000	1023.000000	2046.000000
23.980000	0.014539	8.592265	1.903454	3.447126	1.534343	1.707343	0.000000	-10.000000	-0.383333	24.516666	455.666656	1023.000000	1023.000000	2046.000000
24.000000	0.015643	9.244826	1.976996	3.698180	1.758857	1.810793	0.000000	-10.000000	-0.391667	24.500000	461.166656	1023.000000	1023.000000	2046.000000
24.020000	0.016578	9.797604	2.326673	3.877583	1.680432	1.912916	0.000000	-10.000000	-0.391667	24.600000	469.500000	1023.000000	1023.000000	2046.000000
24.040001	0.017377	10.269871	2.399667	4.113780	1.677744	2.078680	0.000000	-10.000000	-0.383333	24.549999	477.833344	1023.000000	1023.000000	2046.000000
24.059999	0.018506	10.936905	2.331479	4.426154	1.918557	2.260715	0.000000	-10.000000	-0.375000	24.516666	486.000000	1023.000000	1023.000000	2046.000000
24.080000	0.019656	11.616512	2.756724	4.657711	1.891074	2.311003	0.000000	-10.000000	-0.366667	24.116667	494.000000	1023.000000	1023.000000	2046.000000
24.100000	0.020591	12.169532	2.846079	4.784908	1.967535	2.571010	0.000000	-10.000000	-0.350000	23.866667	502.000000	1023.000000	1023.000000	2046.000000
24.120001	0.021336	12.609358	2.824790	4.958209	2.007504	2.818854	0.000000	-10.000000	-0.325000	23.333334	510.000000	1023.000000	1023.000000	2046.000000
24.139999	0.022789	13.468160	3.085612	5.182975	2.286771	2.912802	0.000000	-10.000000	-0.325000	22.983334	518.000000	1023.000000	1023.000000	2046.000000
24.160000	0.023519	13.899651	3.305153	5.215790	2.360787	3.017921	0.000000	-10.000000	-0.316667	22.450001	525.833313	1023.000000	1023.000000	2046.000000
24.180000	0.023755	14.039077	3.266709	5.101098	2.366819	3.304451	0.000000	-10.000000	-0.333333	22.100000	533.500000	1023.000000	1023.000000	2046.000000
24.200001	0.024053	14.215241	3.199362	5.191109	2.650884	3.173886	0.000000	-10.000000	-0.316667	21.933332	540.833313	1023.000000	1023.000000	2046.000000
24.219999	0.024091	14.237627	3.362612	5.193562	2.612488	3.068965	0.000000	-10.000000	-0.300000	21.666666	548.166687	1023.000000	1023.000000	2046.000000
24.240000	0.023957	14.158531	3.352834	5.144934	2.516182	3.144581	0.000000	-10.000000	-0.266667	21.600000	555.500000	1023.000000	1023.000000	2046.000000
24.260000	0.024430	14.438360	3.223350	5.324439	2.725842	3.164729	0.000000	-10.000000	-0.266667	21.300001	562.833313	1023.000000	1023.000000	2046.000000
24.280001	0.024976	14.760739	3.471335	5.400121	2.700868	3.188415	0.000000	-10.000000	-0.283333	21.033335	570.000000	1023.000000	1023.000000	2046.000000
24.299999	0.025474	15.055079	3.495207	5.378641	2.864153	3.317079	0.000000	-10.000000	-0.291667	20.683334	577.000000	1023.000000	1023.000000	2046.000000
24.320000	0.025944	15.332934	3.664509	5.507158	2.696514	3.464754	0.000000	-10.000000	-0.275000	20.266666	583.833313	1023.000000	1023.000000	2046.000000
24.340000	0.027308	16.138966	3.742229	5.825636	3.073039	3.498060	0.000000	-10.000000	-0.258333	20.016666	590.666687	1023.000000	1023.000000	2046.000000
24.360001	0.028341	16.749435	4.111202	5.920885	3.062600	3.654748	0.000000	-10.000000	-0.250000	19.766666	597.333313	1023.000000	1023.000000	2046.000000
24.379999	0.029420	17.387442	4.332725	6.022296	3.173185	3.859235	0.000000	-10.000000	-0.250000	19.600000	604.000000	1023.000000	1023.000000	2046.000000
24.400000	0.030730	18.161137	4.558575	6.311814	3.191001	4.099747	0.000000	-10.000000	-0.250000	19.416666	610.666687	1023.000000	1023.000000	2046.000000
24.420000	0.032460	19.183653	4.765102	6.668813	3.479710	4.270029	0.000000	-10.000000	-0.250000	19.333334	617.166687	1023.000000	1023.000000	2046.000000
24.440001	0.033632	19.876230	4.965987	6.845939	3.623459	4.440846	0.000000	-10.000000	-0.250000	19.283333	623.666687	1023.000000	1023.000000	2046.000000
24.459999	0.034423	20.343704	5.182099	6.959988	3.573451	4.628166	0.000000	-10.000000	-0.250000	19.233334	630.000000	1023.000000	1023.000000	2046.000000
24.480000	0.035560	21.015768	5.275421	7.275708	3.735436	4.729203	0.000000	-10.000000	-0.241667	19.116667	636.500000	1023.000000	1023.000000	2046.000000
24.500000	0.036786	21.740593	5.570985	7.441141	3.881542	4.846925	0.000000	-10.000000	-0.225000	18.966667	643.000000	1023.000000	1023.000000	2046.000000
24.520000	0.036976	21.853035	5.642214	7.367560	3.930174	4.913088	0.000000	-10.000000	-0.208333	18.616667	649.333313	1023.000000	1023.000000	2046.000000
24.540001	0.036814	21.757040	5.556078	7.406677	3.954367	4.839918	0.000000	-10.000000	-0.200000	18.350000	655.500000	1023.000000	1023.000000	2046.000000
24.559999	0.036890	21.801865	5.681479	7.524412	3.933525	4.662449	0.000000	-10.000000	-0.191667	18.116667	661.500000	1023.000000	1023.000000	2046.000000
24.580000	0.036906	21.811600	5.672613	7.529071	3.953844	4.656071	0.000000	-10.000000	-0.183333	18.066668	667.500000	1023.000000	1023.000000	2046.000000
24.600000	0.036608	21.635286	5.690866	7.445598	3.799809	4.699015	0.000000	-10.000000	-0.175000	17.700001	673.500000	1023.000000	1023.000000	2046.000000
24.620001	0.035872	21.200384	5.657025	7.420419	3.722314	4.400626	0.000000	-10.000000	-0.166667	17.433332	679.500000	1023.000000	1023.000000	2046.000000
24.639999	0.034661	20.484903	5.390227	7.239275	3.715646	4.139755	0.000000	-10.000000	-0.158333	16.816668	685.500000	1023.000000	1023.000000	2046.000000
24.660000	0.032922	19.456951	5.107327	6.990927	3.399790	3.958908	0.000000	-10.000000	-0.133333	16.433334	691.333313	1023.000000	1023.000000	2046.000000
24.680000	0.032207	19.034376	4.922986	6.985940	3.369516	3.755934	0.000000	-10.000000	-0.116667	15.900001	697.000000	1023.000000	1023.000000	2046.000000
24.700001	0.031961	18.889198	4.826113	6.945012	3.381275	3.736798	0.000000	-10.000000	-0.116667	15.850000	704.166687	1023.000000	1023.000000	2046.000000
24.719999	0.031593	18.671537	4.813264	6.879292	3.222272	3.756709	0.000000	-10.000000	-0.133333	15.816668	709.500000	1023.000000	1023.000000	2046.000000
24.740000	0.031982	18.901140	4.763234	7.089974	3.268483	3.779450	0.000000	-10.000000	-0.166667	15.950001	714.833313	1023.000000	1023.000000	2046.000000
24.760000	0.032897	19.442078	4.940461	7.295382	3.376992	3.829244	0.000000	-10.000000	-0.150000	16.000000	718.333313	1023.000000	1023.000000	2046.000000
24.780001	0.033317	19.690519	4.970123	7.373130	3.401310	3.945956	0.000000	-10.000000	-0.133333	15.966667	723.666687	1023.000000	1023.000000	2046.000000
24.799999	0.033777	19.962498	4.955158	7.589486	3.411938	4.005916	0.000000	-10.000000	-0.100000	15.800000	729.000000	1023.000000	1023.000000	2046.000000
24.820000	0.034733	20.527191	5.251540	7.811610	3.398546	4.065495	0.000000	-10.000000	-0.100000	15.483334	734.333313	1023.000000	1023.000000	2046.000000
24.840000	0.035472	20.963665	5.282959	7.931473	3.548297	4.200935	0.000000	-10.000000	-0.083333	15.083334	739.500000	1023.000000	1023.000000	2046.000000
24.860001	0.036110	21.341167	5.368471	8.113727	3.487734	4.371237	0.000000	-10.000000	-0.091667	14.450001	744.666687	1023.000000	1023.000000	2046.000000
24.879999	0.037241	22.009361	5.599549	8.370443	3.580899	4.458470	0.000000	-10.000000	-0.091667	13.816667	749.666687	1023.000000	1023.000000	2046.000000
24.900000	0.038025	22.472673	5.651548	8.439722	3.729231	4.652173	0.000000	-10.000000	-0.100000	13.016666	754.500000	1023.000000	1023.000000	2046.000000
24.920000	0.038720	22.883585	5.785411	8.469845	3.739825	4.888504	0.000000	-10.000000	-0.083333	12.450000	758.833313	1023.000000	1023.000000	2046.000000
24.940001	0.039437	23.306971	5.796482	8.542947	3.941334	5.026208	0.000000	-10.000000	-0.075000	12.000000	763.000000	1023.000000	1023.000000	2046.000000
24.959999	0.039837	23.543667	5.994723	8.623297	3.926760	4.998888	0.000000	-10.000000	-0.066667	11.633333	767.000000	1023.000000	1023.000000	2046.000000
24.980000	0.039687	23.454945	5.832704	8.473020	4.122772	5.026449	0.000000	-10.000000	-0.058333	11.566667	771.000000	1023.000000	1023.000000	2046.000000
25.000000	0.039149	23.136959	5.652198	8.384879	4.122244	4.977637	0.000000	-10.000000	-0.050000	11.333334	775.000000	1023.000000	1023.000000	2046.000000
25.020000	0.038990	23.043192	5.765224	8.425409	3.980032	4.872528	0.000000	-10.000000	-0.050000	11.383333	779.000000	1023.000000	1023.000000	2046.000000
25.040001	0.039251	23.197302	5.701146	8.486933	4.134060	4.875163	0.000000	-10.000000	-0.050000	11.066667	782.666687	1023.000000	1023.000000	2046.000000
25.059999	0.039288	23.219082	5.689059	8.344830	4.141150	5.044042	0.000000	-10.000000	-0.041667	10.733334	786.333313	1023.000000	1023.000000	2046.000000
25.080000	0.039291	23.220821	5.662914	8.405801	4.133152	5.018954	0.000000	-10.000000	-0.025000	9.900001	789.833313	1023.000000	1023.000000	2046.000000
25.100000	0.039765	23.500959	5.957970	8.520391	4.040078	4.982521	0.000000	-10.000000	-0.008333	8.650001	793.500000	1023.000000	1023.000000	2046.000000
25.120001	0.040637	24.016220	5.915994	8.578304	4.392875	5.129047	0.000000	-10.000000	0.000000	6.816667	796.666687	1023.000000	1023.000000	2046.000000
25.139999	0.040735	24.074364	5.992809	8.499823	4.341844	5.239888	0.000000	-10.000000	0.016667	4.050000	799.333313	1023.000000	1023.000000	2046.000000
25.160000	0.041063	24.268240	6.173013	8.523432	4.350345	5.221450	0.000000	-10.000000	0.033333	0.683333	801.000000	1023.000000	1023.000000	2046.000000
25.180000	0.041841	24.728157	6.464234	8.662687	4.362252	5.238983	0.000000	-10.000000	0.058333	-2.316667	801.833313	1023.000000	1023.000000	2046.000000
25.200001	0.042913	25.361801	6.444348	8.668577	4.731914	5.516963	0.000000	-10.000000	0.058333	-4.600000	802.000000	1023.000000	1023.000000	2046.000000
25.219999	0.043443	25.674644	6.509249	8.751973	4.788355	5.625068	0.000000	-10.000000	0.066667	-6.183333	802.000000	1023.000000	1023.000000	2046.000000
25.240000	0.043872	25.928608	6.838712	8.880000	4.669759	5.540138	0.000000	-10.000000	0.066667	-7.733334	802.000000	1023.000000	1023.000000	2046.000000
25.260000	0.044595	26.355438	6.907809	8.976924	4.856878	5.613828	0.000000	-10.000000	0.083333	-8.866667	802.000000	1023.000000	1023.000000	2046.000000
25.280001	0.044734	26.437830	6.820443	8.828027	5.058680	5.730680	0.000000	-10.000000	0.091667	-9.816667	802.000000	1023.000000	1023.000000	2046.000000
25.299999	0.043897	25.942940	6.701408	8.693068	5.011039	5.537426	0.000000	-10.000000	0.100000	-10.633333	802.000000	1023.000000	1023.000000	2046.000000
25.320000	0.042808	25.299656	6.828406	8.527762	4.693524	5.249964	0.000000	-10.000000	0.108333	-11.483334	795.000000	1023.000000	1023.000000	2046.000000
25.340000	0.041941	24.786880	6.629447	8.313532	4.685773	5.158127	0.000000	-10.000000	0.125000	-12.216667	786.666687	1023.000000	1023.000000	2046.000000
25.360001	0.041379	24.455120	6.323557	8.119696	4.877096	5.134773	0.000000	-10.000000	0.141667	-13.050000	777.000000	1023.000000	1023.000000	2046.000000
25.379999	0.040344	23.843557	6.306454	8.066477	4.658488	4.812139	0.000000	-10.000000	0.150000	-13.716667	772.666687	1023.000000	1023.000000	2046.000000
25.400000	0.039388	23.278332	6.427722	7.811140	4.355245	4.684226	0.000000	-10.000000	0.175000	-14.416667	768.166687	1023.000000	1023.000000	2046.000000
25.420000	0.038346	22.662754	6.021215	7.468564	4.618316	4.554659	0.000000	-10.000000	0.208333	-15.066667	763.333313	1023.000000	1023.000000	2046.000000
25.440001	0.036082	21.324604	5.564847	7.132528	4.456406	4.170824	0.000000	-10.000000	0.241667	-15.633334	758.333313	1023.000000	1023.000000	2046.000000
25.459999	0.033795	19.973112	5.403293	6.790833	4.064699	3.714288	0.000000	-10.000000	0.250000	-16.050001	753.000000	1023.000000	1023.000000	2046.000000
25.480000	0.032268	19.070583	5.217979	6.541632	3.795686	3.515286	0.000000	-10.000000	0.250000	-16.133333	747.666687	1023.000000	1023.000000	2046.000000
25.500000	0.031629	18.692518	4.789275	6.333670	4.062530	3.507043	0.000000	-10.000000	0.233333	-16.049999	742.333313	1023.000000	1023.000000	2046.000000
25.520000	0.030802	18.204077	4.554308	6.239270	4.068108	3.342392	0.000000	-10.000000	0.233333	-15.866667	737.000000	1023.000000	1023.000000	2046.000000
25.540001	0.029969	17.711969	4.781761	6.205227	3.604650	3.120331	0.000000	-10.000000	0.233333	-15.766667	731.666687	1023.000000	1023.000000	2046.000000
25.559999	0.029874	17.655397	4.618079	6.144557	3.722056	3.170705	0.000000	-10.000000	0.250000	-16.000000	726.333313	1023.000000	1023.000000	2046.000000
25.580000	0.029729	17.570116	4.394596	6.124521	3.832280	3.218719	0.000000	-10.000000	0.258333	-16.466667	721.000000	1023.000000	1023.000000	2046.000000
25.600000	0.029399	17.374575	4.439324	6.129110	3.746643	3.059498	0.000000	-10.000000	0.258333	-17.050001	715.333313	1023.000000	1023.000000	2046.000000
25.620001	0.029101	17.198702	4.685983	6.097732	3.376921	3.038065	0.000000	-10.000000	0.275000	-17.600000	709.500000	1023.000000	1023.000000	2046.000000
25.639999	0.029399	17.374962	4.579735	6.098958	3.561591	3.134679	0.000000	-10.000000	0.275000	-18.250000	703.500000	1023.000000	1023.000000	2046.000000
25.660000	0.029711	17.559368	4.306235	6.169173	3.933848	3.150112	0.000000	-10.000000	0.300000	-18.799999	697.500000	1023.000000	1023.000000	2046.000000
25.680000	0.029363	17.353329	4.634324	6.052714	3.511344	3.154947	0.000000	-10.000000	0.316667	-19.400000	691.500000	1023.000000	1023.000000	2046.000000
25.700001	0.029891	17.665598	4.659543	6.066448	3.638040	3.301567	0.000000	-10.000000	0.341667	-19.916668	685.166687	1023.000000	1023.000000	2046.000000
25.719999	0.030303	17.908861	4.395084	6.047762	4.055444	3.410572	0.000000	-10.000000	0.366667	-20.450001	678.500000	1023.000000	1023.000000	2046.000000
25.740000	0.029688	17.545696	4.692147	5.808047	3.717460	3.328042	0.000000	-10.000000	0.375000	-20.700001	671.500000	1023.000000	1023.000000	2046.000000
25.760000	0.029218	17.267860	4.635745	5.598615	3.737380	3.296120	0.000000	-10.000000	0.375000	-20.883333	664.666687	1023.000000	1023.000000	2046.000000
25.780001	0.028396	16.782249	4.222801	5.340592	4.037642	3.181215	0.000000	-10.000000	0.366667	-20.933334	657.833313	1023.000000	1023.000000	2046.000000
25.799999	0.027279	16.121904	4.181638	5.055125	3.972749	2.912393	0.000000	-10.000000	0.358333	-21.100000	651.000000	1023.000000	1023.000000	2046.000000
25.820000	0.026443	15.627911	4.340104	4.837385	3.644174	2.806248	0.000000	-10.000000	0.358333	-21.083334	643.833313	1023.000000	1023.000000	2046.000000
25.840000	0.026040	15.389437	4.181397	4.681872	3.771934	2.754234	0.000000	-10.000000	0.358333	-21.216667	636.666687	1023.000000	1023.000000	2046.000000
25.860001	0.025770	15.229954	3.832043	4.547573	4.145274	2.705064	0.000000	-10.000000	0.366667	-21.283333	629.500000	1023.000000	1023.000000	2046.000000
25.879999	0.025123	14.847851	3.987297	4.302751	3.953017	2.604785	0.000000	-10.000000	0.383333	-21.549999	622.500000	1023.000000	1023.000000	2046.000000
25.900000	0.024616	14.548265	4.179255	4.172626	3.673178	2.523207	0.000000	-10.000000	0.383333	-21.633333	615.333313	1023.000000	1023.000000	2046.000000
25.920000	0.024420	14.432327	4.197193	4.056866	3.644763	2.533505	0.000000	-10.000000	0.391667	-21.983334	608.166687	1023.000000	1023.000000	2046.000000
25.940001	0.024589	14.532309	3.910648	4.008319	4.063276	2.550065	0.000000	-10.000000	0.391667	-22.133333	600.666687	1023.000000	1023.000000	2046.000000
25.959999	0.024469	14.460977	4.058530	3.850447	4.071336	2.480663	0.000000	-10.000000	0.400000	-22.433334	593.333313	1023.000000	1023.000000	2046.000000
25.980000	0.024391	14.415112	4.327068	3.790774	3.845609	2.451662	0.000000	-10.000000	0.408333	-22.450001	585.666687	1023.000000	1023.000000	2046.000000
26.000000	0.024629	14.555758	4.432222	3.736437	3.853666	2.533432	0.000000	-10.000000	0.408333	-22.533335	578.333313	1023.000000	1023.000000	2046.000000
26.020000	0.025298	14.951410	4.235161	3.819805	4.270893	2.625551	0.000000	-10.000000	0.408333	-22.500000	570.666687	1023.000000	1023.000000	2046.000000
26.040001	0.025680	15.176900	4.494063	3.769482	4.242125	2.671230	0.000000	-10.000000	0.400000	-22.500000	563.333313	1023.000000	1023.000000	2046.000000
26.059999	0.025894	15.303432	4.743969	3.826235	4.058343	2.674884	0.000000	-10.000000	0.400000	-22.550001	555.666687	1023.000000	1023.000000	2046.000000
26.080000	0.025998	15.364995	4.837483	3.819420	3.990233	2.717860	0.000000	-10.000000	0.416667	-22.683334	548.333313	1023.000000	1023.000000	2046.000000
26.100000	0.026318	15.553835	4.574542	3.864666	4.420724	2.693902	0.000000	-10.000000	0.416667	-22.866667	540.666687	1023.000000	1023.000000	2046.000000
26.120001	0.025770	15.230310	4.801978	3.542370	4.237732	2.648230	0.000000	-10.000000	0.416667	-23.183334	533.000000	1023.000000	1023.000000	2046.000000
26.139999	0.024623	14.552233	4.729342	3.361848	4.045756	2.415287	0.000000	-10.000000	0.400000	-23.366667	525.000000	1023.000000	1023.000000	2046.000000
26.160000	0.023373	13.813510	4.366419	3.169167	4.053784	2.224140	0.000000	-10.000000	0.416667	-23.366667	517.333313	1023.000000	1023.000000	2046.000000
26.180000	0.022166	13.100215	4.136562	2.882434	4.042329	2.038890	0.000000	-10.000000	0.433333	-23.383333	509.666656	1023.000000	1023.000000	2046.000000
26.200001	0.021030	12.428905	4.123312	2.642238	3.754590	1.908767	0.000000	-10.000000	0.441667	-23.400002	502.000000	1023.000000	1023.000000	2046.000000
26.219999	0.019465	11.503567	3.916328	2.362409	3.443063	1.781768	0.000000	-10.000000	0.433333	-23.583334	494.000000	1023.000000	1023.000000	2046.000000
26.240000	0.018252	10.786901	3.525508	2.173476	3.607308	1.480610	0.000000	-10.000000	0.425000	-23.533335	486.000000	1023.000000	1023.000000	2046.000000
26.260000	0.016544	9.777521	3.487588	1.815812	3.303709	1.170412	0.000000	-10.000000	0.416667	-23.466667	478.000000	1023.000000	1023.000000	2046.000000
26.280001	0.014403	8.512168	3.262671	1.546244	2.902032	0.801220	0.000000	-10.000000	0.408333	-23.166668	470.333344	1023.000000	1023.000000	2046.000000
26.299999	0.012841	7.589127	2.748187	1.439166	2.945844	0.455930	0.000000	-10.000000	0.400000	-22.683334	462.666656	1023.000000	1023.000000	2046.000000
26.320000	0.011703	6.916461	2.650346	1.108175	2.827555	0.330385	0.000000	-10.000000	0.391667	-22.333334	455.333344	1023.000000	1023.000000	2046.000000
26.340000	0.010589	6.257809	2.471675	0.927833	2.612801	0.245500	0.000000	-10.000000	0.383333	-21.966667	447.666656	1023.000000	1023.000000	2046.000000
26.360001	0.009604	5.676205	2.273039	0.946888	2.442026	0.014252	0.000000	-10.000000	0.375000	-21.716667	440.333344	1023.000000	1023.000000	2046.000000
26.379999	0.009212	5.444522	2.087695	0.872027	2.542423	-0.057622	0.000000	-10.000000	0.375000	-21.483334	433.000000	1023.000000	1023.000000	2046.000000
26.400000	0.008980	5.307236	2.074915	0.716243	2.486671	0.029408	0.000000	-10.000000	0.375000	-21.433334	426.000000	1023.000000	1023.000000	2046.000000
26.420000	0.008451	4.994765	2.055020	0.701509	2.244846	-0.006611	0.000000	-10.000000	0.383333	-21.516666	418.833344	1023.000000	1023.000000	2046.000000
26.440001	0.008303	4.906889	1.853642	0.860059	2.329650	-0.136461	0.000000	-10.000000	0.391667	-21.683334	411.666656	1023.000000	1023.000000	2046.000000
26.459999	0.008377	4.951071	1.967965	0.723658	2.279300	-0.019851	0.000000	-10.000000	0.400000	-21.900000	404.333344	1023.000000	1023.000000	2046.000000
26.480000	0.008587	5.075130	1.957526	0.671430	2.296148	0.150025	0.000000	-10.000000	0.400000	-21.966667	397.000000	1023.000000	1023.000000	2046.000000
26.500000	0.008647	5.110516	2.011646	0.682506	2.167269	0.249096	0.000000	-10.000000	0.400000	-22.083334	389.500000	1023.000000	1023.000000	2046.000000
26.520000	0.008969	5.300454	1.906899	0.873097	2.319137	0.201322	0.000000	-10.000000	0.400000	-22.016666	382.166656	1023.000000	1023.000000	2046.000000
26.540001	0.009428	5.571821	2.138734	0.789914	2.331467	0.311706	0.000000	-10.000000	0.400000	-22.233334	374.833344	1023.000000	1023.000000	2046.000000
26.559999	0.009690	5.726928	2.168413	0.621293	2.428869	0.508353	0.000000	-10.000000	0.400000	-22.100000	367.500000	1023.000000	1023.000000	2046.000000
26.580000	0.009314	5.504346	2.235818	0.520799	2.295246	0.452483	0.000000	-10.000000	0.400000	-22.100000	360.166656	1023.000000	1023.000000	2046.000000
26.600000	0.008671	5.124390	2.046675	0.465900	2.415529	0.196286	0.000000	-10.000000	0.391667	-21.750000	352.833344	1023.000000	1023.000000	2046.000000
26.620001	0.007881	4.657816	2.078449	0.108571	2.340662	0.130134	0.000000	-10.000000	0.391667	-21.733334	345.500000	1023.000000	1023.000000	2046.000000
26.639999	0.007258	4.289200	1.962021	-0.183668	2.329970	0.180877	0.000000	-10.000000	0.375000	-21.583334	338.166656	1023.000000	1023.000000	2046.000000
26.660000	0.006539	3.864273	1.859109	-0.228095	2.223450	0.009810	0.000000	-10.000000	0.383333	-21.450001	331.000000	1023.000000	1023.000000	2046.000000
26.680000	0.006108	3.609649	1.729786	-0.264543	2.320676	-0.176270	0.000000	-10.000000	0.383333	-21.183334	324.000000	1023.000000	1023.000000	2046.000000
26.700001	0.005603	3.311209	1.789838	-0.472417	2.186377	-0.192589	0.000000	-10.000000	0.391667	-21.033333	317.000000	1023.000000	1023.000000	2046.000000
26.719999	0.005243	3.098887	1.708900	-0.662277	2.151854	-0.099590	0.000000	-10.000000	0.375000	-20.966667	309.833344	1023.000000	1023.000000	2046.000000
26.740000	0.004800	2.837045	1.565628	-0.642889	2.095520	-0.181216	0.000000	-10.000000	0.358333	-20.933334	302.833344	1023.000000	1023.000000	2046.000000
26.760000	0.004736	2.798921	1.623465	-0.669151	2.126307	-0.281700	0.000000	-10.000000	0.350000	-20.950001	295.833344	1023.000000	1023.000000	2046.000000
26.780001	0.004638	2.740834	1.711088	-0.818749	2.031232	-0.182737	0.000000	-10.000000	0.350000	-20.933334	288.833344	1023.000000	1023.000000	2046.000000
26.799999	0.004562	2.695935	1.708127	-0.947323	1.999817	-0.064685	0.000000	-10.000000	0.350000	-20.933334	281.833344	1023.000000	1023.000000	2046.000000
26.820000	0.004378	2.587398	1.585428	-0.891542	2.027141	-0.133629	0.000000	-10.000000	0.358333	-20.833334	274.833344	1023.000000	1023.000000	2046.000000
26.840000	0.004340	2.565197	1.690179	-0.895842	1.992007	-0.221148	0.000000	-10.000000	0.358333	-20.700001	268.000000	1023.000000	1023.000000	2046.000000
26.860001	0.004385	2.591779	1.830404	-0.991004	1.914092	-0.161713	0.000000	-10.000000	0.358333	-20.466667	261.000000	1023.000000	1023.000000	2046.000000
26.879999	0.004664	2.756607	1.780321	-1.065853	1.982602	0.059537	0.000000	-10.000000	0.350000	-20.183334	254.166672	1023.000000	1023.000000	2046.000000
26.900000	0.005125	3.028767	1.690121	-0.843667	2.121233	0.061080	0.000000	-10.000000	0.341667	-20.233334	247.333328	1023.000000	1023.000000	2046.000000
26.920000	0.005435	3.212093	1.955737	-0.746752	1.967710	0.035399	0.000000	-10.000000	0.341667	-20.100000	240.500000	1023.000000	1023.000000	2046.000000
26.940001	0.005721	3.380909	1.965165	-0.728124	1.945713	0.198156	0.000000	-10.000000	0.341667	-20.200001	233.666672	1023.000000	1023.000000	2046.000000
26.959999	0.005770	3.410012	1.919291	-0.733513	1.892968	0.331265	0.000000	-10.000000	0.350000	-20.033333	227.000000	1023.000000	1023.000000	2046.000000
26.980000	0.006126	3.620178	1.873278	-0.572229	2.072913	0.246216	0.000000	-10.000000	0.341667	-19.883333	220.333328	1023.000000	1023.000000	2046.000000
27.000000	0.005930	3.504623	2.081195	-0.663460	1.832060	0.254828	0.000000	-10.000000	0.333333	-19.666668	213.833328	1023.000000	1023.000000	2046.000000
27.020000	0.005557	3.284306	1.999714	-0.908222	1.859071	0.333744	0.000000	-10.000000	0.308333	-19.450001	207.166672	1023.000000	1023.000000	2046.000000
27.040001	0.004507	2.663811	1.734065	-1.002485	1.861817	0.070414	0.000000	-10.000000	0.300000	-19.216667	200.833328	1023.000000	1023.000000	2046.000000
27.059999	0.003318	1.961009	1.665515	-1.183266	1.669799	-0.191040	0.000000	-10.000000	0.291667	-19.116667	194.166672	1023.000000	1023.000000	2046.000000
27.080000	0.002059	1.216954	1.381440	-1.364695	1.472520	-0.272312	0.000000	-10.000000	0.300000	-18.866667	187.833328	1023.000000	1023.000000	2046.000000
27.100000	0.000541	0.319862	1.017096	-1.674618	1.287604	-0.310220	0.000000	-10.000000	0.316667	-18.883333	181.500000	1023.000000	1023.000000	2046.000000
27.120001	-0.001115	-0.659204	0.766299	-1.810600	1.124867	-0.739770	0.000000	-10.000000	0.316667	-18.866667	175.333328	1023.000000	1023.000000	2046.000000
27.139999	-0.002853	-1.686207	0.626533	-2.016364	0.795486	-1.091863	0.000000	-10.000000	0.300000	-18.766668	169.000000	1023.000000	1023.000000	2046.000000
27.160000	-0.004690	-2.771830	0.256091	-2.385245	0.586304	-1.228980	0.000000	-10.000000	0.266667	-18.383333	162.666672	1023.000000	1023.000000	2046.000000
27.180000	-0.006185	-3.655398	-0.144168	-2.586591	0.480402	-1.405041	0.000000	-10.000000	0.250000	-17.683334	156.500000	1023.000000	1023.000000	2046.000000
27.200001	-0.007239	-4.278291	-0.364264	-2.665504	0.449093	-1.697615	0.000000	-10.000000	0.241667	-17.200001	150.500000	1023.000000	1023.000000	2046.000000
27.219999	-0.008153	-4.818276	-0.486542	-2.739483	0.253584	-1.845836	0.000000	-10.000000	0.233333	-16.933334	144.833328	1023.000000	1023.000000	2046.000000
27.240000	-0.009010	-5.325191	-0.622493	-2.904030	0.030946	-1.829613	0.000000	-10.000000	0.225000	-16.833334	139.166672	1023.000000	1023.000000	2046.000000
27.260000	-0.009460	-5.590935	-0.835747	-2.951005	-0.013263	-1.790920	0.000000	-10.000000	0.225000	-16.850000	133.666672	1023.000000	1023.000000	2046.000000
27.280001	-0.009452	-5.586090	-0.861043	-2.864860	0.036254	-1.896441	0.000000	-10.000000	0.225000	-16.900000	128.000000	1023.000000	1023.000000	2046.000000
27.299999	-0.009756	-5.765771	-0.940965	-2.871246	-0.082391	-1.871170	0.000000	-10.000000	0.233333	-16.933332	122.333336	1023.000000	1023.000000	2046.000000
27.320000	-0.010098	-5.967823	-0.956547	-2.956998	-0.334091	-1.720188	0.000000	-10.000000	0.233333	-17.000000	116.666664	1023.000000	1023.000000	2046.000000
27.340000	-0.009854	-5.823843	-1.075360	-2.847554	-0.221610	-1.679318	0.000000	-10.000000	0.233333	-16.916666	111.000000	1023.000000	1023.000000	2046.000000
27.360001	-0.009416	-5.564724	-1.014568	-2.737001	-0.149181	-1.663974	0.000000	-10.000000	0.216667	-16.950001	105.333336	1023.000000	1023.000000	2046.000000
27.379999	-0.009406	-5.559148	-1.013073	-2.768613	-0.291693	-1.485770	0.000000	-10.000000	0.225000	-16.916666	99.666664	1023.000000	1023.000000	2046.000000
27.400000	-0.009340	-5.519754	-1.012749	-2.828537	-0.395413	-1.283055	0.000000	-10.000000	0.233333	-17.116667	94.000000	1023.000000	1023.000000	2046.000000
27.420000	-0.008625	-5.097297	-0.825790	-2.761050	-0.220697	-1.289760	0.000000	-10.000000	0.250000	-17.216667	88.333336	1023.000000	1023.000000	2046.000000
27.440001	-0.008423	-4.977794	-0.847226	-2.772945	-0.097044	-1.260579	0.000000	-10.000000	0.241667	-17.316668	82.500000	1023.000000	1023.000000	2046.000000
27.459999	-0.008954	-5.291533	-0.761109	-3.021217	-0.349689	-1.159518	0.000000	-10.000000	0.241667	-17.233334	76.666664	1023.000000	1023.000000	2046.000000
27.480000	-0.009087	-5.370175	-0.794040	-3.169617	-0.168000	-1.238517	0.000000	-10.000000	0.241667	-17.233334	71.000000	1023.000000	1023.000000	2046.000000
27.500000	-0.009504	-5.616906	-0.888672	-3.266607	-0.043541	-1.418085	0.000000	-10.000000	0.241667	-17.150002	65.333336	1023.000000	1023.000000	2046.000000
27.520000	-0.010437	-6.168535	-0.917487	-3.460673	-0.307454	-1.482922	0.000000	-10.000000	0.233333	-17.066668	59.500000	1023.000000	1023.000000	2046.000000
27.540001	-0.010955	-6.474436	-1.050119	-3.588608	-0.348286	-1.487424	0.000000	-10.000000	0.225000	-16.916668	53.833332	1023.000000	1023.000000	2046.000000
27.559999	-0.010898	-6.440543	-1.032683	-3.658548	-0.217688	-1.531624	0.000000	-10.000000	0.225000	-16.783333	48.166668	1023.000000	1023.000000	2046.000000
27.580000	-0.011327	-6.694231	-1.191677	-3.642607	-0.191972	-1.667975	0.000000	-10.000000	0.225000	-16.650000	42.666668	1023.000000	1023.000000	2046.000000
27.600000	-0.012155	-7.183619	-1.179744	-3.818893	-0.563298	-1.621683	0.000000	-10.000000	0.225000	-16.433334	37.000000	1023.000000	1023.000000	2046.000000
27.620001	-0.012046	-7.119214	-1.170326	-3.896575	-0.483130	-1.569182	0.000000	-10.000000	0.225000	-16.300001	31.500000	1023.000000	1023.000000	2046.000000
27.639999	-0.011873	-7.017000	-1.231861	-3.859941	-0.337562	-1.587637	0.000000	-10.000000	0.233333	-16.183334	26.000000	1023.000000	1023.000000	2046.000000
27.660000	-0.012145	-7.177444	-1.268734	-3.880332	-0.413594	-1.614783	0.000000	-10.000000	0.225000	-16.100000	20.666666	1023.000000	1023.000000	2046.000000
27.680000	-0.012365	-7.307759	-1.261661	-3.958421	-0.580390	-1.507286	0.000000	-10.000000	0.225000	-15.900001	15.333333	1023.000000	1023.000000	2046.000000
27.700001	-0.012266	-7.249460	-1.247533	-3.968575	-0.547479	-1.485873	0.000000	-10.000000	0.208333	-15.733334	10.000000	1023.000000	1023.000000	2046.000000
27.719999	-0.011956	-7.065863	-1.161597	-3.977323	-0.469360	-1.457583	0.000000	-10.000000	0.208333	-15.466667	4.833333	1023.000000	1023.000000	2046.000000
27.740000	-0.011902	-7.034374	-1.242573	-3.987114	-0.379825	-1.424862	0.000000	-10.000000	0.200000	-15.266667	0.000000	1023.000000	1023.000000	2046.000000
27.760000	-0.012054	-7.123760	-1.198155	-4.040522	-0.526569	-1.358514	0.000000	-10.000000	0.200000	-14.916667	-4.666667	1023.000000	1023.000000	2046.000000
27.780001	-0.011877	-7.019164	-1.146842	-4.027375	-0.549697	-1.295249	0.000000	-10.000000	0.200000	-14.650001	-9.500000	1023.000000	1023.000000	2046.000000
27.799999	-0.011030	-6.518659	-0.897312	-3.956413	-0.500122	-1.164812	0.000000	-10.000000	0.200000	-14.350000	-14.500000	1023.000000	1023.000000	2046.000000
27.820000	-0.010257	-6.061712	-1.033679	-3.736753	-0.227308	-1.063973	0.000000	-10.000000	0.191667	-14.150001	-19.333334	1023.000000	1023.000000	2046.000000
27.840000	-0.010281	-6.076119	-0.987282	-3.659267	-0.419049	-1.010522	0.000000	-10.000000	0.191667	-13.850000	-24.166666	1023.000000	1023.000000	2046.000000
27.860001	-0.010171	-6.011191	-0.943640	-3.603899	-0.503162	-0.960491	0.000000	-10.000000	0.191667	-13.700000	-28.666666	1023.000000	1023.000000	2046.000000
27.879999	-0.009612	-5.680830	-0.702320	-3.510487	-0.517655	-0.950368	0.000000	-10.000000	0.191667	-13.416667	-33.333332	1023.000000	1023.000000	2046.000000
27.900000	-0.009278	-5.483577	-0.833072	-3.472256	-0.305606	-0.872643	0.000000	-10.000000	0.183333	-13.266666	-37.666668	1023.000000	1023.000000	2046.000000
27.920000	-0.009837	-5.813457	-0.872496	-3.614803	-0.484039	-0.842119	0.000000	-10.000000	0.166667	-12.866667	-42.166668	1023.000000	1023.000000	2046.000000
27.940001	-0.010526	-6.220890	-0.786848	-3.762010	-0.628370	-1.043662	0.000000	-10.000000	0.141667	-12.750000	-46.500000	1023.000000	1023.000000	2046.000000
27.959999	-0.011107	-6.564327	-0.925055	-3.844853	-0.586478	-1.207942	0.000000	-10.000000	0.116667	-12.400000	-50.833332	1023.000000	1023.000000	2046.000000
27.980000	-0.011904	-7.035492	-1.215278	-3.867641	-0.631195	-1.321378	0.000000	-10.000000	0.100000	-12.216666	-53.666668	1023.000000	1023.000000	2046.000000
28.000000	-0.013295	-7.857634	-1.486791	-4.056545	-0.898486	-1.415812	0.000000	-10.000000	0.100000	-11.616667	-57.666668	1023.000000	1023.000000	2046.000000
28.020000	-0.014779	-8.734632	-1.548918	-4.348908	-1.153116	-1.683689	0.000000	-10.000000	0.100000	-11.200000	-61.500000	1023.000000	1023.000000	2046.000000
28.040001	-0.016191	-9.568868	-1.882701	-4.541777	-1.143762	-2.000628	0.000000	-10.000000	0.091667	-10.466666	-66.500000	1023.000000	1023.000000	2046.000000
28.059999	-0.018090	-10.691332	-2.254439	-4.854447	-1.366397	-2.216049	0.000000	-10.000000	0.075000	-9.600000	-70.000000	1023.000000	1023.000000	2046.000000
28.080000	-0.019702	-11.643698	-2.594625	-5.007483	-1.547452	-2.494138	0.000000	-10.000000	0.050000	-8.250000	-73.166664	1023.000000	1023.000000	2046.000000
28.100000	-0.020463	-12.093903	-2.573693	-5.157078	-1.680495	-2.682636	0.000000	-10.000000	0.041667	-6.850000	-76.000000	1023.000000	1023.000000	2046.000000
28.120001	-0.020955	-12.384494	-2.812977	-5.196344	-1.587645	-2.787527	0.000000	-10.000000	0.033333	-5.483334	-78.333336	1023.000000	1023.000000	2046.000000
28.139999	-0.021378	-12.634657	-3.008481	-5.219246	-1.632169	-2.774761	0.000000	-10.000000	0.033333	-4.066667	-80.166664	1023.000000	1023.000000	2046.000000
28.160000	-0.021790	-12.877620	-3.116970	-5.160147	-1.738236	-2.862267	0.000000	-10.000000	0.016667	-2.216667	-81.333336	1023.000000	1023.000000	2046.000000
28.180000	-0.021540	-12.729885	-2.869649	-5.142936	-1.830880	-2.886420	0.000000	-10.000000	0.008333	-0.066667	-81.833336	1023.000000	1023.000000	2046.000000
28.200001	-0.021166	-12.509356	-3.020522	-5.062434	-1.629005	-2.797395	0.000000	-10.000000	0.000000	1.916667	-82.000000	1023.000000	1023.000000	2046.000000
28.219999	-0.021135	-12.490799	-3.074275	-4.983064	-1.756941	-2.676520	0.000000	-10.000000	-0.008333	3.650000	-82.000000	1023.000000	1023.000000	2046.000000
28.240000	-0.020565	-12.154199	-3.017478	-4.812850	-1.686106	-2.637764	0.000000	-10.000000	-0.025000	5.133333	-82.000000	1023.000000	1023.000000	2046.000000
28.260000	-0.019590	-11.577409	-2.708038	-4.697419	-1.655196	-2.516756	0.000000	-10.000000	-0.025000	6.550000	-82.000000	1023.000000	1023.000000	2046.000000
28.280001	-0.018755	-11.084032	-2.795013	-4.529302	-1.453537	-2.306180	0.000000	-10.000000	-0.016667	7.650000	-82.000000	1023.000000	1023.000000	2046.000000
28.299999	-0.018214	-10.764537	-2.807027	-4.435493	-1.456539	-2.065479	0.000000	-10.000000	0.000000	8.550000	-82.000000	1023.000000	1023.000000	2046.000000
28.320000	-0.017219	-10.176527	-2.405191	-4.290618	-1.410046	-2.070671	0.000000	-10.000000	-0.016667	9.183333	-82.000000	1023.000000	1023.000000	2046.000000
28.340000	-0.016303	-9.634979	-2.243568	-4.271484	-1.212195	-1.907732	0.000000	-10.000000	-0.033333	9.966667	-82.000000	1023.000000	1023.000000	2046.000000
28.360001	-0.015723	-9.292081	-2.220124	-4.260110	-1.071700	-1.740146	0.000000	-10.000000	-0.066667	10.783334	-64.666664	1023.000000	1023.000000	2046.000000
28.379999	-0.015553	-9.192039	-2.219823	-4.254260	-0.957938	-1.760018	0.000000	-10.000000	-0.100000	12.266667	-26.833334	1023.000000	1023.000000	2046.000000
28.400000	-0.015116	-8.933372	-1.911804	-4.299478	-0.917589	-1.804502	0.000000	-10.000000	-0.133333	13.366667	11.000000	1023.000000	1023.000000	2046.000000
28.420000	-0.014974	-8.849708	-1.940413	-4.327850	-0.798162	-1.783282	0.000000	-10.000000	-0.150000	14.150001	31.500000	1023.000000	1023.000000	2046.000000
28.440001	-0.014854	-8.778663	-1.989681	-4.253488	-0.793680	-1.741813	0.000000	-10.000000	-0.150000	14.550000	33.000000	1023.000000	1023.000000	2046.000000
28.459999	-0.014704	-8.690076	-2.081054	-4.112443	-0.715390	-1.781188	0.000000	-10.000000	-0.158333	15.033334	36.166668	1023.000000	1023.000000	2046.000000
28.480000	-0.014348	-8.479894	-1.833908	-4.092337	-0.775424	-1.778225	0.000000	-10.000000	-0.166667	15.900001	41.166668	1023.000000	1023.000000	2046.000000
28.500000	-0.013988	-8.266685	-1.729234	-4.067161	-0.741995	-1.728295	0.000000	-10.000000	-0.166667	16.383333	46.333332	1023.000000	1023.000000	2046.000000
28.520000	-0.013692	-8.092043	-1.745495	-3.991898	-0.748803	-1.605847	0.000000	-10.000000	-0.175000	16.916668	51.833332	1023.000000	1023.000000	2046.000000
28.540001	-0.013042	-7.707887	-1.774732	-3.803602	-0.652122	-1.477431	0.000000	-10.000000	-0.191667	17.250000	57.166668	1023.000000	1023.000000	2046.000000
28.559999	-0.012087	-7.143227	-1.489375	-3.682946	-0.555310	-1.415595	0.000000	-10.000000	-0.208333	17.783333	62.833332	1023.000000	1023.000000	2046.000000
28.580000	-0.011364	-6.716280	-1.385207	-3.592044	-0.442487	-1.296541	0.000000	-10.000000	-0.225000	18.366667	68.500000	1023.000000	1023.000000	2046.000000
28.600000	-0.010662	-6.301033	-1.317742	-3.444994	-0.438041	-1.100255	0.000000	-10.000000	-0.233333	19.000000	74.666664	1023.000000	1023.000000	2046.000000
28.620001	-0.009866	-5.830918	-1.308018	-3.278632	-0.281631	-0.962637	0.000000	-10.000000	-0.250000	19.566668	81.000000	1023.000000	1023.000000	2046.000000
28.639999	-0.008916	-5.269317	-0.959376	-3.134218	-0.256858	-0.918865	0.000000	-10.000000	-0.266667	20.033333	87.500000	1023.000000	1023.000000	2046.000000
28.660000	-0.008096	-4.784997	-0.851729	-3.092854	-0.133614	-0.706800	0.000000	-10.000000	-0.283333	20.416668	94.166664	1023.000000	1023.000000	2046.000000
28.680000	-0.007163	-4.233149	-0.809064	-2.832691	-0.070661	-0.520733	0.000000	-10.000000	-0.316667	20.866667	100.833336	1023.000000	1023.000000	2046.000000
28.700001	-0.005793	-3.423573	-0.627526	-2.496959	0.097290	-0.396379	0.000000	-10.000000	-0.316667	21.333334	107.833336	1023.000000	1023.000000	2046.000000
28.719999	-0.004873	-2.880023	-0.358189	-2.296697	0.105431	-0.330569	0.000000	-10.000000	-0.333333	21.650000	114.833336	1023.000000	1023.000000	2046.000000
28.740000	-0.003967	-2.344615	-0.241904	-2.082550	0.211510	-0.231671	0.000000	-10.000000	-0.316667	22.000000	122.000000	1023.000000	1023.000000	2046.000000
28.760000	-0.003124	-1.846341	-0.220605	-1.886422	0.265058	-0.004372	0.000000	-10.000000	-0.333333	22.233334	129.333328	1023.000000	1023.000000	2046.000000
28.780001	-0.001935	-1.143648	0.037504	-1.597206	0.330998	0.085056	0.000000	-10.000000	-0.333333	22.750000	136.666672	1023.000000	1023.000000	2046.000000
28.799999	-0.000772	-0.456375	0.252704	-1.372669	0.459949	0.203640	0.000000	-10.000000	-0.350000	22.900002	144.333328	1023.000000	1023.000000	2046.000000
28.820000	-0.000206	-0.121520	0.398390	-1.293134	0.442523	0.330701	0.000000	-10.000000	-0.341667	23.100000	151.833328	1023.000000	1023.000000	2046.000000
28.840000	0.000247	0.146133	0.367684	-1.145750	0.515583	0.408616	0.000000	-10.000000	-0.333333	23.000000	159.500000	1023.000000	1023.000000	2046.000000
28.860001	0.000543	0.320835	0.573299	-1.015550	0.455770	0.307316	0.000000	-10.000000	-0.333333	23.116667	167.166672	1023.000000	1023.000000	2046.000000
28.879999	0.000715	0.422566	0.530643	-0.900936	0.614256	0.178604	0.000000	-10.000000	-0.341667	23.316668	175.000000	1023.000000	1023.000000	2046.000000
28.900000	-0.000048	-0.028227	0.527479	-1.069136	0.376214	0.137216	0.000000	-10.000000	-0.350000	23.466667	182.833328	1023.000000	1023.000000	2046.000000
28.920000	-0.001282	-0.757906	0.260236	-1.184082	0.270059	-0.104119	0.000000	-10.000000	-0.350000	23.500000	190.500000	1023.000000	1023.000000	2046.000000
28.940001	-0.002431	-1.436881	0.103972	-1.288417	0.153673	-0.406109	0.000000	-10.000000	-0.350000	23.400000	198.166672	1023.000000	1023.000000	2046.000000
28.959999	-0.003617	-2.137578	-0.259635	-1.437651	0.138998	-0.579290	0.000000	-10.000000	-0.350000	23.466667	206.000000	1023.000000	1023.000000	2046.000000
28.980000	-0.004565	-2.697834	-0.415125	-1.569451	-0.097752	-0.615507	0.000000	-10.000000	-0.358333	23.716667	214.000000	1023.000000	1023.000000	2046.000000
29.000000	-0.004655	-2.751289	-0.593559	-1.402785	-0.050239	-0.704707	0.000000	-10.000000	-0.375000	24.116667	222.000000	1023.000000	1023.000000	2046.000000
29.020000	-0.004031	-2.382214	-0.477636	-1.278543	-0.008185	-0.617850	0.000000	-10.000000	-0.383333	24.300001	230.000000	1023.000000	1023.000000	2046.000000
29.040001	-0.003529	-2.085610	-0.517471	-1.076220	0.109186	-0.601105	0.000000	-10.000000	-0.383333	24.433334	238.000000	1023.000000	1023.000000	2046.000000
29.059999	-0.003204	-1.893457	-0.422590	-1.026374	0.007064	-0.451558	0.000000	-10.000000	-0.383333	24.200001	246.000000	1023.000000	1023.000000	2046.000000
29.080000	-0.002522	-1.490558	-0.392595	-0.723722	0.009105	-0.383346	0.000000	-10.000000	-0.383333	24.133333	254.000000	1023.000000	1023.000000	2046.000000
29.100000	-0.001419	-0.838804	-0.139737	-0.436438	0.007807	-0.270436	0.000000	-10.000000	-0.375000	23.816668	262.000000	1023.000000	1023.000000	2046.000000
29.120001	-0.000400	-0.236614	-0.231339	-0.256827	0.323703	-0.072152	0.000000	-10.000000	-0.366667	23.950001	270.000000	1023.000000	1023.000000	2046.000000
29.139999	0.000204	0.120460	-0.129664	-0.059890	0.195030	0.114984	0.000000	-10.000000	-0.350000	23.600000	278.000000	1023.000000	1023.000000	2046.000000
29.160000	0.001312	0.775163	0.197409	0.281316	0.100117	0.196321	0.000000	-10.000000	-0.350000	23.383333	286.000000	1023.000000	1023.000000	2046.000000
29.180000	0.002806	1.658085	0.171620	0.504172	0.550606	0.431686	0.000000	-10.000000	-0.333333	23.050001	294.000000	1023.000000	1023.000000	2046.000000
29.200001	0.003189	1.884628	0.337115	0.586926	0.337833	0.622754	0.000000	-10.000000	-0.341667	23.150000	302.000000	1023.000000	1023.000000	2046.000000
29.219999	0.004357	2.574977	0.597487	0.863750	0.413614	0.700127	0.000000	-10.000000	-0.341667	23.366667	309.666656	1023.000000	1023.000000	2046.000000
29.240000	0.005785	3.418867	0.731399	0.961324	0.742731	0.983413	0.000000	-10.000000	-0.341667	23.266666	317.333344	1023.000000	1023.000000	2046.000000
29.260000	0.006294	3.719545	0.758291	0.890832	0.912491	1.157931	0.000000	-10.000000	-0.325000	23.100000	325.000000	1023.000000	1023.000000	2046.000000
29.280001	0.006345	3.750143	0.736565	0.985331	0.931937	1.096310	0.000000	-10.000000	-0.308333	22.816668	332.833344	1023.000000	1023.000000	2046.000000
29.299999	0.006738	3.982013	0.995518	1.044060	0.873164	1.069271	0.000000	-10.000000	-0.308333	22.866667	340.500000	1023.000000	1023.000000	2046.000000
29.320000	0.007343	4.339976	0.853465	1.115271	1.225325	1.145915	0.000000	-10.000000	-0.325000	23.000000	348.166656	1023.000000	1023.000000	2046.000000
29.340000	0.007248	4.283390	0.915484	1.090456	1.061139	1.216310	0.000000	-10.000000	-0.333333	23.000000	355.833344	1023.000000	1023.000000	2046.000000
29.360001	0.007353	4.345720	1.023899	1.232116	0.903908	1.185797	0.000000	-10.000000	-0.341667	23.150000	363.500000	1023.000000	1023.000000	2046.000000
29.379999	0.008538	5.046120	1.162043	1.434741	1.145344	1.303991	0.000000	-10.000000	-0.341667	23.116667	371.166656	1023.000000	1023.000000	2046.000000
29.400000	0.009283	5.486227	1.195647	1.519082	1.323046	1.448451	0.000000	-10.000000	-0.350000	23.316668	381.333344	1023.000000	1023.000000	2046.000000
29.420000	0.009780	5.780034	1.322953	1.671522	1.241691	1.543867	0.000000	-10.000000	-0.350000	23.250000	389.000000	1023.000000	1023.000000	2046.000000
29.440001	0.011115	6.568742	1.736970	1.919454	1.222440	1.689878	0.000000	-10.000000	-0.350000	23.316668	396.666656	1023.000000	1023.000000	2046.000000
29.459999	0.012785	7.555691	1.750899	2.141413	1.716413	1.946967	0.000000	-10.000000	-0.358333	23.350000	402.000000	1023.000000	1023.000000	2046.000000
29.480000	0.013416	7.928705	1.950590	2.251177	1.622840	2.104098	0.000000	-10.000000	-0.358333	23.466667	410.000000	1023.000000	1023.000000	2046.000000
29.500000	0.014463	8.547753	2.315660	2.522335	1.520599	2.189160	0.000000	-10.000000	-0.375000	23.716667	418.000000	1023.000000	1023.000000	2046.000000
29.520000	0.016523	9.765122	2.486460	2.869462	1.937315	2.471885	0.000000	-10.000000	-0.366667	23.816668	426.000000	1023.000000	1023.000000	2046.000000
29.540001	0.017782	10.509184	2.619631	3.119335	2.137437	2.632780	0.000000	-10.000000	-0.366667	23.833334	434.000000	1023.000000	1023.000000	2046.000000
29.559999	0.018354	10.847277	2.792904	3.361607	1.964388	2.728378	0.000000	-10.000000	-0.366667	23.799999	441.833344	1023.000000	1023.000000	2046.000000
29.580000	0.019659	11.618642	3.121186	3.576007	2.000276	2.921173	0.000000	-10.000000	-0.366667	23.883333	449.500000	1023.000000	1023.000000	2046.000000
29.600000	0.021326	12.603673	3.134077	3.915139	2.500921	3.053536	0.000000	-10.000000	-0.375000	24.049999	457.166656	1023.000000	1023.000000	2046.000000
29.620001	0.022132	13.080203	3.361381	4.137107	2.385343	3.196371	0.000000	-10.000000	-0.366667	24.133333	465.166656	1023.000000	1023.000000	2046.000000
29.639999	0.022857	13.508412	3.670846	4.183797	2.243384	3.410386	0.000000	-10.000000	-0.375000	24.116667	473.500000	1023.000000	1023.000000	2046.000000
29.660000	0.024144	14.269080	3.884471	4.467006	2.471600	3.446003	0.000000	-10.000000	-0.366667	24.016666	481.833344	1023.000000	1023.000000	2046.000000
29.680000	0.024742	14.622693	3.853528	4.630092	2.762417	3.376656	0.000000	-10.000000	-0.375000	23.983334	490.000000	1023.000000	1023.000000	2046.000000
29.700001	0.024425	14.435145	3.908717	4.595219	2.540504	3.390706	0.000000	-10.000000	-0.358333	23.850000	498.000000	1023.000000	1023.000000	2046.000000
29.719999	0.024402	14.421745	4.228115	4.633199	2.289730	3.270700	0.000000	-10.000000	-0.358333	23.733334	506.000000	1023.000000	1023.000000	2046.000000
29.740000	0.023932	14.143836	3.909016	4.560881	2.609708	3.064232	0.000000	-10.000000	-0.316667	23.300001	513.666687	1023.000000	1023.000000	2046.000000
29.760000	0.022101	13.061604	3.531270	4.285536	2.445550	2.799248	0.000000	-10.000000	-0.300000	22.833334	521.333313	1023.000000	1023.000000	2046.000000
29.780001	0.020181	11.926949	3.422887	4.057915	1.936584	2.509563	0.000000	-10.000000	-0.258333	21.950001	529.000000	1023.000000	1023.000000	2046.000000
29.799999	0.019548	11.552587	3.310416	4.028898	1.876672	2.336601	0.000000	-10.000000	-0.241667	20.950001	536.666687	1023.000000	1023.000000	2046.000000
29.820000	0.019383	11.455291	2.954256	3.929826	2.215750	2.355459	0.000000	-10.000000	-0.216667	19.800001	543.833313	1023.000000	1023.000000	2046.000000
29.840000	0.018703	11.053254	2.755451	3.920476	2.136108	2.241220	0.000000	-10.000000	-0.183333	18.383333	550.666687	1023.000000	1023.000000	2046.000000
29.860001	0.018486	10.925248	3.060887	3.919355	1.765483	2.179523	0.000000	-10.000000	-0.125000	16.716667	557.000000	1023.000000	1023.000000	2046.000000
29.879999	0.019166	11.327012	2.997815	4.094530	2.039871	2.194797	0.000000	-10.000000	-0.058333	13.216667	564.500000	1023.000000	1023.000000	2046.000000
29.900000	0.019539	11.547276	2.864773	4.087358	2.296498	2.298648	0.000000	-10.000000	-0.008333	8.916667	570.833313	1023.000000	1023.000000	2046.000000
29.920000	0.019288	11.399170	2.911719	4.141859	2.136647	2.208945	0.000000	-10.000000	0.016667	5.266666	575.333313	1023.000000	1023.000000	2046.000000
29.940001	0.019324	11.420519	3.267312	4.131949	1.782988	2.238270	0.000000	-10.000000	0.033333	1.333333	577.166687	1023.000000	1023.000000	2046.000000
29.959999	0.019919	11.771933	3.020459	4.157748	2.262980	2.330745	0.000000	-10.000000	0.058333	-2.083333	578.000000	1023.000000	1023.000000	2046.000000
29.980000	0.020065	11.858258	2.887564	4.138703	2.423296	2.408695	0.000000	-10.000000	0.083333	-5.500000	578.833313	1023.000000	1023.000000	2046.000000
30.000000	0.019615	11.592167	3.204783	4.072200	2.029900	2.285283	0.000000	-10.000000	0.116667	-8.700000	579.000000	1023.000000	1023.000000	2046.000000
30.020000	0.019812	11.708648	3.196864	4.036830	2.148498	2.326456	0.000000	-10.000000	0.166667	-11.666667	579.000000	1023.000000	1023.000000	2046.000000
30.040001	0.020095	11.876212	3.067993	3.877133	2.445123	2.485963	0.000000	-10.000000	0.216667	-15.050000	579.000000	1023.000000	1023.000000	2046.000000
30.059999	0.019955	11.793346	2.956623	3.803973	2.599328	2.433423	0.000000	-10.000000	0.250000	-16.633333	571.500000	1023.000000	1023.000000	2046.000000
30.080000	0.019221	11.359529	3.304507	3.557162	2.183073	2.314787	0.000000	-10.000000	0.266667	-17.833334	562.000000	1023.000000	1023.000000	2046.000000
30.100000	0.018886	11.161886	3.067373	3.276720	2.494221	2.323573	0.000000	-10.000000	0.291667	-18.750000	550.500000	1023.000000	1023.000000	2046.000000
30.120001	0.018185	10.747582	2.783523	2.936742	2.757590	2.269727	0.000000	-10.000000	0.325000	-19.383333	544.166687	1023.000000	1023.000000	2046.000000
30.139999	0.016988	10.039826	2.875054	2.687938	2.550681	1.926152	0.000000	-10.000000	0.341667	-19.900000	537.833313	1023.000000	1023.000000	2046.000000
30.160000	0.016498	9.750317	3.078326	2.501347	2.343570	1.827073	0.000000	-10.000000	0.358333	-20.450001	531.166687	1023.000000	1023.000000	2046.000000
30.180000	0.016149	9.543966	2.865195	2.230154	2.604600	1.844017	0.000000	-10.000000	0.375000	-20.816668	524.500000	1023.000000	1023.000000	2046.000000
30.200001	0.015770	9.320162	2.639908	2.112020	2.813813	1.754420	0.000000	-10.000000	0.391667	-21.166668	517.500000	1023.000000	1023.000000	2046.000000
30.219999	0.014891	8.800579	2.953190	1.934328	2.388432	1.524629	0.000000	-10.000000	0.400000	-21.466667	510.333344	1023.000000	1023.000000	2046.000000
30.240000	0.015036	8.886394	3.003056	1.851431	2.434453	1.597453	0.000000	-10.000000	0.391667	-21.916668	503.166656	1023.000000	1023.000000	2046.000000
30.260000	0.015032	8.883827	2.871786	1.676591	2.629289	1.706160	0.000000	-10.000000	0.391667	-22.166668	495.833344	1023.000000	1023.000000	2046.000000
30.280001	0.014818	8.757456	2.795577	1.632180	2.727894	1.601805	0.000000	-10.000000	0.391667	-22.200001	488.500000	1023.000000	1023.000000	2046.000000
30.299999	0.014652	8.659308	3.178712	1.555276	2.402733	1.522587	0.000000	-10.000000	0.391667	-22.033335	481.000000	1023.000000	1023.000000	2046.000000
30.320000	0.014906	8.809545	3.233866	1.521294	2.457627	1.596757	0.000000	-10.000000	0.383333	-21.833334	473.666656	1023.000000	1023.000000	2046.000000
30.340000	0.015341	9.066465	3.061838	1.481543	2.773867	1.749218	0.000000	-10.000000	0.366667	-21.750000	466.333344	1023.000000	1023.000000	2046.000000
30.360001	0.015823	9.351235	3.185119	1.575484	2.863867	1.726765	0.000000	-10.000000	0.358333	-21.583334	459.166656	1023.000000	1023.000000	2046.000000
30.379999	0.016155	9.547610	3.540709	1.614032	2.584808	1.808062	0.000000	-10.000000	0.350000	-21.433334	452.000000	1023.000000	1023.000000	2046.000000
30.400000	0.016730	9.887457	3.606447	1.655961	2.670150	1.954899	0.000000	-10.000000	0.350000	-21.333334	444.833344	1023.000000	1023.000000	2046.000000
30.420000	0.017188	10.157927	3.375583	1.754568	3.036741	1.991034	0.000000	-10.000000	0.358333	-21.316668	437.666656	1023.000000	1023.000000	2046.000000
30.440001	0.016914	9.996249	3.515875	1.643301	2.928036	1.909038	0.000000	-10.000000	0.358333	-21.300001	430.500000	1023.000000	1023.000000	2046.000000
30.459999	0.016031	9.474210	3.628711	1.426113	2.620429	1.798957	0.000000	-10.000000	0.358333	-21.316668	423.500000	1023.000000	1023.000000	2046.000000
30.480000	0.015265	9.021765	3.510845	1.260583	2.558825	1.691512	0.000000	-10.000000	0.350000	-21.400000	416.333344	1023.000000	1023.000000	2046.000000
30.500000	0.014346	8.478659	3.064981	1.078408	2.748800	1.586470	0.000000	-10.000000	0.350000	-21.533333	409.166656	1023.000000	1023.000000	2046.000000
30.520000	0.013228	7.817547	2.989956	0.848615	2.567712	1.411265	0.000000	-10.000000	0.350000	-21.466667	402.000000	1023.000000	1023.000000	2046.000000
30.540001	0.012238	7.232660	3.049523	0.674060	2.235279	1.273799	0.000000	-10.000000	0.350000	-21.516666	394.833344	1023.000000	1023.000000	2046.000000
30.559999	0.011038	6.523477	2.807491	0.406272	2.124595	1.185119	0.000000	-10.000000	0.358333	-21.716667	387.666656	1023.000000	1023.000000	2046.000000
30.580000	0.009547	5.642383	2.325456	0.186003	2.218959	0.911964	0.000000	-10.000000	0.358333	-21.766666	380.333344	1023.000000	1023.000000	2046.000000
30.600000	0.007639	4.514749	2.255366	-0.160149	1.911506	0.508027	0.000000	-10.000000	0.358333	-21.583334	373.166656	1023.000000	1023.000000	2046.000000
30.620001	0.005687	3.360720	2.067794	-0.429285	1.567923	0.154289	0.000000	-10.000000	0.350000	-20.916668	366.000000	1023.000000	1023.000000	2046.000000
30.639999	0.004135	2.443858	1.798097	-0.637484	1.364066	-0.080822	0.000000	-10.000000	0.341667	-20.516666	359.000000	1023.000000	1023.000000	2046.000000
30.660000	0.003021	1.785138	1.326080	-0.758940	1.425487	-0.207489	0.000000	-10.000000	0.325000	-20.050001	352.166656	1023.000000	1023.000000	2046.000000
30.680000	0.002155	1.273742	1.180542	-0.958056	1.375408	-0.324153	0.000000	-10.000000	0.325000	-19.833334	345.333344	1023.000000	1023.000000	2046.000000
30.700001	0.001388	0.820375	1.212162	-1.050886	1.081640	-0.422541	0.000000	-10.000000	0.333333	-19.633333	338.666656	1023.000000	1023.000000	2046.000000
30.719999	0.000825	0.487623	1.096193	-1.100560	0.940623	-0.448633	0.000000	-10.000000	0.350000	-19.750000	332.000000	1023.000000	1023.000000	2046.000000
30.740000	0.000524	0.309670	0.801902	-1.031636	1.023647	-0.484243	0.000000	-10.000000	0.350000	-19.950001	325.500000	1023.000000	1023.000000	2046.000000
30.760000	0.000401	0.237128	0.727364	-1.106658	1.085307	-0.468886	0.000000	-10.000000	0.350000	-20.283333	318.833344	1023.000000	1023.000000	2046.000000
30.780001	0.000230	0.136001	0.847385	-1.160106	0.856577	-0.407855	0.000000	-10.000000	0.358333	-20.549999	312.000000	1023.000000	1023.000000	2046.000000
30.799999	0.000027	0.016142	0.819906	-1.108160	0.715958	-0.411561	0.000000	-10.000000	0.375000	-20.850000	305.000000	1023.000000	1023.000000	2046.000000
30.820000	0.000251	0.148278	0.597478	-1.074318	0.895508	-0.270389	0.000000	-10.000000	0.391667	-21.033335	298.000000	1023.000000	1023.000000	2046.000000
30.840000	0.000561	0.331614	0.614377	-1.118345	1.013022	-0.177439	0.000000	-10.000000	0.391667	-21.316668	291.000000	1023.000000	1023.000000	2046.000000
30.860001	0.000715	0.422313	0.769985	-1.158955	0.890962	-0.079679	0.000000	-10.000000	0.391667	-21.516666	284.000000	1023.000000	1023.000000	2046.000000
30.879999	0.000783	0.463007	0.895719	-1.200841	0.763623	0.004506	0.000000	-10.000000	0.375000	-21.700001	277.000000	1023.000000	1023.000000	2046.000000
30.900000	0.000859	0.507691	0.815614	-1.229863	0.826664	0.095275	0.000000	-10.000000	0.383333	-21.733334	269.833344	1023.000000	1023.000000	2046.000000
30.920000	0.000648	0.382918	0.711691	-1.307262	1.021938	-0.043448	0.000000	-10.000000	0.366667	-21.633333	262.500000	1023.000000	1023.000000	2046.000000
30.940001	0.000023	0.013441	0.789481	-1.645443	0.916242	-0.046839	0.000000	-10.000000	0.366667	-21.633333	255.166672	1023.000000	1023.000000	2046.000000
30.959999	-0.000800	-0.472766	0.726405	-1.867948	0.810879	-0.142102	0.000000	-10.000000	0.358333	-21.566668	248.000000	1023.000000	1023.000000	2046.000000
30.980000	-0.001608	-0.950325	0.624871	-1.996316	0.685187	-0.264067	0.000000	-10.000000	0.375000	-21.516666	240.833328	1023.000000	1023.000000	2046.000000
31.000000	-0.002128	-1.257398	0.336352	-2.013250	0.819350	-0.399851	0.000000	-10.000000	0.375000	-21.516666	233.666672	1023.000000	1023.000000	2046.000000
31.020000	-0.002604	-1.538722	0.396665	-2.148780	0.734239	-0.520847	0.000000	-10.000000	0.366667	-21.450001	226.333328	1023.000000	1023.000000	2046.000000
31.040001	-0.002992	-1.768491	0.346239	-2.323322	0.682140	-0.473549	0.000000	-10.000000	0.350000	-21.583334	219.166672	1023.000000	1023.000000	2046.000000
31.059999	-0.003439	-2.032553	0.263012	-2.477762	0.624306	-0.442108	0.000000	-10.000000	0.350000	-21.566668	212.000000	1023.000000	1023.000000	2046.000000
31.080000	-0.004052	-2.394969	0.204332	-2.465924	0.420327	-0.553704	0.000000	-10.000000	0.350000	-21.666668	204.833328	1023.000000	1023.000000	2046.000000
31.100000	-0.004307	-2.545175	0.073419	-2.477355	0.492478	-0.633717	0.000000	-10.000000	0.358333	-21.716667	197.666672	1023.000000	1023.000000	2046.000000
31.120001	-0.004440	-2.624237	0.174798	-2.631642	0.409718	-0.577111	0.000000	-10.000000	0.375000	-21.833334	190.333328	1023.000000	1023.000000	2046.000000
31.139999	-0.004569	-2.700176	0.098009	-2.734689	0.434538	-0.498035	0.000000	-10.000000	0.391667	-21.933334	183.166672	1023.000000	1023.000000	2046.000000
31.160000	-0.004961	-2.931828	0.111953	-2.854582	0.234072	-0.423272	0.000000	-10.000000	0.391667	-21.816668	175.833328	1023.000000	1023.000000	2046.000000
31.180000	-0.005387	-3.183594	-0.043585	-2.741557	0.183902	-0.582354	0.000000	-10.000000	0.391667	-21.766666	168.500000	1023.000000	1023.000000	2046.000000
31.200001	-0.005352	-3.162805	-0.033267	-2.739877	0.254367	-0.644028	0.000000	-10.000000	0.375000	-21.716667	161.166672	1023.000000	1023.000000	2046.000000
31.219999	-0.005238	-3.095598	0.074437	-2.864600	0.193705	-0.499140	0.000000	-10.000000	0.366667	-21.799999	153.833328	1023.000000	1023.000000	2046.000000
31.240000	-0.004803	-2.838727	0.094424	-2.897671	0.236277	-0.271757	0.000000	-10.000000	0.358333	-21.666666	146.666672	1023.000000	1023.000000	2046.000000
31.260000	-0.004821	-2.849128	0.096246	-2.708119	0.072448	-0.309703	0.000000	-10.000000	0.358333	-21.466667	139.333328	1023.000000	1023.000000	2046.000000
31.280001	-0.004544	-2.685699	0.010036	-2.493168	0.173688	-0.376256	0.000000	-10.000000	0.358333	-21.250000	132.166672	1023.000000	1023.000000	2046.000000
31.299999	-0.004420	-2.612514	0.125277	-2.469678	0.084914	-0.353028	0.000000	-10.000000	0.350000	-21.166666	125.000000	1023.000000	1023.000000	2046.000000
31.320000	-0.004304	-2.543807	0.127822	-2.544198	0.070450	-0.197881	0.000000	-10.000000	0.350000	-21.083334	118.000000	1023.000000	1023.000000	2046.000000
31.340000	-0.004538	-2.682036	0.142387	-2.691282	-0.069338	-0.063802	0.000000	-10.000000	0.350000	-21.016666	111.000000	1023.000000	1023.000000	2046.000000
31.360001	-0.004975	-2.940076	-0.068951	-2.652246	0.075816	-0.294696	0.000000	-10.000000	0.350000	-20.800001	104.000000	1023.000000	1023.000000	2046.000000
31.379999	-0.006175	-3.649222	-0.020285	-2.861013	-0.189000	-0.578924	0.000000	-10.000000	0.350000	-20.666668	97.000000	1023.000000	1023.000000	2046.000000
31.400000	-0.007147	-4.224171	-0.291350	-3.131211	-0.231902	-0.569708	0.000000	-10.000000	0.350000	-20.333334	90.166664	1023.000000	1023.000000	2046.000000
31.420000	-0.008253	-4.877386	-0.465648	-3.243371	-0.500362	-0.668005	0.000000	-10.000000	0.341667	-20.033335	83.333336	1023.000000	1023.000000	2046.000000
31.440001	-0.009754	-5.764610	-0.886142	-3.314750	-0.570813	-0.992905	0.000000	-10.000000	0.325000	-19.633333	76.666664	1023.000000	1023.000000	2046.000000
31.459999	-0.011581	-6.844324	-1.015179	-3.675760	-0.916237	-1.237148	0.000000	-10.000000	0.300000	-19.416666	70.000000	1023.000000	1023.000000	2046.000000
31.480000	-0.013263	-7.838379	-1.305275	-3.988709	-1.057719	-1.486675	0.000000	-10.000000	0.275000	-19.000000	63.666668	1023.000000	1023.000000	2046.000000
31.500000	-0.015199	-8.982806	-1.608139	-4.303537	-1.337020	-1.734109	0.000000	-10.000000	0.258333	-18.516666	57.500000	1023.000000	1023.000000	2046.000000
31.520000	-0.016906	-9.991731	-2.064057	-4.401146	-1.416295	-2.110233	0.000000	-10.000000	0.241667	-17.833334	51.500000	1023.000000	1023.000000	2046.000000
31.540001	-0.017958	-10.613156	-2.166096	-4.571610	-1.574406	-2.301044	0.000000	-10.000000	0.233333	-17.266666	45.500000	1023.000000	1023.000000	2046.000000
31.559999	-0.018846	-11.137858	-2.384654	-4.786352	-1.674224	-2.292629	0.000000	-10.000000	0.216667	-16.783333	39.500000	1023.000000	1023.000000	2046.000000
31.580000	-0.019569	-11.565529	-2.551746	-4.829165	-1.845288	-2.339330	0.000000	-10.000000	0.216667	-16.400000	33.833332	1023.000000	1023.000000	2046.000000
31.600000	-0.019886	-11.752474	-2.776757	-4.744197	-1.698210	-2.533310	0.000000	-10.000000	0.208333	-16.100000	28.333334	1023.000000	1023.000000	2046.000000
31.620001	-0.020235	-11.959071	-2.758812	-4.727851	-1.907134	-2.565274	0.000000	-10.000000	0.216667	-15.833333	23.000000	1023.000000	1023.000000	2046.000000
31.639999	-0.020431	-12.074883	-2.806439	-4.874898	-2.043199	-2.350346	0.000000	-10.000000	0.208333	-15.666667	17.666666	1023.000000	1023.000000	2046.000000
31.660000	-0.020425	-12.071277	-3.053111	-4.739134	-1.907682	-2.371349	0.000000	-10.000000	0.208333	-15.516666	12.333333	1023.000000	1023.000000	2046.000000
31.680000	-0.020509	-12.121060	-2.933943	-4.674066	-2.057760	-2.455291	0.000000	-10.000000	0.200000	-15.450000	7.166667	1023.000000	1023.000000	2046.000000
31.700001	-0.020191	-11.933177	-2.924299	-4.649021	-2.086759	-2.273098	0.000000	-10.000000	0.200000	-15.500000	2.333333	1023.000000	1023.000000	2046.000000
31.719999	-0.019979	-11.807529	-3.080141	-4.628873	-2.026638	-2.071878	0.000000	-10.000000	0.200000	-15.566667	-2.500000	1023.000000	1023.000000	2046.000000
31.740000	-0.019767	-11.682134	-2.984328	-4.587516	-1.994889	-2.115401	0.000000	-10.000000	0.216667	-15.666667	-7.333333	1023.000000	1023.000000	2046.000000
31.760000	-0.019638	-11.606237	-2.913032	-4.595884	-2.055652	-2.041670	0.000000	-10.000000	0.216667	-15.750000	-12.666667	1023.000000	1023.000000	2046.000000
31.780001	-0.019511	-11.530928	-2.834054	-4.735210	-2.136327	-1.825336	0.000000	-10.000000	0.216667	-15.800000	-18.000000	1023.000000	1023.000000	2046.000000
31.799999	-0.019304	-11.408410	-2.888395	-4.726382	-1.855406	-1.938227	0.000000	-10.000000	0.200000	-15.600000	-23.333334	1023.000000	1023.000000	2046.000000
31.820000	-0.019781	-11.690717	-2.811204	-4.852728	-1.951051	-2.075734	0.000000	-10.000000	0.200000	-15.466666	-28.500000	1023.000000	1023.000000	2046.000000
31.840000	-0.020431	-12.074707	-2.831535	-5.192739	-2.138768	-1.911665	0.000000	-10.000000	0.200000	-15.200000	-33.500000	1023.000000	1023.000000	2046.000000
31.860001	-0.020532	-12.134346	-3.073272	-5.162331	-1.810609	-2.088134	0.000000	-10.000000	0.200000	-15.033333	-38.500000	1023.000000	1023.000000	2046.000000
31.879999	-0.021056	-12.443969	-2.984221	-5.164896	-1.989758	-2.305095	0.000000	-10.000000	0.200000	-14.700000	-43.500000	1023.000000	1023.000000	2046.000000
31.900000	-0.021560	-12.741976	-2.943546	-5.362708	-2.228859	-2.206863	0.000000	-10.000000	0.200000	-14.466666	-48.500000	1023.000000	1023.000000	2046.000000
31.920000	-0.021671	-12.807828	-3.183908	-5.414124	-2.056785	-2.153010	0.000000	-10.000000	0.183333	-14.233334	-53.333332	1023.000000	1023.000000	2046.000000
31.940001	-0.021919	-12.953888	-3.113770	-5.397540	-2.108655	-2.333924	0.000000	-10.000000	0.183333	-13.950000	-58.166668	1023.000000	1023.000000	2046.000000
31.959999	-0.022255	-13.152551	-3.156650	-5.486569	-2.199526	-2.309806	0.000000	-10.000000	0.183333	-13.566667	-62.833332	1023.000000	1023.000000	2046.000000
31.980000	-0.022428	-13.254816	-3.149133	-5.568752	-2.373022	-2.163909	0.000000	-10.000000	0.200000	-13.250000	-67.500000	1023.000000	1023.000000	2046.000000
32.000000	-0.022123	-13.074829	-3.210163	-5.475015	-2.136469	-2.253182	0.000000	-10.000000	0.183333	-13.033334	-71.833336	1023.000000	1023.000000	2046.000000
32.020000	-0.021992	-12.997215	-3.215040	-5.430963	-2.088422	-2.262790	0.000000	-10.000000	0.158333	-12.850000	-76.166664	1023.000000	1023.000000	2046.000000
32.040001	-0.022425	-13.253028	-3.123561	-5.634022	-2.415644	-2.079801	0.000000	-10.000000	0.125000	-12.550000	-80.500000	1023.000000	1023.000000	2046.000000
32.060001	-0.022013	-13.009706	-3.204757	-5.572999	-2.199252	-2.032698	0.000000	-10.000000	0.108333	-12.166667	-84.833336	1023.000000	1023.000000	2046.000000
32.080002	-0.021873	-12.926992	-3.099140	-5.528015	-2.214226	-2.085611	0.000000	-10.000000	0.100000	-11.750000	-89.000000	1023.000000	1023.000000	2046.000000
32.099998	-0.021857	-12.917435	-3.137513	-5.544263	-2.182759	-2.052899	0.000000	-10.000000	0.100000	-11.350000	-92.833336	1023.000000	1023.000000	2046.000000
32.119999	-0.021816	-12.893551	-3.020967	-5.620842	-2.361522	-1.890221	0.000000	-10.000000	0.100000	-10.950000	-96.500000	1023.000000	1023.000000	2046.000000
32.139999	-0.020982	-12.400645	-2.989440	-5.410355	-2.104538	-1.896312	0.000000	-10.000000	0.091667	-10.633333	-100.166664	1023.000000	1023.000000	2046.000000
32.160000	-0.020257	-11.971918	-2.884826	-5.227186	-2.011146	-1.848760	0.000000	-10.000000	0.083333	-10.266667	-103.666664	1023.000000	1023.000000	2046.000000
32.180000	-0.020096	-11.876584	-2.816482	-5.226459	-2.194082	-1.639562	0.000000	-10.000000	0.075000	-9.933333	-107.166664	1023.000000	1023.000000	2046.000000
32.200001	-0.019484	-11.514802	-2.787103	-5.060641	-2.111126	-1.555932	0.000000	-10.000000	0.075000	-9.650001	-110.500000	1023.000000	1023.000000	2046.000000
32.220001	-0.019016	-11.238523	-2.641114	-4.934341	-2.080839	-1.582230	0.000000	-10.000000	0.066667	-9.416667	-113.833336	1023.000000	1023.000000	2046.000000
32.240002	-0.018857	-11.144365	-2.597807	-4.893545	-2.106460	-1.546553	0.000000	-10.000000	0.075000	-9.233334	-117.000000	1023.000000	1023.000000	2046.000000
32.259998	-0.018873	-11.153726	-2.648199	-5.015473	-2.056929	-1.433124	0.000000	-10.000000	0.066667	-8.966667	-120.000000	1023.000000	1023.000000	2046.000000
32.279999	-0.019242	-11.371951	-2.590204	-5.025154	-2.071192	-1.685401	0.000000	-10.000000	0.075000	-8.833333	-123.000000	1023.000000	1023.000000	2046.000000
32.299999	-0.020016	-11.829546	-2.852354	-5.118668	-2.016025	-1.842499	0.000000	-10.000000	0.058333	-8.583333	-126.000000	1023.000000	1023.000000	2046.000000
32.320000	-0.021087	-12.462632	-2.913617	-5.260283	-2.423798	-1.864934	0.000000	-10.000000	0.058333	-8.300000	-128.833328	1023.000000	1023.000000	2046.000000
32.340000	-0.021388	-12.640463	-2.949922	-5.255548	-2.406628	-2.028365	0.000000	-10.000000	0.058333	-7.916667	-131.666672	1023.000000	1023.000000	2046.000000
32.360001	-0.022640	-13.380109	-3.373443	-5.464635	-2.348744	-2.193286	0.000000	-10.000000	0.058333	-7.616667	-134.166672	1023.000000	1023.000000	2046.000000
32.380001	-0.024928	-14.732478	-3.508661	-5.830443	-2.943694	-2.449680	0.000000	-10.000000	0.058333	-7.283333	-136.833328	1023.000000	1023.000000	2046.000000
32.400002	-0.026504	-15.663819	-3.719360	-6.109324	-3.034014	-2.801121	0.000000	-10.000000	0.050000	-6.866667	-139.166672	1023.000000	1023.000000	2046.000000
32.419998	-0.027935	-16.509411	-4.116983	-6.263331	-3.012098	-3.117000	0.000000	-10.000000	0.041667	-6.133333	-141.500000	1023.000000	1023.000000	2046.000000
32.439999	-0.029456	-17.408298	-4.391796	-6.492229	-3.304563	-3.219711	0.000000	-10.000000	0.025000	-5.383333	-143.500000	1023.000000	1023.000000	2046.000000
32.459999	-0.030038	-17.752689	-4.508738	-6.551310	-3.349478	-3.343164	0.000000	-10.000000	0.016667	-4.616667	-145.333328	1023.000000	1023.000000	2046.000000
32.480000	-0.030118	-17.799500	-4.624638	-6.538155	-3.220844	-3.415861	0.000000	-10.000000	0.016667	-4.050000	-147.000000	1023.000000	1023.000000	2046.000000
32.500000	-0.030593	-18.080612	-4.740174	-6.497005	-3.336073	-3.507360	0.000000	-10.000000	0.016667	-3.583333	-148.333328	1023.000000	1023.000000	2046.000000
32.520000	-0.030692	-18.138790	-4.795033	-6.504542	-3.424456	-3.414760	0.000000	-10.000000	0.025000	-3.166667	-149.500000	1023.000000	1023.000000	2046.000000
32.540001	-0.030458	-18.000689	-4.691010	-6.460916	-3.469815	-3.378947	0.000000	-10.000000	0.025000	-2.666667	-150.500000	1023.000000	1023.000000	2046.000000
32.560001	-0.030285	-17.898598	-4.923258	-6.335293	-3.299108	-3.340939	0.000000	-10.000000	0.025000	-1.800000	-151.333328	1023.000000	1023.000000	2046.000000
32.580002	-0.030238	-17.870480	-4.864493	-6.324121	-3.488089	-3.193777	0.000000	-10.000000	0.008333	-0.866667	-151.833328	1023.000000	1023.000000	2046.000000
32.599998	-0.029359	-17.351345	-4.674876	-6.212566	-3.357154	-3.106749	0.000000	-10.000000	0.000000	0.100000	-152.000000	1023.000000	1023.000000	2046.000000
32.619999	-0.028698	-16.960386	-4.749013	-5.980587	-3.184246	-3.046541	0.000000	-10.000000	0.000000	1.083333	-152.000000	1023.000000	1023.000000	2046.000000
32.639999	-0.028441	-16.808744	-4.637026	-5.942548	-3.345625	-2.883546	0.000000	-10.000000	0.000000	2.266667	-152.000000	1023.000000	1023.000000	2046.000000
32.660000	-0.027481	-16.241007	-4.318426	-5.936576	-3.273471	-2.712535	0.000000	-10.000000	-0.008333	3.550000	-152.000000	1023.000000	1023.000000	2046.000000
32.680000	-0.026567	-15.700819	-4.380635	-5.810578	-2.898989	-2.610617	0.000000	-10.000000	-0.025000	4.866667	-152.000000	1023.000000	1023.000000	2046.000000
32.700001	-0.026475	-15.646446	-4.232891	-5.901008	-3.041091	-2.471457	0.000000	-10.000000	-0.025000	6.316667	-152.000000	1023.000000	1023.000000	2046.000000
32.720001	-0.025757	-15.222190	-3.927569	-5.966518	-2.903186	-2.424917	0.000000	-10.000000	-0.041667	7.750000	-152.000000	1023.000000	1023.000000	2046.000000
32.740002	-0.025412	-15.018219	-4.063258	-5.876396	-2.577466	-2.501099	0.000000	-10.000000	-0.050000	9.216667	-152.000000	1023.000000	1023.000000	2046.000000
32.759998	-0.025618	-15.140521	-4.003655	-5.959521	-2.684633	-2.492713	0.000000	-10.000000	-0.091667	10.750000	-152.000000	1023.000000	1023.000000	2046.000000
32.779999	-0.025258	-14.927427	-3.746947	-5.985919	-2.691727	-2.502834	0.000000	-10.000000	-0.100000	12.283334	-152.000000	1023.000000	1023.000000	2046.000000
32.799999	-0.024919	-14.727223	-3.912922	-5.883795	-2.474906	-2.455599	0.000000	-10.000000	-0.125000	13.566667	-94.000000	1023.000000	1023.000000	2046.000000
32.820000	-0.024851	-14.686810	-3.759926	-5.874515	-2.582745	-2.469625	0.000000	-10.000000	-0.150000	14.500000	-34.666668	1023.000000	1023.000000	2046.000000
32.840000	-0.024205	-14.305022	-3.616385	-5.779607	-2.457361	-2.451669	0.000000	-10.000000	-0.183333	15.050000	24.666666	1023.000000	1023.000000	2046.000000
32.860001	-0.023939	-14.148005	-3.669774	-5.703316	-2.454196	-2.320719	0.000000	-10.000000	-0.200000	15.750000	29.500000	1023.000000	1023.000000	2046.000000
32.880001	-0.023234	-13.731402	-3.415761	-5.628868	-2.411593	-2.275181	0.000000	-10.000000	-0.200000	16.549999	34.666668	1023.000000	1023.000000	2046.000000
32.900002	-0.022274	-13.164060	-3.402090	-5.415349	-2.156725	-2.189896	0.000000	-10.000000	-0.208333	17.400000	41.833332	1023.000000	1023.000000	2046.000000
32.919998	-0.021842	-12.908856	-3.402443	-5.326230	-2.185367	-1.994817	0.000000	-10.000000	-0.225000	18.216667	47.500000	1023.000000	1023.000000	2046.000000
32.939999	-0.020967	-12.391337	-3.099197	-5.210802	-2.133996	-1.947342	0.000000	-10.000000	-0.241667	18.816668	53.500000	1023.000000	1023.000000	2046.000000
32.959999	-0.020172	-11.921891	-2.860862	-5.095988	-2.123855	-1.841186	0.000000	-10.000000	-0.258333	19.516666	59.666668	1023.000000	1023.000000	2046.000000
32.980000	-0.019129	-11.305079	-2.935431	-4.905094	-1.837091	-1.627462	0.000000	-10.000000	-0.266667	19.800001	63.833332	1023.000000	1023.000000	2046.000000
33.000000	-0.018338	-10.838026	-2.799781	-4.753408	-1.770313	-1.514523	0.000000	-10.000000	-0.283333	20.400002	70.500000	1023.000000	1023.000000	2046.000000
33.020000	-0.017131	-10.124703	-2.328067	-4.590246	-1.786291	-1.420100	0.000000	-10.000000	-0.300000	20.983334	77.333336	1023.000000	1023.000000	2046.000000
33.040001	-0.015714	-9.286770	-2.393005	-4.301515	-1.425833	-1.166417	0.000000	-10.000000	-0.325000	21.766668	86.666664	1023.000000	1023.000000	2046.000000
33.060001	-0.014923	-8.819358	-2.336638	-3.990017	-1.415619	-1.077083	0.000000	-10.000000	-0.325000	22.216667	93.833336	1023.000000	1023.000000	2046.000000
33.080002	-0.013833	-8.175331	-1.899486	-3.825586	-1.451125	-0.999133	0.000000	-10.000000	-0.316667	22.450001	101.166664	1023.000000	1023.000000	2046.000000
33.099998	-0.012675	-7.491210	-1.856610	-3.550003	-1.173194	-0.911403	0.000000	-10.000000	-0.316667	22.783333	108.500000	1023.000000	1023.000000	2046.000000
33.119999	-0.011949	-7.061766	-1.783720	-3.359989	-1.265054	-0.653003	0.000000	-10.000000	-0.333333	22.766666	116.166664	1023.000000	1023.000000	2046.000000
33.139999	-0.010688	-6.316473	-1.488387	-3.182130	-1.094557	-0.551399	0.000000	-10.000000	-0.350000	23.050001	123.666664	1023.000000	1023.000000	2046.000000
33.160000	-0.010012	-5.916916	-1.312517	-3.076228	-0.996007	-0.532164	0.000000	-10.000000	-0.341667	23.016666	131.333328	1023.000000	1023.000000	2046.000000
33.180000	-0.009942	-5.875969	-1.333930	-3.016552	-1.052338	-0.473149	0.000000	-10.000000	-0.341667	23.200001	139.000000	1023.000000	1023.000000	2046.000000
33.200001	-0.009797	-5.789987	-1.403289	-2.851871	-0.921903	-0.612923	0.000000	-10.000000	-0.341667	23.266666	146.833328	1023.000000	1023.000000	2046.000000
33.220001	-0.009726	-5.748134	-1.090975	-2.819278	-1.099345	-0.738535	0.000000	-10.000000	-0.350000	23.433334	154.500000	1023.000000	1023.000000	2046.000000
33.240002	-0.010119	-5.980508	-1.262773	-2.882664	-1.009358	-0.825713	0.000000	-10.000000	-0.350000	23.583334	162.166672	1023.000000	1023.000000	2046.000000
33.259998	-0.011483	-6.786343	-1.572648	-3.083857	-1.164297	-0.965541	0.000000	-10.000000	-0.358333	23.733334	170.000000	1023.000000	1023.000000	2046.000000
33.279999	-0.012890	-7.617881	-1.795708	-3.214006	-1.244107	-1.364061	0.000000	-10.000000	-0.358333	23.666666	178.000000	1023.000000	1023.000000	2046.000000
33.299999	-0.014081	-8.321648	-1.885843	-3.441561	-1.481175	-1.513070	0.000000	-10.000000	-0.358333	23.616667	186.000000	1023.000000	1023.000000	2046.000000
33.320000	-0.014603	-8.630595	-2.172328	-3.496175	-1.445655	-1.516438	0.000000	-10.000000	-0.358333	23.700001	194.000000	1023.000000	1023.000000	2046.000000
33.340000	-0.014775	-8.732317	-2.425654	-3.316315	-1.423344	-1.567004	0.000000	-10.000000	-0.375000	24.150000	202.000000	1023.000000	1023.000000	2046.000000
33.360001	-0.014271	-8.433911	-2.178159	-3.220438	-1.446772	-1.588542	0.000000	-10.000000	-0.391667	24.616667	207.333328	1023.000000	1023.000000	2046.000000
33.380001	-0.013646	-8.064520	-2.189144	-3.088787	-1.309229	-1.477360	0.000000	-10.000000	-0.400000	24.766666	215.333328	1023.000000	1023.000000	2046.000000
33.400002	-0.013118	-7.752701	-2.222250	-2.834098	-1.354223	-1.342130	0.000000	-10.000000	-0.391667	24.600000	223.500000	1023.000000	1023.000000	2046.000000
33.419998	-0.012170	-7.192601	-2.166735	-2.560046	-1.162455	-1.303365	0.000000	-10.000000	-0.375000	24.183334	234.500000	1023.000000	1023.000000	2046.000000
33.439999	-0.011399	-6.736645	-1.913617	-2.413612	-1.230742	-1.178673	0.000000	-10.000000	-0.375000	24.000000	242.833328	1023.000000	1023.000000	2046.000000
33.459999	-0.010610	-6.270352	-1.831648	-2.194966	-1.207227	-1.036512	0.000000	-10.000000	-0.366667	23.983334	251.000000	1023.000000	1023.000000	2046.000000
33.480000	-0.009602	-5.674630	-1.857000	-1.888606	-1.124941	-0.804083	0.000000	-10.000000	-0.375000	24.183334	259.000000	1023.000000	1023.000000	2046.000000
33.500000	-0.008159	-4.821939	-1.669518	-1.590369	-0.869762	-0.692289	0.000000	-10.000000	-0.375000	24.133333	267.000000	1023.000000	1023.000000	2046.000000
33.520000	-0.007362	-4.350948	-1.414305	-1.492504	-0.920406	-0.523733	0.000000	-10.000000	-0.375000	23.933334	275.000000	1023.000000	1023.000000	2046.000000
33.540001	-0.006559	-3.876193	-1.333805	-1.327644	-0.901727	-0.313016	0.000000	-10.000000	-0.375000	23.866667	283.000000	1023.000000	1023.000000	2046.000000
33.560001	-0.005340	-3.155918	-1.306347	-1.072088	-0.637042	-0.140441	0.000000	-10.000000	-0.366667	23.900000	288.333344	1023.000000	1023.000000	2046.000000
33.580002	-0.004352	-2.572058	-1.004852	-1.089065	-0.516202	0.038062	0.000000	-10.000000	-0.383333	24.083334	296.333344	1023.000000	1023.000000	2046.000000
33.599998	-0.003621	-2.139773	-0.948364	-1.093009	-0.272964	0.174564	0.000000	-10.000000	-0.383333	24.133333	304.333344	1023.000000	1023.000000	2046.000000
33.619999	-0.003470	-2.050617	-0.936838	-1.032991	-0.317399	0.236612	0.000000	-10.000000	-0.383333	24.183332	312.333344	1023.000000	1023.000000	2046.000000
33.639999	-0.002884	-1.704334	-0.867482	-0.887469	-0.076165	0.126781	0.000000	-10.000000	-0.383333	24.166666	320.333344	1023.000000	1023.000000	2046.000000
33.660000	-0.002627	-1.552782	-0.715224	-0.890724	-0.079087	0.132253	0.000000	-10.000000	-0.391667	24.183334	325.666656	1023.000000	1023.000000	2046.000000
33.680000	-0.002477	-1.464049	-0.703981	-0.882272	-0.138383	0.260588	0.000000	-10.000000	-0.400000	24.283335	336.333344	1023.000000	1023.000000	2046.000000
33.700001	-0.001833	-1.083032	-0.734809	-0.625531	0.029484	0.247824	0.000000	-10.000000	-0.400000	24.383333	344.333344	1023.000000	1023.000000	2046.000000
33.720001	-0.001149	-0.678910	-0.464833	-0.524211	0.030700	0.279434	0.000000	-10.000000	-0.400000	24.516666	355.000000	1023.000000	1023.000000	2046.000000
33.740002	-0.000403	-0.238338	-0.358333	-0.458643	0.146149	0.432489	0.000000	-10.000000	-0.400000	24.566668	360.333344	1023.000000	1023.000000	2046.000000
33.759998	0.000577	0.340865	-0.361966	-0.194572	0.299308	0.598096	0.000000	-10.000000	-0.400000	24.583334	365.666656	1023.000000	1023.000000	2046.000000
33.779999	0.001824	1.078233	0.064334	-0.027526	0.309722	0.731703	0.000000	-10.000000	-0.400000	24.550001	371.333344	1023.000000	1023.000000	2046.000000
33.799999	0.003059	1.807759	0.248206	0.151506	0.488033	0.920014	0.000000	-10.000000	-0.416667	24.783335	382.333344	1023.000000	1023.000000	2046.000000
33.820000	0.004335	2.562070	0.373226	0.491856	0.583676	1.113312	0.000000	-10.000000	-0.433333	25.033335	393.500000	1023.000000	1023.000000	2046.000000
33.840000	0.006097	3.603398	0.690438	0.778326	0.801077	1.333557	0.000000	-10.000000	-0.450000	25.300001	401.666656	1023.000000	1023.000000	2046.000000
33.860001	0.007417	4.383671	0.885086	1.002669	0.968286	1.527631	0.000000	-10.000000	-0.458333	25.500000	410.000000	1023.000000	1023.000000	2046.000000
33.880001	0.008353	4.936731	1.045186	1.246906	0.916935	1.727705	0.000000	-10.000000	-0.466667	25.616667	418.500000	1023.000000	1023.000000	2046.000000
33.900002	0.009843	5.817483	1.311595	1.573246	1.089221	1.843422	0.000000	-10.000000	-0.466667	25.866667	429.833344	1023.000000	1023.000000	2046.000000
33.919998	0.011238	6.641626	1.449234	1.854784	1.371294	1.966314	0.000000	-10.000000	-0.458333	25.916668	435.666656	1023.000000	1023.000000	2046.000000
33.939999	0.011984	7.082416	1.733092	1.940430	1.183808	2.225087	0.000000	-10.000000	-0.450000	25.916668	441.333344	1023.000000	1023.000000	2046.000000
33.959999	0.013047	7.710601	1.830374	2.198599	1.496550	2.185078	0.000000	-10.000000	-0.450000	25.766666	450.000000	1023.000000	1023.000000	2046.000000
33.980000	0.013366	7.899095	2.020604	2.318981	1.469362	2.090147	0.000000	-10.000000	-0.450000	25.616667	458.666656	1023.000000	1023.000000	2046.000000
34.000000	0.013486	7.970249	2.143276	2.249658	1.377582	2.199733	0.000000	-10.000000	-0.458333	25.566668	470.166656	1023.000000	1023.000000	2046.000000
34.020000	0.013936	8.235915	2.132894	2.498195	1.504670	2.100156	0.000000	-10.000000	-0.466667	25.533333	475.833344	1023.000000	1023.000000	2046.000000
34.040001	0.013676	8.082426	2.235254	2.487152	1.447584	1.912436	0.000000	-10.000000	-0.458333	25.416666	484.333344	1023.000000	1023.000000	2046.000000
34.060001	0.012440	7.351915	1.981584	2.241134	1.462385	1.666812	0.000000	-10.000000	-0.433333	25.133333	492.833344	1023.000000	1023.000000	2046.000000
34.080002	0.010658	6.298743	1.754808	1.958510	1.082743	1.502682	0.000000	-10.000000	-0.408333	24.799999	504.000000	1023.000000	1023.000000	2046.000000
34.099998	0.009790	5.785976	1.433223	1.952555	1.072461	1.327737	0.000000	-10.000000	-0.400000	24.533333	515.000000	1023.000000	1023.000000	2046.000000
34.119999	0.009428	5.572085	1.404630	2.022665	0.981515	1.163275	0.000000	-10.000000	-0.400000	24.466667	520.333313	1023.000000	1023.000000	2046.000000
34.139999	0.009405	5.558205	1.324269	1.944215	1.021518	1.268203	0.000000	-10.000000	-0.400000	24.616667	528.666687	1023.000000	1023.000000	2046.000000
34.160000	0.009532	5.633263	1.374469	1.972318	0.903981	1.382494	0.000000	-10.000000	-0.400000	24.783335	534.333313	1023.000000	1023.000000	2046.000000
34.180000	0.010371	6.129136	1.324695	2.327003	1.101190	1.376246	0.000000	-10.000000	-0.400000	24.966667	542.666687	1023.000000	1023.000000	2046.000000
34.200001	0.011265	6.657844	1.578007	2.649666	1.052889	1.377283	0.000000	-10.000000	-0.400000	24.883333	551.000000	1023.000000	1023.000000	2046.000000
34.220001	0.012274	7.253841	1.651912	2.852147	1.204918	1.544864	0.000000	-10.000000	-0.400000	24.883333	562.000000	1023.000000	1023.000000	2046.000000
34.240002	0.012975	7.667954	1.781581	2.955351	1.166575	1.764446	0.000000	-10.000000	-0.400000	24.866667	570.333313	1023.000000	1023.000000	2046.000000
34.259998	0.014033	8.293663	1.830797	3.330618	1.306388	1.825860	0.000000	-10.000000	-0.400000	24.766666	575.666687	1023.000000	1023.000000	2046.000000
34.279999	0.015187	8.975391	2.162889	3.593874	1.244853	1.973776	0.000000	-10.000000	-0.400000	24.583334	581.166687	1023.000000	1023.000000	2046.000000
34.299999	0.016367	9.672771	2.240789	3.779820	1.453284	2.198879	0.000000	-10.000000	-0.391667	24.166666	589.500000	1023.000000	1023.000000	2046.000000
34.320000	0.016899	9.987314	2.334398	3.830399	1.414877	2.407641	0.000000	-10.000000	-0.375000	23.766666	597.833313	1023.000000	1023.000000	2046.000000
34.340000	0.017856	10.552800	2.423333	4.137778	1.586321	2.405368	0.000000	-10.000000	-0.333333	23.050001	608.333313	1023.000000	1023.000000	2046.000000
34.360001	0.018867	11.150661	2.697756	4.259065	1.604082	2.589757	0.000000	-10.000000	-0.300000	22.566668	616.000000	1023.000000	1023.000000	2046.000000
34.380001	0.019609	11.588751	2.691812	4.197391	1.872979	2.826569	0.000000	-10.000000	-0.258333	21.799999	623.500000	1023.000000	1023.000000	2046.000000
34.400002	0.019535	11.545389	2.773337	4.030194	1.777969	2.963888	0.000000	-10.000000	-0.233333	20.516666	630.666687	1023.000000	1023.000000	2046.000000
34.419998	0.019679	11.630088	2.665163	4.152989	2.032540	2.779397	0.000000	-10.000000	-0.191667	19.033333	639.833313	1023.000000	1023.000000	2046.000000
34.439999	0.019694	11.639446	2.724549	4.131886	2.094043	2.688968	0.000000	-10.000000	-0.166667	18.000000	646.500000	1023.000000	1023.000000	2046.000000
34.459999	0.019702	11.643775	2.781595	4.046098	2.097577	2.718504	0.000000	-10.000000	-0.133333	17.016666	650.833313	1023.000000	1023.000000	2046.000000
34.480000	0.019618	11.594283	2.740825	3.894660	2.186224	2.772574	0.000000	-10.000000	-0.108333	15.833334	654.833313	1023.000000	1023.000000	2046.000000
34.500000	0.019385	11.456253	2.759958	3.804217	2.107479	2.784599	0.000000	-10.000000	-0.058333	12.883333	662.000000	1023.000000	1023.000000	2046.000000
34.520000	0.019656	11.616484	2.819533	3.899942	2.216320	2.680689	0.000000	-10.000000	-0.025000	10.716666	666.833313	1023.000000	1023.000000	2046.000000
34.540001	0.020052	11.850918	3.093946	3.921901	2.150843	2.684228	0.000000	-10.000000	0.000000	8.000000	671.166687	1023.000000	1023.000000	2046.000000
34.560001	0.020644	12.200809	3.095590	3.865844	2.422139	2.817236	0.000000	-10.000000	0.000000	5.833333	673.000000	1023.000000	1023.000000	2046.000000
34.580002	0.020882	12.341023	3.211149	3.848340	2.402974	2.878561	0.000000	-10.000000	0.008333	2.150000	675.333313	1023.000000	1023.000000	2046.000000
34.599998	0.021676	12.810629	3.354734	4.008691	2.567179	2.880024	0.000000	-10.000000	0.025000	-1.500000	676.500000	1023.000000	1023.000000	2046.000000
34.619999	0.022605	13.359478	3.687107	4.091300	2.562787	3.018285	0.000000	-10.000000	0.041667	-3.933333	677.000000	1023.000000	1023.000000	2046.000000
34.639999	0.023526	13.903578	3.773114	4.140192	2.822010	3.168263	0.000000	-10.000000	0.050000	-5.383333	677.000000	1023.000000	1023.000000	2046.000000
34.660000	0.023891	14.119582	3.917836	4.109520	2.828158	3.264068	0.000000	-10.000000	0.066667	-6.333333	677.000000	1023.000000	1023.000000	2046.000000
34.680000	0.023947	14.152600	3.858567	4.144858	2.974934	3.174241	0.000000	-10.000000	0.066667	-7.833333	677.000000	1023.000000	1023.000000	2046.000000
34.700001	0.023339	13.793408	4.001669	3.996565	2.786011	3.009163	0.000000	-10.000000	0.083333	-9.733334	677.000000	1023.000000	1023.000000	2046.000000
34.720001	0.022909	13.539247	3.973468	3.840350	2.829601	2.895828	0.000000	-10.000000	0.083333	-11.216667	677.000000	1023.000000	1023.000000	2046.000000
34.740002	0.022109	13.066659	3.800473	3.543992	2.906562	2.815631	0.000000	-10.000000	0.108333	-12.550000	677.000000	1023.000000	1023.000000	2046.000000
34.759998	0.021111	12.476849	3.631351	3.348532	2.843638	2.653327	0.000000	-10.000000	0.141667	-13.666667	667.666687	1023.000000	1023.000000	2046.000000
34.779999	0.020374	12.040914	3.588772	3.227360	2.757484	2.467298	0.000000	-10.000000	0.175000	-14.783334	658.333313	1023.000000	1023.000000	2046.000000
34.799999	0.019807	11.706003	3.683712	3.058996	2.605697	2.357599	0.000000	-10.000000	0.200000	-15.783334	647.333313	1023.000000	1023.000000	2046.000000
34.820000	0.018739	11.074682	3.404349	2.734527	2.768179	2.167627	0.000000	-10.000000	0.208333	-16.383333	643.833313	1023.000000	1023.000000	2046.000000
34.840000	0.016444	9.718363	3.093784	2.295677	2.507769	1.821134	0.000000	-10.000000	0.225000	-17.183334	638.333313	1023.000000	1023.000000	2046.000000
34.860001	0.014203	8.393752	3.033934	1.984940	2.029798	1.345080	0.000000	-10.000000	0.241667	-17.933334	632.500000	1023.000000	1023.000000	2046.000000
34.880001	0.012807	7.569133	2.683955	1.769600	2.037878	1.077700	0.000000	-10.000000	0.241667	-18.266666	626.500000	1023.000000	1023.000000	2046.000000
34.900002	0.011589	6.849357	2.397551	1.458207	1.999133	0.994467	0.000000	-10.000000	0.241667	-18.366667	618.500000	1023.000000	1023.000000	2046.000000
34.919998	0.010322	6.100339	2.169132	1.296494	1.857586	0.777127	0.000000	-10.000000	0.241667	-18.233334	612.500000	1023.000000	1023.000000	2046.000000
34.939999	0.009684	5.723208	2.292753	1.282296	1.587120	0.561040	0.000000	-10.000000	0.250000	-18.166668	606.500000	1023.000000	1023.000000	2046.000000
34.959999	0.009556	5.647588	2.058982	1.245500	1.796081	0.547025	0.000000	-10.000000	0.250000	-18.283335	602.500000	1023.000000	1023.000000	2046.000000
34.980000	0.009060	5.354459	1.880463	1.111139	1.774418	0.588439	0.000000	-10.000000	0.250000	-18.516666	596.166687	1023.000000	1023.000000	2046.000000
35.000000	0.008550	5.052794	1.904076	1.096941	1.614818	0.436960	0.000000	-10.000000	0.283333	-19.183334	587.666687	1023.000000	1023.000000	2046.000000
35.020000	0.008411	4.971026	2.083285	1.127662	1.350049	0.410030	0.000000	-10.000000	0.316667	-19.700001	581.166687	1023.000000	1023.000000	2046.000000
35.040001	0.008711	5.148475	1.855725	1.085036	1.660112	0.547602	0.000000	-10.000000	0.350000	-20.250000	574.833313	1023.000000	1023.000000	2046.000000
35.060001	0.008662	5.119321	1.750601	1.095857	1.700728	0.572134	0.000000	-10.000000	0.350000	-20.516666	570.333313	1023.000000	1023.000000	2046.000000
35.080002	0.008426	4.979606	2.015580	1.147228	1.389046	0.427752	0.000000	-10.000000	0.350000	-20.833334	563.500000	1023.000000	1023.000000	2046.000000
35.099998	0.008499	5.022892	2.066434	1.080571	1.339584	0.536303	0.000000	-10.000000	0.350000	-21.216667	554.166687	1023.000000	1023.000000	2046.000000
35.119999	0.009092	5.373510	1.972850	1.022388	1.652038	0.726234	0.000000	-10.000000	0.350000	-21.483334	547.166687	1023.000000	1023.000000	2046.000000
35.139999	0.009262	5.474026	1.844576	0.955889	1.835445	0.838117	0.000000	-10.000000	0.350000	-21.800001	540.000000	1023.000000	1023.000000	2046.000000
35.160000	0.008957	5.293422	1.910142	0.803186	1.765708	0.814387	0.000000	-10.000000	0.350000	-21.716667	535.166687	1023.000000	1023.000000	2046.000000
35.180000	0.008122	4.800125	2.097187	0.633589	1.428210	0.641139	0.000000	-10.000000	0.350000	-21.766666	527.833313	1023.000000	1023.000000	2046.000000
35.200001	0.007428	4.389883	1.950960	0.325295	1.466318	0.647311	0.000000	-10.000000	0.350000	-21.516666	518.166687	1023.000000	1023.000000	2046.000000
35.220001	0.007082	4.185486	1.707939	0.144044	1.734360	0.599144	0.000000	-10.000000	0.350000	-21.450001	510.833344	1023.000000	1023.000000	2046.000000
35.240002	0.006446	3.809454	1.592800	0.007631	1.722642	0.486380	0.000000	-10.000000	0.350000	-21.033333	503.666656	1023.000000	1023.000000	2046.000000
35.259998	0.005756	3.401961	1.660686	-0.125005	1.588862	0.277418	0.000000	-10.000000	0.333333	-20.783333	499.000000	1023.000000	1023.000000	2046.000000
35.279999	0.005111	3.020880	1.850121	-0.243369	1.258552	0.155575	0.000000	-10.000000	0.333333	-20.616667	492.166656	1023.000000	1023.000000	2046.000000
35.299999	0.005184	3.063556	1.721037	-0.417540	1.469684	0.290375	0.000000	-10.000000	0.333333	-20.683334	483.000000	1023.000000	1023.000000	2046.000000
35.320000	0.005092	3.009458	1.517898	-0.490069	1.640375	0.341255	0.000000	-10.000000	0.350000	-20.783335	476.166656	1023.000000	1023.000000	2046.000000
35.340000	0.004742	2.802662	1.486130	-0.508376	1.633302	0.191606	0.000000	-10.000000	0.350000	-20.716667	469.166656	1023.000000	1023.000000	2046.000000
35.360001	0.004387	2.592606	1.814850	-0.634874	1.235542	0.177086	0.000000	-10.000000	0.341667	-20.733334	464.500000	1023.000000	1023.000000	2046.000000
35.380001	0.004819	2.848150	1.782376	-0.605706	1.423714	0.247766	0.000000	-10.000000	0.333333	-20.616667	457.500000	1023.000000	1023.000000	2046.000000
35.400002	0.005240	3.097122	1.713814	-0.615700	1.594331	0.404678	0.000000	-10.000000	0.325000	-20.516666	448.333344	1023.000000	1023.000000	2046.000000
35.419998	0.005740	3.392153	1.590676	-0.519404	1.842607	0.478275	0.000000	-10.000000	0.325000	-20.316668	441.500000	1023.000000	1023.000000	2046.000000
35.439999	0.005891	3.481650	1.983276	-0.421926	1.498438	0.421862	0.000000	-10.000000	0.316667	-20.200001	434.833344	1023.000000	1023.000000	2046.000000
35.459999	0.006186	3.655700	2.219487	-0.400600	1.295509	0.541305	0.000000	-10.000000	0.316667	-20.183334	430.333344	1023.000000	1023.000000	2046.000000
35.480000	0.006735	3.980521	2.149976	-0.379540	1.541779	0.668305	0.000000	-10.000000	0.308333	-20.033335	423.666656	1023.000000	1023.000000	2046.000000
35.500000	0.006646	3.927713	1.998357	-0.461469	1.707488	0.683337	0.000000	-10.000000	0.308333	-19.966667	414.666656	1023.000000	1023.000000	2046.000000
35.520000	0.006098	3.603836	1.808291	-0.571479	1.839976	0.527047	0.000000	-10.000000	0.300000	-19.866667	408.000000	1023.000000	1023.000000	2046.000000
35.540001	0.004743	2.803114	1.972889	-0.791450	1.334912	0.286763	0.000000	-10.000000	0.300000	-19.850000	401.333344	1023.000000	1023.000000	2046.000000
35.560001	0.003580	2.115593	1.876316	-0.963432	1.055877	0.146832	0.000000	-10.000000	0.300000	-19.900000	397.000000	1023.000000	1023.000000	2046.000000
35.580002	0.002918	1.724432	1.676817	-1.058625	1.026897	0.079344	0.000000	-10.000000	0.308333	-19.783335	390.333344	1023.000000	1023.000000	2046.000000
35.599998	0.001962	1.159629	1.329550	-1.228964	1.061453	-0.002410	0.000000	-10.000000	0.308333	-19.766668	383.833344	1023.000000	1023.000000	2046.000000
35.619999	0.000378	0.223379	0.829714	-1.499731	1.108677	-0.215281	0.000000	-10.000000	0.308333	-19.666668	377.166656	1023.000000	1023.000000	2046.000000
35.639999	-0.001552	-0.917474	0.787758	-1.788043	0.707670	-0.624859	0.000000	-10.000000	0.300000	-19.650000	370.666656	1023.000000	1023.000000	2046.000000
35.660000	-0.003613	-2.135002	0.752265	-2.060769	0.141670	-0.968169	0.000000	-10.000000	0.283333	-19.500000	364.000000	1023.000000	1023.000000	2046.000000
35.680000	-0.005094	-3.010430	0.333661	-2.323283	0.119781	-1.140589	0.000000	-10.000000	0.266667	-19.250000	357.666656	1023.000000	1023.000000	2046.000000
35.700001	-0.006285	-3.714216	-0.206233	-2.435275	0.254748	-1.327456	0.000000	-10.000000	0.250000	-18.933334	349.166656	1023.000000	1023.000000	2046.000000
35.720001	-0.007446	-4.400332	-0.468772	-2.598918	0.168733	-1.501375	0.000000	-10.000000	0.250000	-18.700001	342.833344	1023.000000	1023.000000	2046.000000
35.740002	-0.008558	-5.057901	-0.328438	-2.703540	-0.322658	-1.703265	0.000000	-10.000000	0.250000	-18.466667	336.500000	1023.000000	1023.000000	2046.000000
35.759998	-0.009054	-5.350873	-0.410635	-2.724124	-0.484197	-1.731917	0.000000	-10.000000	0.250000	-18.316668	332.500000	1023.000000	1023.000000	2046.000000
35.779999	-0.009335	-5.516945	-0.644090	-2.758957	-0.444641	-1.669258	0.000000	-10.000000	0.266667	-18.300001	326.500000	1023.000000	1023.000000	2046.000000
35.799999	-0.009490	-5.608557	-1.044698	-2.708267	-0.180106	-1.675486	0.000000	-10.000000	0.266667	-18.450001	318.166656	1023.000000	1023.000000	2046.000000
35.820000	-0.009859	-5.826476	-1.045952	-2.752555	-0.332188	-1.695780	0.000000	-10.000000	0.266667	-18.666666	311.833344	1023.000000	1023.000000	2046.000000
35.840000	-0.010355	-6.119906	-0.835155	-2.713407	-0.778653	-1.792691	0.000000	-10.000000	0.250000	-18.833334	305.500000	1023.000000	1023.000000	2046.000000
35.860001	-0.010384	-6.136813	-0.793589	-2.705435	-0.934167	-1.703621	0.000000	-10.000000	0.266667	-18.950001	301.500000	1023.000000	1023.000000	2046.000000
35.880001	-0.010126	-5.984289	-0.962171	-2.686090	-0.798643	-1.537384	0.000000	-10.000000	0.283333	-19.200001	293.166656	1023.000000	1023.000000	2046.000000
35.900002	-0.009773	-5.775980	-1.276767	-2.657660	-0.440495	-1.401058	0.000000	-10.000000	0.283333	-19.533333	282.333344	1023.000000	1023.000000	2046.000000
35.919998	-0.009857	-5.825556	-1.062045	-2.667915	-0.638446	-1.457150	0.000000	-10.000000	0.266667	-19.750000	271.333344	1023.000000	1023.000000	2046.000000
35.939999	-0.009830	-5.809473	-0.807723	-2.703604	-0.867818	-1.430329	0.000000	-10.000000	0.250000	-19.833334	264.666656	1023.000000	1023.000000	2046.000000
35.959999	-0.009920	-5.862535	-0.763467	-2.838481	-0.933695	-1.326891	0.000000	-10.000000	0.250000	-19.750000	262.500000	1023.000000	1023.000000	2046.000000
35.980000	-0.010164	-6.007091	-1.052648	-2.934656	-0.649911	-1.369876	0.000000	-10.000000	0.250000	-19.733334	260.166656	1023.000000	1023.000000	2046.000000
36.000000	-0.010828	-6.399190	-1.181233	-3.193463	-0.551003	-1.473491	0.000000	-10.000000	0.250000	-19.666668	255.833328	1023.000000	1023.000000	2046.000000
36.020000	-0.011734	-6.935014	-1.065661	-3.413865	-0.858640	-1.596847	0.000000	-10.000000	0.250000	-19.583334	249.166672	1023.000000	1023.000000	2046.000000
36.040001	-0.012389	-7.321649	-1.058117	-3.482616	-1.035484	-1.745431	0.000000	-10.000000	0.250000	-19.433334	242.833328	1023.000000	1023.000000	2046.000000
36.060001	-0.012811	-7.571561	-1.244000	-3.605571	-0.998271	-1.723719	0.000000	-10.000000	0.250000	-19.333334	236.166672	1023.000000	1023.000000	2046.000000
36.080002	-0.013138	-7.764689	-1.585839	-3.636698	-0.719632	-1.822520	0.000000	-10.000000	0.266667	-19.150000	229.833328	1023.000000	1023.000000	2046.000000
36.099998	-0.013784	-8.146192	-1.380042	-3.839152	-1.040523	-1.886473	0.000000	-10.000000	0.266667	-19.066668	221.166672	1023.000000	1023.000000	2046.000000
36.119999	-0.014298	-8.449863	-1.353118	-3.869345	-1.284615	-1.942785	0.000000	-10.000000	0.266667	-18.983334	214.833328	1023.000000	1023.000000	2046.000000
36.139999	-0.014598	-8.627295	-1.473171	-3.916448	-1.352649	-1.885026	0.000000	-10.000000	0.250000	-19.133333	208.500000	1023.000000	1023.000000	2046.000000
36.160000	-0.014584	-8.619145	-1.724278	-3.918476	-1.075505	-1.900886	0.000000	-10.000000	0.266667	-19.200001	204.166672	1023.000000	1023.000000	2046.000000
36.180000	-0.014748	-8.716118	-1.529729	-4.038179	-1.297294	-1.850916	0.000000	-10.000000	0.266667	-19.400000	197.833328	1023.000000	1023.000000	2046.000000
36.200001	-0.014645	-8.655204	-1.349823	-3.980407	-1.523404	-1.801569	0.000000	-10.000000	0.266667	-19.250000	189.166672	1023.000000	1023.000000	2046.000000
36.220001	-0.014143	-8.358740	-1.428820	-3.848793	-1.409939	-1.671189	0.000000	-10.000000	0.250000	-19.166668	182.833328	1023.000000	1023.000000	2046.000000
36.240002	-0.013589	-8.030890	-1.527649	-3.651935	-1.179321	-1.671984	0.000000	-10.000000	0.250000	-18.833334	176.500000	1023.000000	1023.000000	2046.000000
36.259998	-0.013087	-7.734348	-1.288975	-3.734402	-1.266638	-1.444333	0.000000	-10.000000	0.241667	-18.466667	172.166672	1023.000000	1023.000000	2046.000000
36.279999	-0.012868	-7.604771	-1.187593	-3.678902	-1.361410	-1.376866	0.000000	-10.000000	0.241667	-18.133333	166.000000	1023.000000	1023.000000	2046.000000
36.299999	-0.013011	-7.689316	-1.049453	-3.663154	-1.558270	-1.418439	0.000000	-10.000000	0.233333	-17.650000	158.000000	1023.000000	1023.000000	2046.000000
36.320000	-0.013336	-7.881691	-1.290295	-3.685143	-1.405396	-1.500857	0.000000	-10.000000	0.233333	-17.416666	152.333328	1023.000000	1023.000000	2046.000000
36.340000	-0.013811	-8.162494	-1.489933	-3.809891	-1.249156	-1.613513	0.000000	-10.000000	0.225000	-17.266666	146.500000	1023.000000	1023.000000	2046.000000
36.360001	-0.014903	-8.807856	-1.437472	-4.033667	-1.588327	-1.748389	0.000000	-10.000000	0.216667	-17.200001	142.500000	1023.000000	1023.000000	2046.000000
36.380001	-0.015595	-9.216730	-1.537356	-4.140207	-1.754871	-1.784297	0.000000	-10.000000	0.208333	-17.183334	136.833328	1023.000000	1023.000000	2046.000000
36.400002	-0.016372	-9.675952	-1.566471	-4.135670	-2.066577	-1.907233	0.000000	-10.000000	0.200000	-16.866667	131.166672	1023.000000	1023.000000	2046.000000
36.419998	-0.017628	-10.417945	-1.993040	-4.268899	-2.077090	-2.078916	0.000000	-10.000000	0.200000	-16.566668	125.666664	1023.000000	1023.000000	2046.000000
36.439999	-0.019308	-11.411070	-2.361822	-4.503164	-2.132145	-2.413939	0.000000	-10.000000	0.200000	-16.200001	120.000000	1023.000000	1023.000000	2046.000000
36.459999	-0.020919	-12.362948	-2.513729	-4.885007	-2.348442	-2.615770	0.000000	-10.000000	0.200000	-15.883334	114.500000	1023.000000	1023.000000	2046.000000
36.480000	-0.022746	-13.442644	-2.720662	-5.202332	-2.700025	-2.819625	0.000000	-10.000000	0.191667	-15.500000	109.166664	1023.000000	1023.000000	2046.000000
36.500000	-0.024160	-14.278632	-3.044427	-5.275336	-2.901113	-3.057757	0.000000	-10.000000	0.191667	-14.916667	102.333336	1023.000000	1023.000000	2046.000000
36.520000	-0.024956	-14.749002	-3.471432	-5.291733	-2.735041	-3.250795	0.000000	-10.000000	0.191667	-14.466667	97.333336	1023.000000	1023.000000	2046.000000
36.540001	-0.025709	-15.193997	-3.491707	-5.517704	-2.922532	-3.262054	0.000000	-10.000000	0.183333	-14.216667	92.333336	1023.000000	1023.000000	2046.000000
36.560001	-0.026344	-15.569342	-3.540260	-5.600975	-3.146997	-3.281109	0.000000	-10.000000	0.166667	-14.133333	89.166664	1023.000000	1023.000000	2046.000000
36.580002	-0.026829	-15.855705	-3.751023	-5.451557	-3.227039	-3.426087	0.000000	-10.000000	0.150000	-14.000000	84.500000	1023.000000	1023.000000	2046.000000
36.599998	-0.026853	-15.870241	-3.950773	-5.457363	-3.086622	-3.375484	0.000000	-10.000000	0.150000	-13.900001	78.333336	1023.000000	1023.000000	2046.000000
36.619999	-0.026954	-15.929943	-3.849301	-5.575491	-3.267359	-3.237793	0.000000	-10.000000	0.150000	-13.850000	73.666664	1023.000000	1023.000000	2046.000000
36.639999	-0.027097	-16.014542	-3.951606	-5.546526	-3.348691	-3.167718	0.000000	-10.000000	0.150000	-13.800000	69.000000	1023.000000	1023.000000	2046.000000
36.660000	-0.027140	-16.039459	-4.066855	-5.304072	-3.407196	-3.261337	0.000000	-10.000000	0.150000	-13.716667	66.000000	1023.000000	1023.000000	2046.000000
36.680000	-0.026635	-15.741552	-3.999607	-5.321809	-3.313268	-3.106868	0.000000	-10.000000	0.158333	-13.683333	61.500000	1023.000000	1023.000000	2046.000000
36.700001	-0.026450	-15.631958	-3.956569	-5.388147	-3.390016	-2.897226	0.000000	-10.000000	0.166667	-13.700000	55.500000	1023.000000	1023.000000	2046.000000
36.720001	-0.026217	-15.493979	-3.889250	-5.412644	-3.465755	-2.726331	0.000000	-10.000000	0.175000	-13.750000	51.000000	1023.000000	1023.000000	2046.000000
36.740002	-0.025952	-15.337751	-3.931294	-5.288610	-3.382359	-2.735488	0.000000	-10.000000	0.175000	-13.733334	46.333332	1023.000000	1023.000000	2046.000000
36.759998	-0.025593	-15.125202	-3.825948	-5.327341	-3.268210	-2.703703	0.000000	-10.000000	0.166667	-13.733334	43.166668	1023.000000	1023.000000	2046.000000
36.779999	-0.025436	-15.032493	-3.670772	-5.525718	-3.250150	-2.585852	0.000000	-10.000000	0.158333	-13.633333	38.500000	1023.000000	1023.000000	2046.000000
36.799999	-0.025763	-15.226006	-3.683639	-5.728020	-3.256835	-2.557512	0.000000	-10.000000	0.150000	-13.433333	32.500000	1023.000000	1023.000000	2046.000000
36.820000	-0.026323	-15.556627	-3.833349	-5.701407	-3.249335	-2.772536	0.000000	-10.000000	0.150000	-13.216667	28.000000	1023.000000	1023.000000	2046.000000
36.840000	-0.026617	-15.730871	-3.777098	-5.800246	-3.256856	-2.896672	0.000000	-10.000000	0.125000	-12.850000	23.666666	1023.000000	1023.000000	2046.000000
36.860001	-0.026837	-15.860389	-3.794789	-5.954567	-3.241332	-2.869701	0.000000	-10.000000	0.091667	-12.483334	21.000000	1023.000000	1023.000000	2046.000000
36.880001	-0.027172	-16.058426	-3.855023	-6.071903	-3.316978	-2.814522	0.000000	-10.000000	0.075000	-12.066667	17.000000	1023.000000	1023.000000	2046.000000
36.900002	-0.027561	-16.288382	-3.931195	-6.018913	-3.403506	-2.934766	0.000000	-10.000000	0.075000	-11.750000	13.000000	1023.000000	1023.000000	2046.000000
36.919998	-0.027713	-16.378374	-4.019005	-6.014059	-3.307728	-3.037581	0.000000	-10.000000	0.075000	-11.416667	9.000000	1023.000000	1023.000000	2046.000000
36.939999	-0.027710	-16.376728	-3.911185	-6.103228	-3.387540	-2.974775	0.000000	-10.000000	0.058333	-11.050000	5.000000	1023.000000	1023.000000	2046.000000
36.959999	-0.027522	-16.265699	-3.962719	-6.193606	-3.316283	-2.793091	0.000000	-10.000000	0.058333	-10.733334	1.500000	1023.000000	1023.000000	2046.000000
36.980000	-0.027617	-16.321421	-3.903490	-6.187046	-3.460793	-2.770093	0.000000	-10.000000	0.075000	-10.566667	-1.833333	1023.000000	1023.000000	2046.000000
37.000000	-0.027511	-16.259129	-3.991868	-6.039322	-3.376516	-2.851421	0.000000	-10.000000	0.083333	-10.366667	-5.000000	1023.000000	1023.000000	2046.000000
37.020000	-0.027276	-16.120207	-3.808973	-6.047720	-3.430374	-2.833141	0.000000	-10.000000	0.075000	-10.233334	-8.500000	1023.000000	1023.000000	2046.000000
37.040001	-0.026688	-15.772382	-3.758428	-6.081156	-3.350472	-2.582327	0.000000	-10.000000	0.058333	-9.883333	-11.833333	1023.000000	1023.000000	2046.000000
37.060001	-0.026107	-15.429474	-3.704768	-5.984147	-3.308609	-2.431949	0.000000	-10.000000	0.050000	-9.500000	-15.166667	1023.000000	1023.000000	2046.000000
37.080002	-0.025455	-15.043802	-3.697992	-5.696063	-3.217405	-2.432343	0.000000	-10.000000	0.050000	-9.083333	-18.333334	1023.000000	1023.000000	2046.000000
37.099998	-0.024785	-14.648087	-3.512272	-5.514605	-3.179966	-2.441243	0.000000	-10.000000	0.050000	-8.616667	-21.500000	1023.000000	1023.000000	2046.000000
37.119999	-0.024301	-14.361978	-3.297382	-5.463607	-3.281146	-2.319843	0.000000	-10.000000	0.050000	-8.216667	-24.333334	1023.000000	1023.000000	2046.000000
37.139999	-0.023641	-13.971764	-3.291993	-5.490926	-3.112148	-2.076696	0.000000	-10.000000	0.041667	-7.700000	-27.000000	1023.000000	1023.000000	2046.000000
37.160000	-0.023717	-14.016665	-3.221757	-5.532613	-3.185073	-2.077221	0.000000	-10.000000	0.041667	-7.383333	-29.666666	1023.000000	1023.000000	2046.000000
37.180000	-0.024115	-14.251985	-3.374318	-5.536136	-3.068007	-2.273524	0.000000	-10.000000	0.041667	-7.033333	-32.166668	1023.000000	1023.000000	2046.000000
37.200001	-0.024687	-14.589970	-3.352905	-5.588417	-3.174673	-2.473976	0.000000	-10.000000	0.041667	-6.800000	-34.500000	1023.000000	1023.000000	2046.000000
37.220001	-0.025170	-14.875218	-3.429356	-5.675657	-3.237172	-2.533033	0.000000	-10.000000	0.033333	-6.450000	-36.666668	1023.000000	1023.000000	2046.000000
37.240002	-0.025422	-15.024170	-3.473948	-5.787255	-3.333849	-2.429118	0.000000	-10.000000	0.025000	-5.983334	-39.000000	1023.000000	1023.000000	2046.000000
37.259998	-0.026028	-15.382591	-3.676230	-5.762963	-3.358374	-2.585025	0.000000	-10.000000	0.016667	-5.350000	-41.000000	1023.000000	1023.000000	2046.000000
37.279999	-0.027459	-16.228308	-3.935830	-5.897370	-3.456763	-2.938346	0.000000	-10.000000	0.008333	-4.650000	-42.833332	1023.000000	1023.000000	2046.000000
37.299999	-0.028966	-17.119024	-3.939622	-6.174704	-3.763366	-3.241332	0.000000	-10.000000	0.000000	-3.716667	-44.166668	1023.000000	1023.000000	2046.000000
37.320000	-0.030462	-18.002790	-4.277379	-6.458461	-3.806214	-3.460737	0.000000	-10.000000	-0.016667	-1.816667	-45.333332	1023.000000	1023.000000	2046.000000
37.340000	-0.031516	-18.626240	-4.499215	-6.687244	-3.905064	-3.534717	0.000000	-10.000000	-0.033333	0.750000	-45.833332	1023.000000	1023.000000	2046.000000
37.360001	-0.032188	-19.023153	-4.814084	-6.696501	-3.827389	-3.685178	0.000000	-10.000000	-0.041667	3.750000	-46.000000	1023.000000	1023.000000	2046.000000
37.380001	-0.032477	-19.193754	-4.846112	-6.611413	-3.835351	-3.900877	0.000000	-10.000000	-0.050000	6.250000	-46.000000	1023.000000	1023.000000	2046.000000
37.400002	-0.032535	-19.228031	-4.737805	-6.657867	-3.964583	-3.867774	0.000000	-10.000000	-0.050000	8.283334	-46.000000	1023.000000	1023.000000	2046.000000
37.419998	-0.032344	-19.115129	-4.759431	-6.610201	-3.955397	-3.790101	0.000000	-10.000000	-0.075000	9.816667	-46.000000	1023.000000	1023.000000	2046.000000
37.439999	-0.032127	-18.986942	-4.751121	-6.577979	-4.003876	-3.653965	0.000000	-10.000000	-0.100000	10.933333	-46.000000	1023.000000	1023.000000	2046.000000
37.459999	-0.031638	-18.698036	-4.884950	-6.374204	-3.820243	-3.618639	0.000000	-10.000000	-0.133333	11.916667	-46.000000	1023.000000	1023.000000	2046.000000
37.480000	-0.030998	-18.319965	-4.838271	-6.188794	-3.700063	-3.592838	0.000000	-10.000000	-0.150000	12.766667	-34.500000	1023.000000	1023.000000	2046.000000
37.500000	-0.030302	-17.908770	-4.614564	-6.031882	-3.760022	-3.502301	0.000000	-10.000000	-0.158333	13.716667	-9.833333	1023.000000	1023.000000	2046.000000
37.520000	-0.029365	-17.354477	-4.492971	-5.837456	-3.698303	-3.325748	0.000000	-10.000000	-0.166667	14.366667	14.833333	1023.000000	1023.000000	2046.000000
37.540001	-0.028463	-16.821669	-4.421020	-5.771926	-3.645969	-2.982754	0.000000	-10.000000	-0.183333	14.850000	29.666666	1023.000000	1023.000000	2046.000000
37.560001	-0.027481	-16.241547	-4.450010	-5.555260	-3.386338	-2.849939	0.000000	-10.000000	-0.191667	14.966667	33.000000	1023.000000	1023.000000	2046.000000
37.580002	-0.026562	-15.698404	-4.093825	-5.367061	-3.385174	-2.852343	0.000000	-10.000000	-0.200000	15.266667	38.000000	1023.000000	1023.000000	2046.000000
37.599998	-0.025720	-15.200296	-3.895246	-5.330149	-3.345491	-2.629411	0.000000	-10.000000	-0.200000	15.583334	43.166668	1023.000000	1023.000000	2046.000000
37.619999	-0.024758	-14.631852	-3.811095	-5.424245	-3.084852	-2.311660	0.000000	-10.000000	-0.200000	16.216667	48.333332	1023.000000	1023.000000	2046.000000
37.639999	-0.024271	-14.344149	-3.819020	-5.299316	-2.828148	-2.397665	0.000000	-10.000000	-0.200000	16.633333	53.666668	1023.000000	1023.000000	2046.000000
37.660000	-0.023879	-14.112433	-3.635740	-5.255726	-2.720910	-2.500058	0.000000	-10.000000	-0.208333	17.133333	59.000000	1023.000000	1023.000000	2046.000000
37.680000	-0.023692	-14.001988	-3.494802	-5.198281	-2.780334	-2.528570	0.000000	-10.000000	-0.225000	17.799999	64.666664	1023.000000	1023.000000	2046.000000
37.700001	-0.023497	-13.886891	-3.441819	-5.273132	-2.798698	-2.373241	0.000000	-10.000000	-0.241667	18.549999	70.500000	1023.000000	1023.000000	2046.000000
37.720001	-0.023115	-13.660997	-3.524965	-5.144045	-2.616925	-2.375062	0.000000	-10.000000	-0.258333	19.250000	76.500000	1023.000000	1023.000000	2046.000000
37.740002	-0.022722	-13.428568	-3.342622	-5.023613	-2.587067	-2.475265	0.000000	-10.000000	-0.275000	19.516666	82.833336	1023.000000	1023.000000	2046.000000
37.759998	-0.022356	-13.212456	-3.297714	-4.893624	-2.578543	-2.442574	0.000000	-10.000000	-0.300000	20.050001	89.333336	1023.000000	1023.000000	2046.000000
37.779999	-0.021881	-12.931623	-3.166306	-4.917831	-2.640791	-2.206695	0.000000	-10.000000	-0.308333	20.500000	96.000000	1023.000000	1023.000000	2046.000000
37.799999	-0.020904	-12.354053	-3.163604	-4.684431	-2.374616	-2.131403	0.000000	-10.000000	-0.316667	21.050001	102.666664	1023.000000	1023.000000	2046.000000
37.820000	-0.019986	-11.811935	-2.969147	-4.462020	-2.239958	-2.140810	0.000000	-10.000000	-0.325000	21.216667	109.666664	1023.000000	1023.000000	2046.000000
37.840000	-0.019260	-11.382813	-2.841938	-4.363523	-2.215217	-1.962136	0.000000	-10.000000	-0.333333	21.700001	116.833336	1023.000000	1023.000000	2046.000000
37.860001	-0.018446	-10.901645	-2.660348	-4.292949	-2.256712	-1.691635	0.000000	-10.000000	-0.325000	22.066668	124.000000	1023.000000	1023.000000	2046.000000
37.880001	-0.017104	-10.108371	-2.532361	-4.026988	-1.923394	-1.625628	0.000000	-10.000000	-0.325000	22.566668	131.333328	1023.000000	1023.000000	2046.000000
37.900002	-0.015885	-9.387915	-2.324018	-3.792580	-1.782877	-1.488439	0.000000	-10.000000	-0.341667	22.783335	138.666672	1023.000000	1023.000000	2046.000000
37.919998	-0.014864	-8.784358	-2.109726	-3.660702	-1.808043	-1.205886	0.000000	-10.000000	-0.358333	23.100000	146.333328	1023.000000	1023.000000	2046.000000
37.939999	-0.013528	-7.994938	-2.027100	-3.316589	-1.566780	-1.084470	0.000000	-10.000000	-0.375000	23.416668	154.000000	1023.000000	1023.000000	2046.000000
37.959999	-0.012251	-7.240575	-1.740010	-3.045824	-1.432450	-1.022292	0.000000	-10.000000	-0.383333	23.600000	162.000000	1023.000000	1023.000000	2046.000000
37.980000	-0.011483	-6.786385	-1.664726	-2.843961	-1.370370	-0.907328	0.000000	-10.000000	-0.383333	23.783335	169.833328	1023.000000	1023.000000	2046.000000
38.000000	-0.010474	-6.190300	-1.465857	-2.671228	-1.422209	-0.631006	0.000000	-10.000000	-0.375000	23.833334	177.500000	1023.000000	1023.000000	2046.000000
38.020000	-0.009179	-5.424677	-1.298446	-2.425235	-1.160163	-0.540833	0.000000	-10.000000	-0.366667	23.950001	185.166672	1023.000000	1023.000000	2046.000000
38.040001	-0.008423	-4.977979	-1.131268	-2.241768	-1.051748	-0.553194	0.000000	-10.000000	-0.375000	23.966667	193.000000	1023.000000	1023.000000	2046.000000
38.060001	-0.008289	-4.898957	-1.039626	-2.195378	-1.131475	-0.532477	0.000000	-10.000000	-0.383333	24.016666	201.000000	1023.000000	1023.000000	2046.000000
38.080002	-0.008302	-4.906746	-1.005556	-2.151645	-1.215430	-0.534115	0.000000	-10.000000	-0.391667	24.133333	209.000000	1023.000000	1023.000000	2046.000000
38.099998	-0.007673	-4.534877	-0.903909	-2.000653	-1.018890	-0.611425	0.000000	-10.000000	-0.400000	24.266666	217.333328	1023.000000	1023.000000	2046.000000
38.119999	-0.007928	-4.685569	-0.949920	-1.948485	-1.006729	-0.780436	0.000000	-10.000000	-0.400000	24.333334	225.666672	1023.000000	1023.000000	2046.000000
38.139999	-0.009414	-5.563699	-1.076267	-2.161785	-1.335184	-0.990463	0.000000	-10.000000	-0.400000	24.333334	234.000000	1023.000000	1023.000000	2046.000000
38.160000	-0.010850	-6.412642	-1.474597	-2.344816	-1.395592	-1.197635	0.000000	-10.000000	-0.391667	24.216667	242.000000	1023.000000	1023.000000	2046.000000
38.180000	-0.011603	-6.857249	-1.629839	-2.436126	-1.428162	-1.363122	0.000000	-10.000000	-0.400000	24.400000	250.000000	1023.000000	1023.000000	2046.000000
38.200001	-0.012393	-7.324515	-1.935564	-2.414515	-1.441980	-1.532456	0.000000	-10.000000	-0.408333	24.533333	258.000000	1023.000000	1023.000000	2046.000000
38.220001	-0.012775	-7.550313	-1.956365	-2.461999	-1.668957	-1.462991	0.000000	-10.000000	-0.433333	24.650000	266.166656	1023.000000	1023.000000	2046.000000
38.240002	-0.012404	-7.330806	-2.018632	-2.310235	-1.589547	-1.412392	0.000000	-10.000000	-0.433333	24.733334	274.500000	1023.000000	1023.000000	2046.000000
38.259998	-0.011530	-6.814205	-1.934025	-2.089688	-1.387001	-1.403491	0.000000	-10.000000	-0.433333	24.816668	282.833344	1023.000000	1023.000000	2046.000000
38.279999	-0.011098	-6.559082	-1.902519	-1.873348	-1.437881	-1.345334	0.000000	-10.000000	-0.425000	24.966667	291.000000	1023.000000	1023.000000	2046.000000
38.299999	-0.010538	-6.227937	-1.794518	-1.727038	-1.519468	-1.186913	0.000000	-10.000000	-0.425000	24.900002	299.333344	1023.000000	1023.000000	2046.000000
38.320000	-0.009921	-5.863456	-1.749341	-1.555107	-1.562104	-0.996905	0.000000	-10.000000	-0.416667	24.733334	307.666656	1023.000000	1023.000000	2046.000000
38.340000	-0.008724	-5.156071	-1.609942	-1.269250	-1.360239	-0.916640	0.000000	-10.000000	-0.416667	24.616667	316.000000	1023.000000	1023.000000	2046.000000
38.360001	-0.007745	-4.577179	-1.531704	-1.018878	-1.246514	-0.780083	0.000000	-10.000000	-0.408333	24.483334	324.000000	1023.000000	1023.000000	2046.000000
38.380001	-0.006788	-4.011851	-1.411334	-0.759174	-1.231103	-0.610240	0.000000	-10.000000	-0.391667	24.250000	332.166656	1023.000000	1023.000000	2046.000000
38.400002	-0.005938	-3.509627	-1.341632	-0.598774	-1.197372	-0.371849	0.000000	-10.000000	-0.383333	24.016666	340.500000	1023.000000	1023.000000	2046.000000
38.419998	-0.004767	-2.817134	-1.059056	-0.391206	-1.146790	-0.220082	0.000000	-10.000000	-0.375000	23.766666	348.500000	1023.000000	1023.000000	2046.000000
38.439999	-0.003399	-2.008980	-0.878636	-0.194170	-0.877549	-0.058624	0.000000	-10.000000	-0.375000	23.633333	356.333344	1023.000000	1023.000000	2046.000000
38.459999	-0.002605	-1.539308	-0.774373	-0.117308	-0.761386	0.113760	0.000000	-10.000000	-0.366667	23.750000	364.000000	1023.000000	1023.000000	2046.000000
38.480000	-0.002179	-1.288036	-0.654477	-0.159722	-0.805179	0.331343	0.000000	-10.000000	-0.358333	23.800001	372.000000	1023.000000	1023.000000	2046.000000
38.500000	-0.001694	-1.001119	-0.548909	-0.118689	-0.659342	0.325820	0.000000	-10.000000	-0.366667	23.883333	380.000000	1023.000000	1023.000000	2046.000000
38.520000	-0.001091	-0.644873	-0.480356	-0.055768	-0.430698	0.321948	0.000000	-10.000000	-0.366667	23.700001	388.000000	1023.000000	1023.000000	2046.000000
38.540001	-0.000879	-0.519605	-0.524021	0.065492	-0.315942	0.254865	0.000000	-10.000000	-0.383333	23.633333	396.000000	1023.000000	1023.000000	2046.000000
38.560001	-0.000699	-0.413112	-0.502616	0.093444	-0.349061	0.345121	0.000000	-10.000000	-0.375000	23.700001	404.000000	1023.000000	1023.000000	2046.000000
38.580002	-0.000449	-0.265270	-0.409529	0.194603	-0.472036	0.421692	0.000000	-10.000000	-0.383333	24.016666	412.000000	1023.000000	1023.000000	2046.000000
38.599998	0.000527	0.311303	-0.175030	0.338587	-0.325689	0.473434	0.000000	-10.000000	-0.375000	24.116667	420.000000	1023.000000	1023.000000	2046.000000
38.619999	0.001342	0.793192	-0.150521	0.523861	-0.130786	0.550639	0.000000	-10.000000	-0.391667	24.166666	428.000000	1023.000000	1023.000000	2046.000000
38.639999	0.002145	1.267802	0.042005	0.665526	-0.170673	0.730943	0.000000	-10.000000	-0.391667	23.933334	436.000000	1023.000000	1023.000000	2046.000000
38.660000	0.003077	1.818799	0.242589	0.872292	-0.181250	0.885168	0.000000	-10.000000	-0.400000	24.016666	444.000000	1023.000000	1023.000000	2046.000000
38.680000	0.004533	2.679266	0.516851	1.113626	0.007383	1.041406	0.000000	-10.000000	-0.400000	24.066668	452.000000	1023.000000	1023.000000	2046.000000
38.700001	0.006174	3.649000	0.891544	1.343039	0.134735	1.279683	0.000000	-10.000000	-0.400000	24.433334	460.000000	1023.000000	1023.000000	2046.000000
38.720001	0.007749	4.579751	0.995923	1.679804	0.435271	1.468753	0.000000	-10.000000	-0.408333	24.633333	468.000000	1023.000000	1023.000000	2046.000000
38.740002	0.009089	5.371453	1.159719	1.930968	0.557653	1.723114	0.000000	-10.000000	-0.425000	24.850000	476.333344	1023.000000	1023.000000	2046.000000
38.759998	0.009982	5.899150	1.365883	2.199029	0.503194	1.831043	0.000000	-10.000000	-0.441667	24.933334	484.666656	1023.000000	1023.000000	2046.000000
38.779999	0.011113	6.567592	1.595142	2.466249	0.613203	1.892998	0.000000	-10.000000	-0.450000	25.116667	493.000000	1023.000000	1023.000000	2046.000000
38.799999	0.012782	7.554216	1.869908	2.731279	0.851831	2.101197	0.000000	-10.000000	-0.450000	25.333334	501.333344	1023.000000	1023.000000	2046.000000
38.820000	0.014084	8.323672	2.001239	2.957782	1.034107	2.330545	0.000000	-10.000000	-0.441667	25.266666	509.666656	1023.000000	1023.000000	2046.000000
38.840000	0.014894	8.802530	2.181865	3.088850	1.079751	2.452065	0.000000	-10.000000	-0.441667	25.166666	518.333313	1023.000000	1023.000000	2046.000000
38.860001	0.015370	9.083676	2.326783	3.213946	1.051447	2.491500	0.000000	-10.000000	-0.441667	25.333334	526.666687	1023.000000	1023.000000	2046.000000
38.880001	0.015609	9.225113	2.474785	3.355987	1.009015	2.385326	0.000000	-10.000000	-0.450000	25.450001	535.166687	1023.000000	1023.000000	2046.000000
38.900002	0.016299	9.632632	2.712239	3.431854	1.087471	2.401069	0.000000	-10.000000	-0.441667	25.400000	543.500000	1023.000000	1023.000000	2046.000000
38.919998	0.016523	9.765357	2.642120	3.539265	1.263299	2.320673	0.000000	-10.000000	-0.441667	25.016666	552.000000	1023.000000	1023.000000	2046.000000
38.939999	0.015579	9.207087	2.489240	3.401026	1.171473	2.145348	0.000000	-10.000000	-0.441667	24.800001	560.500000	1023.000000	1023.000000	2046.000000
38.959999	0.013751	8.127015	2.227674	3.228827	0.839775	1.830739	0.000000	-10.000000	-0.433333	24.933334	568.833313	1023.000000	1023.000000	2046.000000
38.980000	0.012816	7.574287	2.128872	3.104044	0.711660	1.629710	0.000000	-10.000000	-0.425000	24.833334	577.000000	1023.000000	1023.000000	2046.000000
39.000000	0.012294	7.265818	1.886337	3.068735	0.765878	1.544868	0.000000	-10.000000	-0.408333	24.650000	585.333313	1023.000000	1023.000000	2046.000000
39.020000	0.011883	7.023015	1.682111	3.068197	0.760374	1.512333	0.000000	-10.000000	-0.408333	24.366667	593.666687	1023.000000	1023.000000	2046.000000
39.040001	0.011660	6.891139	1.627659	3.138408	0.599129	1.525943	0.000000	-10.000000	-0.400000	24.466667	602.000000	1023.000000	1023.000000	2046.000000
39.060001	0.012175	7.195551	1.758512	3.274947	0.619928	1.542164	0.000000	-10.000000	-0.383333	24.216667	610.000000	1023.000000	1023.000000	2046.000000
39.080002	0.013122	7.754980	1.940478	3.442612	0.719584	1.652306	0.000000	-10.000000	-0.366667	23.983334	618.000000	1023.000000	1023.000000	2046.000000
39.099998	0.013957	8.248642	1.866905	3.703421	0.944707	1.733608	0.000000	-10.000000	-0.350000	23.483334	626.000000	1023.000000	1023.000000	2046.000000
39.119999	0.014450	8.539716	1.967387	3.841413	0.863072	1.867844	0.000000	-10.000000	-0.333333	22.983334	634.000000	1023.000000	1023.000000	2046.000000
39.139999	0.014885	8.796834	2.001421	4.051491	0.837792	1.906129	0.000000	-10.000000	-0.291667	22.233334	641.833313	1023.000000	1023.000000	2046.000000
39.160000	0.015607	9.223715	2.243324	4.164065	0.863747	1.952579	0.000000	-10.000000	-0.241667	20.933334	649.500000	1023.000000	1023.000000	2046.000000
39.180000	0.016495	9.748294	2.441854	4.297379	0.947040	2.062019	0.000000	-10.000000	-0.183333	19.533335	656.666687	1023.000000	1023.000000	2046.000000
39.200001	0.017308	10.229054	2.418719	4.415041	1.196655	2.198640	0.000000	-10.000000	-0.141667	17.333334	663.333313	1023.000000	1023.000000	2046.000000
39.220001	0.017540	10.366282	2.414492	4.422547	1.183932	2.345310	0.000000	-10.000000	-0.100000	14.966667	669.500000	1023.000000	1023.000000	2046.000000
39.240002	0.017925	10.593743	2.527653	4.509783	1.234868	2.321440	0.000000	-10.000000	-0.066667	12.233334	675.000000	1023.000000	1023.000000	2046.000000
39.259998	0.018550	10.962863	2.779880	4.413605	1.332341	2.437037	0.000000	-10.000000	-0.033333	9.600000	679.666687	1023.000000	1023.000000	2046.000000
39.279999	0.018595	10.989388	2.854934	4.266965	1.403144	2.464345	0.000000	-10.000000	0.000000	5.916667	683.333313	1023.000000	1023.000000	2046.000000
39.299999	0.018178	10.743451	2.616657	4.041866	1.622640	2.462288	0.000000	-10.000000	0.025000	1.800000	686.000000	1023.000000	1023.000000	2046.000000
39.320000	0.017350	10.253787	2.528771	3.813741	1.564016	2.347258	0.000000	-10.000000	0.041667	-1.933333	687.500000	1023.000000	1023.000000	2046.000000
39.340000	0.016689	9.862932	2.461999	3.629579	1.615122	2.156233	0.000000	-10.000000	0.058333	-4.650000	688.000000	1023.000000	1023.000000	2046.000000
39.360001	0.016407	9.696342	2.662274	3.420571	1.585007	2.028489	0.000000	-10.000000	0.066667	-6.766667	688.000000	1023.000000	1023.000000	2046.000000
39.380001	0.015898	9.395432	2.570554	3.283892	1.631933	1.909054	0.000000	-10.000000	0.075000	-8.966667	688.000000	1023.000000	1023.000000	2046.000000
39.400002	0.015569	9.201346	2.510144	3.111043	1.638194	1.941965	0.000000	-10.000000	0.083333	-10.700001	688.000000	1023.000000	1023.000000	2046.000000
39.419998	0.015223	8.997057	2.400835	3.014155	1.677442	1.904625	0.000000	-10.000000	0.091667	-12.100000	688.000000	1023.000000	1023.000000	2046.000000
39.439999	0.015140	8.947790	2.576326	2.900437	1.620810	1.850216	0.000000	-10.000000	0.116667	-13.266667	684.333313	1023.000000	1023.000000	2046.000000
39.459999	0.015197	8.981645	2.799340	2.783347	1.606638	1.792319	0.000000	-10.000000	0.150000	-14.566668	674.166687	1023.000000	1023.000000	2046.000000
39.480000	0.015351	9.072392	2.757821	2.730385	1.744473	1.839714	0.000000	-10.000000	0.183333	-15.483335	664.000000	1023.000000	1023.000000	2046.000000
39.500000	0.015671	9.261831	2.816904	2.707586	1.773079	1.964263	0.000000	-10.000000	0.200000	-16.066668	655.833313	1023.000000	1023.000000	2046.000000
39.520000	0.016214	9.582691	2.896886	2.824454	1.893369	1.967982	0.000000	-10.000000	0.208333	-16.233334	652.333313	1023.000000	1023.000000	2046.000000
39.540001	0.016908	9.992830	3.292727	2.835701	1.855042	2.009359	0.000000	-10.000000	0.216667	-16.516666	647.000000	1023.000000	1023.000000	2046.000000
39.560001	0.017462	10.320247	3.376721	2.863815	1.972176	2.107535	0.000000	-10.000000	0.225000	-16.816668	641.333313	1023.000000	1023.000000	2046.000000
39.580002	0.017710	10.466651	3.383137	2.834767	2.035848	2.212899	0.000000	-10.000000	0.233333	-17.133333	635.833313	1023.000000	1023.000000	2046.000000
39.599998	0.017414	10.291461	3.296750	2.789012	2.071387	2.134312	0.000000	-10.000000	0.241667	-17.383333	630.166687	1023.000000	1023.000000	2046.000000
39.619999	0.016757	9.903386	3.380779	2.592105	1.993051	1.937451	0.000000	-10.000000	0.250000	-17.733334	624.500000	1023.000000	1023.000000	2046.000000
39.639999	0.015753	9.310243	3.371013	2.333911	1.847082	1.758236	0.000000	-10.000000	0.250000	-18.150000	618.500000	1023.000000	1023.000000	2046.000000
39.660000	0.014895	8.802697	3.150963	2.117776	1.844355	1.689604	0.000000	-10.000000	0.258333	-18.600000	612.500000	1023.000000	1023.000000	2046.000000
39.680000	0.013952	8.245489	2.834563	1.978707	1.810221	1.621998	0.000000	-10.000000	0.275000	-19.033333	606.166687	1023.000000	1023.000000	2046.000000
39.700001	0.013349	7.889221	2.901181	1.874372	1.726315	1.387352	0.000000	-10.000000	0.291667	-19.383333	599.833313	1023.000000	1023.000000	2046.000000
39.720001	0.012661	7.482642	2.909455	1.626729	1.659417	1.287042	0.000000	-10.000000	0.316667	-19.783335	593.166687	1023.000000	1023.000000	2046.000000
39.740002	0.011093	6.555683	2.687310	1.274468	1.495058	1.098848	0.000000	-10.000000	0.325000	-20.233334	586.666687	1023.000000	1023.000000	2046.000000
39.759998	0.009024	5.333314	2.372460	0.984689	1.212399	0.763765	0.000000	-10.000000	0.341667	-20.483334	579.833313	1023.000000	1023.000000	2046.000000
39.779999	0.007097	4.194452	2.061843	0.738829	1.054547	0.339233	0.000000	-10.000000	0.341667	-20.583334	573.000000	1023.000000	1023.000000	2046.000000
39.799999	0.005589	3.303048	1.859680	0.417381	0.937478	0.088510	0.000000	-10.000000	0.350000	-20.366667	566.166687	1023.000000	1023.000000	2046.000000
39.820000	0.004325	2.556366	1.606883	0.168046	0.852578	-0.071141	0.000000	-10.000000	0.333333	-20.100000	559.333313	1023.000000	1023.000000	2046.000000
39.840000	0.003257	1.924842	1.420670	0.068754	0.636269	-0.200850	0.000000	-10.000000	0.316667	-19.783335	552.666687	1023.000000	1023.000000	2046.000000
39.860001	0.002418	1.428998	1.139549	0.057467	0.561357	-0.329375	0.000000	-10.000000	0.308333	-19.666668	546.000000	1023.000000	1023.000000	2046.000000
39.880001	0.002029	1.199090	1.088183	0.020252	0.534816	-0.444161	0.000000	-10.000000	0.308333	-19.650002	539.500000	1023.000000	1023.000000	2046.000000
39.900002	0.001621	0.957845	1.128379	-0.124052	0.404728	-0.451210	0.000000	-10.000000	0.316667	-19.833334	533.000000	1023.000000	1023.000000	2046.000000
39.919998	0.001331	0.786514	1.019815	-0.192051	0.417489	-0.458740	0.000000	-10.000000	0.325000	-20.066668	526.333313	1023.000000	1023.000000	2046.000000
39.939999	0.001238	0.731492	0.972743	-0.229525	0.359925	-0.371651	0.000000	-10.000000	0.341667	-20.383333	519.666687	1023.000000	1023.000000	2046.000000
39.959999	0.001002	0.591934	0.791752	-0.170952	0.316644	-0.345511	0.000000	-10.000000	0.350000	-20.600000	512.833313	1023.000000	1023.000000	2046.000000
39.980000	0.001267	0.748534	0.757341	-0.069365	0.405505	-0.344947	0.000000	-10.000000	0.350000	-20.750000	506.000000	1023.000000	1023.000000	2046.000000
40.000000	0.001478	0.873733	0.956924	-0.097272	0.332221	-0.318139	0.000000	-10.000000	0.350000	-20.983334	499.000000	1023.000000	1023.000000	2046.000000
40.020000	0.001502	0.887680	0.967566	-0.211550	0.313826	-0.182163	0.000000	-10.000000	0.350000	-21.183334	492.000000	1023.000000	1023.000000	2046.000000
40.040001	0.001591	0.940570	1.035107	-0.214785	0.219031	-0.098784	0.000000	-10.000000	0.350000	-21.500000	485.000000	1023.000000	1023.000000	2046.000000
40.060001	0.001792	1.058921	0.902617	-0.243759	0.392142	0.007921	0.000000	-10.000000	0.350000	-21.583334	477.833344	1023.000000	1023.000000	2046.000000
40.080002	0.001865	1.102502	1.036630	-0.338132	0.440434	-0.036430	0.000000	-10.000000	0.350000	-21.600000	470.666656	1023.000000	1023.000000	2046.000000
40.099998	0.001243	0.734686	1.014646	-0.563612	0.452849	-0.169197	0.000000	-10.000000	0.350000	-21.416666	463.333344	1023.000000	1023.000000	2046.000000
40.119999	0.000182	0.107649	0.869792	-0.850097	0.349931	-0.261978	0.000000	-10.000000	0.350000	-21.299999	456.166656	1023.000000	1023.000000	2046.000000
40.139999	-0.000452	-0.266878	0.616004	-0.999676	0.428623	-0.311829	0.000000	-10.000000	0.350000	-21.200001	449.000000	1023.000000	1023.000000	2046.000000
40.160000	-0.000945	-0.558387	0.698718	-1.128735	0.341359	-0.469729	0.000000	-10.000000	0.350000	-21.083334	442.000000	1023.000000	1023.000000	2046.000000
40.180000	-0.001552	-0.917191	0.685915	-1.299322	0.286494	-0.590278	0.000000	-10.000000	0.350000	-21.049999	435.000000	1023.000000	1023.000000	2046.000000
40.200001	-0.002178	-1.287182	0.602162	-1.495580	0.214774	-0.608538	0.000000	-10.000000	0.350000	-21.016666	428.000000	1023.000000	1023.000000	2046.000000
40.220001	-0.002656	-1.569931	0.414913	-1.557695	0.191292	-0.618442	0.000000	-10.000000	0.350000	-20.933332	421.000000	1023.000000	1023.000000	2046.000000
40.240002	-0.002835	-1.675574	0.481538	-1.592069	0.106416	-0.671460	0.000000	-10.000000	0.350000	-20.966667	414.000000	1023.000000	1023.000000	2046.000000
40.259998	-0.002975	-1.758209	0.480068	-1.686989	0.137540	-0.688828	0.000000	-10.000000	0.350000	-21.033333	407.000000	1023.000000	1023.000000	2046.000000
40.279999	-0.003284	-1.940757	0.492177	-1.861702	0.081536	-0.652768	0.000000	-10.000000	0.350000	-21.300001	400.000000	1023.000000	1023.000000	2046.000000
40.299999	-0.003483	-2.058608	0.387741	-1.907126	0.038613	-0.577837	0.000000	-10.000000	0.350000	-21.316668	392.833344	1023.000000	1023.000000	2046.000000
40.320000	-0.003473	-2.052510	0.385169	-1.868754	0.061204	-0.630128	0.000000	-10.000000	0.350000	-21.216667	385.666656	1023.000000	1023.000000	2046.000000
40.340000	-0.003470	-2.050871	0.487703	-1.874885	0.018692	-0.682380	0.000000	-10.000000	0.350000	-21.166668	378.500000	1023.000000	1023.000000	2046.000000
40.360001	-0.003330	-1.967753	0.476454	-1.931866	0.085269	-0.597611	0.000000	-10.000000	0.350000	-21.116667	371.500000	1023.000000	1023.000000	2046.000000
40.380001	-0.003103	-1.833902	0.545633	-1.917768	0.011656	-0.473423	0.000000	-10.000000	0.358333	-21.300001	364.500000	1023.000000	1023.000000	2046.000000
40.400002	-0.002792	-1.650084	0.492739	-1.716442	-0.009523	-0.416859	0.000000	-10.000000	0.358333	-21.416666	357.333344	1023.000000	1023.000000	2046.000000
40.419998	-0.002350	-1.389062	0.619321	-1.616655	-0.013487	-0.378241	0.000000	-10.000000	0.358333	-21.533333	350.166656	1023.000000	1023.000000	2046.000000
40.439999	-0.002302	-1.360504	0.649701	-1.595137	-0.035567	-0.379501	0.000000	-10.000000	0.350000	-21.616667	343.000000	1023.000000	1023.000000	2046.000000
40.459999	-0.002502	-1.478411	0.671104	-1.690484	-0.112574	-0.346457	0.000000	-10.000000	0.350000	-21.633333	335.833344	1023.000000	1023.000000	2046.000000
40.480000	-0.003244	-1.917262	0.581263	-1.862022	-0.253039	-0.383464	0.000000	-10.000000	0.358333	-21.833334	328.500000	1023.000000	1023.000000	2046.000000
40.500000	-0.003967	-2.344785	0.430615	-1.933762	-0.254284	-0.587355	0.000000	-10.000000	0.358333	-22.000000	321.166656	1023.000000	1023.000000	2046.000000
40.520000	-0.005109	-3.019632	0.287605	-2.090905	-0.427000	-0.789331	0.000000	-10.000000	0.366667	-22.133333	313.833344	1023.000000	1023.000000	2046.000000
40.540001	-0.006331	-3.741853	-0.010981	-2.297878	-0.524764	-0.908229	0.000000	-10.000000	0.366667	-22.216667	306.500000	1023.000000	1023.000000	2046.000000
40.560001	-0.007463	-4.410392	-0.256512	-2.490472	-0.669344	-0.994064	0.000000	-10.000000	0.366667	-22.183334	299.000000	1023.000000	1023.000000	2046.000000
40.580002	-0.009382	-5.544533	-0.472630	-2.795169	-1.086861	-1.189873	0.000000	-10.000000	0.358333	-22.433334	291.500000	1023.000000	1023.000000	2046.000000
40.599998	-0.011086	-6.551785	-0.891700	-2.970065	-1.228267	-1.461753	0.000000	-10.000000	0.350000	-22.416668	284.166656	1023.000000	1023.000000	2046.000000
40.619999	-0.012925	-7.638871	-1.135529	-3.186946	-1.465525	-1.850870	0.000000	-10.000000	0.350000	-22.516666	276.666656	1023.000000	1023.000000	2046.000000
40.639999	-0.014861	-8.782965	-1.464983	-3.530111	-1.685700	-2.102171	0.000000	-10.000000	0.350000	-22.300001	269.333344	1023.000000	1023.000000	2046.000000
40.660000	-0.016540	-9.775256	-1.812897	-3.790491	-1.831909	-2.339959	0.000000	-10.000000	0.350000	-22.033333	261.666656	1023.000000	1023.000000	2046.000000
40.680000	-0.017889	-10.572224	-2.077523	-4.026088	-2.040407	-2.428205	0.000000	-10.000000	0.350000	-21.450001	254.333328	1023.000000	1023.000000	2046.000000
40.700001	-0.018837	-11.132612	-2.350644	-4.081363	-2.134551	-2.566054	0.000000	-10.000000	0.341667	-20.933332	247.000000	1023.000000	1023.000000	2046.000000
40.720001	-0.019416	-11.474724	-2.353304	-4.115388	-2.349126	-2.656906	0.000000	-10.000000	0.325000	-20.566666	240.166672	1023.000000	1023.000000	2046.000000
40.740002	-0.019911	-11.767371	-2.543304	-4.131494	-2.381871	-2.710703	0.000000	-10.000000	0.316667	-20.350000	233.333328	1023.000000	1023.000000	2046.000000
40.759998	-0.020110	-11.884845	-2.719738	-4.196344	-2.320251	-2.648512	0.000000	-10.000000	0.308333	-20.183332	226.500000	1023.000000	1023.000000	2046.000000
40.779999	-0.020574	-12.159198	-2.722057	-4.275468	-2.551611	-2.610062	0.000000	-10.000000	0.308333	-20.049999	219.666672	1023.000000	1023.000000	2046.000000
40.799999	-0.020795	-12.289965	-2.878714	-4.192957	-2.596164	-2.622129	0.000000	-10.000000	0.300000	-20.033333	213.000000	1023.000000	1023.000000	2046.000000
40.820000	-0.020724	-12.248006	-2.891054	-4.137162	-2.645130	-2.574660	0.000000	-10.000000	0.316667	-19.900000	206.333328	1023.000000	1023.000000	2046.000000
40.840000	-0.020373	-12.040612	-2.820794	-4.073782	-2.682845	-2.463192	0.000000	-10.000000	0.316667	-19.933334	199.666672	1023.000000	1023.000000	2046.000000
40.860001	-0.020120	-11.890735	-2.952174	-4.110882	-2.500187	-2.327492	0.000000	-10.000000	0.316667	-19.850000	193.000000	1023.000000	1023.000000	2046.000000
40.880001	-0.020267	-11.977776	-2.898684	-4.186510	-2.684574	-2.208008	0.000000	-10.000000	0.300000	-19.866667	186.333328	1023.000000	1023.000000	2046.000000
40.900002	-0.020107	-11.883374	-2.848338	-4.136231	-2.712727	-2.186078	0.000000	-10.000000	0.300000	-19.716667	179.833328	1023.000000	1023.000000	2046.000000
40.919998	-0.019801	-11.702563	-2.654264	-4.170158	-2.748083	-2.130059	0.000000	-10.000000	0.316667	-19.650000	173.166672	1023.000000	1023.000000	2046.000000
40.939999	-0.019712	-11.649739	-2.717556	-4.286063	-2.551959	-2.094162	0.000000	-10.000000	0.316667	-19.600000	166.833328	1023.000000	1023.000000	2046.000000
40.959999	-0.020321	-12.009804	-2.806411	-4.536232	-2.515266	-2.151895	0.000000	-10.000000	0.316667	-19.500000	160.166672	1023.000000	1023.000000	2046.000000
40.980000	-0.021194	-12.525706	-2.875221	-4.724285	-2.652740	-2.273459	0.000000	-10.000000	0.300000	-19.466667	153.833328	1023.000000	1023.000000	2046.000000
41.000000	-0.021875	-12.927980	-2.973509	-4.826247	-2.741366	-2.386858	0.000000	-10.000000	0.283333	-19.183334	147.166672	1023.000000	1023.000000	2046.000000
41.020000	-0.022310	-13.185327	-2.906138	-4.844002	-2.875141	-2.560045	0.000000	-10.000000	0.258333	-19.033333	140.833328	1023.000000	1023.000000	2046.000000
41.040001	-0.022516	-13.307053	-3.056685	-4.954191	-2.765315	-2.530861	0.000000	-10.000000	0.233333	-18.716667	134.500000	1023.000000	1023.000000	2046.000000
41.060001	-0.023253	-13.742382	-3.154361	-5.118308	-2.880495	-2.589219	0.000000	-10.000000	0.233333	-18.583334	128.166672	1023.000000	1023.000000	2046.000000
41.080002	-0.023792	-14.060863	-3.227201	-5.238959	-3.028893	-2.565809	0.000000	-10.000000	0.241667	-18.283333	121.833336	1023.000000	1023.000000	2046.000000
41.099998	-0.024073	-14.227039	-3.262768	-5.230198	-3.106765	-2.627308	0.000000	-10.000000	0.250000	-18.049999	115.500000	1023.000000	1023.000000	2046.000000
41.119999	-0.024075	-14.228139	-3.187145	-5.263558	-3.182485	-2.594950	0.000000	-10.000000	0.241667	-17.783333	109.500000	1023.000000	1023.000000	2046.000000
41.139999	-0.023987	-14.176362	-3.293802	-5.303212	-3.041317	-2.538032	0.000000	-10.000000	0.241667	-17.600000	103.500000	1023.000000	1023.000000	2046.000000
41.160000	-0.024165	-14.281235	-3.305805	-5.399243	-3.102463	-2.473724	0.000000	-10.000000	0.225000	-17.400000	97.833336	1023.000000	1023.000000	2046.000000
41.180000	-0.024420	-14.431987	-3.326853	-5.431633	-3.232156	-2.441345	0.000000	-10.000000	0.216667	-17.233334	92.166664	1023.000000	1023.000000	2046.000000
41.200001	-0.024315	-14.369944	-3.286402	-5.377059	-3.232475	-2.474007	0.000000	-10.000000	0.200000	-16.950001	86.500000	1023.000000	1023.000000	2046.000000
41.220001	-0.024135	-14.263718	-3.131514	-5.349928	-3.320155	-2.462120	0.000000	-10.000000	0.191667	-16.616667	80.666664	1023.000000	1023.000000	2046.000000
41.240002	-0.023745	-14.033177	-3.297810	-5.405943	-3.017068	-2.312356	0.000000	-10.000000	0.191667	-16.150000	75.000000	1023.000000	1023.000000	2046.000000
41.259998	-0.023669	-13.988464	-3.198630	-5.417085	-3.127433	-2.245317	0.000000	-10.000000	0.183333	-15.716666	69.666664	1023.000000	1023.000000	2046.000000
41.279999	-0.023410	-13.835296	-3.143689	-5.243439	-3.217680	-2.230487	0.000000	-10.000000	0.175000	-15.316667	64.500000	1023.000000	1023.000000	2046.000000
41.299999	-0.022706	-13.419312	-2.877167	-5.064182	-3.311211	-2.166752	0.000000	-10.000000	0.158333	-14.983334	59.500000	1023.000000	1023.000000	2046.000000
41.320000	-0.022112	-13.068100	-2.855595	-4.963180	-3.226789	-2.022536	0.000000	-10.000000	0.150000	-14.716666	54.500000	1023.000000	1023.000000	2046.000000
41.340000	-0.021814	-12.892308	-2.913237	-4.939187	-3.087250	-1.952635	0.000000	-10.000000	0.158333	-14.466666	49.500000	1023.000000	1023.000000	2046.000000
41.360001	-0.021738	-12.847377	-2.884424	-4.918351	-3.173918	-1.870683	0.000000	-10.000000	0.141667	-14.133333	44.666668	1023.000000	1023.000000	2046.000000
41.380001	-0.021856	-12.916702	-2.820095	-4.893422	-3.254902	-1.948284	0.000000	-10.000000	0.141667	-13.816667	39.833332	1023.000000	1023.000000	2046.000000
41.400002	-0.022101	-13.061850	-2.699662	-4.989617	-3.361557	-2.011013	0.000000	-10.000000	0.133333	-13.483334	35.333332	1023.000000	1023.000000	2046.000000
41.419998	-0.022465	-13.276759	-2.895132	-5.092561	-3.184214	-2.104852	0.000000	-10.000000	0.150000	-13.216667	30.666666	1023.000000	1023.000000	2046.000000
41.439999	-0.023392	-13.824695	-3.097817	-5.284919	-3.246246	-2.195713	0.000000	-10.000000	0.141667	-12.850000	26.333334	1023.000000	1023.000000	2046.000000
41.459999	-0.024303	-14.363144	-3.279280	-5.377916	-3.419665	-2.286284	0.000000	-10.000000	0.125000	-12.450000	22.000000	1023.000000	1023.000000	2046.000000
41.480000	-0.025605	-15.132484	-3.513838	-5.456764	-3.652837	-2.509047	0.000000	-10.000000	0.100000	-12.133333	18.000000	1023.000000	1023.000000	2046.000000
41.500000	-0.027218	-16.085669	-3.631047	-5.661896	-4.007764	-2.784961	0.000000	-10.000000	0.091667	-11.850000	14.000000	1023.000000	1023.000000	2046.000000
41.520000	-0.028609	-16.907745	-3.849850	-5.930624	-4.119289	-3.007983	0.000000	-10.000000	0.091667	-11.633333	10.000000	1023.000000	1023.000000	2046.000000
41.540001	-0.030151	-17.819256	-4.312151	-6.218955	-4.038871	-3.249278	0.000000	-10.000000	0.083333	-11.066667	6.000000	1023.000000	1023.000000	2046.000000
41.560001	-0.031810	-18.799963	-4.623481	-6.445828	-4.240868	-3.489786	0.000000	-10.000000	0.066667	-10.416667	2.500000	1023.000000	1023.000000	2046.000000
41.580002	-0.033152	-19.592930	-4.879980	-6.577322	-4.458172	-3.677457	0.000000	-10.000000	0.050000	-9.666667	-0.666667	1023.000000	1023.000000	2046.000000
41.599998	-0.033897	-20.033327	-4.899997	-6.695007	-4.699970	-3.738354	0.000000	-10.000000	0.050000	-9.133334	-3.500000	1023.000000	1023.000000	2046.000000
41.619999	-0.034206	-20.215595	-4.986940	-6.736301	-4.726538	-3.765816	0.000000	-10.000000	0.041667	-8.700001	-6.500000	1023.000000	1023.000000	2046.000000
41.639999	-0.034292	-20.266603	-5.229340	-6.701759	-4.543746	-3.791759	0.000000	-10.000000	0.041667	-8.416667	-9.500000	1023.000000	1023.000000	2046.000000
41.660000	-0.034463	-20.367535	-5.291555	-6.716987	-4.590486	-3.768507	0.000000	-10.000000	0.041667	-8.183333	-12.333333	1023.000000	1023.000000	2046.000000
41.680000	-0.034812	-20.573708	-5.383394	-6.667874	-4.749224	-3.773215	0.000000	-10.000000	0.041667	-8.033334	-15.000000	1023.000000	1023.000000	2046.000000
41.700001	-0.034896	-20.623590	-5.276192	-6.604005	-4.965642	-3.777750	0.000000	-10.000000	0.033333	-7.916667	-17.666666	1023.000000	1023.000000	2046.000000
41.720001	-0.034424	-20.344406	-5.223825	-6.550025	-4.951371	-3.619184	0.000000	-10.000000	0.016667	-7.850000	-20.333334	1023.000000	1023.000000	2046.000000
41.740002	-0.033693	-19.912657	-5.284034	-6.417123	-4.700645	-3.510855	0.000000	-10.000000	0.025000	-7.766667	-23.000000	1023.000000	1023.000000	2046.000000
41.759998	-0.033449	-19.768078	-5.272072	-6.355738	-4.729222	-3.411046	0.000000	-10.000000	0.033333	-7.683333	-25.666666	1023.000000	1023.000000	2046.000000
41.779999	-0.033471	-19.781199	-5.323061	-6.397936	-4.770743	-3.289459	0.000000	-10.000000	0.050000	-7.683333	-28.166666	1023.000000	1023.000000	2046.000000
41.799999	-0.033024	-19.517216	-5.060638	-6.392233	-4.883256	-3.181087	0.000000	-10.000000	0.050000	-7.766667	-30.833334	1023.000000	1023.000000	2046.000000
41.820000	-0.032377	-19.134516	-4.885045	-6.349535	-4.799570	-3.100365	0.000000	-10.000000	0.050000	-7.750000	-33.333332	1023.000000	1023.000000	2046.000000
41.840000	-0.031831	-18.811874	-4.902545	-6.418364	-4.485345	-3.005620	0.000000	-10.000000	0.050000	-7.466667	-36.000000	1023.000000	1023.000000	2046.000000
41.860001	-0.031934	-18.873100	-4.883109	-6.555273	-4.404498	-3.030221	0.000000	-10.000000	0.041667	-6.916667	-38.333332	1023.000000	1023.000000	2046.000000
41.880001	-0.032264	-19.068182	-4.935073	-6.683418	-4.371492	-3.078199	0.000000	-10.000000	0.016667	-3.200000	-41.000000	1023.000000	1023.000000	2046.000000
41.900002	-0.032532	-19.226313	-4.809725	-6.721551	-4.464834	-3.230204	0.000000	-10.000000	-0.016667	1.183333	-42.833332	1023.000000	1023.000000	2046.000000
41.919998	-0.032619	-19.278004	-4.594776	-6.751815	-4.633648	-3.297766	0.000000	-10.000000	-0.041667	5.350000	-44.000000	1023.000000	1023.000000	2046.000000
41.939999	-0.032227	-19.046379	-4.524817	-6.708596	-4.519709	-3.293257	0.000000	-10.000000	-0.058333	7.266667	-44.000000	1023.000000	1023.000000	2046.000000
41.959999	-0.031794	-18.790140	-4.580218	-6.709451	-4.282579	-3.217892	0.000000	-10.000000	-0.066667	8.283334	-44.000000	1023.000000	1023.000000	2046.000000
41.980000	-0.031285	-18.489542	-4.643922	-6.695930	-4.025757	-3.123933	0.000000	-10.000000	-0.083333	9.916667	-44.000000	1023.000000	1023.000000	2046.000000
42.000000	-0.031076	-18.366199	-4.608089	-6.646515	-4.012813	-3.098783	0.000000	-10.000000	-0.108333	11.300000	-44.000000	1023.000000	1023.000000	2046.000000
42.020000	-0.030751	-18.173876	-4.348379	-6.512343	-4.173976	-3.139178	0.000000	-10.000000	-0.133333	12.916667	-44.000000	1023.000000	1023.000000	2046.000000
42.040001	-0.030046	-17.756924	-4.067790	-6.375080	-4.259789	-3.054265	0.000000	-10.000000	-0.158333	14.233334	-44.000000	1023.000000	1023.000000	2046.000000
42.060001	-0.028871	-17.062599	-4.101048	-6.211072	-3.869905	-2.880574	0.000000	-10.000000	-0.175000	15.150001	-21.666666	1023.000000	1023.000000	2046.000000
42.080002	-0.028021	-16.560583	-4.037507	-6.177057	-3.690022	-2.655998	0.000000	-10.000000	-0.208333	16.066668	1.833333	1023.000000	1023.000000	2046.000000
42.099998	-0.026994	-15.953199	-4.015760	-6.026300	-3.403555	-2.507584	0.000000	-10.000000	-0.233333	17.250000	27.333334	1023.000000	1023.000000	2046.000000
42.119999	-0.026304	-15.545639	-3.960724	-5.844610	-3.266423	-2.473881	0.000000	-10.000000	-0.250000	18.366667	32.500000	1023.000000	1023.000000	2046.000000
42.139999	-0.025597	-15.127755	-3.641998	-5.699734	-3.380296	-2.405727	0.000000	-10.000000	-0.258333	19.400000	38.500000	1023.000000	1023.000000	2046.000000
42.160000	-0.024815	-14.665854	-3.250125	-5.572492	-3.534933	-2.308303	0.000000	-10.000000	-0.275000	20.083334	44.833332	1023.000000	1023.000000	2046.000000
42.180000	-0.023402	-13.830514	-3.155280	-5.379085	-3.236985	-2.059164	0.000000	-10.000000	-0.308333	20.766666	51.333332	1023.000000	1023.000000	2046.000000
42.200001	-0.022020	-13.013851	-3.087996	-5.163846	-2.910889	-1.851120	0.000000	-10.000000	-0.333333	21.300001	58.166668	1023.000000	1023.000000	2046.000000
42.220001	-0.020785	-12.283788	-3.069538	-4.931546	-2.593916	-1.688788	0.000000	-10.000000	-0.333333	21.950001	65.166664	1023.000000	1023.000000	2046.000000
42.240002	-0.020149	-11.908106	-2.919615	-4.634927	-2.612720	-1.740843	0.000000	-10.000000	-0.333333	22.233334	72.500000	1023.000000	1023.000000	2046.000000
42.259998	-0.019460	-11.500839	-2.564769	-4.427986	-2.791059	-1.717026	0.000000	-10.000000	-0.350000	22.650000	79.833336	1023.000000	1023.000000	2046.000000
42.279999	-0.018428	-10.890861	-2.360313	-4.205413	-2.731295	-1.593839	0.000000	-10.000000	-0.366667	22.883333	87.333336	1023.000000	1023.000000	2046.000000
42.299999	-0.017017	-10.057031	-2.322844	-4.034964	-2.398238	-1.300985	0.000000	-10.000000	-0.366667	23.200001	95.000000	1023.000000	1023.000000	2046.000000
42.320000	-0.015997	-9.453979	-2.265695	-3.887319	-2.202592	-1.098373	0.000000	-10.000000	-0.350000	23.350000	102.666664	1023.000000	1023.000000	2046.000000
42.340000	-0.015069	-8.905581	-2.277624	-3.664559	-1.936625	-1.026772	0.000000	-10.000000	-0.350000	23.266666	110.333336	1023.000000	1023.000000	2046.000000
42.360001	-0.015000	-8.864761	-2.056738	-3.559607	-2.099665	-1.148751	0.000000	-10.000000	-0.350000	23.266666	118.000000	1023.000000	1023.000000	2046.000000
42.380001	-0.014974	-8.849638	-1.772886	-3.501945	-2.352715	-1.222092	0.000000	-10.000000	-0.358333	23.333334	126.000000	1023.000000	1023.000000	2046.000000
42.400002	-0.014817	-8.757033	-1.715267	-3.395297	-2.356246	-1.290223	0.000000	-10.000000	-0.358333	23.350000	133.833328	1023.000000	1023.000000	2046.000000
42.419998	-0.015142	-8.949030	-1.996442	-3.523022	-2.088451	-1.341116	0.000000	-10.000000	-0.358333	23.183332	141.500000	1023.000000	1023.000000	2046.000000
42.439999	-0.016644	-9.836350	-2.389894	-3.731130	-2.099129	-1.616198	0.000000	-10.000000	-0.366667	23.200001	149.166672	1023.000000	1023.000000	2046.000000
42.459999	-0.018312	-10.822454	-2.758073	-3.892525	-2.229404	-1.942453	0.000000	-10.000000	-0.366667	23.200001	157.000000	1023.000000	1023.000000	2046.000000
42.480000	-0.019731	-11.660907	-2.769036	-4.094636	-2.713054	-2.084181	0.000000	-10.000000	-0.358333	23.133333	165.000000	1023.000000	1023.000000	2046.000000
42.500000	-0.020191	-11.932749	-2.915199	-4.094575	-2.800322	-2.122653	0.000000	-10.000000	-0.341667	22.933334	172.666672	1023.000000	1023.000000	2046.000000
42.520000	-0.019818	-11.712432	-3.076773	-4.054160	-2.579085	-2.002414	0.000000	-10.000000	-0.333333	22.866667	180.333328	1023.000000	1023.000000	2046.000000
42.540001	-0.019470	-11.506964	-3.316743	-3.873168	-2.325629	-1.991425	0.000000	-10.000000	-0.341667	22.866667	187.833328	1023.000000	1023.000000	2046.000000
42.560001	-0.019195	-11.344457	-3.246826	-3.721072	-2.370760	-2.005799	0.000000	-10.000000	-0.325000	22.650002	195.500000	1023.000000	1023.000000	2046.000000
42.580002	-0.018831	-11.129065	-2.884032	-3.537855	-2.750664	-1.956513	0.000000	-10.000000	-0.333333	22.533335	203.166672	1023.000000	1023.000000	2046.000000
42.599998	-0.017856	-10.553105	-2.906837	-3.324451	-2.550172	-1.771645	0.000000	-10.000000	-0.333333	22.333334	210.666672	1023.000000	1023.000000	2046.000000
42.619999	-0.016774	-9.913722	-3.027073	-3.155684	-2.244602	-1.486363	0.000000	-10.000000	-0.366667	22.366667	218.166672	1023.000000	1023.000000	2046.000000
42.639999	-0.016256	-9.607555	-3.013059	-2.914088	-2.188594	-1.491814	0.000000	-10.000000	-0.358333	22.383333	225.500000	1023.000000	1023.000000	2046.000000
42.660000	-0.015551	-9.190401	-2.565650	-2.685996	-2.524868	-1.413887	0.000000	-10.000000	-0.358333	22.350000	233.000000	1023.000000	1023.000000	2046.000000
42.680000	-0.014103	-8.334812	-2.455442	-2.431790	-2.315741	-1.131839	0.000000	-10.000000	-0.341667	22.333334	240.500000	1023.000000	1023.000000	2046.000000
42.700001	-0.012831	-7.583249	-2.536394	-2.262572	-1.954712	-0.829571	0.000000	-10.000000	-0.350000	22.233334	248.000000	1023.000000	1023.000000	2046.000000
42.720001	-0.011960	-7.068393	-2.545564	-1.991574	-1.745208	-0.786047	0.000000	-10.000000	-0.350000	22.466667	255.500000	1023.000000	1023.000000	2046.000000
42.740002	-0.011239	-6.642063	-1.958910	-1.918267	-2.084697	-0.680189	0.000000	-10.000000	-0.350000	22.483334	263.000000	1023.000000	1023.000000	2046.000000
42.759998	-0.010087	-5.961459	-1.810989	-1.790570	-1.894270	-0.465630	0.000000	-10.000000	-0.350000	22.650000	270.500000	1023.000000	1023.000000	2046.000000
42.779999	-0.009210	-5.442975	-1.896031	-1.833340	-1.499987	-0.213617	0.000000	-10.000000	-0.333333	22.450001	278.000000	1023.000000	1023.000000	2046.000000
42.799999	-0.008916	-5.269141	-2.053901	-1.748139	-1.182761	-0.284339	0.000000	-10.000000	-0.316667	22.416668	285.500000	1023.000000	1023.000000	2046.000000
42.820000	-0.009050	-5.348713	-1.576899	-1.785275	-1.624275	-0.362264	0.000000	-10.000000	-0.316667	22.250000	293.000000	1023.000000	1023.000000	2046.000000
42.840000	-0.008615	-5.091483	-1.644784	-1.735484	-1.451851	-0.259364	0.000000	-10.000000	-0.316667	22.300001	300.500000	1023.000000	1023.000000	2046.000000
42.860001	-0.008063	-4.765145	-1.866429	-1.621470	-1.118707	-0.158539	0.000000	-10.000000	-0.316667	22.250000	307.833344	1023.000000	1023.000000	2046.000000
42.880001	-0.007895	-4.665824	-1.769040	-1.443673	-1.167080	-0.286032	0.000000	-10.000000	-0.300000	22.200001	315.333344	1023.000000	1023.000000	2046.000000
42.900002	-0.007519	-4.443496	-1.396884	-1.352106	-1.450060	-0.244446	0.000000	-10.000000	-0.316667	22.283333	322.666656	1023.000000	1023.000000	2046.000000
42.919998	-0.006655	-3.933215	-1.310020	-1.205672	-1.318890	-0.098632	0.000000	-10.000000	-0.316667	22.600000	330.166656	1023.000000	1023.000000	2046.000000
42.939999	-0.005480	-3.238599	-1.321189	-1.064823	-1.023715	0.171128	0.000000	-10.000000	-0.333333	22.616667	337.500000	1023.000000	1023.000000	2046.000000
42.959999	-0.004446	-2.627666	-1.189082	-0.828622	-0.851090	0.241129	0.000000	-10.000000	-0.316667	22.633333	345.166656	1023.000000	1023.000000	2046.000000
42.980000	-0.003519	-2.079602	-0.718414	-0.638906	-1.061437	0.339155	0.000000	-10.000000	-0.333333	22.300001	352.666656	1023.000000	1023.000000	2046.000000
43.000000	-0.002209	-1.305607	-0.550481	-0.483520	-0.907706	0.636100	0.000000	-10.000000	-0.350000	22.416668	360.333344	1023.000000	1023.000000	2046.000000
43.020000	-0.000748	-0.442159	-0.638538	-0.266853	-0.437352	0.900584	0.000000	-10.000000	-0.366667	22.383333	367.666656	1023.000000	1023.000000	2046.000000
43.040001	0.000273	0.161387	-0.376591	-0.016236	-0.370811	0.925025	0.000000	-10.000000	-0.383333	22.633333	375.333344	1023.000000	1023.000000	2046.000000
43.060001	0.001343	0.793909	0.072567	0.210286	-0.576243	1.087298	0.000000	-10.000000	-0.366667	22.750000	382.666656	1023.000000	1023.000000	2046.000000
43.080002	0.002562	1.514006	0.182443	0.462565	-0.428810	1.297807	0.000000	-10.000000	-0.366667	22.816668	390.333344	1023.000000	1023.000000	2046.000000
43.099998	0.003621	2.139945	0.069568	0.705529	-0.091852	1.456699	0.000000	-10.000000	-0.341667	22.850000	397.833344	1023.000000	1023.000000	2046.000000
43.119999	0.004332	2.560196	0.274355	0.929096	-0.030343	1.387088	0.000000	-10.000000	-0.325000	22.716667	405.500000	1023.000000	1023.000000	2046.000000
43.139999	0.005318	3.142818	0.659195	1.146166	-0.202524	1.539982	0.000000	-10.000000	-0.308333	22.716667	413.166656	1023.000000	1023.000000	2046.000000
43.160000	0.006604	3.902833	0.860086	1.425807	-0.108780	1.725721	0.000000	-10.000000	-0.300000	22.550001	420.666656	1023.000000	1023.000000	2046.000000
43.180000	0.007590	4.485493	1.029769	1.543010	-0.050202	1.962917	0.000000	-10.000000	-0.300000	22.450001	428.333344	1023.000000	1023.000000	2046.000000
43.200001	0.008366	4.944129	0.917165	1.713222	0.295245	2.018497	0.000000	-10.000000	-0.308333	22.250000	435.666656	1023.000000	1023.000000	2046.000000
43.220001	0.008670	5.123758	0.967255	1.783969	0.442685	1.929850	0.000000	-10.000000	-0.308333	21.883333	443.333344	1023.000000	1023.000000	2046.000000
43.240002	0.008610	5.088281	1.322060	1.833879	0.102270	1.830073	0.000000	-10.000000	-0.308333	21.650002	450.666656	1023.000000	1023.000000	2046.000000
43.259998	0.008646	5.110048	1.409385	1.884104	0.061416	1.755143	0.000000	-10.000000	-0.316667	21.516666	458.000000	1023.000000	1023.000000	2046.000000
43.279999	0.007732	4.569788	1.310731	1.738537	-0.031602	1.552122	0.000000	-10.000000	-0.333333	21.666668	465.000000	1023.000000	1023.000000	2046.000000
43.299999	0.006353	3.754644	0.749792	1.601626	0.127106	1.276119	0.000000	-10.000000	-0.350000	21.783333	472.166656	1023.000000	1023.000000	2046.000000
43.320000	0.004926	2.910972	0.417590	1.446746	0.026607	1.020029	0.000000	-10.000000	-0.325000	21.666668	479.500000	1023.000000	1023.000000	2046.000000
43.340000	0.003779	2.233162	0.491235	1.256417	-0.429319	0.914830	0.000000	-10.000000	-0.316667	21.483334	486.833344	1023.000000	1023.000000	2046.000000
43.360001	0.003415	2.018091	0.382983	1.265608	-0.477522	0.847022	0.000000	-10.000000	-0.300000	21.050001	494.000000	1023.000000	1023.000000	2046.000000
43.380001	0.003482	2.057856	0.218184	1.356569	-0.402368	0.885471	0.000000	-10.000000	-0.308333	20.683334	501.000000	1023.000000	1023.000000	2046.000000
43.400002	0.003894	2.301561	0.026486	1.496981	-0.118224	0.896318	0.000000	-10.000000	-0.300000	20.466667	508.000000	1023.000000	1023.000000	2046.000000
43.419998	0.004460	2.636038	0.290470	1.611820	-0.252359	0.986107	0.000000	-10.000000	-0.308333	20.500000	514.833313	1023.000000	1023.000000	2046.000000
43.439999	0.005114	3.022498	0.496998	1.802013	-0.359349	1.082836	0.000000	-10.000000	-0.316667	20.816668	521.666687	1023.000000	1023.000000	2046.000000
43.459999	0.005959	3.521523	0.646646	2.048410	-0.366506	1.192974	0.000000	-10.000000	-0.300000	20.933334	528.500000	1023.000000	1023.000000	2046.000000
43.480000	0.006819	4.029810	0.590637	2.326179	-0.203007	1.316001	0.000000	-10.000000	-0.291667	20.950001	535.500000	1023.000000	1023.000000	2046.000000
43.500000	0.007875	4.654235	0.557824	2.536026	0.113181	1.447204	0.000000	-10.000000	-0.291667	21.000000	542.500000	1023.000000	1023.000000	2046.000000
43.520000	0.008793	5.196563	0.885379	2.681861	0.025579	1.603743	0.000000	-10.000000	-0.316667	21.016666	549.500000	1023.000000	1023.000000	2046.000000
43.540001	0.009767	5.772527	1.097977	2.878179	0.053881	1.742490	0.000000	-10.000000	-0.316667	21.016666	556.500000	1023.000000	1023.000000	2046.000000
43.560001	0.010443	6.172048	1.222728	3.018209	0.080992	1.850120	0.000000	-10.000000	-0.308333	20.666666	563.500000	1023.000000	1023.000000	2046.000000
43.580002	0.011154	6.591834	1.390468	3.167101	0.048879	1.985386	0.000000	-10.000000	-0.283333	20.333334	570.500000	1023.000000	1023.000000	2046.000000
43.599998	0.012146	7.178579	1.285509	3.351548	0.407140	2.134382	0.000000	-10.000000	-0.266667	19.983334	577.500000	1023.000000	1023.000000	2046.000000
43.619999	0.012675	7.490670	1.311153	3.267962	0.637743	2.273811	0.000000	-10.000000	-0.233333	19.500000	584.333313	1023.000000	1023.000000	2046.000000
43.639999	0.012570	7.428606	1.451311	3.088792	0.572106	2.316397	0.000000	-10.000000	-0.208333	18.766668	591.000000	1023.000000	1023.000000	2046.000000
43.660000	0.012474	7.371968	1.494264	2.966797	0.628660	2.282247	0.000000	-10.000000	-0.166667	17.600000	597.333313	1023.000000	1023.000000	2046.000000
43.680000	0.012049	7.121246	1.520193	2.895420	0.581235	2.124398	0.000000	-10.000000	-0.116667	16.050001	603.500000	1023.000000	1023.000000	2046.000000
43.700001	0.011827	6.989516	1.519256	2.860672	0.559409	2.050179	0.000000	-10.000000	-0.083333	14.133334	609.000000	1023.000000	1023.000000	2046.000000
43.720001	0.011714	6.923209	1.379494	2.824185	0.722242	1.997287	0.000000	-10.000000	-0.050000	11.816667	614.166687	1023.000000	1023.000000	2046.000000
43.740002	0.011865	7.012074	1.323089	2.764147	0.972486	1.952353	0.000000	-10.000000	-0.033333	9.133333	618.333313	1023.000000	1023.000000	2046.000000
43.759998	0.011837	6.995830	1.540166	2.571687	0.886623	1.997354	0.000000	-10.000000	0.000000	5.183333	621.833313	1023.000000	1023.000000	2046.000000
43.779999	0.011984	7.082744	1.720555	2.516633	0.848585	1.996971	0.000000	-10.000000	0.025000	0.883333	624.166687	1023.000000	1023.000000	2046.000000
43.799999	0.012084	7.141634	1.853636	2.447675	0.820192	2.020131	0.000000	-10.000000	0.033333	-3.133333	625.500000	1023.000000	1023.000000	2046.000000
43.820000	0.012264	7.248311	1.993981	2.397858	0.782189	2.074283	0.000000	-10.000000	0.041667	-6.100000	626.000000	1023.000000	1023.000000	2046.000000
43.840000	0.012656	7.479511	1.882993	2.439951	1.102533	2.054034	0.000000	-10.000000	0.058333	-8.166667	626.000000	1023.000000	1023.000000	2046.000000
43.860001	0.012979	7.670402	1.966074	2.400908	1.277655	2.025766	0.000000	-10.000000	0.083333	-9.900001	626.000000	1023.000000	1023.000000	2046.000000
43.880001	0.013468	7.959817	2.244976	2.323842	1.251118	2.139881	0.000000	-10.000000	0.100000	-11.083334	626.000000	1023.000000	1023.000000	2046.000000
43.900002	0.013968	8.255364	2.457549	2.337348	1.221291	2.239177	0.000000	-10.000000	0.100000	-12.216667	626.000000	1023.000000	1023.000000	2046.000000
43.919998	0.014427	8.526198	2.617143	2.391778	1.224108	2.293170	0.000000	-10.000000	0.100000	-13.250000	618.666687	1023.000000	1023.000000	2046.000000
43.939999	0.014851	8.777120	2.684836	2.477909	1.267285	2.347090	0.000000	-10.000000	0.133333	-14.200000	609.666687	1023.000000	1023.000000	2046.000000
43.959999	0.014966	8.844702	2.586699	2.539938	1.527162	2.190903	0.000000	-10.000000	0.166667	-15.083334	599.166687	1023.000000	1023.000000	2046.000000
43.980000	0.014476	8.555471	2.682416	2.296960	1.449792	2.126304	0.000000	-10.000000	0.200000	-15.816668	594.166687	1023.000000	1023.000000	2046.000000
44.000000	0.013689	8.089968	2.600434	2.012797	1.429343	2.047393	0.000000	-10.000000	0.208333	-16.583334	589.000000	1023.000000	1023.000000	2046.000000
44.020000	0.012602	7.447809	2.496665	1.814446	1.261628	1.875071	0.000000	-10.000000	0.225000	-17.250000	583.333313	1023.000000	1023.000000	2046.000000
44.040001	0.011471	6.779510	2.256492	1.690439	1.160551	1.672028	0.000000	-10.000000	0.241667	-17.883333	577.500000	1023.000000	1023.000000	2046.000000
44.060001	0.010740	6.347353	2.185394	1.540574	1.144937	1.476447	0.000000	-10.000000	0.250000	-18.216667	571.500000	1023.000000	1023.000000	2046.000000
44.080002	0.010211	6.034728	2.226186	1.272634	1.061372	1.474536	0.000000	-10.000000	0.258333	-18.500000	565.500000	1023.000000	1023.000000	2046.000000
44.099998	0.008997	5.316948	2.046080	0.945324	0.975405	1.350139	0.000000	-10.000000	0.258333	-18.883333	559.333313	1023.000000	1023.000000	2046.000000
44.119999	0.006975	4.122004	1.782771	0.733870	0.721607	0.883755	0.000000	-10.000000	0.258333	-19.150000	553.000000	1023.000000	1023.000000	2046.000000
44.139999	0.004909	2.901183	1.421431	0.460474	0.611270	0.408008	0.000000	-10.000000	0.250000	-19.366667	546.666687	1023.000000	1023.000000	2046.000000
44.160000	0.003201	1.891525	1.221575	0.051941	0.394559	0.223450	0.000000	-10.000000	0.250000	-19.266666	540.166687	1023.000000	1023.000000	2046.000000
44.180000	0.001843	1.089354	0.977706	-0.261135	0.263965	0.108818	0.000000	-10.000000	0.250000	-19.150000	533.833313	1023.000000	1023.000000	2046.000000
44.200001	0.000676	0.399723	0.766379	-0.308325	0.057096	-0.115427	0.000000	-10.000000	0.250000	-18.916668	527.333313	1023.000000	1023.000000	2046.000000
44.220001	-0.000102	-0.060490	0.535664	-0.291849	0.103865	-0.408170	0.000000	-10.000000	0.266667	-18.733334	521.000000	1023.000000	1023.000000	2046.000000
44.240002	-0.000451	-0.266534	0.518905	-0.536502	0.035614	-0.284551	0.000000	-10.000000	0.266667	-18.783333	514.666687	1023.000000	1023.000000	2046.000000
44.259998	-0.000981	-0.580061	0.451145	-0.598983	-0.112065	-0.320158	0.000000	-10.000000	0.266667	-18.866667	508.500000	1023.000000	1023.000000	2046.000000
44.279999	-0.001305	-0.771501	0.221915	-0.442729	-0.053967	-0.496719	0.000000	-10.000000	0.250000	-19.066668	502.166656	1023.000000	1023.000000	2046.000000
44.299999	-0.001312	-0.775334	0.290311	-0.559733	-0.082778	-0.423134	0.000000	-10.000000	0.266667	-19.166668	495.833344	1023.000000	1023.000000	2046.000000
44.320000	-0.001198	-0.707778	0.261004	-0.593835	-0.039531	-0.335415	0.000000	-10.000000	0.266667	-19.433334	489.333344	1023.000000	1023.000000	2046.000000
44.340000	-0.001491	-0.880977	0.258596	-0.603884	-0.234625	-0.301065	0.000000	-10.000000	0.283333	-19.700001	483.000000	1023.000000	1023.000000	2046.000000
44.360001	-0.001220	-0.721054	0.206913	-0.422186	-0.100035	-0.405747	0.000000	-10.000000	0.266667	-20.066668	476.333344	1023.000000	1023.000000	2046.000000
44.380001	-0.001098	-0.648916	0.273268	-0.581028	-0.102720	-0.238435	0.000000	-10.000000	0.300000	-20.300001	469.666656	1023.000000	1023.000000	2046.000000
44.400002	-0.000761	-0.449713	0.367403	-0.664347	-0.101926	-0.050844	0.000000	-10.000000	0.316667	-20.450001	462.833344	1023.000000	1023.000000	2046.000000
44.419998	-0.000830	-0.490656	0.455311	-0.667441	-0.228386	-0.050139	0.000000	-10.000000	0.350000	-20.566668	456.000000	1023.000000	1023.000000	2046.000000
44.439999	-0.000832	-0.491991	0.292677	-0.639616	-0.009737	-0.135315	0.000000	-10.000000	0.350000	-20.600000	449.000000	1023.000000	1023.000000	2046.000000
44.459999	-0.001160	-0.685493	0.383463	-0.924184	-0.037177	-0.107596	0.000000	-10.000000	0.350000	-20.666668	442.166656	1023.000000	1023.000000	2046.000000
44.480000	-0.001795	-1.060761	0.225869	-1.194758	0.023301	-0.115173	0.000000	-10.000000	0.341667	-20.600000	435.333344	1023.000000	1023.000000	2046.000000
44.500000	-0.002895	-1.710810	0.157740	-1.403333	-0.191776	-0.273441	0.000000	-10.000000	0.341667	-20.483334	428.500000	1023.000000	1023.000000	2046.000000
44.520000	-0.003373	-1.993298	-0.065194	-1.393291	-0.029538	-0.505274	0.000000	-10.000000	0.341667	-20.350000	421.500000	1023.000000	1023.000000	2046.000000
44.540001	-0.003840	-2.269635	0.044699	-1.620399	-0.132976	-0.560959	0.000000	-10.000000	0.341667	-20.166668	414.666656	1023.000000	1023.000000	2046.000000
44.560001	-0.004135	-2.443537	-0.026898	-1.844111	-0.103363	-0.469166	0.000000	-10.000000	0.333333	-20.200001	408.000000	1023.000000	1023.000000	2046.000000
44.580002	-0.004816	-2.846464	-0.161606	-1.881737	-0.238003	-0.565119	0.000000	-10.000000	0.325000	-20.000000	401.333344	1023.000000	1023.000000	2046.000000
44.599998	-0.004958	-2.930100	-0.201770	-1.891535	-0.138716	-0.698080	0.000000	-10.000000	0.316667	-20.100000	394.666656	1023.000000	1023.000000	2046.000000
44.619999	-0.005138	-3.036332	-0.084840	-2.029417	-0.285103	-0.636973	0.000000	-10.000000	0.316667	-20.050001	388.000000	1023.000000	1023.000000	2046.000000
44.639999	-0.005253	-3.104713	-0.097414	-2.210521	-0.322486	-0.474292	0.000000	-10.000000	0.316667	-20.216667	381.333344	1023.000000	1023.000000	2046.000000
44.660000	-0.005437	-3.213390	-0.230820	-2.107922	-0.286448	-0.588199	0.000000	-10.000000	0.333333	-20.200001	374.500000	1023.000000	1023.000000	2046.000000
44.680000	-0.005327	-3.148044	-0.092858	-2.074694	-0.293600	-0.686891	0.000000	-10.000000	0.333333	-20.166668	367.666656	1023.000000	1023.000000	2046.000000
44.700001	-0.004993	-2.950808	0.029159	-2.085995	-0.352247	-0.541725	0.000000	-10.000000	0.325000	-20.150000	361.000000	1023.000000	1023.000000	2046.000000
44.720001	-0.004448	-2.629003	0.098838	-2.125504	-0.338417	-0.263921	0.000000	-10.000000	0.308333	-20.266666	354.333344	1023.000000	1023.000000	2046.000000
44.740002	-0.004152	-2.453877	0.045122	-1.883599	-0.296256	-0.319144	0.000000	-10.000000	0.316667	-20.366667	347.500000	1023.000000	1023.000000	2046.000000
44.759998	-0.003858	-2.279965	0.132144	-1.732419	-0.294050	-0.385641	0.000000	-10.000000	0.333333	-20.500000	340.666656	1023.000000	1023.000000	2046.000000
44.779999	-0.003677	-2.173344	0.298432	-1.805859	-0.413043	-0.252874	0.000000	-10.000000	0.341667	-20.483334	333.833344	1023.000000	1023.000000	2046.000000
44.799999	-0.003731	-2.205029	0.269473	-1.996008	-0.397859	-0.080635	0.000000	-10.000000	0.333333	-20.483334	327.000000	1023.000000	1023.000000	2046.000000
44.820000	-0.004424	-2.614662	0.127084	-2.137031	-0.427050	-0.177666	0.000000	-10.000000	0.325000	-20.550001	320.166656	1023.000000	1023.000000	2046.000000
44.840000	-0.005498	-3.249137	-0.129356	-2.185318	-0.439462	-0.495000	0.000000	-10.000000	0.333333	-20.650000	313.333344	1023.000000	1023.000000	2046.000000
44.860001	-0.006786	-4.010305	-0.146451	-2.380287	-0.767163	-0.716405	0.000000	-10.000000	0.333333	-20.900000	306.500000	1023.000000	1023.000000	2046.000000
44.880001	-0.007665	-4.530199	-0.403711	-2.579837	-0.846484	-0.700167	0.000000	-10.000000	0.341667	-20.950001	299.500000	1023.000000	1023.000000	2046.000000
44.900002	-0.008903	-5.261627	-0.635340	-2.782265	-1.079390	-0.764632	0.000000	-10.000000	0.341667	-21.049999	292.500000	1023.000000	1023.000000	2046.000000
44.919998	-0.010600	-6.264620	-1.029879	-2.883978	-1.174990	-1.175774	0.000000	-10.000000	0.350000	-20.983334	285.500000	1023.000000	1023.000000	2046.000000
44.939999	-0.012419	-7.339903	-1.105702	-3.207361	-1.572222	-1.454619	0.000000	-10.000000	0.333333	-20.866667	278.500000	1023.000000	1023.000000	2046.000000
44.959999	-0.013973	-8.257879	-1.469951	-3.554258	-1.640701	-1.592970	0.000000	-10.000000	0.316667	-20.566668	271.500000	1023.000000	1023.000000	2046.000000
44.980000	-0.016003	-9.457524	-1.823650	-3.847426	-1.946149	-1.840300	0.000000	-10.000000	0.300000	-20.166668	264.500000	1023.000000	1023.000000	2046.000000
45.000000	-0.017364	-10.262231	-2.203069	-3.896608	-1.955160	-2.207393	0.000000	-10.000000	0.300000	-19.816668	257.833344	1023.000000	1023.000000	2046.000000
45.020000	-0.018467	-10.913822	-2.290257	-4.082074	-2.181142	-2.360350	0.000000	-10.000000	0.300000	-19.516666	251.166672	1023.000000	1023.000000	2046.000000
45.040001	-0.019173	-11.331283	-2.527179	-4.211321	-2.210526	-2.382256	0.000000	-10.000000	0.283333	-19.283333	244.833328	1023.000000	1023.000000	2046.000000
45.060001	-0.019846	-11.728728	-2.604417	-4.361418	-2.416561	-2.346333	0.000000	-10.000000	0.266667	-19.066668	238.166672	1023.000000	1023.000000	2046.000000
45.080002	-0.020184	-11.928577	-2.881787	-4.241766	-2.327909	-2.477116	0.000000	-10.000000	0.250000	-18.816668	231.833328	1023.000000	1023.000000	2046.000000
45.099998	-0.020525	-12.130556	-2.854537	-4.221786	-2.467388	-2.586846	0.000000	-10.000000	0.250000	-18.583334	225.500000	1023.000000	1023.000000	2046.000000
45.119999	-0.020687	-12.226274	-2.925285	-4.283246	-2.516522	-2.501221	0.000000	-10.000000	0.250000	-18.266666	219.500000	1023.000000	1023.000000	2046.000000
45.139999	-0.020723	-12.247547	-2.931044	-4.368960	-2.635177	-2.312366	0.000000	-10.000000	0.250000	-18.150000	213.500000	1023.000000	1023.000000	2046.000000
45.160000	-0.020560	-12.150848	-3.060973	-4.310271	-2.562111	-2.217494	0.000000	-10.000000	0.250000	-18.049999	207.500000	1023.000000	1023.000000	2046.000000
45.180000	-0.020164	-11.916626	-3.044006	-4.083912	-2.441102	-2.347606	0.000000	-10.000000	0.250000	-18.000000	201.500000	1023.000000	1023.000000	2046.000000
45.200001	-0.020120	-11.891161	-2.946607	-4.149985	-2.593421	-2.201148	0.000000	-10.000000	0.250000	-17.900000	195.500000	1023.000000	1023.000000	2046.000000
45.220001	-0.019896	-11.758477	-2.863008	-4.245363	-2.645173	-2.004933	0.000000	-10.000000	0.250000	-17.833334	189.500000	1023.000000	1023.000000	2046.000000
45.240002	-0.019487	-11.516742	-2.939847	-4.248435	-2.465614	-1.862845	0.000000	-10.000000	0.241667	-17.833334	183.500000	1023.000000	1023.000000	2046.000000
45.259998	-0.019347	-11.433838	-2.807025	-4.253621	-2.404649	-1.968543	0.000000	-10.000000	0.233333	-17.650000	177.500000	1023.000000	1023.000000	2046.000000
45.279999	-0.019596	-11.581392	-2.812346	-4.441526	-2.391368	-1.936151	0.000000	-10.000000	0.216667	-17.500000	171.500000	1023.000000	1023.000000	2046.000000
45.299999	-0.020209	-11.943604	-2.791941	-4.725646	-2.525927	-1.900089	0.000000	-10.000000	0.208333	-17.183334	165.500000	1023.000000	1023.000000	2046.000000
45.320000	-0.020682	-12.223152	-2.996968	-4.774426	-2.388245	-2.063515	0.000000	-10.000000	0.200000	-16.900002	159.666672	1023.000000	1023.000000	2046.000000
45.340000	-0.021106	-12.473740	-3.007961	-4.833910	-2.382372	-2.249496	0.000000	-10.000000	0.200000	-16.500000	154.000000	1023.000000	1023.000000	2046.000000
45.360001	-0.021498	-12.705037	-3.000565	-4.986438	-2.466210	-2.251824	0.000000	-10.000000	0.191667	-16.300001	148.500000	1023.000000	1023.000000	2046.000000
45.380001	-0.021988	-12.995079	-3.012448	-5.134503	-2.623297	-2.224830	0.000000	-10.000000	0.183333	-16.033333	143.000000	1023.000000	1023.000000	2046.000000
45.400002	-0.022179	-13.107819	-3.182119	-5.167239	-2.532803	-2.225658	0.000000	-10.000000	0.183333	-15.800000	137.666672	1023.000000	1023.000000	2046.000000
45.419998	-0.022346	-13.206500	-3.201560	-5.149270	-2.476983	-2.378687	0.000000	-10.000000	0.191667	-15.500000	132.500000	1023.000000	1023.000000	2046.000000
45.439999	-0.022551	-13.327521	-3.186724	-5.196341	-2.576768	-2.367688	0.000000	-10.000000	0.191667	-15.350000	127.333336	1023.000000	1023.000000	2046.000000
45.459999	-0.022745	-13.442158	-3.082008	-5.351576	-2.824589	-2.183985	0.000000	-10.000000	0.175000	-15.216667	122.166664	1023.000000	1023.000000	2046.000000
45.480000	-0.022505	-13.300335	-3.259993	-5.255195	-2.563571	-2.221575	0.000000	-10.000000	0.166667	-14.916667	117.000000	1023.000000	1023.000000	2046.000000
45.500000	-0.022408	-13.243052	-3.132036	-5.215283	-2.598402	-2.297331	0.000000	-10.000000	0.166667	-14.633333	112.000000	1023.000000	1023.000000	2046.000000
45.520000	-0.022202	-13.121238	-3.075528	-5.281730	-2.627717	-2.136263	0.000000	-10.000000	0.166667	-14.233334	107.166664	1023.000000	1023.000000	2046.000000
45.540001	-0.021802	-12.884705	-3.015611	-5.224561	-2.684089	-1.960444	0.000000	-10.000000	0.158333	-13.933333	102.500000	1023.000000	1023.000000	2046.000000
45.560001	-0.020831	-12.310963	-2.948501	-4.990659	-2.418761	-1.953042	0.000000	-10.000000	0.150000	-13.516666	97.833336	1023.000000	1023.000000	2046.000000
45.580002	-0.020366	-12.036237	-2.779011	-4.862731	-2.500826	-1.893670	0.000000	-10.000000	0.150000	-13.150000	93.333336	1023.000000	1023.000000	2046.000000
45.599998	-0.019946	-11.788268	-2.656194	-4.887302	-2.578372	-1.666399	0.000000	-10.000000	0.133333	-12.800000	88.833336	1023.000000	1023.000000	2046.000000
45.619999	-0.019349	-11.435463	-2.738906	-4.721313	-2.356134	-1.619110	0.000000	-10.000000	0.116667	-12.416667	84.500000	1023.000000	1023.000000	2046.000000
45.639999	-0.019301	-11.406692	-2.559250	-4.733025	-2.395052	-1.719364	0.000000	-10.000000	0.091667	-12.166667	80.166664	1023.000000	1023.000000	2046.000000
45.660000	-0.019648	-11.611750	-2.660941	-4.853737	-2.350950	-1.746121	0.000000	-10.000000	0.083333	-12.000000	76.000000	1023.000000	1023.000000	2046.000000
45.680000	-0.020584	-12.165249	-2.707321	-5.044915	-2.627906	-1.785106	0.000000	-10.000000	0.075000	-11.916667	72.000000	1023.000000	1023.000000	2046.000000
45.700001	-0.021069	-12.451852	-2.955127	-5.056946	-2.441773	-1.998006	0.000000	-10.000000	0.083333	-11.783334	68.000000	1023.000000	1023.000000	2046.000000
45.720001	-0.021655	-12.797822	-2.984958	-5.053833	-2.616804	-2.142227	0.000000	-10.000000	0.091667	-11.516667	64.166664	1023.000000	1023.000000	2046.000000
45.740002	-0.022690	-13.409609	-3.181331	-5.214491	-2.821731	-2.192055	0.000000	-10.000000	0.091667	-11.300000	60.500000	1023.000000	1023.000000	2046.000000
45.759998	-0.024334	-14.381520	-3.403008	-5.535073	-3.145016	-2.298423	0.000000	-10.000000	0.083333	-11.016667	56.833332	1023.000000	1023.000000	2046.000000
45.779999	-0.025714	-15.197119	-3.765237	-5.686048	-3.096900	-2.648934	0.000000	-10.000000	0.066667	-10.883333	53.166668	1023.000000	1023.000000	2046.000000
45.799999	-0.027319	-16.145363	-3.941587	-5.935324	-3.259262	-3.009189	0.000000	-10.000000	0.058333	-10.500000	49.500000	1023.000000	1023.000000	2046.000000
45.820000	-0.029129	-17.215170	-4.298522	-6.208151	-3.492601	-3.215896	0.000000	-10.000000	0.050000	-10.066667	46.000000	1023.000000	1023.000000	2046.000000
45.840000	-0.030535	-18.046127	-4.501013	-6.423536	-3.837347	-3.284232	0.000000	-10.000000	0.050000	-9.483334	42.666668	1023.000000	1023.000000	2046.000000
45.860001	-0.030860	-18.238335	-4.748645	-6.406003	-3.639966	-3.443721	0.000000	-10.000000	0.050000	-9.066667	39.500000	1023.000000	1023.000000	2046.000000
45.880001	-0.031394	-18.553873	-4.819750	-6.397855	-3.705142	-3.631126	0.000000	-10.000000	0.050000	-8.666667	36.500000	1023.000000	1023.000000	2046.000000
45.900002	-0.032112	-18.977905	-4.853310	-6.551171	-4.028932	-3.544494	0.000000	-10.000000	0.050000	-8.316667	33.500000	1023.000000	1023.000000	2046.000000
45.919998	-0.032125	-18.985870	-5.030111	-6.483205	-3.956816	-3.515737	0.000000	-10.000000	0.050000	-7.933333	30.666666	1023.000000	1023.000000	2046.000000
45.939999	-0.032062	-18.948839	-4.980719	-6.378806	-3.982454	-3.606861	0.000000	-10.000000	0.050000	-7.600000	28.000000	1023.000000	1023.000000	2046.000000
45.959999	-0.032133	-18.990786	-5.088045	-6.349505	-4.001175	-3.552060	0.000000	-10.000000	0.041667	-7.266667	25.500000	1023.000000	1023.000000	2046.000000
45.980000	-0.032278	-19.076233	-5.025832	-6.353852	-4.273929	-3.422620	0.000000	-10.000000	0.041667	-6.983334	23.000000	1023.000000	1023.000000	2046.000000
46.000000	-0.031547	-18.643997	-5.006993	-6.235363	-4.063774	-3.337867	0.000000	-10.000000	0.033333	-6.616667	20.666666	1023.000000	1023.000000	2046.000000
46.020000	-0.030988	-18.313673	-4.958485	-6.063758	-3.989463	-3.301967	0.000000	-10.000000	0.025000	-5.900000	18.500000	1023.000000	1023.000000	2046.000000
46.040001	-0.031160	-18.415770	-4.844767	-6.111703	-4.275504	-3.183797	0.000000	-10.000000	0.008333	-4.783333	16.500000	1023.000000	1023.000000	2046.000000
46.060001	-0.030577	-18.070757	-4.713025	-6.110904	-4.245980	-3.000847	0.000000	-10.000000	0.000000	-2.816667	15.000000	1023.000000	1023.000000	2046.000000
46.080002	-0.029533	-17.453749	-4.465039	-6.018421	-3.993389	-2.976898	0.000000	-10.000000	-0.016667	-0.333333	14.166667	1023.000000	1023.000000	2046.000000
46.099998	-0.029295	-17.313511	-4.422304	-6.035143	-3.904427	-2.951638	0.000000	-10.000000	-0.025000	2.266667	14.000000	1023.000000	1023.000000	2046.000000
46.119999	-0.029329	-17.333271	-4.216822	-6.188000	-4.089003	-2.839448	0.000000	-10.000000	-0.050000	4.616667	14.000000	1023.000000	1023.000000	2046.000000
46.139999	-0.029008	-17.144011	-4.232660	-6.147524	-3.826945	-2.936881	0.000000	-10.000000	-0.058333	6.666667	14.000000	1023.000000	1023.000000	2046.000000
46.160000	-0.028812	-17.027683	-4.114077	-6.106050	-3.718853	-3.088704	0.000000	-10.000000	-0.083333	8.633333	14.000000	1023.000000	1023.000000	2046.000000
46.180000	-0.028975	-17.124496	-4.112310	-6.084575	-3.754298	-3.173313	0.000000	-10.000000	-0.100000	10.500000	14.000000	1023.000000	1023.000000	2046.000000
46.200001	-0.029135	-17.218794	-3.982463	-6.195874	-3.965156	-3.075300	0.000000	-10.000000	-0.116667	11.700001	14.000000	1023.000000	1023.000000	2046.000000
46.220001	-0.028825	-17.035339	-4.013399	-6.102458	-3.854910	-3.064572	0.000000	-10.000000	-0.150000	13.133334	14.000000	1023.000000	1023.000000	2046.000000
46.240002	-0.028434	-16.804216	-3.796257	-6.050181	-3.891928	-3.065851	0.000000	-10.000000	-0.183333	14.466667	17.000000	1023.000000	1023.000000	2046.000000
46.259998	-0.027952	-16.519396	-3.846549	-5.900360	-3.727791	-3.044697	0.000000	-10.000000	-0.216667	15.950000	21.166666	1023.000000	1023.000000	2046.000000
46.279999	-0.027317	-16.144608	-3.750288	-5.774364	-3.674142	-2.945813	0.000000	-10.000000	-0.216667	17.016666	27.333334	1023.000000	1023.000000	2046.000000
46.299999	-0.026861	-15.874956	-3.626481	-5.711205	-3.772293	-2.764977	0.000000	-10.000000	-0.208333	17.483334	30.500000	1023.000000	1023.000000	2046.000000
46.320000	-0.025751	-15.218659	-3.468575	-5.489703	-3.571650	-2.688732	0.000000	-10.000000	-0.216667	18.200001	36.500000	1023.000000	1023.000000	2046.000000
46.340000	-0.024677	-14.583921	-3.311005	-5.276171	-3.408004	-2.588742	0.000000	-10.000000	-0.233333	18.700001	42.500000	1023.000000	1023.000000	2046.000000
46.360001	-0.023526	-13.903852	-3.139193	-5.093956	-3.284669	-2.386034	0.000000	-10.000000	-0.266667	19.450001	50.500000	1023.000000	1023.000000	2046.000000
46.380001	-0.022573	-13.340548	-2.912910	-4.924353	-3.386790	-2.116494	0.000000	-10.000000	-0.283333	19.883335	56.833332	1023.000000	1023.000000	2046.000000
46.400002	-0.021061	-12.446964	-2.674352	-4.632001	-3.159312	-1.981299	0.000000	-10.000000	-0.300000	20.300001	63.333332	1023.000000	1023.000000	2046.000000
46.419998	-0.019808	-11.706727	-2.495499	-4.385144	-2.966946	-1.859138	0.000000	-10.000000	-0.308333	20.716667	70.166664	1023.000000	1023.000000	2046.000000
46.439999	-0.018816	-11.120011	-2.392815	-4.110035	-2.845904	-1.771257	0.000000	-10.000000	-0.316667	21.133335	77.000000	1023.000000	1023.000000	2046.000000
46.459999	-0.018059	-10.672821	-2.191163	-3.955457	-2.949267	-1.576934	0.000000	-10.000000	-0.333333	21.533335	84.000000	1023.000000	1023.000000	2046.000000
46.480000	-0.016903	-9.989940	-1.987711	-3.849956	-2.733680	-1.418594	0.000000	-10.000000	-0.325000	21.666668	91.000000	1023.000000	1023.000000	2046.000000
46.500000	-0.016492	-9.746580	-1.965510	-3.693709	-2.565936	-1.521425	0.000000	-10.000000	-0.333333	21.783333	98.166664	1023.000000	1023.000000	2046.000000
46.520000	-0.016750	-9.899384	-1.925207	-3.696141	-2.681571	-1.596464	0.000000	-10.000000	-0.316667	21.966667	105.500000	1023.000000	1023.000000	2046.000000
46.540001	-0.016760	-9.904947	-1.908546	-3.638109	-2.782462	-1.575830	0.000000	-10.000000	-0.325000	21.800001	112.833336	1023.000000	1023.000000	2046.000000
46.560001	-0.016450	-9.721839	-1.813659	-3.576649	-2.733709	-1.597821	0.000000	-10.000000	-0.316667	21.566668	117.666664	1023.000000	1023.000000	2046.000000
46.580002	-0.016903	-9.989697	-1.983848	-3.647146	-2.624339	-1.734365	0.000000	-10.000000	-0.333333	21.100000	124.833336	1023.000000	1023.000000	2046.000000
46.599998	-0.018513	-10.941357	-2.239791	-3.869836	-2.842019	-1.989712	0.000000	-10.000000	-0.325000	21.150000	132.000000	1023.000000	1023.000000	2046.000000
46.619999	-0.019863	-11.739286	-2.540089	-4.045264	-3.020535	-2.133397	0.000000	-10.000000	-0.316667	21.000000	141.500000	1023.000000	1023.000000	2046.000000
46.639999	-0.020637	-12.196580	-2.673687	-4.172745	-3.071292	-2.278856	0.000000	-10.000000	-0.300000	20.866667	148.500000	1023.000000	1023.000000	2046.000000
46.660000	-0.020922	-12.365019	-2.913970	-4.175767	-2.948546	-2.326736	0.000000	-10.000000	-0.300000	20.716667	155.500000	1023.000000	1023.000000	2046.000000
46.680000	-0.021137	-12.491912	-3.025067	-4.127484	-2.993091	-2.346269	0.000000	-10.000000	-0.300000	20.816668	162.500000	1023.000000	1023.000000	2046.000000
46.700001	-0.020903	-12.353698	-3.051723	-4.014179	-3.034784	-2.253011	0.000000	-10.000000	-0.300000	21.150000	169.500000	1023.000000	1023.000000	2046.000000
46.720001	-0.020152	-11.909583	-2.940718	-3.813290	-2.908987	-2.246589	0.000000	-10.000000	-0.316667	21.350000	176.500000	1023.000000	1023.000000	2046.000000
46.740002	-0.019374	-11.449855	-2.916014	-3.605451	-2.783341	-2.145049	0.000000	-10.000000	-0.316667	21.600000	183.666672	1023.000000	1023.000000	2046.000000
46.759998	-0.018829	-11.128116	-2.946870	-3.386717	-2.756541	-2.037987	0.000000	-10.000000	-0.316667	21.566668	190.833328	1023.000000	1023.000000	2046.000000
46.779999	-0.018247	-10.784245	-2.876026	-3.277367	-2.830717	-1.800133	0.000000	-10.000000	-0.291667	21.416668	198.000000	1023.000000	1023.000000	2046.000000
46.799999	-0.017134	-10.126160	-2.659790	-3.066064	-2.732684	-1.667622	0.000000	-10.000000	-0.291667	21.116667	205.166672	1023.000000	1023.000000	2046.000000
46.820000	-0.016046	-9.483035	-2.696066	-2.747294	-2.468714	-1.570961	0.000000	-10.000000	-0.291667	20.966667	212.333328	1023.000000	1023.000000	2046.000000
46.840000	-0.015394	-9.097700	-2.570847	-2.568641	-2.605277	-1.352936	0.000000	-10.000000	-0.300000	20.966667	219.500000	1023.000000	1023.000000	2046.000000
46.860001	-0.014392	-8.505404	-2.472382	-2.381598	-2.466902	-1.184522	0.000000	-10.000000	-0.300000	20.966667	226.500000	1023.000000	1023.000000	2046.000000
46.880001	-0.013031	-7.701204	-2.139897	-2.168753	-2.374652	-1.017902	0.000000	-10.000000	-0.300000	20.950001	231.166672	1023.000000	1023.000000	2046.000000
46.900002	-0.011999	-7.091406	-2.031204	-2.032176	-2.198253	-0.829773	0.000000	-10.000000	-0.308333	20.866667	238.000000	1023.000000	1023.000000	2046.000000
46.919998	-0.011298	-6.676888	-1.941560	-1.984487	-2.084197	-0.666644	0.000000	-10.000000	-0.316667	20.900000	244.833328	1023.000000	1023.000000	2046.000000
46.939999	-0.010907	-6.445747	-1.886673	-1.975405	-1.978793	-0.604876	0.000000	-10.000000	-0.316667	21.000000	254.000000	1023.000000	1023.000000	2046.000000
46.959999	-0.010500	-6.205260	-1.737334	-1.933693	-1.867435	-0.666798	0.000000	-10.000000	-0.308333	21.083334	261.000000	1023.000000	1023.000000	2046.000000
46.980000	-0.010117	-5.979213	-1.634546	-1.897534	-1.788455	-0.658679	0.000000	-10.000000	-0.300000	21.183334	268.000000	1023.000000	1023.000000	2046.000000
47.000000	-0.009871	-5.833910	-1.760311	-1.836835	-1.644554	-0.592210	0.000000	-10.000000	-0.300000	21.216667	272.666656	1023.000000	1023.000000	2046.000000
47.020000	-0.009982	-5.899459	-1.712488	-1.812729	-1.812681	-0.561562	0.000000	-10.000000	-0.300000	21.233334	277.333344	1023.000000	1023.000000	2046.000000
47.040001	-0.009377	-5.541645	-1.583123	-1.667181	-1.727237	-0.564103	0.000000	-10.000000	-0.316667	21.233334	284.500000	1023.000000	1023.000000	2046.000000
47.060001	-0.008705	-5.144695	-1.427649	-1.555212	-1.674039	-0.487795	0.000000	-10.000000	-0.325000	21.250000	294.000000	1023.000000	1023.000000	2046.000000
47.080002	-0.007964	-4.706834	-1.514453	-1.384859	-1.420192	-0.387331	0.000000	-10.000000	-0.341667	21.483334	303.500000	1023.000000	1023.000000	2046.000000
47.099998	-0.007420	-4.385358	-1.338022	-1.263723	-1.547904	-0.235710	0.000000	-10.000000	-0.341667	21.600000	310.666656	1023.000000	1023.000000	2046.000000
47.119999	-0.005991	-3.540760	-0.933702	-1.027953	-1.484124	-0.094981	0.000000	-10.000000	-0.350000	21.700001	315.500000	1023.000000	1023.000000	2046.000000
47.139999	-0.004306	-2.545069	-0.702826	-0.733925	-1.251603	0.143285	0.000000	-10.000000	-0.333333	21.916666	322.833344	1023.000000	1023.000000	2046.000000
47.160000	-0.002728	-1.611977	-0.567284	-0.488595	-1.025814	0.469716	0.000000	-10.000000	-0.316667	22.216667	330.166656	1023.000000	1023.000000	2046.000000
47.180000	-0.001619	-0.956557	-0.407149	-0.159229	-0.982107	0.591929	0.000000	-10.000000	-0.341667	22.666668	340.000000	1023.000000	1023.000000	2046.000000
47.200001	-0.000185	-0.109379	-0.084112	0.084064	-0.841283	0.731952	0.000000	-10.000000	-0.358333	22.950001	347.500000	1023.000000	1023.000000	2046.000000
47.220001	0.001122	0.663305	0.213139	0.316096	-0.762682	0.896751	0.000000	-10.000000	-0.375000	23.200001	352.500000	1023.000000	1023.000000	2046.000000
47.240002	0.001808	1.068439	0.171252	0.458006	-0.592826	1.032007	0.000000	-10.000000	-0.350000	23.050001	357.666656	1023.000000	1023.000000	2046.000000
47.259998	0.002005	1.184819	0.266677	0.522259	-0.595337	0.991220	0.000000	-10.000000	-0.366667	23.016668	362.833344	1023.000000	1023.000000	2046.000000
47.279999	0.002425	1.432970	0.540613	0.542865	-0.637409	0.986902	0.000000	-10.000000	-0.383333	22.800001	370.500000	1023.000000	1023.000000	2046.000000
47.299999	0.002826	1.670262	0.367920	0.704791	-0.376054	0.973605	0.000000	-10.000000	-0.383333	22.983334	380.500000	1023.000000	1023.000000	2046.000000
47.320000	0.002806	1.658375	0.486207	0.871116	-0.592771	0.893822	0.000000	-10.000000	-0.383333	23.016666	390.666656	1023.000000	1023.000000	2046.000000
47.340000	0.002907	1.717848	0.553244	0.866581	-0.500672	0.798694	0.000000	-10.000000	-0.366667	23.400002	401.000000	1023.000000	1023.000000	2046.000000
47.360001	0.002086	1.233038	0.508322	0.712665	-0.634129	0.646180	0.000000	-10.000000	-0.366667	23.616667	409.000000	1023.000000	1023.000000	2046.000000
47.380001	0.001064	0.629111	0.112672	0.628816	-0.561201	0.448824	0.000000	-10.000000	-0.350000	23.766666	414.333344	1023.000000	1023.000000	2046.000000
47.400002	-0.000158	-0.093506	-0.108945	0.506838	-0.845074	0.353675	0.000000	-10.000000	-0.350000	23.633333	422.166656	1023.000000	1023.000000	2046.000000
47.419998	-0.000775	-0.457952	-0.354532	0.463117	-0.840008	0.273471	0.000000	-10.000000	-0.350000	23.633333	429.833344	1023.000000	1023.000000	2046.000000
47.439999	-0.000782	-0.462181	-0.321352	0.502604	-0.861722	0.218290	0.000000	-10.000000	-0.350000	23.633333	437.500000	1023.000000	1023.000000	2046.000000
47.459999	-0.000391	-0.231340	-0.191750	0.601523	-0.913334	0.272221	0.000000	-10.000000	-0.350000	23.633333	442.666656	1023.000000	1023.000000	2046.000000
47.480000	0.000343	0.202718	-0.320976	0.882068	-0.681952	0.323578	0.000000	-10.000000	-0.358333	23.566668	448.000000	1023.000000	1023.000000	2046.000000
47.500000	0.000869	0.513395	-0.330650	1.114075	-0.705813	0.435783	0.000000	-10.000000	-0.358333	23.433334	456.000000	1023.000000	1023.000000	2046.000000
47.520000	0.001765	1.043368	-0.064160	1.283596	-0.707787	0.531720	0.000000	-10.000000	-0.375000	23.600000	466.500000	1023.000000	1023.000000	2046.000000
47.540001	0.002771	1.637369	0.094879	1.530403	-0.621117	0.633205	0.000000	-10.000000	-0.375000	23.616667	476.833344	1023.000000	1023.000000	2046.000000
47.560001	0.003627	2.143477	0.090693	1.745824	-0.557229	0.864190	0.000000	-10.000000	-0.383333	23.700001	484.500000	1023.000000	1023.000000	2046.000000
47.580002	0.004392	2.595902	0.134617	1.999821	-0.516897	0.978361	0.000000	-10.000000	-0.375000	23.616667	489.666656	1023.000000	1023.000000	2046.000000
47.599998	0.005897	3.485108	0.569480	2.217297	-0.457053	1.155383	0.000000	-10.000000	-0.366667	23.416666	497.666656	1023.000000	1023.000000	2046.000000
47.619999	0.006970	4.119145	0.608534	2.460712	-0.250974	1.300874	0.000000	-10.000000	-0.358333	23.216667	505.666656	1023.000000	1023.000000	2046.000000
47.639999	0.007907	4.672876	0.710351	2.657475	-0.225355	1.530405	0.000000	-10.000000	-0.366667	22.816668	516.166687	1023.000000	1023.000000	2046.000000
47.660000	0.008955	5.292382	0.817445	2.829904	-0.058073	1.703106	0.000000	-10.000000	-0.366667	22.683334	523.833313	1023.000000	1023.000000	2046.000000
47.680000	0.010003	5.912035	1.185183	2.849100	0.025749	1.852002	0.000000	-10.000000	-0.366667	22.550001	531.500000	1023.000000	1023.000000	2046.000000
47.700001	0.010690	6.317739	1.196769	2.916489	0.275459	1.929021	0.000000	-10.000000	-0.350000	22.733334	539.000000	1023.000000	1023.000000	2046.000000
47.720001	0.010784	6.373577	1.119905	2.915193	0.343863	1.994616	0.000000	-10.000000	-0.350000	22.833334	546.666687	1023.000000	1023.000000	2046.000000
47.740002	0.010831	6.401054	1.094680	2.943253	0.424944	1.938177	0.000000	-10.000000	-0.350000	23.016666	556.666687	1023.000000	1023.000000	2046.000000
47.759998	0.011049	6.529669	1.370332	2.934723	0.348748	1.875866	0.000000	-10.000000	-0.350000	23.066666	561.666687	1023.000000	1023.000000	2046.000000
47.779999	0.011454	6.769160	1.247143	3.048667	0.530354	1.942997	0.000000	-10.000000	-0.341667	23.133333	566.666687	1023.000000	1023.000000	2046.000000
47.799999	0.011657	6.889345	1.202793	3.141052	0.489653	2.055847	0.000000	-10.000000	-0.341667	22.866667	572.000000	1023.000000	1023.000000	2046.000000
47.820000	0.012310	7.275388	1.352576	3.240933	0.606492	2.075387	0.000000	-10.000000	-0.341667	22.716667	579.666687	1023.000000	1023.000000	2046.000000
47.840000	0.013329	7.877594	1.741251	3.345841	0.613294	2.177208	0.000000	-10.000000	-0.325000	22.333334	587.333313	1023.000000	1023.000000	2046.000000
47.860001	0.014367	8.491078	1.902368	3.525516	0.723575	2.339619	0.000000	-10.000000	-0.308333	22.383333	594.666687	1023.000000	1023.000000	2046.000000
47.880001	0.015759	9.313475	2.077088	3.778819	0.866612	2.590956	0.000000	-10.000000	-0.308333	21.866667	609.666687	1023.000000	1023.000000	2046.000000
47.900002	0.017486	10.334130	2.223650	4.091861	1.216328	2.802291	0.000000	-10.000000	-0.333333	21.900000	624.333313	1023.000000	1023.000000	2046.000000
47.919998	0.018962	11.206641	2.767071	4.361204	1.173849	2.904518	0.000000	-10.000000	-0.350000	21.750000	636.666687	1023.000000	1023.000000	2046.000000
47.939999	0.020414	12.064532	2.898501	4.594211	1.415990	3.155830	0.000000	-10.000000	-0.350000	22.050001	639.000000	1023.000000	1023.000000	2046.000000
47.959999	0.021428	12.664117	3.052738	4.810868	1.399377	3.401133	0.000000	-10.000000	-0.350000	21.916668	641.333313	1023.000000	1023.000000	2046.000000
47.980000	0.022792	13.469890	3.195210	5.121523	1.696263	3.456893	0.000000	-10.000000	-0.350000	21.783333	643.666687	1023.000000	1023.000000	2046.000000
48.000000	0.023647	13.975389	3.643045	5.161317	1.608366	3.562660	0.000000	-10.000000	-0.341667	21.866667	648.500000	1023.000000	1023.000000	2046.000000
48.020000	0.024254	14.333817	3.539281	5.282196	1.889051	3.623288	0.000000	-10.000000	-0.333333	21.966667	653.500000	1023.000000	1023.000000	2046.000000
48.040001	0.023991	14.178749	3.498831	5.323443	1.770631	3.585843	0.000000	-10.000000	-0.300000	21.883333	661.000000	1023.000000	1023.000000	2046.000000
48.060001	0.024175	14.287406	3.703724	5.396176	1.797965	3.389540	0.000000	-10.000000	-0.291667	21.583334	668.333313	1023.000000	1023.000000	2046.000000
48.080002	0.024254	14.334017	3.850872	5.429362	1.719308	3.334474	0.000000	-10.000000	-0.283333	21.450001	675.666687	1023.000000	1023.000000	2046.000000
48.099998	0.023912	14.132120	3.702648	5.349555	1.685099	3.394817	0.000000	-10.000000	-0.283333	21.200001	682.833313	1023.000000	1023.000000	2046.000000
48.119999	0.022974	13.577869	3.420151	5.295003	1.747352	3.115362	0.000000	-10.000000	-0.275000	20.916668	690.000000	1023.000000	1023.000000	2046.000000
48.139999	0.021567	12.746158	3.366407	5.089540	1.484919	2.805292	0.000000	-10.000000	-0.275000	20.283333	697.000000	1023.000000	1023.000000	2046.000000
48.160000	0.020460	12.091768	3.016957	4.912076	1.448782	2.713954	0.000000	-10.000000	-0.275000	20.016666	703.833313	1023.000000	1023.000000	2046.000000
48.180000	0.019564	11.562326	2.774635	4.870828	1.229532	2.687331	0.000000	-10.000000	-0.266667	19.733334	710.666687	1023.000000	1023.000000	2046.000000
48.200001	0.019529	11.541608	2.734003	4.941067	1.340671	2.525867	0.000000	-10.000000	-0.250000	19.700001	717.166687	1023.000000	1023.000000	2046.000000
48.220001	0.019692	11.638141	2.837371	4.993051	1.265868	2.541851	0.000000	-10.000000	-0.250000	19.816668	723.833313	1023.000000	1023.000000	2046.000000
48.240002	0.020079	11.866685	2.791191	5.113782	1.253141	2.708570	0.000000	-10.000000	-0.250000	19.733334	730.333313	1023.000000	1023.000000	2046.000000
48.259998	0.020910	12.357529	2.712623	5.467575	1.482325	2.695006	0.000000	-10.000000	-0.250000	19.600000	737.000000	1023.000000	1023.000000	2046.000000
48.279999	0.021667	12.805461	3.096397	5.580329	1.340658	2.788076	0.000000	-10.000000	-0.250000	19.233334	743.500000	1023.000000	1023.000000	2046.000000
48.299999	0.022547	13.325294	3.156755	5.740934	1.528713	2.898893	0.000000	-10.000000	-0.250000	18.933334	750.000000	1023.000000	1023.000000	2046.000000
48.320000	0.023145	13.678700	3.239287	5.948259	1.427833	3.063322	0.000000	-10.000000	-0.233333	18.766666	756.333313	1023.000000	1023.000000	2046.000000
48.340000	0.024111	14.249332	3.231863	6.237060	1.641878	3.138532	0.000000	-10.000000	-0.208333	18.316668	762.500000	1023.000000	1023.000000	2046.000000
48.360001	0.025128	14.850779	3.626419	6.415911	1.576823	3.231626	0.000000	-10.000000	-0.183333	17.850000	768.833313	1023.000000	1023.000000	2046.000000
48.380001	0.025986	15.357903	3.723241	6.527403	1.701295	3.405963	0.000000	-10.000000	-0.166667	17.216667	774.833313	1023.000000	1023.000000	2046.000000
48.400002	0.026702	15.781149	3.803359	6.594328	1.673513	3.709949	0.000000	-10.000000	-0.166667	16.583334	780.833313	1023.000000	1023.000000	2046.000000
48.419998	0.027831	16.448362	3.846629	6.841311	1.940742	3.819679	0.000000	-10.000000	-0.141667	16.033333	786.333313	1023.000000	1023.000000	2046.000000
48.439999	0.028575	16.887665	4.108646	6.836752	2.020059	3.922207	0.000000	-10.000000	-0.125000	15.733334	791.833313	1023.000000	1023.000000	2046.000000
48.459999	0.028878	17.066751	4.091804	6.789724	2.185962	3.999261	0.000000	-10.000000	-0.116667	15.300000	797.166687	1023.000000	1023.000000	2046.000000
48.480000	0.028451	16.814770	3.941684	6.780591	2.132850	3.959644	0.000000	-10.000000	-0.133333	15.066667	802.333313	1023.000000	1023.000000	2046.000000
48.500000	0.028490	16.837687	3.952396	6.734034	2.288480	3.862776	0.000000	-10.000000	-0.158333	14.683333	807.500000	1023.000000	1023.000000	2046.000000
48.520000	0.028276	16.711327	4.008413	6.665877	2.218846	3.818189	0.000000	-10.000000	-0.141667	14.650000	812.500000	1023.000000	1023.000000	2046.000000
48.540001	0.028182	16.655329	3.926972	6.645433	2.166466	3.916457	0.000000	-10.000000	-0.141667	14.433333	817.333313	1023.000000	1023.000000	2046.000000
48.560001	0.028519	16.854897	3.841866	6.793496	2.266766	3.952767	0.000000	-10.000000	-0.133333	14.183333	822.166687	1023.000000	1023.000000	2046.000000
48.580002	0.029132	17.217113	4.057105	6.902864	2.341002	3.916142	0.000000	-10.000000	-0.141667	13.866667	827.000000	1023.000000	1023.000000	2046.000000
48.599998	0.029753	17.583815	4.254191	6.925063	2.372018	4.032543	0.000000	-10.000000	-0.133333	13.416667	831.666687	1023.000000	1023.000000	2046.000000
48.619999	0.030427	17.982330	4.450232	7.007543	2.255813	4.268743	0.000000	-10.000000	-0.108333	12.900001	836.333313	1023.000000	1023.000000	2046.000000
48.639999	0.031970	18.894009	4.490624	7.405127	2.672275	4.325982	0.000000	-10.000000	-0.100000	12.500000	840.666687	1023.000000	1023.000000	2046.000000
48.660000	0.033449	19.768280	4.916377	7.570162	2.741680	4.540060	0.000000	-10.000000	-0.091667	12.400001	845.000000	1023.000000	1023.000000	2046.000000
48.680000	0.034712	20.514938	5.159832	7.748213	2.863118	4.743776	0.000000	-10.000000	-0.100000	12.583333	849.000000	1023.000000	1023.000000	2046.000000
48.700001	0.035651	21.069740	5.373957	7.844204	2.782897	5.068682	0.000000	-10.000000	-0.100000	12.783334	853.166687	1023.000000	1023.000000	2046.000000
48.720001	0.036954	21.840082	5.374588	8.254040	3.136636	5.074819	0.000000	-10.000000	-0.100000	12.933333	857.500000	1023.000000	1023.000000	2046.000000
48.740002	0.037821	22.352234	5.725141	8.360874	3.091011	5.175208	0.000000	-10.000000	-0.108333	13.050000	861.833313	1023.000000	1023.000000	2046.000000
48.759998	0.038257	22.610050	5.789216	8.290413	3.241703	5.288717	0.000000	-10.000000	-0.108333	13.100000	866.166687	1023.000000	1023.000000	2046.000000
48.779999	0.038087	22.509342	5.764311	8.328964	3.158322	5.257744	0.000000	-10.000000	-0.108333	12.983334	870.500000	1023.000000	1023.000000	2046.000000
48.799999	0.037893	22.394848	5.675560	8.401175	3.255145	5.062967	0.000000	-10.000000	-0.100000	12.766667	874.833313	1023.000000	1023.000000	2046.000000
48.820000	0.037829	22.357079	5.814385	8.391439	3.139165	5.012088	0.000000	-10.000000	-0.091667	12.316667	879.166687	1023.000000	1023.000000	2046.000000
48.840000	0.037898	22.397476	5.827348	8.369633	3.165838	5.034657	0.000000	-10.000000	-0.075000	11.950000	883.500000	1023.000000	1023.000000	2046.000000
48.860001	0.037310	22.050117	5.810226	8.265240	2.937222	5.037430	0.000000	-10.000000	-0.058333	11.366667	887.500000	1023.000000	1023.000000	2046.000000
48.880001	0.036617	21.640755	5.452558	8.195192	3.206208	4.786798	0.000000	-10.000000	-0.041667	10.850000	891.333313	1023.000000	1023.000000	2046.000000
48.900002	0.034782	20.556044	5.331863	7.986763	2.854816	4.382602	0.000000	-10.000000	-0.033333	10.100000	895.000000	1023.000000	1023.000000	2046.000000
48.919998	0.033282	19.669888	5.057765	7.674787	2.680842	4.256493	0.000000	-10.000000	-0.016667	9.283334	898.666687	1023.000000	1023.000000	2046.000000
48.939999	0.032192	19.025454	4.773408	7.524235	2.523703	4.204109	0.000000	-10.000000	-0.008333	8.783334	902.000000	1023.000000	1023.000000	2046.000000
48.959999	0.032089	18.964695	4.573961	7.609671	2.712290	4.068774	0.000000	-10.000000	-0.008333	8.700000	904.833313	1023.000000	1023.000000	2046.000000
48.980000	0.031813	18.801456	4.659034	7.634513	2.517454	3.990456	0.000000	-10.000000	-0.016667	8.750000	907.666687	1023.000000	1023.000000	2046.000000
49.000000	0.031846	18.821083	4.636265	7.594820	2.543917	4.046082	0.000000	-10.000000	-0.016667	8.350000	910.500000	1023.000000	1023.000000	2046.000000
49.020000	0.031781	18.782650	4.684387	7.636282	2.393530	4.068450	0.000000	-10.000000	-0.008333	7.316667	913.500000	1023.000000	1023.000000	2046.000000
49.040001	0.032265	19.068331	4.563132	7.825914	2.620753	4.058531	0.000000	-10.000000	0.008333	5.400000	916.166687	1023.000000	1023.000000	2046.000000
49.060001	0.032518	19.218092	4.647460	7.908164	2.615667	4.046801	0.000000	-10.000000	0.025000	2.533333	918.333313	1023.000000	1023.000000	2046.000000
49.080002	0.032650	19.296139	4.764888	7.965981	2.559838	4.005431	0.000000	-10.000000	0.041667	-0.583333	919.500000	1023.000000	1023.000000	2046.000000
49.099998	0.032650	19.296431	4.858038	7.815023	2.443559	4.179809	0.000000	-10.000000	0.050000	-3.316667	920.000000	1023.000000	1023.000000	2046.000000
49.119999	0.033161	19.597906	4.777628	8.012334	2.587795	4.220148	0.000000	-10.000000	0.050000	-5.383333	920.000000	1023.000000	1023.000000	2046.000000
49.139999	0.033812	19.982765	4.793872	8.116941	2.772681	4.299271	0.000000	-10.000000	0.050000	-7.016667	920.000000	1023.000000	1023.000000	2046.000000
49.160000	0.033977	20.080406	4.928309	8.121401	2.697411	4.333286	0.000000	-10.000000	0.058333	-8.383333	920.000000	1023.000000	1023.000000	2046.000000
49.180000	0.034218	20.222622	5.065047	7.998663	2.662977	4.495935	0.000000	-10.000000	0.075000	-9.416667	920.000000	1023.000000	1023.000000	2046.000000
49.200001	0.034591	20.443447	4.917187	7.953888	2.935791	4.636582	0.000000	-10.000000	0.091667	-10.383333	920.000000	1023.000000	1023.000000	2046.000000
49.220001	0.034107	20.157295	4.883063	7.864380	2.971724	4.438127	0.000000	-10.000000	0.100000	-11.183333	920.000000	1023.000000	1023.000000	2046.000000
49.240002	0.032998	19.502081	4.714758	7.479399	2.990244	4.317679	0.000000	-10.000000	0.116667	-12.216667	908.333313	1023.000000	1023.000000	2046.000000
49.259998	0.031664	18.713400	4.582277	7.135543	2.801717	4.193863	0.000000	-10.000000	0.133333	-12.983334	896.666687	1023.000000	1023.000000	2046.000000
49.279999	0.031194	18.435907	4.281521	7.076396	3.016587	4.061402	0.000000	-10.000000	0.150000	-13.550000	885.000000	1023.000000	1023.000000	2046.000000
49.299999	0.030490	18.019346	4.405866	6.947675	2.757597	3.908207	0.000000	-10.000000	0.150000	-13.550000	885.000000	1023.000000	1023.000000	2046.000000
49.320000	0.029988	17.722731	4.265496	6.751856	2.846579	3.858800	0.000000	-10.000000	0.158333	-13.833334	883.333313	1023.000000	1023.000000	2046.000000
49.340000	0.029368	17.356256	4.297335	6.533265	2.652687	3.872971	0.000000	-10.000000	0.175000	-14.316667	880.166687	1023.000000	1023.000000	2046.000000
49.360001	0.029535	17.455429	4.118440	6.596498	2.963825	3.776666	0.000000	-10.000000	0.191667	-14.983334	875.333313	1023.000000	1023.000000	2046.000000
49.380001	0.029582	17.483023	4.283319	6.556246	2.933163	3.710295	0.000000	-10.000000	0.200000	-15.566667	870.500000	1023.000000	1023.000000	2046.000000
49.400002	0.029607	17.497663	4.442302	6.398455	2.891922	3.764984	0.000000	-10.000000	0.208333	-16.066666	865.166687	1023.000000	1023.000000	2046.000000
49.419998	0.029950	17.700617	4.599679	6.271997	2.889084	3.939856	0.000000	-10.000000	0.225000	-16.500000	859.833313	1023.000000	1023.000000	2046.000000
49.439999	0.030795	18.199993	4.571683	6.468047	3.214311	3.945952	0.000000	-10.000000	0.241667	-16.883333	854.166687	1023.000000	1023.000000	2046.000000
49.459999	0.031435	18.577866	4.865584	6.525472	3.192428	3.994382	0.000000	-10.000000	0.250000	-17.183334	848.500000	1023.000000	1023.000000	2046.000000
49.480000	0.031811	18.800432	4.903926	6.451129	3.338993	4.106385	0.000000	-10.000000	0.250000	-17.450001	842.833313	1023.000000	1023.000000	2046.000000
49.500000	0.031536	18.637793	5.019463	6.313927	3.185155	4.119250	0.000000	-10.000000	0.250000	-17.600000	837.166687	1023.000000	1023.000000	2046.000000
49.520000	0.031279	18.486092	4.852273	6.292592	3.358669	3.982560	0.000000	-10.000000	0.250000	-17.866667	831.500000	1023.000000	1023.000000	2046.000000
49.540001	0.030718	18.154430	4.865457	6.136993	3.326295	3.825685	0.000000	-10.000000	0.275000	-18.350000	825.500000	1023.000000	1023.000000	2046.000000
49.560001	0.029732	17.571741	4.681501	5.791547	3.333467	3.765226	0.000000	-10.000000	0.291667	-18.833334	819.166687	1023.000000	1023.000000	2046.000000
49.580002	0.028239	16.689520	4.578798	5.457885	3.020048	3.632788	0.000000	-10.000000	0.325000	-19.366667	812.833313	1023.000000	1023.000000	2046.000000
49.599998	0.027651	16.341642	4.342164	5.466183	3.158502	3.374794	0.000000	-10.000000	0.333333	-19.650002	806.166687	1023.000000	1023.000000	2046.000000
49.619999	0.027073	15.999920	4.418363	5.267090	2.974906	3.339561	0.000000	-10.000000	0.350000	-19.966667	799.666687	1023.000000	1023.000000	2046.000000
49.639999	0.026289	15.536848	4.145473	4.991630	3.151481	3.248265	0.000000	-10.000000	0.350000	-20.200001	793.000000	1023.000000	1023.000000	2046.000000
49.660000	0.024173	14.286299	3.981886	4.630899	2.745113	2.928401	0.000000	-10.000000	0.350000	-20.466667	786.333313	1023.000000	1023.000000	2046.000000
49.680000	0.022392	13.233951	3.652744	4.387874	2.693024	2.500309	0.000000	-10.000000	0.350000	-20.983334	779.500000	1023.000000	1023.000000	2046.000000
49.700001	0.020499	12.114823	3.409245	4.073184	2.424659	2.207735	0.000000	-10.000000	0.341667	-21.166668	772.500000	1023.000000	1023.000000	2046.000000
49.720001	0.018753	11.082980	3.080229	3.680665	2.291043	2.031044	0.000000	-10.000000	0.341667	-21.250000	765.500000	1023.000000	1023.000000	2046.000000
49.740002	0.017512	10.349665	2.827351	3.555066	2.139532	1.827715	0.000000	-10.000000	0.341667	-20.766666	758.500000	1023.000000	1023.000000	2046.000000
49.759998	0.016981	10.035807	2.661089	3.545420	2.179478	1.649819	0.000000	-10.000000	0.350000	-20.616667	751.500000	1023.000000	1023.000000	2046.000000
49.779999	0.016461	9.728518	2.672900	3.415925	2.023818	1.615874	0.000000	-10.000000	0.350000	-20.566668	744.500000	1023.000000	1023.000000	2046.000000
49.799999	0.015983	9.445779	2.467209	3.312481	2.078636	1.587452	0.000000	-10.000000	0.350000	-20.666668	737.500000	1023.000000	1023.000000	2046.000000
49.820000	0.015453	9.132620	2.402639	3.313087	1.891681	1.525213	0.000000	-10.000000	0.350000	-20.783335	730.666687	1023.000000	1023.000000	2046.000000
49.840000	0.015552	9.191127	2.520903	3.308138	1.845413	1.516673	0.000000	-10.000000	0.350000	-21.000000	723.833313	1023.000000	1023.000000	2046.000000
49.860001	0.015604	9.221821	2.372843	3.314677	2.052605	1.481696	0.000000	-10.000000	0.350000	-21.183334	716.833313	1023.000000	1023.000000	2046.000000
49.880001	0.015051	8.895045	2.374700	3.217120	1.750617	1.552608	0.000000	-10.000000	0.366667	-21.550001	709.666687	1023.000000	1023.000000	2046.000000
49.900002	0.015553	9.191800	2.400742	3.328086	1.912937	1.550035	0.000000	-10.000000	0.375000	-21.650002	702.333313	1023.000000	1023.000000	2046.000000
49.919998	0.015925	9.411766	2.467072	3.384420	1.951019	1.609255	0.000000	-10.000000	0.391667	-21.950001	695.166687	1023.000000	1023.000000	2046.000000
49.939999	0.016124	9.529394	2.487695	3.249038	1.970341	1.822320	0.000000	-10.000000	0.391667	-22.100000	687.833313	1023.000000	1023.000000	2046.000000
49.959999	0.016342	9.658071	2.527993	3.252906	1.997849	1.879323	0.000000	-10.000000	0.400000	-22.333334	680.500000	1023.000000	1023.000000	2046.000000
49.980000	0.016567	9.791265	2.658491	3.262700	2.107008	1.763066	0.000000	-10.000000	0.400000	-22.500000	673.000000	1023.000000	1023.000000	2046.000000
50.000000	0.016084	9.505437	2.678485	3.034332	2.080306	1.712314	0.000000	-10.000000	0.391667	-22.433334	665.500000	1023.000000	1023.000000	2046.000000
50.020000	0.015133	8.943558	2.527537	2.649094	2.139095	1.627832	0.000000	-10.000000	0.391667	-22.483334	658.166687	1023.000000	1023.000000	2046.000000
50.040001	0.013923	8.228791	2.333042	2.340926	2.040424	1.514399	0.000000	-10.000000	0.391667	-22.450001	650.666687	1023.000000	1023.000000	2046.000000
50.060001	0.013253	7.832397	2.281280	2.217360	2.074548	1.259210	0.000000	-10.000000	0.391667	-22.416666	643.166687	1023.000000	1023.000000	2046.000000
50.080002	0.012868	7.605217	2.234080	2.079891	2.136012	1.155235	0.000000	-10.000000	0.391667	-22.200001	635.500000	1023.000000	1023.000000	2046.000000
50.099998	0.011941	7.057397	2.186423	1.752183	1.961862	1.156928	0.000000	-10.000000	0.383333	-22.083334	628.166687	1023.000000	1023.000000	2046.000000
50.119999	0.011377	6.723615	2.021169	1.636292	1.992971	1.073183	0.000000	-10.000000	0.383333	-21.983334	620.833313	1023.000000	1023.000000	2046.000000
50.139999	0.011041	6.525492	2.145708	1.583875	1.859493	0.936417	0.000000	-10.000000	0.375000	-21.900000	613.500000	1023.000000	1023.000000	2046.000000
50.160000	0.011052	6.531757	2.069768	1.429151	2.037560	0.995278	0.000000	-10.000000	0.375000	-21.950001	606.166687	1023.000000	1023.000000	2046.000000
50.180000	0.010476	6.191306	2.070217	1.206992	1.872113	1.041984	0.000000	-10.000000	0.383333	-21.966667	598.833313	1023.000000	1023.000000	2046.000000
50.200001	0.010691	6.318481	2.069453	1.267321	2.021282	0.960425	0.000000	-10.000000	0.391667	-22.066668	591.500000	1023.000000	1023.000000	2046.000000
50.220001	0.010722	6.336904	2.271347	1.242510	1.905561	0.917486	0.000000	-10.000000	0.400000	-21.850000	584.166687	1023.000000	1023.000000	2046.000000
50.240002	0.010820	6.394689	2.189527	1.055683	2.094031	1.055448	0.000000	-10.000000	0.383333	-21.666668	576.833313	1023.000000	1023.000000	2046.000000
50.259998	0.010596	6.262022	2.147789	0.990652	2.068753	1.054827	0.000000	-10.000000	0.366667	-21.383333	569.666687	1023.000000	1023.000000	2046.000000
50.279999	0.010722	6.336548	2.444783	1.061219	1.917365	0.913181	0.000000	-10.000000	0.350000	-21.133333	562.500000	1023.000000	1023.000000	2046.000000
50.299999	0.011537	6.818491	2.430790	1.123241	2.227968	1.036492	0.000000	-10.000000	0.358333	-20.966667	555.500000	1023.000000	1023.000000	2046.000000
50.320000	0.011750	6.944014	2.466475	1.085836	2.156385	1.235317	0.000000	-10.000000	0.358333	-20.783333	548.500000	1023.000000	1023.000000	2046.000000
50.340000	0.011944	7.058836	2.592591	1.268284	2.085093	1.112868	0.000000	-10.000000	0.358333	-20.700001	541.500000	1023.000000	1023.000000	2046.000000
50.360001	0.012514	7.395513	2.657331	1.338827	2.205168	1.194186	0.000000	-10.000000	0.350000	-20.616667	534.500000	1023.000000	1023.000000	2046.000000
50.380001	0.012496	7.385187	2.592499	1.236541	2.245573	1.310574	0.000000	-10.000000	0.341667	-20.450001	527.666687	1023.000000	1023.000000	2046.000000
50.400002	0.012123	7.164959	2.661653	1.266149	2.022723	1.214435	0.000000	-10.000000	0.333333	-20.483334	520.833313	1023.000000	1023.000000	2046.000000
50.419998	0.012492	7.382655	2.785484	1.203172	2.105996	1.288003	0.000000	-10.000000	0.325000	-20.316666	514.000000	1023.000000	1023.000000	2046.000000
50.439999	0.011759	6.949500	2.608749	0.928906	2.211716	1.200129	0.000000	-10.000000	0.325000	-20.333334	507.166656	1023.000000	1023.000000	2046.000000
50.459999	0.010109	5.974668	2.423465	0.693906	1.981161	0.876136	0.000000	-10.000000	0.325000	-20.333334	500.333344	1023.000000	1023.000000	2046.000000
50.480000	0.008906	5.263450	2.217974	0.499306	1.826364	0.719805	0.000000	-10.000000	0.333333	-20.383333	493.666656	1023.000000	1023.000000	2046.000000
50.500000	0.007852	4.640770	1.898326	0.303079	1.836802	0.602563	0.000000	-10.000000	0.341667	-20.450001	486.833344	1023.000000	1023.000000	2046.000000
50.520000	0.006324	3.737480	1.649392	0.121560	1.528759	0.437769	0.000000	-10.000000	0.350000	-20.366667	480.000000	1023.000000	1023.000000	2046.000000
50.540001	0.004912	2.902697	1.584525	-0.047415	1.209870	0.155716	0.000000	-10.000000	0.341667	-20.366667	473.166656	1023.000000	1023.000000	2046.000000
50.560001	0.003639	2.150719	1.365874	-0.280872	1.118177	-0.052460	0.000000	-10.000000	0.341667	-20.450001	466.333344	1023.000000	1023.000000	2046.000000
50.580002	0.001998	1.180866	0.936320	-0.576184	1.151555	-0.330826	0.000000	-10.000000	0.333333	-20.300001	459.500000	1023.000000	1023.000000	2046.000000
50.599998	-0.000133	-0.078605	0.547286	-0.870773	0.855151	-0.610269	0.000000	-10.000000	0.308333	-19.966667	452.666656	1023.000000	1023.000000	2046.000000
50.619999	-0.001855	-1.096420	0.467927	-1.086368	0.397470	-0.875448	0.000000	-10.000000	0.275000	-19.383333	446.000000	1023.000000	1023.000000	2046.000000
50.639999	-0.002258	-1.334435	0.152191	-1.099082	0.608724	-0.996268	0.000000	-10.000000	0.250000	-18.950001	439.666656	1023.000000	1023.000000	2046.000000
50.660000	-0.003277	-1.936918	-0.050249	-1.244403	0.456210	-1.098475	0.000000	-10.000000	0.250000	-18.666666	433.333344	1023.000000	1023.000000	2046.000000
50.680000	-0.003842	-2.270448	-0.219333	-1.308185	0.378259	-1.121189	0.000000	-10.000000	0.250000	-18.450001	427.000000	1023.000000	1023.000000	2046.000000
50.700001	-0.004146	-2.450549	-0.151313	-1.345097	0.149824	-1.103963	0.000000	-10.000000	0.250000	-18.300001	420.666656	1023.000000	1023.000000	2046.000000
50.720001	-0.004076	-2.409025	-0.306124	-1.316103	0.296107	-1.082906	0.000000	-10.000000	0.266667	-18.233334	414.500000	1023.000000	1023.000000	2046.000000
50.740002	-0.004227	-2.498174	-0.432988	-1.415868	0.294779	-0.944097	0.000000	-10.000000	0.266667	-18.216667	408.500000	1023.000000	1023.000000	2046.000000
50.759998	-0.004482	-2.649060	-0.515578	-1.341433	0.222366	-1.014416	0.000000	-10.000000	0.266667	-18.216667	402.500000	1023.000000	1023.000000	2046.000000
50.779999	-0.004328	-2.558091	-0.294637	-1.300489	0.016103	-0.979069	0.000000	-10.000000	0.250000	-18.283335	396.500000	1023.000000	1023.000000	2046.000000
50.799999	-0.003604	-2.130067	-0.370742	-1.180365	0.281447	-0.860406	0.000000	-10.000000	0.250000	-18.333334	390.500000	1023.000000	1023.000000	2046.000000
50.820000	-0.003431	-2.027898	-0.469431	-1.284849	0.326508	-0.600126	0.000000	-10.000000	0.266667	-18.333334	384.500000	1023.000000	1023.000000	2046.000000
50.840000	-0.003311	-1.956629	-0.328518	-1.258718	0.217550	-0.586943	0.000000	-10.000000	0.266667	-18.516666	378.333344	1023.000000	1023.000000	2046.000000
50.860001	-0.002964	-1.751599	-0.030408	-1.222638	0.101131	-0.599684	0.000000	-10.000000	0.266667	-18.566668	372.000000	1023.000000	1023.000000	2046.000000
50.880001	-0.002447	-1.446353	-0.085112	-1.348265	0.444520	-0.457496	0.000000	-10.000000	0.250000	-18.666666	365.666656	1023.000000	1023.000000	2046.000000
50.900002	-0.002837	-1.676913	-0.209033	-1.546875	0.560300	-0.481305	0.000000	-10.000000	0.250000	-18.433334	359.500000	1023.000000	1023.000000	2046.000000
50.919998	-0.003770	-2.228135	-0.263001	-1.750094	0.501132	-0.716172	0.000000	-10.000000	0.250000	-18.383333	353.500000	1023.000000	1023.000000	2046.000000
50.939999	-0.004667	-2.758194	-0.121531	-1.944070	0.170672	-0.863265	0.000000	-10.000000	0.250000	-18.200001	347.500000	1023.000000	1023.000000	2046.000000
50.959999	-0.004946	-2.923196	-0.393575	-2.107516	0.471365	-0.893469	0.000000	-10.000000	0.250000	-18.133333	341.500000	1023.000000	1023.000000	2046.000000
50.980000	-0.005671	-3.351374	-0.589678	-2.236384	0.453477	-0.978789	0.000000	-10.000000	0.241667	-17.850000	335.500000	1023.000000	1023.000000	2046.000000
51.000000	-0.006383	-3.772595	-0.514463	-2.335757	0.203960	-1.126335	0.000000	-10.000000	0.241667	-17.816668	329.500000	1023.000000	1023.000000	2046.000000
51.020000	-0.006936	-4.099013	-0.405866	-2.445743	-0.069752	-1.177653	0.000000	-10.000000	0.233333	-17.600000	323.500000	1023.000000	1023.000000	2046.000000
51.040001	-0.006811	-4.025060	-0.649045	-2.572443	0.253953	-1.057525	0.000000	-10.000000	0.233333	-17.366667	317.500000	1023.000000	1023.000000	2046.000000
51.060001	-0.007079	-4.183651	-0.826256	-2.678679	0.319081	-0.997797	0.000000	-10.000000	0.233333	-17.183334	311.500000	1023.000000	1023.000000	2046.000000
51.080002	-0.007430	-4.390970	-0.678077	-2.673025	0.114034	-1.153902	0.000000	-10.000000	0.241667	-17.033335	305.666656	1023.000000	1023.000000	2046.000000
51.099998	-0.007433	-4.393074	-0.469244	-2.677388	-0.110791	-1.135651	0.000000	-10.000000	0.241667	-17.150000	300.000000	1023.000000	1023.000000	2046.000000
51.119999	-0.006921	-4.090400	-0.663967	-2.733534	0.286301	-0.979200	0.000000	-10.000000	0.225000	-16.883333	294.333344	1023.000000	1023.000000	2046.000000
51.139999	-0.007150	-4.225529	-0.727147	-2.775753	0.268270	-0.990900	0.000000	-10.000000	0.216667	-16.700001	288.666656	1023.000000	1023.000000	2046.000000
51.160000	-0.007448	-4.401791	-0.359236	-2.817324	-0.162733	-1.062498	0.000000	-10.000000	0.208333	-16.299999	283.000000	1023.000000	1023.000000	2046.000000
51.180000	-0.006821	-4.031422	-0.497714	-2.837159	0.214724	-0.911273	0.000000	-10.000000	0.208333	-16.049999	277.666656	1023.000000	1023.000000	2046.000000
51.200001	-0.006715	-3.968296	-0.693226	-2.854784	0.432512	-0.852798	0.000000	-10.000000	0.200000	-15.683333	272.333344	1023.000000	1023.000000	2046.000000
51.220001	-0.006850	-4.048571	-0.352573	-2.828917	0.125772	-0.992853	0.000000	-10.000000	0.200000	-15.383333	267.166656	1023.000000	1023.000000	2046.000000
51.240002	-0.006443	-3.807658	-0.212518	-2.793631	0.072421	-0.873931	0.000000	-10.000000	0.200000	-15.100000	261.833344	1023.000000	1023.000000	2046.000000
51.259998	-0.005568	-3.290442	-0.323269	-2.732893	0.395836	-0.630116	0.000000	-10.000000	0.200000	-14.900001	256.833344	1023.000000	1023.000000	2046.000000
51.279999	-0.005336	-3.153292	-0.388854	-2.539774	0.442589	-0.667252	0.000000	-10.000000	0.200000	-14.783334	251.833328	1023.000000	1023.000000	2046.000000
51.299999	-0.005452	-3.221972	0.030123	-2.501717	-0.060036	-0.690342	0.000000	-10.000000	0.200000	-14.666667	247.000000	1023.000000	1023.000000	2046.000000
51.320000	-0.004888	-2.888759	-0.111100	-2.467057	0.229684	-0.540286	0.000000	-10.000000	0.200000	-14.666667	242.000000	1023.000000	1023.000000	2046.000000
51.340000	-0.004915	-2.904539	-0.310644	-2.391552	0.378707	-0.581049	0.000000	-10.000000	0.183333	-14.466667	237.000000	1023.000000	1023.000000	2046.000000
51.360001	-0.005066	-2.993855	0.015404	-2.395898	0.012547	-0.625908	0.000000	-10.000000	0.175000	-14.366667	232.166672	1023.000000	1023.000000	2046.000000
51.380001	-0.004525	-2.674150	0.013856	-2.477793	0.161998	-0.372211	0.000000	-10.000000	0.166667	-14.250000	227.333328	1023.000000	1023.000000	2046.000000
51.400002	-0.004823	-2.850270	-0.250629	-2.558528	0.389886	-0.430999	0.000000	-10.000000	0.166667	-14.200000	222.666672	1023.000000	1023.000000	2046.000000
51.419998	-0.006168	-3.645456	-0.182895	-2.724530	0.025773	-0.763805	0.000000	-10.000000	0.158333	-14.066667	217.833328	1023.000000	1023.000000	2046.000000
51.439999	-0.007197	-4.253590	-0.340336	-2.901304	-0.160524	-0.851426	0.000000	-10.000000	0.150000	-13.833333	213.166672	1023.000000	1023.000000	2046.000000
51.459999	-0.007927	-4.684577	-0.835944	-3.026894	0.034651	-0.856391	0.000000	-10.000000	0.158333	-13.716667	208.500000	1023.000000	1023.000000	2046.000000
51.480000	-0.009418	-5.566126	-0.957638	-3.117638	-0.302103	-1.188748	0.000000	-10.000000	0.158333	-13.600000	204.000000	1023.000000	1023.000000	2046.000000
51.500000	-0.010916	-6.451495	-1.003394	-3.325340	-0.753716	-1.369045	0.000000	-10.000000	0.158333	-13.600000	199.500000	1023.000000	1023.000000	2046.000000
51.520000	-0.011996	-7.089544	-1.431754	-3.575997	-0.598418	-1.483376	0.000000	-10.000000	0.150000	-13.483334	194.833328	1023.000000	1023.000000	2046.000000
51.540001	-0.013890	-8.208762	-1.897881	-3.760362	-0.656021	-1.894498	0.000000	-10.000000	0.133333	-13.016666	190.333328	1023.000000	1023.000000	2046.000000
51.560001	-0.015949	-9.425992	-1.839878	-4.046886	-1.363725	-2.175504	0.000000	-10.000000	0.108333	-12.150001	186.000000	1023.000000	1023.000000	2046.000000
51.580002	-0.016626	-9.825883	-2.258625	-4.191250	-1.164906	-2.211102	0.000000	-10.000000	0.083333	-11.016667	182.000000	1023.000000	1023.000000	2046.000000
51.599998	-0.017292	-10.219857	-2.675186	-4.232155	-0.986131	-2.326385	0.000000	-10.000000	0.066667	-10.216667	178.333328	1023.000000	1023.000000	2046.000000
51.619999	-0.018308	-10.820316	-2.430312	-4.325534	-1.571016	-2.493454	0.000000	-10.000000	0.058333	-9.466667	174.833328	1023.000000	1023.000000	2046.000000
51.639999	-0.018120	-10.709155	-2.640656	-4.319488	-1.386542	-2.362469	0.000000	-10.000000	0.050000	-8.916667	171.666672	1023.000000	1023.000000	2046.000000
51.660000	-0.018309	-10.820842	-2.994764	-4.229410	-1.193726	-2.402941	0.000000	-10.000000	0.050000	-8.233334	168.666672	1023.000000	1023.000000	2046.000000
51.680000	-0.018749	-11.080736	-2.656202	-4.237922	-1.726051	-2.460562	0.000000	-10.000000	0.050000	-7.666667	166.000000	1023.000000	1023.000000	2046.000000
51.700001	-0.018271	-10.798401	-2.818352	-4.176716	-1.511613	-2.291719	0.000000	-10.000000	0.050000	-7.333333	163.500000	1023.000000	1023.000000	2046.000000
51.720001	-0.017945	-10.605634	-3.143400	-4.064669	-1.175994	-2.221571	0.000000	-10.000000	0.050000	-7.083333	161.000000	1023.000000	1023.000000	2046.000000
51.740002	-0.018009	-10.643452	-2.715260	-4.047025	-1.666673	-2.214494	0.000000	-10.000000	0.050000	-7.066667	158.666672	1023.000000	1023.000000	2046.000000
51.759998	-0.017181	-10.154162	-2.698343	-3.947581	-1.509573	-1.998664	0.000000	-10.000000	0.050000	-7.016667	156.166672	1023.000000	1023.000000	2046.000000
51.779999	-0.016598	-9.809317	-3.008663	-3.869570	-1.105958	-1.825125	0.000000	-10.000000	0.050000	-7.133333	153.833328	1023.000000	1023.000000	2046.000000
51.799999	-0.016463	-9.729413	-2.493230	-3.890114	-1.542051	-1.804018	0.000000	-10.000000	0.050000	-7.416667	151.333328	1023.000000	1023.000000	2046.000000
51.820000	-0.015887	-9.389181	-2.379710	-3.864729	-1.456033	-1.688709	0.000000	-10.000000	0.050000	-7.666667	149.000000	1023.000000	1023.000000	2046.000000
51.840000	-0.015236	-9.004426	-2.553727	-3.893400	-0.980540	-1.576759	0.000000	-10.000000	0.050000	-7.816667	146.333328	1023.000000	1023.000000	2046.000000
51.860001	-0.015637	-9.241749	-2.423867	-4.048104	-1.045906	-1.723872	0.000000	-10.000000	0.050000	-7.766667	143.833328	1023.000000	1023.000000	2046.000000
51.880001	-0.016159	-9.549886	-2.162616	-4.189429	-1.345085	-1.852756	0.000000	-10.000000	0.050000	-7.766667	141.166672	1023.000000	1023.000000	2046.000000
[truncated: 1,241,298 more chars]
