# Supplementary material for: Effect of Electrode Belt and Body Positions on Regional Pulmonary Ventilation- and Perfusion-Related Impedance Changes Measured by Electric Impedance Tomography
Source: PLoS One. 2016 Jun 2;11(6):e0155913. doi: 10.1371/journal.pone.0155913 (PMC4890811; doi:10.1371/journal.pone.0155913)
Supplement: S1 Dataset — (ZIP) [file pone.0155913.s001.zip › Dataset/Fp04-left-4i.txt]

Patient Name:	Fp4
Registry:	Fp4
Investigator:	 
Diagnosys:	 
Notes:	v�nster4i           
Sample Rate [Hz]:	50.08
Time Base 	Pixels Mean 	Pixels Sum 	UPPER RIGHT		UPPER LEFT		LOWER RIGHT		LOWER LEFT		QRS	ETCO2	Paw	Flow (L/min)	Volume	Analog1	Analog2	AnalogSum
0.000000	0.051526	30.452005	4.235915	13.296404	4.303132	8.616554	0.000000	-10.000000	-0.008333	-10.266666	735.166687	1023.000000	1023.000000	2046.000000
0.020000	0.051099	30.199278	4.225969	13.193179	4.222581	8.557549	0.000000	-10.000000	0.008333	-10.700000	731.666687	1023.000000	1023.000000	2046.000000
0.040000	0.050907	30.086042	4.214875	13.139118	4.197173	8.534875	0.000000	-10.000000	0.008333	-11.283334	728.000000	1023.000000	1023.000000	2046.000000
0.060000	0.050894	30.078110	4.222016	13.100923	4.218880	8.536289	0.000000	-10.000000	0.000000	-11.816667	724.166687	1023.000000	1023.000000	2046.000000
0.080000	0.051119	30.211067	4.264704	13.170794	4.153251	8.622319	0.000000	-10.000000	0.000000	-12.050000	720.166687	1023.000000	1023.000000	2046.000000
0.100000	0.051590	30.489618	4.436177	13.069691	4.251906	8.731845	0.000000	-10.000000	0.000000	-11.950000	716.166687	1023.000000	1023.000000	2046.000000
0.120000	0.052010	30.738008	4.662392	12.891470	4.372389	8.811758	0.000000	-10.000000	0.000000	-11.683333	712.166687	1023.000000	1023.000000	2046.000000
0.140000	0.052621	31.099131	4.932616	12.686794	4.491946	8.987774	0.000000	-10.000000	0.000000	-11.350000	708.500000	1023.000000	1023.000000	2046.000000
0.160000	0.052625	31.101589	5.046680	12.471413	4.608958	8.974539	0.000000	-10.000000	0.008333	-11.416667	704.833313	1023.000000	1023.000000	2046.000000
0.180000	0.052797	31.203033	5.155062	12.252439	4.681084	9.114448	0.000000	-10.000000	0.008333	-11.600000	701.000000	1023.000000	1023.000000	2046.000000
0.200000	0.052722	31.158749	5.160644	12.134234	4.780523	9.083348	0.000000	-10.000000	0.008333	-12.116667	697.000000	1023.000000	1023.000000	2046.000000
0.220000	0.052350	30.938604	5.057038	11.993896	4.890539	8.997131	0.000000	-10.000000	0.016667	-12.516666	693.000000	1023.000000	1023.000000	2046.000000
0.240000	0.051416	30.386906	4.990617	11.936713	4.776264	8.683311	0.000000	-10.000000	0.033333	-13.150001	688.833313	1023.000000	1023.000000	2046.000000
0.260000	0.050327	29.742975	5.027301	11.641170	4.814088	8.260417	0.000000	-10.000000	0.050000	-13.733334	684.500000	1023.000000	1023.000000	2046.000000
0.280000	0.049461	29.231550	5.104948	11.529772	4.631148	7.965682	0.000000	-10.000000	0.050000	-14.333334	679.833313	1023.000000	1023.000000	2046.000000
0.300000	0.048603	28.724249	5.043042	11.459207	4.461493	7.760508	0.000000	-10.000000	0.050000	-14.716667	675.000000	1023.000000	1023.000000	2046.000000
0.320000	0.048035	28.388868	5.036934	11.368321	4.392775	7.590838	0.000000	-10.000000	0.050000	-15.083334	670.000000	1023.000000	1023.000000	2046.000000
0.340000	0.046889	27.711391	4.854482	11.277412	4.197281	7.382217	0.000000	-10.000000	0.050000	-15.366667	665.000000	1023.000000	1023.000000	2046.000000
0.360000	0.045663	26.986717	4.799182	11.085892	4.145716	6.955926	0.000000	-10.000000	0.050000	-15.750000	659.833313	1023.000000	1023.000000	2046.000000
0.380000	0.043291	25.585125	4.539648	10.741289	3.940519	6.363670	0.000000	-10.000000	0.075000	-16.133333	654.666687	1023.000000	1023.000000	2046.000000
0.400000	0.040784	24.103327	4.363656	10.239745	3.755129	5.744797	0.000000	-10.000000	0.100000	-16.100000	649.166687	1023.000000	1023.000000	2046.000000
0.420000	0.038693	22.867392	4.085822	9.759100	3.624148	5.398321	0.000000	-10.000000	0.116667	-15.750001	643.833313	1023.000000	1023.000000	2046.000000
0.440000	0.036593	21.626324	3.806990	9.139334	3.551626	5.128373	0.000000	-10.000000	0.091667	-15.050000	638.500000	1023.000000	1023.000000	2046.000000
0.460000	0.034949	20.654572	3.555503	8.692523	3.484391	4.922155	0.000000	-10.000000	0.058333	-14.750000	633.500000	1023.000000	1023.000000	2046.000000
0.480000	0.033558	19.832502	3.395158	8.354299	3.371714	4.711332	0.000000	-10.000000	0.041667	-14.816667	628.666687	1023.000000	1023.000000	2046.000000
0.500000	0.032070	18.953072	3.185281	8.028811	3.196467	4.542512	0.000000	-10.000000	0.075000	-15.566667	623.666687	1023.000000	1023.000000	2046.000000
0.520000	0.030850	18.232355	2.868611	7.763952	3.234413	4.365378	0.000000	-10.000000	0.133333	-16.600000	618.500000	1023.000000	1023.000000	2046.000000
0.540000	0.030031	17.748489	2.925566	7.416346	3.171671	4.234907	0.000000	-10.000000	0.183333	-17.783335	613.000000	1023.000000	1023.000000	2046.000000
0.560000	0.029053	17.170277	2.849116	7.048931	3.138623	4.133607	0.000000	-10.000000	0.200000	-19.000000	607.000000	1023.000000	1023.000000	2046.000000
0.580000	0.028528	16.859877	2.909149	6.863154	3.048181	4.039393	0.000000	-10.000000	0.216667	-20.150000	600.666687	1023.000000	1023.000000	2046.000000
0.600000	0.027736	16.392223	2.725444	6.699388	3.002251	3.965141	0.000000	-10.000000	0.250000	-20.983334	593.833313	1023.000000	1023.000000	2046.000000
0.620000	0.027214	16.083714	2.704822	6.501641	2.809617	4.067633	0.000000	-10.000000	0.275000	-21.516666	587.000000	1023.000000	1023.000000	2046.000000
0.640000	0.026639	15.743504	2.588421	6.199537	2.814755	4.140790	0.000000	-10.000000	0.291667	-21.783335	579.833313	1023.000000	1023.000000	2046.000000
0.660000	0.026667	15.759922	2.699021	6.168956	2.770622	4.121324	0.000000	-10.000000	0.291667	-22.166668	572.500000	1023.000000	1023.000000	2046.000000
0.680000	0.026611	15.727081	2.875717	5.885726	2.913838	4.051799	0.000000	-10.000000	0.300000	-22.350000	565.000000	1023.000000	1023.000000	2046.000000
0.700000	0.026359	15.578448	3.046744	5.467018	3.050361	4.014326	0.000000	-10.000000	0.300000	-22.650000	557.500000	1023.000000	1023.000000	2046.000000
0.720000	0.025538	15.092777	3.328214	4.994414	3.005402	3.764747	0.000000	-10.000000	0.300000	-22.833334	549.833313	1023.000000	1023.000000	2046.000000
0.740000	0.024144	14.268981	3.389405	4.561639	3.039452	3.278485	0.000000	-10.000000	0.300000	-22.950001	542.333313	1023.000000	1023.000000	2046.000000
0.760000	0.022361	13.215076	3.291248	4.026223	2.929216	2.968390	0.000000	-10.000000	0.300000	-22.950001	534.666687	1023.000000	1023.000000	2046.000000
0.780000	0.021144	12.496178	3.034901	3.812045	2.804887	2.844346	0.000000	-10.000000	0.300000	-22.950001	527.000000	1023.000000	1023.000000	2046.000000
0.800000	0.019601	11.584171	2.978404	3.224223	2.763511	2.618033	0.000000	-10.000000	0.308333	-23.166668	519.333313	1023.000000	1023.000000	2046.000000
0.820000	0.018428	10.891234	2.860096	2.810133	2.830605	2.390400	0.000000	-10.000000	0.308333	-23.433334	511.666656	1023.000000	1023.000000	2046.000000
0.840000	0.017453	10.315013	2.882444	2.498108	2.816347	2.118114	0.000000	-10.000000	0.325000	-23.783333	504.000000	1023.000000	1023.000000	2046.000000
0.860000	0.017022	10.060179	2.929432	2.324537	2.831288	1.974921	0.000000	-10.000000	0.333333	-24.083334	496.000000	1023.000000	1023.000000	2046.000000
0.880000	0.016180	9.562642	2.909181	1.979172	2.863832	1.810458	0.000000	-10.000000	0.358333	-24.533333	488.000000	1023.000000	1023.000000	2046.000000
0.900000	0.015606	9.223116	2.973184	1.873524	2.795784	1.580624	0.000000	-10.000000	0.383333	-24.883333	479.666656	1023.000000	1023.000000	2046.000000
0.920000	0.014992	8.860470	3.018713	1.628435	2.806291	1.407031	0.000000	-10.000000	0.400000	-24.966667	471.333344	1023.000000	1023.000000	2046.000000
0.940000	0.014675	8.672723	3.217990	1.424038	2.856120	1.174574	0.000000	-10.000000	0.408333	-24.683332	463.000000	1023.000000	1023.000000	2046.000000
0.960000	0.014675	8.673033	3.510370	1.116861	2.967642	1.078160	0.000000	-10.000000	0.383333	-24.299999	455.000000	1023.000000	1023.000000	2046.000000
0.980000	0.014930	8.823351	3.682127	0.983741	3.082506	1.074977	0.000000	-10.000000	0.350000	-23.850000	447.000000	1023.000000	1023.000000	2046.000000
1.000000	0.015364	9.080388	3.804864	0.925732	3.229229	1.120563	0.000000	-10.000000	0.333333	-23.433334	439.000000	1023.000000	1023.000000	2046.000000
1.020000	0.015345	9.068963	4.020193	0.748760	3.312020	0.987990	0.000000	-10.000000	0.325000	-23.183334	431.000000	1023.000000	1023.000000	2046.000000
1.040000	0.015257	9.016700	4.109421	0.755425	3.198859	0.952995	0.000000	-10.000000	0.341667	-23.266666	423.000000	1023.000000	1023.000000	2046.000000
1.060000	0.014662	8.665326	4.134308	0.530419	3.230945	0.769654	0.000000	-10.000000	0.341667	-23.650000	415.333344	1023.000000	1023.000000	2046.000000
1.080000	0.013181	7.789683	3.941450	0.249772	3.148175	0.450286	0.000000	-10.000000	0.350000	-24.083334	407.500000	1023.000000	1023.000000	2046.000000
1.100000	0.011540	6.820088	3.805973	-0.043481	3.092665	-0.035069	0.000000	-10.000000	0.350000	-24.433334	399.500000	1023.000000	1023.000000	2046.000000
1.120000	0.010124	5.983068	3.663524	-0.253063	2.987162	-0.414556	0.000000	-10.000000	0.350000	-24.650002	391.166656	1023.000000	1023.000000	2046.000000
1.140000	0.008567	5.063097	3.699245	-0.656416	2.869686	-0.849418	0.000000	-10.000000	0.366667	-24.700001	383.000000	1023.000000	1023.000000	2046.000000
1.160000	0.007409	4.378943	3.765412	-0.943530	2.751099	-1.194037	0.000000	-10.000000	0.366667	-24.600000	375.000000	1023.000000	1023.000000	2046.000000
1.180000	0.006154	3.636954	3.622618	-1.114614	2.661348	-1.532398	0.000000	-10.000000	0.366667	-24.600000	366.666656	1023.000000	1023.000000	2046.000000
1.200000	0.005048	2.983602	3.448362	-1.064962	2.511403	-1.911201	0.000000	-10.000000	0.350000	-24.516668	358.333344	1023.000000	1023.000000	2046.000000
1.220000	0.003878	2.291812	3.229804	-0.912637	2.389472	-2.414827	0.000000	-10.000000	0.341667	-24.433334	350.000000	1023.000000	1023.000000	2046.000000
1.240000	0.001963	1.160201	3.186486	-1.057518	2.120551	-3.089318	0.000000	-10.000000	0.325000	-23.716667	342.000000	1023.000000	1023.000000	2046.000000
1.260000	-0.000071	-0.042126	2.924414	-1.203925	1.931052	-3.693666	0.000000	-10.000000	0.300000	-22.883333	334.166656	1023.000000	1023.000000	2046.000000
1.280000	-0.001688	-0.997626	2.847050	-1.588394	1.888392	-4.144675	0.000000	-10.000000	0.283333	-22.050001	326.500000	1023.000000	1023.000000	2046.000000
1.300000	-0.003912	-2.312204	2.460420	-2.062281	1.761021	-4.471364	0.000000	-10.000000	0.266667	-21.533335	319.166656	1023.000000	1023.000000	2046.000000
1.320000	-0.005572	-3.293273	2.185686	-2.374209	1.555604	-4.660355	0.000000	-10.000000	0.275000	-21.200001	312.000000	1023.000000	1023.000000	2046.000000
1.340000	-0.007285	-4.305224	1.874330	-2.730729	1.409328	-4.858153	0.000000	-10.000000	0.266667	-21.000000	305.000000	1023.000000	1023.000000	2046.000000
1.360000	-0.008653	-5.113704	1.696090	-3.001185	1.162470	-4.971080	0.000000	-10.000000	0.266667	-20.883333	298.000000	1023.000000	1023.000000	2046.000000
1.380000	-0.009627	-5.689341	1.673360	-3.298124	1.002796	-5.067373	0.000000	-10.000000	0.250000	-20.900000	291.000000	1023.000000	1023.000000	2046.000000
1.400000	-0.010394	-6.142781	1.533281	-3.514220	0.932387	-5.094230	0.000000	-10.000000	0.258333	-20.983334	284.000000	1023.000000	1023.000000	2046.000000
1.420000	-0.010708	-6.328547	1.438494	-3.613657	0.977098	-5.130481	0.000000	-10.000000	0.266667	-21.116667	277.000000	1023.000000	1023.000000	2046.000000
1.440000	-0.011216	-6.628568	1.370018	-3.815300	0.937644	-5.120929	0.000000	-10.000000	0.266667	-21.216667	269.833344	1023.000000	1023.000000	2046.000000
1.460000	-0.011028	-6.517344	1.533584	-3.850362	0.903916	-5.104483	0.000000	-10.000000	0.266667	-21.333334	262.666656	1023.000000	1023.000000	2046.000000
1.480000	-0.011461	-6.773738	1.548540	-4.143412	0.887773	-5.066639	0.000000	-10.000000	0.275000	-21.450001	255.500000	1023.000000	1023.000000	2046.000000
1.500000	-0.011873	-7.017090	1.406558	-4.368226	0.894195	-4.949616	0.000000	-10.000000	0.275000	-21.466667	248.333328	1023.000000	1023.000000	2046.000000
1.520000	-0.011926	-7.048333	1.406422	-4.555150	0.926530	-4.826134	0.000000	-10.000000	0.275000	-21.366667	241.166672	1023.000000	1023.000000	2046.000000
1.540000	-0.011972	-7.075269	1.567022	-4.761705	0.886543	-4.767130	0.000000	-10.000000	0.258333	-21.166666	234.000000	1023.000000	1023.000000	2046.000000
1.560000	-0.012173	-7.194482	1.753064	-5.013532	0.876999	-4.811014	0.000000	-10.000000	0.258333	-21.049999	227.000000	1023.000000	1023.000000	2046.000000
1.580000	-0.012749	-7.534890	1.818285	-5.359363	1.001679	-4.995491	0.000000	-10.000000	0.233333	-20.783333	220.000000	1023.000000	1023.000000	2046.000000
1.600000	-0.013792	-8.151001	1.795079	-5.678842	0.972789	-5.240028	0.000000	-10.000000	0.216667	-20.616667	213.000000	1023.000000	1023.000000	2046.000000
1.620000	-0.015131	-8.942716	1.784282	-6.122346	0.881341	-5.485992	0.000000	-10.000000	0.200000	-20.183334	206.166672	1023.000000	1023.000000	2046.000000
1.640000	-0.016475	-9.736676	1.642123	-6.557607	0.904103	-5.725296	0.000000	-10.000000	0.191667	-19.800001	199.333328	1023.000000	1023.000000	2046.000000
1.660000	-0.017601	-10.402042	1.595241	-6.935059	0.831194	-5.893419	0.000000	-10.000000	0.175000	-19.316668	192.833328	1023.000000	1023.000000	2046.000000
1.680000	-0.018443	-10.899868	1.623433	-7.213856	0.723815	-6.033260	0.000000	-10.000000	0.158333	-19.016668	186.333328	1023.000000	1023.000000	2046.000000
1.700000	-0.018928	-11.186192	1.687891	-7.485277	0.755038	-6.143843	0.000000	-10.000000	0.150000	-18.700001	180.000000	1023.000000	1023.000000	2046.000000
1.720000	-0.019291	-11.400830	1.628548	-7.584623	0.778888	-6.223643	0.000000	-10.000000	0.150000	-18.583334	173.666672	1023.000000	1023.000000	2046.000000
1.740000	-0.019357	-11.440166	1.693727	-7.593690	0.710119	-6.250320	0.000000	-10.000000	0.150000	-18.383333	167.500000	1023.000000	1023.000000	2046.000000
1.760000	-0.019364	-11.443879	1.641547	-7.559033	0.737171	-6.263565	0.000000	-10.000000	0.150000	-18.333334	161.500000	1023.000000	1023.000000	2046.000000
1.780000	-0.019672	-11.626352	1.556262	-7.621428	0.708311	-6.269497	0.000000	-10.000000	0.150000	-17.900002	155.500000	1023.000000	1023.000000	2046.000000
1.800000	-0.019587	-11.575703	1.451733	-7.550764	0.750381	-6.227053	0.000000	-10.000000	0.150000	-17.633333	149.500000	1023.000000	1023.000000	2046.000000
1.820000	-0.019355	-11.438967	1.488025	-7.420273	0.673196	-6.179916	0.000000	-10.000000	0.133333	-16.883333	143.500000	1023.000000	1023.000000	2046.000000
1.840000	-0.018943	-11.195415	1.660928	-7.477401	0.771717	-6.150659	0.000000	-10.000000	0.125000	-16.333334	137.833328	1023.000000	1023.000000	2046.000000
1.860000	-0.018408	-10.878983	1.804613	-7.485322	0.903634	-6.101908	0.000000	-10.000000	0.108333	-15.566667	132.333328	1023.000000	1023.000000	2046.000000
1.880000	-0.017578	-10.388852	1.962817	-7.330752	0.943934	-5.964851	0.000000	-10.000000	0.108333	-15.166667	127.166664	1023.000000	1023.000000	2046.000000
1.900000	-0.016980	-10.035214	2.020553	-7.201744	0.971517	-5.825541	0.000000	-10.000000	0.100000	-14.866667	123.666664	1023.000000	1023.000000	2046.000000
1.920000	-0.016889	-9.981451	1.864252	-7.140366	0.995837	-5.701175	0.000000	-10.000000	0.083333	-14.483334	118.833336	1023.000000	1023.000000	2046.000000
1.940000	-0.016737	-9.891507	1.829539	-7.059017	0.909687	-5.571716	0.000000	-10.000000	0.066667	-14.116667	114.166664	1023.000000	1023.000000	2046.000000
1.960000	-0.016592	-9.806010	1.815637	-7.091691	0.953721	-5.483677	0.000000	-10.000000	0.050000	-13.666667	107.833336	1023.000000	1023.000000	2046.000000
1.980000	-0.016628	-9.827350	1.904795	-7.151328	1.005588	-5.586405	0.000000	-10.000000	0.050000	-13.400001	103.333336	1023.000000	1023.000000	2046.000000
2.000000	-0.016988	-10.039612	2.046721	-7.226607	0.955364	-5.815090	0.000000	-10.000000	0.041667	-13.116667	98.666664	1023.000000	1023.000000	2046.000000
2.020000	-0.017774	-10.504277	2.023264	-7.306720	0.931371	-6.152193	0.000000	-10.000000	0.025000	-12.766667	94.333336	1023.000000	1023.000000	2046.000000
2.040000	-0.018798	-11.109644	1.741361	-7.285864	0.779545	-6.344685	0.000000	-10.000000	0.008333	-12.350000	90.000000	1023.000000	1023.000000	2046.000000
2.060000	-0.019140	-11.311684	1.558267	-6.967498	0.593978	-6.496431	0.000000	-10.000000	0.000000	-11.850000	86.000000	1023.000000	1023.000000	2046.000000
2.080000	-0.019773	-11.685876	1.318920	-6.866120	0.454129	-6.592805	0.000000	-10.000000	0.000000	-11.333334	82.000000	1023.000000	1023.000000	2046.000000
2.100000	-0.020355	-12.030051	1.154271	-6.704329	0.325837	-6.805831	0.000000	-10.000000	0.000000	-10.800000	78.166664	1023.000000	1023.000000	2046.000000
2.120000	-0.021233	-12.548809	1.054622	-6.644331	0.247722	-7.206821	0.000000	-10.000000	0.000000	-10.200000	74.500000	1023.000000	1023.000000	2046.000000
2.140000	-0.022580	-13.344874	0.938529	-6.686653	0.134373	-7.731123	0.000000	-10.000000	-0.008333	-9.150000	71.166664	1023.000000	1023.000000	2046.000000
2.160000	-0.024024	-14.198243	0.830735	-6.918154	-0.024682	-8.086142	0.000000	-10.000000	-0.033333	-7.500000	68.166664	1023.000000	1023.000000	2046.000000
2.180000	-0.025677	-15.175017	0.592378	-7.034235	-0.278745	-8.454415	0.000000	-10.000000	-0.050000	-5.683333	65.666664	1023.000000	1023.000000	2046.000000
2.200000	-0.027334	-16.154675	0.327840	-7.325026	-0.526193	-8.631296	0.000000	-10.000000	-0.066667	-4.200000	63.666668	1023.000000	1023.000000	2046.000000
2.220000	-0.028153	-16.638561	-0.088433	-7.259807	-0.700280	-8.590040	0.000000	-10.000000	-0.058333	-3.300000	62.166668	1023.000000	1023.000000	2046.000000
2.240000	-0.029224	-17.271206	-0.274951	-7.510517	-0.850740	-8.634997	0.000000	-10.000000	-0.075000	-2.750000	61.000000	1023.000000	1023.000000	2046.000000
2.260000	-0.029289	-17.309881	-0.363391	-7.458727	-0.902363	-8.585399	0.000000	-10.000000	-0.083333	-2.416667	60.000000	1023.000000	1023.000000	2046.000000
2.280000	-0.029353	-17.347429	-0.521358	-7.419410	-0.936191	-8.470470	0.000000	-10.000000	-0.091667	-2.233333	59.166668	1023.000000	1023.000000	2046.000000
2.300000	-0.029603	-17.495195	-0.516334	-7.530496	-1.002920	-8.445445	0.000000	-10.000000	-0.075000	-2.300000	58.500000	1023.000000	1023.000000	2046.000000
2.320000	-0.029597	-17.491886	-0.670881	-7.524784	-1.008217	-8.288004	0.000000	-10.000000	-0.058333	-2.533334	57.833332	1023.000000	1023.000000	2046.000000
2.340000	-0.029621	-17.506283	-0.747195	-7.575495	-1.046658	-8.136934	0.000000	-10.000000	-0.050000	-2.933333	57.000000	1023.000000	1023.000000	2046.000000
2.360000	-0.029518	-17.445255	-0.842948	-7.526340	-1.074383	-8.001584	0.000000	-10.000000	-0.050000	-3.250000	56.000000	1023.000000	1023.000000	2046.000000
2.380000	-0.029266	-17.295952	-0.871279	-7.625089	-1.093388	-7.706195	0.000000	-10.000000	-0.058333	-3.600000	54.833332	1023.000000	1023.000000	2046.000000
2.400000	-0.028924	-17.094208	-0.703237	-7.802948	-1.004067	-7.583955	0.000000	-10.000000	-0.058333	-4.050000	53.666668	1023.000000	1023.000000	2046.000000
2.420000	-0.028293	-16.720890	-0.486424	-7.911063	-0.869666	-7.453738	0.000000	-10.000000	-0.058333	-4.550000	52.166668	1023.000000	1023.000000	2046.000000
2.440000	-0.027462	-16.229864	-0.105770	-8.048634	-0.693327	-7.382134	0.000000	-10.000000	-0.050000	-4.933333	50.666668	1023.000000	1023.000000	2046.000000
2.460000	-0.027391	-16.188013	-0.022446	-8.314303	-0.502198	-7.349066	0.000000	-10.000000	-0.050000	-5.133333	49.000000	1023.000000	1023.000000	2046.000000
2.480000	-0.027534	-16.272587	0.203610	-8.575614	-0.373269	-7.527314	0.000000	-10.000000	-0.050000	-5.216667	47.333332	1023.000000	1023.000000	2046.000000
2.500000	-0.028207	-16.670082	0.234374	-8.910075	-0.296442	-7.697939	0.000000	-10.000000	-0.058333	-5.300000	45.500000	1023.000000	1023.000000	2046.000000
2.520000	-0.028821	-17.033354	0.213469	-9.206182	-0.245677	-7.794965	0.000000	-10.000000	-0.058333	-5.200000	43.666668	1023.000000	1023.000000	2046.000000
2.540000	-0.029426	-17.390577	0.179315	-9.295732	-0.317958	-7.956203	0.000000	-10.000000	-0.066667	-4.916667	42.000000	1023.000000	1023.000000	2046.000000
2.560000	-0.029631	-17.511995	0.148527	-9.340390	-0.331402	-7.988731	0.000000	-10.000000	-0.058333	-4.550000	40.333332	1023.000000	1023.000000	2046.000000
2.580000	-0.029920	-17.682980	0.264849	-9.516187	-0.373516	-8.058125	0.000000	-10.000000	-0.058333	-4.316667	39.166668	1023.000000	1023.000000	2046.000000
2.600000	-0.030065	-17.768330	0.267931	-9.641532	-0.294856	-8.099872	0.000000	-10.000000	-0.050000	-4.100000	37.666668	1023.000000	1023.000000	2046.000000
2.620000	-0.030304	-17.909889	0.183229	-9.718534	-0.330705	-8.043877	0.000000	-10.000000	-0.066667	-3.933333	36.333332	1023.000000	1023.000000	2046.000000
2.640000	-0.030449	-17.995628	0.061468	-9.639719	-0.420473	-7.996904	0.000000	-10.000000	-0.066667	-3.816667	34.666668	1023.000000	1023.000000	2046.000000
2.660000	-0.030541	-18.049940	0.106026	-9.687746	-0.527827	-7.940393	0.000000	-10.000000	-0.066667	-3.850000	33.833332	1023.000000	1023.000000	2046.000000
2.680000	-0.030175	-17.833380	0.027951	-9.562417	-0.494775	-7.804138	0.000000	-10.000000	-0.050000	-3.966667	33.166668	1023.000000	1023.000000	2046.000000
2.700000	-0.029253	-17.288387	0.231918	-9.330164	-0.430988	-7.759153	0.000000	-10.000000	-0.066667	-3.966667	31.833334	1023.000000	1023.000000	2046.000000
2.720000	-0.028693	-16.957851	0.382751	-9.321881	-0.348794	-7.669927	0.000000	-10.000000	-0.083333	-3.816667	30.000000	1023.000000	1023.000000	2046.000000
2.740000	-0.028496	-16.841383	0.473566	-9.366006	-0.286282	-7.662662	0.000000	-10.000000	-0.083333	-3.516667	28.166666	1023.000000	1023.000000	2046.000000
2.760000	-0.028043	-16.573317	0.612387	-9.372710	-0.264336	-7.548657	0.000000	-10.000000	-0.075000	-3.133333	27.000000	1023.000000	1023.000000	2046.000000
2.780000	-0.027421	-16.205715	0.662483	-9.200628	-0.279089	-7.388482	0.000000	-10.000000	-0.058333	-2.833333	26.000000	1023.000000	1023.000000	2046.000000
2.800000	-0.026626	-15.735994	0.816593	-9.074755	-0.281823	-7.196009	0.000000	-10.000000	-0.066667	-2.583333	25.000000	1023.000000	1023.000000	2046.000000
2.820000	-0.025555	-15.102871	0.862316	-8.822577	-0.213643	-6.928967	0.000000	-10.000000	-0.075000	-2.550000	24.000000	1023.000000	1023.000000	2046.000000
2.840000	-0.024725	-14.612355	0.934339	-8.614923	-0.168233	-6.763539	0.000000	-10.000000	-0.091667	-2.583333	23.333334	1023.000000	1023.000000	2046.000000
2.860000	-0.023800	-14.066047	1.184757	-8.535729	-0.043659	-6.671415	0.000000	-10.000000	-0.091667	-2.683333	22.833334	1023.000000	1023.000000	2046.000000
2.880000	-0.023150	-13.681673	1.429813	-8.517021	-0.001550	-6.592915	0.000000	-10.000000	-0.075000	-2.750000	22.000000	1023.000000	1023.000000	2046.000000
2.900000	-0.023491	-13.883271	1.376779	-8.561908	-0.013494	-6.684649	0.000000	-10.000000	-0.058333	-2.816667	21.166666	1023.000000	1023.000000	2046.000000
2.920000	-0.024185	-14.293111	1.164193	-8.486686	-0.041886	-6.928731	0.000000	-10.000000	-0.050000	-2.933333	19.833334	1023.000000	1023.000000	2046.000000
2.940000	-0.025270	-14.934551	0.931943	-8.603639	-0.046102	-7.216753	0.000000	-10.000000	-0.050000	-3.016667	19.166666	1023.000000	1023.000000	2046.000000
2.960000	-0.025532	-15.089161	0.678803	-8.356876	-0.114093	-7.296995	0.000000	-10.000000	-0.058333	-2.683333	17.833334	1023.000000	1023.000000	2046.000000
2.980000	-0.025229	-14.910575	0.727058	-8.080284	-0.191767	-7.365582	0.000000	-10.000000	-0.066667	-2.033333	17.000000	1023.000000	1023.000000	2046.000000
3.000000	-0.025338	-14.974813	0.651393	-7.948402	-0.238693	-7.439111	0.000000	-10.000000	-0.083333	-1.450000	16.166666	1023.000000	1023.000000	2046.000000
3.020000	-0.025607	-15.133936	0.524025	-7.771196	-0.284743	-7.602023	0.000000	-10.000000	-0.091667	-1.283333	16.000000	1023.000000	1023.000000	2046.000000
3.040000	-0.027025	-15.971494	0.405493	-7.825044	-0.411703	-8.140240	0.000000	-10.000000	-0.091667	-0.900000	16.000000	1023.000000	1023.000000	2046.000000
3.060000	-0.028633	-16.921955	0.224300	-7.928124	-0.661942	-8.556189	0.000000	-10.000000	-0.083333	-0.450000	16.000000	1023.000000	1023.000000	2046.000000
3.080000	-0.030506	-18.028894	-0.179125	-8.095570	-0.899638	-8.854561	0.000000	-10.000000	-0.075000	0.616667	16.000000	1023.000000	1023.000000	2046.000000
3.100000	-0.031833	-18.813332	-0.448732	-8.167993	-1.096608	-9.099998	0.000000	-10.000000	-0.075000	1.316667	16.000000	1023.000000	1023.000000	2046.000000
3.120000	-0.032688	-19.318512	-0.683951	-8.223800	-1.219480	-9.191280	0.000000	-10.000000	-0.075000	2.233333	16.000000	1023.000000	1023.000000	2046.000000
3.140000	-0.033334	-19.700583	-0.786632	-8.431264	-1.273687	-9.208999	0.000000	-10.000000	-0.091667	2.583333	16.000000	1023.000000	1023.000000	2046.000000
3.160000	-0.033828	-19.992207	-0.802931	-8.592059	-1.321644	-9.275573	0.000000	-10.000000	-0.108333	2.850000	16.000000	1023.000000	1023.000000	2046.000000
3.180000	-0.033915	-20.043663	-0.788768	-8.705198	-1.406191	-9.143505	0.000000	-10.000000	-0.116667	2.783333	16.000000	1023.000000	1023.000000	2046.000000
3.200000	-0.034216	-20.221827	-1.005471	-8.696568	-1.394538	-9.125249	0.000000	-10.000000	-0.100000	2.466667	16.000000	1023.000000	1023.000000	2046.000000
3.220000	-0.034381	-20.319351	-1.114167	-8.739608	-1.490218	-8.975358	0.000000	-10.000000	-0.083333	2.150000	16.000000	1023.000000	1023.000000	2046.000000
3.240000	-0.034532	-20.408176	-1.404067	-8.630368	-1.546449	-8.827291	0.000000	-10.000000	-0.075000	1.766667	16.000000	1023.000000	1023.000000	2046.000000
3.260000	-0.033956	-20.068226	-1.376289	-8.503755	-1.529992	-8.658192	0.000000	-10.000000	-0.083333	1.350000	16.000000	1023.000000	1023.000000	2046.000000
3.280000	-0.032999	-19.502392	-1.206983	-8.397943	-1.447770	-8.449696	0.000000	-10.000000	-0.091667	0.700000	16.000000	1023.000000	1023.000000	2046.000000
3.300000	-0.032356	-19.122305	-1.121942	-8.423882	-1.278725	-8.297758	0.000000	-10.000000	-0.100000	0.233333	16.000000	1023.000000	1023.000000	2046.000000
3.320000	-0.031737	-18.756306	-0.791115	-8.524533	-1.283982	-8.156675	0.000000	-10.000000	-0.083333	-0.333333	16.000000	1023.000000	1023.000000	2046.000000
3.340000	-0.031138	-18.402420	-0.585134	-8.597361	-1.182237	-8.037689	0.000000	-10.000000	-0.066667	-1.166667	16.000000	1023.000000	1023.000000	2046.000000
3.360000	-0.030676	-18.129339	-0.354241	-8.749106	-1.030462	-7.995530	0.000000	-10.000000	-0.050000	-2.166667	15.666667	1023.000000	1023.000000	2046.000000
3.380000	-0.030725	-18.158567	-0.184672	-8.931393	-1.063902	-7.978601	0.000000	-10.000000	-0.050000	-2.900000	15.000000	1023.000000	1023.000000	2046.000000
3.400000	-0.030599	-18.084015	-0.024571	-9.001013	-0.946990	-8.111442	0.000000	-10.000000	-0.050000	-3.200000	14.000000	1023.000000	1023.000000	2046.000000
3.420000	-0.030974	-18.305655	0.030857	-9.269725	-0.852625	-8.214162	0.000000	-10.000000	-0.050000	-3.333333	13.000000	1023.000000	1023.000000	2046.000000
3.440000	-0.031265	-18.477623	0.153883	-9.484650	-0.830778	-8.316079	0.000000	-10.000000	-0.050000	-3.283333	12.000000	1023.000000	1023.000000	2046.000000
3.460000	-0.031307	-18.502254	0.099139	-9.546783	-0.820194	-8.234416	0.000000	-10.000000	-0.050000	-2.850000	11.000000	1023.000000	1023.000000	2046.000000
3.480000	-0.032053	-18.943415	0.080673	-9.838197	-0.816401	-8.369489	0.000000	-10.000000	-0.058333	-2.183333	10.333333	1023.000000	1023.000000	2046.000000
3.500000	-0.032294	-19.085995	0.046294	-9.968929	-0.862638	-8.300721	0.000000	-10.000000	-0.066667	-1.166667	10.000000	1023.000000	1023.000000	2046.000000
3.520000	-0.032655	-19.299192	-0.175711	-9.909369	-1.013042	-8.201069	0.000000	-10.000000	-0.075000	-0.466667	10.000000	1023.000000	1023.000000	2046.000000
3.540000	-0.032992	-19.498198	-0.404613	-10.010831	-0.908098	-8.174656	0.000000	-10.000000	-0.075000	0.000000	10.000000	1023.000000	1023.000000	2046.000000
3.560000	-0.032859	-19.419403	-0.360013	-10.047852	-0.843112	-8.168427	0.000000	-10.000000	-0.075000	0.000000	10.000000	1023.000000	1023.000000	2046.000000
3.580000	-0.032342	-19.114155	-0.205094	-10.019809	-0.783112	-8.106140	0.000000	-10.000000	-0.075000	0.000000	10.000000	1023.000000	1023.000000	2046.000000
3.600000	-0.031949	-18.881853	-0.053217	-10.015287	-0.706351	-8.106997	0.000000	-10.000000	-0.075000	-0.300000	10.000000	1023.000000	1023.000000	2046.000000
3.620000	-0.031108	-18.384983	0.123425	-9.768123	-0.664644	-8.075641	0.000000	-10.000000	-0.083333	-0.650000	10.000000	1023.000000	1023.000000	2046.000000
3.640000	-0.030672	-18.127382	0.242974	-9.594007	-0.753040	-8.023310	0.000000	-10.000000	-0.091667	-1.000000	10.000000	1023.000000	1023.000000	2046.000000
3.660000	-0.030240	-17.871758	0.391412	-9.536876	-0.746309	-7.979985	0.000000	-10.000000	-0.091667	-0.700000	10.000000	1023.000000	1023.000000	2046.000000
3.680000	-0.029439	-17.398163	0.539575	-9.314525	-0.784180	-7.839033	0.000000	-10.000000	-0.075000	-0.350000	10.000000	1023.000000	1023.000000	2046.000000
3.700000	-0.028291	-16.720060	0.765601	-9.142881	-0.692312	-7.650469	0.000000	-10.000000	-0.075000	0.000000	10.000000	1023.000000	1023.000000	2046.000000
3.720000	-0.027591	-16.306505	0.842675	-9.154202	-0.577096	-7.417882	0.000000	-10.000000	-0.066667	0.000000	10.000000	1023.000000	1023.000000	2046.000000
3.740000	-0.026519	-15.672909	0.969117	-9.015817	-0.463808	-7.162402	0.000000	-10.000000	-0.066667	0.000000	10.000000	1023.000000	1023.000000	2046.000000
3.760000	-0.025751	-15.218790	1.075034	-8.910301	-0.329863	-7.053659	0.000000	-10.000000	-0.050000	0.000000	10.000000	1023.000000	1023.000000	2046.000000
3.780000	-0.025589	-15.123280	1.066316	-8.876734	-0.368786	-6.944076	0.000000	-10.000000	-0.058333	0.000000	10.000000	1023.000000	1023.000000	2046.000000
3.800000	-0.025248	-14.921581	1.010314	-8.846144	-0.272953	-6.812799	0.000000	-10.000000	-0.075000	0.000000	10.000000	1023.000000	1023.000000	2046.000000
3.820000	-0.025654	-15.161367	0.872767	-8.950734	-0.290729	-6.792672	0.000000	-10.000000	-0.075000	0.000000	10.000000	1023.000000	1023.000000	2046.000000
3.840000	-0.026170	-15.466712	0.802973	-9.001375	-0.255794	-7.012516	0.000000	-10.000000	-0.075000	0.000000	10.000000	1023.000000	1023.000000	2046.000000
3.860000	-0.026677	-15.765956	0.659840	-9.010281	-0.285965	-7.129550	0.000000	-10.000000	-0.066667	0.000000	10.000000	1023.000000	1023.000000	2046.000000
3.880000	-0.027083	-16.005919	0.620300	-8.865377	-0.346617	-7.414224	0.000000	-10.000000	-0.083333	0.000000	10.000000	1023.000000	1023.000000	2046.000000
3.900000	-0.026667	-15.760032	0.756886	-8.593531	-0.439973	-7.483414	0.000000	-10.000000	-0.091667	0.000000	10.000000	1023.000000	1023.000000	2046.000000
3.920000	-0.026716	-15.788893	0.706663	-8.440139	-0.475767	-7.579649	0.000000	-10.000000	-0.100000	0.266667	10.000000	1023.000000	1023.000000	2046.000000
3.940000	-0.027289	-16.127802	0.505385	-8.266556	-0.668335	-7.698297	0.000000	-10.000000	-0.108333	0.750000	10.000000	1023.000000	1023.000000	2046.000000
3.960000	-0.028414	-16.792473	0.247357	-8.179873	-0.718661	-8.141297	0.000000	-10.000000	-0.091667	1.233333	10.000000	1023.000000	1023.000000	2046.000000
3.980000	-0.029876	-17.656511	0.017070	-8.202592	-0.911975	-8.559014	0.000000	-10.000000	-0.091667	1.566667	10.000000	1023.000000	1023.000000	2046.000000
4.000000	-0.031283	-18.488243	-0.112081	-8.332513	-1.194385	-8.849263	0.000000	-10.000000	-0.075000	2.050000	10.000000	1023.000000	1023.000000	2046.000000
4.020000	-0.032523	-19.220947	-0.266405	-8.480517	-1.266723	-9.207302	0.000000	-10.000000	-0.091667	2.933333	10.000000	1023.000000	1023.000000	2046.000000
4.040000	-0.033108	-19.566847	-0.327904	-8.582015	-1.322116	-9.334811	0.000000	-10.000000	-0.091667	4.066667	10.000000	1023.000000	1023.000000	2046.000000
4.060000	-0.033916	-20.044601	-0.541678	-8.679459	-1.362007	-9.461457	0.000000	-10.000000	-0.100000	5.033333	10.000000	1023.000000	1023.000000	2046.000000
4.080000	-0.033991	-20.088970	-0.718526	-8.631433	-1.410504	-9.328507	0.000000	-10.000000	-0.108333	5.716667	10.000000	1023.000000	1023.000000	2046.000000
4.100000	-0.034518	-20.400284	-0.906821	-8.706933	-1.482208	-9.304322	0.000000	-10.000000	-0.116667	6.150000	10.000000	1023.000000	1023.000000	2046.000000
4.120000	-0.034395	-20.327559	-1.126463	-8.564811	-1.485984	-9.150301	0.000000	-10.000000	-0.133333	6.466667	10.000000	1023.000000	1023.000000	2046.000000
4.140000	-0.034279	-20.258804	-1.123510	-8.592981	-1.559448	-8.982864	0.000000	-10.000000	-0.141667	6.783333	10.000000	1023.000000	1023.000000	2046.000000
4.160000	-0.033658	-19.892050	-1.074673	-8.432124	-1.493557	-8.891696	0.000000	-10.000000	-0.150000	7.000000	10.000000	1023.000000	1023.000000	2046.000000
4.180000	-0.033073	-19.545877	-0.948126	-8.344597	-1.470680	-8.782475	0.000000	-10.000000	-0.150000	7.166667	10.000000	1023.000000	1023.000000	2046.000000
4.200000	-0.032703	-19.327255	-0.909529	-8.362208	-1.408987	-8.646531	0.000000	-10.000000	-0.150000	7.183333	10.000000	1023.000000	1023.000000	2046.000000
4.220000	-0.031912	-18.860138	-0.878091	-8.355524	-1.337902	-8.288623	0.000000	-10.000000	-0.150000	7.250000	14.000000	1023.000000	1023.000000	2046.000000
4.240000	-0.031701	-18.735462	-0.938747	-8.366307	-1.253425	-8.176983	0.000000	-10.000000	-0.141667	7.283333	18.500000	1023.000000	1023.000000	2046.000000
4.260000	-0.030583	-18.074745	-0.755466	-8.262289	-1.234170	-7.822821	0.000000	-10.000000	-0.141667	7.366667	23.666666	1023.000000	1023.000000	2046.000000
4.280000	-0.030047	-17.757481	-0.635392	-8.379959	-1.064110	-7.678020	0.000000	-10.000000	-0.150000	7.583333	25.833334	1023.000000	1023.000000	2046.000000
4.300000	-0.029319	-17.327356	-0.271758	-8.622957	-0.892652	-7.539989	0.000000	-10.000000	-0.150000	8.066667	28.333334	1023.000000	1023.000000	2046.000000
4.320000	-0.028927	-17.095573	0.190049	-8.954467	-0.712565	-7.618589	0.000000	-10.000000	-0.166667	8.766666	31.000000	1023.000000	1023.000000	2046.000000
4.340000	-0.028696	-16.959251	0.408441	-9.067355	-0.565247	-7.735089	0.000000	-10.000000	-0.183333	9.683333	33.833332	1023.000000	1023.000000	2046.000000
4.360000	-0.028648	-16.930702	0.426972	-9.106193	-0.515410	-7.736073	0.000000	-10.000000	-0.208333	10.883333	36.833332	1023.000000	1023.000000	2046.000000
4.380000	-0.028510	-16.849146	0.393753	-9.039520	-0.546549	-7.656829	0.000000	-10.000000	-0.225000	12.333334	40.333332	1023.000000	1023.000000	2046.000000
4.400000	-0.028078	-16.594177	0.233538	-8.884101	-0.527562	-7.416053	0.000000	-10.000000	-0.233333	13.700001	44.166668	1023.000000	1023.000000	2046.000000
4.420000	-0.027324	-16.148638	0.277705	-8.735726	-0.475006	-7.215611	0.000000	-10.000000	-0.266667	14.933333	48.500000	1023.000000	1023.000000	2046.000000
4.440000	-0.026691	-15.774146	0.348591	-8.524152	-0.429395	-7.169190	0.000000	-10.000000	-0.283333	15.866667	53.333332	1023.000000	1023.000000	2046.000000
4.460000	-0.025348	-14.980514	0.591318	-8.315940	-0.365872	-6.890020	0.000000	-10.000000	-0.316667	16.683334	58.333332	1023.000000	1023.000000	2046.000000
4.480000	-0.024168	-14.283294	0.824691	-7.995919	-0.282561	-6.829505	0.000000	-10.000000	-0.300000	17.383333	63.833332	1023.000000	1023.000000	2046.000000
4.500000	-0.022868	-13.515141	0.888810	-7.688543	-0.186921	-6.528486	0.000000	-10.000000	-0.316667	17.900002	69.500000	1023.000000	1023.000000	2046.000000
4.520000	-0.021838	-12.906446	0.835320	-7.409872	-0.063575	-6.268320	0.000000	-10.000000	-0.316667	18.566668	75.500000	1023.000000	1023.000000	2046.000000
4.540000	-0.021035	-12.431874	0.791301	-7.214989	0.055053	-6.063240	0.000000	-10.000000	-0.350000	19.133333	81.500000	1023.000000	1023.000000	2046.000000
4.560000	-0.019724	-11.656843	0.942083	-6.957848	0.006172	-5.647250	0.000000	-10.000000	-0.366667	19.816668	87.833336	1023.000000	1023.000000	2046.000000
4.580000	-0.018399	-10.873570	1.032505	-6.629307	0.091167	-5.367934	0.000000	-10.000000	-0.391667	20.450001	94.333336	1023.000000	1023.000000	2046.000000
4.600000	-0.016973	-10.031001	1.256963	-6.390725	0.227541	-5.124780	0.000000	-10.000000	-0.416667	21.133333	101.166664	1023.000000	1023.000000	2046.000000
4.620000	-0.015248	-9.011688	1.558748	-6.176238	0.368133	-4.762332	0.000000	-10.000000	-0.433333	21.816668	108.000000	1023.000000	1023.000000	2046.000000
4.640000	-0.013598	-8.036536	1.808710	-5.878881	0.483323	-4.449687	0.000000	-10.000000	-0.450000	22.366667	115.166664	1023.000000	1023.000000	2046.000000
4.660000	-0.012088	-7.143992	1.975441	-5.615594	0.668093	-4.171931	0.000000	-10.000000	-0.466667	22.816668	122.500000	1023.000000	1023.000000	2046.000000
4.680000	-0.011372	-6.720561	1.875051	-5.401414	0.758998	-3.953195	0.000000	-10.000000	-0.491667	23.183334	130.166672	1023.000000	1023.000000	2046.000000
4.700000	-0.010134	-5.989246	1.930263	-5.097281	0.902953	-3.725182	0.000000	-10.000000	-0.483333	23.533333	138.000000	1023.000000	1023.000000	2046.000000
4.720000	-0.008350	-4.934797	2.060807	-4.617764	1.000309	-3.378150	0.000000	-10.000000	-0.500000	23.766666	146.000000	1023.000000	1023.000000	2046.000000
4.740000	-0.006740	-3.983069	2.336828	-4.349991	1.168678	-3.138583	0.000000	-10.000000	-0.483333	24.000000	154.000000	1023.000000	1023.000000	2046.000000
4.760000	-0.005283	-3.122017	2.626062	-4.074608	1.287011	-2.960482	0.000000	-10.000000	-0.500000	24.183334	162.000000	1023.000000	1023.000000	2046.000000
4.780000	-0.004476	-2.645103	2.672473	-3.778056	1.329100	-2.868620	0.000000	-10.000000	-0.491667	24.316668	170.000000	1023.000000	1023.000000	2046.000000
4.800000	-0.003951	-2.334965	2.625449	-3.382381	1.265768	-2.843801	0.000000	-10.000000	-0.500000	24.466667	178.000000	1023.000000	1023.000000	2046.000000
4.820000	-0.003366	-1.989323	2.432356	-2.827695	1.165024	-2.759009	0.000000	-10.000000	-0.500000	24.433334	186.000000	1023.000000	1023.000000	2046.000000
4.840000	-0.002574	-1.521362	2.259699	-2.324354	1.191987	-2.648694	0.000000	-10.000000	-0.500000	24.450001	194.000000	1023.000000	1023.000000	2046.000000
4.860000	-0.001452	-0.858206	2.312711	-1.840648	1.126365	-2.456633	0.000000	-10.000000	-0.500000	24.716667	202.000000	1023.000000	1023.000000	2046.000000
4.880000	-0.001512	-0.893349	2.296080	-1.679064	1.177333	-2.687697	0.000000	-10.000000	-0.500000	24.883333	210.333328	1023.000000	1023.000000	2046.000000
4.900000	-0.002532	-1.496207	2.126525	-1.573567	1.011038	-3.060202	0.000000	-10.000000	-0.500000	24.883333	218.666672	1023.000000	1023.000000	2046.000000
4.920000	-0.003491	-2.063109	1.931718	-1.651341	0.934055	-3.277541	0.000000	-10.000000	-0.500000	24.583334	227.000000	1023.000000	1023.000000	2046.000000
4.940000	-0.004466	-2.639692	1.692552	-1.770143	0.777396	-3.339497	0.000000	-10.000000	-0.516667	24.650002	235.000000	1023.000000	1023.000000	2046.000000
4.960000	-0.004670	-2.759846	1.606934	-1.805767	0.738538	-3.299551	0.000000	-10.000000	-0.541667	25.316668	243.333328	1023.000000	1023.000000	2046.000000
4.980000	-0.004734	-2.797920	1.455483	-1.810372	0.774785	-3.217816	0.000000	-10.000000	-0.575000	26.116667	251.666672	1023.000000	1023.000000	2046.000000
5.000000	-0.004301	-2.542098	1.447429	-1.666299	0.730722	-3.053949	0.000000	-10.000000	-0.600000	26.916668	260.333344	1023.000000	1023.000000	2046.000000
5.020000	-0.003323	-1.963910	1.415644	-1.310799	0.655742	-2.724496	0.000000	-10.000000	-0.608333	27.200001	269.166656	1023.000000	1023.000000	2046.000000
5.040000	-0.002399	-1.418097	1.412895	-1.121018	0.777339	-2.487313	0.000000	-10.000000	-0.608333	27.166668	278.333344	1023.000000	1023.000000	2046.000000
5.060000	-0.001546	-0.913900	1.378127	-0.865153	0.784643	-2.211517	0.000000	-10.000000	-0.600000	26.916668	287.500000	1023.000000	1023.000000	2046.000000
5.080000	-0.000844	-0.498802	1.215329	-0.603767	0.736320	-1.846684	0.000000	-10.000000	-0.600000	26.766666	296.500000	1023.000000	1023.000000	2046.000000
5.100000	0.000171	0.101177	1.108525	-0.299514	0.795779	-1.503613	0.000000	-10.000000	-0.591667	26.566668	305.333344	1023.000000	1023.000000	2046.000000
5.120000	0.001545	0.912815	1.047629	0.180181	0.843870	-1.158865	0.000000	-10.000000	-0.575000	26.350000	314.166656	1023.000000	1023.000000	2046.000000
5.140000	0.002891	1.708829	0.967203	0.429983	0.993590	-0.681947	0.000000	-10.000000	-0.558333	25.883333	323.000000	1023.000000	1023.000000	2046.000000
5.160000	0.004529	2.676505	1.092686	0.788486	1.093361	-0.298029	0.000000	-10.000000	-0.541667	25.633333	331.833344	1023.000000	1023.000000	2046.000000
5.180000	0.006654	3.932361	1.487261	1.184235	1.277131	-0.016266	0.000000	-10.000000	-0.525000	25.233334	340.500000	1023.000000	1023.000000	2046.000000
5.200000	0.008651	5.112492	1.933636	1.460577	1.350728	0.367551	0.000000	-10.000000	-0.508333	25.116667	348.833344	1023.000000	1023.000000	2046.000000
5.220000	0.010275	6.072701	2.063504	1.724970	1.483789	0.800438	0.000000	-10.000000	-0.491667	24.800001	357.333344	1023.000000	1023.000000	2046.000000
5.240000	0.011407	6.741354	2.271280	1.785317	1.699310	0.985447	0.000000	-10.000000	-0.491667	24.583334	365.666656	1023.000000	1023.000000	2046.000000
5.260000	0.011911	7.039442	2.265069	1.917446	1.683992	1.172935	0.000000	-10.000000	-0.491667	24.633333	374.000000	1023.000000	1023.000000	2046.000000
5.280000	0.012352	7.300143	2.218709	2.054593	1.717914	1.308926	0.000000	-10.000000	-0.500000	24.866667	382.000000	1023.000000	1023.000000	2046.000000
5.300000	0.013030	7.700613	2.292689	2.173713	1.816400	1.417812	0.000000	-10.000000	-0.500000	25.083334	390.333344	1023.000000	1023.000000	2046.000000
5.320000	0.013913	8.222517	2.356218	2.329973	2.018576	1.517750	0.000000	-10.000000	-0.500000	24.766666	398.666656	1023.000000	1023.000000	2046.000000
5.340000	0.015006	8.868631	2.423964	2.609161	2.187263	1.648243	0.000000	-10.000000	-0.483333	24.350000	407.000000	1023.000000	1023.000000	2046.000000
5.360000	0.016027	9.472211	2.526348	2.956411	2.179333	1.810118	0.000000	-10.000000	-0.466667	24.250000	415.000000	1023.000000	1023.000000	2046.000000
5.380000	0.017443	10.308683	2.688281	3.308022	2.168869	2.143512	0.000000	-10.000000	-0.450000	24.050001	423.000000	1023.000000	1023.000000	2046.000000
5.400000	0.018747	11.079608	2.682456	3.896512	2.041675	2.458966	0.000000	-10.000000	-0.441667	23.950001	431.000000	1023.000000	1023.000000	2046.000000
5.420000	0.020080	11.867454	2.667429	4.172809	2.210661	2.816555	0.000000	-10.000000	-0.450000	23.533335	439.000000	1023.000000	1023.000000	2046.000000
5.440000	0.021574	12.750517	2.819561	4.530273	2.268470	3.132213	0.000000	-10.000000	-0.466667	23.200001	447.000000	1023.000000	1023.000000	2046.000000
5.460000	0.023389	13.822969	3.095095	4.874762	2.463934	3.389178	0.000000	-10.000000	-0.466667	23.150002	455.000000	1023.000000	1023.000000	2046.000000
5.480000	0.025396	15.009116	3.551964	5.093050	2.760776	3.603326	0.000000	-10.000000	-0.466667	23.066668	463.000000	1023.000000	1023.000000	2046.000000
5.500000	0.026882	15.887233	3.716434	5.364585	2.928769	3.877444	0.000000	-10.000000	-0.466667	23.283335	470.666656	1023.000000	1023.000000	2046.000000
5.520000	0.028911	17.086346	3.877091	5.842357	3.115458	4.251440	0.000000	-10.000000	-0.475000	23.116667	478.333344	1023.000000	1023.000000	2046.000000
5.540000	0.030707	18.147989	3.936334	6.415826	3.139398	4.656430	0.000000	-10.000000	-0.466667	23.016666	486.000000	1023.000000	1023.000000	2046.000000
5.560000	0.032039	18.935143	4.037429	6.794569	3.163668	4.939477	0.000000	-10.000000	-0.458333	22.766666	493.833344	1023.000000	1023.000000	2046.000000
5.580000	0.033491	19.793049	4.043290	7.257614	3.179647	5.312498	0.000000	-10.000000	-0.458333	22.566668	501.500000	1023.000000	1023.000000	2046.000000
5.600000	0.035115	20.753059	4.172394	7.518492	3.392241	5.669933	0.000000	-10.000000	-0.458333	22.500000	509.000000	1023.000000	1023.000000	2046.000000
5.620000	0.036697	21.688225	4.412856	7.823632	3.538693	5.913043	0.000000	-10.000000	-0.441667	22.350000	516.500000	1023.000000	1023.000000	2046.000000
5.640000	0.037430	22.120893	4.558958	7.992440	3.628929	5.940567	0.000000	-10.000000	-0.433333	22.150000	524.000000	1023.000000	1023.000000	2046.000000
5.660000	0.037802	22.341047	4.578804	8.240419	3.725478	5.796346	0.000000	-10.000000	-0.433333	21.833334	531.500000	1023.000000	1023.000000	2046.000000
5.680000	0.038245	22.603012	4.523688	8.607796	3.697312	5.774216	0.000000	-10.000000	-0.433333	21.833334	538.833313	1023.000000	1023.000000	2046.000000
5.700000	0.038904	22.992481	4.468270	9.126160	3.642962	5.755089	0.000000	-10.000000	-0.441667	22.133333	546.000000	1023.000000	1023.000000	2046.000000
5.720000	0.040173	23.742313	4.654069	9.722474	3.586511	5.779258	0.000000	-10.000000	-0.441667	22.450001	553.333313	1023.000000	1023.000000	2046.000000
5.740000	0.040329	23.834698	4.840281	10.009714	3.423428	5.561275	0.000000	-10.000000	-0.425000	22.383333	560.666687	1023.000000	1023.000000	2046.000000
5.760000	0.039183	23.157084	4.557162	9.937269	3.575307	5.087345	0.000000	-10.000000	-0.408333	21.933334	568.333313	1023.000000	1023.000000	2046.000000
5.780000	0.038110	22.522980	4.260340	9.942221	3.411372	4.909046	0.000000	-10.000000	-0.375000	21.200001	575.666687	1023.000000	1023.000000	2046.000000
5.800000	0.037037	21.888702	4.060435	9.781243	3.348694	4.698330	0.000000	-10.000000	-0.366667	20.433334	583.000000	1023.000000	1023.000000	2046.000000
5.820000	0.036214	21.402624	3.821356	9.727792	3.289656	4.563821	0.000000	-10.000000	-0.350000	19.600000	589.833313	1023.000000	1023.000000	2046.000000
5.840000	0.035744	21.124744	3.733726	9.582326	3.261742	4.546951	0.000000	-10.000000	-0.350000	19.233334	596.500000	1023.000000	1023.000000	2046.000000
5.860000	0.035871	21.199751	3.676421	9.691118	3.203144	4.629068	0.000000	-10.000000	-0.333333	18.800001	603.000000	1023.000000	1023.000000	2046.000000
5.880000	0.036930	21.825453	3.819528	10.011887	3.203758	4.790281	0.000000	-10.000000	-0.316667	18.650000	609.333313	1023.000000	1023.000000	2046.000000
5.900000	0.037911	22.405293	3.959433	10.296479	3.062453	5.086927	0.000000	-10.000000	-0.275000	17.966667	615.500000	1023.000000	1023.000000	2046.000000
5.920000	0.038624	22.827015	4.002901	10.536172	3.132509	5.155434	0.000000	-10.000000	-0.250000	17.450001	621.500000	1023.000000	1023.000000	2046.000000
5.940000	0.039266	23.206413	3.807138	10.711968	3.248114	5.439193	0.000000	-10.000000	-0.241667	16.600000	627.500000	1023.000000	1023.000000	2046.000000
5.960000	0.039800	23.521927	3.621565	10.951352	3.289135	5.659874	0.000000	-10.000000	-0.250000	15.833334	633.333313	1023.000000	1023.000000	2046.000000
5.980000	0.040224	23.772665	3.399726	11.146597	3.275415	5.950928	0.000000	-10.000000	-0.250000	15.016667	638.833313	1023.000000	1023.000000	2046.000000
6.000000	0.040640	24.018223	3.299686	11.216053	3.293035	6.209449	0.000000	-10.000000	-0.216667	14.133334	644.000000	1023.000000	1023.000000	2046.000000
6.020000	0.041406	24.470798	3.363259	11.294376	3.303698	6.509465	0.000000	-10.000000	-0.191667	13.300000	648.833313	1023.000000	1023.000000	2046.000000
6.040000	0.042315	25.008427	3.608052	11.240372	3.422272	6.737731	0.000000	-10.000000	-0.166667	12.333334	653.500000	1023.000000	1023.000000	2046.000000
6.060000	0.043529	25.725550	3.936355	11.293564	3.509623	6.986008	0.000000	-10.000000	-0.158333	11.633333	657.833313	1023.000000	1023.000000	2046.000000
6.080000	0.044579	26.346056	4.170557	11.250898	3.640536	7.284065	0.000000	-10.000000	-0.141667	11.016666	661.833313	1023.000000	1023.000000	2046.000000
6.100000	0.044962	26.572325	4.185607	11.282833	3.801535	7.302349	0.000000	-10.000000	-0.133333	10.366667	665.500000	1023.000000	1023.000000	2046.000000
6.120000	0.045485	26.881603	4.165610	11.408901	3.936557	7.370535	0.000000	-10.000000	-0.125000	9.883333	669.000000	1023.000000	1023.000000	2046.000000
6.140000	0.045498	26.889460	4.205452	11.449580	3.917438	7.316989	0.000000	-10.000000	-0.125000	9.233334	672.500000	1023.000000	1023.000000	2046.000000
6.160000	0.045509	26.895538	4.135882	11.552535	3.975113	7.232008	0.000000	-10.000000	-0.116667	8.600000	675.833313	1023.000000	1023.000000	2046.000000
6.180000	0.045722	27.021858	4.159637	11.563308	4.054315	7.244598	0.000000	-10.000000	-0.108333	7.383334	678.833313	1023.000000	1023.000000	2046.000000
6.200000	0.045746	27.035986	4.230395	11.408300	4.154970	7.242320	0.000000	-10.000000	-0.100000	5.833333	681.333313	1023.000000	1023.000000	2046.000000
6.220000	0.045816	27.076979	4.237102	11.412546	4.090477	7.336853	0.000000	-10.000000	-0.091667	3.483333	683.500000	1023.000000	1023.000000	2046.000000
6.240000	0.045794	27.064034	4.211888	11.440628	4.071526	7.339992	0.000000	-10.000000	-0.075000	0.500000	685.000000	1023.000000	1023.000000	2046.000000
6.260000	0.045357	26.806179	4.078991	11.323033	3.991706	7.412449	0.000000	-10.000000	-0.058333	-2.700000	685.833313	1023.000000	1023.000000	2046.000000
6.280000	0.045282	26.761881	3.987750	11.351872	3.946067	7.476191	0.000000	-10.000000	-0.033333	-5.966667	686.000000	1023.000000	1023.000000	2046.000000
6.300000	0.045237	26.734955	4.083054	11.225770	3.946612	7.479519	0.000000	-10.000000	-0.025000	-8.433333	686.000000	1023.000000	1023.000000	2046.000000
6.320000	0.045477	26.877174	4.367187	10.903836	4.136118	7.470033	0.000000	-10.000000	-0.008333	-9.950000	686.000000	1023.000000	1023.000000	2046.000000
6.340000	0.046540	27.505308	4.619335	10.889421	4.348946	7.647606	0.000000	-10.000000	-0.008333	-10.050000	686.000000	1023.000000	1023.000000	2046.000000
6.360000	0.047559	28.107595	4.785149	10.995265	4.525660	7.801523	0.000000	-10.000000	0.000000	-9.700000	686.000000	1023.000000	1023.000000	2046.000000
6.380000	0.048638	28.744932	5.104202	11.174049	4.603320	7.863361	0.000000	-10.000000	0.000000	-9.333334	682.666687	1023.000000	1023.000000	2046.000000
6.400000	0.049252	29.108200	5.142132	11.386829	4.558435	8.020803	0.000000	-10.000000	0.000000	-9.300000	675.333313	1023.000000	1023.000000	2046.000000
6.420000	0.049210	29.082846	5.160826	11.275799	4.577728	8.068492	0.000000	-10.000000	0.000000	-9.366667	667.000000	1023.000000	1023.000000	2046.000000
6.440000	0.048859	28.875822	5.118762	11.154263	4.615970	7.986829	0.000000	-10.000000	0.000000	-9.716667	660.833313	1023.000000	1023.000000	2046.000000
6.460000	0.047599	28.131289	5.026381	10.818864	4.527018	7.759027	0.000000	-10.000000	0.000000	-10.033334	657.500000	1023.000000	1023.000000	2046.000000
6.480000	0.046189	27.297606	4.924863	10.418783	4.475452	7.478506	0.000000	-10.000000	0.000000	-10.500000	654.166687	1023.000000	1023.000000	2046.000000
6.500000	0.044574	26.343452	4.888006	9.921901	4.446200	7.087346	0.000000	-10.000000	0.000000	-10.750000	650.666687	1023.000000	1023.000000	2046.000000
6.520000	0.044190	26.116173	4.794157	9.832672	4.532463	6.956880	0.000000	-10.000000	0.000000	-11.050000	647.000000	1023.000000	1023.000000	2046.000000
6.540000	0.044116	26.072634	4.704905	10.147994	4.397916	6.821818	0.000000	-10.000000	0.000000	-11.116667	643.333313	1023.000000	1023.000000	2046.000000
6.560000	0.043989	25.997349	4.842058	10.304225	4.319418	6.531648	0.000000	-10.000000	0.000000	-11.150001	639.666687	1023.000000	1023.000000	2046.000000
6.580000	0.043087	25.464153	4.836938	10.262049	4.133629	6.231536	0.000000	-10.000000	0.000000	-11.150001	636.000000	1023.000000	1023.000000	2046.000000
6.600000	0.041242	24.373852	4.657685	10.051621	3.945785	5.718760	0.000000	-10.000000	0.000000	-11.116667	632.000000	1023.000000	1023.000000	2046.000000
6.620000	0.039577	23.390083	4.516842	9.783568	3.810215	5.279458	0.000000	-10.000000	-0.016667	-10.450000	628.333313	1023.000000	1023.000000	2046.000000
6.640000	0.037926	22.414383	4.389420	9.366015	3.698366	4.960583	0.000000	-10.000000	-0.050000	-6.483334	624.833313	1023.000000	1023.000000	2046.000000
6.660000	0.036560	21.606794	4.107177	9.007648	3.696328	4.795641	0.000000	-10.000000	-0.066667	-2.416667	622.500000	1023.000000	1023.000000	2046.000000
6.680000	0.035594	21.035948	3.949499	8.706725	3.740611	4.639114	0.000000	-10.000000	-0.075000	0.583333	621.166687	1023.000000	1023.000000	2046.000000
6.700000	0.034934	20.645771	3.769108	8.485273	3.772144	4.619246	0.000000	-10.000000	-0.066667	0.883333	621.000000	1023.000000	1023.000000	2046.000000
6.720000	0.034795	20.564121	3.641448	8.617521	3.642171	4.662982	0.000000	-10.000000	-0.075000	0.900000	621.000000	1023.000000	1023.000000	2046.000000
6.740000	0.035236	20.824198	3.652916	8.850038	3.594511	4.726734	0.000000	-10.000000	-0.083333	1.383333	621.000000	1023.000000	1023.000000	2046.000000
6.760000	0.035672	21.082415	3.656488	8.979735	3.601706	4.844485	0.000000	-10.000000	-0.091667	1.350000	621.000000	1023.000000	1023.000000	2046.000000
6.780000	0.036349	21.482046	3.922598	9.074964	3.551962	4.932522	0.000000	-10.000000	-0.100000	1.466667	621.000000	1023.000000	1023.000000	2046.000000
6.800000	0.037102	21.927399	4.130921	9.248481	3.408123	5.139874	0.000000	-10.000000	-0.100000	1.450000	621.000000	1023.000000	1023.000000	2046.000000
6.820000	0.037381	22.092207	4.029289	9.269847	3.426617	5.366453	0.000000	-10.000000	-0.100000	1.533333	621.000000	1023.000000	1023.000000	2046.000000
6.840000	0.037407	22.107786	3.959906	9.028033	3.538361	5.581486	0.000000	-10.000000	-0.091667	1.566667	621.000000	1023.000000	1023.000000	2046.000000
6.860000	0.037503	22.164309	3.807684	8.950589	3.504074	5.901962	0.000000	-10.000000	-0.091667	1.333333	621.000000	1023.000000	1023.000000	2046.000000
6.880000	0.038199	22.575619	3.746723	8.905689	3.655903	6.267305	0.000000	-10.000000	-0.091667	0.783333	621.000000	1023.000000	1023.000000	2046.000000
6.900000	0.038630	22.830494	3.919556	8.678117	3.842745	6.390076	0.000000	-10.000000	-0.100000	0.233333	621.000000	1023.000000	1023.000000	2046.000000
6.920000	0.039166	23.147381	4.113874	8.406782	4.085953	6.540771	0.000000	-10.000000	-0.100000	0.000000	621.000000	1023.000000	1023.000000	2046.000000
6.940000	0.038721	22.884338	4.317901	7.966730	4.305066	6.294641	0.000000	-10.000000	-0.100000	0.000000	621.000000	1023.000000	1023.000000	2046.000000
6.960000	0.038009	22.463388	4.618565	7.495329	4.337269	6.012225	0.000000	-10.000000	-0.100000	0.000000	621.000000	1023.000000	1023.000000	2046.000000
6.980000	0.037271	22.027010	4.602733	7.334583	4.312376	5.777319	0.000000	-10.000000	-0.100000	0.000000	621.000000	1023.000000	1023.000000	2046.000000
7.000000	0.036985	21.858381	4.526942	7.245470	4.315564	5.770407	0.000000	-10.000000	-0.091667	0.000000	621.000000	1023.000000	1023.000000	2046.000000
7.020000	0.036710	21.695522	4.555386	7.091281	4.297857	5.750999	0.000000	-10.000000	-0.075000	0.000000	621.000000	1023.000000	1023.000000	2046.000000
7.040000	0.036754	21.721579	4.580035	7.033237	4.209027	5.899280	0.000000	-10.000000	-0.066667	0.000000	621.000000	1023.000000	1023.000000	2046.000000
7.060000	0.036480	21.559452	4.499573	6.763751	4.393052	5.903075	0.000000	-10.000000	-0.075000	0.000000	621.000000	1023.000000	1023.000000	2046.000000
7.080000	0.036720	21.701712	4.579569	6.687934	4.467021	5.967186	0.000000	-10.000000	-0.091667	0.000000	621.000000	1023.000000	1023.000000	2046.000000
7.100000	0.036860	21.784410	4.600480	6.617949	4.517309	6.048672	0.000000	-10.000000	-0.091667	0.000000	621.000000	1023.000000	1023.000000	2046.000000
7.120000	0.036962	21.844578	4.717774	6.585387	4.524180	6.017236	0.000000	-10.000000	-0.091667	0.000000	621.000000	1023.000000	1023.000000	2046.000000
7.140000	0.037147	21.953691	4.864676	6.499858	4.653389	5.935767	0.000000	-10.000000	-0.091667	0.000000	621.000000	1023.000000	1023.000000	2046.000000
7.160000	0.037881	22.387682	5.062303	6.489039	4.781282	6.055058	0.000000	-10.000000	-0.100000	0.000000	621.000000	1023.000000	1023.000000	2046.000000
7.180000	0.039174	23.151985	5.131297	6.786960	4.935463	6.298265	0.000000	-10.000000	-0.100000	0.000000	621.000000	1023.000000	1023.000000	2046.000000
7.200000	0.040478	23.922577	5.492133	6.865016	5.083925	6.481502	0.000000	-10.000000	-0.091667	0.283333	621.000000	1023.000000	1023.000000	2046.000000
7.220000	0.041897	24.761248	5.805593	7.063427	5.139403	6.752826	0.000000	-10.000000	-0.091667	0.783333	621.000000	1023.000000	1023.000000	2046.000000
7.240000	0.042564	25.155298	5.876301	7.057125	5.368665	6.853208	0.000000	-10.000000	-0.091667	1.366667	621.000000	1023.000000	1023.000000	2046.000000
7.260000	0.042628	25.193054	5.899528	7.124277	5.390138	6.779113	0.000000	-10.000000	-0.091667	1.766667	621.000000	1023.000000	1023.000000	2046.000000
7.280000	0.041710	24.650480	5.716160	7.013954	5.305365	6.615001	0.000000	-10.000000	-0.091667	2.116667	621.000000	1023.000000	1023.000000	2046.000000
7.300000	0.040502	23.936754	5.671567	6.699077	5.294789	6.271321	0.000000	-10.000000	-0.091667	2.483333	621.000000	1023.000000	1023.000000	2046.000000
7.320000	0.039835	23.542284	5.651042	6.631296	5.188663	6.071283	0.000000	-10.000000	-0.100000	2.683333	621.000000	1023.000000	1023.000000	2046.000000
7.340000	0.039733	23.482077	5.567332	6.690842	5.258958	5.964944	0.000000	-10.000000	-0.108333	2.766667	621.000000	1023.000000	1023.000000	2046.000000
7.360000	0.040614	24.002699	5.857783	7.074018	5.100402	5.970497	0.000000	-10.000000	-0.116667	3.316667	621.000000	1023.000000	1023.000000	2046.000000
7.380000	0.041004	24.233643	6.006434	7.331082	5.078513	5.817614	0.000000	-10.000000	-0.116667	2.716667	621.000000	1023.000000	1023.000000	2046.000000
7.400000	0.040304	23.819613	5.770749	7.340561	5.147213	5.561089	0.000000	-10.000000	-0.108333	2.666667	621.000000	1023.000000	1023.000000	2046.000000
7.420000	0.038523	22.767029	5.614957	7.254555	5.008288	4.889228	0.000000	-10.000000	-0.091667	1.616667	621.000000	1023.000000	1023.000000	2046.000000
7.440000	0.035678	21.085655	5.254208	6.881764	4.704238	4.245445	0.000000	-10.000000	-0.033333	0.816667	621.000000	1023.000000	1023.000000	2046.000000
7.460000	0.032989	19.496210	4.991493	6.297036	4.485764	3.721917	0.000000	-10.000000	0.158333	-7.266667	620.833313	1023.000000	1023.000000	2046.000000
7.480000	0.030612	18.091896	4.767690	5.791800	4.289198	3.243209	0.000000	-10.000000	0.316667	-17.133333	618.333313	1023.000000	1023.000000	2046.000000
7.500000	0.029541	17.458769	4.609995	5.663239	4.216760	2.968775	0.000000	-10.000000	0.408333	-25.016666	612.666687	1023.000000	1023.000000	2046.000000
7.520000	0.028354	16.757338	4.579013	5.429373	4.050455	2.698497	0.000000	-10.000000	0.383333	-26.166668	604.500000	1023.000000	1023.000000	2046.000000
7.540000	0.026991	15.951770	4.388998	5.227359	3.849231	2.486182	0.000000	-10.000000	0.383333	-25.216667	595.833313	1023.000000	1023.000000	2046.000000
7.560000	0.025505	15.073697	4.115062	4.968904	3.762258	2.227474	0.000000	-10.000000	0.416667	-25.450001	587.500000	1023.000000	1023.000000	2046.000000
7.580000	0.023764	14.044681	3.853237	4.580192	3.642972	1.968279	0.000000	-10.000000	0.433333	-26.049999	579.000000	1023.000000	1023.000000	2046.000000
7.600000	0.022354	13.210920	3.686058	4.326816	3.457004	1.741043	0.000000	-10.000000	0.466667	-26.799999	570.333313	1023.000000	1023.000000	2046.000000
7.620000	0.020992	12.406546	3.561774	3.850347	3.361645	1.632779	0.000000	-10.000000	0.483333	-27.600000	561.333313	1023.000000	1023.000000	2046.000000
7.640000	0.020114	11.887178	3.697094	3.358223	3.347551	1.484310	0.000000	-10.000000	0.500000	-28.250000	552.000000	1023.000000	1023.000000	2046.000000
7.660000	0.019101	11.288585	3.576341	2.948815	3.320241	1.443188	0.000000	-10.000000	0.516667	-28.700001	542.666687	1023.000000	1023.000000	2046.000000
7.680000	0.018919	11.181322	3.546978	2.802201	3.334873	1.497271	0.000000	-10.000000	0.516667	-28.916668	533.166687	1023.000000	1023.000000	2046.000000
7.700000	0.018662	11.029070	3.751568	2.706155	3.283814	1.287533	0.000000	-10.000000	0.533333	-28.916668	523.500000	1023.000000	1023.000000	2046.000000
7.720000	0.018166	10.736366	3.788509	2.434585	3.355331	1.157941	0.000000	-10.000000	0.550000	-28.950001	513.833313	1023.000000	1023.000000	2046.000000
7.740000	0.017567	10.381948	3.803583	2.011113	3.469015	1.098236	0.000000	-10.000000	0.566667	-29.100000	504.166656	1023.000000	1023.000000	2046.000000
7.760000	0.016495	9.748429	3.809786	1.614001	3.429980	0.894663	0.000000	-10.000000	0.566667	-29.133333	494.500000	1023.000000	1023.000000	2046.000000
7.780000	0.015304	9.044454	3.934752	1.196458	3.374295	0.538948	0.000000	-10.000000	0.550000	-29.033333	484.666656	1023.000000	1023.000000	2046.000000
7.800000	0.013718	8.107446	3.922543	0.663913	3.322148	0.198842	0.000000	-10.000000	0.541667	-28.700001	475.000000	1023.000000	1023.000000	2046.000000
7.820000	0.011963	7.070391	3.966189	0.072443	3.279711	-0.247952	0.000000	-10.000000	0.516667	-28.550001	465.333344	1023.000000	1023.000000	2046.000000
7.840000	0.010650	6.293965	3.756960	-0.350832	3.395981	-0.508144	0.000000	-10.000000	0.491667	-28.200001	455.833344	1023.000000	1023.000000	2046.000000
7.860000	0.009072	5.361430	3.798985	-0.718396	3.181711	-0.900871	0.000000	-10.000000	0.475000	-28.050001	446.333344	1023.000000	1023.000000	2046.000000
7.880000	0.008009	4.733110	3.601901	-0.911210	3.174129	-1.131710	0.000000	-10.000000	0.475000	-27.816668	437.000000	1023.000000	1023.000000	2046.000000
7.900000	0.007462	4.410024	3.610182	-1.178035	3.126611	-1.148735	0.000000	-10.000000	0.466667	-28.016666	427.666656	1023.000000	1023.000000	2046.000000
7.920000	0.006749	3.988490	3.497409	-1.332637	3.014120	-1.190401	0.000000	-10.000000	0.475000	-28.083334	418.333344	1023.000000	1023.000000	2046.000000
7.940000	0.007185	4.246570	3.862368	-1.470596	3.080697	-1.225900	0.000000	-10.000000	0.483333	-28.299999	409.000000	1023.000000	1023.000000	2046.000000
7.960000	0.006749	3.988816	4.098576	-1.919671	3.159982	-1.350071	0.000000	-10.000000	0.500000	-28.183332	399.666656	1023.000000	1023.000000	2046.000000
7.980000	0.006556	3.874610	4.102360	-2.003924	3.331206	-1.555033	0.000000	-10.000000	0.491667	-27.966667	390.166656	1023.000000	1023.000000	2046.000000
8.000000	0.006251	3.694539	4.200601	-2.051677	3.352424	-1.806809	0.000000	-10.000000	0.475000	-27.433334	380.833344	1023.000000	1023.000000	2046.000000
8.020000	0.005017	2.965055	3.875232	-2.190341	3.219706	-1.939542	0.000000	-10.000000	0.458333	-26.850000	371.500000	1023.000000	1023.000000	2046.000000
8.040000	0.003939	2.327689	3.716783	-2.386213	3.002885	-2.005766	0.000000	-10.000000	0.441667	-26.350000	362.666656	1023.000000	1023.000000	2046.000000
8.060000	0.003016	1.782641	3.653657	-2.540411	2.869749	-2.200355	0.000000	-10.000000	0.433333	-25.950001	353.833344	1023.000000	1023.000000	2046.000000
8.080000	0.001908	1.127374	3.931144	-3.086661	2.957620	-2.674729	0.000000	-10.000000	0.425000	-25.683334	345.333344	1023.000000	1023.000000	2046.000000
8.100000	0.001296	0.766070	3.897711	-3.160493	3.018337	-2.989484	0.000000	-10.000000	0.425000	-25.366667	336.666656	1023.000000	1023.000000	2046.000000
8.120000	0.001104	0.652507	3.918466	-2.944454	2.981312	-3.302817	0.000000	-10.000000	0.416667	-25.050001	328.333344	1023.000000	1023.000000	2046.000000
8.140000	0.000602	0.355638	3.846377	-2.696085	2.796658	-3.591312	0.000000	-10.000000	0.391667	-24.766666	320.000000	1023.000000	1023.000000	2046.000000
8.160000	-0.000546	-0.322449	3.519017	-2.519313	2.567695	-3.889848	0.000000	-10.000000	0.366667	-24.483334	311.666656	1023.000000	1023.000000	2046.000000
8.180000	-0.002529	-1.494457	3.163218	-2.643867	2.363660	-4.377470	0.000000	-10.000000	0.333333	-24.133333	303.333344	1023.000000	1023.000000	2046.000000
8.200000	-0.004614	-2.726871	3.019839	-2.958607	2.064535	-4.852637	0.000000	-10.000000	0.316667	-23.416668	295.166656	1023.000000	1023.000000	2046.000000
8.220000	-0.006787	-4.011090	2.823071	-3.441138	1.895757	-5.288779	0.000000	-10.000000	0.291667	-22.600000	287.500000	1023.000000	1023.000000	2046.000000
8.240000	-0.008604	-5.085195	2.855075	-4.031130	1.800457	-5.709596	0.000000	-10.000000	0.275000	-21.833334	280.000000	1023.000000	1023.000000	2046.000000
8.260000	-0.010095	-5.966251	2.428462	-4.252399	1.833118	-5.975432	0.000000	-10.000000	0.258333	-21.250000	272.666656	1023.000000	1023.000000	2046.000000
8.280000	-0.010761	-6.360013	2.208565	-4.165843	1.678343	-6.081078	0.000000	-10.000000	0.250000	-20.916668	265.500000	1023.000000	1023.000000	2046.000000
8.300000	-0.011623	-6.869045	2.006820	-4.171461	1.483517	-6.187922	0.000000	-10.000000	0.233333	-20.483334	258.500000	1023.000000	1023.000000	2046.000000
8.320000	-0.012642	-7.471364	1.638840	-4.360875	1.348441	-6.097770	0.000000	-10.000000	0.216667	-20.383333	251.666672	1023.000000	1023.000000	2046.000000
8.340000	-0.013286	-7.851767	1.628283	-4.532608	1.166576	-6.114018	0.000000	-10.000000	0.200000	-20.016666	245.000000	1023.000000	1023.000000	2046.000000
8.360000	-0.013974	-8.258727	1.605399	-4.737176	1.022096	-6.149046	0.000000	-10.000000	0.200000	-19.983334	238.333328	1023.000000	1023.000000	2046.000000
8.380000	-0.014368	-8.491515	1.539501	-4.907300	1.011196	-6.134912	0.000000	-10.000000	0.200000	-19.733334	231.666672	1023.000000	1023.000000	2046.000000
8.400000	-0.014605	-8.631490	1.529963	-5.092099	0.966917	-6.036271	0.000000	-10.000000	0.191667	-19.650000	225.000000	1023.000000	1023.000000	2046.000000
8.420000	-0.015109	-8.929376	1.482385	-5.434878	0.926490	-5.903372	0.000000	-10.000000	0.191667	-19.383333	218.500000	1023.000000	1023.000000	2046.000000
8.440000	-0.015754	-9.310325	1.313036	-5.747199	1.071519	-5.947682	0.000000	-10.000000	0.183333	-19.216667	212.000000	1023.000000	1023.000000	2046.000000
8.460000	-0.015486	-9.152343	1.265896	-5.687659	1.139945	-5.870524	0.000000	-10.000000	0.175000	-19.150000	205.666672	1023.000000	1023.000000	2046.000000
8.480000	-0.014949	-8.834597	1.499925	-5.764338	1.206296	-5.776480	0.000000	-10.000000	0.166667	-18.966667	199.166672	1023.000000	1023.000000	2046.000000
8.500000	-0.014650	-8.658437	1.838358	-5.905856	1.222281	-5.813220	0.000000	-10.000000	0.158333	-18.850000	192.833328	1023.000000	1023.000000	2046.000000
8.520000	-0.014893	-8.801677	1.998942	-6.186344	1.279897	-5.894172	0.000000	-10.000000	0.158333	-18.583334	186.500000	1023.000000	1023.000000	2046.000000
8.540000	-0.016187	-9.566322	1.982054	-6.723354	1.329429	-6.154450	0.000000	-10.000000	0.150000	-18.450001	180.500000	1023.000000	1023.000000	2046.000000
8.560000	-0.017170	-10.147499	1.863809	-7.031755	1.234705	-6.214257	0.000000	-10.000000	0.141667	-18.116667	174.500000	1023.000000	1023.000000	2046.000000
8.580000	-0.018497	-10.931720	1.603227	-7.196775	0.969370	-6.307541	0.000000	-10.000000	0.141667	-17.666668	168.500000	1023.000000	1023.000000	2046.000000
8.600000	-0.019553	-11.555853	1.452239	-7.570203	0.978816	-6.416704	0.000000	-10.000000	0.125000	-17.250000	162.500000	1023.000000	1023.000000	2046.000000
8.620000	-0.020519	-12.126784	1.616684	-7.999735	0.980153	-6.723886	0.000000	-10.000000	0.116667	-16.750000	156.500000	1023.000000	1023.000000	2046.000000
8.640000	-0.020945	-12.378460	1.526073	-8.132327	1.115378	-6.887584	0.000000	-10.000000	0.100000	-16.500000	150.833328	1023.000000	1023.000000	2046.000000
8.660000	-0.019988	-11.812637	1.660535	-7.783024	1.073712	-6.763860	0.000000	-10.000000	0.100000	-16.166668	145.333328	1023.000000	1023.000000	2046.000000
8.680000	-0.019409	-11.470708	1.866333	-7.616725	0.993912	-6.714227	0.000000	-10.000000	0.100000	-16.000000	140.000000	1023.000000	1023.000000	2046.000000
8.700000	-0.019123	-11.301681	1.768106	-7.490274	0.854960	-6.434472	0.000000	-10.000000	0.100000	-15.733334	134.666672	1023.000000	1023.000000	2046.000000
8.720000	-0.018718	-11.062390	1.730956	-7.481109	0.890983	-6.203220	0.000000	-10.000000	0.100000	-15.533334	129.333328	1023.000000	1023.000000	2046.000000
8.740000	-0.018362	-10.851727	1.760464	-7.547733	0.983133	-6.047590	0.000000	-10.000000	0.100000	-15.183333	124.166664	1023.000000	1023.000000	2046.000000
8.760000	-0.018289	-10.809042	1.785065	-7.470575	0.932653	-6.056185	0.000000	-10.000000	0.083333	-14.616667	116.000000	1023.000000	1023.000000	2046.000000
8.780000	-0.018616	-11.002083	1.798162	-7.605598	0.970413	-6.165059	0.000000	-10.000000	0.066667	-14.116667	109.666664	1023.000000	1023.000000	2046.000000
8.800000	-0.019100	-11.288239	1.896508	-7.815971	0.947882	-6.316657	0.000000	-10.000000	0.050000	-13.800000	105.000000	1023.000000	1023.000000	2046.000000
8.820000	-0.019590	-11.577404	1.980182	-7.956849	0.972469	-6.573206	0.000000	-10.000000	0.041667	-13.583334	103.333336	1023.000000	1023.000000	2046.000000
8.840000	-0.019998	-11.819104	1.742339	-7.802296	0.972845	-6.731993	0.000000	-10.000000	0.033333	-13.300000	100.333336	1023.000000	1023.000000	2046.000000
8.860000	-0.020015	-11.828905	1.516587	-7.442308	0.862264	-6.765449	0.000000	-10.000000	0.025000	-12.766666	95.666664	1023.000000	1023.000000	2046.000000
8.880000	-0.019848	-11.729905	1.584746	-7.081031	0.597525	-6.831145	0.000000	-10.000000	0.025000	-12.316667	91.333336	1023.000000	1023.000000	2046.000000
8.900000	-0.019978	-11.807252	1.443410	-6.760936	0.401850	-6.891576	0.000000	-10.000000	0.016667	-11.766666	87.000000	1023.000000	1023.000000	2046.000000
8.920000	-0.020448	-12.084931	1.379944	-6.698841	0.457125	-7.223159	0.000000	-10.000000	0.008333	-11.383333	83.333336	1023.000000	1023.000000	2046.000000
8.940000	-0.021401	-12.648247	1.286257	-6.738964	0.386347	-7.581887	0.000000	-10.000000	0.000000	-11.083334	79.666664	1023.000000	1023.000000	2046.000000
8.960000	-0.023064	-13.630980	1.074183	-6.979478	0.240203	-7.965888	0.000000	-10.000000	0.000000	-10.516667	76.000000	1023.000000	1023.000000	2046.000000
8.980000	-0.024676	-14.583414	0.759213	-7.064184	0.007279	-8.285722	0.000000	-10.000000	0.000000	-9.666667	72.333336	1023.000000	1023.000000	2046.000000
9.000000	-0.026211	-15.490732	0.389593	-7.272504	-0.130234	-8.477588	0.000000	-10.000000	0.000000	-8.750000	69.000000	1023.000000	1023.000000	2046.000000
9.020000	-0.027386	-16.184862	0.098979	-7.334177	-0.260448	-8.689217	0.000000	-10.000000	0.000000	-8.166667	66.166664	1023.000000	1023.000000	2046.000000
9.040000	-0.028571	-16.885195	-0.123364	-7.518045	-0.436904	-8.806882	0.000000	-10.000000	0.000000	-7.833333	63.333332	1023.000000	1023.000000	2046.000000
9.060000	-0.028820	-17.032881	-0.182303	-7.605825	-0.464550	-8.780204	0.000000	-10.000000	-0.008333	-7.483333	60.833332	1023.000000	1023.000000	2046.000000
9.080000	-0.029293	-17.311943	-0.188716	-7.810799	-0.501507	-8.810920	0.000000	-10.000000	-0.025000	-7.066667	58.166668	1023.000000	1023.000000	2046.000000
9.100000	-0.029357	-17.349947	-0.287778	-7.709272	-0.671722	-8.681174	0.000000	-10.000000	-0.041667	-6.600000	55.833332	1023.000000	1023.000000	2046.000000
9.120000	-0.029496	-17.432392	-0.393789	-7.723043	-0.711536	-8.604024	0.000000	-10.000000	-0.050000	-6.200000	53.500000	1023.000000	1023.000000	2046.000000
9.140000	-0.029451	-17.405352	-0.528537	-7.573665	-0.800217	-8.502933	0.000000	-10.000000	-0.050000	-5.916667	51.500000	1023.000000	1023.000000	2046.000000
9.160000	-0.029210	-17.263145	-0.578128	-7.524797	-0.839533	-8.320688	0.000000	-10.000000	-0.050000	-5.766667	49.500000	1023.000000	1023.000000	2046.000000
9.180000	-0.029062	-17.175930	-0.450791	-7.631141	-0.982761	-8.111238	0.000000	-10.000000	-0.050000	-5.733334	47.500000	1023.000000	1023.000000	2046.000000
9.200000	-0.028459	-16.819555	-0.273062	-7.689548	-0.964407	-7.892538	0.000000	-10.000000	-0.050000	-5.933333	45.500000	1023.000000	1023.000000	2046.000000
9.220000	-0.027940	-16.512337	-0.086305	-7.769090	-0.924599	-7.732343	0.000000	-10.000000	-0.058333	-6.316667	43.500000	1023.000000	1023.000000	2046.000000
9.240000	-0.027572	-16.294798	0.125119	-8.049339	-0.720134	-7.650443	0.000000	-10.000000	-0.058333	-6.633333	41.500000	1023.000000	1023.000000	2046.000000
9.260000	-0.027117	-16.026077	0.293866	-8.275715	-0.471919	-7.572309	0.000000	-10.000000	-0.058333	-6.683333	39.500000	1023.000000	1023.000000	2046.000000
9.280000	-0.027511	-16.259174	0.229926	-8.553180	-0.254296	-7.681625	0.000000	-10.000000	-0.041667	-6.566667	37.166668	1023.000000	1023.000000	2046.000000
9.300000	-0.028308	-16.730148	0.193645	-8.789445	-0.300685	-7.833663	0.000000	-10.000000	-0.041667	-6.366667	34.833332	1023.000000	1023.000000	2046.000000
9.320000	-0.028999	-17.138535	0.169623	-8.961145	-0.361167	-7.985846	0.000000	-10.000000	-0.041667	-6.166667	32.500000	1023.000000	1023.000000	2046.000000
9.340000	-0.029585	-17.484612	0.299317	-9.318419	-0.348864	-8.116646	0.000000	-10.000000	-0.058333	-5.766667	30.500000	1023.000000	1023.000000	2046.000000
9.360000	-0.030108	-17.793953	0.353110	-9.519310	-0.435794	-8.191959	0.000000	-10.000000	-0.058333	-5.283333	28.666666	1023.000000	1023.000000	2046.000000
9.380000	-0.029875	-17.656010	0.442093	-9.522103	-0.414954	-8.161046	0.000000	-10.000000	-0.066667	-4.866667	27.000000	1023.000000	1023.000000	2046.000000
9.400000	-0.029620	-17.505507	0.619860	-9.489651	-0.506483	-8.129232	0.000000	-10.000000	-0.066667	-4.566667	25.333334	1023.000000	1023.000000	2046.000000
9.420000	-0.029746	-17.579905	0.491503	-9.474561	-0.439731	-8.157117	0.000000	-10.000000	-0.066667	-4.300000	23.833334	1023.000000	1023.000000	2046.000000
9.440000	-0.029915	-17.679562	0.244507	-9.479575	-0.359046	-8.085447	0.000000	-10.000000	-0.058333	-4.083333	22.333334	1023.000000	1023.000000	2046.000000
9.460000	-0.029838	-17.634399	0.184152	-9.404881	-0.431850	-7.981820	0.000000	-10.000000	-0.058333	-4.016667	21.000000	1023.000000	1023.000000	2046.000000
9.480000	-0.029763	-17.589811	0.152359	-9.364186	-0.448235	-7.929748	0.000000	-10.000000	-0.058333	-4.083333	19.666666	1023.000000	1023.000000	2046.000000
9.500000	-0.029464	-17.413431	0.362877	-9.555208	-0.403876	-7.817225	0.000000	-10.000000	-0.066667	-4.033333	18.333334	1023.000000	1023.000000	2046.000000
9.520000	-0.029000	-17.139105	0.570175	-9.516658	-0.430461	-7.762161	0.000000	-10.000000	-0.066667	-3.733333	17.000000	1023.000000	1023.000000	2046.000000
9.540000	-0.027802	-16.430912	0.651779	-9.228203	-0.241372	-7.613116	0.000000	-10.000000	-0.075000	-3.316667	15.666667	1023.000000	1023.000000	2046.000000
9.560000	-0.026700	-15.779565	0.887416	-9.098167	-0.178463	-7.390351	0.000000	-10.000000	-0.075000	-2.766667	14.500000	1023.000000	1023.000000	2046.000000
9.580000	-0.025721	-15.201232	1.070480	-8.892683	-0.143221	-7.235808	0.000000	-10.000000	-0.075000	-2.266667	13.666667	1023.000000	1023.000000	2046.000000
9.600000	-0.024905	-14.718962	1.078119	-8.650274	-0.034925	-7.111882	0.000000	-10.000000	-0.083333	-1.716667	13.166667	1023.000000	1023.000000	2046.000000
9.620000	-0.024422	-14.433207	1.039033	-8.583580	-0.000783	-6.887877	0.000000	-10.000000	-0.091667	-1.183333	13.000000	1023.000000	1023.000000	2046.000000
9.640000	-0.023741	-14.030815	1.187980	-8.465054	-0.005789	-6.747953	0.000000	-10.000000	-0.100000	-0.600000	13.000000	1023.000000	1023.000000	2046.000000
9.660000	-0.023419	-13.840537	1.163247	-8.364080	0.026612	-6.666317	0.000000	-10.000000	-0.100000	-0.200000	13.000000	1023.000000	1023.000000	2046.000000
9.680000	-0.024334	-14.381578	1.210471	-8.690310	0.045871	-6.947611	0.000000	-10.000000	-0.100000	0.000000	13.000000	1023.000000	1023.000000	2046.000000
9.700000	-0.025197	-14.891139	1.216914	-8.995688	0.002142	-7.114506	0.000000	-10.000000	-0.100000	0.000000	13.000000	1023.000000	1023.000000	2046.000000
9.720000	-0.025833	-15.267191	0.958497	-8.901342	-0.015042	-7.309304	0.000000	-10.000000	-0.083333	0.000000	13.000000	1023.000000	1023.000000	2046.000000
9.740000	-0.025574	-15.114411	0.698983	-8.410278	-0.013139	-7.389977	0.000000	-10.000000	-0.083333	0.000000	13.000000	1023.000000	1023.000000	2046.000000
9.760000	-0.025350	-14.982074	0.786804	-8.089556	-0.206910	-7.472412	0.000000	-10.000000	-0.075000	0.000000	13.000000	1023.000000	1023.000000	2046.000000
9.780000	-0.024990	-14.768927	0.845156	-7.639273	-0.297457	-7.677353	0.000000	-10.000000	-0.091667	0.000000	13.000000	1023.000000	1023.000000	2046.000000
9.800000	-0.025535	-15.091271	0.776002	-7.549573	-0.346766	-7.970934	0.000000	-10.000000	-0.091667	0.000000	13.000000	1023.000000	1023.000000	2046.000000
9.820000	-0.027211	-16.081598	0.469555	-7.635005	-0.458190	-8.457959	0.000000	-10.000000	-0.100000	0.283333	13.000000	1023.000000	1023.000000	2046.000000
9.840000	-0.028587	-16.894848	0.322677	-7.743324	-0.710712	-8.763490	0.000000	-10.000000	-0.100000	1.033333	13.000000	1023.000000	1023.000000	2046.000000
9.860000	-0.030300	-17.907288	-0.005333	-7.997706	-0.895954	-9.008293	0.000000	-10.000000	-0.100000	1.816667	13.000000	1023.000000	1023.000000	2046.000000
9.880000	-0.031674	-18.719244	-0.355008	-8.175198	-0.988512	-9.200527	0.000000	-10.000000	-0.100000	2.450000	13.000000	1023.000000	1023.000000	2046.000000
9.900000	-0.032548	-19.235893	-0.640592	-8.236341	-1.105082	-9.253879	0.000000	-10.000000	-0.091667	2.650000	13.000000	1023.000000	1023.000000	2046.000000
9.920000	-0.033295	-19.677217	-0.724407	-8.466721	-1.184305	-9.301785	0.000000	-10.000000	-0.091667	2.883333	13.000000	1023.000000	1023.000000	2046.000000
9.940000	-0.033331	-19.698627	-0.673211	-8.631038	-1.139270	-9.255111	0.000000	-10.000000	-0.091667	2.866667	13.000000	1023.000000	1023.000000	2046.000000
9.960000	-0.033510	-19.804581	-0.769293	-8.727681	-1.140201	-9.167405	0.000000	-10.000000	-0.100000	2.866667	13.000000	1023.000000	1023.000000	2046.000000
9.980000	-0.033637	-19.879662	-0.873264	-8.724359	-1.201007	-9.081033	0.000000	-10.000000	-0.100000	2.650000	13.000000	1023.000000	1023.000000	2046.000000
10.000000	-0.033337	-19.701914	-1.064645	-8.468774	-1.137465	-9.031031	0.000000	-10.000000	-0.100000	2.416667	13.000000	1023.000000	1023.000000	2046.000000
10.020000	-0.032660	-19.301929	-1.002556	-8.198871	-1.292911	-8.807592	0.000000	-10.000000	-0.100000	1.983333	13.000000	1023.000000	1023.000000	2046.000000
10.040000	-0.032258	-19.064522	-0.900283	-8.022773	-1.408335	-8.733130	0.000000	-10.000000	-0.100000	1.183333	13.000000	1023.000000	1023.000000	2046.000000
10.060000	-0.031612	-18.682804	-0.749477	-7.983895	-1.454967	-8.494465	0.000000	-10.000000	-0.083333	0.516667	13.000000	1023.000000	1023.000000	2046.000000
10.080000	-0.030818	-18.213463	-0.618588	-8.020072	-1.374046	-8.200757	0.000000	-10.000000	-0.075000	0.000000	13.000000	1023.000000	1023.000000	2046.000000
10.100000	-0.030447	-17.994202	-0.341801	-8.368876	-1.169426	-8.114098	0.000000	-10.000000	-0.075000	-0.300000	13.000000	1023.000000	1023.000000	2046.000000
10.120000	-0.029547	-17.462433	-0.149688	-8.489334	-0.987491	-7.835919	0.000000	-10.000000	-0.091667	-1.083333	13.000000	1023.000000	1023.000000	2046.000000
10.140000	-0.029695	-17.549915	0.024982	-8.928004	-0.845218	-7.801674	0.000000	-10.000000	-0.091667	-1.933333	12.666667	1023.000000	1023.000000	2046.000000
10.160000	-0.030100	-17.789240	-0.046692	-9.174642	-0.690138	-7.877768	0.000000	-10.000000	-0.091667	-2.500000	12.000000	1023.000000	1023.000000	2046.000000
10.180000	-0.030972	-18.304714	-0.156854	-9.488410	-0.591252	-8.068197	0.000000	-10.000000	-0.091667	-2.600000	11.166667	1023.000000	1023.000000	2046.000000
10.200000	-0.031627	-18.691704	-0.085957	-9.672770	-0.586522	-8.346455	0.000000	-10.000000	-0.100000	-2.350000	10.333333	1023.000000	1023.000000	2046.000000
10.220000	-0.031828	-18.810406	-0.005952	-9.809753	-0.585407	-8.409291	0.000000	-10.000000	-0.100000	-1.650000	9.666667	1023.000000	1023.000000	2046.000000
10.240000	-0.031544	-18.642469	0.071378	-9.724798	-0.485251	-8.503798	0.000000	-10.000000	-0.100000	-0.766667	9.166667	1023.000000	1023.000000	2046.000000
10.260000	-0.031352	-18.529112	0.282502	-9.751336	-0.607670	-8.452607	0.000000	-10.000000	-0.100000	-0.166667	9.000000	1023.000000	1023.000000	2046.000000
10.280000	-0.030975	-18.306335	0.506207	-9.706237	-0.652863	-8.453444	0.000000	-10.000000	-0.100000	0.000000	9.000000	1023.000000	1023.000000	2046.000000
10.300000	-0.031236	-18.460720	0.432889	-9.753823	-0.802540	-8.337244	0.000000	-10.000000	-0.091667	0.000000	9.000000	1023.000000	1023.000000	2046.000000
10.320000	-0.031197	-18.437141	0.401155	-9.681905	-0.901915	-8.254476	0.000000	-10.000000	-0.091667	0.000000	9.000000	1023.000000	1023.000000	2046.000000
10.340000	-0.030581	-18.073183	0.268649	-9.510724	-0.752810	-8.078298	0.000000	-10.000000	-0.091667	0.000000	9.000000	1023.000000	1023.000000	2046.000000
10.360000	-0.030379	-17.953718	0.201097	-9.571950	-0.643410	-7.939455	0.000000	-10.000000	-0.100000	0.000000	9.000000	1023.000000	1023.000000	2046.000000
10.380000	-0.029582	-17.483103	0.289011	-9.395494	-0.490776	-7.885845	0.000000	-10.000000	-0.100000	0.000000	9.000000	1023.000000	1023.000000	2046.000000
10.400000	-0.028924	-17.094051	0.434457	-9.369149	-0.421604	-7.737755	0.000000	-10.000000	-0.100000	0.000000	9.000000	1023.000000	1023.000000	2046.000000
10.420000	-0.028445	-16.811131	0.562284	-9.292731	-0.410883	-7.669800	0.000000	-10.000000	-0.100000	0.283333	9.000000	1023.000000	1023.000000	2046.000000
10.440000	-0.027725	-16.385386	0.643646	-9.267719	-0.247932	-7.513379	0.000000	-10.000000	-0.091667	0.850000	9.000000	1023.000000	1023.000000	2046.000000
10.460000	-0.027114	-16.024488	0.688315	-9.189821	-0.213394	-7.309588	0.000000	-10.000000	-0.091667	1.416667	9.000000	1023.000000	1023.000000	2046.000000
10.480000	-0.026285	-15.534607	0.763898	-9.004885	-0.186346	-7.107274	0.000000	-10.000000	-0.091667	1.750000	9.000000	1023.000000	1023.000000	2046.000000
10.500000	-0.025443	-15.037023	0.832698	-8.806076	-0.143772	-6.919873	0.000000	-10.000000	-0.091667	1.750000	9.000000	1023.000000	1023.000000	2046.000000
10.520000	-0.024503	-14.481440	0.974752	-8.696200	-0.049329	-6.710663	0.000000	-10.000000	-0.091667	1.733333	9.000000	1023.000000	1023.000000	2046.000000
10.540000	-0.023953	-14.156011	1.211198	-8.625591	0.008015	-6.749633	0.000000	-10.000000	-0.091667	1.600000	9.000000	1023.000000	1023.000000	2046.000000
10.560000	-0.024369	-14.402326	1.373746	-8.855779	0.033312	-6.953605	0.000000	-10.000000	-0.100000	1.033333	9.000000	1023.000000	1023.000000	2046.000000
10.580000	-0.025416	-15.021116	1.336881	-9.082949	0.065260	-7.340309	0.000000	-10.000000	-0.100000	0.483333	9.000000	1023.000000	1023.000000	2046.000000
10.600000	-0.025988	-15.359018	1.129093	-9.008773	-0.044625	-7.434713	0.000000	-10.000000	-0.100000	0.000000	9.000000	1023.000000	1023.000000	2046.000000
10.620000	-0.026108	-15.429644	0.869302	-8.705376	-0.108863	-7.484706	0.000000	-10.000000	-0.100000	0.000000	9.000000	1023.000000	1023.000000	2046.000000
10.640000	-0.025852	-15.278285	0.809666	-8.260399	-0.288314	-7.539238	0.000000	-10.000000	-0.091667	0.316667	9.000000	1023.000000	1023.000000	2046.000000
10.660000	-0.025373	-14.995178	0.910396	-7.952900	-0.401710	-7.550963	0.000000	-10.000000	-0.083333	0.766667	9.000000	1023.000000	1023.000000	2046.000000
10.680000	-0.025337	-14.973998	0.798260	-7.840028	-0.273584	-7.658645	0.000000	-10.000000	-0.083333	0.766667	9.000000	1023.000000	1023.000000	2046.000000
10.700000	-0.026292	-15.538765	0.767859	-7.821636	-0.354812	-8.130176	0.000000	-10.000000	-0.091667	0.450000	9.000000	1023.000000	1023.000000	2046.000000
10.720000	-0.028145	-16.633644	0.522964	-7.952675	-0.519267	-8.684666	0.000000	-10.000000	-0.091667	0.300000	9.000000	1023.000000	1023.000000	2046.000000
10.740000	-0.030225	-17.862730	0.066067	-8.127021	-0.685455	-9.116322	0.000000	-10.000000	-0.091667	0.950000	9.000000	1023.000000	1023.000000	2046.000000
10.760000	-0.032138	-18.993441	-0.093782	-8.606514	-0.851183	-9.441960	0.000000	-10.000000	-0.091667	1.566667	9.000000	1023.000000	1023.000000	2046.000000
10.780000	-0.033150	-19.591909	-0.356223	-8.693082	-1.109179	-9.433426	0.000000	-10.000000	-0.091667	1.916667	9.000000	1023.000000	1023.000000	2046.000000
10.800000	-0.033604	-19.860107	-0.622564	-8.633642	-1.055725	-9.548177	0.000000	-10.000000	-0.091667	1.800000	9.000000	1023.000000	1023.000000	2046.000000
10.820000	-0.033694	-19.913364	-0.602275	-8.641734	-1.217425	-9.451930	0.000000	-10.000000	-0.075000	1.600000	9.000000	1023.000000	1023.000000	2046.000000
10.840000	-0.033543	-19.823891	-0.492782	-8.593238	-1.304770	-9.433099	0.000000	-10.000000	-0.066667	0.950000	9.000000	1023.000000	1023.000000	2046.000000
10.860000	-0.033544	-19.824337	-0.716027	-8.545835	-1.342954	-9.219522	0.000000	-10.000000	-0.066667	0.416667	9.000000	1023.000000	1023.000000	2046.000000
10.880000	-0.033517	-19.808447	-0.889466	-8.418921	-1.333816	-9.166245	0.000000	-10.000000	-0.066667	0.000000	9.000000	1023.000000	1023.000000	2046.000000
10.900000	-0.033907	-20.038837	-1.053769	-8.444348	-1.390965	-9.149755	0.000000	-10.000000	-0.066667	-0.266667	9.000000	1023.000000	1023.000000	2046.000000
10.920000	-0.033895	-20.031912	-1.165927	-8.355717	-1.503091	-9.007177	0.000000	-10.000000	-0.058333	-1.100000	9.000000	1023.000000	1023.000000	2046.000000
10.940000	-0.033703	-19.918716	-1.207744	-8.404881	-1.524405	-8.781687	0.000000	-10.000000	-0.058333	-2.183333	8.666667	1023.000000	1023.000000	2046.000000
10.960000	-0.033843	-20.001228	-1.100331	-8.761034	-1.449042	-8.690821	0.000000	-10.000000	-0.058333	-3.333333	8.000000	1023.000000	1023.000000	2046.000000
10.980000	-0.033697	-19.914673	-0.819652	-9.058918	-1.419362	-8.616740	0.000000	-10.000000	-0.050000	-4.250000	6.833333	1023.000000	1023.000000	2046.000000
11.000000	-0.033078	-19.549305	-0.557677	-9.270615	-1.288928	-8.432086	0.000000	-10.000000	-0.050000	-5.033333	5.333333	1023.000000	1023.000000	2046.000000
11.020000	-0.033099	-19.561422	-0.514571	-9.477130	-1.258928	-8.310792	0.000000	-10.000000	-0.050000	-5.500000	3.833333	1023.000000	1023.000000	2046.000000
11.040000	-0.032858	-19.418924	-0.417064	-9.607498	-1.048200	-8.346164	0.000000	-10.000000	-0.050000	-5.583333	2.166667	1023.000000	1023.000000	2046.000000
11.060000	-0.032783	-19.374950	-0.165945	-9.712815	-1.060693	-8.435495	0.000000	-10.000000	-0.050000	-5.383333	0.833333	1023.000000	1023.000000	2046.000000
11.080000	-0.032624	-19.280878	-0.000070	-9.770637	-0.989088	-8.521083	0.000000	-10.000000	-0.066667	-4.816667	-0.833333	1023.000000	1023.000000	2046.000000
11.100000	-0.032695	-19.322678	-0.017187	-9.715350	-0.875189	-8.714952	0.000000	-10.000000	-0.083333	-3.400000	-2.166667	1023.000000	1023.000000	2046.000000
11.120000	-0.032703	-19.327194	0.080414	-9.898242	-0.768075	-8.741291	0.000000	-10.000000	-0.100000	-1.466667	-3.333333	1023.000000	1023.000000	2046.000000
11.140000	-0.032927	-19.459652	0.133122	-10.062604	-0.747494	-8.782676	0.000000	-10.000000	-0.100000	0.566667	-3.833333	1023.000000	1023.000000	2046.000000
11.160000	-0.033360	-19.715784	-0.036208	-10.113323	-0.894606	-8.671646	0.000000	-10.000000	-0.100000	1.900000	-4.000000	1023.000000	1023.000000	2046.000000
11.180000	-0.033692	-19.912027	-0.180550	-10.211082	-0.943412	-8.576983	0.000000	-10.000000	-0.100000	2.866667	-4.000000	1023.000000	1023.000000	2046.000000
11.200000	-0.033681	-19.905682	-0.083619	-10.271157	-0.973366	-8.577539	0.000000	-10.000000	-0.108333	3.633333	-4.000000	1023.000000	1023.000000	2046.000000
11.220000	-0.033054	-19.534819	-0.107210	-10.170402	-0.901491	-8.355717	0.000000	-10.000000	-0.108333	4.416667	-4.000000	1023.000000	1023.000000	2046.000000
11.240000	-0.032029	-18.929428	0.044923	-9.968512	-0.706652	-8.299189	0.000000	-10.000000	-0.116667	5.133333	-4.000000	1023.000000	1023.000000	2046.000000
11.260000	-0.030748	-18.172054	0.391227	-9.677723	-0.685741	-8.199818	0.000000	-10.000000	-0.116667	5.966667	-4.000000	1023.000000	1023.000000	2046.000000
11.280000	-0.029863	-17.649286	0.553691	-9.484338	-0.601262	-8.117376	0.000000	-10.000000	-0.133333	7.016667	-4.000000	1023.000000	1023.000000	2046.000000
11.300000	-0.029070	-17.180511	0.564953	-9.361788	-0.435398	-7.948279	0.000000	-10.000000	-0.125000	8.266666	-4.000000	1023.000000	1023.000000	2046.000000
11.320000	-0.028629	-16.919744	0.641438	-9.365581	-0.350609	-7.844993	0.000000	-10.000000	-0.133333	9.566667	-4.000000	1023.000000	1023.000000	2046.000000
11.340000	-0.027758	-16.404737	0.568445	-9.013124	-0.341951	-7.618106	0.000000	-10.000000	-0.150000	10.583334	-4.000000	1023.000000	1023.000000	2046.000000
11.360000	-0.026617	-15.730567	0.708617	-8.788084	-0.360661	-7.290438	0.000000	-10.000000	-0.183333	11.633333	4.666667	1023.000000	1023.000000	2046.000000
11.380000	-0.025090	-14.828182	0.975994	-8.605712	-0.243224	-6.955241	0.000000	-10.000000	-0.216667	12.666667	14.500000	1023.000000	1023.000000	2046.000000
11.400000	-0.023835	-14.086667	1.162272	-8.421865	-0.043136	-6.783937	0.000000	-10.000000	-0.233333	13.916667	25.833334	1023.000000	1023.000000	2046.000000
11.420000	-0.022680	-13.403886	1.451080	-8.358275	0.008881	-6.505570	0.000000	-10.000000	-0.250000	14.616667	30.166666	1023.000000	1023.000000	2046.000000
11.440000	-0.021730	-12.842371	1.465841	-8.167413	0.236036	-6.376836	0.000000	-10.000000	-0.266667	15.183333	35.000000	1023.000000	1023.000000	2046.000000
11.460000	-0.020452	-12.087014	1.662198	-7.928960	0.390373	-6.210626	0.000000	-10.000000	-0.283333	15.666667	40.000000	1023.000000	1023.000000	2046.000000
11.480000	-0.020134	-11.898965	1.734685	-7.797574	0.370045	-6.206120	0.000000	-10.000000	-0.300000	16.333334	45.166668	1023.000000	1023.000000	2046.000000
11.500000	-0.019969	-11.801818	1.708589	-7.593951	0.339991	-6.256447	0.000000	-10.000000	-0.308333	16.966667	50.333332	1023.000000	1023.000000	2046.000000
11.520000	-0.019528	-11.541147	1.542539	-7.264379	0.357692	-6.177000	0.000000	-10.000000	-0.325000	17.350000	55.833332	1023.000000	1023.000000	2046.000000
11.540000	-0.018899	-11.169079	1.376311	-6.787739	0.264188	-6.021839	0.000000	-10.000000	-0.333333	17.866667	61.500000	1023.000000	1023.000000	2046.000000
11.560000	-0.017928	-10.595516	1.433636	-6.242529	0.152009	-5.938632	0.000000	-10.000000	-0.350000	18.383333	67.500000	1023.000000	1023.000000	2046.000000
11.580000	-0.017405	-10.286166	1.479646	-6.040959	0.196700	-5.921552	0.000000	-10.000000	-0.350000	19.033333	73.500000	1023.000000	1023.000000	2046.000000
11.600000	-0.017721	-10.473375	1.420511	-5.964798	0.221439	-6.150527	0.000000	-10.000000	-0.358333	19.316668	79.833336	1023.000000	1023.000000	2046.000000
11.620000	-0.018935	-11.190647	1.305522	-6.010785	0.123453	-6.608837	0.000000	-10.000000	-0.341667	19.533333	86.166664	1023.000000	1023.000000	2046.000000
11.640000	-0.020286	-11.989018	0.962277	-6.111022	0.041541	-6.881815	0.000000	-10.000000	-0.366667	19.733334	92.833336	1023.000000	1023.000000	2046.000000
11.660000	-0.020950	-12.381687	0.715302	-6.018978	-0.046028	-7.031983	0.000000	-10.000000	-0.400000	20.500000	99.333336	1023.000000	1023.000000	2046.000000
11.680000	-0.020707	-12.238099	0.688457	-5.913303	0.049390	-7.062644	0.000000	-10.000000	-0.450000	21.216667	106.166664	1023.000000	1023.000000	2046.000000
11.700000	-0.020398	-12.055340	0.711844	-5.738256	-0.020318	-7.008610	0.000000	-10.000000	-0.475000	22.216667	113.000000	1023.000000	1023.000000	2046.000000
11.720000	-0.019661	-11.619934	0.597079	-5.402776	-0.085415	-6.728822	0.000000	-10.000000	-0.475000	22.916666	120.333336	1023.000000	1023.000000	2046.000000
11.740000	-0.019441	-11.489529	0.384676	-5.235613	-0.193086	-6.445505	0.000000	-10.000000	-0.466667	23.666666	128.000000	1023.000000	1023.000000	2046.000000
11.760000	-0.019015	-11.237990	0.141650	-5.047516	-0.212238	-6.119886	0.000000	-10.000000	-0.450000	23.983334	135.833328	1023.000000	1023.000000	2046.000000
11.780000	-0.018521	-10.946012	0.105124	-4.899391	-0.289829	-5.861917	0.000000	-10.000000	-0.450000	24.116667	143.833328	1023.000000	1023.000000	2046.000000
11.800000	-0.017923	-10.592199	0.145025	-4.746119	-0.373209	-5.617896	0.000000	-10.000000	-0.458333	24.033333	151.833328	1023.000000	1023.000000	2046.000000
11.820000	-0.016733	-9.889096	0.163089	-4.527738	-0.239519	-5.284929	0.000000	-10.000000	-0.458333	24.050001	160.000000	1023.000000	1023.000000	2046.000000
11.840000	-0.015473	-9.144369	0.344894	-4.352166	-0.278040	-4.859057	0.000000	-10.000000	-0.466667	24.166666	168.000000	1023.000000	1023.000000	2046.000000
11.860000	-0.014321	-8.463913	0.541456	-4.386046	-0.077025	-4.542298	0.000000	-10.000000	-0.458333	24.233334	176.000000	1023.000000	1023.000000	2046.000000
11.880000	-0.013059	-7.717666	0.602694	-4.195065	-0.002561	-4.122735	0.000000	-10.000000	-0.483333	24.049999	184.000000	1023.000000	1023.000000	2046.000000
11.900000	-0.011656	-6.888822	0.639114	-3.881946	0.143038	-3.789028	0.000000	-10.000000	-0.483333	24.033333	192.000000	1023.000000	1023.000000	2046.000000
11.920000	-0.009918	-5.861823	0.726653	-3.561869	0.354988	-3.381595	0.000000	-10.000000	-0.491667	24.100000	200.000000	1023.000000	1023.000000	2046.000000
11.940000	-0.008204	-4.848382	1.004311	-3.400264	0.646260	-3.098689	0.000000	-10.000000	-0.475000	24.250000	208.000000	1023.000000	1023.000000	2046.000000
11.960000	-0.006513	-3.849032	1.469600	-3.198084	0.766434	-2.886982	0.000000	-10.000000	-0.483333	24.400002	216.000000	1023.000000	1023.000000	2046.000000
11.980000	-0.005196	-3.071026	1.780718	-2.972310	0.863710	-2.743144	0.000000	-10.000000	-0.500000	24.450001	224.000000	1023.000000	1023.000000	2046.000000
12.000000	-0.004305	-2.544138	1.946192	-2.739336	0.947969	-2.698963	0.000000	-10.000000	-0.525000	24.833334	232.166672	1023.000000	1023.000000	2046.000000
12.020000	-0.003693	-2.182523	1.758550	-2.637649	1.029944	-2.333368	0.000000	-10.000000	-0.541667	25.033333	240.500000	1023.000000	1023.000000	2046.000000
12.040000	-0.003314	-1.958332	1.706972	-2.473968	0.928362	-2.119699	0.000000	-10.000000	-0.550000	25.583334	248.833328	1023.000000	1023.000000	2046.000000
12.060000	-0.002605	-1.539530	1.608559	-2.199228	0.893398	-1.842259	0.000000	-10.000000	-0.566667	25.966667	257.333344	1023.000000	1023.000000	2046.000000
12.080000	-0.001726	-1.019935	1.702848	-2.108695	0.984946	-1.599035	0.000000	-10.000000	-0.566667	26.200001	265.833344	1023.000000	1023.000000	2046.000000
12.100000	-0.000649	-0.383765	1.786346	-1.903963	1.191820	-1.457968	0.000000	-10.000000	-0.583333	26.316668	274.666656	1023.000000	1023.000000	2046.000000
12.120000	0.001662	0.982005	1.939362	-1.120160	1.282883	-1.120080	0.000000	-10.000000	-0.583333	26.333334	283.333344	1023.000000	1023.000000	2046.000000
12.140000	0.003732	2.205407	2.234990	-0.658824	1.465615	-0.836374	0.000000	-10.000000	-0.600000	26.433334	292.166656	1023.000000	1023.000000	2046.000000
12.160000	0.005197	3.071241	2.365716	-0.218399	1.425148	-0.501225	0.000000	-10.000000	-0.608333	26.650000	301.000000	1023.000000	1023.000000	2046.000000
12.180000	0.006826	4.034120	2.415772	0.185904	1.529691	-0.097247	0.000000	-10.000000	-0.608333	26.950001	309.833344	1023.000000	1023.000000	2046.000000
12.200000	0.008297	4.903245	2.477038	0.478148	1.602214	0.345845	0.000000	-10.000000	-0.625000	27.316668	318.833344	1023.000000	1023.000000	2046.000000
12.220000	0.009794	5.788082	2.556648	0.817957	1.592179	0.821297	0.000000	-10.000000	-0.625000	27.516666	327.833344	1023.000000	1023.000000	2046.000000
12.240000	0.011514	6.804578	2.659135	1.195837	1.832202	1.117405	0.000000	-10.000000	-0.641667	27.850000	337.000000	1023.000000	1023.000000	2046.000000
12.260000	0.013537	8.000331	2.965535	1.455610	2.165973	1.413213	0.000000	-10.000000	-0.625000	27.866667	346.166656	1023.000000	1023.000000	2046.000000
12.280000	0.015482	9.149625	3.263726	1.878039	2.357055	1.650804	0.000000	-10.000000	-0.633333	28.016666	355.500000	1023.000000	1023.000000	2046.000000
12.300000	0.017253	10.196408	3.394384	2.437744	2.483874	1.880406	0.000000	-10.000000	-0.616667	27.716667	364.833344	1023.000000	1023.000000	2046.000000
12.320000	0.018740	11.075551	3.532280	2.866197	2.472963	2.204111	0.000000	-10.000000	-0.600000	27.700001	374.166656	1023.000000	1023.000000	2046.000000
12.340000	0.020111	11.885511	3.489523	3.340684	2.375823	2.679482	0.000000	-10.000000	-0.583333	27.366667	383.333344	1023.000000	1023.000000	2046.000000
12.360000	0.021285	12.579650	3.439511	3.559467	2.501782	3.078890	0.000000	-10.000000	-0.591667	27.383333	392.500000	1023.000000	1023.000000	2046.000000
12.380000	0.022709	13.421170	3.608354	3.985690	2.534677	3.292450	0.000000	-10.000000	-0.608333	27.000000	401.666656	1023.000000	1023.000000	2046.000000
12.400000	0.023536	13.910062	3.857444	4.087568	2.772074	3.192976	0.000000	-10.000000	-0.600000	26.866667	410.833344	1023.000000	1023.000000	2046.000000
12.420000	0.024874	14.700313	3.950864	4.672047	2.871511	3.205890	0.000000	-10.000000	-0.583333	26.400000	419.833344	1023.000000	1023.000000	2046.000000
12.440000	0.026466	15.641353	4.144608	5.341202	2.850971	3.304572	0.000000	-10.000000	-0.566667	26.100000	428.666656	1023.000000	1023.000000	2046.000000
12.460000	0.027051	15.986869	4.195120	5.769143	2.724705	3.297900	0.000000	-10.000000	-0.550000	25.933334	437.333344	1023.000000	1023.000000	2046.000000
12.480000	0.026832	15.857480	3.965843	5.971371	2.755560	3.164706	0.000000	-10.000000	-0.525000	25.450001	446.166656	1023.000000	1023.000000	2046.000000
12.500000	0.025898	15.305702	3.585567	6.156311	2.698124	2.865700	0.000000	-10.000000	-0.508333	25.266666	454.666656	1023.000000	1023.000000	2046.000000
12.520000	0.024676	14.583516	3.387158	6.190563	2.488139	2.517656	0.000000	-10.000000	-0.483333	24.516666	463.166656	1023.000000	1023.000000	2046.000000
12.540000	0.023865	14.104141	3.217355	6.093324	2.480158	2.313304	0.000000	-10.000000	-0.466667	24.333334	471.500000	1023.000000	1023.000000	2046.000000
12.560000	0.023536	13.909687	3.294640	5.960776	2.432774	2.221497	0.000000	-10.000000	-0.475000	24.350000	479.833344	1023.000000	1023.000000	2046.000000
12.580000	0.023663	13.984728	3.188611	6.076754	2.461899	2.257464	0.000000	-10.000000	-0.500000	24.716667	488.000000	1023.000000	1023.000000	2046.000000
12.600000	0.024569	14.520176	3.238969	6.427907	2.436751	2.416549	0.000000	-10.000000	-0.525000	24.933334	496.000000	1023.000000	1023.000000	2046.000000
12.620000	0.025172	14.876400	3.185123	6.672511	2.305979	2.712787	0.000000	-10.000000	-0.525000	25.116667	504.166656	1023.000000	1023.000000	2046.000000
12.640000	0.025536	15.091815	3.060001	6.889203	2.272146	2.870465	0.000000	-10.000000	-0.508333	24.816668	512.500000	1023.000000	1023.000000	2046.000000
12.660000	0.026399	15.601725	3.039497	7.098001	2.298200	3.166027	0.000000	-10.000000	-0.483333	24.583334	520.833313	1023.000000	1023.000000	2046.000000
12.680000	0.027562	16.289150	2.968226	7.461702	2.315484	3.543738	0.000000	-10.000000	-0.458333	23.933334	529.000000	1023.000000	1023.000000	2046.000000
12.700000	0.028533	16.862869	2.839396	7.831013	2.383276	3.809185	0.000000	-10.000000	-0.458333	23.600000	537.000000	1023.000000	1023.000000	2046.000000
12.720000	0.029520	17.446321	2.878207	7.932694	2.522628	4.112792	0.000000	-10.000000	-0.458333	23.000000	545.000000	1023.000000	1023.000000	2046.000000
12.740000	0.030403	17.968021	3.009702	8.014287	2.581158	4.362874	0.000000	-10.000000	-0.458333	22.550001	553.000000	1023.000000	1023.000000	2046.000000
12.760000	0.031633	18.694824	3.003403	8.382469	2.588701	4.720252	0.000000	-10.000000	-0.433333	22.000000	560.666687	1023.000000	1023.000000	2046.000000
12.780000	0.033303	19.682163	3.315289	8.808372	2.482135	5.076369	0.000000	-10.000000	-0.416667	21.566668	568.166687	1023.000000	1023.000000	2046.000000
12.800000	0.034790	20.561127	3.331428	8.991044	2.783401	5.455254	0.000000	-10.000000	-0.391667	20.950001	575.333313	1023.000000	1023.000000	2046.000000
12.820000	0.036030	21.293749	3.297625	9.139707	3.011820	5.844596	0.000000	-10.000000	-0.366667	20.150000	582.500000	1023.000000	1023.000000	2046.000000
12.840000	0.037095	21.923151	3.459660	9.187116	3.208668	6.067708	0.000000	-10.000000	-0.341667	19.516666	589.333313	1023.000000	1023.000000	2046.000000
12.860000	0.037517	22.172426	3.839150	9.038351	3.290375	6.004551	0.000000	-10.000000	-0.325000	18.983334	596.000000	1023.000000	1023.000000	2046.000000
12.880000	0.037885	22.390007	3.924954	9.108567	3.434538	5.921948	0.000000	-10.000000	-0.316667	18.700001	602.333313	1023.000000	1023.000000	2046.000000
12.900000	0.038991	23.043930	4.159662	9.540721	3.359289	5.984258	0.000000	-10.000000	-0.300000	18.333334	608.500000	1023.000000	1023.000000	2046.000000
12.920000	0.039527	23.360718	3.929724	9.662648	3.532446	6.235901	0.000000	-10.000000	-0.291667	17.766668	614.500000	1023.000000	1023.000000	2046.000000
12.940000	0.039910	23.586649	3.724057	9.925755	3.485155	6.451682	0.000000	-10.000000	-0.291667	17.333334	620.500000	1023.000000	1023.000000	2046.000000
12.960000	0.040131	23.717537	3.861145	9.806626	3.555941	6.493825	0.000000	-10.000000	-0.283333	17.050001	626.500000	1023.000000	1023.000000	2046.000000
12.980000	0.041237	24.371082	4.001236	10.036861	3.617949	6.715036	0.000000	-10.000000	-0.266667	16.733334	632.500000	1023.000000	1023.000000	2046.000000
13.000000	0.042909	25.359287	4.321362	10.428960	3.633992	6.974974	0.000000	-10.000000	-0.250000	16.100000	638.166687	1023.000000	1023.000000	2046.000000
13.020000	0.044449	26.269270	4.551384	10.773464	3.760707	7.183715	0.000000	-10.000000	-0.241667	15.200001	643.666687	1023.000000	1023.000000	2046.000000
13.040000	0.045889	27.120182	4.652145	11.169435	3.916598	7.382006	0.000000	-10.000000	-0.233333	14.433333	648.833313	1023.000000	1023.000000	2046.000000
13.060000	0.047050	27.806255	4.532340	11.446041	4.113429	7.714445	0.000000	-10.000000	-0.233333	14.133333	653.833313	1023.000000	1023.000000	2046.000000
13.080000	0.048188	28.479025	4.649028	11.688357	4.176987	7.964653	0.000000	-10.000000	-0.241667	14.183333	658.500000	1023.000000	1023.000000	2046.000000
13.100000	0.049440	29.219316	4.857209	11.793208	4.350246	8.218654	0.000000	-10.000000	-0.250000	14.466667	663.166687	1023.000000	1023.000000	2046.000000
13.120000	0.051054	30.172871	5.301851	11.924124	4.425248	8.521648	0.000000	-10.000000	-0.266667	14.883333	668.000000	1023.000000	1023.000000	2046.000000
13.140000	0.052710	31.151703	5.339266	12.466923	4.527971	8.817542	0.000000	-10.000000	-0.275000	15.200000	673.000000	1023.000000	1023.000000	2046.000000
13.160000	0.054726	32.342953	5.634588	12.926392	4.640018	9.141954	0.000000	-10.000000	-0.283333	15.466666	678.000000	1023.000000	1023.000000	2046.000000
13.180000	0.056361	33.309113	5.850830	13.391213	4.775529	9.291540	0.000000	-10.000000	-0.275000	15.383333	683.166687	1023.000000	1023.000000	2046.000000
13.200000	0.057192	33.800491	5.822438	13.494301	4.934750	9.549005	0.000000	-10.000000	-0.266667	15.100000	688.333313	1023.000000	1023.000000	2046.000000
13.220000	0.057376	33.909435	5.689411	13.700052	4.909417	9.610557	0.000000	-10.000000	-0.258333	14.750000	693.500000	1023.000000	1023.000000	2046.000000
13.240000	0.057043	33.712173	5.695984	13.643641	4.871208	9.501341	0.000000	-10.000000	-0.241667	14.400001	698.333313	1023.000000	1023.000000	2046.000000
13.260000	0.057152	33.776829	5.625926	13.837012	4.832126	9.481764	0.000000	-10.000000	-0.233333	14.133334	703.166687	1023.000000	1023.000000	2046.000000
13.280000	0.057922	34.231617	5.755362	14.249808	4.871940	9.354506	0.000000	-10.000000	-0.233333	14.000000	708.000000	1023.000000	1023.000000	2046.000000
13.300000	0.059169	34.968826	5.939800	14.725881	4.991793	9.311353	0.000000	-10.000000	-0.225000	13.983334	712.833313	1023.000000	1023.000000	2046.000000
13.320000	0.059407	35.109440	6.106910	15.069362	4.857067	9.076101	0.000000	-10.000000	-0.216667	13.683333	717.500000	1023.000000	1023.000000	2046.000000
13.340000	0.058029	34.295399	5.799525	15.061453	4.752676	8.681746	0.000000	-10.000000	-0.183333	13.116667	722.166687	1023.000000	1023.000000	2046.000000
13.360000	0.055946	33.064369	5.303072	15.041975	4.388147	8.331175	0.000000	-10.000000	-0.183333	12.333333	726.666687	1023.000000	1023.000000	2046.000000
13.380000	0.054241	32.056465	5.158440	14.665142	4.228929	8.003953	0.000000	-10.000000	-0.183333	12.133333	731.000000	1023.000000	1023.000000	2046.000000
13.400000	0.053803	31.797756	4.975097	14.692997	4.280178	7.849484	0.000000	-10.000000	-0.216667	12.483334	735.000000	1023.000000	1023.000000	2046.000000
13.420000	0.054724	32.341854	5.141610	15.040133	4.293062	7.867050	0.000000	-10.000000	-0.250000	13.550000	739.000000	1023.000000	1023.000000	2046.000000
13.440000	0.055786	32.969246	5.282264	15.372192	4.328043	7.986748	0.000000	-10.000000	-0.283333	14.683333	743.333313	1023.000000	1023.000000	2046.000000
13.460000	0.055930	33.054771	5.206985	15.484027	4.242038	8.121722	0.000000	-10.000000	-0.300000	15.550000	748.000000	1023.000000	1023.000000	2046.000000
13.480000	0.055901	33.037407	4.940758	15.628990	4.097220	8.370438	0.000000	-10.000000	-0.300000	15.966667	753.166687	1023.000000	1023.000000	2046.000000
13.500000	0.056118	33.165855	4.897696	15.590231	4.143278	8.534651	0.000000	-10.000000	-0.300000	16.216667	758.333313	1023.000000	1023.000000	2046.000000
13.520000	0.057571	34.024246	4.713323	16.295321	4.182806	8.832797	0.000000	-10.000000	-0.300000	16.400000	763.833313	1023.000000	1023.000000	2046.000000
13.540000	0.058964	34.847996	5.055428	16.717829	4.081439	8.993299	0.000000	-10.000000	-0.291667	16.266666	769.166687	1023.000000	1023.000000	2046.000000
13.560000	0.060339	35.660492	5.069061	17.158720	4.119077	9.313634	0.000000	-10.000000	-0.283333	16.000000	774.666687	1023.000000	1023.000000	2046.000000
13.580000	0.061091	36.104538	5.020573	17.249027	4.142812	9.692124	0.000000	-10.000000	-0.258333	15.333333	780.000000	1023.000000	1023.000000	2046.000000
13.600000	0.061536	36.367928	4.943960	17.175156	4.260162	9.988652	0.000000	-10.000000	-0.233333	14.750000	785.333313	1023.000000	1023.000000	2046.000000
13.620000	0.062306	36.822903	5.139061	17.125925	4.352640	10.205276	0.000000	-10.000000	-0.216667	13.916667	790.333313	1023.000000	1023.000000	2046.000000
13.640000	0.063949	37.793659	5.088920	17.599138	4.537470	10.568131	0.000000	-10.000000	-0.208333	13.250000	795.166687	1023.000000	1023.000000	2046.000000
13.660000	0.065502	38.711670	5.380842	17.962807	4.502855	10.865165	0.000000	-10.000000	-0.200000	12.566667	799.666687	1023.000000	1023.000000	2046.000000
13.680000	0.066087	39.057449	5.590033	17.888477	4.516472	11.062467	0.000000	-10.000000	-0.175000	12.016666	804.000000	1023.000000	1023.000000	2046.000000
13.700000	0.066098	39.064003	5.564808	17.813936	4.644190	11.041069	0.000000	-10.000000	-0.166667	11.600000	808.000000	1023.000000	1023.000000	2046.000000
13.720000	0.065358	38.626530	5.513877	17.379461	4.842322	10.890867	0.000000	-10.000000	-0.158333	11.050000	812.000000	1023.000000	1023.000000	2046.000000
13.740000	0.065510	38.716694	5.342434	17.465109	5.034786	10.874364	0.000000	-10.000000	-0.158333	10.500000	815.833313	1023.000000	1023.000000	2046.000000
13.760000	0.066357	39.217064	5.519866	17.782850	4.977398	10.936952	0.000000	-10.000000	-0.133333	9.666667	819.500000	1023.000000	1023.000000	2046.000000
13.780000	0.066503	39.302982	5.541108	18.021091	4.707914	11.032867	0.000000	-10.000000	-0.108333	8.750000	822.833313	1023.000000	1023.000000	2046.000000
13.800000	0.066402	39.243561	5.442359	17.842562	4.748106	11.210532	0.000000	-10.000000	-0.100000	7.466667	825.833313	1023.000000	1023.000000	2046.000000
13.820000	0.066245	39.151028	5.276269	17.751114	4.738567	11.385078	0.000000	-10.000000	-0.100000	5.850000	828.666687	1023.000000	1023.000000	2046.000000
13.840000	0.066798	39.477753	5.261142	17.712351	4.987695	11.516565	0.000000	-10.000000	-0.100000	3.983333	830.833313	1023.000000	1023.000000	2046.000000
13.860000	0.067573	39.935661	5.474758	17.766010	5.138237	11.556655	0.000000	-10.000000	-0.083333	1.966667	832.666687	1023.000000	1023.000000	2046.000000
13.880000	0.069130	40.855549	5.777774	18.214724	5.238072	11.624980	0.000000	-10.000000	-0.075000	0.666667	833.500000	1023.000000	1023.000000	2046.000000
13.900000	0.070737	41.805485	6.248522	18.551414	5.191508	11.814040	0.000000	-10.000000	-0.083333	0.000000	834.000000	1023.000000	1023.000000	2046.000000
13.920000	0.071355	42.170559	6.218416	18.492859	5.304954	12.154329	0.000000	-10.000000	-0.083333	0.000000	834.000000	1023.000000	1023.000000	2046.000000
13.940000	0.071664	42.353275	5.995909	18.398014	5.558158	12.401194	0.000000	-10.000000	-0.091667	0.000000	834.000000	1023.000000	1023.000000	2046.000000
13.960000	0.071863	42.471104	6.096409	18.304234	5.660937	12.409525	0.000000	-10.000000	-0.075000	-1.033333	834.000000	1023.000000	1023.000000	2046.000000
13.980000	0.072928	43.100468	6.325043	18.662321	5.673742	12.439362	0.000000	-10.000000	-0.066667	-2.833333	834.000000	1023.000000	1023.000000	2046.000000
14.000000	0.073977	43.720669	6.859567	18.747934	5.621870	12.491297	0.000000	-10.000000	-0.041667	-5.333333	834.000000	1023.000000	1023.000000	2046.000000
14.020000	0.073264	43.299171	6.723822	18.435177	5.787926	12.352246	0.000000	-10.000000	-0.025000	-7.366667	834.000000	1023.000000	1023.000000	2046.000000
14.040000	0.071683	42.364384	6.481476	18.000095	5.745203	12.137609	0.000000	-10.000000	-0.008333	-8.850000	834.000000	1023.000000	1023.000000	2046.000000
14.060000	0.069769	41.233585	6.148264	17.678427	5.630998	11.775896	0.000000	-10.000000	0.000000	-9.750000	834.000000	1023.000000	1023.000000	2046.000000
14.080000	0.068612	40.549679	6.059370	17.433695	5.613229	11.443386	0.000000	-10.000000	0.000000	-10.050000	834.000000	1023.000000	1023.000000	2046.000000
14.100000	0.068091	40.241776	6.150013	17.458021	5.471169	11.162570	0.000000	-10.000000	-0.016667	-10.100000	834.000000	1023.000000	1023.000000	2046.000000
14.120000	0.068143	40.272362	6.211618	17.638681	5.358132	11.063931	0.000000	-10.000000	-0.016667	-10.016666	826.666687	1023.000000	1023.000000	2046.000000
14.140000	0.067618	39.962067	6.453230	17.605303	5.222497	10.681039	0.000000	-10.000000	-0.016667	-10.516666	817.000000	1023.000000	1023.000000	2046.000000
14.160000	0.065752	38.859287	6.107831	17.325333	5.212396	10.213728	0.000000	-10.000000	0.000000	-11.050000	807.333313	1023.000000	1023.000000	2046.000000
14.180000	0.062989	37.226357	5.688478	16.773911	5.058523	9.705446	0.000000	-10.000000	0.000000	-11.466667	803.666687	1023.000000	1023.000000	2046.000000
14.200000	0.060582	35.804119	5.314569	16.427851	4.828599	9.233099	0.000000	-10.000000	0.000000	-11.000000	801.000000	1023.000000	1023.000000	2046.000000
14.220000	0.058763	34.728737	5.348221	15.916112	4.638752	8.825651	0.000000	-10.000000	-0.016667	-9.850000	797.166687	1023.000000	1023.000000	2046.000000
14.240000	0.057753	34.131969	5.217085	15.719934	4.631578	8.563375	0.000000	-10.000000	-0.041667	-8.350000	793.833313	1023.000000	1023.000000	2046.000000
14.260000	0.057471	33.965553	5.067655	15.787123	4.485241	8.625532	0.000000	-10.000000	-0.075000	-7.000000	791.000000	1023.000000	1023.000000	2046.000000
14.280000	0.057529	33.999889	5.040296	15.892522	4.401714	8.665359	0.000000	-10.000000	-0.075000	-6.383334	788.666687	1023.000000	1023.000000	2046.000000
14.300000	0.057360	33.899597	4.914675	15.722203	4.492199	8.770519	0.000000	-10.000000	-0.075000	-6.500000	786.500000	1023.000000	1023.000000	2046.000000
14.320000	0.056907	33.632172	4.848091	15.641831	4.437358	8.704891	0.000000	-10.000000	-0.058333	-7.066667	784.500000	1023.000000	1023.000000	2046.000000
14.340000	0.056174	33.198883	4.675597	15.511367	4.360447	8.651470	0.000000	-10.000000	-0.050000	-8.050000	782.166687	1023.000000	1023.000000	2046.000000
14.360000	0.055621	32.872242	4.747788	15.292070	4.240232	8.592151	0.000000	-10.000000	-0.025000	-9.133333	779.500000	1023.000000	1023.000000	2046.000000
14.380000	0.054978	32.491764	4.588256	15.145038	4.133953	8.624519	0.000000	-10.000000	0.000000	-10.383333	776.333313	1023.000000	1023.000000	2046.000000
14.400000	0.054935	32.466537	4.373898	15.071024	4.188850	8.832765	0.000000	-10.000000	0.008333	-11.566667	772.833313	1023.000000	1023.000000	2046.000000
14.420000	0.055010	32.511070	4.396360	14.961032	4.108087	9.045590	0.000000	-10.000000	0.025000	-12.733334	769.000000	1023.000000	1023.000000	2046.000000
14.440000	0.055426	32.756828	4.420985	14.861204	4.189287	9.285354	0.000000	-10.000000	0.033333	-13.700000	764.666687	1023.000000	1023.000000	2046.000000
14.460000	0.055590	32.853561	4.627943	14.562518	4.305002	9.358099	0.000000	-10.000000	0.050000	-14.316667	760.166687	1023.000000	1023.000000	2046.000000
14.480000	0.055206	32.626812	4.678152	14.171414	4.369901	9.407346	0.000000	-10.000000	0.050000	-14.733334	755.333313	1023.000000	1023.000000	2046.000000
14.500000	0.054134	31.993492	4.640465	13.724916	4.488478	9.139633	0.000000	-10.000000	0.050000	-14.833334	750.500000	1023.000000	1023.000000	2046.000000
14.520000	0.051909	30.678265	4.587423	13.054610	4.415069	8.621161	0.000000	-10.000000	0.041667	-14.750000	745.500000	1023.000000	1023.000000	2046.000000
14.540000	0.050705	29.966652	4.238910	12.811993	4.410139	8.505610	0.000000	-10.000000	0.041667	-14.466667	740.500000	1023.000000	1023.000000	2046.000000
14.560000	0.050455	29.818678	4.355252	12.807387	4.258955	8.397083	0.000000	-10.000000	0.041667	-14.250000	735.666687	1023.000000	1023.000000	2046.000000
14.580000	0.049859	29.466862	4.171688	12.547449	4.334345	8.413380	0.000000	-10.000000	0.050000	-14.333334	730.833313	1023.000000	1023.000000	2046.000000
14.600000	0.049331	29.154814	4.171533	12.287473	4.294420	8.401387	0.000000	-10.000000	0.050000	-14.550000	726.166687	1023.000000	1023.000000	2046.000000
14.620000	0.048801	28.841368	4.206117	12.096458	4.298683	8.240109	0.000000	-10.000000	0.050000	-14.983334	721.333313	1023.000000	1023.000000	2046.000000
14.640000	0.047927	28.325089	4.108727	11.807536	4.254960	8.153865	0.000000	-10.000000	0.066667	-15.483334	716.333313	1023.000000	1023.000000	2046.000000
14.660000	0.047577	28.117802	4.040823	11.702123	4.271469	8.103387	0.000000	-10.000000	0.100000	-16.266666	711.000000	1023.000000	1023.000000	2046.000000
14.680000	0.046964	27.756004	4.056502	11.432914	4.285782	7.980807	0.000000	-10.000000	0.133333	-16.933334	705.666687	1023.000000	1023.000000	2046.000000
14.700000	0.046879	27.705288	4.280023	11.146887	4.316621	7.961759	0.000000	-10.000000	0.150000	-17.466667	700.166687	1023.000000	1023.000000	2046.000000
14.720000	0.047281	27.942785	4.550426	10.836056	4.515062	8.041242	0.000000	-10.000000	0.150000	-17.616667	694.500000	1023.000000	1023.000000	2046.000000
14.740000	0.048190	28.480371	4.753993	10.891304	4.627339	8.207735	0.000000	-10.000000	0.150000	-17.750000	688.500000	1023.000000	1023.000000	2046.000000
14.760000	0.048381	28.592981	5.113678	10.642254	4.726779	8.110271	0.000000	-10.000000	0.150000	-17.783333	684.500000	1023.000000	1023.000000	2046.000000
14.780000	0.048515	28.672403	5.207589	10.554294	4.769569	8.140951	0.000000	-10.000000	0.158333	-18.266666	678.500000	1023.000000	1023.000000	2046.000000
14.800000	0.048278	28.532276	5.211551	10.445226	4.801963	8.073535	0.000000	-10.000000	0.175000	-18.900000	672.333313	1023.000000	1023.000000	2046.000000
14.820000	0.046393	27.418310	4.897869	9.972588	4.864725	7.683128	0.000000	-10.000000	0.191667	-19.933334	664.000000	1023.000000	1023.000000	2046.000000
14.840000	0.044791	26.471306	4.867846	9.560952	4.666291	7.376217	0.000000	-10.000000	0.200000	-20.550001	657.333313	1023.000000	1023.000000	2046.000000
14.860000	0.042928	25.370327	4.703493	9.146339	4.608621	6.911875	0.000000	-10.000000	0.233333	-21.216667	650.500000	1023.000000	1023.000000	2046.000000
14.880000	0.041230	24.367008	4.703019	8.506557	4.515674	6.641758	0.000000	-10.000000	0.266667	-21.650000	643.333313	1023.000000	1023.000000	2046.000000
14.900000	0.040161	23.734861	4.831098	8.238826	4.399880	6.265058	0.000000	-10.000000	0.300000	-22.150000	636.166687	1023.000000	1023.000000	2046.000000
14.920000	0.039398	23.283987	4.715759	8.071383	4.412125	6.084719	0.000000	-10.000000	0.300000	-22.483334	628.666687	1023.000000	1023.000000	2046.000000
14.940000	0.038458	22.728514	4.728728	8.046299	4.277462	5.676025	0.000000	-10.000000	0.300000	-22.833334	621.166687	1023.000000	1023.000000	2046.000000
14.960000	0.036523	21.585339	4.509298	7.808704	4.182137	5.085199	0.000000	-10.000000	0.308333	-23.283335	613.500000	1023.000000	1023.000000	2046.000000
14.980000	0.034088	20.145918	4.407380	7.517193	3.897037	4.324309	0.000000	-10.000000	0.316667	-23.650002	605.833313	1023.000000	1023.000000	2046.000000
15.000000	0.031595	18.672834	4.150845	7.047643	3.780313	3.694035	0.000000	-10.000000	0.316667	-23.466667	598.000000	1023.000000	1023.000000	2046.000000
15.020000	0.029663	17.530571	4.065666	6.570828	3.615399	3.278678	0.000000	-10.000000	0.308333	-22.950001	590.000000	1023.000000	1023.000000	2046.000000
15.040000	0.027957	16.522554	3.915565	6.136107	3.574101	2.896782	0.000000	-10.000000	0.291667	-22.366667	582.333313	1023.000000	1023.000000	2046.000000
15.060000	0.026159	15.460248	3.698937	5.648268	3.507512	2.605531	0.000000	-10.000000	0.291667	-22.183334	574.833313	1023.000000	1023.000000	2046.000000
15.080000	0.024330	14.379147	3.474944	5.335013	3.210476	2.358714	0.000000	-10.000000	0.291667	-22.233334	567.500000	1023.000000	1023.000000	2046.000000
15.100000	0.022946	13.561053	3.174847	5.197937	2.996951	2.191317	0.000000	-10.000000	0.300000	-22.583334	560.000000	1023.000000	1023.000000	2046.000000
15.120000	0.021602	12.766641	2.914969	4.841949	2.856274	2.153448	0.000000	-10.000000	0.316667	-23.166666	552.500000	1023.000000	1023.000000	2046.000000
15.140000	0.020440	12.080213	2.959880	4.419919	2.765738	1.934676	0.000000	-10.000000	0.333333	-23.950001	544.833313	1023.000000	1023.000000	2046.000000
15.160000	0.019292	11.401362	2.916067	3.893276	2.737340	1.854679	0.000000	-10.000000	0.375000	-24.850000	536.833313	1023.000000	1023.000000	2046.000000
15.180000	0.018277	10.801910	2.946004	3.468062	2.768067	1.619777	0.000000	-10.000000	0.408333	-25.583334	528.500000	1023.000000	1023.000000	2046.000000
15.200000	0.017755	10.493041	2.842860	3.330571	2.794497	1.525112	0.000000	-10.000000	0.441667	-26.250000	519.833313	1023.000000	1023.000000	2046.000000
15.220000	0.016974	10.031581	2.893958	2.950446	2.803026	1.384151	0.000000	-10.000000	0.450000	-26.833334	511.166656	1023.000000	1023.000000	2046.000000
15.240000	0.016346	9.660603	2.910467	2.695393	2.687592	1.367151	0.000000	-10.000000	0.458333	-27.450001	502.166656	1023.000000	1023.000000	2046.000000
15.260000	0.016182	9.563375	3.062307	2.455478	2.714400	1.331190	0.000000	-10.000000	0.466667	-27.833334	493.000000	1023.000000	1023.000000	2046.000000
15.280000	0.015852	9.368259	3.026948	2.151430	2.872544	1.317337	0.000000	-10.000000	0.475000	-27.950001	483.666656	1023.000000	1023.000000	2046.000000
15.300000	0.015248	9.011623	3.124235	1.823110	2.857686	1.206592	0.000000	-10.000000	0.475000	-27.866667	474.333344	1023.000000	1023.000000	2046.000000
15.320000	0.013815	8.164584	3.168090	1.325155	2.792945	0.878394	0.000000	-10.000000	0.466667	-27.766666	465.166656	1023.000000	1023.000000	2046.000000
15.340000	0.012263	7.247415	3.100631	0.950113	2.686275	0.510396	0.000000	-10.000000	0.450000	-27.533333	455.833344	1023.000000	1023.000000	2046.000000
15.360000	0.010546	6.232842	3.160985	0.267594	2.709090	0.095173	0.000000	-10.000000	0.441667	-27.233334	446.666656	1023.000000	1023.000000	2046.000000
15.380000	0.008841	5.225080	3.062407	-0.335805	2.704035	-0.205557	0.000000	-10.000000	0.441667	-26.900000	437.500000	1023.000000	1023.000000	2046.000000
15.400000	0.007208	4.259940	3.017171	-0.880129	2.710589	-0.587692	0.000000	-10.000000	0.450000	-26.950001	428.500000	1023.000000	1023.000000	2046.000000
15.420000	0.006529	3.858552	3.032286	-1.124257	2.779447	-0.828924	0.000000	-10.000000	0.450000	-27.000000	419.500000	1023.000000	1023.000000	2046.000000
15.440000	0.005791	3.422206	3.183210	-1.266324	2.631240	-1.125920	0.000000	-10.000000	0.450000	-27.183332	410.500000	1023.000000	1023.000000	2046.000000
15.460000	0.005346	3.159670	3.151048	-1.406632	2.699213	-1.283960	0.000000	-10.000000	0.450000	-27.266666	401.500000	1023.000000	1023.000000	2046.000000
15.480000	0.004897	2.893954	3.175732	-1.572931	2.667509	-1.376356	0.000000	-10.000000	0.450000	-27.583334	392.500000	1023.000000	1023.000000	2046.000000
15.500000	0.004195	2.479288	3.262442	-1.791015	2.551636	-1.543775	0.000000	-10.000000	0.450000	-27.800001	383.333344	1023.000000	1023.000000	2046.000000
15.520000	0.003549	2.097568	3.191160	-1.958381	2.509701	-1.644911	0.000000	-10.000000	0.458333	-27.766668	374.000000	1023.000000	1023.000000	2046.000000
15.540000	0.002935	1.734394	3.393943	-2.411606	2.534082	-1.782025	0.000000	-10.000000	0.466667	-27.650002	364.666656	1023.000000	1023.000000	2046.000000
15.560000	0.002788	1.647926	3.577868	-2.760623	2.706859	-1.876176	0.000000	-10.000000	0.466667	-27.483334	355.333344	1023.000000	1023.000000	2046.000000
15.580000	0.003374	1.993864	3.729272	-2.688415	2.930834	-1.977828	0.000000	-10.000000	0.450000	-27.416668	346.166656	1023.000000	1023.000000	2046.000000
15.600000	0.004209	2.487732	3.972099	-2.576044	2.986464	-1.894787	0.000000	-10.000000	0.441667	-27.233334	337.000000	1023.000000	1023.000000	2046.000000
15.620000	0.003890	2.299185	4.036622	-2.619285	2.916202	-2.034354	0.000000	-10.000000	0.441667	-26.933334	328.000000	1023.000000	1023.000000	2046.000000
15.640000	0.003943	2.330240	4.108085	-2.646226	2.969559	-2.101177	0.000000	-10.000000	0.450000	-26.516666	319.000000	1023.000000	1023.000000	2046.000000
15.660000	0.002607	1.540734	3.848533	-2.886228	2.796124	-2.217696	0.000000	-10.000000	0.450000	-26.166666	310.166656	1023.000000	1023.000000	2046.000000
15.680000	0.000688	0.406880	3.785066	-3.397592	2.625043	-2.605636	0.000000	-10.000000	0.450000	-26.016666	301.500000	1023.000000	1023.000000	2046.000000
15.700000	-0.001282	-0.757841	3.594416	-3.862880	2.466590	-2.955967	0.000000	-10.000000	0.450000	-25.966667	292.833344	1023.000000	1023.000000	2046.000000
15.720000	-0.002832	-1.673498	3.380744	-4.065977	2.434873	-3.423139	0.000000	-10.000000	0.441667	-25.933334	284.166656	1023.000000	1023.000000	2046.000000
15.740000	-0.002390	-1.412372	3.521139	-3.708643	2.465036	-3.689904	0.000000	-10.000000	0.433333	-25.650000	275.500000	1023.000000	1023.000000	2046.000000
15.760000	-0.003109	-1.837645	3.433095	-3.552492	2.276441	-3.994690	0.000000	-10.000000	0.416667	-25.416666	266.833344	1023.000000	1023.000000	2046.000000
15.780000	-0.003687	-2.178956	3.396396	-3.530091	2.094415	-4.139676	0.000000	-10.000000	0.383333	-24.783333	258.333344	1023.000000	1023.000000	2046.000000
15.800000	-0.005823	-3.441233	3.088478	-3.667960	1.830194	-4.691945	0.000000	-10.000000	0.341667	-24.333334	250.000000	1023.000000	1023.000000	2046.000000
15.820000	-0.007798	-4.608387	2.858537	-3.852780	1.628848	-5.242992	0.000000	-10.000000	0.291667	-23.400000	242.000000	1023.000000	1023.000000	2046.000000
15.840000	-0.010486	-6.197228	2.424303	-4.327003	1.554089	-5.848618	0.000000	-10.000000	0.275000	-22.433334	234.166672	1023.000000	1023.000000	2046.000000
15.860000	-0.011955	-7.065168	2.143504	-4.367102	1.416296	-6.257866	0.000000	-10.000000	0.241667	-21.283335	226.666672	1023.000000	1023.000000	2046.000000
15.880000	-0.012916	-7.633095	2.219489	-4.440593	1.225466	-6.637458	0.000000	-10.000000	0.216667	-20.500000	219.500000	1023.000000	1023.000000	2046.000000
15.900000	-0.014226	-8.407506	1.843101	-4.742950	1.232088	-6.739744	0.000000	-10.000000	0.183333	-20.000000	212.666672	1023.000000	1023.000000	2046.000000
15.920000	-0.015724	-9.292599	1.594874	-4.945170	0.726418	-6.668720	0.000000	-10.000000	0.175000	-19.766666	208.166672	1023.000000	1023.000000	2046.000000
15.940000	-0.017056	-10.080345	1.367046	-5.309381	0.676109	-6.814119	0.000000	-10.000000	0.166667	-19.233334	201.666672	1023.000000	1023.000000	2046.000000
15.960000	-0.018342	-10.840116	1.094916	-5.604154	0.736150	-7.067028	0.000000	-10.000000	0.158333	-18.766666	195.166672	1023.000000	1023.000000	2046.000000
15.980000	-0.018340	-10.838879	1.093643	-5.430516	0.594515	-7.096519	0.000000	-10.000000	0.150000	-18.233334	186.666672	1023.000000	1023.000000	2046.000000
16.000000	-0.018465	-10.913083	0.910785	-5.348732	0.459760	-6.934896	0.000000	-10.000000	0.141667	-17.966667	180.500000	1023.000000	1023.000000	2046.000000
16.020000	-0.019074	-11.272901	0.827262	-5.650163	0.307214	-6.757214	0.000000	-10.000000	0.141667	-17.850000	174.500000	1023.000000	1023.000000	2046.000000
16.040001	-0.019371	-11.448182	0.734911	-5.758621	0.266052	-6.690525	0.000000	-10.000000	0.141667	-17.666668	168.500000	1023.000000	1023.000000	2046.000000
16.059999	-0.019661	-11.619568	0.958137	-6.314233	0.359665	-6.623137	0.000000	-10.000000	0.150000	-17.483334	162.666672	1023.000000	1023.000000	2046.000000
16.080000	-0.019166	-11.326863	1.095413	-6.255644	0.456960	-6.623592	0.000000	-10.000000	0.150000	-17.300001	157.000000	1023.000000	1023.000000	2046.000000
16.100000	-0.019243	-11.372569	0.995327	-6.286181	0.372649	-6.454362	0.000000	-10.000000	0.141667	-17.100000	151.333328	1023.000000	1023.000000	2046.000000
16.120001	-0.019513	-11.532437	1.002866	-6.649137	0.358591	-6.244758	0.000000	-10.000000	0.141667	-16.966667	145.500000	1023.000000	1023.000000	2046.000000
16.139999	-0.019694	-11.639262	1.086982	-6.929945	0.532686	-6.328985	0.000000	-10.000000	0.125000	-16.600000	139.833328	1023.000000	1023.000000	2046.000000
16.160000	-0.020133	-11.898493	1.396304	-7.433782	0.723849	-6.584863	0.000000	-10.000000	0.116667	-16.333334	134.166672	1023.000000	1023.000000	2046.000000
16.180000	-0.020293	-11.993107	1.494322	-7.495676	0.835638	-6.827391	0.000000	-10.000000	0.100000	-16.100000	130.500000	1023.000000	1023.000000	2046.000000
16.200001	-0.021052	-12.441810	1.421517	-7.689775	0.756814	-6.930367	0.000000	-10.000000	0.083333	-15.483335	125.000000	1023.000000	1023.000000	2046.000000
16.219999	-0.022118	-13.071942	1.320626	-8.021329	0.573773	-6.945012	0.000000	-10.000000	0.066667	-14.916667	121.500000	1023.000000	1023.000000	2046.000000
16.240000	-0.023298	-13.769101	1.116214	-8.240644	0.456492	-7.101161	0.000000	-10.000000	0.033333	-13.950001	115.000000	1023.000000	1023.000000	2046.000000
16.260000	-0.024042	-14.208951	1.100077	-8.549140	0.410121	-7.170008	0.000000	-10.000000	0.025000	-13.250000	110.500000	1023.000000	1023.000000	2046.000000
16.280001	-0.024619	-14.549905	1.079105	-8.765477	0.496498	-7.360031	0.000000	-10.000000	0.008333	-12.266667	104.500000	1023.000000	1023.000000	2046.000000
16.299999	-0.024374	-14.405079	1.005628	-8.604880	0.535526	-7.341352	0.000000	-10.000000	0.008333	-11.683333	101.500000	1023.000000	1023.000000	2046.000000
16.320000	-0.023726	-14.021945	1.194022	-8.423306	0.360572	-7.153233	0.000000	-10.000000	0.000000	-11.216667	97.666664	1023.000000	1023.000000	2046.000000
16.340000	-0.023389	-13.822616	1.269236	-8.315076	0.297366	-7.074141	0.000000	-10.000000	0.000000	-10.816667	94.000000	1023.000000	1023.000000	2046.000000
16.360001	-0.023425	-13.844004	1.153284	-8.368903	0.381499	-7.009882	0.000000	-10.000000	0.000000	-10.133333	89.333336	1023.000000	1023.000000	2046.000000
16.379999	-0.023382	-13.818682	1.177897	-8.442929	0.399363	-6.953013	0.000000	-10.000000	0.000000	-9.633333	87.000000	1023.000000	1023.000000	2046.000000
16.400000	-0.022960	-13.569641	1.100242	-8.240586	0.388097	-6.817394	0.000000	-10.000000	0.000000	-9.066667	84.833336	1023.000000	1023.000000	2046.000000
16.420000	-0.022188	-13.112912	1.241145	-8.267781	0.603199	-6.689474	0.000000	-10.000000	-0.025000	-8.200000	82.000000	1023.000000	1023.000000	2046.000000
16.440001	-0.021454	-12.679390	1.391914	-8.297675	0.729160	-6.502790	0.000000	-10.000000	-0.050000	-7.033333	78.500000	1023.000000	1023.000000	2046.000000
16.459999	-0.020163	-11.916118	1.573150	-7.906954	0.751977	-6.334292	0.000000	-10.000000	-0.075000	-6.066667	75.500000	1023.000000	1023.000000	2046.000000
16.480000	-0.019035	-11.249757	1.960044	-7.701968	0.647315	-6.155149	0.000000	-10.000000	-0.075000	-5.683333	74.166664	1023.000000	1023.000000	2046.000000
16.500000	-0.018765	-11.090189	2.001401	-7.672552	0.671986	-6.091024	0.000000	-10.000000	-0.066667	-5.400000	72.166664	1023.000000	1023.000000	2046.000000
16.520000	-0.018455	-10.906696	1.979738	-7.690685	0.828388	-6.024137	0.000000	-10.000000	-0.066667	-5.250000	70.166664	1023.000000	1023.000000	2046.000000
16.540001	-0.019179	-11.334616	1.845921	-7.834193	0.785474	-6.131817	0.000000	-10.000000	-0.058333	-5.116667	67.666664	1023.000000	1023.000000	2046.000000
16.559999	-0.020151	-11.909106	1.566064	-7.768238	0.686405	-6.393336	0.000000	-10.000000	-0.058333	-5.183333	66.500000	1023.000000	1023.000000	2046.000000
16.580000	-0.020566	-12.154393	1.605848	-7.799917	0.612140	-6.572464	0.000000	-10.000000	-0.058333	-5.166667	65.500000	1023.000000	1023.000000	2046.000000
16.600000	-0.021056	-12.444040	1.501302	-7.794722	0.587027	-6.737648	0.000000	-10.000000	-0.058333	-4.916667	63.833332	1023.000000	1023.000000	2046.000000
16.620001	-0.020967	-12.391788	1.394828	-7.476214	0.507965	-6.818368	0.000000	-10.000000	-0.066667	-4.466667	61.666668	1023.000000	1023.000000	2046.000000
16.639999	-0.020903	-12.353952	1.400129	-7.199111	0.427320	-6.982290	0.000000	-10.000000	-0.066667	-4.050000	60.000000	1023.000000	1023.000000	2046.000000
16.660000	-0.021257	-12.562926	1.518678	-6.971631	0.130240	-7.240213	0.000000	-10.000000	-0.075000	-3.833333	59.000000	1023.000000	1023.000000	2046.000000
16.680000	-0.022404	-13.240700	1.084325	-6.882761	0.118261	-7.560524	0.000000	-10.000000	-0.083333	-3.600000	57.666668	1023.000000	1023.000000	2046.000000
16.700001	-0.024318	-14.372149	0.711142	-7.104714	0.019174	-7.997750	0.000000	-10.000000	-0.091667	-3.016667	56.000000	1023.000000	1023.000000	2046.000000
16.719999	-0.025870	-15.288969	0.342472	-7.197379	-0.082591	-8.351471	0.000000	-10.000000	-0.100000	-2.450000	54.833332	1023.000000	1023.000000	2046.000000
16.740000	-0.026971	-15.939671	0.170475	-7.310899	-0.238336	-8.560910	0.000000	-10.000000	-0.100000	-1.800000	54.333332	1023.000000	1023.000000	2046.000000
16.760000	-0.027792	-16.425030	0.076931	-7.489456	-0.276191	-8.736314	0.000000	-10.000000	-0.108333	-1.100000	54.166668	1023.000000	1023.000000	2046.000000
16.780001	-0.028633	-16.922218	0.102402	-7.744473	-0.445696	-8.834452	0.000000	-10.000000	-0.108333	-0.400000	54.000000	1023.000000	1023.000000	2046.000000
16.799999	-0.029542	-17.459122	-0.095917	-7.972391	-0.551483	-8.839332	0.000000	-10.000000	-0.100000	0.000000	54.000000	1023.000000	1023.000000	2046.000000
16.820000	-0.029981	-17.718966	-0.240063	-7.905030	-0.766010	-8.807862	0.000000	-10.000000	-0.075000	0.000000	54.000000	1023.000000	1023.000000	2046.000000
16.840000	-0.029797	-17.609982	-0.292399	-7.783176	-0.827367	-8.707040	0.000000	-10.000000	-0.058333	0.000000	54.000000	1023.000000	1023.000000	2046.000000
16.860001	-0.029804	-17.614281	-0.295512	-7.703752	-0.976563	-8.638453	0.000000	-10.000000	-0.058333	-0.350000	54.000000	1023.000000	1023.000000	2046.000000
16.879999	-0.029453	-17.406536	-0.433874	-7.565073	-1.012246	-8.395344	0.000000	-10.000000	-0.066667	-1.116667	54.000000	1023.000000	1023.000000	2046.000000
16.900000	-0.028857	-17.054558	-0.460169	-7.566984	-0.736479	-8.290926	0.000000	-10.000000	-0.083333	-2.000000	53.666668	1023.000000	1023.000000	2046.000000
16.920000	-0.028661	-16.938490	-0.394777	-7.694449	-0.759656	-8.089607	0.000000	-10.000000	-0.083333	-2.583333	53.166668	1023.000000	1023.000000	2046.000000
16.940001	-0.028328	-16.741608	-0.368222	-7.771961	-0.727732	-7.873693	0.000000	-10.000000	-0.075000	-2.733333	52.333332	1023.000000	1023.000000	2046.000000
16.959999	-0.028227	-16.682259	-0.333212	-7.909438	-0.725401	-7.714207	0.000000	-10.000000	-0.066667	-2.783333	51.500000	1023.000000	1023.000000	2046.000000
16.980000	-0.028068	-16.588005	-0.120724	-8.212116	-0.686747	-7.568418	0.000000	-10.000000	-0.066667	-2.800000	50.500000	1023.000000	1023.000000	2046.000000
17.000000	-0.028262	-16.702845	0.110628	-8.598407	-0.582227	-7.632839	0.000000	-10.000000	-0.066667	-2.866667	49.500000	1023.000000	1023.000000	2046.000000
17.020000	-0.027841	-16.454290	0.390665	-8.804345	-0.435604	-7.605006	0.000000	-10.000000	-0.066667	-2.933333	48.500000	1023.000000	1023.000000	2046.000000
17.040001	-0.027482	-16.241905	0.588603	-8.856103	-0.230160	-7.744244	0.000000	-10.000000	-0.066667	-3.033333	47.500000	1023.000000	1023.000000	2046.000000
17.059999	-0.027254	-16.107073	0.865203	-8.890534	-0.169395	-7.912346	0.000000	-10.000000	-0.075000	-3.033333	46.500000	1023.000000	1023.000000	2046.000000
17.080000	-0.027716	-16.380413	0.860690	-9.035088	-0.130258	-8.075759	0.000000	-10.000000	-0.075000	-2.883333	45.500000	1023.000000	1023.000000	2046.000000
17.100000	-0.028221	-16.678864	0.702431	-9.101625	-0.179135	-8.100534	0.000000	-10.000000	-0.083333	-2.500000	44.500000	1023.000000	1023.000000	2046.000000
17.120001	-0.028711	-16.968193	0.471823	-9.283049	-0.133624	-8.023344	0.000000	-10.000000	-0.091667	-1.950000	43.666668	1023.000000	1023.000000	2046.000000
17.139999	-0.029344	-17.342562	0.367779	-9.299565	-0.363658	-8.047118	0.000000	-10.000000	-0.091667	-1.466667	43.166668	1023.000000	1023.000000	2046.000000
17.160000	-0.029674	-17.537205	0.422929	-9.556889	-0.384273	-8.018972	0.000000	-10.000000	-0.091667	-0.800000	43.000000	1023.000000	1023.000000	2046.000000
17.180000	-0.029562	-17.471088	0.578388	-9.700234	-0.398259	-7.950983	0.000000	-10.000000	-0.083333	-0.366667	43.000000	1023.000000	1023.000000	2046.000000
17.200001	-0.028916	-17.089422	0.476549	-9.437586	-0.183510	-7.944876	0.000000	-10.000000	-0.083333	0.000000	43.000000	1023.000000	1023.000000	2046.000000
17.219999	-0.027585	-16.302776	0.745478	-9.153580	-0.159384	-7.735290	0.000000	-10.000000	-0.083333	0.000000	43.000000	1023.000000	1023.000000	2046.000000
17.240000	-0.027145	-16.042843	0.755459	-8.943634	-0.102802	-7.751867	0.000000	-10.000000	-0.083333	0.000000	43.000000	1023.000000	1023.000000	2046.000000
17.260000	-0.026926	-15.913361	0.717766	-8.904772	-0.094099	-7.632256	0.000000	-10.000000	-0.083333	0.000000	43.000000	1023.000000	1023.000000	2046.000000
17.280001	-0.026889	-15.891400	0.692428	-9.012422	-0.041961	-7.529445	0.000000	-10.000000	-0.075000	0.000000	43.000000	1023.000000	1023.000000	2046.000000
17.299999	-0.026139	-15.448169	0.766315	-8.779369	-0.152324	-7.282791	0.000000	-10.000000	-0.083333	0.000000	43.000000	1023.000000	1023.000000	2046.000000
17.320000	-0.025482	-15.059625	1.080896	-9.055276	0.025020	-7.110265	0.000000	-10.000000	-0.075000	0.533333	43.000000	1023.000000	1023.000000	2046.000000
17.340000	-0.024393	-14.416203	1.333681	-8.980243	0.187354	-6.956995	0.000000	-10.000000	-0.083333	1.100000	43.000000	1023.000000	1023.000000	2046.000000
17.360001	-0.023063	-13.630384	1.431741	-8.628564	0.371302	-6.804863	0.000000	-10.000000	-0.083333	1.633333	43.000000	1023.000000	1023.000000	2046.000000
17.379999	-0.021871	-12.925508	1.729775	-8.358950	0.321441	-6.617774	0.000000	-10.000000	-0.100000	1.666667	43.000000	1023.000000	1023.000000	2046.000000
17.400000	-0.021319	-12.599720	1.751716	-8.057719	0.298425	-6.592142	0.000000	-10.000000	-0.091667	1.716667	43.000000	1023.000000	1023.000000	2046.000000
17.420000	-0.021715	-12.833416	1.543408	-8.137239	0.376797	-6.616382	0.000000	-10.000000	-0.091667	1.683333	43.000000	1023.000000	1023.000000	2046.000000
17.440001	-0.022190	-13.114161	1.470291	-8.198651	0.323790	-6.709591	0.000000	-10.000000	-0.091667	1.533333	43.000000	1023.000000	1023.000000	2046.000000
17.459999	-0.022799	-13.474200	1.310795	-8.167761	0.251997	-6.869231	0.000000	-10.000000	-0.091667	1.100000	43.000000	1023.000000	1023.000000	2046.000000
17.480000	-0.023323	-13.784088	1.431394	-8.376554	0.200483	-7.039411	0.000000	-10.000000	-0.091667	0.600000	43.000000	1023.000000	1023.000000	2046.000000
17.500000	-0.023166	-13.691055	1.292270	-8.176816	0.390745	-7.197255	0.000000	-10.000000	-0.091667	0.783333	43.000000	1023.000000	1023.000000	2046.000000
17.520000	-0.022964	-13.572021	1.172933	-7.713200	0.324160	-7.355914	0.000000	-10.000000	-0.091667	1.316667	43.000000	1023.000000	1023.000000	2046.000000
17.540001	-0.022788	-13.467490	1.276241	-7.370944	0.093239	-7.466027	0.000000	-10.000000	-0.083333	1.916667	43.000000	1023.000000	1023.000000	2046.000000
17.559999	-0.023513	-13.896129	1.138496	-7.127607	-0.027875	-7.879142	0.000000	-10.000000	-0.075000	1.950000	43.000000	1023.000000	1023.000000	2046.000000
17.580000	-0.025454	-15.043447	0.801328	-7.332969	-0.206267	-8.305538	0.000000	-10.000000	-0.083333	1.916667	43.000000	1023.000000	1023.000000	2046.000000
17.600000	-0.027152	-16.047060	0.458832	-7.581653	-0.427076	-8.497162	0.000000	-10.000000	-0.083333	2.216667	43.000000	1023.000000	1023.000000	2046.000000
17.620001	-0.028477	-16.829817	0.219551	-7.804413	-0.506078	-8.738877	0.000000	-10.000000	-0.091667	2.683333	43.000000	1023.000000	1023.000000	2046.000000
17.639999	-0.029424	-17.389488	0.179174	-8.217678	-0.383971	-8.967013	0.000000	-10.000000	-0.083333	3.300000	43.000000	1023.000000	1023.000000	2046.000000
17.660000	-0.030076	-17.774937	-0.111001	-8.215601	-0.384085	-9.064250	0.000000	-10.000000	-0.083333	3.750000	43.000000	1023.000000	1023.000000	2046.000000
17.680000	-0.030280	-17.895718	-0.149175	-8.017755	-0.561023	-9.167766	0.000000	-10.000000	-0.083333	3.950000	43.000000	1023.000000	1023.000000	2046.000000
17.700001	-0.030240	-17.871798	-0.085079	-7.840258	-0.861428	-9.085033	0.000000	-10.000000	-0.091667	3.700000	43.000000	1023.000000	1023.000000	2046.000000
17.719999	-0.030445	-17.992798	-0.209719	-7.812554	-1.005691	-8.964834	0.000000	-10.000000	-0.091667	3.100000	43.000000	1023.000000	1023.000000	2046.000000
17.740000	-0.030523	-18.038809	-0.367048	-7.934033	-0.972890	-8.764836	0.000000	-10.000000	-0.083333	2.066667	43.000000	1023.000000	1023.000000	2046.000000
17.760000	-0.030773	-18.186829	-0.578341	-8.041848	-0.994250	-8.572390	0.000000	-10.000000	-0.066667	1.016667	43.000000	1023.000000	1023.000000	2046.000000
17.780001	-0.030490	-18.019537	-0.649082	-8.063430	-0.877562	-8.429463	0.000000	-10.000000	-0.066667	-0.016667	43.000000	1023.000000	1023.000000	2046.000000
17.799999	-0.030428	-17.982742	-0.453562	-8.267828	-0.901228	-8.360124	0.000000	-10.000000	-0.050000	-1.100000	43.000000	1023.000000	1023.000000	2046.000000
17.820000	-0.030402	-17.967432	-0.552152	-8.337462	-0.865539	-8.212279	0.000000	-10.000000	-0.050000	-2.300000	42.833332	1023.000000	1023.000000	2046.000000
17.840000	-0.030002	-17.731415	-0.414474	-8.223576	-0.891987	-8.201378	0.000000	-10.000000	-0.041667	-3.700000	42.333332	1023.000000	1023.000000	2046.000000
17.860001	-0.029251	-17.287060	-0.022152	-8.313096	-0.995455	-7.956356	0.000000	-10.000000	-0.050000	-4.866667	41.166668	1023.000000	1023.000000	2046.000000
17.879999	-0.028629	-16.919588	0.124020	-8.427155	-0.774572	-7.841880	0.000000	-10.000000	-0.050000	-5.766667	39.500000	1023.000000	1023.000000	2046.000000
17.900000	-0.028600	-16.902599	0.281333	-8.834291	-0.569339	-7.780302	0.000000	-10.000000	-0.050000	-6.150000	37.500000	1023.000000	1023.000000	2046.000000
17.920000	-0.029104	-17.200228	0.184943	-9.208795	-0.285704	-7.890670	0.000000	-10.000000	-0.050000	-6.116667	35.500000	1023.000000	1023.000000	2046.000000
17.940001	-0.029321	-17.328487	0.415644	-9.381283	-0.346419	-8.016429	0.000000	-10.000000	-0.058333	-5.833333	33.500000	1023.000000	1023.000000	2046.000000
17.959999	-0.030216	-17.857914	0.466389	-9.648375	-0.423719	-8.252210	0.000000	-10.000000	-0.066667	-5.266667	31.500000	1023.000000	1023.000000	2046.000000
17.980000	-0.030500	-18.025290	0.411304	-9.664208	-0.340390	-8.431993	0.000000	-10.000000	-0.066667	-4.333333	29.666666	1023.000000	1023.000000	2046.000000
18.000000	-0.030622	-18.097702	0.334360	-9.612642	-0.440904	-8.378514	0.000000	-10.000000	-0.075000	-3.100000	28.166666	1023.000000	1023.000000	2046.000000
18.020000	-0.030707	-18.147623	0.522993	-9.753051	-0.508119	-8.409446	0.000000	-10.000000	-0.083333	-1.600000	27.333334	1023.000000	1023.000000	2046.000000
18.040001	-0.030259	-17.882931	0.580578	-9.683248	-0.530695	-8.249566	0.000000	-10.000000	-0.100000	-0.316667	27.000000	1023.000000	1023.000000	2046.000000
18.059999	-0.029982	-17.719547	0.535980	-9.666343	-0.463353	-8.125830	0.000000	-10.000000	-0.100000	0.850000	27.000000	1023.000000	1023.000000	2046.000000
18.080000	-0.029391	-17.370283	0.474043	-9.559698	-0.344183	-7.940444	0.000000	-10.000000	-0.100000	1.500000	27.000000	1023.000000	1023.000000	2046.000000
18.100000	-0.029155	-17.230528	0.393072	-9.451287	-0.261106	-7.911207	0.000000	-10.000000	-0.100000	1.950000	27.000000	1023.000000	1023.000000	2046.000000
18.120001	-0.028773	-17.005116	0.364419	-9.348503	-0.272194	-7.748837	0.000000	-10.000000	-0.100000	2.366667	27.000000	1023.000000	1023.000000	2046.000000
18.139999	-0.028429	-16.801537	0.505819	-9.256799	-0.348124	-7.702432	0.000000	-10.000000	-0.100000	3.033333	27.000000	1023.000000	1023.000000	2046.000000
18.160000	-0.028020	-16.559551	0.828698	-9.351566	-0.278994	-7.757689	0.000000	-10.000000	-0.108333	4.150000	27.000000	1023.000000	1023.000000	2046.000000
18.180000	-0.027087	-16.008303	0.884801	-9.266142	-0.046954	-7.580006	0.000000	-10.000000	-0.125000	5.550000	27.000000	1023.000000	1023.000000	2046.000000
18.200001	-0.025362	-14.988644	1.092857	-8.871261	0.137454	-7.347694	0.000000	-10.000000	-0.150000	7.116667	27.000000	1023.000000	1023.000000	2046.000000
18.219999	-0.023921	-14.137096	1.502990	-8.703422	0.172773	-7.109438	0.000000	-10.000000	-0.175000	8.516666	27.000000	1023.000000	1023.000000	2046.000000
18.240000	-0.022579	-13.344247	1.470167	-8.407324	0.302180	-6.709269	0.000000	-10.000000	-0.191667	9.800000	27.000000	1023.000000	1023.000000	2046.000000
18.260000	-0.021723	-12.838152	1.462116	-8.164343	0.393606	-6.529532	0.000000	-10.000000	-0.200000	10.866667	27.000000	1023.000000	1023.000000	2046.000000
18.280001	-0.020863	-12.330029	1.428738	-8.002083	0.483344	-6.240028	0.000000	-10.000000	-0.200000	11.916667	26.166666	1023.000000	1023.000000	2046.000000
18.299999	-0.019630	-11.601583	1.555763	-7.646584	0.487037	-5.997799	0.000000	-10.000000	-0.233333	13.583334	29.666666	1023.000000	1023.000000	2046.000000
18.320000	-0.019317	-11.416512	1.741010	-7.755648	0.633045	-6.034919	0.000000	-10.000000	-0.266667	14.983335	33.166668	1023.000000	1023.000000	2046.000000
18.340000	-0.019366	-11.445250	1.934588	-7.810992	0.640179	-6.209024	0.000000	-10.000000	-0.300000	16.050001	37.500000	1023.000000	1023.000000	2046.000000
18.360001	-0.019385	-11.456739	1.770153	-7.673155	0.688607	-6.242344	0.000000	-10.000000	-0.300000	16.050001	37.500000	1023.000000	1023.000000	2046.000000
18.379999	-0.018293	-10.811377	1.789494	-7.034637	0.606727	-6.172961	0.000000	-10.000000	-0.300000	16.266668	39.333332	1023.000000	1023.000000	2046.000000
18.400000	-0.017459	-10.318246	1.829486	-6.594059	0.533534	-6.087206	0.000000	-10.000000	-0.316667	16.766668	43.000000	1023.000000	1023.000000	2046.000000
18.420000	-0.016723	-9.883473	1.559340	-6.043341	0.513552	-5.913023	0.000000	-10.000000	-0.341667	17.433334	48.666668	1023.000000	1023.000000	2046.000000
18.440001	-0.016275	-9.618411	1.583080	-5.753303	0.611364	-6.059552	0.000000	-10.000000	-0.358333	18.316668	54.333332	1023.000000	1023.000000	2046.000000
18.459999	-0.016736	-9.890760	1.415607	-5.507269	0.486821	-6.285919	0.000000	-10.000000	-0.350000	18.866667	60.333332	1023.000000	1023.000000	2046.000000
18.480000	-0.018357	-10.849099	1.407116	-5.872736	0.399749	-6.783227	0.000000	-10.000000	-0.366667	19.416668	66.333336	1023.000000	1023.000000	2046.000000
18.500000	-0.019372	-11.448769	1.139028	-5.993021	0.308147	-6.902923	0.000000	-10.000000	-0.383333	19.900002	72.666664	1023.000000	1023.000000	2046.000000
18.520000	-0.019354	-11.438429	1.079040	-5.882990	0.235705	-6.870183	0.000000	-10.000000	-0.416667	20.650002	79.166664	1023.000000	1023.000000	2046.000000
18.540001	-0.019118	-11.299022	0.932671	-5.589509	0.132256	-6.774440	0.000000	-10.000000	-0.425000	21.500000	86.000000	1023.000000	1023.000000	2046.000000
18.559999	-0.018908	-11.174477	0.640317	-5.404366	0.231799	-6.642226	0.000000	-10.000000	-0.450000	22.183334	93.000000	1023.000000	1023.000000	2046.000000
18.580000	-0.018900	-11.170157	0.507457	-5.272800	0.073133	-6.477948	0.000000	-10.000000	-0.466667	22.683334	100.333336	1023.000000	1023.000000	2046.000000
18.600000	-0.018584	-10.983031	0.432574	-5.157279	-0.014457	-6.243869	0.000000	-10.000000	-0.483333	23.083334	107.833336	1023.000000	1023.000000	2046.000000
18.620001	-0.018420	-10.886483	0.530108	-5.316586	0.004328	-6.104333	0.000000	-10.000000	-0.483333	23.266666	115.500000	1023.000000	1023.000000	2046.000000
18.639999	-0.017053	-10.078152	0.556201	-5.016267	0.071163	-5.689249	0.000000	-10.000000	-0.491667	23.316668	123.166664	1023.000000	1023.000000	2046.000000
18.660000	-0.015909	-9.402146	0.475529	-4.602223	0.108710	-5.384163	0.000000	-10.000000	-0.483333	23.250000	131.000000	1023.000000	1023.000000	2046.000000
18.680000	-0.014698	-8.686571	0.695704	-4.345908	0.025616	-5.061983	0.000000	-10.000000	-0.491667	23.150000	139.000000	1023.000000	1023.000000	2046.000000
18.700001	-0.013345	-7.887054	0.562676	-3.946603	0.117763	-4.620890	0.000000	-10.000000	-0.483333	23.150000	146.666672	1023.000000	1023.000000	2046.000000
18.719999	-0.012433	-7.348151	0.517322	-3.887376	0.223609	-4.201707	0.000000	-10.000000	-0.483333	23.016666	154.333328	1023.000000	1023.000000	2046.000000
18.740000	-0.011040	-6.524760	0.623492	-3.612632	0.243990	-3.779610	0.000000	-10.000000	-0.466667	22.816668	162.000000	1023.000000	1023.000000	2046.000000
18.760000	-0.009425	-5.570120	0.937238	-3.500627	0.442014	-3.448745	0.000000	-10.000000	-0.458333	22.616667	169.666672	1023.000000	1023.000000	2046.000000
18.780001	-0.007962	-4.705399	1.485378	-3.679014	0.651410	-3.163172	0.000000	-10.000000	-0.450000	22.450001	177.333328	1023.000000	1023.000000	2046.000000
18.799999	-0.006456	-3.815530	1.627421	-3.505414	0.969369	-2.906906	0.000000	-10.000000	-0.450000	22.400000	184.666672	1023.000000	1023.000000	2046.000000
18.820000	-0.005280	-3.120284	1.919486	-3.327276	1.063594	-2.776088	0.000000	-10.000000	-0.450000	22.350000	192.333328	1023.000000	1023.000000	2046.000000
18.840000	-0.004655	-2.751066	2.119824	-3.139260	1.073339	-2.804969	0.000000	-10.000000	-0.466667	22.500000	199.666672	1023.000000	1023.000000	2046.000000
18.860001	-0.004275	-2.526760	2.028662	-2.909884	1.125847	-2.771385	0.000000	-10.000000	-0.491667	23.083334	207.333328	1023.000000	1023.000000	2046.000000
18.879999	-0.003580	-2.115970	1.903986	-2.792536	1.290060	-2.517479	0.000000	-10.000000	-0.491667	23.600000	214.666672	1023.000000	1023.000000	2046.000000
18.900000	-0.002635	-1.557032	1.867465	-2.429003	1.334541	-2.330035	0.000000	-10.000000	-0.491667	23.783333	222.666672	1023.000000	1023.000000	2046.000000
18.920000	-0.001520	-0.898179	2.013613	-2.241053	1.352892	-2.023630	0.000000	-10.000000	-0.466667	23.716667	230.333328	1023.000000	1023.000000	2046.000000
18.940001	-0.000476	-0.281168	1.958833	-1.855649	1.327144	-1.711495	0.000000	-10.000000	-0.466667	23.583334	238.333328	1023.000000	1023.000000	2046.000000
18.959999	0.000570	0.336893	2.089969	-1.668744	1.323969	-1.408300	0.000000	-10.000000	-0.450000	23.716667	246.000000	1023.000000	1023.000000	2046.000000
18.980000	0.001741	1.029102	2.200711	-1.461261	1.377584	-1.087933	0.000000	-10.000000	-0.450000	23.600000	254.000000	1023.000000	1023.000000	2046.000000
19.000000	0.002775	1.640225	2.188802	-1.210276	1.537233	-0.875533	0.000000	-10.000000	-0.450000	23.600000	262.000000	1023.000000	1023.000000	2046.000000
19.020000	0.004636	2.740113	2.340102	-0.649817	1.606740	-0.556912	0.000000	-10.000000	-0.466667	23.533335	270.000000	1023.000000	1023.000000	2046.000000
19.040001	0.006711	3.966171	2.797392	-0.289585	1.741479	-0.283115	0.000000	-10.000000	-0.508333	23.916668	278.000000	1023.000000	1023.000000	2046.000000
19.059999	0.008769	5.182250	3.033602	0.195358	1.954818	-0.001529	0.000000	-10.000000	-0.533333	24.516668	286.000000	1023.000000	1023.000000	2046.000000
19.080000	0.010661	6.300935	3.205961	0.537983	2.142626	0.414365	0.000000	-10.000000	-0.550000	25.083334	294.000000	1023.000000	1023.000000	2046.000000
19.100000	0.012685	7.496797	3.267098	1.029777	2.245353	0.954569	0.000000	-10.000000	-0.541667	25.433334	302.166656	1023.000000	1023.000000	2046.000000
19.120001	0.013908	8.219701	3.244287	1.443364	2.211173	1.320878	0.000000	-10.000000	-0.550000	25.500000	310.500000	1023.000000	1023.000000	2046.000000
19.139999	0.015135	8.944951	3.234629	1.780501	2.327062	1.602758	0.000000	-10.000000	-0.550000	25.533333	319.166656	1023.000000	1023.000000	2046.000000
19.160000	0.016753	9.901229	3.405185	2.130023	2.346356	2.019664	0.000000	-10.000000	-0.558333	25.516666	327.666656	1023.000000	1023.000000	2046.000000
19.180000	0.018262	10.792922	3.594947	2.387383	2.504900	2.305691	0.000000	-10.000000	-0.558333	25.666668	336.166656	1023.000000	1023.000000	2046.000000
19.200001	0.019362	11.443016	3.832531	2.511335	2.642678	2.456472	0.000000	-10.000000	-0.550000	25.550001	344.500000	1023.000000	1023.000000	2046.000000
19.219999	0.020362	12.033926	3.967009	2.863714	2.776805	2.426398	0.000000	-10.000000	-0.533333	25.350000	353.166656	1023.000000	1023.000000	2046.000000
19.240000	0.021034	12.430843	3.922414	3.206786	2.909553	2.392090	0.000000	-10.000000	-0.525000	25.133333	361.666656	1023.000000	1023.000000	2046.000000
19.260000	0.021809	12.888900	4.029638	3.597952	2.881486	2.379824	0.000000	-10.000000	-0.516667	24.866667	370.166656	1023.000000	1023.000000	2046.000000
19.280001	0.022998	13.591919	3.991772	4.202307	2.847280	2.550560	0.000000	-10.000000	-0.516667	24.850000	378.500000	1023.000000	1023.000000	2046.000000
19.299999	0.023762	14.043577	3.987910	4.757625	2.841709	2.456333	0.000000	-10.000000	-0.516667	24.600000	386.833344	1023.000000	1023.000000	2046.000000
19.320000	0.023550	13.918150	3.878428	5.137967	2.712789	2.188966	0.000000	-10.000000	-0.516667	24.550001	395.000000	1023.000000	1023.000000	2046.000000
19.340000	0.022999	13.592555	3.753070	5.275756	2.641148	1.922581	0.000000	-10.000000	-0.500000	24.166668	403.000000	1023.000000	1023.000000	2046.000000
19.360001	0.022036	13.023485	3.380987	5.466196	2.458578	1.717724	0.000000	-10.000000	-0.491667	23.866667	411.000000	1023.000000	1023.000000	2046.000000
19.379999	0.021801	12.884377	3.240217	5.419801	2.490937	1.733423	0.000000	-10.000000	-0.491667	23.933332	419.000000	1023.000000	1023.000000	2046.000000
19.400000	0.021589	12.758990	3.140312	5.464099	2.385334	1.769244	0.000000	-10.000000	-0.516667	24.266666	427.000000	1023.000000	1023.000000	2046.000000
19.420000	0.021599	12.764843	3.000440	5.663546	2.247428	1.853429	0.000000	-10.000000	-0.533333	24.950001	435.166656	1023.000000	1023.000000	2046.000000
19.440001	0.022033	13.021619	2.918595	5.695522	2.252536	2.154966	0.000000	-10.000000	-0.541667	25.183334	443.500000	1023.000000	1023.000000	2046.000000
19.459999	0.022484	13.288289	3.014879	5.698632	2.271704	2.303075	0.000000	-10.000000	-0.541667	25.516666	452.000000	1023.000000	1023.000000	2046.000000
19.480000	0.023430	13.846906	2.924405	6.053845	2.305809	2.562847	0.000000	-10.000000	-0.525000	25.283333	460.500000	1023.000000	1023.000000	2046.000000
19.500000	0.024372	14.403980	2.820300	6.327782	2.467408	2.788491	0.000000	-10.000000	-0.516667	25.333334	469.000000	1023.000000	1023.000000	2046.000000
19.520000	0.025961	15.342973	2.939427	6.780577	2.526062	3.096908	0.000000	-10.000000	-0.491667	24.750000	477.500000	1023.000000	1023.000000	2046.000000
19.540001	0.027193	16.071215	2.898543	7.250139	2.486742	3.435791	0.000000	-10.000000	-0.475000	24.433334	485.833344	1023.000000	1023.000000	2046.000000
19.559999	0.028157	16.640909	2.920953	7.540938	2.440653	3.738365	0.000000	-10.000000	-0.458333	23.500000	494.000000	1023.000000	1023.000000	2046.000000
19.580000	0.029265	17.295767	2.891633	7.808798	2.415492	4.179844	0.000000	-10.000000	-0.450000	22.666668	502.000000	1023.000000	1023.000000	2046.000000
19.600000	0.030618	18.095339	2.922311	8.057924	2.577849	4.537255	0.000000	-10.000000	-0.441667	21.933334	509.666656	1023.000000	1023.000000	2046.000000
19.620001	0.031928	18.869661	3.140585	8.156714	2.512186	5.060174	0.000000	-10.000000	-0.425000	21.333334	517.166687	1023.000000	1023.000000	2046.000000
19.639999	0.033292	19.675373	3.403902	8.266311	2.765971	5.239190	0.000000	-10.000000	-0.400000	20.916666	524.333313	1023.000000	1023.000000	2046.000000
19.660000	0.034559	20.424452	3.720998	8.132228	3.059548	5.511678	0.000000	-10.000000	-0.383333	20.166666	531.500000	1023.000000	1023.000000	2046.000000
19.680000	0.035327	20.878023	3.823904	8.227808	3.341666	5.484644	0.000000	-10.000000	-0.366667	19.783333	538.333313	1023.000000	1023.000000	2046.000000
19.700001	0.036256	21.427359	3.854695	8.575893	3.490093	5.506678	0.000000	-10.000000	-0.358333	19.300001	545.000000	1023.000000	1023.000000	2046.000000
19.719999	0.036627	21.646687	3.945148	8.691905	3.504824	5.504810	0.000000	-10.000000	-0.333333	18.933334	551.500000	1023.000000	1023.000000	2046.000000
19.740000	0.036969	21.848423	3.938246	8.915383	3.381449	5.613346	0.000000	-10.000000	-0.316667	18.500000	558.000000	1023.000000	1023.000000	2046.000000
19.760000	0.037757	22.314098	3.814339	9.159428	3.369752	5.970578	0.000000	-10.000000	-0.291667	18.033335	564.333313	1023.000000	1023.000000	2046.000000
19.780001	0.038264	22.613794	3.946885	9.194734	3.371281	6.100896	0.000000	-10.000000	-0.291667	17.750000	570.500000	1023.000000	1023.000000	2046.000000
19.799999	0.039207	23.171059	3.936596	9.491346	3.429011	6.314106	0.000000	-10.000000	-0.275000	17.433334	576.500000	1023.000000	1023.000000	2046.000000
19.820000	0.040468	23.916443	4.148998	9.690605	3.601986	6.474854	0.000000	-10.000000	-0.266667	17.166666	582.333313	1023.000000	1023.000000	2046.000000
19.840000	0.041269	24.390175	4.253779	9.751817	3.824775	6.559805	0.000000	-10.000000	-0.266667	16.700001	588.000000	1023.000000	1023.000000	2046.000000
19.860001	0.042858	25.329210	4.353442	10.338051	3.934598	6.703118	0.000000	-10.000000	-0.283333	16.416666	593.500000	1023.000000	1023.000000	2046.000000
19.879999	0.044621	26.371016	4.535132	10.737079	4.061402	7.037403	0.000000	-10.000000	-0.300000	16.233334	599.000000	1023.000000	1023.000000	2046.000000
19.900000	0.046223	27.317520	4.809432	11.194989	3.965407	7.347691	0.000000	-10.000000	-0.300000	16.483334	604.500000	1023.000000	1023.000000	2046.000000
19.920000	0.048291	28.540150	5.069934	11.549751	4.142482	7.777982	0.000000	-10.000000	-0.308333	16.700001	610.000000	1023.000000	1023.000000	2046.000000
19.940001	0.050083	29.599052	5.284625	11.729248	4.359516	8.225665	0.000000	-10.000000	-0.325000	17.183332	615.666687	1023.000000	1023.000000	2046.000000
19.959999	0.051402	30.378635	5.386631	12.101824	4.437027	8.453156	0.000000	-10.000000	-0.325000	17.283333	621.166687	1023.000000	1023.000000	2046.000000
19.980000	0.052511	31.034119	5.494767	12.202994	4.610220	8.726138	0.000000	-10.000000	-0.300000	17.450001	626.833313	1023.000000	1023.000000	2046.000000
20.000000	0.053996	31.911690	5.718746	12.455618	4.798734	8.938592	0.000000	-10.000000	-0.275000	17.166668	632.500000	1023.000000	1023.000000	2046.000000
20.020000	0.054844	32.412743	5.760005	12.698092	4.822776	9.131871	0.000000	-10.000000	-0.275000	16.833334	638.500000	1023.000000	1023.000000	2046.000000
20.040001	0.055168	32.604580	5.697061	12.926574	4.922007	9.058938	0.000000	-10.000000	-0.275000	16.283335	644.166687	1023.000000	1023.000000	2046.000000
20.059999	0.055726	32.934269	5.779354	13.277406	4.906049	8.971461	0.000000	-10.000000	-0.275000	15.933333	649.666687	1023.000000	1023.000000	2046.000000
20.080000	0.056044	33.122108	5.892867	13.548159	4.785642	8.895439	0.000000	-10.000000	-0.250000	15.383333	655.000000	1023.000000	1023.000000	2046.000000
20.100000	0.056785	33.560093	5.921856	13.929749	4.765128	8.943361	0.000000	-10.000000	-0.241667	14.983334	660.333313	1023.000000	1023.000000	2046.000000
20.120001	0.057100	33.746128	5.886003	14.114522	4.855975	8.889629	0.000000	-10.000000	-0.225000	14.550000	665.500000	1023.000000	1023.000000	2046.000000
20.139999	0.056883	33.617973	5.816675	14.202414	4.865475	8.733411	0.000000	-10.000000	-0.208333	14.216667	670.333313	1023.000000	1023.000000	2046.000000
20.160000	0.055398	32.740108	5.550194	14.243899	4.609601	8.336412	0.000000	-10.000000	-0.191667	13.600000	675.166687	1023.000000	1023.000000	2046.000000
20.180000	0.053760	31.772013	5.287770	14.086502	4.580611	7.817129	0.000000	-10.000000	-0.166667	12.666667	679.666687	1023.000000	1023.000000	2046.000000
20.200001	0.052872	31.247246	5.128205	14.081779	4.441678	7.595583	0.000000	-10.000000	-0.158333	11.966667	684.000000	1023.000000	1023.000000	2046.000000
20.219999	0.052265	30.888664	4.982614	14.077109	4.401758	7.427182	0.000000	-10.000000	-0.166667	11.700001	688.000000	1023.000000	1023.000000	2046.000000
20.240000	0.052770	31.186968	5.178641	14.281007	4.295310	7.432010	0.000000	-10.000000	-0.200000	12.466667	692.000000	1023.000000	1023.000000	2046.000000
20.260000	0.052785	31.195774	5.217411	14.294073	4.213321	7.470969	0.000000	-10.000000	-0.233333	13.650001	696.166687	1023.000000	1023.000000	2046.000000
20.280001	0.053272	31.483828	5.224787	14.566209	4.053125	7.639706	0.000000	-10.000000	-0.250000	14.750000	700.666687	1023.000000	1023.000000	2046.000000
20.299999	0.053537	31.640230	4.925965	14.732066	4.110533	7.871666	0.000000	-10.000000	-0.250000	14.866667	705.500000	1023.000000	1023.000000	2046.000000
20.320000	0.054417	32.160423	4.877615	14.953030	4.133929	8.195848	0.000000	-10.000000	-0.241667	14.533334	710.500000	1023.000000	1023.000000	2046.000000
20.340000	0.055153	32.595673	4.752535	15.302265	4.157097	8.383776	0.000000	-10.000000	-0.233333	14.250000	715.333313	1023.000000	1023.000000	2046.000000
20.360001	0.056068	33.136028	4.774759	15.590076	4.228279	8.542915	0.000000	-10.000000	-0.216667	14.216667	720.166687	1023.000000	1023.000000	2046.000000
20.379999	0.056744	33.535954	4.694170	15.787380	4.293039	8.761366	0.000000	-10.000000	-0.208333	14.116667	724.833313	1023.000000	1023.000000	2046.000000
20.400000	0.057540	34.005962	4.760839	15.858145	4.420059	8.966922	0.000000	-10.000000	-0.191667	13.600000	729.500000	1023.000000	1023.000000	2046.000000
20.420000	0.058636	34.653843	4.933494	16.030010	4.455513	9.234824	0.000000	-10.000000	-0.183333	13.083334	734.166687	1023.000000	1023.000000	2046.000000
20.440001	0.059197	34.985714	4.880917	16.157770	4.414668	9.532360	0.000000	-10.000000	-0.166667	12.550000	738.666687	1023.000000	1023.000000	2046.000000
20.459999	0.060288	35.630249	4.918589	16.389933	4.395759	9.925968	0.000000	-10.000000	-0.158333	12.016666	743.000000	1023.000000	1023.000000	2046.000000
20.480000	0.061704	36.466850	5.293555	16.522953	4.442620	10.207722	0.000000	-10.000000	-0.133333	11.216666	747.000000	1023.000000	1023.000000	2046.000000
20.500000	0.062548	36.965973	5.623387	16.469942	4.632871	10.239773	0.000000	-10.000000	-0.116667	10.200000	751.000000	1023.000000	1023.000000	2046.000000
20.520000	0.062532	36.956600	5.705695	16.423481	4.686275	10.141149	0.000000	-10.000000	-0.091667	9.150001	754.666687	1023.000000	1023.000000	2046.000000
20.540001	0.062049	36.670837	5.559210	16.255882	4.874827	9.980916	0.000000	-10.000000	-0.075000	7.650000	757.833313	1023.000000	1023.000000	2046.000000
20.559999	0.061225	36.183918	5.310925	15.974872	4.992727	9.905393	0.000000	-10.000000	-0.058333	4.666667	760.666687	1023.000000	1023.000000	2046.000000
20.580000	0.060312	35.644211	5.043245	15.751686	4.962702	9.886578	0.000000	-10.000000	-0.033333	0.550000	762.666687	1023.000000	1023.000000	2046.000000
20.600000	0.059329	35.063377	4.931540	15.514048	4.853691	9.764097	0.000000	-10.000000	-0.016667	-4.233334	763.833313	1023.000000	1023.000000	2046.000000
20.620001	0.058348	34.483875	4.873435	15.040433	4.855848	9.714159	0.000000	-10.000000	0.000000	-8.283334	764.000000	1023.000000	1023.000000	2046.000000
20.639999	0.057917	34.228802	5.008485	14.793708	4.807026	9.619583	0.000000	-10.000000	0.008333	-11.233334	764.000000	1023.000000	1023.000000	2046.000000
20.660000	0.057817	34.169918	5.161874	14.610592	4.821203	9.576249	0.000000	-10.000000	0.016667	-13.033334	764.000000	1023.000000	1023.000000	2046.000000
20.680000	0.057851	34.189701	5.287858	14.533148	4.868454	9.500240	0.000000	-10.000000	0.025000	-13.766667	764.000000	1023.000000	1023.000000	2046.000000
20.700001	0.058641	34.656612	5.419090	14.718706	4.949158	9.569658	0.000000	-10.000000	0.025000	-14.216667	756.666687	1023.000000	1023.000000	2046.000000
20.719999	0.059223	35.000961	5.615986	14.755011	4.999455	9.630508	0.000000	-10.000000	0.033333	-14.183333	747.666687	1023.000000	1023.000000	2046.000000
20.740000	0.059989	35.453758	5.842523	14.746313	5.140106	9.724817	0.000000	-10.000000	0.025000	-13.800000	737.166687	1023.000000	1023.000000	2046.000000
20.760000	0.060639	35.837769	5.788387	14.768289	5.395541	9.885551	0.000000	-10.000000	0.016667	-12.716667	731.166687	1023.000000	1023.000000	2046.000000
20.780001	0.061171	36.151894	5.861481	14.779723	5.405282	10.105408	0.000000	-10.000000	0.000000	-11.833333	726.833313	1023.000000	1023.000000	2046.000000
20.799999	0.061149	36.139069	6.088283	14.523086	5.434935	10.092767	0.000000	-10.000000	0.000000	-11.100000	722.666687	1023.000000	1023.000000	2046.000000
20.820000	0.060930	36.009789	6.297695	14.189316	5.501487	10.021293	0.000000	-10.000000	0.000000	-10.916667	720.333313	1023.000000	1023.000000	2046.000000
20.840000	0.060064	35.497829	6.025472	14.113189	5.540718	9.818452	0.000000	-10.000000	0.000000	-10.616667	716.666687	1023.000000	1023.000000	2046.000000
20.860001	0.059159	34.963135	6.055302	14.004161	5.446798	9.456873	0.000000	-10.000000	0.000000	-10.483334	713.333313	1023.000000	1023.000000	2046.000000
20.879999	0.058399	34.514004	5.899638	14.083055	5.276601	9.254707	0.000000	-10.000000	0.000000	-10.333334	709.666687	1023.000000	1023.000000	2046.000000
20.900000	0.057496	33.979988	5.653927	14.013661	5.204317	9.108084	0.000000	-10.000000	0.000000	-10.316667	706.333313	1023.000000	1023.000000	2046.000000
20.920000	0.056882	33.617439	5.622683	13.979220	5.029413	8.986121	0.000000	-10.000000	0.000000	-10.250000	702.666687	1023.000000	1023.000000	2046.000000
20.940001	0.056329	33.290359	5.789201	13.706174	4.969552	8.825433	0.000000	-10.000000	0.000000	-10.266666	699.333313	1023.000000	1023.000000	2046.000000
20.959999	0.055396	32.738800	5.853415	13.480456	5.012210	8.392718	0.000000	-10.000000	0.000000	-10.366667	695.833313	1023.000000	1023.000000	2046.000000
20.980000	0.053504	31.621132	5.602541	13.262995	4.943158	7.812439	0.000000	-10.000000	0.008333	-10.650001	692.500000	1023.000000	1023.000000	2046.000000
21.000000	0.051654	30.527500	5.316926	13.112488	4.801449	7.296637	0.000000	-10.000000	0.008333	-10.800000	688.833313	1023.000000	1023.000000	2046.000000
21.020000	0.049972	29.533438	5.214805	13.027452	4.445946	6.845234	0.000000	-10.000000	0.008333	-10.550000	685.166687	1023.000000	1023.000000	2046.000000
21.040001	0.048228	28.502478	4.944065	12.708612	4.285659	6.564142	0.000000	-10.000000	0.000000	-9.516666	681.666687	1023.000000	1023.000000	2046.000000
21.059999	0.047128	27.852663	4.803473	12.441111	4.147028	6.461051	0.000000	-10.000000	-0.025000	-8.116667	678.500000	1023.000000	1023.000000	2046.000000
21.080000	0.046380	27.410513	4.648686	12.242766	4.088295	6.430765	0.000000	-10.000000	-0.041667	-6.850000	675.833313	1023.000000	1023.000000	2046.000000
21.100000	0.045263	26.750456	4.536679	11.816493	4.026137	6.371147	0.000000	-10.000000	-0.050000	-6.450000	673.500000	1023.000000	1023.000000	2046.000000
21.120001	0.044469	26.280931	4.474279	11.474731	4.052419	6.279502	0.000000	-10.000000	-0.033333	-6.916667	671.500000	1023.000000	1023.000000	2046.000000
21.139999	0.044067	26.043404	4.315475	11.411689	4.012414	6.303825	0.000000	-10.000000	-0.025000	-7.916667	669.166687	1023.000000	1023.000000	2046.000000
21.160000	0.043639	25.790945	4.037658	11.488899	3.995387	6.269003	0.000000	-10.000000	-0.016667	-9.050000	666.500000	1023.000000	1023.000000	2046.000000
21.180000	0.043819	25.897238	4.057573	11.656975	3.806239	6.376450	0.000000	-10.000000	-0.008333	-9.933333	663.333313	1023.000000	1023.000000	2046.000000
21.200001	0.043728	25.843300	4.039287	11.747694	3.681527	6.374792	0.000000	-10.000000	0.008333	-10.733334	660.000000	1023.000000	1023.000000	2046.000000
21.219999	0.043383	25.639635	4.089476	11.442402	3.620853	6.486904	0.000000	-10.000000	0.008333	-11.516666	656.500000	1023.000000	1023.000000	2046.000000
21.240000	0.043460	25.685158	3.999156	11.269964	3.622356	6.793683	0.000000	-10.000000	0.016667	-12.316667	652.666687	1023.000000	1023.000000	2046.000000
21.260000	0.043366	25.629410	4.045377	10.948949	3.674494	6.960589	0.000000	-10.000000	0.016667	-13.016666	648.500000	1023.000000	1023.000000	2046.000000
21.280001	0.042878	25.340940	4.001715	10.511298	3.805442	7.022484	0.000000	-10.000000	0.033333	-13.400001	644.166687	1023.000000	1023.000000	2046.000000
21.299999	0.042498	25.116207	4.081277	10.015809	4.002309	7.016813	0.000000	-10.000000	0.041667	-13.916667	639.666687	1023.000000	1023.000000	2046.000000
21.320000	0.041831	24.722042	3.996522	9.908942	4.055005	6.761573	0.000000	-10.000000	0.041667	-14.116667	635.000000	1023.000000	1023.000000	2046.000000
21.340000	0.041390	24.461592	4.346646	9.820007	3.866382	6.428556	0.000000	-10.000000	0.041667	-14.266667	630.166687	1023.000000	1023.000000	2046.000000
21.360001	0.040488	23.928539	4.401985	9.568090	3.809024	6.149440	0.000000	-10.000000	0.025000	-13.983334	625.500000	1023.000000	1023.000000	2046.000000
21.379999	0.039755	23.495008	4.246974	9.212727	3.897348	6.137959	0.000000	-10.000000	0.016667	-13.666667	620.833313	1023.000000	1023.000000	2046.000000
21.400000	0.038587	22.804819	4.062283	8.717555	3.943214	6.081767	0.000000	-10.000000	0.008333	-13.450000	616.333313	1023.000000	1023.000000	2046.000000
21.420000	0.037459	22.138403	3.778121	8.439779	3.891654	6.028848	0.000000	-10.000000	0.025000	-13.483334	611.666687	1023.000000	1023.000000	2046.000000
21.440001	0.036322	21.466501	3.705119	7.986078	3.904810	5.870493	0.000000	-10.000000	0.041667	-13.766666	607.333313	1023.000000	1023.000000	2046.000000
21.459999	0.035647	21.067581	3.702027	7.831575	3.841903	5.692075	0.000000	-10.000000	0.050000	-14.200000	602.666687	1023.000000	1023.000000	2046.000000
21.480000	0.035664	21.077673	3.628320	8.003467	3.833813	5.612074	0.000000	-10.000000	0.050000	-14.866667	598.000000	1023.000000	1023.000000	2046.000000
21.500000	0.036134	21.355469	3.982290	8.046114	3.757297	5.569768	0.000000	-10.000000	0.050000	-15.483334	592.833313	1023.000000	1023.000000	2046.000000
21.520000	0.036857	21.782253	4.374318	8.068943	3.813398	5.525593	0.000000	-10.000000	0.050000	-15.883333	587.666687	1023.000000	1023.000000	2046.000000
21.540001	0.037533	22.182165	4.644648	7.900355	3.992304	5.644859	0.000000	-10.000000	0.066667	-16.000000	582.333313	1023.000000	1023.000000	2046.000000
21.559999	0.037868	22.380259	4.662677	7.696747	4.146001	5.874833	0.000000	-10.000000	0.066667	-16.016666	577.000000	1023.000000	1023.000000	2046.000000
21.580000	0.037908	22.403450	4.558651	7.622846	4.264252	5.957701	0.000000	-10.000000	0.066667	-15.933333	571.666687	1023.000000	1023.000000	2046.000000
21.600000	0.037455	22.135723	4.553225	7.372039	4.326772	5.883687	0.000000	-10.000000	0.050000	-15.716666	566.333313	1023.000000	1023.000000	2046.000000
21.620001	0.037139	21.949121	4.815395	7.070803	4.384472	5.678452	0.000000	-10.000000	0.066667	-15.583333	561.166687	1023.000000	1023.000000	2046.000000
21.639999	0.036530	21.589457	4.857981	6.949197	4.362284	5.419994	0.000000	-10.000000	0.083333	-15.683333	555.833313	1023.000000	1023.000000	2046.000000
21.660000	0.035654	21.071627	4.992152	6.788101	4.255345	5.036029	0.000000	-10.000000	0.116667	-16.166668	550.666687	1023.000000	1023.000000	2046.000000
21.680000	0.034801	20.567417	5.075953	6.596615	4.115028	4.779822	0.000000	-10.000000	0.133333	-16.783333	545.166687	1023.000000	1023.000000	2046.000000
21.700001	0.033501	19.798857	4.749708	6.291467	4.122885	4.634796	0.000000	-10.000000	0.150000	-17.350000	539.500000	1023.000000	1023.000000	2046.000000
21.719999	0.032264	19.067823	4.589041	6.155626	4.006996	4.316161	0.000000	-10.000000	0.158333	-17.866667	533.833313	1023.000000	1023.000000	2046.000000
21.740000	0.031255	18.471689	4.382721	6.055191	3.916545	4.117232	0.000000	-10.000000	0.158333	-18.250000	527.833313	1023.000000	1023.000000	2046.000000
21.760000	0.030122	17.801857	4.312926	5.925640	3.837382	3.725910	0.000000	-10.000000	0.175000	-18.833334	521.833313	1023.000000	1023.000000	2046.000000
21.780001	0.028303	16.726889	4.375615	5.561867	3.788484	3.000922	0.000000	-10.000000	0.183333	-19.433334	515.500000	1023.000000	1023.000000	2046.000000
21.799999	0.026246	15.511251	4.426974	5.236753	3.607275	2.240250	0.000000	-10.000000	0.200000	-20.216667	509.166656	1023.000000	1023.000000	2046.000000
21.820000	0.023708	14.011569	4.129599	4.886894	3.481878	1.513198	0.000000	-10.000000	0.200000	-20.566668	502.500000	1023.000000	1023.000000	2046.000000
21.840000	0.021828	12.900460	4.006495	4.517837	3.287468	1.088661	0.000000	-10.000000	0.200000	-20.616667	495.500000	1023.000000	1023.000000	2046.000000
21.860001	0.019839	11.724622	3.714728	4.183222	3.107673	0.718998	0.000000	-10.000000	0.200000	-20.100000	488.500000	1023.000000	1023.000000	2046.000000
21.879999	0.018380	10.862693	3.477108	3.781506	3.073758	0.530321	0.000000	-10.000000	0.191667	-19.666668	481.833344	1023.000000	1023.000000	2046.000000
21.900000	0.016694	9.865855	3.169885	3.471829	2.915504	0.308638	0.000000	-10.000000	0.183333	-19.183334	475.166656	1023.000000	1023.000000	2046.000000
21.920000	0.015486	9.151985	3.013082	3.162137	2.822584	0.154183	0.000000	-10.000000	0.175000	-19.183334	468.833344	1023.000000	1023.000000	2046.000000
21.940001	0.014415	8.519512	2.953951	2.856654	2.794045	-0.085137	0.000000	-10.000000	0.183333	-19.400000	462.333344	1023.000000	1023.000000	2046.000000
21.959999	0.013296	7.857840	3.047513	2.454201	2.624204	-0.268077	0.000000	-10.000000	0.191667	-19.800001	456.000000	1023.000000	1023.000000	2046.000000
21.980000	0.012323	7.283035	3.014965	2.109343	2.599868	-0.441141	0.000000	-10.000000	0.200000	-20.300001	449.333344	1023.000000	1023.000000	2046.000000
22.000000	0.011582	6.845149	2.753116	1.939624	2.579476	-0.427067	0.000000	-10.000000	0.233333	-20.850000	442.500000	1023.000000	1023.000000	2046.000000
22.020000	0.010439	6.169466	2.653462	1.608494	2.441571	-0.534060	0.000000	-10.000000	0.258333	-21.533333	435.500000	1023.000000	1023.000000	2046.000000
22.040001	0.010178	6.015022	2.590513	1.471869	2.274790	-0.322151	0.000000	-10.000000	0.291667	-22.166666	428.333344	1023.000000	1023.000000	2046.000000
22.059999	0.010237	6.049996	2.598979	1.286746	2.316119	-0.151849	0.000000	-10.000000	0.300000	-22.950001	421.000000	1023.000000	1023.000000	2046.000000
22.080000	0.009902	5.852273	2.789515	0.964603	2.401436	-0.303280	0.000000	-10.000000	0.316667	-23.566668	413.500000	1023.000000	1023.000000	2046.000000
22.100000	0.009976	5.896030	2.979318	0.723563	2.495675	-0.302525	0.000000	-10.000000	0.333333	-24.000000	405.666656	1023.000000	1023.000000	2046.000000
22.120001	0.009422	5.568620	3.120178	0.359424	2.670017	-0.580999	0.000000	-10.000000	0.333333	-24.166668	397.500000	1023.000000	1023.000000	2046.000000
22.139999	0.007827	4.625979	3.242350	-0.356463	2.655084	-0.914993	0.000000	-10.000000	0.341667	-24.166668	389.166656	1023.000000	1023.000000	2046.000000
22.160000	0.005790	3.422047	3.102302	-0.933181	2.625955	-1.373029	0.000000	-10.000000	0.341667	-24.050001	381.000000	1023.000000	1023.000000	2046.000000
22.180000	0.004914	2.903881	3.022445	-1.046464	2.531327	-1.603427	0.000000	-10.000000	0.333333	-23.633333	373.000000	1023.000000	1023.000000	2046.000000
22.200001	0.004287	2.533427	3.060959	-1.176098	2.415193	-1.766628	0.000000	-10.000000	0.308333	-23.133333	365.333344	1023.000000	1023.000000	2046.000000
22.219999	0.003445	2.035888	2.952379	-1.510553	2.521796	-1.927734	0.000000	-10.000000	0.291667	-22.666668	357.666656	1023.000000	1023.000000	2046.000000
22.240000	0.002292	1.354383	3.028142	-1.884063	2.480359	-2.270055	0.000000	-10.000000	0.291667	-22.616667	350.333344	1023.000000	1023.000000	2046.000000
22.260000	0.001124	0.664481	2.981760	-2.285662	2.454759	-2.486377	0.000000	-10.000000	0.300000	-22.683334	342.666656	1023.000000	1023.000000	2046.000000
22.280001	0.000269	0.159227	3.209254	-2.798165	2.437481	-2.689342	0.000000	-10.000000	0.300000	-23.000000	335.000000	1023.000000	1023.000000	2046.000000
22.299999	-0.000394	-0.232845	3.027438	-2.924345	2.399996	-2.735934	0.000000	-10.000000	0.300000	-23.216667	327.333344	1023.000000	1023.000000	2046.000000
22.320000	-0.000650	-0.384122	2.938011	-2.906370	2.412766	-2.828529	0.000000	-10.000000	0.308333	-23.616667	319.666656	1023.000000	1023.000000	2046.000000
22.340000	-0.000757	-0.447429	3.115556	-2.894121	2.299410	-2.968274	0.000000	-10.000000	0.325000	-23.933334	312.000000	1023.000000	1023.000000	2046.000000
22.360001	-0.000898	-0.530927	3.139030	-3.017523	2.411578	-3.064012	0.000000	-10.000000	0.341667	-24.100000	304.000000	1023.000000	1023.000000	2046.000000
22.379999	-0.001056	-0.624340	3.201859	-3.240132	2.532633	-3.118700	0.000000	-10.000000	0.350000	-24.150000	296.000000	1023.000000	1023.000000	2046.000000
22.400000	-0.001033	-0.610776	3.487713	-3.415602	2.541569	-3.224456	0.000000	-10.000000	0.341667	-24.083334	288.000000	1023.000000	1023.000000	2046.000000
22.420000	-0.000619	-0.365911	3.607692	-3.512779	2.622701	-3.083525	0.000000	-10.000000	0.333333	-24.049999	279.833344	1023.000000	1023.000000	2046.000000
22.440001	-0.000754	-0.445408	3.606714	-3.594536	2.599365	-3.056951	0.000000	-10.000000	0.325000	-23.733334	271.666656	1023.000000	1023.000000	2046.000000
22.459999	-0.000625	-0.369095	3.710330	-3.686265	2.583287	-2.976448	0.000000	-10.000000	0.316667	-23.416668	263.666656	1023.000000	1023.000000	2046.000000
22.480000	-0.001425	-0.842242	3.667509	-4.047246	2.564016	-3.026521	0.000000	-10.000000	0.308333	-23.066668	255.833328	1023.000000	1023.000000	2046.000000
22.500000	-0.001242	-0.733840	3.640249	-3.929905	2.653159	-3.097343	0.000000	-10.000000	0.300000	-22.983334	248.000000	1023.000000	1023.000000	2046.000000
22.520000	-0.002154	-1.273038	3.752553	-4.199729	2.622583	-3.448445	0.000000	-10.000000	0.300000	-22.883333	240.333328	1023.000000	1023.000000	2046.000000
22.540001	-0.003358	-1.984606	3.858348	-4.483442	2.561634	-3.921146	0.000000	-10.000000	0.300000	-22.866667	232.666672	1023.000000	1023.000000	2046.000000
22.559999	-0.004451	-2.630265	3.674475	-4.489094	2.421940	-4.237586	0.000000	-10.000000	0.308333	-22.750000	225.166672	1023.000000	1023.000000	2046.000000
22.580000	-0.005410	-3.197371	3.403823	-4.572331	2.368802	-4.397665	0.000000	-10.000000	0.308333	-22.633333	217.500000	1023.000000	1023.000000	2046.000000
22.600000	-0.006408	-3.787061	3.135765	-4.407142	2.029988	-4.545671	0.000000	-10.000000	0.308333	-22.483334	210.000000	1023.000000	1023.000000	2046.000000
22.620001	-0.007768	-4.591144	2.874204	-4.465599	1.797176	-4.796925	0.000000	-10.000000	0.300000	-22.233334	202.500000	1023.000000	1023.000000	2046.000000
22.639999	-0.008986	-5.310889	2.846177	-4.609580	1.584261	-5.131747	0.000000	-10.000000	0.283333	-21.983334	195.000000	1023.000000	1023.000000	2046.000000
22.660000	-0.010300	-6.087183	2.695593	-4.601411	1.566638	-5.748003	0.000000	-10.000000	0.250000	-21.483334	187.666672	1023.000000	1023.000000	2046.000000
22.680000	-0.011843	-6.999182	2.527904	-4.747109	1.495339	-6.275316	0.000000	-10.000000	0.208333	-20.733334	180.500000	1023.000000	1023.000000	2046.000000
22.700001	-0.013652	-8.068480	2.422477	-5.036943	1.344305	-6.798319	0.000000	-10.000000	0.175000	-19.716667	173.500000	1023.000000	1023.000000	2046.000000
22.719999	-0.015301	-9.042996	2.229012	-5.301842	1.201205	-7.171371	0.000000	-10.000000	0.158333	-18.733334	166.833328	1023.000000	1023.000000	2046.000000
22.740000	-0.016924	-10.001981	1.931726	-5.463233	0.999425	-7.469899	0.000000	-10.000000	0.141667	-18.166666	160.500000	1023.000000	1023.000000	2046.000000
22.760000	-0.017951	-10.609122	1.565167	-5.432993	0.743383	-7.484678	0.000000	-10.000000	0.133333	-17.700001	154.500000	1023.000000	1023.000000	2046.000000
22.780001	-0.019179	-11.334798	1.257905	-5.705895	0.574837	-7.461646	0.000000	-10.000000	0.125000	-17.450001	148.500000	1023.000000	1023.000000	2046.000000
22.799999	-0.019996	-11.817724	1.069161	-5.764259	0.331106	-7.453733	0.000000	-10.000000	0.116667	-17.033333	142.833328	1023.000000	1023.000000	2046.000000
22.820000	-0.020544	-12.141629	0.846547	-5.856394	0.222464	-7.354246	0.000000	-10.000000	0.116667	-16.883333	137.166672	1023.000000	1023.000000	2046.000000
22.840000	-0.021166	-12.509033	1.021154	-6.269976	0.168560	-7.428771	0.000000	-10.000000	0.108333	-16.549999	131.666672	1023.000000	1023.000000	2046.000000
22.860001	-0.021549	-12.735640	0.894649	-6.385645	0.264234	-7.508877	0.000000	-10.000000	0.108333	-16.233334	126.000000	1023.000000	1023.000000	2046.000000
22.879999	-0.021893	-12.938496	0.739759	-6.439527	0.197278	-7.436005	0.000000	-10.000000	0.083333	-15.450000	120.666664	1023.000000	1023.000000	2046.000000
22.900000	-0.021608	-12.770262	0.748838	-6.376023	0.089284	-7.232360	0.000000	-10.000000	0.058333	-14.650001	115.500000	1023.000000	1023.000000	2046.000000
22.920000	-0.021557	-12.740434	0.684451	-6.465865	0.079902	-7.038921	0.000000	-10.000000	0.041667	-14.033334	110.666664	1023.000000	1023.000000	2046.000000
22.940001	-0.021234	-12.549103	0.702304	-6.550563	0.125754	-6.826598	0.000000	-10.000000	0.041667	-13.750000	105.833336	1023.000000	1023.000000	2046.000000
22.959999	-0.021007	-12.415194	0.852913	-6.732726	0.100806	-6.636187	0.000000	-10.000000	0.041667	-13.750000	101.333336	1023.000000	1023.000000	2046.000000
22.980000	-0.020730	-12.251434	1.158629	-7.007345	0.219394	-6.622112	0.000000	-10.000000	0.033333	-13.533334	96.666664	1023.000000	1023.000000	2046.000000
23.000000	-0.021145	-12.496495	1.283785	-7.381409	0.364149	-6.763020	0.000000	-10.000000	0.025000	-13.400001	92.333336	1023.000000	1023.000000	2046.000000
23.020000	-0.021851	-12.913662	1.502016	-7.886775	0.409278	-6.938180	0.000000	-10.000000	0.033333	-13.100000	87.666664	1023.000000	1023.000000	2046.000000
23.040001	-0.023307	-13.774408	1.459446	-8.402084	0.478390	-7.310161	0.000000	-10.000000	0.025000	-12.866667	83.333336	1023.000000	1023.000000	2046.000000
23.059999	-0.024204	-14.304668	1.251228	-8.571820	0.443105	-7.427181	0.000000	-10.000000	0.025000	-12.300000	79.000000	1023.000000	1023.000000	2046.000000
23.080000	-0.024288	-14.354406	1.140642	-8.410227	0.403607	-7.488428	0.000000	-10.000000	0.008333	-11.716666	75.000000	1023.000000	1023.000000	2046.000000
23.100000	-0.024440	-14.443846	1.141712	-8.488030	0.419602	-7.517129	0.000000	-10.000000	0.008333	-11.183333	71.000000	1023.000000	1023.000000	2046.000000
23.120001	-0.024469	-14.461390	1.280663	-8.542716	0.352452	-7.551788	0.000000	-10.000000	0.000000	-10.850000	67.166664	1023.000000	1023.000000	2046.000000
23.139999	-0.024855	-14.689126	1.244874	-8.561329	0.293711	-7.666382	0.000000	-10.000000	0.000000	-10.616667	63.500000	1023.000000	1023.000000	2046.000000
23.160000	-0.025019	-14.786346	1.165045	-8.662513	0.202463	-7.491342	0.000000	-10.000000	0.000000	-10.400000	60.000000	1023.000000	1023.000000	2046.000000
23.180000	-0.024953	-14.747497	1.165180	-8.630914	0.132375	-7.414137	0.000000	-10.000000	0.000000	-10.416667	56.500000	1023.000000	1023.000000	2046.000000
23.200001	-0.024961	-14.752190	1.059956	-8.577686	0.111520	-7.345981	0.000000	-10.000000	0.000000	-10.216667	53.000000	1023.000000	1023.000000	2046.000000
23.219999	-0.024713	-14.605223	1.088571	-8.516515	0.123471	-7.300750	0.000000	-10.000000	0.000000	-10.116667	49.500000	1023.000000	1023.000000	2046.000000
23.240000	-0.024314	-14.369287	1.137351	-8.464738	0.102432	-7.144332	0.000000	-10.000000	0.000000	-9.750000	46.166668	1023.000000	1023.000000	2046.000000
23.260000	-0.023929	-14.142185	1.201667	-8.415299	0.115052	-7.043605	0.000000	-10.000000	0.000000	-9.316667	43.000000	1023.000000	1023.000000	2046.000000
23.280001	-0.023110	-13.658080	1.365963	-8.421793	0.247842	-6.850092	0.000000	-10.000000	0.000000	-8.700001	40.000000	1023.000000	1023.000000	2046.000000
23.299999	-0.022294	-13.175694	1.554000	-8.423430	0.352552	-6.658816	0.000000	-10.000000	-0.008333	-7.950000	37.166668	1023.000000	1023.000000	2046.000000
23.320000	-0.021752	-12.855430	1.533031	-8.303200	0.413998	-6.499259	0.000000	-10.000000	-0.025000	-7.216667	34.333332	1023.000000	1023.000000	2046.000000
23.340000	-0.021548	-12.735150	1.504954	-8.372555	0.503612	-6.371161	0.000000	-10.000000	-0.058333	-6.500000	31.833334	1023.000000	1023.000000	2046.000000
23.360001	-0.021227	-12.545094	1.669080	-8.335632	0.496778	-6.375320	0.000000	-10.000000	-0.075000	-6.033333	29.500000	1023.000000	1023.000000	2046.000000
23.379999	-0.020802	-12.294203	1.678354	-8.188759	0.636313	-6.420111	0.000000	-10.000000	-0.075000	-5.766667	27.500000	1023.000000	1023.000000	2046.000000
23.400000	-0.020686	-12.225301	1.828902	-8.106579	0.640901	-6.588524	0.000000	-10.000000	-0.066667	-5.683333	25.500000	1023.000000	1023.000000	2046.000000
23.420000	-0.020911	-12.358563	1.859603	-8.042992	0.621170	-6.796344	0.000000	-10.000000	-0.066667	-5.700000	23.500000	1023.000000	1023.000000	2046.000000
23.440001	-0.021721	-12.836972	1.759548	-7.988250	0.404613	-7.012884	0.000000	-10.000000	-0.075000	-5.616667	21.666666	1023.000000	1023.000000	2046.000000
23.459999	-0.021895	-12.940173	1.510789	-7.740053	0.296943	-7.007853	0.000000	-10.000000	-0.066667	-5.266667	20.000000	1023.000000	1023.000000	2046.000000
23.480000	-0.022306	-13.182867	1.303235	-7.582654	0.106983	-7.010432	0.000000	-10.000000	-0.075000	-4.533333	18.333334	1023.000000	1023.000000	2046.000000
23.500000	-0.022694	-13.412268	1.051278	-7.340574	0.004687	-7.127659	0.000000	-10.000000	-0.075000	-3.900000	16.833334	1023.000000	1023.000000	2046.000000
23.520000	-0.023358	-13.804708	0.954434	-7.222443	-0.136004	-7.400697	0.000000	-10.000000	-0.075000	-3.350000	15.500000	1023.000000	1023.000000	2046.000000
23.540001	-0.024756	-14.630716	0.780737	-7.306162	-0.237072	-7.868219	0.000000	-10.000000	-0.058333	-2.850000	14.333333	1023.000000	1023.000000	2046.000000
23.559999	-0.026136	-15.446539	0.671413	-7.470212	-0.253564	-8.394176	0.000000	-10.000000	-0.066667	-1.700000	13.500000	1023.000000	1023.000000	2046.000000
23.580000	-0.027654	-16.343439	0.630315	-7.844646	-0.296639	-8.832470	0.000000	-10.000000	-0.083333	-0.433333	13.000000	1023.000000	1023.000000	2046.000000
23.600000	-0.028915	-17.088987	0.360539	-8.072110	-0.376085	-9.001332	0.000000	-10.000000	-0.100000	0.850000	13.000000	1023.000000	1023.000000	2046.000000
23.620001	-0.029478	-17.421629	0.070546	-7.906273	-0.523219	-9.062684	0.000000	-10.000000	-0.100000	1.516667	13.000000	1023.000000	1023.000000	2046.000000
23.639999	-0.029851	-17.641975	-0.055809	-7.837396	-0.773080	-8.975691	0.000000	-10.000000	-0.100000	2.000000	13.000000	1023.000000	1023.000000	2046.000000
23.660000	-0.030155	-17.821329	-0.183934	-7.840618	-0.883210	-8.913567	0.000000	-10.000000	-0.100000	2.133333	13.000000	1023.000000	1023.000000	2046.000000
23.680000	-0.030204	-17.850574	-0.243273	-7.781958	-0.908814	-8.916531	0.000000	-10.000000	-0.100000	2.116667	13.000000	1023.000000	1023.000000	2046.000000
23.700001	-0.030272	-17.890532	-0.356504	-7.917824	-0.899525	-8.716679	0.000000	-10.000000	-0.091667	1.866667	13.000000	1023.000000	1023.000000	2046.000000
23.719999	-0.030215	-17.856966	-0.366687	-7.987806	-0.905231	-8.597242	0.000000	-10.000000	-0.091667	1.150000	13.000000	1023.000000	1023.000000	2046.000000
23.740000	-0.030291	-17.902161	-0.428950	-8.023358	-0.933887	-8.515965	0.000000	-10.000000	-0.091667	0.500000	13.000000	1023.000000	1023.000000	2046.000000
23.760000	-0.030193	-17.843983	-0.519883	-7.981425	-1.015867	-8.326806	0.000000	-10.000000	-0.083333	0.000000	13.000000	1023.000000	1023.000000	2046.000000
23.780001	-0.029567	-17.474113	-0.515067	-7.892930	-0.991287	-8.074830	0.000000	-10.000000	-0.075000	-0.583333	13.000000	1023.000000	1023.000000	2046.000000
23.799999	-0.029399	-17.375071	-0.404237	-8.146606	-0.901606	-7.922621	0.000000	-10.000000	-0.066667	-1.533333	13.000000	1023.000000	1023.000000	2046.000000
23.820000	-0.029153	-17.229504	-0.216827	-8.423480	-0.736533	-7.852664	0.000000	-10.000000	-0.066667	-2.700000	12.666667	1023.000000	1023.000000	2046.000000
23.840000	-0.028682	-16.951105	-0.050763	-8.533896	-0.592881	-7.773564	0.000000	-10.000000	-0.066667	-3.350000	11.833333	1023.000000	1023.000000	2046.000000
23.860001	-0.027570	-16.293938	0.491395	-8.497048	-0.581194	-7.707089	0.000000	-10.000000	-0.075000	-3.616667	10.666667	1023.000000	1023.000000	2046.000000
23.879999	-0.027891	-16.483761	0.718735	-8.850159	-0.486811	-7.865526	0.000000	-10.000000	-0.091667	-3.700000	9.500000	1023.000000	1023.000000	2046.000000
23.900000	-0.028092	-16.602434	0.701474	-8.961267	-0.418866	-7.923774	0.000000	-10.000000	-0.091667	-3.633333	8.333333	1023.000000	1023.000000	2046.000000
23.920000	-0.028681	-16.950274	0.683251	-9.119373	-0.424095	-8.090057	0.000000	-10.000000	-0.083333	-3.350000	7.166667	1023.000000	1023.000000	2046.000000
23.940001	-0.029126	-17.213287	0.574682	-9.260736	-0.342457	-8.184776	0.000000	-10.000000	-0.083333	-2.733333	6.000000	1023.000000	1023.000000	2046.000000
23.959999	-0.029226	-17.272789	0.406598	-9.405358	-0.208972	-8.065058	0.000000	-10.000000	-0.091667	-1.800000	5.333333	1023.000000	1023.000000	2046.000000
23.980000	-0.029462	-17.412231	0.418867	-9.490530	-0.270273	-8.070295	0.000000	-10.000000	-0.100000	-0.866667	5.000000	1023.000000	1023.000000	2046.000000
24.000000	-0.029588	-17.486473	0.466200	-9.611355	-0.239389	-8.101929	0.000000	-10.000000	-0.091667	-0.233333	5.000000	1023.000000	1023.000000	2046.000000
24.020000	-0.030013	-17.737869	0.610285	-9.822793	-0.213524	-8.311838	0.000000	-10.000000	-0.091667	0.000000	5.000000	1023.000000	1023.000000	2046.000000
24.040001	-0.029977	-17.716112	0.594666	-9.799643	-0.283795	-8.227342	0.000000	-10.000000	-0.083333	0.000000	5.000000	1023.000000	1023.000000	2046.000000
24.059999	-0.029031	-17.157606	0.576849	-9.334646	-0.351623	-8.048185	0.000000	-10.000000	-0.083333	0.000000	5.000000	1023.000000	1023.000000	2046.000000
24.080000	-0.028476	-16.829338	0.818661	-9.248555	-0.493650	-7.905794	0.000000	-10.000000	-0.083333	0.000000	5.000000	1023.000000	1023.000000	2046.000000
24.100000	-0.027727	-16.386374	0.826280	-9.023375	-0.435548	-7.753731	0.000000	-10.000000	-0.083333	0.000000	5.000000	1023.000000	1023.000000	2046.000000
24.120001	-0.027254	-16.106951	0.882186	-9.069188	-0.265191	-7.654758	0.000000	-10.000000	-0.100000	0.000000	5.000000	1023.000000	1023.000000	2046.000000
24.139999	-0.026547	-15.689273	0.983874	-9.139127	0.005963	-7.539984	0.000000	-10.000000	-0.100000	0.000000	5.000000	1023.000000	1023.000000	2046.000000
24.160000	-0.025500	-15.070223	1.106376	-8.955050	0.103928	-7.325476	0.000000	-10.000000	-0.108333	0.000000	5.000000	1023.000000	1023.000000	2046.000000
24.180000	-0.024777	-14.643096	1.204082	-8.817646	0.091501	-7.121032	0.000000	-10.000000	-0.100000	0.000000	5.000000	1023.000000	1023.000000	2046.000000
24.200001	-0.024377	-14.407098	1.178062	-8.746054	0.112659	-6.951765	0.000000	-10.000000	-0.100000	0.000000	5.000000	1023.000000	1023.000000	2046.000000
24.219999	-0.024031	-14.202118	1.407471	-8.847200	0.070199	-6.832587	0.000000	-10.000000	-0.100000	0.000000	5.000000	1023.000000	1023.000000	2046.000000
24.240000	-0.023300	-13.770078	1.470518	-8.687035	0.190795	-6.744356	0.000000	-10.000000	-0.100000	0.000000	5.000000	1023.000000	1023.000000	2046.000000
24.260000	-0.022530	-13.315178	1.642368	-8.463134	0.238225	-6.732637	0.000000	-10.000000	-0.100000	0.000000	5.000000	1023.000000	1023.000000	2046.000000
24.280001	-0.022508	-13.302444	1.851755	-8.438093	0.183389	-6.899495	0.000000	-10.000000	-0.091667	0.000000	5.000000	1023.000000	1023.000000	2046.000000
24.299999	-0.022937	-13.555637	1.559785	-8.344913	0.336239	-7.106749	0.000000	-10.000000	-0.091667	0.000000	5.000000	1023.000000	1023.000000	2046.000000
24.320000	-0.023386	-13.820990	1.494558	-8.391928	0.274287	-7.197906	0.000000	-10.000000	-0.091667	0.000000	5.000000	1023.000000	1023.000000	2046.000000
24.340000	-0.023565	-13.927060	1.293890	-8.013796	0.086170	-7.293324	0.000000	-10.000000	-0.100000	0.300000	5.000000	1023.000000	1023.000000	2046.000000
24.360001	-0.024019	-14.195004	1.211930	-7.972885	-0.038026	-7.396023	0.000000	-10.000000	-0.091667	0.866667	5.000000	1023.000000	1023.000000	2046.000000
24.379999	-0.024497	-14.477856	1.023621	-7.898905	-0.022415	-7.580158	0.000000	-10.000000	-0.091667	1.400000	5.000000	1023.000000	1023.000000	2046.000000
24.400000	-0.024418	-14.431211	1.027122	-7.522277	-0.033251	-7.902805	0.000000	-10.000000	-0.091667	1.650000	5.000000	1023.000000	1023.000000	2046.000000
24.420000	-0.025498	-15.069180	1.122683	-7.544988	-0.208019	-8.438856	0.000000	-10.000000	-0.108333	1.850000	5.000000	1023.000000	1023.000000	2046.000000
24.440001	-0.026943	-15.923296	0.816282	-7.707757	-0.208369	-8.823451	0.000000	-10.000000	-0.108333	2.300000	5.000000	1023.000000	1023.000000	2046.000000
24.459999	-0.028477	-16.830118	0.570072	-7.896723	-0.437830	-9.065637	0.000000	-10.000000	-0.108333	2.850000	5.000000	1023.000000	1023.000000	2046.000000
24.480000	-0.029436	-17.396551	0.209543	-7.905995	-0.587529	-9.112570	0.000000	-10.000000	-0.108333	3.216667	5.000000	1023.000000	1023.000000	2046.000000
24.500000	-0.030920	-18.273865	-0.179660	-8.122456	-0.768488	-9.203260	0.000000	-10.000000	-0.108333	3.300000	5.000000	1023.000000	1023.000000	2046.000000
24.520000	-0.031475	-18.601646	-0.239772	-8.273829	-0.931948	-9.156097	0.000000	-10.000000	-0.108333	3.183333	5.000000	1023.000000	1023.000000	2046.000000
24.540001	-0.031982	-18.901512	-0.239955	-8.492385	-0.997161	-9.172010	0.000000	-10.000000	-0.100000	2.916667	5.000000	1023.000000	1023.000000	2046.000000
24.559999	-0.032072	-18.954454	-0.372184	-8.507834	-0.955648	-9.118788	0.000000	-10.000000	-0.091667	2.650000	5.000000	1023.000000	1023.000000	2046.000000
24.580000	-0.031300	-18.498564	-0.321751	-8.239660	-0.884924	-9.052228	0.000000	-10.000000	-0.091667	2.283333	5.000000	1023.000000	1023.000000	2046.000000
24.600000	-0.030604	-18.086927	-0.171810	-8.014933	-1.034317	-8.865869	0.000000	-10.000000	-0.091667	1.600000	5.000000	1023.000000	1023.000000	2046.000000
24.620001	-0.030641	-18.109098	-0.329321	-7.936476	-1.036065	-8.807238	0.000000	-10.000000	-0.100000	0.800000	5.000000	1023.000000	1023.000000	2046.000000
24.639999	-0.030489	-18.019053	-0.441494	-7.938318	-1.041961	-8.597279	0.000000	-10.000000	-0.091667	0.183333	5.000000	1023.000000	1023.000000	2046.000000
24.660000	-0.030534	-18.045403	-0.506331	-8.047501	-1.243608	-8.247964	0.000000	-10.000000	-0.083333	-0.666667	5.000000	1023.000000	1023.000000	2046.000000
24.680000	-0.030437	-17.988562	-0.428123	-8.347032	-1.109239	-8.104168	0.000000	-10.000000	-0.083333	-1.716667	4.833333	1023.000000	1023.000000	2046.000000
24.700001	-0.030391	-17.961172	-0.157119	-8.834276	-0.889225	-8.080552	0.000000	-10.000000	-0.083333	-3.100000	4.166667	1023.000000	1023.000000	2046.000000
24.719999	-0.029492	-17.429895	-0.035614	-8.836533	-0.643823	-7.913927	0.000000	-10.000000	-0.083333	-4.000000	3.000000	1023.000000	1023.000000	2046.000000
24.740000	-0.028881	-17.068954	0.319698	-8.926836	-0.426624	-8.035192	0.000000	-10.000000	-0.066667	-4.583333	1.500000	1023.000000	1023.000000	2046.000000
24.760000	-0.028644	-16.928896	0.597678	-8.947468	-0.482876	-8.096230	0.000000	-10.000000	-0.058333	-4.850000	0.333333	1023.000000	1023.000000	2046.000000
24.780001	-0.029155	-17.230536	0.640801	-9.026546	-0.519123	-8.325668	0.000000	-10.000000	-0.058333	-4.850000	-1.000000	1023.000000	1023.000000	2046.000000
24.799999	-0.029745	-17.579348	0.525100	-9.226265	-0.569257	-8.308927	0.000000	-10.000000	-0.066667	-4.416667	-2.166667	1023.000000	1023.000000	2046.000000
24.820000	-0.030420	-17.978106	0.385274	-9.545483	-0.570303	-8.247595	0.000000	-10.000000	-0.075000	-3.716667	-3.666667	1023.000000	1023.000000	2046.000000
24.840000	-0.030757	-18.177385	0.363549	-9.767447	-0.502014	-8.271473	0.000000	-10.000000	-0.075000	-2.966667	-4.833333	1023.000000	1023.000000	2046.000000
24.860001	-0.031222	-18.451937	0.491559	-10.136587	-0.450750	-8.356157	0.000000	-10.000000	-0.075000	-2.533333	-6.000000	1023.000000	1023.000000	2046.000000
24.879999	-0.031306	-18.502094	0.377461	-10.212708	-0.302402	-8.364447	0.000000	-10.000000	-0.075000	-2.350000	-6.833333	1023.000000	1023.000000	2046.000000
24.900000	-0.031045	-18.347538	0.332217	-10.010971	-0.337049	-8.331736	0.000000	-10.000000	-0.075000	-2.350000	-7.666667	1023.000000	1023.000000	2046.000000
24.920000	-0.030493	-18.021250	0.538129	-9.689976	-0.519677	-8.349727	0.000000	-10.000000	-0.075000	-2.566667	-8.500000	1023.000000	1023.000000	2046.000000
24.940001	-0.030133	-17.808548	0.673462	-9.482862	-0.727733	-8.271415	0.000000	-10.000000	-0.075000	-2.850000	-9.500000	1023.000000	1023.000000	2046.000000
24.959999	-0.029410	-17.381161	0.687130	-9.417354	-0.631174	-8.019763	0.000000	-10.000000	-0.083333	-3.066667	-10.500000	1023.000000	1023.000000	2046.000000
24.980000	-0.028997	-17.137259	0.708161	-9.414163	-0.477272	-7.953985	0.000000	-10.000000	-0.091667	-2.966667	-11.500000	1023.000000	1023.000000	2046.000000
25.000000	-0.028490	-16.837330	0.734991	-9.369873	-0.393929	-7.808518	0.000000	-10.000000	-0.100000	-2.550000	-12.333333	1023.000000	1023.000000	2046.000000
25.020000	-0.028041	-16.572506	0.796438	-9.432311	-0.228125	-7.708506	0.000000	-10.000000	-0.100000	-1.983333	-12.833333	1023.000000	1023.000000	2046.000000
25.040001	-0.027606	-16.315117	0.952006	-9.516450	-0.132008	-7.618665	0.000000	-10.000000	-0.108333	-1.250000	-13.000000	1023.000000	1023.000000	2046.000000
25.059999	-0.026996	-15.954679	0.973236	-9.382228	-0.067004	-7.478683	0.000000	-10.000000	-0.100000	-0.616667	-13.000000	1023.000000	1023.000000	2046.000000
25.080000	-0.026000	-15.366055	1.139673	-9.111313	-0.124441	-7.269974	0.000000	-10.000000	-0.100000	-0.150000	-13.000000	1023.000000	1023.000000	2046.000000
25.100000	-0.025080	-14.822186	1.433096	-8.910082	-0.116700	-7.228498	0.000000	-10.000000	-0.091667	0.000000	-13.000000	1023.000000	1023.000000	2046.000000
25.120001	-0.023885	-14.116327	1.661547	-8.678416	-0.169292	-6.930166	0.000000	-10.000000	-0.100000	0.000000	-13.000000	1023.000000	1023.000000	2046.000000
25.139999	-0.024046	-14.210944	1.548564	-8.757580	0.021603	-7.023531	0.000000	-10.000000	-0.091667	0.000000	-13.000000	1023.000000	1023.000000	2046.000000
25.160000	-0.024552	-14.510049	1.390508	-9.002680	0.190222	-7.088099	0.000000	-10.000000	-0.091667	0.000000	-13.000000	1023.000000	1023.000000	2046.000000
25.180000	-0.025402	-15.012561	1.178918	-9.060180	0.110865	-7.242164	0.000000	-10.000000	-0.091667	0.000000	-13.000000	1023.000000	1023.000000	2046.000000
25.200001	-0.025715	-15.197635	0.925020	-8.795041	0.018841	-7.346455	0.000000	-10.000000	-0.108333	0.000000	-13.000000	1023.000000	1023.000000	2046.000000
25.219999	-0.025728	-15.205016	0.859229	-8.439910	-0.130056	-7.494279	0.000000	-10.000000	-0.108333	0.300000	-13.000000	1023.000000	1023.000000	2046.000000
25.240000	-0.026357	-15.577075	0.948373	-8.565122	-0.214070	-7.746258	0.000000	-10.000000	-0.108333	0.816667	-13.000000	1023.000000	1023.000000	2046.000000
25.260000	-0.026148	-15.453707	1.042497	-8.290714	-0.224679	-7.980811	0.000000	-10.000000	-0.100000	1.250000	-13.000000	1023.000000	1023.000000	2046.000000
25.280001	-0.026767	-15.819381	1.007963	-8.216477	-0.222679	-8.388187	0.000000	-10.000000	-0.100000	1.400000	-13.000000	1023.000000	1023.000000	2046.000000
25.299999	-0.028220	-16.678152	0.830256	-8.232823	-0.432823	-8.842762	0.000000	-10.000000	-0.100000	1.550000	-13.000000	1023.000000	1023.000000	2046.000000
25.320000	-0.029691	-17.547569	0.548909	-8.382483	-0.545843	-9.168152	0.000000	-10.000000	-0.108333	1.983333	-13.000000	1023.000000	1023.000000	2046.000000
25.340000	-0.030954	-18.293793	0.223236	-8.457211	-0.649493	-9.410325	0.000000	-10.000000	-0.108333	2.566667	-13.000000	1023.000000	1023.000000	2046.000000
25.360001	-0.031665	-18.714003	0.092015	-8.482540	-0.914312	-9.409164	0.000000	-10.000000	-0.108333	3.066667	-13.000000	1023.000000	1023.000000	2046.000000
25.379999	-0.032382	-19.137991	-0.150617	-8.472265	-1.066475	-9.448632	0.000000	-10.000000	-0.100000	3.400000	-13.000000	1023.000000	1023.000000	2046.000000
25.400000	-0.032770	-19.367085	-0.256282	-8.523457	-1.105770	-9.481576	0.000000	-10.000000	-0.100000	3.516667	-13.000000	1023.000000	1023.000000	2046.000000
25.420000	-0.032954	-19.475813	-0.361095	-8.541689	-1.193381	-9.379647	0.000000	-10.000000	-0.100000	3.483333	-13.000000	1023.000000	1023.000000	2046.000000
25.440001	-0.032846	-19.411873	-0.343443	-8.546344	-1.274178	-9.247908	0.000000	-10.000000	-0.108333	3.450000	-13.000000	1023.000000	1023.000000	2046.000000
25.459999	-0.032624	-19.280819	-0.482986	-8.505531	-1.224629	-9.067673	0.000000	-10.000000	-0.116667	3.483333	-13.000000	1023.000000	1023.000000	2046.000000
25.480000	-0.032364	-19.127338	-0.536692	-8.409383	-1.202062	-8.979201	0.000000	-10.000000	-0.116667	3.583333	-13.000000	1023.000000	1023.000000	2046.000000
25.500000	-0.032154	-19.003298	-0.576365	-8.316834	-1.341149	-8.768950	0.000000	-10.000000	-0.108333	3.733333	-13.000000	1023.000000	1023.000000	2046.000000
25.520000	-0.031914	-18.861103	-0.726328	-8.311081	-1.248431	-8.575263	0.000000	-10.000000	-0.108333	3.900000	-13.000000	1023.000000	1023.000000	2046.000000
25.540001	-0.031342	-18.523348	-0.610012	-8.415277	-1.137703	-8.360355	0.000000	-10.000000	-0.108333	3.966667	-13.000000	1023.000000	1023.000000	2046.000000
25.559999	-0.030534	-18.045374	-0.379497	-8.390567	-1.042260	-8.233050	0.000000	-10.000000	-0.108333	3.850000	-13.000000	1023.000000	1023.000000	2046.000000
25.580000	-0.029491	-17.428923	-0.142915	-8.386747	-0.906367	-7.992893	0.000000	-10.000000	-0.100000	3.800000	-13.000000	1023.000000	1023.000000	2046.000000
25.600000	-0.029089	-17.191565	0.075057	-8.605338	-0.721360	-7.939924	0.000000	-10.000000	-0.108333	4.050000	-13.000000	1023.000000	1023.000000	2046.000000
25.620001	-0.028926	-17.095253	0.318958	-8.872367	-0.575682	-7.966163	0.000000	-10.000000	-0.125000	4.700000	-13.000000	1023.000000	1023.000000	2046.000000
25.639999	-0.028915	-17.088518	0.494994	-9.049994	-0.488122	-8.045397	0.000000	-10.000000	-0.133333	5.616667	-7.333333	1023.000000	1023.000000	2046.000000
25.660000	-0.029406	-17.379225	0.554225	-9.299866	-0.414041	-8.219543	0.000000	-10.000000	-0.150000	6.766667	4.166667	1023.000000	1023.000000	2046.000000
25.680000	-0.029113	-17.205742	0.667505	-9.309272	-0.464825	-8.099150	0.000000	-10.000000	-0.166667	8.100000	16.333334	1023.000000	1023.000000	2046.000000
25.700001	-0.028772	-17.004091	0.657219	-9.283784	-0.376774	-8.000753	0.000000	-10.000000	-0.200000	9.433333	24.000000	1023.000000	1023.000000	2046.000000
25.719999	-0.027927	-16.504921	0.770767	-9.121019	-0.281664	-7.873005	0.000000	-10.000000	-0.200000	10.633333	26.833334	1023.000000	1023.000000	2046.000000
25.740000	-0.027423	-16.207188	0.980657	-9.100382	-0.286293	-7.801169	0.000000	-10.000000	-0.200000	11.733334	30.333334	1023.000000	1023.000000	2046.000000
25.760000	-0.026710	-15.785642	1.060611	-8.894979	-0.254914	-7.696361	0.000000	-10.000000	-0.191667	12.700000	34.000000	1023.000000	1023.000000	2046.000000
25.780001	-0.026081	-15.414015	1.022808	-8.758043	-0.178244	-7.500535	0.000000	-10.000000	-0.216667	13.583334	38.166668	1023.000000	1023.000000	2046.000000
25.799999	-0.025196	-14.891097	0.918654	-8.446671	-0.090121	-7.272959	0.000000	-10.000000	-0.241667	14.016667	42.500000	1023.000000	1023.000000	2046.000000
25.820000	-0.024032	-14.203010	1.007202	-8.175913	-0.021804	-7.012495	0.000000	-10.000000	-0.266667	14.583334	47.166668	1023.000000	1023.000000	2046.000000
25.840000	-0.022891	-13.528734	1.143658	-7.978139	0.037016	-6.731270	0.000000	-10.000000	-0.291667	15.083334	51.833332	1023.000000	1023.000000	2046.000000
25.860001	-0.021859	-12.918688	1.215375	-7.821655	0.256999	-6.569407	0.000000	-10.000000	-0.308333	16.116667	56.833332	1023.000000	1023.000000	2046.000000
25.879999	-0.020695	-12.230776	1.441394	-7.599176	0.304517	-6.377511	0.000000	-10.000000	-0.350000	17.016666	62.000000	1023.000000	1023.000000	2046.000000
25.900000	-0.019273	-11.390457	1.611665	-7.333925	0.481490	-6.149687	0.000000	-10.000000	-0.366667	18.100000	67.666664	1023.000000	1023.000000	2046.000000
25.920000	-0.018058	-10.672008	1.679309	-7.039321	0.507050	-5.819045	0.000000	-10.000000	-0.383333	18.966667	73.500000	1023.000000	1023.000000	2046.000000
25.940001	-0.016560	-9.787238	1.825529	-6.712395	0.500833	-5.401204	0.000000	-10.000000	-0.375000	19.783333	79.666664	1023.000000	1023.000000	2046.000000
25.959999	-0.015180	-8.971303	2.013218	-6.593789	0.647677	-5.038409	0.000000	-10.000000	-0.391667	20.366667	86.000000	1023.000000	1023.000000	2046.000000
25.980000	-0.013987	-8.266379	2.115776	-6.388804	0.761793	-4.755144	0.000000	-10.000000	-0.425000	21.116667	92.666664	1023.000000	1023.000000	2046.000000
26.000000	-0.012053	-7.123502	2.208098	-5.870821	0.979525	-4.440303	0.000000	-10.000000	-0.450000	21.716667	99.666664	1023.000000	1023.000000	2046.000000
26.020000	-0.010405	-6.149181	2.532382	-5.566892	1.096611	-4.211282	0.000000	-10.000000	-0.458333	22.350000	106.833336	1023.000000	1023.000000	2046.000000
26.040001	-0.009483	-5.604465	2.748083	-5.331551	1.141960	-4.162958	0.000000	-10.000000	-0.466667	22.616667	114.333336	1023.000000	1023.000000	2046.000000
26.059999	-0.009270	-5.478655	2.767903	-5.201721	1.207193	-4.252030	0.000000	-10.000000	-0.475000	22.816668	121.666664	1023.000000	1023.000000	2046.000000
26.080000	-0.008932	-5.279054	2.528194	-4.763306	1.152424	-4.196366	0.000000	-10.000000	-0.483333	23.150000	129.333328	1023.000000	1023.000000	2046.000000
26.100000	-0.007703	-4.552393	2.501499	-4.193336	1.202770	-4.063327	0.000000	-10.000000	-0.483333	23.433334	137.000000	1023.000000	1023.000000	2046.000000
26.120001	-0.006739	-3.982873	2.497324	-3.739919	1.215533	-3.955811	0.000000	-10.000000	-0.491667	24.033333	145.000000	1023.000000	1023.000000	2046.000000
26.139999	-0.006002	-3.547254	2.363291	-3.212018	1.088213	-3.786740	0.000000	-10.000000	-0.500000	24.216667	153.000000	1023.000000	1023.000000	2046.000000
26.160000	-0.006326	-3.738841	2.258216	-3.036262	1.098868	-4.059662	0.000000	-10.000000	-0.491667	24.316668	161.000000	1023.000000	1023.000000	2046.000000
26.180000	-0.007199	-4.254871	2.275087	-3.183898	1.015491	-4.361551	0.000000	-10.000000	-0.491667	24.066668	169.000000	1023.000000	1023.000000	2046.000000
26.200001	-0.008505	-5.026469	2.066582	-3.370782	0.925634	-4.647903	0.000000	-10.000000	-0.500000	24.316668	177.000000	1023.000000	1023.000000	2046.000000
26.219999	-0.009056	-5.352295	1.801265	-3.272081	0.819950	-4.701428	0.000000	-10.000000	-0.525000	25.000000	185.000000	1023.000000	1023.000000	2046.000000
26.240000	-0.008978	-5.306113	1.655979	-3.287508	0.944059	-4.618643	0.000000	-10.000000	-0.566667	25.916668	193.333328	1023.000000	1023.000000	2046.000000
26.260000	-0.008659	-5.117403	1.574140	-3.043577	0.872898	-4.520864	0.000000	-10.000000	-0.600000	26.716667	201.833328	1023.000000	1023.000000	2046.000000
26.280001	-0.007796	-4.607246	1.626010	-2.737962	0.884109	-4.379403	0.000000	-10.000000	-0.616667	27.150000	210.666672	1023.000000	1023.000000	2046.000000
26.299999	-0.006928	-4.094645	1.660563	-2.429245	0.796991	-4.122954	0.000000	-10.000000	-0.616667	27.350000	219.500000	1023.000000	1023.000000	2046.000000
26.320000	-0.005919	-3.497905	1.532333	-2.060708	0.734607	-3.704137	0.000000	-10.000000	-0.616667	27.316668	228.666672	1023.000000	1023.000000	2046.000000
26.340000	-0.004848	-2.865348	1.464919	-1.762112	0.747112	-3.315267	0.000000	-10.000000	-0.616667	27.066668	237.833328	1023.000000	1023.000000	2046.000000
26.360001	-0.004103	-2.424745	1.426618	-1.526073	0.708880	-3.034171	0.000000	-10.000000	-0.608333	26.733334	247.000000	1023.000000	1023.000000	2046.000000
26.379999	-0.002850	-1.684258	1.267271	-1.119528	0.724259	-2.556262	0.000000	-10.000000	-0.600000	26.366667	256.000000	1023.000000	1023.000000	2046.000000
26.400000	-0.001777	-1.050293	1.176241	-0.813946	0.684727	-2.097316	0.000000	-10.000000	-0.600000	26.100000	264.833344	1023.000000	1023.000000	2046.000000
26.420000	-0.000334	-0.197188	1.236613	-0.625302	0.833546	-1.642045	0.000000	-10.000000	-0.575000	26.000000	273.500000	1023.000000	1023.000000	2046.000000
26.440001	0.001389	0.820862	1.494138	-0.391082	0.954609	-1.236804	0.000000	-10.000000	-0.558333	25.850000	282.166656	1023.000000	1023.000000	2046.000000
26.459999	0.003082	1.821403	1.723922	-0.106096	1.143675	-0.940097	0.000000	-10.000000	-0.541667	25.816668	290.833344	1023.000000	1023.000000	2046.000000
26.480000	0.004795	2.834116	2.045860	0.035033	1.272954	-0.519731	0.000000	-10.000000	-0.550000	25.800001	299.500000	1023.000000	1023.000000	2046.000000
26.500000	0.006253	3.695719	2.210232	0.243902	1.462239	-0.220655	0.000000	-10.000000	-0.550000	25.683334	308.166656	1023.000000	1023.000000	2046.000000
26.520000	0.007346	4.341280	2.425326	0.371942	1.590006	-0.045994	0.000000	-10.000000	-0.558333	25.750000	316.666656	1023.000000	1023.000000	2046.000000
26.540001	0.007705	4.553845	2.441350	0.437264	1.669141	0.006090	0.000000	-10.000000	-0.575000	25.716667	325.333344	1023.000000	1023.000000	2046.000000
26.559999	0.008699	5.141207	2.600730	0.587666	1.769639	0.183172	0.000000	-10.000000	-0.583333	25.883333	333.833344	1023.000000	1023.000000	2046.000000
26.580000	0.009548	5.643088	2.688292	0.784476	1.905992	0.264329	0.000000	-10.000000	-0.575000	26.016666	342.500000	1023.000000	1023.000000	2046.000000
26.600000	0.010456	6.179715	2.726876	0.987021	2.027642	0.438176	0.000000	-10.000000	-0.566667	25.916668	351.166656	1023.000000	1023.000000	2046.000000
26.620001	0.011971	7.074963	2.617362	1.584114	2.100932	0.772554	0.000000	-10.000000	-0.558333	25.916668	359.833344	1023.000000	1023.000000	2046.000000
26.639999	0.013024	7.696993	2.654078	1.940010	2.137611	0.965294	0.000000	-10.000000	-0.558333	25.400002	368.500000	1023.000000	1023.000000	2046.000000
26.660000	0.014234	8.412359	2.768389	2.281098	2.207851	1.155020	0.000000	-10.000000	-0.550000	25.300001	377.000000	1023.000000	1023.000000	2046.000000
26.680000	0.015929	9.414041	2.816359	2.811966	2.273644	1.512071	0.000000	-10.000000	-0.550000	24.983334	385.500000	1023.000000	1023.000000	2046.000000
26.700001	0.017717	10.470834	3.010374	3.200564	2.290689	1.969207	0.000000	-10.000000	-0.541667	25.166666	393.833344	1023.000000	1023.000000	2046.000000
26.719999	0.019590	11.577784	3.199036	3.624420	2.388504	2.365824	0.000000	-10.000000	-0.541667	25.333334	402.333344	1023.000000	1023.000000	2046.000000
26.740000	0.021585	12.756910	3.514661	4.022422	2.436670	2.783157	0.000000	-10.000000	-0.550000	25.633333	410.666656	1023.000000	1023.000000	2046.000000
26.760000	0.023765	14.044877	3.682475	4.436472	2.662541	3.263389	0.000000	-10.000000	-0.575000	25.900000	419.333344	1023.000000	1023.000000	2046.000000
26.780001	0.025554	15.102482	3.891299	4.796812	2.806240	3.608132	0.000000	-10.000000	-0.591667	26.016666	427.833344	1023.000000	1023.000000	2046.000000
26.799999	0.026822	15.851580	4.037254	4.962149	3.006602	3.845575	0.000000	-10.000000	-0.600000	26.000000	436.500000	1023.000000	1023.000000	2046.000000
26.820000	0.028633	16.922022	4.033780	5.518377	3.209618	4.160247	0.000000	-10.000000	-0.600000	26.033333	445.166656	1023.000000	1023.000000	2046.000000
26.840000	0.030896	18.259365	4.142002	6.196702	3.351720	4.568941	0.000000	-10.000000	-0.600000	26.083334	453.833344	1023.000000	1023.000000	2046.000000
26.860001	0.032702	19.326954	4.415587	6.717682	3.386590	4.807094	0.000000	-10.000000	-0.583333	26.066668	462.500000	1023.000000	1023.000000	2046.000000
26.879999	0.033418	19.750036	4.675074	6.934227	3.359111	4.781624	0.000000	-10.000000	-0.558333	25.650000	471.166656	1023.000000	1023.000000	2046.000000
26.900000	0.034273	20.255348	4.719973	7.335744	3.377986	4.821645	0.000000	-10.000000	-0.525000	25.100000	479.833344	1023.000000	1023.000000	2046.000000
26.920000	0.035168	20.784424	4.805825	7.784824	3.265686	4.928089	0.000000	-10.000000	-0.508333	24.716667	488.500000	1023.000000	1023.000000	2046.000000
26.940001	0.036195	21.391243	4.707938	8.306516	3.361309	5.015480	0.000000	-10.000000	-0.508333	24.616667	496.833344	1023.000000	1023.000000	2046.000000
26.959999	0.036740	21.713125	4.589521	8.710348	3.436635	4.976621	0.000000	-10.000000	-0.508333	24.600000	505.000000	1023.000000	1023.000000	2046.000000
26.980000	0.036354	21.485142	4.479923	8.814348	3.367892	4.822978	0.000000	-10.000000	-0.500000	24.416668	513.000000	1023.000000	1023.000000	2046.000000
27.000000	0.035429	20.938381	4.285920	9.035403	3.228438	4.388618	0.000000	-10.000000	-0.491667	23.933334	521.000000	1023.000000	1023.000000	2046.000000
27.020000	0.034341	20.295820	4.106463	8.876920	3.200324	4.112113	0.000000	-10.000000	-0.475000	23.683334	529.000000	1023.000000	1023.000000	2046.000000
27.040001	0.034129	20.170341	4.107129	8.928732	3.146412	3.988069	0.000000	-10.000000	-0.500000	23.450001	537.000000	1023.000000	1023.000000	2046.000000
27.059999	0.034072	20.136686	4.054672	8.972380	3.192284	3.917351	0.000000	-10.000000	-0.533333	23.833334	545.000000	1023.000000	1023.000000	2046.000000
27.080000	0.034455	20.362736	4.128796	8.998210	3.209697	4.026034	0.000000	-10.000000	-0.558333	24.266666	553.000000	1023.000000	1023.000000	2046.000000
27.100000	0.034724	20.521593	3.890805	9.162464	3.228426	4.239898	0.000000	-10.000000	-0.550000	24.833334	561.000000	1023.000000	1023.000000	2046.000000
27.120001	0.035523	20.993841	3.844342	9.458527	3.214391	4.476583	0.000000	-10.000000	-0.525000	25.166666	569.333313	1023.000000	1023.000000	2046.000000
27.139999	0.036699	21.689123	3.870479	9.889662	3.196497	4.732484	0.000000	-10.000000	-0.516667	24.983334	577.666687	1023.000000	1023.000000	2046.000000
27.160000	0.037726	22.296328	3.867114	10.208278	3.252177	4.968760	0.000000	-10.000000	-0.508333	24.700001	586.000000	1023.000000	1023.000000	2046.000000
27.180000	0.038998	23.047915	3.949277	10.553816	3.281558	5.263264	0.000000	-10.000000	-0.483333	24.200001	594.166687	1023.000000	1023.000000	2046.000000
27.200001	0.040267	23.797876	3.874098	11.035662	3.299575	5.588541	0.000000	-10.000000	-0.466667	23.666666	602.500000	1023.000000	1023.000000	2046.000000
27.219999	0.041175	24.334553	3.825287	11.266850	3.309172	5.933244	0.000000	-10.000000	-0.441667	22.816668	610.500000	1023.000000	1023.000000	2046.000000
27.240000	0.042017	24.831869	3.799897	11.373507	3.338737	6.319729	0.000000	-10.000000	-0.425000	21.983334	618.333313	1023.000000	1023.000000	2046.000000
27.260000	0.043418	25.659817	3.929423	11.756105	3.347287	6.627002	0.000000	-10.000000	-0.408333	21.266666	625.666687	1023.000000	1023.000000	2046.000000
27.280001	0.045272	26.755661	4.122018	12.150648	3.411843	7.071153	0.000000	-10.000000	-0.391667	20.866667	633.000000	1023.000000	1023.000000	2046.000000
27.299999	0.046928	27.734301	4.530766	12.343183	3.493413	7.366940	0.000000	-10.000000	-0.375000	20.233334	640.000000	1023.000000	1023.000000	2046.000000
27.320000	0.048420	28.616083	4.826717	12.414632	3.655953	7.718781	0.000000	-10.000000	-0.366667	20.116667	646.833313	1023.000000	1023.000000	2046.000000
27.340000	0.049299	29.135895	5.044259	12.479022	3.867496	7.745119	0.000000	-10.000000	-0.366667	19.900000	653.500000	1023.000000	1023.000000	2046.000000
27.360001	0.049901	29.491434	4.954434	12.653095	4.110579	7.773325	0.000000	-10.000000	-0.375000	20.300001	660.166687	1023.000000	1023.000000	2046.000000
27.379999	0.050272	29.711048	4.701455	12.903615	4.187800	7.918178	0.000000	-10.000000	-0.383333	20.600000	666.833313	1023.000000	1023.000000	2046.000000
27.400000	0.050569	29.886248	4.468914	13.083918	4.217095	8.116321	0.000000	-10.000000	-0.383333	20.866667	673.833313	1023.000000	1023.000000	2046.000000
27.420000	0.051255	30.291418	4.513986	13.337215	4.177716	8.262502	0.000000	-10.000000	-0.383333	20.666666	680.666687	1023.000000	1023.000000	2046.000000
27.440001	0.052061	30.768042	4.604036	13.435749	4.303380	8.424876	0.000000	-10.000000	-0.366667	20.316668	687.666687	1023.000000	1023.000000	2046.000000
27.459999	0.053373	31.543440	4.844566	13.712852	4.374110	8.611911	0.000000	-10.000000	-0.350000	19.933334	694.500000	1023.000000	1023.000000	2046.000000
27.480000	0.054924	32.459820	5.070819	14.040911	4.443012	8.905077	0.000000	-10.000000	-0.341667	19.666668	701.333313	1023.000000	1023.000000	2046.000000
27.500000	0.056497	33.389675	5.158848	14.495728	4.468725	9.266376	0.000000	-10.000000	-0.341667	19.300001	708.000000	1023.000000	1023.000000	2046.000000
27.520000	0.058261	34.432144	5.350630	15.002945	4.499732	9.578835	0.000000	-10.000000	-0.350000	19.133333	714.333313	1023.000000	1023.000000	2046.000000
27.540001	0.060331	35.655624	5.594013	15.525364	4.619325	9.916924	0.000000	-10.000000	-0.383333	19.133333	720.833313	1023.000000	1023.000000	2046.000000
27.559999	0.062824	37.128819	5.885282	16.023512	4.791402	10.428622	0.000000	-10.000000	-0.391667	19.483334	727.166687	1023.000000	1023.000000	2046.000000
27.580000	0.064604	38.181011	6.077104	16.409161	4.925471	10.769276	0.000000	-10.000000	-0.391667	19.750000	733.666687	1023.000000	1023.000000	2046.000000
27.600000	0.066602	39.361526	6.245978	16.882437	5.148634	11.084476	0.000000	-10.000000	-0.358333	19.983334	740.000000	1023.000000	1023.000000	2046.000000
27.620001	0.068243	40.331802	6.280892	17.227877	5.348283	11.474752	0.000000	-10.000000	-0.350000	19.650000	746.666687	1023.000000	1023.000000	2046.000000
27.639999	0.069917	41.320953	6.439128	17.618736	5.528713	11.734375	0.000000	-10.000000	-0.341667	19.200001	753.333313	1023.000000	1023.000000	2046.000000
27.660000	0.070645	41.750957	6.486459	17.770559	5.641253	11.852686	0.000000	-10.000000	-0.325000	18.616667	760.000000	1023.000000	1023.000000	2046.000000
27.680000	0.070370	41.588524	6.388132	17.886641	5.576856	11.736894	0.000000	-10.000000	-0.300000	18.083334	766.333313	1023.000000	1023.000000	2046.000000
27.700001	0.070260	41.523529	6.278977	18.154177	5.434259	11.656116	0.000000	-10.000000	-0.275000	17.633333	772.500000	1023.000000	1023.000000	2046.000000
27.719999	0.070757	41.817284	6.346357	18.405823	5.409619	11.655484	0.000000	-10.000000	-0.266667	17.116667	778.500000	1023.000000	1023.000000	2046.000000
27.740000	0.071489	42.249718	6.656254	18.628178	5.385004	11.580284	0.000000	-10.000000	-0.283333	16.700001	784.166687	1023.000000	1023.000000	2046.000000
27.760000	0.071727	42.390518	6.756745	18.771996	5.432364	11.429415	0.000000	-10.000000	-0.291667	16.150002	789.833313	1023.000000	1023.000000	2046.000000
27.780001	0.071001	41.961472	6.657633	18.781240	5.345575	11.177025	0.000000	-10.000000	-0.283333	15.433333	795.166687	1023.000000	1023.000000	2046.000000
27.799999	0.069471	41.057198	6.408772	18.823856	5.128184	10.696385	0.000000	-10.000000	-0.241667	14.516666	800.500000	1023.000000	1023.000000	2046.000000
27.820000	0.068346	40.392586	6.012519	18.910852	5.034097	10.435115	0.000000	-10.000000	-0.233333	13.983334	805.333313	1023.000000	1023.000000	2046.000000
27.840000	0.067821	40.082233	5.894491	18.963953	4.980683	10.243106	0.000000	-10.000000	-0.241667	14.000000	810.166687	1023.000000	1023.000000	2046.000000
27.860001	0.068277	40.351841	5.990008	19.149786	4.962914	10.249133	0.000000	-10.000000	-0.258333	14.583334	814.833313	1023.000000	1023.000000	2046.000000
27.879999	0.068655	40.574837	6.089140	19.301394	4.933413	10.250890	0.000000	-10.000000	-0.266667	15.066667	819.666687	1023.000000	1023.000000	2046.000000
27.900000	0.069399	41.014816	6.221904	19.484320	4.916460	10.392130	0.000000	-10.000000	-0.258333	15.200000	824.666687	1023.000000	1023.000000	2046.000000
27.920000	0.069935	41.331829	6.201517	19.637777	5.013396	10.479140	0.000000	-10.000000	-0.258333	14.966667	829.833313	1023.000000	1023.000000	2046.000000
27.940001	0.070062	41.406433	6.103992	19.726469	4.943321	10.632651	0.000000	-10.000000	-0.250000	14.733334	833.333313	1023.000000	1023.000000	2046.000000
27.959999	0.070382	41.595810	5.908756	19.928263	4.821262	10.937531	0.000000	-10.000000	-0.241667	14.450001	838.166687	1023.000000	1023.000000	2046.000000
27.980000	0.070573	41.708721	5.787102	19.997942	4.774947	11.148730	0.000000	-10.000000	-0.233333	14.116667	842.833313	1023.000000	1023.000000	2046.000000
28.000000	0.071146	42.047070	5.741601	20.067371	4.872555	11.365541	0.000000	-10.000000	-0.208333	13.566667	849.166687	1023.000000	1023.000000	2046.000000
28.020000	0.071946	42.520313	5.777065	20.109375	4.982521	11.651352	0.000000	-10.000000	-0.191667	12.866667	853.666687	1023.000000	1023.000000	2046.000000
28.040001	0.072982	43.132427	5.783555	20.289873	5.121718	11.937280	0.000000	-10.000000	-0.175000	12.200000	858.333313	1023.000000	1023.000000	2046.000000
28.059999	0.074425	43.985191	5.897084	20.549131	5.313386	12.225591	0.000000	-10.000000	-0.166667	11.633333	862.666687	1023.000000	1023.000000	2046.000000
28.080000	0.076090	44.969452	6.308785	20.811062	5.311321	12.538286	0.000000	-10.000000	-0.158333	11.300000	866.666687	1023.000000	1023.000000	2046.000000
28.100000	0.076968	45.488174	6.447849	20.979548	5.236931	12.823848	0.000000	-10.000000	-0.150000	11.150001	870.333313	1023.000000	1023.000000	2046.000000
28.120001	0.077570	45.844067	6.552722	20.929543	5.409785	12.952016	0.000000	-10.000000	-0.166667	11.250000	874.000000	1023.000000	1023.000000	2046.000000
28.139999	0.077538	45.825005	6.452530	20.886831	5.459827	13.025816	0.000000	-10.000000	-0.183333	11.516667	878.000000	1023.000000	1023.000000	2046.000000
28.160000	0.077379	45.731148	6.397572	20.740631	5.546556	13.046389	0.000000	-10.000000	-0.191667	11.850000	881.833313	1023.000000	1023.000000	2046.000000
28.180000	0.077318	45.695068	6.367733	20.647968	5.576452	13.102914	0.000000	-10.000000	-0.175000	12.066667	885.666687	1023.000000	1023.000000	2046.000000
28.200001	0.077213	45.632637	6.263583	20.485723	5.731946	13.151384	0.000000	-10.000000	-0.158333	11.983334	889.666687	1023.000000	1023.000000	2046.000000
28.219999	0.077177	45.611744	6.293822	20.369404	5.689662	13.258857	0.000000	-10.000000	-0.158333	11.700000	893.833313	1023.000000	1023.000000	2046.000000
28.240000	0.077697	45.918877	6.240009	20.451788	5.836338	13.390741	0.000000	-10.000000	-0.158333	11.366667	897.666687	1023.000000	1023.000000	2046.000000
28.260000	0.078260	46.251453	6.142925	20.683456	5.886659	13.538414	0.000000	-10.000000	-0.166667	11.266666	901.333313	1023.000000	1023.000000	2046.000000
28.280001	0.079624	47.057770	6.147974	21.205488	5.926343	13.777965	0.000000	-10.000000	-0.166667	11.350000	905.000000	1023.000000	1023.000000	2046.000000
28.299999	0.081429	48.124462	6.491168	21.635084	6.033740	13.964468	0.000000	-10.000000	-0.175000	11.783334	909.000000	1023.000000	1023.000000	2046.000000
28.320000	0.084262	49.798756	7.090526	22.211662	6.122800	14.373768	0.000000	-10.000000	-0.191667	12.483334	913.000000	1023.000000	1023.000000	2046.000000
28.340000	0.086296	51.000786	7.559815	22.469576	6.232134	14.739263	0.000000	-10.000000	-0.216667	13.433333	917.000000	1023.000000	1023.000000	2046.000000
28.360001	0.088402	52.245319	7.857857	22.929909	6.334411	15.123142	0.000000	-10.000000	-0.258333	14.666667	921.333313	1023.000000	1023.000000	2046.000000
28.379999	0.089890	53.124989	7.822859	23.180023	6.493089	15.629017	0.000000	-10.000000	-0.300000	16.083334	925.833313	1023.000000	1023.000000	2046.000000
28.400000	0.091198	53.898243	7.800134	23.440189	6.659017	15.998905	0.000000	-10.000000	-0.333333	17.316668	931.000000	1023.000000	1023.000000	2046.000000
28.420000	0.092181	54.478874	7.740698	23.674862	6.724732	16.338581	0.000000	-10.000000	-0.333333	17.950001	936.500000	1023.000000	1023.000000	2046.000000
28.440001	0.092502	54.668728	7.652362	23.843761	6.816981	16.355623	0.000000	-10.000000	-0.300000	17.866667	942.500000	1023.000000	1023.000000	2046.000000
28.459999	0.092317	54.559105	7.753437	23.715891	6.867270	16.222507	0.000000	-10.000000	-0.283333	17.166666	948.500000	1023.000000	1023.000000	2046.000000
28.480000	0.092181	54.479076	7.789904	23.823650	6.893235	15.972288	0.000000	-10.000000	-0.258333	16.183334	954.333313	1023.000000	1023.000000	2046.000000
28.500000	0.092249	54.518990	7.907606	23.956188	6.840481	15.814713	0.000000	-10.000000	-0.225000	14.400001	960.000000	1023.000000	1023.000000	2046.000000
28.520000	0.092184	54.480534	7.903917	24.257671	6.683163	15.635784	0.000000	-10.000000	-0.166667	12.350000	965.166687	1023.000000	1023.000000	2046.000000
28.540001	0.092029	54.389111	7.890390	24.375328	6.661235	15.462157	0.000000	-10.000000	-0.116667	9.700001	969.666687	1023.000000	1023.000000	2046.000000
28.559999	0.090906	53.725292	7.778543	24.413660	6.470242	15.062849	0.000000	-10.000000	-0.100000	7.250000	973.333313	1023.000000	1023.000000	2046.000000
28.580000	0.089183	52.706978	7.600944	24.252264	6.293625	14.560143	0.000000	-10.000000	-0.083333	4.566667	976.166687	1023.000000	1023.000000	2046.000000
28.600000	0.087607	51.776005	7.483710	24.068306	6.080337	14.143651	0.000000	-10.000000	-0.083333	2.616667	978.000000	1023.000000	1023.000000	2046.000000
28.620001	0.086954	51.389687	7.451215	23.902632	5.998384	14.037454	0.000000	-10.000000	-0.083333	1.850000	978.833313	1023.000000	1023.000000	2046.000000
28.639999	0.086501	51.122295	7.379277	23.762896	5.964207	14.015916	0.000000	-10.000000	-0.091667	2.183333	979.333313	1023.000000	1023.000000	2046.000000
28.660000	0.085984	50.816605	7.107259	23.723896	6.040240	13.945211	0.000000	-10.000000	-0.100000	2.416667	979.833313	1023.000000	1023.000000	2046.000000
28.680000	0.085532	50.549114	6.963473	23.621893	5.963053	14.000695	0.000000	-10.000000	-0.091667	1.616667	980.500000	1023.000000	1023.000000	2046.000000
28.700001	0.085178	50.340214	6.746196	23.703634	5.893685	13.996699	0.000000	-10.000000	-0.075000	-0.250000	980.833313	1023.000000	1023.000000	2046.000000
28.719999	0.084717	50.067738	6.665120	23.516253	5.866458	14.019909	0.000000	-10.000000	-0.058333	-2.650000	981.000000	1023.000000	1023.000000	2046.000000
28.740000	0.084458	49.914940	6.732076	23.448977	5.807324	13.926561	0.000000	-10.000000	-0.050000	-5.100000	981.000000	1023.000000	1023.000000	2046.000000
28.760000	0.084565	49.977760	6.911760	23.416418	5.804984	13.844601	0.000000	-10.000000	-0.041667	-7.100000	981.000000	1023.000000	1023.000000	2046.000000
28.780001	0.084459	49.914974	6.952913	23.276072	5.910759	13.775230	0.000000	-10.000000	-0.033333	-8.683333	981.000000	1023.000000	1023.000000	2046.000000
28.799999	0.083953	49.616409	6.942047	22.986568	5.859908	13.827885	0.000000	-10.000000	-0.016667	-9.750000	981.000000	1023.000000	1023.000000	2046.000000
28.820000	0.083400	49.289345	6.793937	22.682762	5.865995	13.946650	0.000000	-10.000000	-0.008333	-10.750000	981.000000	1023.000000	1023.000000	2046.000000
28.840000	0.083146	49.139259	6.711965	22.522511	5.806433	14.098351	0.000000	-10.000000	0.000000	-11.800000	981.000000	1023.000000	1023.000000	2046.000000
28.860001	0.083149	49.141083	6.609626	22.379955	5.894659	14.256843	0.000000	-10.000000	0.008333	-13.016666	973.333313	1023.000000	1023.000000	2046.000000
28.879999	0.083224	49.185295	6.792177	22.020151	6.038426	14.334542	0.000000	-10.000000	0.033333	-14.466666	962.333313	1023.000000	1023.000000	2046.000000
28.900000	0.082508	48.761993	6.923227	21.593691	6.148165	14.096912	0.000000	-10.000000	0.058333	-15.500000	951.333313	1023.000000	1023.000000	2046.000000
28.920000	0.081252	48.020008	6.982345	21.128670	6.141810	13.767185	0.000000	-10.000000	0.083333	-16.383333	946.166687	1023.000000	1023.000000	2046.000000
28.940001	0.079590	47.037552	6.920207	20.669025	6.047190	13.401132	0.000000	-10.000000	0.091667	-16.616667	944.333313	1023.000000	1023.000000	2046.000000
28.959999	0.078481	46.382355	6.746643	20.400003	5.976416	13.259295	0.000000	-10.000000	0.116667	-17.266666	938.833313	1023.000000	1023.000000	2046.000000
28.980000	0.077195	45.622517	6.479952	20.012730	5.969213	13.160623	0.000000	-10.000000	0.150000	-17.916668	933.166687	1023.000000	1023.000000	2046.000000
29.000000	0.075791	44.792446	6.321055	19.481968	5.958367	13.031055	0.000000	-10.000000	0.175000	-19.050001	925.333313	1023.000000	1023.000000	2046.000000
29.020000	0.074553	44.060696	6.124043	19.154325	5.857724	12.924602	0.000000	-10.000000	0.225000	-20.333334	918.833313	1023.000000	1023.000000	2046.000000
29.040001	0.073608	43.502483	6.209133	18.641113	5.922868	12.729369	0.000000	-10.000000	0.258333	-21.666668	912.000000	1023.000000	1023.000000	2046.000000
29.059999	0.072788	43.017426	6.389482	18.266714	5.922565	12.438663	0.000000	-10.000000	0.300000	-22.750000	904.666687	1023.000000	1023.000000	2046.000000
29.080000	0.072497	42.845901	6.630192	17.889177	5.959577	12.366956	0.000000	-10.000000	0.300000	-23.450001	897.000000	1023.000000	1023.000000	2046.000000
29.100000	0.072547	42.875519	6.633192	17.719980	6.117079	12.405267	0.000000	-10.000000	0.300000	-23.766666	889.000000	1023.000000	1023.000000	2046.000000
29.120001	0.072948	43.112438	6.616031	17.702904	6.206231	12.587273	0.000000	-10.000000	0.300000	-23.733334	881.166687	1023.000000	1023.000000	2046.000000
29.139999	0.073142	43.226910	6.774333	17.651770	6.178547	12.622260	0.000000	-10.000000	0.300000	-23.299999	873.500000	1023.000000	1023.000000	2046.000000
29.160000	0.073534	43.458836	7.020934	17.553043	6.220580	12.664280	0.000000	-10.000000	0.291667	-22.799999	865.833313	1023.000000	1023.000000	2046.000000
29.180000	0.073554	43.470631	7.150159	17.445210	6.347671	12.527591	0.000000	-10.000000	0.291667	-22.600000	858.333313	1023.000000	1023.000000	2046.000000
29.200001	0.072753	42.997292	7.131837	17.199110	6.368657	12.297686	0.000000	-10.000000	0.291667	-22.583334	850.666687	1023.000000	1023.000000	2046.000000
29.219999	0.071031	41.979271	7.043485	16.595890	6.424399	11.915497	0.000000	-10.000000	0.300000	-22.850000	843.166687	1023.000000	1023.000000	2046.000000
29.240000	0.069140	40.861832	6.838481	16.153154	6.283989	11.586206	0.000000	-10.000000	0.300000	-23.216667	835.500000	1023.000000	1023.000000	2046.000000
29.260000	0.067106	39.659477	6.465919	15.794494	6.082079	11.316986	0.000000	-10.000000	0.308333	-23.516666	827.833313	1023.000000	1023.000000	2046.000000
29.280001	0.065673	38.812767	6.422208	15.452085	5.863460	11.075014	0.000000	-10.000000	0.308333	-23.883333	820.000000	1023.000000	1023.000000	2046.000000
29.299999	0.064654	38.210400	6.459818	15.134184	5.863647	10.752751	0.000000	-10.000000	0.316667	-23.900000	812.000000	1023.000000	1023.000000	2046.000000
29.320000	0.063883	37.754749	6.343292	14.992851	5.930231	10.488375	0.000000	-10.000000	0.325000	-24.233334	804.000000	1023.000000	1023.000000	2046.000000
29.340000	0.062755	37.088272	6.554984	14.922385	5.666980	9.943922	0.000000	-10.000000	0.341667	-24.500000	796.000000	1023.000000	1023.000000	2046.000000
29.360001	0.060535	35.775913	6.391330	14.541391	5.695161	9.148034	0.000000	-10.000000	0.333333	-24.733334	787.666687	1023.000000	1023.000000	2046.000000
29.379999	0.057430	33.941158	5.929703	14.027495	5.472313	8.511648	0.000000	-10.000000	0.316667	-24.416666	779.333313	1023.000000	1023.000000	2046.000000
29.400000	0.054936	32.467094	5.597877	13.504636	5.125212	8.239367	0.000000	-10.000000	0.283333	-23.450001	771.000000	1023.000000	1023.000000	2046.000000
29.420000	0.053070	31.364475	5.208356	13.244109	4.872156	8.039854	0.000000	-10.000000	0.266667	-22.583334	765.666687	1023.000000	1023.000000	2046.000000
29.440001	0.051190	30.253366	5.106385	12.656313	4.764190	7.726479	0.000000	-10.000000	0.250000	-21.616667	758.166687	1023.000000	1023.000000	2046.000000
29.459999	0.050209	29.673258	5.053538	12.354542	4.724863	7.540315	0.000000	-10.000000	0.250000	-21.200001	751.000000	1023.000000	1023.000000	2046.000000
29.480000	0.049377	29.181581	5.098890	12.067622	4.735981	7.279089	0.000000	-10.000000	0.250000	-20.883333	741.500000	1023.000000	1023.000000	2046.000000
29.500000	0.048893	28.895721	5.136461	11.989281	4.632094	7.137886	0.000000	-10.000000	0.250000	-21.000000	734.500000	1023.000000	1023.000000	2046.000000
29.520000	0.047927	28.325092	4.882490	11.741484	4.553572	7.147547	0.000000	-10.000000	0.250000	-21.100000	729.833313	1023.000000	1023.000000	2046.000000
29.540001	0.047114	27.844231	4.595697	11.679669	4.365281	7.203584	0.000000	-10.000000	0.250000	-21.133333	722.833313	1023.000000	1023.000000	2046.000000
29.559999	0.046013	27.193495	4.333896	11.406131	4.220169	7.233298	0.000000	-10.000000	0.258333	-21.450001	715.833313	1023.000000	1023.000000	2046.000000
29.580000	0.045237	26.735113	4.125162	11.256777	4.019650	7.333526	0.000000	-10.000000	0.275000	-21.866667	706.333313	1023.000000	1023.000000	2046.000000
29.600000	0.044903	26.537916	4.086494	10.859724	4.059838	7.531859	0.000000	-10.000000	0.291667	-22.400002	699.000000	1023.000000	1023.000000	2046.000000
29.620001	0.044645	26.385422	4.488733	10.332388	4.097772	7.466530	0.000000	-10.000000	0.308333	-22.900002	691.500000	1023.000000	1023.000000	2046.000000
29.639999	0.044569	26.340134	4.616277	9.970654	4.338899	7.414304	0.000000	-10.000000	0.316667	-23.300001	686.500000	1023.000000	1023.000000	2046.000000
29.660000	0.044184	26.112791	4.633558	9.657341	4.466242	7.355649	0.000000	-10.000000	0.325000	-23.583334	678.666687	1023.000000	1023.000000	2046.000000
29.680000	0.043263	25.568615	4.744396	9.269937	4.487633	7.066648	0.000000	-10.000000	0.316667	-23.716667	670.666687	1023.000000	1023.000000	2046.000000
29.700001	0.041992	24.817225	4.596066	8.908944	4.413719	6.898497	0.000000	-10.000000	0.308333	-23.700001	660.000000	1023.000000	1023.000000	2046.000000
29.719999	0.040240	23.781822	4.407372	8.493057	4.350705	6.530687	0.000000	-10.000000	0.300000	-23.650000	654.666687	1023.000000	1023.000000	2046.000000
29.740000	0.038756	22.904535	4.320984	8.006267	4.296299	6.280985	0.000000	-10.000000	0.300000	-23.416666	646.833313	1023.000000	1023.000000	2046.000000
29.760000	0.037434	22.123682	4.252347	7.586809	4.166555	6.117973	0.000000	-10.000000	0.300000	-23.433334	639.166687	1023.000000	1023.000000	2046.000000
29.780001	0.036097	21.333355	4.318018	7.050405	4.121623	5.843310	0.000000	-10.000000	0.308333	-23.583334	628.833313	1023.000000	1023.000000	2046.000000
29.799999	0.034815	20.575838	4.297508	6.594158	4.123913	5.560260	0.000000	-10.000000	0.316667	-23.933334	621.000000	1023.000000	1023.000000	2046.000000
29.820000	0.033439	19.762398	4.348313	5.934098	4.180252	5.299736	0.000000	-10.000000	0.325000	-24.183334	615.666687	1023.000000	1023.000000	2046.000000
29.840000	0.032427	19.164095	4.156497	5.750883	4.140486	5.116228	0.000000	-10.000000	0.341667	-24.600000	607.666687	1023.000000	1023.000000	2046.000000
29.860001	0.032371	19.131361	4.165846	5.844785	4.160483	4.960247	0.000000	-10.000000	0.366667	-24.816668	599.333313	1023.000000	1023.000000	2046.000000
29.879999	0.032437	19.170187	4.384510	5.887082	4.127432	4.771163	0.000000	-10.000000	0.391667	-25.000000	588.333313	1023.000000	1023.000000	2046.000000
29.900000	0.032338	19.111574	4.495585	5.829616	4.170084	4.616291	0.000000	-10.000000	0.375000	-24.716667	580.000000	1023.000000	1023.000000	2046.000000
29.920000	0.032587	19.258701	4.647379	5.588850	4.359636	4.662836	0.000000	-10.000000	0.350000	-24.516666	574.666687	1023.000000	1023.000000	2046.000000
29.940001	0.032727	19.341763	4.939910	5.311790	4.430519	4.659544	0.000000	-10.000000	0.325000	-24.333334	569.000000	1023.000000	1023.000000	2046.000000
29.959999	0.032572	19.249889	5.063105	5.147362	4.409884	4.629538	0.000000	-10.000000	0.316667	-24.000000	560.666687	1023.000000	1023.000000	2046.000000
29.980000	0.032348	19.117640	5.115528	4.997636	4.379522	4.624955	0.000000	-10.000000	0.308333	-23.666668	552.333313	1023.000000	1023.000000	2046.000000
30.000000	0.032167	19.010571	5.336588	4.649747	4.481010	4.543226	0.000000	-10.000000	0.300000	-23.533333	542.000000	1023.000000	1023.000000	2046.000000
30.020000	0.031049	18.350069	5.218683	4.349616	4.543900	4.237870	0.000000	-10.000000	0.300000	-23.716667	537.000000	1023.000000	1023.000000	2046.000000
30.040001	0.030444	17.992607	5.238234	4.233968	4.681817	3.838589	0.000000	-10.000000	0.316667	-24.133333	526.666687	1023.000000	1023.000000	2046.000000
30.059999	0.029153	17.229263	5.324182	4.008615	4.544501	3.351966	0.000000	-10.000000	0.333333	-24.366667	521.333313	1023.000000	1023.000000	2046.000000
30.080000	0.027326	16.149553	5.200218	3.684450	4.400648	2.864237	0.000000	-10.000000	0.366667	-24.683334	510.333344	1023.000000	1023.000000	2046.000000
30.100000	0.026023	15.379585	4.896383	3.532748	4.255625	2.694830	0.000000	-10.000000	0.383333	-24.766666	504.666656	1023.000000	1023.000000	2046.000000
30.120001	0.024512	14.486805	4.761353	3.361424	3.914078	2.449950	0.000000	-10.000000	0.383333	-24.916668	496.333344	1023.000000	1023.000000	2046.000000
30.139999	0.023280	13.758580	4.631446	3.254120	3.787777	2.085237	0.000000	-10.000000	0.383333	-25.100000	488.000000	1023.000000	1023.000000	2046.000000
30.160000	0.022275	13.164440	4.639253	3.105314	3.692592	1.727282	0.000000	-10.000000	0.383333	-25.333334	476.833344	1023.000000	1023.000000	2046.000000
30.180000	0.020662	12.211246	4.675841	2.871285	3.739168	0.924952	0.000000	-10.000000	0.400000	-25.500000	468.333344	1023.000000	1023.000000	2046.000000
30.200001	0.018594	10.989204	4.565576	2.573737	3.696936	0.152956	0.000000	-10.000000	0.391667	-25.116667	460.000000	1023.000000	1023.000000	2046.000000
30.219999	0.016429	9.709325	4.349944	2.343537	3.551962	-0.536118	0.000000	-10.000000	0.383333	-24.683334	454.500000	1023.000000	1023.000000	2046.000000
30.240000	0.014537	8.591155	4.299015	2.078752	3.281168	-1.067779	0.000000	-10.000000	0.366667	-24.183334	446.000000	1023.000000	1023.000000	2046.000000
30.260000	0.012603	7.448484	3.921038	1.864935	3.008384	-1.345873	0.000000	-10.000000	0.350000	-23.666668	440.500000	1023.000000	1023.000000	2046.000000
30.280001	0.010442	6.171068	3.468697	1.441715	2.802171	-1.541515	0.000000	-10.000000	0.325000	-23.150002	429.833344	1023.000000	1023.000000	2046.000000
30.299999	0.008876	5.245529	3.244284	1.075734	2.629878	-1.704367	0.000000	-10.000000	0.308333	-22.833334	419.833344	1023.000000	1023.000000	2046.000000
30.320000	0.007714	4.558904	3.151198	0.761398	2.492420	-1.846113	0.000000	-10.000000	0.300000	-22.966667	412.333344	1023.000000	1023.000000	2046.000000
30.340000	0.006679	3.947072	3.001297	0.495646	2.436483	-1.986355	0.000000	-10.000000	0.300000	-23.066668	407.333344	1023.000000	1023.000000	2046.000000
30.360001	0.005794	3.423961	3.082699	0.139111	2.478803	-2.276652	0.000000	-10.000000	0.300000	-22.983334	402.000000	1023.000000	1023.000000	2046.000000
30.379999	0.005004	2.957378	3.089877	-0.210297	2.463133	-2.385334	0.000000	-10.000000	0.300000	-23.100000	394.333344	1023.000000	1023.000000	2046.000000
30.400000	0.004496	2.657315	2.902833	-0.230257	2.354764	-2.370025	0.000000	-10.000000	0.300000	-23.233334	386.666656	1023.000000	1023.000000	2046.000000
30.420000	0.003985	2.354890	2.823274	-0.361308	2.182835	-2.289911	0.000000	-10.000000	0.308333	-23.350000	379.000000	1023.000000	1023.000000	2046.000000
30.440001	0.003423	2.022819	2.854853	-0.651390	2.043865	-2.224510	0.000000	-10.000000	0.316667	-23.316668	371.000000	1023.000000	1023.000000	2046.000000
30.459999	0.003180	1.879087	2.758773	-0.870925	2.142075	-2.150836	0.000000	-10.000000	0.316667	-23.400000	360.666656	1023.000000	1023.000000	2046.000000
30.480000	0.003124	1.846372	2.947460	-1.250262	2.217777	-2.068603	0.000000	-10.000000	0.308333	-23.549999	353.000000	1023.000000	1023.000000	2046.000000
30.500000	0.003040	1.796580	3.116111	-1.483437	2.304073	-2.140166	0.000000	-10.000000	0.300000	-23.633333	345.333344	1023.000000	1023.000000	2046.000000
30.520000	0.002534	1.497730	3.232823	-1.830729	2.353345	-2.257708	0.000000	-10.000000	0.308333	-23.666666	340.000000	1023.000000	1023.000000	2046.000000
30.540001	0.001246	0.736415	3.244688	-2.327077	2.403871	-2.585065	0.000000	-10.000000	0.308333	-23.633333	332.000000	1023.000000	1023.000000	2046.000000
30.559999	-0.000262	-0.154978	3.237622	-2.878560	2.448045	-2.962084	0.000000	-10.000000	0.316667	-23.566668	324.000000	1023.000000	1023.000000	2046.000000
30.580000	-0.001810	-1.069799	3.149822	-3.284520	2.284417	-3.219519	0.000000	-10.000000	0.308333	-23.566668	316.000000	1023.000000	1023.000000	2046.000000
30.600000	-0.002972	-1.756262	3.031747	-3.633846	2.302569	-3.456731	0.000000	-10.000000	0.308333	-23.500000	308.000000	1023.000000	1023.000000	2046.000000
30.620001	-0.003827	-2.261596	2.976575	-3.868744	2.263902	-3.633328	0.000000	-10.000000	0.300000	-23.433334	300.166656	1023.000000	1023.000000	2046.000000
30.639999	-0.004600	-2.718547	3.097405	-4.180965	2.220348	-3.855335	0.000000	-10.000000	0.300000	-23.366667	292.500000	1023.000000	1023.000000	2046.000000
30.660000	-0.005371	-3.174465	3.194779	-4.503796	2.081481	-3.946930	0.000000	-10.000000	0.308333	-23.316668	284.833344	1023.000000	1023.000000	2046.000000
30.680000	-0.005975	-3.531255	3.276462	-4.606606	1.872490	-4.073600	0.000000	-10.000000	0.308333	-23.333334	277.000000	1023.000000	1023.000000	2046.000000
30.700001	-0.006294	-3.719745	3.173432	-4.676265	1.847085	-4.063997	0.000000	-10.000000	0.308333	-23.366667	269.000000	1023.000000	1023.000000	2046.000000
30.719999	-0.006770	-4.001204	2.996926	-4.664835	1.858472	-4.191767	0.000000	-10.000000	0.300000	-23.549999	261.000000	1023.000000	1023.000000	2046.000000
30.740000	-0.006918	-4.088474	2.865651	-4.750455	1.895716	-4.099386	0.000000	-10.000000	0.308333	-23.566668	253.166672	1023.000000	1023.000000	2046.000000
30.760000	-0.007443	-4.398954	2.838323	-4.932266	1.924179	-4.229191	0.000000	-10.000000	0.316667	-23.466667	245.500000	1023.000000	1023.000000	2046.000000
30.780001	-0.007587	-4.483656	2.995974	-5.089852	1.928405	-4.318182	0.000000	-10.000000	0.316667	-23.250000	237.833328	1023.000000	1023.000000	2046.000000
30.799999	-0.007673	-4.534605	3.233052	-5.324185	1.961803	-4.405275	0.000000	-10.000000	0.300000	-23.066668	230.000000	1023.000000	1023.000000	2046.000000
30.820000	-0.007788	-4.602895	3.414887	-5.524863	1.953647	-4.446566	0.000000	-10.000000	0.291667	-22.716667	222.166672	1023.000000	1023.000000	2046.000000
30.840000	-0.006930	-4.095831	3.553008	-5.318724	1.884889	-4.215004	0.000000	-10.000000	0.291667	-22.266666	214.500000	1023.000000	1023.000000	2046.000000
30.860001	-0.006243	-3.689565	3.757893	-5.142404	1.803950	-4.109004	0.000000	-10.000000	0.283333	-21.916668	207.166672	1023.000000	1023.000000	2046.000000
30.879999	-0.006126	-3.620713	3.443666	-5.039629	1.982963	-4.007713	0.000000	-10.000000	0.266667	-21.516666	199.833328	1023.000000	1023.000000	2046.000000
30.900000	-0.006275	-3.708472	3.343635	-5.065344	1.924412	-3.911174	0.000000	-10.000000	0.250000	-21.366667	192.666672	1023.000000	1023.000000	2046.000000
30.920000	-0.006264	-3.702152	3.448230	-5.164471	1.955460	-3.941371	0.000000	-10.000000	0.233333	-20.950001	185.500000	1023.000000	1023.000000	2046.000000
30.940001	-0.007021	-4.149282	3.539716	-5.495172	1.974267	-4.168094	0.000000	-10.000000	0.208333	-20.733334	178.500000	1023.000000	1023.000000	2046.000000
30.959999	-0.008401	-4.964933	3.565252	-5.898932	1.915211	-4.546463	0.000000	-10.000000	0.191667	-20.216667	171.500000	1023.000000	1023.000000	2046.000000
30.980000	-0.010105	-5.972024	3.306198	-6.012057	1.653299	-4.919465	0.000000	-10.000000	0.191667	-19.966667	164.833328	1023.000000	1023.000000	2046.000000
31.000000	-0.011008	-6.505682	2.971169	-5.872612	1.492105	-5.096345	0.000000	-10.000000	0.191667	-19.483334	158.166672	1023.000000	1023.000000	2046.000000
31.020000	-0.011145	-6.586677	2.767266	-5.454830	1.265493	-5.164606	0.000000	-10.000000	0.175000	-19.150000	151.833328	1023.000000	1023.000000	2046.000000
31.040001	-0.011914	-7.040934	2.707510	-5.444161	1.161924	-5.466207	0.000000	-10.000000	0.150000	-18.483334	145.333328	1023.000000	1023.000000	2046.000000
31.059999	-0.012094	-7.147709	2.692593	-5.228598	1.062909	-5.674614	0.000000	-10.000000	0.141667	-18.016666	139.333328	1023.000000	1023.000000	2046.000000
31.080000	-0.013158	-7.776435	2.588058	-5.132272	1.009586	-6.241807	0.000000	-10.000000	0.133333	-17.366667	133.333328	1023.000000	1023.000000	2046.000000
31.100000	-0.014779	-8.734579	2.431151	-5.270578	0.853821	-6.748973	0.000000	-10.000000	0.125000	-16.683334	127.500000	1023.000000	1023.000000	2046.000000
31.120001	-0.016619	-9.821610	2.137079	-5.414365	0.606516	-7.150841	0.000000	-10.000000	0.083333	-15.450001	121.833336	1023.000000	1023.000000	2046.000000
31.139999	-0.018679	-11.039455	1.740010	-5.650010	0.413482	-7.542938	0.000000	-10.000000	0.041667	-14.066668	116.666664	1023.000000	1023.000000	2046.000000
31.160000	-0.020111	-11.885709	1.279368	-5.852803	0.349521	-7.661794	0.000000	-10.000000	0.008333	-13.016667	112.000000	1023.000000	1023.000000	2046.000000
31.180000	-0.021039	-12.433810	1.017429	-5.919044	0.125020	-7.657216	0.000000	-10.000000	0.000000	-12.416667	107.500000	1023.000000	1023.000000	2046.000000
31.200001	-0.021960	-12.978109	0.953421	-6.108123	-0.082956	-7.740451	0.000000	-10.000000	0.000000	-12.016666	103.166664	1023.000000	1023.000000	2046.000000
31.219999	-0.022837	-13.496398	0.701535	-6.256923	-0.193260	-7.747750	0.000000	-10.000000	0.000000	-11.566667	99.000000	1023.000000	1023.000000	2046.000000
31.240000	-0.023582	-13.937206	0.685176	-6.507639	-0.294686	-7.820057	0.000000	-10.000000	0.000000	-11.083334	95.333336	1023.000000	1023.000000	2046.000000
31.260000	-0.024073	-14.227217	0.596260	-6.721023	-0.379528	-7.722927	0.000000	-10.000000	0.000000	-10.733334	91.666664	1023.000000	1023.000000	2046.000000
31.280001	-0.024505	-14.482361	0.385867	-6.835357	-0.425196	-7.607674	0.000000	-10.000000	0.000000	-10.350000	88.333336	1023.000000	1023.000000	2046.000000
31.299999	-0.024309	-14.366330	0.135660	-6.637740	-0.378072	-7.486178	0.000000	-10.000000	0.000000	-10.083334	84.666664	1023.000000	1023.000000	2046.000000
31.320000	-0.023742	-14.031481	0.223696	-6.546042	-0.361285	-7.347849	0.000000	-10.000000	0.000000	-9.733334	81.333336	1023.000000	1023.000000	2046.000000
31.340000	-0.023086	-13.643908	0.537266	-6.587840	-0.396106	-7.197228	0.000000	-10.000000	0.000000	-9.450001	78.000000	1023.000000	1023.000000	2046.000000
31.360001	-0.022529	-13.314593	0.694795	-6.653550	-0.346833	-7.009006	0.000000	-10.000000	0.000000	-9.200001	75.000000	1023.000000	1023.000000	2046.000000
31.379999	-0.022107	-13.065338	0.851904	-6.801511	-0.209355	-6.906375	0.000000	-10.000000	0.000000	-9.183333	72.000000	1023.000000	1023.000000	2046.000000
31.400000	-0.021878	-12.929845	1.065459	-7.069546	-0.198750	-6.727007	0.000000	-10.000000	0.000000	-9.116667	68.833336	1023.000000	1023.000000	2046.000000
31.420000	-0.022369	-13.220053	1.106582	-7.483871	-0.079081	-6.763682	0.000000	-10.000000	0.000000	-9.000000	65.666664	1023.000000	1023.000000	2046.000000
31.440001	-0.023429	-13.846795	1.051686	-7.960679	0.025959	-6.963761	0.000000	-10.000000	0.000000	-8.683333	62.500000	1023.000000	1023.000000	2046.000000
31.459999	-0.024114	-14.251592	1.138145	-8.323883	0.131744	-7.197598	0.000000	-10.000000	0.000000	-8.333334	59.666668	1023.000000	1023.000000	2046.000000
31.480000	-0.024978	-14.762158	1.104682	-8.666616	0.166959	-7.367182	0.000000	-10.000000	-0.008333	-7.833333	57.000000	1023.000000	1023.000000	2046.000000
31.500000	-0.025259	-14.928002	1.031631	-8.727871	0.233884	-7.465646	0.000000	-10.000000	-0.025000	-7.116667	54.333332	1023.000000	1023.000000	2046.000000
31.520000	-0.025294	-14.948800	1.154940	-8.783734	0.251714	-7.571720	0.000000	-10.000000	-0.041667	-6.400000	51.833332	1023.000000	1023.000000	2046.000000
31.540001	-0.025506	-15.074202	1.089589	-8.770670	0.196832	-7.589953	0.000000	-10.000000	-0.050000	-5.716667	49.500000	1023.000000	1023.000000	2046.000000
31.559999	-0.025840	-15.271621	1.108885	-8.777689	0.068621	-7.671437	0.000000	-10.000000	-0.050000	-5.250000	47.833332	1023.000000	1023.000000	2046.000000
31.580000	-0.025805	-15.250755	1.030557	-8.674098	-0.010640	-7.596574	0.000000	-10.000000	-0.058333	-4.800000	46.166668	1023.000000	1023.000000	2046.000000
31.600000	-0.025504	-15.073119	1.116917	-8.480499	-0.193687	-7.515850	0.000000	-10.000000	-0.075000	-4.566667	44.666668	1023.000000	1023.000000	2046.000000
31.620001	-0.024905	-14.718695	1.343130	-8.450666	-0.152646	-7.458512	0.000000	-10.000000	-0.075000	-4.566667	43.000000	1023.000000	1023.000000	2046.000000
31.639999	-0.024308	-14.366182	1.463324	-8.364638	-0.187350	-7.277519	0.000000	-10.000000	-0.075000	-4.666667	41.333332	1023.000000	1023.000000	2046.000000
31.660000	-0.023642	-13.972402	1.659260	-8.337207	-0.034565	-7.259890	0.000000	-10.000000	-0.066667	-4.583333	39.833332	1023.000000	1023.000000	2046.000000
31.680000	-0.023672	-13.989966	1.445359	-8.415857	0.049111	-7.068579	0.000000	-10.000000	-0.075000	-4.266667	38.166668	1023.000000	1023.000000	2046.000000
31.700001	-0.023527	-13.904194	1.302226	-8.428438	0.160211	-6.938192	0.000000	-10.000000	-0.083333	-3.783333	36.833332	1023.000000	1023.000000	2046.000000
31.719999	-0.023322	-13.783358	1.208443	-8.373017	0.224034	-6.842817	0.000000	-10.000000	-0.083333	-3.266667	35.500000	1023.000000	1023.000000	2046.000000
31.740000	-0.023011	-13.599401	1.204983	-8.310930	0.283197	-6.776649	0.000000	-10.000000	-0.083333	-2.733333	34.500000	1023.000000	1023.000000	2046.000000
31.760000	-0.022381	-13.227297	1.422688	-8.353739	0.359738	-6.655986	0.000000	-10.000000	-0.075000	-2.383333	33.666668	1023.000000	1023.000000	2046.000000
31.780001	-0.021249	-12.558316	1.598337	-8.142084	0.501875	-6.516445	0.000000	-10.000000	-0.066667	-2.183333	32.833332	1023.000000	1023.000000	2046.000000
31.799999	-0.020721	-12.246398	1.913562	-8.170175	0.556687	-6.546473	0.000000	-10.000000	-0.066667	-2.100000	32.000000	1023.000000	1023.000000	2046.000000
31.820000	-0.019974	-11.804502	2.128505	-8.034429	0.554923	-6.453502	0.000000	-10.000000	-0.066667	-2.083333	31.333334	1023.000000	1023.000000	2046.000000
31.840000	-0.018985	-11.219972	2.112352	-7.726785	0.598734	-6.204273	0.000000	-10.000000	-0.083333	-2.000000	30.666666	1023.000000	1023.000000	2046.000000
31.860001	-0.018805	-11.113978	2.141323	-7.666511	0.562393	-6.151184	0.000000	-10.000000	-0.083333	-1.866667	30.333334	1023.000000	1023.000000	2046.000000
31.879999	-0.019092	-11.283192	2.218734	-7.758805	0.501892	-6.245013	0.000000	-10.000000	-0.091667	-1.800000	30.000000	1023.000000	1023.000000	2046.000000
31.900000	-0.019685	-11.634089	1.990568	-7.730078	0.493274	-6.387854	0.000000	-10.000000	-0.091667	-1.833333	30.000000	1023.000000	1023.000000	2046.000000
31.920000	-0.020250	-11.967574	1.757009	-7.669157	0.500051	-6.555477	0.000000	-10.000000	-0.091667	-1.850000	30.000000	1023.000000	1023.000000	2046.000000
31.940001	-0.020212	-11.945239	1.647104	-7.439989	0.512807	-6.665161	0.000000	-10.000000	-0.091667	-1.566667	30.000000	1023.000000	1023.000000	2046.000000
31.959999	-0.020125	-11.893855	1.661252	-7.150809	0.342514	-6.746812	0.000000	-10.000000	-0.091667	-0.916667	30.000000	1023.000000	1023.000000	2046.000000
31.980000	-0.020833	-12.312408	1.493290	-7.099615	0.227797	-6.933880	0.000000	-10.000000	-0.100000	-0.366667	30.000000	1023.000000	1023.000000	2046.000000
32.000000	-0.021495	-12.703343	1.377975	-6.950262	0.147308	-7.278365	0.000000	-10.000000	-0.100000	0.000000	30.000000	1023.000000	1023.000000	2046.000000
32.020000	-0.023015	-13.601827	1.157171	-6.969931	-0.009065	-7.780002	0.000000	-10.000000	-0.100000	0.000000	30.000000	1023.000000	1023.000000	2046.000000
32.040001	-0.024762	-14.634496	1.019472	-7.163733	-0.258235	-8.231999	0.000000	-10.000000	-0.100000	0.633333	30.000000	1023.000000	1023.000000	2046.000000
32.060001	-0.026265	-15.522533	0.803111	-7.401103	-0.318719	-8.605823	0.000000	-10.000000	-0.100000	1.450000	30.000000	1023.000000	1023.000000	2046.000000
32.080002	-0.027394	-16.189911	0.495364	-7.570369	-0.381711	-8.733196	0.000000	-10.000000	-0.100000	2.383333	30.000000	1023.000000	1023.000000	2046.000000
32.099998	-0.027378	-16.180590	0.550482	-7.445291	-0.505134	-8.780647	0.000000	-10.000000	-0.100000	2.750000	30.000000	1023.000000	1023.000000	2046.000000
32.119999	-0.027847	-16.457767	0.462524	-7.449761	-0.663879	-8.806651	0.000000	-10.000000	-0.091667	2.883333	30.000000	1023.000000	1023.000000	2046.000000
32.139999	-0.028158	-16.641651	0.104052	-7.423586	-0.692618	-8.629498	0.000000	-10.000000	-0.091667	2.816667	30.000000	1023.000000	1023.000000	2046.000000
32.160000	-0.028364	-16.763311	-0.041913	-7.398049	-0.755020	-8.568330	0.000000	-10.000000	-0.091667	2.516667	30.000000	1023.000000	1023.000000	2046.000000
32.180000	-0.028937	-17.101553	-0.276260	-7.400063	-0.877396	-8.547836	0.000000	-10.000000	-0.091667	2.166667	30.000000	1023.000000	1023.000000	2046.000000
32.200001	-0.029438	-17.397789	-0.213755	-7.658309	-0.914200	-8.611526	0.000000	-10.000000	-0.075000	1.533333	30.000000	1023.000000	1023.000000	2046.000000
32.220001	-0.029190	-17.251165	-0.310581	-7.655313	-0.940496	-8.344776	0.000000	-10.000000	-0.066667	0.833333	30.000000	1023.000000	1023.000000	2046.000000
32.240002	-0.028231	-16.684330	-0.156760	-7.432710	-0.928764	-8.166097	0.000000	-10.000000	-0.075000	0.233333	30.000000	1023.000000	1023.000000	2046.000000
32.259998	-0.027460	-16.228577	0.079363	-7.442260	-0.927278	-7.938403	0.000000	-10.000000	-0.091667	0.000000	30.000000	1023.000000	1023.000000	2046.000000
32.279999	-0.026895	-15.895147	0.071457	-7.440319	-0.832171	-7.694114	0.000000	-10.000000	-0.083333	-0.366667	30.000000	1023.000000	1023.000000	2046.000000
32.299999	-0.026896	-15.895394	0.097382	-7.650486	-0.673510	-7.668779	0.000000	-10.000000	-0.075000	-1.333333	29.833334	1023.000000	1023.000000	2046.000000
32.320000	-0.026666	-15.759516	0.170727	-7.777575	-0.680295	-7.472373	0.000000	-10.000000	-0.075000	-2.550000	29.333334	1023.000000	1023.000000	2046.000000
32.340000	-0.026603	-15.722180	0.294843	-7.996958	-0.543013	-7.477053	0.000000	-10.000000	-0.083333	-3.483333	28.333334	1023.000000	1023.000000	2046.000000
32.360001	-0.026859	-15.873476	0.656211	-8.565336	-0.399500	-7.564852	0.000000	-10.000000	-0.083333	-3.866667	27.000000	1023.000000	1023.000000	2046.000000
32.380001	-0.027054	-15.988791	0.971557	-8.959791	-0.233306	-7.767252	0.000000	-10.000000	-0.075000	-4.016667	25.666666	1023.000000	1023.000000	2046.000000
32.400002	-0.026999	-15.956532	1.004080	-8.930315	-0.183679	-7.846618	0.000000	-10.000000	-0.066667	-4.016667	24.333334	1023.000000	1023.000000	2046.000000
32.419998	-0.026953	-15.929451	1.106806	-8.829365	-0.249596	-7.957296	0.000000	-10.000000	-0.066667	-3.750000	23.000000	1023.000000	1023.000000	2046.000000
32.439999	-0.027366	-16.173426	0.907584	-8.869165	-0.219923	-7.991921	0.000000	-10.000000	-0.058333	-3.233333	21.666666	1023.000000	1023.000000	2046.000000
32.459999	-0.028200	-16.666077	0.719299	-9.099822	-0.238129	-8.047424	0.000000	-10.000000	-0.066667	-2.633333	20.666666	1023.000000	1023.000000	2046.000000
32.480000	-0.028613	-16.910397	0.623919	-9.126090	-0.388660	-8.019567	0.000000	-10.000000	-0.058333	-2.133333	19.833334	1023.000000	1023.000000	2046.000000
32.500000	-0.028610	-16.908621	0.719904	-9.310018	-0.372460	-7.946047	0.000000	-10.000000	-0.058333	-1.633333	19.333334	1023.000000	1023.000000	2046.000000
32.520000	-0.028182	-16.655416	0.800256	-9.257527	-0.356032	-7.842113	0.000000	-10.000000	-0.066667	-0.933333	19.000000	1023.000000	1023.000000	2046.000000
32.540001	-0.027648	-16.340149	0.968328	-9.211652	-0.255044	-7.841781	0.000000	-10.000000	-0.083333	-0.633333	19.000000	1023.000000	1023.000000	2046.000000
32.560001	-0.026793	-15.834697	1.137527	-8.864955	-0.289678	-7.817591	0.000000	-10.000000	-0.091667	-0.766667	19.000000	1023.000000	1023.000000	2046.000000
32.580002	-0.026529	-15.678719	1.114451	-8.882878	-0.104236	-7.806056	0.000000	-10.000000	-0.083333	-1.116667	19.000000	1023.000000	1023.000000	2046.000000
32.599998	-0.026641	-15.744773	0.967568	-8.904314	-0.155916	-7.652112	0.000000	-10.000000	-0.075000	-0.833333	19.000000	1023.000000	1023.000000	2046.000000
32.619999	-0.026125	-15.440143	0.850951	-8.671370	-0.228756	-7.390968	0.000000	-10.000000	-0.083333	-0.350000	19.000000	1023.000000	1023.000000	2046.000000
32.639999	-0.025671	-15.171692	0.963582	-8.647994	-0.260314	-7.226967	0.000000	-10.000000	-0.091667	0.533333	19.000000	1023.000000	1023.000000	2046.000000
32.660000	-0.025334	-14.972284	1.297939	-8.777661	-0.171338	-7.321224	0.000000	-10.000000	-0.100000	1.150000	19.000000	1023.000000	1023.000000	2046.000000
32.680000	-0.024238	-14.324532	1.547416	-8.721439	0.073182	-7.223690	0.000000	-10.000000	-0.091667	1.766667	19.000000	1023.000000	1023.000000	2046.000000
32.700001	-0.023227	-13.727269	1.700598	-8.597202	0.306615	-7.137281	0.000000	-10.000000	-0.091667	1.833333	19.000000	1023.000000	1023.000000	2046.000000
32.720001	-0.022332	-13.198365	1.872236	-8.370382	0.293522	-6.993741	0.000000	-10.000000	-0.091667	1.800000	19.000000	1023.000000	1023.000000	2046.000000
32.740002	-0.021617	-12.775756	1.801864	-8.121820	0.341508	-6.797308	0.000000	-10.000000	-0.091667	1.750000	19.000000	1023.000000	1023.000000	2046.000000
32.759998	-0.021000	-12.411128	1.733056	-7.923091	0.343640	-6.564733	0.000000	-10.000000	-0.083333	1.733333	19.000000	1023.000000	1023.000000	2046.000000
32.779999	-0.020609	-12.179952	1.730833	-7.844155	0.277336	-6.343965	0.000000	-10.000000	-0.075000	1.733333	19.000000	1023.000000	1023.000000	2046.000000
32.799999	-0.019919	-11.772146	1.826416	-7.699508	0.315287	-6.214342	0.000000	-10.000000	-0.075000	1.733333	19.000000	1023.000000	1023.000000	2046.000000
32.820000	-0.020299	-11.997005	1.923683	-7.964352	0.368326	-6.324662	0.000000	-10.000000	-0.083333	1.600000	19.000000	1023.000000	1023.000000	2046.000000
32.840000	-0.021022	-12.423731	1.989253	-8.111486	0.343948	-6.645446	0.000000	-10.000000	-0.091667	1.416667	19.000000	1023.000000	1023.000000	2046.000000
32.860001	-0.021874	-12.927284	1.873965	-8.183293	0.374751	-6.992707	0.000000	-10.000000	-0.100000	1.266667	19.000000	1023.000000	1023.000000	2046.000000
32.880001	-0.021801	-12.884459	1.654041	-7.777369	0.486573	-7.247706	0.000000	-10.000000	-0.100000	1.350000	19.000000	1023.000000	1023.000000	2046.000000
32.900002	-0.021495	-12.703451	1.726157	-7.331933	0.152013	-7.249689	0.000000	-10.000000	-0.100000	1.633333	19.000000	1023.000000	1023.000000	2046.000000
32.919998	-0.021682	-12.814089	1.387888	-7.105992	0.124321	-7.220305	0.000000	-10.000000	-0.100000	1.883333	19.000000	1023.000000	1023.000000	2046.000000
32.939999	-0.022202	-13.121402	1.254231	-6.960383	0.077437	-7.492687	0.000000	-10.000000	-0.100000	1.983333	19.000000	1023.000000	1023.000000	2046.000000
32.959999	-0.023527	-13.904426	1.231541	-7.040255	-0.100443	-7.995268	0.000000	-10.000000	-0.100000	1.833333	19.000000	1023.000000	1023.000000	2046.000000
32.980000	-0.025552	-15.100971	1.157183	-7.510549	-0.235917	-8.511689	0.000000	-10.000000	-0.100000	1.933333	19.000000	1023.000000	1023.000000	2046.000000
33.000000	-0.027336	-16.155827	0.887810	-7.885199	-0.311395	-8.847041	0.000000	-10.000000	-0.100000	2.250000	19.000000	1023.000000	1023.000000	2046.000000
33.020000	-0.028141	-16.631229	0.519615	-7.781651	-0.417927	-8.951265	0.000000	-10.000000	-0.108333	2.783333	19.000000	1023.000000	1023.000000	2046.000000
33.040001	-0.028601	-16.903351	0.348206	-7.598513	-0.577921	-9.075124	0.000000	-10.000000	-0.108333	3.033333	19.000000	1023.000000	1023.000000	2046.000000
33.060001	-0.029259	-17.292126	0.205288	-7.691442	-0.708936	-9.097035	0.000000	-10.000000	-0.108333	2.933333	19.000000	1023.000000	1023.000000	2046.000000
33.080002	-0.029322	-17.329519	0.039623	-7.720920	-0.647020	-9.001202	0.000000	-10.000000	-0.100000	2.466667	19.000000	1023.000000	1023.000000	2046.000000
33.099998	-0.029680	-17.540905	0.018094	-7.798457	-0.882415	-8.878128	0.000000	-10.000000	-0.100000	1.916667	19.000000	1023.000000	1023.000000	2046.000000
33.119999	-0.029873	-17.654909	-0.043896	-7.896427	-0.964683	-8.749904	0.000000	-10.000000	-0.100000	1.466667	19.000000	1023.000000	1023.000000	2046.000000
33.139999	-0.030007	-17.734350	-0.065503	-7.993099	-0.998326	-8.677423	0.000000	-10.000000	-0.083333	1.066667	19.000000	1023.000000	1023.000000	2046.000000
33.160000	-0.030547	-18.053516	-0.368421	-8.074861	-0.977505	-8.632730	0.000000	-10.000000	-0.083333	0.600000	19.000000	1023.000000	1023.000000	2046.000000
33.180000	-0.029812	-17.619003	-0.366371	-7.786485	-0.935559	-8.530587	0.000000	-10.000000	-0.083333	0.200000	19.000000	1023.000000	1023.000000	2046.000000
33.200001	-0.029289	-17.309919	-0.195430	-7.861502	-0.947344	-8.305644	0.000000	-10.000000	-0.100000	0.000000	19.000000	1023.000000	1023.000000	2046.000000
33.220001	-0.028828	-17.037142	-0.117582	-7.800127	-1.003542	-8.115891	0.000000	-10.000000	-0.091667	-0.383333	19.000000	1023.000000	1023.000000	2046.000000
33.240002	-0.028178	-16.652960	0.033580	-8.012009	-0.842753	-7.831778	0.000000	-10.000000	-0.083333	-1.366667	19.000000	1023.000000	1023.000000	2046.000000
33.259998	-0.027829	-16.446865	0.284125	-8.247864	-0.850962	-7.632163	0.000000	-10.000000	-0.075000	-2.433333	18.666666	1023.000000	1023.000000	2046.000000
33.279999	-0.027764	-16.408236	0.528046	-8.594859	-0.579544	-7.761879	0.000000	-10.000000	-0.075000	-2.966667	18.000000	1023.000000	1023.000000	2046.000000
33.299999	-0.027759	-16.405548	0.690115	-8.822314	-0.464441	-7.808908	0.000000	-10.000000	-0.083333	-2.650000	17.000000	1023.000000	1023.000000	2046.000000
33.320000	-0.028182	-16.655724	0.710049	-9.004971	-0.203625	-8.157177	0.000000	-10.000000	-0.091667	-1.583333	16.333334	1023.000000	1023.000000	2046.000000
33.340000	-0.027758	-16.405184	0.920093	-8.884902	-0.284780	-8.155594	0.000000	-10.000000	-0.100000	0.083333	16.000000	1023.000000	1023.000000	2046.000000
33.360001	-0.027644	-16.337721	0.941262	-8.830404	-0.359654	-8.088924	0.000000	-10.000000	-0.108333	1.850000	16.000000	1023.000000	1023.000000	2046.000000
33.380001	-0.027813	-16.437660	0.843478	-9.114852	-0.278052	-7.888234	0.000000	-10.000000	-0.125000	3.583333	16.000000	1023.000000	1023.000000	2046.000000
33.400002	-0.027831	-16.448029	0.877587	-9.128186	-0.262746	-7.934682	0.000000	-10.000000	-0.141667	5.166667	16.000000	1023.000000	1023.000000	2046.000000
33.419998	-0.027702	-16.371937	1.043038	-9.322918	-0.120409	-7.971648	0.000000	-10.000000	-0.150000	6.916667	16.000000	1023.000000	1023.000000	2046.000000
33.439999	-0.027048	-15.985200	0.942934	-8.922866	-0.129381	-7.875887	0.000000	-10.000000	-0.166667	8.316667	16.000000	1023.000000	1023.000000	2046.000000
33.459999	-0.026345	-15.569880	0.982778	-8.667044	-0.295893	-7.589722	0.000000	-10.000000	-0.175000	9.450001	16.000000	1023.000000	1023.000000	2046.000000
33.480000	-0.025746	-15.216093	0.836182	-8.446237	-0.280355	-7.325683	0.000000	-10.000000	-0.191667	10.283334	16.000000	1023.000000	1023.000000	2046.000000
33.500000	-0.024907	-14.719915	0.979293	-8.379476	-0.160436	-7.159297	0.000000	-10.000000	-0.191667	11.250000	16.000000	1023.000000	1023.000000	2046.000000
33.520000	-0.023721	-14.019207	1.251194	-8.181795	0.054252	-7.142858	0.000000	-10.000000	-0.216667	13.000000	20.500000	1023.000000	1023.000000	2046.000000
33.540001	-0.022610	-13.362282	1.495928	-8.097015	0.262104	-7.023298	0.000000	-10.000000	-0.233333	14.533334	25.000000	1023.000000	1023.000000	2046.000000
33.560001	-0.020858	-12.327005	1.667118	-7.614312	0.299750	-6.679562	0.000000	-10.000000	-0.250000	15.650001	29.500000	1023.000000	1023.000000	2046.000000
33.580002	-0.020221	-11.950546	1.666358	-7.445944	0.206154	-6.377113	0.000000	-10.000000	-0.266667	15.866668	31.166666	1023.000000	1023.000000	2046.000000
33.599998	-0.019346	-11.433681	1.697720	-7.396390	0.432792	-6.167803	0.000000	-10.000000	-0.283333	16.233334	34.666668	1023.000000	1023.000000	2046.000000
33.619999	-0.017963	-10.616220	1.874951	-7.180667	0.556882	-5.867386	0.000000	-10.000000	-0.316667	16.766666	40.000000	1023.000000	1023.000000	2046.000000
33.639999	-0.016698	-9.868338	1.962395	-6.906356	0.760421	-5.684799	0.000000	-10.000000	-0.333333	17.166666	45.666668	1023.000000	1023.000000	2046.000000
33.660000	-0.014705	-8.690376	2.243444	-6.438496	0.805418	-5.300742	0.000000	-10.000000	-0.350000	17.583334	51.333332	1023.000000	1023.000000	2046.000000
33.680000	-0.013423	-7.932903	2.548818	-6.158372	0.808650	-5.131998	0.000000	-10.000000	-0.366667	18.033333	57.000000	1023.000000	1023.000000	2046.000000
33.700001	-0.012081	-7.139656	2.708933	-6.009335	0.968849	-4.808103	0.000000	-10.000000	-0.383333	18.450001	62.833332	1023.000000	1023.000000	2046.000000
33.720001	-0.010983	-6.490709	2.553419	-5.651480	1.076373	-4.469021	0.000000	-10.000000	-0.383333	19.116667	69.000000	1023.000000	1023.000000	2046.000000
33.740002	-0.010894	-6.438503	2.531379	-5.709557	1.186724	-4.447050	0.000000	-10.000000	-0.366667	19.416666	75.333336	1023.000000	1023.000000	2046.000000
33.759998	-0.011040	-6.524726	2.419166	-5.499757	1.105168	-4.549303	0.000000	-10.000000	-0.341667	19.483334	81.833336	1023.000000	1023.000000	2046.000000
33.779999	-0.009756	-5.766016	2.577907	-4.841285	0.969545	-4.472184	0.000000	-10.000000	-0.350000	19.466667	88.166664	1023.000000	1023.000000	2046.000000
33.799999	-0.009070	-5.360322	2.630524	-4.448827	0.927766	-4.469784	0.000000	-10.000000	-0.358333	19.733334	94.833336	1023.000000	1023.000000	2046.000000
33.820000	-0.008216	-4.855625	2.561280	-4.178953	1.164924	-4.402876	0.000000	-10.000000	-0.383333	20.466667	101.333336	1023.000000	1023.000000	2046.000000
33.840000	-0.007588	-4.484418	2.401027	-3.719776	1.191201	-4.356871	0.000000	-10.000000	-0.391667	20.916668	108.166664	1023.000000	1023.000000	2046.000000
33.860001	-0.008193	-4.841815	2.361520	-3.656806	1.145697	-4.692226	0.000000	-10.000000	-0.408333	21.250000	115.000000	1023.000000	1023.000000	2046.000000
33.880001	-0.009399	-5.554516	2.210580	-3.738986	0.972311	-4.998422	0.000000	-10.000000	-0.425000	21.500000	122.000000	1023.000000	1023.000000	2046.000000
33.900002	-0.010766	-6.362681	1.889225	-3.811695	0.819844	-5.260056	0.000000	-10.000000	-0.441667	21.600000	129.166672	1023.000000	1023.000000	2046.000000
33.919998	-0.011108	-6.565020	1.661532	-3.635817	0.669952	-5.260688	0.000000	-10.000000	-0.466667	22.233334	136.333328	1023.000000	1023.000000	2046.000000
33.939999	-0.010357	-6.121010	1.968393	-3.459827	0.521846	-5.151422	0.000000	-10.000000	-0.491667	23.000000	143.666672	1023.000000	1023.000000	2046.000000
33.959999	-0.009944	-5.876856	1.701874	-3.239165	0.652213	-4.991778	0.000000	-10.000000	-0.508333	23.950001	151.166672	1023.000000	1023.000000	2046.000000
33.980000	-0.009522	-5.627330	1.485188	-3.088537	0.774621	-4.798603	0.000000	-10.000000	-0.516667	24.683334	159.000000	1023.000000	1023.000000	2046.000000
34.000000	-0.009410	-5.561144	1.379052	-3.023374	0.697172	-4.613995	0.000000	-10.000000	-0.516667	24.850000	167.166672	1023.000000	1023.000000	2046.000000
34.020000	-0.009123	-5.391928	1.434493	-3.002367	0.515196	-4.339250	0.000000	-10.000000	-0.533333	25.150000	175.500000	1023.000000	1023.000000	2046.000000
34.040001	-0.007926	-4.683980	1.318082	-2.459315	0.468130	-4.010878	0.000000	-10.000000	-0.533333	25.233334	183.833328	1023.000000	1023.000000	2046.000000
34.060001	-0.006201	-3.664614	1.479428	-1.950172	0.442348	-3.636218	0.000000	-10.000000	-0.525000	25.283333	192.333328	1023.000000	1023.000000	2046.000000
34.080002	-0.005355	-3.164842	1.294960	-1.662030	0.497580	-3.295352	0.000000	-10.000000	-0.508333	25.033333	200.666672	1023.000000	1023.000000	2046.000000
34.099998	-0.004297	-2.539390	1.310226	-1.684591	0.712848	-2.877873	0.000000	-10.000000	-0.500000	24.666668	209.000000	1023.000000	1023.000000	2046.000000
34.119999	-0.003226	-1.906490	1.442854	-1.566737	0.666056	-2.448663	0.000000	-10.000000	-0.491667	24.400002	217.333328	1023.000000	1023.000000	2046.000000
34.139999	-0.001977	-1.168481	1.566949	-1.408364	0.815917	-2.142983	0.000000	-10.000000	-0.491667	24.133335	225.666672	1023.000000	1023.000000	2046.000000
34.160000	0.000197	0.116463	1.726431	-0.936028	0.970083	-1.644023	0.000000	-10.000000	-0.491667	23.966667	234.000000	1023.000000	1023.000000	2046.000000
34.180000	0.002177	1.286499	2.087173	-0.639074	1.125173	-1.286773	0.000000	-10.000000	-0.483333	23.950001	242.000000	1023.000000	1023.000000	2046.000000
34.200001	0.003521	2.081144	2.229930	-0.485579	1.289284	-0.952491	0.000000	-10.000000	-0.466667	23.900000	250.000000	1023.000000	1023.000000	2046.000000
34.220001	0.003809	2.251327	2.256864	-0.507225	1.351179	-0.849492	0.000000	-10.000000	-0.466667	23.799999	258.000000	1023.000000	1023.000000	2046.000000
34.240002	0.004491	2.654351	2.483027	-0.558523	1.547520	-0.817673	0.000000	-10.000000	-0.483333	23.883333	266.000000	1023.000000	1023.000000	2046.000000
34.259998	0.006297	3.721476	2.711536	-0.084333	1.777447	-0.683173	0.000000	-10.000000	-0.500000	24.350000	274.000000	1023.000000	1023.000000	2046.000000
34.279999	0.007530	4.450070	2.933157	0.317172	1.749509	-0.549767	0.000000	-10.000000	-0.500000	24.750000	282.000000	1023.000000	1023.000000	2046.000000
34.299999	0.008416	4.973654	2.808389	0.623670	1.779801	-0.238207	0.000000	-10.000000	-0.500000	25.083334	290.000000	1023.000000	1023.000000	2046.000000
34.320000	0.008767	5.181530	2.571169	0.878395	1.684672	0.047293	0.000000	-10.000000	-0.516667	25.250000	298.166656	1023.000000	1023.000000	2046.000000
34.340000	0.008929	5.277106	2.538868	0.744904	1.715471	0.277864	0.000000	-10.000000	-0.516667	25.366667	306.500000	1023.000000	1023.000000	2046.000000
34.360001	0.010947	6.469633	2.542747	1.380046	1.899406	0.647434	0.000000	-10.000000	-0.516667	25.316668	315.000000	1023.000000	1023.000000	2046.000000
34.380001	0.013184	7.791717	2.933301	2.092172	1.930000	0.836244	0.000000	-10.000000	-0.500000	25.133333	323.500000	1023.000000	1023.000000	2046.000000
34.400002	0.014659	8.663556	3.060916	2.391356	2.020035	1.191250	0.000000	-10.000000	-0.500000	25.183334	331.833344	1023.000000	1023.000000	2046.000000
34.419998	0.016138	9.537500	3.137848	2.658971	2.129171	1.611510	0.000000	-10.000000	-0.516667	25.233334	340.333344	1023.000000	1023.000000	2046.000000
34.439999	0.017483	10.332608	3.378570	2.782964	2.355694	1.815381	0.000000	-10.000000	-0.541667	25.566668	348.666656	1023.000000	1023.000000	2046.000000
34.459999	0.019235	11.367613	3.295060	3.336362	2.603423	2.132768	0.000000	-10.000000	-0.558333	25.650000	357.166656	1023.000000	1023.000000	2046.000000
34.480000	0.021809	12.889233	3.723870	4.013957	2.647818	2.503588	0.000000	-10.000000	-0.566667	25.916668	365.500000	1023.000000	1023.000000	2046.000000
34.500000	0.023901	14.125203	3.888067	4.603683	2.668164	2.965290	0.000000	-10.000000	-0.558333	25.916668	374.166656	1023.000000	1023.000000	2046.000000
34.520000	0.025829	15.264990	4.058460	4.997099	2.790209	3.419222	0.000000	-10.000000	-0.558333	26.016666	383.000000	1023.000000	1023.000000	2046.000000
34.540001	0.026635	15.741453	3.970427	5.156106	2.941436	3.673485	0.000000	-10.000000	-0.558333	26.166666	391.666656	1023.000000	1023.000000	2046.000000
34.560001	0.027770	16.411940	4.127652	5.194126	3.193562	3.896598	0.000000	-10.000000	-0.575000	26.283333	400.333344	1023.000000	1023.000000	2046.000000
34.580002	0.030142	17.813915	4.358660	5.954669	3.302439	4.198146	0.000000	-10.000000	-0.575000	26.300001	409.000000	1023.000000	1023.000000	2046.000000
34.599998	0.032521	19.219709	4.755767	6.723114	3.150074	4.590754	0.000000	-10.000000	-0.566667	26.166668	418.000000	1023.000000	1023.000000	2046.000000
34.619999	0.033175	19.606333	4.708385	6.863828	3.265781	4.768340	0.000000	-10.000000	-0.550000	25.966667	426.833344	1023.000000	1023.000000	2046.000000
34.639999	0.032800	19.384747	4.312098	6.896467	3.432670	4.743512	0.000000	-10.000000	-0.533333	25.650000	435.500000	1023.000000	1023.000000	2046.000000
34.660000	0.033770	19.958120	4.325130	7.443813	3.478198	4.710980	0.000000	-10.000000	-0.525000	25.300001	444.000000	1023.000000	1023.000000	2046.000000
34.680000	0.035970	21.258186	5.006197	8.330806	3.254415	4.666769	0.000000	-10.000000	-0.508333	25.066668	452.500000	1023.000000	1023.000000	2046.000000
34.700001	0.036771	21.731874	4.928776	8.565014	3.443478	4.794606	0.000000	-10.000000	-0.508333	24.983334	460.833344	1023.000000	1023.000000	2046.000000
34.720001	0.035736	21.119720	4.608265	8.427504	3.534465	4.549485	0.000000	-10.000000	-0.483333	24.500000	469.333344	1023.000000	1023.000000	2046.000000
34.740002	0.034447	20.358326	4.436261	8.589810	3.376686	3.955569	0.000000	-10.000000	-0.458333	24.000000	477.666656	1023.000000	1023.000000	2046.000000
34.759998	0.034189	20.205534	4.559704	8.948719	3.004226	3.692884	0.000000	-10.000000	-0.433333	23.400002	486.000000	1023.000000	1023.000000	2046.000000
34.779999	0.033227	19.637085	3.984313	8.785168	3.104835	3.762770	0.000000	-10.000000	-0.433333	23.150002	493.666656	1023.000000	1023.000000	2046.000000
34.799999	0.032749	19.354570	3.681172	8.724100	3.118830	3.830468	0.000000	-10.000000	-0.450000	23.133333	501.333344	1023.000000	1023.000000	2046.000000
34.820000	0.032628	19.283228	3.892052	8.626503	3.052320	3.712353	0.000000	-10.000000	-0.458333	23.416666	509.000000	1023.000000	1023.000000	2046.000000
34.840000	0.033905	20.038078	4.026806	9.060955	3.141334	3.808983	0.000000	-10.000000	-0.475000	23.733334	517.000000	1023.000000	1023.000000	2046.000000
34.860001	0.034989	20.678211	4.245311	9.343111	3.041533	4.048255	0.000000	-10.000000	-0.458333	23.816668	525.000000	1023.000000	1023.000000	2046.000000
34.880001	0.035481	20.969130	3.930330	9.518136	3.109536	4.411128	0.000000	-10.000000	-0.458333	23.316668	533.000000	1023.000000	1023.000000	2046.000000
34.900002	0.036238	21.416718	3.712649	9.803284	3.125435	4.775350	0.000000	-10.000000	-0.425000	22.683332	540.666687	1023.000000	1023.000000	2046.000000
34.919998	0.036524	21.585594	3.749611	9.899248	3.007828	4.928907	0.000000	-10.000000	-0.416667	22.016666	548.333313	1023.000000	1023.000000	2046.000000
34.939999	0.037566	22.201616	3.734582	10.261499	3.125261	5.080274	0.000000	-10.000000	-0.400000	21.666666	555.666687	1023.000000	1023.000000	2046.000000
34.959999	0.039281	23.215368	3.953260	10.728106	3.071760	5.462243	0.000000	-10.000000	-0.383333	21.233334	563.000000	1023.000000	1023.000000	2046.000000
34.980000	0.040931	24.189955	3.836399	11.069165	3.298742	5.985649	0.000000	-10.000000	-0.375000	20.800001	570.000000	1023.000000	1023.000000	2046.000000
35.000000	0.041901	24.763561	3.935536	11.160613	3.325697	6.341715	0.000000	-10.000000	-0.350000	20.183334	577.000000	1023.000000	1023.000000	2046.000000
35.020000	0.043053	25.444466	4.014985	11.450015	3.401428	6.578038	0.000000	-10.000000	-0.350000	19.666668	583.833313	1023.000000	1023.000000	2046.000000
35.040001	0.044113	26.070742	4.407777	11.396473	3.470548	6.795943	0.000000	-10.000000	-0.333333	19.133333	590.666687	1023.000000	1023.000000	2046.000000
35.060001	0.045235	26.733721	4.325179	11.586870	3.711688	7.109985	0.000000	-10.000000	-0.316667	18.816668	597.166687	1023.000000	1023.000000	2046.000000
35.080002	0.046369	27.404100	4.522781	11.728660	3.849040	7.303619	0.000000	-10.000000	-0.316667	18.350000	603.500000	1023.000000	1023.000000	2046.000000
35.099998	0.047120	27.847641	4.605846	11.902178	3.976665	7.362951	0.000000	-10.000000	-0.325000	18.083334	609.500000	1023.000000	1023.000000	2046.000000
35.119999	0.047425	28.028250	4.713773	11.978659	4.088112	7.247706	0.000000	-10.000000	-0.350000	17.850000	615.500000	1023.000000	1023.000000	2046.000000
35.139999	0.047528	28.089016	4.825138	11.849210	4.171796	7.242872	0.000000	-10.000000	-0.316667	17.950001	621.500000	1023.000000	1023.000000	2046.000000
35.160000	0.048050	28.397522	4.771497	12.023762	4.197321	7.404942	0.000000	-10.000000	-0.283333	17.466667	627.500000	1023.000000	1023.000000	2046.000000
35.180000	0.049178	29.064337	4.909791	12.427092	4.126352	7.601102	0.000000	-10.000000	-0.266667	16.983334	633.500000	1023.000000	1023.000000	2046.000000
35.200001	0.050328	29.743675	4.775383	12.799373	4.171130	7.997788	0.000000	-10.000000	-0.266667	16.433334	639.333313	1023.000000	1023.000000	2046.000000
35.220001	0.051256	30.292255	4.837742	13.115052	4.179429	8.160032	0.000000	-10.000000	-0.266667	16.183334	645.000000	1023.000000	1023.000000	2046.000000
35.240002	0.052308	30.913868	4.890145	13.372857	4.275752	8.375113	0.000000	-10.000000	-0.250000	15.983334	650.500000	1023.000000	1023.000000	2046.000000
35.259998	0.053432	31.578274	5.200884	13.435303	4.394073	8.548014	0.000000	-10.000000	-0.258333	15.933333	655.833313	1023.000000	1023.000000	2046.000000
35.279999	0.055522	32.813335	5.331650	13.974102	4.653251	8.854333	0.000000	-10.000000	-0.275000	16.366667	661.166687	1023.000000	1023.000000	2046.000000
35.299999	0.058096	34.334579	5.816920	14.562175	4.688885	9.266600	0.000000	-10.000000	-0.300000	16.866667	666.666687	1023.000000	1023.000000	2046.000000
35.320000	0.059952	35.431591	5.792227	14.933554	4.990644	9.715166	0.000000	-10.000000	-0.316667	17.583334	672.166687	1023.000000	1023.000000	2046.000000
35.340000	0.060977	36.037601	5.814061	15.196845	5.065387	9.961308	0.000000	-10.000000	-0.316667	17.816668	677.833313	1023.000000	1023.000000	2046.000000
35.360001	0.062121	36.713646	5.944287	15.384350	5.087319	10.297690	0.000000	-10.000000	-0.308333	18.133333	683.500000	1023.000000	1023.000000	2046.000000
35.380001	0.063281	37.399101	6.006226	15.654002	5.166093	10.572781	0.000000	-10.000000	-0.300000	18.033333	689.500000	1023.000000	1023.000000	2046.000000
35.400002	0.065701	38.829132	6.247931	16.362522	5.226997	10.991682	0.000000	-10.000000	-0.283333	17.933334	695.500000	1023.000000	1023.000000	2046.000000
35.419998	0.067604	39.954067	6.516725	16.771599	5.377133	11.288612	0.000000	-10.000000	-0.266667	17.533335	701.500000	1023.000000	1023.000000	2046.000000
35.439999	0.068395	40.421177	6.675171	16.899630	5.585043	11.261332	0.000000	-10.000000	-0.250000	17.200001	707.500000	1023.000000	1023.000000	2046.000000
35.459999	0.068286	40.356926	6.578391	17.056618	5.599884	11.122033	0.000000	-10.000000	-0.250000	16.900000	713.500000	1023.000000	1023.000000	2046.000000
35.480000	0.068028	40.204754	6.387357	17.275331	5.470946	11.071122	0.000000	-10.000000	-0.258333	16.600000	719.333313	1023.000000	1023.000000	2046.000000
35.500000	0.067960	40.164604	6.352848	17.432514	5.333075	11.046168	0.000000	-10.000000	-0.266667	16.366667	725.000000	1023.000000	1023.000000	2046.000000
35.520000	0.068720	40.613796	6.423440	17.757858	5.382482	11.050016	0.000000	-10.000000	-0.283333	16.166668	730.500000	1023.000000	1023.000000	2046.000000
35.540001	0.069249	40.925983	6.467179	18.195839	5.371557	10.891409	0.000000	-10.000000	-0.275000	16.366667	736.000000	1023.000000	1023.000000	2046.000000
35.560001	0.068823	40.674225	6.589689	18.310909	5.404034	10.369592	0.000000	-10.000000	-0.283333	16.366667	741.333313	1023.000000	1023.000000	2046.000000
35.580002	0.067669	39.992668	6.286232	18.327700	5.318995	10.059742	0.000000	-10.000000	-0.283333	16.533335	746.833313	1023.000000	1023.000000	2046.000000
35.599998	0.066264	39.162167	6.072604	18.141888	5.147919	9.799755	0.000000	-10.000000	-0.300000	16.350000	752.166687	1023.000000	1023.000000	2046.000000
35.619999	0.065814	38.895954	5.805903	18.270395	4.987436	9.832222	0.000000	-10.000000	-0.316667	16.800001	757.833313	1023.000000	1023.000000	2046.000000
35.639999	0.065481	38.699368	5.824756	18.110765	4.880112	9.883735	0.000000	-10.000000	-0.350000	17.500000	763.166687	1023.000000	1023.000000	2046.000000
35.660000	0.066042	39.030956	5.636187	18.396469	5.050775	9.947526	0.000000	-10.000000	-0.358333	18.516666	768.833313	1023.000000	1023.000000	2046.000000
35.680000	0.066955	39.570335	5.959077	18.642075	5.001106	9.968077	0.000000	-10.000000	-0.350000	18.950001	774.833313	1023.000000	1023.000000	2046.000000
35.700001	0.068142	40.271690	5.985111	19.028765	5.194668	10.063148	0.000000	-10.000000	-0.316667	18.916668	781.166687	1023.000000	1023.000000	2046.000000
35.720001	0.068845	40.687431	5.895079	19.299164	5.082497	10.410691	0.000000	-10.000000	-0.316667	18.350000	787.500000	1023.000000	1023.000000	2046.000000
35.740002	0.069412	41.022564	5.733196	19.587961	4.985655	10.715753	0.000000	-10.000000	-0.291667	17.700001	793.666687	1023.000000	1023.000000	2046.000000
35.759998	0.069830	41.269600	5.729228	19.643925	4.928906	10.967539	0.000000	-10.000000	-0.275000	16.783333	799.666687	1023.000000	1023.000000	2046.000000
35.779999	0.070123	41.442448	5.681655	19.620716	5.012613	11.127463	0.000000	-10.000000	-0.241667	15.816667	805.666687	1023.000000	1023.000000	2046.000000
35.799999	0.071409	42.202957	5.759659	19.923262	5.246563	11.273472	0.000000	-10.000000	-0.233333	14.600000	811.166687	1023.000000	1023.000000	2046.000000
35.820000	0.072506	42.851162	5.921602	20.098757	5.256118	11.574686	0.000000	-10.000000	-0.208333	13.416667	816.333313	1023.000000	1023.000000	2046.000000
35.840000	0.073868	43.655773	5.926759	20.334595	5.363152	12.031268	0.000000	-10.000000	-0.183333	12.116667	820.833313	1023.000000	1023.000000	2046.000000
35.860001	0.075046	44.352440	6.084430	20.533951	5.313944	12.420114	0.000000	-10.000000	-0.158333	11.066667	825.000000	1023.000000	1023.000000	2046.000000
35.880001	0.075656	44.712986	6.281882	20.277529	5.488914	12.664660	0.000000	-10.000000	-0.150000	10.216666	829.000000	1023.000000	1023.000000	2046.000000
35.900002	0.075601	44.679962	6.473772	19.906168	5.676640	12.623382	0.000000	-10.000000	-0.141667	9.616667	832.666687	1023.000000	1023.000000	2046.000000
35.919998	0.075046	44.352478	6.299249	19.766092	5.884018	12.403117	0.000000	-10.000000	-0.125000	9.100000	836.000000	1023.000000	1023.000000	2046.000000
35.939999	0.075091	44.378536	6.376287	19.864010	5.840844	12.297398	0.000000	-10.000000	-0.108333	8.616667	839.000000	1023.000000	1023.000000	2046.000000
35.959999	0.075357	44.536015	6.096394	20.151867	5.883276	12.404477	0.000000	-10.000000	-0.100000	8.133333	842.000000	1023.000000	1023.000000	2046.000000
35.980000	0.075064	44.362591	6.049498	20.003647	5.725963	12.583484	0.000000	-10.000000	-0.116667	7.483334	844.833313	1023.000000	1023.000000	2046.000000
36.000000	0.075121	44.396614	6.168766	19.824986	5.749786	12.653077	0.000000	-10.000000	-0.116667	6.650000	847.500000	1023.000000	1023.000000	2046.000000
36.020000	0.075165	44.422646	6.325071	19.566452	5.886436	12.644687	0.000000	-10.000000	-0.116667	5.800000	850.000000	1023.000000	1023.000000	2046.000000
36.040001	0.075553	44.651775	6.154989	19.720379	6.051754	12.724653	0.000000	-10.000000	-0.100000	4.833333	852.000000	1023.000000	1023.000000	2046.000000
36.060001	0.076392	45.147427	6.279320	20.017574	5.988471	12.862061	0.000000	-10.000000	-0.100000	4.016667	853.833313	1023.000000	1023.000000	2046.000000
36.080002	0.077534	45.822868	6.237113	20.399849	6.109879	13.076026	0.000000	-10.000000	-0.100000	3.400000	855.166687	1023.000000	1023.000000	2046.000000
36.099998	0.078135	46.177513	6.433469	20.455479	6.052027	13.236539	0.000000	-10.000000	-0.100000	3.233333	856.500000	1023.000000	1023.000000	2046.000000
36.119999	0.079628	47.060268	6.660186	20.681597	6.149271	13.569215	0.000000	-10.000000	-0.108333	3.566667	857.500000	1023.000000	1023.000000	2046.000000
36.139999	0.080840	47.776260	7.072153	20.533344	6.352343	13.818419	0.000000	-10.000000	-0.116667	4.400000	858.666687	1023.000000	1023.000000	2046.000000
36.160000	0.082230	48.597759	7.177283	20.805565	6.649115	13.965796	0.000000	-10.000000	-0.125000	5.583333	860.000000	1023.000000	1023.000000	2046.000000
36.180000	0.083482	49.337635	7.215873	21.142599	6.837055	14.142105	0.000000	-10.000000	-0.133333	6.600000	861.666687	1023.000000	1023.000000	2046.000000
36.200001	0.084907	50.180283	7.353939	21.634384	6.758547	14.433412	0.000000	-10.000000	-0.125000	7.050000	863.666687	1023.000000	1023.000000	2046.000000
36.220001	0.085685	50.640102	7.274754	21.792543	6.864618	14.708190	0.000000	-10.000000	-0.125000	6.933333	866.000000	1023.000000	1023.000000	2046.000000
36.240002	0.086145	50.911812	7.455104	21.781664	6.883590	14.791453	0.000000	-10.000000	-0.108333	6.300000	868.333313	1023.000000	1023.000000	2046.000000
36.259998	0.085602	50.590729	7.402489	21.649559	6.781950	14.756730	0.000000	-10.000000	-0.108333	5.083333	870.500000	1023.000000	1023.000000	2046.000000
36.279999	0.084659	50.033386	7.433691	21.324114	6.871453	14.404127	0.000000	-10.000000	-0.083333	2.566667	872.333313	1023.000000	1023.000000	2046.000000
36.299999	0.083793	49.521709	7.388102	21.262329	6.926409	13.944869	0.000000	-10.000000	-0.066667	-0.466667	873.500000	1023.000000	1023.000000	2046.000000
36.320000	0.083626	49.422695	7.386478	21.461401	6.813356	13.761462	0.000000	-10.000000	-0.050000	-3.766667	874.000000	1023.000000	1023.000000	2046.000000
36.340000	0.083255	49.203934	7.490511	21.667727	6.545331	13.500366	0.000000	-10.000000	-0.041667	-6.166667	874.000000	1023.000000	1023.000000	2046.000000
36.360001	0.081831	48.361973	7.110960	21.425974	6.461478	13.363559	0.000000	-10.000000	-0.033333	-7.950000	874.000000	1023.000000	1023.000000	2046.000000
36.380001	0.079841	47.186199	6.947867	21.129808	6.259654	12.848869	0.000000	-10.000000	-0.025000	-9.000000	874.000000	1023.000000	1023.000000	2046.000000
36.400002	0.077184	45.615704	6.509295	20.704367	6.088967	12.313075	0.000000	-10.000000	-0.025000	-9.566667	874.000000	1023.000000	1023.000000	2046.000000
36.419998	0.075611	44.686100	6.662594	20.272808	6.008421	11.742278	0.000000	-10.000000	-0.025000	-9.716666	874.000000	1023.000000	1023.000000	2046.000000
36.439999	0.074194	43.848515	6.417601	20.022078	6.126744	11.282095	0.000000	-10.000000	-0.033333	-9.216666	870.666687	1023.000000	1023.000000	2046.000000
36.459999	0.073862	43.652325	6.537547	19.991497	5.978353	11.144929	0.000000	-10.000000	-0.041667	-7.983333	863.500000	1023.000000	1023.000000	2046.000000
36.480000	0.072980	43.131245	6.223660	20.020813	5.747718	11.139054	0.000000	-10.000000	-0.050000	-6.700000	855.666687	1023.000000	1023.000000	2046.000000
36.500000	0.072128	42.627697	6.072781	19.631613	5.732369	11.190934	0.000000	-10.000000	-0.041667	-5.833333	850.500000	1023.000000	1023.000000	2046.000000
36.520000	0.071327	42.154076	5.964877	19.589273	5.552067	11.047860	0.000000	-10.000000	-0.041667	-5.833333	848.500000	1023.000000	1023.000000	2046.000000
36.540001	0.071338	42.160889	6.055151	19.423416	5.612354	11.069969	0.000000	-10.000000	-0.041667	-6.316667	846.500000	1023.000000	1023.000000	2046.000000
36.560001	0.071278	42.125290	6.002149	19.413942	5.641421	11.067776	0.000000	-10.000000	-0.050000	-6.916667	844.333313	1023.000000	1023.000000	2046.000000
36.580002	0.071253	42.110744	6.005177	19.481976	5.554057	11.069536	0.000000	-10.000000	-0.041667	-7.616667	842.000000	1023.000000	1023.000000	2046.000000
36.599998	0.071566	42.295433	5.967267	19.628567	5.511861	11.187738	0.000000	-10.000000	-0.025000	-8.400001	839.500000	1023.000000	1023.000000	2046.000000
36.619999	0.071161	42.055916	6.026149	19.388102	5.385903	11.255761	0.000000	-10.000000	-0.008333	-9.383334	836.666687	1023.000000	1023.000000	2046.000000
36.639999	0.070533	41.684734	5.751849	19.094334	5.411514	11.427039	0.000000	-10.000000	0.000000	-10.350000	833.500000	1023.000000	1023.000000	2046.000000
36.660000	0.070434	41.626720	5.778716	18.816687	5.477742	11.553574	0.000000	-10.000000	0.000000	-11.300000	829.833313	1023.000000	1023.000000	2046.000000
36.680000	0.070542	41.690536	5.792782	18.633072	5.511584	11.753098	0.000000	-10.000000	0.008333	-11.966667	826.000000	1023.000000	1023.000000	2046.000000
36.700001	0.070629	41.741962	5.900452	18.310036	5.717782	11.813694	0.000000	-10.000000	0.016667	-12.616667	822.000000	1023.000000	1023.000000	2046.000000
36.720001	0.070039	41.393208	5.928778	17.991323	5.816086	11.657020	0.000000	-10.000000	0.016667	-13.033334	818.000000	1023.000000	1023.000000	2046.000000
36.740002	0.068868	40.700836	5.980512	17.463051	5.880692	11.376582	0.000000	-10.000000	0.008333	-13.116667	813.666687	1023.000000	1023.000000	2046.000000
36.759998	0.067073	39.640148	5.882593	16.882565	5.819807	11.055182	0.000000	-10.000000	0.000000	-12.933333	809.333313	1023.000000	1023.000000	2046.000000
36.779999	0.065931	38.965069	5.666533	16.778276	5.706808	10.813450	0.000000	-10.000000	0.008333	-12.583334	805.000000	1023.000000	1023.000000	2046.000000
36.799999	0.065398	38.650463	5.601895	16.713919	5.537598	10.797051	0.000000	-10.000000	0.016667	-12.716667	800.833313	1023.000000	1023.000000	2046.000000
36.820000	0.064591	38.173283	5.569008	16.436422	5.482666	10.685185	0.000000	-10.000000	0.025000	-12.950000	796.500000	1023.000000	1023.000000	2046.000000
36.840000	0.064133	37.902328	5.370067	16.212101	5.465492	10.854670	0.000000	-10.000000	0.033333	-13.433333	792.166687	1023.000000	1023.000000	2046.000000
36.860001	0.063762	37.683262	5.322533	16.062935	5.590641	10.707151	0.000000	-10.000000	0.033333	-13.950001	787.666687	1023.000000	1023.000000	2046.000000
36.880001	0.063468	37.509315	5.333137	15.939741	5.649735	10.586704	0.000000	-10.000000	0.041667	-14.550000	783.000000	1023.000000	1023.000000	2046.000000
36.900002	0.063037	37.255154	5.514268	15.633768	5.562643	10.544474	0.000000	-10.000000	0.041667	-15.133334	778.000000	1023.000000	1023.000000	2046.000000
36.919998	0.062958	37.208084	5.599685	15.462900	5.661320	10.484179	0.000000	-10.000000	0.050000	-15.533334	773.000000	1023.000000	1023.000000	2046.000000
36.939999	0.063893	37.760731	5.952037	15.616616	5.585394	10.606682	0.000000	-10.000000	0.050000	-15.783334	767.833313	1023.000000	1023.000000	2046.000000
36.959999	0.064501	38.119877	5.960177	15.651734	5.741769	10.766195	0.000000	-10.000000	0.050000	-15.616667	762.666687	1023.000000	1023.000000	2046.000000
36.980000	0.064932	38.375065	5.933229	15.525651	6.013445	10.902739	0.000000	-10.000000	0.050000	-15.350000	757.500000	1023.000000	1023.000000	2046.000000
37.000000	0.065221	38.545597	6.094819	15.363317	6.131880	10.955580	0.000000	-10.000000	0.050000	-15.066667	752.500000	1023.000000	1023.000000	2046.000000
37.020000	0.065273	38.576229	6.230207	15.196829	6.159116	10.990076	0.000000	-10.000000	0.050000	-15.250000	747.500000	1023.000000	1023.000000	2046.000000
37.040001	0.064510	38.125637	6.377098	14.780635	6.195502	10.772404	0.000000	-10.000000	0.083333	-15.800000	742.333313	1023.000000	1023.000000	2046.000000
37.060001	0.063025	37.247547	6.437634	14.219948	6.106153	10.483812	0.000000	-10.000000	0.116667	-16.700001	737.000000	1023.000000	1023.000000	2046.000000
37.080002	0.060753	35.905247	6.174544	13.682239	5.963927	10.084539	0.000000	-10.000000	0.166667	-17.799999	731.333313	1023.000000	1023.000000	2046.000000
37.099998	0.059606	35.227348	5.992569	13.672018	5.770050	9.792709	0.000000	-10.000000	0.183333	-18.900000	725.500000	1023.000000	1023.000000	2046.000000
37.119999	0.058371	34.497448	6.012711	13.400240	5.607401	9.477098	0.000000	-10.000000	0.200000	-19.883333	719.166687	1023.000000	1023.000000	2046.000000
37.139999	0.057681	34.089737	6.009821	13.227884	5.605460	9.246570	0.000000	-10.000000	0.200000	-20.733334	712.500000	1023.000000	1023.000000	2046.000000
37.160000	0.056535	33.412331	5.966544	12.856973	5.674866	8.913948	0.000000	-10.000000	0.233333	-21.433334	705.500000	1023.000000	1023.000000	2046.000000
37.180000	0.055158	32.598312	5.941549	12.511453	5.625922	8.519390	0.000000	-10.000000	0.266667	-22.183334	698.333313	1023.000000	1023.000000	2046.000000
37.200001	0.052810	31.210901	5.726178	12.099504	5.414973	7.970248	0.000000	-10.000000	0.300000	-22.833334	690.833313	1023.000000	1023.000000	2046.000000
37.220001	0.049433	29.215162	5.446052	11.446080	5.114820	7.208210	0.000000	-10.000000	0.300000	-23.300001	683.166687	1023.000000	1023.000000	2046.000000
37.240002	0.046927	27.734100	4.985669	11.091169	4.994878	6.662385	0.000000	-10.000000	0.300000	-23.416668	675.500000	1023.000000	1023.000000	2046.000000
37.259998	0.045463	26.868567	5.124405	10.797184	4.752024	6.194954	0.000000	-10.000000	0.300000	-23.150002	667.833313	1023.000000	1023.000000	2046.000000
37.279999	0.043588	25.760387	4.909205	10.352631	4.727301	5.771250	0.000000	-10.000000	0.300000	-22.800001	660.000000	1023.000000	1023.000000	2046.000000
37.299999	0.042176	24.925819	4.737108	9.957048	4.656701	5.574963	0.000000	-10.000000	0.291667	-22.516666	652.333313	1023.000000	1023.000000	2046.000000
37.320000	0.040248	23.786362	4.607968	9.405440	4.388422	5.384532	0.000000	-10.000000	0.291667	-22.616667	644.666687	1023.000000	1023.000000	2046.000000
37.340000	0.038364	22.673359	4.449040	8.824455	4.297676	5.102189	0.000000	-10.000000	0.300000	-22.883333	637.333313	1023.000000	1023.000000	2046.000000
37.360001	0.036784	21.739340	4.195673	8.346119	4.213766	4.983783	0.000000	-10.000000	0.316667	-23.350000	629.666687	1023.000000	1023.000000	2046.000000
37.380001	0.035780	21.145847	3.942660	8.173484	4.155297	4.874407	0.000000	-10.000000	0.333333	-23.750000	622.000000	1023.000000	1023.000000	2046.000000
37.400002	0.035454	20.953192	4.063108	8.201992	3.979976	4.708117	0.000000	-10.000000	0.341667	-24.316668	614.000000	1023.000000	1023.000000	2046.000000
37.419998	0.034912	20.632879	3.981277	8.075045	3.912545	4.664014	0.000000	-10.000000	0.375000	-24.850000	605.833313	1023.000000	1023.000000	2046.000000
37.439999	0.033920	20.046795	4.032774	7.591213	3.714236	4.708571	0.000000	-10.000000	0.408333	-25.400000	597.500000	1023.000000	1023.000000	2046.000000
37.459999	0.032892	19.439096	3.853228	7.145869	3.785919	4.654079	0.000000	-10.000000	0.441667	-26.066668	589.000000	1023.000000	1023.000000	2046.000000
37.480000	0.031819	18.804943	3.902586	6.460389	3.824332	4.617635	0.000000	-10.000000	0.450000	-26.900000	580.333313	1023.000000	1023.000000	2046.000000
37.500000	0.031438	18.579618	3.907200	6.227293	3.952479	4.492647	0.000000	-10.000000	0.458333	-27.683334	571.333313	1023.000000	1023.000000	2046.000000
37.520000	0.031333	18.517807	4.068111	6.121562	3.941626	4.386508	0.000000	-10.000000	0.475000	-28.216667	562.000000	1023.000000	1023.000000	2046.000000
37.540001	0.031002	18.322018	4.328030	5.984202	3.825856	4.183929	0.000000	-10.000000	0.491667	-28.266666	552.666687	1023.000000	1023.000000	2046.000000
37.560001	0.029314	17.324841	4.271366	5.305566	3.837270	3.910638	0.000000	-10.000000	0.483333	-28.166666	543.166687	1023.000000	1023.000000	2046.000000
37.580002	0.027231	16.093294	4.107473	4.643001	3.845404	3.497416	0.000000	-10.000000	0.466667	-27.950001	533.833313	1023.000000	1023.000000	2046.000000
37.599998	0.025341	14.976436	4.192737	3.798628	3.951225	3.033846	0.000000	-10.000000	0.450000	-27.799999	524.500000	1023.000000	1023.000000	2046.000000
37.619999	0.024114	14.251189	3.991348	3.611083	4.018159	2.630600	0.000000	-10.000000	0.450000	-27.716667	515.333313	1023.000000	1023.000000	2046.000000
37.639999	0.023305	13.773329	4.204425	3.497361	3.736186	2.335357	0.000000	-10.000000	0.450000	-27.783333	506.000000	1023.000000	1023.000000	2046.000000
37.660000	0.022154	13.093225	4.237109	3.112753	3.634363	2.109000	0.000000	-10.000000	0.458333	-27.833334	496.666656	1023.000000	1023.000000	2046.000000
37.680000	0.020754	12.265618	4.007429	2.561318	3.663891	2.032979	0.000000	-10.000000	0.466667	-27.816668	487.333344	1023.000000	1023.000000	2046.000000
37.700001	0.019775	11.687034	3.800976	2.321627	3.625787	1.938643	0.000000	-10.000000	0.475000	-27.900002	478.166656	1023.000000	1023.000000	2046.000000
37.720001	0.018786	11.102680	3.936037	1.880964	3.742809	1.542870	0.000000	-10.000000	0.475000	-28.033335	468.833344	1023.000000	1023.000000	2046.000000
37.740002	0.018228	10.772925	4.202174	1.577481	3.743044	1.250227	0.000000	-10.000000	0.483333	-28.450001	459.500000	1023.000000	1023.000000	2046.000000
37.759998	0.018325	10.830237	4.548446	1.579307	3.729241	0.973244	0.000000	-10.000000	0.491667	-28.616667	450.000000	1023.000000	1023.000000	2046.000000
37.779999	0.017893	10.574615	4.670454	1.448621	3.577623	0.877917	0.000000	-10.000000	0.500000	-28.850000	440.333344	1023.000000	1023.000000	2046.000000
37.799999	0.016772	9.911972	4.439158	0.997454	3.770761	0.704599	0.000000	-10.000000	0.516667	-28.816668	430.833344	1023.000000	1023.000000	2046.000000
37.820000	0.016245	9.600547	4.252042	0.841044	3.783690	0.723770	0.000000	-10.000000	0.516667	-28.733334	421.166656	1023.000000	1023.000000	2046.000000
37.840000	0.016262	9.610562	4.596395	0.577186	3.813666	0.623315	0.000000	-10.000000	0.516667	-28.533335	411.666656	1023.000000	1023.000000	2046.000000
37.860001	0.016106	9.518379	5.041941	0.228794	3.819761	0.427884	0.000000	-10.000000	0.500000	-28.333334	402.000000	1023.000000	1023.000000	2046.000000
37.880001	0.016300	9.633328	5.177863	0.249878	3.983156	0.222431	0.000000	-10.000000	0.491667	-28.150000	392.666656	1023.000000	1023.000000	2046.000000
37.900002	0.016565	9.790092	5.442129	0.242366	3.857614	0.247983	0.000000	-10.000000	0.491667	-27.816668	383.333344	1023.000000	1023.000000	2046.000000
37.919998	0.016105	9.518083	5.164871	0.115212	3.944978	0.293022	0.000000	-10.000000	0.483333	-27.683334	374.000000	1023.000000	1023.000000	2046.000000
37.939999	0.014919	8.816865	5.093565	-0.326344	3.958828	0.090816	0.000000	-10.000000	0.475000	-27.716667	364.666656	1023.000000	1023.000000	2046.000000
37.959999	0.013096	7.739602	4.866593	-0.589389	3.777947	-0.315549	0.000000	-10.000000	0.466667	-27.950001	355.333344	1023.000000	1023.000000	2046.000000
37.980000	0.010999	6.500687	4.696566	-0.976487	3.665436	-0.884828	0.000000	-10.000000	0.483333	-28.033333	346.000000	1023.000000	1023.000000	2046.000000
38.000000	0.008970	5.301400	4.800046	-1.495437	3.440516	-1.443725	0.000000	-10.000000	0.491667	-28.049999	336.666656	1023.000000	1023.000000	2046.000000
38.020000	0.008097	4.785332	4.634384	-1.452784	3.329514	-1.725782	0.000000	-10.000000	0.500000	-28.066668	327.333344	1023.000000	1023.000000	2046.000000
38.040001	0.007131	4.214318	4.631983	-1.521958	3.254977	-2.150684	0.000000	-10.000000	0.475000	-28.083334	318.000000	1023.000000	1023.000000	2046.000000
38.060001	0.006346	3.750700	4.585577	-1.478863	2.943607	-2.299621	0.000000	-10.000000	0.475000	-28.016668	308.666656	1023.000000	1023.000000	2046.000000
38.080002	0.005139	3.037244	4.290528	-1.342979	2.788931	-2.699236	0.000000	-10.000000	0.466667	-27.850000	299.333344	1023.000000	1023.000000	2046.000000
38.099998	0.002928	1.730430	4.078951	-1.529929	2.606725	-3.425319	0.000000	-10.000000	0.466667	-27.416668	290.000000	1023.000000	1023.000000	2046.000000
38.119999	0.000212	0.125245	3.716192	-1.877462	2.420986	-4.134472	0.000000	-10.000000	0.441667	-26.633333	280.833344	1023.000000	1023.000000	2046.000000
38.139999	-0.002050	-1.211444	3.537875	-2.291529	2.195158	-4.652948	0.000000	-10.000000	0.416667	-25.750000	271.833344	1023.000000	1023.000000	2046.000000
38.160000	-0.004399	-2.599708	3.287542	-2.810140	2.109256	-5.186366	0.000000	-10.000000	0.383333	-24.966667	263.333344	1023.000000	1023.000000	2046.000000
38.180000	-0.005942	-3.512014	3.061485	-3.108467	1.930843	-5.395875	0.000000	-10.000000	0.366667	-24.583334	255.000000	1023.000000	1023.000000	2046.000000
38.200001	-0.006507	-3.845906	3.074677	-3.117947	1.685209	-5.487844	0.000000	-10.000000	0.341667	-24.233334	247.000000	1023.000000	1023.000000	2046.000000
38.220001	-0.007786	-4.601297	2.740606	-3.344227	1.603412	-5.601088	0.000000	-10.000000	0.325000	-24.000000	239.000000	1023.000000	1023.000000	2046.000000
38.240002	-0.009004	-5.321180	2.398798	-3.442155	1.424395	-5.702219	0.000000	-10.000000	0.308333	-23.666668	231.000000	1023.000000	1023.000000	2046.000000
38.259998	-0.010292	-6.082294	2.162396	-3.749109	1.287473	-5.783055	0.000000	-10.000000	0.300000	-23.433334	223.000000	1023.000000	1023.000000	2046.000000
38.279999	-0.011761	-6.950997	2.097255	-4.276455	1.067753	-5.839550	0.000000	-10.000000	0.291667	-23.266666	215.000000	1023.000000	1023.000000	2046.000000
38.299999	-0.011446	-6.764545	2.124608	-4.207195	1.067772	-5.749729	0.000000	-10.000000	0.291667	-23.166666	207.166672	1023.000000	1023.000000	2046.000000
38.320000	-0.010791	-6.377322	2.352190	-4.112962	1.028384	-5.644934	0.000000	-10.000000	0.291667	-23.066668	199.500000	1023.000000	1023.000000	2046.000000
38.340000	-0.011391	-6.732342	2.177112	-4.429696	1.142904	-5.622662	0.000000	-10.000000	0.291667	-22.883333	191.833328	1023.000000	1023.000000	2046.000000
38.360001	-0.012166	-7.190330	2.019336	-4.705904	1.052943	-5.556705	0.000000	-10.000000	0.291667	-22.583334	184.166672	1023.000000	1023.000000	2046.000000
38.380001	-0.012536	-7.409055	2.006240	-4.937407	0.920030	-5.397919	0.000000	-10.000000	0.291667	-22.516666	176.500000	1023.000000	1023.000000	2046.000000
38.400002	-0.013176	-7.787102	2.197179	-5.520862	0.952292	-5.415711	0.000000	-10.000000	0.283333	-22.266666	169.000000	1023.000000	1023.000000	2046.000000
38.419998	-0.012885	-7.615307	2.310398	-5.618770	1.113346	-5.420282	0.000000	-10.000000	0.275000	-22.133333	161.500000	1023.000000	1023.000000	2046.000000
38.439999	-0.012819	-7.576099	2.643567	-5.769185	1.172299	-5.622781	0.000000	-10.000000	0.275000	-21.666666	154.166672	1023.000000	1023.000000	2046.000000
38.459999	-0.013900	-8.215007	2.636350	-6.237785	1.269019	-5.882590	0.000000	-10.000000	0.275000	-21.433334	147.000000	1023.000000	1023.000000	2046.000000
38.480000	-0.015216	-8.992921	2.445453	-6.542218	1.128994	-6.025149	0.000000	-10.000000	0.250000	-20.866667	140.000000	1023.000000	1023.000000	2046.000000
38.500000	-0.016568	-9.791955	2.339050	-7.027966	1.097074	-6.200113	0.000000	-10.000000	0.208333	-20.383333	133.000000	1023.000000	1023.000000	2046.000000
38.520000	-0.016924	-10.001937	2.339009	-7.061534	1.007719	-6.287130	0.000000	-10.000000	0.175000	-19.766666	126.166664	1023.000000	1023.000000	2046.000000
38.540001	-0.017864	-10.557423	2.312832	-7.274133	0.938470	-6.534591	0.000000	-10.000000	0.158333	-19.366667	119.500000	1023.000000	1023.000000	2046.000000
38.560001	-0.018820	-11.122911	2.152112	-7.577278	0.945707	-6.643453	0.000000	-10.000000	0.150000	-18.966667	113.000000	1023.000000	1023.000000	2046.000000
38.580002	-0.019072	-11.271585	2.041767	-7.544219	0.737646	-6.506780	0.000000	-10.000000	0.158333	-18.600000	106.666664	1023.000000	1023.000000	2046.000000
38.599998	-0.019354	-11.437981	2.131547	-7.750758	0.693408	-6.512178	0.000000	-10.000000	0.158333	-18.333334	100.500000	1023.000000	1023.000000	2046.000000
38.619999	-0.019499	-11.524115	2.022643	-7.868942	0.829243	-6.507059	0.000000	-10.000000	0.150000	-18.000000	94.500000	1023.000000	1023.000000	2046.000000
38.639999	-0.019022	-11.241998	2.287985	-7.640469	0.723202	-6.612715	0.000000	-10.000000	0.141667	-17.616667	88.500000	1023.000000	1023.000000	2046.000000
38.660000	-0.018948	-11.198008	2.032583	-7.490138	0.809473	-6.549926	0.000000	-10.000000	0.133333	-17.066668	82.500000	1023.000000	1023.000000	2046.000000
38.680000	-0.019208	-11.351974	1.846700	-7.417173	0.586371	-6.367872	0.000000	-10.000000	0.125000	-16.483334	76.833336	1023.000000	1023.000000	2046.000000
38.700001	-0.019234	-11.367434	1.866846	-7.423132	0.524701	-6.335848	0.000000	-10.000000	0.108333	-15.800000	71.333336	1023.000000	1023.000000	2046.000000
38.720001	-0.019428	-11.482214	2.129551	-7.737474	0.522912	-6.397203	0.000000	-10.000000	0.075000	-15.083334	66.166664	1023.000000	1023.000000	2046.000000
38.740002	-0.018586	-10.984490	2.339561	-7.675806	0.892048	-6.540295	0.000000	-10.000000	0.041667	-14.333334	61.000000	1023.000000	1023.000000	2046.000000
38.759998	-0.017752	-10.491321	2.630412	-7.442300	0.885805	-6.565238	0.000000	-10.000000	0.008333	-13.600000	54.666668	1023.000000	1023.000000	2046.000000
38.779999	-0.017044	-10.073282	2.441842	-7.261150	0.891992	-6.145965	0.000000	-10.000000	0.000000	-13.100000	50.000000	1023.000000	1023.000000	2046.000000
38.799999	-0.017103	-10.107595	2.303346	-7.155824	0.688415	-5.943533	0.000000	-10.000000	0.000000	-12.750000	45.666668	1023.000000	1023.000000	2046.000000
38.820000	-0.016977	-10.033322	2.287941	-7.119506	0.601449	-5.803205	0.000000	-10.000000	0.000000	-12.633333	43.000000	1023.000000	1023.000000	2046.000000
38.840000	-0.017238	-10.187860	2.443084	-7.456731	0.735091	-5.909305	0.000000	-10.000000	0.000000	-12.383333	38.666668	1023.000000	1023.000000	2046.000000
38.860001	-0.016455	-9.725167	2.412662	-7.179865	0.863286	-5.821250	0.000000	-10.000000	0.000000	-12.083334	34.333332	1023.000000	1023.000000	2046.000000
38.880001	-0.015877	-9.383219	2.619687	-6.993791	0.770223	-5.779337	0.000000	-10.000000	0.008333	-11.850000	30.000000	1023.000000	1023.000000	2046.000000
38.900002	-0.016368	-9.673742	2.520117	-7.050630	0.717471	-5.860700	0.000000	-10.000000	0.008333	-11.583334	26.333334	1023.000000	1023.000000	2046.000000
38.919998	-0.017482	-10.331990	2.362428	-7.145204	0.540460	-6.089674	0.000000	-10.000000	0.008333	-11.500000	22.666666	1023.000000	1023.000000	2046.000000
38.939999	-0.018908	-11.174420	2.346609	-7.572234	0.531208	-6.480005	0.000000	-10.000000	0.000000	-11.050000	19.000000	1023.000000	1023.000000	2046.000000
38.959999	-0.019409	-11.470861	2.013660	-7.231836	0.474569	-6.727254	0.000000	-10.000000	0.000000	-10.550000	15.166667	1023.000000	1023.000000	2046.000000
38.980000	-0.019483	-11.514670	1.814643	-6.777702	0.241194	-6.792804	0.000000	-10.000000	0.000000	-9.750000	11.500000	1023.000000	1023.000000	2046.000000
39.000000	-0.020189	-11.931848	1.593123	-6.668421	0.100282	-6.956831	0.000000	-10.000000	0.000000	-9.150001	8.166667	1023.000000	1023.000000	2046.000000
39.020000	-0.020941	-12.376328	1.665165	-6.550621	-0.160658	-7.330214	0.000000	-10.000000	0.000000	-8.566667	5.166667	1023.000000	1023.000000	2046.000000
39.040001	-0.022907	-13.537746	1.460636	-6.862389	-0.279244	-7.856749	0.000000	-10.000000	-0.016667	-7.866667	2.500000	1023.000000	1023.000000	2046.000000
39.060001	-0.024740	-14.621579	1.256037	-7.209379	-0.371327	-8.296910	0.000000	-10.000000	-0.033333	-6.783333	0.333333	1023.000000	1023.000000	2046.000000
39.080002	-0.026367	-15.582900	0.727599	-7.337814	-0.393266	-8.579418	0.000000	-10.000000	-0.066667	-5.650000	-1.666667	1023.000000	1023.000000	2046.000000
39.099998	-0.027127	-16.031849	0.644119	-7.239780	-0.689754	-8.746434	0.000000	-10.000000	-0.083333	-4.750000	-3.500000	1023.000000	1023.000000	2046.000000
39.119999	-0.027829	-16.447161	0.434470	-7.229414	-0.766972	-8.885244	0.000000	-10.000000	-0.083333	-4.266667	-5.166667	1023.000000	1023.000000	2046.000000
39.139999	-0.029148	-17.226324	0.218593	-7.533883	-0.995753	-8.915280	0.000000	-10.000000	-0.066667	-4.016667	-6.666667	1023.000000	1023.000000	2046.000000
39.160000	-0.029404	-17.377991	0.149917	-7.586750	-1.118688	-8.822471	0.000000	-10.000000	-0.058333	-3.883333	-8.000000	1023.000000	1023.000000	2046.000000
39.180000	-0.029962	-17.707626	0.059317	-7.855824	-1.053093	-8.858028	0.000000	-10.000000	-0.058333	-3.850000	-9.333333	1023.000000	1023.000000	2046.000000
39.200001	-0.029803	-17.613760	-0.013848	-7.689838	-1.054182	-8.855892	0.000000	-10.000000	-0.066667	-3.900000	-10.500000	1023.000000	1023.000000	2046.000000
39.220001	-0.029720	-17.564774	-0.008954	-7.548330	-1.220156	-8.787334	0.000000	-10.000000	-0.066667	-4.150000	-11.833333	1023.000000	1023.000000	2046.000000
39.240002	-0.029792	-17.607063	-0.230369	-7.561712	-1.336289	-8.478692	0.000000	-10.000000	-0.066667	-4.483334	-13.166667	1023.000000	1023.000000	2046.000000
39.259998	-0.029969	-17.711754	-0.356484	-7.627679	-1.442062	-8.285529	0.000000	-10.000000	-0.058333	-4.850000	-14.833333	1023.000000	1023.000000	2046.000000
39.279999	-0.029681	-17.541727	-0.238693	-7.836775	-1.354530	-8.111730	0.000000	-10.000000	-0.050000	-5.133333	-16.500000	1023.000000	1023.000000	2046.000000
39.299999	-0.029305	-17.319149	-0.080029	-8.000172	-1.069911	-8.169037	0.000000	-10.000000	-0.058333	-5.450000	-18.166666	1023.000000	1023.000000	2046.000000
39.320000	-0.028109	-16.612419	0.366728	-7.949392	-1.070921	-7.958834	0.000000	-10.000000	-0.058333	-5.766667	-19.833334	1023.000000	1023.000000	2046.000000
39.340000	-0.027809	-16.435133	0.450671	-8.108328	-0.967761	-7.809716	0.000000	-10.000000	-0.058333	-5.983334	-21.500000	1023.000000	1023.000000	2046.000000
39.360001	-0.027795	-16.426659	0.571562	-8.423432	-0.984515	-7.590272	0.000000	-10.000000	-0.050000	-6.100000	-23.500000	1023.000000	1023.000000	2046.000000
39.380001	-0.028508	-16.848076	0.569897	-8.801760	-0.807184	-7.809030	0.000000	-10.000000	-0.050000	-6.083333	-25.666666	1023.000000	1023.000000	2046.000000
39.400002	-0.029043	-17.164497	0.738188	-9.187654	-0.593252	-8.121780	0.000000	-10.000000	-0.050000	-6.016667	-28.000000	1023.000000	1023.000000	2046.000000
39.419998	-0.029361	-17.352295	0.666195	-9.141595	-0.617255	-8.259641	0.000000	-10.000000	-0.050000	-5.666667	-30.166666	1023.000000	1023.000000	2046.000000
39.439999	-0.029318	-17.326801	0.839681	-9.135410	-0.761116	-8.269955	0.000000	-10.000000	-0.050000	-5.200000	-32.000000	1023.000000	1023.000000	2046.000000
39.459999	-0.029695	-17.549519	0.651498	-9.328904	-0.690387	-8.181726	0.000000	-10.000000	-0.058333	-4.600000	-33.666668	1023.000000	1023.000000	2046.000000
39.480000	-0.030213	-17.855844	0.701408	-9.523239	-0.753240	-8.280773	0.000000	-10.000000	-0.066667	-4.150000	-35.166668	1023.000000	1023.000000	2046.000000
39.500000	-0.030659	-18.119440	0.672726	-9.700352	-0.706218	-8.385597	0.000000	-10.000000	-0.083333	-3.800000	-36.666668	1023.000000	1023.000000	2046.000000
39.520000	-0.030860	-18.237984	0.723335	-9.794475	-0.769418	-8.397425	0.000000	-10.000000	-0.083333	-3.633333	-37.833332	1023.000000	1023.000000	2046.000000
39.540001	-0.030667	-18.124016	0.514837	-9.583403	-0.780567	-8.274884	0.000000	-10.000000	-0.075000	-3.650000	-39.166668	1023.000000	1023.000000	2046.000000
39.560001	-0.030097	-17.787098	0.620407	-9.334418	-0.964785	-8.108301	0.000000	-10.000000	-0.066667	-3.750000	-40.333332	1023.000000	1023.000000	2046.000000
39.580002	-0.029590	-17.487593	0.783791	-9.271763	-0.971753	-8.027868	0.000000	-10.000000	-0.058333	-3.850000	-41.666668	1023.000000	1023.000000	2046.000000
39.599998	-0.029016	-17.148283	0.835794	-9.261887	-0.771326	-7.950866	0.000000	-10.000000	-0.066667	-3.816667	-43.000000	1023.000000	1023.000000	2046.000000
39.619999	-0.028678	-16.948565	0.918845	-9.217978	-0.757767	-7.891667	0.000000	-10.000000	-0.058333	-3.633333	-44.333332	1023.000000	1023.000000	2046.000000
39.639999	-0.028595	-16.899920	0.840216	-9.274894	-0.623250	-7.841992	0.000000	-10.000000	-0.066667	-3.333333	-45.500000	1023.000000	1023.000000	2046.000000
39.660000	-0.028355	-16.757874	1.034792	-9.354917	-0.585448	-7.852299	0.000000	-10.000000	-0.058333	-2.966667	-46.500000	1023.000000	1023.000000	2046.000000
39.680000	-0.028171	-16.649237	0.952858	-9.297482	-0.549765	-7.754848	0.000000	-10.000000	-0.058333	-2.583333	-47.500000	1023.000000	1023.000000	2046.000000
39.700001	-0.026826	-15.854152	1.208771	-8.977437	-0.536260	-7.549225	0.000000	-10.000000	-0.058333	-2.300000	-48.333332	1023.000000	1023.000000	2046.000000
39.720001	-0.025765	-15.227143	1.514198	-8.739333	-0.651197	-7.350811	0.000000	-10.000000	-0.066667	-2.033333	-49.166668	1023.000000	1023.000000	2046.000000
39.740002	-0.024764	-14.635572	1.489257	-8.572722	-0.490091	-7.062016	0.000000	-10.000000	-0.066667	-1.933333	-49.666668	1023.000000	1023.000000	2046.000000
39.759998	-0.024341	-14.385450	1.509743	-8.673165	-0.267731	-6.954296	0.000000	-10.000000	-0.058333	-1.900000	-50.000000	1023.000000	1023.000000	2046.000000
39.779999	-0.023973	-14.167920	1.550530	-8.622789	-0.265247	-6.830414	0.000000	-10.000000	-0.050000	-1.950000	-50.166668	1023.000000	1023.000000	2046.000000
39.799999	-0.023850	-14.095529	1.543353	-8.641764	-0.172985	-6.824132	0.000000	-10.000000	-0.050000	-2.016667	-50.500000	1023.000000	1023.000000	2046.000000
39.820000	-0.025091	-14.829006	1.502132	-8.911030	-0.269908	-7.150201	0.000000	-10.000000	-0.050000	-2.100000	-51.000000	1023.000000	1023.000000	2046.000000
39.840000	-0.025484	-15.061104	1.443968	-8.748119	-0.416460	-7.340492	0.000000	-10.000000	-0.050000	-2.216667	-51.666668	1023.000000	1023.000000	2046.000000
39.860001	-0.025277	-14.938495	1.434369	-8.454699	-0.573997	-7.344167	0.000000	-10.000000	-0.058333	-2.100000	-52.333332	1023.000000	1023.000000	2046.000000
39.880001	-0.025174	-14.877940	1.463918	-8.132972	-0.722287	-7.486600	0.000000	-10.000000	-0.066667	-1.566667	-52.833332	1023.000000	1023.000000	2046.000000
39.900002	-0.025146	-14.861220	1.195091	-8.031300	-0.455089	-7.569923	0.000000	-10.000000	-0.066667	-0.800000	-53.000000	1023.000000	1023.000000	2046.000000
39.919998	-0.025625	-15.144176	1.024786	-7.907905	-0.494236	-7.766821	0.000000	-10.000000	-0.058333	-0.216667	-53.000000	1023.000000	1023.000000	2046.000000
39.939999	-0.026639	-15.743819	0.962743	-7.809474	-0.789788	-8.107300	0.000000	-10.000000	-0.058333	0.000000	-53.000000	1023.000000	1023.000000	2046.000000
39.959999	-0.028479	-16.830935	0.861984	-8.131734	-0.898327	-8.662858	0.000000	-10.000000	-0.066667	0.000000	-53.000000	1023.000000	1023.000000	2046.000000
39.980000	-0.030265	-17.886499	0.425723	-8.114657	-1.141698	-9.055866	0.000000	-10.000000	-0.083333	0.816667	-53.000000	1023.000000	1023.000000	2046.000000
40.000000	-0.030837	-18.224457	0.420944	-8.070175	-1.278628	-9.296597	0.000000	-10.000000	-0.083333	1.766667	-53.000000	1023.000000	1023.000000	2046.000000
40.020000	-0.031545	-18.643162	0.246653	-8.149400	-1.321008	-9.419406	0.000000	-10.000000	-0.091667	2.833333	-53.000000	1023.000000	1023.000000	2046.000000
40.040001	-0.032128	-18.987761	0.075711	-8.296537	-1.304454	-9.462480	0.000000	-10.000000	-0.091667	3.083333	-53.000000	1023.000000	1023.000000	2046.000000
40.060001	-0.033350	-19.709608	-0.110105	-8.486123	-1.493031	-9.620349	0.000000	-10.000000	-0.100000	3.166667	-53.000000	1023.000000	1023.000000	2046.000000
40.080002	-0.033997	-20.092274	-0.192649	-8.731759	-1.570010	-9.597857	0.000000	-10.000000	-0.091667	3.033333	-53.000000	1023.000000	1023.000000	2046.000000
40.099998	-0.033972	-20.077555	-0.472635	-8.608197	-1.601935	-9.394788	0.000000	-10.000000	-0.083333	2.800000	-53.000000	1023.000000	1023.000000	2046.000000
40.119999	-0.033619	-19.868963	-0.539366	-8.416934	-1.647953	-9.264709	0.000000	-10.000000	-0.066667	2.366667	-53.000000	1023.000000	1023.000000	2046.000000
40.139999	-0.033433	-19.758627	-0.497668	-8.267594	-1.758102	-9.235264	0.000000	-10.000000	-0.066667	1.616667	-53.000000	1023.000000	1023.000000	2046.000000
40.160000	-0.033464	-19.777433	-0.629228	-8.261688	-1.767271	-9.119246	0.000000	-10.000000	-0.066667	0.783333	-53.000000	1023.000000	1023.000000	2046.000000
40.180000	-0.033312	-19.687126	-0.650522	-8.282435	-1.813003	-8.941165	0.000000	-10.000000	-0.066667	0.183333	-53.000000	1023.000000	1023.000000	2046.000000
40.200001	-0.033473	-19.782562	-0.509641	-8.685460	-1.777304	-8.810158	0.000000	-10.000000	-0.058333	0.000000	-53.000000	1023.000000	1023.000000	2046.000000
40.220001	-0.033102	-19.563507	-0.382914	-8.921005	-1.728054	-8.531534	0.000000	-10.000000	-0.058333	-0.733333	-53.000000	1023.000000	1023.000000	2046.000000
40.240002	-0.032409	-19.153639	-0.288223	-8.829571	-1.556674	-8.479171	0.000000	-10.000000	-0.066667	-1.666667	-53.333332	1023.000000	1023.000000	2046.000000
40.259998	-0.031408	-18.562006	0.070726	-8.833854	-1.470345	-8.328533	0.000000	-10.000000	-0.075000	-2.733333	-53.833332	1023.000000	1023.000000	2046.000000
40.279999	-0.030921	-18.274057	0.298821	-8.845331	-1.446422	-8.281126	0.000000	-10.000000	-0.075000	-3.100000	-54.666668	1023.000000	1023.000000	2046.000000
40.299999	-0.030977	-18.307447	0.409129	-9.064939	-1.252683	-8.398953	0.000000	-10.000000	-0.066667	-3.316667	-55.666668	1023.000000	1023.000000	2046.000000
40.320000	-0.031226	-18.454683	0.511960	-9.272778	-1.218387	-8.475479	0.000000	-10.000000	-0.066667	-3.350000	-56.833332	1023.000000	1023.000000	2046.000000
40.340000	-0.031942	-18.877869	0.486716	-9.607901	-1.159481	-8.597204	0.000000	-10.000000	-0.066667	-3.083333	-58.000000	1023.000000	1023.000000	2046.000000
40.360001	-0.032420	-19.160257	0.568478	-10.030406	-1.007956	-8.690372	0.000000	-10.000000	-0.075000	-2.466667	-59.000000	1023.000000	1023.000000	2046.000000
40.380001	-0.032972	-19.486410	0.348187	-10.174956	-0.895622	-8.764019	0.000000	-10.000000	-0.083333	-1.700000	-59.666668	1023.000000	1023.000000	2046.000000
40.400002	-0.032742	-19.350361	0.455814	-10.033852	-1.027696	-8.744627	0.000000	-10.000000	-0.083333	-0.866667	-60.000000	1023.000000	1023.000000	2046.000000
40.419998	-0.032737	-19.347832	0.551273	-9.934805	-1.216025	-8.748276	0.000000	-10.000000	-0.083333	-0.333333	-60.000000	1023.000000	1023.000000	2046.000000
40.439999	-0.032617	-19.276934	0.522301	-9.885910	-1.213368	-8.699957	0.000000	-10.000000	-0.083333	0.000000	-60.000000	1023.000000	1023.000000	2046.000000
40.459999	-0.032107	-18.975468	0.628743	-9.817507	-1.224874	-8.561830	0.000000	-10.000000	-0.091667	0.000000	-60.000000	1023.000000	1023.000000	2046.000000
40.480000	-0.031828	-18.810259	0.589765	-9.811938	-1.146902	-8.441182	0.000000	-10.000000	-0.091667	0.000000	-60.000000	1023.000000	1023.000000	2046.000000
40.500000	-0.031651	-18.705622	0.547221	-9.885322	-1.069501	-8.298019	0.000000	-10.000000	-0.083333	0.000000	-60.000000	1023.000000	1023.000000	2046.000000
40.520000	-0.031707	-18.738943	0.439679	-9.921150	-1.013491	-8.243980	0.000000	-10.000000	-0.075000	0.000000	-60.000000	1023.000000	1023.000000	2046.000000
40.540001	-0.031654	-18.707253	0.508820	-10.083805	-0.864335	-8.267933	0.000000	-10.000000	-0.083333	0.000000	-60.000000	1023.000000	1023.000000	2046.000000
40.560001	-0.030906	-18.265507	0.553165	-9.708305	-0.963957	-8.146409	0.000000	-10.000000	-0.075000	0.000000	-60.000000	1023.000000	1023.000000	2046.000000
40.580002	-0.030085	-17.780306	0.809224	-9.404470	-0.978671	-8.206389	0.000000	-10.000000	-0.083333	0.000000	-60.000000	1023.000000	1023.000000	2046.000000
40.599998	-0.028991	-17.133860	1.192387	-9.255964	-1.085679	-7.984602	0.000000	-10.000000	-0.075000	0.000000	-60.000000	1023.000000	1023.000000	2046.000000
40.619999	-0.027709	-16.375925	1.427560	-9.214529	-0.788490	-7.800466	0.000000	-10.000000	-0.091667	0.000000	-60.000000	1023.000000	1023.000000	2046.000000
40.639999	-0.026953	-15.928972	1.343030	-9.185067	-0.610340	-7.476595	0.000000	-10.000000	-0.083333	0.000000	-60.000000	1023.000000	1023.000000	2046.000000
40.660000	-0.026792	-15.833799	1.176664	-9.197462	-0.480653	-7.332348	0.000000	-10.000000	-0.075000	0.000000	-60.000000	1023.000000	1023.000000	2046.000000
40.680000	-0.026584	-15.711400	1.125719	-9.139318	-0.518124	-7.179676	0.000000	-10.000000	-0.075000	0.000000	-60.000000	1023.000000	1023.000000	2046.000000
40.700001	-0.026154	-15.457068	1.393545	-9.202211	-0.484581	-7.163821	0.000000	-10.000000	-0.075000	0.000000	-60.000000	1023.000000	1023.000000	2046.000000
40.720001	-0.025621	-15.141788	1.485139	-8.978884	-0.442412	-7.205631	0.000000	-10.000000	-0.083333	0.000000	-60.000000	1023.000000	1023.000000	2046.000000
40.740002	-0.025282	-14.941487	1.784223	-8.831953	-0.537513	-7.356244	0.000000	-10.000000	-0.075000	0.000000	-60.000000	1023.000000	1023.000000	2046.000000
40.759998	-0.025914	-15.315198	1.597977	-8.994033	-0.488434	-7.430709	0.000000	-10.000000	-0.075000	0.000000	-60.000000	1023.000000	1023.000000	2046.000000
40.779999	-0.026140	-15.448712	1.325337	-8.860191	-0.434393	-7.479465	0.000000	-10.000000	-0.083333	0.000000	-60.000000	1023.000000	1023.000000	2046.000000
40.799999	-0.026608	-15.725233	1.130073	-8.745702	-0.528431	-7.581173	0.000000	-10.000000	-0.091667	0.000000	-60.000000	1023.000000	1023.000000	2046.000000
40.820000	-0.027000	-15.957177	1.287848	-8.732174	-0.612105	-7.900747	0.000000	-10.000000	-0.091667	0.583333	-60.000000	1023.000000	1023.000000	2046.000000
40.840000	-0.027193	-16.071148	1.049874	-8.386647	-0.720355	-8.014021	0.000000	-10.000000	-0.091667	1.116667	-60.000000	1023.000000	1023.000000	2046.000000
40.860001	-0.027372	-16.177036	1.039109	-8.157640	-0.794564	-8.263940	0.000000	-10.000000	-0.083333	1.650000	-60.000000	1023.000000	1023.000000	2046.000000
40.880001	-0.028636	-16.924166	0.648520	-8.129985	-0.883681	-8.559018	0.000000	-10.000000	-0.091667	1.750000	-60.000000	1023.000000	1023.000000	2046.000000
40.900002	-0.030037	-17.751823	0.496752	-8.248789	-1.036962	-8.962825	0.000000	-10.000000	-0.091667	2.216667	-60.000000	1023.000000	1023.000000	2046.000000
40.919998	-0.031285	-18.489273	0.403528	-8.439246	-1.106240	-9.347314	0.000000	-10.000000	-0.108333	2.966667	-60.000000	1023.000000	1023.000000	2046.000000
40.939999	-0.032765	-19.364103	0.370937	-8.794649	-1.299266	-9.641126	0.000000	-10.000000	-0.108333	3.800000	-60.000000	1023.000000	1023.000000	2046.000000
40.959999	-0.033848	-20.004122	0.047461	-8.913838	-1.304361	-9.833384	0.000000	-10.000000	-0.108333	4.333333	-60.000000	1023.000000	1023.000000	2046.000000
40.980000	-0.034337	-20.292912	-0.240571	-8.868183	-1.410174	-9.773985	0.000000	-10.000000	-0.100000	4.466667	-60.000000	1023.000000	1023.000000	2046.000000
41.000000	-0.034813	-20.574564	-0.333955	-8.807057	-1.629878	-9.803673	0.000000	-10.000000	-0.100000	4.200000	-60.000000	1023.000000	1023.000000	2046.000000
41.020000	-0.034352	-20.301817	-0.339199	-8.609042	-1.760799	-9.592775	0.000000	-10.000000	-0.100000	3.766667	-60.000000	1023.000000	1023.000000	2046.000000
41.040001	-0.034242	-20.236950	-0.539086	-8.607492	-1.711474	-9.378897	0.000000	-10.000000	-0.083333	3.200000	-60.000000	1023.000000	1023.000000	2046.000000
41.060001	-0.033950	-20.064367	-0.526199	-8.556954	-1.706055	-9.275160	0.000000	-10.000000	-0.066667	2.250000	-60.000000	1023.000000	1023.000000	2046.000000
41.080002	-0.034230	-20.229931	-0.583117	-8.636505	-1.760039	-9.250269	0.000000	-10.000000	-0.058333	1.150000	-60.000000	1023.000000	1023.000000	2046.000000
41.099998	-0.034704	-20.510143	-0.505464	-8.950226	-1.786618	-9.267837	0.000000	-10.000000	-0.066667	0.300000	-60.000000	1023.000000	1023.000000	2046.000000
41.119999	-0.034844	-20.592630	-0.716734	-9.083070	-1.804440	-8.988386	0.000000	-10.000000	-0.066667	-0.316667	-60.000000	1023.000000	1023.000000	2046.000000
41.139999	-0.033916	-20.044458	-0.580788	-8.859917	-1.837217	-8.766537	0.000000	-10.000000	-0.066667	-1.283333	-60.000000	1023.000000	1023.000000	2046.000000
41.160000	-0.033108	-19.566702	-0.340538	-8.834575	-1.800487	-8.591102	0.000000	-10.000000	-0.058333	-2.533333	-60.333332	1023.000000	1023.000000	2046.000000
41.180000	-0.032132	-18.989969	-0.152713	-8.965831	-1.507955	-8.363470	0.000000	-10.000000	-0.058333	-3.566667	-61.166668	1023.000000	1023.000000	2046.000000
41.200001	-0.032054	-18.944073	-0.013540	-9.210282	-1.312523	-8.407726	0.000000	-10.000000	-0.050000	-3.816667	-62.333332	1023.000000	1023.000000	2046.000000
41.220001	-0.031945	-18.879654	0.239653	-9.469162	-1.181811	-8.468335	0.000000	-10.000000	-0.050000	-3.650000	-63.666668	1023.000000	1023.000000	2046.000000
41.240002	-0.032606	-19.270393	0.440353	-9.976721	-1.111969	-8.622056	0.000000	-10.000000	-0.050000	-3.016667	-64.833336	1023.000000	1023.000000	2046.000000
41.259998	-0.033170	-19.603209	0.454882	-10.080023	-1.171199	-8.806870	0.000000	-10.000000	-0.066667	-1.516667	-65.666664	1023.000000	1023.000000	2046.000000
41.279999	-0.033245	-19.647943	0.258946	-10.047050	-1.101640	-8.758200	0.000000	-10.000000	-0.083333	0.233333	-66.000000	1023.000000	1023.000000	2046.000000
41.299999	-0.032761	-19.361589	0.448574	-9.896031	-1.195685	-8.718448	0.000000	-10.000000	-0.100000	1.650000	-66.000000	1023.000000	1023.000000	2046.000000
41.320000	-0.032497	-19.205885	0.575229	-9.873331	-1.192665	-8.715118	0.000000	-10.000000	-0.091667	2.100000	-66.000000	1023.000000	1023.000000	2046.000000
41.340000	-0.032379	-19.136187	0.503476	-9.978805	-0.989809	-8.671049	0.000000	-10.000000	-0.091667	2.183333	-66.000000	1023.000000	1023.000000	2046.000000
41.360001	-0.032385	-19.139635	0.519776	-10.069040	-0.926405	-8.663965	0.000000	-10.000000	-0.091667	2.100000	-66.000000	1023.000000	1023.000000	2046.000000
41.380001	-0.032386	-19.139935	0.577838	-10.046445	-1.026690	-8.644637	0.000000	-10.000000	-0.091667	1.800000	-66.000000	1023.000000	1023.000000	2046.000000
41.400002	-0.032477	-19.194061	0.408362	-10.025051	-1.070956	-8.506416	0.000000	-10.000000	-0.083333	1.050000	-66.000000	1023.000000	1023.000000	2046.000000
41.419998	-0.032054	-18.943815	0.514905	-10.007872	-1.091082	-8.359767	0.000000	-10.000000	-0.075000	0.433333	-66.000000	1023.000000	1023.000000	2046.000000
41.439999	-0.031682	-18.723967	0.480990	-9.941377	-1.013198	-8.250383	0.000000	-10.000000	-0.083333	0.000000	-66.000000	1023.000000	1023.000000	2046.000000
41.459999	-0.030878	-18.249022	0.631472	-9.708731	-0.923509	-8.248254	0.000000	-10.000000	-0.091667	0.666667	-66.000000	1023.000000	1023.000000	2046.000000
41.480000	-0.029958	-17.705469	1.042193	-9.656396	-0.873213	-8.218054	0.000000	-10.000000	-0.100000	1.550000	-66.000000	1023.000000	1023.000000	2046.000000
41.500000	-0.029147	-17.226124	1.113931	-9.482285	-0.704008	-8.153762	0.000000	-10.000000	-0.100000	2.850000	-66.000000	1023.000000	1023.000000	2046.000000
41.520000	-0.028568	-16.883669	1.153827	-9.446653	-0.622970	-7.967873	0.000000	-10.000000	-0.108333	3.900000	-66.000000	1023.000000	1023.000000	2046.000000
41.540001	-0.027484	-16.242788	1.337298	-9.241674	-0.639365	-7.699046	0.000000	-10.000000	-0.125000	5.166667	-66.000000	1023.000000	1023.000000	2046.000000
41.560001	-0.026601	-15.721391	1.274257	-8.948153	-0.640912	-7.406583	0.000000	-10.000000	-0.141667	6.483334	-66.000000	1023.000000	1023.000000	2046.000000
41.580002	-0.026196	-15.482032	1.217691	-8.998105	-0.496255	-7.205364	0.000000	-10.000000	-0.166667	7.866667	-66.000000	1023.000000	1023.000000	2046.000000
41.599998	-0.025274	-14.936664	1.499546	-8.914783	-0.435523	-7.085903	0.000000	-10.000000	-0.175000	9.166667	-66.000000	1023.000000	1023.000000	2046.000000
41.619999	-0.023887	-14.117036	1.610224	-8.702446	-0.141735	-6.883078	0.000000	-10.000000	-0.191667	10.366667	-66.000000	1023.000000	1023.000000	2046.000000
41.639999	-0.022664	-13.394614	1.950011	-8.481000	-0.005490	-6.858137	0.000000	-10.000000	-0.191667	11.400001	-66.000000	1023.000000	1023.000000	2046.000000
41.660000	-0.022415	-13.247227	2.244322	-8.452533	-0.071036	-6.967980	0.000000	-10.000000	-0.200000	12.616667	-36.666668	1023.000000	1023.000000	2046.000000
41.680000	-0.022299	-13.178654	2.052613	-8.198030	0.004625	-7.037862	0.000000	-10.000000	-0.233333	14.250000	-3.000000	1023.000000	1023.000000	2046.000000
41.700001	-0.022219	-13.131679	1.694430	-7.889763	-0.049176	-6.887169	0.000000	-10.000000	-0.266667	15.566667	30.666666	1023.000000	1023.000000	2046.000000
41.720001	-0.022058	-13.036390	1.553484	-7.572645	-0.244583	-6.772646	0.000000	-10.000000	-0.300000	16.350000	35.000000	1023.000000	1023.000000	2046.000000
41.740002	-0.021345	-12.614699	1.506603	-7.099305	-0.336627	-6.685370	0.000000	-10.000000	-0.316667	16.716667	36.833332	1023.000000	1023.000000	2046.000000
41.759998	-0.020891	-12.346705	1.637718	-7.013618	-0.251127	-6.719678	0.000000	-10.000000	-0.333333	17.366667	40.500000	1023.000000	1023.000000	2046.000000
41.779999	-0.020857	-12.326694	1.751367	-6.946305	-0.074099	-7.057658	0.000000	-10.000000	-0.333333	18.100000	46.000000	1023.000000	1023.000000	2046.000000
41.799999	-0.021112	-12.477316	1.625894	-6.676793	-0.021092	-7.405325	0.000000	-10.000000	-0.341667	18.733334	52.000000	1023.000000	1023.000000	2046.000000
41.820000	-0.022077	-13.047647	1.430589	-6.501237	-0.264596	-7.712403	0.000000	-10.000000	-0.358333	19.400002	58.166668	1023.000000	1023.000000	2046.000000
41.840000	-0.022867	-13.514594	0.938879	-6.374304	-0.387055	-7.692114	0.000000	-10.000000	-0.400000	20.483334	64.666664	1023.000000	1023.000000	2046.000000
41.860001	-0.023571	-13.930343	0.745556	-6.456980	-0.581016	-7.637903	0.000000	-10.000000	-0.425000	21.516668	71.166664	1023.000000	1023.000000	2046.000000
41.880001	-0.023456	-13.862444	0.686936	-6.306233	-0.682160	-7.560987	0.000000	-10.000000	-0.441667	22.366667	78.166664	1023.000000	1023.000000	2046.000000
41.900002	-0.023534	-13.908330	0.809018	-6.590270	-0.604326	-7.522753	0.000000	-10.000000	-0.466667	22.783335	85.500000	1023.000000	1023.000000	2046.000000
41.919998	-0.022906	-13.537321	0.723445	-6.396203	-0.424394	-7.440169	0.000000	-10.000000	-0.458333	23.166668	93.166664	1023.000000	1023.000000	2046.000000
41.939999	-0.021605	-12.768693	0.788465	-5.947255	-0.464553	-7.145350	0.000000	-10.000000	-0.475000	23.183334	100.833336	1023.000000	1023.000000	2046.000000
41.959999	-0.020853	-12.323930	0.665063	-5.624904	-0.490055	-6.874033	0.000000	-10.000000	-0.475000	23.133333	106.000000	1023.000000	1023.000000	2046.000000
41.980000	-0.020420	-12.068512	0.603935	-5.554767	-0.615314	-6.502366	0.000000	-10.000000	-0.500000	22.766666	113.666664	1023.000000	1023.000000	2046.000000
42.000000	-0.019940	-11.784621	0.360419	-5.318196	-0.698719	-6.128125	0.000000	-10.000000	-0.491667	22.766666	121.500000	1023.000000	1023.000000	2046.000000
42.020000	-0.019087	-11.280350	0.477242	-5.389551	-0.603346	-5.764695	0.000000	-10.000000	-0.483333	22.600000	131.666672	1023.000000	1023.000000	2046.000000
42.040001	-0.018197	-10.754212	0.271534	-5.093145	-0.405634	-5.526967	0.000000	-10.000000	-0.475000	22.633333	139.333328	1023.000000	1023.000000	2046.000000
42.060001	-0.016269	-9.614706	0.671254	-4.692042	-0.360064	-5.233854	0.000000	-10.000000	-0.466667	22.433334	146.666672	1023.000000	1023.000000	2046.000000
42.080002	-0.014098	-8.331656	1.027161	-4.449948	-0.110798	-4.798071	0.000000	-10.000000	-0.466667	22.600000	154.333328	1023.000000	1023.000000	2046.000000
42.099998	-0.012852	-7.595500	1.176278	-4.309339	-0.092746	-4.369692	0.000000	-10.000000	-0.466667	22.783333	161.666672	1023.000000	1023.000000	2046.000000
42.119999	-0.011784	-6.964192	1.417293	-4.376017	0.037685	-4.043154	0.000000	-10.000000	-0.466667	22.933332	169.333328	1023.000000	1023.000000	2046.000000
42.139999	-0.011052	-6.531582	1.687351	-4.532684	0.267548	-3.953798	0.000000	-10.000000	-0.466667	22.816668	177.000000	1023.000000	1023.000000	2046.000000
42.160000	-0.009764	-5.770376	1.799188	-4.190660	0.526687	-3.905591	0.000000	-10.000000	-0.475000	22.800001	184.666672	1023.000000	1023.000000	2046.000000
42.180000	-0.008853	-5.232172	2.088584	-3.924483	0.538707	-3.934980	0.000000	-10.000000	-0.491667	23.050001	192.333328	1023.000000	1023.000000	2046.000000
42.200001	-0.007848	-4.637901	2.058866	-3.640031	0.628839	-3.685575	0.000000	-10.000000	-0.508333	23.733334	200.000000	1023.000000	1023.000000	2046.000000
42.220001	-0.006958	-4.112396	2.117105	-3.584314	0.711872	-3.357059	0.000000	-10.000000	-0.508333	24.300001	208.000000	1023.000000	1023.000000	2046.000000
42.240002	-0.006230	-3.682101	2.071164	-3.326319	0.666228	-3.093174	0.000000	-10.000000	-0.508333	24.700001	216.000000	1023.000000	1023.000000	2046.000000
42.259998	-0.005338	-3.154771	2.008913	-3.064200	0.721053	-2.820537	0.000000	-10.000000	-0.500000	24.683334	224.000000	1023.000000	1023.000000	2046.000000
42.279999	-0.004618	-2.729279	2.075943	-2.977904	0.884178	-2.711496	0.000000	-10.000000	-0.500000	24.650002	232.166672	1023.000000	1023.000000	2046.000000
42.299999	-0.003634	-2.147434	2.035209	-2.682899	1.078279	-2.578022	0.000000	-10.000000	-0.500000	24.683334	240.500000	1023.000000	1023.000000	2046.000000
42.320000	-0.001495	-0.883771	2.219358	-2.032385	1.052921	-2.123665	0.000000	-10.000000	-0.508333	24.966667	248.833328	1023.000000	1023.000000	2046.000000
42.340000	0.000380	0.224644	2.431358	-1.519027	1.075446	-1.763134	0.000000	-10.000000	-0.525000	25.166668	257.000000	1023.000000	1023.000000	2046.000000
42.360001	0.001843	1.089276	2.557242	-1.351010	1.257582	-1.374539	0.000000	-10.000000	-0.541667	25.466667	265.333344	1023.000000	1023.000000	2046.000000
42.380001	0.003422	2.022521	2.779830	-1.073558	1.344254	-1.028005	0.000000	-10.000000	-0.550000	25.616667	273.666656	1023.000000	1023.000000	2046.000000
42.400002	0.005229	3.090364	3.006625	-0.717933	1.511601	-0.709929	0.000000	-10.000000	-0.566667	25.916668	282.333344	1023.000000	1023.000000	2046.000000
42.419998	0.006876	4.063789	3.241576	-0.452103	1.721088	-0.446772	0.000000	-10.000000	-0.591667	26.483334	290.833344	1023.000000	1023.000000	2046.000000
42.439999	0.008868	5.241242	3.185579	0.224698	1.825793	0.005172	0.000000	-10.000000	-0.616667	26.950001	299.666656	1023.000000	1023.000000	2046.000000
42.459999	0.010907	6.445962	3.409604	0.813272	1.830274	0.392812	0.000000	-10.000000	-0.633333	27.433332	308.500000	1023.000000	1023.000000	2046.000000
42.480000	0.012300	7.269256	3.518094	1.063038	2.000149	0.687975	0.000000	-10.000000	-0.641667	27.450001	317.666656	1023.000000	1023.000000	2046.000000
42.500000	0.014018	8.284661	3.669863	1.409361	2.093302	1.112135	0.000000	-10.000000	-0.650000	27.500000	326.833344	1023.000000	1023.000000	2046.000000
42.520000	0.015573	9.203429	3.761109	1.754719	2.295376	1.392227	0.000000	-10.000000	-0.633333	27.633333	336.000000	1023.000000	1023.000000	2046.000000
42.540001	0.016625	9.825342	3.973721	1.881525	2.458213	1.511884	0.000000	-10.000000	-0.616667	27.733334	345.166656	1023.000000	1023.000000	2046.000000
42.560001	0.017261	10.201065	3.880515	2.362694	2.440098	1.517757	0.000000	-10.000000	-0.600000	27.800001	354.333344	1023.000000	1023.000000	2046.000000
42.580002	0.018303	10.817250	3.975505	2.959678	2.246421	1.635647	0.000000	-10.000000	-0.591667	27.500000	363.666656	1023.000000	1023.000000	2046.000000
42.599998	0.019329	11.423366	3.918461	3.446829	2.272203	1.785873	0.000000	-10.000000	-0.591667	27.200001	372.833344	1023.000000	1023.000000	2046.000000
42.619999	0.020484	12.106316	4.025536	3.878353	2.393370	1.809057	0.000000	-10.000000	-0.591667	26.900000	382.000000	1023.000000	1023.000000	2046.000000
42.639999	0.021008	12.415823	4.047321	4.234616	2.509944	1.623942	0.000000	-10.000000	-0.591667	26.566668	391.000000	1023.000000	1023.000000	2046.000000
42.660000	0.019996	11.817880	3.999995	4.214462	2.384223	1.219200	0.000000	-10.000000	-0.583333	26.383333	400.000000	1023.000000	1023.000000	2046.000000
42.680000	0.019239	11.370307	3.798257	4.385055	2.252332	0.934663	0.000000	-10.000000	-0.566667	26.033333	409.000000	1023.000000	1023.000000	2046.000000
42.700001	0.018731	11.070042	3.687267	4.475631	2.041217	0.865926	0.000000	-10.000000	-0.575000	25.850000	417.833344	1023.000000	1023.000000	2046.000000
42.720001	0.018544	10.959238	3.374209	4.612606	2.051214	0.921209	0.000000	-10.000000	-0.600000	25.950001	426.500000	1023.000000	1023.000000	2046.000000
42.740002	0.018613	11.000324	3.111372	4.653330	2.111111	1.124511	0.000000	-10.000000	-0.633333	26.416668	435.000000	1023.000000	1023.000000	2046.000000
42.759998	0.019190	11.341002	3.080417	4.905355	2.105976	1.249253	0.000000	-10.000000	-0.650000	27.100000	443.666656	1023.000000	1023.000000	2046.000000
42.779999	0.019862	11.738716	3.156156	4.964599	2.172243	1.445717	0.000000	-10.000000	-0.650000	27.466667	452.500000	1023.000000	1023.000000	2046.000000
42.799999	0.020885	12.343293	3.252101	5.231455	2.148332	1.711405	0.000000	-10.000000	-0.650000	27.683334	461.666656	1023.000000	1023.000000	2046.000000
42.820000	0.022401	13.239170	3.481324	5.670684	1.990207	2.096956	0.000000	-10.000000	-0.650000	27.516666	471.000000	1023.000000	1023.000000	2046.000000
42.840000	0.023462	13.866152	3.298862	6.197638	2.055076	2.314577	0.000000	-10.000000	-0.641667	27.316668	480.333344	1023.000000	1023.000000	2046.000000
42.860001	0.024090	14.237382	2.950447	6.410300	2.174112	2.702523	0.000000	-10.000000	-0.616667	26.833334	489.500000	1023.000000	1023.000000	2046.000000
42.880001	0.024751	14.627844	2.752292	6.690949	2.145053	3.039549	0.000000	-10.000000	-0.591667	26.450001	498.500000	1023.000000	1023.000000	2046.000000
42.900002	0.025727	15.204436	3.092173	6.644998	2.206147	3.261118	0.000000	-10.000000	-0.558333	25.799999	507.333344	1023.000000	1023.000000	2046.000000
42.919998	0.027208	16.080116	3.031972	7.018547	2.290880	3.738718	0.000000	-10.000000	-0.533333	25.266666	516.166687	1023.000000	1023.000000	2046.000000
42.939999	0.029764	17.590611	3.520125	7.608746	2.373592	4.088148	0.000000	-10.000000	-0.500000	24.700001	524.666687	1023.000000	1023.000000	2046.000000
42.959999	0.031662	18.712385	3.628993	7.992630	2.684856	4.405907	0.000000	-10.000000	-0.483333	24.416668	530.333313	1023.000000	1023.000000	2046.000000
42.980000	0.032834	19.405182	3.755586	8.033827	2.800152	4.815617	0.000000	-10.000000	-0.475000	23.916668	538.333313	1023.000000	1023.000000	2046.000000
43.000000	0.033765	19.954851	3.875367	8.138876	2.880615	5.059993	0.000000	-10.000000	-0.483333	23.383333	546.333313	1023.000000	1023.000000	2046.000000
43.020000	0.033891	20.029503	4.111448	7.938756	2.929724	5.049573	0.000000	-10.000000	-0.475000	22.833334	557.000000	1023.000000	1023.000000	2046.000000
43.040001	0.034602	20.449898	4.039640	8.188103	3.184887	5.037267	0.000000	-10.000000	-0.458333	22.550001	564.666687	1023.000000	1023.000000	2046.000000
43.060001	0.036021	21.288210	4.161071	8.622317	3.233526	5.271296	0.000000	-10.000000	-0.425000	22.033333	572.333313	1023.000000	1023.000000	2046.000000
43.080002	0.037204	21.987335	4.415201	8.857670	3.275018	5.439447	0.000000	-10.000000	-0.408333	21.500000	579.666687	1023.000000	1023.000000	2046.000000
43.099998	0.038099	22.516794	4.462726	9.154339	3.368079	5.531651	0.000000	-10.000000	-0.400000	21.083334	584.666687	1023.000000	1023.000000	2046.000000
43.119999	0.038870	22.972383	4.428859	9.384251	3.431944	5.727329	0.000000	-10.000000	-0.383333	20.600000	591.666687	1023.000000	1023.000000	2046.000000
43.139999	0.039651	23.433754	4.550741	9.508538	3.401721	5.972754	0.000000	-10.000000	-0.350000	19.983334	598.500000	1023.000000	1023.000000	2046.000000
43.160000	0.040429	23.893618	4.385581	9.828387	3.455762	6.223887	0.000000	-10.000000	-0.350000	19.166668	607.666687	1023.000000	1023.000000	2046.000000
43.180000	0.041724	24.658991	4.481861	10.055681	3.517168	6.604282	0.000000	-10.000000	-0.366667	18.800001	612.166687	1023.000000	1023.000000	2046.000000
43.200001	0.043211	25.537983	4.805867	10.214925	3.684124	6.833066	0.000000	-10.000000	-0.383333	18.750000	618.500000	1023.000000	1023.000000	2046.000000
43.220001	0.045185	26.704144	4.919685	10.629498	4.076205	7.078756	0.000000	-10.000000	-0.366667	18.900002	622.500000	1023.000000	1023.000000	2046.000000
43.240002	0.047846	28.277212	5.330585	11.221040	4.288365	7.437222	0.000000	-10.000000	-0.350000	19.216667	630.833313	1023.000000	1023.000000	2046.000000
43.259998	0.049704	29.374945	5.695863	11.640879	4.354280	7.683924	0.000000	-10.000000	-0.350000	19.383335	635.166687	1023.000000	1023.000000	2046.000000
43.279999	0.051443	30.402637	5.823931	12.053690	4.472595	8.052422	0.000000	-10.000000	-0.350000	19.666668	643.833313	1023.000000	1023.000000	2046.000000
43.299999	0.052669	31.127613	5.717234	12.448763	4.463166	8.498450	0.000000	-10.000000	-0.350000	19.783333	648.166687	1023.000000	1023.000000	2046.000000
43.320000	0.053940	31.878695	5.759953	12.772439	4.481867	8.864436	0.000000	-10.000000	-0.350000	20.000000	654.833313	1023.000000	1023.000000	2046.000000
43.340000	0.055125	32.579166	5.878380	12.912477	4.670375	9.117935	0.000000	-10.000000	-0.341667	19.816668	661.500000	1023.000000	1023.000000	2046.000000
43.360001	0.055835	32.998463	6.146847	12.904523	4.861114	9.085981	0.000000	-10.000000	-0.333333	19.700001	670.500000	1023.000000	1023.000000	2046.000000
43.380001	0.056290	33.267101	6.144061	13.131277	5.026775	8.964990	0.000000	-10.000000	-0.325000	19.483334	677.166687	1023.000000	1023.000000	2046.000000
43.400002	0.056885	33.619007	6.132819	13.632644	5.054282	8.799262	0.000000	-10.000000	-0.341667	19.100000	683.666687	1023.000000	1023.000000	2046.000000
43.419998	0.058291	34.449921	6.503757	14.374853	4.734396	8.836914	0.000000	-10.000000	-0.333333	18.566668	690.000000	1023.000000	1023.000000	2046.000000
43.439999	0.058696	34.689373	6.355702	14.689562	4.773652	8.870458	0.000000	-10.000000	-0.316667	17.850000	698.333313	1023.000000	1023.000000	2046.000000
43.459999	0.058275	34.440533	6.166820	14.729826	4.776544	8.767343	0.000000	-10.000000	-0.291667	17.266666	704.500000	1023.000000	1023.000000	2046.000000
43.480000	0.057034	33.707161	5.934200	14.589612	4.773894	8.409453	0.000000	-10.000000	-0.291667	16.766666	708.500000	1023.000000	1023.000000	2046.000000
43.500000	0.055386	32.733047	5.690943	14.388153	4.733031	7.920921	0.000000	-10.000000	-0.283333	16.300001	712.166687	1023.000000	1023.000000	2046.000000
43.520000	0.054725	32.342228	5.560277	14.542689	4.664114	7.575148	0.000000	-10.000000	-0.283333	16.300001	717.500000	1023.000000	1023.000000	2046.000000
43.540001	0.054936	32.466988	5.799814	14.791035	4.432009	7.444131	0.000000	-10.000000	-0.300000	16.733334	724.666687	1023.000000	1023.000000	2046.000000
43.560001	0.055062	32.541786	5.787705	14.820737	4.360275	7.573070	0.000000	-10.000000	-0.333333	17.316668	730.166687	1023.000000	1023.000000	2046.000000
43.580002	0.054981	32.493671	5.489482	14.889336	4.409261	7.705593	0.000000	-10.000000	-0.358333	17.900000	733.833313	1023.000000	1023.000000	2046.000000
43.599998	0.055471	32.783642	5.297332	15.050037	4.441697	7.994577	0.000000	-10.000000	-0.350000	18.350000	739.833313	1023.000000	1023.000000	2046.000000
43.619999	0.056031	33.114239	5.118550	15.350256	4.426687	8.218747	0.000000	-10.000000	-0.333333	18.550001	748.000000	1023.000000	1023.000000	2046.000000
43.639999	0.056666	33.489571	5.313854	15.443276	4.397750	8.334691	0.000000	-10.000000	-0.308333	18.600000	754.333313	1023.000000	1023.000000	2046.000000
43.660000	0.057957	34.252705	5.480573	15.932250	4.473124	8.366759	0.000000	-10.000000	-0.300000	18.383333	758.500000	1023.000000	1023.000000	2046.000000
43.680000	0.059450	35.135071	5.664683	16.478109	4.304052	8.688228	0.000000	-10.000000	-0.300000	18.216667	762.500000	1023.000000	1023.000000	2046.000000
43.700001	0.060216	35.587505	5.361016	16.581261	4.564323	9.080906	0.000000	-10.000000	-0.283333	17.833334	768.500000	1023.000000	1023.000000	2046.000000
43.720001	0.060465	35.735020	5.131960	16.693922	4.568700	9.340436	0.000000	-10.000000	-0.283333	17.150000	774.500000	1023.000000	1023.000000	2046.000000
43.740002	0.061042	36.075603	5.342641	16.680010	4.500791	9.552161	0.000000	-10.000000	-0.258333	16.233334	780.500000	1023.000000	1023.000000	2046.000000
43.759998	0.061821	36.535942	5.395676	16.836994	4.611621	9.691653	0.000000	-10.000000	-0.241667	14.983334	786.166687	1023.000000	1023.000000	2046.000000
43.779999	0.063582	37.576736	5.665017	17.150391	4.733897	10.027433	0.000000	-10.000000	-0.208333	13.916667	791.500000	1023.000000	1023.000000	2046.000000
43.799999	0.065200	38.532932	5.889528	17.398886	4.818807	10.425712	0.000000	-10.000000	-0.191667	12.983334	796.333313	1023.000000	1023.000000	2046.000000
43.820000	0.065886	38.938416	5.796448	17.295279	5.113062	10.733626	0.000000	-10.000000	-0.175000	12.200000	800.833313	1023.000000	1023.000000	2046.000000
43.840000	0.065681	38.817272	5.937910	17.076056	5.177919	10.625388	0.000000	-10.000000	-0.141667	11.000000	805.000000	1023.000000	1023.000000	2046.000000
43.860001	0.065169	38.515121	5.710231	17.050732	5.278972	10.475186	0.000000	-10.000000	-0.116667	10.100000	808.833313	1023.000000	1023.000000	2046.000000
43.880001	0.064868	38.337242	5.755083	16.979137	5.151953	10.451067	0.000000	-10.000000	-0.100000	9.366667	812.333313	1023.000000	1023.000000	2046.000000
43.900002	0.064726	38.252773	5.743131	16.919333	5.186985	10.403327	0.000000	-10.000000	-0.108333	8.250000	816.500000	1023.000000	1023.000000	2046.000000
43.919998	0.064832	38.315849	5.815656	16.845102	5.230840	10.424252	0.000000	-10.000000	-0.116667	7.133334	819.500000	1023.000000	1023.000000	2046.000000
43.939999	0.065061	38.450790	5.739309	16.924879	5.220186	10.566416	0.000000	-10.000000	-0.116667	5.933333	822.500000	1023.000000	1023.000000	2046.000000
43.959999	0.065714	38.837173	5.830925	17.014936	5.304173	10.687140	0.000000	-10.000000	-0.108333	5.150000	824.000000	1023.000000	1023.000000	2046.000000
43.980000	0.066394	39.238594	5.985885	17.126890	5.259685	10.866136	0.000000	-10.000000	-0.083333	3.450000	826.000000	1023.000000	1023.000000	2046.000000
44.000000	0.067392	39.828644	6.169113	17.390240	5.276376	10.992917	0.000000	-10.000000	-0.075000	1.683333	827.166687	1023.000000	1023.000000	2046.000000
44.020000	0.068372	40.408119	6.177122	17.506874	5.552965	11.171159	0.000000	-10.000000	-0.066667	0.383333	827.833313	1023.000000	1023.000000	2046.000000
44.040001	0.069591	41.128204	6.329732	17.756420	5.632460	11.409591	0.000000	-10.000000	-0.083333	0.783333	828.000000	1023.000000	1023.000000	2046.000000
44.060001	0.070773	41.826576	6.451011	17.971537	5.747549	11.656479	0.000000	-10.000000	-0.091667	1.566667	828.000000	1023.000000	1023.000000	2046.000000
44.080002	0.071738	42.397331	6.672106	18.061163	5.865789	11.798271	0.000000	-10.000000	-0.100000	2.616667	828.333313	1023.000000	1023.000000	2046.000000
44.099998	0.072437	42.810017	7.013187	17.911854	5.988460	11.896516	0.000000	-10.000000	-0.100000	3.250000	829.000000	1023.000000	1023.000000	2046.000000
44.119999	0.073117	43.212414	7.008861	17.949181	6.146923	12.107449	0.000000	-10.000000	-0.100000	3.883333	830.000000	1023.000000	1023.000000	2046.000000
44.139999	0.073500	43.438362	7.018823	18.151072	6.183061	12.085405	0.000000	-10.000000	-0.100000	3.916667	831.166687	1023.000000	1023.000000	2046.000000
44.160000	0.073092	43.197506	7.109033	18.085541	6.086452	11.916482	0.000000	-10.000000	-0.091667	2.750000	832.500000	1023.000000	1023.000000	2046.000000
44.180000	0.072421	42.800911	6.970752	18.129995	5.969655	11.730509	0.000000	-10.000000	-0.091667	0.983333	833.500000	1023.000000	1023.000000	2046.000000
44.200001	0.071969	42.533558	6.796623	18.145361	6.041751	11.549822	0.000000	-10.000000	-0.083333	-1.100000	834.000000	1023.000000	1023.000000	2046.000000
44.220001	0.071609	42.320793	6.842487	18.192862	5.983546	11.301901	0.000000	-10.000000	-0.083333	-2.950000	834.000000	1023.000000	1023.000000	2046.000000
44.240002	0.070855	41.875107	6.799540	18.067856	5.912309	11.095401	0.000000	-10.000000	-0.066667	-4.616667	834.000000	1023.000000	1023.000000	2046.000000
44.259998	0.069781	41.240494	6.803895	17.801640	5.876465	10.758493	0.000000	-10.000000	-0.058333	-5.983334	834.000000	1023.000000	1023.000000	2046.000000
44.279999	0.068020	40.199547	6.831067	17.381113	5.662412	10.324954	0.000000	-10.000000	-0.050000	-7.300000	834.000000	1023.000000	1023.000000	2046.000000
44.299999	0.065440	38.674770	6.388239	17.119686	5.535896	9.630950	0.000000	-10.000000	-0.041667	-8.500000	834.000000	1023.000000	1023.000000	2046.000000
44.320000	0.063628	37.604069	6.031857	16.980944	5.323689	9.267578	0.000000	-10.000000	-0.041667	-9.383333	834.000000	1023.000000	1023.000000	2046.000000
44.340000	0.062329	36.836494	6.076257	16.762512	5.128840	8.868886	0.000000	-10.000000	-0.033333	-9.500000	834.000000	1023.000000	1023.000000	2046.000000
44.360001	0.061712	36.471661	6.002330	16.569832	5.198325	8.701176	0.000000	-10.000000	-0.041667	-8.783334	830.666687	1023.000000	1023.000000	2046.000000
44.380001	0.060850	35.962208	5.859393	16.290735	5.262626	8.549452	0.000000	-10.000000	-0.041667	-7.566667	821.500000	1023.000000	1023.000000	2046.000000
44.400002	0.060264	35.615902	5.758942	16.217176	5.098214	8.541572	0.000000	-10.000000	-0.050000	-6.566667	812.333313	1023.000000	1023.000000	2046.000000
44.419998	0.059728	35.299446	5.635180	16.191004	4.925538	8.547724	0.000000	-10.000000	-0.050000	-6.100000	806.500000	1023.000000	1023.000000	2046.000000
44.439999	0.059110	34.933933	5.481591	16.048248	4.785846	8.618247	0.000000	-10.000000	-0.050000	-6.100000	806.500000	1023.000000	1023.000000	2046.000000
44.459999	0.058356	34.488262	5.229668	15.898849	4.696933	8.662812	0.000000	-10.000000	-0.050000	-6.350000	805.666687	1023.000000	1023.000000	2046.000000
44.480000	0.058366	34.494423	5.179632	15.963371	4.682234	8.669188	0.000000	-10.000000	-0.050000	-7.033333	804.000000	1023.000000	1023.000000	2046.000000
44.500000	0.058527	34.589577	5.299795	15.983587	4.675045	8.631148	0.000000	-10.000000	-0.033333	-8.066667	801.500000	1023.000000	1023.000000	2046.000000
44.520000	0.058444	34.540401	5.364632	15.817636	4.704288	8.653846	0.000000	-10.000000	-0.016667	-9.216667	798.833313	1023.000000	1023.000000	2046.000000
44.540001	0.058461	34.550636	5.256856	15.627054	4.808786	8.857941	0.000000	-10.000000	0.000000	-10.266666	795.833313	1023.000000	1023.000000	2046.000000
44.560001	0.058050	34.307774	5.221430	15.431294	4.666453	8.988598	0.000000	-10.000000	0.000000	-11.133333	792.500000	1023.000000	1023.000000	2046.000000
44.580002	0.057947	34.246731	5.053726	15.346704	4.564164	9.282137	0.000000	-10.000000	0.000000	-11.833334	788.833313	1023.000000	1023.000000	2046.000000
44.599998	0.057962	34.255280	5.090926	15.079823	4.661487	9.423042	0.000000	-10.000000	0.016667	-12.383333	784.833313	1023.000000	1023.000000	2046.000000
44.619999	0.057358	33.898476	5.224261	14.565879	4.686018	9.422319	0.000000	-10.000000	0.033333	-13.033334	780.500000	1023.000000	1023.000000	2046.000000
44.639999	0.056102	33.156292	5.258204	14.088900	4.874516	8.934672	0.000000	-10.000000	0.041667	-13.500000	776.000000	1023.000000	1023.000000	2046.000000
44.660000	0.054992	32.500034	5.295460	13.622575	5.054030	8.527969	0.000000	-10.000000	0.041667	-13.716667	771.500000	1023.000000	1023.000000	2046.000000
44.680000	0.054179	32.019711	5.333218	13.313228	5.126731	8.246533	0.000000	-10.000000	0.041667	-13.700000	767.000000	1023.000000	1023.000000	2046.000000
44.700001	0.053265	31.479614	5.259707	13.091382	4.985577	8.142950	0.000000	-10.000000	0.050000	-13.833333	762.500000	1023.000000	1023.000000	2046.000000
44.720001	0.052243	30.875746	5.058487	12.875369	4.867885	8.074005	0.000000	-10.000000	0.066667	-14.233334	757.833313	1023.000000	1023.000000	2046.000000
44.740002	0.051376	30.363377	4.746450	12.708263	4.746267	8.162396	0.000000	-10.000000	0.066667	-14.833333	753.000000	1023.000000	1023.000000	2046.000000
44.759998	0.050905	30.084743	4.701197	12.585022	4.643532	8.154992	0.000000	-10.000000	0.100000	-15.883333	744.333313	1023.000000	1023.000000	2046.000000
44.779999	0.050356	29.760244	4.622818	12.390081	4.577945	8.169399	0.000000	-10.000000	0.116667	-16.733334	737.333313	1023.000000	1023.000000	2046.000000
44.799999	0.050670	29.945757	4.942020	12.229406	4.661701	8.112630	0.000000	-10.000000	0.150000	-17.350000	732.000000	1023.000000	1023.000000	2046.000000
44.820000	0.050744	29.989628	5.382962	11.822735	4.840296	7.943636	0.000000	-10.000000	0.150000	-17.350000	730.166687	1023.000000	1023.000000	2046.000000
44.840000	0.051172	30.242537	5.547946	11.533355	5.093294	8.067943	0.000000	-10.000000	0.150000	-17.466667	726.333313	1023.000000	1023.000000	2046.000000
44.860001	0.051378	30.364349	5.548298	11.486364	5.193055	8.136633	0.000000	-10.000000	0.141667	-17.383333	720.500000	1023.000000	1023.000000	2046.000000
44.880001	0.051617	30.505747	5.517294	11.439731	5.348693	8.200028	0.000000	-10.000000	0.133333	-17.233334	714.500000	1023.000000	1023.000000	2046.000000
44.900002	0.051618	30.506073	5.734302	11.381898	5.310707	8.079165	0.000000	-10.000000	0.125000	-16.933334	708.833313	1023.000000	1023.000000	2046.000000
44.919998	0.051079	30.187630	5.763826	11.252939	5.187027	7.983838	0.000000	-10.000000	0.133333	-16.916668	703.166687	1023.000000	1023.000000	2046.000000
44.939999	0.049811	29.438076	5.755980	10.892803	5.170524	7.618770	0.000000	-10.000000	0.141667	-17.283335	697.500000	1023.000000	1023.000000	2046.000000
44.959999	0.048491	28.658367	5.724435	10.562757	5.137671	7.233504	0.000000	-10.000000	0.158333	-17.900000	691.500000	1023.000000	1023.000000	2046.000000
44.980000	0.047437	28.035015	5.717424	10.195816	5.136936	6.984839	0.000000	-10.000000	0.175000	-18.766666	685.500000	1023.000000	1023.000000	2046.000000
45.000000	0.045959	27.161827	5.589344	9.843978	4.954007	6.774497	0.000000	-10.000000	0.191667	-19.483334	679.333313	1023.000000	1023.000000	2046.000000
45.020000	0.044725	26.432663	5.538818	9.617254	4.782712	6.493878	0.000000	-10.000000	0.200000	-20.350000	673.000000	1023.000000	1023.000000	2046.000000
45.040001	0.043511	25.714973	5.334063	9.364880	4.676684	6.339346	0.000000	-10.000000	0.216667	-20.966667	666.333313	1023.000000	1023.000000	2046.000000
45.060001	0.042117	24.891026	5.349293	9.021358	4.709134	5.811241	0.000000	-10.000000	0.233333	-21.566668	659.333313	1023.000000	1023.000000	2046.000000
45.080002	0.039794	23.518435	5.144814	8.705216	4.623501	5.044903	0.000000	-10.000000	0.266667	-22.083334	652.166687	1023.000000	1023.000000	2046.000000
45.099998	0.037687	22.273092	5.023275	8.388067	4.543804	4.317947	0.000000	-10.000000	0.283333	-22.533335	644.666687	1023.000000	1023.000000	2046.000000
45.119999	0.035538	21.003208	5.024369	8.006700	4.304533	3.667608	0.000000	-10.000000	0.291667	-22.583334	637.166687	1023.000000	1023.000000	2046.000000
45.139999	0.033388	19.732275	4.802445	7.531744	4.057758	3.340328	0.000000	-10.000000	0.283333	-22.433334	629.500000	1023.000000	1023.000000	2046.000000
45.160000	0.031275	18.483267	4.391539	7.109018	3.932504	3.050205	0.000000	-10.000000	0.266667	-22.083334	622.166687	1023.000000	1023.000000	2046.000000
45.180000	0.029162	17.235016	4.116591	6.561771	3.722594	2.834060	0.000000	-10.000000	0.275000	-22.150002	614.833313	1023.000000	1023.000000	2046.000000
45.200001	0.027368	16.174212	3.935275	6.142061	3.491159	2.605717	0.000000	-10.000000	0.300000	-22.600000	607.500000	1023.000000	1023.000000	2046.000000
45.220001	0.026016	15.375713	3.786479	5.805597	3.435634	2.348003	0.000000	-10.000000	0.333333	-23.500000	599.833313	1023.000000	1023.000000	2046.000000
45.240002	0.024500	14.479662	3.814857	5.191138	3.503565	1.970102	0.000000	-10.000000	0.375000	-24.666668	592.000000	1023.000000	1023.000000	2046.000000
45.259998	0.023785	14.056748	3.819016	4.925105	3.466030	1.846597	0.000000	-10.000000	0.408333	-25.600000	583.666687	1023.000000	1023.000000	2046.000000
45.279999	0.022384	13.228678	3.748992	4.523402	3.397731	1.558552	0.000000	-10.000000	0.441667	-26.583334	575.166687	1023.000000	1023.000000	2046.000000
45.299999	0.021199	12.528378	3.581517	4.120006	3.343278	1.483577	0.000000	-10.000000	0.458333	-27.383333	566.333313	1023.000000	1023.000000	2046.000000
45.320000	0.019979	11.807882	3.526865	3.700807	3.164615	1.415595	0.000000	-10.000000	0.475000	-28.133333	557.166687	1023.000000	1023.000000	2046.000000
45.340000	0.019039	11.252257	3.476252	3.290150	3.197940	1.287916	0.000000	-10.000000	0.508333	-28.700001	547.833313	1023.000000	1023.000000	2046.000000
45.360001	0.018437	10.896551	3.557339	3.008428	3.169961	1.160823	0.000000	-10.000000	0.550000	-29.350000	538.166687	1023.000000	1023.000000	2046.000000
45.380001	0.018354	10.846922	3.758343	2.735482	3.279380	1.073716	0.000000	-10.000000	0.583333	-30.016666	528.500000	1023.000000	1023.000000	2046.000000
45.400002	0.018033	10.657263	3.993103	2.364232	3.339982	0.959945	0.000000	-10.000000	0.600000	-30.566668	518.500000	1023.000000	1023.000000	2046.000000
45.419998	0.016992	10.042359	4.065689	1.927119	3.349980	0.699571	0.000000	-10.000000	0.591667	-30.550001	508.166656	1023.000000	1023.000000	2046.000000
45.439999	0.015064	8.903073	4.185859	1.272418	3.167909	0.276887	0.000000	-10.000000	0.583333	-30.483334	497.833344	1023.000000	1023.000000	2046.000000
45.459999	0.013097	7.740360	3.952249	0.708625	3.218418	-0.138932	0.000000	-10.000000	0.583333	-30.083334	487.500000	1023.000000	1023.000000	2046.000000
45.480000	0.011581	6.844215	3.892322	0.130419	3.279422	-0.457948	0.000000	-10.000000	0.591667	-29.800001	477.500000	1023.000000	1023.000000	2046.000000
45.500000	0.010274	6.071843	3.893627	-0.233459	3.192426	-0.780752	0.000000	-10.000000	0.583333	-29.400000	467.666656	1023.000000	1023.000000	2046.000000
45.520000	0.008814	5.208986	3.843834	-0.760643	3.184731	-1.058936	0.000000	-10.000000	0.566667	-29.283333	458.000000	1023.000000	1023.000000	2046.000000
45.540001	0.007572	4.474935	3.981706	-1.359459	3.232828	-1.380141	0.000000	-10.000000	0.550000	-29.250000	448.333344	1023.000000	1023.000000	2046.000000
45.560001	0.006619	3.911807	3.967286	-1.610523	3.207840	-1.652796	0.000000	-10.000000	0.558333	-29.166666	438.500000	1023.000000	1023.000000	2046.000000
45.580002	0.005558	3.284844	3.835593	-1.902905	3.178497	-1.826341	0.000000	-10.000000	0.558333	-29.033333	428.666656	1023.000000	1023.000000	2046.000000
45.599998	0.004985	2.946196	3.734300	-1.907389	3.067005	-1.947720	0.000000	-10.000000	0.558333	-29.100000	419.000000	1023.000000	1023.000000	2046.000000
45.619999	0.004699	2.777155	3.927459	-1.977449	2.973040	-2.145895	0.000000	-10.000000	0.550000	-29.150000	409.333344	1023.000000	1023.000000	2046.000000
45.639999	0.004814	2.845125	4.211604	-2.093973	2.960864	-2.233370	0.000000	-10.000000	0.558333	-29.183334	399.500000	1023.000000	1023.000000	2046.000000
45.660000	0.005032	2.973705	4.396991	-2.189327	2.967487	-2.201447	0.000000	-10.000000	0.558333	-29.100000	389.833344	1023.000000	1023.000000	2046.000000
45.680000	0.005402	3.192837	4.508490	-2.293816	3.087799	-2.109636	0.000000	-10.000000	0.558333	-28.850000	380.166656	1023.000000	1023.000000	2046.000000
45.700001	0.005588	3.302433	4.551443	-2.389735	3.280973	-2.140248	0.000000	-10.000000	0.533333	-28.750000	370.666656	1023.000000	1023.000000	2046.000000
45.720001	0.005077	3.000396	4.472541	-2.537971	3.233105	-2.167279	0.000000	-10.000000	0.500000	-28.400000	361.000000	1023.000000	1023.000000	2046.000000
45.740002	0.004345	2.568153	4.433614	-2.770417	3.318653	-2.413697	0.000000	-10.000000	0.475000	-28.266666	351.500000	1023.000000	1023.000000	2046.000000
45.759998	0.002989	1.766439	4.424638	-3.173389	3.178388	-2.663199	0.000000	-10.000000	0.458333	-27.900002	342.000000	1023.000000	1023.000000	2046.000000
45.779999	0.001343	0.793899	4.328470	-3.579896	3.035654	-2.990329	0.000000	-10.000000	0.458333	-27.650002	332.666656	1023.000000	1023.000000	2046.000000
45.799999	0.000028	0.016300	4.251023	-3.734071	2.859467	-3.360118	0.000000	-10.000000	0.450000	-27.266668	323.500000	1023.000000	1023.000000	2046.000000
45.820000	-0.000724	-0.427880	4.123906	-3.678239	2.697842	-3.571388	0.000000	-10.000000	0.450000	-27.083334	314.500000	1023.000000	1023.000000	2046.000000
45.840000	-0.000826	-0.488326	4.281440	-3.481327	2.546520	-3.834959	0.000000	-10.000000	0.450000	-26.916668	305.500000	1023.000000	1023.000000	2046.000000
45.860001	-0.001354	-0.800279	4.226277	-3.390178	2.424479	-4.060856	0.000000	-10.000000	0.450000	-26.633333	296.500000	1023.000000	1023.000000	2046.000000
45.880001	-0.002493	-1.473340	3.952123	-3.391555	2.339674	-4.373582	0.000000	-10.000000	0.450000	-26.533335	287.500000	1023.000000	1023.000000	2046.000000
45.900002	-0.003670	-2.168772	3.741740	-3.298254	2.159799	-4.772056	0.000000	-10.000000	0.441667	-26.283335	278.666656	1023.000000	1023.000000	2046.000000
45.919998	-0.005704	-3.370867	3.370469	-3.412805	2.039713	-5.368244	0.000000	-10.000000	0.416667	-26.100000	269.833344	1023.000000	1023.000000	2046.000000
45.939999	-0.008082	-4.776586	3.208130	-3.738047	1.681115	-5.927783	0.000000	-10.000000	0.383333	-25.216667	261.166656	1023.000000	1023.000000	2046.000000
45.959999	-0.010247	-6.055837	2.896158	-4.046292	1.487094	-6.392796	0.000000	-10.000000	0.341667	-24.333334	252.666672	1023.000000	1023.000000	2046.000000
45.980000	-0.011955	-7.065317	2.810354	-4.489986	1.317573	-6.703259	0.000000	-10.000000	0.308333	-23.333334	244.666672	1023.000000	1023.000000	2046.000000
46.000000	-0.013536	-7.999599	2.550352	-4.725194	1.047915	-6.872671	0.000000	-10.000000	0.283333	-22.716667	236.833328	1023.000000	1023.000000	2046.000000
46.020000	-0.014849	-8.775696	2.325001	-4.972895	0.848234	-6.976037	0.000000	-10.000000	0.266667	-22.150002	229.333328	1023.000000	1023.000000	2046.000000
46.040001	-0.015886	-9.388682	1.970434	-5.054347	0.677154	-6.981923	0.000000	-10.000000	0.258333	-21.866667	221.833328	1023.000000	1023.000000	2046.000000
46.060001	-0.016409	-9.697644	1.755908	-5.017231	0.624837	-7.061158	0.000000	-10.000000	0.250000	-21.533335	214.500000	1023.000000	1023.000000	2046.000000
46.080002	-0.016990	-10.040946	1.671530	-5.049900	0.500900	-7.163477	0.000000	-10.000000	0.233333	-21.200001	207.166672	1023.000000	1023.000000	2046.000000
46.099998	-0.016958	-10.021894	1.742870	-5.098010	0.388771	-7.055524	0.000000	-10.000000	0.216667	-20.833334	200.166672	1023.000000	1023.000000	2046.000000
46.119999	-0.017324	-10.238435	1.657248	-5.152255	0.382224	-7.125652	0.000000	-10.000000	0.191667	-20.566668	193.333328	1023.000000	1023.000000	2046.000000
46.139999	-0.017609	-10.406724	1.594173	-5.275122	0.292945	-7.018720	0.000000	-10.000000	0.175000	-20.283333	186.500000	1023.000000	1023.000000	2046.000000
46.160000	-0.017799	-10.519115	1.553277	-5.488186	0.244258	-6.828464	0.000000	-10.000000	0.158333	-19.950001	179.666672	1023.000000	1023.000000	2046.000000
46.180000	-0.017900	-10.578951	1.505754	-5.658294	0.260223	-6.686634	0.000000	-10.000000	0.166667	-19.466667	173.000000	1023.000000	1023.000000	2046.000000
46.200001	-0.018437	-10.896156	1.497759	-5.940412	0.130596	-6.584100	0.000000	-10.000000	0.166667	-19.216667	166.500000	1023.000000	1023.000000	2046.000000
46.220001	-0.018574	-10.977008	1.527546	-6.209669	0.195814	-6.490699	0.000000	-10.000000	0.166667	-18.916668	160.000000	1023.000000	1023.000000	2046.000000
46.240002	-0.018833	-11.130277	1.606742	-6.518780	0.257019	-6.475258	0.000000	-10.000000	0.141667	-18.533335	153.666672	1023.000000	1023.000000	2046.000000
46.259998	-0.019311	-11.412912	1.897606	-7.022894	0.391269	-6.678894	0.000000	-10.000000	0.133333	-17.983334	147.500000	1023.000000	1023.000000	2046.000000
46.279999	-0.020138	-11.901709	2.004502	-7.544974	0.539698	-6.900934	0.000000	-10.000000	0.125000	-17.400002	141.500000	1023.000000	1023.000000	2046.000000
46.299999	-0.021275	-12.573429	1.927807	-7.866453	0.494527	-7.129309	0.000000	-10.000000	0.125000	-17.000000	135.666672	1023.000000	1023.000000	2046.000000
46.320000	-0.022044	-13.028106	1.910664	-8.154947	0.487748	-7.271571	0.000000	-10.000000	0.100000	-16.500000	130.000000	1023.000000	1023.000000	2046.000000
46.340000	-0.022629	-13.373763	1.593447	-8.069511	0.470245	-7.367943	0.000000	-10.000000	0.091667	-15.900001	124.500000	1023.000000	1023.000000	2046.000000
46.360001	-0.023097	-13.650189	1.624210	-8.138757	0.374357	-7.510000	0.000000	-10.000000	0.066667	-15.233334	119.166664	1023.000000	1023.000000	2046.000000
46.380001	-0.023238	-13.733414	1.676932	-8.143280	0.264857	-7.531923	0.000000	-10.000000	0.066667	-14.750000	114.000000	1023.000000	1023.000000	2046.000000
46.400002	-0.023414	-13.837593	1.824214	-8.125041	0.111640	-7.648406	0.000000	-10.000000	0.041667	-14.300000	109.166664	1023.000000	1023.000000	2046.000000
46.419998	-0.023370	-13.811840	1.841075	-8.174921	-0.013583	-7.464412	0.000000	-10.000000	0.025000	-13.950000	104.500000	1023.000000	1023.000000	2046.000000
46.439999	-0.023303	-13.772319	1.771083	-8.161107	0.033519	-7.415814	0.000000	-10.000000	0.008333	-13.500000	99.833336	1023.000000	1023.000000	2046.000000
46.459999	-0.023338	-13.792642	1.716070	-8.206803	0.043160	-7.345068	0.000000	-10.000000	0.000000	-13.083334	95.333336	1023.000000	1023.000000	2046.000000
46.480000	-0.023608	-13.952250	1.536103	-8.258972	0.015562	-7.244943	0.000000	-10.000000	0.000000	-12.633333	91.000000	1023.000000	1023.000000	2046.000000
46.500000	-0.023357	-13.803890	1.426279	-8.340951	0.154675	-7.043893	0.000000	-10.000000	0.000000	-12.033334	87.000000	1023.000000	1023.000000	2046.000000
46.520000	-0.022927	-13.550133	1.604820	-8.438730	0.261609	-6.977830	0.000000	-10.000000	0.000000	-11.500000	83.000000	1023.000000	1023.000000	2046.000000
46.540001	-0.021684	-12.814957	1.740107	-8.123461	0.344480	-6.776083	0.000000	-10.000000	0.000000	-10.883333	79.000000	1023.000000	1023.000000	2046.000000
46.560001	-0.020773	-12.277124	1.863701	-7.874121	0.486064	-6.752768	0.000000	-10.000000	0.000000	-10.200000	75.166664	1023.000000	1023.000000	2046.000000
46.580002	-0.019373	-11.449290	2.389191	-7.539707	0.326207	-6.624982	0.000000	-10.000000	-0.016667	-9.433333	71.666664	1023.000000	1023.000000	2046.000000
46.599998	-0.018998	-11.227921	2.373196	-7.455217	0.310547	-6.456447	0.000000	-10.000000	-0.016667	-8.600000	68.500000	1023.000000	1023.000000	2046.000000
46.619999	-0.019394	-11.461660	2.251990	-7.618163	0.329275	-6.424763	0.000000	-10.000000	-0.016667	-7.983334	65.666664	1023.000000	1023.000000	2046.000000
46.639999	-0.020407	-12.060784	1.953531	-7.793866	0.330806	-6.551256	0.000000	-10.000000	0.000000	-7.616667	63.000000	1023.000000	1023.000000	2046.000000
46.660000	-0.021524	-12.720426	1.691063	-7.953404	0.277079	-6.735164	0.000000	-10.000000	-0.016667	-7.450000	60.333332	1023.000000	1023.000000	2046.000000
46.680000	-0.022216	-13.129545	1.509077	-7.874140	0.239351	-7.003833	0.000000	-10.000000	-0.033333	-7.300000	57.833332	1023.000000	1023.000000	2046.000000
46.700001	-0.022489	-13.290744	1.494718	-7.774608	0.200496	-7.211350	0.000000	-10.000000	-0.058333	-6.816667	55.500000	1023.000000	1023.000000	2046.000000
46.720001	-0.022276	-13.165114	1.525829	-7.545563	0.136926	-7.282306	0.000000	-10.000000	-0.075000	-6.183333	53.500000	1023.000000	1023.000000	2046.000000
46.740002	-0.022572	-13.340127	1.585093	-7.349412	-0.074566	-7.501242	0.000000	-10.000000	-0.083333	-5.600000	51.500000	1023.000000	1023.000000	2046.000000
46.759998	-0.022968	-13.573883	1.369006	-6.923824	-0.221196	-7.797869	0.000000	-10.000000	-0.083333	-5.183333	49.500000	1023.000000	1023.000000	2046.000000
46.779999	-0.024159	-14.277719	1.276971	-6.954048	-0.361798	-8.238844	0.000000	-10.000000	-0.083333	-4.733333	47.500000	1023.000000	1023.000000	2046.000000
46.799999	-0.025439	-15.034571	1.024098	-6.981634	-0.605456	-8.471578	0.000000	-10.000000	-0.091667	-3.416667	45.833332	1023.000000	1023.000000	2046.000000
46.820000	-0.026867	-15.878661	0.617315	-7.123362	-0.695345	-8.677269	0.000000	-10.000000	-0.091667	-1.800000	44.666668	1023.000000	1023.000000	2046.000000
46.840000	-0.027787	-16.421864	0.517467	-7.346532	-0.672922	-8.919877	0.000000	-10.000000	-0.091667	-0.433333	44.166668	1023.000000	1023.000000	2046.000000
46.860001	-0.028819	-17.032240	0.238993	-7.569283	-0.724087	-8.977862	0.000000	-10.000000	-0.091667	0.000000	44.000000	1023.000000	1023.000000	2046.000000
46.880001	-0.029325	-17.331171	0.039987	-7.510523	-0.841084	-9.019551	0.000000	-10.000000	-0.100000	0.000000	44.000000	1023.000000	1023.000000	2046.000000
46.900002	-0.030145	-17.815483	0.057286	-7.728822	-0.989547	-9.154399	0.000000	-10.000000	-0.100000	0.000000	44.000000	1023.000000	1023.000000	2046.000000
46.919998	-0.030635	-18.105442	-0.101585	-7.822523	-1.041865	-9.139469	0.000000	-10.000000	-0.091667	0.000000	44.000000	1023.000000	1023.000000	2046.000000
46.939999	-0.030691	-18.138662	-0.373953	-7.668187	-1.074044	-9.022478	0.000000	-10.000000	-0.083333	0.000000	44.000000	1023.000000	1023.000000	2046.000000
46.959999	-0.030584	-18.075296	-0.381362	-7.652422	-1.195534	-8.845978	0.000000	-10.000000	-0.075000	0.000000	44.000000	1023.000000	1023.000000	2046.000000
46.980000	-0.029666	-17.532648	-0.253974	-7.375983	-1.274168	-8.628523	0.000000	-10.000000	-0.083333	0.000000	44.000000	1023.000000	1023.000000	2046.000000
47.000000	-0.028956	-17.113119	-0.169221	-7.382467	-1.147758	-8.413671	0.000000	-10.000000	-0.091667	0.000000	44.000000	1023.000000	1023.000000	2046.000000
47.020000	-0.028634	-16.922447	-0.178725	-7.385847	-1.140541	-8.217335	0.000000	-10.000000	-0.100000	-0.266667	44.000000	1023.000000	1023.000000	2046.000000
47.040001	-0.028613	-16.910294	-0.209749	-7.589515	-1.055886	-8.055142	0.000000	-10.000000	-0.100000	-1.166667	44.000000	1023.000000	1023.000000	2046.000000
47.060001	-0.029032	-17.157667	-0.005465	-8.065229	-1.001394	-8.085580	0.000000	-10.000000	-0.083333	-2.500000	43.666668	1023.000000	1023.000000	2046.000000
47.080002	-0.028670	-16.944141	0.065927	-8.133181	-0.935997	-7.940890	0.000000	-10.000000	-0.075000	-3.716667	42.833332	1023.000000	1023.000000	2046.000000
47.099998	-0.028357	-16.759100	0.275572	-8.431396	-0.707756	-7.895518	0.000000	-10.000000	-0.058333	-4.316667	41.666668	1023.000000	1023.000000	2046.000000
47.119999	-0.027841	-16.453751	0.625023	-8.572714	-0.608853	-7.897207	0.000000	-10.000000	-0.066667	-4.533333	40.166668	1023.000000	1023.000000	2046.000000
47.139999	-0.027360	-16.169676	1.003354	-8.652255	-0.500645	-8.020130	0.000000	-10.000000	-0.066667	-4.566667	38.833332	1023.000000	1023.000000	2046.000000
47.160000	-0.027492	-16.247784	0.981791	-8.767331	-0.334584	-8.127658	0.000000	-10.000000	-0.083333	-4.483334	37.166668	1023.000000	1023.000000	2046.000000
47.180000	-0.028187	-16.658785	0.867743	-8.894481	-0.331674	-8.300374	0.000000	-10.000000	-0.091667	-4.166667	35.833332	1023.000000	1023.000000	2046.000000
47.200001	-0.028931	-17.098204	0.711407	-8.998980	-0.433593	-8.377038	0.000000	-10.000000	-0.091667	-3.683333	34.333332	1023.000000	1023.000000	2046.000000
47.220001	-0.029864	-17.649862	0.491493	-9.274775	-0.521419	-8.345160	0.000000	-10.000000	-0.083333	-3.216667	33.166668	1023.000000	1023.000000	2046.000000
47.240002	-0.030472	-18.009151	0.567134	-9.531641	-0.591948	-8.452695	0.000000	-10.000000	-0.083333	-2.883333	32.000000	1023.000000	1023.000000	2046.000000
47.259998	-0.030488	-18.018604	0.708973	-9.670951	-0.646211	-8.410415	0.000000	-10.000000	-0.091667	-2.600000	31.000000	1023.000000	1023.000000	2046.000000
47.279999	-0.030177	-17.834528	0.680702	-9.637640	-0.520884	-8.356708	0.000000	-10.000000	-0.091667	-2.366667	30.000000	1023.000000	1023.000000	2046.000000
47.299999	-0.029540	-17.458122	0.684539	-9.372717	-0.536555	-8.233389	0.000000	-10.000000	-0.083333	-2.216667	29.166666	1023.000000	1023.000000	2046.000000
47.320000	-0.028526	-16.858709	0.906956	-9.106829	-0.506172	-8.152665	0.000000	-10.000000	-0.083333	-2.233333	28.500000	1023.000000	1023.000000	2046.000000
47.340000	-0.027980	-16.536455	0.918494	-8.840311	-0.549468	-8.065171	0.000000	-10.000000	-0.083333	-2.216667	27.833334	1023.000000	1023.000000	2046.000000
47.360001	-0.027704	-16.373075	0.826857	-8.870998	-0.435990	-7.892944	0.000000	-10.000000	-0.091667	-1.950000	27.333334	1023.000000	1023.000000	2046.000000
47.380001	-0.027242	-16.099953	1.046396	-8.950411	-0.373539	-7.822398	0.000000	-10.000000	-0.091667	-1.366667	27.000000	1023.000000	1023.000000	2046.000000
47.400002	-0.026438	-15.624661	1.062296	-8.788173	-0.254193	-7.644592	0.000000	-10.000000	-0.100000	-0.666667	27.000000	1023.000000	1023.000000	2046.000000
47.419998	-0.025221	-14.905859	1.344736	-8.636601	-0.215724	-7.398270	0.000000	-10.000000	-0.100000	-0.183333	27.000000	1023.000000	1023.000000	2046.000000
47.439999	-0.024659	-14.573551	1.399401	-8.613862	-0.074752	-7.284338	0.000000	-10.000000	-0.100000	0.000000	27.000000	1023.000000	1023.000000	2046.000000
47.459999	-0.024035	-14.204614	1.595456	-8.670240	-0.097893	-7.031936	0.000000	-10.000000	-0.100000	0.000000	27.000000	1023.000000	1023.000000	2046.000000
47.480000	-0.023597	-13.946092	1.591740	-8.592206	0.019600	-6.965225	0.000000	-10.000000	-0.091667	0.000000	27.000000	1023.000000	1023.000000	2046.000000
47.500000	-0.023028	-13.609260	1.561120	-8.347813	0.046776	-6.869343	0.000000	-10.000000	-0.091667	0.000000	27.000000	1023.000000	1023.000000	2046.000000
47.520000	-0.023058	-13.627281	1.717331	-8.276968	-0.001983	-7.065661	0.000000	-10.000000	-0.091667	0.000000	27.000000	1023.000000	1023.000000	2046.000000
47.540001	-0.023764	-14.044301	1.583415	-8.359291	0.041817	-7.310241	0.000000	-10.000000	-0.100000	0.000000	27.000000	1023.000000	1023.000000	2046.000000
47.560001	-0.023912	-14.132257	1.531559	-8.290870	0.068041	-7.440985	0.000000	-10.000000	-0.100000	0.000000	27.000000	1023.000000	1023.000000	2046.000000
47.580002	-0.024021	-14.196250	1.466757	-8.071343	-0.069270	-7.522394	0.000000	-10.000000	-0.100000	0.000000	27.000000	1023.000000	1023.000000	2046.000000
47.599998	-0.023794	-14.062521	1.344990	-7.679579	-0.234819	-7.493112	0.000000	-10.000000	-0.100000	0.316667	27.000000	1023.000000	1023.000000	2046.000000
47.619999	-0.024109	-14.248378	1.211202	-7.590328	-0.389070	-7.480182	0.000000	-10.000000	-0.100000	0.833333	27.000000	1023.000000	1023.000000	2046.000000
47.639999	-0.024730	-14.615705	0.986541	-7.499233	-0.402789	-7.700223	0.000000	-10.000000	-0.100000	1.283333	27.000000	1023.000000	1023.000000	2046.000000
47.660000	-0.025881	-15.295801	0.936874	-7.479225	-0.564954	-8.188498	0.000000	-10.000000	-0.100000	1.350000	27.000000	1023.000000	1023.000000	2046.000000
47.680000	-0.027445	-16.220121	0.758391	-7.696630	-0.596779	-8.685104	0.000000	-10.000000	-0.108333	1.433333	27.000000	1023.000000	1023.000000	2046.000000
47.700001	-0.028826	-17.036028	0.607521	-7.926367	-0.678976	-9.038204	0.000000	-10.000000	-0.108333	1.850000	27.000000	1023.000000	1023.000000	2046.000000
47.720001	-0.029909	-17.676310	0.405702	-7.996951	-0.801544	-9.283518	0.000000	-10.000000	-0.108333	2.516667	27.000000	1023.000000	1023.000000	2046.000000
47.740002	-0.030517	-18.035402	0.273168	-8.068802	-0.878344	-9.361423	0.000000	-10.000000	-0.100000	3.050000	27.000000	1023.000000	1023.000000	2046.000000
47.759998	-0.031300	-18.498554	0.060579	-8.184368	-0.881932	-9.492833	0.000000	-10.000000	-0.100000	3.200000	27.000000	1023.000000	1023.000000	2046.000000
47.779999	-0.031739	-18.757694	-0.131841	-8.171864	-1.015175	-9.438816	0.000000	-10.000000	-0.100000	3.016667	27.000000	1023.000000	1023.000000	2046.000000
47.799999	-0.031844	-18.819792	-0.233409	-8.040041	-1.130571	-9.415771	0.000000	-10.000000	-0.100000	2.583333	27.000000	1023.000000	1023.000000	2046.000000
47.820000	-0.031740	-18.758129	-0.370898	-7.910050	-1.238760	-9.238422	0.000000	-10.000000	-0.091667	2.116667	27.000000	1023.000000	1023.000000	2046.000000
47.840000	-0.031495	-18.613295	-0.506816	-7.752348	-1.320658	-9.033474	0.000000	-10.000000	-0.091667	1.250000	27.000000	1023.000000	1023.000000	2046.000000
47.860001	-0.031394	-18.553864	-0.585121	-7.731698	-1.275359	-8.961684	0.000000	-10.000000	-0.083333	0.550000	27.000000	1023.000000	1023.000000	2046.000000
47.880001	-0.030866	-18.242060	-0.512960	-7.713251	-1.311725	-8.704123	0.000000	-10.000000	-0.083333	0.000000	27.000000	1023.000000	1023.000000	2046.000000
47.900002	-0.030771	-18.185665	-0.468790	-7.759502	-1.376191	-8.581182	0.000000	-10.000000	-0.066667	-0.633333	27.000000	1023.000000	1023.000000	2046.000000
47.919998	-0.030729	-18.160732	-0.610296	-7.836838	-1.397983	-8.315616	0.000000	-10.000000	-0.066667	-1.583333	26.833334	1023.000000	1023.000000	2046.000000
47.939999	-0.030641	-18.108587	-0.547325	-7.968468	-1.444665	-8.148129	0.000000	-10.000000	-0.058333	-3.000000	26.333334	1023.000000	1023.000000	2046.000000
47.959999	-0.030418	-17.976889	-0.339106	-8.272258	-1.240577	-8.124948	0.000000	-10.000000	-0.066667	-4.083333	25.333334	1023.000000	1023.000000	2046.000000
47.980000	-0.029843	-17.637192	0.056390	-8.540434	-1.186065	-7.967082	0.000000	-10.000000	-0.058333	-4.983334	24.000000	1023.000000	1023.000000	2046.000000
48.000000	-0.029809	-17.617264	0.377980	-8.977980	-0.946739	-8.070527	0.000000	-10.000000	-0.066667	-5.366667	22.333334	1023.000000	1023.000000	2046.000000
48.020000	-0.029872	-17.654221	0.590397	-9.221655	-0.747778	-8.275185	0.000000	-10.000000	-0.066667	-5.300000	20.500000	1023.000000	1023.000000	2046.000000
48.040001	-0.030553	-18.057051	0.575316	-9.499302	-0.614757	-8.518307	0.000000	-10.000000	-0.075000	-4.883334	18.666666	1023.000000	1023.000000	2046.000000
48.060001	-0.030893	-18.257900	0.576903	-9.646117	-0.585419	-8.603268	0.000000	-10.000000	-0.083333	-3.983334	17.000000	1023.000000	1023.000000	2046.000000
48.080002	-0.031067	-18.360651	0.422970	-9.551164	-0.590047	-8.642410	0.000000	-10.000000	-0.091667	-2.500000	15.833333	1023.000000	1023.000000	2046.000000
48.099998	-0.031363	-18.535608	0.292963	-9.604178	-0.606101	-8.618292	0.000000	-10.000000	-0.091667	-0.783333	15.166667	1023.000000	1023.000000	2046.000000
48.119999	-0.031312	-18.505367	0.389043	-9.633349	-0.647580	-8.613482	0.000000	-10.000000	-0.091667	0.766667	15.000000	1023.000000	1023.000000	2046.000000
48.139999	-0.030920	-18.273914	0.510353	-9.586087	-0.594992	-8.603188	0.000000	-10.000000	-0.091667	1.716667	15.000000	1023.000000	1023.000000	2046.000000
48.160000	-0.030571	-18.067545	0.603266	-9.531342	-0.568723	-8.570745	0.000000	-10.000000	-0.091667	2.500000	15.000000	1023.000000	1023.000000	2046.000000
48.180000	-0.030132	-17.807907	0.716242	-9.461235	-0.583223	-8.479691	0.000000	-10.000000	-0.091667	3.150000	15.000000	1023.000000	1023.000000	2046.000000
48.200001	-0.029656	-17.526991	0.699579	-9.289083	-0.555121	-8.382367	0.000000	-10.000000	-0.100000	3.866667	15.000000	1023.000000	1023.000000	2046.000000
48.220001	-0.029125	-17.212910	0.693862	-9.195578	-0.489899	-8.221294	0.000000	-10.000000	-0.125000	4.583333	15.000000	1023.000000	1023.000000	2046.000000
48.240002	-0.028563	-16.880886	0.711150	-9.121153	-0.473827	-7.997056	0.000000	-10.000000	-0.141667	5.366667	15.000000	1023.000000	1023.000000	2046.000000
48.259998	-0.027870	-16.471449	0.812589	-8.985815	-0.503877	-7.794347	0.000000	-10.000000	-0.150000	6.266667	15.000000	1023.000000	1023.000000	2046.000000
48.279999	-0.026879	-15.885196	1.005260	-8.862802	-0.432097	-7.595556	0.000000	-10.000000	-0.150000	7.300000	15.000000	1023.000000	1023.000000	2046.000000
48.299999	-0.025999	-15.365619	1.150485	-8.796320	-0.204265	-7.515519	0.000000	-10.000000	-0.166667	8.350000	15.000000	1023.000000	1023.000000	2046.000000
48.320000	-0.024780	-14.644838	1.507033	-8.780436	0.065288	-7.436725	0.000000	-10.000000	-0.191667	9.383333	15.000000	1023.000000	1023.000000	2046.000000
48.340000	-0.023918	-14.135666	1.631256	-8.610103	0.139748	-7.296567	0.000000	-10.000000	-0.208333	10.183333	16.000000	1023.000000	1023.000000	2046.000000
48.360001	-0.022739	-13.439008	1.679434	-8.296044	0.263712	-7.086111	0.000000	-10.000000	-0.208333	11.200000	18.333334	1023.000000	1023.000000	2046.000000
48.380001	-0.021446	-12.674706	1.672847	-7.875960	0.402063	-6.873655	0.000000	-10.000000	-0.200000	12.133333	22.000000	1023.000000	1023.000000	2046.000000
48.400002	-0.020136	-11.900200	1.824602	-7.571256	0.384819	-6.538366	0.000000	-10.000000	-0.208333	13.100000	26.166666	1023.000000	1023.000000	2046.000000
48.419998	-0.018778	-11.097811	2.191746	-7.400556	0.483716	-6.372717	0.000000	-10.000000	-0.225000	13.700000	30.500000	1023.000000	1023.000000	2046.000000
48.439999	-0.018697	-11.050045	2.160530	-7.381805	0.495625	-6.324396	0.000000	-10.000000	-0.241667	14.083333	35.000000	1023.000000	1023.000000	2046.000000
48.459999	-0.018687	-11.044082	2.186349	-7.299939	0.472570	-6.403062	0.000000	-10.000000	-0.250000	14.350000	39.666668	1023.000000	1023.000000	2046.000000
48.480000	-0.018833	-11.130184	2.050741	-7.181383	0.452117	-6.451660	0.000000	-10.000000	-0.250000	14.550000	44.333332	1023.000000	1023.000000	2046.000000
48.500000	-0.018581	-10.981073	1.802806	-6.805792	0.469333	-6.447420	0.000000	-10.000000	-0.266667	15.033334	49.166668	1023.000000	1023.000000	2046.000000
48.520000	-0.017627	-10.417265	1.883972	-6.328786	0.382888	-6.355339	0.000000	-10.000000	-0.291667	15.750000	54.166668	1023.000000	1023.000000	2046.000000
48.540001	-0.017150	-10.135353	1.735235	-5.998781	0.402459	-6.274266	0.000000	-10.000000	-0.308333	16.516666	59.333332	1023.000000	1023.000000	2046.000000
48.560001	-0.016803	-9.930724	1.731570	-5.748361	0.443802	-6.357737	0.000000	-10.000000	-0.325000	17.050001	64.833336	1023.000000	1023.000000	2046.000000
48.580002	-0.017118	-10.116579	1.640048	-5.504860	0.425487	-6.677254	0.000000	-10.000000	-0.341667	17.533333	70.333336	1023.000000	1023.000000	2046.000000
48.599998	-0.018258	-10.790207	1.437921	-5.568529	0.357741	-7.017340	0.000000	-10.000000	-0.341667	18.000000	76.000000	1023.000000	1023.000000	2046.000000
48.619999	-0.019356	-11.439652	1.206691	-5.588171	0.162721	-7.220892	0.000000	-10.000000	-0.350000	18.700001	82.000000	1023.000000	1023.000000	2046.000000
48.639999	-0.020156	-11.912416	0.928375	-5.625108	0.079976	-7.295659	0.000000	-10.000000	-0.358333	19.300001	88.166664	1023.000000	1023.000000	2046.000000
48.660000	-0.020272	-11.980626	0.848788	-5.589830	0.061546	-7.301130	0.000000	-10.000000	-0.391667	20.066668	94.666664	1023.000000	1023.000000	2046.000000
48.680000	-0.020105	-11.882171	0.756579	-5.493133	0.028883	-7.174500	0.000000	-10.000000	-0.400000	20.466667	101.166664	1023.000000	1023.000000	2046.000000
48.700001	-0.019737	-11.664494	0.765998	-5.418825	0.017657	-7.029322	0.000000	-10.000000	-0.408333	20.766666	107.833336	1023.000000	1023.000000	2046.000000
48.720001	-0.019010	-11.235106	0.746430	-5.208325	-0.043608	-6.729602	0.000000	-10.000000	-0.408333	20.716667	114.666664	1023.000000	1023.000000	2046.000000
48.740002	-0.018461	-10.910683	0.628049	-4.986959	-0.019013	-6.532761	0.000000	-10.000000	-0.408333	20.883333	121.500000	1023.000000	1023.000000	2046.000000
48.759998	-0.017643	-10.427163	0.639338	-4.776823	0.004754	-6.294433	0.000000	-10.000000	-0.400000	20.850000	128.500000	1023.000000	1023.000000	2046.000000
48.779999	-0.016964	-10.025610	0.513565	-4.509938	-0.048151	-5.981086	0.000000	-10.000000	-0.400000	21.083334	135.500000	1023.000000	1023.000000	2046.000000
48.799999	-0.015780	-9.326019	0.583808	-4.177233	-0.118376	-5.614218	0.000000	-10.000000	-0.400000	21.266666	142.500000	1023.000000	1023.000000	2046.000000
48.820000	-0.014581	-8.617383	0.764095	-3.983733	-0.148226	-5.249519	0.000000	-10.000000	-0.408333	21.549999	149.666672	1023.000000	1023.000000	2046.000000
48.840000	-0.012995	-7.679856	0.904797	-3.690293	-0.081695	-4.812665	0.000000	-10.000000	-0.408333	21.600000	156.833328	1023.000000	1023.000000	2046.000000
48.860001	-0.011226	-6.634377	1.211127	-3.441020	0.017666	-4.422150	0.000000	-10.000000	-0.408333	21.366667	164.166672	1023.000000	1023.000000	2046.000000
48.880001	-0.009664	-5.711663	1.496022	-3.320458	0.162597	-4.049824	0.000000	-10.000000	-0.400000	21.233334	171.333328	1023.000000	1023.000000	2046.000000
48.900002	-0.008059	-4.762591	1.790378	-3.215951	0.363794	-3.700813	0.000000	-10.000000	-0.400000	21.116667	178.500000	1023.000000	1023.000000	2046.000000
48.919998	-0.006954	-4.109884	1.900536	-3.129135	0.655407	-3.536692	0.000000	-10.000000	-0.408333	21.266666	185.500000	1023.000000	1023.000000	2046.000000
48.939999	-0.006248	-3.692752	1.964238	-3.137154	0.999207	-3.519043	0.000000	-10.000000	-0.425000	21.483334	192.500000	1023.000000	1023.000000	2046.000000
48.959999	-0.005503	-3.252304	1.951792	-2.880547	0.992310	-3.315859	0.000000	-10.000000	-0.450000	21.733334	199.666672	1023.000000	1023.000000	2046.000000
48.980000	-0.005022	-2.968170	1.911518	-2.702089	1.050413	-3.228012	0.000000	-10.000000	-0.475000	22.216667	206.833328	1023.000000	1023.000000	2046.000000
49.000000	-0.004376	-2.586407	2.016070	-2.607373	1.139308	-3.134413	0.000000	-10.000000	-0.491667	22.600000	214.333328	1023.000000	1023.000000	2046.000000
49.020000	-0.003838	-2.268054	2.069587	-2.471581	1.106396	-2.972455	0.000000	-10.000000	-0.483333	23.350000	221.666672	1023.000000	1023.000000	2046.000000
49.040001	-0.003096	-1.829847	2.261024	-2.420819	1.085762	-2.755815	0.000000	-10.000000	-0.466667	23.616667	229.333328	1023.000000	1023.000000	2046.000000
49.060001	-0.002279	-1.347141	2.180782	-2.157917	1.109326	-2.479333	0.000000	-10.000000	-0.458333	23.983334	237.000000	1023.000000	1023.000000	2046.000000
49.080002	-0.001168	-0.690376	2.162629	-1.867179	1.149842	-2.135667	0.000000	-10.000000	-0.475000	24.116667	245.000000	1023.000000	1023.000000	2046.000000
49.099998	0.000077	0.045657	2.257998	-1.528320	1.138777	-1.822799	0.000000	-10.000000	-0.491667	24.266666	253.000000	1023.000000	1023.000000	2046.000000
49.119999	0.001808	1.068330	2.311074	-1.074540	1.348370	-1.516575	0.000000	-10.000000	-0.500000	24.450001	261.000000	1023.000000	1023.000000	2046.000000
49.139999	0.003694	2.183317	2.574296	-0.623681	1.488966	-1.256264	0.000000	-10.000000	-0.500000	24.516666	269.333344	1023.000000	1023.000000	2046.000000
49.160000	0.005710	3.374830	2.831663	-0.197039	1.578318	-0.838112	0.000000	-10.000000	-0.516667	25.050001	277.666656	1023.000000	1023.000000	2046.000000
49.180000	0.007703	4.552344	3.028806	0.234238	1.795629	-0.506328	0.000000	-10.000000	-0.533333	25.366667	286.000000	1023.000000	1023.000000	2046.000000
49.200001	0.009570	5.655866	3.218626	0.697393	1.920751	-0.180905	0.000000	-10.000000	-0.558333	25.816668	294.333344	1023.000000	1023.000000	2046.000000
49.220001	0.011367	6.717802	3.388878	1.118338	2.076708	0.133878	0.000000	-10.000000	-0.566667	25.766666	302.833344	1023.000000	1023.000000	2046.000000
49.240002	0.013352	7.890820	3.579437	1.635804	2.141905	0.533674	0.000000	-10.000000	-0.583333	26.050001	311.500000	1023.000000	1023.000000	2046.000000
49.259998	0.014687	8.680179	3.718705	1.930759	2.263557	0.767157	0.000000	-10.000000	-0.591667	26.150002	320.166656	1023.000000	1023.000000	2046.000000
49.279999	0.016525	9.766397	3.848190	2.474401	2.296708	1.147097	0.000000	-10.000000	-0.600000	26.366667	328.833344	1023.000000	1023.000000	2046.000000
49.299999	0.017789	10.513520	3.902659	2.777705	2.479872	1.353285	0.000000	-10.000000	-0.600000	26.350000	337.666656	1023.000000	1023.000000	2046.000000
49.320000	0.019745	11.669480	4.094610	3.225280	2.618251	1.731339	0.000000	-10.000000	-0.600000	26.450001	346.333344	1023.000000	1023.000000	2046.000000
49.340000	0.021246	12.556278	4.203012	3.567504	2.732915	2.052847	0.000000	-10.000000	-0.591667	26.483334	355.166656	1023.000000	1023.000000	2046.000000
49.360001	0.022224	13.134366	4.191035	3.904301	2.632960	2.406070	0.000000	-10.000000	-0.575000	26.416668	364.000000	1023.000000	1023.000000	2046.000000
49.380001	0.022727	13.431828	4.112797	4.169142	2.663553	2.486336	0.000000	-10.000000	-0.558333	26.066668	372.833344	1023.000000	1023.000000	2046.000000
49.400002	0.023255	13.743766	3.996882	4.528229	2.683171	2.535484	0.000000	-10.000000	-0.541667	25.650002	381.500000	1023.000000	1023.000000	2046.000000
49.419998	0.023844	14.092008	4.056479	4.816780	2.686137	2.532612	0.000000	-10.000000	-0.541667	25.233334	390.166656	1023.000000	1023.000000	2046.000000
49.439999	0.025161	14.870279	4.253660	5.254660	2.709395	2.652564	0.000000	-10.000000	-0.533333	25.066668	398.666656	1023.000000	1023.000000	2046.000000
49.459999	0.025539	15.093481	4.388348	5.425531	2.816330	2.463272	0.000000	-10.000000	-0.533333	25.116667	407.166656	1023.000000	1023.000000	2046.000000
49.480000	0.025427	15.027615	4.175029	5.693314	2.937707	2.221565	0.000000	-10.000000	-0.525000	25.116667	415.500000	1023.000000	1023.000000	2046.000000
49.500000	0.024357	14.394969	3.791237	5.893127	2.820003	1.890603	0.000000	-10.000000	-0.516667	24.733334	423.833344	1023.000000	1023.000000	2046.000000
49.520000	0.023544	13.914434	3.484166	6.110758	2.649602	1.669908	0.000000	-10.000000	-0.508333	24.316668	432.000000	1023.000000	1023.000000	2046.000000
49.540001	0.023512	13.895661	3.515605	6.301838	2.494242	1.583976	0.000000	-10.000000	-0.500000	24.050001	440.000000	1023.000000	1023.000000	2046.000000
49.560001	0.023716	14.015945	3.492153	6.532112	2.439225	1.552455	0.000000	-10.000000	-0.525000	24.350000	448.000000	1023.000000	1023.000000	2046.000000
49.580002	0.024238	14.324840	3.527260	6.696626	2.376472	1.724482	0.000000	-10.000000	-0.541667	24.816668	456.333344	1023.000000	1023.000000	2046.000000
49.599998	0.025357	14.985890	3.584604	7.036824	2.405695	1.958768	0.000000	-10.000000	-0.566667	25.333334	464.666656	1023.000000	1023.000000	2046.000000
49.619999	0.026035	15.386778	3.562052	7.125598	2.447691	2.251438	0.000000	-10.000000	-0.558333	25.766666	473.166656	1023.000000	1023.000000	2046.000000
49.639999	0.026769	15.820594	3.433866	7.419137	2.426528	2.541064	0.000000	-10.000000	-0.558333	25.683334	481.666656	1023.000000	1023.000000	2046.000000
49.660000	0.027091	16.010521	3.206596	7.556784	2.381570	2.865571	0.000000	-10.000000	-0.541667	25.683334	490.333344	1023.000000	1023.000000	2046.000000
49.680000	0.027997	16.546164	3.091620	7.843901	2.388904	3.221738	0.000000	-10.000000	-0.525000	25.050001	498.833344	1023.000000	1023.000000	2046.000000
49.700001	0.029195	17.254171	2.994584	8.207360	2.509589	3.542637	0.000000	-10.000000	-0.508333	24.916668	507.333344	1023.000000	1023.000000	2046.000000
49.720001	0.030388	17.959415	3.133506	8.424290	2.533803	3.867816	0.000000	-10.000000	-0.491667	24.383333	515.666687	1023.000000	1023.000000	2046.000000
49.740002	0.031626	18.690882	3.164391	8.566612	2.765634	4.194245	0.000000	-10.000000	-0.466667	24.233334	524.000000	1023.000000	1023.000000	2046.000000
49.759998	0.032740	19.349213	3.328143	8.657412	2.930154	4.433505	0.000000	-10.000000	-0.450000	23.700001	532.000000	1023.000000	1023.000000	2046.000000
49.779999	0.034374	20.314856	3.515020	9.023954	3.044080	4.731801	0.000000	-10.000000	-0.441667	23.116667	540.000000	1023.000000	1023.000000	2046.000000
49.799999	0.035619	21.050888	3.520457	9.256936	3.124223	5.149272	0.000000	-10.000000	-0.450000	22.466667	547.833313	1023.000000	1023.000000	2046.000000
49.820000	0.037382	22.092682	3.965075	9.496410	3.232933	5.398263	0.000000	-10.000000	-0.433333	21.916668	555.500000	1023.000000	1023.000000	2046.000000
49.840000	0.038323	22.649088	4.193038	9.682126	3.374148	5.399776	0.000000	-10.000000	-0.433333	21.633333	562.833313	1023.000000	1023.000000	2046.000000
49.860001	0.039466	23.324255	4.566397	9.868910	3.414332	5.474617	0.000000	-10.000000	-0.433333	21.466667	570.000000	1023.000000	1023.000000	2046.000000
49.880001	0.040388	23.869576	4.697920	10.110528	3.497594	5.563533	0.000000	-10.000000	-0.441667	21.383333	577.166687	1023.000000	1023.000000	2046.000000
49.900002	0.041041	24.255297	4.699560	10.167852	3.709362	5.678523	0.000000	-10.000000	-0.425000	21.283335	584.333313	1023.000000	1023.000000	2046.000000
49.919998	0.041416	24.477146	4.443443	10.377346	3.736736	5.919621	0.000000	-10.000000	-0.408333	20.933334	591.500000	1023.000000	1023.000000	2046.000000
49.939999	0.042128	24.897755	4.390810	10.546644	3.775359	6.184942	0.000000	-10.000000	-0.400000	20.733334	598.500000	1023.000000	1023.000000	2046.000000
49.959999	0.042646	25.203983	4.236191	10.715860	3.799503	6.452429	0.000000	-10.000000	-0.383333	20.433334	605.500000	1023.000000	1023.000000	2046.000000
49.980000	0.043671	25.809345	4.253842	11.045365	3.828056	6.682081	0.000000	-10.000000	-0.366667	20.050001	612.500000	1023.000000	1023.000000	2046.000000
50.000000	0.045023	26.608648	4.456102	11.365333	3.970973	6.816242	0.000000	-10.000000	-0.341667	19.683334	619.333313	1023.000000	1023.000000	2046.000000
50.020000	0.046647	27.568306	4.819293	11.595320	4.121500	7.032194	0.000000	-10.000000	-0.341667	19.316668	626.000000	1023.000000	1023.000000	2046.000000
50.040001	0.048240	28.509872	5.125414	11.911081	4.205239	7.268138	0.000000	-10.000000	-0.333333	19.050001	632.333313	1023.000000	1023.000000	2046.000000
50.060001	0.049627	29.329357	5.320385	12.195741	4.423698	7.389534	0.000000	-10.000000	-0.333333	18.816668	638.833313	1023.000000	1023.000000	2046.000000
50.080002	0.051241	30.283239	5.463007	12.573558	4.561981	7.684695	0.000000	-10.000000	-0.333333	18.850000	645.166687	1023.000000	1023.000000	2046.000000
50.099998	0.053190	31.435301	5.719296	13.032957	4.557580	8.125468	0.000000	-10.000000	-0.341667	19.083334	651.500000	1023.000000	1023.000000	2046.000000
50.119999	0.055203	32.624886	5.697271	13.592669	4.704961	8.629985	0.000000	-10.000000	-0.333333	19.283333	657.666687	1023.000000	1023.000000	2046.000000
50.139999	0.056750	33.539268	5.814359	13.868635	4.931469	8.924805	0.000000	-10.000000	-0.325000	19.116667	664.000000	1023.000000	1023.000000	2046.000000
50.160000	0.058005	34.281208	5.914179	14.129549	5.080141	9.157339	0.000000	-10.000000	-0.308333	18.983334	670.333313	1023.000000	1023.000000	2046.000000
50.180000	0.059618	35.233940	6.057778	14.604748	5.136876	9.434539	0.000000	-10.000000	-0.308333	18.666668	676.833313	1023.000000	1023.000000	2046.000000
50.200001	0.060690	35.867516	6.267643	14.830834	5.190979	9.578058	0.000000	-10.000000	-0.308333	18.100000	683.166687	1023.000000	1023.000000	2046.000000
50.220001	0.061676	36.450306	6.530510	14.903669	5.312947	9.703178	0.000000	-10.000000	-0.333333	17.766666	689.500000	1023.000000	1023.000000	2046.000000
50.240002	0.061367	36.268188	6.523077	14.952764	5.259189	9.533158	0.000000	-10.000000	-0.350000	17.383333	695.500000	1023.000000	1023.000000	2046.000000
50.259998	0.061460	36.322746	6.299613	15.284734	5.263687	9.474714	0.000000	-10.000000	-0.358333	17.416668	701.500000	1023.000000	1023.000000	2046.000000
50.279999	0.062247	36.788147	6.308297	15.753938	5.201382	9.524529	0.000000	-10.000000	-0.333333	17.216667	707.166687	1023.000000	1023.000000	2046.000000
50.299999	0.063296	37.407871	6.477555	16.279108	5.016965	9.634241	0.000000	-10.000000	-0.325000	17.050001	712.833313	1023.000000	1023.000000	2046.000000
50.320000	0.063996	37.821716	6.471907	16.623087	5.102968	9.623755	0.000000	-10.000000	-0.316667	16.900000	718.500000	1023.000000	1023.000000	2046.000000
50.340000	0.063544	37.554737	6.363723	16.656656	5.185391	9.348968	0.000000	-10.000000	-0.300000	16.700001	724.166687	1023.000000	1023.000000	2046.000000
50.360001	0.062212	36.767132	6.164615	16.689009	4.981758	8.931753	0.000000	-10.000000	-0.266667	16.050001	729.833313	1023.000000	1023.000000	2046.000000
50.380001	0.061065	36.089119	5.763623	16.925262	4.804774	8.595462	0.000000	-10.000000	-0.241667	15.316668	735.166687	1023.000000	1023.000000	2046.000000
50.400002	0.059663	35.261066	5.539759	16.769178	4.647026	8.305104	0.000000	-10.000000	-0.241667	14.633333	740.500000	1023.000000	1023.000000	2046.000000
50.419998	0.058975	34.854073	5.516865	16.531021	4.578247	8.227941	0.000000	-10.000000	-0.258333	14.666667	745.500000	1023.000000	1023.000000	2046.000000
50.439999	0.059080	34.916111	5.573829	16.521872	4.567787	8.252625	0.000000	-10.000000	-0.266667	15.166667	750.500000	1023.000000	1023.000000	2046.000000
50.459999	0.059889	35.394444	5.500244	16.830620	4.639691	8.423889	0.000000	-10.000000	-0.266667	15.516667	755.500000	1023.000000	1023.000000	2046.000000
50.480000	0.060369	35.677876	5.502059	17.022684	4.594620	8.558511	0.000000	-10.000000	-0.258333	15.350000	760.500000	1023.000000	1023.000000	2046.000000
50.500000	0.061293	36.224144	5.662723	17.269329	4.520034	8.772059	0.000000	-10.000000	-0.241667	14.616667	765.666687	1023.000000	1023.000000	2046.000000
50.520000	0.061792	36.519070	5.612793	17.508812	4.525455	8.872011	0.000000	-10.000000	-0.208333	13.483334	770.666687	1023.000000	1023.000000	2046.000000
50.540001	0.062612	37.003601	5.541656	17.916689	4.475160	9.070096	0.000000	-10.000000	-0.166667	12.250000	775.500000	1023.000000	1023.000000	2046.000000
50.560001	0.063232	37.370342	5.434891	18.175331	4.505996	9.254124	0.000000	-10.000000	-0.133333	11.000000	779.833313	1023.000000	1023.000000	2046.000000
50.580002	0.063876	37.750523	5.380097	18.287561	4.576772	9.506093	0.000000	-10.000000	-0.133333	9.666667	783.666687	1023.000000	1023.000000	2046.000000
50.599998	0.064561	38.155529	5.380888	18.337687	4.649702	9.787252	0.000000	-10.000000	-0.125000	8.616667	787.166687	1023.000000	1023.000000	2046.000000
50.619999	0.064941	38.379910	5.438023	18.215757	4.809946	9.916183	0.000000	-10.000000	-0.125000	7.150000	790.166687	1023.000000	1023.000000	2046.000000
50.639999	0.065371	38.634117	5.570774	18.203283	4.761140	10.098921	0.000000	-10.000000	-0.108333	5.616667	793.000000	1023.000000	1023.000000	2046.000000
50.660000	0.065835	38.908340	5.579479	18.183729	4.784883	10.360250	0.000000	-10.000000	-0.108333	3.483333	795.000000	1023.000000	1023.000000	2046.000000
50.680000	0.065936	38.968021	5.667185	17.874971	4.847450	10.578413	0.000000	-10.000000	-0.100000	0.950000	796.333313	1023.000000	1023.000000	2046.000000
50.700001	0.065849	38.916965	5.769891	17.618275	4.995187	10.533613	0.000000	-10.000000	-0.100000	-0.816667	796.833313	1023.000000	1023.000000	2046.000000
50.720001	0.064810	38.302872	5.734776	17.261658	5.047905	10.258534	0.000000	-10.000000	-0.091667	-2.100000	797.000000	1023.000000	1023.000000	2046.000000
50.740002	0.064213	37.949711	5.624436	17.166763	5.133634	10.024878	0.000000	-10.000000	-0.075000	-2.600000	797.000000	1023.000000	1023.000000	2046.000000
50.759998	0.063809	37.711014	5.499231	17.019718	5.166940	10.025125	0.000000	-10.000000	-0.058333	-3.850000	797.000000	1023.000000	1023.000000	2046.000000
50.779999	0.063286	37.401913	5.609993	16.784636	5.142712	9.864574	0.000000	-10.000000	-0.050000	-4.800000	797.000000	1023.000000	1023.000000	2046.000000
50.799999	0.062451	36.908501	5.609984	16.572807	5.001149	9.724562	0.000000	-10.000000	-0.050000	-5.933333	797.000000	1023.000000	1023.000000	2046.000000
50.820000	0.062068	36.682167	5.492260	16.484949	4.945477	9.759481	0.000000	-10.000000	-0.041667	-6.733334	797.000000	1023.000000	1023.000000	2046.000000
50.840000	0.061930	36.600441	5.527912	16.426945	4.922331	9.723253	0.000000	-10.000000	-0.033333	-7.883333	797.000000	1023.000000	1023.000000	2046.000000
50.860001	0.062042	36.666817	5.598833	16.347561	5.021295	9.699128	0.000000	-10.000000	-0.025000	-8.733334	797.000000	1023.000000	1023.000000	2046.000000
50.880001	0.062588	36.989349	5.709893	16.385923	5.066256	9.827276	0.000000	-10.000000	-0.025000	-9.250000	797.000000	1023.000000	1023.000000	2046.000000
50.900002	0.063348	37.438950	5.941241	16.482161	5.194516	9.821033	0.000000	-10.000000	-0.025000	-9.450000	793.666687	1023.000000	1023.000000	2046.000000
50.919998	0.063625	37.602291	5.933641	16.350048	5.317935	10.000669	0.000000	-10.000000	-0.025000	-9.350000	786.166687	1023.000000	1023.000000	2046.000000
50.939999	0.064075	37.868401	5.985343	16.387747	5.424796	10.070515	0.000000	-10.000000	-0.033333	-9.100000	777.666687	1023.000000	1023.000000	2046.000000
50.959999	0.064544	38.145306	6.026632	16.399860	5.409949	10.308866	0.000000	-10.000000	-0.033333	-8.800000	771.500000	1023.000000	1023.000000	2046.000000
50.980000	0.064993	38.410892	6.085964	16.425800	5.356671	10.542456	0.000000	-10.000000	-0.025000	-8.816667	768.666687	1023.000000	1023.000000	2046.000000
51.000000	0.065357	38.625751	6.262274	16.286932	5.469656	10.606889	0.000000	-10.000000	-0.008333	-9.316667	765.833313	1023.000000	1023.000000	2046.000000
51.020000	0.065375	38.636692	6.532025	15.976672	5.612779	10.515214	0.000000	-10.000000	0.000000	-10.066667	762.666687	1023.000000	1023.000000	2046.000000
51.040001	0.065296	38.589642	6.632437	15.741435	5.785771	10.429996	0.000000	-10.000000	0.016667	-10.916667	759.333313	1023.000000	1023.000000	2046.000000
51.060001	0.064294	37.997772	6.540564	15.500781	5.886912	10.069514	0.000000	-10.000000	0.025000	-11.666667	755.666687	1023.000000	1023.000000	2046.000000
51.080002	0.062538	36.959763	6.486996	15.125125	5.763745	9.583896	0.000000	-10.000000	0.041667	-12.433333	752.000000	1023.000000	1023.000000	2046.000000
51.099998	0.061190	36.163578	6.278123	14.933431	5.583879	9.368143	0.000000	-10.000000	0.041667	-13.216666	747.666687	1023.000000	1023.000000	2046.000000
51.119999	0.060116	35.528515	5.993943	14.986170	5.325858	9.222545	0.000000	-10.000000	0.050000	-13.883333	743.166687	1023.000000	1023.000000	2046.000000
51.139999	0.059327	35.061977	5.805018	14.916629	5.212702	9.127630	0.000000	-10.000000	0.050000	-14.416667	738.333313	1023.000000	1023.000000	2046.000000
51.160000	0.058760	34.727200	5.761576	14.761138	5.162010	9.042475	0.000000	-10.000000	0.050000	-14.850000	733.500000	1023.000000	1023.000000	2046.000000
51.180000	0.057936	34.240051	5.781774	14.571074	5.165934	8.721272	0.000000	-10.000000	0.050000	-15.333334	728.500000	1023.000000	1023.000000	2046.000000
51.200001	0.056168	33.195217	5.700710	14.283192	5.003592	8.207725	0.000000	-10.000000	0.075000	-15.900001	723.500000	1023.000000	1023.000000	2046.000000
51.220001	0.053491	31.613321	5.357060	13.950974	4.790927	7.514359	0.000000	-10.000000	0.100000	-16.350000	718.166687	1023.000000	1023.000000	2046.000000
51.240002	0.050860	30.058493	5.112337	13.455045	4.533341	6.957770	0.000000	-10.000000	0.116667	-16.333334	712.833313	1023.000000	1023.000000	2046.000000
51.259998	0.048793	28.836620	4.873473	12.993645	4.314413	6.655089	0.000000	-10.000000	0.083333	-15.783334	707.333313	1023.000000	1023.000000	2046.000000
51.279999	0.047291	27.948778	4.706388	12.560910	4.319466	6.362015	0.000000	-10.000000	0.050000	-14.850000	702.166687	1023.000000	1023.000000	2046.000000
51.299999	0.046070	27.227619	4.669021	12.164446	4.236045	6.158108	0.000000	-10.000000	0.025000	-14.150001	697.000000	1023.000000	1023.000000	2046.000000
51.320000	0.045147	26.681683	4.641623	11.851561	4.216361	5.972137	0.000000	-10.000000	0.033333	-13.883333	692.333313	1023.000000	1023.000000	2046.000000
51.340000	0.044393	26.235979	4.565089	11.702857	4.136041	5.831992	0.000000	-10.000000	0.041667	-13.933333	687.666687	1023.000000	1023.000000	2046.000000
51.360001	0.043662	25.804396	4.337155	11.557622	4.129409	5.780211	0.000000	-10.000000	0.050000	-14.300000	683.000000	1023.000000	1023.000000	2046.000000
51.380001	0.043379	25.637262	4.240915	11.661817	4.010242	5.724288	0.000000	-10.000000	0.050000	-14.750000	678.166687	1023.000000	1023.000000	2046.000000
51.400002	0.042810	25.300709	4.107688	11.649297	3.835377	5.708346	0.000000	-10.000000	0.050000	-15.366667	673.333313	1023.000000	1023.000000	2046.000000
51.419998	0.042027	24.838167	3.803037	11.397021	3.742589	5.895520	0.000000	-10.000000	0.066667	-15.800000	668.333313	1023.000000	1023.000000	2046.000000
51.439999	0.041698	24.643345	3.799278	11.092678	3.717952	6.033437	0.000000	-10.000000	0.091667	-16.216667	663.000000	1023.000000	1023.000000	2046.000000
51.459999	0.040949	24.200989	3.748293	10.698503	3.599301	6.154892	0.000000	-10.000000	0.116667	-16.533333	657.500000	1023.000000	1023.000000	2046.000000
51.480000	0.040896	24.169521	3.905519	10.313902	3.657577	6.292524	0.000000	-10.000000	0.133333	-17.083334	652.000000	1023.000000	1023.000000	2046.000000
51.500000	0.040372	23.859646	4.005555	9.936939	3.780186	6.136967	0.000000	-10.000000	0.150000	-17.683334	646.333313	1023.000000	1023.000000	2046.000000
51.520000	0.040599	23.993999	4.079236	9.807293	3.926650	6.180820	0.000000	-10.000000	0.158333	-18.450001	640.500000	1023.000000	1023.000000	2046.000000
51.540001	0.040077	23.685305	4.050252	9.476939	4.133810	6.024303	0.000000	-10.000000	0.158333	-19.000000	634.166687	1023.000000	1023.000000	2046.000000
51.560001	0.038715	22.880430	4.166492	9.085073	3.854383	5.774482	0.000000	-10.000000	0.158333	-19.416668	627.833313	1023.000000	1023.000000	2046.000000
51.580002	0.037058	21.901062	4.048017	8.696009	3.751177	5.405860	0.000000	-10.000000	0.158333	-19.566668	621.166687	1023.000000	1023.000000	2046.000000
51.599998	0.035699	21.097998	3.960093	8.123608	3.782937	5.231361	0.000000	-10.000000	0.158333	-19.483334	614.833313	1023.000000	1023.000000	2046.000000
51.619999	0.034360	20.307055	3.830861	7.614104	3.830124	5.031966	0.000000	-10.000000	0.158333	-19.450001	608.166687	1023.000000	1023.000000	2046.000000
51.639999	0.032819	19.396284	3.736169	7.115132	3.724715	4.820268	0.000000	-10.000000	0.175000	-19.733334	601.833313	1023.000000	1023.000000	2046.000000
51.660000	0.031667	18.715349	3.832738	6.567252	3.820031	4.495329	0.000000	-10.000000	0.191667	-20.233334	595.166687	1023.000000	1023.000000	2046.000000
51.680000	0.030658	18.119146	3.774318	6.267853	3.816927	4.260049	0.000000	-10.000000	0.200000	-20.700001	588.500000	1023.000000	1023.000000	2046.000000
51.700001	0.030021	17.742466	3.639425	6.228296	3.679346	4.195398	0.000000	-10.000000	0.216667	-21.083334	581.500000	1023.000000	1023.000000	2046.000000
51.720001	0.030168	17.829023	3.865314	6.197003	3.702752	4.063955	0.000000	-10.000000	0.250000	-21.550001	574.500000	1023.000000	1023.000000	2046.000000
51.740002	0.029745	17.579529	3.996275	6.043761	3.602695	3.936798	0.000000	-10.000000	0.283333	-22.066668	567.333313	1023.000000	1023.000000	2046.000000
51.759998	0.029436	17.396915	4.160174	5.788411	3.700424	3.747907	0.000000	-10.000000	0.300000	-22.383333	560.000000	1023.000000	1023.000000	2046.000000
51.779999	0.028974	17.123501	4.261419	5.417521	3.819418	3.625143	0.000000	-10.000000	0.300000	-22.650000	552.500000	1023.000000	1023.000000	2046.000000
51.799999	0.028564	16.881262	4.339798	5.114185	3.917168	3.510111	0.000000	-10.000000	0.300000	-22.766666	544.833313	1023.000000	1023.000000	2046.000000
51.820000	0.028334	16.745520	4.458007	4.827564	3.969906	3.490042	0.000000	-10.000000	0.300000	-22.883333	537.333313	1023.000000	1023.000000	2046.000000
51.840000	0.028440	16.807856	4.617802	4.784046	3.959930	3.446079	0.000000	-10.000000	0.308333	-23.049999	529.666687	1023.000000	1023.000000	2046.000000
51.860001	0.028504	16.845634	4.885505	4.519441	4.105837	3.334852	0.000000	-10.000000	0.316667	-23.299999	522.000000	1023.000000	1023.000000	2046.000000
51.880001	0.028227	16.682049	4.986084	4.267522	4.130719	3.297724	0.000000	-10.000000	0.325000	-23.683332	514.000000	1023.000000	1023.000000	2046.000000
51.900002	0.028020	16.559563	5.058245	4.181598	4.190520	3.129200	0.000000	-10.000000	0.333333	-24.083334	506.000000	1023.000000	1023.000000	2046.000000
51.919998	0.027335	16.155050	5.153111	3.936044	4.236594	2.829300	0.000000	-10.000000	0.341667	-24.683334	498.000000	1023.000000	1023.000000	2046.000000
[truncated: 1,264,911 more chars]
