# Supplementary material for: Effect of Electrode Belt and Body Positions on Regional Pulmonary Ventilation- and Perfusion-Related Impedance Changes Measured by Electric Impedance Tomography
Source: PLoS One. 2016 Jun 2;11(6):e0155913. doi: 10.1371/journal.pone.0155913 (PMC4890811; doi:10.1371/journal.pone.0155913)
Supplement: S1 Dataset — (ZIP) [file pone.0155913.s001.zip › Dataset/Fp04-left-6i.txt]

Patient Name:	Fp4
Registry:	Fp4
Investigator:	 
Diagnosys:	 
Notes:	v�nster6i           
Sample Rate [Hz]:	50.08
Time Base 	Pixels Mean 	Pixels Sum 	UPPER RIGHT		UPPER LEFT		LOWER RIGHT		LOWER LEFT		QRS	ETCO2	Paw	Flow (L/min)	Volume	Analog1	Analog2	AnalogSum
0.000000	-0.023023	-13.606750	-0.188800	-9.432385	1.277877	-5.263443	0.000000	-10.000000	0.008333	-7.116667	6.833333	1023.000000	1023.000000	2046.000000
0.020000	-0.024253	-14.333359	-0.343610	-9.472065	1.066097	-5.583781	0.000000	-10.000000	0.008333	-6.400000	4.500000	1023.000000	1023.000000	2046.000000
0.040000	-0.025967	-15.346661	-0.635095	-9.643967	0.847157	-5.914756	0.000000	-10.000000	-0.008333	-4.983334	2.500000	1023.000000	1023.000000	2046.000000
0.060000	-0.027069	-15.997726	-0.848656	-9.725114	0.687246	-6.111203	0.000000	-10.000000	-0.016667	-2.766667	1.000000	1023.000000	1023.000000	2046.000000
0.080000	-0.027849	-16.458689	-1.052125	-9.785366	0.637831	-6.259029	0.000000	-10.000000	-0.033333	-0.916667	0.166667	1023.000000	1023.000000	2046.000000
0.100000	-0.028527	-16.859165	-1.259840	-9.798642	0.552301	-6.352985	0.000000	-10.000000	-0.033333	0.000000	0.000000	1023.000000	1023.000000	2046.000000
0.120000	-0.029009	-17.144428	-1.458361	-9.823118	0.481618	-6.344567	0.000000	-10.000000	-0.041667	0.000000	0.000000	1023.000000	1023.000000	2046.000000
0.140000	-0.029326	-17.331497	-1.603828	-9.858876	0.447874	-6.316668	0.000000	-10.000000	-0.033333	0.266667	0.000000	1023.000000	1023.000000	2046.000000
0.160000	-0.029572	-17.477093	-1.741398	-9.844853	0.400281	-6.291121	0.000000	-10.000000	-0.050000	0.916667	0.000000	1023.000000	1023.000000	2046.000000
0.180000	-0.029477	-17.420910	-1.863353	-9.787979	0.423150	-6.192728	0.000000	-10.000000	-0.041667	1.800000	0.000000	1023.000000	1023.000000	2046.000000
0.200000	-0.029216	-17.266939	-1.946910	-9.710098	0.461633	-6.071565	0.000000	-10.000000	-0.050000	2.500000	0.000000	1023.000000	1023.000000	2046.000000
0.220000	-0.029049	-17.167871	-1.930938	-9.615902	0.395769	-6.016800	0.000000	-10.000000	-0.033333	2.683333	0.000000	1023.000000	1023.000000	2046.000000
0.240000	-0.028480	-16.831825	-1.928746	-9.494268	0.495463	-5.904274	0.000000	-10.000000	-0.033333	2.383333	0.000000	1023.000000	1023.000000	2046.000000
0.260000	-0.027808	-16.434746	-1.771493	-9.549883	0.564350	-5.677721	0.000000	-10.000000	-0.025000	1.633333	0.000000	1023.000000	1023.000000	2046.000000
0.280000	-0.027171	-16.057859	-1.577223	-9.561295	0.627643	-5.546985	0.000000	-10.000000	-0.016667	0.450000	0.000000	1023.000000	1023.000000	2046.000000
0.300000	-0.026490	-15.655757	-1.421919	-9.634726	0.814434	-5.413547	0.000000	-10.000000	-0.008333	-1.100000	0.000000	1023.000000	1023.000000	2046.000000
0.320000	-0.026119	-15.436260	-1.164185	-9.789883	0.927173	-5.409366	0.000000	-10.000000	0.000000	-2.666667	-0.166667	1023.000000	1023.000000	2046.000000
0.340000	-0.026287	-15.535830	-0.953525	-10.199993	1.097109	-5.479420	0.000000	-10.000000	0.000000	-3.833333	-0.833333	1023.000000	1023.000000	2046.000000
0.360000	-0.026643	-15.745976	-0.726801	-10.593813	1.100321	-5.525682	0.000000	-10.000000	0.000000	-4.533333	-2.000000	1023.000000	1023.000000	2046.000000
0.380000	-0.027270	-16.116306	-0.711838	-10.935294	1.172571	-5.641746	0.000000	-10.000000	0.000000	-5.016667	-3.666667	1023.000000	1023.000000	2046.000000
0.400000	-0.027874	-16.473763	-0.687619	-11.112818	1.075306	-5.748632	0.000000	-10.000000	0.000000	-5.266667	-5.500000	1023.000000	1023.000000	2046.000000
0.420000	-0.028482	-16.832844	-0.701053	-11.333241	1.005061	-5.803610	0.000000	-10.000000	-0.008333	-5.216667	-7.166667	1023.000000	1023.000000	2046.000000
0.440000	-0.029082	-17.187269	-0.706282	-11.542658	0.922598	-5.860929	0.000000	-10.000000	-0.008333	-4.850000	-8.833333	1023.000000	1023.000000	2046.000000
0.460000	-0.029615	-17.502634	-0.730762	-11.660791	0.786969	-5.898050	0.000000	-10.000000	-0.008333	-4.383333	-10.333333	1023.000000	1023.000000	2046.000000
0.480000	-0.029835	-17.632664	-0.805562	-11.729438	0.784921	-5.882585	0.000000	-10.000000	-0.008333	-3.900000	-12.000000	1023.000000	1023.000000	2046.000000
0.500000	-0.029690	-17.546671	-0.857826	-11.598222	0.746091	-5.836714	0.000000	-10.000000	-0.008333	-3.616667	-13.333333	1023.000000	1023.000000	2046.000000
0.520000	-0.029515	-17.443308	-0.845494	-11.556062	0.701750	-5.743502	0.000000	-10.000000	-0.008333	-3.783333	-14.500000	1023.000000	1023.000000	2046.000000
0.540000	-0.029308	-17.321018	-0.825348	-11.460101	0.679712	-5.715281	0.000000	-10.000000	0.000000	-4.383333	-15.833333	1023.000000	1023.000000	2046.000000
0.560000	-0.029084	-17.188414	-0.794575	-11.397994	0.706801	-5.702646	0.000000	-10.000000	0.000000	-4.933333	-17.166666	1023.000000	1023.000000	2046.000000
0.580000	-0.028784	-17.011633	-0.741087	-11.373490	0.714477	-5.611533	0.000000	-10.000000	0.000000	-5.000000	-18.833334	1023.000000	1023.000000	2046.000000
0.600000	-0.028308	-16.730097	-0.649438	-11.249018	0.730042	-5.561683	0.000000	-10.000000	0.000000	-4.533333	-20.500000	1023.000000	1023.000000	2046.000000
0.620000	-0.027897	-16.487202	-0.604709	-11.164794	0.822821	-5.540520	0.000000	-10.000000	0.000000	-3.916667	-22.166666	1023.000000	1023.000000	2046.000000
0.640000	-0.027053	-15.988165	-0.450633	-11.022075	0.888623	-5.404081	0.000000	-10.000000	0.000000	-3.483333	-23.500000	1023.000000	1023.000000	2046.000000
0.660000	-0.026015	-15.374850	-0.365129	-10.820255	1.008065	-5.197531	0.000000	-10.000000	0.000000	-3.283333	-24.500000	1023.000000	1023.000000	2046.000000
0.680000	-0.025175	-14.878277	-0.373009	-10.605257	1.143622	-5.043633	0.000000	-10.000000	-0.008333	-3.200000	-25.666666	1023.000000	1023.000000	2046.000000
0.700000	-0.024649	-14.567274	-0.396822	-10.479172	1.246083	-4.937363	0.000000	-10.000000	-0.008333	-3.150000	-26.833334	1023.000000	1023.000000	2046.000000
0.720000	-0.024039	-14.207263	-0.349375	-10.370409	1.298442	-4.785922	0.000000	-10.000000	-0.008333	-3.083333	-28.000000	1023.000000	1023.000000	2046.000000
0.740000	-0.023749	-14.035841	-0.179823	-10.344366	1.194061	-4.705713	0.000000	-10.000000	0.000000	-3.050000	-29.000000	1023.000000	1023.000000	2046.000000
0.760000	-0.023642	-13.972301	-0.053524	-10.352190	1.158518	-4.725106	0.000000	-10.000000	0.000000	-3.133333	-30.000000	1023.000000	1023.000000	2046.000000
0.780000	-0.024839	-14.679870	-0.156655	-10.620111	1.109578	-5.012681	0.000000	-10.000000	-0.008333	-3.416667	-31.000000	1023.000000	1023.000000	2046.000000
0.800000	-0.025683	-15.178739	-0.335593	-10.581614	0.996560	-5.258092	0.000000	-10.000000	-0.008333	-3.750000	-32.166668	1023.000000	1023.000000	2046.000000
0.820000	-0.026170	-15.466246	-0.496039	-10.448515	0.872682	-5.394374	0.000000	-10.000000	-0.008333	-3.816667	-33.333332	1023.000000	1023.000000	2046.000000
0.840000	-0.026795	-15.835601	-0.603908	-10.406235	0.695277	-5.520736	0.000000	-10.000000	0.000000	-3.400000	-34.666668	1023.000000	1023.000000	2046.000000
0.860000	-0.027578	-16.298454	-0.805226	-10.339464	0.576787	-5.730550	0.000000	-10.000000	0.000000	-2.733333	-35.833332	1023.000000	1023.000000	2046.000000
0.880000	-0.028299	-16.724731	-0.961549	-10.340563	0.544605	-5.967226	0.000000	-10.000000	-0.008333	-2.183333	-36.666668	1023.000000	1023.000000	2046.000000
0.900000	-0.029714	-17.560972	-1.157495	-10.428802	0.336401	-6.311078	0.000000	-10.000000	-0.016667	-0.983333	-37.000000	1023.000000	1023.000000	2046.000000
0.920000	-0.031049	-18.350142	-1.397338	-10.594109	0.213993	-6.572689	0.000000	-10.000000	-0.025000	0.650000	-37.000000	1023.000000	1023.000000	2046.000000
0.940000	-0.031759	-18.769423	-1.607831	-10.568359	0.146584	-6.739818	0.000000	-10.000000	-0.033333	2.716667	-37.000000	1023.000000	1023.000000	2046.000000
0.960000	-0.032437	-19.170212	-1.710966	-10.640650	0.042677	-6.861274	0.000000	-10.000000	-0.041667	4.300000	-37.000000	1023.000000	1023.000000	2046.000000
0.980000	-0.032749	-19.354591	-1.915502	-10.655931	0.071071	-6.854229	0.000000	-10.000000	-0.058333	5.616667	-37.000000	1023.000000	1023.000000	2046.000000
1.000000	-0.033011	-19.509436	-2.090684	-10.624371	0.050720	-6.845101	0.000000	-10.000000	-0.075000	6.850000	-37.000000	1023.000000	1023.000000	2046.000000
1.020000	-0.032921	-19.456345	-2.168320	-10.547388	0.020090	-6.760726	0.000000	-10.000000	-0.083333	8.033334	-37.000000	1023.000000	1023.000000	2046.000000
1.040000	-0.032792	-19.380064	-2.191065	-10.521605	0.007152	-6.674546	0.000000	-10.000000	-0.091667	9.383333	-37.000000	1023.000000	1023.000000	2046.000000
1.060000	-0.032424	-19.162617	-2.245441	-10.384583	0.005715	-6.538308	0.000000	-10.000000	-0.108333	10.800000	-37.000000	1023.000000	1023.000000	2046.000000
1.080000	-0.031683	-18.724468	-2.219330	-10.222473	0.113699	-6.396364	0.000000	-10.000000	-0.133333	12.166667	-37.000000	1023.000000	1023.000000	2046.000000
1.100000	-0.030995	-18.318338	-2.155356	-10.077456	0.117638	-6.203164	0.000000	-10.000000	-0.166667	13.266666	-17.000000	1023.000000	1023.000000	2046.000000
1.120000	-0.030024	-17.744007	-1.973730	-9.979826	0.169527	-5.959979	0.000000	-10.000000	-0.183333	14.383333	4.333333	1023.000000	1023.000000	2046.000000
1.140000	-0.028494	-16.839911	-1.727017	-9.825894	0.411326	-5.698325	0.000000	-10.000000	-0.200000	15.233334	27.333334	1023.000000	1023.000000	2046.000000
1.160000	-0.027076	-16.001955	-1.471137	-9.664227	0.610290	-5.476882	0.000000	-10.000000	-0.216667	15.883333	32.000000	1023.000000	1023.000000	2046.000000
1.180000	-0.025519	-15.081797	-1.141300	-9.551520	0.822583	-5.211559	0.000000	-10.000000	-0.250000	16.483334	37.166668	1023.000000	1023.000000	2046.000000
1.200000	-0.024066	-14.222794	-0.797549	-9.535804	1.143094	-5.032534	0.000000	-10.000000	-0.283333	17.333334	42.666668	1023.000000	1023.000000	2046.000000
1.220000	-0.023072	-13.635364	-0.477579	-9.655509	1.360216	-4.862491	0.000000	-10.000000	-0.300000	18.650000	48.333332	1023.000000	1023.000000	2046.000000
1.240000	-0.022267	-13.160020	-0.245200	-9.697509	1.507478	-4.724789	0.000000	-10.000000	-0.308333	19.633333	54.333332	1023.000000	1023.000000	2046.000000
1.260000	-0.021445	-12.674090	-0.109085	-9.600010	1.592852	-4.557847	0.000000	-10.000000	-0.341667	20.933334	60.666668	1023.000000	1023.000000	2046.000000
1.280000	-0.020665	-12.213226	-0.068180	-9.443885	1.673536	-4.374698	0.000000	-10.000000	-0.383333	21.950001	67.333336	1023.000000	1023.000000	2046.000000
1.300000	-0.020073	-11.863238	-0.031871	-9.381979	1.734572	-4.183960	0.000000	-10.000000	-0.425000	23.250000	74.500000	1023.000000	1023.000000	2046.000000
1.320000	-0.019075	-11.273168	0.066906	-9.209160	1.785691	-3.916605	0.000000	-10.000000	-0.450000	24.116667	82.000000	1023.000000	1023.000000	2046.000000
1.340000	-0.017738	-10.483142	0.184811	-8.953985	1.856396	-3.570364	0.000000	-10.000000	-0.475000	25.016666	90.000000	1023.000000	1023.000000	2046.000000
1.360000	-0.016572	-9.793860	0.248751	-8.527873	1.834000	-3.348738	0.000000	-10.000000	-0.500000	25.800001	98.166664	1023.000000	1023.000000	2046.000000
1.380000	-0.014714	-8.695787	0.387353	-8.077129	1.899291	-2.905302	0.000000	-10.000000	-0.525000	26.366667	106.666664	1023.000000	1023.000000	2046.000000
1.400000	-0.012704	-7.507852	0.546810	-7.603832	2.015368	-2.466197	0.000000	-10.000000	-0.541667	26.766668	115.333336	1023.000000	1023.000000	2046.000000
1.420000	-0.010768	-6.363985	0.792440	-7.128911	2.067939	-2.095453	0.000000	-10.000000	-0.558333	27.350000	124.166664	1023.000000	1023.000000	2046.000000
1.440000	-0.008793	-5.196422	1.020957	-6.700050	2.200863	-1.718192	0.000000	-10.000000	-0.575000	28.150002	133.166672	1023.000000	1023.000000	2046.000000
1.460000	-0.006396	-3.780039	1.378780	-6.244134	2.374760	-1.289446	0.000000	-10.000000	-0.625000	29.216667	142.500000	1023.000000	1023.000000	2046.000000
1.480000	-0.004181	-2.470842	1.700207	-5.828150	2.444229	-0.787127	0.000000	-10.000000	-0.666667	30.133333	152.000000	1023.000000	1023.000000	2046.000000
1.500000	-0.001900	-1.122604	1.945624	-5.268110	2.544517	-0.344635	0.000000	-10.000000	-0.725000	30.800001	162.000000	1023.000000	1023.000000	2046.000000
1.520000	0.000408	0.240940	2.153706	-4.750195	2.635050	0.202380	0.000000	-10.000000	-0.725000	31.466667	172.166672	1023.000000	1023.000000	2046.000000
1.540000	0.002625	1.551174	2.330235	-4.225956	2.699530	0.747366	0.000000	-10.000000	-0.750000	32.016666	182.666672	1023.000000	1023.000000	2046.000000
1.560000	0.004966	2.934747	2.458724	-3.610360	2.843885	1.242498	0.000000	-10.000000	-0.741667	32.650002	193.166672	1023.000000	1023.000000	2046.000000
1.580000	0.007042	4.161977	2.721727	-3.150958	2.857217	1.733991	0.000000	-10.000000	-0.766667	32.799999	204.000000	1023.000000	1023.000000	2046.000000
1.600000	0.008597	5.080771	2.724599	-2.635927	3.073808	1.918291	0.000000	-10.000000	-0.750000	32.733334	215.000000	1023.000000	1023.000000	2046.000000
1.620000	0.009961	5.886745	2.682745	-2.091182	3.182282	2.112899	0.000000	-10.000000	-0.766667	32.700001	226.000000	1023.000000	1023.000000	2046.000000
1.640000	0.011726	6.930182	2.634988	-1.399790	3.289621	2.405363	0.000000	-10.000000	-0.758333	32.716667	236.833328	1023.000000	1023.000000	2046.000000
1.660000	0.013464	7.957282	2.666953	-0.744817	3.358183	2.676962	0.000000	-10.000000	-0.775000	32.983334	247.666672	1023.000000	1023.000000	2046.000000
1.680000	0.015071	8.907237	2.736372	-0.189724	3.416235	2.944354	0.000000	-10.000000	-0.775000	33.133335	258.500000	1023.000000	1023.000000	2046.000000
1.700000	0.016172	9.557915	2.694321	0.311666	3.505349	3.046578	0.000000	-10.000000	-0.750000	33.316666	269.666656	1023.000000	1023.000000	2046.000000
1.720000	0.016277	9.619460	2.530043	0.674576	3.439777	2.975063	0.000000	-10.000000	-0.741667	32.983334	280.833344	1023.000000	1023.000000	2046.000000
1.740000	0.016540	9.775210	2.312748	0.949068	3.454785	3.058608	0.000000	-10.000000	-0.741667	32.983334	292.000000	1023.000000	1023.000000	2046.000000
1.760000	0.016809	9.934125	2.145422	1.180683	3.487348	3.120672	0.000000	-10.000000	-0.800000	33.033333	303.000000	1023.000000	1023.000000	2046.000000
1.780000	0.017830	10.537405	2.143185	1.474534	3.535130	3.384556	0.000000	-10.000000	-0.841667	33.766666	314.000000	1023.000000	1023.000000	2046.000000
1.800000	0.018950	11.199306	2.168262	1.882403	3.541199	3.607442	0.000000	-10.000000	-0.850000	34.483334	325.000000	1023.000000	1023.000000	2046.000000
1.820000	0.020320	12.009037	2.118709	2.336481	3.578310	3.975537	0.000000	-10.000000	-0.850000	35.066666	336.333344	1023.000000	1023.000000	2046.000000
1.840000	0.021659	12.800758	2.112504	2.823871	3.565309	4.299075	0.000000	-10.000000	-0.833333	35.150002	348.000000	1023.000000	1023.000000	2046.000000
1.860000	0.023206	13.714550	2.091257	3.363068	3.589425	4.670800	0.000000	-10.000000	-0.816667	34.716667	359.833344	1023.000000	1023.000000	2046.000000
1.880000	0.024884	14.706314	2.099452	3.885254	3.617970	5.103638	0.000000	-10.000000	-0.783333	34.216667	371.500000	1023.000000	1023.000000	2046.000000
1.900000	0.026469	15.643336	2.111773	4.440812	3.596856	5.493896	0.000000	-10.000000	-0.750000	33.866669	383.000000	1023.000000	1023.000000	2046.000000
1.920000	0.028184	16.656755	2.073124	4.966360	3.673585	5.943687	0.000000	-10.000000	-0.741667	33.516666	394.333344	1023.000000	1023.000000	2046.000000
1.940000	0.029879	17.658510	2.147851	5.487780	3.629235	6.393645	0.000000	-10.000000	-0.733333	32.883335	405.666656	1023.000000	1023.000000	2046.000000
1.960000	0.031846	18.821136	2.326546	5.912146	3.677916	6.904527	0.000000	-10.000000	-0.716667	32.250000	416.666656	1023.000000	1023.000000	2046.000000
1.980000	0.034091	20.148008	2.508466	6.363395	3.824207	7.451940	0.000000	-10.000000	-0.700000	31.833334	427.666656	1023.000000	1023.000000	2046.000000
2.000000	0.036412	21.519777	2.741996	6.919055	3.970173	7.888554	0.000000	-10.000000	-0.691667	31.783333	438.333344	1023.000000	1023.000000	2046.000000
2.020000	0.038710	22.877640	3.084714	7.346217	4.091434	8.355273	0.000000	-10.000000	-0.700000	31.733334	449.000000	1023.000000	1023.000000	2046.000000
2.040000	0.040885	24.162798	3.381963	7.661173	4.335057	8.784604	0.000000	-10.000000	-0.683333	31.433332	459.500000	1023.000000	1023.000000	2046.000000
2.060000	0.042227	24.956230	3.551777	7.931003	4.488882	8.984568	0.000000	-10.000000	-0.675000	31.299999	470.000000	1023.000000	1023.000000	2046.000000
2.080000	0.043535	25.729010	3.561808	8.292421	4.634263	9.240518	0.000000	-10.000000	-0.666667	31.200001	480.333344	1023.000000	1023.000000	2046.000000
2.100000	0.044614	26.367144	3.559676	8.649988	4.607194	9.550284	0.000000	-10.000000	-0.650000	31.183334	490.833344	1023.000000	1023.000000	2046.000000
2.120000	0.045859	27.102766	3.544322	9.042591	4.624772	9.891081	0.000000	-10.000000	-0.633333	30.716667	501.166656	1023.000000	1023.000000	2046.000000
2.140000	0.047008	27.781637	3.518955	9.495932	4.626420	10.140330	0.000000	-10.000000	-0.625000	30.300001	511.500000	1023.000000	1023.000000	2046.000000
2.160000	0.048487	28.655746	3.524964	9.976847	4.691362	10.462573	0.000000	-10.000000	-0.633333	29.950001	521.500000	1023.000000	1023.000000	2046.000000
2.180000	0.050313	29.735176	3.562747	10.517321	4.774343	10.880766	0.000000	-10.000000	-0.616667	29.783333	531.500000	1023.000000	1023.000000	2046.000000
2.200000	0.052490	31.021458	3.654836	11.175509	4.890613	11.300500	0.000000	-10.000000	-0.591667	29.466667	541.500000	1023.000000	1023.000000	2046.000000
2.220000	0.054845	32.413357	3.849398	11.804025	5.015263	11.744672	0.000000	-10.000000	-0.558333	28.983334	551.500000	1023.000000	1023.000000	2046.000000
2.240000	0.057431	33.941498	4.065563	12.477978	5.217790	12.180168	0.000000	-10.000000	-0.550000	28.516666	561.500000	1023.000000	1023.000000	2046.000000
2.260000	0.060107	35.523098	4.363843	13.171885	5.298553	12.688818	0.000000	-10.000000	-0.541667	28.166668	571.166687	1023.000000	1023.000000	2046.000000
2.280000	0.062598	36.995132	4.628767	13.808111	5.462605	13.095651	0.000000	-10.000000	-0.541667	28.133333	580.666687	1023.000000	1023.000000	2046.000000
2.300000	0.064744	38.263977	4.763233	14.323658	5.579774	13.597314	0.000000	-10.000000	-0.516667	27.983334	590.000000	1023.000000	1023.000000	2046.000000
2.320000	0.066991	39.591892	4.878818	14.997890	5.671862	14.043322	0.000000	-10.000000	-0.491667	27.250000	599.333313	1023.000000	1023.000000	2046.000000
2.340000	0.069232	40.915829	5.022257	15.604412	5.779390	14.509771	0.000000	-10.000000	-0.466667	26.150000	608.500000	1023.000000	1023.000000	2046.000000
2.360000	0.070891	41.896610	5.226068	15.950239	5.799998	14.920303	0.000000	-10.000000	-0.433333	25.150000	617.333313	1023.000000	1023.000000	2046.000000
2.380000	0.071836	42.455139	5.330492	16.216206	5.841189	15.067252	0.000000	-10.000000	-0.391667	24.066668	625.833313	1023.000000	1023.000000	2046.000000
2.400000	0.072594	42.902763	5.333339	16.691902	5.853168	15.024353	0.000000	-10.000000	-0.375000	23.183332	634.000000	1023.000000	1023.000000	2046.000000
2.420000	0.073741	43.581173	5.255598	17.403631	5.837324	15.084619	0.000000	-10.000000	-0.350000	22.516666	642.000000	1023.000000	1023.000000	2046.000000
2.440000	0.074949	44.294659	5.177361	18.014832	5.900259	15.202207	0.000000	-10.000000	-0.333333	22.366667	649.666687	1023.000000	1023.000000	2046.000000
2.460000	0.075734	44.758656	5.176850	18.418495	5.915737	15.247572	0.000000	-10.000000	-0.291667	22.133333	657.333313	1023.000000	1023.000000	2046.000000
2.480000	0.075969	44.897865	5.027268	18.723232	6.014691	15.132674	0.000000	-10.000000	-0.266667	21.583334	664.666687	1023.000000	1023.000000	2046.000000
2.500000	0.075549	44.649750	4.824871	18.998693	5.983155	14.843030	0.000000	-10.000000	-0.250000	20.750000	672.000000	1023.000000	1023.000000	2046.000000
2.520000	0.075034	44.345043	4.673513	19.125563	5.875396	14.670573	0.000000	-10.000000	-0.241667	19.900000	679.000000	1023.000000	1023.000000	2046.000000
2.540000	0.075088	44.377213	4.610960	19.253923	5.942027	14.570304	0.000000	-10.000000	-0.250000	19.283333	685.833313	1023.000000	1023.000000	2046.000000
2.560000	0.075626	44.695045	4.620664	19.483833	5.982709	14.607841	0.000000	-10.000000	-0.283333	19.583334	692.333313	1023.000000	1023.000000	2046.000000
2.580000	0.076321	45.105614	4.591945	19.902943	5.990149	14.620578	0.000000	-10.000000	-0.316667	20.366667	698.833313	1023.000000	1023.000000	2046.000000
2.600000	0.077456	45.776405	4.632766	20.392361	5.974790	14.776488	0.000000	-10.000000	-0.358333	21.266666	705.500000	1023.000000	1023.000000	2046.000000
2.620000	0.078645	46.479298	4.639648	20.862230	5.924068	15.053350	0.000000	-10.000000	-0.350000	21.366667	712.500000	1023.000000	1023.000000	2046.000000
2.640000	0.079829	47.179115	4.569273	21.383190	5.955147	15.271503	0.000000	-10.000000	-0.333333	21.150000	719.666687	1023.000000	1023.000000	2046.000000
2.660000	0.080854	47.784569	4.511863	21.864992	5.888033	15.519679	0.000000	-10.000000	-0.308333	20.716667	726.666687	1023.000000	1023.000000	2046.000000
2.680000	0.081877	48.389553	4.460808	22.372320	5.782226	15.774200	0.000000	-10.000000	-0.291667	20.266666	733.666687	1023.000000	1023.000000	2046.000000
2.700000	0.083022	49.065903	4.274916	22.919592	5.814334	16.057060	0.000000	-10.000000	-0.266667	19.500000	740.500000	1023.000000	1023.000000	2046.000000
2.720000	0.084142	49.727711	4.270002	23.236902	5.797109	16.423697	0.000000	-10.000000	-0.233333	18.666668	747.166687	1023.000000	1023.000000	2046.000000
2.740000	0.085187	50.345665	4.251101	23.418375	5.866233	16.809958	0.000000	-10.000000	-0.200000	17.850000	753.500000	1023.000000	1023.000000	2046.000000
2.760000	0.086500	51.121384	4.290830	23.739611	5.925970	17.164976	0.000000	-10.000000	-0.175000	17.033333	759.500000	1023.000000	1023.000000	2046.000000
2.780000	0.088167	52.106491	4.422783	24.128851	5.969418	17.585442	0.000000	-10.000000	-0.191667	16.483334	765.500000	1023.000000	1023.000000	2046.000000
2.800000	0.089992	53.185387	4.610233	24.458752	6.142832	17.973568	0.000000	-10.000000	-0.200000	15.950000	771.166687	1023.000000	1023.000000	2046.000000
2.820000	0.091260	53.934544	4.809260	24.627392	6.309203	18.188690	0.000000	-10.000000	-0.216667	15.916667	776.666687	1023.000000	1023.000000	2046.000000
2.840000	0.091490	54.070679	4.864179	24.632513	6.336547	18.237438	0.000000	-10.000000	-0.200000	15.900001	781.833313	1023.000000	1023.000000	2046.000000
2.860000	0.091602	54.137016	4.765225	24.670891	6.399616	18.301283	0.000000	-10.000000	-0.175000	15.650001	787.166687	1023.000000	1023.000000	2046.000000
2.880000	0.091820	54.265812	4.549122	24.822912	6.494644	18.399134	0.000000	-10.000000	-0.150000	14.716667	792.333313	1023.000000	1023.000000	2046.000000
2.900000	0.091876	54.298458	4.436190	24.869108	6.504875	18.488287	0.000000	-10.000000	-0.100000	12.933333	797.500000	1023.000000	1023.000000	2046.000000
2.920000	0.092025	54.386875	4.437866	24.911293	6.468723	18.568995	0.000000	-10.000000	-0.058333	10.800000	802.166687	1023.000000	1023.000000	2046.000000
2.940000	0.092136	54.452297	4.474097	24.935398	6.370249	18.672554	0.000000	-10.000000	-0.016667	8.333334	806.166687	1023.000000	1023.000000	2046.000000
2.960000	0.092893	54.899475	4.524930	25.131819	6.428693	18.814035	0.000000	-10.000000	-0.008333	5.666667	809.500000	1023.000000	1023.000000	2046.000000
2.980000	0.093994	55.550259	4.731328	25.350368	6.473055	18.995508	0.000000	-10.000000	-0.016667	3.650000	811.833313	1023.000000	1023.000000	2046.000000
3.000000	0.095366	56.361256	4.895832	25.577742	6.649538	19.238146	0.000000	-10.000000	-0.016667	2.366667	813.500000	1023.000000	1023.000000	2046.000000
3.020000	0.096956	57.300884	5.163858	25.821577	6.813927	19.501520	0.000000	-10.000000	-0.008333	2.333333	814.333313	1023.000000	1023.000000	2046.000000
3.040000	0.098193	58.031803	5.395116	26.046652	6.808774	19.781263	0.000000	-10.000000	-0.008333	2.666667	815.000000	1023.000000	1023.000000	2046.000000
3.060000	0.099326	58.701923	5.454585	26.286936	6.935907	20.024494	0.000000	-10.000000	-0.008333	3.200000	815.666687	1023.000000	1023.000000	2046.000000
3.080000	0.100363	59.314774	5.572636	26.451719	7.023191	20.267225	0.000000	-10.000000	0.000000	3.083333	816.500000	1023.000000	1023.000000	2046.000000
3.100000	0.100747	59.541470	5.692341	26.476686	7.030970	20.341471	0.000000	-10.000000	0.008333	1.650000	817.666687	1023.000000	1023.000000	2046.000000
3.120000	0.100342	59.302399	5.754961	26.288898	7.021225	20.237314	0.000000	-10.000000	0.016667	-0.433333	818.500000	1023.000000	1023.000000	2046.000000
3.140000	0.099288	58.679173	5.623095	26.165081	6.977387	19.913609	0.000000	-10.000000	0.008333	-2.683333	819.000000	1023.000000	1023.000000	2046.000000
3.160000	0.098472	58.196728	5.469930	26.232830	6.718471	19.775497	0.000000	-10.000000	0.016667	-4.433333	819.000000	1023.000000	1023.000000	2046.000000
3.180000	0.098155	58.009605	5.360494	26.417526	6.593203	19.638382	0.000000	-10.000000	0.016667	-5.900000	819.000000	1023.000000	1023.000000	2046.000000
3.200000	0.097742	57.765297	5.305182	26.477385	6.560168	19.422564	0.000000	-10.000000	0.033333	-7.066667	819.000000	1023.000000	1023.000000	2046.000000
3.220000	0.096987	57.319309	5.218938	26.341143	6.647991	19.111238	0.000000	-10.000000	0.041667	-8.050000	819.000000	1023.000000	1023.000000	2046.000000
3.240000	0.095406	56.384773	5.060480	26.127506	6.679721	18.517065	0.000000	-10.000000	0.058333	-9.350000	819.000000	1023.000000	1023.000000	2046.000000
3.260000	0.093117	55.032063	4.878369	25.660477	6.614176	17.879038	0.000000	-10.000000	0.075000	-10.683333	819.000000	1023.000000	1023.000000	2046.000000
3.280000	0.091098	53.838978	4.787864	25.129738	6.566666	17.354710	0.000000	-10.000000	0.075000	-11.583334	815.333313	1023.000000	1023.000000	2046.000000
3.300000	0.089674	52.997585	4.738206	24.741459	6.531066	16.986855	0.000000	-10.000000	0.075000	-11.650001	805.666687	1023.000000	1023.000000	2046.000000
3.320000	0.088300	52.185131	4.705168	24.272394	6.443802	16.763767	0.000000	-10.000000	0.066667	-11.433333	796.000000	1023.000000	1023.000000	2046.000000
3.340000	0.086887	51.350304	4.605311	23.884237	6.300417	16.560337	0.000000	-10.000000	0.083333	-11.500000	789.000000	1023.000000	1023.000000	2046.000000
3.360000	0.085894	50.763340	4.504562	23.655651	6.132527	16.470600	0.000000	-10.000000	0.091667	-12.216667	786.500000	1023.000000	1023.000000	2046.000000
3.380000	0.084859	50.151741	4.419522	23.459553	5.968668	16.304001	0.000000	-10.000000	0.133333	-13.566667	782.500000	1023.000000	1023.000000	2046.000000
3.400000	0.083833	49.545059	4.238032	23.232948	5.896574	16.177504	0.000000	-10.000000	0.175000	-15.183333	777.833313	1023.000000	1023.000000	2046.000000
3.420000	0.082774	48.919220	4.189534	22.887495	5.758091	16.084099	0.000000	-10.000000	0.225000	-16.950001	772.833313	1023.000000	1023.000000	2046.000000
3.440000	0.081637	48.247467	4.073346	22.572676	5.627701	15.973743	0.000000	-10.000000	0.275000	-18.666666	767.166687	1023.000000	1023.000000	2046.000000
3.460000	0.080244	47.424271	3.947450	22.063299	5.593010	15.820510	0.000000	-10.000000	0.316667	-20.283333	760.833313	1023.000000	1023.000000	2046.000000
3.480000	0.079015	46.697861	3.848163	21.431273	5.596660	15.821765	0.000000	-10.000000	0.366667	-21.916668	754.000000	1023.000000	1023.000000	2046.000000
3.500000	0.077619	45.872990	3.890471	20.720692	5.580794	15.681033	0.000000	-10.000000	0.400000	-23.200001	746.666687	1023.000000	1023.000000	2046.000000
3.520000	0.076713	45.337387	3.919734	20.139061	5.637106	15.641487	0.000000	-10.000000	0.450000	-24.433334	739.000000	1023.000000	1023.000000	2046.000000
3.540000	0.076044	44.942051	3.960879	19.718163	5.752101	15.510905	0.000000	-10.000000	0.483333	-25.133333	730.833313	1023.000000	1023.000000	2046.000000
3.560000	0.074971	44.307968	4.079258	19.087971	5.877607	15.263133	0.000000	-10.000000	0.500000	-26.000000	722.500000	1023.000000	1023.000000	2046.000000
3.580000	0.073215	43.270210	4.137666	18.269430	6.005347	14.857767	0.000000	-10.000000	0.500000	-26.383333	713.833313	1023.000000	1023.000000	2046.000000
3.600000	0.070985	41.952110	4.073134	17.338568	6.082191	14.458217	0.000000	-10.000000	0.500000	-26.583334	705.000000	1023.000000	1023.000000	2046.000000
3.620000	0.068743	40.627068	3.970149	16.503677	6.011633	14.141609	0.000000	-10.000000	0.500000	-26.400000	696.000000	1023.000000	1023.000000	2046.000000
3.640000	0.066456	39.275642	3.822351	15.645925	6.013911	13.793456	0.000000	-10.000000	0.500000	-26.416668	687.166687	1023.000000	1023.000000	2046.000000
3.660000	0.064217	37.952427	3.901008	14.722118	5.824877	13.504423	0.000000	-10.000000	0.500000	-26.850000	678.333313	1023.000000	1023.000000	2046.000000
3.680000	0.062066	36.681160	3.899577	13.964153	5.658211	13.159220	0.000000	-10.000000	0.508333	-27.283335	669.500000	1023.000000	1023.000000	2046.000000
3.700000	0.060292	35.632462	3.968917	13.316208	5.532263	12.815073	0.000000	-10.000000	0.550000	-28.000000	660.333313	1023.000000	1023.000000	2046.000000
3.720000	0.058946	34.837006	3.998478	12.745605	5.527370	12.565555	0.000000	-10.000000	0.600000	-28.700001	651.000000	1023.000000	1023.000000	2046.000000
3.740000	0.057856	34.192986	4.144982	12.302833	5.507639	12.237535	0.000000	-10.000000	0.641667	-29.416666	641.333313	1023.000000	1023.000000	2046.000000
3.760000	0.057175	33.790585	4.335732	11.868501	5.629471	11.956880	0.000000	-10.000000	0.658333	-29.950001	631.500000	1023.000000	1023.000000	2046.000000
3.780000	0.057001	33.687305	4.645693	11.514123	5.730474	11.797016	0.000000	-10.000000	0.658333	-30.133333	621.500000	1023.000000	1023.000000	2046.000000
3.800000	0.056619	33.461834	4.858391	11.089491	5.882341	11.631611	0.000000	-10.000000	0.666667	-30.166668	611.500000	1023.000000	1023.000000	2046.000000
3.820000	0.056084	33.145847	5.003695	10.679855	5.964795	11.497502	0.000000	-10.000000	0.641667	-29.816668	601.500000	1023.000000	1023.000000	2046.000000
3.840000	0.055371	32.724354	5.103274	10.354617	6.090733	11.175729	0.000000	-10.000000	0.641667	-29.299999	591.500000	1023.000000	1023.000000	2046.000000
3.860000	0.053946	31.882174	5.140537	9.854546	6.183507	10.703584	0.000000	-10.000000	0.633333	-29.000000	581.666687	1023.000000	1023.000000	2046.000000
3.880000	0.052139	30.814425	5.161046	9.285994	6.190634	10.176751	0.000000	-10.000000	0.650000	-29.116667	572.000000	1023.000000	1023.000000	2046.000000
3.900000	0.049422	29.208218	5.008459	8.646538	6.066228	9.486991	0.000000	-10.000000	0.650000	-29.450001	562.333313	1023.000000	1023.000000	2046.000000
3.920000	0.047425	28.027990	4.818254	8.233544	5.954268	9.021925	0.000000	-10.000000	0.650000	-29.750000	552.500000	1023.000000	1023.000000	2046.000000
3.940000	0.045654	26.981606	4.682450	7.961838	5.799259	8.538058	0.000000	-10.000000	0.650000	-29.733334	542.500000	1023.000000	1023.000000	2046.000000
3.960000	0.043942	25.969570	4.683641	7.590671	5.648654	8.046604	0.000000	-10.000000	0.641667	-29.866667	532.500000	1023.000000	1023.000000	2046.000000
3.980000	0.042301	24.999840	4.699738	7.203662	5.551228	7.545212	0.000000	-10.000000	0.641667	-29.850000	522.500000	1023.000000	1023.000000	2046.000000
4.000000	0.040166	23.738125	4.662161	6.799684	5.484889	6.791391	0.000000	-10.000000	0.641667	-29.916668	512.500000	1023.000000	1023.000000	2046.000000
4.020000	0.037195	21.982269	4.499651	6.252018	5.325938	5.904661	0.000000	-10.000000	0.633333	-29.883333	502.500000	1023.000000	1023.000000	2046.000000
4.040000	0.034153	20.184464	4.328736	5.563233	5.139852	5.152643	0.000000	-10.000000	0.625000	-29.800001	492.500000	1023.000000	1023.000000	2046.000000
4.060000	0.031556	18.649405	4.197220	4.934346	5.023213	4.494626	0.000000	-10.000000	0.608333	-29.466667	482.500000	1023.000000	1023.000000	2046.000000
4.080000	0.028983	17.128777	4.026112	4.327643	4.955686	3.819337	0.000000	-10.000000	0.616667	-28.966667	472.833344	1023.000000	1023.000000	2046.000000
4.100000	0.026745	15.806060	3.858275	3.761517	4.843305	3.342964	0.000000	-10.000000	0.625000	-28.800001	463.166656	1023.000000	1023.000000	2046.000000
4.120000	0.024647	14.566407	3.734873	3.191021	4.735477	2.905036	0.000000	-10.000000	0.633333	-29.016668	453.833344	1023.000000	1023.000000	2046.000000
4.140000	0.022567	13.337204	3.600937	2.690921	4.574694	2.470652	0.000000	-10.000000	0.641667	-29.333334	444.166656	1023.000000	1023.000000	2046.000000
4.160000	0.020904	12.354270	3.500727	2.234427	4.458597	2.160518	0.000000	-10.000000	0.641667	-29.566668	434.500000	1023.000000	1023.000000	2046.000000
4.180000	0.019277	11.392505	3.398778	1.817349	4.316033	1.860344	0.000000	-10.000000	0.650000	-29.600000	424.500000	1023.000000	1023.000000	2046.000000
4.200000	0.017854	10.551997	3.245261	1.419458	4.277427	1.609852	0.000000	-10.000000	0.641667	-29.650000	414.500000	1023.000000	1023.000000	2046.000000
4.220000	0.016453	9.723512	3.116468	1.042429	4.197098	1.367517	0.000000	-10.000000	0.641667	-29.583334	404.500000	1023.000000	1023.000000	2046.000000
4.240000	0.015354	9.074195	3.061305	0.594543	4.139090	1.279258	0.000000	-10.000000	0.641667	-29.616667	394.500000	1023.000000	1023.000000	2046.000000
4.260000	0.014593	8.624644	3.149306	0.082943	4.128167	1.264230	0.000000	-10.000000	0.650000	-29.750000	384.500000	1023.000000	1023.000000	2046.000000
4.280000	0.013857	8.189609	3.227477	-0.338011	4.129661	1.170481	0.000000	-10.000000	0.650000	-29.866667	374.500000	1023.000000	1023.000000	2046.000000
4.300000	0.013183	7.791282	3.351367	-0.694239	4.148285	0.985869	0.000000	-10.000000	0.641667	-29.983334	364.500000	1023.000000	1023.000000	2046.000000
4.320000	0.012477	7.374192	3.381808	-1.068947	4.330855	0.730476	0.000000	-10.000000	0.641667	-29.850000	354.500000	1023.000000	1023.000000	2046.000000
4.340000	0.011182	6.608374	3.440037	-1.613035	4.421827	0.359545	0.000000	-10.000000	0.641667	-29.750000	344.666656	1023.000000	1023.000000	2046.000000
4.360000	0.009606	5.677123	3.386328	-2.198550	4.471281	0.018066	0.000000	-10.000000	0.641667	-29.416668	335.000000	1023.000000	1023.000000	2046.000000
4.380000	0.007692	4.546031	3.277905	-2.881351	4.379298	-0.229821	0.000000	-10.000000	0.625000	-29.083334	325.333344	1023.000000	1023.000000	2046.000000
4.400000	0.006216	3.673559	3.259376	-3.434891	4.349419	-0.500346	0.000000	-10.000000	0.608333	-28.400002	315.666656	1023.000000	1023.000000	2046.000000
4.420000	0.004295	2.538284	3.266792	-4.149575	4.234880	-0.813814	0.000000	-10.000000	0.583333	-27.933334	306.000000	1023.000000	1023.000000	2046.000000
4.440000	0.002558	1.511867	3.314994	-4.738428	4.037895	-1.102594	0.000000	-10.000000	0.566667	-27.533335	296.666656	1023.000000	1023.000000	2046.000000
4.460000	0.000849	0.501777	3.245401	-5.231397	3.870310	-1.382536	0.000000	-10.000000	0.550000	-27.466667	287.500000	1023.000000	1023.000000	2046.000000
4.480000	-0.000250	-0.147739	3.147720	-5.528150	3.733730	-1.501039	0.000000	-10.000000	0.550000	-27.466667	278.333344	1023.000000	1023.000000	2046.000000
4.500000	-0.000936	-0.553336	3.062089	-5.679074	3.692330	-1.628681	0.000000	-10.000000	0.550000	-27.533335	269.166656	1023.000000	1023.000000	2046.000000
4.520000	-0.001633	-0.964917	2.997963	-5.857550	3.628932	-1.734262	0.000000	-10.000000	0.550000	-27.633333	259.833344	1023.000000	1023.000000	2046.000000
4.540000	-0.002003	-1.183834	3.033311	-5.989664	3.531034	-1.758516	0.000000	-10.000000	0.533333	-27.366667	250.666672	1023.000000	1023.000000	2046.000000
4.560000	-0.002274	-1.343995	3.041936	-6.084391	3.566160	-1.867700	0.000000	-10.000000	0.525000	-27.049999	241.500000	1023.000000	1023.000000	2046.000000
4.580000	-0.002434	-1.438325	3.045777	-6.142522	3.624048	-1.965628	0.000000	-10.000000	0.508333	-26.433334	232.500000	1023.000000	1023.000000	2046.000000
4.600000	-0.002194	-1.296467	3.054996	-6.159135	3.805457	-1.997785	0.000000	-10.000000	0.483333	-26.166668	223.666672	1023.000000	1023.000000	2046.000000
4.620000	-0.001884	-1.113228	3.128534	-6.121624	3.866067	-1.986206	0.000000	-10.000000	0.458333	-25.733334	215.000000	1023.000000	1023.000000	2046.000000
4.640000	-0.001900	-1.122633	3.205147	-6.162789	3.825813	-1.990804	0.000000	-10.000000	0.441667	-25.350000	206.500000	1023.000000	1023.000000	2046.000000
4.660000	-0.002129	-1.258420	3.267386	-6.295550	3.672174	-1.902430	0.000000	-10.000000	0.433333	-24.750000	198.166672	1023.000000	1023.000000	2046.000000
4.680000	-0.002295	-1.356380	3.258693	-6.322575	3.570609	-1.863107	0.000000	-10.000000	0.408333	-24.016666	190.000000	1023.000000	1023.000000	2046.000000
4.700000	-0.002672	-1.579266	3.233551	-6.452453	3.454247	-1.814611	0.000000	-10.000000	0.383333	-23.516666	182.000000	1023.000000	1023.000000	2046.000000
4.720000	-0.003406	-2.013174	3.270452	-6.628407	3.391516	-2.046736	0.000000	-10.000000	0.375000	-23.100000	174.000000	1023.000000	1023.000000	2046.000000
4.740000	-0.005159	-3.048992	3.054055	-6.923891	3.339502	-2.518658	0.000000	-10.000000	0.375000	-23.016666	166.166672	1023.000000	1023.000000	2046.000000
4.760000	-0.006509	-3.846929	2.757822	-7.004059	3.234628	-2.835320	0.000000	-10.000000	0.366667	-22.700001	158.500000	1023.000000	1023.000000	2046.000000
4.780000	-0.007704	-4.552933	2.442349	-6.999972	3.133866	-3.129175	0.000000	-10.000000	0.350000	-22.283335	151.000000	1023.000000	1023.000000	2046.000000
4.800000	-0.008968	-5.300158	2.222047	-7.113488	2.923956	-3.332672	0.000000	-10.000000	0.341667	-21.683334	143.500000	1023.000000	1023.000000	2046.000000
4.820000	-0.009945	-5.877777	1.915373	-7.154263	2.963923	-3.602810	0.000000	-10.000000	0.325000	-21.083334	136.166672	1023.000000	1023.000000	2046.000000
4.840000	-0.011487	-6.789025	1.667969	-7.199924	2.819895	-4.076965	0.000000	-10.000000	0.300000	-20.300001	129.166672	1023.000000	1023.000000	2046.000000
4.860000	-0.013302	-7.861557	1.389792	-7.410573	2.698837	-4.539613	0.000000	-10.000000	0.250000	-19.216667	122.333336	1023.000000	1023.000000	2046.000000
4.880000	-0.015237	-9.005119	1.189056	-7.701174	2.425954	-4.918955	0.000000	-10.000000	0.208333	-17.800001	115.833336	1023.000000	1023.000000	2046.000000
4.900000	-0.016986	-10.038630	0.899931	-7.902673	2.183730	-5.219618	0.000000	-10.000000	0.183333	-16.433334	109.833336	1023.000000	1023.000000	2046.000000
4.920000	-0.018385	-10.865362	0.689374	-8.175527	1.974486	-5.353695	0.000000	-10.000000	0.166667	-15.566667	104.500000	1023.000000	1023.000000	2046.000000
4.940000	-0.019651	-11.613764	0.453408	-8.296101	1.710877	-5.481948	0.000000	-10.000000	0.158333	-15.133333	99.333336	1023.000000	1023.000000	2046.000000
4.960000	-0.020832	-12.311443	0.157366	-8.445102	1.535748	-5.559455	0.000000	-10.000000	0.158333	-15.000000	94.166664	1023.000000	1023.000000	2046.000000
4.980000	-0.021680	-12.812643	-0.071736	-8.536419	1.383654	-5.588142	0.000000	-10.000000	0.158333	-14.766666	89.000000	1023.000000	1023.000000	2046.000000
5.000000	-0.022371	-13.221122	-0.241490	-8.628649	1.248078	-5.599061	0.000000	-10.000000	0.158333	-14.650000	84.166664	1023.000000	1023.000000	2046.000000
5.020000	-0.022920	-13.545720	-0.465730	-8.714926	1.192227	-5.557291	0.000000	-10.000000	0.150000	-14.350000	79.333336	1023.000000	1023.000000	2046.000000
5.040000	-0.023228	-13.727916	-0.603592	-8.722454	1.119734	-5.521604	0.000000	-10.000000	0.150000	-14.183333	74.666664	1023.000000	1023.000000	2046.000000
5.060000	-0.023281	-13.759363	-0.668226	-8.744135	1.096635	-5.443637	0.000000	-10.000000	0.150000	-13.850000	69.833336	1023.000000	1023.000000	2046.000000
5.080000	-0.023282	-13.759756	-0.639778	-8.847776	1.036193	-5.308395	0.000000	-10.000000	0.150000	-13.583333	65.333336	1023.000000	1023.000000	2046.000000
5.100000	-0.022781	-13.463500	-0.543024	-8.991893	1.135678	-5.064261	0.000000	-10.000000	0.150000	-13.350000	60.666668	1023.000000	1023.000000	2046.000000
5.120000	-0.022518	-13.308146	-0.398918	-9.078988	1.222477	-5.052718	0.000000	-10.000000	0.133333	-13.433333	56.333332	1023.000000	1023.000000	2046.000000
5.140000	-0.022045	-13.028562	-0.295024	-9.232259	1.481002	-4.982281	0.000000	-10.000000	0.116667	-13.466667	51.666668	1023.000000	1023.000000	2046.000000
5.160000	-0.022153	-13.092283	-0.098682	-9.533154	1.641740	-5.102186	0.000000	-10.000000	0.116667	-13.416667	47.333332	1023.000000	1023.000000	2046.000000
5.180000	-0.022614	-13.365123	0.013978	-9.915855	1.762292	-5.225537	0.000000	-10.000000	0.116667	-13.100000	42.666668	1023.000000	1023.000000	2046.000000
5.200000	-0.023738	-14.029434	0.054558	-10.392711	1.702724	-5.394005	0.000000	-10.000000	0.100000	-12.750000	38.333332	1023.000000	1023.000000	2046.000000
5.220000	-0.024768	-14.637717	0.044836	-10.717266	1.501083	-5.466370	0.000000	-10.000000	0.066667	-12.350000	34.000000	1023.000000	1023.000000	2046.000000
5.240000	-0.025813	-15.255305	-0.048401	-11.006486	1.351740	-5.552158	0.000000	-10.000000	0.058333	-11.750000	30.000000	1023.000000	1023.000000	2046.000000
5.260000	-0.026737	-15.801665	-0.123332	-11.226500	1.176270	-5.628105	0.000000	-10.000000	0.050000	-11.100000	26.000000	1023.000000	1023.000000	2046.000000
5.280000	-0.027584	-16.302080	-0.225800	-11.357094	0.971828	-5.691014	0.000000	-10.000000	0.050000	-10.233334	22.333334	1023.000000	1023.000000	2046.000000
5.300000	-0.027818	-16.440311	-0.304523	-11.436880	1.003842	-5.702750	0.000000	-10.000000	0.025000	-9.416667	18.833334	1023.000000	1023.000000	2046.000000
5.320000	-0.027866	-16.468657	-0.377338	-11.352304	0.930824	-5.669839	0.000000	-10.000000	0.033333	-8.650001	15.666667	1023.000000	1023.000000	2046.000000
5.340000	-0.027478	-16.239777	-0.442786	-11.311173	1.026308	-5.512124	0.000000	-10.000000	0.033333	-8.250000	12.666667	1023.000000	1023.000000	2046.000000
5.360000	-0.027165	-16.054588	-0.490167	-11.161839	1.102447	-5.505031	0.000000	-10.000000	0.041667	-7.966667	10.000000	1023.000000	1023.000000	2046.000000
5.380000	-0.026824	-15.853240	-0.469360	-11.088402	1.158866	-5.454344	0.000000	-10.000000	0.025000	-7.450000	7.333333	1023.000000	1023.000000	2046.000000
5.400000	-0.026480	-15.649552	-0.420242	-10.972136	1.188385	-5.445560	0.000000	-10.000000	0.008333	-6.483334	4.833333	1023.000000	1023.000000	2046.000000
5.420000	-0.026374	-15.587056	-0.255350	-10.927087	1.090997	-5.495616	0.000000	-10.000000	0.000000	-5.100000	2.500000	1023.000000	1023.000000	2046.000000
5.440000	-0.025995	-15.362999	-0.069788	-10.871425	1.007174	-5.428961	0.000000	-10.000000	0.000000	-3.450000	1.000000	1023.000000	1023.000000	2046.000000
5.460000	-0.025286	-14.944222	0.175580	-10.815225	0.986865	-5.291442	0.000000	-10.000000	-0.008333	-1.700000	0.166667	1023.000000	1023.000000	2046.000000
5.480000	-0.024277	-14.347545	0.335445	-10.621189	1.055235	-5.117036	0.000000	-10.000000	-0.025000	0.100000	0.000000	1023.000000	1023.000000	2046.000000
5.500000	-0.023503	-13.890122	0.368504	-10.449580	1.090163	-4.899209	0.000000	-10.000000	-0.025000	1.216667	0.000000	1023.000000	1023.000000	2046.000000
5.520000	-0.022730	-13.433184	0.409602	-10.312201	1.180269	-4.710855	0.000000	-10.000000	-0.025000	1.766667	0.000000	1023.000000	1023.000000	2046.000000
5.540000	-0.021752	-12.855453	0.446171	-10.029639	1.280086	-4.552070	0.000000	-10.000000	-0.008333	1.766667	0.000000	1023.000000	1023.000000	2046.000000
5.560000	-0.020953	-12.383442	0.538937	-9.896978	1.399885	-4.425284	0.000000	-10.000000	-0.016667	1.433333	0.000000	1023.000000	1023.000000	2046.000000
5.580000	-0.020580	-12.162804	0.650350	-9.898810	1.481841	-4.396184	0.000000	-10.000000	-0.008333	0.883333	0.000000	1023.000000	1023.000000	2046.000000
5.600000	-0.021256	-12.562143	0.597841	-10.012257	1.509590	-4.657319	0.000000	-10.000000	-0.008333	0.266667	0.000000	1023.000000	1023.000000	2046.000000
5.620000	-0.022037	-13.024152	0.384023	-9.984012	1.466836	-4.890999	0.000000	-10.000000	0.000000	0.000000	0.000000	1023.000000	1023.000000	2046.000000
5.640000	-0.022512	-13.304891	0.225591	-9.773765	1.377107	-5.133824	0.000000	-10.000000	-0.008333	0.000000	0.000000	1023.000000	1023.000000	2046.000000
5.660000	-0.023163	-13.689255	0.054023	-9.770491	1.260582	-5.233369	0.000000	-10.000000	-0.008333	0.000000	0.000000	1023.000000	1023.000000	2046.000000
5.680000	-0.023835	-14.086734	-0.065872	-9.738933	1.152953	-5.434883	0.000000	-10.000000	-0.008333	0.000000	0.000000	1023.000000	1023.000000	2046.000000
5.700000	-0.025030	-14.792876	-0.144329	-9.821784	0.895481	-5.722245	0.000000	-10.000000	0.000000	0.000000	0.000000	1023.000000	1023.000000	2046.000000
5.720000	-0.026510	-15.667215	-0.315458	-10.021646	0.703649	-6.033760	0.000000	-10.000000	0.000000	0.333333	0.000000	1023.000000	1023.000000	2046.000000
5.740000	-0.027894	-16.485472	-0.558892	-10.137716	0.520992	-6.309856	0.000000	-10.000000	0.000000	1.016667	0.000000	1023.000000	1023.000000	2046.000000
5.760000	-0.028834	-17.041058	-0.808022	-10.233607	0.467797	-6.467225	0.000000	-10.000000	-0.008333	1.716667	0.000000	1023.000000	1023.000000	2046.000000
5.780000	-0.029522	-17.447487	-1.040635	-10.281553	0.448020	-6.573318	0.000000	-10.000000	-0.008333	2.033333	0.000000	1023.000000	1023.000000	2046.000000
5.800000	-0.030071	-17.771847	-1.286676	-10.270842	0.425771	-6.640100	0.000000	-10.000000	-0.016667	1.783333	0.000000	1023.000000	1023.000000	2046.000000
5.820000	-0.030466	-18.005266	-1.518567	-10.284182	0.417884	-6.620402	0.000000	-10.000000	-0.008333	1.083333	0.000000	1023.000000	1023.000000	2046.000000
5.840000	-0.030945	-18.288538	-1.675232	-10.279318	0.296507	-6.630495	0.000000	-10.000000	-0.008333	0.433333	0.000000	1023.000000	1023.000000	2046.000000
5.860000	-0.031194	-18.435818	-1.772107	-10.297655	0.205633	-6.571689	0.000000	-10.000000	0.000000	0.000000	0.000000	1023.000000	1023.000000	2046.000000
5.880000	-0.031344	-18.524132	-1.856544	-10.300693	0.083813	-6.450708	0.000000	-10.000000	0.000000	-0.766667	0.000000	1023.000000	1023.000000	2046.000000
5.900000	-0.031412	-18.564264	-1.932226	-10.292718	0.088529	-6.427848	0.000000	-10.000000	0.000000	-1.966667	-0.166667	1023.000000	1023.000000	2046.000000
5.920000	-0.031256	-18.472540	-1.959120	-10.165500	0.053783	-6.401704	0.000000	-10.000000	0.016667	-3.383333	-0.666667	1023.000000	1023.000000	2046.000000
5.940000	-0.031084	-18.370449	-1.896499	-10.244666	0.024021	-6.253304	0.000000	-10.000000	0.025000	-4.266667	-1.666667	1023.000000	1023.000000	2046.000000
5.960000	-0.030734	-18.164007	-1.751637	-10.369897	0.038555	-6.081028	0.000000	-10.000000	0.041667	-5.033333	-3.000000	1023.000000	1023.000000	2046.000000
5.980000	-0.030146	-17.816206	-1.561826	-10.454595	0.131485	-5.931272	0.000000	-10.000000	0.041667	-5.983334	-4.666667	1023.000000	1023.000000	2046.000000
6.000000	-0.029829	-17.628862	-1.406711	-10.610526	0.248001	-5.859626	0.000000	-10.000000	0.050000	-6.866667	-6.666667	1023.000000	1023.000000	2046.000000
6.020000	-0.029871	-17.653580	-1.239731	-10.869326	0.416146	-5.960670	0.000000	-10.000000	0.041667	-7.383333	-9.000000	1023.000000	1023.000000	2046.000000
6.040000	-0.029985	-17.720974	-1.064419	-11.234301	0.561206	-5.983461	0.000000	-10.000000	0.033333	-7.550000	-11.500000	1023.000000	1023.000000	2046.000000
6.060000	-0.030324	-17.921396	-0.941448	-11.512816	0.589062	-6.056193	0.000000	-10.000000	0.025000	-7.433333	-14.000000	1023.000000	1023.000000	2046.000000
6.080000	-0.030914	-18.270168	-0.952894	-11.732105	0.529409	-6.114578	0.000000	-10.000000	0.025000	-7.100000	-16.500000	1023.000000	1023.000000	2046.000000
6.100000	-0.031329	-18.515257	-0.975282	-11.864518	0.481308	-6.156764	0.000000	-10.000000	0.016667	-6.333333	-19.000000	1023.000000	1023.000000	2046.000000
6.120000	-0.032024	-18.926224	-1.022776	-12.091155	0.382135	-6.194427	0.000000	-10.000000	0.008333	-5.483334	-21.166666	1023.000000	1023.000000	2046.000000
6.140000	-0.032603	-19.268105	-1.070216	-12.209827	0.313671	-6.301732	0.000000	-10.000000	0.000000	-4.716667	-23.000000	1023.000000	1023.000000	2046.000000
6.160000	-0.032789	-19.378571	-1.137853	-12.311131	0.326824	-6.256411	0.000000	-10.000000	0.008333	-4.116667	-24.500000	1023.000000	1023.000000	2046.000000
6.180000	-0.032847	-19.412832	-1.206213	-12.246604	0.328606	-6.288623	0.000000	-10.000000	0.016667	-3.700000	-25.833334	1023.000000	1023.000000	2046.000000
6.200000	-0.032766	-19.364683	-1.250108	-12.200147	0.278179	-6.192608	0.000000	-10.000000	0.016667	-3.750000	-27.166666	1023.000000	1023.000000	2046.000000
6.220000	-0.032360	-19.124907	-1.206052	-12.115484	0.293487	-6.096857	0.000000	-10.000000	0.016667	-4.133333	-28.333334	1023.000000	1023.000000	2046.000000
6.240000	-0.032059	-18.946733	-1.159795	-12.039784	0.314866	-6.062020	0.000000	-10.000000	0.008333	-4.266667	-29.833334	1023.000000	1023.000000	2046.000000
6.260000	-0.031755	-18.767027	-1.056241	-11.907028	0.291065	-6.094822	0.000000	-10.000000	0.000000	-3.583333	-31.166666	1023.000000	1023.000000	2046.000000
6.280000	-0.031180	-18.427153	-0.975269	-11.794947	0.383166	-6.040102	0.000000	-10.000000	-0.008333	-1.766667	-32.333332	1023.000000	1023.000000	2046.000000
6.300000	-0.030642	-18.109673	-0.847290	-11.708860	0.434548	-5.988070	0.000000	-10.000000	-0.025000	0.283333	-32.833332	1023.000000	1023.000000	2046.000000
6.320000	-0.029734	-17.572775	-0.675362	-11.573279	0.487696	-5.811829	0.000000	-10.000000	-0.025000	2.066667	-33.000000	1023.000000	1023.000000	2046.000000
6.340000	-0.028711	-16.967991	-0.443626	-11.463250	0.513187	-5.574302	0.000000	-10.000000	-0.050000	3.600000	-33.000000	1023.000000	1023.000000	2046.000000
6.360000	-0.027529	-16.269547	-0.298123	-11.237815	0.592160	-5.325768	0.000000	-10.000000	-0.066667	5.516667	-33.000000	1023.000000	1023.000000	2046.000000
6.380000	-0.026341	-15.567577	-0.227595	-11.007699	0.728493	-5.060777	0.000000	-10.000000	-0.083333	7.916667	-33.000000	1023.000000	1023.000000	2046.000000
6.400000	-0.025018	-14.785599	-0.089595	-10.724091	0.863422	-4.835335	0.000000	-10.000000	-0.100000	10.116667	-33.000000	1023.000000	1023.000000	2046.000000
6.420000	-0.023857	-14.099588	0.038349	-10.415258	1.034042	-4.756721	0.000000	-10.000000	-0.116667	12.000000	-33.000000	1023.000000	1023.000000	2046.000000
6.440000	-0.023100	-13.651945	0.319300	-10.298033	1.103156	-4.776368	0.000000	-10.000000	-0.141667	13.166667	-33.000000	1023.000000	1023.000000	2046.000000
6.460000	-0.023472	-13.871697	0.332580	-10.363656	1.134075	-4.974696	0.000000	-10.000000	-0.166667	14.233334	-23.500000	1023.000000	1023.000000	2046.000000
6.480000	-0.023485	-13.879372	0.223282	-10.132738	1.103440	-5.073356	0.000000	-10.000000	-0.191667	15.050000	-4.166667	1023.000000	1023.000000	2046.000000
6.500000	-0.023066	-13.631933	0.150013	-9.821033	1.102474	-5.063388	0.000000	-10.000000	-0.233333	15.983334	17.000000	1023.000000	1023.000000	2046.000000
6.520000	-0.022638	-13.379053	0.118250	-9.573684	1.076422	-5.000041	0.000000	-10.000000	-0.250000	16.983334	30.333334	1023.000000	1023.000000	2046.000000
6.540000	-0.022211	-13.126413	0.122604	-9.399487	1.038115	-4.887645	0.000000	-10.000000	-0.266667	17.766666	35.833332	1023.000000	1023.000000	2046.000000
6.560000	-0.022001	-13.002824	0.122189	-9.206373	1.021176	-4.939815	0.000000	-10.000000	-0.275000	18.766666	41.500000	1023.000000	1023.000000	2046.000000
6.580000	-0.022411	-13.245008	-0.125967	-9.045182	1.041870	-5.115729	0.000000	-10.000000	-0.300000	19.633333	47.833332	1023.000000	1023.000000	2046.000000
6.600000	-0.022797	-13.473229	-0.272683	-8.941283	0.991586	-5.250849	0.000000	-10.000000	-0.333333	20.783335	54.333332	1023.000000	1023.000000	2046.000000
6.620000	-0.022835	-13.495223	-0.382666	-8.837325	0.974125	-5.249356	0.000000	-10.000000	-0.366667	21.800001	61.166668	1023.000000	1023.000000	2046.000000
6.640000	-0.022671	-13.398444	-0.410930	-8.723650	0.929977	-5.193841	0.000000	-10.000000	-0.400000	22.816668	68.166664	1023.000000	1023.000000	2046.000000
6.660000	-0.022227	-13.136058	-0.505894	-8.559475	0.949667	-5.020356	0.000000	-10.000000	-0.408333	23.483334	75.500000	1023.000000	1023.000000	2046.000000
6.680000	-0.021476	-12.692080	-0.578974	-8.277414	0.962963	-4.798655	0.000000	-10.000000	-0.425000	24.100000	83.166664	1023.000000	1023.000000	2046.000000
6.700000	-0.020819	-12.303958	-0.616591	-8.130656	0.952172	-4.508882	0.000000	-10.000000	-0.416667	24.350000	91.000000	1023.000000	1023.000000	2046.000000
6.720000	-0.019764	-11.680739	-0.586688	-7.830818	0.925681	-4.188914	0.000000	-10.000000	-0.408333	24.516666	99.166664	1023.000000	1023.000000	2046.000000
6.740000	-0.018808	-11.115292	-0.600339	-7.543514	0.884274	-3.855713	0.000000	-10.000000	-0.375000	24.116667	107.500000	1023.000000	1023.000000	2046.000000
6.760000	-0.017669	-10.442450	-0.622345	-7.217430	1.029937	-3.632612	0.000000	-10.000000	-0.350000	23.400002	115.833336	1023.000000	1023.000000	2046.000000
6.780000	-0.016301	-9.633622	-0.531485	-6.843105	1.165815	-3.424847	0.000000	-10.000000	-0.316667	22.416668	123.666664	1023.000000	1023.000000	2046.000000
6.800000	-0.015018	-8.875557	-0.316037	-6.597615	1.156505	-3.118410	0.000000	-10.000000	-0.275000	21.350000	131.333328	1023.000000	1023.000000	2046.000000
6.820000	-0.013432	-7.938524	-0.055987	-6.480350	1.383540	-2.785727	0.000000	-10.000000	-0.241667	19.966667	138.500000	1023.000000	1023.000000	2046.000000
6.840000	-0.011866	-7.012934	0.263109	-6.245315	1.419992	-2.450721	0.000000	-10.000000	-0.225000	18.600000	145.666672	1023.000000	1023.000000	2046.000000
6.860000	-0.010146	-5.996004	0.512775	-6.035833	1.648601	-2.121547	0.000000	-10.000000	-0.241667	17.866667	152.000000	1023.000000	1023.000000	2046.000000
6.880000	-0.008407	-4.968643	0.829911	-5.774937	1.838951	-1.862568	0.000000	-10.000000	-0.291667	18.600000	158.000000	1023.000000	1023.000000	2046.000000
6.900000	-0.006850	-4.048162	1.179710	-5.693991	1.988278	-1.522159	0.000000	-10.000000	-0.375000	20.549999	164.000000	1023.000000	1023.000000	2046.000000
6.920000	-0.005652	-3.340384	1.338864	-5.438366	2.092678	-1.333560	0.000000	-10.000000	-0.458333	23.316668	170.500000	1023.000000	1023.000000	2046.000000
6.940000	-0.004578	-2.705542	1.378110	-5.174279	2.244748	-1.154121	0.000000	-10.000000	-0.525000	25.750000	178.000000	1023.000000	1023.000000	2046.000000
6.960000	-0.003422	-2.022505	1.473963	-5.034657	2.309090	-0.770902	0.000000	-10.000000	-0.550000	27.666668	186.166672	1023.000000	1023.000000	2046.000000
6.980000	-0.002432	-1.437274	1.588276	-4.902039	2.302706	-0.426217	0.000000	-10.000000	-0.575000	28.600000	195.166672	1023.000000	1023.000000	2046.000000
7.000000	-0.001341	-0.792445	1.592189	-4.587704	2.340086	-0.137015	0.000000	-10.000000	-0.583333	29.116667	204.500000	1023.000000	1023.000000	2046.000000
7.020000	0.000060	0.035476	1.597689	-4.129180	2.348652	0.218316	0.000000	-10.000000	-0.608333	29.450001	214.000000	1023.000000	1023.000000	2046.000000
7.040000	0.001883	1.112568	1.659996	-3.592162	2.305896	0.738838	0.000000	-10.000000	-0.625000	29.766666	223.666672	1023.000000	1023.000000	2046.000000
7.060000	0.003794	2.242159	1.763133	-3.018861	2.273472	1.224416	0.000000	-10.000000	-0.633333	29.933334	233.500000	1023.000000	1023.000000	2046.000000
7.080000	0.006098	3.603752	1.934957	-2.385902	2.404445	1.650252	0.000000	-10.000000	-0.633333	29.750000	243.500000	1023.000000	1023.000000	2046.000000
7.100000	0.008365	4.943432	2.090572	-1.827293	2.606163	2.073990	0.000000	-10.000000	-0.633333	30.050001	253.500000	1023.000000	1023.000000	2046.000000
7.120000	0.010886	6.433696	2.285384	-1.232183	2.930726	2.449770	0.000000	-10.000000	-0.650000	30.383333	263.500000	1023.000000	1023.000000	2046.000000
7.140000	0.013625	8.052120	2.612536	-0.660883	3.148582	2.951886	0.000000	-10.000000	-0.666667	31.216667	273.500000	1023.000000	1023.000000	2046.000000
7.160000	0.016028	9.472350	2.845315	-0.120345	3.294183	3.453198	0.000000	-10.000000	-0.683333	31.516666	283.833344	1023.000000	1023.000000	2046.000000
7.180000	0.018281	10.804104	3.061074	0.327210	3.325339	4.090481	0.000000	-10.000000	-0.700000	32.100002	294.333344	1023.000000	1023.000000	2046.000000
7.200000	0.020360	12.032946	3.232599	0.962841	3.265894	4.571611	0.000000	-10.000000	-0.716667	32.283333	305.166656	1023.000000	1023.000000	2046.000000
7.220000	0.022862	13.511218	3.309461	1.627261	3.376564	5.197932	0.000000	-10.000000	-0.733333	32.650002	315.833344	1023.000000	1023.000000	2046.000000
7.240000	0.025046	14.802172	3.477678	2.228612	3.329303	5.766578	0.000000	-10.000000	-0.725000	32.483334	326.666656	1023.000000	1023.000000	2046.000000
7.260000	0.027073	15.999964	3.602760	2.788573	3.554908	6.053723	0.000000	-10.000000	-0.708333	32.183334	337.500000	1023.000000	1023.000000	2046.000000
7.280000	0.028556	16.876318	3.591591	3.305127	3.832801	6.146799	0.000000	-10.000000	-0.683333	31.733334	348.333344	1023.000000	1023.000000	2046.000000
7.300000	0.029899	17.670052	3.523115	3.960278	3.941606	6.245053	0.000000	-10.000000	-0.666667	31.533333	359.000000	1023.000000	1023.000000	2046.000000
7.320000	0.031645	18.702108	3.504178	4.719065	4.060534	6.418332	0.000000	-10.000000	-0.658333	31.500000	366.000000	1023.000000	1023.000000	2046.000000
7.340000	0.032905	19.446705	3.597799	5.210837	4.003526	6.634543	0.000000	-10.000000	-0.641667	31.366667	376.500000	1023.000000	1023.000000	2046.000000
7.360000	0.033686	19.908241	3.623561	5.622106	3.940353	6.722221	0.000000	-10.000000	-0.633333	31.333334	387.166656	1023.000000	1023.000000	2046.000000
7.380000	0.033563	19.835838	3.409322	5.951472	3.804091	6.670953	0.000000	-10.000000	-0.616667	30.966667	401.166656	1023.000000	1023.000000	2046.000000
7.400000	0.033149	19.590836	3.164505	6.126588	3.738424	6.561319	0.000000	-10.000000	-0.625000	30.783333	411.500000	1023.000000	1023.000000	2046.000000
7.420000	0.033461	19.775520	3.088365	6.353484	3.657000	6.676672	0.000000	-10.000000	-0.650000	30.766666	421.833344	1023.000000	1023.000000	2046.000000
7.440000	0.034548	20.417774	3.117094	6.623466	3.800617	6.876597	0.000000	-10.000000	-0.683333	31.316668	432.166656	1023.000000	1023.000000	2046.000000
7.460000	0.035832	21.176882	3.059171	7.078234	3.956553	7.082923	0.000000	-10.000000	-0.716667	31.866667	442.666656	1023.000000	1023.000000	2046.000000
7.480000	0.037172	21.968756	2.981184	7.596578	4.132929	7.258065	0.000000	-10.000000	-0.741667	32.549999	453.000000	1023.000000	1023.000000	2046.000000
7.500000	0.038600	22.812672	3.009412	8.112485	4.049388	7.641387	0.000000	-10.000000	-0.750000	32.850002	463.666656	1023.000000	1023.000000	2046.000000
7.520000	0.040073	23.683376	3.076942	8.575349	3.949390	8.081695	0.000000	-10.000000	-0.733333	32.783333	474.500000	1023.000000	1023.000000	2046.000000
7.540000	0.041625	24.600323	3.085022	9.179041	3.871530	8.464729	0.000000	-10.000000	-0.708333	32.400002	485.500000	1023.000000	1023.000000	2046.000000
7.560000	0.043241	25.555368	3.030360	9.811692	3.887659	8.825656	0.000000	-10.000000	-0.691667	31.816668	496.500000	1023.000000	1023.000000	2046.000000
7.580000	0.044954	26.567856	3.003923	10.389234	3.922759	9.251940	0.000000	-10.000000	-0.675000	31.433334	507.166656	1023.000000	1023.000000	2046.000000
7.600000	0.046718	27.610245	2.970099	10.825127	4.111972	9.703046	0.000000	-10.000000	-0.650000	31.000000	517.833313	1023.000000	1023.000000	2046.000000
7.620000	0.048589	28.716066	2.970016	11.323491	4.400809	10.021751	0.000000	-10.000000	-0.625000	30.783335	528.166687	1023.000000	1023.000000	2046.000000
7.640000	0.050426	29.801958	3.175940	11.717085	4.373995	10.534937	0.000000	-10.000000	-0.625000	30.716667	538.500000	1023.000000	1023.000000	2046.000000
7.660000	0.052554	31.059610	3.458442	12.189840	4.396039	11.015290	0.000000	-10.000000	-0.633333	30.450001	548.666687	1023.000000	1023.000000	2046.000000
7.680000	0.054820	32.398811	3.703654	12.651619	4.574398	11.469139	0.000000	-10.000000	-0.650000	30.366667	559.000000	1023.000000	1023.000000	2046.000000
7.700000	0.056792	33.564106	3.954738	13.023555	4.776158	11.809655	0.000000	-10.000000	-0.658333	30.050001	569.333313	1023.000000	1023.000000	2046.000000
7.720000	0.058412	34.521515	4.079734	13.300808	5.078657	12.062315	0.000000	-10.000000	-0.641667	30.150002	579.500000	1023.000000	1023.000000	2046.000000
7.740000	0.059425	35.120247	3.993479	13.662017	5.247054	12.217698	0.000000	-10.000000	-0.625000	29.850000	589.500000	1023.000000	1023.000000	2046.000000
7.760000	0.060570	35.796848	3.947566	14.069115	5.251348	12.528821	0.000000	-10.000000	-0.583333	29.550001	599.500000	1023.000000	1023.000000	2046.000000
7.780000	0.061266	36.208271	4.032485	14.241008	5.142673	12.792104	0.000000	-10.000000	-0.541667	28.516666	609.333313	1023.000000	1023.000000	2046.000000
7.800000	0.062431	36.896744	4.085097	14.596663	5.099292	13.115693	0.000000	-10.000000	-0.475000	27.450001	619.000000	1023.000000	1023.000000	2046.000000
7.820000	0.063814	37.713795	4.092429	15.097959	5.099048	13.424361	0.000000	-10.000000	-0.433333	26.400000	628.333313	1023.000000	1023.000000	2046.000000
7.840000	0.065734	38.848625	4.113312	15.735523	5.210094	13.789696	0.000000	-10.000000	-0.425000	25.683334	637.333313	1023.000000	1023.000000	2046.000000
7.860000	0.068012	40.195084	4.257662	16.440355	5.293265	14.203800	0.000000	-10.000000	-0.433333	25.166666	646.000000	1023.000000	1023.000000	2046.000000
7.880000	0.070656	41.757782	4.349262	17.148006	5.599872	14.660642	0.000000	-10.000000	-0.433333	24.766666	654.500000	1023.000000	1023.000000	2046.000000
7.900000	0.073424	43.393661	4.578361	17.847826	5.794221	15.173253	0.000000	-10.000000	-0.425000	24.500000	662.833313	1023.000000	1023.000000	2046.000000
7.920000	0.076022	44.928730	4.874745	18.486681	5.869528	15.697776	0.000000	-10.000000	-0.425000	24.400000	671.000000	1023.000000	1023.000000	2046.000000
7.940000	0.078291	46.270123	5.129939	19.104961	5.881027	16.154196	0.000000	-10.000000	-0.425000	24.366667	679.000000	1023.000000	1023.000000	2046.000000
7.960000	0.080570	47.616814	5.331001	19.806253	5.850345	16.629215	0.000000	-10.000000	-0.416667	24.333334	687.000000	1023.000000	1023.000000	2046.000000
7.980000	0.082830	48.952370	5.422836	20.420425	5.961451	17.147655	0.000000	-10.000000	-0.391667	24.100000	695.333313	1023.000000	1023.000000	2046.000000
8.000000	0.084540	49.963417	5.543271	20.947489	6.053029	17.419630	0.000000	-10.000000	-0.366667	23.866667	701.000000	1023.000000	1023.000000	2046.000000
8.020000	0.085563	50.567516	5.510314	21.430292	6.125540	17.501371	0.000000	-10.000000	-0.358333	23.216667	709.000000	1023.000000	1023.000000	2046.000000
8.040000	0.086897	51.356232	5.409523	22.121418	6.179354	17.645935	0.000000	-10.000000	-0.341667	22.883333	716.666687	1023.000000	1023.000000	2046.000000
8.060000	0.088358	52.219769	5.251732	22.965376	6.321380	17.681280	0.000000	-10.000000	-0.333333	22.333334	726.666687	1023.000000	1023.000000	2046.000000
8.080000	0.089277	52.762985	5.218515	23.595673	6.248489	17.700308	0.000000	-10.000000	-0.308333	22.166666	734.333313	1023.000000	1023.000000	2046.000000
8.100000	0.090056	53.222927	5.227127	23.976910	6.282812	17.736076	0.000000	-10.000000	-0.325000	21.733334	741.666687	1023.000000	1023.000000	2046.000000
8.120000	0.089955	53.163395	5.131043	24.339548	6.103009	17.589796	0.000000	-10.000000	-0.333333	21.566668	749.000000	1023.000000	1023.000000	2046.000000
8.140000	0.089504	52.897015	4.879689	24.615517	5.983078	17.418730	0.000000	-10.000000	-0.350000	21.500000	756.166687	1023.000000	1023.000000	2046.000000
8.160000	0.089493	52.890312	4.745950	24.969368	5.922958	17.252035	0.000000	-10.000000	-0.358333	21.633333	763.333313	1023.000000	1023.000000	2046.000000
8.180000	0.090374	53.411152	4.727652	25.308439	6.134235	17.240826	0.000000	-10.000000	-0.366667	21.716667	768.166687	1023.000000	1023.000000	2046.000000
8.200000	0.091089	53.833878	4.648566	25.653229	6.294733	17.237352	0.000000	-10.000000	-0.383333	22.500000	775.333313	1023.000000	1023.000000	2046.000000
8.220000	0.091958	54.347328	4.769869	25.943239	6.197759	17.436460	0.000000	-10.000000	-0.391667	23.200001	782.833313	1023.000000	1023.000000	2046.000000
8.240000	0.092889	54.897255	4.789135	26.422216	6.093183	17.592720	0.000000	-10.000000	-0.400000	23.900000	790.333313	1023.000000	1023.000000	2046.000000
8.260000	0.093879	55.482456	4.655435	26.930609	6.030664	17.865749	0.000000	-10.000000	-0.383333	23.333334	798.333313	1023.000000	1023.000000	2046.000000
8.280000	0.095268	56.303600	4.630149	27.411861	6.003875	18.257717	0.000000	-10.000000	-0.358333	22.583334	806.166687	1023.000000	1023.000000	2046.000000
8.300000	0.096619	57.101997	4.475225	27.977240	6.157155	18.492378	0.000000	-10.000000	-0.333333	21.833334	814.000000	1023.000000	1023.000000	2046.000000
8.320000	0.097667	57.721344	4.363027	28.437088	6.239760	18.681471	0.000000	-10.000000	-0.325000	21.216667	819.000000	1023.000000	1023.000000	2046.000000
8.340000	0.098665	58.311035	4.364497	28.764696	6.190655	18.991186	0.000000	-10.000000	-0.300000	20.400000	826.000000	1023.000000	1023.000000	2046.000000
8.360000	0.099426	58.760517	4.424751	28.912745	6.031869	19.391151	0.000000	-10.000000	-0.266667	19.250000	835.333313	1023.000000	1023.000000	2046.000000
8.380000	0.100637	59.476227	4.457729	29.233944	5.977978	19.806578	0.000000	-10.000000	-0.208333	17.933332	844.166687	1023.000000	1023.000000	2046.000000
8.400000	0.101975	60.267128	4.514450	29.563396	5.979757	20.209524	0.000000	-10.000000	-0.175000	17.049999	848.500000	1023.000000	1023.000000	2046.000000
8.420000	0.103784	61.336586	4.566010	29.845478	6.322102	20.602997	0.000000	-10.000000	-0.141667	15.550000	854.166687	1023.000000	1023.000000	2046.000000
8.440000	0.105117	62.124096	4.704796	29.950798	6.703235	20.765268	0.000000	-10.000000	-0.108333	13.616667	859.500000	1023.000000	1023.000000	2046.000000
8.460000	0.105064	62.092640	4.916805	29.720745	6.710174	20.744917	0.000000	-10.000000	-0.058333	10.883333	866.166687	1023.000000	1023.000000	2046.000000
8.480000	0.104369	61.682285	4.968396	29.333931	6.602584	20.777374	0.000000	-10.000000	-0.016667	7.700000	870.166687	1023.000000	1023.000000	2046.000000
8.500000	0.103512	61.175743	4.841187	29.104731	6.467923	20.761902	0.000000	-10.000000	0.016667	3.250000	873.166687	1023.000000	1023.000000	2046.000000
8.520000	0.102684	60.686138	4.675123	28.843885	6.365940	20.801191	0.000000	-10.000000	0.033333	-1.050000	875.000000	1023.000000	1023.000000	2046.000000
8.540000	0.102122	60.354267	4.547392	28.638891	6.386861	20.781122	0.000000	-10.000000	0.050000	-5.066667	875.833313	1023.000000	1023.000000	2046.000000
8.560000	0.101688	60.097439	4.444923	28.428942	6.544826	20.678747	0.000000	-10.000000	0.041667	-7.166667	876.000000	1023.000000	1023.000000	2046.000000
8.580000	0.101441	59.951546	4.509766	28.264763	6.591629	20.585390	0.000000	-10.000000	0.025000	-8.750000	876.000000	1023.000000	1023.000000	2046.000000
8.600000	0.101588	60.038273	4.739585	28.220676	6.521006	20.557003	0.000000	-10.000000	0.008333	-9.216667	876.000000	1023.000000	1023.000000	2046.000000
8.620000	0.101974	60.266388	4.996294	28.132853	6.487965	20.649277	0.000000	-10.000000	0.008333	-9.583334	876.000000	1023.000000	1023.000000	2046.000000
8.640000	0.102749	60.724911	5.233600	28.198692	6.465758	20.826862	0.000000	-10.000000	0.025000	-9.666667	876.000000	1023.000000	1023.000000	2046.000000
8.660000	0.103508	61.173119	5.380052	28.297989	6.555927	20.939150	0.000000	-10.000000	0.025000	-9.600000	869.000000	1023.000000	1023.000000	2046.000000
8.680000	0.104397	61.698624	5.513985	28.325247	6.675498	21.183895	0.000000	-10.000000	0.033333	-9.283334	861.000000	1023.000000	1023.000000	2046.000000
8.700000	0.104939	62.018814	5.600911	28.328199	6.827506	21.262199	0.000000	-10.000000	0.033333	-9.116667	853.000000	1023.000000	1023.000000	2046.000000
8.720000	0.105147	62.141769	5.687592	28.187670	7.089270	21.177237	0.000000	-10.000000	0.041667	-9.133333	851.000000	1023.000000	1023.000000	2046.000000
8.740000	0.103947	61.432579	5.707808	27.783623	7.106689	20.834463	0.000000	-10.000000	0.041667	-9.400001	849.000000	1023.000000	1023.000000	2046.000000
8.760000	0.102703	60.697617	5.565322	27.566645	7.122492	20.443159	0.000000	-10.000000	0.041667	-9.933333	844.666687	1023.000000	1023.000000	2046.000000
8.780000	0.101375	59.912441	5.461836	27.396202	6.825117	20.229286	0.000000	-10.000000	0.050000	-10.683333	840.166687	1023.000000	1023.000000	2046.000000
8.800000	0.100355	59.309757	5.416231	27.333786	6.488934	20.070805	0.000000	-10.000000	0.050000	-11.200000	836.666687	1023.000000	1023.000000	2046.000000
8.820000	0.099568	58.844475	5.350387	27.247498	6.412568	19.834021	0.000000	-10.000000	0.050000	-11.716666	834.333313	1023.000000	1023.000000	2046.000000
8.840000	0.098490	58.207573	5.262074	27.036682	6.332007	19.576807	0.000000	-10.000000	0.058333	-12.150000	831.833313	1023.000000	1023.000000	2046.000000
8.860000	0.096811	57.215233	5.143886	26.830008	6.231251	19.010088	0.000000	-10.000000	0.091667	-13.350000	826.166687	1023.000000	1023.000000	2046.000000
8.880000	0.094554	55.881332	4.924911	26.387808	6.097433	18.471180	0.000000	-10.000000	0.125000	-14.283334	821.666687	1023.000000	1023.000000	2046.000000
8.900000	0.092717	54.795643	4.814696	25.914265	6.079977	17.986708	0.000000	-10.000000	0.150000	-14.933333	816.833313	1023.000000	1023.000000	2046.000000
8.920000	0.091736	54.215706	4.754673	25.556820	6.213361	17.690851	0.000000	-10.000000	0.108333	-13.700000	812.000000	1023.000000	1023.000000	2046.000000
8.940000	0.090500	53.485325	4.637848	25.234892	6.241934	17.370649	0.000000	-10.000000	0.075000	-12.166667	805.833313	1023.000000	1023.000000	2046.000000
8.960000	0.089790	53.066063	4.601918	24.994728	6.265324	17.204094	0.000000	-10.000000	0.041667	-10.916667	800.333313	1023.000000	1023.000000	2046.000000
8.980000	0.088786	52.472706	4.564778	24.762802	6.155673	16.989454	0.000000	-10.000000	0.050000	-10.783333	798.000000	1023.000000	1023.000000	2046.000000
9.000000	0.087671	51.813358	4.508198	24.497421	5.984815	16.822924	0.000000	-10.000000	0.083333	-12.216666	794.333313	1023.000000	1023.000000	2046.000000
9.020000	0.086394	51.058804	4.410204	24.211975	5.750631	16.685993	0.000000	-10.000000	0.116667	-13.483334	791.666687	1023.000000	1023.000000	2046.000000
9.040000	0.085077	50.280640	4.253007	23.884048	5.570449	16.573135	0.000000	-10.000000	0.166667	-15.716666	785.500000	1023.000000	1023.000000	2046.000000
9.060000	0.083869	49.566727	4.104210	23.553797	5.398690	16.510031	0.000000	-10.000000	0.200000	-17.266666	780.000000	1023.000000	1023.000000	2046.000000
9.080000	0.082682	48.865143	3.958831	23.128283	5.374393	16.403637	0.000000	-10.000000	0.233333	-18.816666	774.500000	1023.000000	1023.000000	2046.000000
9.100000	0.081541	48.190437	3.871143	22.528475	5.344449	16.446371	0.000000	-10.000000	0.283333	-19.950001	770.333313	1023.000000	1023.000000	2046.000000
9.120000	0.080573	47.618862	3.915675	21.883980	5.321078	16.498131	0.000000	-10.000000	0.341667	-21.483334	763.333313	1023.000000	1023.000000	2046.000000
9.140000	0.080048	47.308407	3.927276	21.427389	5.500757	16.452984	0.000000	-10.000000	0.400000	-23.016666	756.333313	1023.000000	1023.000000	2046.000000
9.160000	0.079256	46.840317	3.984025	20.848471	5.681711	16.326109	0.000000	-10.000000	0.450000	-24.216667	749.000000	1023.000000	1023.000000	2046.000000
9.180000	0.078029	46.115372	4.072417	20.140379	5.910950	15.991627	0.000000	-10.000000	0.483333	-25.100000	743.500000	1023.000000	1023.000000	2046.000000
9.200000	0.075678	44.725594	4.200767	19.140659	5.903433	15.480733	0.000000	-10.000000	0.533333	-26.416666	735.166687	1023.000000	1023.000000	2046.000000
9.220000	0.072819	43.036316	4.179825	18.132269	5.697490	15.026732	0.000000	-10.000000	0.558333	-27.600000	726.166687	1023.000000	1023.000000	2046.000000
9.240000	0.070184	41.478733	4.142920	17.125441	5.542758	14.667617	0.000000	-10.000000	0.583333	-28.283335	717.000000	1023.000000	1023.000000	2046.000000
9.260000	0.067826	40.085201	4.070381	16.147076	5.469751	14.397995	0.000000	-10.000000	0.600000	-28.666668	707.666687	1023.000000	1023.000000	2046.000000
9.280000	0.065332	38.611305	4.007231	15.285398	5.345116	13.973560	0.000000	-10.000000	0.633333	-29.233334	698.166687	1023.000000	1023.000000	2046.000000
9.300000	0.063522	37.541370	4.010420	14.526371	5.383330	13.621250	0.000000	-10.000000	0.658333	-29.833334	688.500000	1023.000000	1023.000000	2046.000000
9.320000	0.061982	36.631371	4.051166	13.867237	5.385672	13.327296	0.000000	-10.000000	0.675000	-30.433332	678.500000	1023.000000	1023.000000	2046.000000
9.340000	0.061069	36.092018	4.117784	13.345598	5.539230	13.089406	0.000000	-10.000000	0.700000	-31.083334	668.333313	1023.000000	1023.000000	2046.000000
9.360000	0.060380	35.684467	4.269730	12.870771	5.768074	12.775894	0.000000	-10.000000	0.725000	-31.750000	658.000000	1023.000000	1023.000000	2046.000000
9.380000	0.059830	35.359566	4.551666	12.405461	5.804739	12.597698	0.000000	-10.000000	0.758333	-32.250000	647.333313	1023.000000	1023.000000	2046.000000
9.400000	0.059036	34.890545	4.836241	11.895950	5.792280	12.366076	0.000000	-10.000000	0.758333	-32.266666	629.333313	1023.000000	1023.000000	2046.000000
9.420000	0.058096	34.334843	5.111214	11.358623	5.709436	12.155570	0.000000	-10.000000	0.758333	-32.066666	614.833313	1023.000000	1023.000000	2046.000000
9.440000	0.057002	33.688156	5.294427	10.818268	5.680699	11.894763	0.000000	-10.000000	0.750000	-31.900000	604.000000	1023.000000	1023.000000	2046.000000
9.460000	0.055459	32.776291	5.312967	10.250896	5.771574	11.440853	0.000000	-10.000000	0.750000	-32.000000	600.500000	1023.000000	1023.000000	2046.000000
9.480000	0.053318	31.510939	5.309548	9.598866	5.717241	10.885283	0.000000	-10.000000	0.750000	-32.083336	593.333313	1023.000000	1023.000000	2046.000000
9.500000	0.050831	30.040920	5.080512	9.011392	5.742706	10.206310	0.000000	-10.000000	0.758333	-32.433334	582.666687	1023.000000	1023.000000	2046.000000
9.520000	0.048825	28.855522	4.923800	8.657546	5.654853	9.619323	0.000000	-10.000000	0.758333	-32.666668	571.833313	1023.000000	1023.000000	2046.000000
9.540000	0.047096	27.833563	4.810846	8.303830	5.620813	9.098072	0.000000	-10.000000	0.775000	-32.983334	561.000000	1023.000000	1023.000000	2046.000000
9.560000	0.045279	26.759659	4.744016	7.878845	5.531899	8.604898	0.000000	-10.000000	0.775000	-32.950001	550.000000	1023.000000	1023.000000	2046.000000
9.580000	0.043587	25.759640	4.685346	7.514421	5.522444	8.037427	0.000000	-10.000000	0.783333	-32.950001	539.000000	1023.000000	1023.000000	2046.000000
9.600000	0.041279	24.395861	4.694334	7.173850	5.364678	7.163000	0.000000	-10.000000	0.775000	-32.883335	528.000000	1023.000000	1023.000000	2046.000000
9.620000	0.038342	22.660025	4.583724	6.600022	5.137815	6.338463	0.000000	-10.000000	0.758333	-32.583336	517.000000	1023.000000	1023.000000	2046.000000
9.640000	0.035172	20.786865	4.460261	5.892910	4.866482	5.567213	0.000000	-10.000000	0.733333	-31.950001	506.166656	1023.000000	1023.000000	2046.000000
9.660000	0.032456	19.181726	4.382757	5.238357	4.671644	4.888969	0.000000	-10.000000	0.683333	-31.266666	495.500000	1023.000000	1023.000000	2046.000000
9.680000	0.030228	17.864597	4.136340	4.753463	4.663099	4.311696	0.000000	-10.000000	0.658333	-30.550001	485.000000	1023.000000	1023.000000	2046.000000
9.700000	0.027755	16.403036	3.909173	4.134482	4.600712	3.758669	0.000000	-10.000000	0.641667	-30.200001	474.666656	1023.000000	1023.000000	2046.000000
9.720000	0.025722	15.201659	3.616153	3.678108	4.601034	3.306364	0.000000	-10.000000	0.650000	-29.833334	464.500000	1023.000000	1023.000000	2046.000000
9.740000	0.023897	14.123185	3.518453	3.219057	4.462152	2.923523	0.000000	-10.000000	0.650000	-29.883333	454.500000	1023.000000	1023.000000	2046.000000
9.760000	0.022049	13.031125	3.410444	2.738560	4.421484	2.460637	0.000000	-10.000000	0.666667	-30.233334	444.500000	1023.000000	1023.000000	2046.000000
9.780000	0.020288	11.990292	3.323851	2.214921	4.365043	2.086476	0.000000	-10.000000	0.700000	-30.716667	434.500000	1023.000000	1023.000000	2046.000000
9.800000	0.018651	11.022908	3.256712	1.782575	4.228905	1.754715	0.000000	-10.000000	0.741667	-31.433334	424.333344	1023.000000	1023.000000	2046.000000
9.820000	0.017087	10.098508	3.185592	1.325771	4.158065	1.429080	0.000000	-10.000000	0.766667	-32.116669	414.000000	1023.000000	1023.000000	2046.000000
9.840000	0.015561	9.196349	3.174031	0.698334	4.051254	1.272731	0.000000	-10.000000	0.783333	-32.700001	403.333344	1023.000000	1023.000000	2046.000000
9.860000	0.014416	8.520095	3.306115	0.042474	3.978032	1.193474	0.000000	-10.000000	0.791667	-33.200001	392.500000	1023.000000	1023.000000	2046.000000
9.880000	0.013519	7.989588	3.370654	-0.465310	4.024113	1.060132	0.000000	-10.000000	0.800000	-33.366669	381.333344	1023.000000	1023.000000	2046.000000
9.900000	0.012701	7.506267	3.461403	-0.854946	4.076640	0.823171	0.000000	-10.000000	0.808333	-33.650002	370.166656	1023.000000	1023.000000	2046.000000
9.920000	0.011609	6.860726	3.515725	-1.348476	4.203012	0.490465	0.000000	-10.000000	0.800000	-33.616665	358.833344	1023.000000	1023.000000	2046.000000
9.940000	0.010406	6.149813	3.535731	-1.899747	4.320314	0.193514	0.000000	-10.000000	0.783333	-33.483334	347.666656	1023.000000	1023.000000	2046.000000
9.960000	0.008569	5.064318	3.509292	-2.564958	4.263421	-0.143437	0.000000	-10.000000	0.758333	-32.933334	336.500000	1023.000000	1023.000000	2046.000000
9.980000	0.006783	4.008544	3.495309	-3.215350	4.099666	-0.371080	0.000000	-10.000000	0.741667	-32.283333	325.500000	1023.000000	1023.000000	2046.000000
10.000000	0.005196	3.071013	3.444446	-3.781415	4.045806	-0.637824	0.000000	-10.000000	0.716667	-31.533335	314.833344	1023.000000	1023.000000	2046.000000
10.020000	0.003447	2.037387	3.370096	-4.391925	4.029366	-0.970150	0.000000	-10.000000	0.683333	-30.900000	304.166656	1023.000000	1023.000000	2046.000000
10.040000	0.001732	1.023889	3.288762	-4.939250	3.929358	-1.254981	0.000000	-10.000000	0.650000	-30.466667	293.833344	1023.000000	1023.000000	2046.000000
10.060000	0.000200	0.118217	3.243782	-5.387008	3.758262	-1.496818	0.000000	-10.000000	0.633333	-30.033333	283.500000	1023.000000	1023.000000	2046.000000
10.080000	-0.000768	-0.453900	3.131866	-5.662563	3.652812	-1.576015	0.000000	-10.000000	0.616667	-29.533333	273.500000	1023.000000	1023.000000	2046.000000
10.100000	-0.001650	-0.975162	3.002636	-5.882724	3.612453	-1.707527	0.000000	-10.000000	0.608333	-29.066668	263.833344	1023.000000	1023.000000	2046.000000
10.120000	-0.002255	-1.332412	2.942824	-5.971008	3.538028	-1.842256	0.000000	-10.000000	0.591667	-28.666666	254.166672	1023.000000	1023.000000	2046.000000
10.140000	-0.002622	-1.549319	2.939077	-6.123936	3.517562	-1.882022	0.000000	-10.000000	0.566667	-28.216667	244.666672	1023.000000	1023.000000	2046.000000
10.160000	-0.003079	-1.819952	2.999051	-6.236021	3.455604	-2.038586	0.000000	-10.000000	0.525000	-27.450001	235.166672	1023.000000	1023.000000	2046.000000
10.180000	-0.003021	-1.785194	3.141486	-6.283751	3.360796	-2.003726	0.000000	-10.000000	0.491667	-26.600000	226.000000	1023.000000	1023.000000	2046.000000
10.200000	-0.002738	-1.618149	3.178281	-6.292601	3.433526	-1.937355	0.000000	-10.000000	0.466667	-25.983334	217.166672	1023.000000	1023.000000	2046.000000
10.220000	-0.002225	-1.314709	3.249295	-6.273804	3.518288	-1.808488	0.000000	-10.000000	0.450000	-25.433334	208.500000	1023.000000	1023.000000	2046.000000
10.240000	-0.002293	-1.355370	3.192468	-6.245813	3.535305	-1.837330	0.000000	-10.000000	0.425000	-24.716667	200.166672	1023.000000	1023.000000	2046.000000
10.260000	-0.002567	-1.517171	3.097801	-6.258204	3.475282	-1.832051	0.000000	-10.000000	0.391667	-23.933334	192.000000	1023.000000	1023.000000	2046.000000
10.280000	-0.002627	-1.552580	3.075072	-6.275671	3.452287	-1.804267	0.000000	-10.000000	0.366667	-23.050001	184.000000	1023.000000	1023.000000	2046.000000
10.300000	-0.003191	-1.885779	3.133651	-6.455430	3.428854	-1.992854	0.000000	-10.000000	0.350000	-22.566668	176.166672	1023.000000	1023.000000	2046.000000
10.320000	-0.004678	-2.764556	3.017814	-6.816323	3.429208	-2.395255	0.000000	-10.000000	0.333333	-22.233334	168.500000	1023.000000	1023.000000	2046.000000
10.340000	-0.006079	-3.592952	2.837738	-6.895051	3.271724	-2.807362	0.000000	-10.000000	0.316667	-22.033333	161.000000	1023.000000	1023.000000	2046.000000
10.360000	-0.007342	-4.339327	2.607403	-6.927719	3.053279	-3.072289	0.000000	-10.000000	0.308333	-21.716667	153.666672	1023.000000	1023.000000	2046.000000
10.380000	-0.008728	-5.158528	2.343167	-7.012233	2.863689	-3.353151	0.000000	-10.000000	0.300000	-21.200001	146.500000	1023.000000	1023.000000	2046.000000
10.400000	-0.010158	-6.003285	2.084804	-7.118469	2.655683	-3.625304	0.000000	-10.000000	0.300000	-20.683334	139.500000	1023.000000	1023.000000	2046.000000
10.420000	-0.011358	-6.712840	1.861255	-7.120203	2.539839	-3.993731	0.000000	-10.000000	0.291667	-20.133333	132.500000	1023.000000	1023.000000	2046.000000
10.440000	-0.013251	-7.831526	1.637756	-7.308124	2.215648	-4.376807	0.000000	-10.000000	0.275000	-19.333334	125.833336	1023.000000	1023.000000	2046.000000
10.460000	-0.015186	-8.974948	1.268450	-7.494564	2.000183	-4.749017	0.000000	-10.000000	0.225000	-18.133333	119.333336	1023.000000	1023.000000	2046.000000
10.480000	-0.016765	-9.907986	1.019835	-7.734553	1.803944	-4.997211	0.000000	-10.000000	0.175000	-16.833334	113.333336	1023.000000	1023.000000	2046.000000
10.500000	-0.018151	-10.727447	0.749363	-7.968644	1.647139	-5.155305	0.000000	-10.000000	0.150000	-15.716667	107.666664	1023.000000	1023.000000	2046.000000
10.520000	-0.019078	-11.275215	0.460168	-8.046138	1.644504	-5.333749	0.000000	-10.000000	0.150000	-15.300000	102.333336	1023.000000	1023.000000	2046.000000
10.540000	-0.020204	-11.940758	0.139511	-8.183457	1.562920	-5.459731	0.000000	-10.000000	0.150000	-14.966667	97.166664	1023.000000	1023.000000	2046.000000
10.560000	-0.020973	-12.395148	-0.122450	-8.267379	1.539622	-5.544941	0.000000	-10.000000	0.150000	-14.816667	92.000000	1023.000000	1023.000000	2046.000000
10.580000	-0.021676	-12.810344	-0.253325	-8.398416	1.371556	-5.530159	0.000000	-10.000000	0.150000	-14.450000	87.166664	1023.000000	1023.000000	2046.000000
10.600000	-0.022474	-13.282393	-0.412582	-8.503816	1.221899	-5.587894	0.000000	-10.000000	0.150000	-14.183333	82.500000	1023.000000	1023.000000	2046.000000
10.620000	-0.022862	-13.511372	-0.480827	-8.543231	1.087962	-5.575275	0.000000	-10.000000	0.133333	-14.000000	77.833336	1023.000000	1023.000000	2046.000000
10.640000	-0.023129	-13.669449	-0.564974	-8.625797	1.008000	-5.486679	0.000000	-10.000000	0.133333	-13.733334	73.166664	1023.000000	1023.000000	2046.000000
10.660000	-0.023053	-13.624267	-0.580083	-8.703695	1.007876	-5.348364	0.000000	-10.000000	0.116667	-13.533334	68.500000	1023.000000	1023.000000	2046.000000
10.680000	-0.022912	-13.540843	-0.537760	-8.819784	1.053468	-5.236768	0.000000	-10.000000	0.116667	-13.283334	64.000000	1023.000000	1023.000000	2046.000000
10.700000	-0.022626	-13.372188	-0.386935	-8.950468	1.019094	-5.053878	0.000000	-10.000000	0.116667	-13.283334	59.500000	1023.000000	1023.000000	2046.000000
10.720000	-0.022340	-13.202973	-0.250316	-9.119513	1.111740	-4.944885	0.000000	-10.000000	0.133333	-13.316667	55.000000	1023.000000	1023.000000	2046.000000
10.740000	-0.022437	-13.260268	-0.031427	-9.361409	1.123979	-4.991412	0.000000	-10.000000	0.133333	-13.366667	50.500000	1023.000000	1023.000000	2046.000000
10.760000	-0.022552	-13.328199	0.108116	-9.687125	1.310538	-5.059729	0.000000	-10.000000	0.116667	-13.233334	46.166668	1023.000000	1023.000000	2046.000000
10.780000	-0.023246	-13.738152	0.100451	-10.040491	1.443013	-5.241125	0.000000	-10.000000	0.100000	-13.066667	41.666668	1023.000000	1023.000000	2046.000000
10.800000	-0.024172	-14.285385	0.106607	-10.368255	1.348129	-5.371865	0.000000	-10.000000	0.091667	-12.733334	37.333332	1023.000000	1023.000000	2046.000000
10.820000	-0.025306	-14.955971	0.041546	-10.717552	1.245607	-5.525572	0.000000	-10.000000	0.075000	-12.233334	33.000000	1023.000000	1023.000000	2046.000000
10.840000	-0.026186	-15.475687	-0.002972	-10.999358	1.118678	-5.592034	0.000000	-10.000000	0.066667	-11.550000	29.000000	1023.000000	1023.000000	2046.000000
10.860000	-0.027167	-16.055519	-0.143640	-11.250469	1.029439	-5.690849	0.000000	-10.000000	0.058333	-10.850000	25.000000	1023.000000	1023.000000	2046.000000
10.880000	-0.027815	-16.438463	-0.252043	-11.413977	0.923877	-5.696321	0.000000	-10.000000	0.058333	-10.133333	21.333334	1023.000000	1023.000000	2046.000000
10.900000	-0.027943	-16.514053	-0.348950	-11.341112	0.837527	-5.661518	0.000000	-10.000000	0.050000	-9.383333	18.000000	1023.000000	1023.000000	2046.000000
10.920000	-0.027991	-16.542465	-0.430312	-11.227722	0.710225	-5.594656	0.000000	-10.000000	0.050000	-8.800000	15.000000	1023.000000	1023.000000	2046.000000
10.940000	-0.027708	-16.375399	-0.354265	-11.127117	0.559957	-5.453972	0.000000	-10.000000	0.050000	-8.566667	12.000000	1023.000000	1023.000000	2046.000000
10.960000	-0.027310	-16.140139	-0.350754	-11.078588	0.630004	-5.340801	0.000000	-10.000000	0.041667	-8.383333	9.166667	1023.000000	1023.000000	2046.000000
10.980000	-0.026973	-15.940779	-0.324818	-10.941613	0.687911	-5.362258	0.000000	-10.000000	0.033333	-8.066667	6.333333	1023.000000	1023.000000	2046.000000
11.000000	-0.026699	-15.779218	-0.243676	-10.896823	0.720567	-5.359286	0.000000	-10.000000	0.016667	-7.416667	3.666667	1023.000000	1023.000000	2046.000000
11.020000	-0.026263	-15.521308	-0.203198	-10.801250	0.869327	-5.386186	0.000000	-10.000000	0.008333	-6.650000	1.333333	1023.000000	1023.000000	2046.000000
11.040000	-0.025507	-15.074777	-0.071433	-10.611844	0.942667	-5.334167	0.000000	-10.000000	0.000000	-5.750000	-0.666667	1023.000000	1023.000000	2046.000000
11.060000	-0.024618	-14.549504	0.089052	-10.544125	1.062258	-5.156690	0.000000	-10.000000	0.000000	-4.750000	-2.166667	1023.000000	1023.000000	2046.000000
11.080000	-0.023889	-14.118538	0.198384	-10.405353	1.066451	-4.978020	0.000000	-10.000000	0.000000	-3.500000	-3.666667	1023.000000	1023.000000	2046.000000
11.100000	-0.023419	-13.840691	0.238026	-10.325321	1.073409	-4.826805	0.000000	-10.000000	0.000000	-1.900000	-4.500000	1023.000000	1023.000000	2046.000000
11.120000	-0.022627	-13.372528	0.313877	-10.176224	1.111471	-4.621653	0.000000	-10.000000	0.000000	-0.383333	-5.000000	1023.000000	1023.000000	2046.000000
11.140000	-0.022076	-13.046647	0.425415	-10.071219	1.120692	-4.521535	0.000000	-10.000000	0.000000	0.750000	-5.000000	1023.000000	1023.000000	2046.000000
11.160000	-0.021695	-12.821698	0.539241	-10.044024	1.175121	-4.492037	0.000000	-10.000000	0.000000	0.750000	-5.000000	1023.000000	1023.000000	2046.000000
11.180000	-0.022672	-13.398939	0.425434	-10.208524	1.180510	-4.796360	0.000000	-10.000000	-0.008333	0.450000	-5.000000	1023.000000	1023.000000	2046.000000
11.200000	-0.023451	-13.859606	0.237831	-10.199891	1.108137	-5.005683	0.000000	-10.000000	-0.008333	0.000000	-5.000000	1023.000000	1023.000000	2046.000000
11.220000	-0.023961	-14.161249	0.117846	-10.007130	0.931185	-5.203151	0.000000	-10.000000	-0.016667	0.000000	-5.000000	1023.000000	1023.000000	2046.000000
11.240000	-0.024332	-14.380089	-0.002205	-9.900603	0.746177	-5.223457	0.000000	-10.000000	-0.008333	0.000000	-5.000000	1023.000000	1023.000000	2046.000000
11.260000	-0.024899	-14.715089	-0.127019	-9.858732	0.615350	-5.344688	0.000000	-10.000000	-0.008333	0.000000	-5.000000	1023.000000	1023.000000	2046.000000
11.280000	-0.025697	-15.186798	-0.239134	-9.840437	0.489932	-5.597159	0.000000	-10.000000	-0.008333	0.000000	-5.000000	1023.000000	1023.000000	2046.000000
11.300000	-0.026913	-15.905323	-0.448579	-9.843738	0.389323	-6.002330	0.000000	-10.000000	-0.016667	0.333333	-5.000000	1023.000000	1023.000000	2046.000000
11.320000	-0.028103	-16.608818	-0.722590	-9.935883	0.381424	-6.331768	0.000000	-10.000000	-0.033333	1.100000	-5.000000	1023.000000	1023.000000	2046.000000
11.340000	-0.028916	-17.089495	-0.940141	-10.008718	0.371631	-6.512267	0.000000	-10.000000	-0.033333	1.966667	-5.000000	1023.000000	1023.000000	2046.000000
11.360000	-0.029710	-17.558739	-1.201925	-10.111704	0.431277	-6.676388	0.000000	-10.000000	-0.033333	2.583333	-5.000000	1023.000000	1023.000000	2046.000000
11.380000	-0.030354	-17.939070	-1.431320	-10.114696	0.413880	-6.806934	0.000000	-10.000000	-0.025000	2.566667	-5.000000	1023.000000	1023.000000	2046.000000
11.400000	-0.030788	-18.195976	-1.554188	-10.182091	0.321405	-6.781102	0.000000	-10.000000	-0.016667	2.316667	-5.000000	1023.000000	1023.000000	2046.000000
11.420000	-0.031177	-18.425592	-1.688966	-10.208163	0.217805	-6.746267	0.000000	-10.000000	-0.008333	1.366667	-5.000000	1023.000000	1023.000000	2046.000000
11.440000	-0.031433	-18.576859	-1.794299	-10.192437	0.101576	-6.691699	0.000000	-10.000000	0.000000	0.616667	-5.000000	1023.000000	1023.000000	2046.000000
11.460000	-0.031688	-18.727785	-1.912984	-10.218414	-0.003492	-6.592896	0.000000	-10.000000	0.000000	0.000000	-5.000000	1023.000000	1023.000000	2046.000000
11.480000	-0.031658	-18.709833	-1.958188	-10.181392	-0.081148	-6.489106	0.000000	-10.000000	0.000000	-0.583333	-5.000000	1023.000000	1023.000000	2046.000000
11.500000	-0.031532	-18.635576	-1.956328	-10.141924	-0.178903	-6.358422	0.000000	-10.000000	0.000000	-1.500000	-5.000000	1023.000000	1023.000000	2046.000000
11.520000	-0.031143	-18.405428	-1.907524	-10.105767	-0.160492	-6.231646	0.000000	-10.000000	0.000000	-2.733333	-5.500000	1023.000000	1023.000000	2046.000000
11.540000	-0.030868	-18.243196	-1.760704	-10.260705	-0.174901	-6.046887	0.000000	-10.000000	0.008333	-3.700000	-6.333333	1023.000000	1023.000000	2046.000000
11.560000	-0.030343	-17.932644	-1.580801	-10.298975	-0.126450	-5.926419	0.000000	-10.000000	0.025000	-4.800000	-7.833333	1023.000000	1023.000000	2046.000000
11.580000	-0.029882	-17.660307	-1.360748	-10.422719	0.002010	-5.878850	0.000000	-10.000000	0.033333	-5.966667	-9.500000	1023.000000	1023.000000	2046.000000
11.600000	-0.029821	-17.624390	-1.151677	-10.690893	0.112525	-5.894344	0.000000	-10.000000	0.025000	-6.800000	-11.500000	1023.000000	1023.000000	2046.000000
11.620000	-0.030137	-17.811220	-0.957838	-11.074155	0.193794	-5.973021	0.000000	-10.000000	0.025000	-7.133334	-13.666667	1023.000000	1023.000000	2046.000000
11.640000	-0.030309	-17.912350	-0.835759	-11.401275	0.294251	-5.969568	0.000000	-10.000000	0.033333	-7.050000	-16.000000	1023.000000	1023.000000	2046.000000
11.660000	-0.030739	-18.166670	-0.829094	-11.577879	0.286824	-6.046521	0.000000	-10.000000	0.033333	-6.850000	-18.333334	1023.000000	1023.000000	2046.000000
11.680000	-0.031171	-18.422323	-0.881649	-11.722299	0.315045	-6.133420	0.000000	-10.000000	0.016667	-6.300000	-20.500000	1023.000000	1023.000000	2046.000000
11.700000	-0.031908	-18.857599	-1.002975	-11.938113	0.348161	-6.264673	0.000000	-10.000000	-0.008333	-5.483334	-22.500000	1023.000000	1023.000000	2046.000000
11.720000	-0.032502	-19.208704	-1.170909	-12.153385	0.397889	-6.282298	0.000000	-10.000000	-0.008333	-4.533333	-24.500000	1023.000000	1023.000000	2046.000000
11.740000	-0.032961	-19.480003	-1.230911	-12.213806	0.327737	-6.363023	0.000000	-10.000000	-0.025000	-3.516667	-26.166666	1023.000000	1023.000000	2046.000000
11.760000	-0.032786	-19.376755	-1.243418	-12.148885	0.266960	-6.251411	0.000000	-10.000000	-0.025000	-2.483333	-27.333334	1023.000000	1023.000000	2046.000000
11.780000	-0.032842	-19.409513	-1.189778	-12.129157	0.099258	-6.189837	0.000000	-10.000000	-0.025000	-1.866667	-27.833334	1023.000000	1023.000000	2046.000000
11.800000	-0.032401	-19.149046	-1.072804	-12.071349	0.058502	-6.063396	0.000000	-10.000000	-0.008333	-1.900000	-28.000000	1023.000000	1023.000000	2046.000000
11.820000	-0.032043	-18.937588	-0.978962	-11.978371	0.036752	-6.017007	0.000000	-10.000000	0.000000	-2.200000	-28.333334	1023.000000	1023.000000	2046.000000
11.840000	-0.031633	-18.694857	-0.893503	-11.915651	0.076435	-5.962135	0.000000	-10.000000	0.000000	-1.883333	-29.000000	1023.000000	1023.000000	2046.000000
11.860000	-0.031156	-18.413351	-0.733718	-11.888642	0.095873	-5.886865	0.000000	-10.000000	-0.016667	-0.766667	-29.666666	1023.000000	1023.000000	2046.000000
11.880000	-0.030771	-18.185745	-0.641783	-11.747457	0.116274	-5.912779	0.000000	-10.000000	-0.025000	0.800000	-30.000000	1023.000000	1023.000000	2046.000000
11.900000	-0.029977	-17.716259	-0.529422	-11.635224	0.321147	-5.872760	0.000000	-10.000000	-0.041667	2.250000	-30.000000	1023.000000	1023.000000	2046.000000
11.920000	-0.028965	-17.118158	-0.352960	-11.451023	0.398227	-5.712402	0.000000	-10.000000	-0.041667	3.750000	-30.000000	1023.000000	1023.000000	2046.000000
11.940000	-0.027615	-16.320242	-0.147505	-11.217083	0.505607	-5.461259	0.000000	-10.000000	-0.066667	5.400000	-30.000000	1023.000000	1023.000000	2046.000000
11.960000	-0.026384	-15.593049	-0.002973	-10.981340	0.615676	-5.224413	0.000000	-10.000000	-0.075000	7.366667	-30.000000	1023.000000	1023.000000	2046.000000
11.980000	-0.025340	-14.976187	0.054223	-10.699891	0.688096	-5.018614	0.000000	-10.000000	-0.108333	9.766666	-30.000000	1023.000000	1023.000000	2046.000000
12.000000	-0.024082	-14.232563	0.130747	-10.450896	0.846680	-4.759092	0.000000	-10.000000	-0.125000	11.516667	-30.000000	1023.000000	1023.000000	2046.000000
12.020000	-0.022610	-13.362249	0.228957	-10.119271	1.089696	-4.561631	0.000000	-10.000000	-0.166667	13.333334	-30.000000	1023.000000	1023.000000	2046.000000
12.040000	-0.021820	-12.895789	0.482374	-9.959841	1.085455	-4.503777	0.000000	-10.000000	-0.191667	14.266667	-21.166666	1023.000000	1023.000000	2046.000000
12.060000	-0.022001	-13.002679	0.518409	-10.007567	1.119584	-4.633105	0.000000	-10.000000	-0.208333	15.716667	-1.333333	1023.000000	1023.000000	2046.000000
12.080000	-0.021917	-12.952792	0.505701	-9.881794	1.131831	-4.708530	0.000000	-10.000000	-0.208333	16.433334	18.500000	1023.000000	1023.000000	2046.000000
12.100000	-0.021462	-12.683945	0.532734	-9.568045	1.071427	-4.720062	0.000000	-10.000000	-0.225000	17.250000	31.500000	1023.000000	1023.000000	2046.000000
12.120000	-0.021024	-12.425287	0.564656	-9.294782	0.965132	-4.660294	0.000000	-10.000000	-0.258333	17.883333	35.500000	1023.000000	1023.000000	2046.000000
12.140000	-0.020693	-12.229450	0.509426	-9.131485	0.969831	-4.577222	0.000000	-10.000000	-0.291667	18.933334	41.500000	1023.000000	1023.000000	2046.000000
12.160000	-0.020404	-12.058617	0.433747	-8.870178	1.000162	-4.622348	0.000000	-10.000000	-0.308333	19.816668	47.666668	1023.000000	1023.000000	2046.000000
12.180000	-0.020622	-12.187890	0.303795	-8.712548	1.033388	-4.812526	0.000000	-10.000000	-0.316667	20.400000	54.000000	1023.000000	1023.000000	2046.000000
12.200000	-0.021000	-12.410920	0.132464	-8.580473	0.932279	-4.895190	0.000000	-10.000000	-0.350000	21.233334	60.666668	1023.000000	1023.000000	2046.000000
12.220000	-0.021105	-12.473326	-0.028685	-8.474629	0.914262	-4.884273	0.000000	-10.000000	-0.383333	22.233334	67.666664	1023.000000	1023.000000	2046.000000
12.240000	-0.020881	-12.340647	-0.096576	-8.272505	0.881985	-4.853550	0.000000	-10.000000	-0.416667	23.733334	74.833336	1023.000000	1023.000000	2046.000000
12.260000	-0.020423	-12.069987	-0.203569	-8.073331	0.895581	-4.688669	0.000000	-10.000000	-0.433333	24.683334	82.500000	1023.000000	1023.000000	2046.000000
12.280000	-0.019429	-11.482352	-0.234423	-7.760277	0.921651	-4.409303	0.000000	-10.000000	-0.458333	25.400000	90.500000	1023.000000	1023.000000	2046.000000
12.300000	-0.018601	-10.993320	-0.330701	-7.454719	0.947819	-4.155720	0.000000	-10.000000	-0.466667	25.650000	99.000000	1023.000000	1023.000000	2046.000000
12.320000	-0.017620	-10.413307	-0.358941	-7.164523	0.889237	-3.779079	0.000000	-10.000000	-0.475000	25.750000	107.500000	1023.000000	1023.000000	2046.000000
12.340000	-0.016186	-9.566209	-0.295731	-6.803861	0.963651	-3.430268	0.000000	-10.000000	-0.466667	25.766666	116.166664	1023.000000	1023.000000	2046.000000
12.360000	-0.014867	-8.786189	-0.246753	-6.401932	0.957575	-3.095079	0.000000	-10.000000	-0.483333	25.950001	124.666664	1023.000000	1023.000000	2046.000000
12.380000	-0.013565	-8.017176	-0.272383	-6.061584	1.057049	-2.740257	0.000000	-10.000000	-0.500000	26.183334	133.333328	1023.000000	1023.000000	2046.000000
12.400000	-0.011803	-6.975782	-0.177473	-5.734634	1.246545	-2.310220	0.000000	-10.000000	-0.516667	26.283333	142.000000	1023.000000	1023.000000	2046.000000
12.420000	-0.010033	-5.929447	0.024396	-5.455429	1.385653	-1.884067	0.000000	-10.000000	-0.508333	26.350000	150.833328	1023.000000	1023.000000	2046.000000
12.440000	-0.007946	-4.696115	0.274908	-5.045580	1.616890	-1.542333	0.000000	-10.000000	-0.475000	26.366667	159.666672	1023.000000	1023.000000	2046.000000
12.460000	-0.005898	-3.485793	0.621489	-4.746299	1.820831	-1.181814	0.000000	-10.000000	-0.450000	26.516666	168.333328	1023.000000	1023.000000	2046.000000
12.480000	-0.003934	-2.325249	1.016947	-4.535496	2.036838	-0.843539	0.000000	-10.000000	-0.458333	26.366667	177.166672	1023.000000	1023.000000	2046.000000
12.500000	-0.002358	-1.393454	1.390437	-4.495220	2.217013	-0.505683	0.000000	-10.000000	-0.466667	26.516666	186.000000	1023.000000	1023.000000	2046.000000
12.520000	-0.001107	-0.654204	1.719525	-4.387060	2.328258	-0.314927	0.000000	-10.000000	-0.483333	26.300001	194.833328	1023.000000	1023.000000	2046.000000
12.540000	0.000094	0.055843	1.880604	-4.194659	2.431527	-0.061629	0.000000	-10.000000	-0.508333	26.266668	203.666672	1023.000000	1023.000000	2046.000000
12.560000	0.000842	0.497365	1.997716	-4.038296	2.300835	0.237110	0.000000	-10.000000	-0.550000	26.333334	212.333328	1023.000000	1023.000000	2046.000000
12.580000	0.001816	1.073331	2.002588	-3.830794	2.347179	0.554358	0.000000	-10.000000	-0.566667	26.866667	221.166672	1023.000000	1023.000000	2046.000000
12.600000	0.002903	1.715400	2.019636	-3.507911	2.288621	0.915055	0.000000	-10.000000	-0.558333	27.333334	230.000000	1023.000000	1023.000000	2046.000000
12.620000	0.004206	2.485460	2.009123	-3.102621	2.335562	1.243395	0.000000	-10.000000	-0.575000	27.866667	239.166672	1023.000000	1023.000000	2046.000000
12.640000	0.005779	3.415655	2.038852	-2.605531	2.328381	1.653953	0.000000	-10.000000	-0.591667	28.316668	248.333328	1023.000000	1023.000000	2046.000000
12.660000	0.007831	4.627895	2.111738	-2.086575	2.393866	2.208866	0.000000	-10.000000	-0.608333	28.766666	257.833344	1023.000000	1023.000000	2046.000000
12.680000	0.009833	5.811112	2.161797	-1.509059	2.528589	2.629785	0.000000	-10.000000	-0.608333	28.850000	267.333344	1023.000000	1023.000000	2046.000000
12.700000	0.012265	7.248672	2.284787	-0.939412	2.783460	3.119838	0.000000	-10.000000	-0.616667	29.166668	277.000000	1023.000000	1023.000000	2046.000000
12.720000	0.014495	8.566352	2.447595	-0.381776	3.054745	3.445789	0.000000	-10.000000	-0.625000	29.483334	286.666656	1023.000000	1023.000000	2046.000000
12.740000	0.016943	10.013349	2.706690	0.168304	3.294152	3.844204	0.000000	-10.000000	-0.633333	29.900000	296.500000	1023.000000	1023.000000	2046.000000
12.760000	0.019420	11.476985	3.086548	0.653453	3.441530	4.295454	0.000000	-10.000000	-0.641667	30.016666	306.500000	1023.000000	1023.000000	2046.000000
12.780000	0.021697	12.822914	3.361438	1.149405	3.510307	4.801764	0.000000	-10.000000	-0.666667	30.200001	316.500000	1023.000000	1023.000000	2046.000000
12.800000	0.023735	14.027338	3.567764	1.681377	3.476400	5.301797	0.000000	-10.000000	-0.675000	30.533335	326.500000	1023.000000	1023.000000	2046.000000
12.820000	0.025957	15.340640	3.695505	2.280800	3.538339	5.825996	0.000000	-10.000000	-0.691667	31.116667	336.500000	1023.000000	1023.000000	2046.000000
12.840000	0.027921	16.501490	3.776741	2.838616	3.562979	6.323153	0.000000	-10.000000	-0.691667	31.566668	346.833344	1023.000000	1023.000000	2046.000000
12.860000	0.030143	17.814409	3.818018	3.463373	3.677203	6.855814	0.000000	-10.000000	-0.691667	31.750000	357.333344	1023.000000	1023.000000	2046.000000
12.880000	0.032224	19.044584	4.006125	4.084058	3.709389	7.245012	0.000000	-10.000000	-0.675000	31.233334	368.000000	1023.000000	1023.000000	2046.000000
12.900000	0.033379	19.726976	4.001359	4.500209	3.838093	7.387315	0.000000	-10.000000	-0.641667	30.950001	378.333344	1023.000000	1023.000000	2046.000000
12.920000	0.034951	20.656305	3.932581	5.139783	3.958205	7.625736	0.000000	-10.000000	-0.616667	30.483334	388.666656	1023.000000	1023.000000	2046.000000
12.940000	0.036533	21.590807	3.912567	5.830791	4.061867	7.785583	0.000000	-10.000000	-0.616667	30.416668	399.000000	1023.000000	1023.000000	2046.000000
12.960000	0.038215	22.584961	3.960868	6.463898	4.209269	7.950927	0.000000	-10.000000	-0.633333	30.116667	409.333344	1023.000000	1023.000000	2046.000000
12.980000	0.039504	23.346657	3.915721	6.991692	4.452935	7.986309	0.000000	-10.000000	-0.658333	30.066668	419.500000	1023.000000	1023.000000	2046.000000
13.000000	0.039568	23.384958	3.814589	7.360951	4.401286	7.808133	0.000000	-10.000000	-0.650000	30.166666	429.500000	1023.000000	1023.000000	2046.000000
13.020000	0.039266	23.205999	3.722037	7.489236	4.220591	7.774135	0.000000	-10.000000	-0.650000	30.116667	439.500000	1023.000000	1023.000000	2046.000000
13.040000	0.038965	23.028225	3.619712	7.564597	4.045774	7.798141	0.000000	-10.000000	-0.650000	30.150000	449.500000	1023.000000	1023.000000	2046.000000
13.060000	0.039396	23.282972	3.595877	7.782748	3.989241	7.915106	0.000000	-10.000000	-0.683333	30.450001	459.500000	1023.000000	1023.000000	2046.000000
13.080000	0.040430	23.894094	3.507036	8.180367	4.042655	8.164038	0.000000	-10.000000	-0.725000	31.400002	469.500000	1023.000000	1023.000000	2046.000000
13.100000	0.041795	24.700905	3.448509	8.702624	4.078905	8.470866	0.000000	-10.000000	-0.758333	32.216667	479.833344	1023.000000	1023.000000	2046.000000
13.120000	0.043684	25.817337	3.481112	9.286746	4.195441	8.854038	0.000000	-10.000000	-0.766667	32.850002	490.500000	1023.000000	1023.000000	2046.000000
13.140000	0.045471	26.873541	3.474727	9.876269	4.318523	9.204021	0.000000	-10.000000	-0.766667	32.983334	501.500000	1023.000000	1023.000000	2046.000000
13.160000	0.047284	27.944700	3.386684	10.558030	4.477729	9.522258	0.000000	-10.000000	-0.758333	33.016666	512.500000	1023.000000	1023.000000	2046.000000
13.180000	0.048861	28.876722	3.349129	11.165659	4.496118	9.865817	0.000000	-10.000000	-0.741667	32.733334	523.500000	1023.000000	1023.000000	2046.000000
13.200000	0.050482	29.834946	3.431820	11.734175	4.425072	10.243878	0.000000	-10.000000	-0.708333	32.316666	534.500000	1023.000000	1023.000000	2046.000000
13.220000	0.051700	30.554947	3.440667	12.174513	4.311805	10.627961	0.000000	-10.000000	-0.666667	31.650000	545.333313	1023.000000	1023.000000	2046.000000
13.240000	0.053154	31.414122	3.507667	12.512458	4.260397	11.133600	0.000000	-10.000000	-0.625000	31.083334	556.000000	1023.000000	1023.000000	2046.000000
13.260000	0.055048	32.533180	3.625574	12.942013	4.390988	11.574605	0.000000	-10.000000	-0.616667	30.516666	566.333313	1023.000000	1023.000000	2046.000000
13.280000	0.057073	33.729897	3.744679	13.390813	4.564197	12.030209	0.000000	-10.000000	-0.600000	30.116667	576.500000	1023.000000	1023.000000	2046.000000
13.300000	0.059657	35.257389	4.026125	13.859896	4.845293	12.526077	0.000000	-10.000000	-0.608333	29.533335	586.500000	1023.000000	1023.000000	2046.000000
13.320000	0.061848	36.552265	4.275651	14.223991	5.211959	12.840665	0.000000	-10.000000	-0.575000	29.083334	596.500000	1023.000000	1023.000000	2046.000000
13.340000	0.063390	37.463253	4.503528	14.471447	5.447406	13.040874	0.000000	-10.000000	-0.566667	28.600000	606.500000	1023.000000	1023.000000	2046.000000
13.360000	0.064203	37.943829	4.517025	14.660139	5.595450	13.171213	0.000000	-10.000000	-0.550000	28.333334	616.166687	1023.000000	1023.000000	2046.000000
13.380000	0.065282	38.581516	4.436056	15.037900	5.664484	13.443075	0.000000	-10.000000	-0.550000	28.416668	625.666687	1023.000000	1023.000000	2046.000000
13.400000	0.066231	39.142509	4.341383	15.397038	5.677596	13.726493	0.000000	-10.000000	-0.541667	28.316668	635.000000	1023.000000	1023.000000	2046.000000
13.420000	0.067182	39.704708	4.386691	15.811326	5.557449	13.949241	0.000000	-10.000000	-0.525000	27.916668	644.500000	1023.000000	1023.000000	2046.000000
13.440000	0.068243	40.331696	4.441768	16.146431	5.418517	14.324978	0.000000	-10.000000	-0.500000	27.016666	653.833313	1023.000000	1023.000000	2046.000000
13.460000	0.069616	41.143188	4.531602	16.608789	5.345305	14.657492	0.000000	-10.000000	-0.491667	26.483334	663.000000	1023.000000	1023.000000	2046.000000
13.480000	0.071488	42.249199	4.575919	17.181580	5.418669	15.073033	0.000000	-10.000000	-0.483333	26.016666	672.000000	1023.000000	1023.000000	2046.000000
13.500000	0.073654	43.529552	4.665965	17.848095	5.541015	15.474478	0.000000	-10.000000	-0.475000	25.800001	680.833313	1023.000000	1023.000000	2046.000000
13.520000	0.076247	45.061844	4.890939	18.560961	5.753748	15.856198	0.000000	-10.000000	-0.458333	25.166668	689.500000	1023.000000	1023.000000	2046.000000
13.540000	0.078954	46.661991	5.180071	19.222672	5.941266	16.317982	0.000000	-10.000000	-0.450000	24.833334	697.833313	1023.000000	1023.000000	2046.000000
13.560000	0.081436	48.128609	5.365975	19.801704	6.160253	16.800678	0.000000	-10.000000	-0.433333	24.433334	706.333313	1023.000000	1023.000000	2046.000000
13.580000	0.083607	49.412029	5.510645	20.404066	6.269950	17.227367	0.000000	-10.000000	-0.400000	24.166666	714.666687	1023.000000	1023.000000	2046.000000
13.600000	0.085675	50.633926	5.545839	20.958225	6.469158	17.660706	0.000000	-10.000000	-0.366667	23.700001	723.000000	1023.000000	1023.000000	2046.000000
13.620000	0.087774	51.874172	5.653079	21.627710	6.516984	18.076399	0.000000	-10.000000	-0.341667	22.783333	730.833313	1023.000000	1023.000000	2046.000000
13.640000	0.089872	53.114620	5.742096	22.163464	6.725086	18.483973	0.000000	-10.000000	-0.333333	21.900000	738.500000	1023.000000	1023.000000	2046.000000
13.660000	0.090804	53.665340	5.863420	22.445562	6.769520	18.586838	0.000000	-10.000000	-0.308333	20.733334	745.833313	1023.000000	1023.000000	2046.000000
13.680000	0.091110	53.846256	5.822315	22.748720	6.832463	18.442757	0.000000	-10.000000	-0.275000	19.866667	753.000000	1023.000000	1023.000000	2046.000000
13.700000	0.091467	54.057041	5.758744	23.237297	6.659770	18.401228	0.000000	-10.000000	-0.216667	18.450001	759.833313	1023.000000	1023.000000	2046.000000
13.720000	0.091993	54.367844	5.649282	23.786661	6.558809	18.373093	0.000000	-10.000000	-0.158333	17.000000	766.333313	1023.000000	1023.000000	2046.000000
13.740000	0.092448	54.636723	5.683348	24.071121	6.460627	18.421627	0.000000	-10.000000	-0.100000	14.816667	772.166687	1023.000000	1023.000000	2046.000000
13.760000	0.092261	54.526287	5.692545	24.120005	6.409404	18.304335	0.000000	-10.000000	-0.058333	12.383333	777.333313	1023.000000	1023.000000	2046.000000
13.780000	0.091283	53.948364	5.535976	24.106678	6.340619	17.965092	0.000000	-10.000000	-0.025000	9.566667	781.833313	1023.000000	1023.000000	2046.000000
13.800000	0.089792	53.067078	5.341438	24.000866	6.293982	17.430792	0.000000	-10.000000	0.000000	6.616667	785.500000	1023.000000	1023.000000	2046.000000
13.820000	0.088582	52.351849	5.207205	23.805386	6.251227	17.088030	0.000000	-10.000000	0.008333	3.466667	788.333313	1023.000000	1023.000000	2046.000000
13.840000	0.088016	52.017216	5.182002	23.652388	6.290156	16.892672	0.000000	-10.000000	0.008333	1.216667	790.000000	1023.000000	1023.000000	2046.000000
13.860000	0.087635	51.792278	5.073710	23.616753	6.380415	16.721401	0.000000	-10.000000	0.000000	0.600000	790.833313	1023.000000	1023.000000	2046.000000
13.880000	0.087207	51.539421	5.111931	23.488602	6.282289	16.656601	0.000000	-10.000000	-0.008333	0.600000	791.000000	1023.000000	1023.000000	2046.000000
13.900000	0.087059	51.451599	5.006627	23.576149	6.251203	16.617620	0.000000	-10.000000	-0.008333	0.600000	791.000000	1023.000000	1023.000000	2046.000000
13.920000	0.086731	51.257832	4.923238	23.581388	6.219158	16.534046	0.000000	-10.000000	-0.008333	-0.900000	791.000000	1023.000000	1023.000000	2046.000000
13.940000	0.086492	51.116646	4.858680	23.629116	6.096727	16.532122	0.000000	-10.000000	0.008333	-2.600000	791.000000	1023.000000	1023.000000	2046.000000
13.960000	0.086170	50.926311	4.712474	23.664785	6.034094	16.514957	0.000000	-10.000000	0.016667	-4.883333	791.000000	1023.000000	1023.000000	2046.000000
13.980000	0.085654	50.621399	4.648915	23.603830	5.883114	16.485538	0.000000	-10.000000	0.033333	-6.583333	791.000000	1023.000000	1023.000000	2046.000000
14.000000	0.085481	50.519310	4.509765	23.459406	5.956067	16.594072	0.000000	-10.000000	0.041667	-7.866667	791.000000	1023.000000	1023.000000	2046.000000
14.020000	0.084898	50.174492	4.425944	23.134722	5.920338	16.693487	0.000000	-10.000000	0.066667	-8.900000	791.000000	1023.000000	1023.000000	2046.000000
14.040000	0.084340	49.844700	4.397807	22.803139	5.902424	16.741331	0.000000	-10.000000	0.075000	-10.116667	791.000000	1023.000000	1023.000000	2046.000000
14.060000	0.084054	49.675919	4.462162	22.517082	5.901360	16.795315	0.000000	-10.000000	0.091667	-11.366667	791.000000	1023.000000	1023.000000	2046.000000
14.080000	0.084032	49.662689	4.542763	22.292170	5.979923	16.847836	0.000000	-10.000000	0.091667	-12.833333	782.166687	1023.000000	1023.000000	2046.000000
14.100000	0.083759	49.501511	4.714521	21.895777	6.089575	16.801636	0.000000	-10.000000	0.100000	-13.800000	773.333313	1023.000000	1023.000000	2046.000000
14.120000	0.082782	48.923985	4.872247	21.350363	6.116826	16.584549	0.000000	-10.000000	0.100000	-14.183333	762.833313	1023.000000	1023.000000	2046.000000
14.140000	0.081435	48.128288	4.839656	20.758907	6.095607	16.434118	0.000000	-10.000000	0.100000	-13.783334	759.666687	1023.000000	1023.000000	2046.000000
14.160000	0.080261	47.434204	4.624166	20.356579	6.171035	16.282427	0.000000	-10.000000	0.100000	-13.300000	755.166687	1023.000000	1023.000000	2046.000000
14.180000	0.078885	46.620823	4.424038	19.904531	6.140273	16.151981	0.000000	-10.000000	0.100000	-13.000000	750.666687	1023.000000	1023.000000	2046.000000
14.200000	0.077755	45.953327	4.386032	19.476152	6.049034	16.042110	0.000000	-10.000000	0.100000	-12.950000	746.333313	1023.000000	1023.000000	2046.000000
14.220000	0.076799	45.388371	4.390924	19.198578	5.868601	15.930266	0.000000	-10.000000	0.100000	-13.116667	742.000000	1023.000000	1023.000000	2046.000000
14.240000	0.076099	44.974506	4.388817	18.895678	5.773609	15.916404	0.000000	-10.000000	0.108333	-13.400001	737.666687	1023.000000	1023.000000	2046.000000
14.260000	0.075821	44.810097	4.424846	18.792969	5.746451	15.845832	0.000000	-10.000000	0.125000	-14.000000	733.166687	1023.000000	1023.000000	2046.000000
14.280000	0.075886	44.848728	4.487298	18.650511	5.862533	15.848389	0.000000	-10.000000	0.150000	-14.566667	728.333313	1023.000000	1023.000000	2046.000000
14.300000	0.076197	45.032490	4.627368	18.566650	6.030674	15.807798	0.000000	-10.000000	0.166667	-14.983334	723.500000	1023.000000	1023.000000	2046.000000
14.320000	0.076668	45.310574	4.791553	18.418640	6.182111	15.918268	0.000000	-10.000000	0.166667	-14.950000	718.500000	1023.000000	1023.000000	2046.000000
14.340000	0.077182	45.614685	5.036383	18.262768	6.240657	16.074877	0.000000	-10.000000	0.158333	-14.616667	713.500000	1023.000000	1023.000000	2046.000000
14.360000	0.077495	45.799301	5.191636	18.085375	6.343050	16.179241	0.000000	-10.000000	0.150000	-14.350000	708.666687	1023.000000	1023.000000	2046.000000
14.380000	0.077528	45.819077	5.331525	17.900463	6.342723	16.244366	0.000000	-10.000000	0.150000	-14.166667	703.833313	1023.000000	1023.000000	2046.000000
14.400000	0.077333	45.703995	5.491324	17.629478	6.411172	16.172020	0.000000	-10.000000	0.158333	-14.433333	699.166687	1023.000000	1023.000000	2046.000000
14.420000	0.076096	44.972721	5.565352	17.116343	6.362518	15.928509	0.000000	-10.000000	0.175000	-14.900001	694.333313	1023.000000	1023.000000	2046.000000
14.440000	0.074368	43.951267	5.475696	16.634809	6.319064	15.521698	0.000000	-10.000000	0.191667	-15.500000	689.333313	1023.000000	1023.000000	2046.000000
14.460000	0.072724	42.979725	5.248203	16.361004	6.211925	15.158591	0.000000	-10.000000	0.200000	-16.116667	684.000000	1023.000000	1023.000000	2046.000000
14.480000	0.071409	42.202759	5.083851	16.184078	6.068460	14.866372	0.000000	-10.000000	0.200000	-16.633333	678.666687	1023.000000	1023.000000	2046.000000
14.500000	0.070333	41.566692	5.012277	16.007629	5.989824	14.556962	0.000000	-10.000000	0.200000	-17.266666	673.166687	1023.000000	1023.000000	2046.000000
14.520000	0.069182	40.886433	4.992386	15.676623	5.939652	14.277772	0.000000	-10.000000	0.208333	-17.883333	667.500000	1023.000000	1023.000000	2046.000000
14.540000	0.067788	40.062912	4.949579	15.383726	5.940916	13.788692	0.000000	-10.000000	0.225000	-18.616667	661.500000	1023.000000	1023.000000	2046.000000
14.560000	0.065366	38.631260	4.874814	14.985891	5.749779	13.020778	0.000000	-10.000000	0.258333	-19.450001	655.166687	1023.000000	1023.000000	2046.000000
14.580000	0.062439	36.901432	4.673870	14.329824	5.535573	12.362164	0.000000	-10.000000	0.283333	-20.233334	648.666687	1023.000000	1023.000000	2046.000000
14.600000	0.059945	35.427296	4.535809	13.676087	5.483573	11.731824	0.000000	-10.000000	0.300000	-20.600000	641.833313	1023.000000	1023.000000	2046.000000
14.620000	0.057918	34.229500	4.470407	13.084684	5.419073	11.255337	0.000000	-10.000000	0.300000	-20.483334	635.166687	1023.000000	1023.000000	2046.000000
14.640000	0.055879	33.024380	4.320026	12.589930	5.374084	10.740340	0.000000	-10.000000	0.308333	-20.200001	628.333313	1023.000000	1023.000000	2046.000000
14.660000	0.054204	32.034534	4.125573	12.200926	5.407615	10.300419	0.000000	-10.000000	0.333333	-20.483334	621.666687	1023.000000	1023.000000	2046.000000
14.680000	0.052460	31.003954	4.022098	11.779576	5.323237	9.879042	0.000000	-10.000000	0.358333	-21.300001	614.833313	1023.000000	1023.000000	2046.000000
14.700000	0.051077	30.186337	3.925818	11.456063	5.289299	9.515155	0.000000	-10.000000	0.391667	-22.283335	607.666687	1023.000000	1023.000000	2046.000000
14.720000	0.049436	29.216894	3.849515	11.091011	5.145757	9.130611	0.000000	-10.000000	0.416667	-23.316668	600.166687	1023.000000	1023.000000	2046.000000
14.740000	0.048075	28.412035	3.800132	10.674258	5.094655	8.842991	0.000000	-10.000000	0.450000	-24.133333	592.166687	1023.000000	1023.000000	2046.000000
14.760000	0.046650	27.569927	3.728516	10.324524	4.999017	8.517870	0.000000	-10.000000	0.475000	-25.116667	584.166687	1023.000000	1023.000000	2046.000000
14.780000	0.045027	26.610735	3.678338	9.727256	4.903269	8.301871	0.000000	-10.000000	0.491667	-25.783333	575.833313	1023.000000	1023.000000	2046.000000
14.800000	0.043726	25.842350	3.725015	9.044244	4.879795	8.193295	0.000000	-10.000000	0.516667	-26.666668	567.333313	1023.000000	1023.000000	2046.000000
14.820000	0.042539	25.140375	3.835951	8.393449	4.902790	8.008186	0.000000	-10.000000	0.533333	-27.333334	558.500000	1023.000000	1023.000000	2046.000000
14.840000	0.041593	24.581732	3.952429	7.931282	4.894055	7.803966	0.000000	-10.000000	0.566667	-28.033335	549.333313	1023.000000	1023.000000	2046.000000
14.860000	0.040700	24.053795	4.040337	7.431741	5.016930	7.564786	0.000000	-10.000000	0.600000	-28.250000	540.000000	1023.000000	1023.000000	2046.000000
14.880000	0.039491	23.339003	4.142873	6.899236	5.138247	7.158648	0.000000	-10.000000	0.616667	-28.550001	530.500000	1023.000000	1023.000000	2046.000000
14.900000	0.037689	22.274063	4.194159	6.150602	5.213111	6.716189	0.000000	-10.000000	0.600000	-28.383333	521.000000	1023.000000	1023.000000	2046.000000
14.920000	0.035547	21.008308	4.172650	5.394942	5.142866	6.297851	0.000000	-10.000000	0.583333	-28.400000	511.500000	1023.000000	1023.000000	2046.000000
14.940000	0.033462	19.776331	4.167303	4.584702	5.043746	5.980578	0.000000	-10.000000	0.583333	-28.033335	502.000000	1023.000000	1023.000000	2046.000000
14.960000	0.031237	18.461073	4.173768	3.739274	4.967731	5.580301	0.000000	-10.000000	0.600000	-28.083334	492.666656	1023.000000	1023.000000	2046.000000
14.980000	0.029083	17.188068	4.150960	2.971841	4.921222	5.144044	0.000000	-10.000000	0.600000	-27.983334	483.333344	1023.000000	1023.000000	2046.000000
15.000000	0.027264	16.112793	4.175517	2.303308	4.918367	4.715600	0.000000	-10.000000	0.600000	-28.316668	474.000000	1023.000000	1023.000000	2046.000000
15.020000	0.025723	15.202056	4.132298	1.787518	4.880543	4.401697	0.000000	-10.000000	0.608333	-28.400002	464.500000	1023.000000	1023.000000	2046.000000
15.040000	0.024619	14.549999	4.120687	1.372829	4.926871	4.129613	0.000000	-10.000000	0.625000	-28.850000	455.000000	1023.000000	1023.000000	2046.000000
15.060000	0.023420	13.841265	4.117962	0.965918	4.977917	3.779467	0.000000	-10.000000	0.641667	-29.050001	445.333344	1023.000000	1023.000000	2046.000000
15.080000	0.022495	13.294352	4.225056	0.567574	5.007960	3.493762	0.000000	-10.000000	0.650000	-29.683334	435.500000	1023.000000	1023.000000	2046.000000
15.100000	0.021508	12.711353	4.352262	0.173779	5.018519	3.166793	0.000000	-10.000000	0.650000	-29.866667	425.500000	1023.000000	1023.000000	2046.000000
15.120000	0.020784	12.283628	4.511918	-0.187123	5.082671	2.876162	0.000000	-10.000000	0.650000	-30.050001	415.500000	1023.000000	1023.000000	2046.000000
15.140000	0.020241	11.962517	4.720445	-0.608607	5.126645	2.724035	0.000000	-10.000000	0.650000	-29.866667	405.500000	1023.000000	1023.000000	2046.000000
15.160000	0.020054	11.851882	4.835054	-0.853975	5.260186	2.610618	0.000000	-10.000000	0.633333	-29.783335	395.500000	1023.000000	1023.000000	2046.000000
15.180000	0.019516	11.534039	4.967281	-1.143796	5.195604	2.514950	0.000000	-10.000000	0.633333	-29.466667	385.500000	1023.000000	1023.000000	2046.000000
15.200000	0.018914	11.178392	4.997459	-1.428707	5.240488	2.369153	0.000000	-10.000000	0.616667	-29.200001	375.833344	1023.000000	1023.000000	2046.000000
15.220000	0.018075	10.682549	5.017873	-1.732864	5.192813	2.204726	0.000000	-10.000000	0.616667	-28.916666	366.166656	1023.000000	1023.000000	2046.000000
15.240000	0.016893	9.983809	5.106339	-2.141538	5.111940	1.907069	0.000000	-10.000000	0.600000	-28.883333	356.666656	1023.000000	1023.000000	2046.000000
15.260000	0.015440	9.124992	5.059382	-2.589686	5.180418	1.474878	0.000000	-10.000000	0.600000	-28.750000	347.000000	1023.000000	1023.000000	2046.000000
15.280000	0.013030	7.700889	4.822978	-3.065460	5.033653	0.909717	0.000000	-10.000000	0.600000	-28.816668	337.333344	1023.000000	1023.000000	2046.000000
15.300000	0.011164	6.597682	4.468872	-3.171194	4.836876	0.463128	0.000000	-10.000000	0.600000	-28.800001	327.833344	1023.000000	1023.000000	2046.000000
15.320000	0.009665	5.712209	4.362624	-3.388916	4.613629	0.124872	0.000000	-10.000000	0.600000	-28.750000	318.166656	1023.000000	1023.000000	2046.000000
15.340000	0.008213	4.853614	4.165684	-3.521535	4.389549	-0.180083	0.000000	-10.000000	0.600000	-28.283335	308.666656	1023.000000	1023.000000	2046.000000
15.360000	0.006880	4.066341	4.015472	-3.617923	4.241799	-0.573007	0.000000	-10.000000	0.583333	-27.883333	299.000000	1023.000000	1023.000000	2046.000000
15.380000	0.005153	3.045348	3.861055	-3.826383	4.093075	-1.082399	0.000000	-10.000000	0.550000	-27.400000	289.666656	1023.000000	1023.000000	2046.000000
15.400000	0.003051	1.803301	3.648135	-3.981959	3.926690	-1.789567	0.000000	-10.000000	0.500000	-26.416666	277.666656	1023.000000	1023.000000	2046.000000
15.420000	0.000989	0.584337	3.313410	-4.279275	3.804518	-2.254316	0.000000	-10.000000	0.466667	-25.166666	266.166656	1023.000000	1023.000000	2046.000000
15.440000	-0.000914	-0.540080	3.032663	-4.599609	3.741236	-2.714370	0.000000	-10.000000	0.450000	-24.133333	257.666656	1023.000000	1023.000000	2046.000000
15.460000	-0.002531	-1.496108	2.779479	-4.923088	3.643917	-2.996416	0.000000	-10.000000	0.450000	-23.916666	252.333328	1023.000000	1023.000000	2046.000000
15.480000	-0.004145	-2.449705	2.535959	-5.257022	3.465944	-3.194587	0.000000	-10.000000	0.416667	-23.716667	247.000000	1023.000000	1023.000000	2046.000000
15.500000	-0.005482	-3.239569	2.278390	-5.498659	3.268067	-3.287367	0.000000	-10.000000	0.400000	-23.500000	239.000000	1023.000000	1023.000000	2046.000000
15.520000	-0.006785	-4.010014	2.089917	-5.730244	3.056617	-3.426304	0.000000	-10.000000	0.383333	-23.266666	231.000000	1023.000000	1023.000000	2046.000000
15.540000	-0.007846	-4.636702	1.919325	-5.943856	2.881454	-3.493624	0.000000	-10.000000	0.400000	-23.183334	223.000000	1023.000000	1023.000000	2046.000000
15.560000	-0.008978	-5.306254	1.767373	-6.100192	2.637794	-3.611230	0.000000	-10.000000	0.383333	-23.000000	215.333328	1023.000000	1023.000000	2046.000000
15.580000	-0.009580	-5.661977	1.608873	-6.221686	2.547424	-3.596588	0.000000	-10.000000	0.366667	-22.983334	207.666672	1023.000000	1023.000000	2046.000000
15.600000	-0.010158	-6.003573	1.475922	-6.331972	2.452122	-3.599645	0.000000	-10.000000	0.350000	-22.700001	200.166672	1023.000000	1023.000000	2046.000000
15.620000	-0.010565	-6.243649	1.450779	-6.599342	2.412224	-3.507310	0.000000	-10.000000	0.350000	-22.433334	192.500000	1023.000000	1023.000000	2046.000000
15.640000	-0.010624	-6.278831	1.553403	-6.891538	2.410924	-3.351620	0.000000	-10.000000	0.350000	-22.016666	185.000000	1023.000000	1023.000000	2046.000000
15.660000	-0.010784	-6.373497	1.636048	-7.068915	2.484185	-3.424814	0.000000	-10.000000	0.350000	-21.933334	177.500000	1023.000000	1023.000000	2046.000000
15.680000	-0.010784	-6.373102	1.778742	-7.308379	2.600442	-3.443907	0.000000	-10.000000	0.350000	-21.800001	170.166672	1023.000000	1023.000000	2046.000000
15.700000	-0.011188	-6.611996	1.837337	-7.644313	2.799431	-3.604452	0.000000	-10.000000	0.333333	-21.450001	163.000000	1023.000000	1023.000000	2046.000000
15.720000	-0.012057	-7.125819	1.897500	-8.063963	2.832310	-3.791665	0.000000	-10.000000	0.316667	-21.033333	156.000000	1023.000000	1023.000000	2046.000000
15.740000	-0.013090	-7.736458	1.835452	-8.540231	2.839190	-3.870869	0.000000	-10.000000	0.308333	-20.633333	149.000000	1023.000000	1023.000000	2046.000000
15.760000	-0.014379	-8.497736	1.713955	-8.917719	2.720341	-4.014313	0.000000	-10.000000	0.308333	-20.250000	142.000000	1023.000000	1023.000000	2046.000000
15.780000	-0.015362	-9.079125	1.681254	-9.291108	2.581840	-4.051111	0.000000	-10.000000	0.300000	-19.716667	135.166672	1023.000000	1023.000000	2046.000000
15.800000	-0.016514	-9.759915	1.588128	-9.657109	2.450746	-4.141680	0.000000	-10.000000	0.275000	-19.016666	128.666672	1023.000000	1023.000000	2046.000000
15.820000	-0.017548	-10.371000	1.504481	-9.883139	2.268626	-4.260969	0.000000	-10.000000	0.241667	-18.350000	122.500000	1023.000000	1023.000000	2046.000000
15.840000	-0.018535	-10.953935	1.480084	-10.052392	2.009313	-4.390939	0.000000	-10.000000	0.216667	-17.733334	116.500000	1023.000000	1023.000000	2046.000000
15.860000	-0.018775	-11.096013	1.342072	-10.055925	1.984454	-4.366613	0.000000	-10.000000	0.200000	-17.250000	110.500000	1023.000000	1023.000000	2046.000000
15.880000	-0.018919	-11.181142	1.246777	-10.054389	1.936509	-4.310038	0.000000	-10.000000	0.200000	-16.850000	104.500000	1023.000000	1023.000000	2046.000000
15.900000	-0.018860	-11.146252	1.241842	-10.077613	1.932628	-4.243109	0.000000	-10.000000	0.200000	-16.616667	98.833336	1023.000000	1023.000000	2046.000000
15.920000	-0.018855	-11.143510	1.157047	-9.992992	1.941016	-4.248581	0.000000	-10.000000	0.200000	-16.283335	93.166664	1023.000000	1023.000000	2046.000000
15.940000	-0.018816	-11.120450	1.105807	-9.953347	2.034824	-4.307733	0.000000	-10.000000	0.183333	-15.733334	87.833336	1023.000000	1023.000000	2046.000000
15.960000	-0.018657	-11.026350	1.138883	-9.886261	2.011275	-4.290247	0.000000	-10.000000	0.166667	-14.983334	82.500000	1023.000000	1023.000000	2046.000000
15.980000	-0.018470	-10.916052	1.164389	-9.827650	2.055655	-4.308445	0.000000	-10.000000	0.133333	-14.216667	77.666664	1023.000000	1023.000000	2046.000000
16.000000	-0.017923	-10.592568	1.322876	-9.727397	2.039161	-4.227209	0.000000	-10.000000	0.133333	-13.533334	72.833336	1023.000000	1023.000000	2046.000000
16.020000	-0.017530	-10.360023	1.374849	-9.650386	1.961271	-4.045758	0.000000	-10.000000	0.100000	-12.833333	68.333336	1023.000000	1023.000000	2046.000000
16.040001	-0.017143	-10.131582	1.436968	-9.557985	1.883782	-3.894347	0.000000	-10.000000	0.091667	-12.166667	64.000000	1023.000000	1023.000000	2046.000000
16.059999	-0.016891	-9.982819	1.434131	-9.474329	1.798545	-3.741166	0.000000	-10.000000	0.066667	-11.633333	60.000000	1023.000000	1023.000000	2046.000000
16.080000	-0.016491	-9.746125	1.438848	-9.371001	1.805969	-3.619942	0.000000	-10.000000	0.066667	-11.066667	56.000000	1023.000000	1023.000000	2046.000000
16.100000	-0.016305	-9.636166	1.449700	-9.378431	1.796238	-3.503671	0.000000	-10.000000	0.066667	-10.816667	52.333332	1023.000000	1023.000000	2046.000000
16.120001	-0.016753	-9.900917	1.433960	-9.436227	1.801794	-3.700444	0.000000	-10.000000	0.058333	-10.666667	48.666668	1023.000000	1023.000000	2046.000000
16.139999	-0.017840	-10.543202	1.266726	-9.597352	1.832085	-4.044661	0.000000	-10.000000	0.058333	-10.666667	45.166668	1023.000000	1023.000000	2046.000000
16.160000	-0.018705	-11.054716	1.057118	-9.532242	1.674070	-4.253663	0.000000	-10.000000	0.050000	-10.450000	41.500000	1023.000000	1023.000000	2046.000000
16.180000	-0.019374	-11.449930	0.897390	-9.461370	1.551176	-4.437125	0.000000	-10.000000	0.050000	-9.916667	38.000000	1023.000000	1023.000000	2046.000000
16.200001	-0.020151	-11.909418	0.649127	-9.423259	1.408974	-4.544261	0.000000	-10.000000	0.050000	-9.283334	34.666668	1023.000000	1023.000000	2046.000000
16.219999	-0.020850	-12.322083	0.409194	-9.420313	1.413742	-4.724705	0.000000	-10.000000	0.041667	-8.633333	31.500000	1023.000000	1023.000000	2046.000000
16.240000	-0.021886	-12.934473	0.181401	-9.354218	1.320065	-5.081720	0.000000	-10.000000	0.025000	-8.033334	28.666666	1023.000000	1023.000000	2046.000000
16.260000	-0.023374	-13.814205	-0.052336	-9.511744	1.204318	-5.454444	0.000000	-10.000000	0.008333	-6.966667	26.000000	1023.000000	1023.000000	2046.000000
16.280001	-0.024772	-14.640268	-0.239053	-9.647416	0.981388	-5.735187	0.000000	-10.000000	-0.008333	-5.383333	23.666666	1023.000000	1023.000000	2046.000000
16.299999	-0.025909	-15.312007	-0.442545	-9.788093	0.836326	-5.917695	0.000000	-10.000000	-0.016667	-3.816667	21.833334	1023.000000	1023.000000	2046.000000
16.320000	-0.027055	-15.989506	-0.604299	-9.956374	0.646626	-6.075459	0.000000	-10.000000	-0.016667	-2.866667	20.500000	1023.000000	1023.000000	2046.000000
16.340000	-0.027705	-16.373653	-0.819080	-9.955377	0.525286	-6.124483	0.000000	-10.000000	-0.016667	-2.583333	19.666666	1023.000000	1023.000000	2046.000000
16.360001	-0.028472	-16.827049	-1.038483	-10.042809	0.383321	-6.129078	0.000000	-10.000000	-0.008333	-2.466667	18.833334	1023.000000	1023.000000	2046.000000
16.379999	-0.028759	-16.996567	-1.201528	-10.003545	0.291225	-6.082720	0.000000	-10.000000	-0.008333	-2.283333	18.000000	1023.000000	1023.000000	2046.000000
16.400000	-0.029138	-17.220522	-1.361655	-10.057338	0.215877	-6.017406	0.000000	-10.000000	0.000000	-2.066667	17.333334	1023.000000	1023.000000	2046.000000
16.420000	-0.029164	-17.236134	-1.444323	-9.974306	0.091631	-5.909135	0.000000	-10.000000	0.000000	-1.850000	17.000000	1023.000000	1023.000000	2046.000000
16.440001	-0.028980	-17.126898	-1.528592	-9.931353	0.155678	-5.822631	0.000000	-10.000000	0.008333	-1.683333	17.000000	1023.000000	1023.000000	2046.000000
16.459999	-0.028584	-16.893055	-1.557004	-9.845918	0.210294	-5.700428	0.000000	-10.000000	0.008333	-1.500000	17.000000	1023.000000	1023.000000	2046.000000
16.480000	-0.028154	-16.639208	-1.533817	-9.825929	0.311990	-5.591454	0.000000	-10.000000	0.008333	-1.416667	17.000000	1023.000000	1023.000000	2046.000000
16.500000	-0.027364	-16.172318	-1.394173	-9.852501	0.529532	-5.455176	0.000000	-10.000000	0.008333	-1.716667	17.000000	1023.000000	1023.000000	2046.000000
16.520000	-0.026872	-15.881176	-1.147647	-9.911600	0.554084	-5.376013	0.000000	-10.000000	0.016667	-2.533333	16.666666	1023.000000	1023.000000	2046.000000
16.540001	-0.026432	-15.621256	-0.844522	-10.092619	0.621183	-5.305298	0.000000	-10.000000	0.016667	-3.533334	15.833333	1023.000000	1023.000000	2046.000000
16.559999	-0.026488	-15.654149	-0.538775	-10.471369	0.658221	-5.302227	0.000000	-10.000000	0.008333	-4.250000	14.666667	1023.000000	1023.000000	2046.000000
16.580000	-0.026787	-15.830898	-0.344216	-10.872467	0.721689	-5.335904	0.000000	-10.000000	-0.008333	-4.583333	13.166667	1023.000000	1023.000000	2046.000000
16.600000	-0.027156	-16.049179	-0.242639	-11.090654	0.692915	-5.408800	0.000000	-10.000000	-0.008333	-4.700000	11.666667	1023.000000	1023.000000	2046.000000
16.620001	-0.027575	-16.297094	-0.287626	-11.291681	0.723022	-5.440808	0.000000	-10.000000	-0.008333	-4.516667	10.000000	1023.000000	1023.000000	2046.000000
16.639999	-0.027938	-16.511084	-0.378754	-11.462931	0.813878	-5.483277	0.000000	-10.000000	0.000000	-4.000000	8.500000	1023.000000	1023.000000	2046.000000
16.660000	-0.028357	-16.758831	-0.515023	-11.634547	0.959494	-5.568756	0.000000	-10.000000	0.000000	-3.433333	7.166667	1023.000000	1023.000000	2046.000000
16.680000	-0.028900	-17.079826	-0.469028	-11.863798	0.862934	-5.609934	0.000000	-10.000000	0.000000	-3.166667	6.000000	1023.000000	1023.000000	2046.000000
16.700001	-0.029651	-17.523634	-0.431576	-11.996806	0.626152	-5.721404	0.000000	-10.000000	0.000000	-3.066667	5.000000	1023.000000	1023.000000	2046.000000
16.719999	-0.029815	-17.620770	-0.456330	-11.955279	0.454919	-5.664081	0.000000	-10.000000	0.000000	-2.950000	4.000000	1023.000000	1023.000000	2046.000000
16.740000	-0.029486	-17.426468	-0.528346	-11.758900	0.410215	-5.549436	0.000000	-10.000000	0.000000	-3.000000	3.000000	1023.000000	1023.000000	2046.000000
16.760000	-0.028837	-17.042948	-0.583497	-11.635874	0.523814	-5.347392	0.000000	-10.000000	0.000000	-3.383333	2.000000	1023.000000	1023.000000	2046.000000
16.780001	-0.028380	-16.772696	-0.602968	-11.533642	0.732704	-5.368790	0.000000	-10.000000	0.008333	-3.900000	1.000000	1023.000000	1023.000000	2046.000000
16.799999	-0.028056	-16.580812	-0.469884	-11.524109	0.799837	-5.386656	0.000000	-10.000000	0.008333	-4.083333	0.000000	1023.000000	1023.000000	2046.000000
16.820000	-0.027881	-16.477798	-0.287219	-11.551448	0.709529	-5.348660	0.000000	-10.000000	0.008333	-3.800000	-1.166667	1023.000000	1023.000000	2046.000000
16.840000	-0.027330	-16.151983	-0.105256	-11.479252	0.720619	-5.288094	0.000000	-10.000000	0.000000	-3.216667	-2.333333	1023.000000	1023.000000	2046.000000
16.860001	-0.026573	-15.704490	0.052666	-11.370261	0.683165	-5.070058	0.000000	-10.000000	0.000000	-2.583333	-3.333333	1023.000000	1023.000000	2046.000000
16.879999	-0.025728	-15.204997	0.149150	-11.106323	0.688284	-4.936108	0.000000	-10.000000	0.000000	-1.750000	-3.833333	1023.000000	1023.000000	2046.000000
16.900000	-0.024994	-14.771611	0.177931	-10.931850	0.681585	-4.699276	0.000000	-10.000000	-0.008333	-0.900000	-4.000000	1023.000000	1023.000000	2046.000000
16.920000	-0.024271	-14.343966	0.207257	-10.792295	0.721728	-4.480656	0.000000	-10.000000	-0.016667	-0.233333	-4.000000	1023.000000	1023.000000	2046.000000
16.940001	-0.023378	-13.816577	0.223025	-10.608041	0.898778	-4.330340	0.000000	-10.000000	-0.016667	0.000000	-4.000000	1023.000000	1023.000000	2046.000000
16.959999	-0.022995	-13.590100	0.319860	-10.607576	1.038615	-4.340998	0.000000	-10.000000	-0.016667	0.000000	-4.000000	1023.000000	1023.000000	2046.000000
16.980000	-0.023441	-13.853782	0.315768	-10.712562	1.134865	-4.591853	0.000000	-10.000000	-0.016667	0.000000	-4.000000	1023.000000	1023.000000	2046.000000
17.000000	-0.024173	-14.286384	0.216619	-10.819039	1.133500	-4.817463	0.000000	-10.000000	-0.025000	0.000000	-4.000000	1023.000000	1023.000000	2046.000000
17.020000	-0.024828	-14.673336	0.146841	-10.702949	0.864808	-4.982037	0.000000	-10.000000	-0.016667	0.000000	-4.000000	1023.000000	1023.000000	2046.000000
17.040001	-0.025242	-14.918281	0.041337	-10.610374	0.750980	-5.100223	0.000000	-10.000000	-0.016667	0.683333	-4.000000	1023.000000	1023.000000	2046.000000
17.059999	-0.025589	-15.123254	-0.021537	-10.502405	0.586509	-5.185821	0.000000	-10.000000	-0.016667	1.450000	-4.000000	1023.000000	1023.000000	2046.000000
17.080000	-0.026115	-15.434166	-0.203442	-10.465355	0.491832	-5.257200	0.000000	-10.000000	-0.016667	2.200000	-4.000000	1023.000000	1023.000000	2046.000000
17.100000	-0.027018	-15.967923	-0.379099	-10.431716	0.410182	-5.567290	0.000000	-10.000000	-0.025000	2.316667	-4.000000	1023.000000	1023.000000	2046.000000
17.120001	-0.028221	-16.678520	-0.586775	-10.419937	0.231545	-5.903353	0.000000	-10.000000	-0.033333	2.850000	-4.000000	1023.000000	1023.000000	2046.000000
17.139999	-0.029211	-17.263533	-0.839124	-10.489406	0.147213	-6.082216	0.000000	-10.000000	-0.050000	3.916667	-4.000000	1023.000000	1023.000000	2046.000000
17.160000	-0.029861	-17.647926	-1.006834	-10.566400	0.141000	-6.215693	0.000000	-10.000000	-0.050000	5.333333	-4.000000	1023.000000	1023.000000	2046.000000
17.180000	-0.030045	-17.756866	-1.203399	-10.556517	0.275532	-6.272482	0.000000	-10.000000	-0.066667	6.483334	-4.000000	1023.000000	1023.000000	2046.000000
17.200001	-0.030114	-17.797623	-1.380584	-10.503401	0.369365	-6.283002	0.000000	-10.000000	-0.083333	7.400000	-4.000000	1023.000000	1023.000000	2046.000000
17.219999	-0.030325	-17.922249	-1.515302	-10.477179	0.356586	-6.286354	0.000000	-10.000000	-0.083333	8.300000	-4.000000	1023.000000	1023.000000	2046.000000
17.240000	-0.030206	-17.851789	-1.492419	-10.359556	0.262641	-6.262455	0.000000	-10.000000	-0.075000	9.350000	-4.000000	1023.000000	1023.000000	2046.000000
17.260000	-0.030304	-17.909451	-1.488033	-10.335998	0.037803	-6.123224	0.000000	-10.000000	-0.075000	10.400001	-4.000000	1023.000000	1023.000000	2046.000000
17.280001	-0.029906	-17.674368	-1.493178	-10.224299	-0.021827	-5.935064	0.000000	-10.000000	-0.100000	11.366667	4.666667	1023.000000	1023.000000	2046.000000
17.299999	-0.029243	-17.282471	-1.485121	-10.013027	-0.037085	-5.747237	0.000000	-10.000000	-0.125000	12.366667	14.333333	1023.000000	1023.000000	2046.000000
17.320000	-0.028461	-16.820271	-1.451493	-9.818301	-0.047319	-5.503158	0.000000	-10.000000	-0.141667	13.133333	25.666666	1023.000000	1023.000000	2046.000000
17.340000	-0.027034	-15.977114	-1.290969	-9.616011	0.077249	-5.147384	0.000000	-10.000000	-0.150000	13.750000	29.666666	1023.000000	1023.000000	2046.000000
17.360001	-0.025391	-15.006111	-1.102645	-9.443357	0.360161	-4.820271	0.000000	-10.000000	-0.158333	13.983334	34.333332	1023.000000	1023.000000	2046.000000
17.379999	-0.023846	-14.092701	-0.809364	-9.256782	0.541418	-4.567973	0.000000	-10.000000	-0.158333	14.233334	38.833332	1023.000000	1023.000000	2046.000000
17.400000	-0.022263	-13.157360	-0.566572	-9.175980	0.917507	-4.332315	0.000000	-10.000000	-0.175000	14.516666	43.666668	1023.000000	1023.000000	2046.000000
17.420000	-0.021089	-12.463326	-0.243559	-9.190488	1.216603	-4.245882	0.000000	-10.000000	-0.183333	14.933333	48.500000	1023.000000	1023.000000	2046.000000
17.440001	-0.020466	-12.095272	0.145245	-9.341599	1.252727	-4.151645	0.000000	-10.000000	-0.208333	15.433333	53.500000	1023.000000	1023.000000	2046.000000
17.459999	-0.020124	-11.893520	0.396314	-9.462537	1.197927	-4.025225	0.000000	-10.000000	-0.225000	15.950000	58.500000	1023.000000	1023.000000	2046.000000
17.480000	-0.019748	-11.671058	0.551759	-9.447250	1.100910	-3.876477	0.000000	-10.000000	-0.241667	16.850000	63.666668	1023.000000	1023.000000	2046.000000
17.500000	-0.019172	-11.330506	0.551928	-9.369178	1.206731	-3.719988	0.000000	-10.000000	-0.250000	17.866667	69.000000	1023.000000	1023.000000	2046.000000
17.520000	-0.018447	-10.901941	0.609091	-9.320770	1.292671	-3.482933	0.000000	-10.000000	-0.266667	19.050001	74.833336	1023.000000	1023.000000	2046.000000
17.540001	-0.017514	-10.350505	0.614555	-9.167074	1.484540	-3.282526	0.000000	-10.000000	-0.283333	19.650002	81.000000	1023.000000	1023.000000	2046.000000
17.559999	-0.016562	-9.788053	0.613284	-8.933890	1.624269	-3.091716	0.000000	-10.000000	-0.308333	20.400002	87.666664	1023.000000	1023.000000	2046.000000
17.580000	-0.015675	-9.263720	0.755541	-8.593322	1.529619	-2.955557	0.000000	-10.000000	-0.308333	20.983334	94.333336	1023.000000	1023.000000	2046.000000
17.600000	-0.014504	-8.571779	0.923722	-8.312196	1.366966	-2.550271	0.000000	-10.000000	-0.325000	21.383333	101.333336	1023.000000	1023.000000	2046.000000
17.620001	-0.012852	-7.595811	1.073357	-7.952444	1.432461	-2.149185	0.000000	-10.000000	-0.350000	21.716667	108.333336	1023.000000	1023.000000	2046.000000
17.639999	-0.010920	-6.453796	1.191238	-7.492915	1.676675	-1.828795	0.000000	-10.000000	-0.383333	22.016666	115.666664	1023.000000	1023.000000	2046.000000
17.660000	-0.008907	-5.264245	1.394497	-7.137051	1.895671	-1.417362	0.000000	-10.000000	-0.416667	22.766666	122.833336	1023.000000	1023.000000	2046.000000
17.680000	-0.006957	-4.111296	1.566766	-6.662807	2.193872	-1.209127	0.000000	-10.000000	-0.433333	23.516666	130.333328	1023.000000	1023.000000	2046.000000
17.700001	-0.004821	-2.849351	1.896881	-6.214509	2.349429	-0.881153	0.000000	-10.000000	-0.458333	24.383333	138.000000	1023.000000	1023.000000	2046.000000
17.719999	-0.002715	-1.604777	2.216314	-5.836114	2.418966	-0.403943	0.000000	-10.000000	-0.483333	25.583334	146.000000	1023.000000	1023.000000	2046.000000
17.740000	-0.000978	-0.578109	2.443620	-5.386958	2.378747	-0.013518	0.000000	-10.000000	-0.508333	26.566668	154.333328	1023.000000	1023.000000	2046.000000
17.760000	0.000877	0.518190	2.611250	-4.964587	2.414811	0.456716	0.000000	-10.000000	-0.533333	27.450001	163.000000	1023.000000	1023.000000	2046.000000
17.780001	0.002939	1.736946	2.693872	-4.469999	2.591759	0.921313	0.000000	-10.000000	-0.550000	27.983334	172.166672	1023.000000	1023.000000	2046.000000
17.799999	0.005036	2.976303	2.825572	-3.965110	2.775867	1.339974	0.000000	-10.000000	-0.541667	28.216667	181.333328	1023.000000	1023.000000	2046.000000
17.820000	0.006750	3.989468	2.998241	-3.493088	2.875972	1.608343	0.000000	-10.000000	-0.541667	28.150000	190.833328	1023.000000	1023.000000	2046.000000
17.840000	0.007570	4.473951	2.938252	-3.233433	3.054604	1.714528	0.000000	-10.000000	-0.525000	27.966667	200.166672	1023.000000	1023.000000	2046.000000
17.860001	0.008566	5.062237	2.870488	-2.659881	3.087052	1.764578	0.000000	-10.000000	-0.541667	28.166668	209.666672	1023.000000	1023.000000	2046.000000
17.879999	0.009830	5.809295	2.952567	-2.024772	2.989664	1.891837	0.000000	-10.000000	-0.566667	28.516668	219.000000	1023.000000	1023.000000	2046.000000
17.900000	0.011081	6.549112	3.043740	-1.563847	2.923211	2.146008	0.000000	-10.000000	-0.591667	28.916668	228.500000	1023.000000	1023.000000	2046.000000
17.920000	0.012167	7.190829	3.022061	-1.095562	2.934576	2.329753	0.000000	-10.000000	-0.608333	29.000000	238.000000	1023.000000	1023.000000	2046.000000
17.940001	0.012638	7.468884	2.864702	-0.685638	2.993751	2.296068	0.000000	-10.000000	-0.600000	29.300001	247.666672	1023.000000	1023.000000	2046.000000
17.959999	0.012496	7.384997	2.610071	-0.400856	2.935365	2.240417	0.000000	-10.000000	-0.600000	29.066668	257.500000	1023.000000	1023.000000	2046.000000
17.980000	0.012362	7.305909	2.390748	-0.173555	2.874817	2.213900	0.000000	-10.000000	-0.616667	29.350000	267.166656	1023.000000	1023.000000	2046.000000
18.000000	0.012924	7.638120	2.333830	-0.033814	2.918574	2.419530	0.000000	-10.000000	-0.641667	29.633335	276.833344	1023.000000	1023.000000	2046.000000
18.020000	0.013898	8.213901	2.275860	0.333469	2.990152	2.614420	0.000000	-10.000000	-0.691667	30.533335	286.500000	1023.000000	1023.000000	2046.000000
18.040001	0.015058	8.899076	2.301475	0.750812	2.975511	2.871277	0.000000	-10.000000	-0.716667	31.116667	296.666656	1023.000000	1023.000000	2046.000000
18.059999	0.016198	9.573254	2.260540	1.106647	2.967565	3.238501	0.000000	-10.000000	-0.716667	31.433334	307.000000	1023.000000	1023.000000	2046.000000
18.080000	0.017403	10.284919	2.220429	1.461584	2.951302	3.651604	0.000000	-10.000000	-0.700000	31.550001	317.500000	1023.000000	1023.000000	2046.000000
18.100000	0.018886	11.161493	2.223069	1.944593	2.949512	4.044319	0.000000	-10.000000	-0.683333	31.483334	328.000000	1023.000000	1023.000000	2046.000000
18.120001	0.020574	12.159090	2.092576	2.536502	3.084302	4.445710	0.000000	-10.000000	-0.666667	31.266666	338.500000	1023.000000	1023.000000	2046.000000
18.139999	0.022169	13.102119	2.074416	3.163185	3.070407	4.794111	0.000000	-10.000000	-0.633333	30.750000	349.000000	1023.000000	1023.000000	2046.000000
18.160000	0.023975	14.168939	2.110844	3.693986	3.036632	5.327477	0.000000	-10.000000	-0.608333	30.250000	359.333344	1023.000000	1023.000000	2046.000000
18.180000	0.025749	15.217813	2.204890	4.129010	3.079998	5.803915	0.000000	-10.000000	-0.608333	29.750000	369.500000	1023.000000	1023.000000	2046.000000
18.200001	0.027700	16.370884	2.342213	4.542291	3.225904	6.260476	0.000000	-10.000000	-0.608333	29.366667	379.500000	1023.000000	1023.000000	2046.000000
18.219999	0.029874	17.655756	2.518245	5.062213	3.367307	6.707991	0.000000	-10.000000	-0.616667	29.183334	389.500000	1023.000000	1023.000000	2046.000000
18.240000	0.032307	19.093166	2.762344	5.533634	3.610916	7.186273	0.000000	-10.000000	-0.608333	29.166668	399.166656	1023.000000	1023.000000	2046.000000
18.260000	0.034399	20.330084	3.083077	5.853041	3.792969	7.600998	0.000000	-10.000000	-0.608333	29.033335	408.833344	1023.000000	1023.000000	2046.000000
18.280001	0.036144	21.361135	3.370510	6.137778	3.978573	7.874274	0.000000	-10.000000	-0.600000	29.033335	418.500000	1023.000000	1023.000000	2046.000000
18.299999	0.037500	22.162491	3.569074	6.399496	4.119402	8.074518	0.000000	-10.000000	-0.608333	28.966667	428.333344	1023.000000	1023.000000	2046.000000
18.320000	0.038658	22.846684	3.523188	6.788351	4.183700	8.351445	0.000000	-10.000000	-0.625000	29.450001	438.000000	1023.000000	1023.000000	2046.000000
18.340000	0.039450	23.314692	3.440741	7.168082	4.112384	8.593485	0.000000	-10.000000	-0.633333	29.500000	447.666656	1023.000000	1023.000000	2046.000000
18.360001	0.040679	24.041134	3.444047	7.507619	4.049047	9.040421	0.000000	-10.000000	-0.625000	30.050001	457.500000	1023.000000	1023.000000	2046.000000
18.379999	0.042243	24.965630	3.458735	8.034403	4.066682	9.405810	0.000000	-10.000000	-0.625000	30.050001	467.500000	1023.000000	1023.000000	2046.000000
18.400000	0.043662	25.804081	3.428729	8.490361	4.128892	9.756100	0.000000	-10.000000	-0.608333	30.416668	477.500000	1023.000000	1023.000000	2046.000000
18.420000	0.045722	27.021513	3.495247	9.084214	4.211453	10.230599	0.000000	-10.000000	-0.616667	29.933334	487.500000	1023.000000	1023.000000	2046.000000
18.440001	0.047822	28.262856	3.598124	9.721539	4.360696	10.582497	0.000000	-10.000000	-0.616667	30.000000	497.500000	1023.000000	1023.000000	2046.000000
18.459999	0.050188	29.661167	3.664336	10.382236	4.585896	11.028699	0.000000	-10.000000	-0.625000	29.650000	507.500000	1023.000000	1023.000000	2046.000000
18.480000	0.052788	31.197754	4.008512	11.051452	4.716756	11.421034	0.000000	-10.000000	-0.633333	29.666666	517.500000	1023.000000	1023.000000	2046.000000
18.500000	0.055258	32.657501	4.282231	11.727641	4.846003	11.801624	0.000000	-10.000000	-0.633333	29.583334	527.500000	1023.000000	1023.000000	2046.000000
18.520000	0.057880	34.207169	4.565459	12.290257	5.039195	12.312260	0.000000	-10.000000	-0.633333	29.733334	537.500000	1023.000000	1023.000000	2046.000000
18.540001	0.060196	35.575924	4.793063	12.928388	5.111433	12.743040	0.000000	-10.000000	-0.608333	29.866667	547.500000	1023.000000	1023.000000	2046.000000
18.559999	0.062327	36.835098	4.932803	13.521761	5.194469	13.186065	0.000000	-10.000000	-0.575000	29.583334	557.500000	1023.000000	1023.000000	2046.000000
18.580000	0.064197	37.940231	4.961621	14.096803	5.246821	13.634987	0.000000	-10.000000	-0.558333	29.150000	567.500000	1023.000000	1023.000000	2046.000000
18.600000	0.066236	39.145496	5.087621	14.671268	5.259699	14.126908	0.000000	-10.000000	-0.525000	28.416668	577.166687	1023.000000	1023.000000	2046.000000
18.620001	0.068241	40.330662	5.226681	15.214984	5.321238	14.567760	0.000000	-10.000000	-0.483333	27.750000	586.666687	1023.000000	1023.000000	2046.000000
18.639999	0.070155	41.461460	5.384961	15.606253	5.482486	14.987760	0.000000	-10.000000	-0.441667	26.500000	596.000000	1023.000000	1023.000000	2046.000000
18.660000	0.071373	42.181568	5.352075	16.124228	5.726135	14.979130	0.000000	-10.000000	-0.433333	25.766666	605.166687	1023.000000	1023.000000	2046.000000
18.680000	0.072582	42.895706	5.341292	16.877251	5.737475	14.939688	0.000000	-10.000000	-0.433333	24.950001	613.833313	1023.000000	1023.000000	2046.000000
18.700001	0.073655	43.529934	5.266121	17.538507	5.731077	14.994228	0.000000	-10.000000	-0.425000	24.633333	622.333313	1023.000000	1023.000000	2046.000000
18.719999	0.074497	44.027721	5.299562	17.990366	5.669275	15.068518	0.000000	-10.000000	-0.400000	24.266666	630.666687	1023.000000	1023.000000	2046.000000
18.740000	0.074907	44.270252	5.254207	18.320398	5.636119	15.059527	0.000000	-10.000000	-0.375000	24.000000	639.000000	1023.000000	1023.000000	2046.000000
18.760000	0.074769	44.188450	5.068625	18.661118	5.549810	14.908895	0.000000	-10.000000	-0.358333	23.633333	647.000000	1023.000000	1023.000000	2046.000000
18.780001	0.074346	43.938354	4.866525	18.887159	5.449972	14.734695	0.000000	-10.000000	-0.350000	23.100000	655.000000	1023.000000	1023.000000	2046.000000
18.799999	0.074485	44.020626	4.745993	19.101995	5.497730	14.674905	0.000000	-10.000000	-0.350000	22.966667	662.666687	1023.000000	1023.000000	2046.000000
18.820000	0.075267	44.482685	4.704573	19.473059	5.619207	14.685846	0.000000	-10.000000	-0.366667	23.383333	670.333313	1023.000000	1023.000000	2046.000000
18.840000	0.076098	44.973759	4.718366	19.877510	5.613706	14.764178	0.000000	-10.000000	-0.391667	24.000000	678.000000	1023.000000	1023.000000	2046.000000
18.860001	0.077280	45.672737	4.708587	20.400217	5.687608	14.876324	0.000000	-10.000000	-0.408333	24.266666	686.000000	1023.000000	1023.000000	2046.000000
18.879999	0.078555	46.425976	4.687896	20.945274	5.713634	15.079172	0.000000	-10.000000	-0.408333	24.200001	694.000000	1023.000000	1023.000000	2046.000000
18.900000	0.079680	47.090733	4.668276	21.421406	5.663406	15.337644	0.000000	-10.000000	-0.383333	23.866667	702.000000	1023.000000	1023.000000	2046.000000
18.920000	0.080737	47.715656	4.587843	21.842575	5.678486	15.606752	0.000000	-10.000000	-0.366667	23.549999	710.000000	1023.000000	1023.000000	2046.000000
18.940001	0.081882	48.392342	4.450469	22.429726	5.594175	15.917973	0.000000	-10.000000	-0.341667	23.133333	718.000000	1023.000000	1023.000000	2046.000000
18.959999	0.083073	49.096241	4.325992	22.918026	5.557769	16.294456	0.000000	-10.000000	-0.333333	22.350000	725.833313	1023.000000	1023.000000	2046.000000
18.980000	0.084474	49.923965	4.241684	23.491570	5.440627	16.750088	0.000000	-10.000000	-0.325000	21.433332	733.500000	1023.000000	1023.000000	2046.000000
19.000000	0.086050	50.855797	4.248582	23.907141	5.521298	17.178778	0.000000	-10.000000	-0.316667	20.716667	740.666687	1023.000000	1023.000000	2046.000000
19.020000	0.087373	51.637608	4.212349	24.283440	5.624179	17.517641	0.000000	-10.000000	-0.300000	20.316668	747.666687	1023.000000	1023.000000	2046.000000
19.040001	0.089182	52.706768	4.309791	24.737480	5.808956	17.850540	0.000000	-10.000000	-0.291667	20.000000	754.500000	1023.000000	1023.000000	2046.000000
19.059999	0.090998	53.779751	4.512977	25.049305	5.997082	18.220387	0.000000	-10.000000	-0.291667	19.883333	761.333313	1023.000000	1023.000000	2046.000000
19.080000	0.092583	54.716537	4.730118	25.250996	6.215772	18.519650	0.000000	-10.000000	-0.283333	19.616667	768.000000	1023.000000	1023.000000	2046.000000
19.100000	0.093211	55.087669	4.864123	25.231194	6.309952	18.682404	0.000000	-10.000000	-0.275000	19.416666	774.666687	1023.000000	1023.000000	2046.000000
19.120001	0.093443	55.224537	4.862651	25.318258	6.263941	18.779684	0.000000	-10.000000	-0.258333	18.750000	781.166687	1023.000000	1023.000000	2046.000000
19.139999	0.093605	55.320568	4.736942	25.399519	6.229321	18.954784	0.000000	-10.000000	-0.241667	18.283333	787.500000	1023.000000	1023.000000	2046.000000
19.160000	0.094055	55.586372	4.581072	25.584873	6.369462	19.050962	0.000000	-10.000000	-0.200000	17.233334	793.500000	1023.000000	1023.000000	2046.000000
19.180000	0.094336	55.752472	4.521877	25.648930	6.477221	19.104445	0.000000	-10.000000	-0.175000	15.833333	799.500000	1023.000000	1023.000000	2046.000000
19.200001	0.094627	55.924553	4.529139	25.721087	6.434131	19.240198	0.000000	-10.000000	-0.141667	13.983334	805.166687	1023.000000	1023.000000	2046.000000
19.219999	0.095062	56.181675	4.509193	25.793341	6.366390	19.512753	0.000000	-10.000000	-0.100000	11.833333	810.333313	1023.000000	1023.000000	2046.000000
19.240000	0.095580	56.487820	4.462949	25.981300	6.308426	19.735142	0.000000	-10.000000	-0.041667	8.983334	814.666687	1023.000000	1023.000000	2046.000000
19.260000	0.096209	56.859238	4.595980	26.152237	6.178904	19.932116	0.000000	-10.000000	0.000000	4.183333	818.000000	1023.000000	1023.000000	2046.000000
19.280001	0.097017	57.336929	4.788118	26.238029	6.294611	20.016172	0.000000	-10.000000	0.025000	-0.450000	820.000000	1023.000000	1023.000000	2046.000000
19.299999	0.097398	57.562508	4.962234	26.155256	6.550230	19.894787	0.000000	-10.000000	0.041667	-5.250000	820.833313	1023.000000	1023.000000	2046.000000
19.320000	0.097982	57.907364	5.173067	25.983858	6.895425	19.855015	0.000000	-10.000000	0.058333	-8.383333	821.000000	1023.000000	1023.000000	2046.000000
19.340000	0.098353	58.126461	5.384553	25.781145	6.990207	19.970554	0.000000	-10.000000	0.058333	-10.900001	821.000000	1023.000000	1023.000000	2046.000000
19.360001	0.098330	58.113304	5.584203	25.547752	6.953344	20.028006	0.000000	-10.000000	0.075000	-12.283334	821.000000	1023.000000	1023.000000	2046.000000
19.379999	0.098337	58.117065	5.692554	25.345533	6.901880	20.177097	0.000000	-10.000000	0.091667	-13.166667	821.000000	1023.000000	1023.000000	2046.000000
19.400000	0.098089	57.970669	5.781024	25.095016	6.906078	20.188549	0.000000	-10.000000	0.125000	-14.150001	813.666687	1023.000000	1023.000000	2046.000000
19.420000	0.097112	57.393063	5.857836	24.697252	6.906154	19.931820	0.000000	-10.000000	0.158333	-15.116667	804.666687	1023.000000	1023.000000	2046.000000
19.440001	0.095455	56.414188	5.913437	24.119143	6.755346	19.626263	0.000000	-10.000000	0.183333	-16.066668	793.833313	1023.000000	1023.000000	2046.000000
19.459999	0.093521	55.270699	5.679998	23.654301	6.790961	19.145437	0.000000	-10.000000	0.208333	-17.083334	788.333313	1023.000000	1023.000000	2046.000000
19.480000	0.091622	54.148335	5.406000	23.300753	6.731272	18.710308	0.000000	-10.000000	0.225000	-18.100000	782.500000	1023.000000	1023.000000	2046.000000
19.500000	0.090305	53.370079	5.296156	22.949327	6.707791	18.416807	0.000000	-10.000000	0.241667	-19.116667	776.500000	1023.000000	1023.000000	2046.000000
19.520000	0.089110	52.663979	5.275586	22.562977	6.754813	18.070604	0.000000	-10.000000	0.275000	-20.100000	770.166687	1023.000000	1023.000000	2046.000000
19.540001	0.087688	51.823536	5.298233	22.123096	6.703687	17.698521	0.000000	-10.000000	0.308333	-21.033333	763.666687	1023.000000	1023.000000	2046.000000
19.559999	0.085625	50.604176	5.268591	21.667458	6.567318	17.100811	0.000000	-10.000000	0.358333	-21.933334	756.666687	1023.000000	1023.000000	2046.000000
19.580000	0.082495	48.754623	5.135016	21.005009	6.241853	16.372744	0.000000	-10.000000	0.375000	-22.716667	749.500000	1023.000000	1023.000000	2046.000000
19.600000	0.079940	47.244644	4.997423	20.372240	6.072620	15.802362	0.000000	-10.000000	0.375000	-23.049999	741.833313	1023.000000	1023.000000	2046.000000
19.620001	0.077798	45.978706	4.886142	19.829227	5.970537	15.292801	0.000000	-10.000000	0.350000	-22.766666	734.000000	1023.000000	1023.000000	2046.000000
19.639999	0.075946	44.884338	4.775280	19.293554	5.906667	14.908838	0.000000	-10.000000	0.341667	-22.283333	726.333313	1023.000000	1023.000000	2046.000000
19.660000	0.074384	43.960907	4.705494	18.887985	5.803814	14.563610	0.000000	-10.000000	0.333333	-22.000000	718.833313	1023.000000	1023.000000	2046.000000
19.680000	0.072868	43.064697	4.581018	18.529438	5.720351	14.233891	0.000000	-10.000000	0.333333	-22.033335	711.500000	1023.000000	1023.000000	2046.000000
19.700001	0.071611	42.321930	4.482849	18.138876	5.660776	14.039428	0.000000	-10.000000	0.341667	-22.433334	704.166687	1023.000000	1023.000000	2046.000000
19.719999	0.070302	41.548630	4.362614	17.771553	5.641723	13.772741	0.000000	-10.000000	0.366667	-23.016666	696.666687	1023.000000	1023.000000	2046.000000
19.740000	0.069057	40.812763	4.203613	17.428516	5.637684	13.542948	0.000000	-10.000000	0.408333	-23.850000	689.000000	1023.000000	1023.000000	2046.000000
19.760000	0.067663	39.988636	4.042708	17.035688	5.621731	13.288509	0.000000	-10.000000	0.433333	-24.466667	681.000000	1023.000000	1023.000000	2046.000000
19.780001	0.066109	39.070179	3.893288	16.581219	5.542029	13.053644	0.000000	-10.000000	0.466667	-25.183334	672.833313	1023.000000	1023.000000	2046.000000
19.799999	0.064882	38.345169	3.857513	16.040741	5.446607	13.000307	0.000000	-10.000000	0.491667	-25.716667	664.500000	1023.000000	1023.000000	2046.000000
19.820000	0.063440	37.493099	3.919670	15.304863	5.318567	12.950001	0.000000	-10.000000	0.525000	-26.583334	655.833313	1023.000000	1023.000000	2046.000000
19.840000	0.062401	36.878990	4.146597	14.731270	5.176087	12.825037	0.000000	-10.000000	0.541667	-27.183334	647.000000	1023.000000	1023.000000	2046.000000
19.860001	0.061326	36.243557	4.198996	14.155460	5.235083	12.654016	0.000000	-10.000000	0.566667	-27.933334	637.833313	1023.000000	1023.000000	2046.000000
19.879999	0.060204	35.580338	4.290721	13.622988	5.344338	12.322289	0.000000	-10.000000	0.583333	-28.283333	628.666687	1023.000000	1023.000000	2046.000000
19.900000	0.058646	34.659626	4.424332	12.895588	5.446211	11.893495	0.000000	-10.000000	0.600000	-28.683334	619.166687	1023.000000	1023.000000	2046.000000
19.920000	0.056473	33.375343	4.416825	12.084062	5.496850	11.377605	0.000000	-10.000000	0.600000	-28.800001	609.666687	1023.000000	1023.000000	2046.000000
19.940001	0.053956	31.887819	4.272620	11.151167	5.605392	10.858642	0.000000	-10.000000	0.608333	-28.766668	600.000000	1023.000000	1023.000000	2046.000000
19.959999	0.051407	30.381826	4.229171	10.230557	5.593938	10.328158	0.000000	-10.000000	0.616667	-28.800001	590.333313	1023.000000	1023.000000	2046.000000
19.980000	0.048815	28.849384	4.279270	9.274523	5.419421	9.876171	0.000000	-10.000000	0.616667	-28.950001	580.833313	1023.000000	1023.000000	2046.000000
20.000000	0.046499	27.480829	4.393699	8.298215	5.324333	9.464583	0.000000	-10.000000	0.616667	-29.333334	571.166687	1023.000000	1023.000000	2046.000000
20.020000	0.044537	26.321108	4.473866	7.551825	5.187979	9.107437	0.000000	-10.000000	0.625000	-29.650000	561.500000	1023.000000	1023.000000	2046.000000
20.040001	0.042833	25.314108	4.467228	7.022575	5.100354	8.723950	0.000000	-10.000000	0.650000	-30.000000	551.500000	1023.000000	1023.000000	2046.000000
20.059999	0.041511	24.533131	4.466012	6.493077	5.192403	8.381639	0.000000	-10.000000	0.658333	-30.500000	541.500000	1023.000000	1023.000000	2046.000000
20.080000	0.040470	23.917973	4.576131	6.070243	5.187253	8.084346	0.000000	-10.000000	0.658333	-30.750000	531.333313	1023.000000	1023.000000	2046.000000
20.100000	0.039518	23.355064	4.678952	5.677279	5.224487	7.774347	0.000000	-10.000000	0.666667	-30.733334	521.000000	1023.000000	1023.000000	2046.000000
20.120001	0.038652	22.843250	4.805670	5.291862	5.253074	7.492643	0.000000	-10.000000	0.650000	-30.250000	510.666656	1023.000000	1023.000000	2046.000000
20.139999	0.037966	22.437635	4.965186	4.944268	5.328006	7.200177	0.000000	-10.000000	0.650000	-29.883333	500.500000	1023.000000	1023.000000	2046.000000
20.160000	0.037709	22.286020	5.163975	4.666936	5.473229	6.981880	0.000000	-10.000000	0.633333	-29.616667	490.500000	1023.000000	1023.000000	2046.000000
20.180000	0.037422	22.116598	5.266123	4.439149	5.656538	6.754788	0.000000	-10.000000	0.641667	-29.516666	480.500000	1023.000000	1023.000000	2046.000000
20.200001	0.036920	21.819523	5.309028	4.121321	5.739138	6.650036	0.000000	-10.000000	0.641667	-29.433334	470.833344	1023.000000	1023.000000	2046.000000
20.219999	0.035874	21.201506	5.413236	3.715445	5.693550	6.379276	0.000000	-10.000000	0.633333	-29.233334	461.166656	1023.000000	1023.000000	2046.000000
20.240000	0.035087	20.736618	5.456580	3.349035	5.757663	6.173341	0.000000	-10.000000	0.633333	-29.200001	451.500000	1023.000000	1023.000000	2046.000000
20.260000	0.033888	20.027515	5.578430	2.837929	5.751599	5.859559	0.000000	-10.000000	0.641667	-29.250000	441.500000	1023.000000	1023.000000	2046.000000
20.280001	0.032312	19.096111	5.737936	2.286038	5.720599	5.351537	0.000000	-10.000000	0.641667	-29.566668	431.666656	1023.000000	1023.000000	2046.000000
20.299999	0.029440	17.398932	5.638800	1.571663	5.545429	4.643039	0.000000	-10.000000	0.650000	-29.783335	422.000000	1023.000000	1023.000000	2046.000000
20.320000	0.026755	15.812305	5.339500	1.140086	5.276753	4.055966	0.000000	-10.000000	0.641667	-30.033335	412.333344	1023.000000	1023.000000	2046.000000
20.340000	0.024911	14.722404	5.142256	0.811166	5.155984	3.612998	0.000000	-10.000000	0.650000	-30.200001	405.833344	1023.000000	1023.000000	2046.000000
20.360001	0.023225	13.726141	5.032125	0.540208	4.931978	3.221830	0.000000	-10.000000	0.650000	-30.166668	395.500000	1023.000000	1023.000000	2046.000000
20.379999	0.021898	12.941941	4.901328	0.287256	4.905703	2.847654	0.000000	-10.000000	0.650000	-30.016666	385.166656	1023.000000	1023.000000	2046.000000
20.400000	0.020230	11.956120	4.719556	0.081288	4.904610	2.250665	0.000000	-10.000000	0.641667	-29.900000	371.500000	1023.000000	1023.000000	2046.000000
20.420000	0.017938	10.601089	4.478524	-0.221332	4.833668	1.510229	0.000000	-10.000000	0.625000	-29.516666	361.500000	1023.000000	1023.000000	2046.000000
20.440001	0.015411	9.107966	4.200072	-0.625484	4.716617	0.816762	0.000000	-10.000000	0.608333	-28.800001	351.833344	1023.000000	1023.000000	2046.000000
20.459999	0.013019	7.694347	4.004691	-1.068541	4.525469	0.232727	0.000000	-10.000000	0.566667	-27.783333	342.333344	1023.000000	1023.000000	2046.000000
20.480000	0.011065	6.539326	3.805646	-1.490054	4.387256	-0.163521	0.000000	-10.000000	0.541667	-27.150000	333.166656	1023.000000	1023.000000	2046.000000
20.500000	0.008936	5.281286	3.616039	-1.977398	4.151254	-0.508609	0.000000	-10.000000	0.508333	-26.799999	324.000000	1023.000000	1023.000000	2046.000000
20.520000	0.007081	4.184590	3.435385	-2.352846	3.879299	-0.777247	0.000000	-10.000000	0.516667	-26.716667	315.000000	1023.000000	1023.000000	2046.000000
20.540001	0.005424	3.205462	3.150238	-2.677879	3.697680	-0.964578	0.000000	-10.000000	0.508333	-26.666666	306.166656	1023.000000	1023.000000	2046.000000
20.559999	0.004293	2.537230	2.985761	-2.878085	3.510928	-1.081374	0.000000	-10.000000	0.516667	-26.766666	297.333344	1023.000000	1023.000000	2046.000000
20.580000	0.003407	2.013506	2.746313	-3.063836	3.520467	-1.189438	0.000000	-10.000000	0.516667	-26.866667	288.500000	1023.000000	1023.000000	2046.000000
20.600000	0.002586	1.528509	2.512756	-3.270108	3.628337	-1.342476	0.000000	-10.000000	0.525000	-27.066668	279.500000	1023.000000	1023.000000	2046.000000
20.620001	0.001382	0.816858	2.457893	-3.563010	3.503438	-1.581463	0.000000	-10.000000	0.516667	-26.983334	270.500000	1023.000000	1023.000000	2046.000000
20.639999	0.000483	0.285261	2.473544	-3.937377	3.374361	-1.625268	0.000000	-10.000000	0.516667	-26.900002	261.500000	1023.000000	1023.000000	2046.000000
20.660000	-0.000187	-0.110735	2.538019	-4.277283	3.207305	-1.578775	0.000000	-10.000000	0.508333	-26.700001	252.500000	1023.000000	1023.000000	2046.000000
20.680000	-0.000687	-0.405839	2.563356	-4.585056	3.148062	-1.532200	0.000000	-10.000000	0.508333	-26.766666	243.500000	1023.000000	1023.000000	2046.000000
20.700001	-0.001146	-0.677385	2.614277	-4.864414	3.134073	-1.561321	0.000000	-10.000000	0.500000	-26.700001	234.500000	1023.000000	1023.000000	2046.000000
20.719999	-0.001620	-0.957293	2.704952	-5.196416	3.220356	-1.686185	0.000000	-10.000000	0.500000	-26.383333	225.666672	1023.000000	1023.000000	2046.000000
20.740000	-0.002107	-1.245170	2.800139	-5.577347	3.382515	-1.850478	0.000000	-10.000000	0.500000	-25.900000	216.833328	1023.000000	1023.000000	2046.000000
20.760000	-0.003279	-1.937840	2.890751	-6.161397	3.399551	-2.066745	0.000000	-10.000000	0.483333	-25.450001	208.333328	1023.000000	1023.000000	2046.000000
20.780001	-0.004603	-2.720644	2.748326	-6.648317	3.552979	-2.373632	0.000000	-10.000000	0.466667	-25.066668	199.666672	1023.000000	1023.000000	2046.000000
20.799999	-0.005982	-3.535217	2.722440	-7.166981	3.407679	-2.498354	0.000000	-10.000000	0.425000	-24.583334	191.333328	1023.000000	1023.000000	2046.000000
20.820000	-0.007437	-4.395310	2.600702	-7.610094	3.333454	-2.719373	0.000000	-10.000000	0.391667	-24.016666	183.000000	1023.000000	1023.000000	2046.000000
20.840000	-0.008853	-5.232402	2.588712	-8.053304	3.104789	-2.872600	0.000000	-10.000000	0.358333	-23.550001	175.000000	1023.000000	1023.000000	2046.000000
20.860001	-0.010349	-6.116465	2.523982	-8.442826	2.841840	-3.039461	0.000000	-10.000000	0.350000	-23.133333	167.166672	1023.000000	1023.000000	2046.000000
20.879999	-0.011443	-6.762966	2.336518	-8.624183	2.618287	-3.093589	0.000000	-10.000000	0.350000	-22.750000	159.500000	1023.000000	1023.000000	2046.000000
20.900000	-0.012149	-7.180013	2.155610	-8.721560	2.520531	-3.134594	0.000000	-10.000000	0.341667	-22.216667	152.000000	1023.000000	1023.000000	2046.000000
20.920000	-0.012394	-7.324585	2.041615	-8.779727	2.509141	-3.095614	0.000000	-10.000000	0.341667	-22.000000	144.500000	1023.000000	1023.000000	2046.000000
20.940001	-0.012243	-7.235490	2.019665	-8.761112	2.567829	-3.061871	0.000000	-10.000000	0.333333	-21.800001	137.166672	1023.000000	1023.000000	2046.000000
20.959999	-0.012142	-7.176031	1.966678	-8.728945	2.702818	-3.116583	0.000000	-10.000000	0.325000	-21.533335	129.833328	1023.000000	1023.000000	2046.000000
20.980000	-0.012322	-7.282501	1.948145	-8.772809	2.697807	-3.155644	0.000000	-10.000000	0.308333	-20.966667	122.666664	1023.000000	1023.000000	2046.000000
21.000000	-0.012687	-7.498233	1.994907	-8.821722	2.635605	-3.307024	0.000000	-10.000000	0.300000	-20.316668	115.500000	1023.000000	1023.000000	2046.000000
21.020000	-0.013340	-7.884039	2.096937	-8.953195	2.313556	-3.341338	0.000000	-10.000000	0.291667	-19.783333	108.833336	1023.000000	1023.000000	2046.000000
21.040001	-0.013550	-8.007975	2.071807	-8.979029	2.228214	-3.328967	0.000000	-10.000000	0.258333	-19.000000	102.166664	1023.000000	1023.000000	2046.000000
21.059999	-0.013321	-7.872803	2.085852	-8.849298	2.214229	-3.323586	0.000000	-10.000000	0.225000	-18.416668	95.833336	1023.000000	1023.000000	2046.000000
21.080000	-0.012654	-7.478344	2.096793	-8.691355	2.374608	-3.258391	0.000000	-10.000000	0.200000	-17.800001	89.500000	1023.000000	1023.000000	2046.000000
21.100000	-0.011959	-7.067897	2.118371	-8.594125	2.415767	-3.007911	0.000000	-10.000000	0.200000	-17.466667	83.500000	1023.000000	1023.000000	2046.000000
21.120001	-0.011867	-7.013416	2.009145	-8.465483	2.424121	-2.981199	0.000000	-10.000000	0.191667	-17.016666	77.833336	1023.000000	1023.000000	2046.000000
21.139999	-0.012168	-7.191173	1.896556	-8.434679	2.352834	-3.005884	0.000000	-10.000000	0.183333	-16.516666	72.166664	1023.000000	1023.000000	2046.000000
21.160000	-0.012563	-7.424567	1.875581	-8.444751	2.199002	-3.054399	0.000000	-10.000000	0.166667	-15.933333	66.833336	1023.000000	1023.000000	2046.000000
21.180000	-0.012763	-7.542690	1.905395	-8.588694	2.042620	-2.902012	0.000000	-10.000000	0.166667	-15.483334	61.500000	1023.000000	1023.000000	2046.000000
21.200001	-0.012994	-7.679750	1.936433	-8.619511	1.868828	-2.865502	0.000000	-10.000000	0.158333	-15.216667	56.333332	1023.000000	1023.000000	2046.000000
21.219999	-0.013944	-8.240754	1.874228	-8.864958	1.873633	-3.123658	0.000000	-10.000000	0.158333	-14.966667	51.166668	1023.000000	1023.000000	2046.000000
21.240000	-0.014684	-8.678190	1.622263	-8.893854	1.999187	-3.405786	0.000000	-10.000000	0.150000	-14.533334	46.000000	1023.000000	1023.000000	2046.000000
21.260000	-0.015453	-9.132998	1.349231	-8.762097	2.015074	-3.735206	0.000000	-10.000000	0.133333	-13.916667	41.166668	1023.000000	1023.000000	2046.000000
21.280001	-0.016825	-9.943541	1.102313	-8.829334	1.744193	-3.960712	0.000000	-10.000000	0.116667	-13.333333	36.500000	1023.000000	1023.000000	2046.000000
21.299999	-0.018222	-10.769087	0.933621	-8.923696	1.350826	-4.129838	0.000000	-10.000000	0.091667	-12.633333	32.166668	1023.000000	1023.000000	2046.000000
21.320000	-0.019598	-11.582479	0.691706	-8.992375	1.110989	-4.392798	0.000000	-10.000000	0.066667	-11.983334	28.000000	1023.000000	1023.000000	2046.000000
21.340000	-0.021069	-12.451964	0.409782	-9.058534	0.977707	-4.780920	0.000000	-10.000000	0.041667	-11.466667	25.333334	1023.000000	1023.000000	2046.000000
21.360001	-0.022534	-13.317389	0.104354	-9.211023	0.865112	-5.075832	0.000000	-10.000000	0.025000	-10.200000	21.666666	1023.000000	1023.000000	2046.000000
21.379999	-0.023637	-13.969601	-0.235405	-9.264037	0.831140	-5.301299	0.000000	-10.000000	0.025000	-8.783334	18.500000	1023.000000	1023.000000	2046.000000
21.400000	-0.024771	-14.639636	-0.455637	-9.413436	0.721257	-5.491820	0.000000	-10.000000	0.016667	-7.433333	13.666667	1023.000000	1023.000000	2046.000000
21.420000	-0.025644	-15.155827	-0.758919	-9.470926	0.707118	-5.633099	0.000000	-10.000000	0.008333	-7.133334	11.166667	1023.000000	1023.000000	2046.000000
21.440001	-0.026324	-15.557755	-0.913899	-9.503733	0.567384	-5.707507	0.000000	-10.000000	0.016667	-7.116667	8.833333	1023.000000	1023.000000	2046.000000
21.459999	-0.027164	-16.054117	-1.099417	-9.611975	0.349114	-5.691840	0.000000	-10.000000	0.016667	-6.933333	7.166667	1023.000000	1023.000000	2046.000000
21.480000	-0.027636	-16.332882	-1.176752	-9.763932	0.222147	-5.614345	0.000000	-10.000000	0.016667	-6.700000	4.833333	1023.000000	1023.000000	2046.000000
21.500000	-0.028243	-16.691664	-1.274743	-9.856220	0.012169	-5.572870	0.000000	-10.000000	0.000000	-6.350000	2.500000	1023.000000	1023.000000	2046.000000
21.520000	-0.028165	-16.645285	-1.470093	-9.776009	0.076162	-5.475345	0.000000	-10.000000	0.008333	-6.033333	0.833333	1023.000000	1023.000000	2046.000000
21.540001	-0.028063	-16.585171	-1.539792	-9.656353	0.063105	-5.452130	0.000000	-10.000000	0.000000	-5.500000	-0.833333	1023.000000	1023.000000	2046.000000
21.559999	-0.027650	-16.341364	-1.540637	-9.569872	0.070758	-5.301613	0.000000	-10.000000	0.000000	-4.850000	-2.333333	1023.000000	1023.000000	2046.000000
21.580000	-0.026747	-15.807719	-1.417541	-9.600469	0.227803	-5.017512	0.000000	-10.000000	-0.008333	-4.000000	-4.000000	1023.000000	1023.000000	2046.000000
21.600000	-0.026087	-15.417343	-1.281027	-9.579200	0.398161	-4.955277	0.000000	-10.000000	0.000000	-3.466667	-5.333333	1023.000000	1023.000000	2046.000000
21.620001	-0.025653	-15.160951	-1.042595	-9.667717	0.506468	-4.957107	0.000000	-10.000000	0.000000	-3.100000	-6.500000	1023.000000	1023.000000	2046.000000
21.639999	-0.025319	-14.963738	-0.684181	-9.964228	0.553271	-4.868600	0.000000	-10.000000	0.000000	-2.850000	-7.500000	1023.000000	1023.000000	2046.000000
21.660000	-0.025403	-15.012927	-0.322153	-10.393840	0.579038	-4.875972	0.000000	-10.000000	0.000000	-2.816667	-8.500000	1023.000000	1023.000000	2046.000000
21.680000	-0.025937	-15.328728	-0.197402	-10.742885	0.643230	-5.031671	0.000000	-10.000000	0.000000	-3.350000	-9.500000	1023.000000	1023.000000	2046.000000
21.700001	-0.026325	-15.558285	-0.209628	-11.030105	0.739512	-5.058064	0.000000	-10.000000	0.008333	-4.300000	-10.666667	1023.000000	1023.000000	2046.000000
21.719999	-0.027080	-16.004454	-0.298675	-11.157604	0.674754	-5.222929	0.000000	-10.000000	0.016667	-4.833333	-12.000000	1023.000000	1023.000000	2046.000000
21.740000	-0.027494	-16.248667	-0.370497	-11.290192	0.684392	-5.272371	0.000000	-10.000000	0.016667	-4.883333	-13.666667	1023.000000	1023.000000	2046.000000
21.760000	-0.028364	-16.762945	-0.411762	-11.519207	0.552891	-5.384867	0.000000	-10.000000	0.008333	-4.733334	-15.333333	1023.000000	1023.000000	2046.000000
21.780001	-0.028854	-17.052723	-0.518737	-11.628466	0.522686	-5.428207	0.000000	-10.000000	0.000000	-4.616667	-17.000000	1023.000000	1023.000000	2046.000000
21.799999	-0.029066	-17.177759	-0.547734	-11.645044	0.399147	-5.384128	0.000000	-10.000000	0.000000	-4.533333	-18.500000	1023.000000	1023.000000	2046.000000
21.820000	-0.029151	-17.228378	-0.593562	-11.629086	0.331971	-5.337701	0.000000	-10.000000	0.008333	-4.666667	-20.000000	1023.000000	1023.000000	2046.000000
21.840000	-0.028926	-17.095018	-0.626699	-11.582562	0.353803	-5.239561	0.000000	-10.000000	0.016667	-5.150000	-21.666666	1023.000000	1023.000000	2046.000000
21.860001	-0.028721	-16.974108	-0.536240	-11.608949	0.319209	-5.148128	0.000000	-10.000000	0.016667	-5.683333	-23.500000	1023.000000	1023.000000	2046.000000
21.879999	-0.028358	-16.759577	-0.531601	-11.464189	0.403160	-5.166949	0.000000	-10.000000	0.008333	-5.933333	-24.833334	1023.000000	1023.000000	2046.000000
21.900000	-0.028060	-16.583599	-0.495362	-11.410593	0.426942	-5.104585	0.000000	-10.000000	0.000000	-5.850000	-26.166666	1023.000000	1023.000000	2046.000000
21.920000	-0.027741	-16.394993	-0.431411	-11.321466	0.454965	-5.097081	0.000000	-10.000000	0.000000	-5.400000	-27.833334	1023.000000	1023.000000	2046.000000
21.940001	-0.027350	-16.163883	-0.284519	-11.287182	0.435872	-5.028054	0.000000	-10.000000	0.000000	-4.816667	-30.166666	1023.000000	1023.000000	2046.000000
21.959999	-0.027095	-16.013134	-0.215697	-11.232267	0.447640	-5.012809	0.000000	-10.000000	-0.008333	-3.983333	-32.166668	1023.000000	1023.000000	2046.000000
21.980000	-0.026497	-15.659734	-0.178817	-11.088578	0.583809	-4.976147	0.000000	-10.000000	-0.016667	-3.500000	-33.166668	1023.000000	1023.000000	2046.000000
22.000000	-0.025815	-15.256688	-0.052240	-11.007874	0.664912	-4.861486	0.000000	-10.000000	-0.016667	-2.816667	-34.166668	1023.000000	1023.000000	2046.000000
22.020000	-0.024988	-14.767766	0.053061	-10.806439	0.717633	-4.732021	0.000000	-10.000000	0.000000	-2.516667	-35.166668	1023.000000	1023.000000	2046.000000
22.040001	-0.024479	-14.467223	0.076685	-10.679108	0.675203	-4.540004	0.000000	-10.000000	0.008333	-2.316667	-36.333332	1023.000000	1023.000000	2046.000000
22.059999	-0.024094	-14.239596	0.092953	-10.558270	0.657885	-4.432166	0.000000	-10.000000	0.008333	-2.450000	-36.833332	1023.000000	1023.000000	2046.000000
22.080000	-0.023709	-14.012130	0.138858	-10.454158	0.635276	-4.332106	0.000000	-10.000000	0.000000	-2.616667	-37.333332	1023.000000	1023.000000	2046.000000
22.100000	-0.023232	-13.730009	0.253331	-10.448468	0.587183	-4.122055	0.000000	-10.000000	0.000000	-2.683333	-38.333332	1023.000000	1023.000000	2046.000000
22.120001	-0.022667	-13.396109	0.394279	-10.403721	0.659486	-4.046153	0.000000	-10.000000	0.000000	-2.866667	-39.500000	1023.000000	1023.000000	2046.000000
22.139999	-0.023484	-13.878947	0.205469	-10.521927	0.735373	-4.297863	0.000000	-10.000000	0.000000	-2.983333	-40.333332	1023.000000	1023.000000	2046.000000
22.160000	-0.024453	-14.451863	0.057293	-10.585950	0.646374	-4.569580	0.000000	-10.000000	-0.008333	-2.966667	-40.833332	1023.000000	1023.000000	2046.000000
22.180000	-0.025073	-14.818142	-0.086033	-10.518875	0.548787	-4.762020	0.000000	-10.000000	-0.025000	-1.933333	-41.333332	1023.000000	1023.000000	2046.000000
22.200001	-0.025625	-15.144397	-0.232547	-10.413851	0.379252	-4.877250	0.000000	-10.000000	-0.033333	-0.900000	-41.833332	1023.000000	1023.000000	2046.000000
22.219999	-0.026067	-15.405617	-0.396714	-10.355848	0.343189	-4.996243	0.000000	-10.000000	-0.033333	0.000000	-42.000000	1023.000000	1023.000000	2046.000000
22.240000	-0.026754	-15.811854	-0.518527	-10.323506	0.172264	-5.142085	0.000000	-10.000000	-0.025000	0.000000	-42.000000	1023.000000	1023.000000	2046.000000
22.260000	-0.027928	-16.505280	-0.641181	-10.448992	-0.004769	-5.410337	0.000000	-10.000000	-0.025000	0.783333	-42.000000	1023.000000	1023.000000	2046.000000
22.280001	-0.029292	-17.311832	-0.949951	-10.540029	-0.065914	-5.755939	0.000000	-10.000000	-0.033333	1.833333	-42.000000	1023.000000	1023.000000	2046.000000
22.299999	-0.030390	-17.960196	-1.298237	-10.582398	-0.068448	-6.011112	0.000000	-10.000000	-0.041667	2.883333	-42.000000	1023.000000	1023.000000	2046.000000
22.320000	-0.031289	-18.491753	-1.480325	-10.655706	-0.127039	-6.228682	0.000000	-10.000000	-0.050000	3.450000	-42.000000	1023.000000	1023.000000	2046.000000
22.340000	-0.031935	-18.873686	-1.662610	-10.662984	-0.229505	-6.318588	0.000000	-10.000000	-0.041667	3.700000	-42.000000	1023.000000	1023.000000	2046.000000
22.360001	-0.032631	-19.285145	-1.789824	-10.773781	-0.348212	-6.373328	0.000000	-10.000000	-0.033333	3.433333	-42.000000	1023.000000	1023.000000	2046.000000
22.379999	-0.032950	-19.473619	-1.916901	-10.778649	-0.449705	-6.328364	0.000000	-10.000000	-0.025000	2.866667	-42.000000	1023.000000	1023.000000	2046.000000
22.400000	-0.033084	-19.552465	-2.049175	-10.798036	-0.467077	-6.238178	0.000000	-10.000000	-0.016667	2.200000	-42.000000	1023.000000	1023.000000	2046.000000
22.420000	-0.033335	-19.700985	-2.201881	-10.752611	-0.550559	-6.195932	0.000000	-10.000000	-0.016667	1.666667	-42.000000	1023.000000	1023.000000	2046.000000
22.440001	-0.033381	-19.728420	-2.329481	-10.736592	-0.582895	-6.079453	0.000000	-10.000000	-0.016667	0.883333	-42.000000	1023.000000	1023.000000	2046.000000
22.459999	-0.033148	-19.590185	-2.327534	-10.707508	-0.638827	-5.916317	0.000000	-10.000000	-0.025000	0.250000	-42.000000	1023.000000	1023.000000	2046.000000
22.480000	-0.032985	-19.494026	-2.361557	-10.644795	-0.688186	-5.799489	0.000000	-10.000000	-0.025000	0.000000	-42.000000	1023.000000	1023.000000	2046.000000
22.500000	-0.032147	-18.998922	-2.238010	-10.537336	-0.584221	-5.639354	0.000000	-10.000000	-0.033333	0.000000	-42.000000	1023.000000	1023.000000	2046.000000
22.520000	-0.031368	-18.538395	-2.104267	-10.468665	-0.422168	-5.543296	0.000000	-10.000000	-0.041667	0.550000	-42.000000	1023.000000	1023.000000	2046.000000
22.540001	-0.030556	-18.058346	-1.900586	-10.424325	-0.211717	-5.521719	0.000000	-10.000000	-0.041667	1.150000	-42.000000	1023.000000	1023.000000	2046.000000
22.559999	-0.029676	-17.538233	-1.512087	-10.592711	-0.027606	-5.405828	0.000000	-10.000000	-0.041667	2.183333	-42.000000	1023.000000	1023.000000	2046.000000
22.580000	-0.029161	-17.234243	-1.164122	-10.902164	0.128492	-5.296450	0.000000	-10.000000	-0.050000	3.466667	-42.000000	1023.000000	1023.000000	2046.000000
22.600000	-0.028876	-17.065739	-0.865147	-11.213200	0.287269	-5.274661	0.000000	-10.000000	-0.083333	5.600000	-42.000000	1023.000000	1023.000000	2046.000000
22.620001	-0.028721	-16.974022	-0.774712	-11.375663	0.491982	-5.315628	0.000000	-10.000000	-0.125000	8.783334	-42.000000	1023.000000	1023.000000	2046.000000
22.639999	-0.028315	-16.733915	-0.617912	-11.336933	0.414840	-5.193911	0.000000	-10.000000	-0.158333	11.166667	-42.000000	1023.000000	1023.000000	2046.000000
22.660000	-0.027952	-16.519415	-0.584458	-11.243598	0.448477	-5.139836	0.000000	-10.000000	-0.200000	13.616667	-42.000000	1023.000000	1023.000000	2046.000000
22.680000	-0.027434	-16.213480	-0.532524	-11.233535	0.433014	-4.880435	0.000000	-10.000000	-0.241667	15.250001	-42.000000	1023.000000	1023.000000	2046.000000
22.700001	-0.026753	-15.810874	-0.431837	-11.121862	0.429505	-4.686678	0.000000	-10.000000	-0.283333	17.616667	-18.833334	1023.000000	1023.000000	2046.000000
22.719999	-0.025643	-15.155194	-0.397917	-10.819818	0.541985	-4.479444	0.000000	-10.000000	-0.300000	19.016666	4.333333	1023.000000	1023.000000	2046.000000
22.740000	-0.024515	-14.488393	-0.289633	-10.505866	0.545136	-4.238030	0.000000	-10.000000	-0.316667	20.066668	29.500000	1023.000000	1023.000000	2046.000000
22.760000	-0.023103	-13.654151	-0.233455	-10.135272	0.723624	-4.009048	0.000000	-10.000000	-0.333333	20.716667	33.833332	1023.000000	1023.000000	2046.000000
22.780001	-0.021527	-12.722390	-0.101590	-9.791197	0.862768	-3.692372	0.000000	-10.000000	-0.366667	21.616667	40.500000	1023.000000	1023.000000	2046.000000
22.799999	-0.019711	-11.649196	0.149650	-9.470640	1.046482	-3.374687	0.000000	-10.000000	-0.391667	22.500000	47.666668	1023.000000	1023.000000	2046.000000
22.820000	-0.018069	-10.678597	0.421299	-9.151772	1.167823	-3.115947	0.000000	-10.000000	-0.416667	23.216667	55.000000	1023.000000	1023.000000	2046.000000
22.840000	-0.016324	-9.647558	0.665948	-8.875518	1.276574	-2.714562	0.000000	-10.000000	-0.441667	24.250000	62.500000	1023.000000	1023.000000	2046.000000
22.860001	-0.014456	-8.543749	0.853667	-8.535456	1.488221	-2.350182	0.000000	-10.000000	-0.483333	25.066668	70.500000	1023.000000	1023.000000	2046.000000
22.879999	-0.012707	-7.510015	1.070106	-8.118653	1.579912	-2.041380	0.000000	-10.000000	-0.525000	26.233334	78.666664	1023.000000	1023.000000	2046.000000
22.900000	-0.010441	-6.170541	1.324202	-7.529010	1.694328	-1.660060	0.000000	-10.000000	-0.566667	26.766666	87.333336	1023.000000	1023.000000	2046.000000
22.920000	-0.008259	-4.881321	1.586428	-7.002739	1.720991	-1.186001	0.000000	-10.000000	-0.566667	27.583334	99.166664	1023.000000	1023.000000	2046.000000
22.940001	-0.006286	-3.715209	1.774657	-6.523150	1.780834	-0.747551	0.000000	-10.000000	-0.583333	27.916666	111.333336	1023.000000	1023.000000	2046.000000
22.959999	-0.004502	-2.660514	1.898438	-6.085198	1.899181	-0.372935	0.000000	-10.000000	-0.583333	28.316668	120.500000	1023.000000	1023.000000	2046.000000
22.980000	-0.002673	-1.579909	2.038475	-5.585939	2.017317	-0.049762	0.000000	-10.000000	-0.600000	28.683334	126.833336	1023.000000	1023.000000	2046.000000
23.000000	-0.000726	-0.429194	2.152135	-5.148438	2.201424	0.365686	0.000000	-10.000000	-0.616667	29.183334	133.166672	1023.000000	1023.000000	2046.000000
23.020000	0.001404	0.830043	2.417147	-4.774159	2.340662	0.846394	0.000000	-10.000000	-0.625000	29.650000	142.833328	1023.000000	1023.000000	2046.000000
23.040001	0.002725	1.610552	2.429893	-4.447347	2.548703	1.079302	0.000000	-10.000000	-0.625000	29.683334	152.500000	1023.000000	1023.000000	2046.000000
23.059999	0.003768	2.227143	2.408060	-3.982271	2.654794	1.146559	0.000000	-10.000000	-0.608333	29.466667	162.500000	1023.000000	1023.000000	2046.000000
23.080000	0.004671	2.760731	2.444432	-3.536569	2.577089	1.275780	0.000000	-10.000000	-0.608333	29.416668	172.500000	1023.000000	1023.000000	2046.000000
23.100000	0.006056	3.578970	2.492358	-2.959514	2.586882	1.459244	0.000000	-10.000000	-0.633333	29.766666	182.500000	1023.000000	1023.000000	2046.000000
23.120001	0.006916	4.087318	2.505416	-2.533685	2.512084	1.603503	0.000000	-10.000000	-0.650000	30.050001	192.500000	1023.000000	1023.000000	2046.000000
23.139999	0.007714	4.559083	2.384193	-2.041336	2.537182	1.679044	0.000000	-10.000000	-0.658333	30.283335	202.500000	1023.000000	1023.000000	2046.000000
23.160000	0.007565	4.470937	2.238809	-1.764802	2.416142	1.580788	0.000000	-10.000000	-0.633333	29.850000	212.500000	1023.000000	1023.000000	2046.000000
23.180000	0.007194	4.251817	2.034197	-1.650033	2.313843	1.553810	0.000000	-10.000000	-0.625000	29.716667	222.500000	1023.000000	1023.000000	2046.000000
23.200001	0.007495	4.429421	1.919336	-1.485866	2.376796	1.619156	0.000000	-10.000000	-0.633333	29.633333	232.500000	1023.000000	1023.000000	2046.000000
23.219999	0.008228	4.862988	1.830863	-1.188304	2.432543	1.787886	0.000000	-10.000000	-0.666667	30.116667	242.500000	1023.000000	1023.000000	2046.000000
23.240000	0.009382	5.544690	1.799984	-0.873039	2.568600	2.049146	0.000000	-10.000000	-0.700000	30.650000	252.500000	1023.000000	1023.000000	2046.000000
23.260000	0.010577	6.250806	1.663378	-0.450169	2.670467	2.367130	0.000000	-10.000000	-0.708333	31.083334	262.500000	1023.000000	1023.000000	2046.000000
23.280001	0.011994	7.088419	1.567541	0.038874	2.742317	2.739688	0.000000	-10.000000	-0.708333	31.533333	272.666656	1023.000000	1023.000000	2046.000000
23.299999	0.013269	7.841971	1.518468	0.517490	2.715521	3.090492	0.000000	-10.000000	-0.700000	31.766666	283.000000	1023.000000	1023.000000	2046.000000
23.320000	0.014672	8.671083	1.554345	0.919460	2.667111	3.530168	0.000000	-10.000000	-0.700000	31.650000	293.666656	1023.000000	1023.000000	2046.000000
23.340000	0.016393	9.688555	1.617444	1.441787	2.592989	4.036335	0.000000	-10.000000	-0.691667	31.550001	304.166656	1023.000000	1023.000000	2046.000000
23.360001	0.017847	10.547554	1.611739	1.929263	2.565136	4.441415	0.000000	-10.000000	-0.666667	31.216667	314.833344	1023.000000	1023.000000	2046.000000
23.379999	0.019398	11.463932	1.673989	2.332818	2.568460	4.888664	0.000000	-10.000000	-0.650000	31.033335	325.166656	1023.000000	1023.000000	2046.000000
23.400000	0.021169	12.511053	1.778556	2.687638	2.686845	5.358014	0.000000	-10.000000	-0.625000	30.683334	335.500000	1023.000000	1023.000000	2046.000000
23.420000	0.023140	13.676020	1.980707	3.130614	2.803573	5.761126	0.000000	-10.000000	-0.616667	30.300001	345.833344	1023.000000	1023.000000	2046.000000
23.440001	0.025464	15.049375	2.150629	3.661190	3.000034	6.237522	0.000000	-10.000000	-0.600000	29.983334	356.166656	1023.000000	1023.000000	2046.000000
23.459999	0.027910	16.494638	2.440771	4.072732	3.294212	6.686923	0.000000	-10.000000	-0.600000	29.500000	366.500000	1023.000000	1023.000000	2046.000000
23.480000	0.030120	17.801027	2.694602	4.494440	3.638095	6.973890	0.000000	-10.000000	-0.600000	29.233334	376.333344	1023.000000	1023.000000	2046.000000
23.500000	0.031667	18.714991	2.964688	4.737422	3.840299	7.172582	0.000000	-10.000000	-0.591667	29.000000	386.000000	1023.000000	1023.000000	2046.000000
23.520000	0.032670	19.307791	3.077753	5.018463	3.828428	7.383147	0.000000	-10.000000	-0.591667	28.966667	395.666656	1023.000000	1023.000000	2046.000000
23.540001	0.033673	19.900707	3.128738	5.260304	3.794513	7.717151	0.000000	-10.000000	-0.591667	29.016666	405.333344	1023.000000	1023.000000	2046.000000
23.559999	0.034733	20.527054	3.084249	5.556198	3.798971	8.087637	0.000000	-10.000000	-0.608333	29.216667	415.000000	1023.000000	1023.000000	2046.000000
23.580000	0.035930	21.234774	3.015330	6.045052	3.776146	8.398246	0.000000	-10.000000	-0.608333	29.200001	424.666656	1023.000000	1023.000000	2046.000000
23.600000	0.037516	22.171877	2.997351	6.554203	3.818225	8.802098	0.000000	-10.000000	-0.608333	29.116667	434.500000	1023.000000	1023.000000	2046.000000
23.620001	0.039276	23.212366	3.030643	7.130207	3.906770	9.144746	0.000000	-10.000000	-0.600000	29.050001	444.166656	1023.000000	1023.000000	2046.000000
23.639999	0.041352	24.439323	3.065335	7.748517	4.092494	9.532978	0.000000	-10.000000	-0.600000	29.100000	453.833344	1023.000000	1023.000000	2046.000000
23.660000	0.043620	25.779451	3.262467	8.431727	4.209872	9.875384	0.000000	-10.000000	-0.608333	29.116667	463.500000	1023.000000	1023.000000	2046.000000
23.680000	0.045708	27.013605	3.558731	8.935568	4.236483	10.282824	0.000000	-10.000000	-0.616667	29.183334	473.500000	1023.000000	1023.000000	2046.000000
23.700001	0.048102	28.428572	3.861104	9.437339	4.338074	10.792055	0.000000	-10.000000	-0.633333	29.316668	483.166656	1023.000000	1023.000000	2046.000000
23.719999	0.050429	29.803825	4.034327	10.115329	4.499003	11.155167	0.000000	-10.000000	-0.641667	29.683334	492.833344	1023.000000	1023.000000	2046.000000
23.740000	0.053295	31.497389	4.291407	10.818907	4.708385	11.678689	0.000000	-10.000000	-0.658333	29.933334	502.500000	1023.000000	1023.000000	2046.000000
23.760000	0.055879	33.024666	4.459418	11.502378	4.887780	12.175087	0.000000	-10.000000	-0.675000	30.250000	512.500000	1023.000000	1023.000000	2046.000000
23.780001	0.058224	34.410286	4.469501	12.218453	5.152499	12.569831	0.000000	-10.000000	-0.691667	30.466667	522.500000	1023.000000	1023.000000	2046.000000
23.799999	0.060112	35.526241	4.552587	12.861701	5.196000	12.915955	0.000000	-10.000000	-0.700000	30.600000	532.666687	1023.000000	1023.000000	2046.000000
23.820000	0.061888	36.576000	4.721037	13.419703	5.113107	13.322154	0.000000	-10.000000	-0.683333	30.816668	543.000000	1023.000000	1023.000000	2046.000000
23.840000	0.064063	37.861034	4.908977	14.016122	5.107616	13.828320	0.000000	-10.000000	-0.666667	30.833334	553.333313	1023.000000	1023.000000	2046.000000
23.860001	0.066388	39.235062	5.062808	14.701075	5.106169	14.365010	0.000000	-10.000000	-0.633333	30.966667	563.500000	1023.000000	1023.000000	2046.000000
23.879999	0.068745	40.628551	5.186956	15.387684	5.277733	14.776179	0.000000	-10.000000	-0.650000	30.716667	573.833313	1023.000000	1023.000000	2046.000000
23.900000	0.070720	41.795334	5.092227	16.254726	5.564993	14.883388	0.000000	-10.000000	-0.641667	30.550001	584.166687	1023.000000	1023.000000	2046.000000
23.920000	0.072465	42.826984	5.104364	17.066721	5.698184	14.957714	0.000000	-10.000000	-0.641667	29.916668	597.833313	1023.000000	1023.000000	2046.000000
23.940001	0.073612	43.504963	5.265182	17.607185	5.598573	15.034021	0.000000	-10.000000	-0.608333	29.450001	607.833313	1023.000000	1023.000000	2046.000000
23.959999	0.074050	43.763538	5.243817	17.979141	5.526298	15.014283	0.000000	-10.000000	-0.575000	28.600000	617.833313	1023.000000	1023.000000	2046.000000
23.980000	0.073844	43.641838	4.980046	18.314894	5.470295	14.876603	0.000000	-10.000000	-0.525000	27.883333	624.166687	1023.000000	1023.000000	2046.000000
24.000000	0.073347	43.347916	4.696970	18.664265	5.282335	14.704345	0.000000	-10.000000	-0.475000	26.600000	633.666687	1023.000000	1023.000000	2046.000000
24.020000	0.073387	43.371494	4.516437	18.926334	5.274280	14.654444	0.000000	-10.000000	-0.450000	25.583334	642.833313	1023.000000	1023.000000	2046.000000
24.040001	0.073848	43.644329	4.384360	19.166840	5.513176	14.579953	0.000000	-10.000000	-0.433333	24.600000	651.666687	1023.000000	1023.000000	2046.000000
24.059999	0.074620	44.100452	4.439890	19.437408	5.591423	14.631729	0.000000	-10.000000	-0.425000	24.033333	660.000000	1023.000000	1023.000000	2046.000000
24.080000	0.075376	44.547073	4.553349	19.768015	5.417789	14.807919	0.000000	-10.000000	-0.408333	23.616667	668.000000	1023.000000	1023.000000	2046.000000
24.100000	0.076187	45.026299	4.475681	20.189959	5.378656	14.982002	0.000000	-10.000000	-0.400000	23.400000	676.000000	1023.000000	1023.000000	2046.000000
24.120001	0.077231	45.643566	4.430111	20.660137	5.314288	15.239028	0.000000	-10.000000	-0.366667	23.100000	683.833313	1023.000000	1023.000000	2046.000000
24.139999	0.078529	46.410606	4.308554	21.250706	5.282019	15.569330	0.000000	-10.000000	-0.341667	22.483334	691.500000	1023.000000	1023.000000	2046.000000
24.160000	0.079681	47.091373	4.229250	21.764280	5.246860	15.850983	0.000000	-10.000000	-0.325000	21.733334	699.000000	1023.000000	1023.000000	2046.000000
24.180000	0.081108	47.934700	4.056670	22.284632	5.443665	16.149733	0.000000	-10.000000	-0.308333	20.866667	706.333313	1023.000000	1023.000000	2046.000000
24.200001	0.082410	48.704170	3.941084	22.781271	5.618001	16.363813	0.000000	-10.000000	-0.291667	20.183334	713.500000	1023.000000	1023.000000	2046.000000
24.219999	0.083239	49.194519	3.987455	23.093826	5.465551	16.647686	0.000000	-10.000000	-0.266667	19.450001	720.500000	1023.000000	1023.000000	2046.000000
24.240000	0.084371	49.862984	4.081525	23.283867	5.459772	17.037821	0.000000	-10.000000	-0.250000	18.716667	727.166687	1023.000000	1023.000000	2046.000000
24.260000	0.085441	50.495689	4.172797	23.516510	5.382518	17.423864	0.000000	-10.000000	-0.225000	18.300001	733.500000	1023.000000	1023.000000	2046.000000
24.280001	0.087026	51.432346	4.239828	23.909573	5.528242	17.754704	0.000000	-10.000000	-0.216667	17.583334	739.500000	1023.000000	1023.000000	2046.000000
24.299999	0.088678	52.408504	4.398556	24.196579	5.639313	18.174057	0.000000	-10.000000	-0.200000	17.116667	745.500000	1023.000000	1023.000000	2046.000000
24.320000	0.089761	53.048939	4.552486	24.317225	5.825520	18.353708	0.000000	-10.000000	-0.183333	15.916667	751.333313	1023.000000	1023.000000	2046.000000
24.340000	0.089884	53.121361	4.577323	24.204607	5.982634	18.356796	0.000000	-10.000000	-0.158333	14.983334	757.000000	1023.000000	1023.000000	2046.000000
24.360001	0.089747	53.040607	4.457998	24.047268	6.158629	18.376715	0.000000	-10.000000	-0.133333	13.600000	762.166687	1023.000000	1023.000000	2046.000000
24.379999	0.089220	52.728786	4.288579	23.900797	6.236474	18.302937	0.000000	-10.000000	-0.091667	11.683333	767.000000	1023.000000	1023.000000	2046.000000
24.400000	0.088286	52.177097	4.240983	23.556368	6.145955	18.233789	0.000000	-10.000000	-0.041667	7.866667	771.166687	1023.000000	1023.000000	2046.000000
24.420000	0.087064	51.454815	4.258805	23.052917	5.910991	18.232101	0.000000	-10.000000	0.008333	2.200000	774.500000	1023.000000	1023.000000	2046.000000
24.440001	0.085943	50.792198	4.252572	22.708645	5.718347	18.112633	0.000000	-10.000000	0.041667	-3.616667	776.333313	1023.000000	1023.000000	2046.000000
24.459999	0.085277	50.398750	4.204669	22.425869	5.671079	18.097132	0.000000	-10.000000	0.083333	-8.966667	777.000000	1023.000000	1023.000000	2046.000000
24.480000	0.085196	50.350876	4.293362	22.187181	5.796303	18.074030	0.000000	-10.000000	0.125000	-12.533334	777.000000	1023.000000	1023.000000	2046.000000
24.500000	0.085115	50.303188	4.379433	21.971188	6.000127	17.952442	0.000000	-10.000000	0.166667	-15.283334	777.000000	1023.000000	1023.000000	2046.000000
24.520000	0.085098	50.292965	4.516119	21.734737	6.225251	17.816858	0.000000	-10.000000	0.191667	-16.416668	773.500000	1023.000000	1023.000000	2046.000000
24.540001	0.084984	50.225277	4.762197	21.422253	6.346469	17.694359	0.000000	-10.000000	0.200000	-17.000000	763.000000	1023.000000	1023.000000	2046.000000
24.559999	0.084973	50.219166	5.050956	21.130445	6.380797	17.656969	0.000000	-10.000000	0.200000	-17.133333	752.500000	1023.000000	1023.000000	2046.000000
24.580000	0.084587	49.990902	5.252675	20.693249	6.313692	17.731287	0.000000	-10.000000	0.200000	-17.400002	743.500000	1023.000000	1023.000000	2046.000000
24.600000	0.084162	49.739807	5.361880	20.394789	6.235271	17.747866	0.000000	-10.000000	0.200000	-17.916668	739.500000	1023.000000	1023.000000	2046.000000
24.620001	0.083960	49.620266	5.420060	20.079271	6.244332	17.876602	0.000000	-10.000000	0.216667	-18.633333	733.500000	1023.000000	1023.000000	2046.000000
24.639999	0.083588	49.400532	5.476561	19.754282	6.386869	17.782822	0.000000	-10.000000	0.233333	-19.216667	727.500000	1023.000000	1023.000000	2046.000000
24.660000	0.082677	48.861916	5.525406	19.285553	6.566755	17.484201	0.000000	-10.000000	0.250000	-19.733334	721.166687	1023.000000	1023.000000	2046.000000
24.680000	0.080564	47.613243	5.422586	18.662470	6.563294	16.964893	0.000000	-10.000000	0.250000	-20.033335	714.666687	1023.000000	1023.000000	2046.000000
24.700001	0.078093	46.152950	5.254981	18.147436	6.257252	16.493282	0.000000	-10.000000	0.258333	-20.466667	705.500000	1023.000000	1023.000000	2046.000000
24.719999	0.076227	45.050327	5.088774	17.822279	5.932065	16.207207	0.000000	-10.000000	0.266667	-20.650000	698.666687	1023.000000	1023.000000	2046.000000
24.740000	0.074854	44.238590	4.985908	17.555935	5.763019	15.933726	0.000000	-10.000000	0.291667	-21.000000	691.666687	1023.000000	1023.000000	2046.000000
24.760000	0.073975	43.719002	4.962019	17.234001	5.785345	15.737638	0.000000	-10.000000	0.316667	-21.116667	687.000000	1023.000000	1023.000000	2046.000000
24.780001	0.072818	43.035446	4.950931	16.849640	5.882333	15.352542	0.000000	-10.000000	0.333333	-21.533335	680.000000	1023.000000	1023.000000	2046.000000
24.799999	0.070821	41.855488	4.793421	16.471203	5.990320	14.600544	0.000000	-10.000000	0.350000	-21.966667	673.000000	1023.000000	1023.000000	2046.000000
24.820000	0.067839	40.093071	4.633802	15.905005	5.784351	13.769912	0.000000	-10.000000	0.350000	-22.600000	665.666687	1023.000000	1023.000000	2046.000000
24.840000	0.064361	38.037079	4.450821	15.061497	5.457414	13.067347	0.000000	-10.000000	0.366667	-22.950001	658.000000	1023.000000	1023.000000	2046.000000
24.860001	0.061854	36.555882	4.345285	14.382886	5.254899	12.572812	0.000000	-10.000000	0.350000	-22.950001	650.333313	1023.000000	1023.000000	2046.000000
24.879999	0.059850	35.371277	4.211303	13.886448	5.168368	12.105157	0.000000	-10.000000	0.350000	-22.816668	642.666687	1023.000000	1023.000000	2046.000000
24.900000	0.058279	34.443077	4.135267	13.362581	5.184904	11.760323	0.000000	-10.000000	0.358333	-22.800001	635.166687	1023.000000	1023.000000	2046.000000
24.920000	0.056802	33.569782	3.969750	12.974117	5.293186	11.332729	0.000000	-10.000000	0.391667	-23.250000	627.500000	1023.000000	1023.000000	2046.000000
24.940001	0.055207	32.627064	3.879277	12.544083	5.330056	10.873648	0.000000	-10.000000	0.425000	-24.016666	619.833313	1023.000000	1023.000000	2046.000000
24.959999	0.053501	31.618826	3.884449	12.079801	5.112561	10.542014	0.000000	-10.000000	0.458333	-25.000000	611.833313	1023.000000	1023.000000	2046.000000
24.980000	0.051488	30.429632	3.909037	11.547881	4.769196	10.203519	0.000000	-10.000000	0.491667	-25.883333	603.500000	1023.000000	1023.000000	2046.000000
25.000000	0.049926	29.506319	3.763515	11.090633	4.734469	9.917701	0.000000	-10.000000	0.525000	-26.766666	594.833313	1023.000000	1023.000000	2046.000000
25.020000	0.048587	28.714806	3.666035	10.684689	4.706673	9.657410	0.000000	-10.000000	0.550000	-27.483334	585.833313	1023.000000	1023.000000	2046.000000
25.040001	0.047440	28.036924	3.553132	10.098814	4.852723	9.532254	0.000000	-10.000000	0.575000	-28.250000	576.666687	1023.000000	1023.000000	2046.000000
25.059999	0.046208	27.308928	3.586760	9.413858	4.963999	9.344311	0.000000	-10.000000	0.600000	-28.733334	567.166687	1023.000000	1023.000000	2046.000000
25.080000	0.045148	26.682587	3.680591	8.974580	4.932038	9.095377	0.000000	-10.000000	0.608333	-29.266666	557.500000	1023.000000	1023.000000	2046.000000
25.100000	0.044044	26.030075	3.888972	8.498109	4.773985	8.869009	0.000000	-10.000000	0.608333	-29.500000	544.500000	1023.000000	1023.000000	2046.000000
25.120001	0.042800	25.294744	4.034235	7.915661	4.792306	8.552542	0.000000	-10.000000	0.600000	-29.666668	534.833313	1023.000000	1023.000000	2046.000000
25.139999	0.041414	24.475624	4.134496	7.250889	4.929987	8.160252	0.000000	-10.000000	0.608333	-29.583334	525.166687	1023.000000	1023.000000	2046.000000
25.160000	0.039463	23.322556	4.138841	6.514362	4.992168	7.677185	0.000000	-10.000000	0.608333	-29.316668	518.500000	1023.000000	1023.000000	2046.000000
25.180000	0.037592	22.216934	4.061051	5.789035	5.063788	7.303060	0.000000	-10.000000	0.600000	-29.033335	508.500000	1023.000000	1023.000000	2046.000000
25.200001	0.035469	20.961981	4.029738	4.970480	5.081952	6.879812	0.000000	-10.000000	0.558333	-28.616667	498.833344	1023.000000	1023.000000	2046.000000
25.219999	0.033075	19.547401	4.097686	4.101942	4.978756	6.369018	0.000000	-10.000000	0.541667	-28.450001	489.166656	1023.000000	1023.000000	2046.000000
25.240000	0.030907	18.266241	4.227135	3.255416	4.740071	6.043620	0.000000	-10.000000	0.533333	-28.316668	479.833344	1023.000000	1023.000000	2046.000000
25.260000	0.029049	17.167711	4.201024	2.582788	4.647446	5.736454	0.000000	-10.000000	0.550000	-28.283335	470.333344	1023.000000	1023.000000	2046.000000
25.280001	0.027776	16.415359	4.082829	2.148473	4.733117	5.450942	0.000000	-10.000000	0.566667	-28.583334	461.000000	1023.000000	1023.000000	2046.000000
25.299999	0.026706	15.782991	4.074892	1.837315	4.751140	5.119645	0.000000	-10.000000	0.591667	-28.900002	451.333344	1023.000000	1023.000000	2046.000000
25.320000	0.025920	15.318900	4.153746	1.483641	4.803683	4.877831	0.000000	-10.000000	0.616667	-29.400002	441.500000	1023.000000	1023.000000	2046.000000
25.340000	0.025048	14.803542	4.255971	1.149705	4.869871	4.527995	0.000000	-10.000000	0.616667	-29.550001	431.833344	1023.000000	1023.000000	2046.000000
25.360001	0.024031	14.202321	4.368550	0.802845	4.870296	4.160631	0.000000	-10.000000	0.608333	-29.416666	422.166656	1023.000000	1023.000000	2046.000000
25.379999	0.023233	13.730693	4.478358	0.491252	4.962487	3.798596	0.000000	-10.000000	0.591667	-29.233334	412.500000	1023.000000	1023.000000	2046.000000
25.400000	0.022719	13.426734	4.740162	0.155261	4.940497	3.590814	0.000000	-10.000000	0.591667	-29.049999	402.500000	1023.000000	1023.000000	2046.000000
25.420000	0.022230	13.137677	4.870912	-0.146979	4.946358	3.467387	0.000000	-10.000000	0.591667	-29.049999	392.666656	1023.000000	1023.000000	2046.000000
25.440001	0.022020	13.013707	4.890416	-0.351184	5.082170	3.392306	0.000000	-10.000000	0.600000	-28.933334	383.000000	1023.000000	1023.000000	2046.000000
25.459999	0.021203	12.530743	4.885416	-0.588937	4.981623	3.252640	0.000000	-10.000000	0.600000	-28.800001	373.333344	1023.000000	1023.000000	2046.000000
25.480000	0.020356	12.030255	4.933804	-0.909322	4.921281	3.084493	0.000000	-10.000000	0.600000	-28.683334	363.833344	1023.000000	1023.000000	2046.000000
25.500000	0.019830	11.719332	5.086437	-1.208031	4.917397	2.923529	0.000000	-10.000000	0.600000	-28.533335	354.166656	1023.000000	1023.000000	2046.000000
25.520000	0.018473	10.917742	5.067410	-1.640610	4.990741	2.500201	0.000000	-10.000000	0.600000	-28.600000	344.833344	1023.000000	1023.000000	2046.000000
25.540001	0.016319	9.644601	4.957999	-2.141702	4.965051	1.863254	0.000000	-10.000000	0.600000	-28.600000	335.166656	1023.000000	1023.000000	2046.000000
25.559999	0.014153	8.364385	4.750457	-2.501768	4.751936	1.363760	0.000000	-10.000000	0.591667	-28.766666	325.666656	1023.000000	1023.000000	2046.000000
25.580000	0.012408	7.332844	4.475211	-2.705162	4.599789	0.963006	0.000000	-10.000000	0.591667	-28.583334	316.000000	1023.000000	1023.000000	2046.000000
25.600000	0.010784	6.373182	4.254093	-2.927914	4.454761	0.592242	0.000000	-10.000000	0.566667	-28.433334	306.500000	1023.000000	1023.000000	2046.000000
25.620001	0.009256	5.470018	4.059018	-3.120564	4.351211	0.180354	0.000000	-10.000000	0.575000	-27.983334	297.000000	1023.000000	1023.000000	2046.000000
25.639999	0.007727	4.566514	3.916751	-3.195452	4.147318	-0.302104	0.000000	-10.000000	0.558333	-27.750000	287.666656	1023.000000	1023.000000	2046.000000
25.660000	0.005577	3.296287	3.771119	-3.448176	3.843239	-0.869895	0.000000	-10.000000	0.550000	-27.350000	278.333344	1023.000000	1023.000000	2046.000000
25.680000	0.003391	2.003929	3.416447	-3.748283	3.739136	-1.403371	0.000000	-10.000000	0.508333	-26.750000	269.166656	1023.000000	1023.000000	2046.000000
25.700001	0.001341	0.792461	3.095973	-4.068973	3.636916	-1.871455	0.000000	-10.000000	0.475000	-25.783333	260.166656	1023.000000	1023.000000	2046.000000
25.719999	-0.000490	-0.289809	2.883235	-4.452116	3.487880	-2.208808	0.000000	-10.000000	0.441667	-24.883333	251.500000	1023.000000	1023.000000	2046.000000
25.740000	-0.002174	-1.284877	2.610544	-4.742994	3.348546	-2.500974	0.000000	-10.000000	0.433333	-24.400000	243.166672	1023.000000	1023.000000	2046.000000
25.760000	-0.003630	-2.145113	2.345531	-4.963514	3.161060	-2.688190	0.000000	-10.000000	0.400000	-24.100000	235.000000	1023.000000	1023.000000	2046.000000
25.780001	-0.005190	-3.067189	2.176574	-5.266390	2.866408	-2.843780	0.000000	-10.000000	0.383333	-24.050001	227.000000	1023.000000	1023.000000	2046.000000
25.799999	-0.006279	-3.710609	1.979657	-5.505140	2.762114	-2.947239	0.000000	-10.000000	0.366667	-23.966667	219.000000	1023.000000	1023.000000	2046.000000
25.820000	-0.007087	-4.188508	1.747243	-5.670693	2.790741	-3.055798	0.000000	-10.000000	0.383333	-24.050001	211.000000	1023.000000	1023.000000	2046.000000
25.840000	-0.008037	-4.749922	1.607359	-5.891660	2.678200	-3.143820	0.000000	-10.000000	0.400000	-24.066668	203.000000	1023.000000	1023.000000	2046.000000
25.860001	-0.008768	-5.182102	1.493606	-6.039701	2.570196	-3.206203	0.000000	-10.000000	0.400000	-24.016666	195.000000	1023.000000	1023.000000	2046.000000
25.879999	-0.009387	-5.547598	1.430298	-6.225120	2.443242	-3.196018	0.000000	-10.000000	0.383333	-23.716667	187.000000	1023.000000	1023.000000	2046.000000
25.900000	-0.009645	-5.700177	1.423729	-6.492004	2.427693	-3.059595	0.000000	-10.000000	0.383333	-23.500000	179.000000	1023.000000	1023.000000	2046.000000
25.920000	-0.009948	-5.879549	1.510185	-6.713037	2.318653	-2.995349	0.000000	-10.000000	0.383333	-23.250000	171.166672	1023.000000	1023.000000	2046.000000
25.940001	-0.009906	-5.854708	1.595799	-6.969646	2.447933	-2.928793	0.000000	-10.000000	0.400000	-23.416668	163.500000	1023.000000	1023.000000	2046.000000
25.959999	-0.010119	-5.980140	1.645466	-7.194442	2.629553	-3.060717	0.000000	-10.000000	0.383333	-23.133333	155.833328	1023.000000	1023.000000	2046.000000
25.980000	-0.010823	-6.396190	1.759843	-7.533321	2.682284	-3.304996	0.000000	-10.000000	0.358333	-22.916668	148.000000	1023.000000	1023.000000	2046.000000
26.000000	-0.011999	-7.091218	1.848433	-8.090748	2.590923	-3.439826	0.000000	-10.000000	0.341667	-22.300001	140.333328	1023.000000	1023.000000	2046.000000
26.020000	-0.013235	-7.822083	1.773009	-8.538296	2.519164	-3.575961	0.000000	-10.000000	0.325000	-22.000000	132.833328	1023.000000	1023.000000	2046.000000
26.040001	-0.014395	-8.507328	1.649135	-8.916115	2.357229	-3.597577	0.000000	-10.000000	0.316667	-21.450001	125.666664	1023.000000	1023.000000	2046.000000
26.059999	-0.015381	-9.090219	1.568663	-9.211383	2.209277	-3.656776	0.000000	-10.000000	0.300000	-20.983334	118.500000	1023.000000	1023.000000	2046.000000
26.080000	-0.016523	-9.764954	1.403474	-9.480427	2.122140	-3.810141	0.000000	-10.000000	0.308333	-20.500000	111.500000	1023.000000	1023.000000	2046.000000
26.100000	-0.017653	-10.432743	1.202091	-9.652174	2.090811	-4.073471	0.000000	-10.000000	0.291667	-20.133333	104.500000	1023.000000	1023.000000	2046.000000
26.120001	-0.018210	-10.762400	1.191674	-9.768380	1.955052	-4.140745	0.000000	-10.000000	0.258333	-19.733334	97.833336	1023.000000	1023.000000	2046.000000
26.139999	-0.018864	-11.148684	1.117185	-9.871482	1.776096	-4.170483	0.000000	-10.000000	0.216667	-19.083334	91.166664	1023.000000	1023.000000	2046.000000
26.160000	-0.019214	-11.355358	1.004025	-9.933598	1.718791	-4.144577	0.000000	-10.000000	0.200000	-18.666668	84.833336	1023.000000	1023.000000	2046.000000
26.180000	-0.019125	-11.303008	0.955402	-9.941291	1.698012	-4.015131	0.000000	-10.000000	0.200000	-18.300001	78.500000	1023.000000	1023.000000	2046.000000
26.200001	-0.019052	-11.259665	1.005746	-9.910991	1.556035	-3.910454	0.000000	-10.000000	0.191667	-17.950001	72.500000	1023.000000	1023.000000	2046.000000
26.219999	-0.019072	-11.271389	0.957868	-9.889055	1.603005	-3.943208	0.000000	-10.000000	0.175000	-17.266666	66.500000	1023.000000	1023.000000	2046.000000
26.240000	-0.019010	-11.234824	0.942490	-9.790399	1.666538	-4.053453	0.000000	-10.000000	0.158333	-16.483334	60.666668	1023.000000	1023.000000	2046.000000
26.260000	-0.019043	-11.254301	1.056420	-9.801132	1.663612	-4.173201	0.000000	-10.000000	0.150000	-15.766666	55.166668	1023.000000	1023.000000	2046.000000
26.280001	-0.018822	-11.123689	1.130075	-9.860283	1.730991	-4.124472	0.000000	-10.000000	0.133333	-14.983334	50.000000	1023.000000	1023.000000	2046.000000
26.299999	-0.018416	-10.883715	1.189440	-9.752296	1.683213	-4.004071	0.000000	-10.000000	0.100000	-14.150001	45.000000	1023.000000	1023.000000	2046.000000
26.320000	-0.017771	-10.502534	1.193227	-9.557946	1.638210	-3.776025	0.000000	-10.000000	0.083333	-13.316667	40.333332	1023.000000	1023.000000	2046.000000
26.340000	-0.017289	-10.217848	1.162139	-9.314464	1.585075	-3.650598	0.000000	-10.000000	0.066667	-12.666667	35.666668	1023.000000	1023.000000	2046.000000
26.360001	-0.017145	-10.132968	1.082280	-9.232679	1.677744	-3.660313	0.000000	-10.000000	0.066667	-12.116667	31.333334	1023.000000	1023.000000	2046.000000
26.379999	-0.017113	-10.113791	1.197413	-9.263121	1.572424	-3.620507	0.000000	-10.000000	0.050000	-11.666667	27.166666	1023.000000	1023.000000	2046.000000
26.400000	-0.016907	-9.992155	1.278290	-9.359929	1.515862	-3.426378	0.000000	-10.000000	0.041667	-11.250000	23.500000	1023.000000	1023.000000	2046.000000
26.420000	-0.017343	-10.249989	1.196430	-9.443933	1.536087	-3.538573	0.000000	-10.000000	0.041667	-11.033334	19.833334	1023.000000	1023.000000	2046.000000
26.440001	-0.018224	-10.770652	1.064814	-9.496377	1.485731	-3.824819	0.000000	-10.000000	0.041667	-10.716667	16.166666	1023.000000	1023.000000	2046.000000
26.459999	-0.018944	-11.196124	0.854176	-9.393347	1.389857	-4.046811	0.000000	-10.000000	0.033333	-10.366667	12.500000	1023.000000	1023.000000	2046.000000
26.480000	-0.019806	-11.705235	0.592323	-9.321363	1.373200	-4.349393	0.000000	-10.000000	0.025000	-9.800000	9.166667	1023.000000	1023.000000	2046.000000
26.500000	-0.020765	-12.272120	0.405655	-9.367531	1.238895	-4.549139	0.000000	-10.000000	0.008333	-9.183333	5.833333	1023.000000	1023.000000	2046.000000
26.520000	-0.021890	-12.936707	0.276950	-9.551388	1.024090	-4.686360	0.000000	-10.000000	0.008333	-8.533333	2.833333	1023.000000	1023.000000	2046.000000
26.540001	-0.023150	-13.681711	0.020228	-9.561496	0.830833	-4.971276	0.000000	-10.000000	0.000000	-7.666667	0.333333	1023.000000	1023.000000	2046.000000
26.559999	-0.024483	-14.469660	-0.191669	-9.543830	0.556082	-5.290242	0.000000	-10.000000	-0.016667	-6.266667	-2.000000	1023.000000	1023.000000	2046.000000
26.580000	-0.025674	-15.173576	-0.481442	-9.562366	0.473620	-5.603389	0.000000	-10.000000	-0.025000	-3.966667	-3.666667	1023.000000	1023.000000	2046.000000
26.600000	-0.026606	-15.723860	-0.771285	-9.660618	0.589115	-5.881072	0.000000	-10.000000	-0.041667	-1.733333	-4.833333	1023.000000	1023.000000	2046.000000
26.620001	-0.027592	-16.306826	-0.922427	-9.832989	0.497716	-6.049127	0.000000	-10.000000	-0.041667	-0.316667	-5.000000	1023.000000	1023.000000	2046.000000
26.639999	-0.028378	-16.771461	-1.061066	-9.970327	0.304640	-6.044707	0.000000	-10.000000	-0.041667	0.000000	-5.000000	1023.000000	1023.000000	2046.000000
26.660000	-0.029179	-17.244802	-1.290392	-10.002271	0.090291	-6.042431	0.000000	-10.000000	-0.025000	0.000000	-5.000000	1023.000000	1023.000000	2046.000000
26.680000	-0.029501	-17.434828	-1.434166	-10.012468	-0.058520	-5.929674	0.000000	-10.000000	-0.016667	0.000000	-5.000000	1023.000000	1023.000000	2046.000000
26.700001	-0.029397	-17.373856	-1.519674	-9.921939	-0.031555	-5.900688	0.000000	-10.000000	-0.025000	0.000000	-5.000000	1023.000000	1023.000000	2046.000000
26.719999	-0.029291	-17.311159	-1.684693	-9.862434	0.133022	-5.897054	0.000000	-10.000000	-0.041667	-0.733333	-5.000000	1023.000000	1023.000000	2046.000000
26.740000	-0.029603	-17.495634	-1.721779	-9.914219	0.038577	-5.898214	0.000000	-10.000000	-0.050000	-1.800000	-5.333333	1023.000000	1023.000000	2046.000000
26.760000	-0.029755	-17.585239	-1.706667	-9.958026	-0.228042	-5.692504	0.000000	-10.000000	-0.033333	-3.150000	-6.000000	1023.000000	1023.000000	2046.000000
26.780001	-0.029385	-17.366547	-1.697976	-9.858298	-0.274173	-5.536098	0.000000	-10.000000	-0.016667	-4.000000	-7.166667	1023.000000	1023.000000	2046.000000
26.799999	-0.028720	-16.973593	-1.553545	-9.927473	-0.126693	-5.365882	0.000000	-10.000000	0.000000	-4.700000	-8.500000	1023.000000	1023.000000	2046.000000
26.820000	-0.027996	-16.545773	-1.465326	-9.924979	0.171557	-5.327024	0.000000	-10.000000	0.000000	-5.516667	-10.000000	1023.000000	1023.000000	2046.000000
26.840000	-0.027847	-16.457441	-1.303763	-10.147140	0.336733	-5.343273	0.000000	-10.000000	0.000000	-6.300000	-11.833333	1023.000000	1023.000000	2046.000000
26.860001	-0.027847	-16.457394	-1.010372	-10.494017	0.334624	-5.287629	0.000000	-10.000000	0.000000	-6.883333	-14.000000	1023.000000	1023.000000	2046.000000
26.879999	-0.028314	-16.733307	-0.782753	-10.896394	0.234271	-5.288431	0.000000	-10.000000	0.008333	-7.116667	-16.333334	1023.000000	1023.000000	2046.000000
26.900000	-0.028790	-17.014698	-0.761989	-11.191937	0.330280	-5.391052	0.000000	-10.000000	0.008333	-7.200000	-18.833334	1023.000000	1023.000000	2046.000000
26.920000	-0.029010	-17.145170	-0.644947	-11.369657	0.247720	-5.378287	0.000000	-10.000000	0.008333	-7.250000	-21.166666	1023.000000	1023.000000	2046.000000
26.940001	-0.029624	-17.507793	-0.750684	-11.558511	0.263111	-5.461709	0.000000	-10.000000	0.000000	-7.033333	-23.666666	1023.000000	1023.000000	2046.000000
26.959999	-0.030134	-17.808947	-0.861053	-11.735871	0.350861	-5.562883	0.000000	-10.000000	-0.008333	-6.616667	-26.000000	1023.000000	1023.000000	2046.000000
26.980000	-0.030776	-18.188675	-0.972394	-11.926159	0.383080	-5.673202	0.000000	-10.000000	-0.008333	-6.116667	-28.333334	1023.000000	1023.000000	2046.000000
27.000000	-0.031354	-18.530138	-1.008015	-12.022993	0.227000	-5.726130	0.000000	-10.000000	-0.008333	-5.650000	-30.500000	1023.000000	1023.000000	2046.000000
27.020000	-0.031782	-18.783184	-0.974017	-12.079130	-0.026253	-5.703783	0.000000	-10.000000	0.000000	-5.183333	-32.333332	1023.000000	1023.000000	2046.000000
27.040001	-0.031682	-18.724134	-1.005844	-12.022722	-0.108168	-5.587400	0.000000	-10.000000	0.000000	-4.983334	-34.000000	1023.000000	1023.000000	2046.000000
27.059999	-0.031536	-18.637951	-1.019250	-11.909974	-0.158766	-5.549962	0.000000	-10.000000	0.000000	-5.216667	-35.666668	1023.000000	1023.000000	2046.000000
27.080000	-0.030987	-18.313437	-0.949885	-11.831945	-0.103205	-5.428401	0.000000	-10.000000	0.000000	-5.533333	-37.500000	1023.000000	1023.000000	2046.000000
27.100000	-0.030560	-18.061110	-0.912022	-11.740092	-0.027851	-5.381144	0.000000	-10.000000	0.000000	-5.600000	-39.500000	1023.000000	1023.000000	2046.000000
27.120001	-0.030079	-17.776445	-0.920977	-11.641726	0.142781	-5.356523	0.000000	-10.000000	-0.008333	-5.183333	-41.166668	1023.000000	1023.000000	2046.000000
27.139999	-0.029770	-17.594074	-0.854270	-11.621409	0.220544	-5.338938	0.000000	-10.000000	-0.008333	-4.633333	-42.833332	1023.000000	1023.000000	2046.000000
27.160000	-0.029773	-17.596018	-0.688077	-11.614538	0.050968	-5.344370	0.000000	-10.000000	-0.016667	-4.033333	-44.166668	1023.000000	1023.000000	2046.000000
27.180000	-0.029129	-17.215191	-0.544778	-11.552712	0.105648	-5.223349	0.000000	-10.000000	-0.008333	-3.550000	-45.666668	1023.000000	1023.000000	2046.000000
27.200001	-0.028425	-16.798990	-0.434975	-11.376960	0.148318	-5.135373	0.000000	-10.000000	-0.008333	-3.233333	-46.833332	1023.000000	1023.000000	2046.000000
27.219999	-0.027209	-16.080296	-0.338985	-11.108099	0.238429	-4.871640	0.000000	-10.000000	-0.008333	-2.950000	-48.000000	1023.000000	1023.000000	2046.000000
27.240000	-0.026542	-15.686261	-0.317767	-10.948524	0.274736	-4.694705	0.000000	-10.000000	-0.016667	-2.716667	-49.000000	1023.000000	1023.000000	2046.000000
27.260000	-0.026112	-15.432418	-0.345149	-10.816652	0.348918	-4.619535	0.000000	-10.000000	-0.025000	-2.550000	-50.000000	1023.000000	1023.000000	2046.000000
27.280001	-0.025594	-15.125875	-0.194593	-10.768476	0.376852	-4.539657	0.000000	-10.000000	-0.033333	-2.200000	-50.833332	1023.000000	1023.000000	2046.000000
27.299999	-0.025321	-14.964416	-0.053281	-10.771680	0.290959	-4.430414	0.000000	-10.000000	-0.033333	-1.383333	-51.500000	1023.000000	1023.000000	2046.000000
27.320000	-0.025263	-14.930637	0.010738	-10.791932	0.346664	-4.496107	0.000000	-10.000000	-0.033333	-0.533333	-51.833332	1023.000000	1023.000000	2046.000000
27.340000	-0.026357	-15.576962	-0.183767	-10.965412	0.303497	-4.731280	0.000000	-10.000000	-0.025000	0.316667	-52.000000	1023.000000	1023.000000	2046.000000
27.360001	-0.026794	-15.835032	-0.340655	-10.838191	0.225955	-4.882142	0.000000	-10.000000	-0.033333	1.133333	-52.000000	1023.000000	1023.000000	2046.000000
27.379999	-0.026794	-15.835159	-0.512607	-10.538972	0.299082	-5.082662	0.000000	-10.000000	-0.041667	2.350000	-52.000000	1023.000000	1023.000000	2046.000000
27.400000	-0.027138	-16.038595	-0.621071	-10.427784	0.242570	-5.232311	0.000000	-10.000000	-0.050000	3.966667	-52.000000	1023.000000	1023.000000	2046.000000
27.420000	-0.027388	-16.186089	-0.651556	-10.417650	0.215986	-5.332868	0.000000	-10.000000	-0.050000	5.083333	-52.000000	1023.000000	1023.000000	2046.000000
27.440001	-0.028284	-16.716103	-0.659499	-10.517879	0.018102	-5.556826	0.000000	-10.000000	-0.050000	5.800000	-52.000000	1023.000000	1023.000000	2046.000000
27.459999	-0.029646	-17.520813	-0.908101	-10.533714	-0.191585	-5.887412	0.000000	-10.000000	-0.066667	6.083333	-52.000000	1023.000000	1023.000000	2046.000000
27.480000	-0.030593	-18.080275	-1.165829	-10.560071	-0.252258	-6.102117	0.000000	-10.000000	-0.083333	6.766667	-52.000000	1023.000000	1023.000000	2046.000000
27.500000	-0.031119	-18.391405	-1.414992	-10.527117	-0.220122	-6.229174	0.000000	-10.000000	-0.100000	7.600000	-52.000000	1023.000000	1023.000000	2046.000000
27.520000	-0.031606	-18.679119	-1.603898	-10.535729	-0.139337	-6.400153	0.000000	-10.000000	-0.108333	8.283333	-52.000000	1023.000000	1023.000000	2046.000000
27.540001	-0.032107	-18.975309	-1.678058	-10.580091	-0.227364	-6.489796	0.000000	-10.000000	-0.108333	8.833333	-52.000000	1023.000000	1023.000000	2046.000000
27.559999	-0.032308	-19.094046	-1.696571	-10.623923	-0.445054	-6.328497	0.000000	-10.000000	-0.108333	9.733334	-39.666668	1023.000000	1023.000000	2046.000000
27.580000	-0.032208	-19.034735	-1.828953	-10.471529	-0.488733	-6.245520	0.000000	-10.000000	-0.116667	11.233334	-10.500000	1023.000000	1023.000000	2046.000000
27.600000	-0.031522	-18.629295	-1.895495	-10.295863	-0.419991	-6.017947	0.000000	-10.000000	-0.133333	12.466666	18.666666	1023.000000	1023.000000	2046.000000
27.620001	-0.030867	-18.242519	-1.987746	-10.137848	-0.277454	-5.839472	0.000000	-10.000000	-0.150000	13.200000	35.500000	1023.000000	1023.000000	2046.000000
27.639999	-0.030490	-18.019455	-1.954044	-9.956878	-0.276405	-5.832129	0.000000	-10.000000	-0.150000	13.200000	35.500000	1023.000000	1023.000000	2046.000000
27.660000	-0.029914	-17.679049	-1.785424	-9.931498	-0.360884	-5.601243	0.000000	-10.000000	-0.158333	13.383333	37.000000	1023.000000	1023.000000	2046.000000
27.680000	-0.028976	-17.124537	-1.670570	-9.799343	-0.385579	-5.269046	0.000000	-10.000000	-0.166667	13.633333	40.000000	1023.000000	1023.000000	2046.000000
27.700001	-0.027636	-16.332699	-1.454122	-9.686028	-0.245370	-4.947178	0.000000	-10.000000	-0.183333	13.933333	44.500000	1023.000000	1023.000000	2046.000000
27.719999	-0.025934	-15.326977	-1.260225	-9.457865	0.081638	-4.690525	0.000000	-10.000000	-0.183333	14.133333	49.166668	1023.000000	1023.000000	2046.000000
27.740000	-0.024547	-14.507334	-1.054685	-9.305726	0.416268	-4.563192	0.000000	-10.000000	-0.200000	14.266667	54.000000	1023.000000	1023.000000	2046.000000
27.760000	-0.023415	-13.838555	-0.565652	-9.402200	0.480923	-4.351626	0.000000	-10.000000	-0.200000	14.533334	58.833332	1023.000000	1023.000000	2046.000000
27.780001	-0.022812	-13.481983	-0.210637	-9.581291	0.478820	-4.168875	0.000000	-10.000000	-0.225000	14.883334	63.666668	1023.000000	1023.000000	2046.000000
27.799999	-0.021826	-12.899343	0.024487	-9.636449	0.652212	-3.939592	0.000000	-10.000000	-0.233333	15.483334	68.500000	1023.000000	1023.000000	2046.000000
27.820000	-0.021103	-12.471663	0.117157	-9.569776	0.845889	-3.864933	0.000000	-10.000000	-0.250000	16.150000	73.500000	1023.000000	1023.000000	2046.000000
27.840000	-0.020427	-12.072095	0.087470	-9.403474	1.092521	-3.848611	0.000000	-10.000000	-0.250000	16.933332	78.833336	1023.000000	1023.000000	2046.000000
27.860001	-0.020174	-11.922732	0.208182	-9.494349	1.097002	-3.733568	0.000000	-10.000000	-0.233333	17.483334	84.333336	1023.000000	1023.000000	2046.000000
27.879999	-0.019931	-11.779398	0.320847	-9.495130	0.958037	-3.563153	0.000000	-10.000000	-0.216667	17.566668	90.333336	1023.000000	1023.000000	2046.000000
27.900000	-0.019623	-11.597450	0.393347	-9.394960	0.806451	-3.402289	0.000000	-10.000000	-0.200000	17.083334	96.000000	1023.000000	1023.000000	2046.000000
27.920000	-0.018786	-11.102373	0.342936	-9.068645	0.779200	-3.155865	0.000000	-10.000000	-0.191667	16.400000	101.833336	1023.000000	1023.000000	2046.000000
27.940001	-0.017368	-10.264735	0.349506	-8.684094	0.882407	-2.812554	0.000000	-10.000000	-0.200000	16.066668	107.166664	1023.000000	1023.000000	2046.000000
27.959999	-0.015739	-9.301704	0.389898	-8.267437	1.126292	-2.550457	0.000000	-10.000000	-0.225000	16.133333	112.666664	1023.000000	1023.000000	2046.000000
27.980000	-0.014055	-8.306241	0.547642	-7.855214	1.364697	-2.363366	0.000000	-10.000000	-0.275000	17.283333	118.000000	1023.000000	1023.000000	2046.000000
28.000000	-0.012580	-7.434970	0.870477	-7.646250	1.387107	-2.046303	0.000000	-10.000000	-0.316667	18.850000	123.666664	1023.000000	1023.000000	2046.000000
28.020000	-0.011108	-6.565065	1.142191	-7.395610	1.363313	-1.674959	0.000000	-10.000000	-0.366667	20.800001	129.666672	1023.000000	1023.000000	2046.000000
28.040001	-0.009736	-5.753685	1.300240	-7.074506	1.383066	-1.362484	0.000000	-10.000000	-0.408333	22.083334	136.333328	1023.000000	1023.000000	2046.000000
28.059999	-0.008071	-4.769703	1.436252	-6.614235	1.460992	-1.052711	0.000000	-10.000000	-0.433333	23.250000	143.500000	1023.000000	1023.000000	2046.000000
28.080000	-0.005837	-3.449507	1.634402	-6.193762	1.772136	-0.662283	0.000000	-10.000000	-0.433333	24.016666	151.166672	1023.000000	1023.000000	2046.000000
28.100000	-0.003366	-1.989468	1.813125	-5.690101	2.207798	-0.320291	0.000000	-10.000000	-0.433333	24.583334	159.000000	1023.000000	1023.000000	2046.000000
28.120001	-0.001406	-0.830883	2.064726	-5.157655	2.243504	0.018543	0.000000	-10.000000	-0.458333	24.916666	167.000000	1023.000000	1023.000000	2046.000000
28.139999	0.000079	0.046713	2.302222	-4.822420	2.127342	0.439568	0.000000	-10.000000	-0.483333	25.416666	175.333328	1023.000000	1023.000000	2046.000000
28.160000	0.001232	0.727920	2.344490	-4.436572	2.040241	0.779760	0.000000	-10.000000	-0.500000	25.866667	183.833328	1023.000000	1023.000000	2046.000000
28.180000	0.002828	1.671067	2.413584	-3.995106	2.065726	1.186863	0.000000	-10.000000	-0.508333	26.216667	192.500000	1023.000000	1023.000000	2046.000000
28.200001	0.005180	3.061329	2.586686	-3.513097	2.288013	1.699727	0.000000	-10.000000	-0.516667	26.600000	201.166672	1023.000000	1023.000000	2046.000000
28.219999	0.007519	4.443803	2.741891	-3.007678	2.556030	2.153560	0.000000	-10.000000	-0.516667	26.716667	209.833328	1023.000000	1023.000000	2046.000000
28.240000	0.009009	5.324324	2.888444	-2.617213	2.726659	2.326433	0.000000	-10.000000	-0.533333	26.883333	218.833328	1023.000000	1023.000000	2046.000000
28.260000	0.009772	5.775041	2.948072	-2.315325	2.650691	2.491604	0.000000	-10.000000	-0.541667	26.833334	227.666672	1023.000000	1023.000000	2046.000000
28.280001	0.010439	6.169697	2.902310	-1.755968	2.509355	2.514000	0.000000	-10.000000	-0.550000	27.233334	236.666672	1023.000000	1023.000000	2046.000000
28.299999	0.011438	6.759591	2.855475	-1.250585	2.502308	2.652393	0.000000	-10.000000	-0.533333	27.483334	245.500000	1023.000000	1023.000000	2046.000000
28.320000	0.012449	7.357429	2.813064	-0.797217	2.566700	2.774882	0.000000	-10.000000	-0.525000	27.700001	254.666672	1023.000000	1023.000000	2046.000000
28.340000	0.012982	7.672322	2.733673	-0.411065	2.532959	2.816756	0.000000	-10.000000	-0.516667	27.683334	264.000000	1023.000000	1023.000000	2046.000000
28.360001	0.012723	7.519541	2.482611	-0.151663	2.539341	2.649251	0.000000	-10.000000	-0.508333	27.466667	273.333344	1023.000000	1023.000000	2046.000000
28.379999	0.012568	7.427912	2.251689	-0.040837	2.578540	2.638521	0.000000	-10.000000	-0.533333	27.366667	282.500000	1023.000000	1023.000000	2046.000000
28.400000	0.012712	7.512915	2.109202	0.067547	2.677018	2.659148	0.000000	-10.000000	-0.558333	27.566668	291.500000	1023.000000	1023.000000	2046.000000
28.420000	0.013134	7.762365	2.030134	0.261658	2.709208	2.761366	0.000000	-10.000000	-0.583333	28.116667	300.666656	1023.000000	1023.000000	2046.000000
28.440001	0.013708	8.101325	2.058594	0.544015	2.536613	2.962104	0.000000	-10.000000	-0.583333	28.633333	310.000000	1023.000000	1023.000000	2046.000000
28.459999	0.014703	8.689581	2.036533	0.906787	2.475629	3.270633	0.000000	-10.000000	-0.591667	29.050001	319.666656	1023.000000	1023.000000	2046.000000
28.480000	0.015563	9.197768	1.977201	1.218365	2.356415	3.645787	0.000000	-10.000000	-0.600000	29.133333	329.166656	1023.000000	1023.000000	2046.000000
28.500000	0.017003	10.048863	1.920508	1.684802	2.439180	4.004373	0.000000	-10.000000	-0.583333	29.050001	338.833344	1023.000000	1023.000000	2046.000000
28.520000	0.018436	10.895705	1.883260	2.148369	2.471771	4.392305	0.000000	-10.000000	-0.575000	28.800001	348.500000	1023.000000	1023.000000	2046.000000
28.540001	0.020187	11.930530	1.884633	2.652246	2.541263	4.852387	0.000000	-10.000000	-0.541667	28.433334	358.333344	1023.000000	1023.000000	2046.000000
28.559999	0.021813	12.891727	1.842993	3.134323	2.704623	5.209789	0.000000	-10.000000	-0.525000	27.966667	368.000000	1023.000000	1023.000000	2046.000000
28.580000	0.023264	13.749276	1.774491	3.629511	2.806732	5.538542	0.000000	-10.000000	-0.508333	27.333334	377.333344	1023.000000	1023.000000	2046.000000
28.600000	0.024694	14.593930	1.891063	3.881754	2.893566	5.927547	0.000000	-10.000000	-0.525000	27.033333	386.500000	1023.000000	1023.000000	2046.000000
28.620001	0.026243	15.509885	2.133066	4.229978	2.806007	6.340833	0.000000	-10.000000	-0.533333	26.666668	395.500000	1023.000000	1023.000000	2046.000000
28.639999	0.028120	16.618958	2.407210	4.604786	2.802786	6.804175	0.000000	-10.000000	-0.533333	26.450001	404.500000	1023.000000	1023.000000	2046.000000
28.660000	0.030098	17.787994	2.621848	4.999005	2.984449	7.182693	0.000000	-10.000000	-0.525000	26.350000	413.333344	1023.000000	1023.000000	2046.000000
28.680000	0.032010	18.918156	2.873599	5.283800	3.219445	7.541313	0.000000	-10.000000	-0.516667	26.250000	422.166656	1023.000000	1023.000000	2046.000000
28.700001	0.033437	19.760994	3.068277	5.514415	3.436868	7.741434	0.000000	-10.000000	-0.508333	26.033333	431.000000	1023.000000	1023.000000	2046.000000
28.719999	0.034629	20.465496	3.176623	5.760019	3.607412	7.921442	0.000000	-10.000000	-0.500000	25.816668	439.833344	1023.000000	1023.000000	2046.000000
28.740000	0.035671	21.081661	3.090085	6.043743	3.743322	8.204511	0.000000	-10.000000	-0.500000	25.733334	448.500000	1023.000000	1023.000000	2046.000000
28.760000	0.036704	21.692102	2.984739	6.374608	3.873591	8.459164	0.000000	-10.000000	-0.500000	25.783333	457.000000	1023.000000	1023.000000	2046.000000
28.780001	0.037496	22.160280	3.050100	6.694288	3.755039	8.660852	0.000000	-10.000000	-0.491667	25.516666	465.500000	1023.000000	1023.000000	2046.000000
28.799999	0.038640	22.836472	3.127385	7.058004	3.625191	9.025892	0.000000	-10.000000	-0.491667	25.366667	474.166656	1023.000000	1023.000000	2046.000000
28.820000	0.039789	23.515484	3.196319	7.416832	3.542934	9.359398	0.000000	-10.000000	-0.475000	25.300001	482.666656	1023.000000	1023.000000	2046.000000
28.840000	0.041684	24.635336	3.150975	7.963022	3.735313	9.786026	0.000000	-10.000000	-0.466667	25.150002	491.166656	1023.000000	1023.000000	2046.000000
28.860001	0.043964	25.982855	3.282475	8.594135	3.875644	10.230599	0.000000	-10.000000	-0.458333	25.116667	499.500000	1023.000000	1023.000000	2046.000000
28.879999	0.046272	27.346724	3.423137	9.206123	4.120959	10.596503	0.000000	-10.000000	-0.466667	25.133333	507.833344	1023.000000	1023.000000	2046.000000
28.900000	0.048465	28.642799	3.673510	9.761547	4.324393	10.883349	0.000000	-10.000000	-0.466667	25.283333	516.333313	1023.000000	1023.000000	2046.000000
28.920000	0.050720	29.975748	3.987105	10.283910	4.441414	11.263320	0.000000	-10.000000	-0.475000	25.316668	524.666687	1023.000000	1023.000000	2046.000000
28.940001	0.053107	31.385960	4.295362	10.823953	4.595787	11.670857	0.000000	-10.000000	-0.483333	25.483334	533.166687	1023.000000	1023.000000	2046.000000
28.959999	0.054955	32.478249	4.521979	11.278625	4.531204	12.146441	0.000000	-10.000000	-0.508333	25.733334	541.500000	1023.000000	1023.000000	2046.000000
28.980000	0.056806	33.572182	4.593825	11.807963	4.642713	12.527678	0.000000	-10.000000	-0.508333	26.049999	550.166687	1023.000000	1023.000000	2046.000000
29.000000	0.058413	34.522095	4.672559	12.271813	4.635484	12.942237	0.000000	-10.000000	-0.491667	25.633333	558.833313	1023.000000	1023.000000	2046.000000
29.020000	0.060336	35.658539	4.723186	12.815636	4.748434	13.371284	0.000000	-10.000000	-0.450000	24.983334	567.500000	1023.000000	1023.000000	2046.000000
29.040001	0.062193	36.755978	4.804437	13.343690	4.866048	13.741803	0.000000	-10.000000	-0.400000	23.933334	575.833313	1023.000000	1023.000000	2046.000000
29.059999	0.063869	37.746441	4.936749	13.795437	5.066004	13.948250	0.000000	-10.000000	-0.383333	23.400000	584.000000	1023.000000	1023.000000	2046.000000
29.080000	0.064622	38.191521	4.969564	14.200933	5.073207	13.947817	0.000000	-10.000000	-0.383333	22.883333	592.000000	1023.000000	1023.000000	2046.000000
29.100000	0.065601	38.770451	4.963867	14.740726	5.106467	13.959392	0.000000	-10.000000	-0.391667	22.500000	599.833313	1023.000000	1023.000000	2046.000000
29.120001	0.066591	39.355377	4.940095	15.266255	5.164735	13.984291	0.000000	-10.000000	-0.391667	22.050001	607.500000	1023.000000	1023.000000	2046.000000
29.139999	0.067089	39.649681	4.973547	15.616714	5.145727	13.913694	0.000000	-10.000000	-0.375000	21.716667	614.833313	1023.000000	1023.000000	2046.000000
29.160000	0.067077	39.642540	4.922579	15.739290	5.141605	13.839065	0.000000	-10.000000	-0.350000	21.266666	622.166687	1023.000000	1023.000000	2046.000000
29.180000	0.066370	39.224483	4.709504	15.862482	5.051922	13.600576	0.000000	-10.000000	-0.316667	20.716667	629.333313	1023.000000	1023.000000	2046.000000
29.200001	0.065563	38.747913	4.434583	15.915504	5.039843	13.357984	0.000000	-10.000000	-0.291667	20.066668	636.333313	1023.000000	1023.000000	2046.000000
29.219999	0.065333	38.611919	4.303436	15.993125	5.088407	13.226953	0.000000	-10.000000	-0.283333	19.683334	643.000000	1023.000000	1023.000000	2046.000000
29.240000	0.065697	38.827106	4.292264	16.231417	5.110595	13.192828	0.000000	-10.000000	-0.291667	19.816668	649.666687	1023.000000	1023.000000	2046.000000
29.260000	0.066132	39.084103	4.314347	16.505512	4.985346	13.278899	0.000000	-10.000000	-0.308333	20.333334	656.333313	1023.000000	1023.000000	2046.000000
29.280001	0.067063	39.634480	4.295769	16.867470	5.056079	13.415162	0.000000	-10.000000	-0.316667	20.666668	663.166687	1023.000000	1023.000000	2046.000000
29.299999	0.067897	40.127293	4.242425	17.238852	5.086498	13.559516	0.000000	-10.000000	-0.300000	20.350000	669.833313	1023.000000	1023.000000	2046.000000
29.320000	0.068740	40.625622	4.198494	17.592659	5.084658	13.749812	0.000000	-10.000000	-0.258333	19.400000	676.666687	1023.000000	1023.000000	2046.000000
29.340000	0.069618	41.143967	4.136728	17.957706	5.101570	13.947962	0.000000	-10.000000	-0.225000	18.366667	683.166687	1023.000000	1023.000000	2046.000000
29.360001	0.070266	41.527206	4.039073	18.235561	5.079141	14.173430	0.000000	-10.000000	-0.200000	17.616667	687.500000	1023.000000	1023.000000	2046.000000
29.379999	0.071057	41.994659	3.946184	18.678186	5.031807	14.338482	0.000000	-10.000000	-0.200000	16.566668	693.500000	1023.000000	1023.000000	2046.000000
29.400000	0.071792	42.429157	3.900759	18.928539	4.966301	14.633558	0.000000	-10.000000	-0.183333	15.550000	699.166687	1023.000000	1023.000000	2046.000000
29.420000	0.072600	42.906364	3.954888	19.018156	4.932789	15.000531	0.000000	-10.000000	-0.166667	14.200000	706.500000	1023.000000	1023.000000	2046.000000
29.440001	0.073267	43.300770	3.947605	19.075380	5.048700	15.229083	0.000000	-10.000000	-0.141667	13.483334	711.333313	1023.000000	1023.000000	2046.000000
29.459999	0.074544	44.055443	4.010904	19.258512	5.234919	15.551107	0.000000	-10.000000	-0.125000	12.600000	716.000000	1023.000000	1023.000000	2046.000000
29.480000	0.075923	44.870300	4.195148	19.527832	5.349650	15.797668	0.000000	-10.000000	-0.108333	12.016667	720.500000	1023.000000	1023.000000	2046.000000
29.500000	0.077059	45.542160	4.458195	19.553221	5.536781	15.993963	0.000000	-10.000000	-0.100000	11.466667	724.500000	1023.000000	1023.000000	2046.000000
29.520000	0.077297	45.682529	4.602123	19.510563	5.674664	15.895180	0.000000	-10.000000	-0.100000	11.333333	728.333313	1023.000000	1023.000000	2046.000000
29.540001	0.077418	45.753799	4.585201	19.393623	5.768240	16.006735	0.000000	-10.000000	-0.100000	11.383333	732.000000	1023.000000	1023.000000	2046.000000
29.559999	0.077448	45.771782	4.507917	19.458191	5.696363	16.109310	0.000000	-10.000000	-0.100000	11.466666	736.000000	1023.000000	1023.000000	2046.000000
29.580000	0.077457	45.777344	4.441339	19.467981	5.644696	16.223330	0.000000	-10.000000	-0.100000	11.433333	740.000000	1023.000000	1023.000000	2046.000000
29.600000	0.077620	45.873142	4.404689	19.528654	5.582288	16.357510	0.000000	-10.000000	-0.100000	11.083334	743.833313	1023.000000	1023.000000	2046.000000
29.620001	0.078291	46.270267	4.299291	19.760527	5.711705	16.498745	0.000000	-10.000000	-0.091667	10.783334	747.500000	1023.000000	1023.000000	2046.000000
29.639999	0.079159	46.783169	4.326439	19.993940	5.795515	16.667274	0.000000	-10.000000	-0.075000	10.150001	751.166687	1023.000000	1023.000000	2046.000000
29.660000	0.080145	47.365814	4.461832	20.276495	5.748932	16.878553	0.000000	-10.000000	-0.058333	9.483334	754.666687	1023.000000	1023.000000	2046.000000
29.680000	0.081211	47.995968	4.586229	20.557323	5.779513	17.072903	0.000000	-10.000000	-0.050000	8.700000	758.000000	1023.000000	1023.000000	2046.000000
29.700001	0.082336	48.660698	4.744843	20.806047	5.849196	17.260612	0.000000	-10.000000	-0.050000	8.183333	761.000000	1023.000000	1023.000000	2046.000000
29.719999	0.083863	49.562931	4.953441	21.082146	5.989230	17.538116	0.000000	-10.000000	-0.050000	7.833333	763.833313	1023.000000	1023.000000	2046.000000
29.740000	0.085325	50.427059	5.110888	21.390713	6.247538	17.677921	0.000000	-10.000000	-0.050000	7.400000	766.500000	1023.000000	1023.000000	2046.000000
29.760000	0.087075	51.461033	5.363656	21.850021	6.392946	17.854408	0.000000	-10.000000	-0.050000	6.950000	769.000000	1023.000000	1023.000000	2046.000000
29.780001	0.088161	52.103294	5.519186	21.959402	6.429168	18.195541	0.000000	-10.000000	-0.033333	6.466667	771.333313	1023.000000	1023.000000	2046.000000
29.799999	0.088986	52.590729	5.547441	22.173819	6.449234	18.420235	0.000000	-10.000000	-0.016667	6.050000	773.500000	1023.000000	1023.000000	2046.000000
29.820000	0.089818	53.082474	5.605524	22.362953	6.442742	18.671255	0.000000	-10.000000	0.000000	5.633333	775.500000	1023.000000	1023.000000	2046.000000
29.840000	0.090931	53.740402	5.723592	22.612793	6.485431	18.918587	0.000000	-10.000000	-0.008333	5.116667	777.500000	1023.000000	1023.000000	2046.000000
29.860001	0.091568	54.116974	5.771272	22.763971	6.609241	18.972490	0.000000	-10.000000	-0.008333	3.916667	779.500000	1023.000000	1023.000000	2046.000000
29.879999	0.091229	53.916264	5.872252	22.611116	6.615148	18.817749	0.000000	-10.000000	-0.008333	1.750000	781.000000	1023.000000	1023.000000	2046.000000
29.900000	0.090085	53.240395	5.766204	22.425823	6.604591	18.443775	0.000000	-10.000000	0.008333	-0.766667	781.833313	1023.000000	1023.000000	2046.000000
29.920000	0.088974	52.583801	5.533136	22.343212	6.502478	18.204973	0.000000	-10.000000	0.016667	-3.266667	782.000000	1023.000000	1023.000000	2046.000000
29.940001	0.088096	52.064846	5.405356	22.284109	6.341538	18.033842	0.000000	-10.000000	0.033333	-5.516667	782.000000	1023.000000	1023.000000	2046.000000
29.959999	0.087029	51.434120	5.335122	22.124577	6.203032	17.771391	0.000000	-10.000000	0.050000	-7.883334	782.000000	1023.000000	1023.000000	2046.000000
29.980000	0.085730	50.666393	5.155538	21.965317	6.282414	17.263124	0.000000	-10.000000	0.066667	-10.200001	782.000000	1023.000000	1023.000000	2046.000000
30.000000	0.083436	49.310612	4.941767	21.643665	6.203551	16.521629	0.000000	-10.000000	0.083333	-12.200001	782.000000	1023.000000	1023.000000	2046.000000
30.020000	0.080679	47.681164	4.814462	20.987720	5.970002	15.908978	0.000000	-10.000000	0.108333	-13.783334	782.000000	1023.000000	1023.000000	2046.000000
30.040001	0.078309	46.280327	4.632737	20.343065	5.889479	15.415046	0.000000	-10.000000	0.133333	-14.666667	774.500000	1023.000000	1023.000000	2046.000000
30.059999	0.076547	45.239498	4.522300	19.859955	5.763402	15.093843	0.000000	-10.000000	0.158333	-15.050000	765.333313	1023.000000	1023.000000	2046.000000
30.080000	0.075261	44.479370	4.458682	19.562830	5.631230	14.826631	0.000000	-10.000000	0.166667	-15.200000	754.333313	1023.000000	1023.000000	2046.000000
30.100000	0.073989	43.727772	4.348385	19.251799	5.638420	14.489170	0.000000	-10.000000	0.183333	-15.683333	749.166687	1023.000000	1023.000000	2046.000000
30.120001	0.072733	42.985409	4.269166	18.942385	5.648160	14.125697	0.000000	-10.000000	0.200000	-16.549999	743.833313	1023.000000	1023.000000	2046.000000
30.139999	0.071293	42.134041	4.252040	18.355282	5.571736	13.954983	0.000000	-10.000000	0.225000	-17.966667	738.333313	1023.000000	1023.000000	2046.000000
30.160000	0.069701	41.193314	4.157295	17.883181	5.406672	13.746166	0.000000	-10.000000	0.258333	-19.383333	732.333313	1023.000000	1023.000000	2046.000000
30.180000	0.068377	40.410728	4.052039	17.558722	5.204268	13.595702	0.000000	-10.000000	0.300000	-20.883333	725.833313	1023.000000	1023.000000	2046.000000
30.200001	0.067400	39.833370	3.922749	17.261747	5.203148	13.445726	0.000000	-10.000000	0.350000	-22.150000	719.000000	1023.000000	1023.000000	2046.000000
30.219999	0.066093	39.060997	3.721125	16.787989	5.377141	13.174742	0.000000	-10.000000	0.400000	-23.316668	711.666687	1023.000000	1023.000000	2046.000000
30.240000	0.064727	38.253380	3.744116	16.057678	5.291193	13.160393	0.000000	-10.000000	0.433333	-24.033335	704.000000	1023.000000	1023.000000	2046.000000
30.260000	0.063402	37.470371	3.819126	15.323953	5.214340	13.112951	0.000000	-10.000000	0.450000	-24.616667	696.000000	1023.000000	1023.000000	2046.000000
30.280001	0.062584	36.986897	3.893598	14.895128	5.138171	13.059999	0.000000	-10.000000	0.450000	-25.050001	687.666687	1023.000000	1023.000000	2046.000000
30.299999	0.061932	36.601631	3.986371	14.627381	5.048126	12.939755	0.000000	-10.000000	0.458333	-25.283335	679.333313	1023.000000	1023.000000	2046.000000
30.320000	0.061288	36.221249	4.120591	14.140285	5.211760	12.748614	0.000000	-10.000000	0.458333	-25.366667	670.666687	1023.000000	1023.000000	2046.000000
30.340000	0.059734	35.302979	4.106467	13.442210	5.492508	12.261795	0.000000	-10.000000	0.458333	-25.300001	662.333313	1023.000000	1023.000000	2046.000000
30.360001	0.057528	33.998848	4.103482	12.566581	5.534770	11.794016	0.000000	-10.000000	0.450000	-25.283335	653.666687	1023.000000	1023.000000	2046.000000
30.379999	0.055450	32.770660	4.113773	11.632259	5.418379	11.606250	0.000000	-10.000000	0.450000	-24.966667	645.333313	1023.000000	1023.000000	2046.000000
30.400000	0.053373	31.543314	4.069724	10.939026	5.256346	11.278219	0.000000	-10.000000	0.450000	-24.716667	637.000000	1023.000000	1023.000000	2046.000000
30.420000	0.051446	30.404791	4.069887	10.271668	5.100997	10.962237	0.000000	-10.000000	0.450000	-24.383333	629.000000	1023.000000	1023.000000	2046.000000
30.440001	0.049860	29.467419	3.977600	9.660122	5.284829	10.544868	0.000000	-10.000000	0.450000	-24.350000	620.666687	1023.000000	1023.000000	2046.000000
30.459999	0.048372	28.588076	3.954506	9.059318	5.348300	10.225952	0.000000	-10.000000	0.458333	-24.300001	612.333313	1023.000000	1023.000000	2046.000000
30.480000	0.047252	27.925833	4.022234	8.562010	5.206318	10.135270	0.000000	-10.000000	0.458333	-24.433334	604.000000	1023.000000	1023.000000	2046.000000
30.500000	0.046243	27.329805	4.063061	8.210174	5.131786	9.924786	0.000000	-10.000000	0.450000	-24.600000	596.000000	1023.000000	1023.000000	2046.000000
30.520000	0.045621	26.961975	4.169856	7.949643	5.098766	9.743711	0.000000	-10.000000	0.441667	-24.766666	588.000000	1023.000000	1023.000000	2046.000000
30.540001	0.045171	26.696125	4.361897	7.667313	5.176579	9.490335	0.000000	-10.000000	0.441667	-24.800001	579.666687	1023.000000	1023.000000	2046.000000
30.559999	0.045062	26.631735	4.472153	7.471195	5.531175	9.157212	0.000000	-10.000000	0.450000	-24.666668	571.333313	1023.000000	1023.000000	2046.000000
30.580000	0.045139	26.677191	4.711574	7.233626	5.647989	9.084002	0.000000	-10.000000	0.450000	-24.400000	563.000000	1023.000000	1023.000000	2046.000000
30.600000	0.044653	26.389883	4.960812	6.928320	5.506136	8.994616	0.000000	-10.000000	0.450000	-24.083334	555.000000	1023.000000	1023.000000	2046.000000
30.620001	0.044144	26.088846	5.042390	6.737874	5.447324	8.861258	0.000000	-10.000000	0.433333	-23.916666	547.000000	1023.000000	1023.000000	2046.000000
30.639999	0.043766	25.865627	5.166408	6.511193	5.512898	8.675128	0.000000	-10.000000	0.433333	-23.816668	539.000000	1023.000000	1023.000000	2046.000000
30.660000	0.043001	25.413435	5.167523	6.148601	5.823829	8.273482	0.000000	-10.000000	0.433333	-23.883333	531.000000	1023.000000	1023.000000	2046.000000
30.680000	0.041166	24.329184	5.277333	5.566491	5.704645	7.780714	0.000000	-10.000000	0.450000	-24.100000	523.000000	1023.000000	1023.000000	2046.000000
30.700001	0.038632	22.831257	5.190122	4.953126	5.472482	7.215527	0.000000	-10.000000	0.466667	-24.416668	515.000000	1023.000000	1023.000000	2046.000000
30.719999	0.036346	21.480659	4.937407	4.580440	5.321322	6.641491	0.000000	-10.000000	0.466667	-24.850000	507.000000	1023.000000	1023.000000	2046.000000
30.740000	0.034798	20.565771	4.853335	4.234016	5.254058	6.224362	0.000000	-10.000000	0.483333	-25.216667	498.666656	1023.000000	1023.000000	2046.000000
30.760000	0.032931	19.462151	4.718881	3.846256	5.274928	5.622086	0.000000	-10.000000	0.475000	-25.600000	490.333344	1023.000000	1023.000000	2046.000000
30.780001	0.031275	18.483788	4.581718	3.526724	5.347578	5.027767	0.000000	-10.000000	0.491667	-26.000000	481.666656	1023.000000	1023.000000	2046.000000
30.799999	0.029277	17.302849	4.542356	3.163743	5.172088	4.424662	0.000000	-10.000000	0.491667	-26.566668	473.000000	1023.000000	1023.000000	2046.000000
30.820000	0.026185	15.475621	4.475777	2.563442	4.823964	3.612439	0.000000	-10.000000	0.491667	-26.750000	464.000000	1023.000000	1023.000000	2046.000000
30.840000	0.023473	13.872622	4.247492	2.067211	4.648364	2.909554	0.000000	-10.000000	0.491667	-26.683334	455.000000	1023.000000	1023.000000	2046.000000
30.860001	0.021026	12.426119	4.004692	1.562716	4.558272	2.300440	0.000000	-10.000000	0.491667	-26.250000	446.166656	1023.000000	1023.000000	2046.000000
30.879999	0.018978	11.216129	3.804907	1.093508	4.553042	1.764672	0.000000	-10.000000	0.491667	-25.833334	437.500000	1023.000000	1023.000000	2046.000000
30.900000	0.016892	9.982948	3.573824	0.641842	4.525876	1.241406	0.000000	-10.000000	0.491667	-25.766666	428.833344	1023.000000	1023.000000	2046.000000
30.920000	0.014673	8.671559	3.523780	0.069691	4.207672	0.870417	0.000000	-10.000000	0.491667	-25.833334	420.166656	1023.000000	1023.000000	2046.000000
30.940001	0.012935	7.644740	3.342341	-0.401451	4.131008	0.572842	0.000000	-10.000000	0.500000	-26.366667	411.500000	1023.000000	1023.000000	2046.000000
30.959999	0.011429	6.754731	3.267302	-0.757054	3.951029	0.293455	0.000000	-10.000000	0.500000	-26.633333	402.833344	1023.000000	1023.000000	2046.000000
30.980000	0.010244	6.054474	3.151037	-1.093051	3.925413	0.071075	0.000000	-10.000000	0.516667	-27.083334	394.000000	1023.000000	1023.000000	2046.000000
31.000000	0.009113	5.385580	2.983252	-1.345462	4.021923	-0.274134	0.000000	-10.000000	0.525000	-27.400002	384.833344	1023.000000	1023.000000	2046.000000
31.020000	0.007938	4.691508	3.013077	-1.758678	3.908126	-0.471018	0.000000	-10.000000	0.541667	-27.666668	375.666656	1023.000000	1023.000000	2046.000000
31.040001	0.006815	4.027631	3.016233	-2.223813	3.725415	-0.490204	0.000000	-10.000000	0.533333	-27.800001	366.500000	1023.000000	1023.000000	2046.000000
31.059999	0.005988	3.538734	3.003073	-2.604399	3.684512	-0.544452	0.000000	-10.000000	0.525000	-27.916666	357.333344	1023.000000	1023.000000	2046.000000
31.080000	0.005652	3.340438	3.075066	-2.894297	3.761688	-0.602019	0.000000	-10.000000	0.525000	-28.050001	348.000000	1023.000000	1023.000000	2046.000000
31.100000	0.005164	3.051824	3.157571	-3.226967	3.854159	-0.732939	0.000000	-10.000000	0.516667	-28.016666	338.500000	1023.000000	1023.000000	2046.000000
31.120001	0.004641	2.742738	3.230554	-3.634855	4.062225	-0.915187	0.000000	-10.000000	0.533333	-27.700001	329.166656	1023.000000	1023.000000	2046.000000
31.139999	0.003535	2.088951	3.431241	-4.081457	4.003355	-1.264188	0.000000	-10.000000	0.516667	-27.166668	320.000000	1023.000000	1023.000000	2046.000000
31.160000	0.001980	1.170053	3.475298	-4.756693	3.928009	-1.476561	0.000000	-10.000000	0.516667	-26.783335	311.000000	1023.000000	1023.000000	2046.000000
31.180000	0.000389	0.229644	3.380281	-5.325443	3.804379	-1.629573	0.000000	-10.000000	0.491667	-26.450001	302.000000	1023.000000	1023.000000	2046.000000
31.200001	-0.000874	-0.516815	3.242966	-5.779168	3.750134	-1.730747	0.000000	-10.000000	0.483333	-26.150002	293.000000	1023.000000	1023.000000	2046.000000
31.219999	-0.002034	-1.201956	3.092812	-6.180043	3.881733	-1.996459	0.000000	-10.000000	0.475000	-25.650002	284.333344	1023.000000	1023.000000	2046.000000
31.240000	-0.003726	-2.201793	3.065525	-6.675734	3.723782	-2.315366	0.000000	-10.000000	0.475000	-25.266668	275.666656	1023.000000	1023.000000	2046.000000
31.260000	-0.005396	-3.188905	3.062999	-7.161672	3.443986	-2.534218	0.000000	-10.000000	0.466667	-24.983334	267.333344	1023.000000	1023.000000	2046.000000
31.280001	-0.006623	-3.914273	2.909559	-7.395356	3.232651	-2.661127	0.000000	-10.000000	0.450000	-24.683334	259.000000	1023.000000	1023.000000	2046.000000
31.299999	-0.006988	-4.129849	2.768818	-7.510698	3.211825	-2.599794	0.000000	-10.000000	0.425000	-24.366667	251.000000	1023.000000	1023.000000	2046.000000
31.320000	-0.007117	-4.206332	2.608570	-7.518547	3.444346	-2.740701	0.000000	-10.000000	0.425000	-24.100000	243.000000	1023.000000	1023.000000	2046.000000
31.340000	-0.007697	-4.549215	2.647985	-7.633928	3.331650	-2.894922	0.000000	-10.000000	0.416667	-23.783333	235.000000	1023.000000	1023.000000	2046.000000
31.360001	-0.008098	-4.786069	2.748950	-7.843467	3.205663	-2.897214	0.000000	-10.000000	0.400000	-23.366667	227.000000	1023.000000	1023.000000	2046.000000
31.379999	-0.008043	-4.753222	2.769892	-7.809336	3.163966	-2.877743	0.000000	-10.000000	0.366667	-22.733334	219.000000	1023.000000	1023.000000	2046.000000
31.400000	-0.007481	-4.421290	2.804858	-7.678131	3.217000	-2.765018	0.000000	-10.000000	0.341667	-22.133333	211.333328	1023.000000	1023.000000	2046.000000
31.420000	-0.006712	-3.966564	2.822200	-7.584351	3.415993	-2.620406	0.000000	-10.000000	0.333333	-21.566668	203.833328	1023.000000	1023.000000	2046.000000
31.440001	-0.006650	-3.930182	2.896179	-7.549281	3.373325	-2.650404	0.000000	-10.000000	0.316667	-21.016666	196.666672	1023.000000	1023.000000	2046.000000
31.459999	-0.006898	-4.076674	2.914479	-7.663191	3.251837	-2.579799	0.000000	-10.000000	0.308333	-20.350000	189.500000	1023.000000	1023.000000	2046.000000
31.480000	-0.006971	-4.119594	2.907758	-7.648683	3.153932	-2.532602	0.000000	-10.000000	0.300000	-19.850000	182.833328	1023.000000	1023.000000	2046.000000
31.500000	-0.007297	-4.312810	2.928632	-7.726016	2.999567	-2.514994	0.000000	-10.000000	0.283333	-19.533333	176.166672	1023.000000	1023.000000	2046.000000
31.520000	-0.007853	-4.641283	2.780101	-7.852397	3.152342	-2.721328	0.000000	-10.000000	0.258333	-19.333334	169.833328	1023.000000	1023.000000	2046.000000
31.540001	-0.009139	-5.400959	2.521559	-8.001373	3.265527	-3.186672	0.000000	-10.000000	0.225000	-18.950001	163.166672	1023.000000	1023.000000	2046.000000
31.559999	-0.010212	-6.035211	2.271309	-7.951214	3.125193	-3.480498	0.000000	-10.000000	0.208333	-18.516666	156.833328	1023.000000	1023.000000	2046.000000
31.580000	-0.011533	-6.815977	2.136863	-8.049862	2.806886	-3.709864	0.000000	-10.000000	0.200000	-18.033333	150.500000	1023.000000	1023.000000	2046.000000
31.600000	-0.012820	-7.576491	1.953078	-8.196195	2.523901	-3.857275	0.000000	-10.000000	0.200000	-17.616667	144.500000	1023.000000	1023.000000	2046.000000
31.620001	-0.013756	-8.129687	1.736015	-8.137595	2.312200	-4.040307	0.000000	-10.000000	0.191667	-17.116667	138.666672	1023.000000	1023.000000	2046.000000
31.639999	-0.015093	-8.920094	1.442341	-8.121509	2.134237	-4.375163	0.000000	-10.000000	0.166667	-16.466667	133.000000	1023.000000	1023.000000	2046.000000
31.660000	-0.016718	-9.880607	1.086937	-8.221650	1.991268	-4.737161	0.000000	-10.000000	0.133333	-15.283334	127.666664	1023.000000	1023.000000	2046.000000
31.680000	-0.018159	-10.732041	0.692945	-8.351501	2.060295	-5.133779	0.000000	-10.000000	0.108333	-14.033334	122.666664	1023.000000	1023.000000	2046.000000
31.700001	-0.019482	-11.513984	0.539496	-8.540298	1.892360	-5.405541	0.000000	-10.000000	0.083333	-12.900001	117.833336	1023.000000	1023.000000	2046.000000
31.719999	-0.021007	-12.414905	0.408436	-8.845689	1.610276	-5.587927	0.000000	-10.000000	0.066667	-12.200001	113.333336	1023.000000	1023.000000	2046.000000
31.740000	-0.022108	-13.065684	0.168992	-8.967052	1.424022	-5.691646	0.000000	-10.000000	0.050000	-11.650001	109.166664	1023.000000	1023.000000	2046.000000
31.760000	-0.023122	-13.664858	-0.113827	-9.043359	1.220780	-5.728452	0.000000	-10.000000	0.050000	-11.300000	105.500000	1023.000000	1023.000000	2046.000000
31.780001	-0.023516	-13.897934	-0.298134	-9.016611	1.119428	-5.702617	0.000000	-10.000000	0.050000	-10.983334	101.833336	1023.000000	1023.000000	2046.000000
31.799999	-0.023787	-14.058369	-0.560292	-9.044296	1.220081	-5.673862	0.000000	-10.000000	0.050000	-10.733334	98.166664	1023.000000	1023.000000	2046.000000
31.820000	-0.024070	-14.225493	-0.780681	-9.075352	1.321252	-5.690713	0.000000	-10.000000	0.041667	-10.483334	94.500000	1023.000000	1023.000000	2046.000000
31.840000	-0.024273	-14.345541	-0.805577	-9.102032	1.218881	-5.656813	0.000000	-10.000000	0.033333	-10.216667	91.000000	1023.000000	1023.000000	2046.000000
31.860001	-0.024626	-14.553955	-0.695757	-9.185176	0.937760	-5.610783	0.000000	-10.000000	0.033333	-9.966667	87.500000	1023.000000	1023.000000	2046.000000
31.879999	-0.024666	-14.577330	-0.685176	-9.258891	0.811747	-5.445010	0.000000	-10.000000	0.041667	-9.700000	84.166664	1023.000000	1023.000000	2046.000000
31.900000	-0.024074	-14.227438	-0.657020	-9.166133	0.841866	-5.246150	0.000000	-10.000000	0.050000	-9.616667	81.000000	1023.000000	1023.000000	2046.000000
31.920000	-0.023527	-13.904181	-0.558541	-9.269844	0.999218	-5.075014	0.000000	-10.000000	0.050000	-9.766667	77.833336	1023.000000	1023.000000	2046.000000
31.940001	-0.023014	-13.601329	-0.467632	-9.419750	1.357346	-5.071293	0.000000	-10.000000	0.041667	-9.816667	74.500000	1023.000000	1023.000000	2046.000000
31.959999	-0.022970	-13.575219	-0.221599	-9.728722	1.543568	-5.168466	0.000000	-10.000000	0.033333	-9.733334	71.166664	1023.000000	1023.000000	2046.000000
31.980000	-0.023703	-14.008594	0.059452	-10.206752	1.349015	-5.210309	0.000000	-10.000000	0.033333	-9.433333	68.000000	1023.000000	1023.000000	2046.000000
32.000000	-0.024478	-14.466416	0.153725	-10.533179	1.227251	-5.314213	0.000000	-10.000000	0.041667	-9.250000	64.833336	1023.000000	1023.000000	2046.000000
32.020000	-0.025373	-14.995719	0.050163	-10.771477	1.162028	-5.436434	0.000000	-10.000000	0.050000	-9.000000	61.666668	1023.000000	1023.000000	2046.000000
32.040001	-0.025977	-15.352428	-0.048854	-10.985007	1.106285	-5.424854	0.000000	-10.000000	0.033333	-8.483334	58.500000	1023.000000	1023.000000	2046.000000
32.060001	-0.026515	-15.670109	-0.166970	-11.200580	1.145322	-5.447881	0.000000	-10.000000	0.016667	-7.650000	55.833332	1023.000000	1023.000000	2046.000000
32.080002	-0.027165	-16.054575	-0.260669	-11.365183	1.129402	-5.558125	0.000000	-10.000000	0.000000	-6.833333	53.166668	1023.000000	1023.000000	2046.000000
32.099998	-0.027323	-16.148174	-0.316880	-11.387711	1.235245	-5.678828	0.000000	-10.000000	0.000000	-5.966667	50.833332	1023.000000	1023.000000	2046.000000
32.119999	-0.027244	-16.101107	-0.367442	-11.356982	1.273736	-5.650419	0.000000	-10.000000	0.000000	-5.183333	48.833332	1023.000000	1023.000000	2046.000000
32.139999	-0.027251	-16.105101	-0.297609	-11.317429	1.121446	-5.611510	0.000000	-10.000000	0.000000	-4.633333	47.166668	1023.000000	1023.000000	2046.000000
32.160000	-0.027283	-16.124378	-0.238549	-11.303204	0.942981	-5.525606	0.000000	-10.000000	0.000000	-4.383333	45.833332	1023.000000	1023.000000	2046.000000
32.180000	-0.027037	-15.978850	-0.190039	-11.207360	0.878492	-5.459943	0.000000	-10.000000	0.000000	-4.150000	44.166668	1023.000000	1023.000000	2046.000000
32.200001	-0.026710	-15.785677	-0.101912	-11.175740	0.858660	-5.366684	0.000000	-10.000000	-0.008333	-3.050000	42.833332	1023.000000	1023.000000	2046.000000
32.220001	-0.026374	-15.587005	-0.071146	-11.070851	0.871308	-5.316315	0.000000	-10.000000	-0.025000	-1.233333	41.666668	1023.000000	1023.000000	2046.000000
32.240002	-0.025589	-15.123064	0.036864	-10.925248	1.018221	-5.252901	0.000000	-10.000000	-0.041667	0.850000	41.166668	1023.000000	1023.000000	2046.000000
32.259998	-0.024673	-14.581472	0.254902	-10.785559	1.100200	-5.151015	0.000000	-10.000000	-0.050000	2.633333	41.000000	1023.000000	1023.000000	2046.000000
32.279999	-0.023239	-13.734346	0.413018	-10.579912	1.418411	-4.985863	0.000000	-10.000000	-0.075000	4.416667	41.000000	1023.000000	1023.000000	2046.000000
32.299999	-0.021746	-12.851938	0.589569	-10.302118	1.627687	-4.767076	0.000000	-10.000000	-0.100000	6.466667	41.000000	1023.000000	1023.000000	2046.000000
32.320000	-0.020352	-12.028154	0.729356	-10.019621	1.824713	-4.562603	0.000000	-10.000000	-0.116667	8.533334	41.000000	1023.000000	1023.000000	2046.000000
32.340000	-0.019544	-11.550236	0.906964	-9.792082	1.772306	-4.437425	0.000000	-10.000000	-0.125000	10.400001	41.000000	1023.000000	1023.000000	2046.000000
32.360001	-0.018729	-11.068702	1.073949	-9.636551	1.655025	-4.161125	0.000000	-10.000000	-0.150000	12.166667	41.000000	1023.000000	1023.000000	2046.000000
32.380001	-0.017357	-10.257709	1.241342	-9.302087	1.658200	-3.855164	0.000000	-10.000000	-0.183333	13.783334	41.000000	1023.000000	1023.000000	2046.000000
32.400002	-0.016275	-9.618323	1.383521	-9.159060	1.732539	-3.575324	0.000000	-10.000000	-0.200000	15.066667	35.000000	1023.000000	1023.000000	2046.000000
32.419998	-0.015878	-9.384027	1.339991	-9.035495	1.896695	-3.585217	0.000000	-10.000000	-0.216667	15.983334	30.500000	1023.000000	1023.000000	2046.000000
32.439999	-0.015495	-9.157407	1.203102	-8.805392	2.044459	-3.599575	0.000000	-10.000000	-0.233333	16.833334	27.666666	1023.000000	1023.000000	2046.000000
32.459999	-0.014919	-8.817249	1.044894	-8.320203	2.130276	-3.672216	0.000000	-10.000000	-0.258333	17.700001	32.833332	1023.000000	1023.000000	2046.000000
32.480000	-0.014350	-8.480846	1.004401	-8.009070	2.079896	-3.556073	0.000000	-10.000000	-0.275000	18.766666	38.500000	1023.000000	1023.000000	2046.000000
32.500000	-0.013958	-8.249038	1.027568	-7.748576	1.891201	-3.419230	0.000000	-10.000000	-0.308333	19.900000	44.666668	1023.000000	1023.000000	2046.000000
32.520000	-0.013697	-8.094669	0.995688	-7.505045	1.792313	-3.377625	0.000000	-10.000000	-0.341667	20.866667	51.166668	1023.000000	1023.000000	2046.000000
32.540001	-0.013754	-8.128607	0.854907	-7.251163	1.720018	-3.452369	0.000000	-10.000000	-0.391667	21.883333	58.000000	1023.000000	1023.000000	2046.000000
32.560001	-0.013847	-8.183348	0.640908	-7.068910	1.700778	-3.456123	0.000000	-10.000000	-0.425000	22.816668	65.000000	1023.000000	1023.000000	2046.000000
32.580002	-0.013840	-8.179627	0.451565	-6.871266	1.604899	-3.364826	0.000000	-10.000000	-0.466667	24.116667	72.333336	1023.000000	1023.000000	2046.000000
32.599998	-0.013248	-7.829670	0.322377	-6.625925	1.691708	-3.217831	0.000000	-10.000000	-0.491667	25.233334	80.166664	1023.000000	1023.000000	2046.000000
32.619999	-0.012384	-7.318696	0.159457	-6.287178	1.855237	-3.046212	0.000000	-10.000000	-0.516667	26.383333	88.500000	1023.000000	1023.000000	2046.000000
32.639999	-0.011373	-6.721432	0.117248	-5.904843	1.889954	-2.823790	0.000000	-10.000000	-0.516667	27.016666	97.166664	1023.000000	1023.000000	2046.000000
32.660000	-0.010532	-6.224275	0.064383	-5.595832	1.867536	-2.560361	0.000000	-10.000000	-0.525000	27.383333	106.166664	1023.000000	1023.000000	2046.000000
32.680000	-0.009582	-5.662721	0.109401	-5.353839	1.754780	-2.173063	0.000000	-10.000000	-0.516667	27.433334	115.333336	1023.000000	1023.000000	2046.000000
32.700001	-0.008565	-5.062073	0.141564	-5.075683	1.652348	-1.780302	0.000000	-10.000000	-0.533333	27.766668	124.500000	1023.000000	1023.000000	2046.000000
32.720001	-0.007273	-4.298503	0.111640	-4.656681	1.637100	-1.390562	0.000000	-10.000000	-0.516667	27.850000	133.500000	1023.000000	1023.000000	2046.000000
32.740002	-0.005682	-3.358322	0.103794	-4.204604	1.726878	-0.984390	0.000000	-10.000000	-0.525000	27.783335	142.833328	1023.000000	1023.000000	2046.000000
32.759998	-0.003893	-2.300705	0.140525	-3.772961	1.863764	-0.532033	0.000000	-10.000000	-0.516667	27.816668	152.166672	1023.000000	1023.000000	2046.000000
32.779999	-0.001904	-1.125414	0.290362	-3.415805	2.031459	-0.031430	0.000000	-10.000000	-0.525000	27.616667	161.500000	1023.000000	1023.000000	2046.000000
32.799999	0.000705	0.416938	0.593894	-2.898989	2.252718	0.469315	0.000000	-10.000000	-0.550000	27.816668	170.666672	1023.000000	1023.000000	2046.000000
32.820000	0.003040	1.796705	0.846875	-2.371730	2.488410	0.833149	0.000000	-10.000000	-0.591667	28.000000	180.000000	1023.000000	1023.000000	2046.000000
32.840000	0.005218	3.084057	1.230077	-2.095553	2.651228	1.298305	0.000000	-10.000000	-0.625000	28.750000	189.333328	1023.000000	1023.000000	2046.000000
32.860001	0.006977	4.123593	1.635191	-1.945735	2.731981	1.702155	0.000000	-10.000000	-0.641667	29.183334	198.833328	1023.000000	1023.000000	2046.000000
32.880001	0.008400	4.964560	1.964110	-1.823830	2.803243	2.021036	0.000000	-10.000000	-0.641667	29.550001	208.500000	1023.000000	1023.000000	2046.000000
32.900002	0.009602	5.675005	2.100323	-1.590979	2.882321	2.283339	0.000000	-10.000000	-0.658333	29.733334	218.500000	1023.000000	1023.000000	2046.000000
32.919998	0.010808	6.387378	2.075492	-1.279180	2.955411	2.635655	0.000000	-10.000000	-0.675000	30.266666	228.500000	1023.000000	1023.000000	2046.000000
32.939999	0.011912	7.039696	1.973821	-0.918633	3.031101	2.953408	0.000000	-10.000000	-0.675000	30.566668	238.500000	1023.000000	1023.000000	2046.000000
32.959999	0.013112	7.749254	1.881417	-0.495982	3.064105	3.299713	0.000000	-10.000000	-0.666667	30.700001	248.500000	1023.000000	1023.000000	2046.000000
32.980000	0.014832	8.765458	1.928486	0.023566	3.120348	3.693057	0.000000	-10.000000	-0.658333	30.650000	258.500000	1023.000000	1023.000000	2046.000000
33.000000	0.016312	9.640489	1.956029	0.528536	3.137376	4.018548	0.000000	-10.000000	-0.675000	30.483334	268.666656	1023.000000	1023.000000	2046.000000
33.020000	0.018239	10.779304	2.036741	1.093559	3.199631	4.449372	0.000000	-10.000000	-0.675000	30.683334	279.000000	1023.000000	1023.000000	2046.000000
33.040001	0.020201	11.938508	2.231688	1.618036	3.206668	4.882115	0.000000	-10.000000	-0.666667	30.716667	289.333344	1023.000000	1023.000000	2046.000000
33.060001	0.022455	13.270815	2.409854	2.151667	3.339220	5.370074	0.000000	-10.000000	-0.666667	30.966667	299.500000	1023.000000	1023.000000	2046.000000
33.080002	0.024625	14.553180	2.593395	2.646622	3.489144	5.824019	0.000000	-10.000000	-0.666667	31.000000	309.666656	1023.000000	1023.000000	2046.000000
33.099998	0.026876	15.883504	2.770778	3.201236	3.675114	6.236376	0.000000	-10.000000	-0.666667	31.033333	320.000000	1023.000000	1023.000000	2046.000000
33.119999	0.029314	17.324661	2.940274	3.768165	3.903731	6.712492	0.000000	-10.000000	-0.650000	31.066668	330.333344	1023.000000	1023.000000	2046.000000
33.139999	0.031892	18.848204	3.208544	4.377271	4.113407	7.148981	0.000000	-10.000000	-0.675000	31.150000	340.833344	1023.000000	1023.000000	2046.000000
33.160000	0.034196	20.209553	3.434144	5.005298	4.150912	7.619198	0.000000	-10.000000	-0.675000	31.333334	351.166656	1023.000000	1023.000000	2046.000000
33.180000	0.036575	21.615990	3.563295	5.657100	4.276845	8.118750	0.000000	-10.000000	-0.691667	31.450001	361.666656	1023.000000	1023.000000	2046.000000
33.200001	0.038064	22.496117	3.590195	6.131966	4.243408	8.530548	0.000000	-10.000000	-0.675000	31.466667	372.000000	1023.000000	1023.000000	2046.000000
33.220001	0.039818	23.532551	3.593483	6.645145	4.393248	8.900675	0.000000	-10.000000	-0.683333	31.750000	382.500000	1023.000000	1023.000000	2046.000000
33.240002	0.041809	24.709093	3.658892	7.230252	4.485604	9.334344	0.000000	-10.000000	-0.683333	31.666666	393.000000	1023.000000	1023.000000	2046.000000
33.259998	0.044101	26.063564	3.826930	7.825573	4.595986	9.815075	0.000000	-10.000000	-0.691667	31.800001	403.666656	1023.000000	1023.000000	2046.000000
33.279999	0.046495	27.478628	4.024516	8.454603	4.615712	10.383798	0.000000	-10.000000	-0.708333	31.750002	414.333344	1023.000000	1023.000000	2046.000000
33.299999	0.048481	28.652149	4.098495	9.174956	4.722014	10.656684	0.000000	-10.000000	-0.708333	31.866667	425.000000	1023.000000	1023.000000	2046.000000
33.320000	0.050276	29.712914	4.184969	9.868561	4.725643	10.933741	0.000000	-10.000000	-0.708333	32.083336	435.666656	1023.000000	1023.000000	2046.000000
33.340000	0.052186	30.841782	4.162089	10.657992	4.850882	11.170818	0.000000	-10.000000	-0.708333	31.916666	446.333344	1023.000000	1023.000000	2046.000000
33.360001	0.053800	31.795588	4.204181	11.322323	4.963471	11.305613	0.000000	-10.000000	-0.708333	32.016666	457.000000	1023.000000	1023.000000	2046.000000
33.380001	0.054640	32.292355	4.186011	11.740803	5.111698	11.253842	0.000000	-10.000000	-0.683333	31.583334	467.666656	1023.000000	1023.000000	2046.000000
33.400002	0.054707	32.331879	4.078192	12.060751	5.062953	11.129984	0.000000	-10.000000	-0.641667	30.933334	481.666656	1023.000000	1023.000000	2046.000000
33.419998	0.053827	31.811594	3.812978	12.259573	4.851545	10.887499	0.000000	-10.000000	-0.608333	30.183334	492.166656	1023.000000	1023.000000	2046.000000
33.439999	0.053610	31.683708	3.553329	12.519943	4.850533	10.759905	0.000000	-10.000000	-0.608333	29.750000	502.500000	1023.000000	1023.000000	2046.000000
33.459999	0.053849	31.824608	3.615540	12.658269	4.709555	10.841245	0.000000	-10.000000	-0.616667	29.716667	509.000000	1023.000000	1023.000000	2046.000000
33.480000	0.054961	32.482212	3.625592	12.953716	4.787496	11.115407	0.000000	-10.000000	-0.633333	29.966667	518.833313	1023.000000	1023.000000	2046.000000
33.500000	0.056291	33.267776	3.523872	13.429713	4.954747	11.359444	0.000000	-10.000000	-0.641667	30.100000	528.500000	1023.000000	1023.000000	2046.000000
33.520000	0.057814	34.168159	3.542498	14.005590	5.031006	11.589065	0.000000	-10.000000	-0.658333	30.233334	538.833313	1023.000000	1023.000000	2046.000000
33.540001	0.059483	35.154648	3.616315	14.613890	5.032658	11.891786	0.000000	-10.000000	-0.650000	30.049999	549.166687	1023.000000	1023.000000	2046.000000
33.560001	0.060737	35.895752	3.590253	15.182934	5.005520	12.117045	0.000000	-10.000000	-0.641667	29.883333	559.500000	1023.000000	1023.000000	2046.000000
33.580002	0.062216	36.769688	3.526040	15.731652	5.000807	12.511189	0.000000	-10.000000	-0.616667	29.650000	569.500000	1023.000000	1023.000000	2046.000000
33.599998	0.063855	37.738186	3.535780	16.334541	4.955162	12.912701	0.000000	-10.000000	-0.583333	29.200001	579.166687	1023.000000	1023.000000	2046.000000
33.619999	0.065312	38.599480	3.444532	16.865042	5.004292	13.285615	0.000000	-10.000000	-0.541667	28.550001	588.833313	1023.000000	1023.000000	2046.000000
33.639999	0.066805	39.481564	3.400468	17.260504	5.129533	13.691059	0.000000	-10.000000	-0.500000	27.650002	598.333313	1023.000000	1023.000000	2046.000000
33.660000	0.068597	40.541012	3.467765	17.705547	5.298296	14.069404	0.000000	-10.000000	-0.491667	26.783335	607.833313	1023.000000	1023.000000	2046.000000
33.680000	0.070034	41.390110	3.634493	18.031378	5.292749	14.431491	0.000000	-10.000000	-0.475000	25.866667	617.000000	1023.000000	1023.000000	2046.000000
33.700001	0.072041	42.575989	3.784859	18.467777	5.437167	14.886184	0.000000	-10.000000	-0.466667	25.400002	625.666687	1023.000000	1023.000000	2046.000000
33.720001	0.074063	43.771496	3.990967	18.863060	5.625415	15.292054	0.000000	-10.000000	-0.450000	25.250000	634.333313	1023.000000	1023.000000	2046.000000
33.740002	0.075778	44.784775	4.239037	19.183231	5.756496	15.606009	0.000000	-10.000000	-0.450000	25.200001	642.666687	1023.000000	1023.000000	2046.000000
33.759998	0.076881	45.436775	4.329879	19.363831	5.973349	15.769719	0.000000	-10.000000	-0.450000	25.183332	651.166687	1023.000000	1023.000000	2046.000000
33.779999	0.077491	45.796955	4.223353	19.640316	6.083447	15.849840	0.000000	-10.000000	-0.433333	24.766666	659.500000	1023.000000	1023.000000	2046.000000
33.799999	0.078220	46.227840	4.129025	19.917963	6.096264	16.084587	0.000000	-10.000000	-0.408333	24.316668	667.833313	1023.000000	1023.000000	2046.000000
33.820000	0.079076	46.733784	4.032539	20.295580	6.066418	16.339247	0.000000	-10.000000	-0.383333	23.633333	676.000000	1023.000000	1023.000000	2046.000000
33.840000	0.079882	47.210526	4.087261	20.528229	5.978395	16.616642	0.000000	-10.000000	-0.366667	23.183334	684.000000	1023.000000	1023.000000	2046.000000
33.860001	0.081028	47.887268	4.087162	20.932333	5.939167	16.928608	0.000000	-10.000000	-0.358333	22.883333	692.000000	1023.000000	1023.000000	2046.000000
33.880001	0.082798	48.933453	4.123549	21.503965	5.998353	17.307585	0.000000	-10.000000	-0.358333	22.583334	699.666687	1023.000000	1023.000000	2046.000000
33.900002	0.084552	49.970303	4.198731	22.066700	6.028666	17.676205	0.000000	-10.000000	-0.358333	22.050001	707.333313	1023.000000	1023.000000	2046.000000
33.919998	0.086887	51.350441	4.390745	22.688509	6.134139	18.137051	0.000000	-10.000000	-0.358333	21.766668	714.666687	1023.000000	1023.000000	2046.000000
33.939999	0.089149	52.686806	4.547196	23.304375	6.304797	18.530437	0.000000	-10.000000	-0.350000	21.533335	722.000000	1023.000000	1023.000000	2046.000000
33.959999	0.091465	54.056091	4.803047	23.912174	6.483602	18.857265	0.000000	-10.000000	-0.350000	21.600000	729.166687	1023.000000	1023.000000	2046.000000
33.980000	0.093861	55.471889	5.042134	24.537724	6.706500	19.185535	0.000000	-10.000000	-0.333333	21.450001	736.333313	1023.000000	1023.000000	2046.000000
34.000000	0.096231	56.872459	5.221015	25.162479	6.923129	19.565836	0.000000	-10.000000	-0.325000	21.250000	743.666687	1023.000000	1023.000000	2046.000000
34.020000	0.097922	57.872169	5.283948	25.613031	7.014279	19.960911	0.000000	-10.000000	-0.300000	20.866667	750.833313	1023.000000	1023.000000	2046.000000
34.040001	0.098941	58.474361	5.362391	25.899559	6.921825	20.290586	0.000000	-10.000000	-0.300000	20.400000	757.833313	1023.000000	1023.000000	2046.000000
34.060001	0.100274	59.261761	5.345931	26.330275	6.963581	20.621973	0.000000	-10.000000	-0.275000	19.716667	764.666687	1023.000000	1023.000000	2046.000000
34.080002	0.102092	60.336281	5.499025	26.807224	6.932116	21.097918	0.000000	-10.000000	-0.266667	19.166668	771.333313	1023.000000	1023.000000	2046.000000
34.099998	0.103907	61.409260	5.647417	27.323851	7.044337	21.393656	0.000000	-10.000000	-0.233333	18.383333	778.000000	1023.000000	1023.000000	2046.000000
34.119999	0.104753	61.909103	5.679184	27.613840	7.229617	21.386463	0.000000	-10.000000	-0.208333	18.066668	784.333313	1023.000000	1023.000000	2046.000000
34.139999	0.105233	62.192554	5.603290	27.981611	7.402818	21.204836	0.000000	-10.000000	-0.200000	17.283333	790.500000	1023.000000	1023.000000	2046.000000
34.160000	0.105234	62.193291	5.510582	28.274176	7.263793	21.144741	0.000000	-10.000000	-0.200000	16.933334	796.333313	1023.000000	1023.000000	2046.000000
34.180000	0.105490	62.344353	5.437385	28.584806	7.184408	21.137754	0.000000	-10.000000	-0.191667	16.366667	802.000000	1023.000000	1023.000000	2046.000000
34.200001	0.105729	62.485760	5.368981	28.950506	7.079961	21.086313	0.000000	-10.000000	-0.175000	15.850000	807.500000	1023.000000	1023.000000	2046.000000
34.220001	0.105714	62.476971	5.294447	29.187935	7.003987	20.990602	0.000000	-10.000000	-0.158333	15.100000	812.833313	1023.000000	1023.000000	2046.000000
34.240002	0.105219	62.184525	5.142959	29.450666	6.892516	20.698383	0.000000	-10.000000	-0.150000	14.066667	818.000000	1023.000000	1023.000000	2046.000000
34.259998	0.104177	61.568741	4.969123	29.460005	6.877916	20.261698	0.000000	-10.000000	-0.141667	13.350000	823.000000	1023.000000	1023.000000	2046.000000
34.279999	0.103859	61.380894	4.825311	29.541801	7.096977	19.916803	0.000000	-10.000000	-0.133333	12.733334	827.666687	1023.000000	1023.000000	2046.000000
34.299999	0.103553	61.199944	4.882669	29.519371	7.061579	19.736324	0.000000	-10.000000	-0.141667	12.800000	832.000000	1023.000000	1023.000000	2046.000000
34.320000	0.103511	61.174713	4.944765	29.510262	6.976516	19.743170	0.000000	-10.000000	-0.125000	12.966667	836.000000	1023.000000	1023.000000	2046.000000
34.340000	0.103728	61.303249	4.918106	29.663227	6.913614	19.808304	0.000000	-10.000000	-0.108333	12.666667	840.333313	1023.000000	1023.000000	2046.000000
34.360001	0.104109	61.528625	4.829637	29.909912	6.846422	19.942654	0.000000	-10.000000	-0.083333	12.083334	843.333313	1023.000000	1023.000000	2046.000000
34.380001	0.104619	61.830105	4.803648	30.174757	6.754867	20.096832	0.000000	-10.000000	-0.058333	10.116667	847.500000	1023.000000	1023.000000	2046.000000
34.400002	0.104981	62.043659	4.744047	30.436140	6.681719	20.181753	0.000000	-10.000000	-0.041667	7.966667	851.000000	1023.000000	1023.000000	2046.000000
34.419998	0.105355	62.264679	4.606528	30.541054	6.866126	20.250969	0.000000	-10.000000	-0.016667	4.883333	855.166687	1023.000000	1023.000000	2046.000000
34.439999	0.105353	62.263382	4.512768	30.600945	6.909062	20.240606	0.000000	-10.000000	-0.008333	1.850000	857.333313	1023.000000	1023.000000	2046.000000
34.459999	0.105148	62.142433	4.462042	30.461617	6.843807	20.374969	0.000000	-10.000000	0.000000	-0.950000	858.500000	1023.000000	1023.000000	2046.000000
34.480000	0.104808	61.941730	4.459731	30.221134	6.728861	20.532003	0.000000	-10.000000	0.008333	-3.583333	859.000000	1023.000000	1023.000000	2046.000000
34.500000	0.104593	61.814453	4.427119	30.051153	6.617189	20.718990	0.000000	-10.000000	0.025000	-5.450000	859.000000	1023.000000	1023.000000	2046.000000
34.520000	0.104842	61.961544	4.533111	29.969965	6.591629	20.866838	0.000000	-10.000000	0.041667	-7.033333	859.000000	1023.000000	1023.000000	2046.000000
34.540001	0.105624	62.423935	4.690951	29.915188	6.788260	21.029535	0.000000	-10.000000	0.050000	-8.050000	859.000000	1023.000000	1023.000000	2046.000000
34.560001	0.105766	62.507908	4.750358	29.671915	7.132051	20.953583	0.000000	-10.000000	0.041667	-8.500000	859.000000	1023.000000	1023.000000	2046.000000
34.580002	0.105188	62.166046	4.859078	29.265059	7.355483	20.686426	0.000000	-10.000000	0.033333	-8.633333	859.000000	1023.000000	1023.000000	2046.000000
34.599998	0.103643	61.253193	4.739019	28.711161	7.373748	20.429264	0.000000	-10.000000	0.025000	-8.466667	859.000000	1023.000000	1023.000000	2046.000000
34.619999	0.102232	60.419285	4.593269	28.225935	7.274621	20.325459	0.000000	-10.000000	0.025000	-8.183333	855.500000	1023.000000	1023.000000	2046.000000
34.639999	0.100591	59.449024	4.492837	27.675604	6.973659	20.306923	0.000000	-10.000000	0.033333	-8.600000	846.666687	1023.000000	1023.000000	2046.000000
34.660000	0.099498	58.803165	4.371561	27.283344	6.911876	20.236382	0.000000	-10.000000	0.041667	-9.116667	837.833313	1023.000000	1023.000000	2046.000000
34.680000	0.098613	58.280350	4.375519	27.021839	6.707198	20.175795	0.000000	-10.000000	0.050000	-9.866667	831.500000	1023.000000	1023.000000	2046.000000
34.700001	0.098460	58.189625	4.401322	26.865242	6.680665	20.242395	0.000000	-10.000000	0.050000	-10.266666	829.333313	1023.000000	1023.000000	2046.000000
34.720001	0.098676	58.317253	4.448274	26.831467	6.808352	20.229162	0.000000	-10.000000	0.050000	-10.800000	825.833313	1023.000000	1023.000000	2046.000000
34.740002	0.098963	58.486874	4.504685	26.781033	6.962757	20.238401	0.000000	-10.000000	0.050000	-11.083334	822.333313	1023.000000	1023.000000	2046.000000
34.759998	0.099246	58.654129	4.659737	26.711510	7.086203	20.196680	0.000000	-10.000000	0.050000	-10.933333	818.666687	1023.000000	1023.000000	2046.000000
34.779999	0.099597	58.861595	4.846511	26.639362	7.182679	20.193045	0.000000	-10.000000	0.041667	-10.466667	815.166687	1023.000000	1023.000000	2046.000000
34.799999	0.100310	59.283192	5.118258	26.609661	7.232807	20.322468	0.000000	-10.000000	0.041667	-10.000000	811.500000	1023.000000	1023.000000	2046.000000
34.820000	0.101018	59.701359	5.337461	26.589838	7.263446	20.510614	0.000000	-10.000000	0.033333	-9.800000	808.166687	1023.000000	1023.000000	2046.000000
34.840000	0.101341	59.892700	5.483035	26.471039	7.239709	20.698917	0.000000	-10.000000	0.041667	-9.916667	804.833313	1023.000000	1023.000000	2046.000000
34.860001	0.101584	60.036240	5.507220	26.471529	7.247367	20.810120	0.000000	-10.000000	0.041667	-10.400001	801.500000	1023.000000	1023.000000	2046.000000
34.880001	0.101884	60.213165	5.643036	26.357838	7.319784	20.892509	0.000000	-10.000000	0.050000	-11.016666	797.833313	1023.000000	1023.000000	2046.000000
34.900002	0.102005	60.285183	5.736490	26.170193	7.447801	20.930700	0.000000	-10.000000	0.058333	-11.700000	794.333313	1023.000000	1023.000000	2046.000000
34.919998	0.101041	59.715263	5.738775	25.735474	7.496894	20.744120	0.000000	-10.000000	0.075000	-12.333333	790.333313	1023.000000	1023.000000	2046.000000
34.939999	0.099315	58.695446	5.518150	25.341644	7.557940	20.277712	0.000000	-10.000000	0.083333	-12.833333	786.333313	1023.000000	1023.000000	2046.000000
34.959999	0.097467	57.602909	5.325380	25.061100	7.366021	19.850407	0.000000	-10.000000	0.091667	-13.333333	782.000000	1023.000000	1023.000000	2046.000000
34.980000	0.096015	56.744755	5.196774	24.821301	7.091573	19.635107	0.000000	-10.000000	0.091667	-13.733334	777.666687	1023.000000	1023.000000	2046.000000
35.000000	0.094719	55.978844	5.087681	24.551138	6.936512	19.403511	0.000000	-10.000000	0.116667	-14.266666	773.166687	1023.000000	1023.000000	2046.000000
35.020000	0.093711	55.383404	5.122097	24.319313	6.801017	19.140976	0.000000	-10.000000	0.141667	-14.966667	768.333313	1023.000000	1023.000000	2046.000000
35.040001	0.092585	54.717888	5.116576	24.069113	6.752354	18.779846	0.000000	-10.000000	0.166667	-15.783334	763.333313	1023.000000	1023.000000	2046.000000
35.060001	0.090400	53.426640	4.959229	23.745157	6.571787	18.150467	0.000000	-10.000000	0.175000	-16.516666	758.000000	1023.000000	1023.000000	2046.000000
35.080002	0.087901	51.949581	4.732246	23.149561	6.517503	17.550272	0.000000	-10.000000	0.175000	-16.750000	752.333313	1023.000000	1023.000000	2046.000000
35.099998	0.086057	50.859669	4.626154	22.703503	6.452648	17.077366	0.000000	-10.000000	0.175000	-16.600000	746.833313	1023.000000	1023.000000	2046.000000
35.119999	0.084402	49.881294	4.519142	22.252350	6.412595	16.697208	0.000000	-10.000000	0.166667	-16.066668	741.333313	1023.000000	1023.000000	2046.000000
35.139999	0.083005	49.056244	4.417168	21.895603	6.424120	16.319355	0.000000	-10.000000	0.175000	-15.716667	736.000000	1023.000000	1023.000000	2046.000000
35.160000	0.081697	48.283047	4.258394	21.525249	6.444225	16.055178	0.000000	-10.000000	0.183333	-15.733334	730.666687	1023.000000	1023.000000	2046.000000
35.180000	0.080497	47.573517	4.218418	21.250896	6.352234	15.751970	0.000000	-10.000000	0.208333	-16.416668	725.333313	1023.000000	1023.000000	2046.000000
35.200001	0.079175	46.792217	4.148487	20.884766	6.258481	15.500483	0.000000	-10.000000	0.225000	-17.466667	720.000000	1023.000000	1023.000000	2046.000000
35.220001	0.077692	45.916000	4.132248	20.406319	6.069344	15.308088	0.000000	-10.000000	0.250000	-18.883333	714.166687	1023.000000	1023.000000	2046.000000
35.240002	0.076373	45.136372	4.109043	19.955305	5.927750	15.144274	0.000000	-10.000000	0.291667	-20.216667	707.833313	1023.000000	1023.000000	2046.000000
35.259998	0.074980	44.313229	4.052765	19.504063	5.804687	14.951714	0.000000	-10.000000	0.325000	-21.133333	703.333313	1023.000000	1023.000000	2046.000000
35.279999	0.073597	43.496105	3.929211	19.026711	5.760692	14.779492	0.000000	-10.000000	0.366667	-22.083334	696.166687	1023.000000	1023.000000	2046.000000
35.299999	0.072281	42.718353	3.851381	18.442167	5.738408	14.686398	0.000000	-10.000000	0.391667	-22.900000	688.833313	1023.000000	1023.000000	2046.000000
35.320000	0.071374	42.182278	3.958247	17.886587	5.653985	14.683459	0.000000	-10.000000	0.433333	-24.049999	678.833313	1023.000000	1023.000000	2046.000000
35.340000	0.070801	41.843197	4.008193	17.418768	5.790231	14.626005	0.000000	-10.000000	0.458333	-24.566666	673.666687	1023.000000	1023.000000	2046.000000
35.360001	0.069869	41.292629	4.137172	16.916706	5.853915	14.384836	0.000000	-10.000000	0.475000	-25.066666	668.000000	1023.000000	1023.000000	2046.000000
35.380001	0.068737	40.623688	4.216805	16.343035	6.060320	14.003526	0.000000	-10.000000	0.483333	-25.549999	659.333313	1023.000000	1023.000000	2046.000000
35.400002	0.066843	39.503929	4.326063	15.551552	6.157327	13.468986	0.000000	-10.000000	0.491667	-26.183334	647.833313	1023.000000	1023.000000	2046.000000
35.419998	0.064244	37.968170	4.320478	14.590821	6.212042	12.844829	0.000000	-10.000000	0.500000	-26.650002	639.333313	1023.000000	1023.000000	2046.000000
35.439999	0.061595	36.402882	4.279484	13.643689	6.125730	12.353976	0.000000	-10.000000	0.500000	-26.933334	630.500000	1023.000000	1023.000000	2046.000000
35.459999	0.059316	35.056034	4.352431	12.724277	6.060142	11.919184	0.000000	-10.000000	0.500000	-27.066668	621.500000	1023.000000	1023.000000	2046.000000
35.480000	0.056629	33.467606	4.406718	11.737209	5.862111	11.461568	0.000000	-10.000000	0.516667	-27.466667	609.500000	1023.000000	1023.000000	2046.000000
35.500000	0.054453	32.181507	4.431442	10.913618	5.862119	10.974328	0.000000	-10.000000	0.525000	-27.716667	600.333313	1023.000000	1023.000000	2046.000000
35.520000	0.052547	31.055229	4.454330	10.200266	5.780349	10.620283	0.000000	-10.000000	0.558333	-28.216667	591.000000	1023.000000	1023.000000	2046.000000
35.540001	0.051005	30.143801	4.457251	9.647163	5.774458	10.264930	0.000000	-10.000000	0.591667	-28.800001	581.500000	1023.000000	1023.000000	2046.000000
35.560001	0.049700	29.372730	4.522005	9.093990	5.831751	9.924983	0.000000	-10.000000	0.633333	-29.400000	575.166687	1023.000000	1023.000000	2046.000000
35.580002	0.048419	28.615808	4.701102	8.518178	5.841657	9.554871	0.000000	-10.000000	0.650000	-29.799999	568.833313	1023.000000	1023.000000	2046.000000
35.599998	0.047183	27.885252	4.862731	8.001388	5.912512	9.108622	0.000000	-10.000000	0.650000	-30.083334	558.833313	1023.000000	1023.000000	2046.000000
35.619999	0.046019	27.197315	5.025400	7.454980	5.957623	8.759312	0.000000	-10.000000	0.650000	-30.366667	548.833313	1023.000000	1023.000000	2046.000000
35.639999	0.044914	26.543962	5.222619	6.975970	6.024861	8.320512	0.000000	-10.000000	0.650000	-30.483334	538.500000	1023.000000	1023.000000	2046.000000
35.660000	0.044334	26.201483	5.496852	6.501555	6.197651	8.005424	0.000000	-10.000000	0.650000	-30.400000	528.333313	1023.000000	1023.000000	2046.000000
35.680000	0.043891	25.939354	5.677468	6.141840	6.406741	7.713306	0.000000	-10.000000	0.650000	-30.266666	514.833313	1023.000000	1023.000000	2046.000000
35.700001	0.043294	25.586479	5.761795	5.834254	6.569361	7.421070	0.000000	-10.000000	0.650000	-30.250000	504.833344	1023.000000	1023.000000	2046.000000
35.720001	0.042496	25.115080	5.855603	5.441946	6.628378	7.189153	0.000000	-10.000000	0.650000	-30.250000	498.166656	1023.000000	1023.000000	2046.000000
35.740002	0.041292	24.403347	5.952758	4.977442	6.576666	6.896482	0.000000	-10.000000	0.650000	-30.383333	488.000000	1023.000000	1023.000000	2046.000000
35.759998	0.040282	23.806570	6.031956	4.551966	6.648093	6.574555	0.000000	-10.000000	0.650000	-30.516666	477.833344	1023.000000	1023.000000	2046.000000
35.779999	0.038915	22.999002	6.146008	3.989611	6.584574	6.278810	0.000000	-10.000000	0.666667	-30.533333	467.500000	1023.000000	1023.000000	2046.000000
35.799999	0.036909	21.813049	6.223091	3.374785	6.569518	5.645656	0.000000	-10.000000	0.666667	-30.633333	457.333344	1023.000000	1023.000000	2046.000000
35.820000	0.033837	19.997793	6.053461	2.643102	6.376736	4.924493	0.000000	-10.000000	0.666667	-30.633333	443.833344	1023.000000	1023.000000	2046.000000
35.840000	0.031289	18.491827	5.811739	2.116274	6.126381	4.437432	0.000000	-10.000000	0.650000	-30.549999	430.166656	1023.000000	1023.000000	2046.000000
35.860001	0.029294	17.312916	5.626194	1.766475	5.924743	3.995503	0.000000	-10.000000	0.650000	-30.299999	423.166656	1023.000000	1023.000000	2046.000000
35.880001	0.027401	16.194067	5.488049	1.455586	5.785587	3.464845	0.000000	-10.000000	0.650000	-30.200001	416.166656	1023.000000	1023.000000	2046.000000
35.900002	0.025882	15.296498	5.411353	1.170989	5.716520	2.997636	0.000000	-10.000000	0.650000	-30.150000	406.166656	1023.000000	1023.000000	2046.000000
35.919998	0.023976	14.169782	5.257356	0.979846	5.567503	2.365076	0.000000	-10.000000	0.641667	-29.900000	392.833344	1023.000000	1023.000000	2046.000000
35.939999	0.021868	12.923810	5.036335	0.681949	5.487187	1.718339	0.000000	-10.000000	0.633333	-29.600000	382.833344	1023.000000	1023.000000	2046.000000
35.959999	0.019314	11.414298	4.752717	0.241250	5.339142	1.081189	0.000000	-10.000000	0.616667	-29.016666	376.166656	1023.000000	1023.000000	2046.000000
35.980000	0.017189	10.158767	4.507028	-0.135492	5.233974	0.553258	0.000000	-10.000000	0.575000	-28.150000	366.666656	1023.000000	1023.000000	2046.000000
36.000000	0.015203	8.984980	4.174798	-0.538625	5.269751	0.079056	0.000000	-10.000000	0.533333	-27.250000	354.166656	1023.000000	1023.000000	2046.000000
36.020000	0.013291	7.855072	3.937137	-0.919833	5.097868	-0.260100	0.000000	-10.000000	0.500000	-26.733334	345.000000	1023.000000	1023.000000	2046.000000
36.040001	0.011694	6.910944	3.763249	-1.234182	4.987019	-0.605142	0.000000	-10.000000	0.491667	-26.550001	339.000000	1023.000000	1023.000000	2046.000000
36.060001	0.010420	6.158094	3.663939	-1.573365	4.869209	-0.801689	0.000000	-10.000000	0.491667	-26.466667	333.166656	1023.000000	1023.000000	2046.000000
36.080002	0.008993	5.314734	3.596581	-1.974084	4.618797	-0.926559	0.000000	-10.000000	0.491667	-26.400000	324.333344	1023.000000	1023.000000	2046.000000
36.099998	0.007633	4.511014	3.481727	-2.303832	4.413147	-1.080028	0.000000	-10.000000	0.491667	-26.233334	312.666656	1023.000000	1023.000000	2046.000000
36.119999	0.006770	4.001136	3.372446	-2.591907	4.335595	-1.114998	0.000000	-10.000000	0.483333	-26.049999	301.000000	1023.000000	1023.000000	2046.000000
36.139999	0.005679	3.356343	3.264649	-2.774363	4.141829	-1.275772	0.000000	-10.000000	0.475000	-25.850000	292.333344	1023.000000	1023.000000	2046.000000
36.160000	0.004899	2.895270	3.165499	-3.040905	4.091208	-1.320532	0.000000	-10.000000	0.466667	-25.883333	286.666656	1023.000000	1023.000000	2046.000000
36.180000	0.004495	2.656834	3.230979	-3.380736	4.048020	-1.241428	0.000000	-10.000000	0.458333	-25.750000	280.833344	1023.000000	1023.000000	2046.000000
36.200001	0.004245	2.508844	3.266267	-3.666807	4.118258	-1.208873	0.000000	-10.000000	0.450000	-25.600000	272.166656	1023.000000	1023.000000	2046.000000
36.220001	0.004137	2.445107	3.395791	-3.931588	4.176486	-1.195582	0.000000	-10.000000	0.441667	-25.533333	263.500000	1023.000000	1023.000000	2046.000000
36.240002	0.003903	2.306842	3.506647	-4.270193	4.356931	-1.286543	0.000000	-10.000000	0.441667	-25.216667	252.166672	1023.000000	1023.000000	2046.000000
36.259998	0.003258	1.925257	3.573352	-4.667294	4.566125	-1.546927	0.000000	-10.000000	0.441667	-24.916668	243.666672	1023.000000	1023.000000	2046.000000
36.279999	0.002145	1.267952	3.551179	-5.239880	4.624922	-1.668270	0.000000	-10.000000	0.441667	-24.600000	235.333328	1023.000000	1023.000000	2046.000000
36.299999	0.000628	0.371395	3.478612	-5.741566	4.536279	-1.901929	0.000000	-10.000000	0.408333	-24.383333	230.000000	1023.000000	1023.000000	2046.000000
36.320000	-0.000808	-0.477458	3.433775	-6.206747	4.348806	-2.053292	0.000000	-10.000000	0.375000	-24.133333	222.000000	1023.000000	1023.000000	2046.000000
36.340000	-0.002181	-1.289191	3.321861	-6.632899	4.253736	-2.231889	0.000000	-10.000000	0.350000	-23.500000	214.000000	1023.000000	1023.000000	2046.000000
36.360001	-0.003516	-2.077811	3.250761	-7.052347	4.143939	-2.420163	0.000000	-10.000000	0.350000	-23.100000	206.000000	1023.000000	1023.000000	2046.000000
36.380001	-0.004892	-2.891453	3.222162	-7.418687	3.902078	-2.597007	0.000000	-10.000000	0.333333	-22.616667	198.166672	1023.000000	1023.000000	2046.000000
36.400002	-0.005838	-3.450303	3.116356	-7.581238	3.689613	-2.675034	0.000000	-10.000000	0.316667	-22.383333	190.500000	1023.000000	1023.000000	2046.000000
36.419998	-0.006628	-3.917113	2.968725	-7.693316	3.519973	-2.712495	0.000000	-10.000000	0.300000	-21.966667	183.000000	1023.000000	1023.000000	2046.000000
36.439999	-0.006934	-4.097703	2.848694	-7.730402	3.516454	-2.732449	0.000000	-10.000000	0.300000	-21.716667	175.666672	1023.000000	1023.000000	2046.000000
36.459999	-0.007134	-4.216161	2.869586	-7.803541	3.431561	-2.713768	0.000000	-10.000000	0.300000	-21.450001	168.500000	1023.000000	1023.000000	2046.000000
36.480000	-0.007155	-4.228636	2.813100	-7.805941	3.470552	-2.706347	0.000000	-10.000000	0.300000	-21.116667	161.333328	1023.000000	1023.000000	2046.000000
36.500000	-0.007145	-4.222929	2.851838	-7.868875	3.505278	-2.711171	0.000000	-10.000000	0.283333	-20.500000	154.333328	1023.000000	1023.000000	2046.000000
36.520000	-0.007276	-4.300306	2.863888	-7.953419	3.528503	-2.739279	0.000000	-10.000000	0.258333	-19.800001	147.333328	1023.000000	1023.000000	2046.000000
36.540001	-0.007052	-4.167714	2.866283	-7.922255	3.651231	-2.762973	0.000000	-10.000000	0.225000	-19.083334	140.833328	1023.000000	1023.000000	2046.000000
36.560001	-0.007251	-4.285261	2.802448	-7.927333	3.732981	-2.893356	0.000000	-10.000000	0.208333	-18.433334	134.500000	1023.000000	1023.000000	2046.000000
36.580002	-0.007467	-4.413023	2.850811	-7.993823	3.720892	-2.990903	0.000000	-10.000000	0.200000	-17.683334	128.500000	1023.000000	1023.000000	2046.000000
36.599998	-0.007719	-4.561974	2.917555	-8.038159	3.601293	-3.042662	0.000000	-10.000000	0.208333	-17.216667	122.500000	1023.000000	1023.000000	2046.000000
36.619999	-0.007365	-4.352896	2.972699	-7.975565	3.632716	-2.982747	0.000000	-10.000000	0.200000	-16.766666	116.666664	1023.000000	1023.000000	2046.000000
36.639999	-0.007379	-4.361145	3.045451	-7.886693	3.431495	-2.951397	0.000000	-10.000000	0.208333	-16.450001	111.000000	1023.000000	1023.000000	2046.000000
36.660000	-0.007437	-4.395376	2.975683	-7.845187	3.283953	-2.809825	0.000000	-10.000000	0.191667	-15.950001	105.500000	1023.000000	1023.000000	2046.000000
36.680000	-0.007468	-4.413493	2.853118	-7.753642	3.211588	-2.724557	0.000000	-10.000000	0.191667	-15.566667	100.166664	1023.000000	1023.000000	2046.000000
36.700001	-0.008086	-4.778924	2.717842	-7.792495	3.095832	-2.800104	0.000000	-10.000000	0.166667	-15.366667	95.000000	1023.000000	1023.000000	2046.000000
36.720001	-0.008306	-4.909106	2.675868	-7.862198	3.034549	-2.757324	0.000000	-10.000000	0.158333	-15.216667	89.833336	1023.000000	1023.000000	2046.000000
36.740002	-0.008334	-4.925667	2.644407	-7.854636	2.954896	-2.670335	0.000000	-10.000000	0.150000	-14.916667	84.666664	1023.000000	1023.000000	2046.000000
36.759998	-0.007946	-4.696261	2.728116	-7.854549	2.973294	-2.543121	0.000000	-10.000000	0.150000	-14.650001	79.666664	1023.000000	1023.000000	2046.000000
36.779999	-0.008683	-5.131862	2.730059	-8.053034	2.916456	-2.725343	0.000000	-10.000000	0.150000	-14.500000	74.833336	1023.000000	1023.000000	2046.000000
36.799999	-0.009642	-5.698599	2.504319	-8.117499	2.924618	-3.010037	0.000000	-10.000000	0.133333	-14.183333	70.000000	1023.000000	1023.000000	2046.000000
36.820000	-0.010776	-6.368681	2.274802	-8.154489	2.766464	-3.255460	0.000000	-10.000000	0.133333	-13.816667	65.166664	1023.000000	1023.000000	2046.000000
36.840000	-0.012097	-7.149105	1.988755	-8.222797	2.579536	-3.494600	0.000000	-10.000000	0.133333	-13.200000	60.500000	1023.000000	1023.000000	2046.000000
36.860001	-0.013354	-7.891997	1.686282	-8.197274	2.401642	-3.782647	0.000000	-10.000000	0.116667	-12.933333	56.166668	1023.000000	1023.000000	2046.000000
36.880001	-0.014591	-8.623223	1.430944	-8.243671	2.275615	-4.086111	0.000000	-10.000000	0.091667	-12.466667	52.000000	1023.000000	1023.000000	2046.000000
36.900002	-0.016114	-9.523250	1.165800	-8.379951	2.132531	-4.441631	0.000000	-10.000000	0.050000	-11.950001	48.000000	1023.000000	1023.000000	2046.000000
36.919998	-0.017678	-10.447924	0.857292	-8.542183	2.002103	-4.765137	0.000000	-10.000000	0.033333	-10.933333	44.000000	1023.000000	1023.000000	2046.000000
36.939999	-0.019061	-11.264770	0.580813	-8.709389	1.879171	-5.015366	0.000000	-10.000000	0.016667	-9.583334	40.166668	1023.000000	1023.000000	2046.000000
36.959999	-0.020290	-11.991348	0.274891	-8.828496	1.847570	-5.285313	0.000000	-10.000000	0.016667	-8.166667	36.833332	1023.000000	1023.000000	2046.000000
36.980000	-0.021178	-12.516104	0.008699	-8.933597	1.831473	-5.422678	0.000000	-10.000000	0.016667	-7.200000	34.000000	1023.000000	1023.000000	2046.000000
37.000000	-0.021913	-12.950602	-0.203592	-8.953097	1.696542	-5.490455	0.000000	-10.000000	0.000000	-6.633333	31.666666	1023.000000	1023.000000	2046.000000
37.020000	-0.022612	-13.363952	-0.333345	-9.015137	1.531321	-5.546791	0.000000	-10.000000	-0.008333	-6.433333	29.500000	1023.000000	1023.000000	2046.000000
37.040001	-0.023070	-13.634283	-0.446477	-9.017195	1.348445	-5.519056	0.000000	-10.000000	-0.008333	-6.200000	27.500000	1023.000000	1023.000000	2046.000000
37.060001	-0.023488	-13.881264	-0.518171	-9.080046	1.225890	-5.508937	0.000000	-10.000000	0.000000	-6.050000	25.500000	1023.000000	1023.000000	2046.000000
37.080002	-0.023747	-14.034265	-0.600932	-9.119119	1.088704	-5.402918	0.000000	-10.000000	0.000000	-5.933333	23.500000	1023.000000	1023.000000	2046.000000
37.099998	-0.023739	-14.029679	-0.642503	-9.126252	1.049961	-5.310885	0.000000	-10.000000	0.000000	-5.850000	21.500000	1023.000000	1023.000000	2046.000000
37.119999	-0.023382	-13.818564	-0.610961	-9.103809	1.040613	-5.144407	0.000000	-10.000000	0.000000	-5.783333	19.500000	1023.000000	1023.000000	2046.000000
37.139999	-0.023159	-13.686774	-0.501942	-9.244001	1.043186	-4.984018	0.000000	-10.000000	0.008333	-5.750000	17.500000	1023.000000	1023.000000	2046.000000
37.160000	-0.022536	-13.318957	-0.370886	-9.265583	1.142077	-4.824566	0.000000	-10.000000	0.016667	-5.866667	15.500000	1023.000000	1023.000000	2046.000000
37.180000	-0.022014	-13.010075	-0.183355	-9.361206	1.270134	-4.735648	0.000000	-10.000000	0.025000	-6.233334	13.500000	1023.000000	1023.000000	2046.000000
37.200001	-0.021740	-12.848282	0.037829	-9.599605	1.432015	-4.718521	0.000000	-10.000000	0.025000	-6.600000	11.500000	1023.000000	1023.000000	2046.000000
37.220001	-0.021773	-12.868126	0.271933	-9.958741	1.547178	-4.728496	0.000000	-10.000000	0.016667	-6.783333	9.166667	1023.000000	1023.000000	2046.000000
37.240002	-0.022325	-13.194101	0.331684	-10.396126	1.720343	-4.850002	0.000000	-10.000000	0.016667	-6.716667	6.833333	1023.000000	1023.000000	2046.000000
37.259998	-0.022874	-13.518749	0.365315	-10.665204	1.695899	-4.914761	0.000000	-10.000000	0.025000	-6.616667	4.500000	1023.000000	1023.000000	2046.000000
37.279999	-0.023325	-13.785059	0.276402	-10.836638	1.681725	-4.906547	0.000000	-10.000000	0.025000	-6.600000	2.500000	1023.000000	1023.000000	2046.000000
37.299999	-0.023898	-14.123604	0.231633	-11.009337	1.662424	-5.008325	0.000000	-10.000000	0.016667	-6.383333	0.666667	1023.000000	1023.000000	2046.000000
37.320000	-0.024630	-14.556356	0.162042	-11.168097	1.549029	-5.099331	0.000000	-10.000000	0.000000	-6.150000	-1.333333	1023.000000	1023.000000	2046.000000
37.340000	-0.025146	-14.861283	0.140214	-11.300868	1.499623	-5.200252	0.000000	-10.000000	0.008333	-5.816667	-3.166667	1023.000000	1023.000000	2046.000000
37.360001	-0.025284	-14.942673	0.135184	-11.281842	1.407873	-5.203887	0.000000	-10.000000	0.000000	-5.516667	-5.000000	1023.000000	1023.000000	2046.000000
37.380001	-0.025454	-15.043322	0.077222	-11.311371	1.364457	-5.173629	0.000000	-10.000000	0.000000	-5.150000	-6.666667	1023.000000	1023.000000	2046.000000
37.400002	-0.025407	-15.015410	0.115250	-11.279887	1.279391	-5.130163	0.000000	-10.000000	0.000000	-5.016667	-8.500000	1023.000000	1023.000000	2046.000000
37.419998	-0.025005	-14.777809	0.180158	-11.219618	1.264755	-5.003105	0.000000	-10.000000	0.016667	-5.250000	-10.333333	1023.000000	1023.000000	2046.000000
37.439999	-0.024782	-14.646455	0.207108	-11.165076	1.266980	-4.955467	0.000000	-10.000000	0.025000	-5.500000	-12.000000	1023.000000	1023.000000	2046.000000
37.459999	-0.024434	-14.440481	0.278463	-11.174671	1.318457	-4.862730	0.000000	-10.000000	0.016667	-5.450000	-13.666667	1023.000000	1023.000000	2046.000000
37.480000	-0.024208	-14.307115	0.361152	-11.133911	1.325244	-4.859600	0.000000	-10.000000	0.008333	-5.016667	-15.500000	1023.000000	1023.000000	2046.000000
37.500000	-0.023872	-14.108197	0.348048	-11.036321	1.432927	-4.852851	0.000000	-10.000000	0.000000	-4.450000	-17.333334	1023.000000	1023.000000	2046.000000
37.520000	-0.023485	-13.879446	0.423640	-11.006216	1.510753	-4.807622	0.000000	-10.000000	0.000000	-3.983334	-19.000000	1023.000000	1023.000000	2046.000000
37.540001	-0.023300	-13.770440	0.433826	-10.890339	1.523086	-4.837013	0.000000	-10.000000	0.000000	-3.583333	-20.333334	1023.000000	1023.000000	2046.000000
37.560001	-0.022802	-13.476090	0.504755	-10.803235	1.566741	-4.744351	0.000000	-10.000000	0.000000	-3.233333	-21.500000	1023.000000	1023.000000	2046.000000
37.580002	-0.022502	-13.298411	0.558419	-10.726645	1.546174	-4.676360	0.000000	-10.000000	0.000000	-2.933333	-22.500000	1023.000000	1023.000000	2046.000000
37.599998	-0.021644	-12.791693	0.677279	-10.531711	1.613448	-4.550708	0.000000	-10.000000	0.000000	-2.750000	-23.500000	1023.000000	1023.000000	2046.000000
37.619999	-0.020949	-12.381139	0.740719	-10.358439	1.662287	-4.425704	0.000000	-10.000000	0.000000	-2.783333	-24.500000	1023.000000	1023.000000	2046.000000
37.639999	-0.020363	-12.034391	0.793610	-10.173914	1.697070	-4.351157	0.000000	-10.000000	0.000000	-2.800000	-25.500000	1023.000000	1023.000000	2046.000000
37.660000	-0.020127	-11.894976	0.763059	-10.129181	1.650740	-4.179595	0.000000	-10.000000	0.008333	-2.900000	-26.500000	1023.000000	1023.000000	2046.000000
37.680000	-0.020067	-11.859689	0.753160	-10.069442	1.646525	-4.189930	0.000000	-10.000000	0.008333	-3.016667	-27.500000	1023.000000	1023.000000	2046.000000
37.700001	-0.019590	-11.577687	0.830503	-10.040795	1.660313	-4.027709	0.000000	-10.000000	0.008333	-3.100000	-28.500000	1023.000000	1023.000000	2046.000000
37.720001	-0.019001	-11.229606	0.976711	-10.032091	1.688200	-3.862425	0.000000	-10.000000	0.000000	-3.050000	-29.500000	1023.000000	1023.000000	2046.000000
37.740002	-0.019073	-11.271993	0.988586	-10.087461	1.713443	-3.886559	0.000000	-10.000000	0.000000	-3.066667	-30.500000	1023.000000	1023.000000	2046.000000
37.759998	-0.019812	-11.709017	0.812037	-10.098119	1.743852	-4.166787	0.000000	-10.000000	0.000000	-3.066667	-31.500000	1023.000000	1023.000000	2046.000000
37.779999	-0.020785	-12.283762	0.656520	-10.060122	1.597717	-4.477877	0.000000	-10.000000	0.000000	-2.650000	-32.333332	1023.000000	1023.000000	2046.000000
37.799999	-0.021270	-12.570574	0.502663	-9.949218	1.505569	-4.629587	0.000000	-10.000000	-0.008333	-1.550000	-32.833332	1023.000000	1023.000000	2046.000000
37.820000	-0.022137	-13.082674	0.357473	-9.993989	1.322354	-4.768511	0.000000	-10.000000	-0.008333	0.000000	-33.000000	1023.000000	1023.000000	2046.000000
37.840000	-0.022863	-13.511925	0.252707	-9.928964	1.141617	-4.977284	0.000000	-10.000000	-0.016667	0.750000	-33.000000	1023.000000	1023.000000	2046.000000
37.860001	-0.024159	-14.277930	0.017484	-10.023650	1.078843	-5.350607	0.000000	-10.000000	-0.008333	0.750000	-33.000000	1023.000000	1023.000000	2046.000000
37.880001	-0.025703	-15.190323	-0.242244	-10.220991	0.873700	-5.600788	0.000000	-10.000000	-0.025000	0.933333	-33.000000	1023.000000	1023.000000	2046.000000
37.900002	-0.026794	-15.835370	-0.499786	-10.289264	0.784751	-5.831070	0.000000	-10.000000	-0.033333	1.700000	-33.000000	1023.000000	1023.000000	2046.000000
37.919998	-0.027723	-16.384546	-0.723222	-10.396849	0.707981	-5.972456	0.000000	-10.000000	-0.041667	2.666667	-33.000000	1023.000000	1023.000000	2046.000000
37.939999	-0.028451	-16.814730	-0.959510	-10.429345	0.688935	-6.114810	0.000000	-10.000000	-0.033333	2.916667	-33.000000	1023.000000	1023.000000	2046.000000
37.959999	-0.028866	-17.059668	-1.158162	-10.418781	0.666638	-6.149362	0.000000	-10.000000	-0.016667	2.700000	-33.000000	1023.000000	1023.000000	2046.000000
37.980000	-0.029344	-17.342123	-1.289654	-10.366998	0.542853	-6.228325	0.000000	-10.000000	-0.008333	2.316667	-33.000000	1023.000000	1023.000000	2046.000000
38.000000	-0.029657	-17.527571	-1.421469	-10.405201	0.489287	-6.190188	0.000000	-10.000000	-0.008333	1.583333	-33.000000	1023.000000	1023.000000	2046.000000
38.020000	-0.029905	-17.674122	-1.522308	-10.427219	0.405325	-6.129920	0.000000	-10.000000	-0.008333	0.816667	-33.000000	1023.000000	1023.000000	2046.000000
38.040001	-0.030181	-17.836901	-1.632205	-10.441245	0.311575	-6.075027	0.000000	-10.000000	-0.008333	0.233333	-33.000000	1023.000000	1023.000000	2046.000000
38.060001	-0.030320	-17.918940	-1.738488	-10.436211	0.232080	-5.976321	0.000000	-10.000000	0.000000	-0.300000	-33.000000	1023.000000	1023.000000	2046.000000
38.080002	-0.029926	-17.686377	-1.729291	-10.316310	0.241874	-5.882650	0.000000	-10.000000	0.000000	-1.066667	-33.000000	1023.000000	1023.000000	2046.000000
38.099998	-0.029685	-17.543987	-1.657021	-10.406090	0.189204	-5.670081	0.000000	-10.000000	0.000000	-2.033333	-33.333332	1023.000000	1023.000000	2046.000000
38.119999	-0.029093	-17.193850	-1.508916	-10.519206	0.304986	-5.470713	0.000000	-10.000000	0.000000	-2.933333	-34.166668	1023.000000	1023.000000	2046.000000
38.139999	-0.028695	-16.958937	-1.381088	-10.573878	0.364087	-5.368058	0.000000	-10.000000	0.008333	-3.816667	-35.333332	1023.000000	1023.000000	2046.000000
38.160000	-0.028159	-16.641937	-1.207484	-10.629111	0.565811	-5.371152	0.000000	-10.000000	0.008333	-4.733334	-36.833332	1023.000000	1023.000000	2046.000000
38.180000	-0.027717	-16.380785	-0.963599	-10.846994	0.779964	-5.350156	0.000000	-10.000000	0.008333	-5.383334	-38.333332	1023.000000	1023.000000	2046.000000
38.200001	-0.027920	-16.500652	-0.724796	-11.161154	0.866092	-5.480793	0.000000	-10.000000	0.008333	-5.566667	-40.000000	1023.000000	1023.000000	2046.000000
38.220001	-0.028301	-16.725891	-0.605181	-11.511978	0.926409	-5.535142	0.000000	-10.000000	0.008333	-5.466667	-41.666668	1023.000000	1023.000000	2046.000000
38.240002	-0.028917	-17.089991	-0.557653	-11.746799	0.842601	-5.628139	0.000000	-10.000000	0.008333	-5.283333	-43.500000	1023.000000	1023.000000	2046.000000
38.259998	-0.029306	-17.319946	-0.572824	-11.931539	0.824502	-5.640087	0.000000	-10.000000	0.000000	-4.800000	-45.500000	1023.000000	1023.000000	2046.000000
38.279999	-0.030003	-17.731726	-0.648722	-12.170053	0.787569	-5.700519	0.000000	-10.000000	0.000000	-4.133333	-47.500000	1023.000000	1023.000000	2046.000000
38.299999	-0.030668	-18.124496	-0.700588	-12.410909	0.709475	-5.722476	0.000000	-10.000000	0.000000	-3.583333	-48.833332	1023.000000	1023.000000	2046.000000
38.320000	-0.030983	-18.310707	-0.760734	-12.469570	0.643749	-5.724153	0.000000	-10.000000	0.000000	-3.233333	-50.000000	1023.000000	1023.000000	2046.000000
38.340000	-0.030888	-18.255039	-0.788587	-12.403561	0.558712	-5.621604	0.000000	-10.000000	-0.008333	-3.016667	-50.833332	1023.000000	1023.000000	2046.000000
38.360001	-0.030348	-17.935488	-0.779745	-12.230458	0.553703	-5.478989	0.000000	-10.000000	-0.008333	-2.916667	-52.000000	1023.000000	1023.000000	2046.000000
38.380001	-0.030117	-17.799391	-0.785343	-12.128864	0.564098	-5.449282	0.000000	-10.000000	-0.008333	-3.116667	-53.000000	1023.000000	1023.000000	2046.000000
38.400002	-0.029736	-17.574039	-0.730592	-11.999848	0.545882	-5.389482	0.000000	-10.000000	-0.008333	-3.466667	-54.000000	1023.000000	1023.000000	2046.000000
38.419998	-0.029165	-17.236488	-0.649640	-11.868155	0.668353	-5.387047	0.000000	-10.000000	-0.008333	-3.616667	-55.166668	1023.000000	1023.000000	2046.000000
38.439999	-0.028707	-16.965611	-0.610917	-11.789986	0.738509	-5.303216	0.000000	-10.000000	-0.008333	-3.233333	-56.333332	1023.000000	1023.000000	2046.000000
38.459999	-0.028236	-16.687300	-0.472423	-11.699024	0.771974	-5.287827	0.000000	-10.000000	-0.016667	-2.416667	-57.333332	1023.000000	1023.000000	2046.000000
38.480000	-0.027962	-16.525311	-0.394409	-11.656085	0.824346	-5.299163	0.000000	-10.000000	-0.016667	-1.250000	-57.833332	1023.000000	1023.000000	2046.000000
38.500000	-0.027615	-16.320717	-0.251060	-11.689951	0.869970	-5.249674	0.000000	-10.000000	-0.016667	-0.433333	-58.000000	1023.000000	1023.000000	2046.000000
38.520000	-0.027346	-16.161705	-0.182817	-11.707310	0.951374	-5.222953	0.000000	-10.000000	-0.016667	0.566667	-58.000000	1023.000000	1023.000000	2046.000000
38.540001	-0.026710	-15.785723	-0.070396	-11.600204	1.033844	-5.148967	0.000000	-10.000000	-0.025000	1.266667	-58.000000	1023.000000	1023.000000	2046.000000
38.560001	-0.025827	-15.263574	0.049919	-11.470890	1.133070	-4.975673	0.000000	-10.000000	-0.033333	2.216667	-58.000000	1023.000000	1023.000000	2046.000000
38.580002	-0.024880	-14.703924	0.106936	-11.200554	1.212091	-4.822397	0.000000	-10.000000	-0.025000	2.866667	-58.000000	1023.000000	1023.000000	2046.000000
38.599998	-0.024223	-14.315632	0.182252	-11.020114	1.193806	-4.671576	0.000000	-10.000000	-0.033333	3.716667	-58.000000	1023.000000	1023.000000	2046.000000
38.619999	-0.023617	-13.957517	0.276435	-10.888811	1.145770	-4.490911	0.000000	-10.000000	-0.041667	4.700000	-58.000000	1023.000000	1023.000000	2046.000000
38.639999	-0.022872	-13.517566	0.396079	-10.720763	1.163275	-4.356156	0.000000	-10.000000	-0.066667	5.800000	-58.000000	1023.000000	1023.000000	2046.000000
38.660000	-0.021978	-12.989080	0.530464	-10.548027	1.229430	-4.200947	0.000000	-10.000000	-0.083333	7.033334	-58.000000	1023.000000	1023.000000	2046.000000
38.680000	-0.020689	-12.227170	0.811835	-10.364722	1.274374	-3.948656	0.000000	-10.000000	-0.091667	8.333334	-58.000000	1023.000000	1023.000000	2046.000000
38.700001	-0.020552	-12.146236	0.801362	-10.315781	1.413744	-4.045562	0.000000	-10.000000	-0.091667	9.400001	-58.000000	1023.000000	1023.000000	2046.000000
38.720001	-0.020801	-12.293316	0.642857	-10.196054	1.511924	-4.252044	0.000000	-10.000000	-0.091667	10.266666	-58.000000	1023.000000	1023.000000	2046.000000
38.740002	-0.021030	-12.428840	0.508994	-9.969110	1.502923	-4.471646	0.000000	-10.000000	-0.116667	11.200000	-44.500000	1023.000000	1023.000000	2046.000000
38.759998	-0.020730	-12.251331	0.469238	-9.789890	1.529822	-4.460502	0.000000	-10.000000	-0.133333	12.500000	-17.166666	1023.000000	1023.000000	2046.000000
38.779999	-0.020660	-12.209979	0.430223	-9.629288	1.485945	-4.496861	0.000000	-10.000000	-0.166667	13.800000	11.500000	1023.000000	1023.000000	2046.000000
38.799999	-0.020797	-12.291294	0.347222	-9.486799	1.516960	-4.668678	0.000000	-10.000000	-0.191667	14.816667	28.333334	1023.000000	1023.000000	2046.000000
38.820000	-0.021430	-12.665195	0.187323	-9.418068	1.428468	-4.862917	0.000000	-10.000000	-0.225000	15.450000	33.000000	1023.000000	1023.000000	2046.000000
38.840000	-0.022190	-13.114416	0.002106	-9.451171	1.273940	-4.939291	0.000000	-10.000000	-0.241667	16.433334	38.166668	1023.000000	1023.000000	2046.000000
38.860001	-0.022472	-13.280949	-0.208384	-9.410949	1.250720	-4.912336	0.000000	-10.000000	-0.258333	17.549999	43.333332	1023.000000	1023.000000	2046.000000
38.880001	-0.022456	-13.271788	-0.303077	-9.270874	1.199844	-4.897681	0.000000	-10.000000	-0.291667	19.050001	49.000000	1023.000000	1023.000000	2046.000000
38.900002	-0.022191	-13.115120	-0.415063	-9.045664	1.158164	-4.812558	0.000000	-10.000000	-0.333333	20.183334	55.000000	1023.000000	1023.000000	2046.000000
38.919998	-0.021369	-12.628909	-0.464363	-8.759122	1.135923	-4.541348	0.000000	-10.000000	-0.358333	21.016666	61.666668	1023.000000	1023.000000	2046.000000
38.939999	-0.020710	-12.239675	-0.478506	-8.511166	1.060632	-4.310636	0.000000	-10.000000	-0.375000	21.633333	68.500000	1023.000000	1023.000000	2046.000000
38.959999	-0.019981	-11.808589	-0.575535	-8.239762	1.032027	-4.025320	0.000000	-10.000000	-0.375000	22.116667	75.666664	1023.000000	1023.000000	2046.000000
38.980000	-0.019100	-11.288127	-0.583678	-7.981189	1.005613	-3.728873	0.000000	-10.000000	-0.391667	22.533333	82.833336	1023.000000	1023.000000	2046.000000
39.000000	-0.017953	-10.610031	-0.686905	-7.600886	1.081443	-3.403683	0.000000	-10.000000	-0.375000	22.750000	90.333336	1023.000000	1023.000000	2046.000000
39.020000	-0.016732	-9.888350	-0.674732	-7.260193	1.105432	-3.058857	0.000000	-10.000000	-0.383333	22.916666	98.000000	1023.000000	1023.000000	2046.000000
39.040001	-0.015537	-9.182244	-0.579681	-6.937288	1.062728	-2.728004	0.000000	-10.000000	-0.383333	23.083334	105.666664	1023.000000	1023.000000	2046.000000
39.060001	-0.013623	-8.051241	-0.367014	-6.612302	1.185820	-2.257746	0.000000	-10.000000	-0.391667	23.416666	113.333336	1023.000000	1023.000000	2046.000000
39.080002	-0.011847	-7.001296	-0.133114	-6.346879	1.355959	-1.877262	0.000000	-10.000000	-0.391667	23.616667	121.000000	1023.000000	1023.000000	2046.000000
39.099998	-0.009906	-5.854166	0.152471	-5.977624	1.493385	-1.522398	0.000000	-10.000000	-0.408333	23.933334	129.000000	1023.000000	1023.000000	2046.000000
39.119999	-0.007890	-4.662845	0.460312	-5.680334	1.736093	-1.178915	0.000000	-10.000000	-0.425000	24.066668	137.000000	1023.000000	1023.000000	2046.000000
39.139999	-0.006248	-3.692837	0.826075	-5.584244	1.925136	-0.859803	0.000000	-10.000000	-0.425000	24.216667	145.000000	1023.000000	1023.000000	2046.000000
39.160000	-0.004798	-2.835569	1.114983	-5.497393	2.136311	-0.589470	0.000000	-10.000000	-0.408333	24.383333	153.000000	1023.000000	1023.000000	2046.000000
39.180000	-0.003746	-2.213822	1.337048	-5.318819	2.143788	-0.375839	0.000000	-10.000000	-0.416667	24.483334	161.000000	1023.000000	1023.000000	2046.000000
39.200001	-0.002638	-1.559073	1.349388	-5.047549	2.232768	-0.093680	0.000000	-10.000000	-0.441667	24.900000	169.000000	1023.000000	1023.000000	2046.000000
39.220001	-0.001797	-1.061995	1.374167	-4.872153	2.239244	0.196747	0.000000	-10.000000	-0.458333	25.200001	177.333328	1023.000000	1023.000000	2046.000000
39.240002	-0.000783	-0.462993	1.379543	-4.608519	2.322850	0.443132	0.000000	-10.000000	-0.466667	25.483334	185.666672	1023.000000	1023.000000	2046.000000
39.259998	0.000289	0.170885	1.432499	-4.299088	2.287565	0.749910	0.000000	-10.000000	-0.458333	25.516666	194.333328	1023.000000	1023.000000	2046.000000
39.279999	0.001490	0.880783	1.449206	-3.922601	2.294695	1.059482	0.000000	-10.000000	-0.466667	25.583334	202.666672	1023.000000	1023.000000	2046.000000
39.299999	0.003149	1.861306	1.493079	-3.488824	2.331183	1.525869	0.000000	-10.000000	-0.466667	25.700001	211.333328	1023.000000	1023.000000	2046.000000
39.320000	0.004883	2.885805	1.601950	-3.003926	2.396378	1.891404	0.000000	-10.000000	-0.483333	25.666668	219.833328	1023.000000	1023.000000	2046.000000
39.340000	0.006835	4.039458	1.817767	-2.554635	2.484239	2.292087	0.000000	-10.000000	-0.491667	25.683334	228.500000	1023.000000	1023.000000	2046.000000
39.360001	0.009059	5.353678	2.023190	-2.050846	2.649063	2.732271	0.000000	-10.000000	-0.483333	25.500000	237.000000	1023.000000	1023.000000	2046.000000
39.380001	0.010877	6.428559	2.262362	-1.566506	2.738475	2.994228	0.000000	-10.000000	-0.483333	25.650000	245.500000	1023.000000	1023.000000	2046.000000
39.400002	0.012867	7.604244	2.450807	-1.175666	2.905198	3.423905	0.000000	-10.000000	-0.491667	25.850000	260.000000	1023.000000	1023.000000	2046.000000
39.419998	0.014834	8.766612	2.611236	-0.695532	3.103297	3.747611	0.000000	-10.000000	-0.516667	26.200001	271.666656	1023.000000	1023.000000	2046.000000
39.439999	0.016934	10.008174	2.806363	-0.274012	3.268983	4.206841	0.000000	-10.000000	-0.525000	26.350000	280.500000	1023.000000	1023.000000	2046.000000
39.459999	0.019300	11.406539	2.967772	0.379730	3.445938	4.613099	0.000000	-10.000000	-0.516667	26.400000	283.333344	1023.000000	1023.000000	2046.000000
39.480000	0.021068	12.450981	3.017008	0.865055	3.531394	5.037524	0.000000	-10.000000	-0.516667	26.383333	289.166656	1023.000000	1023.000000	2046.000000
39.500000	0.022678	13.402935	3.075422	1.346644	3.564552	5.416317	0.000000	-10.000000	-0.516667	26.600000	298.000000	1023.000000	1023.000000	2046.000000
39.520000	0.024081	14.231802	3.071924	1.781252	3.612516	5.766110	0.000000	-10.000000	-0.508333	26.866667	306.833344	1023.000000	1023.000000	2046.000000
39.540001	0.025844	15.273871	3.193246	2.251094	3.690605	6.138926	0.000000	-10.000000	-0.500000	27.100000	315.833344	1023.000000	1023.000000	2046.000000
39.560001	0.027997	16.546457	3.382893	2.766449	3.746613	6.650503	0.000000	-10.000000	-0.491667	27.133333	324.833344	1023.000000	1023.000000	2046.000000
39.580002	0.030110	17.794786	3.524402	3.299981	3.837448	7.132956	0.000000	-10.000000	-0.500000	27.016666	334.000000	1023.000000	1023.000000	2046.000000
39.599998	0.031961	18.889235	3.613791	3.887518	3.983726	7.404200	0.000000	-10.000000	-0.500000	27.183334	343.000000	1023.000000	1023.000000	2046.000000
39.619999	0.033302	19.681690	3.554035	4.508155	4.050094	7.569406	0.000000	-10.000000	-0.516667	27.333334	352.000000	1023.000000	1023.000000	2046.000000
39.639999	0.034661	20.484699	3.502715	5.140367	4.185200	7.656418	0.000000	-10.000000	-0.525000	27.733334	361.166656	1023.000000	1023.000000	2046.000000
39.660000	0.035684	21.089155	3.565616	5.647092	4.192691	7.683757	0.000000	-10.000000	-0.525000	27.716667	370.333344	1023.000000	1023.000000	2046.000000
39.680000	0.036027	21.292126	3.545252	5.979699	4.152174	7.615000	0.000000	-10.000000	-0.525000	27.700001	379.666656	1023.000000	1023.000000	2046.000000
39.700001	0.035730	21.116142	3.323689	6.254889	4.081461	7.456101	0.000000	-10.000000	-0.516667	27.333334	388.833344	1023.000000	1023.000000	2046.000000
39.720001	0.035087	20.736626	3.026581	6.372561	3.988711	7.348774	0.000000	-10.000000	-0.533333	27.266666	398.000000	1023.000000	1023.000000	2046.000000
39.740002	0.035039	20.708286	2.936467	6.472370	3.916073	7.383376	0.000000	-10.000000	-0.516667	27.416668	407.000000	1023.000000	1023.000000	2046.000000
39.759998	0.035643	21.065088	2.851089	6.706353	4.031833	7.475813	0.000000	-10.000000	-0.533333	27.783333	416.166656	1023.000000	1023.000000	2046.000000
39.779999	0.036545	21.598179	2.840512	7.018620	4.046041	7.693006	0.000000	-10.000000	-0.533333	28.300001	425.333344	1023.000000	1023.000000	2046.000000
39.799999	0.037591	22.216110	2.811936	7.418313	4.061399	7.924464	0.000000	-10.000000	-0.566667	28.666668	434.833344	1023.000000	1023.000000	2046.000000
39.820000	0.038805	22.933929	2.828324	7.894002	4.044319	8.167286	0.000000	-10.000000	-0.575000	29.016668	444.333344	1023.000000	1023.000000	2046.000000
39.840000	0.040144	23.725168	2.801682	8.366866	4.076776	8.479844	0.000000	-10.000000	-0.575000	28.883333	454.000000	1023.000000	1023.000000	2046.000000
39.860001	0.041411	24.474180	2.783360	8.855755	4.036000	8.799065	0.000000	-10.000000	-0.566667	28.700001	463.666656	1023.000000	1023.000000	2046.000000
39.880001	0.042788	25.287821	2.747955	9.334186	4.017173	9.188506	0.000000	-10.000000	-0.550000	28.316668	473.166656	1023.000000	1023.000000	2046.000000
39.900002	0.044283	26.171122	2.683205	9.868648	4.019648	9.599623	0.000000	-10.000000	-0.541667	28.350000	482.833344	1023.000000	1023.000000	2046.000000
39.919998	0.045712	27.015591	2.659326	10.338460	4.047154	9.970650	0.000000	-10.000000	-0.516667	27.833334	492.166656	1023.000000	1023.000000	2046.000000
39.939999	0.047087	27.828215	2.735752	10.627437	4.078472	10.386556	0.000000	-10.000000	-0.508333	27.550001	501.666656	1023.000000	1023.000000	2046.000000
39.959999	0.048540	28.687130	2.809537	10.993326	4.176838	10.707430	0.000000	-10.000000	-0.491667	27.000000	510.833344	1023.000000	1023.000000	2046.000000
39.980000	0.050305	29.730419	2.947323	11.427420	4.274291	11.081386	0.000000	-10.000000	-0.475000	26.900000	520.000000	1023.000000	1023.000000	2046.000000
40.000000	0.052393	30.964092	3.136210	11.890144	4.490903	11.446836	0.000000	-10.000000	-0.458333	26.766666	529.000000	1023.000000	1023.000000	2046.000000
40.020000	0.054436	32.171963	3.426439	12.224642	4.672697	11.848186	0.000000	-10.000000	-0.450000	26.283333	538.000000	1023.000000	1023.000000	2046.000000
40.040001	0.055917	33.046940	3.660497	12.446508	4.888460	12.051474	0.000000	-10.000000	-0.458333	25.983334	546.833313	1023.000000	1023.000000	2046.000000
40.060001	0.056867	33.608467	3.727863	12.666651	4.983997	12.229958	0.000000	-10.000000	-0.466667	25.350000	555.500000	1023.000000	1023.000000	2046.000000
40.080002	0.057656	34.074818	3.695548	12.916113	5.001932	12.461226	0.000000	-10.000000	-0.458333	25.166666	564.000000	1023.000000	1023.000000	2046.000000
40.099998	0.058563	34.610687	3.628228	13.243567	5.018584	12.720306	0.000000	-10.000000	-0.441667	24.633333	572.500000	1023.000000	1023.000000	2046.000000
40.119999	0.059628	35.240376	3.638535	13.612531	4.963031	13.026277	0.000000	-10.000000	-0.416667	24.400000	580.833313	1023.000000	1023.000000	2046.000000
40.139999	0.060935	36.012718	3.611036	14.008178	5.035079	13.358425	0.000000	-10.000000	-0.425000	24.166666	589.000000	1023.000000	1023.000000	2046.000000
40.160000	0.062481	36.926323	3.649994	14.476093	5.109807	13.690429	0.000000	-10.000000	-0.416667	24.233334	597.000000	1023.000000	1023.000000	2046.000000
40.180000	0.064356	38.034645	3.732004	15.023626	5.244780	14.034237	0.000000	-10.000000	-0.408333	24.016666	605.000000	1023.000000	1023.000000	2046.000000
40.200001	0.066535	39.322407	3.873207	15.627506	5.422574	14.399119	0.000000	-10.000000	-0.375000	23.716667	613.000000	1023.000000	1023.000000	2046.000000
40.220001	0.068767	40.641399	3.997333	16.225737	5.678124	14.740206	0.000000	-10.000000	-0.358333	23.316668	621.000000	1023.000000	1023.000000	2046.000000
40.240002	0.070741	41.808029	4.254511	16.699251	5.798532	15.055734	0.000000	-10.000000	-0.358333	23.200001	629.000000	1023.000000	1023.000000	2046.000000
40.259998	0.073247	43.289219	4.504908	17.275709	6.041261	15.467340	0.000000	-10.000000	-0.358333	23.066668	637.000000	1023.000000	1023.000000	2046.000000
40.279999	0.075432	44.580585	4.740038	17.850525	6.125968	15.864053	0.000000	-10.000000	-0.358333	22.966667	644.666687	1023.000000	1023.000000	2046.000000
40.299999	0.077475	45.787891	4.898268	18.351107	6.187517	16.350998	0.000000	-10.000000	-0.350000	22.700001	652.333313	1023.000000	1023.000000	2046.000000
40.320000	0.078977	46.675285	4.993523	18.814753	6.166355	16.700653	0.000000	-10.000000	-0.350000	22.683334	659.833313	1023.000000	1023.000000	2046.000000
40.340000	0.080677	47.680176	5.099671	19.290125	6.177296	17.113083	0.000000	-10.000000	-0.358333	22.283333	667.500000	1023.000000	1023.000000	2046.000000
40.360001	0.082515	48.766197	5.210119	19.904219	6.184474	17.467382	0.000000	-10.000000	-0.358333	22.133333	675.000000	1023.000000	1023.000000	2046.000000
40.380001	0.084334	49.841339	5.385996	20.427494	6.149792	17.878057	0.000000	-10.000000	-0.366667	21.650000	682.500000	1023.000000	1023.000000	2046.000000
40.400002	0.085779	50.695263	5.419344	20.963575	6.336962	17.975384	0.000000	-10.000000	-0.358333	21.766666	689.833313	1023.000000	1023.000000	2046.000000
40.419998	0.086965	51.396027	5.322872	21.640966	6.373175	18.059013	0.000000	-10.000000	-0.350000	21.516666	697.000000	1023.000000	1023.000000	2046.000000
40.439999	0.087939	51.972034	5.181765	22.354792	6.334980	18.100496	0.000000	-10.000000	-0.341667	21.416668	704.166687	1023.000000	1023.000000	2046.000000
40.459999	0.089032	52.617950	5.151618	22.929598	6.408517	18.128220	0.000000	-10.000000	-0.341667	21.233334	711.333313	1023.000000	1023.000000	2046.000000
40.480000	0.089382	52.824806	5.028472	23.326590	6.500510	17.969233	0.000000	-10.000000	-0.316667	21.350000	718.500000	1023.000000	1023.000000	2046.000000
40.500000	0.089149	52.687088	4.832297	23.596342	6.532315	17.726133	0.000000	-10.000000	-0.308333	21.116667	725.666687	1023.000000	1023.000000	2046.000000
40.520000	0.088521	52.316154	4.647209	23.781549	6.437143	17.450253	0.000000	-10.000000	-0.283333	20.500000	732.666687	1023.000000	1023.000000	2046.000000
40.540001	0.088153	52.098267	4.618946	23.917963	6.326597	17.234762	0.000000	-10.000000	-0.291667	20.050001	739.666687	1023.000000	1023.000000	2046.000000
40.560001	0.088377	52.230652	4.625630	24.020784	6.360693	17.223543	0.000000	-10.000000	-0.283333	19.883333	746.333313	1023.000000	1023.000000	2046.000000
40.580002	0.088634	52.382549	4.660686	24.237062	6.283755	17.201046	0.000000	-10.000000	-0.291667	20.133333	753.000000	1023.000000	1023.000000	2046.000000
40.599998	0.089138	52.680607	4.654362	24.545115	6.189291	17.291840	0.000000	-10.000000	-0.283333	19.850000	759.666687	1023.000000	1023.000000	2046.000000
40.619999	0.089552	52.925503	4.561137	24.837238	6.098207	17.428921	0.000000	-10.000000	-0.250000	19.333334	766.500000	1023.000000	1023.000000	2046.000000
40.639999	0.090367	53.406754	4.458402	25.309387	6.108994	17.529972	0.000000	-10.000000	-0.200000	18.150002	773.166687	1023.000000	1023.000000	2046.000000
40.660000	0.091091	53.834972	4.371975	25.572800	6.124217	17.765980	0.000000	-10.000000	-0.175000	16.566668	779.500000	1023.000000	1023.000000	2046.000000
40.680000	0.091587	54.128193	4.302072	25.821911	6.114172	17.890039	0.000000	-10.000000	-0.141667	14.666667	785.166687	1023.000000	1023.000000	2046.000000
40.700001	0.092193	54.486141	4.197325	25.952066	6.269911	18.066837	0.000000	-10.000000	-0.108333	12.483334	790.333313	1023.000000	1023.000000	2046.000000
40.720001	0.092593	54.722744	4.127829	26.050705	6.389693	18.154516	0.000000	-10.000000	-0.050000	10.166667	794.833313	1023.000000	1023.000000	2046.000000
40.740002	0.092400	54.608681	4.218178	25.848732	6.254344	18.287426	0.000000	-10.000000	-0.016667	7.350000	798.666687	1023.000000	1023.000000	2046.000000
40.759998	0.092033	54.391541	4.260022	25.640778	6.100843	18.389898	0.000000	-10.000000	0.008333	3.783333	801.666687	1023.000000	1023.000000	2046.000000
40.779999	0.091893	54.308746	4.245806	25.491108	6.074225	18.497606	0.000000	-10.000000	0.016667	0.183333	803.333313	1023.000000	1023.000000	2046.000000
40.799999	0.092141	54.455334	4.302053	25.373323	6.139839	18.640120	0.000000	-10.000000	0.025000	-2.916667	804.000000	1023.000000	1023.000000	2046.000000
40.820000	0.092807	54.848660	4.424964	25.204121	6.390129	18.829447	0.000000	-10.000000	0.033333	-5.366667	804.000000	1023.000000	1023.000000	2046.000000
40.840000	0.092678	54.772804	4.558833	24.877787	6.658448	18.677736	0.000000	-10.000000	0.041667	-7.283334	804.000000	1023.000000	1023.000000	2046.000000
40.860001	0.091756	54.227551	4.619610	24.376696	6.858495	18.372749	0.000000	-10.000000	0.050000	-8.616667	804.000000	1023.000000	1023.000000	2046.000000
40.880001	0.090396	53.423916	4.621669	23.822826	6.765523	18.213898	0.000000	-10.000000	0.050000	-9.200001	804.000000	1023.000000	1023.000000	2046.000000
40.900002	0.088716	52.431381	4.554452	23.312683	6.486434	18.077810	0.000000	-10.000000	0.050000	-9.550000	804.000000	1023.000000	1023.000000	2046.000000
40.919998	0.087459	51.688320	4.425196	22.897736	6.399749	17.965639	0.000000	-10.000000	0.050000	-9.966667	804.000000	1023.000000	1023.000000	2046.000000
40.939999	0.086330	51.021103	4.371832	22.479324	6.308815	17.861128	0.000000	-10.000000	0.050000	-10.300000	796.833313	1023.000000	1023.000000	2046.000000
40.959999	0.085790	50.701778	4.359268	22.202827	6.283645	17.856037	0.000000	-10.000000	0.058333	-10.600000	788.500000	1023.000000	1023.000000	2046.000000
40.980000	0.085624	50.603981	4.415217	22.090334	6.223742	17.874687	0.000000	-10.000000	0.058333	-11.166667	778.833313	1023.000000	1023.000000	2046.000000
41.000000	0.085876	50.752842	4.483351	21.985287	6.337874	17.946331	0.000000	-10.000000	0.058333	-11.750000	775.000000	1023.000000	1023.000000	2046.000000
41.020000	0.086324	51.017551	4.604685	21.898455	6.553092	17.961317	0.000000	-10.000000	0.058333	-12.266667	771.000000	1023.000000	1023.000000	2046.000000
41.040001	0.087278	51.581062	4.774505	21.932880	6.873797	17.999880	0.000000	-10.000000	0.058333	-12.283334	767.000000	1023.000000	1023.000000	2046.000000
41.060001	0.088084	52.057770	4.984310	21.920870	7.032916	18.119673	0.000000	-10.000000	0.066667	-12.016667	763.000000	1023.000000	1023.000000	2046.000000
41.080002	0.088420	52.256199	5.169330	21.852110	7.001873	18.232887	0.000000	-10.000000	0.066667	-11.600000	759.000000	1023.000000	1023.000000	2046.000000
41.099998	0.088448	52.272888	5.352008	21.691151	6.874228	18.355501	0.000000	-10.000000	0.066667	-11.200000	755.166687	1023.000000	1023.000000	2046.000000
41.119999	0.088225	52.140877	5.496652	21.518314	6.752343	18.373566	0.000000	-10.000000	0.058333	-11.116667	751.500000	1023.000000	1023.000000	2046.000000
41.139999	0.087613	51.779034	5.567277	21.109009	6.810083	18.292665	0.000000	-10.000000	0.058333	-11.400000	747.833313	1023.000000	1023.000000	2046.000000
41.160000	0.086057	50.859837	5.492313	20.705238	6.753933	17.908352	0.000000	-10.000000	0.075000	-12.033334	744.000000	1023.000000	1023.000000	2046.000000
41.180000	0.084556	49.972599	5.289701	20.373226	6.654737	17.654936	0.000000	-10.000000	0.091667	-12.933333	740.000000	1023.000000	1023.000000	2046.000000
41.200001	0.083632	49.426334	5.063570	20.250160	6.615845	17.496759	0.000000	-10.000000	0.116667	-13.866667	735.666687	1023.000000	1023.000000	2046.000000
41.220001	0.082641	48.840744	5.008848	20.082668	6.523077	17.226147	0.000000	-10.000000	0.141667	-14.766666	731.000000	1023.000000	1023.000000	2046.000000
41.240002	0.081871	48.385506	5.004408	19.811975	6.583409	16.985714	0.000000	-10.000000	0.175000	-15.583333	726.000000	1023.000000	1023.000000	2046.000000
41.259998	0.080632	47.653233	4.923365	19.518602	6.636875	16.574390	0.000000	-10.000000	0.191667	-16.366667	720.833313	1023.000000	1023.000000	2046.000000
41.279999	0.078807	46.574829	4.798199	19.205303	6.590017	15.981311	0.000000	-10.000000	0.200000	-16.966667	715.333313	1023.000000	1023.000000	2046.000000
41.299999	0.076160	45.010429	4.599369	18.722942	6.360624	15.327492	0.000000	-10.000000	0.191667	-17.200001	709.500000	1023.000000	1023.000000	2046.000000
41.320000	0.074252	43.882763	4.389235	18.235615	6.347934	14.909977	0.000000	-10.000000	0.175000	-16.933334	703.833313	1023.000000	1023.000000	2046.000000
41.340000	0.072602	42.907883	4.324066	17.870447	6.201939	14.511433	0.000000	-10.000000	0.158333	-16.166668	698.166687	1023.000000	1023.000000	2046.000000
41.360001	0.071104	42.022522	4.199944	17.507116	6.097975	14.217487	0.000000	-10.000000	0.150000	-15.400001	692.833313	1023.000000	1023.000000	2046.000000
41.380001	0.069897	41.309040	4.119308	17.217791	5.994096	13.977846	0.000000	-10.000000	0.150000	-14.783334	687.500000	1023.000000	1023.000000	2046.000000
41.400002	0.068794	40.657192	4.062564	17.012506	5.779418	13.802702	0.000000	-10.000000	0.150000	-14.733334	682.666687	1023.000000	1023.000000	2046.000000
41.419998	0.067647	39.979656	3.973149	16.725243	5.665943	13.615319	0.000000	-10.000000	0.158333	-15.033334	677.833313	1023.000000	1023.000000	2046.000000
41.439999	0.066736	39.440750	3.860883	16.512651	5.591711	13.475504	0.000000	-10.000000	0.175000	-15.683333	672.833313	1023.000000	1023.000000	2046.000000
41.459999	0.065684	38.819496	3.835181	16.205097	5.399911	13.379308	0.000000	-10.000000	0.191667	-16.549999	667.666687	1023.000000	1023.000000	2046.000000
41.480000	0.064714	38.245762	3.751637	15.884945	5.305090	13.304090	0.000000	-10.000000	0.200000	-17.316668	662.166687	1023.000000	1023.000000	2046.000000
41.500000	0.063823	37.719685	3.566387	15.594023	5.360228	13.199048	0.000000	-10.000000	0.200000	-17.933334	656.500000	1023.000000	1023.000000	2046.000000
41.520000	0.062866	37.153622	3.569055	15.120194	5.280005	13.184369	0.000000	-10.000000	0.216667	-18.350000	650.500000	1023.000000	1023.000000	2046.000000
41.540001	0.062371	36.861553	3.587798	14.691431	5.355197	13.227129	0.000000	-10.000000	0.233333	-18.850000	644.333313	1023.000000	1023.000000	2046.000000
41.560001	0.062212	36.767437	3.688208	14.405976	5.483820	13.189433	0.000000	-10.000000	0.266667	-19.383333	638.000000	1023.000000	1023.000000	2046.000000
41.580002	0.061870	36.565277	3.805901	14.058620	5.593824	13.106934	0.000000	-10.000000	0.283333	-19.883333	631.333313	1023.000000	1023.000000	2046.000000
41.599998	0.061106	36.113682	3.926002	13.618432	5.787849	12.781401	0.000000	-10.000000	0.291667	-20.233334	624.666687	1023.000000	1023.000000	2046.000000
41.619999	0.059604	35.225815	4.095706	12.932999	5.787577	12.409534	0.000000	-10.000000	0.291667	-20.450001	617.833313	1023.000000	1023.000000	2046.000000
41.639999	0.057512	33.989712	4.150374	12.140006	5.689526	12.009804	0.000000	-10.000000	0.291667	-20.500000	611.166687	1023.000000	1023.000000	2046.000000
41.660000	0.055253	32.654629	4.119267	11.283362	5.581795	11.670204	0.000000	-10.000000	0.283333	-20.400000	604.333313	1023.000000	1023.000000	2046.000000
41.680000	0.053247	31.468737	4.037556	10.539813	5.551313	11.340055	0.000000	-10.000000	0.283333	-20.366667	597.500000	1023.000000	1023.000000	2046.000000
41.700001	0.051368	30.358246	3.941964	9.852966	5.570531	10.992784	0.000000	-10.000000	0.291667	-20.433334	590.666687	1023.000000	1023.000000	2046.000000
41.720001	0.049724	29.386915	3.889678	9.245893	5.600052	10.651295	0.000000	-10.000000	0.316667	-20.750000	583.833313	1023.000000	1023.000000	2046.000000
41.740002	0.048379	28.592035	3.882243	8.824196	5.514302	10.371295	0.000000	-10.000000	0.325000	-21.100000	577.000000	1023.000000	1023.000000	2046.000000
41.759998	0.047572	28.115143	3.902204	8.506782	5.558911	10.147245	0.000000	-10.000000	0.333333	-21.450001	570.000000	1023.000000	1023.000000	2046.000000
41.779999	0.047090	27.830124	4.052466	8.222145	5.618184	9.937327	0.000000	-10.000000	0.341667	-21.783333	562.833313	1023.000000	1023.000000	2046.000000
41.799999	0.046780	27.646894	4.272910	7.949721	5.690625	9.733638	0.000000	-10.000000	0.350000	-22.133333	555.500000	1023.000000	1023.000000	2046.000000
41.820000	0.046878	27.705189	4.553154	7.668573	5.839253	9.644207	0.000000	-10.000000	0.350000	-22.316668	548.000000	1023.000000	1023.000000	2046.000000
41.840000	0.046852	27.689264	4.812336	7.415434	5.896225	9.565269	0.000000	-10.000000	0.350000	-22.216667	540.500000	1023.000000	1023.000000	2046.000000
41.860001	0.046624	27.554668	5.036963	7.175769	5.946309	9.395627	0.000000	-10.000000	0.341667	-22.000000	533.166687	1023.000000	1023.000000	2046.000000
41.880001	0.046131	27.263464	5.220880	6.720139	6.015004	9.307442	0.000000	-10.000000	0.341667	-21.650000	525.833313	1023.000000	1023.000000	2046.000000
41.900002	0.045024	26.609221	5.374238	6.279612	6.012245	8.943126	0.000000	-10.000000	0.341667	-21.516666	518.666687	1023.000000	1023.000000	2046.000000
41.919998	0.043592	25.762672	5.386266	5.794610	6.002994	8.578802	0.000000	-10.000000	0.350000	-21.233334	511.500000	1023.000000	1023.000000	2046.000000
41.939999	0.041383	24.457180	5.208174	5.274608	5.984004	7.990395	0.000000	-10.000000	0.350000	-21.466667	504.333344	1023.000000	1023.000000	2046.000000
41.959999	0.039716	23.472073	5.003766	4.973076	5.913104	7.582126	0.000000	-10.000000	0.350000	-21.450001	497.166656	1023.000000	1023.000000	2046.000000
41.980000	0.038362	22.671709	4.964359	4.743885	5.806014	7.157450	0.000000	-10.000000	0.350000	-21.783335	490.000000	1023.000000	1023.000000	2046.000000
42.000000	0.036883	21.797821	4.884059	4.431041	5.795894	6.686828	0.000000	-10.000000	0.350000	-21.966667	482.833344	1023.000000	1023.000000	2046.000000
42.020000	0.035568	21.020502	4.887977	4.152359	5.741440	6.238726	0.000000	-10.000000	0.350000	-22.350000	475.500000	1023.000000	1023.000000	2046.000000
42.040001	0.033933	20.054539	4.802155	3.913118	5.706229	5.633036	0.000000	-10.000000	0.350000	-22.650000	467.833344	1023.000000	1023.000000	2046.000000
42.060001	0.031517	18.626593	4.680781	3.553645	5.513665	4.878501	0.000000	-10.000000	0.350000	-22.683334	460.333344	1023.000000	1023.000000	2046.000000
42.080002	0.028854	17.052855	4.484594	3.061504	5.350761	4.155995	0.000000	-10.000000	0.341667	-22.416668	452.666656	1023.000000	1023.000000	2046.000000
42.099998	0.026551	15.691362	4.375090	2.536935	5.142078	3.637259	0.000000	-10.000000	0.341667	-21.816668	445.333344	1023.000000	1023.000000	2046.000000
42.119999	0.024477	14.465690	4.144656	2.126033	5.082551	3.112449	0.000000	-10.000000	0.333333	-21.350000	438.000000	1023.000000	1023.000000	2046.000000
42.139999	0.022915	13.542537	4.002444	1.699320	5.070898	2.769875	0.000000	-10.000000	0.333333	-21.233334	431.000000	1023.000000	1023.000000	2046.000000
42.160000	0.021061	12.446979	3.818749	1.238645	4.970704	2.418880	0.000000	-10.000000	0.333333	-21.250000	423.833344	1023.000000	1023.000000	2046.000000
42.180000	0.019582	11.572819	3.687946	0.853927	4.896431	2.134515	0.000000	-10.000000	0.341667	-21.516666	416.666656	1023.000000	1023.000000	2046.000000
42.200001	0.018369	10.855899	3.529550	0.528245	4.941193	1.856911	0.000000	-10.000000	0.341667	-21.700001	409.333344	1023.000000	1023.000000	2046.000000
42.220001	0.017213	10.173066	3.495421	0.182208	4.840687	1.654750	0.000000	-10.000000	0.341667	-21.916666	402.166656	1023.000000	1023.000000	2046.000000
42.240002	0.016144	9.540909	3.466068	-0.130971	4.736453	1.469359	0.000000	-10.000000	0.333333	-22.000000	394.833344	1023.000000	1023.000000	2046.000000
42.259998	0.015052	8.895823	3.415678	-0.475578	4.673234	1.282490	0.000000	-10.000000	0.341667	-22.100000	387.500000	1023.000000	1023.000000	2046.000000
42.279999	0.014215	8.401083	3.411599	-0.786276	4.642853	1.132906	0.000000	-10.000000	0.341667	-22.183334	380.166656	1023.000000	1023.000000	2046.000000
42.299999	0.013565	8.016666	3.461637	-1.113603	4.596995	1.071638	0.000000	-10.000000	0.350000	-22.150002	372.833344	1023.000000	1023.000000	2046.000000
42.320000	0.013135	7.762928	3.562773	-1.467789	4.658576	1.009368	0.000000	-10.000000	0.341667	-22.133333	365.500000	1023.000000	1023.000000	2046.000000
42.340000	0.012904	7.626044	3.669793	-1.729684	4.719566	0.966369	0.000000	-10.000000	0.341667	-22.233334	358.000000	1023.000000	1023.000000	2046.000000
42.360001	0.012369	7.309937	3.900573	-2.085820	4.649318	0.845865	0.000000	-10.000000	0.341667	-22.150000	350.500000	1023.000000	1023.000000	2046.000000
42.380001	0.011761	6.951044	4.032444	-2.505441	4.744719	0.679322	0.000000	-10.000000	0.350000	-22.000000	343.166656	1023.000000	1023.000000	2046.000000
42.400002	0.010687	6.316020	4.003994	-3.017199	4.862256	0.466970	0.000000	-10.000000	0.341667	-21.683334	335.833344	1023.000000	1023.000000	2046.000000
42.419998	0.009380	5.543380	3.935901	-3.527619	4.950503	0.184594	0.000000	-10.000000	0.341667	-21.516668	328.666656	1023.000000	1023.000000	2046.000000
42.439999	0.008017	4.738061	3.888886	-4.047372	4.929883	-0.033334	0.000000	-10.000000	0.333333	-21.233334	321.333344	1023.000000	1023.000000	2046.000000
42.459999	0.006684	3.950413	3.866007	-4.529280	4.899809	-0.286122	0.000000	-10.000000	0.333333	-20.966667	314.333344	1023.000000	1023.000000	2046.000000
42.480000	0.005309	3.137397	3.858886	-4.998481	4.791684	-0.514692	0.000000	-10.000000	0.325000	-20.683334	307.333344	1023.000000	1023.000000	2046.000000
42.500000	0.003839	2.268851	3.842100	-5.496353	4.622662	-0.699558	0.000000	-10.000000	0.316667	-20.533333	300.500000	1023.000000	1023.000000	2046.000000
42.520000	0.002749	1.624763	3.767767	-5.737463	4.509892	-0.915434	0.000000	-10.000000	0.308333	-20.433334	293.500000	1023.000000	1023.000000	2046.000000
42.540001	0.002255	1.332932	3.679090	-5.945993	4.444378	-0.844543	0.000000	-10.000000	0.300000	-20.383333	286.666656	1023.000000	1023.000000	2046.000000
42.560001	0.001734	1.024774	3.704252	-6.127052	4.311459	-0.863885	0.000000	-10.000000	0.308333	-20.366667	279.833344	1023.000000	1023.000000	2046.000000
42.580002	0.001787	1.056403	3.754452	-6.132241	4.315971	-0.881780	0.000000	-10.000000	0.308333	-20.400002	273.166656	1023.000000	1023.000000	2046.000000
42.599998	0.001886	1.114391	3.760620	-6.150382	4.470764	-0.966611	0.000000	-10.000000	0.308333	-20.283335	266.333344	1023.000000	1023.000000	2046.000000
42.619999	0.002083	1.231012	3.831271	-6.086769	4.546312	-1.059803	0.000000	-10.000000	0.300000	-20.116667	259.500000	1023.000000	1023.000000	2046.000000
42.639999	0.002684	1.586340	3.949733	-6.006919	4.617172	-0.973646	0.000000	-10.000000	0.300000	-19.900002	252.666672	1023.000000	1023.000000	2046.000000
42.660000	0.002973	1.757120	4.121559	-6.021000	4.522243	-0.865681	0.000000	-10.000000	0.291667	-19.666668	246.000000	1023.000000	1023.000000	2046.000000
42.680000	0.002991	1.767889	4.119848	-6.023970	4.522582	-0.850571	0.000000	-10.000000	0.275000	-19.250000	239.666672	1023.000000	1023.000000	2046.000000
42.700001	0.002842	1.679569	4.098000	-6.144037	4.498965	-0.773358	0.000000	-10.000000	0.258333	-18.916668	233.166672	1023.000000	1023.000000	2046.000000
42.720001	0.002799	1.654443	4.133800	-6.210861	4.409612	-0.678108	0.000000	-10.000000	0.233333	-18.566668	226.833328	1023.000000	1023.000000	2046.000000
42.740002	0.002562	1.514217	4.193831	-6.317622	4.415452	-0.777445	0.000000	-10.000000	0.225000	-18.333334	220.500000	1023.000000	1023.000000	2046.000000
42.759998	0.001307	0.772284	4.075724	-6.511251	4.378169	-1.170358	0.000000	-10.000000	0.216667	-18.033333	214.500000	1023.000000	1023.000000	2046.000000
42.779999	0.000032	0.018725	3.810983	-6.545867	4.290372	-1.536763	0.000000	-10.000000	0.216667	-18.000000	208.500000	1023.000000	1023.000000	2046.000000
42.799999	-0.001022	-0.603966	3.490257	-6.416293	4.190619	-1.868549	0.000000	-10.000000	0.208333	-17.766666	202.500000	1023.000000	1023.000000	2046.000000
42.820000	-0.002046	-1.209349	3.341766	-6.502259	4.043438	-2.092294	0.000000	-10.000000	0.200000	-17.616667	196.500000	1023.000000	1023.000000	2046.000000
42.840000	-0.003033	-1.792252	3.198772	-6.587649	3.931312	-2.334686	0.000000	-10.000000	0.200000	-17.300001	190.500000	1023.000000	1023.000000	2046.000000
42.860001	-0.004493	-2.655356	2.994841	-6.680011	3.750098	-2.720283	0.000000	-10.000000	0.200000	-17.133333	184.833328	1023.000000	1023.000000	2046.000000
42.880001	-0.006375	-3.767375	2.708673	-6.894298	3.536843	-3.118594	0.000000	-10.000000	0.191667	-16.700001	179.166672	1023.000000	1023.000000	2046.000000
42.900002	-0.008227	-4.862390	2.318006	-7.032369	3.327323	-3.475350	0.000000	-10.000000	0.183333	-15.983334	173.666672	1023.000000	1023.000000	2046.000000
42.919998	-0.009740	-5.756080	2.073672	-7.169746	3.054360	-3.714366	0.000000	-10.000000	0.166667	-15.266666	168.166672	1023.000000	1023.000000	2046.000000
42.939999	-0.011061	-6.537142	1.779301	-7.326888	2.887112	-3.876667	0.000000	-10.000000	0.166667	-14.716667	163.000000	1023.000000	1023.000000	2046.000000
42.959999	-0.011940	-7.056301	1.558996	-7.373632	2.737514	-3.979179	0.000000	-10.000000	0.158333	-14.566667	158.166672	1023.000000	1023.000000	2046.000000
42.980000	-0.012863	-7.602137	1.307092	-7.440840	2.666765	-4.135153	0.000000	-10.000000	0.158333	-14.550000	153.333328	1023.000000	1023.000000	2046.000000
43.000000	-0.013488	-7.971383	1.135023	-7.501917	2.599956	-4.204444	0.000000	-10.000000	0.150000	-14.366667	148.500000	1023.000000	1023.000000	2046.000000
43.020000	-0.014174	-8.376798	0.946074	-7.651495	2.547327	-4.218703	0.000000	-10.000000	0.158333	-14.150001	143.666672	1023.000000	1023.000000	2046.000000
43.040001	-0.014828	-8.763584	0.824058	-7.698030	2.428895	-4.318507	0.000000	-10.000000	0.158333	-13.883333	138.833328	1023.000000	1023.000000	2046.000000
43.060001	-0.015299	-9.041823	0.734941	-7.842480	2.352250	-4.286535	0.000000	-10.000000	0.158333	-13.833334	134.166672	1023.000000	1023.000000	2046.000000
43.080002	-0.015582	-9.208830	0.626829	-7.935778	2.332618	-4.232500	0.000000	-10.000000	0.150000	-13.766666	129.500000	1023.000000	1023.000000	2046.000000
43.099998	-0.015729	-9.295865	0.603510	-8.001993	2.210108	-4.107490	0.000000	-10.000000	0.150000	-13.766666	125.000000	1023.000000	1023.000000	2046.000000
43.119999	-0.015690	-9.273005	0.669439	-8.163774	2.174255	-3.952925	0.000000	-10.000000	0.150000	-13.683333	120.500000	1023.000000	1023.000000	2046.000000
43.139999	-0.015356	-9.075549	0.703225	-8.171604	2.229303	-3.836473	0.000000	-10.000000	0.150000	-13.800000	115.833336	1023.000000	1023.000000	2046.000000
43.160000	-0.015133	-8.943703	0.842308	-8.269475	2.209479	-3.726014	0.000000	-10.000000	0.150000	-14.000000	111.166664	1023.000000	1023.000000	2046.000000
43.180000	-0.015002	-8.866470	1.038159	-8.469548	2.312479	-3.747560	0.000000	-10.000000	0.150000	-14.150001	106.500000	1023.000000	1023.000000	2046.000000
43.200001	-0.015140	-8.948002	1.250235	-8.807850	2.410992	-3.801380	0.000000	-10.000000	0.150000	-14.033334	101.833336	1023.000000	1023.000000	2046.000000
43.220001	-0.015717	-9.288616	1.348458	-9.276234	2.556848	-3.917688	0.000000	-10.000000	0.133333	-13.733334	97.166664	1023.000000	1023.000000	2046.000000
43.240002	-0.016737	-9.891278	1.256908	-9.626163	2.641745	-4.163769	0.000000	-10.000000	0.133333	-13.550000	92.500000	1023.000000	1023.000000	2046.000000
43.259998	-0.017627	-10.417846	1.245509	-10.000329	2.591340	-4.254366	0.000000	-10.000000	0.133333	-13.300000	88.000000	1023.000000	1023.000000	2046.000000
43.279999	-0.018873	-11.153652	1.172253	-10.329100	2.351867	-4.348672	0.000000	-10.000000	0.133333	-12.866667	83.500000	1023.000000	1023.000000	2046.000000
43.299999	-0.019961	-11.796732	1.055209	-10.686000	2.180131	-4.346072	0.000000	-10.000000	0.116667	-12.400000	79.166664	1023.000000	1023.000000	2046.000000
43.320000	-0.020781	-12.281285	0.949189	-10.784384	1.956070	-4.402159	0.000000	-10.000000	0.100000	-12.016666	75.000000	1023.000000	1023.000000	2046.000000
43.340000	-0.021090	-12.464369	0.873609	-10.728403	1.820142	-4.429716	0.000000	-10.000000	0.091667	-11.783334	71.000000	1023.000000	1023.000000	2046.000000
43.360001	-0.021082	-12.459261	0.760475	-10.714771	1.882550	-4.387515	0.000000	-10.000000	0.091667	-11.583333	67.000000	1023.000000	1023.000000	2046.000000
43.380001	-0.020939	-12.374969	0.658238	-10.690507	2.058172	-4.400871	0.000000	-10.000000	0.075000	-11.416667	63.166668	1023.000000	1023.000000	2046.000000
43.400002	-0.020903	-12.353415	0.691384	-10.664576	2.030058	-4.410283	0.000000	-10.000000	0.075000	-11.233334	59.500000	1023.000000	1023.000000	2046.000000
43.419998	-0.020859	-12.327527	0.796871	-10.666853	1.908002	-4.365548	0.000000	-10.000000	0.058333	-10.966667	55.833332	1023.000000	1023.000000	2046.000000
43.439999	-0.020795	-12.289999	0.833998	-10.650100	1.782082	-4.255980	0.000000	-10.000000	0.058333	-10.550000	52.166668	1023.000000	1023.000000	2046.000000
43.459999	-0.020459	-12.091148	0.888865	-10.559726	1.798298	-4.218585	0.000000	-10.000000	0.050000	-10.066667	48.500000	1023.000000	1023.000000	2046.000000
43.480000	-0.019776	-11.687881	0.994001	-10.399463	1.838319	-4.120738	0.000000	-10.000000	0.050000	-9.483334	45.166668	1023.000000	1023.000000	2046.000000
43.500000	-0.018637	-11.014496	1.139031	-10.183422	1.977025	-3.947129	0.000000	-10.000000	0.041667	-8.950000	42.000000	1023.000000	1023.000000	2046.000000
43.520000	-0.017822	-10.532520	1.113768	-10.001170	2.163231	-3.808349	0.000000	-10.000000	0.041667	-8.400000	39.000000	1023.000000	1023.000000	2046.000000
43.540001	-0.017578	-10.388424	1.109300	-9.901370	2.158406	-3.754760	0.000000	-10.000000	0.041667	-7.983333	36.166668	1023.000000	1023.000000	2046.000000
43.560001	-0.017217	-10.175199	1.123872	-9.848820	2.171376	-3.621627	0.000000	-10.000000	0.050000	-7.616667	33.500000	1023.000000	1023.000000	2046.000000
43.580002	-0.016776	-9.914613	1.177950	-9.820205	2.234852	-3.507209	0.000000	-10.000000	0.050000	-7.250000	31.000000	1023.000000	1023.000000	2046.000000
43.599998	-0.016844	-9.954512	1.342541	-9.836760	2.099736	-3.560029	0.000000	-10.000000	0.050000	-6.850000	28.666666	1023.000000	1023.000000	2046.000000
43.619999	-0.017851	-10.550049	1.275656	-10.079454	2.081147	-3.827398	0.000000	-10.000000	0.033333	-6.366667	26.500000	1023.000000	1023.000000	2046.000000
43.639999	-0.018948	-11.197971	1.083817	-10.043739	1.852036	-4.090085	0.000000	-10.000000	0.016667	-5.833333	24.500000	1023.000000	1023.000000	2046.000000
43.660000	-0.019608	-11.588078	0.873220	-9.899271	1.685470	-4.247497	0.000000	-10.000000	0.008333	-5.166667	22.500000	1023.000000	1023.000000	2046.000000
43.680000	-0.020178	-11.924911	0.764571	-9.881774	1.556306	-4.364014	0.000000	-10.000000	0.008333	-4.500000	20.666666	1023.000000	1023.000000	2046.000000
43.700001	-0.020771	-12.275710	0.559904	-9.795986	1.492966	-4.532594	0.000000	-10.000000	0.008333	-4.116667	19.000000	1023.000000	1023.000000	2046.000000
43.720001	-0.021483	-12.696449	0.455858	-9.795464	1.378097	-4.734940	0.000000	-10.000000	0.000000	-3.883333	17.500000	1023.000000	1023.000000	2046.000000
43.740002	-0.022751	-13.445772	0.090730	-9.781608	1.413253	-5.168147	0.000000	-10.000000	0.000000	-3.450000	16.166666	1023.000000	1023.000000	2046.000000
43.759998	-0.024134	-14.263296	-0.282736	-9.863504	1.341608	-5.458664	0.000000	-10.000000	0.000000	-2.116667	15.000000	1023.000000	1023.000000	2046.000000
43.779999	-0.025394	-15.007895	-0.492067	-9.950887	1.180818	-5.745759	0.000000	-10.000000	0.000000	-0.866667	14.333333	1023.000000	1023.000000	2046.000000
43.799999	-0.026370	-15.584755	-0.661141	-10.068518	0.975523	-5.830619	0.000000	-10.000000	0.000000	0.000000	14.000000	1023.000000	1023.000000	2046.000000
43.820000	-0.027134	-16.036354	-0.832777	-10.156403	0.816140	-5.863316	0.000000	-10.000000	0.000000	0.000000	14.000000	1023.000000	1023.000000	2046.000000
43.840000	-0.027792	-16.424910	-0.998862	-10.217010	0.665952	-5.874990	0.000000	-10.000000	0.000000	-0.633333	14.000000	1023.000000	1023.000000	2046.000000
43.860001	-0.028377	-16.770842	-1.179247	-10.254260	0.535473	-5.872808	0.000000	-10.000000	0.000000	-1.466667	13.833333	1023.000000	1023.000000	2046.000000
43.880001	-0.028661	-16.938650	-1.334559	-10.234041	0.463734	-5.833784	0.000000	-10.000000	0.000000	-2.433333	13.500000	1023.000000	1023.000000	2046.000000
43.900002	-0.028520	-16.855183	-1.451514	-10.147540	0.467831	-5.723958	0.000000	-10.000000	0.000000	-2.983333	12.833333	1023.000000	1023.000000	2046.000000
43.919998	-0.028536	-16.864902	-1.595289	-10.087008	0.481301	-5.663907	0.000000	-10.000000	0.000000	-3.516667	11.833333	1023.000000	1023.000000	2046.000000
43.939999	-0.028276	-16.711336	-1.667492	-9.966136	0.501370	-5.579077	0.000000	-10.000000	0.000000	-4.016666	10.666667	1023.000000	1023.000000	2046.000000
43.959999	-0.027975	-16.533489	-1.689387	-9.898365	0.558524	-5.504260	0.000000	-10.000000	0.008333	-4.450000	9.166667	1023.000000	1023.000000	2046.000000
43.980000	-0.027735	-16.391306	-1.586994	-10.007544	0.548691	-5.345459	0.000000	-10.000000	0.025000	-4.883333	7.833333	1023.000000	1023.000000	2046.000000
44.000000	-0.027228	-16.091810	-1.329576	-10.111904	0.528763	-5.179093	0.000000	-10.000000	0.025000	-5.516667	6.166667	1023.000000	1023.000000	2046.000000
44.020000	-0.026799	-15.838313	-1.116923	-10.205334	0.590705	-5.106761	0.000000	-10.000000	0.025000	-6.183333	4.500000	1023.000000	1023.000000	2046.000000
44.040001	-0.026627	-15.736509	-0.839868	-10.501986	0.672938	-5.067594	0.000000	-10.000000	0.025000	-6.616667	2.500000	1023.000000	1023.000000	2046.000000
44.060001	-0.026807	-15.843007	-0.622589	-10.864084	0.762425	-5.118759	0.000000	-10.000000	0.033333	-6.683333	0.500000	1023.000000	1023.000000	2046.000000
44.080002	-0.027248	-16.103395	-0.455304	-11.295590	0.847609	-5.200111	0.000000	-10.000000	0.033333	-6.600000	-1.500000	1023.000000	1023.000000	2046.000000
44.099998	-0.027809	-16.435335	-0.479082	-11.541765	0.879513	-5.294000	0.000000	-10.000000	0.025000	-6.516667	-3.500000	1023.000000	1023.000000	2046.000000
44.119999	-0.028481	-16.832108	-0.511986	-11.649020	0.770878	-5.441979	0.000000	-10.000000	0.016667	-6.333333	-5.500000	1023.000000	1023.000000	2046.000000
44.139999	-0.028965	-17.118172	-0.605359	-11.845486	0.769759	-5.437085	0.000000	-10.000000	0.008333	-5.933333	-7.500000	1023.000000	1023.000000	2046.000000
44.160000	-0.029583	-17.483620	-0.691985	-12.024166	0.676661	-5.444130	0.000000	-10.000000	0.000000	-5.433333	-9.500000	1023.000000	1023.000000	2046.000000
44.180000	-0.029950	-17.700478	-0.720001	-12.208853	0.628647	-5.400271	0.000000	-10.000000	0.008333	-4.883334	-11.500000	1023.000000	1023.000000	2046.000000
44.200001	-0.029984	-17.720732	-0.827915	-12.115198	0.656966	-5.434584	0.000000	-10.000000	0.008333	-4.350000	-13.166667	1023.000000	1023.000000	2046.000000
44.220001	-0.029934	-17.691259	-0.925078	-12.047875	0.718509	-5.436814	0.000000	-10.000000	0.008333	-4.033333	-14.666667	1023.000000	1023.000000	2046.000000
44.240002	-0.029821	-17.624250	-0.891444	-11.994911	0.657313	-5.395208	0.000000	-10.000000	0.000000	-4.050000	-16.000000	1023.000000	1023.000000	2046.000000
44.259998	-0.029510	-17.440649	-0.750609	-11.977776	0.568563	-5.280829	0.000000	-10.000000	0.000000	-4.250000	-17.333334	1023.000000	1023.000000	2046.000000
44.279999	-0.029120	-17.210197	-0.617834	-11.914753	0.561688	-5.239297	0.000000	-10.000000	0.008333	-4.333333	-18.833334	1023.000000	1023.000000	2046.000000
44.299999	-0.028914	-17.088440	-0.574176	-11.878390	0.531307	-5.167182	0.000000	-10.000000	0.008333	-4.166667	-20.166666	1023.000000	1023.000000	2046.000000
44.320000	-0.028683	-16.951609	-0.530533	-11.830437	0.567642	-5.158281	0.000000	-10.000000	0.008333	-3.683333	-21.666666	1023.000000	1023.000000	2046.000000
44.340000	-0.028181	-16.655127	-0.445768	-11.680972	0.569534	-5.097920	0.000000	-10.000000	0.000000	-2.933333	-22.833334	1023.000000	1023.000000	2046.000000
44.360001	-0.027542	-16.277222	-0.362962	-11.619560	0.670175	-4.964875	0.000000	-10.000000	0.000000	-1.816667	-23.666666	1023.000000	1023.000000	2046.000000
44.380001	-0.026650	-15.750081	-0.308495	-11.406744	0.863965	-4.898808	0.000000	-10.000000	0.000000	-0.833333	-24.000000	1023.000000	1023.000000	2046.000000
44.400002	-0.025603	-15.131165	-0.197776	-11.209256	0.996482	-4.720614	0.000000	-10.000000	0.000000	-0.166667	-24.000000	1023.000000	1023.000000	2046.000000
44.419998	-0.024961	-14.751861	-0.135189	-11.017675	1.039312	-4.638308	0.000000	-10.000000	-0.008333	0.000000	-24.000000	1023.000000	1023.000000	2046.000000
44.439999	-0.024393	-14.416336	-0.029329	-10.890773	0.995511	-4.491745	0.000000	-10.000000	-0.008333	0.000000	-24.000000	1023.000000	1023.000000	2046.000000
44.459999	-0.023785	-14.057217	0.031459	-10.823949	1.101853	-4.366580	0.000000	-10.000000	-0.016667	0.683333	-24.000000	1023.000000	1023.000000	2046.000000
44.480000	-0.023132	-13.670811	0.190058	-10.769437	1.066041	-4.157474	0.000000	-10.000000	-0.016667	1.650000	-24.000000	1023.000000	1023.000000	2046.000000
44.500000	-0.022641	-13.381024	0.453531	-10.741736	1.013640	-4.106459	0.000000	-10.000000	-0.033333	2.883333	-24.000000	1023.000000	1023.000000	2046.000000
44.520000	-0.023258	-13.745662	0.443455	-10.855507	0.984545	-4.318155	0.000000	-10.000000	-0.041667	3.783333	-24.000000	1023.000000	1023.000000	2046.000000
44.540001	-0.023883	-14.114821	0.267072	-10.827834	0.985547	-4.539607	0.000000	-10.000000	-0.050000	4.850000	-24.000000	1023.000000	1023.000000	2046.000000
44.560001	-0.024174	-14.286892	0.085285	-10.615502	0.943862	-4.700536	0.000000	-10.000000	-0.066667	6.216667	-24.000000	1023.000000	1023.000000	2046.000000
44.580002	-0.024234	-14.322335	0.028367	-10.435590	0.833245	-4.748357	0.000000	-10.000000	-0.066667	7.700000	-24.000000	1023.000000	1023.000000	2046.000000
44.599998	-0.024349	-14.390017	-0.109690	-10.361500	0.840333	-4.759161	0.000000	-10.000000	-0.075000	9.083333	-24.000000	1023.000000	1023.000000	2046.000000
44.619999	-0.024424	-14.434546	-0.242144	-10.192657	0.881174	-4.880919	0.000000	-10.000000	-0.075000	9.983334	-24.000000	1023.000000	1023.000000	2046.000000
44.639999	-0.024924	-14.730247	-0.423748	-10.103437	0.937539	-5.140601	0.000000	-10.000000	-0.100000	11.033334	-24.000000	1023.000000	1023.000000	2046.000000
44.660000	-0.025924	-15.321352	-0.699174	-10.083222	0.889237	-5.428193	0.000000	-10.000000	-0.133333	12.350000	-8.666667	1023.000000	1023.000000	2046.000000
44.680000	-0.026466	-15.641599	-0.900762	-10.040092	0.889195	-5.589940	0.000000	-10.000000	-0.183333	14.383333	9.333333	1023.000000	1023.000000	2046.000000
44.700001	-0.026414	-15.610571	-0.962366	-9.959612	0.903357	-5.591950	0.000000	-10.000000	-0.225000	15.800000	27.333334	1023.000000	1023.000000	2046.000000
44.720001	-0.026464	-15.639974	-1.056636	-9.892514	0.825813	-5.516636	0.000000	-10.000000	-0.233333	16.966667	31.833334	1023.000000	1023.000000	2046.000000
44.740002	-0.026356	-15.576279	-1.073773	-9.761862	0.689436	-5.430080	0.000000	-10.000000	-0.225000	17.366667	35.666668	1023.000000	1023.000000	2046.000000
44.759998	-0.026043	-15.391521	-1.110520	-9.660657	0.573211	-5.193554	0.000000	-10.000000	-0.216667	17.833334	41.500000	1023.000000	1023.000000	2046.000000
44.779999	-0.025393	-15.007210	-1.182967	-9.427316	0.566195	-4.963121	0.000000	-10.000000	-0.225000	18.016666	47.500000	1023.000000	1023.000000	2046.000000
44.799999	-0.024918	-14.726325	-1.290979	-9.210111	0.512843	-4.738079	0.000000	-10.000000	-0.233333	18.366667	53.500000	1023.000000	1023.000000	2046.000000
44.820000	-0.023950	-14.154736	-1.295684	-8.923653	0.517166	-4.452566	0.000000	-10.000000	-0.241667	18.600000	59.500000	1023.000000	1023.000000	2046.000000
44.840000	-0.022744	-13.441797	-1.378136	-8.655505	0.696886	-4.105042	0.000000	-10.000000	-0.250000	19.000000	65.500000	1023.000000	1023.000000	2046.000000
44.860001	-0.021182	-12.518835	-1.212754	-8.308952	0.777314	-3.774444	0.000000	-10.000000	-0.250000	19.200001	71.666664	1023.000000	1023.000000	2046.000000
44.880001	-0.019524	-11.538405	-1.107785	-8.110076	1.071634	-3.392179	0.000000	-10.000000	-0.258333	19.566668	78.000000	1023.000000	1023.000000	2046.000000
44.900002	-0.017816	-10.529522	-0.856942	-7.800308	1.264542	-3.136815	0.000000	-10.000000	-0.258333	19.716667	84.500000	1023.000000	1023.000000	2046.000000
44.919998	-0.016104	-9.517441	-0.547291	-7.569408	1.450609	-2.851351	0.000000	-10.000000	-0.275000	19.800001	91.000000	1023.000000	1023.000000	2046.000000
44.939999	-0.014287	-8.443636	-0.136336	-7.435096	1.616423	-2.488626	0.000000	-10.000000	-0.283333	20.000000	97.666664	1023.000000	1023.000000	2046.000000
44.959999	-0.012957	-7.657309	0.268913	-7.445247	1.774421	-2.255395	0.000000	-10.000000	-0.308333	20.400000	104.333336	1023.000000	1023.000000	2046.000000
44.980000	-0.012029	-7.109427	0.590254	-7.480350	1.818741	-2.038073	0.000000	-10.000000	-0.316667	21.033333	111.166664	1023.000000	1023.000000	2046.000000
45.000000	-0.011443	-6.762676	0.780471	-7.490486	1.829827	-1.882488	0.000000	-10.000000	-0.341667	21.583334	118.000000	1023.000000	1023.000000	2046.000000
45.020000	-0.010795	-6.380124	0.775325	-7.216228	1.824564	-1.763784	0.000000	-10.000000	-0.358333	22.266666	125.000000	1023.000000	1023.000000	2046.000000
45.040001	-0.010091	-5.963697	0.786780	-7.061866	1.825269	-1.513881	0.000000	-10.000000	-0.383333	22.783333	132.333328	1023.000000	1023.000000	2046.000000
45.060001	-0.009281	-5.485071	0.810298	-6.864004	1.810088	-1.241454	0.000000	-10.000000	-0.400000	23.400000	139.833328	1023.000000	1023.000000	2046.000000
45.080002	-0.008082	-4.776718	0.796467	-6.568957	1.919491	-0.923719	0.000000	-10.000000	-0.408333	23.666666	147.500000	1023.000000	1023.000000	2046.000000
45.099998	-0.006808	-4.023376	0.828503	-6.234375	2.007061	-0.624566	0.000000	-10.000000	-0.408333	23.983334	155.166672	1023.000000	1023.000000	2046.000000
45.119999	-0.004956	-2.928742	0.893348	-5.754562	2.178987	-0.246515	0.000000	-10.000000	-0.416667	24.300001	163.000000	1023.000000	1023.000000	2046.000000
45.139999	-0.003285	-1.941498	0.923951	-5.238737	2.319582	0.053706	0.000000	-10.000000	-0.433333	24.500000	171.333328	1023.000000	1023.000000	2046.000000
45.160000	-0.001485	-0.877419	1.107332	-4.805086	2.370096	0.450239	0.000000	-10.000000	-0.450000	24.816668	179.666672	1023.000000	1023.000000	2046.000000
45.180000	0.000469	0.277285	1.383640	-4.344236	2.374452	0.863429	0.000000	-10.000000	-0.458333	25.150002	188.000000	1023.000000	1023.000000	2046.000000
45.200001	0.002075	1.226194	1.617795	-4.056007	2.383771	1.280635	0.000000	-10.000000	-0.466667	25.733334	196.166672	1023.000000	1023.000000	2046.000000
45.220001	0.003934	2.324860	1.823413	-3.604053	2.436088	1.669412	0.000000	-10.000000	-0.491667	26.233334	204.666672	1023.000000	1023.000000	2046.000000
45.240002	0.006091	3.600022	2.067074	-3.066478	2.557192	2.042235	0.000000	-10.000000	-0.508333	26.583334	213.333328	1023.000000	1023.000000	2046.000000
45.259998	0.008500	5.023715	2.270014	-2.478153	2.749987	2.481868	0.000000	-10.000000	-0.516667	27.100000	222.166672	1023.000000	1023.000000	2046.000000
45.279999	0.010904	6.444077	2.482709	-1.975333	2.900520	3.036181	0.000000	-10.000000	-0.525000	27.600000	231.166672	1023.000000	1023.000000	2046.000000
45.299999	0.012952	7.654557	2.548654	-1.459226	3.072570	3.492559	0.000000	-10.000000	-0.533333	27.983334	240.333328	1023.000000	1023.000000	2046.000000
45.320000	0.014695	8.684835	2.607479	-0.926527	3.179110	3.824774	0.000000	-10.000000	-0.541667	27.916668	249.666672	1023.000000	1023.000000	2046.000000
45.340000	0.016385	9.683722	2.654771	-0.485981	3.281473	4.233460	0.000000	-10.000000	-0.533333	28.000000	259.000000	1023.000000	1023.000000	2046.000000
45.360001	0.018260	10.791507	2.734649	-0.000851	3.429115	4.628594	0.000000	-10.000000	-0.525000	28.183334	268.333344	1023.000000	1023.000000	2046.000000
45.380001	0.020536	12.137068	2.938208	0.533801	3.550384	5.114676	0.000000	-10.000000	-0.516667	28.150002	277.666656	1023.000000	1023.000000	2046.000000
45.400002	0.021947	12.970656	3.078790	0.981756	3.518347	5.391764	0.000000	-10.000000	-0.525000	28.116667	287.000000	1023.000000	1023.000000	2046.000000
45.419998	0.023127	13.667996	3.085252	1.488843	3.512868	5.581034	0.000000	-10.000000	-0.516667	27.833334	299.500000	1023.000000	1023.000000	2046.000000
45.439999	0.024018	14.194662	3.095029	2.014311	3.438833	5.646490	0.000000	-10.000000	-0.516667	27.900000	308.833344	1023.000000	1023.000000	2046.000000
45.459999	0.025177	14.879532	3.141395	2.600738	3.369919	5.767481	0.000000	-10.000000	-0.500000	27.716667	318.166656	1023.000000	1023.000000	2046.000000
45.480000	0.025997	15.364312	3.042700	2.979943	3.475321	5.866348	0.000000	-10.000000	-0.500000	27.633333	324.333344	1023.000000	1023.000000	2046.000000
45.500000	0.026352	15.574019	2.888406	3.429916	3.460992	5.794704	0.000000	-10.000000	-0.491667	27.566668	333.666656	1023.000000	1023.000000	2046.000000
45.520000	0.026035	15.386574	2.637124	3.638203	3.411705	5.699542	0.000000	-10.000000	-0.491667	27.383333	342.833344	1023.000000	1023.000000	2046.000000
45.540001	0.025714	15.196828	2.385120	3.776181	3.399554	5.635972	0.000000	-10.000000	-0.491667	27.183334	352.000000	1023.000000	1023.000000	2046.000000
45.560001	0.026175	15.469155	2.254521	3.964206	3.480579	5.769849	0.000000	-10.000000	-0.516667	27.116667	361.000000	1023.000000	1023.000000	2046.000000
45.580002	0.026946	15.924872	2.197608	4.236805	3.552534	5.937926	0.000000	-10.000000	-0.516667	27.366667	370.000000	1023.000000	1023.000000	2046.000000
45.599998	0.027703	16.372643	2.148320	4.548252	3.592341	6.083731	0.000000	-10.000000	-0.516667	27.616667	379.166656	1023.000000	1023.000000	2046.000000
45.619999	0.028755	16.994436	2.131364	4.967741	3.570761	6.324572	0.000000	-10.000000	-0.500000	27.716667	388.333344	1023.000000	1023.000000	2046.000000
45.639999	0.030080	17.777235	2.116831	5.427072	3.563906	6.669426	0.000000	-10.000000	-0.500000	27.616667	397.666656	1023.000000	1023.000000	2046.000000
45.660000	0.031302	18.499210	2.150952	5.896929	3.456098	6.995231	0.000000	-10.000000	-0.491667	27.366667	406.833344	1023.000000	1023.000000	2046.000000
45.680000	0.032554	19.239323	2.152553	6.304803	3.442090	7.339877	0.000000	-10.000000	-0.491667	27.016666	416.000000	1023.000000	1023.000000	2046.000000
45.700001	0.033753	19.947765	2.138853	6.776709	3.320994	7.711210	0.000000	-10.000000	-0.475000	26.666666	425.000000	1023.000000	1023.000000	2046.000000
45.720001	0.035189	20.796505	2.088419	7.216228	3.343791	8.148067	0.000000	-10.000000	-0.458333	26.250000	434.000000	1023.000000	1023.000000	2046.000000
45.740002	0.036597	21.628916	2.101603	7.583250	3.403895	8.540168	0.000000	-10.000000	-0.441667	25.866667	443.000000	1023.000000	1023.000000	2046.000000
45.759998	0.038285	22.626385	2.148270	7.937259	3.576326	8.964530	0.000000	-10.000000	-0.433333	25.333334	451.666656	1023.000000	1023.000000	2046.000000
45.779999	0.040068	23.679939	2.258661	8.394976	3.724364	9.301939	0.000000	-10.000000	-0.425000	24.933334	460.333344	1023.000000	1023.000000	2046.000000
45.799999	0.042015	24.830881	2.443483	8.825378	3.877751	9.684269	0.000000	-10.000000	-0.408333	24.700001	468.666656	1023.000000	1023.000000	2046.000000
45.820000	0.044095	26.060087	2.698642	9.211871	4.057747	10.091826	0.000000	-10.000000	-0.383333	24.266666	477.000000	1023.000000	1023.000000	2046.000000
45.840000	0.045888	27.120079	2.974706	9.457664	4.347579	10.340131	0.000000	-10.000000	-0.375000	23.866667	485.000000	1023.000000	1023.000000	2046.000000
45.860001	0.046900	27.718060	3.170876	9.612820	4.493934	10.440430	0.000000	-10.000000	-0.358333	23.383333	493.000000	1023.000000	1023.000000	2046.000000
45.880001	0.047341	27.978622	3.170380	9.755986	4.548071	10.504185	0.000000	-10.000000	-0.366667	23.350000	501.000000	1023.000000	1023.000000	2046.000000
45.900002	0.047955	28.341345	3.159528	9.933708	4.520797	10.727312	0.000000	-10.000000	-0.358333	23.483334	509.000000	1023.000000	1023.000000	2046.000000
45.919998	0.048438	28.626583	3.152108	10.060768	4.424684	10.989022	0.000000	-10.000000	-0.350000	23.400000	516.666687	1023.000000	1023.000000	2046.000000
45.939999	0.049320	29.147850	3.081434	10.297825	4.505754	11.262837	0.000000	-10.000000	-0.333333	22.766666	524.333313	1023.000000	1023.000000	2046.000000
45.959999	0.050136	29.630165	3.036232	10.605231	4.509273	11.479428	0.000000	-10.000000	-0.308333	21.883333	532.000000	1023.000000	1023.000000	2046.000000
45.980000	0.051585	30.486462	3.100296	11.015357	4.549813	11.820996	0.000000	-10.000000	-0.283333	20.900000	539.666687	1023.000000	1023.000000	2046.000000
46.000000	0.053199	31.440416	3.256338	11.464356	4.582816	12.136906	0.000000	-10.000000	-0.266667	20.133333	546.833313	1023.000000	1023.000000	2046.000000
46.020000	0.055028	32.521629	3.424644	11.944508	4.706859	12.445620	0.000000	-10.000000	-0.250000	19.666668	553.666687	1023.000000	1023.000000	2046.000000
46.040001	0.057018	33.697865	3.593380	12.434838	4.924943	12.744704	0.000000	-10.000000	-0.266667	19.666668	560.166687	1023.000000	1023.000000	2046.000000
46.060001	0.058853	34.781902	3.854807	12.873631	5.005838	13.047625	0.000000	-10.000000	-0.275000	20.050001	566.833313	1023.000000	1023.000000	2046.000000
46.080002	0.061002	36.052113	4.088366	13.313274	5.267010	13.383463	0.000000	-10.000000	-0.316667	20.516666	573.333313	1023.000000	1023.000000	2046.000000
46.099998	0.063111	37.298832	4.334774	13.796890	5.391791	13.775377	0.000000	-10.000000	-0.333333	21.083334	580.166687	1023.000000	1023.000000	2046.000000
46.119999	0.065059	38.449741	4.452235	14.320857	5.510328	14.166322	0.000000	-10.000000	-0.350000	21.666668	587.000000	1023.000000	1023.000000	2046.000000
46.139999	0.066746	39.446999	4.507713	14.866211	5.585043	14.488030	0.000000	-10.000000	-0.358333	22.066668	594.166687	1023.000000	1023.000000	2046.000000
46.160000	0.068137	40.269180	4.601085	15.288152	5.533734	14.846210	0.000000	-10.000000	-0.325000	21.966667	601.500000	1023.000000	1023.000000	2046.000000
46.180000	0.069572	41.116753	4.669324	15.651352	5.570551	15.225526	0.000000	-10.000000	-0.300000	21.566668	608.833313	1023.000000	1023.000000	2046.000000
46.200001	0.071385	42.188591	4.792020	16.118820	5.687842	15.589910	0.000000	-10.000000	-0.283333	20.916666	616.166687	1023.000000	1023.000000	2046.000000
46.220001	0.073042	43.168030	5.012814	16.514416	5.775715	15.865088	0.000000	-10.000000	-0.300000	20.683334	623.333313	1023.000000	1023.000000	2046.000000
46.240002	0.074196	43.849934	4.953029	16.959385	6.022099	15.915421	0.000000	-10.000000	-0.308333	20.516666	630.333313	1023.000000	1023.000000	2046.000000
46.259998	0.074832	44.225544	4.932844	17.481487	5.941063	15.870152	0.000000	-10.000000	-0.300000	20.816668	637.166687	1023.000000	1023.000000	2046.000000
46.279999	0.075565	44.658890	4.883711	18.029987	5.912756	15.832434	0.000000	-10.000000	-0.283333	21.100000	644.000000	1023.000000	1023.000000	2046.000000
46.299999	0.076301	45.093826	4.864865	18.481180	5.918625	15.829155	0.000000	-10.000000	-0.291667	21.333334	651.000000	1023.000000	1023.000000	2046.000000
46.320000	0.076434	45.172508	4.746394	18.823324	5.898162	15.704631	0.000000	-10.000000	-0.300000	21.350000	658.166687	1023.000000	1023.000000	2046.000000
46.340000	0.076047	44.943954	4.562744	19.124544	5.821228	15.435440	0.000000	-10.000000	-0.316667	20.983334	665.333313	1023.000000	1023.000000	2046.000000
46.360001	0.075563	44.657864	4.307727	19.424368	5.753134	15.172636	0.000000	-10.000000	-0.316667	20.850000	672.500000	1023.000000	1023.000000	2046.000000
46.380001	0.075364	44.539841	4.254417	19.504614	5.702054	15.078754	0.000000	-10.000000	-0.308333	20.766668	679.333313	1023.000000	1023.000000	2046.000000
46.400002	0.075642	44.704323	4.265107	19.723595	5.630725	15.084896	0.000000	-10.000000	-0.333333	21.150002	686.166687	1023.000000	1023.000000	2046.000000
46.419998	0.076550	45.241287	4.208066	20.103678	5.676759	15.252785	0.000000	-10.000000	-0.325000	21.683334	693.000000	1023.000000	1023.000000	2046.000000
46.439999	0.077433	45.762894	4.183745	20.509512	5.722045	15.347591	0.000000	-10.000000	-0.341667	21.850000	700.333313	1023.000000	1023.000000	2046.000000
46.459999	0.078673	46.495995	4.119542	21.002657	5.814443	15.559350	0.000000	-10.000000	-0.300000	21.800001	707.666687	1023.000000	1023.000000	2046.000000
46.480000	0.079778	47.148998	4.073636	21.514288	5.799843	15.761232	0.000000	-10.000000	-0.300000	21.133333	715.000000	1023.000000	1023.000000	2046.000000
46.500000	0.080954	47.843842	3.937325	22.078741	5.866979	15.960795	0.000000	-10.000000	-0.266667	20.716667	722.166687	1023.000000	1023.000000	2046.000000
46.520000	0.082195	48.577023	3.893324	22.591484	5.838996	16.253220	0.000000	-10.000000	-0.258333	19.966667	729.166687	1023.000000	1023.000000	2046.000000
46.540001	0.083226	49.186443	3.795040	23.073467	5.826321	16.491617	0.000000	-10.000000	-0.233333	19.333334	736.000000	1023.000000	1023.000000	2046.000000
46.560001	0.084419	49.891605	3.842916	23.459518	5.726434	16.862736	0.000000	-10.000000	-0.216667	18.716667	742.333313	1023.000000	1023.000000	2046.000000
46.580002	0.085470	50.512688	3.825911	23.733177	5.749217	17.204382	0.000000	-10.000000	-0.208333	18.216667	748.833313	1023.000000	1023.000000	2046.000000
46.599998	0.086682	51.229225	3.854994	24.005430	5.821268	17.547533	0.000000	-10.000000	-0.200000	18.016666	755.166687	1023.000000	1023.000000	2046.000000
46.619999	0.088186	52.117699	3.900476	24.318537	5.952363	17.946325	0.000000	-10.000000	-0.200000	17.750000	761.500000	1023.000000	1023.000000	2046.000000
46.639999	0.090035	53.210400	4.096827	24.693365	6.094885	18.325325	0.000000	-10.000000	-0.183333	17.616667	767.166687	1023.000000	1023.000000	2046.000000
46.660000	0.091476	54.062275	4.291552	24.926943	6.204993	18.638786	0.000000	-10.000000	-0.166667	17.400000	772.833313	1023.000000	1023.000000	2046.000000
46.680000	0.092309	54.554844	4.428689	25.024576	6.343143	18.758438	0.000000	-10.000000	-0.166667	17.150000	778.500000	1023.000000	1023.000000	2046.000000
46.700001	0.092354	54.581100	4.376513	24.993496	6.394125	18.816967	0.000000	-10.000000	-0.183333	17.016666	784.500000	1023.000000	1023.000000	2046.000000
46.720001	0.092454	54.640083	4.213072	25.115667	6.423022	18.888323	0.000000	-10.000000	-0.183333	16.683334	790.333313	1023.000000	1023.000000	2046.000000
46.740002	0.092714	54.794167	4.065086	25.266842	6.451040	19.011198	0.000000	-10.000000	-0.183333	16.266666	796.000000	1023.000000	1023.000000	2046.000000
46.759998	0.092871	54.886513	3.985916	25.430504	6.346117	19.123974	0.000000	-10.000000	-0.166667	15.666667	801.500000	1023.000000	1023.000000	2046.000000
46.779999	0.093699	55.376282	3.978056	25.655989	6.431482	19.310755	0.000000	-10.000000	-0.175000	15.100000	806.833313	1023.000000	1023.000000	2046.000000
46.799999	0.094770	56.009052	4.023713	26.003359	6.444582	19.537399	0.000000	-10.000000	-0.158333	14.600000	812.000000	1023.000000	1023.000000	2046.000000
46.820000	0.096011	56.742222	4.103078	26.375652	6.402352	19.861141	0.000000	-10.000000	-0.158333	14.100000	817.000000	1023.000000	1023.000000	2046.000000
46.840000	0.097659	57.716259	4.238753	26.795385	6.568066	20.114056	0.000000	-10.000000	-0.150000	13.950000	821.666687	1023.000000	1023.000000	2046.000000
46.860001	0.099308	58.690964	4.460626	27.182934	6.662581	20.384823	0.000000	-10.000000	-0.150000	13.733334	826.333313	1023.000000	1023.000000	2046.000000
46.880001	0.101232	59.828026	4.683113	27.546602	6.831642	20.766670	0.000000	-10.000000	-0.150000	13.766667	830.833313	1023.000000	1023.000000	2046.000000
46.900002	0.103196	60.989120	4.961246	28.052898	6.936018	21.038958	0.000000	-10.000000	-0.150000	13.650001	835.500000	1023.000000	1023.000000	2046.000000
46.919998	0.105254	62.204868	5.125957	28.503294	7.074489	21.501129	0.000000	-10.000000	-0.158333	14.016666	840.166687	1023.000000	1023.000000	2046.000000
46.939999	0.106987	63.229561	5.201416	28.973125	7.176567	21.878452	0.000000	-10.000000	-0.166667	14.383333	844.833313	1023.000000	1023.000000	2046.000000
46.959999	0.108127	63.902790	5.207963	29.358404	7.098094	22.238329	0.000000	-10.000000	-0.175000	14.550000	849.666687	1023.000000	1023.000000	2046.000000
46.980000	0.109836	64.913223	5.335648	29.843225	7.094545	22.639803	0.000000	-10.000000	-0.183333	14.666667	854.333313	1023.000000	1023.000000	2046.000000
47.000000	0.111548	65.924911	5.462302	30.271416	7.159255	23.031937	0.000000	-10.000000	-0.183333	14.600000	859.166687	1023.000000	1023.000000	2046.000000
47.020000	0.112677	66.591911	5.595240	30.523762	7.246747	23.226158	0.000000	-10.000000	-0.175000	14.500000	864.000000	1023.000000	1023.000000	2046.000000
47.040001	0.113192	66.896561	5.635203	30.814049	7.306718	23.140593	0.000000	-10.000000	-0.158333	14.183333	869.000000	1023.000000	1023.000000	2046.000000
47.060001	0.113371	67.002411	5.489858	31.116787	7.300397	23.095369	0.000000	-10.000000	-0.150000	13.766666	873.833313	1023.000000	1023.000000	2046.000000
47.080002	0.113510	67.084122	5.291523	31.556225	7.332294	22.904083	0.000000	-10.000000	-0.150000	13.516666	878.500000	1023.000000	1023.000000	2046.000000
47.099998	0.113694	67.193031	5.191335	31.801872	7.347829	22.851995	0.000000	-10.000000	-0.133333	13.016666	883.000000	1023.000000	1023.000000	2046.000000
47.119999	0.113519	67.089706	5.089273	31.961950	7.338557	22.699923	0.000000	-10.000000	-0.100000	12.133333	887.500000	1023.000000	1023.000000	2046.000000
47.139999	0.112747	66.633369	4.953595	31.999449	7.340848	22.339476	0.000000	-10.000000	-0.066667	10.933333	891.833313	1023.000000	1023.000000	2046.000000
47.160000	0.111388	65.830376	4.836828	31.897337	7.162172	21.934038	0.000000	-10.000000	-0.050000	9.733334	895.666687	1023.000000	1023.000000	2046.000000
47.180000	0.110375	65.231857	4.777636	31.789232	7.085425	21.579565	0.000000	-10.000000	-0.050000	8.883333	899.000000	1023.000000	1023.000000	2046.000000
47.200001	0.109876	64.936592	4.756670	31.710340	7.090805	21.378780	0.000000	-10.000000	-0.058333	8.700000	902.000000	1023.000000	1023.000000	2046.000000
47.220001	0.109871	64.933655	4.735946	31.702393	7.110486	21.384830	0.000000	-10.000000	-0.058333	9.150001	905.000000	1023.000000	1023.000000	2046.000000
47.240002	0.110144	65.095062	4.752770	31.896183	6.983985	21.462120	0.000000	-10.000000	-0.058333	9.766667	908.000000	1023.000000	1023.000000	2046.000000
47.259998	0.110403	65.248100	4.733561	32.105579	6.868407	21.540552	0.000000	-10.000000	-0.050000	9.966667	911.166687	1023.000000	1023.000000	2046.000000
47.279999	0.110902	65.543335	4.644020	32.358040	6.885702	21.655575	0.000000	-10.000000	-0.041667	9.466667	914.500000	1023.000000	1023.000000	2046.000000
47.299999	0.111293	65.773895	4.598957	32.580631	6.772604	21.821701	0.000000	-10.000000	-0.025000	8.350000	917.833313	1023.000000	1023.000000	2046.000000
47.320000	0.111571	65.938698	4.495465	32.852016	6.716308	21.874910	0.000000	-10.000000	-0.008333	6.733334	920.833313	1023.000000	1023.000000	2046.000000
47.340000	0.111780	66.061707	4.471011	32.949120	6.656948	21.984627	0.000000	-10.000000	0.000000	4.650000	923.333313	1023.000000	1023.000000	2046.000000
47.360001	0.111995	66.189316	4.399157	32.976242	6.672678	22.141241	0.000000	-10.000000	0.008333	2.400000	925.000000	1023.000000	1023.000000	2046.000000
47.380001	0.112025	66.206657	4.300682	32.956299	6.739648	22.210030	0.000000	-10.000000	0.016667	0.800000	925.833313	1023.000000	1023.000000	2046.000000
47.400002	0.112210	66.316322	4.267375	32.772072	6.883239	22.393637	0.000000	-10.000000	0.033333	-1.316667	926.000000	1023.000000	1023.000000	2046.000000
47.419998	0.112278	66.356277	4.277177	32.560150	6.962227	22.556725	0.000000	-10.000000	0.041667	-3.550000	926.000000	1023.000000	1023.000000	2046.000000
47.439999	0.112743	66.631401	4.363263	32.504116	7.125389	22.638638	0.000000	-10.000000	0.050000	-6.316667	926.000000	1023.000000	1023.000000	2046.000000
47.459999	0.113094	66.838753	4.630660	32.224758	7.223322	22.760010	0.000000	-10.000000	0.066667	-8.266666	926.000000	1023.000000	1023.000000	2046.000000
47.480000	0.112646	66.573715	4.811460	31.744240	7.381284	22.636728	0.000000	-10.000000	0.066667	-9.483334	926.000000	1023.000000	1023.000000	2046.000000
47.500000	0.110887	65.534309	4.825911	31.047451	7.356511	22.304438	0.000000	-10.000000	0.075000	-10.450000	926.000000	1023.000000	1023.000000	2046.000000
47.520000	0.109032	64.437637	4.655179	30.431417	7.360672	21.990370	0.000000	-10.000000	0.075000	-11.183333	926.000000	1023.000000	1023.000000	2046.000000
47.540001	0.107323	63.427620	4.492988	29.871790	7.184766	21.878078	0.000000	-10.000000	0.091667	-11.916667	919.000000	1023.000000	1023.000000	2046.000000
47.560001	0.105824	62.542248	4.360159	29.356281	7.105842	21.719967	0.000000	-10.000000	0.100000	-12.733334	910.666687	1023.000000	1023.000000	2046.000000
47.580002	0.104647	61.846272	4.337968	28.859602	7.042625	21.606075	0.000000	-10.000000	0.100000	-13.466667	900.666687	1023.000000	1023.000000	2046.000000
47.599998	0.103640	61.251102	4.325011	28.492615	6.932555	21.500921	0.000000	-10.000000	0.133333	-14.250000	896.166687	1023.000000	1023.000000	2046.000000
47.619999	0.103149	60.960846	4.407310	28.190346	6.863230	21.499958	0.000000	-10.000000	0.166667	-15.000000	891.333313	1023.000000	1023.000000	2046.000000
47.639999	0.102931	60.832207	4.515692	27.998520	6.873968	21.444029	0.000000	-10.000000	0.200000	-15.683333	886.500000	1023.000000	1023.000000	2046.000000
47.660000	0.102814	60.763252	4.621784	27.827505	6.974651	21.339312	0.000000	-10.000000	0.200000	-16.250000	881.166687	1023.000000	1023.000000	2046.000000
47.680000	0.102718	60.706543	4.854699	27.508787	7.038183	21.304871	0.000000	-10.000000	0.200000	-16.466667	875.833313	1023.000000	1023.000000	2046.000000
47.700001	0.102734	60.715878	5.047138	27.250406	7.158419	21.259916	0.000000	-10.000000	0.200000	-16.550001	870.166687	1023.000000	1023.000000	2046.000000
47.720001	0.103195	60.987984	5.279844	27.044046	7.318384	21.345709	0.000000	-10.000000	0.200000	-16.750000	864.833313	1023.000000	1023.000000	2046.000000
47.740002	0.103429	61.126572	5.511791	26.762907	7.402044	21.449827	0.000000	-10.000000	0.200000	-16.916668	859.166687	1023.000000	1023.000000	2046.000000
47.759998	0.103316	61.060028	5.599513	26.468868	7.484871	21.506777	0.000000	-10.000000	0.200000	-17.366667	853.500000	1023.000000	1023.000000	2046.000000
47.779999	0.103040	60.896824	5.719686	26.143618	7.507113	21.526407	0.000000	-10.000000	0.200000	-17.683334	847.500000	1023.000000	1023.000000	2046.000000
47.799999	0.102420	60.530327	5.778205	25.705690	7.604791	21.441643	0.000000	-10.000000	0.216667	-18.283333	841.500000	1023.000000	1023.000000	2046.000000
47.820000	0.100791	59.567600	5.802450	25.051365	7.540312	21.173475	0.000000	-10.000000	0.266667	-18.916666	835.500000	1023.000000	1023.000000	2046.000000
47.840000	0.098334	58.115471	5.689008	24.343327	7.392002	20.691135	0.000000	-10.000000	0.316667	-19.750000	829.166687	1023.000000	1023.000000	2046.000000
47.860001	0.096175	56.839203	5.419232	23.828054	7.349800	20.242119	0.000000	-10.000000	0.350000	-20.549999	822.666687	1023.000000	1023.000000	2046.000000
47.880001	0.094233	55.691437	5.213233	23.430670	7.166076	19.881456	0.000000	-10.000000	0.341667	-21.166666	815.833313	1023.000000	1023.000000	2046.000000
47.900002	0.092985	54.954353	5.163830	23.084145	7.060921	19.645456	0.000000	-10.000000	0.341667	-21.533333	808.833313	1023.000000	1023.000000	2046.000000
47.919998	0.091750	54.224354	5.155827	22.739832	7.040844	19.287851	0.000000	-10.000000	0.341667	-21.716667	801.666687	1023.000000	1023.000000	2046.000000
47.939999	0.090248	53.336403	5.134117	22.328417	7.058119	18.815750	0.000000	-10.000000	0.350000	-21.933334	794.333313	1023.000000	1023.000000	2046.000000
47.959999	0.088409	52.250011	5.013231	21.966591	7.046318	18.223873	0.000000	-10.000000	0.333333	-21.933334	787.000000	1023.000000	1023.000000	2046.000000
47.980000	0.085574	50.574497	4.799195	21.403065	6.923048	17.449190	0.000000	-10.000000	0.333333	-21.766666	779.666687	1023.000000	1023.000000	2046.000000
48.000000	0.083181	49.160194	4.681126	20.749611	6.865505	16.863955	0.000000	-10.000000	0.316667	-21.233334	772.333313	1023.000000	1023.000000	2046.000000
48.020000	0.081069	47.911823	4.574896	20.202698	6.785209	16.349018	0.000000	-10.000000	0.316667	-20.566668	765.333313	1023.000000	1023.000000	2046.000000
48.040001	0.079405	46.928131	4.519159	19.728531	6.660562	16.019882	0.000000	-10.000000	0.300000	-19.966667	758.333313	1023.000000	1023.000000	2046.000000
48.060001	0.078012	46.105377	4.455221	19.318184	6.591961	15.740013	0.000000	-10.000000	0.300000	-19.583334	751.833313	1023.000000	1023.000000	2046.000000
48.080002	0.076544	45.237499	4.399716	18.862577	6.435919	15.539287	0.000000	-10.000000	0.300000	-19.533333	745.166687	1023.000000	1023.000000	2046.000000
48.099998	0.075170	44.425518	4.324372	18.569946	6.252196	15.279002	0.000000	-10.000000	0.300000	-19.833334	738.666687	1023.000000	1023.000000	2046.000000
48.119999	0.074148	43.821251	4.211688	18.294586	6.205817	15.109161	0.000000	-10.000000	0.308333	-20.100000	732.000000	1023.000000	1023.000000	2046.000000
48.139999	0.072929	43.100891	4.100134	18.018927	6.078326	14.903505	0.000000	-10.000000	0.325000	-20.600000	725.333313	1023.000000	1023.000000	2046.000000
48.160000	0.072236	42.691574	4.044182	17.750336	6.035683	14.861376	0.000000	-10.000000	0.341667	-20.766666	718.500000	1023.000000	1023.000000	2046.000000
48.180000	0.071043	41.986420	3.962037	17.325254	5.983433	14.715697	0.000000	-10.000000	0.350000	-21.299999	711.500000	1023.000000	1023.000000	2046.000000
48.200001	0.070000	41.369793	3.910717	16.810799	5.959333	14.688943	0.000000	-10.000000	0.350000	-21.466667	704.333313	1023.000000	1023.000000	2046.000000
48.220001	0.069459	41.050381	3.951895	16.321949	6.100629	14.675905	0.000000	-10.000000	0.358333	-21.933334	697.166687	1023.000000	1023.000000	2046.000000
48.240002	0.069079	40.825695	4.016240	15.968833	6.306204	14.534417	0.000000	-10.000000	0.358333	-22.166668	689.833313	1023.000000	1023.000000	2046.000000
48.259998	0.068424	40.438545	4.157679	15.530836	6.413395	14.336637	0.000000	-10.000000	0.358333	-22.483334	682.500000	1023.000000	1023.000000	2046.000000
48.279999	0.067402	39.834671	4.383754	14.871363	6.489128	14.090427	0.000000	-10.000000	0.358333	-22.700001	675.000000	1023.000000	1023.000000	2046.000000
48.299999	0.065323	38.605869	4.510695	14.044661	6.434116	13.616396	0.000000	-10.000000	0.366667	-22.633333	667.500000	1023.000000	1023.000000	2046.000000
48.320000	0.062932	37.192867	4.518047	13.197224	6.369219	13.108377	0.000000	-10.000000	0.366667	-22.633333	659.833313	1023.000000	1023.000000	2046.000000
48.340000	0.060622	35.827568	4.465975	12.373396	6.293130	12.695067	0.000000	-10.000000	0.375000	-22.416668	652.333313	1023.000000	1023.000000	2046.000000
48.360001	0.058402	34.515732	4.404595	11.641689	6.190910	12.278537	0.000000	-10.000000	0.383333	-22.500000	644.666687	1023.000000	1023.000000	2046.000000
48.380001	0.056208	33.218868	4.371365	10.916064	6.022261	11.909178	0.000000	-10.000000	0.400000	-22.533333	639.666687	1023.000000	1023.000000	2046.000000
48.400002	0.054457	32.183884	4.282100	10.249872	6.062196	11.589714	0.000000	-10.000000	0.400000	-22.850000	632.000000	1023.000000	1023.000000	2046.000000
48.419998	0.053292	31.495441	4.278742	9.857205	6.156577	11.202917	0.000000	-10.000000	0.400000	-23.150000	624.500000	1023.000000	1023.000000	2046.000000
48.439999	0.052354	30.941311	4.259452	9.471849	6.320945	10.889064	0.000000	-10.000000	0.391667	-23.366667	614.500000	1023.000000	1023.000000	2046.000000
48.459999	0.051615	30.504448	4.381763	9.100692	6.412657	10.609335	0.000000	-10.000000	0.391667	-23.400002	606.833313	1023.000000	1023.000000	2046.000000
48.480000	0.050680	29.951691	4.622227	8.643251	6.371222	10.314989	0.000000	-10.000000	0.391667	-23.283335	599.000000	1023.000000	1023.000000	2046.000000
48.500000	0.049932	29.509893	4.830017	8.292266	6.354568	10.033042	0.000000	-10.000000	0.383333	-23.250000	591.000000	1023.000000	1023.000000	2046.000000
48.520000	0.049131	29.036522	5.013455	7.892272	6.368079	9.762715	0.000000	-10.000000	0.366667	-23.033335	583.166687	1023.000000	1023.000000	2046.000000
48.540001	0.048301	28.545843	5.177087	7.643132	6.315558	9.410067	0.000000	-10.000000	0.358333	-22.683334	575.500000	1023.000000	1023.000000	2046.000000
48.560001	0.047939	28.331881	5.286567	7.518199	6.339721	9.187392	0.000000	-10.000000	0.358333	-22.483334	568.000000	1023.000000	1023.000000	2046.000000
48.580002	0.048269	28.526794	5.438972	7.419602	6.483403	9.184817	0.000000	-10.000000	0.350000	-22.266666	560.500000	1023.000000	1023.000000	2046.000000
48.599998	0.048391	28.599140	5.562555	7.290876	6.607783	9.137926	0.000000	-10.000000	0.341667	-22.183334	553.000000	1023.000000	1023.000000	2046.000000
48.619999	0.048313	28.552940	5.646562	7.058372	6.790251	9.057755	0.000000	-10.000000	0.341667	-21.966667	545.500000	1023.000000	1023.000000	2046.000000
48.639999	0.047726	28.205856	5.745805	6.708802	6.850807	8.900443	0.000000	-10.000000	0.350000	-21.883333	538.166687	1023.000000	1023.000000	2046.000000
48.660000	0.047159	27.870922	5.849089	6.404674	6.927514	8.689645	0.000000	-10.000000	0.350000	-21.933334	531.000000	1023.000000	1023.000000	2046.000000
48.680000	0.046217	27.314081	5.979314	5.937558	6.912289	8.484922	0.000000	-10.000000	0.366667	-22.283335	523.666687	1023.000000	1023.000000	2046.000000
48.700001	0.044399	26.239944	6.022737	5.323310	6.980872	7.913026	0.000000	-10.000000	0.366667	-22.716667	516.333313	1023.000000	1023.000000	2046.000000
48.720001	0.041951	24.793295	5.901773	4.813134	6.896808	7.181581	0.000000	-10.000000	0.375000	-23.083334	508.666656	1023.000000	1023.000000	2046.000000
48.740002	0.039824	23.536274	5.662580	4.457781	6.739710	6.676204	0.000000	-10.000000	0.375000	-23.133333	501.000000	1023.000000	1023.000000	2046.000000
48.759998	0.037827	22.355947	5.523742	4.035108	6.568735	6.228364	0.000000	-10.000000	0.375000	-23.116667	493.166656	1023.000000	1023.000000	2046.000000
48.779999	0.035804	21.160120	5.469052	3.636183	6.275664	5.779221	0.000000	-10.000000	0.366667	-23.066668	485.500000	1023.000000	1023.000000	2046.000000
48.799999	0.034287	20.263359	5.378865	3.422169	6.157807	5.304518	0.000000	-10.000000	0.350000	-22.850000	477.833344	1023.000000	1023.000000	2046.000000
48.820000	0.032453	19.179502	5.237012	3.188673	6.075469	4.678349	0.000000	-10.000000	0.358333	-22.633333	470.166656	1023.000000	1023.000000	2046.000000
48.840000	0.029775	17.597208	5.007334	2.817149	5.883318	3.889406	0.000000	-10.000000	0.350000	-22.183332	462.500000	1023.000000	1023.000000	2046.000000
48.860001	0.027404	16.195772	4.816582	2.351241	5.696911	3.331038	0.000000	-10.000000	0.350000	-21.666666	455.166656	1023.000000	1023.000000	2046.000000
48.880001	0.025411	15.017865	4.606925	1.931742	5.619832	2.859366	0.000000	-10.000000	0.333333	-21.050001	448.000000	1023.000000	1023.000000	2046.000000
48.900002	0.023427	13.845326	4.407678	1.562284	5.458401	2.416963	0.000000	-10.000000	0.325000	-20.700001	441.000000	1023.000000	1023.000000	2046.000000
48.919998	0.021756	12.858071	4.154803	1.248535	5.388961	2.065772	0.000000	-10.000000	0.316667	-20.650002	434.000000	1023.000000	1023.000000	2046.000000
48.939999	0.020439	12.079282	4.014755	0.886434	5.301526	1.876567	0.000000	-10.000000	0.316667	-20.716667	427.000000	1023.000000	1023.000000	2046.000000
48.959999	0.019159	11.323186	3.873954	0.556809	5.270201	1.622222	0.000000	-10.000000	0.325000	-20.866667	420.166656	1023.000000	1023.000000	2046.000000
48.980000	0.018248	10.784743	3.757635	0.280281	5.283505	1.463322	0.000000	-10.000000	0.333333	-20.983334	413.166656	1023.000000	1023.000000	2046.000000
49.000000	0.017167	10.145412	3.616668	-0.012821	5.287785	1.253780	0.000000	-10.000000	0.325000	-21.150000	406.166656	1023.000000	1023.000000	2046.000000
49.020000	0.016319	9.644720	3.496460	-0.216934	5.263630	1.101564	0.000000	-10.000000	0.316667	-21.216667	401.333344	1023.000000	1023.000000	2046.000000
49.040001	0.015683	9.268648	3.478719	-0.469252	5.263299	0.995882	0.000000	-10.000000	0.316667	-21.333334	394.333344	1023.000000	1023.000000	2046.000000
49.060001	0.014657	8.662034	3.560845	-0.841394	5.035090	0.907492	0.000000	-10.000000	0.333333	-21.450001	387.333344	1023.000000	1023.000000	2046.000000
49.080002	0.014025	8.288930	3.696158	-1.345470	4.998342	0.939900	0.000000	-10.000000	0.350000	-21.550001	377.833344	1023.000000	1023.000000	2046.000000
49.099998	0.013697	8.095165	3.793820	-1.597196	4.986417	0.912123	0.000000	-10.000000	0.350000	-21.566668	373.000000	1023.000000	1023.000000	2046.000000
49.119999	0.013680	8.084649	3.920463	-1.830019	5.141479	0.852726	0.000000	-10.000000	0.341667	-21.516668	365.666656	1023.000000	1023.000000	2046.000000
49.139999	0.013462	7.955819	4.084797	-2.191052	5.311928	0.750146	0.000000	-10.000000	0.341667	-21.316668	358.500000	1023.000000	1023.000000	2046.000000
49.160000	0.012544	7.413446	4.124656	-2.684840	5.495667	0.477964	0.000000	-10.000000	0.333333	-21.133333	349.000000	1023.000000	1023.000000	2046.000000
49.180000	0.011221	6.631836	4.108428	-3.239753	5.520339	0.242822	0.000000	-10.000000	0.333333	-20.983334	344.333344	1023.000000	1023.000000	2046.000000
49.200001	0.009735	5.753366	4.059175	-3.754134	5.467549	-0.019224	0.000000	-10.000000	0.316667	-20.950001	337.333344	1023.000000	1023.000000	2046.000000
49.220001	0.008261	4.882379	4.073215	-4.273343	5.306379	-0.223872	0.000000	-10.000000	0.308333	-20.750000	330.333344	1023.000000	1023.000000	2046.000000
49.240002	0.006582	3.890130	4.079014	-4.863258	5.098091	-0.423717	0.000000	-10.000000	0.300000	-20.533333	321.000000	1023.000000	1023.000000	2046.000000
49.259998	0.004906	2.899681	4.004948	-5.364137	4.901060	-0.642190	0.000000	-10.000000	0.300000	-20.366667	316.333344	1023.000000	1023.000000	2046.000000
49.279999	0.003983	2.353984	3.844899	-5.662776	4.905994	-0.734134	0.000000	-10.000000	0.300000	-20.333334	311.833344	1023.000000	1023.000000	2046.000000
49.299999	0.003477	2.054816	3.729996	-5.732952	4.846875	-0.789103	0.000000	-10.000000	0.300000	-20.383333	305.000000	1023.000000	1023.000000	2046.000000
49.320000	0.003096	1.829779	3.696628	-5.880598	4.818755	-0.805006	0.000000	-10.000000	0.300000	-20.433334	298.166656	1023.000000	1023.000000	2046.000000
49.340000	0.002835	1.675642	3.685607	-5.913401	4.816926	-0.913491	0.000000	-10.000000	0.300000	-20.466667	289.000000	1023.000000	1023.000000	2046.000000
49.360001	0.002617	1.546586	3.679035	-6.009820	4.861421	-0.984051	0.000000	-10.000000	0.300000	-20.383333	282.166656	1023.000000	1023.000000	2046.000000
49.380001	0.002370	1.400745	3.735883	-6.065492	4.853954	-1.123601	0.000000	-10.000000	0.300000	-20.299999	275.333344	1023.000000	1023.000000	2046.000000
49.400002	0.001894	1.119240	3.817754	-6.247658	4.729507	-1.180364	0.000000	-10.000000	0.300000	-20.100000	270.833344	1023.000000	1023.000000	2046.000000
49.419998	0.001570	0.928157	3.905815	-6.461166	4.681011	-1.197502	0.000000	-10.000000	0.275000	-19.650000	264.333344	1023.000000	1023.000000	2046.000000
49.439999	0.001291	0.762749	3.872837	-6.529873	4.673505	-1.253720	0.000000	-10.000000	0.250000	-19.200001	257.833344	1023.000000	1023.000000	2046.000000
49.459999	0.001249	0.738299	3.860549	-6.509527	4.743123	-1.355845	0.000000	-10.000000	0.233333	-18.683332	251.333328	1023.000000	1023.000000	2046.000000
49.480000	0.001400	0.827293	3.917141	-6.485470	4.776674	-1.381051	0.000000	-10.000000	0.233333	-18.366667	245.000000	1023.000000	1023.000000	2046.000000
49.500000	0.001867	1.103601	3.971636	-6.356190	4.830220	-1.342065	0.000000	-10.000000	0.225000	-17.933334	236.666672	1023.000000	1023.000000	2046.000000
49.520000	0.002062	1.218704	3.961061	-6.272128	4.801885	-1.272114	0.000000	-10.000000	0.208333	-17.716667	230.500000	1023.000000	1023.000000	2046.000000
49.540001	0.001726	1.020190	3.910887	-6.273815	4.710388	-1.327269	0.000000	-10.000000	0.208333	-17.683334	226.500000	1023.000000	1023.000000	2046.000000
49.560001	0.001424	0.841334	3.873963	-6.342734	4.631689	-1.321584	0.000000	-10.000000	0.208333	-17.650000	222.500000	1023.000000	1023.000000	2046.000000
49.580002	0.001078	0.637200	3.812504	-6.431198	4.571616	-1.315722	0.000000	-10.000000	0.200000	-17.483334	214.833328	1023.000000	1023.000000	2046.000000
49.599998	0.000651	0.385005	3.851878	-6.671418	4.389194	-1.184649	0.000000	-10.000000	0.183333	-17.233334	209.166672	1023.000000	1023.000000	2046.000000
49.619999	0.000836	0.494245	3.857834	-6.674747	4.498975	-1.187817	0.000000	-10.000000	0.183333	-17.066668	203.500000	1023.000000	1023.000000	2046.000000
49.639999	-0.000110	-0.065240	3.755493	-6.841907	4.523495	-1.502321	0.000000	-10.000000	0.175000	-16.916666	197.833328	1023.000000	1023.000000	2046.000000
49.660000	-0.001404	-0.829989	3.528163	-6.814251	4.379918	-1.923819	0.000000	-10.000000	0.183333	-16.666666	190.166672	1023.000000	1023.000000	2046.000000
49.680000	-0.002726	-1.611332	3.290659	-6.876913	4.170313	-2.195391	0.000000	-10.000000	0.183333	-16.450001	184.500000	1023.000000	1023.000000	2046.000000
49.700001	-0.004084	-2.413587	3.050355	-6.990444	3.944217	-2.417715	0.000000	-10.000000	0.191667	-16.150000	178.833328	1023.000000	1023.000000	2046.000000
49.720001	-0.005246	-3.100657	2.828091	-7.035179	3.767133	-2.660702	0.000000	-10.000000	0.183333	-15.950000	175.166672	1023.000000	1023.000000	2046.000000
49.740002	-0.006493	-3.837499	2.579610	-7.078709	3.694517	-3.032917	0.000000	-10.000000	0.166667	-15.666667	169.833328	1023.000000	1023.000000	2046.000000
49.759998	-0.008356	-4.938201	2.305441	-7.248290	3.524541	-3.519893	0.000000	-10.000000	0.158333	-15.216667	166.500000	1023.000000	1023.000000	2046.000000
49.779999	-0.010109	-5.974439	2.015369	-7.452409	3.328207	-3.865606	0.000000	-10.000000	0.133333	-14.216667	160.000000	1023.000000	1023.000000	2046.000000
49.799999	-0.011646	-6.882654	1.757779	-7.686321	3.162864	-4.116976	0.000000	-10.000000	0.116667	-13.300000	155.166672	1023.000000	1023.000000	2046.000000
49.820000	-0.012932	-7.642995	1.544468	-7.870085	2.999731	-4.317109	0.000000	-10.000000	0.100000	-12.650000	150.666672	1023.000000	1023.000000	2046.000000
49.840000	-0.013845	-8.182693	1.299019	-7.924245	2.905689	-4.463155	0.000000	-10.000000	0.091667	-12.633333	148.000000	1023.000000	1023.000000	2046.000000
49.860001	-0.014766	-8.726904	1.047340	-8.015655	2.752212	-4.510801	0.000000	-10.000000	0.091667	-12.400000	143.833328	1023.000000	1023.000000	2046.000000
49.880001	-0.015529	-9.177670	0.868224	-8.129453	2.610595	-4.527036	0.000000	-10.000000	0.075000	-12.166667	138.166672	1023.000000	1023.000000	2046.000000
49.900002	-0.015999	-9.455264	0.742817	-8.255887	2.469501	-4.411695	0.000000	-10.000000	0.066667	-11.850000	133.833328	1023.000000	1023.000000	2046.000000
49.919998	-0.016548	-9.780161	0.607424	-8.303880	2.358778	-4.442484	0.000000	-10.000000	0.050000	-11.733334	129.833328	1023.000000	1023.000000	2046.000000
49.939999	-0.016770	-9.911297	0.383667	-8.247687	2.346316	-4.393593	0.000000	-10.000000	0.050000	-11.583333	127.500000	1023.000000	1023.000000	2046.000000
49.959999	-0.016646	-9.837846	0.284315	-8.226316	2.403939	-4.299784	0.000000	-10.000000	0.050000	-11.400000	123.833336	1023.000000	1023.000000	2046.000000
49.980000	-0.016743	-9.895052	0.337720	-8.257745	2.341738	-4.316765	0.000000	-10.000000	0.050000	-11.283334	120.000000	1023.000000	1023.000000	2046.000000
50.000000	-0.016566	-9.790500	0.410438	-8.444574	2.373248	-4.129611	0.000000	-10.000000	0.058333	-11.383333	116.000000	1023.000000	1023.000000	2046.000000
50.020000	-0.016253	-9.605370	0.555287	-8.491874	2.414354	-4.083138	0.000000	-10.000000	0.066667	-11.583334	112.000000	1023.000000	1023.000000	2046.000000
50.040001	-0.016150	-9.544507	0.721144	-8.726191	2.449003	-3.988464	0.000000	-10.000000	0.075000	-11.816667	108.000000	1023.000000	1023.000000	2046.000000
50.060001	-0.016179	-9.561843	0.963543	-9.055642	2.496839	-3.966582	0.000000	-10.000000	0.075000	-11.833334	104.000000	1023.000000	1023.000000	2046.000000
50.080002	-0.016588	-9.803612	1.105509	-9.474047	2.586831	-4.021906	0.000000	-10.000000	0.066667	-11.716667	100.166664	1023.000000	1023.000000	2046.000000
50.099998	-0.017166	-10.144873	1.175004	-9.835106	2.651047	-4.135817	0.000000	-10.000000	0.066667	-11.516666	96.500000	1023.000000	1023.000000	2046.000000
50.119999	-0.017989	-10.631602	1.121804	-10.123986	2.648708	-4.278128	0.000000	-10.000000	0.058333	-11.466666	92.833336	1023.000000	1023.000000	2046.000000
50.139999	-0.018793	-11.106376	1.040201	-10.286078	2.569679	-4.430178	0.000000	-10.000000	0.058333	-11.383333	89.000000	1023.000000	1023.000000	2046.000000
50.160000	-0.019833	-11.721428	0.949276	-10.635027	2.453346	-4.489023	0.000000	-10.000000	0.050000	-10.983334	85.000000	1023.000000	1023.000000	2046.000000
50.180000	-0.020735	-12.254606	0.920656	-10.879160	2.292501	-4.588604	0.000000	-10.000000	0.050000	-10.550000	81.333336	1023.000000	1023.000000	2046.000000
50.200001	-0.021440	-12.671195	0.805355	-10.998425	2.185075	-4.663200	0.000000	-10.000000	0.050000	-10.033334	77.833336	1023.000000	1023.000000	2046.000000
50.220001	-0.021786	-12.875371	0.732997	-11.043724	2.079319	-4.643962	0.000000	-10.000000	0.050000	-9.733334	74.500000	1023.000000	1023.000000	2046.000000
50.240002	-0.021764	-12.862329	0.615384	-10.979040	2.038868	-4.537542	0.000000	-10.000000	0.050000	-9.416667	71.166664	1023.000000	1023.000000	2046.000000
50.259998	-0.021390	-12.641739	0.557448	-10.794507	2.056868	-4.461548	0.000000	-10.000000	0.050000	-9.366667	68.000000	1023.000000	1023.000000	2046.000000
50.279999	-0.021086	-12.461787	0.605020	-10.717906	2.129105	-4.478005	0.000000	-10.000000	0.050000	-9.366667	65.000000	1023.000000	1023.000000	2046.000000
50.299999	-0.020875	-12.337371	0.691756	-10.686260	2.127514	-4.470380	0.000000	-10.000000	0.058333	-9.316667	61.833332	1023.000000	1023.000000	2046.000000
50.320000	-0.020697	-12.231842	0.763641	-10.700901	2.135156	-4.429739	0.000000	-10.000000	0.058333	-8.933333	58.666668	1023.000000	1023.000000	2046.000000
50.340000	-0.020777	-12.279174	0.836299	-10.790267	2.107413	-4.432618	0.000000	-10.000000	0.058333	-8.316667	55.500000	1023.000000	1023.000000	2046.000000
50.360001	-0.020551	-12.145476	0.847320	-10.762234	2.134952	-4.365514	0.000000	-10.000000	0.033333	-7.583333	52.833332	1023.000000	1023.000000	2046.000000
50.380001	-0.020434	-12.076279	0.871343	-10.675765	2.118385	-4.390242	0.000000	-10.000000	0.025000	-6.916667	50.333332	1023.000000	1023.000000	2046.000000
50.400002	-0.020150	-11.908840	0.964633	-10.617107	2.061954	-4.318320	0.000000	-10.000000	0.008333	-6.350000	48.000000	1023.000000	1023.000000	2046.000000
50.419998	-0.019301	-11.406755	1.064657	-10.395841	2.115871	-4.191443	0.000000	-10.000000	0.008333	-5.800000	45.666668	1023.000000	1023.000000	2046.000000
50.439999	-0.018339	-10.838603	1.157758	-10.145431	2.201764	-4.052694	0.000000	-10.000000	0.008333	-5.366667	43.833332	1023.000000	1023.000000	2046.000000
50.459999	-0.017849	-10.548522	1.132874	-9.933331	2.259394	-4.007460	0.000000	-10.000000	0.016667	-5.050000	42.166668	1023.000000	1023.000000	2046.000000
50.480000	-0.017387	-10.275434	1.136020	-9.855319	2.363263	-3.919398	0.000000	-10.000000	0.016667	-4.833333	40.500000	1023.000000	1023.000000	2046.000000
50.500000	-0.017462	-10.320219	1.209787	-9.923888	2.260137	-3.866254	0.000000	-10.000000	0.008333	-4.583333	38.833332	1023.000000	1023.000000	2046.000000
50.520000	-0.017135	-10.126968	1.253891	-9.901911	2.254028	-3.732975	0.000000	-10.000000	0.000000	-4.066667	37.333332	1023.000000	1023.000000	2046.000000
50.540001	-0.016714	-9.877700	1.351088	-9.913551	2.193748	-3.508984	0.000000	-10.000000	0.008333	-3.166667	36.166668	1023.000000	1023.000000	2046.000000
50.560001	-0.016393	-9.688278	1.378594	-9.757362	2.214400	-3.523909	0.000000	-10.000000	0.000000	-2.133333	35.333332	1023.000000	1023.000000	2046.000000
50.580002	-0.017195	-10.162538	1.319408	-9.816299	2.118524	-3.784169	0.000000	-10.000000	-0.008333	-1.033333	35.000000	1023.000000	1023.000000	2046.000000
50.599998	-0.017827	-10.535604	1.134342	-9.770254	2.043067	-3.942758	0.000000	-10.000000	-0.016667	-0.400000	35.000000	1023.000000	1023.000000	2046.000000
50.619999	-0.018394	-10.870914	0.988190	-9.661342	1.985185	-4.182948	0.000000	-10.000000	-0.008333	0.000000	35.000000	1023.000000	1023.000000	2046.000000
50.639999	-0.018916	-11.179311	0.750319	-9.647655	2.097086	-4.379062	0.000000	-10.000000	-0.016667	0.550000	35.000000	1023.000000	1023.000000	2046.000000
50.660000	-0.019576	-11.569700	0.636616	-9.632151	2.063634	-4.637799	0.000000	-10.000000	-0.016667	1.000000	35.000000	1023.000000	1023.000000	2046.000000
50.680000	-0.020736	-12.254873	0.492046	-9.730397	1.945577	-4.962099	0.000000	-10.000000	-0.025000	1.483333	35.000000	1023.000000	1023.000000	2046.000000
50.700001	-0.022351	-13.209193	0.288767	-9.896842	1.675972	-5.277091	0.000000	-10.000000	-0.016667	1.616667	35.000000	1023.000000	1023.000000	2046.000000
50.720001	-0.023695	-14.003683	0.002188	-10.048607	1.484679	-5.441944	0.000000	-10.000000	-0.025000	2.116667	35.000000	1023.000000	1023.000000	2046.000000
50.740002	-0.024683	-14.587424	-0.221350	-10.093560	1.370278	-5.642792	0.000000	-10.000000	-0.016667	2.716667	35.000000	1023.000000	1023.000000	2046.000000
50.759998	-0.025592	-15.124988	-0.412353	-10.127275	1.195141	-5.780500	0.000000	-10.000000	-0.016667	3.133333	35.000000	1023.000000	1023.000000	2046.000000
50.779999	-0.026151	-15.455168	-0.584633	-10.129451	1.093720	-5.834803	0.000000	-10.000000	-0.008333	3.100000	35.000000	1023.000000	1023.000000	2046.000000
50.799999	-0.026570	-15.702838	-0.795568	-10.111475	1.009527	-5.805321	0.000000	-10.000000	-0.008333	2.750000	35.000000	1023.000000	1023.000000	2046.000000
50.820000	-0.026852	-15.869489	-0.910654	-10.170168	0.990506	-5.779173	0.000000	-10.000000	0.000000	2.250000	35.000000	1023.000000	1023.000000	2046.000000
50.840000	-0.026935	-15.918633	-0.974925	-10.161841	0.925191	-5.707057	0.000000	-10.000000	0.000000	1.550000	35.000000	1023.000000	1023.000000	2046.000000
50.860001	-0.027047	-15.984492	-1.162251	-10.118844	0.953582	-5.656980	0.000000	-10.000000	0.000000	0.816667	35.000000	1023.000000	1023.000000	2046.000000
50.880001	-0.026991	-15.951927	-1.177458	-10.066422	0.856799	-5.564845	0.000000	-10.000000	0.000000	0.216667	35.000000	1023.000000	1023.000000	2046.000000
50.900002	-0.026791	-15.833398	-1.232972	-10.029608	0.907854	-5.478672	0.000000	-10.000000	0.000000	0.000000	35.000000	1023.000000	1023.000000	2046.000000
50.919998	-0.026403	-15.603989	-1.260433	-10.000253	1.017578	-5.360882	0.000000	-10.000000	0.000000	-0.616667	35.000000	1023.000000	1023.000000	2046.000000
50.939999	-0.025940	-15.330541	-1.174815	-10.054188	1.176625	-5.278164	0.000000	-10.000000	0.008333	-1.416667	35.000000	1023.000000	1023.000000	2046.000000
50.959999	-0.025484	-15.060894	-0.963949	-10.118888	1.193287	-5.171345	0.000000	-10.000000	0.008333	-2.500000	34.500000	1023.000000	1023.000000	2046.000000
50.980000	-0.024844	-14.683049	-0.674334	-10.297851	1.301716	-5.012581	0.000000	-10.000000	0.008333	-3.150000	33.666668	1023.000000	1023.000000	2046.000000
51.000000	-0.024783	-14.646505	-0.406037	-10.511534	1.344768	-5.073702	0.000000	-10.000000	0.000000	-3.733333	32.333332	1023.000000	1023.000000	2046.000000
51.020000	-0.024721	-14.610382	-0.071985	-10.890167	1.419837	-5.068067	0.000000	-10.000000	0.000000	-4.066667	31.000000	1023.000000	1023.000000	2046.000000
51.040001	-0.025150	-14.863812	0.018524	-11.230624	1.485441	-5.137152	0.000000	-10.000000	0.000000	-4.250000	29.666666	1023.000000	1023.000000	2046.000000
51.060001	-0.025651	-15.159516	0.060542	-11.427043	1.463329	-5.256344	0.000000	-10.000000	0.000000	-4.333333	28.166666	1023.000000	1023.000000	2046.000000
51.080002	-0.026039	-15.389218	0.037075	-11.573644	1.410771	-5.263422	0.000000	-10.000000	0.000000	-4.216667	26.833334	1023.000000	1023.000000	2046.000000
51.099998	-0.026420	-15.614199	-0.063724	-11.763591	1.477646	-5.264530	0.000000	-10.000000	0.000000	-3.866667	25.333334	1023.000000	1023.000000	2046.000000
51.119999	-0.027135	-16.036610	-0.125916	-11.932151	1.386625	-5.365169	0.000000	-10.000000	0.000000	-3.516667	24.166666	1023.000000	1023.000000	2046.000000
51.139999	-0.027372	-16.177040	-0.237466	-11.977509	1.445850	-5.407917	0.000000	-10.000000	0.008333	-3.283333	23.000000	1023.000000	1023.000000	2046.000000
51.160000	-0.027318	-16.145000	-0.282444	-11.931521	1.432353	-5.363387	0.000000	-10.000000	0.008333	-3.183333	21.833334	1023.000000	1023.000000	2046.000000
51.180000	-0.027237	-16.096889	-0.276273	-11.892860	1.360039	-5.287796	0.000000	-10.000000	0.008333	-3.166667	20.666666	1023.000000	1023.000000	2046.000000
51.200001	-0.026919	-15.908873	-0.175645	-11.803317	1.282253	-5.212163	0.000000	-10.000000	0.000000	-3.400000	19.500000	1023.000000	1023.000000	2046.000000
51.220001	-0.026543	-15.686968	-0.077988	-11.754444	1.296638	-5.151173	0.000000	-10.000000	-0.008333	-3.750000	18.500000	1023.000000	1023.000000	2046.000000
51.240002	-0.026441	-15.626881	0.036506	-11.711152	1.198108	-5.150342	0.000000	-10.000000	0.000000	-3.883333	17.333334	1023.000000	1023.000000	2046.000000
51.259998	-0.025915	-15.316012	0.126804	-11.699009	1.289794	-5.033601	0.000000	-10.000000	0.000000	-3.666667	16.000000	1023.000000	1023.000000	2046.000000
51.279999	-0.025599	-15.129201	0.210993	-11.664763	1.302789	-4.978220	0.000000	-10.000000	0.008333	-3.233333	14.666667	1023.000000	1023.000000	2046.000000
51.299999	-0.025550	-15.100162	0.255323	-11.653407	1.264395	-4.966473	0.000000	-10.000000	-0.008333	-2.583333	13.500000	1023.000000	1023.000000	2046.000000
51.320000	-0.025057	-14.808593	0.277258	-11.514828	1.361903	-4.932926	0.000000	-10.000000	-0.008333	-1.500000	12.666667	1023.000000	1023.000000	2046.000000
51.340000	-0.024708	-14.602231	0.361049	-11.452931	1.385947	-4.896295	0.000000	-10.000000	-0.016667	-0.583333	12.166667	1023.000000	1023.000000	2046.000000
51.360001	-0.023993	-14.179621	0.432881	-11.320147	1.491884	-4.784240	0.000000	-10.000000	-0.008333	0.000000	12.000000	1023.000000	1023.000000	2046.000000
51.380001	-0.023069	-13.633574	0.583467	-11.081473	1.539254	-4.674823	0.000000	-10.000000	-0.008333	0.000000	12.000000	1023.000000	1023.000000	2046.000000
51.400002	-0.022227	-13.136011	0.639405	-10.910463	1.608293	-4.473247	0.000000	-10.000000	0.000000	0.000000	12.000000	1023.000000	1023.000000	2046.000000
51.419998	-0.021663	-12.802991	0.634532	-10.737771	1.643075	-4.342826	0.000000	-10.000000	0.000000	0.516667	12.000000	1023.000000	1023.000000	2046.000000
51.439999	-0.021142	-12.495189	0.577448	-10.572460	1.762105	-4.262281	0.000000	-10.000000	-0.008333	1.183333	12.000000	1023.000000	1023.000000	2046.000000
51.459999	-0.020694	-12.230324	0.655899	-10.568665	1.876961	-4.194518	0.000000	-10.000000	-0.016667	1.850000	12.000000	1023.000000	1023.000000	2046.000000
51.480000	-0.020153	-11.910254	0.825839	-10.509220	1.860832	-4.087705	0.000000	-10.000000	-0.025000	2.283333	12.000000	1023.000000	1023.000000	2046.000000
51.500000	-0.019342	-11.431248	1.087879	-10.442234	1.862240	-3.939133	0.000000	-10.000000	-0.016667	2.800000	12.000000	1023.000000	1023.000000	2046.000000
51.520000	-0.020124	-11.893183	1.065809	-10.620461	1.783258	-4.121788	0.000000	-10.000000	-0.016667	3.516667	12.000000	1023.000000	1023.000000	2046.000000
51.540001	-0.020947	-12.379602	0.911427	-10.590372	1.692759	-4.393417	0.000000	-10.000000	-0.016667	4.200000	12.000000	1023.000000	1023.000000	2046.000000
51.560001	-0.021237	-12.550842	0.759635	-10.410214	1.607879	-4.508142	0.000000	-10.000000	-0.033333	4.983334	12.000000	1023.000000	1023.000000	2046.000000
51.580002	-0.021234	-12.549001	0.687373	-10.239614	1.537687	-4.534447	0.000000	-10.000000	-0.058333	5.983334	12.000000	1023.000000	1023.000000	2046.000000
51.599998	-0.021222	-12.542211	0.577447	-10.130199	1.566942	-4.556400	0.000000	-10.000000	-0.083333	7.116667	12.000000	1023.000000	1023.000000	2046.000000
51.619999	-0.021374	-12.632167	0.429890	-9.915503	1.681944	-4.828498	0.000000	-10.000000	-0.083333	8.166667	12.000000	1023.000000	1023.000000	2046.000000
51.639999	-0.022425	-13.253040	0.198294	-9.914809	1.681991	-5.218517	0.000000	-10.000000	-0.075000	9.100000	12.000000	1023.000000	1023.000000	2046.000000
51.660000	-0.023483	-13.878360	0.021447	-10.009377	1.562692	-5.453122	0.000000	-10.000000	-0.075000	10.150000	12.000000	1023.000000	1023.000000	2046.000000
51.680000	-0.024110	-14.249062	-0.059340	-10.057128	1.447802	-5.580396	0.000000	-10.000000	-0.108333	11.750000	16.333334	1023.000000	1023.000000	2046.000000
51.700001	-0.024508	-14.484518	-0.190982	-10.073888	1.334858	-5.554507	0.000000	-10.000000	-0.133333	13.050000	20.666666	1023.000000	1023.000000	2046.000000
51.720001	-0.024812	-14.663950	-0.287428	-9.959539	1.149324	-5.566307	0.000000	-10.000000	-0.166667	14.266667	26.333334	1023.000000	1023.000000	2046.000000
51.740002	-0.024731	-14.616033	-0.461546	-9.839046	1.097709	-5.413150	0.000000	-10.000000	-0.183333	14.700001	29.333334	1023.000000	1023.000000	2046.000000
51.759998	-0.024271	-14.344010	-0.572295	-9.615695	1.085078	-5.241098	0.000000	-10.000000	-0.191667	15.050000	34.000000	1023.000000	1023.000000	2046.000000
51.779999	-0.023826	-14.081243	-0.670836	-9.475079	1.056094	-4.991421	0.000000	-10.000000	-0.200000	14.950001	39.000000	1023.000000	1023.000000	2046.000000
51.799999	-0.023024	-13.607144	-0.758594	-9.249433	1.129322	-4.728440	0.000000	-10.000000	-0.200000	15.116667	44.000000	1023.000000	1023.000000	2046.000000
51.820000	-0.022181	-13.108909	-0.819244	-9.076774	1.227473	-4.440363	0.000000	-10.000000	-0.208333	15.266667	49.000000	1023.000000	1023.000000	2046.000000
51.840000	-0.021218	-12.539796	-0.856400	-8.784270	1.423992	-4.323118	0.000000	-10.000000	-0.208333	15.500000	54.166668	1023.000000	1023.000000	2046.000000
51.860001	-0.020138	-11.901842	-0.717207	-8.617085	1.485563	-4.053113	0.000000	-10.000000	-0.208333	15.550000	59.333332	1023.000000	1023.000000	2046.000000
51.880001	-0.019023	-11.242446	-0.436542	-8.516026	1.431013	-3.720891	0.000000	-10.000000	-0.208333	15.716667	64.500000	1023.000000	1023.000000	2046.000000
[truncated: 1,280,084 more chars]
