# Supplementary material for: Effect of Electrode Belt and Body Positions on Regional Pulmonary Ventilation- and Perfusion-Related Impedance Changes Measured by Electric Impedance Tomography
Source: PLoS One. 2016 Jun 2;11(6):e0155913. doi: 10.1371/journal.pone.0155913 (PMC4890811; doi:10.1371/journal.pone.0155913)
Supplement: S1 Dataset — (ZIP) [file pone.0155913.s001.zip › Dataset/Fp04-mage-2i.txt]

Patient Name:	Fp4
Registry:	Fp4
Investigator:	 
Diagnosys:	 
Notes:	mage2i              
Sample Rate [Hz]:	50.06
Time Base 	Pixels Mean 	Pixels Sum 	UPPER RIGHT		UPPER LEFT		LOWER RIGHT		LOWER LEFT		QRS	ETCO2	Paw	Flow (L/min)	Volume	Analog1	Analog2	AnalogSum
0.000000	0.000826	0.488138	-1.124430	-1.237004	1.725718	1.123853	0.000000	-10.000000	0.508333	-29.350000	489.500000	1023.000000	1023.000000	2046.000000
0.020000	-0.000746	-0.441018	-1.555597	-1.235165	1.456786	0.892958	0.000000	-10.000000	0.516667	-29.433334	479.500000	1023.000000	1023.000000	2046.000000
0.040000	-0.000736	-0.435181	-1.178077	-1.626245	1.436414	0.932728	0.000000	-10.000000	0.533333	-29.283335	469.666656	1023.000000	1023.000000	2046.000000
0.060000	-0.001575	-0.930896	-1.511182	-1.397000	1.413109	0.564177	0.000000	-10.000000	0.533333	-29.200001	460.000000	1023.000000	1023.000000	2046.000000
0.080000	-0.001135	-0.670569	-1.096494	-1.592042	1.278237	0.739729	0.000000	-10.000000	0.541667	-29.266666	450.333344	1023.000000	1023.000000	2046.000000
0.100000	-0.000807	-0.476694	-1.057953	-1.471067	1.444090	0.608236	0.000000	-10.000000	0.541667	-29.516666	440.500000	1023.000000	1023.000000	2046.000000
0.120000	-0.001230	-0.727082	-1.191713	-1.357067	1.217621	0.604077	0.000000	-10.000000	0.550000	-29.800001	430.500000	1023.000000	1023.000000	2046.000000
0.140000	-0.000839	-0.495557	-0.921666	-1.565480	1.282544	0.709045	0.000000	-10.000000	0.558333	-30.233334	420.500000	1023.000000	1023.000000	2046.000000
0.160000	-0.002026	-1.197314	-1.452198	-1.388385	1.114499	0.528769	0.000000	-10.000000	0.558333	-30.583334	410.500000	1023.000000	1023.000000	2046.000000
0.180000	-0.002202	-1.301239	-1.348457	-1.882160	1.138590	0.790789	0.000000	-10.000000	0.566667	-30.966667	400.500000	1023.000000	1023.000000	2046.000000
0.200000	-0.003776	-2.231416	-1.758123	-1.864223	0.912773	0.478157	0.000000	-10.000000	0.558333	-30.866667	390.166656	1023.000000	1023.000000	2046.000000
0.220000	-0.004187	-2.474375	-1.925005	-1.918604	0.802370	0.566865	0.000000	-10.000000	0.558333	-30.716667	379.833344	1023.000000	1023.000000	2046.000000
0.240000	-0.004218	-2.492675	-1.586218	-1.947219	0.620085	0.420676	0.000000	-10.000000	0.550000	-30.533333	369.500000	1023.000000	1023.000000	2046.000000
0.260000	-0.005322	-3.145529	-1.989432	-1.709545	0.396810	0.156638	0.000000	-10.000000	0.558333	-30.250000	359.500000	1023.000000	1023.000000	2046.000000
0.280000	-0.004915	-2.905013	-1.502107	-1.871742	0.264940	0.203896	0.000000	-10.000000	0.558333	-30.000000	349.500000	1023.000000	1023.000000	2046.000000
0.300000	-0.006144	-3.631304	-1.960368	-1.712931	0.364432	-0.322436	0.000000	-10.000000	0.541667	-29.700001	339.500000	1023.000000	1023.000000	2046.000000
0.320000	-0.007663	-4.529004	-2.176344	-2.031871	0.100126	-0.420915	0.000000	-10.000000	0.516667	-29.633333	329.500000	1023.000000	1023.000000	2046.000000
0.340000	-0.009863	-5.829204	-2.314015	-2.395390	-0.101604	-1.018195	0.000000	-10.000000	0.500000	-29.250000	319.500000	1023.000000	1023.000000	2046.000000
0.360000	-0.012876	-7.609665	-3.047445	-2.774273	-0.576610	-1.211337	0.000000	-10.000000	0.466667	-28.616667	309.666656	1023.000000	1023.000000	2046.000000
0.380000	-0.014359	-8.486193	-3.013193	-3.341500	-0.762681	-1.368819	0.000000	-10.000000	0.441667	-27.983334	300.000000	1023.000000	1023.000000	2046.000000
0.400000	-0.016456	-9.725628	-3.608679	-3.360509	-1.015291	-1.741149	0.000000	-10.000000	0.408333	-27.683334	290.666656	1023.000000	1023.000000	2046.000000
0.420000	-0.017145	-10.132652	-3.597573	-3.667812	-1.241421	-1.625847	0.000000	-10.000000	0.408333	-27.433334	281.500000	1023.000000	1023.000000	2046.000000
0.440000	-0.018013	-10.645565	-3.848290	-3.718717	-1.157218	-1.921340	0.000000	-10.000000	0.408333	-27.433334	272.500000	1023.000000	1023.000000	2046.000000
0.460000	-0.018950	-11.199569	-4.218183	-3.662220	-1.439115	-1.880052	0.000000	-10.000000	0.408333	-27.383333	263.333344	1023.000000	1023.000000	2046.000000
0.480000	-0.019019	-11.240189	-3.976613	-3.916656	-1.450801	-1.896119	0.000000	-10.000000	0.416667	-27.400002	254.166672	1023.000000	1023.000000	2046.000000
0.500000	-0.020150	-11.908419	-4.445803	-3.865608	-1.753425	-1.843582	0.000000	-10.000000	0.408333	-27.100000	245.000000	1023.000000	1023.000000	2046.000000
0.520000	-0.019707	-11.647043	-4.066132	-4.157102	-1.684135	-1.739674	0.000000	-10.000000	0.408333	-26.983334	236.000000	1023.000000	1023.000000	2046.000000
0.540000	-0.020794	-12.288999	-4.476389	-4.071629	-1.824991	-1.915990	0.000000	-10.000000	0.400000	-26.750000	227.000000	1023.000000	1023.000000	2046.000000
0.560000	-0.019983	-11.809725	-4.301835	-4.290680	-1.654662	-1.562548	0.000000	-10.000000	0.400000	-26.550001	218.000000	1023.000000	1023.000000	2046.000000
0.580000	-0.020493	-12.111480	-4.480175	-4.311847	-1.592289	-1.727168	0.000000	-10.000000	0.391667	-26.316668	209.000000	1023.000000	1023.000000	2046.000000
0.600000	-0.020261	-11.974082	-4.548518	-4.336294	-1.613114	-1.476156	0.000000	-10.000000	0.366667	-25.900000	200.166672	1023.000000	1023.000000	2046.000000
0.620000	-0.020257	-11.972173	-4.451444	-4.515465	-1.428268	-1.576995	0.000000	-10.000000	0.333333	-25.549999	191.500000	1023.000000	1023.000000	2046.000000
0.640000	-0.020914	-12.360396	-4.809453	-4.537299	-1.613685	-1.399959	0.000000	-10.000000	0.308333	-24.883333	183.166672	1023.000000	1023.000000	2046.000000
0.660000	-0.020878	-12.339134	-4.578980	-4.895965	-1.465536	-1.398654	0.000000	-10.000000	0.300000	-24.716667	174.833328	1023.000000	1023.000000	2046.000000
0.680000	-0.022540	-13.321123	-5.150949	-4.867903	-1.735073	-1.567199	0.000000	-10.000000	0.283333	-24.116667	166.500000	1023.000000	1023.000000	2046.000000
0.700000	-0.022317	-13.189073	-4.876702	-5.212074	-1.645342	-1.454954	0.000000	-10.000000	0.266667	-23.683334	158.333328	1023.000000	1023.000000	2046.000000
0.720000	-0.023676	-13.992768	-5.182796	-5.126514	-1.860978	-1.822480	0.000000	-10.000000	0.250000	-22.950001	150.500000	1023.000000	1023.000000	2046.000000
0.740000	-0.023295	-13.767486	-4.992523	-5.293817	-1.856199	-1.624947	0.000000	-10.000000	0.250000	-22.450001	142.833328	1023.000000	1023.000000	2046.000000
0.760000	-0.024196	-14.299879	-5.055017	-5.284499	-1.977727	-1.982635	0.000000	-10.000000	0.241667	-21.850000	135.333328	1023.000000	1023.000000	2046.000000
0.780000	-0.024066	-14.222818	-5.069347	-5.238028	-2.075151	-1.840293	0.000000	-10.000000	0.225000	-21.466667	128.000000	1023.000000	1023.000000	2046.000000
0.800000	-0.023282	-13.759448	-4.680665	-5.257107	-1.943633	-1.878043	0.000000	-10.000000	0.208333	-21.166668	121.000000	1023.000000	1023.000000	2046.000000
0.820000	-0.023455	-13.862140	-4.819860	-4.917542	-2.163733	-1.961006	0.000000	-10.000000	0.200000	-21.000000	114.000000	1023.000000	1023.000000	2046.000000
0.840000	-0.021963	-12.980184	-4.573129	-4.863340	-1.948322	-1.595393	0.000000	-10.000000	0.166667	-20.733334	107.000000	1023.000000	1023.000000	2046.000000
0.860000	-0.021792	-12.879349	-4.507505	-4.766237	-1.857034	-1.748572	0.000000	-10.000000	0.141667	-20.183334	100.000000	1023.000000	1023.000000	2046.000000
0.880000	-0.022398	-13.237472	-4.910491	-4.661200	-2.057665	-1.608115	0.000000	-10.000000	0.116667	-19.516668	93.166664	1023.000000	1023.000000	2046.000000
0.900000	-0.022261	-13.156010	-4.746763	-5.094469	-1.968826	-1.345952	0.000000	-10.000000	0.116667	-18.816668	86.666664	1023.000000	1023.000000	2046.000000
0.920000	-0.024236	-14.323675	-5.228622	-4.966784	-2.378671	-1.749597	0.000000	-10.000000	0.108333	-18.283335	80.500000	1023.000000	1023.000000	2046.000000
0.940000	-0.023381	-13.817887	-4.975388	-5.047493	-2.313007	-1.481999	0.000000	-10.000000	0.100000	-17.666668	74.500000	1023.000000	1023.000000	2046.000000
0.960000	-0.024078	-14.230112	-5.116017	-4.732517	-2.396872	-1.984704	0.000000	-10.000000	0.066667	-16.850000	68.500000	1023.000000	1023.000000	2046.000000
0.980000	-0.023864	-14.103864	-4.965466	-4.643190	-2.648650	-1.846559	0.000000	-10.000000	0.033333	-16.050001	62.833332	1023.000000	1023.000000	2046.000000
1.000000	-0.023997	-14.182515	-4.878293	-4.548445	-2.527052	-2.228725	0.000000	-10.000000	0.000000	-15.450001	57.333332	1023.000000	1023.000000	2046.000000
1.020000	-0.025273	-14.936068	-5.132959	-4.543898	-2.913006	-2.346204	0.000000	-10.000000	0.000000	-15.133333	52.166668	1023.000000	1023.000000	2046.000000
1.040000	-0.025835	-15.268723	-4.945220	-4.867688	-2.883159	-2.572656	0.000000	-10.000000	0.000000	-14.700000	47.000000	1023.000000	1023.000000	2046.000000
1.060000	-0.028801	-17.021393	-5.698732	-5.085389	-3.188667	-3.048605	0.000000	-10.000000	0.000000	-13.733334	42.166668	1023.000000	1023.000000	2046.000000
1.080000	-0.030128	-17.805817	-5.742152	-5.607223	-3.385744	-3.070699	0.000000	-10.000000	0.000000	-12.600000	37.500000	1023.000000	1023.000000	2046.000000
1.100000	-0.032438	-19.171007	-6.390371	-5.754267	-3.491396	-3.534974	0.000000	-10.000000	0.000000	-11.683333	33.166668	1023.000000	1023.000000	2046.000000
1.120000	-0.032987	-19.495552	-6.405796	-5.940838	-3.752144	-3.396774	0.000000	-10.000000	0.000000	-11.333333	29.333334	1023.000000	1023.000000	2046.000000
1.140000	-0.033646	-19.884722	-6.530642	-6.019654	-3.652793	-3.681633	0.000000	-10.000000	0.000000	-11.216666	25.666666	1023.000000	1023.000000	2046.000000
1.160000	-0.034731	-20.526175	-6.859768	-5.987418	-4.018662	-3.660328	0.000000	-10.000000	0.000000	-11.016666	22.000000	1023.000000	1023.000000	2046.000000
1.180000	-0.034257	-20.245888	-6.655842	-6.120839	-3.912024	-3.557184	0.000000	-10.000000	-0.016667	-10.500000	18.333334	1023.000000	1023.000000	2046.000000
1.200000	-0.035110	-20.749765	-6.937405	-6.041041	-4.086234	-3.685085	0.000000	-10.000000	-0.016667	-9.816668	14.833333	1023.000000	1023.000000	2046.000000
1.220000	-0.034358	-20.305458	-6.721014	-6.096804	-4.077710	-3.409930	0.000000	-10.000000	-0.016667	-9.066668	11.666667	1023.000000	1023.000000	2046.000000
1.240000	-0.034493	-20.385296	-6.868555	-6.045407	-3.871437	-3.599898	0.000000	-10.000000	0.000000	-8.366667	8.500000	1023.000000	1023.000000	2046.000000
1.260000	-0.034318	-20.282013	-6.817830	-6.092720	-4.066792	-3.304672	0.000000	-10.000000	-0.033333	-7.633334	5.666667	1023.000000	1023.000000	2046.000000
1.280000	-0.033512	-19.805405	-6.731207	-6.218697	-3.699341	-3.156160	0.000000	-10.000000	-0.058333	-6.983334	3.000000	1023.000000	1023.000000	2046.000000
1.300000	-0.033725	-19.931593	-6.819970	-6.156553	-3.892948	-3.062122	0.000000	-10.000000	-0.091667	-6.550000	1.000000	1023.000000	1023.000000	2046.000000
1.320000	-0.032347	-19.117165	-6.449313	-6.220172	-3.639199	-2.808481	0.000000	-10.000000	-0.091667	-5.883334	-0.833333	1023.000000	1023.000000	2046.000000
1.340000	-0.032401	-19.149006	-6.715768	-6.084151	-3.392773	-2.956312	0.000000	-10.000000	-0.100000	-5.000000	-2.500000	1023.000000	1023.000000	2046.000000
1.360000	-0.031525	-18.631039	-6.414775	-6.198196	-3.438476	-2.579592	0.000000	-10.000000	-0.100000	-3.966667	-4.166667	1023.000000	1023.000000	2046.000000
1.380000	-0.031619	-18.686581	-6.570172	-6.270929	-3.125110	-2.720370	0.000000	-10.000000	-0.108333	-3.200000	-5.500000	1023.000000	1023.000000	2046.000000
1.400000	-0.032114	-18.979462	-6.577202	-6.246832	-3.410628	-2.744800	0.000000	-10.000000	-0.116667	-2.200000	-6.333333	1023.000000	1023.000000	2046.000000
1.420000	-0.031624	-18.689697	-6.495676	-6.457038	-3.052631	-2.684352	0.000000	-10.000000	-0.133333	-0.366667	-6.833333	1023.000000	1023.000000	2046.000000
1.440000	-0.032730	-19.343575	-6.682794	-6.337125	-3.421725	-2.901931	0.000000	-10.000000	-0.125000	1.583333	-7.000000	1023.000000	1023.000000	2046.000000
1.460000	-0.031708	-18.739580	-6.382002	-6.452799	-3.131382	-2.773399	0.000000	-10.000000	-0.133333	3.450000	-7.000000	1023.000000	1023.000000	2046.000000
1.480000	-0.032470	-19.189701	-6.666186	-6.297481	-3.303997	-2.922039	0.000000	-10.000000	-0.133333	4.750000	-7.000000	1023.000000	1023.000000	2046.000000
1.500000	-0.031526	-18.632000	-6.318520	-6.408669	-3.096420	-2.808392	0.000000	-10.000000	-0.150000	6.083333	-7.000000	1023.000000	1023.000000	2046.000000
1.520000	-0.032124	-18.985514	-6.470057	-6.287296	-3.412684	-2.815477	0.000000	-10.000000	-0.166667	6.883334	-7.000000	1023.000000	1023.000000	2046.000000
1.540000	-0.030736	-18.164976	-6.111184	-6.378856	-3.113596	-2.561342	0.000000	-10.000000	-0.166667	7.116667	-7.000000	1023.000000	1023.000000	2046.000000
1.560000	-0.031123	-18.393623	-6.316059	-6.124921	-3.239660	-2.712984	0.000000	-10.000000	-0.166667	6.933333	-7.000000	1023.000000	1023.000000	2046.000000
1.580000	-0.028921	-17.092422	-5.764942	-6.109027	-2.854046	-2.364407	0.000000	-10.000000	-0.150000	6.333333	-7.000000	1023.000000	1023.000000	2046.000000
1.600000	-0.028548	-16.871849	-5.831012	-5.783447	-2.835932	-2.421458	0.000000	-10.000000	-0.150000	5.816667	-7.000000	1023.000000	1023.000000	2046.000000
1.620000	-0.026211	-15.490554	-5.242485	-5.565035	-2.498732	-2.184302	0.000000	-10.000000	-0.150000	5.066667	-7.000000	1023.000000	1023.000000	2046.000000
1.640000	-0.025596	-15.126980	-5.420920	-5.285453	-2.357463	-2.063143	0.000000	-10.000000	-0.133333	4.283333	-7.000000	1023.000000	1023.000000	2046.000000
1.660000	-0.023842	-14.090605	-4.845258	-5.225482	-2.320926	-1.698938	0.000000	-10.000000	-0.133333	3.266667	2.000000	1023.000000	1023.000000	2046.000000
1.680000	-0.023858	-14.099936	-5.143684	-4.991051	-2.079443	-1.885757	0.000000	-10.000000	-0.116667	2.383333	11.333333	1023.000000	1023.000000	2046.000000
1.700000	-0.023026	-13.608600	-4.847748	-5.099114	-2.194815	-1.466922	0.000000	-10.000000	-0.116667	1.366667	20.666666	1023.000000	1023.000000	2046.000000
1.720000	-0.024019	-14.195210	-5.343268	-5.168322	-2.054976	-1.628644	0.000000	-10.000000	-0.100000	0.583333	21.000000	1023.000000	1023.000000	2046.000000
1.740000	-0.023888	-14.117871	-5.081787	-5.088791	-2.419159	-1.528135	0.000000	-10.000000	-0.100000	0.000000	21.000000	1023.000000	1023.000000	2046.000000
1.760000	-0.024050	-14.213592	-5.339187	-4.928970	-2.155480	-1.789955	0.000000	-10.000000	-0.100000	0.000000	21.000000	1023.000000	1023.000000	2046.000000
1.780000	-0.024155	-14.275564	-4.993392	-4.846486	-2.681961	-1.753725	0.000000	-10.000000	-0.100000	0.333333	21.000000	1023.000000	1023.000000	2046.000000
1.800000	-0.024443	-14.445527	-5.248066	-4.709095	-2.391821	-2.096545	0.000000	-10.000000	-0.100000	0.533333	21.000000	1023.000000	1023.000000	2046.000000
1.820000	-0.025387	-15.003713	-5.132999	-4.728035	-2.906105	-2.236573	0.000000	-10.000000	-0.100000	0.533333	21.000000	1023.000000	1023.000000	2046.000000
1.840000	-0.026554	-15.693226	-5.414252	-4.911595	-2.671748	-2.695631	0.000000	-10.000000	-0.100000	0.200000	21.000000	1023.000000	1023.000000	2046.000000
1.860000	-0.029268	-17.297464	-5.856888	-5.240195	-3.119295	-3.081087	0.000000	-10.000000	-0.100000	0.000000	21.000000	1023.000000	1023.000000	2046.000000
1.880000	-0.030852	-18.233448	-5.921122	-5.734019	-3.322359	-3.255947	0.000000	-10.000000	-0.100000	0.000000	21.000000	1023.000000	1023.000000	2046.000000
1.900000	-0.033104	-19.564716	-6.575763	-5.980312	-3.436856	-3.571785	0.000000	-10.000000	-0.100000	0.000000	21.000000	1023.000000	1023.000000	2046.000000
1.920000	-0.033798	-19.974747	-6.500057	-6.057165	-3.774693	-3.642832	0.000000	-10.000000	-0.100000	0.000000	21.000000	1023.000000	1023.000000	2046.000000
1.940000	-0.033816	-19.985104	-6.759647	-6.180772	-3.383451	-3.661232	0.000000	-10.000000	-0.100000	-0.750000	21.000000	1023.000000	1023.000000	2046.000000
1.960000	-0.035146	-20.771521	-6.990260	-6.124194	-3.817686	-3.839381	0.000000	-10.000000	-0.100000	-1.800000	21.000000	1023.000000	1023.000000	2046.000000
1.980000	-0.034675	-20.492847	-6.735146	-6.289631	-3.922870	-3.545201	0.000000	-10.000000	-0.083333	-2.950000	21.000000	1023.000000	1023.000000	2046.000000
2.000000	-0.035190	-20.797476	-7.148105	-6.170177	-3.722048	-3.757147	0.000000	-10.000000	-0.075000	-3.383333	21.000000	1023.000000	1023.000000	2046.000000
2.020000	-0.035051	-20.715282	-6.828961	-6.146842	-4.126817	-3.612662	0.000000	-10.000000	-0.075000	-3.600000	21.000000	1023.000000	1023.000000	2046.000000
2.040000	-0.034266	-20.251413	-6.882802	-6.180553	-3.687617	-3.500441	0.000000	-10.000000	-0.091667	-3.700000	21.000000	1023.000000	1023.000000	2046.000000
2.060000	-0.034808	-20.571331	-7.004388	-6.087979	-3.928676	-3.550287	0.000000	-10.000000	-0.100000	-3.683333	21.000000	1023.000000	1023.000000	2046.000000
2.080000	-0.033832	-19.994543	-6.706252	-6.292149	-3.888745	-3.107397	0.000000	-10.000000	-0.091667	-3.683333	21.000000	1023.000000	1023.000000	2046.000000
2.100000	-0.033780	-19.964272	-6.971431	-6.217422	-3.587560	-3.187858	0.000000	-10.000000	-0.083333	-4.016666	21.000000	1023.000000	1023.000000	2046.000000
2.120000	-0.033241	-19.645603	-6.603231	-6.266030	-3.822967	-2.953376	0.000000	-10.000000	-0.075000	-4.433333	21.000000	1023.000000	1023.000000	2046.000000
2.140000	-0.032428	-19.165146	-6.655931	-6.283560	-3.338688	-2.886968	0.000000	-10.000000	-0.083333	-4.533333	21.000000	1023.000000	1023.000000	2046.000000
2.160000	-0.032987	-19.495443	-6.833658	-6.298116	-3.464245	-2.899423	0.000000	-10.000000	-0.091667	-4.283333	21.000000	1023.000000	1023.000000	2046.000000
2.180000	-0.032206	-19.034004	-6.541671	-6.472841	-3.407866	-2.611626	0.000000	-10.000000	-0.100000	-4.116667	21.000000	1023.000000	1023.000000	2046.000000
2.200000	-0.031863	-18.830868	-6.745783	-6.482491	-2.952682	-2.649912	0.000000	-10.000000	-0.100000	-4.166667	21.000000	1023.000000	1023.000000	2046.000000
2.220000	-0.032704	-19.327929	-6.895761	-6.452412	-3.169126	-2.810629	0.000000	-10.000000	-0.100000	-3.733333	21.000000	1023.000000	1023.000000	2046.000000
2.240000	-0.032382	-19.137472	-6.574042	-6.616040	-3.331573	-2.615817	0.000000	-10.000000	-0.100000	-2.316667	21.000000	1023.000000	1023.000000	2046.000000
2.260000	-0.032412	-19.155567	-6.749203	-6.552285	-3.064146	-2.789934	0.000000	-10.000000	-0.100000	-0.583333	21.000000	1023.000000	1023.000000	2046.000000
2.280000	-0.032970	-19.485094	-6.841815	-6.502721	-3.250092	-2.890465	0.000000	-10.000000	-0.100000	0.916667	21.000000	1023.000000	1023.000000	2046.000000
2.300000	-0.032499	-19.206829	-6.343667	-6.625881	-3.548505	-2.688775	0.000000	-10.000000	-0.100000	1.600000	21.000000	1023.000000	1023.000000	2046.000000
2.320000	-0.032456	-19.181633	-6.769188	-6.522673	-3.074696	-2.815077	0.000000	-10.000000	-0.116667	2.116667	21.166666	1023.000000	1023.000000	2046.000000
2.340000	-0.032160	-19.006777	-6.541373	-6.534445	-3.252215	-2.678745	0.000000	-10.000000	-0.125000	2.516667	21.666666	1023.000000	1023.000000	2046.000000
2.360000	-0.031335	-18.519060	-6.309566	-6.447750	-3.181923	-2.579822	0.000000	-10.000000	-0.125000	3.100000	22.500000	1023.000000	1023.000000	2046.000000
2.380000	-0.031282	-18.487942	-6.632626	-6.265361	-2.931072	-2.658884	0.000000	-10.000000	-0.125000	3.850000	23.500000	1023.000000	1023.000000	2046.000000
2.400000	-0.030251	-17.878345	-5.889194	-6.237913	-3.354217	-2.397022	0.000000	-10.000000	-0.133333	4.916667	24.500000	1023.000000	1023.000000	2046.000000
2.420000	-0.028360	-16.760599	-5.885606	-5.930040	-2.611679	-2.333273	0.000000	-10.000000	-0.175000	6.266667	25.833334	1023.000000	1023.000000	2046.000000
2.440000	-0.027429	-16.210337	-5.764647	-5.633232	-2.513781	-2.298678	0.000000	-10.000000	-0.191667	7.833333	27.666666	1023.000000	1023.000000	2046.000000
2.460000	-0.025650	-15.158933	-5.019029	-5.538017	-2.709802	-1.892085	0.000000	-10.000000	-0.225000	9.383333	30.166666	1023.000000	1023.000000	2046.000000
2.480000	-0.024247	-14.329782	-5.282697	-5.237365	-1.987186	-1.822534	0.000000	-10.000000	-0.241667	10.900001	33.000000	1023.000000	1023.000000	2046.000000
2.500000	-0.023545	-13.915164	-4.985820	-5.012570	-2.129825	-1.786949	0.000000	-10.000000	-0.266667	12.433333	36.333332	1023.000000	1023.000000	2046.000000
2.520000	-0.022589	-13.350382	-4.735215	-5.020883	-2.110581	-1.483703	0.000000	-10.000000	-0.283333	14.100000	40.166668	1023.000000	1023.000000	2046.000000
2.540000	-0.022947	-13.561513	-5.382220	-5.036030	-1.705465	-1.437797	0.000000	-10.000000	-0.316667	15.633333	44.666668	1023.000000	1023.000000	2046.000000
2.560000	-0.022839	-13.497764	-4.664813	-4.971954	-2.474953	-1.386043	0.000000	-10.000000	-0.350000	16.950001	49.833332	1023.000000	1023.000000	2046.000000
2.580000	-0.022257	-13.153625	-5.098692	-4.718731	-1.868384	-1.467818	0.000000	-10.000000	-0.391667	18.033333	55.500000	1023.000000	1023.000000	2046.000000
2.600000	-0.021949	-12.971580	-4.503631	-4.412122	-2.446439	-1.609388	0.000000	-10.000000	-0.408333	18.733334	59.500000	1023.000000	1023.000000	2046.000000
2.620000	-0.021110	-12.475831	-4.608610	-4.244877	-2.008731	-1.613613	0.000000	-10.000000	-0.433333	19.883333	65.500000	1023.000000	1023.000000	2046.000000
2.640000	-0.021599	-12.765021	-4.554904	-4.021626	-2.252230	-1.936262	0.000000	-10.000000	-0.458333	20.816668	72.000000	1023.000000	1023.000000	2046.000000
2.660000	-0.022261	-13.156270	-4.369270	-4.248691	-2.513525	-2.024785	0.000000	-10.000000	-0.500000	22.200001	80.833336	1023.000000	1023.000000	2046.000000
2.680000	-0.024402	-14.421432	-5.170711	-4.353099	-2.288554	-2.609068	0.000000	-10.000000	-0.541667	23.016666	88.166664	1023.000000	1023.000000	2046.000000
2.700000	-0.025988	-15.358980	-4.840751	-4.949232	-3.057827	-2.511171	0.000000	-10.000000	-0.558333	23.783333	95.500000	1023.000000	1023.000000	2046.000000
2.720000	-0.027093	-16.011889	-5.618028	-5.005955	-2.556559	-2.831346	0.000000	-10.000000	-0.566667	24.450001	103.166664	1023.000000	1023.000000	2046.000000
2.740000	-0.027289	-16.127869	-5.233322	-5.071661	-2.975035	-2.847851	0.000000	-10.000000	-0.575000	25.166668	111.333336	1023.000000	1023.000000	2046.000000
2.760000	-0.026776	-15.824565	-5.410290	-5.006999	-2.630637	-2.776639	0.000000	-10.000000	-0.608333	26.083334	119.666664	1023.000000	1023.000000	2046.000000
2.780000	-0.026610	-15.726697	-5.538365	-4.697218	-2.542458	-2.948656	0.000000	-10.000000	-0.633333	26.716667	128.333328	1023.000000	1023.000000	2046.000000
2.800000	-0.025994	-15.362665	-4.920596	-4.735209	-3.002771	-2.704088	0.000000	-10.000000	-0.658333	27.166666	137.000000	1023.000000	1023.000000	2046.000000
2.820000	-0.025362	-14.989017	-5.463926	-4.466729	-2.375612	-2.682750	0.000000	-10.000000	-0.666667	27.650000	146.166672	1023.000000	1023.000000	2046.000000
2.840000	-0.024576	-14.524655	-4.665983	-4.454033	-2.979879	-2.424760	0.000000	-10.000000	-0.683333	28.033333	155.333328	1023.000000	1023.000000	2046.000000
2.860000	-0.023438	-13.852079	-4.978707	-4.179784	-2.365561	-2.328027	0.000000	-10.000000	-0.683333	28.533333	164.666672	1023.000000	1023.000000	2046.000000
2.880000	-0.022163	-13.098207	-4.546992	-3.987595	-2.374384	-2.189236	0.000000	-10.000000	-0.691667	28.933334	174.000000	1023.000000	1023.000000	2046.000000
2.900000	-0.020801	-12.293377	-4.356570	-3.929102	-2.226854	-1.780850	0.000000	-10.000000	-0.691667	29.383333	183.666672	1023.000000	1023.000000	2046.000000
2.920000	-0.019655	-11.616145	-4.612686	-3.527770	-1.668776	-1.806914	0.000000	-10.000000	-0.708333	29.566668	193.500000	1023.000000	1023.000000	2046.000000
2.940000	-0.018520	-10.945532	-3.788414	-3.603786	-2.142865	-1.410468	0.000000	-10.000000	-0.725000	29.583334	203.500000	1023.000000	1023.000000	2046.000000
2.960000	-0.017361	-10.260099	-4.356506	-3.347313	-1.240522	-1.315758	0.000000	-10.000000	-0.741667	29.750000	213.166672	1023.000000	1023.000000	2046.000000
2.980000	-0.016103	-9.516961	-3.482867	-3.434084	-1.662364	-0.937646	0.000000	-10.000000	-0.750000	29.783333	222.833328	1023.000000	1023.000000	2046.000000
3.000000	-0.014957	-8.839514	-3.970332	-3.195025	-0.811483	-0.862674	0.000000	-10.000000	-0.750000	29.783333	232.500000	1023.000000	1023.000000	2046.000000
3.020000	-0.013873	-8.198720	-3.394215	-3.207527	-0.953903	-0.643075	0.000000	-10.000000	-0.766667	29.833334	242.500000	1023.000000	1023.000000	2046.000000
3.040000	-0.013070	-7.724160	-3.325850	-3.095298	-0.783510	-0.519502	0.000000	-10.000000	-0.791667	30.233334	252.500000	1023.000000	1023.000000	2046.000000
3.060000	-0.012467	-7.367915	-3.560298	-2.765088	-0.330565	-0.711964	0.000000	-10.000000	-0.816667	30.783335	262.666656	1023.000000	1023.000000	2046.000000
3.080000	-0.012021	-7.104366	-2.778427	-2.814734	-1.029930	-0.481277	0.000000	-10.000000	-0.816667	31.216667	273.000000	1023.000000	1023.000000	2046.000000
3.100000	-0.011464	-6.775109	-3.394917	-2.504743	-0.274753	-0.600695	0.000000	-10.000000	-0.808333	31.633333	283.333344	1023.000000	1023.000000	2046.000000
3.120000	-0.010342	-6.112282	-2.619701	-2.579199	-0.644910	-0.268471	0.000000	-10.000000	-0.791667	31.800001	293.833344	1023.000000	1023.000000	2046.000000
3.140000	-0.009343	-5.521941	-2.681894	-2.288568	-0.285937	-0.265541	0.000000	-10.000000	-0.800000	32.083336	304.333344	1023.000000	1023.000000	2046.000000
3.160000	-0.007240	-4.278819	-2.152663	-1.950810	-0.022995	-0.152351	0.000000	-10.000000	-0.808333	32.016666	315.166656	1023.000000	1023.000000	2046.000000
3.180000	-0.005263	-3.110218	-1.640015	-1.612067	0.028279	0.113586	0.000000	-10.000000	-0.816667	32.233334	325.833344	1023.000000	1023.000000	2046.000000
3.200000	-0.002874	-1.698385	-1.581705	-1.051929	0.756647	0.178603	0.000000	-10.000000	-0.816667	32.216667	336.666656	1023.000000	1023.000000	2046.000000
3.220000	-0.001317	-0.778355	-0.892612	-0.784523	0.489122	0.409658	0.000000	-10.000000	-0.825000	32.533333	347.333344	1023.000000	1023.000000	2046.000000
3.240000	0.000425	0.251210	-1.250115	-0.387038	1.320029	0.568334	0.000000	-10.000000	-0.825000	32.500000	358.166656	1023.000000	1023.000000	2046.000000
3.260000	0.001684	0.995123	-0.433185	-0.377528	0.819780	0.986056	0.000000	-10.000000	-0.808333	32.383335	369.000000	1023.000000	1023.000000	2046.000000
3.280000	0.001993	1.177844	-1.040511	-0.192454	1.358631	1.052177	0.000000	-10.000000	-0.808333	32.150002	379.833344	1023.000000	1023.000000	2046.000000
3.300000	0.003098	1.831078	-0.460358	-0.118396	1.138655	1.271177	0.000000	-10.000000	-0.816667	32.150002	390.666656	1023.000000	1023.000000	2046.000000
3.320000	0.003665	2.165874	-0.420739	0.283195	1.176484	1.126934	0.000000	-10.000000	-0.825000	32.166668	401.333344	1023.000000	1023.000000	2046.000000
3.340000	0.005421	3.203696	-0.386165	0.597049	1.725070	1.267742	0.000000	-10.000000	-0.808333	32.183334	412.000000	1023.000000	1023.000000	2046.000000
3.360000	0.006282	3.712714	0.426501	0.854934	1.163606	1.267673	0.000000	-10.000000	-0.800000	32.066669	422.666656	1023.000000	1023.000000	2046.000000
3.380000	0.006202	3.665146	-0.100426	1.113769	1.620343	1.031461	0.000000	-10.000000	-0.800000	32.066669	433.333344	1023.000000	1023.000000	2046.000000
3.400000	0.005779	3.415527	0.187254	0.736398	1.371373	1.120502	0.000000	-10.000000	-0.808333	32.049999	444.166656	1023.000000	1023.000000	2046.000000
3.420000	0.002924	1.727864	-0.286403	0.665784	0.955293	0.393190	0.000000	-10.000000	-0.783333	31.683334	454.833344	1023.000000	1023.000000	2046.000000
3.440000	0.002159	1.275821	-0.606610	0.318938	1.174742	0.388751	0.000000	-10.000000	-0.783333	31.266666	465.500000	1023.000000	1023.000000	2046.000000
3.460000	0.000860	0.508391	-0.388949	0.139127	0.598382	0.159831	0.000000	-10.000000	-0.766667	30.666666	476.000000	1023.000000	1023.000000	2046.000000
3.480000	0.000832	0.491899	-0.904744	0.257156	1.089058	0.050428	0.000000	-10.000000	-0.791667	30.633333	486.333344	1023.000000	1023.000000	2046.000000
3.500000	0.001714	1.013264	-0.371106	0.102110	0.891213	0.391047	0.000000	-10.000000	-0.800000	30.933334	496.500000	1023.000000	1023.000000	2046.000000
3.520000	0.001597	0.943747	-0.446926	0.442505	0.793526	0.154642	0.000000	-10.000000	-0.808333	31.433334	506.833344	1023.000000	1023.000000	2046.000000
3.540000	0.003589	2.120835	-0.362845	0.524498	1.402683	0.556499	0.000000	-10.000000	-0.808333	31.683334	517.166687	1023.000000	1023.000000	2046.000000
3.560000	0.004141	2.447041	0.114222	0.731567	1.017279	0.583973	0.000000	-10.000000	-0.800000	31.616667	527.833313	1023.000000	1023.000000	2046.000000
3.580000	0.005121	3.026369	-0.157130	1.121248	1.499444	0.562806	0.000000	-10.000000	-0.791667	31.583334	538.333313	1023.000000	1023.000000	2046.000000
3.600000	0.006932	4.096710	0.536962	0.980442	1.436468	1.142839	0.000000	-10.000000	-0.783333	31.616667	545.500000	1023.000000	1023.000000	2046.000000
3.620000	0.007536	4.453803	0.656610	1.567415	1.358451	0.871327	0.000000	-10.000000	-0.783333	31.683332	552.500000	1023.000000	1023.000000	2046.000000
3.640000	0.010129	5.986335	0.624526	1.666765	2.229284	1.465760	0.000000	-10.000000	-0.758333	31.466667	563.000000	1023.000000	1023.000000	2046.000000
3.660000	0.011267	6.658650	1.146163	1.747066	1.988405	1.777016	0.000000	-10.000000	-0.750000	30.983334	576.833313	1023.000000	1023.000000	2046.000000
3.680000	0.011715	6.923801	0.863290	2.180377	2.287473	1.592661	0.000000	-10.000000	-0.733333	30.583334	590.833313	1023.000000	1023.000000	2046.000000
3.700000	0.013939	8.237953	1.310334	1.790467	2.659325	2.477827	0.000000	-10.000000	-0.733333	30.116667	601.166687	1023.000000	1023.000000	2046.000000
3.720000	0.014102	8.334439	1.337098	2.281523	2.550400	2.165418	0.000000	-10.000000	-0.733333	30.050001	611.500000	1023.000000	1023.000000	2046.000000
3.740000	0.016040	9.479663	1.299160	2.262423	3.321514	2.596566	0.000000	-10.000000	-0.733333	29.866667	618.166687	1023.000000	1023.000000	2046.000000
3.760000	0.016850	9.958178	1.732835	2.200867	3.151527	2.872949	0.000000	-10.000000	-0.741667	29.950001	628.166687	1023.000000	1023.000000	2046.000000
3.780000	0.016496	9.749189	1.384266	2.670998	3.259687	2.434238	0.000000	-10.000000	-0.733333	29.816668	638.166687	1023.000000	1023.000000	2046.000000
3.800000	0.018161	10.733384	1.816175	2.348041	3.491634	3.077535	0.000000	-10.000000	-0.700000	29.450001	651.500000	1023.000000	1023.000000	2046.000000
3.820000	0.018077	10.683759	1.988374	2.748026	3.255183	2.692176	0.000000	-10.000000	-0.658333	28.883333	661.333313	1023.000000	1023.000000	2046.000000
3.840000	0.019333	11.425693	1.945962	2.970170	3.726117	2.783445	0.000000	-10.000000	-0.616667	28.400000	667.833313	1023.000000	1023.000000	2046.000000
3.860000	0.021065	12.449486	2.577256	2.845182	3.786511	3.240536	0.000000	-10.000000	-0.608333	27.533333	677.333313	1023.000000	1023.000000	2046.000000
3.880000	0.021442	12.672103	2.679417	3.496897	3.715940	2.779850	0.000000	-10.000000	-0.608333	26.716667	686.666687	1023.000000	1023.000000	2046.000000
3.900000	0.024890	14.710176	3.199852	3.581092	4.440198	3.489033	0.000000	-10.000000	-0.608333	25.900002	696.000000	1023.000000	1023.000000	2046.000000
3.920000	0.026771	15.821583	3.619013	3.969747	4.546207	3.686615	0.000000	-10.000000	-0.600000	25.700001	704.666687	1023.000000	1023.000000	2046.000000
3.940000	0.027905	16.491833	3.611428	4.649124	4.756033	3.475248	0.000000	-10.000000	-0.583333	25.633333	713.166687	1023.000000	1023.000000	2046.000000
3.960000	0.030549	18.054523	4.203379	4.382146	5.050472	4.418526	0.000000	-10.000000	-0.558333	25.483334	724.500000	1023.000000	1023.000000	2046.000000
3.980000	0.030623	18.098026	4.180572	4.903704	4.962169	4.051581	0.000000	-10.000000	-0.525000	25.000000	733.000000	1023.000000	1023.000000	2046.000000
4.000000	0.031642	18.700308	4.066430	4.965015	5.338993	4.329870	0.000000	-10.000000	-0.508333	24.583334	738.666687	1023.000000	1023.000000	2046.000000
4.020000	0.032277	19.075956	4.313751	4.804627	5.299121	4.658456	0.000000	-10.000000	-0.508333	23.866667	747.000000	1023.000000	1023.000000	2046.000000
4.040000	0.031565	18.654873	4.165378	5.355090	5.040201	4.094203	0.000000	-10.000000	-0.508333	23.483334	755.166687	1023.000000	1023.000000	2046.000000
4.060000	0.033789	19.969076	4.719938	5.271253	5.306275	4.671610	0.000000	-10.000000	-0.516667	22.966667	765.666687	1023.000000	1023.000000	2046.000000
4.080000	0.033782	19.965357	4.793817	5.607135	5.183965	4.380440	0.000000	-10.000000	-0.516667	22.833334	770.666687	1023.000000	1023.000000	2046.000000
4.100000	0.033960	20.070230	4.850913	5.758352	5.276842	4.184123	0.000000	-10.000000	-0.508333	22.800001	778.333313	1023.000000	1023.000000	2046.000000
4.120000	0.032902	19.445005	4.751219	5.299250	5.189773	4.204764	0.000000	-10.000000	-0.483333	22.716667	786.166687	1023.000000	1023.000000	2046.000000
4.140000	0.029497	17.432741	4.075289	5.451870	4.771724	3.133857	0.000000	-10.000000	-0.441667	22.066668	796.500000	1023.000000	1023.000000	2046.000000
4.160000	0.028719	16.973129	4.099703	4.560575	4.665897	3.646954	0.000000	-10.000000	-0.400000	20.950001	804.000000	1023.000000	1023.000000	2046.000000
4.180000	0.026346	15.570490	3.670261	4.753794	4.299933	2.846502	0.000000	-10.000000	-0.366667	19.716667	811.166687	1023.000000	1023.000000	2046.000000
4.200000	0.026844	15.865100	3.813728	4.437910	4.469710	3.143751	0.000000	-10.000000	-0.350000	18.966667	818.000000	1023.000000	1023.000000	2046.000000
4.220000	0.027024	15.971259	3.788814	4.391655	4.516699	3.274091	0.000000	-10.000000	-0.333333	18.250000	824.333313	1023.000000	1023.000000	2046.000000
4.240000	0.026686	15.771389	3.738371	4.834743	4.380959	2.817316	0.000000	-10.000000	-0.316667	17.833334	828.500000	1023.000000	1023.000000	2046.000000
4.260000	0.028109	16.612625	3.983097	4.329230	4.647466	3.652832	0.000000	-10.000000	-0.291667	17.016666	832.500000	1023.000000	1023.000000	2046.000000
4.280000	0.027064	15.995028	3.848077	4.811861	4.261813	3.073278	0.000000	-10.000000	-0.258333	15.816668	836.500000	1023.000000	1023.000000	2046.000000
4.300000	0.028171	16.648821	3.955142	4.768726	4.587535	3.337417	0.000000	-10.000000	-0.183333	11.566668	843.500000	1023.000000	1023.000000	2046.000000
4.320000	0.029187	17.249369	4.101574	4.458797	4.761364	3.927633	0.000000	-10.000000	-0.108333	5.266667	849.333313	1023.000000	1023.000000	2046.000000
4.340000	0.028237	16.688129	3.951112	5.058435	4.455859	3.222724	0.000000	-10.000000	-0.058333	-0.316667	853.166687	1023.000000	1023.000000	2046.000000
4.360000	0.029447	17.403227	4.170780	4.572600	4.698830	3.961017	0.000000	-10.000000	-0.050000	-3.833333	854.000000	1023.000000	1023.000000	2046.000000
4.380000	0.028591	16.897358	3.853622	4.673019	4.567718	3.803000	0.000000	-10.000000	-0.025000	-7.833333	854.000000	1023.000000	1023.000000	2046.000000
4.400000	0.028990	17.132866	3.862120	4.566041	4.790502	3.914204	0.000000	-10.000000	0.033333	-12.383333	854.000000	1023.000000	1023.000000	2046.000000
4.420000	0.028944	17.105621	3.726986	4.077360	4.903362	4.397913	0.000000	-10.000000	0.091667	-15.950000	854.000000	1023.000000	1023.000000	2046.000000
4.440000	0.028101	16.607552	3.440403	4.354726	4.936258	3.876165	0.000000	-10.000000	0.116667	-16.916666	854.000000	1023.000000	1023.000000	2046.000000
4.460000	0.028115	16.616070	3.388647	3.658820	5.046208	4.522394	0.000000	-10.000000	0.125000	-18.066668	844.166687	1023.000000	1023.000000	2046.000000
4.480000	0.026184	15.474781	3.001700	3.930406	4.767059	3.775616	0.000000	-10.000000	0.133333	-19.216667	834.333313	1023.000000	1023.000000	2046.000000
4.500000	0.026300	15.543312	3.084202	3.302796	4.826925	4.329389	0.000000	-10.000000	0.158333	-20.250000	822.333313	1023.000000	1023.000000	2046.000000
4.520000	0.024280	14.349558	2.589433	3.620492	4.597684	3.541949	0.000000	-10.000000	0.166667	-20.683334	817.833313	1023.000000	1023.000000	2046.000000
4.540000	0.024733	14.617242	2.962672	3.077041	4.540455	4.037074	0.000000	-10.000000	0.200000	-21.400000	811.000000	1023.000000	1023.000000	2046.000000
4.560000	0.023692	14.001994	2.622951	3.307300	4.512146	3.559598	0.000000	-10.000000	0.225000	-22.066668	804.000000	1023.000000	1023.000000	2046.000000
4.580000	0.024598	14.537591	3.183186	3.196309	4.417357	3.740739	0.000000	-10.000000	0.266667	-22.883333	796.666687	1023.000000	1023.000000	2046.000000
4.600000	0.024988	14.767850	2.987467	3.310766	4.678288	3.791329	0.000000	-10.000000	0.283333	-23.466667	789.000000	1023.000000	1023.000000	2046.000000
4.620000	0.025626	15.144802	3.169973	3.598581	4.726528	3.649720	0.000000	-10.000000	0.300000	-23.983334	781.000000	1023.000000	1023.000000	2046.000000
4.640000	0.026359	15.577900	3.197524	3.224350	4.910550	4.245475	0.000000	-10.000000	0.291667	-24.299999	770.333313	1023.000000	1023.000000	2046.000000
4.660000	0.025350	14.982112	2.874954	3.668364	4.785653	3.653142	0.000000	-10.000000	0.291667	-24.666666	759.666687	1023.000000	1023.000000	2046.000000
4.680000	0.024926	14.731220	3.064783	3.081575	4.524826	4.060038	0.000000	-10.000000	0.291667	-25.016666	748.666687	1023.000000	1023.000000	2046.000000
4.700000	0.023144	13.677910	2.354040	3.091490	4.539678	3.692702	0.000000	-10.000000	0.300000	-25.216667	740.333313	1023.000000	1023.000000	2046.000000
4.720000	0.022776	13.460757	2.714986	2.831980	4.163419	3.750372	0.000000	-10.000000	0.300000	-25.316668	734.666687	1023.000000	1023.000000	2046.000000
4.740000	0.022074	13.045730	2.276057	2.824624	4.278818	3.666231	0.000000	-10.000000	0.325000	-25.350000	729.166687	1023.000000	1023.000000	2046.000000
4.760000	0.021686	12.816409	2.648300	2.966470	3.903139	3.298500	0.000000	-10.000000	0.358333	-25.200001	720.666687	1023.000000	1023.000000	2046.000000
4.780000	0.021450	12.676814	2.394691	2.730771	4.062490	3.488863	0.000000	-10.000000	0.391667	-25.050001	712.166687	1023.000000	1023.000000	2046.000000
4.800000	0.019987	11.812565	2.415836	2.890252	3.677476	2.829002	0.000000	-10.000000	0.383333	-25.116667	701.000000	1023.000000	1023.000000	2046.000000
4.820000	0.018449	10.903371	1.987398	2.184649	3.793905	2.937419	0.000000	-10.000000	0.366667	-25.433334	695.500000	1023.000000	1023.000000	2046.000000
4.840000	0.014800	8.746510	1.485897	2.141052	3.191343	1.928217	0.000000	-10.000000	0.350000	-25.750000	687.000000	1023.000000	1023.000000	2046.000000
4.860000	0.012662	7.483119	1.227029	1.220544	2.975916	2.059629	0.000000	-10.000000	0.350000	-25.916666	681.333313	1023.000000	1023.000000	2046.000000
4.880000	0.009948	5.879440	0.572365	1.096043	2.705231	1.505801	0.000000	-10.000000	0.350000	-25.883333	672.666687	1023.000000	1023.000000	2046.000000
4.900000	0.008821	5.213497	0.756883	0.722905	2.321544	1.412166	0.000000	-10.000000	0.358333	-25.950001	664.166687	1023.000000	1023.000000	2046.000000
4.920000	0.007951	4.698977	0.309124	0.550773	2.426430	1.412650	0.000000	-10.000000	0.358333	-25.666666	655.500000	1023.000000	1023.000000	2046.000000
4.940000	0.007250	4.284485	0.399836	0.562519	2.184094	1.138036	0.000000	-10.000000	0.366667	-25.700001	646.833313	1023.000000	1023.000000	2046.000000
4.960000	0.006989	4.130480	0.059565	0.162411	2.389051	1.519452	0.000000	-10.000000	0.366667	-25.566668	638.333313	1023.000000	1023.000000	2046.000000
4.980000	0.005939	3.510232	0.007810	0.445859	2.092320	0.964243	0.000000	-10.000000	0.366667	-25.783335	629.666687	1023.000000	1023.000000	2046.000000
5.000000	0.006088	3.597877	0.092418	0.010384	2.044359	1.450716	0.000000	-10.000000	0.375000	-25.733334	621.166687	1023.000000	1023.000000	2046.000000
5.020000	0.005130	3.032096	-0.144702	0.334528	1.947013	0.895257	0.000000	-10.000000	0.383333	-26.183334	612.500000	1023.000000	1023.000000	2046.000000
5.040000	0.005396	3.189030	0.000907	-0.155810	1.973329	1.370605	0.000000	-10.000000	0.416667	-26.799999	600.833313	1023.000000	1023.000000	2046.000000
5.060000	0.004619	2.729845	-0.463103	-0.023051	2.038483	1.177517	0.000000	-10.000000	0.441667	-27.833334	588.833313	1023.000000	1023.000000	2046.000000
5.080000	0.004748	2.806006	-0.233862	-0.259491	1.930707	1.368651	0.000000	-10.000000	0.466667	-28.433334	579.666687	1023.000000	1023.000000	2046.000000
5.100000	0.004488	2.652122	-0.540570	-0.391590	2.071802	1.512481	0.000000	-10.000000	0.483333	-28.816668	573.333313	1023.000000	1023.000000	2046.000000
5.120000	0.004453	2.631661	-0.412557	-0.443253	2.022781	1.464690	0.000000	-10.000000	0.500000	-29.050001	567.000000	1023.000000	1023.000000	2046.000000
5.140000	0.004096	2.420773	-0.701335	-0.851248	2.128714	1.844642	0.000000	-10.000000	0.525000	-29.266666	557.333313	1023.000000	1023.000000	2046.000000
5.160000	0.003400	2.009485	-0.852315	-0.817066	2.128284	1.550582	0.000000	-10.000000	0.533333	-29.650000	547.500000	1023.000000	1023.000000	2046.000000
5.180000	0.002505	1.480451	-0.983901	-1.271323	1.985382	1.750294	0.000000	-10.000000	0.541667	-29.800001	537.500000	1023.000000	1023.000000	2046.000000
5.200000	0.001737	1.026722	-1.231348	-1.145263	2.052168	1.351165	0.000000	-10.000000	0.533333	-29.633333	527.500000	1023.000000	1023.000000	2046.000000
5.220000	0.001226	0.724390	-1.090379	-1.475965	1.827932	1.462803	0.000000	-10.000000	0.541667	-29.250000	517.666687	1023.000000	1023.000000	2046.000000
5.240000	0.000656	0.387938	-1.380816	-1.315233	1.960186	1.123801	0.000000	-10.000000	0.541667	-28.950001	508.000000	1023.000000	1023.000000	2046.000000
5.260000	0.000403	0.238385	-0.917178	-1.505172	1.545846	1.114890	0.000000	-10.000000	0.541667	-29.016668	498.333344	1023.000000	1023.000000	2046.000000
5.280000	0.000832	0.491844	-1.228598	-1.352567	1.920590	1.152419	0.000000	-10.000000	0.525000	-29.000000	488.500000	1023.000000	1023.000000	2046.000000
5.300000	0.001140	0.673763	-0.743452	-1.298886	1.580168	1.135933	0.000000	-10.000000	0.508333	-29.150000	478.833344	1023.000000	1023.000000	2046.000000
5.320000	0.001402	0.828878	-1.111396	-1.209862	1.860913	1.289224	0.000000	-10.000000	0.516667	-29.333334	469.166656	1023.000000	1023.000000	2046.000000
5.340000	0.001331	0.786377	-0.855702	-1.168507	1.615589	1.194997	0.000000	-10.000000	0.516667	-29.333334	459.500000	1023.000000	1023.000000	2046.000000
5.360000	0.000808	0.477681	-1.241565	-1.439073	1.675207	1.483112	0.000000	-10.000000	0.516667	-29.200001	449.500000	1023.000000	1023.000000	2046.000000
5.380000	-0.000240	-0.141784	-1.288830	-1.508544	1.456214	1.199376	0.000000	-10.000000	0.500000	-28.900000	439.833344	1023.000000	1023.000000	2046.000000
5.400000	-0.001231	-0.727617	-1.657780	-1.797733	1.357265	1.370630	0.000000	-10.000000	0.483333	-28.483334	430.166656	1023.000000	1023.000000	2046.000000
5.420000	-0.001571	-0.928480	-1.564213	-1.613765	1.228612	1.020887	0.000000	-10.000000	0.458333	-28.100000	420.833344	1023.000000	1023.000000	2046.000000
5.440000	-0.001874	-1.107428	-1.610955	-1.744538	1.077903	1.170162	0.000000	-10.000000	0.425000	-27.500000	411.333344	1023.000000	1023.000000	2046.000000
5.460000	-0.002087	-1.233202	-1.493164	-1.467748	0.939735	0.787975	0.000000	-10.000000	0.416667	-27.333334	402.166656	1023.000000	1023.000000	2046.000000
5.480000	-0.002586	-1.528586	-1.499812	-1.675633	0.762372	0.884487	0.000000	-10.000000	0.408333	-27.033333	393.000000	1023.000000	1023.000000	2046.000000
5.500000	-0.003527	-2.084388	-1.633978	-1.526622	0.737660	0.338551	0.000000	-10.000000	0.408333	-26.966667	384.000000	1023.000000	1023.000000	2046.000000
5.520000	-0.005515	-3.259569	-1.885945	-2.030107	0.447353	0.209129	0.000000	-10.000000	0.400000	-26.800001	375.000000	1023.000000	1023.000000	2046.000000
5.540000	-0.007794	-4.605996	-2.268398	-2.171530	0.297805	-0.463874	0.000000	-10.000000	0.400000	-26.516666	366.000000	1023.000000	1023.000000	2046.000000
5.560000	-0.010389	-6.139858	-2.719365	-2.818794	-0.096030	-0.505669	0.000000	-10.000000	0.391667	-26.183334	357.166656	1023.000000	1023.000000	2046.000000
5.580000	-0.011999	-7.091324	-3.087064	-2.967578	-0.172488	-0.864194	0.000000	-10.000000	0.383333	-25.883333	348.500000	1023.000000	1023.000000	2046.000000
5.600000	-0.013572	-8.020840	-3.261288	-3.375260	-0.552319	-0.831973	0.000000	-10.000000	0.375000	-25.666668	339.833344	1023.000000	1023.000000	2046.000000
5.620000	-0.014288	-8.444093	-3.512592	-3.280472	-0.507866	-1.143164	0.000000	-10.000000	0.375000	-25.633333	331.333344	1023.000000	1023.000000	2046.000000
5.640000	-0.015343	-9.067501	-3.703461	-3.590352	-0.701614	-1.072075	0.000000	-10.000000	0.375000	-25.666668	322.666656	1023.000000	1023.000000	2046.000000
5.660000	-0.015538	-9.182976	-3.872779	-3.432219	-0.662471	-1.215507	0.000000	-10.000000	0.383333	-25.750000	314.166656	1023.000000	1023.000000	2046.000000
5.680000	-0.016260	-9.609844	-3.824732	-3.645076	-0.971917	-1.168120	0.000000	-10.000000	0.375000	-25.783335	305.500000	1023.000000	1023.000000	2046.000000
5.700000	-0.016429	-9.709609	-4.012762	-3.620444	-0.927021	-1.149383	0.000000	-10.000000	0.358333	-25.550001	296.833344	1023.000000	1023.000000	2046.000000
5.720000	-0.016830	-9.946288	-3.870978	-3.763137	-1.125770	-1.186403	0.000000	-10.000000	0.316667	-25.366667	288.333344	1023.000000	1023.000000	2046.000000
5.740000	-0.017058	-10.081110	-4.208111	-3.804427	-0.998993	-1.069580	0.000000	-10.000000	0.300000	-25.016666	279.833344	1023.000000	1023.000000	2046.000000
5.760000	-0.016969	-10.028674	-4.034106	-3.943743	-1.033648	-1.017177	0.000000	-10.000000	0.291667	-24.766666	271.500000	1023.000000	1023.000000	2046.000000
5.780000	-0.017145	-10.132651	-4.242949	-4.089726	-1.040861	-0.759115	0.000000	-10.000000	0.291667	-24.483334	263.166656	1023.000000	1023.000000	2046.000000
5.800000	-0.016724	-9.883718	-4.076777	-4.026825	-0.908582	-0.871535	0.000000	-10.000000	0.283333	-24.100000	255.000000	1023.000000	1023.000000	2046.000000
5.820000	-0.017292	-10.219461	-4.277670	-4.222832	-1.051406	-0.667553	0.000000	-10.000000	0.275000	-23.716667	247.000000	1023.000000	1023.000000	2046.000000
5.840000	-0.017018	-10.057554	-4.188817	-4.267235	-0.899502	-0.702000	0.000000	-10.000000	0.266667	-23.133333	239.000000	1023.000000	1023.000000	2046.000000
5.860000	-0.018061	-10.674183	-4.434282	-4.548133	-1.102891	-0.588877	0.000000	-10.000000	0.258333	-22.850000	231.333328	1023.000000	1023.000000	2046.000000
5.880000	-0.018075	-10.682496	-4.494715	-4.646673	-0.856957	-0.684151	0.000000	-10.000000	0.250000	-22.616667	223.666672	1023.000000	1023.000000	2046.000000
5.900000	-0.019509	-11.529856	-4.651751	-4.782436	-1.252766	-0.842903	0.000000	-10.000000	0.233333	-22.350000	216.333328	1023.000000	1023.000000	2046.000000
5.920000	-0.019449	-11.494628	-4.635392	-4.819465	-1.074047	-0.965725	0.000000	-10.000000	0.225000	-21.850000	208.833328	1023.000000	1023.000000	2046.000000
5.940000	-0.020607	-12.178565	-4.704430	-4.915442	-1.495912	-1.062780	0.000000	-10.000000	0.191667	-21.100000	201.666672	1023.000000	1023.000000	2046.000000
5.960000	-0.020252	-11.969056	-4.643922	-4.886872	-1.290050	-1.148212	0.000000	-10.000000	0.166667	-20.549999	194.500000	1023.000000	1023.000000	2046.000000
5.980000	-0.020614	-12.182704	-4.545860	-4.914332	-1.553719	-1.168793	0.000000	-10.000000	0.141667	-20.116667	187.500000	1023.000000	1023.000000	2046.000000
6.000000	-0.019169	-11.329044	-4.328897	-4.736348	-1.244622	-1.019178	0.000000	-10.000000	0.141667	-19.933334	180.833328	1023.000000	1023.000000	2046.000000
6.020000	-0.018793	-11.106517	-4.243623	-4.545113	-1.323538	-0.994242	0.000000	-10.000000	0.141667	-19.783333	174.166672	1023.000000	1023.000000	2046.000000
6.040000	-0.017555	-10.374909	-4.115267	-4.411844	-1.063429	-0.784369	0.000000	-10.000000	0.133333	-19.549999	167.666672	1023.000000	1023.000000	2046.000000
6.060000	-0.017713	-10.468158	-4.216539	-4.284370	-1.148025	-0.819224	0.000000	-10.000000	0.116667	-19.066666	161.000000	1023.000000	1023.000000	2046.000000
6.080000	-0.017698	-10.459609	-4.317005	-4.318106	-1.134070	-0.690428	0.000000	-10.000000	0.108333	-18.316666	154.666672	1023.000000	1023.000000	2046.000000
6.100000	-0.018824	-11.125128	-4.446023	-4.422382	-1.415947	-0.840775	0.000000	-10.000000	0.100000	-17.600000	148.500000	1023.000000	1023.000000	2046.000000
6.120000	-0.019180	-11.335649	-4.548111	-4.491243	-1.525532	-0.770764	0.000000	-10.000000	0.066667	-16.799999	142.666672	1023.000000	1023.000000	2046.000000
6.140000	-0.019405	-11.468201	-4.585723	-4.381951	-1.518781	-0.981745	0.000000	-10.000000	0.033333	-16.166666	137.000000	1023.000000	1023.000000	2046.000000
6.160000	-0.019655	-11.616277	-4.544522	-4.293148	-1.771560	-1.007048	0.000000	-10.000000	0.000000	-15.400000	131.666672	1023.000000	1023.000000	2046.000000
6.180000	-0.019566	-11.563376	-4.388403	-4.095881	-1.832986	-1.246106	0.000000	-10.000000	0.000000	-14.566667	126.500000	1023.000000	1023.000000	2046.000000
6.200000	-0.020107	-11.883289	-4.472378	-4.139034	-2.000460	-1.271418	0.000000	-10.000000	0.000000	-13.750000	121.666664	1023.000000	1023.000000	2046.000000
6.220000	-0.020543	-12.140791	-4.514404	-4.075452	-1.878547	-1.672387	0.000000	-10.000000	0.000000	-13.150001	117.166664	1023.000000	1023.000000	2046.000000
6.240000	-0.022352	-13.209873	-4.749383	-4.411200	-2.216122	-1.833168	0.000000	-10.000000	0.000000	-12.833334	112.666664	1023.000000	1023.000000	2046.000000
6.260000	-0.024107	-14.247267	-4.942393	-4.678148	-2.363069	-2.263657	0.000000	-10.000000	0.000000	-11.900001	108.333336	1023.000000	1023.000000	2046.000000
6.280000	-0.026642	-15.745275	-5.524693	-5.087777	-2.710961	-2.421845	0.000000	-10.000000	-0.016667	-10.766666	104.166664	1023.000000	1023.000000	2046.000000
6.300000	-0.027759	-16.405399	-5.642389	-5.270992	-2.796329	-2.695688	0.000000	-10.000000	-0.033333	-9.600000	100.666664	1023.000000	1023.000000	2046.000000
6.320000	-0.029170	-17.239704	-6.001541	-5.450744	-3.043222	-2.744197	0.000000	-10.000000	-0.033333	-9.133333	97.500000	1023.000000	1023.000000	2046.000000
6.340000	-0.029017	-17.148970	-5.923268	-5.516943	-2.917493	-2.791266	0.000000	-10.000000	-0.016667	-8.866667	94.500000	1023.000000	1023.000000	2046.000000
6.360000	-0.030210	-17.853868	-6.222899	-5.464315	-3.238840	-2.927814	0.000000	-10.000000	-0.033333	-8.533334	91.500000	1023.000000	1023.000000	2046.000000
6.380000	-0.029707	-17.556772	-6.074843	-5.516920	-3.085539	-2.879471	0.000000	-10.000000	-0.058333	-7.916667	88.666664	1023.000000	1023.000000	2046.000000
6.400000	-0.030231	-17.866241	-6.235577	-5.523969	-3.325961	-2.780735	0.000000	-10.000000	-0.091667	-6.866667	86.000000	1023.000000	1023.000000	2046.000000
6.420000	-0.029230	-17.274994	-6.026200	-5.485992	-3.060736	-2.702066	0.000000	-10.000000	-0.091667	-5.483334	83.666664	1023.000000	1023.000000	2046.000000
6.440000	-0.029531	-17.452993	-6.070039	-5.483910	-3.240960	-2.658086	0.000000	-10.000000	-0.100000	-3.550000	81.833336	1023.000000	1023.000000	2046.000000
6.460000	-0.028599	-16.902294	-5.987571	-5.457511	-2.889028	-2.568183	0.000000	-10.000000	-0.100000	-0.900000	80.666664	1023.000000	1023.000000	2046.000000
6.480000	-0.028236	-16.687286	-5.957989	-5.486027	-2.922285	-2.320985	0.000000	-10.000000	-0.108333	1.516667	80.166664	1023.000000	1023.000000	2046.000000
6.500000	-0.026962	-15.934534	-5.746367	-5.337213	-2.609282	-2.241672	0.000000	-10.000000	-0.133333	3.533333	80.000000	1023.000000	1023.000000	2046.000000
6.520000	-0.026380	-15.590605	-5.496354	-5.367168	-2.711739	-2.015345	0.000000	-10.000000	-0.158333	5.250000	80.000000	1023.000000	1023.000000	2046.000000
6.540000	-0.025555	-15.102944	-5.486222	-5.214703	-2.384871	-2.017148	0.000000	-10.000000	-0.200000	7.633333	80.000000	1023.000000	1023.000000	2046.000000
6.560000	-0.024796	-14.654355	-5.347453	-5.360873	-2.277314	-1.668716	0.000000	-10.000000	-0.216667	10.133333	80.000000	1023.000000	1023.000000	2046.000000
6.580000	-0.024365	-14.399543	-5.374145	-5.209351	-2.042307	-1.773740	0.000000	-10.000000	-0.250000	12.416667	80.000000	1023.000000	1023.000000	2046.000000
6.600000	-0.024247	-14.329844	-5.226101	-5.362359	-2.162298	-1.579086	0.000000	-10.000000	-0.275000	14.000000	80.000000	1023.000000	1023.000000	2046.000000
6.620000	-0.023904	-14.126968	-5.243678	-5.192094	-1.947230	-1.743966	0.000000	-10.000000	-0.333333	15.633333	70.833336	1023.000000	1023.000000	2046.000000
6.640000	-0.023630	-13.965403	-5.080875	-5.272044	-2.007285	-1.605198	0.000000	-10.000000	-0.400000	17.916666	55.000000	1023.000000	1023.000000	2046.000000
6.660000	-0.023201	-13.711741	-5.031088	-5.087183	-1.888319	-1.705152	0.000000	-10.000000	-0.450000	19.916666	39.166668	1023.000000	1023.000000	2046.000000
6.680000	-0.022877	-13.520350	-4.842559	-5.044213	-1.994738	-1.638839	0.000000	-10.000000	-0.483333	21.633333	34.666668	1023.000000	1023.000000	2046.000000
6.700000	-0.022370	-13.220450	-4.789093	-4.775201	-1.847814	-1.808343	0.000000	-10.000000	-0.500000	22.266666	39.166668	1023.000000	1023.000000	2046.000000
6.720000	-0.021321	-12.600984	-4.453599	-4.823810	-1.867989	-1.455586	0.000000	-10.000000	-0.525000	23.166666	46.333332	1023.000000	1023.000000	2046.000000
6.740000	-0.019692	-11.637852	-4.187095	-4.403893	-1.546365	-1.500499	0.000000	-10.000000	-0.550000	24.000000	54.000000	1023.000000	1023.000000	2046.000000
6.760000	-0.017766	-10.499426	-3.792689	-4.174007	-1.383661	-1.149068	0.000000	-10.000000	-0.558333	24.933334	62.000000	1023.000000	1023.000000	2046.000000
6.780000	-0.015270	-9.024282	-3.394597	-3.638640	-0.942613	-1.048432	0.000000	-10.000000	-0.583333	25.866667	70.166664	1023.000000	1023.000000	2046.000000
6.800000	-0.013870	-8.197017	-3.200815	-3.309013	-0.879252	-0.807936	0.000000	-10.000000	-0.616667	26.816668	78.500000	1023.000000	1023.000000	2046.000000
6.820000	-0.011801	-6.974280	-2.872811	-2.968772	-0.477556	-0.655141	0.000000	-10.000000	-0.666667	27.466667	87.333336	1023.000000	1023.000000	2046.000000
6.840000	-0.011373	-6.721149	-2.946262	-2.871486	-0.526562	-0.376839	0.000000	-10.000000	-0.675000	28.266666	96.333336	1023.000000	1023.000000	2046.000000
6.860000	-0.010110	-5.975198	-2.744124	-2.830097	-0.237932	-0.163046	0.000000	-10.000000	-0.675000	28.650000	105.833336	1023.000000	1023.000000	2046.000000
6.880000	-0.010261	-6.063997	-2.904553	-2.552360	-0.412351	-0.194733	0.000000	-10.000000	-0.666667	29.049999	115.166664	1023.000000	1023.000000	2046.000000
6.900000	-0.009096	-5.375566	-2.462893	-2.473183	-0.347744	-0.091746	0.000000	-10.000000	-0.683333	29.000000	124.833336	1023.000000	1023.000000	2046.000000
6.920000	-0.008959	-5.294844	-2.503591	-2.106066	-0.506805	-0.178382	0.000000	-10.000000	-0.708333	29.400000	134.500000	1023.000000	1023.000000	2046.000000
6.940000	-0.007747	-4.578287	-2.000853	-1.902042	-0.442859	-0.232533	0.000000	-10.000000	-0.741667	29.833334	144.333328	1023.000000	1023.000000	2046.000000
6.960000	-0.008192	-4.841219	-2.368384	-1.655213	-0.434574	-0.383048	0.000000	-10.000000	-0.766667	30.200001	154.333328	1023.000000	1023.000000	2046.000000
6.980000	-0.008372	-4.947745	-2.108961	-1.838758	-0.466758	-0.533268	0.000000	-10.000000	-0.783333	30.516666	164.333328	1023.000000	1023.000000	2046.000000
7.000000	-0.010662	-6.301085	-2.704334	-1.928277	-0.710301	-0.958172	0.000000	-10.000000	-0.791667	30.600000	174.500000	1023.000000	1023.000000	2046.000000
7.020000	-0.011650	-6.885296	-2.648440	-2.415120	-0.795827	-1.025908	0.000000	-10.000000	-0.800000	30.733334	184.500000	1023.000000	1023.000000	2046.000000
7.040000	-0.012896	-7.621347	-3.134706	-2.447402	-0.781725	-1.257515	0.000000	-10.000000	-0.808333	30.716667	194.500000	1023.000000	1023.000000	2046.000000
7.060000	-0.012700	-7.505832	-2.869967	-2.555339	-0.928036	-1.152490	0.000000	-10.000000	-0.808333	31.049999	204.833328	1023.000000	1023.000000	2046.000000
7.080000	-0.012160	-7.186579	-2.962342	-2.328523	-0.665072	-1.230641	0.000000	-10.000000	-0.833333	31.466667	215.166672	1023.000000	1023.000000	2046.000000
7.100000	-0.011696	-6.912055	-2.807794	-2.160010	-0.801175	-1.143077	0.000000	-10.000000	-0.833333	31.950001	225.833328	1023.000000	1023.000000	2046.000000
7.120000	-0.010236	-6.049557	-2.594109	-1.934698	-0.497945	-1.022805	0.000000	-10.000000	-0.841667	32.250000	236.333328	1023.000000	1023.000000	2046.000000
7.140000	-0.009827	-5.807546	-2.636191	-1.704925	-0.608310	-0.858119	0.000000	-10.000000	-0.841667	32.433334	247.166672	1023.000000	1023.000000	2046.000000
7.160000	-0.008208	-4.850756	-2.085542	-1.717271	-0.456257	-0.591685	0.000000	-10.000000	-0.858333	32.633331	257.833344	1023.000000	1023.000000	2046.000000
7.180000	-0.007554	-4.464361	-2.207100	-1.308158	-0.393643	-0.555460	0.000000	-10.000000	-0.883333	32.900002	268.666656	1023.000000	1023.000000	2046.000000
7.200000	-0.005417	-3.201192	-1.630300	-1.362171	-0.095586	-0.113136	0.000000	-10.000000	-0.883333	33.133335	279.500000	1023.000000	1023.000000	2046.000000
7.220000	-0.004413	-2.607912	-1.870196	-0.958922	0.204507	0.016699	0.000000	-10.000000	-0.875000	32.900002	290.500000	1023.000000	1023.000000	2046.000000
7.240000	-0.002609	-1.542047	-1.309811	-0.891355	0.272155	0.386964	0.000000	-10.000000	-0.858333	32.600002	301.500000	1023.000000	1023.000000	2046.000000
7.260000	-0.001180	-0.697412	-1.326068	-0.613654	0.735855	0.506454	0.000000	-10.000000	-0.833333	32.283333	312.500000	1023.000000	1023.000000	2046.000000
7.280000	-0.000117	-0.069250	-1.185689	-0.473125	0.841853	0.747711	0.000000	-10.000000	-0.808333	32.083332	323.333344	1023.000000	1023.000000	2046.000000
7.300000	0.001671	0.987748	-0.887898	-0.460788	1.269350	1.067085	0.000000	-10.000000	-0.783333	31.916666	334.000000	1023.000000	1023.000000	2046.000000
7.320000	0.002124	1.255272	-0.985217	-0.293715	1.313966	1.220238	0.000000	-10.000000	-0.791667	31.683334	344.666656	1023.000000	1023.000000	2046.000000
7.340000	0.003475	2.053987	-0.593090	-0.283924	1.596474	1.334526	0.000000	-10.000000	-0.808333	31.600000	355.333344	1023.000000	1023.000000	2046.000000
7.360000	0.003476	2.054054	-0.873297	0.029415	1.636839	1.261097	0.000000	-10.000000	-0.816667	31.533333	366.000000	1023.000000	1023.000000	2046.000000
7.380000	0.004712	2.784781	-0.342739	0.026763	1.706570	1.394188	0.000000	-10.000000	-0.808333	31.650000	376.500000	1023.000000	1023.000000	2046.000000
7.400000	0.004938	2.918373	-0.575391	0.295668	1.750757	1.447340	0.000000	-10.000000	-0.800000	31.866667	387.000000	1023.000000	1023.000000	2046.000000
7.420000	0.006034	3.566174	0.019785	0.283358	1.740253	1.522779	0.000000	-10.000000	-0.800000	31.783335	397.666656	1023.000000	1023.000000	2046.000000
7.440000	0.006374	3.767234	-0.176136	0.697460	1.798940	1.446971	0.000000	-10.000000	-0.800000	31.633333	408.333344	1023.000000	1023.000000	2046.000000
7.460000	0.008644	5.108408	0.657893	0.671816	1.987105	1.791593	0.000000	-10.000000	-0.800000	31.233334	419.000000	1023.000000	1023.000000	2046.000000
7.480000	0.010165	6.007744	0.651717	1.385302	2.276798	1.693928	0.000000	-10.000000	-0.783333	31.116667	429.333344	1023.000000	1023.000000	2046.000000
7.500000	0.013140	7.765761	1.390362	1.537489	2.641428	2.196482	0.000000	-10.000000	-0.775000	30.900000	439.833344	1023.000000	1023.000000	2046.000000
7.520000	0.014849	8.775953	1.434675	2.183245	2.951254	2.206779	0.000000	-10.000000	-0.758333	31.133333	450.166656	1023.000000	1023.000000	2046.000000
7.540000	0.017142	10.130981	1.862492	2.357681	3.234046	2.676762	0.000000	-10.000000	-0.775000	31.000000	460.500000	1023.000000	1023.000000	2046.000000
7.560000	0.018578	10.979467	2.042988	2.751880	3.497215	2.687385	0.000000	-10.000000	-0.766667	31.033333	470.833344	1023.000000	1023.000000	2046.000000
7.580000	0.019184	11.337617	1.923600	2.870828	3.522533	3.020656	0.000000	-10.000000	-0.766667	30.450001	481.166656	1023.000000	1023.000000	2046.000000
7.600000	0.020141	11.903166	2.315150	2.945967	3.566711	3.075337	0.000000	-10.000000	-0.741667	30.100000	491.500000	1023.000000	1023.000000	2046.000000
7.620000	0.020264	11.975965	2.047952	3.255174	3.545633	3.127206	0.000000	-10.000000	-0.733333	29.966667	501.500000	1023.000000	1023.000000	2046.000000
7.640000	0.021875	12.928376	2.777051	3.371101	3.589181	3.191042	0.000000	-10.000000	-0.733333	30.050001	511.500000	1023.000000	1023.000000	2046.000000
7.660000	0.022391	13.233150	2.695067	3.869548	3.619705	3.048830	0.000000	-10.000000	-0.741667	30.250000	521.500000	1023.000000	1023.000000	2046.000000
7.680000	0.023370	13.811438	3.088591	3.840370	3.752121	3.130356	0.000000	-10.000000	-0.750000	30.233334	531.500000	1023.000000	1023.000000	2046.000000
7.700000	0.022269	13.160687	2.865316	3.812762	3.736862	2.745747	0.000000	-10.000000	-0.750000	30.166668	541.500000	1023.000000	1023.000000	2046.000000
7.720000	0.019884	11.751574	2.294493	3.536903	3.473529	2.446648	0.000000	-10.000000	-0.733333	30.200001	551.500000	1023.000000	1023.000000	2046.000000
7.740000	0.018474	10.918238	2.402614	3.043301	3.249820	2.222502	0.000000	-10.000000	-0.716667	29.783333	561.666687	1023.000000	1023.000000	2046.000000
7.760000	0.016748	9.898030	1.861679	3.032199	3.038797	1.965356	0.000000	-10.000000	-0.683333	29.466667	571.666687	1023.000000	1023.000000	2046.000000
7.780000	0.016983	10.036768	2.256622	2.806784	2.957176	2.016186	0.000000	-10.000000	-0.675000	29.033333	581.666687	1023.000000	1023.000000	2046.000000
7.800000	0.017320	10.235987	2.162889	2.908899	3.147067	2.017132	0.000000	-10.000000	-0.675000	28.983334	591.500000	1023.000000	1023.000000	2046.000000
7.820000	0.017928	10.595627	2.135209	3.161959	3.191729	2.106729	0.000000	-10.000000	-0.666667	28.750000	601.333313	1023.000000	1023.000000	2046.000000
7.840000	0.019161	11.323993	2.672879	3.145665	3.266537	2.238913	0.000000	-10.000000	-0.650000	28.566668	611.000000	1023.000000	1023.000000	2046.000000
7.860000	0.019284	11.396892	2.390835	3.483694	3.223401	2.298963	0.000000	-10.000000	-0.625000	28.050001	620.500000	1023.000000	1023.000000	2046.000000
7.880000	0.020896	12.349703	2.874788	3.439843	3.459355	2.575717	0.000000	-10.000000	-0.616667	27.533335	630.000000	1023.000000	1023.000000	2046.000000
7.900000	0.021861	12.919789	2.910712	3.694914	3.665426	2.648738	0.000000	-10.000000	-0.591667	26.600000	639.166687	1023.000000	1023.000000	2046.000000
7.920000	0.023231	13.729304	3.151247	3.948894	3.731546	2.897617	0.000000	-10.000000	-0.566667	26.016666	648.166687	1023.000000	1023.000000	2046.000000
7.940000	0.024666	14.577610	3.478508	4.060897	4.026876	3.011328	0.000000	-10.000000	-0.533333	25.466667	656.833313	1023.000000	1023.000000	2046.000000
7.960000	0.025328	14.968612	3.258004	4.395554	4.092196	3.222858	0.000000	-10.000000	-0.500000	24.783335	665.500000	1023.000000	1023.000000	2046.000000
7.980000	0.026891	15.892831	3.846206	4.229898	4.291466	3.525261	0.000000	-10.000000	-0.483333	23.883333	676.500000	1023.000000	1023.000000	2046.000000
8.000000	0.027018	15.967665	3.511290	4.450012	4.377403	3.628959	0.000000	-10.000000	-0.483333	23.133333	684.666687	1023.000000	1023.000000	2046.000000
8.020000	0.028541	16.867710	3.848795	4.291026	4.670334	4.057556	0.000000	-10.000000	-0.491667	22.683334	692.500000	1023.000000	1023.000000	2046.000000
8.040000	0.028773	17.004837	3.724698	4.486837	4.814180	3.979122	0.000000	-10.000000	-0.483333	22.466667	697.500000	1023.000000	1023.000000	2046.000000
8.060000	0.029569	17.475269	3.793829	4.447592	4.987863	4.245986	0.000000	-10.000000	-0.466667	22.166668	705.000000	1023.000000	1023.000000	2046.000000
8.080000	0.029428	17.392183	3.822196	4.562059	4.973573	4.034355	0.000000	-10.000000	-0.458333	22.016666	712.500000	1023.000000	1023.000000	2046.000000
8.100000	0.030003	17.731659	3.787720	4.642899	5.143251	4.157789	0.000000	-10.000000	-0.433333	21.316668	719.833313	1023.000000	1023.000000	2046.000000
8.120000	0.030372	17.949657	4.109684	4.744198	5.103595	3.992180	0.000000	-10.000000	-0.400000	20.366667	727.166687	1023.000000	1023.000000	2046.000000
8.140000	0.031004	18.323500	4.047533	4.893442	5.196962	4.185564	0.000000	-10.000000	-0.350000	19.166668	734.000000	1023.000000	1023.000000	2046.000000
8.160000	0.032110	18.976879	4.642908	4.989178	5.253316	4.091478	0.000000	-10.000000	-0.300000	17.966667	740.666687	1023.000000	1023.000000	2046.000000
8.180000	0.033360	19.715586	4.609653	5.330790	5.437060	4.338082	0.000000	-10.000000	-0.258333	16.183334	746.666687	1023.000000	1023.000000	2046.000000
8.200000	0.035453	20.952759	5.239472	5.387412	5.762436	4.563438	0.000000	-10.000000	-0.208333	13.833333	752.500000	1023.000000	1023.000000	2046.000000
8.220000	0.036072	21.318768	5.034037	5.887151	5.780838	4.616742	0.000000	-10.000000	-0.158333	11.050000	757.500000	1023.000000	1023.000000	2046.000000
8.240000	0.037877	22.385309	5.539419	5.823033	6.084087	4.938770	0.000000	-10.000000	-0.125000	7.850000	761.833313	1023.000000	1023.000000	2046.000000
8.260000	0.037393	22.099440	5.176730	6.074270	5.961215	4.887225	0.000000	-10.000000	-0.091667	3.250000	765.000000	1023.000000	1023.000000	2046.000000
8.280000	0.037769	22.321527	5.382700	5.756852	6.045108	5.136868	0.000000	-10.000000	-0.075000	-1.483333	767.000000	1023.000000	1023.000000	2046.000000
8.300000	0.036361	21.489555	4.871423	5.838903	5.844171	4.935059	0.000000	-10.000000	-0.033333	-6.716667	767.833313	1023.000000	1023.000000	2046.000000
8.320000	0.036063	21.313517	5.042617	5.519781	5.755003	4.996116	0.000000	-10.000000	-0.008333	-10.533334	768.000000	1023.000000	1023.000000	2046.000000
8.340000	0.034899	20.625298	4.750250	5.615876	5.532802	4.726369	0.000000	-10.000000	0.008333	-13.666667	768.000000	1023.000000	1023.000000	2046.000000
8.360000	0.035062	20.721857	4.921881	5.498828	5.508842	4.792307	0.000000	-10.000000	0.033333	-15.300000	768.000000	1023.000000	1023.000000	2046.000000
8.380000	0.033831	19.994114	4.759616	5.448861	5.454672	4.330965	0.000000	-10.000000	0.066667	-16.700001	760.500000	1023.000000	1023.000000	2046.000000
8.400000	0.032151	19.001242	4.302375	5.242582	5.282812	4.173474	0.000000	-10.000000	0.125000	-18.333334	751.000000	1023.000000	1023.000000	2046.000000
8.420000	0.029378	17.362375	4.117344	4.558057	5.007247	3.679726	0.000000	-10.000000	0.183333	-20.450001	739.333313	1023.000000	1023.000000	2046.000000
8.440000	0.025606	15.133150	3.252310	4.172528	4.468379	3.239933	0.000000	-10.000000	0.241667	-22.566668	732.500000	1023.000000	1023.000000	2046.000000
8.460000	0.023464	13.867226	3.179057	3.529697	4.221837	2.936635	0.000000	-10.000000	0.316667	-24.283335	725.000000	1023.000000	1023.000000	2046.000000
8.480000	0.020809	12.297969	2.583702	3.257220	3.877835	2.579213	0.000000	-10.000000	0.366667	-25.416668	716.833313	1023.000000	1023.000000	2046.000000
8.500000	0.020330	12.014809	2.468112	2.926747	3.886038	2.733911	0.000000	-10.000000	0.400000	-26.133333	708.500000	1023.000000	1023.000000	2046.000000
8.520000	0.019218	11.357737	2.301587	2.740110	3.827854	2.488185	0.000000	-10.000000	0.400000	-26.533335	699.833313	1023.000000	1023.000000	2046.000000
8.540000	0.018299	10.815002	1.968322	2.694945	3.630009	2.521727	0.000000	-10.000000	0.400000	-26.683334	691.000000	1023.000000	1023.000000	2046.000000
8.560000	0.018116	10.706697	2.149576	2.414683	3.649141	2.493297	0.000000	-10.000000	0.408333	-26.966667	682.000000	1023.000000	1023.000000	2046.000000
8.580000	0.016520	9.763087	1.726717	2.427206	3.256163	2.353001	0.000000	-10.000000	0.416667	-27.366667	673.000000	1023.000000	1023.000000	2046.000000
8.600000	0.016764	9.907321	1.945835	2.112180	3.352919	2.496387	0.000000	-10.000000	0.433333	-27.850000	663.833313	1023.000000	1023.000000	2046.000000
8.620000	0.015551	9.190576	1.597178	2.213938	3.118709	2.260750	0.000000	-10.000000	0.441667	-28.233334	654.666687	1023.000000	1023.000000	2046.000000
8.640000	0.016155	9.547375	1.704436	1.940552	3.321815	2.580572	0.000000	-10.000000	0.450000	-28.450001	645.166687	1023.000000	1023.000000	2046.000000
8.660000	0.015442	9.126043	1.422186	1.963966	3.275568	2.464323	0.000000	-10.000000	0.450000	-28.566668	635.833313	1023.000000	1023.000000	2046.000000
8.680000	0.015933	9.416479	1.455747	1.765320	3.388605	2.806809	0.000000	-10.000000	0.450000	-28.550001	626.166687	1023.000000	1023.000000	2046.000000
8.700000	0.015134	8.944218	1.306362	1.599825	3.381349	2.656682	0.000000	-10.000000	0.450000	-28.650000	616.833313	1023.000000	1023.000000	2046.000000
8.720000	0.015214	8.991761	1.166738	1.466203	3.426793	2.932029	0.000000	-10.000000	0.458333	-28.666666	607.166687	1023.000000	1023.000000	2046.000000
8.740000	0.014563	8.606442	1.004919	1.255509	3.573595	2.772420	0.000000	-10.000000	0.458333	-28.616667	597.666687	1023.000000	1023.000000	2046.000000
8.760000	0.013644	8.063623	0.704479	1.135400	3.396781	2.826963	0.000000	-10.000000	0.458333	-28.299999	588.000000	1023.000000	1023.000000	2046.000000
8.780000	0.012964	7.661869	0.701596	0.853927	3.458520	2.647825	0.000000	-10.000000	0.441667	-28.049999	578.500000	1023.000000	1023.000000	2046.000000
8.800000	0.011714	6.922817	0.390898	0.845559	3.141017	2.545343	0.000000	-10.000000	0.433333	-27.783333	569.166687	1023.000000	1023.000000	2046.000000
8.820000	0.011480	6.784760	0.523359	0.611917	3.237995	2.411489	0.000000	-10.000000	0.425000	-27.800001	559.833313	1023.000000	1023.000000	2046.000000
8.840000	0.010542	6.230422	0.345694	0.642522	2.923705	2.318500	0.000000	-10.000000	0.433333	-27.833334	550.666687	1023.000000	1023.000000	2046.000000
8.860000	0.010803	6.384570	0.592940	0.463304	3.116345	2.211980	0.000000	-10.000000	0.441667	-28.050001	541.333313	1023.000000	1023.000000	2046.000000
8.880000	0.010400	6.146320	0.448683	0.624825	2.922537	2.150276	0.000000	-10.000000	0.450000	-28.266666	532.000000	1023.000000	1023.000000	2046.000000
8.900000	0.011812	6.980886	0.908212	0.534683	3.186262	2.351730	0.000000	-10.000000	0.450000	-28.566668	522.500000	1023.000000	1023.000000	2046.000000
8.920000	0.011732	6.933629	0.749081	0.887660	3.056504	2.240384	0.000000	-10.000000	0.450000	-28.683334	513.000000	1023.000000	1023.000000	2046.000000
8.940000	0.013109	7.747321	1.119449	0.834016	3.337697	2.456159	0.000000	-10.000000	0.450000	-28.750000	503.333344	1023.000000	1023.000000	2046.000000
8.960000	0.012271	7.251990	0.802702	0.999433	3.093122	2.356732	0.000000	-10.000000	0.450000	-28.450001	493.833344	1023.000000	1023.000000	2046.000000
8.980000	0.012827	7.580797	0.963671	0.747570	3.276024	2.593532	0.000000	-10.000000	0.441667	-28.066668	484.333344	1023.000000	1023.000000	2046.000000
9.000000	0.010861	6.418621	0.453718	0.750003	2.901306	2.313594	0.000000	-10.000000	0.433333	-27.683334	475.000000	1023.000000	1023.000000	2046.000000
9.020000	0.010815	6.391725	0.542567	0.434234	2.932920	2.482005	0.000000	-10.000000	0.425000	-27.350000	465.666656	1023.000000	1023.000000	2046.000000
9.040000	0.009182	5.426506	0.239017	0.527762	2.563052	2.096675	0.000000	-10.000000	0.416667	-27.333334	456.500000	1023.000000	1023.000000	2046.000000
9.060000	0.009384	5.546223	0.493876	0.447305	2.418611	2.186430	0.000000	-10.000000	0.408333	-26.966667	447.500000	1023.000000	1023.000000	2046.000000
9.080000	0.008498	5.022448	0.348895	0.589635	2.369868	1.714050	0.000000	-10.000000	0.400000	-26.916668	438.500000	1023.000000	1023.000000	2046.000000
9.100000	0.008105	4.789915	0.315883	0.540279	2.217773	1.715979	0.000000	-10.000000	0.400000	-26.600000	429.500000	1023.000000	1023.000000	2046.000000
9.120000	0.006563	3.879012	0.108555	0.322301	2.208176	1.239981	0.000000	-10.000000	0.408333	-26.666668	420.500000	1023.000000	1023.000000	2046.000000
9.140000	0.004179	2.469677	-0.193042	-0.009735	1.709986	0.962468	0.000000	-10.000000	0.416667	-26.833334	411.500000	1023.000000	1023.000000	2046.000000
9.160000	0.001468	0.867322	-0.744217	-0.556022	1.670973	0.496588	0.000000	-10.000000	0.416667	-26.833334	402.500000	1023.000000	1023.000000	2046.000000
9.180000	-0.001165	-0.688361	-1.052876	-0.974378	1.074235	0.264659	0.000000	-10.000000	0.408333	-26.883333	393.666656	1023.000000	1023.000000	2046.000000
9.200000	-0.002935	-1.734635	-1.504250	-1.270441	1.103088	-0.063033	0.000000	-10.000000	0.400000	-26.866667	384.833344	1023.000000	1023.000000	2046.000000
9.220000	-0.003896	-2.302682	-1.549367	-1.506343	0.740540	0.012489	0.000000	-10.000000	0.400000	-27.049999	376.000000	1023.000000	1023.000000	2046.000000
9.240000	-0.005069	-2.995894	-1.884582	-1.671693	0.803376	-0.242994	0.000000	-10.000000	0.416667	-27.350000	366.833344	1023.000000	1023.000000	2046.000000
9.260000	-0.005772	-3.411268	-2.002465	-1.779164	0.528850	-0.158489	0.000000	-10.000000	0.425000	-27.683334	357.666656	1023.000000	1023.000000	2046.000000
9.280000	-0.006402	-3.783680	-2.190495	-1.899670	0.592812	-0.286327	0.000000	-10.000000	0.450000	-28.233334	348.333344	1023.000000	1023.000000	2046.000000
9.300000	-0.007031	-4.155493	-2.236124	-1.950639	0.257512	-0.226243	0.000000	-10.000000	0.450000	-28.500000	339.000000	1023.000000	1023.000000	2046.000000
9.320000	-0.007378	-4.360404	-2.451483	-2.069974	0.483114	-0.322061	0.000000	-10.000000	0.475000	-28.750000	329.500000	1023.000000	1023.000000	2046.000000
9.340000	-0.007692	-4.546010	-2.394395	-2.089346	0.159258	-0.221527	0.000000	-10.000000	0.483333	-28.883333	320.000000	1023.000000	1023.000000	2046.000000
9.360000	-0.007710	-4.556328	-2.499609	-2.358700	0.451741	-0.149760	0.000000	-10.000000	0.483333	-28.983334	310.333344	1023.000000	1023.000000	2046.000000
9.380000	-0.008155	-4.819443	-2.664502	-2.335487	0.234156	-0.053610	0.000000	-10.000000	0.491667	-29.049999	300.500000	1023.000000	1023.000000	2046.000000
9.400000	-0.007744	-4.576689	-2.637673	-2.625296	0.567190	0.119089	0.000000	-10.000000	0.500000	-29.166666	290.833344	1023.000000	1023.000000	2046.000000
9.420000	-0.008407	-4.968599	-2.749003	-2.598124	0.247155	0.131373	0.000000	-10.000000	0.525000	-29.266666	281.166656	1023.000000	1023.000000	2046.000000
9.440000	-0.008094	-4.783638	-2.797324	-2.848516	0.609773	0.252430	0.000000	-10.000000	0.525000	-29.166668	271.500000	1023.000000	1023.000000	2046.000000
9.460000	-0.009142	-5.402971	-2.996220	-2.945847	0.285815	0.253281	0.000000	-10.000000	0.516667	-28.883333	261.666656	1023.000000	1023.000000	2046.000000
9.480000	-0.009569	-5.655260	-3.157593	-3.202682	0.530323	0.174693	0.000000	-10.000000	0.516667	-28.700001	252.000000	1023.000000	1023.000000	2046.000000
9.500000	-0.010696	-6.321439	-3.262166	-3.344527	0.114983	0.170271	0.000000	-10.000000	0.491667	-28.666666	242.333328	1023.000000	1023.000000	2046.000000
9.520000	-0.011634	-6.875399	-3.562539	-3.483362	0.294277	-0.123775	0.000000	-10.000000	0.475000	-28.333334	232.833328	1023.000000	1023.000000	2046.000000
9.540000	-0.011832	-6.992992	-3.275713	-3.730155	-0.081232	0.094109	0.000000	-10.000000	0.441667	-28.033333	223.333328	1023.000000	1023.000000	2046.000000
9.560000	-0.013269	-7.841883	-3.665511	-3.719766	-0.155628	-0.300977	0.000000	-10.000000	0.425000	-27.716667	214.000000	1023.000000	1023.000000	2046.000000
9.580000	-0.012739	-7.528674	-3.367353	-3.925573	-0.085511	-0.150237	0.000000	-10.000000	0.416667	-27.666666	204.666672	1023.000000	1023.000000	2046.000000
9.600000	-0.013839	-8.178662	-3.605339	-3.786442	-0.354662	-0.432219	0.000000	-10.000000	0.408333	-27.549999	195.500000	1023.000000	1023.000000	2046.000000
9.620000	-0.012328	-7.286119	-3.183854	-3.776736	-0.074167	-0.251361	0.000000	-10.000000	0.408333	-27.166666	186.333328	1023.000000	1023.000000	2046.000000
9.640000	-0.012249	-7.239371	-3.186548	-3.480072	-0.317580	-0.255171	0.000000	-10.000000	0.400000	-27.033333	177.166672	1023.000000	1023.000000	2046.000000
9.660000	-0.011144	-6.586073	-3.032840	-3.359597	0.006816	-0.200452	0.000000	-10.000000	0.400000	-26.700001	168.166672	1023.000000	1023.000000	2046.000000
9.680000	-0.010985	-6.492035	-2.957627	-3.317751	-0.247939	0.031283	0.000000	-10.000000	0.391667	-26.516666	159.333328	1023.000000	1023.000000	2046.000000
9.700000	-0.011351	-6.708387	-3.250530	-3.231455	-0.050487	-0.175915	0.000000	-10.000000	0.375000	-25.950001	150.666672	1023.000000	1023.000000	2046.000000
9.720000	-0.011975	-7.077032	-3.262780	-3.460041	-0.395020	0.040810	0.000000	-10.000000	0.341667	-25.450001	141.833328	1023.000000	1023.000000	2046.000000
9.740000	-0.013004	-7.685639	-3.641220	-3.552289	-0.340419	-0.151711	0.000000	-10.000000	0.316667	-24.950001	133.333328	1023.000000	1023.000000	2046.000000
9.760000	-0.013536	-7.999953	-3.509003	-3.702774	-0.742378	-0.045799	0.000000	-10.000000	0.283333	-24.266666	125.000000	1023.000000	1023.000000	2046.000000
9.780000	-0.014361	-8.487378	-3.774235	-3.525830	-0.747499	-0.439813	0.000000	-10.000000	0.266667	-23.750000	117.000000	1023.000000	1023.000000	2046.000000
9.800000	-0.014196	-8.389776	-3.417999	-3.534148	-1.089015	-0.348613	0.000000	-10.000000	0.241667	-22.883333	109.000000	1023.000000	1023.000000	2046.000000
9.820000	-0.015096	-8.921811	-3.697296	-3.428160	-1.082873	-0.713483	0.000000	-10.000000	0.241667	-22.333334	101.333336	1023.000000	1023.000000	2046.000000
9.840000	-0.015475	-9.145741	-3.452837	-3.489290	-1.411095	-0.792518	0.000000	-10.000000	0.225000	-21.816668	93.833336	1023.000000	1023.000000	2046.000000
9.860000	-0.017170	-10.147182	-3.979902	-3.556871	-1.303149	-1.307258	0.000000	-10.000000	0.216667	-21.616667	86.500000	1023.000000	1023.000000	2046.000000
9.880000	-0.018721	-11.063893	-3.879818	-4.012419	-1.730480	-1.441177	0.000000	-10.000000	0.166667	-21.016666	79.166664	1023.000000	1023.000000	2046.000000
9.900000	-0.021803	-12.885428	-4.742856	-4.338240	-1.855990	-1.948343	0.000000	-10.000000	0.133333	-20.066668	72.166664	1023.000000	1023.000000	2046.000000
9.920000	-0.023146	-13.679321	-4.643959	-4.742250	-2.284360	-2.008752	0.000000	-10.000000	0.108333	-19.083334	65.666664	1023.000000	1023.000000	2046.000000
9.940000	-0.025177	-14.879334	-5.347362	-4.896645	-2.311666	-2.323661	0.000000	-10.000000	0.116667	-18.566668	59.333332	1023.000000	1023.000000	2046.000000
9.960000	-0.025423	-15.024985	-5.137998	-5.073025	-2.498887	-2.315076	0.000000	-10.000000	0.116667	-18.250000	53.000000	1023.000000	1023.000000	2046.000000
9.980000	-0.026855	-15.871400	-5.679009	-5.122068	-2.595826	-2.474497	0.000000	-10.000000	0.108333	-18.166666	46.666668	1023.000000	1023.000000	2046.000000
10.000000	-0.026631	-15.738911	-5.451468	-5.166986	-2.645490	-2.474967	0.000000	-10.000000	0.100000	-17.666666	40.500000	1023.000000	1023.000000	2046.000000
10.020000	-0.027760	-16.406263	-5.800601	-5.130007	-2.909971	-2.565684	0.000000	-10.000000	0.100000	-17.166666	34.833332	1023.000000	1023.000000	2046.000000
10.040000	-0.027298	-16.133299	-5.839559	-5.222870	-2.590444	-2.480426	0.000000	-10.000000	0.066667	-16.383333	29.166666	1023.000000	1023.000000	2046.000000
10.060000	-0.027776	-16.415850	-5.621719	-5.291845	-3.126966	-2.375321	0.000000	-10.000000	0.033333	-15.766666	23.833334	1023.000000	1023.000000	2046.000000
10.080000	-0.027743	-16.396080	-5.929523	-5.381761	-2.730748	-2.354048	0.000000	-10.000000	0.000000	-15.083333	18.500000	1023.000000	1023.000000	2046.000000
10.100000	-0.027138	-16.038849	-5.506930	-5.457062	-2.961014	-2.113842	0.000000	-10.000000	0.000000	-14.366667	13.500000	1023.000000	1023.000000	2046.000000
10.120000	-0.027177	-16.061636	-5.948143	-5.380184	-2.584219	-2.149089	0.000000	-10.000000	0.000000	-13.750000	8.666667	1023.000000	1023.000000	2046.000000
10.140000	-0.026330	-15.561260	-5.417990	-5.443768	-2.745620	-1.953884	0.000000	-10.000000	0.000000	-13.133334	4.333333	1023.000000	1023.000000	2046.000000
10.160000	-0.026462	-15.638955	-5.764757	-5.384634	-2.508940	-1.980623	0.000000	-10.000000	0.000000	-12.366667	0.166667	1023.000000	1023.000000	2046.000000
10.180000	-0.025796	-15.245342	-5.366288	-5.550741	-2.649510	-1.678803	0.000000	-10.000000	0.000000	-11.583334	-3.500000	1023.000000	1023.000000	2046.000000
10.200000	-0.026296	-15.540952	-5.834867	-5.550304	-2.304048	-1.851732	0.000000	-10.000000	0.000000	-10.766667	-7.333333	1023.000000	1023.000000	2046.000000
10.220000	-0.026221	-15.496527	-5.563735	-5.736341	-2.549899	-1.646552	0.000000	-10.000000	0.000000	-10.316667	-10.833333	1023.000000	1023.000000	2046.000000
10.240000	-0.026714	-15.788047	-6.015847	-5.758252	-2.164511	-1.849437	0.000000	-10.000000	-0.016667	-9.616667	-14.500000	1023.000000	1023.000000	2046.000000
10.260000	-0.026830	-15.856801	-5.604350	-5.865323	-2.610296	-1.776833	0.000000	-10.000000	-0.050000	-8.550000	-17.666666	1023.000000	1023.000000	2046.000000
10.280000	-0.027290	-16.128599	-5.989995	-5.769102	-2.307595	-2.061908	0.000000	-10.000000	-0.075000	-7.100000	-20.500000	1023.000000	1023.000000	2046.000000
10.300000	-0.027190	-16.069323	-5.548486	-5.890832	-2.756082	-1.873921	0.000000	-10.000000	-0.091667	-5.533333	-22.666666	1023.000000	1023.000000	2046.000000
10.320000	-0.027398	-16.191946	-5.847080	-5.809949	-2.450449	-2.084469	0.000000	-10.000000	-0.091667	-4.000000	-24.500000	1023.000000	1023.000000	2046.000000
10.340000	-0.026984	-15.947431	-5.361715	-5.901933	-2.834430	-1.849352	0.000000	-10.000000	-0.100000	-1.766667	-25.500000	1023.000000	1023.000000	2046.000000
10.360000	-0.026194	-15.480440	-5.544763	-5.623228	-2.281434	-2.031015	0.000000	-10.000000	-0.108333	0.483333	-26.000000	1023.000000	1023.000000	2046.000000
10.380000	-0.024535	-14.499929	-4.829361	-5.537230	-2.481886	-1.651452	0.000000	-10.000000	-0.108333	2.250000	-26.000000	1023.000000	1023.000000	2046.000000
10.400000	-0.023482	-13.878006	-5.036370	-5.061974	-1.979452	-1.800210	0.000000	-10.000000	-0.116667	3.083333	-26.000000	1023.000000	1023.000000	2046.000000
10.420000	-0.021592	-12.761045	-4.370262	-4.980788	-2.077534	-1.332460	0.000000	-10.000000	-0.116667	3.466667	-26.000000	1023.000000	1023.000000	2046.000000
10.440000	-0.021151	-12.500245	-4.814883	-4.652483	-1.597168	-1.435712	0.000000	-10.000000	-0.133333	3.883333	-26.000000	1023.000000	1023.000000	2046.000000
10.460000	-0.020150	-11.908432	-4.357332	-4.733493	-1.779476	-1.038131	0.000000	-10.000000	-0.125000	3.883333	-26.000000	1023.000000	1023.000000	2046.000000
10.480000	-0.021255	-12.561740	-4.903791	-4.629225	-1.723723	-1.305001	0.000000	-10.000000	-0.116667	3.333333	-26.000000	1023.000000	1023.000000	2046.000000
10.500000	-0.020986	-12.402682	-4.497350	-4.920303	-2.045784	-0.939245	0.000000	-10.000000	-0.100000	2.550000	-26.000000	1023.000000	1023.000000	2046.000000
10.520000	-0.021607	-12.769926	-5.026910	-4.667373	-1.796147	-1.279495	0.000000	-10.000000	-0.100000	1.883333	-26.000000	1023.000000	1023.000000	2046.000000
10.540000	-0.020940	-12.375714	-4.413986	-4.609037	-2.201248	-1.151444	0.000000	-10.000000	-0.100000	1.666667	-26.000000	1023.000000	1023.000000	2046.000000
10.560000	-0.021423	-12.660752	-4.795164	-4.298960	-2.005685	-1.560943	0.000000	-10.000000	-0.100000	1.633333	-26.000000	1023.000000	1023.000000	2046.000000
10.580000	-0.020996	-12.408452	-4.256825	-4.377511	-2.365132	-1.408983	0.000000	-10.000000	-0.100000	1.116667	-26.000000	1023.000000	1023.000000	2046.000000
10.600000	-0.022286	-13.170794	-4.872160	-4.266904	-2.138583	-1.893146	0.000000	-10.000000	-0.100000	0.583333	-26.000000	1023.000000	1023.000000	2046.000000
10.620000	-0.023345	-13.797011	-4.523729	-4.611998	-2.639236	-2.022048	0.000000	-10.000000	-0.100000	0.000000	-26.000000	1023.000000	1023.000000	2046.000000
10.640000	-0.025815	-15.256483	-5.372720	-4.903904	-2.479022	-2.500838	0.000000	-10.000000	-0.100000	0.000000	-26.000000	1023.000000	1023.000000	2046.000000
10.660000	-0.027666	-16.350595	-5.250761	-5.319469	-3.120806	-2.659562	0.000000	-10.000000	-0.100000	0.000000	-26.000000	1023.000000	1023.000000	2046.000000
10.680000	-0.029261	-17.293320	-6.007380	-5.440233	-2.869135	-2.976572	0.000000	-10.000000	-0.100000	0.000000	-26.000000	1023.000000	1023.000000	2046.000000
10.700000	-0.029805	-17.614737	-5.717218	-5.705541	-3.371132	-2.820845	0.000000	-10.000000	-0.100000	0.000000	-26.000000	1023.000000	1023.000000	2046.000000
10.720000	-0.030416	-17.975760	-6.244423	-5.669127	-3.011234	-3.050976	0.000000	-10.000000	-0.100000	-0.850000	-26.000000	1023.000000	1023.000000	2046.000000
10.740000	-0.030600	-18.084562	-5.877497	-5.760885	-3.545072	-2.901109	0.000000	-10.000000	-0.091667	-1.883333	-26.500000	1023.000000	1023.000000	2046.000000
10.760000	-0.030823	-18.216114	-6.389234	-5.651371	-3.124566	-3.050944	0.000000	-10.000000	-0.091667	-2.916667	-27.333334	1023.000000	1023.000000	2046.000000
10.780000	-0.030971	-18.303822	-5.990800	-5.737735	-3.689035	-2.886251	0.000000	-10.000000	-0.091667	-3.150000	-28.500000	1023.000000	1023.000000	2046.000000
10.800000	-0.030909	-18.267313	-6.361561	-5.598803	-3.283109	-3.023839	0.000000	-10.000000	-0.100000	-3.333333	-29.500000	1023.000000	1023.000000	2046.000000
10.820000	-0.030562	-18.061924	-5.921573	-5.718708	-3.651062	-2.770582	0.000000	-10.000000	-0.108333	-3.516667	-30.500000	1023.000000	1023.000000	2046.000000
10.840000	-0.030168	-17.829332	-6.351439	-5.663167	-3.068910	-2.745817	0.000000	-10.000000	-0.100000	-3.600000	-31.666666	1023.000000	1023.000000	2046.000000
10.860000	-0.029781	-17.600550	-5.898659	-5.807143	-3.471594	-2.423154	0.000000	-10.000000	-0.091667	-3.733333	-33.000000	1023.000000	1023.000000	2046.000000
10.880000	-0.029136	-17.219353	-6.319726	-5.675797	-2.789973	-2.433857	0.000000	-10.000000	-0.083333	-4.066667	-34.333332	1023.000000	1023.000000	2046.000000
10.900000	-0.028848	-17.049456	-5.802751	-5.736024	-3.238552	-2.272130	0.000000	-10.000000	-0.091667	-4.283333	-35.666668	1023.000000	1023.000000	2046.000000
10.920000	-0.028093	-16.603008	-6.050899	-5.743454	-2.664895	-2.143761	0.000000	-10.000000	-0.100000	-4.166667	-37.000000	1023.000000	1023.000000	2046.000000
10.940000	-0.028207	-16.670580	-5.858046	-5.781189	-2.930033	-2.101312	0.000000	-10.000000	-0.091667	-4.016667	-38.333332	1023.000000	1023.000000	2046.000000
10.960000	-0.027555	-16.285213	-6.001046	-5.890693	-2.490522	-1.902952	0.000000	-10.000000	-0.091667	-4.216667	-39.833332	1023.000000	1023.000000	2046.000000
10.980000	-0.028129	-16.624315	-5.983983	-5.868563	-2.701879	-2.069891	0.000000	-10.000000	-0.091667	-4.516667	-41.166668	1023.000000	1023.000000	2046.000000
11.000000	-0.027673	-16.354734	-6.033530	-6.036253	-2.426841	-1.858111	0.000000	-10.000000	-0.100000	-4.316667	-42.833332	1023.000000	1023.000000	2046.000000
11.020000	-0.028448	-16.813061	-6.037411	-5.928729	-2.674520	-2.172400	0.000000	-10.000000	-0.100000	-3.633333	-44.166668	1023.000000	1023.000000	2046.000000
11.040000	-0.028069	-16.588953	-5.898143	-6.082323	-2.636140	-1.972348	0.000000	-10.000000	-0.100000	-2.950000	-45.666668	1023.000000	1023.000000	2046.000000
11.060000	-0.028655	-16.934807	-6.044630	-5.968795	-2.715713	-2.205669	0.000000	-10.000000	-0.100000	-2.750000	-46.833332	1023.000000	1023.000000	2046.000000
11.080000	-0.028111	-16.613777	-5.818716	-6.134741	-2.703658	-1.956663	0.000000	-10.000000	-0.100000	-2.850000	-47.666668	1023.000000	1023.000000	2046.000000
11.100000	-0.028578	-16.889748	-5.984489	-5.959130	-2.727207	-2.218922	0.000000	-10.000000	-0.100000	-3.066667	-48.333332	1023.000000	1023.000000	2046.000000
11.120000	-0.027535	-16.273216	-5.607947	-5.999882	-2.745585	-1.919802	0.000000	-10.000000	-0.091667	-3.233333	-49.000000	1023.000000	1023.000000	2046.000000
11.140000	-0.027142	-16.040730	-5.696815	-5.672407	-2.539111	-2.132396	0.000000	-10.000000	-0.091667	-3.383333	-50.166668	1023.000000	1023.000000	2046.000000
11.160000	-0.025338	-14.974925	-5.214887	-5.659542	-2.471037	-1.629459	0.000000	-10.000000	-0.091667	-3.383333	-51.333332	1023.000000	1023.000000	2046.000000
11.180000	-0.024557	-14.512915	-5.190836	-5.273217	-2.293334	-1.755527	0.000000	-10.000000	-0.100000	-3.250000	-52.500000	1023.000000	1023.000000	2046.000000
11.200000	-0.023164	-13.689881	-4.869468	-5.147244	-2.203976	-1.469193	0.000000	-10.000000	-0.100000	-3.150000	-53.500000	1023.000000	1023.000000	2046.000000
11.220000	-0.022739	-13.438575	-4.986329	-4.962886	-2.041731	-1.447629	0.000000	-10.000000	-0.108333	-2.950000	-54.500000	1023.000000	1023.000000	2046.000000
11.240000	-0.022118	-13.071690	-4.823701	-5.050768	-2.050693	-1.146526	0.000000	-10.000000	-0.108333	-2.533333	-55.500000	1023.000000	1023.000000	2046.000000
11.260000	-0.022937	-13.555470	-5.152835	-4.960464	-2.080724	-1.361447	0.000000	-10.000000	-0.108333	-1.783333	-56.333332	1023.000000	1023.000000	2046.000000
11.280000	-0.022667	-13.395903	-5.040364	-5.118667	-2.141957	-1.094914	0.000000	-10.000000	-0.108333	-0.633333	-56.833332	1023.000000	1023.000000	2046.000000
11.300000	-0.023420	-13.841249	-5.385144	-4.917562	-2.119085	-1.419458	0.000000	-10.000000	-0.108333	0.700000	-57.000000	1023.000000	1023.000000	2046.000000
11.320000	-0.022785	-13.465703	-4.803519	-4.876102	-2.539437	-1.246646	0.000000	-10.000000	-0.125000	1.866667	-57.000000	1023.000000	1023.000000	2046.000000
11.340000	-0.023040	-13.616484	-5.202632	-4.535337	-2.235421	-1.643093	0.000000	-10.000000	-0.125000	2.900000	-57.000000	1023.000000	1023.000000	2046.000000
11.360000	-0.022843	-13.500390	-4.623791	-4.646037	-2.726326	-1.504235	0.000000	-10.000000	-0.141667	3.833333	-57.000000	1023.000000	1023.000000	2046.000000
11.380000	-0.023811	-14.072548	-5.311587	-4.531009	-2.277406	-1.952546	0.000000	-10.000000	-0.150000	4.916667	-57.000000	1023.000000	1023.000000	2046.000000
11.400000	-0.025232	-14.912126	-4.858553	-4.944792	-3.000410	-2.108371	0.000000	-10.000000	-0.175000	5.983334	-57.000000	1023.000000	1023.000000	2046.000000
11.420000	-0.027360	-16.169809	-5.813924	-5.075694	-2.581712	-2.698479	0.000000	-10.000000	-0.200000	7.516667	-57.000000	1023.000000	1023.000000	2046.000000
11.440000	-0.028903	-17.081778	-5.498092	-5.616150	-3.355616	-2.611919	0.000000	-10.000000	-0.225000	9.183333	-57.000000	1023.000000	1023.000000	2046.000000
11.460000	-0.030122	-17.802250	-6.323621	-5.568968	-2.901385	-3.008277	0.000000	-10.000000	-0.250000	10.716667	-57.000000	1023.000000	1023.000000	2046.000000
11.480000	-0.030578	-18.071665	-5.857854	-5.816682	-3.504833	-2.892295	0.000000	-10.000000	-0.250000	11.733334	-57.000000	1023.000000	1023.000000	2046.000000
11.500000	-0.030508	-18.030300	-6.261836	-5.650123	-3.081071	-3.037271	0.000000	-10.000000	-0.250000	12.516666	-30.666666	1023.000000	1023.000000	2046.000000
11.520000	-0.030403	-17.968294	-6.017732	-5.659510	-3.331519	-2.959534	0.000000	-10.000000	-0.250000	13.583333	-1.666667	1023.000000	1023.000000	2046.000000
11.540000	-0.029893	-17.666925	-6.137327	-5.567629	-3.105705	-2.856263	0.000000	-10.000000	-0.266667	14.366667	27.333334	1023.000000	1023.000000	2046.000000
11.560000	-0.029535	-17.455185	-6.166264	-5.362500	-3.019610	-2.906811	0.000000	-10.000000	-0.283333	15.200000	31.666666	1023.000000	1023.000000	2046.000000
11.580000	-0.028681	-16.950731	-5.666080	-5.423288	-3.268303	-2.593060	0.000000	-10.000000	-0.291667	15.516666	35.000000	1023.000000	1023.000000	2046.000000
11.600000	-0.028241	-16.690575	-6.082679	-5.146279	-2.738559	-2.723057	0.000000	-10.000000	-0.308333	16.016666	40.166668	1023.000000	1023.000000	2046.000000
11.620000	-0.027303	-16.136307	-5.366151	-5.359231	-3.204686	-2.206238	0.000000	-10.000000	-0.325000	16.533333	45.333332	1023.000000	1023.000000	2046.000000
11.640000	-0.026406	-15.605742	-5.884171	-5.019610	-2.432233	-2.269727	0.000000	-10.000000	-0.350000	17.200001	50.833332	1023.000000	1023.000000	2046.000000
11.660000	-0.025679	-15.176574	-5.031141	-5.148684	-3.014849	-1.981900	0.000000	-10.000000	-0.383333	17.866667	56.500000	1023.000000	1023.000000	2046.000000
11.680000	-0.024515	-14.488457	-5.464887	-4.921215	-2.212840	-1.889515	0.000000	-10.000000	-0.391667	18.650000	62.500000	1023.000000	1023.000000	2046.000000
11.700000	-0.023627	-13.963653	-4.796699	-5.047592	-2.537096	-1.582265	0.000000	-10.000000	-0.416667	19.500000	68.500000	1023.000000	1023.000000	2046.000000
11.720000	-0.022617	-13.366826	-5.193190	-4.819748	-1.836103	-1.517785	0.000000	-10.000000	-0.416667	20.233334	74.833336	1023.000000	1023.000000	2046.000000
11.740000	-0.021985	-12.993269	-4.772577	-4.935414	-1.976652	-1.308625	0.000000	-10.000000	-0.441667	20.950001	81.500000	1023.000000	1023.000000	2046.000000
11.760000	-0.021334	-12.608499	-4.907512	-4.786097	-1.645230	-1.269661	0.000000	-10.000000	-0.466667	21.583334	88.500000	1023.000000	1023.000000	2046.000000
11.780000	-0.020874	-12.336812	-4.667155	-4.669129	-1.686799	-1.313729	0.000000	-10.000000	-0.516667	22.583334	95.666664	1023.000000	1023.000000	2046.000000
11.800000	-0.020330	-12.014867	-4.492404	-4.669177	-1.717436	-1.135849	0.000000	-10.000000	-0.558333	23.700001	102.833336	1023.000000	1023.000000	2046.000000
11.820000	-0.019699	-11.641895	-4.593025	-4.408370	-1.353674	-1.286827	0.000000	-10.000000	-0.583333	24.783333	110.500000	1023.000000	1023.000000	2046.000000
11.840000	-0.019142	-11.313087	-4.074037	-4.446643	-1.723049	-1.069358	0.000000	-10.000000	-0.591667	25.616667	118.500000	1023.000000	1023.000000	2046.000000
11.860000	-0.018347	-10.843165	-4.417762	-4.080020	-1.071059	-1.274324	0.000000	-10.000000	-0.591667	25.950001	127.000000	1023.000000	1023.000000	2046.000000
11.880000	-0.017220	-10.177301	-3.604457	-4.167738	-1.532185	-0.872921	0.000000	-10.000000	-0.591667	26.383333	135.500000	1023.000000	1023.000000	2046.000000
11.900000	-0.015786	-9.329716	-3.949275	-3.609497	-0.728510	-1.042433	0.000000	-10.000000	-0.616667	26.700001	144.166672	1023.000000	1023.000000	2046.000000
11.920000	-0.013755	-8.129075	-2.870373	-3.509093	-1.137962	-0.611647	0.000000	-10.000000	-0.666667	27.383333	153.000000	1023.000000	1023.000000	2046.000000
11.940000	-0.011693	-6.910342	-3.084244	-2.922607	-0.347944	-0.555547	0.000000	-10.000000	-0.691667	27.933334	162.166672	1023.000000	1023.000000	2046.000000
11.960000	-0.009727	-5.748926	-2.274035	-2.810772	-0.532108	-0.132011	0.000000	-10.000000	-0.708333	28.566668	171.500000	1023.000000	1023.000000	2046.000000
11.980000	-0.008149	-4.815968	-2.247446	-2.288536	-0.155052	-0.124934	0.000000	-10.000000	-0.708333	28.900000	181.000000	1023.000000	1023.000000	2046.000000
12.000000	-0.006705	-3.962897	-2.338785	-2.097373	0.383765	0.089497	0.000000	-10.000000	-0.733333	29.150000	190.666672	1023.000000	1023.000000	2046.000000
12.020000	-0.006064	-3.583988	-1.800827	-2.131474	-0.091604	0.439917	0.000000	-10.000000	-0.750000	29.383333	200.333328	1023.000000	1023.000000	2046.000000
12.040000	-0.005549	-3.279608	-2.384175	-1.685986	0.550113	0.240440	0.000000	-10.000000	-0.766667	29.800001	210.000000	1023.000000	1023.000000	2046.000000
12.060000	-0.004774	-2.821251	-1.495136	-1.759063	-0.152246	0.585194	0.000000	-10.000000	-0.783333	30.116667	219.666672	1023.000000	1023.000000	2046.000000
12.080000	-0.003945	-2.331460	-1.870757	-1.187601	0.383727	0.343171	0.000000	-10.000000	-0.791667	30.483334	229.500000	1023.000000	1023.000000	2046.000000
12.100000	-0.002863	-1.691914	-1.068832	-1.111790	-0.019899	0.508606	0.000000	-10.000000	-0.800000	30.833334	239.833328	1023.000000	1023.000000	2046.000000
12.120000	-0.002978	-1.760117	-1.465255	-0.813513	0.280730	0.237920	0.000000	-10.000000	-0.816667	31.050001	250.166672	1023.000000	1023.000000	2046.000000
12.140000	-0.003551	-2.098524	-1.318533	-1.001172	0.108799	0.112382	0.000000	-10.000000	-0.816667	31.450001	260.666656	1023.000000	1023.000000	2046.000000
12.160000	-0.005701	-3.369475	-1.847617	-1.142312	-0.021558	-0.357988	0.000000	-10.000000	-0.808333	31.549999	271.000000	1023.000000	1023.000000	2046.000000
12.180000	-0.007090	-4.190023	-2.031794	-1.519307	-0.125119	-0.513803	0.000000	-10.000000	-0.783333	31.733334	281.666656	1023.000000	1023.000000	2046.000000
12.200000	-0.008387	-4.956872	-2.291509	-1.639208	-0.300978	-0.725176	0.000000	-10.000000	-0.783333	31.216667	292.166656	1023.000000	1023.000000	2046.000000
12.220000	-0.008229	-4.863376	-2.158916	-1.736203	-0.301628	-0.666629	0.000000	-10.000000	-0.816667	31.250000	302.833344	1023.000000	1023.000000	2046.000000
12.240000	-0.008034	-4.748128	-2.179757	-1.606614	-0.293499	-0.668259	0.000000	-10.000000	-0.850000	31.500000	313.166656	1023.000000	1023.000000	2046.000000
12.260000	-0.006832	-4.037454	-2.138068	-1.445419	0.081199	-0.535166	0.000000	-10.000000	-0.866667	32.450001	323.666656	1023.000000	1023.000000	2046.000000
12.280000	-0.006012	-3.552823	-1.626913	-1.275119	-0.254119	-0.396673	0.000000	-10.000000	-0.875000	32.750000	334.166656	1023.000000	1023.000000	2046.000000
12.300000	-0.004972	-2.938535	-1.960579	-0.887252	0.361296	-0.452000	0.000000	-10.000000	-0.883333	33.166668	345.000000	1023.000000	1023.000000	2046.000000
12.320000	-0.003891	-2.299506	-1.193779	-0.907811	-0.095105	-0.102811	0.000000	-10.000000	-0.883333	33.133335	356.000000	1023.000000	1023.000000	2046.000000
12.340000	-0.002832	-1.674000	-1.537799	-0.533439	0.460005	-0.062766	0.000000	-10.000000	-0.866667	33.150002	367.000000	1023.000000	1023.000000	2046.000000
12.360000	-0.001206	-0.712569	-0.755406	-0.578708	0.228581	0.392964	0.000000	-10.000000	-0.841667	32.833332	378.166656	1023.000000	1023.000000	2046.000000
12.380000	-0.000348	-0.205843	-0.975537	-0.176744	0.530178	0.416260	0.000000	-10.000000	-0.825000	32.549999	389.166656	1023.000000	1023.000000	2046.000000
12.400000	0.001846	1.091087	-0.543481	-0.163742	0.865228	0.933082	0.000000	-10.000000	-0.800000	32.033333	400.166656	1023.000000	1023.000000	2046.000000
12.420000	0.002225	1.315180	-0.571115	0.186256	0.905320	0.794720	0.000000	-10.000000	-0.791667	31.483334	410.833344	1023.000000	1023.000000	2046.000000
12.440000	0.004218	2.492741	-0.299445	0.049077	1.355718	1.387391	0.000000	-10.000000	-0.783333	30.850000	421.333344	1023.000000	1023.000000	2046.000000
12.460000	0.004623	2.732458	-0.334592	0.270515	1.399112	1.397422	0.000000	-10.000000	-0.766667	30.316668	431.833344	1023.000000	1023.000000	2046.000000
12.480000	0.006247	3.692036	-0.077043	0.329546	1.757235	1.682297	0.000000	-10.000000	-0.750000	30.133333	442.166656	1023.000000	1023.000000	2046.000000
12.500000	0.006419	3.793436	-0.206229	0.519948	1.817476	1.662241	0.000000	-10.000000	-0.741667	29.933334	452.500000	1023.000000	1023.000000	2046.000000
12.520000	0.007819	4.620873	0.183186	0.487756	1.970878	1.979052	0.000000	-10.000000	-0.758333	30.216667	462.500000	1023.000000	1023.000000	2046.000000
12.540000	0.007960	4.704521	-0.004805	0.868005	2.076201	1.765119	0.000000	-10.000000	-0.758333	30.300001	472.500000	1023.000000	1023.000000	2046.000000
12.560000	0.009333	5.515516	0.508407	0.805600	2.110804	2.090705	0.000000	-10.000000	-0.775000	30.550001	482.500000	1023.000000	1023.000000	2046.000000
12.580000	0.009681	5.721200	0.459812	1.287165	2.184596	1.789628	0.000000	-10.000000	-0.775000	30.566668	492.500000	1023.000000	1023.000000	2046.000000
12.600000	0.011826	6.989049	0.958812	1.276277	2.533399	2.220561	0.000000	-10.000000	-0.775000	30.750000	502.500000	1023.000000	1023.000000	2046.000000
12.620000	0.012818	7.575543	1.405938	1.830175	2.322629	2.016801	0.000000	-10.000000	-0.758333	30.700001	512.833313	1023.000000	1023.000000	2046.000000
12.640000	0.015892	9.392057	1.580511	2.133619	3.201824	2.476103	0.000000	-10.000000	-0.758333	30.483334	523.166687	1023.000000	1023.000000	2046.000000
12.660000	0.017491	10.337075	2.290684	2.572682	2.913767	2.559942	0.000000	-10.000000	-0.775000	30.416666	533.500000	1023.000000	1023.000000	2046.000000
12.680000	0.019977	11.806458	2.102275	3.052729	3.857687	2.793767	0.000000	-10.000000	-0.800000	30.600000	543.500000	1023.000000	1023.000000	2046.000000
12.700000	0.021512	12.713373	2.932788	3.126158	3.461504	3.192922	0.000000	-10.000000	-0.808333	30.966667	553.666687	1023.000000	1023.000000	2046.000000
12.720000	0.022395	13.235579	2.499612	3.646032	4.028815	3.061120	0.000000	-10.000000	-0.800000	30.766666	564.000000	1023.000000	1023.000000	2046.000000
12.740000	0.023553	13.919601	3.058219	3.392336	3.829110	3.639936	0.000000	-10.000000	-0.775000	30.716667	574.333313	1023.000000	1023.000000	2046.000000
12.760000	0.023208	13.715655	2.841277	3.918398	3.725565	3.230415	0.000000	-10.000000	-0.758333	30.400002	584.500000	1023.000000	1023.000000	2046.000000
12.780000	0.025069	14.815710	3.278101	3.786722	3.963342	3.787545	0.000000	-10.000000	-0.758333	30.266666	594.500000	1023.000000	1023.000000	2046.000000
12.800000	0.025535	15.090935	3.585728	4.427034	3.687885	3.390288	0.000000	-10.000000	-0.775000	30.216667	604.500000	1023.000000	1023.000000	2046.000000
12.820000	0.027412	16.200712	3.798869	4.503206	4.228192	3.670444	0.000000	-10.000000	-0.791667	30.650000	614.666687	1023.000000	1023.000000	2046.000000
12.840000	0.026487	15.654103	3.896750	4.707074	3.839308	3.210971	0.000000	-10.000000	-0.783333	30.716667	625.000000	1023.000000	1023.000000	2046.000000
12.860000	0.025569	15.111027	3.384160	4.394174	4.265388	3.067306	0.000000	-10.000000	-0.750000	30.366667	635.333313	1023.000000	1023.000000	2046.000000
12.880000	0.022792	13.470250	3.325275	4.144803	3.456630	2.543542	0.000000	-10.000000	-0.691667	29.383333	645.500000	1023.000000	1023.000000	2046.000000
12.900000	0.021893	12.938953	2.739515	3.834856	3.879180	2.485403	0.000000	-10.000000	-0.650000	28.850000	655.500000	1023.000000	1023.000000	2046.000000
12.920000	0.020836	12.314064	3.113768	3.599053	3.206969	2.394274	0.000000	-10.000000	-0.625000	28.000000	665.166687	1023.000000	1023.000000	2046.000000
12.940000	0.020956	12.384804	2.708987	3.789202	3.671751	2.214863	0.000000	-10.000000	-0.650000	27.783333	674.666687	1023.000000	1023.000000	2046.000000
12.960000	0.021676	12.810688	3.298101	3.619249	3.348972	2.544365	0.000000	-10.000000	-0.683333	27.783333	684.000000	1023.000000	1023.000000	2046.000000
12.980000	0.022082	13.050537	2.997262	4.078732	3.654260	2.320283	0.000000	-10.000000	-0.700000	28.383333	693.333313	1023.000000	1023.000000	2046.000000
13.000000	0.023678	13.993979	3.630579	3.862780	3.609513	2.891106	0.000000	-10.000000	-0.700000	28.766666	702.833313	1023.000000	1023.000000	2046.000000
13.020000	0.023662	13.984126	3.437212	4.338565	3.621909	2.586440	0.000000	-10.000000	-0.683333	29.049999	712.333313	1023.000000	1023.000000	2046.000000
13.040000	0.025797	15.245749	3.864959	4.222803	3.968332	3.189656	0.000000	-10.000000	-0.675000	28.716667	722.000000	1023.000000	1023.000000	2046.000000
13.060000	0.025947	15.334429	4.047957	4.752865	3.682927	2.850680	0.000000	-10.000000	-0.650000	28.650000	731.666687	1023.000000	1023.000000	2046.000000
13.080000	0.028612	16.909868	4.235415	4.865152	4.405509	3.403792	0.000000	-10.000000	-0.616667	27.816668	741.166687	1023.000000	1023.000000	2046.000000
13.100000	0.029251	17.287580	4.478901	5.049439	4.246146	3.513094	0.000000	-10.000000	-0.583333	27.300001	750.666687	1023.000000	1023.000000	2046.000000
13.120000	0.030851	18.232679	4.413256	5.250079	4.809386	3.759958	0.000000	-10.000000	-0.558333	26.283333	759.833313	1023.000000	1023.000000	2046.000000
13.140000	0.031688	18.727638	4.815271	5.248476	4.676102	3.987790	0.000000	-10.000000	-0.550000	25.733334	768.833313	1023.000000	1023.000000	2046.000000
13.160000	0.032627	19.282818	4.585263	5.510043	5.168033	4.019479	0.000000	-10.000000	-0.550000	25.233334	777.500000	1023.000000	1023.000000	2046.000000
13.180000	0.033713	19.924627	4.947776	5.296212	5.184238	4.496400	0.000000	-10.000000	-0.541667	24.933334	785.833313	1023.000000	1023.000000	2046.000000
13.200000	0.033879	20.022335	4.724980	5.717985	5.356818	4.222551	0.000000	-10.000000	-0.541667	24.633333	794.333313	1023.000000	1023.000000	2046.000000
13.220000	0.035116	20.753460	5.103406	5.339767	5.459286	4.851002	0.000000	-10.000000	-0.550000	24.616667	802.666687	1023.000000	1023.000000	2046.000000
13.240000	0.034357	20.304720	4.856119	5.914155	5.368901	4.165546	0.000000	-10.000000	-0.558333	24.633335	811.000000	1023.000000	1023.000000	2046.000000
13.260000	0.036219	21.405390	5.289042	5.561089	5.678451	4.876809	0.000000	-10.000000	-0.550000	24.883335	819.000000	1023.000000	1023.000000	2046.000000
13.280000	0.035943	21.242096	5.382131	6.218128	5.410172	4.231664	0.000000	-10.000000	-0.541667	24.800001	827.166687	1023.000000	1023.000000	2046.000000
13.300000	0.038852	22.961256	5.896502	6.047463	6.014246	5.003045	0.000000	-10.000000	-0.525000	24.783335	835.500000	1023.000000	1023.000000	2046.000000
13.320000	0.039248	23.195587	6.191844	6.743602	5.734313	4.525829	0.000000	-10.000000	-0.516667	24.533335	843.833313	1023.000000	1023.000000	2046.000000
13.340000	0.042787	25.286884	6.564495	6.817112	6.551095	5.354183	0.000000	-10.000000	-0.500000	24.550001	852.000000	1023.000000	1023.000000	2046.000000
13.360000	0.043153	25.503410	6.820448	7.458569	6.237118	4.987275	0.000000	-10.000000	-0.508333	24.016666	860.000000	1023.000000	1023.000000	2046.000000
13.380000	0.046038	27.208317	7.099146	7.450919	6.931221	5.727031	0.000000	-10.000000	-0.508333	23.766666	868.000000	1023.000000	1023.000000	2046.000000
13.400000	0.046149	27.273861	7.247040	7.845387	6.696003	5.485432	0.000000	-10.000000	-0.508333	23.116667	876.000000	1023.000000	1023.000000	2046.000000
13.420000	0.047557	28.106318	7.195959	7.835238	7.203049	5.872071	0.000000	-10.000000	-0.500000	22.916668	884.000000	1023.000000	1023.000000	2046.000000
13.440000	0.047525	28.087057	7.387607	7.903151	6.946420	5.849880	0.000000	-10.000000	-0.483333	22.283333	891.833313	1023.000000	1023.000000	2046.000000
13.460000	0.048239	28.509258	7.332969	8.234012	7.199648	5.742630	0.000000	-10.000000	-0.466667	21.900000	899.500000	1023.000000	1023.000000	2046.000000
13.480000	0.049321	29.149008	7.858064	8.147573	7.038351	6.105021	0.000000	-10.000000	-0.450000	21.633333	906.833313	1023.000000	1023.000000	2046.000000
13.500000	0.049390	29.189320	7.705115	8.829295	7.143055	5.511854	0.000000	-10.000000	-0.441667	21.250000	914.000000	1023.000000	1023.000000	2046.000000
13.520000	0.049997	29.548395	8.106119	8.374260	7.069414	5.998602	0.000000	-10.000000	-0.425000	20.950001	921.166687	1023.000000	1023.000000	2046.000000
13.540000	0.047695	28.187559	7.538107	8.668016	6.906240	5.075194	0.000000	-10.000000	-0.416667	20.366667	928.166687	1023.000000	1023.000000	2046.000000
13.560000	0.046708	27.604355	7.494131	7.774104	6.872603	5.463518	0.000000	-10.000000	-0.391667	19.783333	935.166687	1023.000000	1023.000000	2046.000000
13.580000	0.043266	25.570456	7.059832	7.976597	6.122502	4.411524	0.000000	-10.000000	-0.375000	19.066668	941.833313	1023.000000	1023.000000	2046.000000
13.600000	0.043421	25.661545	7.032795	7.377628	6.399096	4.852026	0.000000	-10.000000	-0.366667	18.333334	948.333313	1023.000000	1023.000000	2046.000000
13.620000	0.042174	24.924717	6.898865	7.554843	6.084431	4.386578	0.000000	-10.000000	-0.383333	18.283335	954.500000	1023.000000	1023.000000	2046.000000
13.640000	0.043097	25.470602	6.900647	7.537647	6.416831	4.615477	0.000000	-10.000000	-0.416667	18.366667	960.500000	1023.000000	1023.000000	2046.000000
13.660000	0.043368	25.630730	7.136495	7.552876	6.201241	4.740118	0.000000	-10.000000	-0.400000	18.950001	966.666687	1023.000000	1023.000000	2046.000000
13.680000	0.043951	25.974813	7.088336	7.909769	6.419782	4.556928	0.000000	-10.000000	-0.416667	19.133333	973.000000	1023.000000	1023.000000	2046.000000
13.700000	0.044843	26.502283	7.334486	7.757160	6.446661	4.963977	0.000000	-10.000000	-0.383333	19.233334	979.333313	1023.000000	1023.000000	2046.000000
13.720000	0.045357	26.806040	7.378187	8.180408	6.505071	4.742373	0.000000	-10.000000	-0.383333	18.966667	985.833313	1023.000000	1023.000000	2046.000000
13.740000	0.046777	27.644945	7.731112	8.070401	6.624951	5.218481	0.000000	-10.000000	-0.358333	18.666666	992.166687	1023.000000	1023.000000	2046.000000
13.760000	0.047611	28.138002	7.789195	8.561645	6.705456	5.081707	0.000000	-10.000000	-0.358333	18.150000	998.500000	1023.000000	1023.000000	2046.000000
13.780000	0.049260	29.112898	8.040288	8.369056	6.984560	5.718995	0.000000	-10.000000	-0.341667	17.550001	1004.500000	1023.000000	1023.000000	2046.000000
13.800000	0.049194	29.073486	7.940921	8.858328	6.890830	5.383409	0.000000	-10.000000	-0.333333	16.900002	1010.500000	1023.000000	1023.000000	2046.000000
13.820000	0.051070	30.182472	8.270519	8.377249	7.271969	6.262736	0.000000	-10.000000	-0.316667	16.733334	1016.333313	1023.000000	1023.000000	2046.000000
13.840000	0.050360	29.762672	7.996756	8.934455	7.209062	5.622398	0.000000	-10.000000	-0.333333	16.483334	1022.000000	1023.000000	1023.000000	2046.000000
13.860000	0.052310	30.915443	8.391559	8.344369	7.553201	6.626317	0.000000	-10.000000	-0.316667	16.533335	1027.500000	1023.000000	1023.000000	2046.000000
13.880000	0.051163	30.237085	7.982110	8.802606	7.489660	5.962710	0.000000	-10.000000	-0.316667	16.416668	1033.000000	1023.000000	1023.000000	2046.000000
13.900000	0.052497	31.025621	8.278093	8.320189	7.719570	6.707769	0.000000	-10.000000	-0.325000	16.716667	1038.500000	1023.000000	1023.000000	2046.000000
13.920000	0.051177	30.245895	7.943930	8.799940	7.529935	5.972090	0.000000	-10.000000	-0.341667	17.033333	1044.000000	1023.000000	1023.000000	2046.000000
13.940000	0.052870	31.246418	8.409074	8.385319	7.761455	6.690569	0.000000	-10.000000	-0.341667	17.066668	1049.666626	1023.000000	1023.000000	2046.000000
13.960000	0.052336	30.930754	8.366204	9.028330	7.550625	5.985595	0.000000	-10.000000	-0.316667	16.683334	1055.500000	1023.000000	1023.000000	2046.000000
13.980000	0.054953	32.477245	8.957850	8.828688	7.937089	6.753617	0.000000	-10.000000	-0.300000	15.850000	1061.166626	1023.000000	1023.000000	2046.000000
14.000000	0.055804	32.979980	9.011835	9.401334	8.054419	6.512394	0.000000	-10.000000	-0.291667	15.250000	1066.666626	1023.000000	1023.000000	2046.000000
14.020000	0.057745	34.127396	9.412927	9.750960	8.252938	6.710572	0.000000	-10.000000	-0.275000	14.700001	1071.833374	1023.000000	1023.000000	2046.000000
14.040000	0.058929	34.826977	9.438594	9.811537	8.519885	7.056962	0.000000	-10.000000	-0.258333	14.450001	1076.833374	1023.000000	1023.000000	2046.000000
14.060000	0.059499	35.164040	9.578186	10.167659	8.495928	6.922268	0.000000	-10.000000	-0.241667	13.733334	1081.666626	1023.000000	1023.000000	2046.000000
14.080000	0.060082	35.508232	9.513026	9.888030	8.704362	7.402812	0.000000	-10.000000	-0.216667	12.966667	1086.333374	1023.000000	1023.000000	2046.000000
14.100000	0.059690	35.276814	9.546861	10.142140	8.492251	7.095560	0.000000	-10.000000	-0.183333	11.650000	1090.833374	1023.000000	1023.000000	2046.000000
14.120000	0.060176	35.564053	9.471587	9.889071	8.723213	7.480179	0.000000	-10.000000	-0.141667	9.816667	1095.000000	1023.000000	1023.000000	2046.000000
14.140000	0.059915	35.409592	9.606361	10.411497	8.457413	6.934321	0.000000	-10.000000	-0.116667	7.016666	1098.500000	1023.000000	1023.000000	2046.000000
14.160000	0.060972	36.034477	9.774748	10.162230	8.620819	7.476681	0.000000	-10.000000	-0.100000	3.616667	1101.333374	1023.000000	1023.000000	2046.000000
14.180000	0.060354	35.669300	9.788252	10.705039	8.362217	6.813791	0.000000	-10.000000	-0.100000	0.566667	1103.000000	1023.000000	1023.000000	2046.000000
14.200000	0.060101	35.519428	9.703049	10.030793	8.494303	7.291283	0.000000	-10.000000	-0.091667	-1.950000	1103.833374	1023.000000	1023.000000	2046.000000
14.220000	0.056536	33.412971	9.147501	10.205461	7.943399	6.116610	0.000000	-10.000000	-0.075000	-4.316667	1104.000000	1023.000000	1023.000000	2046.000000
14.240000	0.054963	32.482975	8.907493	9.262496	7.851855	6.461131	0.000000	-10.000000	-0.058333	-6.850000	1104.000000	1023.000000	1023.000000	2046.000000
14.260000	0.051548	30.465158	8.377552	9.432296	7.269717	5.385594	0.000000	-10.000000	-0.050000	-8.933333	1104.000000	1023.000000	1023.000000	2046.000000
14.280000	0.051333	30.337662	8.374745	8.642787	7.354761	5.965369	0.000000	-10.000000	-0.058333	-9.383333	1104.000000	1023.000000	1023.000000	2046.000000
14.300000	0.049606	29.317114	8.095202	9.008287	6.958463	5.255161	0.000000	-10.000000	-0.075000	-8.566667	1104.000000	1023.000000	1023.000000	2046.000000
14.320000	0.050030	29.567823	8.195504	8.671794	7.059786	5.640739	0.000000	-10.000000	-0.091667	-7.283333	1104.000000	1023.000000	1023.000000	2046.000000
14.340000	0.049593	29.309727	8.057983	8.702725	6.989706	5.559312	0.000000	-10.000000	-0.083333	-6.816667	1104.000000	1023.000000	1023.000000	2046.000000
14.360000	0.049310	29.142042	8.053978	8.931493	6.879694	5.276876	0.000000	-10.000000	-0.066667	-7.200000	1100.500000	1023.000000	1023.000000	2046.000000
14.380000	0.050052	29.580910	8.129817	8.423689	7.074561	5.952842	0.000000	-10.000000	-0.050000	-8.300000	1092.666626	1023.000000	1023.000000	2046.000000
14.400000	0.049008	28.963951	7.906807	8.971882	6.820486	5.264777	0.000000	-10.000000	-0.033333	-9.583334	1083.833374	1023.000000	1023.000000	2046.000000
14.420000	0.050346	29.754332	8.282482	8.558756	6.989449	5.923644	0.000000	-10.000000	-0.016667	-10.983334	1077.333374	1023.000000	1023.000000	2046.000000
14.440000	0.049999	29.549225	8.071424	8.699208	6.990732	5.787860	0.000000	-10.000000	0.000000	-12.300000	1073.833374	1023.000000	1023.000000	2046.000000
14.460000	0.050207	29.672318	8.094575	8.809589	7.035114	5.733039	0.000000	-10.000000	0.008333	-13.750000	1069.666626	1023.000000	1023.000000	2046.000000
14.480000	0.050657	29.938173	8.059697	8.391168	7.221504	6.265806	0.000000	-10.000000	0.033333	-15.083333	1065.000000	1023.000000	1023.000000	2046.000000
14.500000	0.049598	29.312639	7.839849	8.620216	7.078876	5.773697	0.000000	-10.000000	0.066667	-16.466667	1059.833374	1023.000000	1023.000000	2046.000000
14.520000	0.050194	29.664896	7.843040	7.875255	7.392585	6.554015	0.000000	-10.000000	0.100000	-17.533333	1054.333374	1023.000000	1023.000000	2046.000000
14.540000	0.048345	28.571678	7.308564	8.052106	7.269458	5.941549	0.000000	-10.000000	0.125000	-18.533333	1048.500000	1023.000000	1023.000000	2046.000000
14.560000	0.048103	28.428743	7.480670	7.470064	7.152864	6.325144	0.000000	-10.000000	0.141667	-19.366667	1042.333374	1023.000000	1023.000000	2046.000000
14.580000	0.046397	27.420336	6.921419	7.559285	7.092495	5.847138	0.000000	-10.000000	0.150000	-20.083334	1035.833374	1023.000000	1023.000000	2046.000000
14.600000	0.046348	27.391855	7.246401	7.279961	6.902206	5.963289	0.000000	-10.000000	0.175000	-20.783333	1029.000000	1023.000000	1023.000000	2046.000000
14.620000	0.045762	27.045511	6.936253	7.278128	7.028574	5.802557	0.000000	-10.000000	0.200000	-21.200001	1024.333374	1023.000000	1023.000000	2046.000000
14.640000	0.045856	27.101000	7.263978	7.370651	6.847999	5.618372	0.000000	-10.000000	0.241667	-22.250000	1017.000000	1023.000000	1023.000000	2046.000000
14.660000	0.046465	27.460587	7.162635	7.167591	7.155061	5.975299	0.000000	-10.000000	0.266667	-23.400000	1009.500000	1023.000000	1023.000000	2046.000000
14.680000	0.046257	27.338036	7.245672	7.510343	6.972443	5.609578	0.000000	-10.000000	0.325000	-25.000000	999.166687	1023.000000	1023.000000	2046.000000
14.700000	0.046990	27.770933	7.199905	7.116328	7.253980	6.200719	0.000000	-10.000000	0.383333	-26.166668	991.000000	1023.000000	1023.000000	2046.000000
14.720000	0.045769	27.049271	6.912214	7.458553	7.048965	5.629539	0.000000	-10.000000	0.433333	-27.183334	982.333313	1023.000000	1023.000000	2046.000000
14.740000	0.045674	26.993065	6.965111	6.820366	7.037918	6.169671	0.000000	-10.000000	0.450000	-27.983334	973.333313	1023.000000	1023.000000	2046.000000
14.760000	0.043628	25.784290	6.492923	6.876645	6.708337	5.706385	0.000000	-10.000000	0.483333	-28.600000	964.000000	1023.000000	1023.000000	2046.000000
14.780000	0.042850	25.324141	6.529343	6.517217	6.510931	5.766650	0.000000	-10.000000	0.516667	-28.783335	954.333313	1023.000000	1023.000000	2046.000000
14.800000	0.042035	24.842821	6.179110	6.421444	6.501061	5.741207	0.000000	-10.000000	0.541667	-29.033335	944.666687	1023.000000	1023.000000	2046.000000
14.820000	0.041635	24.606398	6.466047	6.586929	6.166921	5.386501	0.000000	-10.000000	0.525000	-29.200001	935.000000	1023.000000	1023.000000	2046.000000
14.840000	0.041604	24.588034	6.180291	6.417775	6.439648	5.550320	0.000000	-10.000000	0.516667	-29.500000	925.333313	1023.000000	1023.000000	2046.000000
14.860000	0.040413	23.884012	6.179497	6.588469	6.132898	4.983148	0.000000	-10.000000	0.525000	-29.766666	915.500000	1023.000000	1023.000000	2046.000000
14.880000	0.039339	23.249355	5.844505	5.868366	6.283514	5.252970	0.000000	-10.000000	0.541667	-30.000000	905.500000	1023.000000	1023.000000	2046.000000
14.900000	0.035904	21.219545	5.286274	5.872222	5.813113	4.247935	0.000000	-10.000000	0.550000	-30.300001	895.500000	1023.000000	1023.000000	2046.000000
14.920000	0.033400	19.739382	4.995319	4.839614	5.483821	4.420628	0.000000	-10.000000	0.550000	-30.383333	885.500000	1023.000000	1023.000000	2046.000000
14.940000	0.030137	17.811100	4.333519	4.746083	5.062863	3.668635	0.000000	-10.000000	0.550000	-30.300001	875.333313	1023.000000	1023.000000	2046.000000
14.960000	0.028966	17.119055	4.394481	4.227470	4.741815	3.755288	0.000000	-10.000000	0.541667	-30.183334	865.000000	1023.000000	1023.000000	2046.000000
14.980000	0.027442	16.218403	3.928747	4.150649	4.647678	3.491329	0.000000	-10.000000	0.541667	-30.016666	854.666687	1023.000000	1023.000000	2046.000000
15.000000	0.026687	15.772174	4.067319	3.992714	4.364254	3.347888	0.000000	-10.000000	0.533333	-29.866667	844.500000	1023.000000	1023.000000	2046.000000
15.020000	0.025773	15.231810	3.619532	3.880983	4.396787	3.334507	0.000000	-10.000000	0.541667	-29.766666	834.833313	1023.000000	1023.000000	2046.000000
15.040000	0.025189	14.886563	3.800142	3.733446	4.076280	3.276696	0.000000	-10.000000	0.541667	-29.733334	825.166687	1023.000000	1023.000000	2046.000000
15.060000	0.024514	14.487559	3.352406	3.648066	4.170923	3.316165	0.000000	-10.000000	0.558333	-29.916666	815.500000	1023.000000	1023.000000	2046.000000
15.080000	0.024342	14.386028	3.660030	3.499103	3.901720	3.325175	0.000000	-10.000000	0.558333	-30.150000	805.500000	1023.000000	1023.000000	2046.000000
15.100000	0.023848	14.094372	3.259306	3.513447	4.028854	3.292765	0.000000	-10.000000	0.566667	-30.333334	795.166687	1023.000000	1023.000000	2046.000000
15.120000	0.023859	14.100748	3.478535	3.299670	3.893095	3.429448	0.000000	-10.000000	0.558333	-30.466667	784.833313	1023.000000	1023.000000	2046.000000
15.140000	0.023532	13.907122	2.929420	3.312455	4.209530	3.455716	0.000000	-10.000000	0.566667	-30.700001	774.500000	1023.000000	1023.000000	2046.000000
15.160000	0.023546	13.915724	3.234955	2.928538	4.044519	3.707711	0.000000	-10.000000	0.575000	-30.833334	764.500000	1023.000000	1023.000000	2046.000000
15.180000	0.022829	13.491684	2.692935	3.031676	4.263014	3.504059	0.000000	-10.000000	0.566667	-31.016666	754.166687	1023.000000	1023.000000	2046.000000
15.200000	0.022752	13.446360	2.928534	2.543950	4.107304	3.866571	0.000000	-10.000000	0.558333	-30.816668	743.833313	1023.000000	1023.000000	2046.000000
15.220000	0.021452	12.678180	2.327626	2.569631	4.217990	3.562932	0.000000	-10.000000	0.550000	-30.966667	733.500000	1023.000000	1023.000000	2046.000000
15.240000	0.020878	12.338867	2.498571	2.097922	4.015580	3.726793	0.000000	-10.000000	0.575000	-30.950001	723.333313	1023.000000	1023.000000	2046.000000
15.260000	0.019444	11.491650	1.884479	2.159898	4.069858	3.377415	0.000000	-10.000000	0.583333	-31.133335	713.000000	1023.000000	1023.000000	2046.000000
15.280000	0.018864	11.148532	2.191126	1.828298	3.704851	3.424257	0.000000	-10.000000	0.575000	-31.083334	702.666687	1023.000000	1023.000000	2046.000000
15.300000	0.017962	10.615461	1.738888	1.829495	3.806871	3.240207	0.000000	-10.000000	0.575000	-31.050001	692.166687	1023.000000	1023.000000	2046.000000
15.320000	0.017655	10.434276	2.179614	1.659511	3.451982	3.143168	0.000000	-10.000000	0.583333	-31.300001	681.833313	1023.000000	1023.000000	2046.000000
15.340000	0.017537	10.364297	1.887462	1.692152	3.669728	3.114954	0.000000	-10.000000	0.600000	-31.633335	671.333313	1023.000000	1023.000000	2046.000000
15.360000	0.018133	10.716391	2.430375	1.836660	3.412208	3.037148	0.000000	-10.000000	0.616667	-32.016670	660.833313	1023.000000	1023.000000	2046.000000
15.380000	0.018680	11.040002	2.145071	1.862203	3.767267	3.265460	0.000000	-10.000000	0.633333	-32.283337	650.166687	1023.000000	1023.000000	2046.000000
15.400000	0.018851	11.141146	2.375236	2.128947	3.617208	3.019756	0.000000	-10.000000	0.658333	-32.366669	639.333313	1023.000000	1023.000000	2046.000000
15.420000	0.019171	11.330155	2.186909	1.845774	3.854812	3.442661	0.000000	-10.000000	0.658333	-32.550003	628.500000	1023.000000	1023.000000	2046.000000
15.440000	0.018373	10.858590	1.972318	2.043565	3.775975	3.066732	0.000000	-10.000000	0.658333	-32.650002	617.666687	1023.000000	1023.000000	2046.000000
15.460000	0.017301	10.224652	1.921152	1.440207	3.461780	3.401513	0.000000	-10.000000	0.650000	-32.816669	606.833313	1023.000000	1023.000000	2046.000000
15.480000	0.016002	9.456985	1.414296	1.534752	3.488501	3.019436	0.000000	-10.000000	0.650000	-32.983334	596.000000	1023.000000	1023.000000	2046.000000
15.500000	0.015543	9.186185	1.647350	1.213108	3.135047	3.190680	0.000000	-10.000000	0.666667	-33.083336	585.000000	1023.000000	1023.000000	2046.000000
15.520000	0.014504	8.571795	1.250071	1.435356	3.110049	2.776320	0.000000	-10.000000	0.683333	-33.216667	573.833313	1023.000000	1023.000000	2046.000000
15.540000	0.013986	8.265919	1.652366	1.280215	2.652935	2.680404	0.000000	-10.000000	0.708333	-33.299999	562.666687	1023.000000	1023.000000	2046.000000
15.560000	0.013122	7.754853	1.140581	1.339041	2.832178	2.443053	0.000000	-10.000000	0.708333	-33.400002	551.500000	1023.000000	1023.000000	2046.000000
15.580000	0.011546	6.823904	1.348078	0.981809	2.339367	2.154650	0.000000	-10.000000	0.708333	-33.516666	540.333313	1023.000000	1023.000000	2046.000000
15.600000	0.009228	5.453543	0.575602	0.730714	2.406206	1.741021	0.000000	-10.000000	0.700000	-33.433334	529.166687	1023.000000	1023.000000	2046.000000
15.620000	0.006279	3.710786	0.482578	0.210016	1.804460	1.213732	0.000000	-10.000000	0.700000	-33.316669	521.666687	1023.000000	1023.000000	2046.000000
15.640000	0.003720	2.198597	-0.354859	-0.247439	1.810142	0.990754	0.000000	-10.000000	0.683333	-32.866669	510.666656	1023.000000	1023.000000	2046.000000
15.660000	0.001658	0.979858	-0.252091	-0.544687	1.201822	0.574814	0.000000	-10.000000	0.675000	-32.683334	499.666656	1023.000000	1023.000000	2046.000000
15.680000	0.000246	0.145148	-0.914586	-0.848961	1.336129	0.572566	0.000000	-10.000000	0.675000	-32.600002	485.166656	1023.000000	1023.000000	2046.000000
15.700000	-0.000857	-0.506587	-0.667227	-1.017956	0.832047	0.346549	0.000000	-10.000000	0.691667	-32.883335	474.333344	1023.000000	1023.000000	2046.000000
15.720000	-0.001864	-1.101530	-1.251528	-1.096254	0.976145	0.270107	0.000000	-10.000000	0.691667	-33.016666	463.500000	1023.000000	1023.000000	2046.000000
15.740000	-0.002595	-1.533669	-1.069888	-1.263125	0.603749	0.195595	0.000000	-10.000000	0.691667	-33.100002	452.333344	1023.000000	1023.000000	2046.000000
15.760000	-0.003121	-1.844489	-1.516415	-1.273240	0.749317	0.195850	0.000000	-10.000000	0.691667	-32.950001	441.166656	1023.000000	1023.000000	2046.000000
15.780000	-0.003418	-2.019857	-1.287916	-1.434186	0.546873	0.155371	0.000000	-10.000000	0.700000	-32.933334	430.166656	1023.000000	1023.000000	2046.000000
15.800000	-0.003609	-2.132820	-1.621540	-1.443121	0.730535	0.201305	0.000000	-10.000000	0.691667	-32.750000	419.333344	1023.000000	1023.000000	2046.000000
15.820000	-0.004121	-2.435220	-1.414374	-1.740371	0.444938	0.274586	0.000000	-10.000000	0.683333	-32.583336	408.500000	1023.000000	1023.000000	2046.000000
15.840000	-0.004219	-2.493495	-1.844742	-1.780654	0.735702	0.396199	0.000000	-10.000000	0.675000	-32.366669	397.500000	1023.000000	1023.000000	2046.000000
15.860000	-0.004492	-2.654722	-1.579448	-1.984253	0.521804	0.387174	0.000000	-10.000000	0.666667	-32.233334	386.666656	1023.000000	1023.000000	2046.000000
15.880000	-0.004539	-2.682740	-1.972616	-2.070640	0.816730	0.543785	0.000000	-10.000000	0.641667	-32.099998	375.833344	1023.000000	1023.000000	2046.000000
15.900000	-0.004932	-2.914735	-1.743257	-2.296839	0.545101	0.580260	0.000000	-10.000000	0.616667	-31.833334	365.166656	1023.000000	1023.000000	2046.000000
15.920000	-0.005395	-3.188198	-2.251000	-2.420275	0.812362	0.670715	0.000000	-10.000000	0.600000	-31.483334	354.500000	1023.000000	1023.000000	2046.000000
15.940000	-0.006407	-3.786334	-2.146526	-2.616979	0.493553	0.483619	0.000000	-10.000000	0.591667	-31.133333	344.000000	1023.000000	1023.000000	2046.000000
15.960000	-0.007341	-4.338411	-2.601925	-2.862514	0.555148	0.570880	0.000000	-10.000000	0.575000	-30.750000	333.666656	1023.000000	1023.000000	2046.000000
15.980000	-0.008029	-4.744960	-2.496613	-2.884612	0.393611	0.242655	0.000000	-10.000000	0.558333	-30.500000	323.500000	1023.000000	1023.000000	2046.000000
16.000000	-0.008827	-5.217000	-2.742177	-3.106296	0.287588	0.343885	0.000000	-10.000000	0.541667	-30.233334	313.500000	1023.000000	1023.000000	2046.000000
16.020000	-0.009240	-5.461059	-2.631650	-3.160696	0.179657	0.151631	0.000000	-10.000000	0.541667	-29.900000	303.500000	1023.000000	1023.000000	2046.000000
16.040001	-0.010067	-5.949495	-2.836470	-3.344002	0.057363	0.173614	0.000000	-10.000000	0.541667	-29.733334	293.500000	1023.000000	1023.000000	2046.000000
16.059999	-0.010171	-6.010950	-2.781528	-3.266044	0.103981	-0.067358	0.000000	-10.000000	0.541667	-29.383333	283.500000	1023.000000	1023.000000	2046.000000
16.080000	-0.010442	-6.171265	-2.725098	-3.370370	-0.087724	0.011927	0.000000	-10.000000	0.541667	-29.333334	273.500000	1023.000000	1023.000000	2046.000000
16.100000	-0.009383	-5.545380	-2.608165	-3.093230	0.175444	-0.019430	0.000000	-10.000000	0.525000	-28.816668	263.500000	1023.000000	1023.000000	2046.000000
16.120001	-0.009010	-5.325191	-2.379127	-3.100844	-0.018512	0.173291	0.000000	-10.000000	0.516667	-28.666668	253.833328	1023.000000	1023.000000	2046.000000
16.139999	-0.007940	-4.692519	-2.342484	-2.814332	0.293958	0.170339	0.000000	-10.000000	0.475000	-28.183334	244.333328	1023.000000	1023.000000	2046.000000
16.160000	-0.008002	-4.729276	-2.360048	-2.868868	0.129834	0.369805	0.000000	-10.000000	0.441667	-27.716667	235.000000	1023.000000	1023.000000	2046.000000
16.180000	-0.007783	-4.599547	-2.357894	-2.730641	0.205105	0.283883	0.000000	-10.000000	0.408333	-27.233334	225.666672	1023.000000	1023.000000	2046.000000
16.200001	-0.008917	-5.269967	-2.722243	-2.990326	0.067877	0.374725	0.000000	-10.000000	0.400000	-26.666668	216.500000	1023.000000	1023.000000	2046.000000
16.219999	-0.009613	-5.681041	-2.750493	-3.078780	-0.120750	0.268983	0.000000	-10.000000	0.400000	-26.283335	207.666672	1023.000000	1023.000000	2046.000000
16.240000	-0.010653	-6.295770	-2.890362	-3.158373	-0.415503	0.168468	0.000000	-10.000000	0.383333	-25.783335	198.833328	1023.000000	1023.000000	2046.000000
16.260000	-0.010744	-6.349582	-2.892348	-3.041299	-0.425293	0.009358	0.000000	-10.000000	0.341667	-25.116667	190.333328	1023.000000	1023.000000	2046.000000
16.280001	-0.011350	-6.707812	-2.864388	-3.069505	-0.684969	-0.088949	0.000000	-10.000000	0.300000	-24.416668	182.000000	1023.000000	1023.000000	2046.000000
16.299999	-0.011673	-6.898867	-2.974468	-2.856974	-0.656520	-0.410905	0.000000	-10.000000	0.283333	-23.766668	174.000000	1023.000000	1023.000000	2046.000000
16.320000	-0.012890	-7.618004	-2.932496	-3.057957	-1.030079	-0.597472	0.000000	-10.000000	0.275000	-23.500000	166.000000	1023.000000	1023.000000	2046.000000
16.340000	-0.014161	-8.369040	-3.295405	-3.076464	-0.964163	-1.033008	0.000000	-10.000000	0.258333	-23.033335	158.000000	1023.000000	1023.000000	2046.000000
16.360001	-0.016296	-9.631083	-3.430677	-3.532679	-1.341829	-1.325897	0.000000	-10.000000	0.225000	-22.100000	150.333328	1023.000000	1023.000000	2046.000000
16.379999	-0.018789	-11.104564	-4.069276	-3.863246	-1.515230	-1.656812	0.000000	-10.000000	0.191667	-21.083334	143.000000	1023.000000	1023.000000	2046.000000
16.400000	-0.020893	-12.347952	-4.231135	-4.228549	-1.890524	-1.997745	0.000000	-10.000000	0.166667	-20.383333	136.000000	1023.000000	1023.000000	2046.000000
16.420000	-0.022330	-13.196867	-4.780344	-4.501399	-1.891398	-2.023725	0.000000	-10.000000	0.141667	-20.116667	129.166672	1023.000000	1023.000000	2046.000000
16.440001	-0.023404	-13.831771	-4.641219	-4.635923	-2.292428	-2.262200	0.000000	-10.000000	0.133333	-19.933334	122.333336	1023.000000	1023.000000	2046.000000
16.459999	-0.024265	-14.340884	-5.082022	-4.686138	-2.262468	-2.310256	0.000000	-10.000000	0.116667	-19.600000	115.666664	1023.000000	1023.000000	2046.000000
16.480000	-0.024629	-14.555840	-4.963982	-4.701479	-2.428055	-2.462323	0.000000	-10.000000	0.116667	-19.316668	109.000000	1023.000000	1023.000000	2046.000000
16.500000	-0.025163	-14.871426	-5.284804	-4.763213	-2.496645	-2.326763	0.000000	-10.000000	0.108333	-18.833334	102.666664	1023.000000	1023.000000	2046.000000
16.520000	-0.025021	-14.787154	-5.071716	-4.802291	-2.540437	-2.372710	0.000000	-10.000000	0.100000	-18.200001	96.500000	1023.000000	1023.000000	2046.000000
16.540001	-0.025394	-15.008107	-5.283826	-4.872667	-2.595666	-2.255948	0.000000	-10.000000	0.083333	-17.466667	90.500000	1023.000000	1023.000000	2046.000000
16.559999	-0.025163	-14.871525	-5.041947	-4.910733	-2.642897	-2.275948	0.000000	-10.000000	0.066667	-16.850000	84.500000	1023.000000	1023.000000	2046.000000
16.580000	-0.025147	-14.862095	-5.276004	-4.970396	-2.545174	-2.070519	0.000000	-10.000000	0.041667	-16.216667	78.833336	1023.000000	1023.000000	2046.000000
16.600000	-0.024665	-14.577098	-5.044827	-5.052587	-2.491423	-1.988260	0.000000	-10.000000	0.016667	-15.683333	73.333336	1023.000000	1023.000000	2046.000000
16.620001	-0.024443	-14.445920	-5.169507	-4.961186	-2.392264	-1.922963	0.000000	-10.000000	0.000000	-15.333334	69.833336	1023.000000	1023.000000	2046.000000
16.639999	-0.023996	-14.181761	-4.938126	-5.024588	-2.332021	-1.887027	0.000000	-10.000000	0.000000	-14.366667	64.833336	1023.000000	1023.000000	2046.000000
16.660000	-0.023979	-14.171320	-5.191424	-5.125602	-2.189095	-1.665199	0.000000	-10.000000	0.000000	-12.916667	60.166668	1023.000000	1023.000000	2046.000000
16.680000	-0.023735	-14.027287	-5.068334	-5.240130	-2.071086	-1.647737	0.000000	-10.000000	0.000000	-11.166667	54.500000	1023.000000	1023.000000	2046.000000
16.700001	-0.024253	-14.333364	-5.285945	-5.310161	-2.122059	-1.615200	0.000000	-10.000000	0.000000	-9.900000	50.666668	1023.000000	1023.000000	2046.000000
16.719999	-0.024428	-14.436983	-5.231080	-5.398759	-2.060117	-1.747026	0.000000	-10.000000	-0.033333	-8.683333	47.500000	1023.000000	1023.000000	2046.000000
16.740000	-0.024708	-14.602356	-5.323869	-5.434665	-2.100962	-1.742860	0.000000	-10.000000	-0.066667	-7.216667	44.333332	1023.000000	1023.000000	2046.000000
16.760000	-0.024820	-14.668866	-5.167178	-5.469502	-2.204009	-1.828178	0.000000	-10.000000	-0.100000	-5.983334	42.000000	1023.000000	1023.000000	2046.000000
16.780001	-0.025082	-14.823729	-5.249739	-5.494822	-2.260540	-1.818628	0.000000	-10.000000	-0.091667	-5.033333	40.000000	1023.000000	1023.000000	2046.000000
16.799999	-0.025293	-14.947913	-5.166134	-5.552077	-2.346669	-1.883033	0.000000	-10.000000	-0.091667	-4.650000	38.333332	1023.000000	1023.000000	2046.000000
16.820000	-0.025190	-14.887450	-5.263020	-5.531585	-2.236464	-1.856381	0.000000	-10.000000	-0.091667	-4.533333	36.833332	1023.000000	1023.000000	2046.000000
16.840000	-0.025248	-14.921370	-5.121373	-5.503242	-2.393175	-1.903580	0.000000	-10.000000	-0.100000	-4.766667	35.166668	1023.000000	1023.000000	2046.000000
16.860001	-0.024672	-14.581015	-5.194288	-5.462059	-2.222273	-1.702393	0.000000	-10.000000	-0.100000	-5.016667	33.666668	1023.000000	1023.000000	2046.000000
16.879999	-0.024312	-14.368221	-5.010879	-5.362960	-2.250052	-1.744331	0.000000	-10.000000	-0.100000	-5.216667	32.500000	1023.000000	1023.000000	2046.000000
16.900000	-0.023720	-14.018724	-5.002066	-5.290689	-2.122027	-1.603943	0.000000	-10.000000	-0.100000	-5.033333	30.833334	1023.000000	1023.000000	2046.000000
16.920000	-0.022821	-13.487456	-4.655093	-5.113235	-2.101901	-1.617227	0.000000	-10.000000	-0.100000	-4.666667	29.166666	1023.000000	1023.000000	2046.000000
16.940001	-0.021570	-12.747932	-4.546891	-4.919580	-1.879870	-1.401592	0.000000	-10.000000	-0.100000	-4.300000	27.000000	1023.000000	1023.000000	2046.000000
16.959999	-0.020301	-11.998178	-4.210197	-4.698219	-1.750233	-1.339530	0.000000	-10.000000	-0.091667	-4.333333	25.666666	1023.000000	1023.000000	2046.000000
16.980000	-0.019181	-11.335824	-4.117420	-4.518718	-1.570060	-1.129626	0.000000	-10.000000	-0.091667	-4.600000	24.166666	1023.000000	1023.000000	2046.000000
17.000000	-0.018824	-11.125230	-4.041879	-4.353351	-1.540000	-1.189999	0.000000	-10.000000	-0.083333	-4.716667	22.666666	1023.000000	1023.000000	2046.000000
17.020000	-0.018038	-10.660536	-3.949049	-4.393365	-1.391424	-0.926697	0.000000	-10.000000	-0.083333	-4.766667	21.000000	1023.000000	1023.000000	2046.000000
17.040001	-0.018961	-11.205799	-4.258785	-4.441252	-1.574617	-0.931145	0.000000	-10.000000	-0.083333	-4.800000	19.000000	1023.000000	1023.000000	2046.000000
17.059999	-0.018770	-11.093022	-4.169983	-4.561216	-1.589365	-0.772459	0.000000	-10.000000	-0.091667	-4.983334	17.500000	1023.000000	1023.000000	2046.000000
17.080000	-0.019797	-11.699988	-4.485740	-4.404423	-1.845995	-0.963831	0.000000	-10.000000	-0.100000	-5.016667	15.833333	1023.000000	1023.000000	2046.000000
17.100000	-0.019603	-11.585106	-4.258438	-4.350618	-1.895114	-1.080936	0.000000	-10.000000	-0.100000	-4.750000	14.500000	1023.000000	1023.000000	2046.000000
17.120001	-0.020320	-12.009130	-4.387461	-4.265686	-2.122035	-1.233949	0.000000	-10.000000	-0.100000	-4.350000	12.833333	1023.000000	1023.000000	2046.000000
17.139999	-0.020768	-12.273934	-4.342676	-4.102951	-2.177403	-1.650905	0.000000	-10.000000	-0.100000	-4.166667	11.333333	1023.000000	1023.000000	2046.000000
17.160000	-0.021861	-12.920111	-4.493119	-4.372409	-2.357639	-1.696943	0.000000	-10.000000	-0.091667	-4.400000	10.000000	1023.000000	1023.000000	2046.000000
17.180000	-0.023909	-14.130199	-4.759394	-4.542845	-2.571291	-2.256670	0.000000	-10.000000	-0.091667	-4.350000	8.500000	1023.000000	1023.000000	2046.000000
17.200001	-0.025832	-15.266811	-5.072278	-5.061477	-2.675244	-2.457813	0.000000	-10.000000	-0.091667	-4.116667	7.500000	1023.000000	1023.000000	2046.000000
17.219999	-0.028771	-17.003624	-5.620560	-5.329178	-3.151829	-2.902058	0.000000	-10.000000	-0.108333	-3.350000	6.333333	1023.000000	1023.000000	2046.000000
17.240000	-0.029281	-17.304893	-5.673705	-5.648349	-3.106883	-2.875956	0.000000	-10.000000	-0.108333	-3.166667	5.333333	1023.000000	1023.000000	2046.000000
17.260000	-0.030779	-18.190432	-6.084095	-5.722987	-3.365462	-3.017889	0.000000	-10.000000	-0.108333	-3.200000	4.000000	1023.000000	1023.000000	2046.000000
17.280001	-0.030721	-18.156214	-5.973433	-5.778262	-3.284650	-3.119869	0.000000	-10.000000	-0.100000	-3.583333	3.333333	1023.000000	1023.000000	2046.000000
17.299999	-0.031663	-18.713116	-6.224842	-5.793821	-3.539793	-3.154659	0.000000	-10.000000	-0.100000	-3.950000	2.166667	1023.000000	1023.000000	2046.000000
17.320000	-0.031283	-18.488314	-6.097900	-5.719290	-3.467012	-3.204111	0.000000	-10.000000	-0.100000	-4.033333	1.000000	1023.000000	1023.000000	2046.000000
17.340000	-0.031348	-18.526829	-6.101548	-5.779737	-3.635064	-3.010481	0.000000	-10.000000	-0.100000	-4.100000	-0.500000	1023.000000	1023.000000	2046.000000
17.360001	-0.031501	-18.617334	-6.289048	-5.642183	-3.544534	-3.141570	0.000000	-10.000000	-0.100000	-4.016667	-1.166667	1023.000000	1023.000000	2046.000000
17.379999	-0.030788	-18.195509	-6.076032	-5.774174	-3.466613	-2.878690	0.000000	-10.000000	-0.108333	-3.616667	-2.333333	1023.000000	1023.000000	2046.000000
17.400000	-0.031362	-18.535143	-6.278853	-5.733928	-3.604411	-2.917950	0.000000	-10.000000	-0.108333	-3.116667	-3.500000	1023.000000	1023.000000	2046.000000
17.420000	-0.029973	-17.714136	-5.990693	-5.897705	-3.307446	-2.518292	0.000000	-10.000000	-0.125000	-2.683333	-5.000000	1023.000000	1023.000000	2046.000000
17.440001	-0.030446	-17.993729	-6.163658	-5.754333	-3.438157	-2.637580	0.000000	-10.000000	-0.116667	-2.400000	-6.000000	1023.000000	1023.000000	2046.000000
17.459999	-0.028819	-17.032093	-5.903618	-5.863966	-2.955049	-2.309460	0.000000	-10.000000	-0.116667	-2.233333	-6.666667	1023.000000	1023.000000	2046.000000
17.480000	-0.029128	-17.214848	-5.972703	-5.742843	-3.157014	-2.342288	0.000000	-10.000000	-0.116667	-0.683333	-7.000000	1023.000000	1023.000000	2046.000000
17.500000	-0.027872	-16.472162	-5.799512	-5.818342	-2.709934	-2.144373	0.000000	-10.000000	-0.116667	0.616667	-7.000000	1023.000000	1023.000000	2046.000000
17.520000	-0.028279	-16.713005	-5.955804	-5.867356	-2.851972	-2.037872	0.000000	-10.000000	-0.133333	2.000000	-7.000000	1023.000000	1023.000000	2046.000000
17.540001	-0.027619	-16.322594	-5.855608	-5.920238	-2.513098	-2.033650	0.000000	-10.000000	-0.133333	2.066667	-7.000000	1023.000000	1023.000000	2046.000000
17.559999	-0.028110	-16.613062	-5.903417	-5.870378	-2.764153	-2.075113	0.000000	-10.000000	-0.158333	2.400000	-7.000000	1023.000000	1023.000000	2046.000000
17.580000	-0.027566	-16.291433	-5.788284	-5.894141	-2.512731	-2.096277	0.000000	-10.000000	-0.150000	2.983333	-7.000000	1023.000000	1023.000000	2046.000000
17.600000	-0.027943	-16.514088	-5.781543	-5.913927	-2.759153	-2.059465	0.000000	-10.000000	-0.133333	3.983333	-7.000000	1023.000000	1023.000000	2046.000000
17.620001	-0.027376	-16.179289	-5.667739	-5.894967	-2.549646	-2.066937	0.000000	-10.000000	-0.108333	4.733334	-7.000000	1023.000000	1023.000000	2046.000000
17.639999	-0.027485	-16.243446	-5.628910	-5.939779	-2.703069	-1.971689	0.000000	-10.000000	-0.100000	4.616667	-7.000000	1023.000000	1023.000000	2046.000000
17.660000	-0.027227	-16.090944	-5.693623	-5.863903	-2.474052	-2.059366	0.000000	-10.000000	-0.100000	4.083333	-7.000000	1023.000000	1023.000000	2046.000000
17.680000	-0.027016	-15.966530	-5.570171	-5.935967	-2.620377	-1.840014	0.000000	-10.000000	-0.108333	3.183333	-7.000000	1023.000000	1023.000000	2046.000000
17.700001	-0.026498	-15.660366	-5.508540	-5.747160	-2.455884	-1.948782	0.000000	-10.000000	-0.108333	2.000000	-7.000000	1023.000000	1023.000000	2046.000000
17.719999	-0.025751	-15.218749	-5.213657	-5.655958	-2.562218	-1.786916	0.000000	-10.000000	-0.108333	0.816667	-7.000000	1023.000000	1023.000000	2046.000000
17.740000	-0.024545	-14.506002	-5.096008	-5.402021	-2.232557	-1.775417	0.000000	-10.000000	-0.100000	0.000000	-7.000000	1023.000000	1023.000000	2046.000000
17.760000	-0.023155	-13.684427	-4.796063	-5.252210	-2.096941	-1.539213	0.000000	-10.000000	-0.100000	0.000000	-7.000000	1023.000000	1023.000000	2046.000000
17.780001	-0.022151	-13.091409	-4.733807	-4.922197	-1.914515	-1.520890	0.000000	-10.000000	-0.100000	0.000000	-7.000000	1023.000000	1023.000000	2046.000000
17.799999	-0.020894	-12.348475	-4.342383	-4.938094	-1.882493	-1.185505	0.000000	-10.000000	-0.100000	0.000000	-7.000000	1023.000000	1023.000000	2046.000000
17.820000	-0.020616	-12.184113	-4.541194	-4.604692	-1.714712	-1.323514	0.000000	-10.000000	-0.100000	0.000000	-7.000000	1023.000000	1023.000000	2046.000000
17.840000	-0.020116	-11.888459	-4.423125	-4.825724	-1.675038	-0.964573	0.000000	-10.000000	-0.100000	0.000000	-7.000000	1023.000000	1023.000000	2046.000000
17.860001	-0.021287	-12.580633	-4.763100	-4.836485	-1.897129	-1.083919	0.000000	-10.000000	-0.100000	0.000000	-7.000000	1023.000000	1023.000000	2046.000000
17.879999	-0.020892	-12.347185	-4.584576	-4.942555	-1.882839	-0.937215	0.000000	-10.000000	-0.100000	0.000000	-7.000000	1023.000000	1023.000000	2046.000000
17.900000	-0.021453	-12.678885	-4.854820	-4.615880	-1.974306	-1.233879	0.000000	-10.000000	-0.100000	0.000000	-7.000000	1023.000000	1023.000000	2046.000000
17.920000	-0.021091	-12.464820	-4.434976	-4.685794	-2.194966	-1.149083	0.000000	-10.000000	-0.100000	0.600000	-7.000000	1023.000000	1023.000000	2046.000000
17.940001	-0.022002	-13.003298	-4.736251	-4.322607	-2.303323	-1.641117	0.000000	-10.000000	-0.100000	0.850000	-7.000000	1023.000000	1023.000000	2046.000000
17.959999	-0.021904	-12.945069	-4.423258	-4.580960	-2.436477	-1.504375	0.000000	-10.000000	-0.100000	1.100000	-7.000000	1023.000000	1023.000000	2046.000000
17.980000	-0.024103	-14.244632	-4.981311	-4.572026	-2.615870	-2.075425	0.000000	-10.000000	-0.100000	0.500000	-7.000000	1023.000000	1023.000000	2046.000000
18.000000	-0.025589	-15.123387	-4.971117	-5.098258	-2.766335	-2.287677	0.000000	-10.000000	-0.100000	0.250000	-7.000000	1023.000000	1023.000000	2046.000000
18.020000	-0.028465	-16.822968	-5.678076	-5.259417	-3.016018	-2.869457	0.000000	-10.000000	-0.100000	0.316667	-7.000000	1023.000000	1023.000000	2046.000000
18.040001	-0.029380	-17.363632	-5.697254	-5.790399	-3.143942	-2.732038	0.000000	-10.000000	-0.100000	0.866667	-7.000000	1023.000000	1023.000000	2046.000000
18.059999	-0.030966	-18.301043	-6.185072	-5.725400	-3.267410	-3.123159	0.000000	-10.000000	-0.100000	0.866667	-7.000000	1023.000000	1023.000000	2046.000000
18.080000	-0.031122	-18.393305	-5.980525	-6.018766	-3.415005	-2.979008	0.000000	-10.000000	-0.100000	0.550000	-7.000000	1023.000000	1023.000000	2046.000000
18.100000	-0.032147	-18.998693	-6.402828	-5.768119	-3.485631	-3.342116	0.000000	-10.000000	-0.100000	-0.716667	-7.000000	1023.000000	1023.000000	2046.000000
18.120001	-0.031890	-18.846813	-6.138342	-6.044611	-3.600139	-3.063722	0.000000	-10.000000	-0.100000	-1.666667	-7.166667	1023.000000	1023.000000	2046.000000
18.139999	-0.032606	-19.270418	-6.511933	-5.805865	-3.644542	-3.308078	0.000000	-10.000000	-0.100000	-2.650000	-7.666667	1023.000000	1023.000000	2046.000000
18.160000	-0.032056	-18.945318	-6.251677	-6.029158	-3.660548	-3.003935	0.000000	-10.000000	-0.100000	-2.966667	-8.500000	1023.000000	1023.000000	2046.000000
18.180000	-0.032194	-19.026403	-6.590775	-5.825799	-3.482625	-3.127206	0.000000	-10.000000	-0.100000	-3.200000	-9.500000	1023.000000	1023.000000	2046.000000
18.200001	-0.031596	-18.673119	-6.147923	-5.999998	-3.650870	-2.874327	0.000000	-10.000000	-0.100000	-3.383333	-10.666667	1023.000000	1023.000000	2046.000000
18.219999	-0.031620	-18.687481	-6.497160	-5.807939	-3.457233	-2.925150	0.000000	-10.000000	-0.100000	-3.616667	-12.333333	1023.000000	1023.000000	2046.000000
18.240000	-0.030789	-18.196253	-6.115542	-6.043142	-3.506563	-2.531005	0.000000	-10.000000	-0.100000	-3.700000	-13.666667	1023.000000	1023.000000	2046.000000
18.260000	-0.030638	-18.106802	-6.389770	-5.928765	-3.188862	-2.599404	0.000000	-10.000000	-0.108333	-3.616667	-15.333333	1023.000000	1023.000000	2046.000000
18.280001	-0.030102	-17.790476	-6.140475	-6.106977	-3.248242	-2.294781	0.000000	-10.000000	-0.116667	-3.433333	-16.166666	1023.000000	1023.000000	2046.000000
18.299999	-0.029354	-17.348423	-6.221405	-6.007969	-2.834240	-2.284809	0.000000	-10.000000	-0.125000	-2.716667	-17.666666	1023.000000	1023.000000	2046.000000
18.320000	-0.029431	-17.393829	-6.083965	-6.128371	-3.083213	-2.098280	0.000000	-10.000000	-0.125000	-2.183333	-18.333334	1023.000000	1023.000000	2046.000000
18.340000	-0.028910	-17.085587	-6.146385	-6.061342	-2.712198	-2.165662	0.000000	-10.000000	-0.116667	-1.100000	-19.000000	1023.000000	1023.000000	2046.000000
18.360001	-0.029213	-17.264904	-6.202889	-6.062848	-2.878392	-2.120775	0.000000	-10.000000	-0.125000	0.366667	-19.000000	1023.000000	1023.000000	2046.000000
18.379999	-0.028779	-17.008379	-6.017650	-6.169806	-2.714668	-2.106255	0.000000	-10.000000	-0.133333	1.833333	-19.000000	1023.000000	1023.000000	2046.000000
18.400000	-0.029308	-17.320778	-6.177723	-6.092074	-2.904760	-2.146220	0.000000	-10.000000	-0.150000	3.083333	-19.000000	1023.000000	1023.000000	2046.000000
18.420000	-0.028616	-16.912233	-5.821815	-6.250169	-2.787397	-2.052853	0.000000	-10.000000	-0.150000	4.016667	-19.000000	1023.000000	1023.000000	2046.000000
18.440001	-0.028985	-17.130085	-6.086503	-6.065059	-2.817656	-2.160867	0.000000	-10.000000	-0.158333	5.650000	-19.000000	1023.000000	1023.000000	2046.000000
18.459999	-0.028062	-16.584778	-5.561024	-6.242901	-2.796954	-1.983898	0.000000	-10.000000	-0.166667	6.950000	-19.000000	1023.000000	1023.000000	2046.000000
18.480000	-0.028023	-16.561357	-5.738812	-5.879557	-2.781327	-2.161662	0.000000	-10.000000	-0.183333	7.983334	-19.000000	1023.000000	1023.000000	2046.000000
18.500000	-0.026126	-15.440549	-5.060070	-5.939617	-2.607854	-1.833009	0.000000	-10.000000	-0.191667	8.750000	-19.000000	1023.000000	1023.000000	2046.000000
18.520000	-0.025129	-14.851414	-5.132987	-5.285938	-2.441543	-1.990945	0.000000	-10.000000	-0.208333	9.933333	-19.000000	1023.000000	1023.000000	2046.000000
18.540001	-0.022779	-13.462358	-4.512467	-5.280854	-2.117969	-1.551069	0.000000	-10.000000	-0.225000	11.216666	-19.000000	1023.000000	1023.000000	2046.000000
18.559999	-0.021976	-12.987919	-4.709432	-4.762922	-1.975259	-1.540306	0.000000	-10.000000	-0.291667	13.516666	-0.833333	1023.000000	1023.000000	2046.000000
18.580000	-0.020390	-12.050764	-4.205328	-4.885084	-1.813503	-1.146849	0.000000	-10.000000	-0.350000	15.400001	17.333334	1023.000000	1023.000000	2046.000000
18.600000	-0.020465	-12.094996	-4.563637	-4.487375	-1.778269	-1.265715	0.000000	-10.000000	-0.400000	16.850000	35.500000	1023.000000	1023.000000	2046.000000
18.620001	-0.019745	-11.669053	-4.203235	-4.911548	-1.752567	-0.801704	0.000000	-10.000000	-0.400000	16.850000	35.500000	1023.000000	1023.000000	2046.000000
18.639999	-0.020161	-11.915201	-4.695600	-4.384879	-1.665834	-1.168889	0.000000	-10.000000	-0.400000	17.200001	37.500000	1023.000000	1023.000000	2046.000000
18.660000	-0.018872	-11.153353	-4.067186	-4.450340	-1.708472	-0.927354	0.000000	-10.000000	-0.425000	18.166666	43.500000	1023.000000	1023.000000	2046.000000
18.680000	-0.018918	-11.180428	-4.278330	-3.846494	-1.806816	-1.248787	0.000000	-10.000000	-0.450000	19.133333	49.500000	1023.000000	1023.000000	2046.000000
18.700001	-0.017663	-10.438897	-3.599069	-3.893141	-1.892481	-1.054206	0.000000	-10.000000	-0.483333	20.150000	55.500000	1023.000000	1023.000000	2046.000000
18.719999	-0.017828	-10.536282	-3.922764	-3.481884	-1.763723	-1.367911	0.000000	-10.000000	-0.483333	20.733334	59.833332	1023.000000	1023.000000	2046.000000
18.740000	-0.018109	-10.702324	-3.752460	-3.748711	-1.845677	-1.355476	0.000000	-10.000000	-0.491667	21.633333	69.000000	1023.000000	1023.000000	2046.000000
18.760000	-0.019701	-11.643481	-4.185056	-3.846551	-1.791963	-1.819911	0.000000	-10.000000	-0.508333	22.333334	78.500000	1023.000000	1023.000000	2046.000000
18.780001	-0.021917	-12.953181	-4.362181	-4.217927	-2.263152	-2.109922	0.000000	-10.000000	-0.533333	22.850000	85.666664	1023.000000	1023.000000	2046.000000
18.799999	-0.023020	-13.605010	-4.538109	-4.396221	-2.287435	-2.383245	0.000000	-10.000000	-0.550000	23.333334	90.666664	1023.000000	1023.000000	2046.000000
18.820000	-0.023806	-14.069239	-4.797112	-4.491157	-2.448938	-2.332033	0.000000	-10.000000	-0.566667	23.650000	96.000000	1023.000000	1023.000000	2046.000000
18.840000	-0.023309	-13.775375	-4.588746	-4.501565	-2.301239	-2.383827	0.000000	-10.000000	-0.566667	24.283333	104.000000	1023.000000	1023.000000	2046.000000
18.860001	-0.023386	-13.820876	-4.802081	-4.323132	-2.396715	-2.298947	0.000000	-10.000000	-0.583333	24.783333	112.000000	1023.000000	1023.000000	2046.000000
18.879999	-0.022119	-13.072083	-4.388643	-4.263714	-2.206152	-2.213575	0.000000	-10.000000	-0.608333	25.416666	120.166664	1023.000000	1023.000000	2046.000000
18.900000	-0.022281	-13.168142	-4.641706	-3.991722	-2.330634	-2.204081	0.000000	-10.000000	-0.625000	25.700001	128.500000	1023.000000	1023.000000	2046.000000
18.920000	-0.020773	-12.276975	-4.166619	-3.983766	-2.149408	-1.977181	0.000000	-10.000000	-0.641667	26.100000	137.000000	1023.000000	1023.000000	2046.000000
18.940001	-0.020258	-11.972773	-4.387449	-3.658367	-2.024672	-1.902285	0.000000	-10.000000	-0.625000	26.166668	145.666672	1023.000000	1023.000000	2046.000000
18.959999	-0.018595	-10.989447	-3.800944	-3.622787	-1.901565	-1.664150	0.000000	-10.000000	-0.641667	26.550001	154.333328	1023.000000	1023.000000	2046.000000
18.980000	-0.017981	-10.626543	-4.052394	-3.361909	-1.778237	-1.434003	0.000000	-10.000000	-0.641667	26.500000	163.166672	1023.000000	1023.000000	2046.000000
19.000000	-0.016326	-9.648788	-3.578510	-3.302490	-1.556527	-1.211262	0.000000	-10.000000	-0.641667	26.616667	172.000000	1023.000000	1023.000000	2046.000000
19.020000	-0.015597	-9.217855	-3.640061	-3.145299	-1.483847	-0.948649	0.000000	-10.000000	-0.633333	26.550001	180.833328	1023.000000	1023.000000	2046.000000
19.040001	-0.014028	-8.290596	-3.257839	-3.134315	-1.111872	-0.786569	0.000000	-10.000000	-0.625000	26.533333	189.666672	1023.000000	1023.000000	2046.000000
19.059999	-0.013219	-7.812512	-3.474413	-2.937853	-0.881614	-0.518633	0.000000	-10.000000	-0.633333	26.650000	198.500000	1023.000000	1023.000000	2046.000000
19.080000	-0.011859	-7.008584	-2.908972	-2.952029	-0.735442	-0.412141	0.000000	-10.000000	-0.641667	26.583334	207.500000	1023.000000	1023.000000	2046.000000
19.100000	-0.011569	-6.837222	-3.274757	-2.727056	-0.562211	-0.273197	0.000000	-10.000000	-0.650000	26.766668	216.333328	1023.000000	1023.000000	2046.000000
19.120001	-0.010562	-6.241993	-2.805203	-2.788389	-0.415548	-0.232853	0.000000	-10.000000	-0.650000	26.883333	225.166672	1023.000000	1023.000000	2046.000000
19.139999	-0.010438	-6.169092	-3.042813	-2.536188	-0.448815	-0.141276	0.000000	-10.000000	-0.666667	27.333334	234.000000	1023.000000	1023.000000	2046.000000
19.160000	-0.009327	-5.512251	-2.501588	-2.604058	-0.352007	-0.054599	0.000000	-10.000000	-0.666667	27.766666	243.166672	1023.000000	1023.000000	2046.000000
19.180000	-0.009258	-5.471451	-2.838295	-2.261222	-0.296281	-0.075654	0.000000	-10.000000	-0.666667	28.066668	252.333328	1023.000000	1023.000000	2046.000000
19.200001	-0.007797	-4.608084	-2.125247	-2.339203	-0.232700	0.089067	0.000000	-10.000000	-0.650000	28.066668	261.666656	1023.000000	1023.000000	2046.000000
19.219999	-0.007415	-4.382472	-2.379201	-1.885147	-0.119679	0.001556	0.000000	-10.000000	-0.658333	28.016666	271.000000	1023.000000	1023.000000	2046.000000
19.240000	-0.005091	-3.008576	-1.518976	-1.803380	0.077249	0.236530	0.000000	-10.000000	-0.683333	28.233334	280.333344	1023.000000	1023.000000	2046.000000
19.260000	-0.003677	-2.173005	-1.573309	-1.171935	0.303028	0.269210	0.000000	-10.000000	-0.741667	28.700001	289.833344	1023.000000	1023.000000	2046.000000
19.280001	-0.000847	-0.500806	-0.797221	-0.991724	0.659061	0.629078	0.000000	-10.000000	-0.758333	29.250000	299.333344	1023.000000	1023.000000	2046.000000
19.299999	0.000408	0.241305	-0.898651	-0.442809	0.873793	0.708973	0.000000	-10.000000	-0.783333	29.750000	309.000000	1023.000000	1023.000000	2046.000000
19.320000	0.002786	1.646549	-0.192224	-0.382977	1.106049	1.115702	0.000000	-10.000000	-0.775000	30.133333	318.666656	1023.000000	1023.000000	2046.000000
19.340000	0.003491	2.063369	-0.517169	0.103837	1.364237	1.112464	0.000000	-10.000000	-0.783333	30.366667	328.666656	1023.000000	1023.000000	2046.000000
19.360001	0.004868	2.877231	-0.123645	-0.029308	1.509383	1.520801	0.000000	-10.000000	-0.766667	30.366667	339.000000	1023.000000	1023.000000	2046.000000
19.379999	0.004747	2.805701	-0.351839	0.336181	1.496963	1.324396	0.000000	-10.000000	-0.741667	30.166668	349.333344	1023.000000	1023.000000	2046.000000
19.400000	0.006266	3.703443	-0.027064	0.466261	1.622617	1.641629	0.000000	-10.000000	-0.741667	29.783335	359.500000	1023.000000	1023.000000	2046.000000
19.420000	0.006844	4.044858	0.177988	0.873881	1.594335	1.398653	0.000000	-10.000000	-0.741667	29.683334	369.500000	1023.000000	1023.000000	2046.000000
19.440001	0.008197	4.844412	0.477814	1.164996	1.649211	1.552391	0.000000	-10.000000	-0.750000	29.750000	379.500000	1023.000000	1023.000000	2046.000000
19.459999	0.008417	4.974310	0.729689	1.231284	1.638183	1.375155	0.000000	-10.000000	-0.750000	29.633333	389.500000	1023.000000	1023.000000	2046.000000
19.480000	0.006981	4.125951	0.298573	1.134907	1.543348	1.149124	0.000000	-10.000000	-0.741667	29.516668	399.333344	1023.000000	1023.000000	2046.000000
19.500000	0.004924	2.909986	0.112060	0.778254	1.377576	0.642096	0.000000	-10.000000	-0.716667	29.150002	409.000000	1023.000000	1023.000000	2046.000000
19.520000	0.002746	1.623072	-0.401406	0.529269	1.037285	0.457925	0.000000	-10.000000	-0.683333	28.700001	418.666656	1023.000000	1023.000000	2046.000000
19.540001	0.002103	1.243104	-0.274092	0.209662	1.030278	0.277256	0.000000	-10.000000	-0.658333	28.033335	428.333344	1023.000000	1023.000000	2046.000000
19.559999	0.001346	0.795407	-0.664226	0.246396	0.924329	0.288908	0.000000	-10.000000	-0.658333	27.533335	440.833344	1023.000000	1023.000000	2046.000000
19.580000	0.002292	1.354375	-0.092854	0.175075	0.971469	0.300685	0.000000	-10.000000	-0.666667	27.483334	450.000000	1023.000000	1023.000000	2046.000000
19.600000	0.002312	1.366127	-0.421730	0.479436	0.938053	0.370367	0.000000	-10.000000	-0.675000	27.516666	459.166656	1023.000000	1023.000000	2046.000000
19.620001	0.003951	2.335039	0.115191	0.478330	1.213426	0.528092	0.000000	-10.000000	-0.683333	27.583334	465.333344	1023.000000	1023.000000	2046.000000
19.639999	0.004040	2.387645	-0.106486	0.831013	1.092814	0.570303	0.000000	-10.000000	-0.691667	27.750000	474.500000	1023.000000	1023.000000	2046.000000
19.660000	0.005898	3.485800	0.465628	0.803662	1.398836	0.817674	0.000000	-10.000000	-0.691667	27.883333	483.666656	1023.000000	1023.000000	2046.000000
19.680000	0.006355	3.755525	0.235332	1.258547	1.393937	0.867709	0.000000	-10.000000	-0.691667	28.033335	493.000000	1023.000000	1023.000000	2046.000000
19.700001	0.008545	5.049950	0.940687	1.287068	1.679894	1.142300	0.000000	-10.000000	-0.683333	27.900002	502.333344	1023.000000	1023.000000	2046.000000
19.719999	0.008987	5.311200	0.677166	1.628406	1.682712	1.322915	0.000000	-10.000000	-0.675000	27.400002	511.666656	1023.000000	1023.000000	2046.000000
19.740000	0.010811	6.389375	1.206130	1.629489	1.955709	1.598048	0.000000	-10.000000	-0.650000	26.916668	520.833313	1023.000000	1023.000000	2046.000000
19.760000	0.011014	6.509149	0.933439	1.921812	2.040943	1.612955	0.000000	-10.000000	-0.625000	26.233334	530.000000	1023.000000	1023.000000	2046.000000
19.780001	0.013129	7.759231	1.381210	1.758902	2.472530	2.146589	0.000000	-10.000000	-0.600000	25.866667	539.000000	1023.000000	1023.000000	2046.000000
19.799999	0.013363	7.897601	1.132845	2.058556	2.610618	2.095581	0.000000	-10.000000	-0.591667	25.516666	547.666687	1023.000000	1023.000000	2046.000000
19.820000	0.014832	8.765785	1.585968	1.942635	2.758517	2.478665	0.000000	-10.000000	-0.600000	25.433334	556.333313	1023.000000	1023.000000	2046.000000
19.840000	0.014931	8.824106	1.274943	2.227397	2.940482	2.381284	0.000000	-10.000000	-0.625000	25.683334	564.666687	1023.000000	1023.000000	2046.000000
19.860001	0.016077	9.501513	1.735156	2.143580	2.977625	2.645152	0.000000	-10.000000	-0.641667	25.816668	573.333313	1023.000000	1023.000000	2046.000000
19.879999	0.015684	9.269427	1.466917	2.440328	2.994607	2.367575	0.000000	-10.000000	-0.650000	26.166668	581.833313	1023.000000	1023.000000	2046.000000
19.900000	0.017268	10.205184	2.080505	2.411866	3.076766	2.636046	0.000000	-10.000000	-0.650000	26.333334	590.500000	1023.000000	1023.000000	2046.000000
19.920000	0.017797	10.517763	2.049050	2.755266	3.203157	2.510291	0.000000	-10.000000	-0.641667	26.516668	599.166687	1023.000000	1023.000000	2046.000000
19.940001	0.020008	11.824483	2.685339	2.925380	3.442364	2.771401	0.000000	-10.000000	-0.641667	26.600000	608.000000	1023.000000	1023.000000	2046.000000
19.959999	0.021265	12.567651	2.731951	3.409406	3.697660	2.728633	0.000000	-10.000000	-0.625000	26.483334	617.000000	1023.000000	1023.000000	2046.000000
19.980000	0.023801	14.066221	3.380154	3.665982	3.894697	3.125387	0.000000	-10.000000	-0.608333	26.133333	625.833313	1023.000000	1023.000000	2046.000000
20.000000	0.024876	14.701730	3.420306	4.076614	4.114512	3.090297	0.000000	-10.000000	-0.575000	25.683334	634.500000	1023.000000	1023.000000	2046.000000
20.020000	0.026938	15.920231	3.809313	4.264644	4.300841	3.545433	0.000000	-10.000000	-0.558333	25.250000	643.166687	1023.000000	1023.000000	2046.000000
20.040001	0.027657	16.345272	3.831850	4.453857	4.527089	3.532475	0.000000	-10.000000	-0.533333	24.716667	651.666687	1023.000000	1023.000000	2046.000000
20.059999	0.028185	16.657272	3.875816	4.484867	4.449046	3.847545	0.000000	-10.000000	-0.500000	24.016666	660.000000	1023.000000	1023.000000	2046.000000
20.080000	0.028476	16.829063	3.984017	4.578331	4.583628	3.683087	0.000000	-10.000000	-0.483333	23.116667	668.000000	1023.000000	1023.000000	2046.000000
20.100000	0.029163	17.235353	3.998546	4.874261	4.511423	3.851124	0.000000	-10.000000	-0.483333	22.716667	676.000000	1023.000000	1023.000000	2046.000000
20.120001	0.030408	17.971117	4.506381	5.063871	4.666274	3.734591	0.000000	-10.000000	-0.508333	22.500000	683.666687	1023.000000	1023.000000	2046.000000
20.139999	0.030704	18.145828	4.384105	5.447217	4.567796	3.746710	0.000000	-10.000000	-0.525000	22.850000	691.333313	1023.000000	1023.000000	2046.000000
20.160000	0.031341	18.522516	4.862728	5.286906	4.666732	3.706151	0.000000	-10.000000	-0.525000	23.083334	698.833313	1023.000000	1023.000000	2046.000000
20.180000	0.029177	17.243652	4.223901	5.308755	4.410501	3.300496	0.000000	-10.000000	-0.516667	23.166666	706.500000	1023.000000	1023.000000	2046.000000
20.200001	0.027833	16.449308	4.322645	4.827772	4.299832	2.999058	0.000000	-10.000000	-0.500000	22.900000	714.166687	1023.000000	1023.000000	2046.000000
20.219999	0.025240	14.916694	3.700841	4.784014	3.849554	2.582284	0.000000	-10.000000	-0.491667	22.400000	721.833313	1023.000000	1023.000000	2046.000000
20.240000	0.025297	14.950681	3.979679	4.377547	3.964769	2.628685	0.000000	-10.000000	-0.483333	22.133333	729.500000	1023.000000	1023.000000	2046.000000
20.260000	0.024324	14.375324	3.573601	4.514241	3.771774	2.515709	0.000000	-10.000000	-0.491667	22.049999	736.833313	1023.000000	1023.000000	2046.000000
20.280001	0.025488	15.063313	4.087566	4.407552	3.915284	2.652912	0.000000	-10.000000	-0.525000	22.700001	744.333313	1023.000000	1023.000000	2046.000000
20.299999	0.025276	14.938236	3.819033	4.723435	3.779005	2.616762	0.000000	-10.000000	-0.558333	23.650000	751.666687	1023.000000	1023.000000	2046.000000
20.320000	0.027051	15.987311	4.312708	4.720445	4.133294	2.820865	0.000000	-10.000000	-0.566667	24.383333	759.500000	1023.000000	1023.000000	2046.000000
20.340000	0.026993	15.953100	4.129128	5.075134	3.975944	2.772896	0.000000	-10.000000	-0.558333	24.666668	767.500000	1023.000000	1023.000000	2046.000000
20.360001	0.028866	17.059654	4.644638	5.077474	4.289600	3.047942	0.000000	-10.000000	-0.525000	24.216667	775.833313	1023.000000	1023.000000	2046.000000
20.379999	0.029012	17.145985	4.521677	5.464146	4.158894	3.001267	0.000000	-10.000000	-0.491667	23.600000	784.000000	1023.000000	1023.000000	2046.000000
20.400000	0.031174	18.424015	5.044360	5.446058	4.531780	3.401816	0.000000	-10.000000	-0.458333	22.533333	792.000000	1023.000000	1023.000000	2046.000000
20.420000	0.031265	18.477791	4.776948	5.720472	4.496290	3.484081	0.000000	-10.000000	-0.425000	21.266666	799.666687	1023.000000	1023.000000	2046.000000
20.440001	0.032841	19.409275	5.158891	5.603861	4.850384	3.796140	0.000000	-10.000000	-0.366667	19.600000	807.000000	1023.000000	1023.000000	2046.000000
20.459999	0.032447	19.176334	4.888959	5.789423	4.712999	3.784953	0.000000	-10.000000	-0.291667	17.466667	813.833313	1023.000000	1023.000000	2046.000000
20.480000	0.033736	19.938007	5.189550	5.551197	5.114722	4.082538	0.000000	-10.000000	-0.233333	15.033334	820.000000	1023.000000	1023.000000	2046.000000
20.500000	0.033056	19.536165	4.712548	5.550965	5.107628	4.165024	0.000000	-10.000000	-0.175000	11.450001	825.333313	1023.000000	1023.000000	2046.000000
20.520000	0.033690	19.910580	4.980966	5.254543	5.308061	4.367011	0.000000	-10.000000	-0.125000	6.333333	829.666687	1023.000000	1023.000000	2046.000000
20.540001	0.032031	18.930481	4.374756	5.262016	5.140484	4.153225	0.000000	-10.000000	-0.075000	0.516667	832.833313	1023.000000	1023.000000	2046.000000
20.559999	0.032326	19.104694	4.643588	4.961581	5.235001	4.264524	0.000000	-10.000000	-0.050000	-5.150000	834.500000	1023.000000	1023.000000	2046.000000
20.580000	0.030819	18.214287	4.294020	5.015958	4.906151	3.998158	0.000000	-10.000000	-0.025000	-9.150000	835.000000	1023.000000	1023.000000	2046.000000
20.600000	0.031712	18.741697	4.669998	4.797570	5.115753	4.158377	0.000000	-10.000000	-0.008333	-11.766666	835.000000	1023.000000	1023.000000	2046.000000
20.620001	0.031188	18.431944	4.482150	5.000288	5.016646	3.932859	0.000000	-10.000000	0.000000	-12.800000	835.000000	1023.000000	1023.000000	2046.000000
20.639999	0.032928	19.460264	5.006667	5.025472	5.215584	4.212540	0.000000	-10.000000	0.000000	-13.166667	835.000000	1023.000000	1023.000000	2046.000000
20.660000	0.032752	19.356592	4.857477	5.363242	5.174560	3.961314	0.000000	-10.000000	0.000000	-13.083334	826.000000	1023.000000	1023.000000	2046.000000
20.680000	0.034104	20.155464	5.116536	5.328336	5.329861	4.380732	0.000000	-10.000000	0.000000	-12.950000	817.000000	1023.000000	1023.000000	2046.000000
20.700001	0.033975	20.079308	4.951632	5.499293	5.490081	4.138301	0.000000	-10.000000	0.000000	-12.700000	806.500000	1023.000000	1023.000000	2046.000000
20.719999	0.034049	20.123106	4.957508	5.437461	5.296141	4.431995	0.000000	-10.000000	0.000000	-12.550000	803.500000	1023.000000	1023.000000	2046.000000
20.740000	0.033383	19.729410	4.770847	5.175181	5.448229	4.335152	0.000000	-10.000000	0.000000	-12.466667	799.166687	1023.000000	1023.000000	2046.000000
20.760000	0.032457	19.181936	4.622634	5.168284	5.038246	4.352772	0.000000	-10.000000	0.000000	-12.366667	795.000000	1023.000000	1023.000000	2046.000000
20.780001	0.032869	19.425610	4.722062	5.109172	5.323665	4.270711	0.000000	-10.000000	0.000000	-12.333333	791.000000	1023.000000	1023.000000	2046.000000
20.799999	0.032047	18.939676	4.586469	5.296039	4.906938	4.150229	0.000000	-10.000000	0.000000	-12.266666	787.000000	1023.000000	1023.000000	2046.000000
20.820000	0.033039	19.526340	4.973984	5.306237	5.059751	4.186368	0.000000	-10.000000	0.000000	-12.216667	783.000000	1023.000000	1023.000000	2046.000000
20.840000	0.031482	18.605747	4.541449	5.327635	4.861567	3.875097	0.000000	-10.000000	0.000000	-12.183333	779.000000	1023.000000	1023.000000	2046.000000
20.860001	0.030665	18.122921	4.617673	4.982045	4.737383	3.785819	0.000000	-10.000000	0.000000	-12.250000	775.000000	1023.000000	1023.000000	2046.000000
20.879999	0.027332	16.153475	3.932915	4.623971	4.513034	3.083555	0.000000	-10.000000	0.000000	-12.650001	770.666687	1023.000000	1023.000000	2046.000000
20.900000	0.025094	14.830667	3.696866	4.123670	4.050289	2.959842	0.000000	-10.000000	0.000000	-13.066667	766.333313	1023.000000	1023.000000	2046.000000
20.920000	0.023141	13.676616	3.186403	3.717845	4.178585	2.593782	0.000000	-10.000000	0.000000	-13.450001	761.833313	1023.000000	1023.000000	2046.000000
20.940001	0.021924	12.957009	3.120274	3.590371	3.696434	2.549930	0.000000	-10.000000	0.000000	-13.433333	757.500000	1023.000000	1023.000000	2046.000000
20.959999	0.021529	12.723414	2.985451	3.491385	3.916721	2.329858	0.000000	-10.000000	0.000000	-13.066667	753.000000	1023.000000	1023.000000	2046.000000
20.980000	0.020486	12.107037	2.896490	3.478000	3.395188	2.337358	0.000000	-10.000000	0.000000	-12.600000	748.500000	1023.000000	1023.000000	2046.000000
21.000000	0.020838	12.315231	2.934735	3.251905	3.662814	2.465778	0.000000	-10.000000	0.000000	-12.300000	744.166687	1023.000000	1023.000000	2046.000000
21.020000	0.019369	11.446971	2.680318	3.333630	3.209267	2.223756	0.000000	-10.000000	0.000000	-12.533334	740.000000	1023.000000	1023.000000	2046.000000
21.040001	0.020025	11.834963	2.828839	3.081782	3.395575	2.528767	0.000000	-10.000000	0.000000	-12.983334	736.000000	1023.000000	1023.000000	2046.000000
21.059999	0.019286	11.398196	2.553028	3.211522	3.343944	2.289702	0.000000	-10.000000	0.000000	-13.783334	731.666687	1023.000000	1023.000000	2046.000000
21.080000	0.020021	11.832426	2.937781	3.130815	3.197531	2.566300	0.000000	-10.000000	0.000000	-14.583334	727.166687	1023.000000	1023.000000	2046.000000
21.100000	0.019775	11.686985	2.557320	3.143287	3.512847	2.473531	0.000000	-10.000000	0.016667	-15.400001	722.166687	1023.000000	1023.000000	2046.000000
21.120001	0.020114	11.887487	2.742709	3.062396	3.284800	2.797582	0.000000	-10.000000	0.033333	-16.033335	717.000000	1023.000000	1023.000000	2046.000000
21.139999	0.019950	11.790163	2.395324	2.945550	3.737329	2.711959	0.000000	-10.000000	0.033333	-16.583334	711.666687	1023.000000	1023.000000	2046.000000
21.160000	0.019766	11.681868	2.486725	2.794350	3.423674	2.977119	0.000000	-10.000000	0.050000	-17.016666	706.166687	1023.000000	1023.000000	2046.000000
21.180000	0.019842	11.726578	2.255002	2.592763	3.905451	2.973361	0.000000	-10.000000	0.050000	-17.216667	700.500000	1023.000000	1023.000000	2046.000000
21.200001	0.018871	11.152516	2.210924	2.477332	3.452540	3.011720	0.000000	-10.000000	0.050000	-17.116667	694.666687	1023.000000	1023.000000	2046.000000
21.219999	0.018775	11.096053	2.042864	2.295164	3.846228	2.911797	0.000000	-10.000000	0.016667	-16.766668	689.000000	1023.000000	1023.000000	2046.000000
21.240000	0.017423	10.297242	1.878831	2.303553	3.366580	2.748279	0.000000	-10.000000	0.000000	-16.150002	683.500000	1023.000000	1023.000000	2046.000000
21.260000	0.017898	10.577950	2.015103	2.104277	3.660923	2.797647	0.000000	-10.000000	0.000000	-15.566667	678.166687	1023.000000	1023.000000	2046.000000
21.280001	0.016866	9.967900	1.861183	2.249935	3.322993	2.533789	0.000000	-10.000000	0.000000	-15.000000	673.000000	1023.000000	1023.000000	2046.000000
21.299999	0.018209	10.761429	2.333151	2.143683	3.495246	2.789349	0.000000	-10.000000	0.000000	-14.750000	668.000000	1023.000000	1023.000000	2046.000000
21.320000	0.018144	10.723002	2.222324	2.421875	3.553322	2.525482	0.000000	-10.000000	0.000000	-14.650001	663.000000	1023.000000	1023.000000	2046.000000
21.340000	0.019268	11.387100	2.554860	2.456368	3.516828	2.859044	0.000000	-10.000000	0.000000	-14.816667	658.000000	1023.000000	1023.000000	2046.000000
21.360001	0.019384	11.455972	2.343533	2.675008	3.771190	2.666240	0.000000	-10.000000	0.000000	-15.083334	653.000000	1023.000000	1023.000000	2046.000000
21.379999	0.019554	11.556227	2.437283	2.621519	3.545569	2.951856	0.000000	-10.000000	0.016667	-15.616667	648.000000	1023.000000	1023.000000	2046.000000
21.400000	0.019311	11.412858	2.221572	2.545306	3.837022	2.808958	0.000000	-10.000000	0.050000	-16.333334	642.833313	1023.000000	1023.000000	2046.000000
21.420000	0.017551	10.372638	1.999346	2.327457	3.235157	2.810678	0.000000	-10.000000	0.083333	-17.049999	637.333313	1023.000000	1023.000000	2046.000000
21.440001	0.017834	10.539867	2.054004	2.261005	3.477142	2.747715	0.000000	-10.000000	0.100000	-17.799999	631.500000	1023.000000	1023.000000	2046.000000
21.459999	0.016581	9.799389	1.755430	2.281950	3.132075	2.629934	0.000000	-10.000000	0.108333	-18.416666	625.500000	1023.000000	1023.000000	2046.000000
21.480000	0.017307	10.228301	2.109622	2.309397	3.206482	2.602800	0.000000	-10.000000	0.125000	-18.983334	619.500000	1023.000000	1023.000000	2046.000000
21.500000	0.016218	9.584665	1.771688	2.401231	3.033496	2.378250	0.000000	-10.000000	0.133333	-19.350000	613.166687	1023.000000	1023.000000	2046.000000
21.520000	0.016255	9.606432	2.045509	2.229474	2.995244	2.336205	0.000000	-10.000000	0.141667	-19.766666	606.833313	1023.000000	1023.000000	2046.000000
21.540001	0.013600	8.037616	1.346486	2.015201	2.828158	1.847771	0.000000	-10.000000	0.141667	-20.200001	600.166687	1023.000000	1023.000000	2046.000000
21.559999	0.011694	6.911239	1.364965	1.402992	2.484477	1.658806	0.000000	-10.000000	0.150000	-20.799999	593.500000	1023.000000	1023.000000	2046.000000
21.580000	0.007991	4.722692	0.475505	1.003201	2.154427	1.089559	0.000000	-10.000000	0.175000	-21.333334	586.500000	1023.000000	1023.000000	2046.000000
21.600000	0.006707	3.964125	0.596464	0.513845	1.836806	1.017010	0.000000	-10.000000	0.191667	-21.850000	579.333313	1023.000000	1023.000000	2046.000000
21.620001	0.004760	2.813290	-0.100208	0.371656	1.829930	0.711911	0.000000	-10.000000	0.208333	-22.250000	572.166687	1023.000000	1023.000000	2046.000000
21.639999	0.004455	2.633160	0.210728	0.105989	1.518330	0.798113	0.000000	-10.000000	0.216667	-22.433334	564.666687	1023.000000	1023.000000	2046.000000
21.660000	0.003370	1.991521	-0.325418	0.023947	1.696247	0.596745	0.000000	-10.000000	0.233333	-22.766666	557.166687	1023.000000	1023.000000	2046.000000
21.680000	0.002856	1.687871	-0.136652	-0.068114	1.269500	0.623136	0.000000	-10.000000	0.258333	-23.200001	549.500000	1023.000000	1023.000000	2046.000000
21.700001	0.002455	1.450765	-0.492801	-0.131649	1.588913	0.486302	0.000000	-10.000000	0.266667	-23.866667	541.833313	1023.000000	1023.000000	2046.000000
21.719999	0.001700	1.004876	-0.390544	-0.159176	1.049181	0.505415	0.000000	-10.000000	0.275000	-24.433332	534.000000	1023.000000	1023.000000	2046.000000
21.740000	0.002105	1.244287	-0.408785	-0.263043	1.413061	0.503053	0.000000	-10.000000	0.283333	-24.850000	525.666687	1023.000000	1023.000000	2046.000000
21.760000	0.001258	0.743679	-0.679715	-0.295830	1.210199	0.509024	0.000000	-10.000000	0.291667	-25.233334	517.333313	1023.000000	1023.000000	2046.000000
21.780001	0.001942	1.147443	-0.448467	-0.535450	1.313005	0.818354	0.000000	-10.000000	0.341667	-25.616667	508.833344	1023.000000	1023.000000	2046.000000
21.799999	0.001105	0.652798	-0.924038	-0.558522	1.368260	0.767097	0.000000	-10.000000	0.375000	-26.150000	500.333344	1023.000000	1023.000000	2046.000000
21.820000	0.001394	0.823764	-0.548567	-0.716800	1.105404	0.983726	0.000000	-10.000000	0.400000	-26.450001	491.666656	1023.000000	1023.000000	2046.000000
21.840000	0.001441	0.851478	-1.074168	-0.879081	1.715194	1.089533	0.000000	-10.000000	0.391667	-26.833334	482.833344	1023.000000	1023.000000	2046.000000
21.860001	0.000699	0.413369	-0.918264	-0.995912	1.212077	1.115467	0.000000	-10.000000	0.391667	-26.850000	474.000000	1023.000000	1023.000000	2046.000000
21.879999	0.000581	0.343202	-1.260992	-1.238209	1.702517	1.139886	0.000000	-10.000000	0.391667	-27.050001	465.000000	1023.000000	1023.000000	2046.000000
21.900000	-0.001178	-0.696323	-1.569462	-1.349798	1.319231	0.903705	0.000000	-10.000000	0.383333	-26.983334	456.000000	1023.000000	1023.000000	2046.000000
21.920000	-0.001387	-0.819672	-1.365947	-1.638899	1.166497	1.018676	0.000000	-10.000000	0.383333	-26.950001	447.000000	1023.000000	1023.000000	2046.000000
21.940001	-0.002226	-1.315687	-1.823118	-1.692260	1.427220	0.772471	0.000000	-10.000000	0.391667	-26.950001	438.000000	1023.000000	1023.000000	2046.000000
21.959999	-0.002715	-1.604545	-1.436465	-1.777184	0.868863	0.740241	0.000000	-10.000000	0.400000	-26.816668	429.000000	1023.000000	1023.000000	2046.000000
21.980000	-0.002532	-1.496550	-1.569693	-1.910599	1.287153	0.696588	0.000000	-10.000000	0.400000	-26.883333	420.000000	1023.000000	1023.000000	2046.000000
22.000000	-0.003260	-1.926829	-1.543794	-1.759624	0.924891	0.451699	0.000000	-10.000000	0.400000	-26.866667	411.000000	1023.000000	1023.000000	2046.000000
22.020000	-0.001781	-1.052843	-1.210845	-1.830572	1.181310	0.807265	0.000000	-10.000000	0.400000	-27.166666	402.000000	1023.000000	1023.000000	2046.000000
22.040001	-0.001966	-1.161716	-1.437152	-1.578441	1.216683	0.637193	0.000000	-10.000000	0.408333	-27.400000	392.833344	1023.000000	1023.000000	2046.000000
22.059999	-0.001308	-0.773231	-1.031306	-1.572394	0.961986	0.868483	0.000000	-10.000000	0.408333	-27.583334	383.666656	1023.000000	1023.000000	2046.000000
22.080000	-0.001307	-0.772548	-1.464236	-1.540335	1.434893	0.797130	0.000000	-10.000000	0.408333	-27.600000	374.500000	1023.000000	1023.000000	2046.000000
22.100000	-0.002360	-1.394774	-1.473074	-1.613488	0.913718	0.778069	0.000000	-10.000000	0.400000	-27.600000	365.333344	1023.000000	1023.000000	2046.000000
22.120001	-0.002785	-1.645749	-1.675541	-2.015243	1.081718	0.963318	0.000000	-10.000000	0.400000	-27.666668	356.166656	1023.000000	1023.000000	2046.000000
22.139999	-0.004580	-2.706917	-2.033505	-1.932899	0.723174	0.536314	0.000000	-10.000000	0.391667	-27.483334	346.833344	1023.000000	1023.000000	2046.000000
22.160000	-0.004291	-2.536030	-1.776718	-2.065968	0.643052	0.663603	0.000000	-10.000000	0.400000	-27.333334	337.666656	1023.000000	1023.000000	2046.000000
22.180000	-0.005295	-3.129273	-2.027819	-1.888964	0.454594	0.332916	0.000000	-10.000000	0.400000	-27.200001	328.500000	1023.000000	1023.000000	2046.000000
22.200001	-0.004983	-2.944710	-1.699498	-1.964804	0.318675	0.400918	0.000000	-10.000000	0.408333	-27.183334	319.500000	1023.000000	1023.000000	2046.000000
22.219999	-0.006228	-3.680772	-2.085886	-1.851392	0.258945	-0.002439	0.000000	-10.000000	0.400000	-27.300001	310.500000	1023.000000	1023.000000	2046.000000
22.240000	-0.007030	-4.154910	-1.875513	-2.150981	-0.042742	-0.085675	0.000000	-10.000000	0.400000	-27.100000	301.333344	1023.000000	1023.000000	2046.000000
22.260000	-0.009520	-5.626355	-2.630605	-2.358199	0.001107	-0.638658	0.000000	-10.000000	0.400000	-27.000000	292.166656	1023.000000	1023.000000	2046.000000
22.280001	-0.011784	-6.964313	-2.632348	-2.914459	-0.606789	-0.810717	0.000000	-10.000000	0.391667	-26.400000	283.000000	1023.000000	1023.000000	2046.000000
22.299999	-0.013915	-8.224054	-3.242459	-3.234459	-0.553344	-1.193792	0.000000	-10.000000	0.375000	-25.900000	274.333344	1023.000000	1023.000000	2046.000000
22.320000	-0.015961	-9.432841	-3.530585	-3.497535	-0.992486	-1.412235	0.000000	-10.000000	0.358333	-25.350000	265.666656	1023.000000	1023.000000	2046.000000
22.340000	-0.016829	-9.946072	-3.640091	-3.706653	-1.050881	-1.548446	0.000000	-10.000000	0.333333	-25.233334	257.333344	1023.000000	1023.000000	2046.000000
22.360001	-0.018332	-10.834320	-4.061648	-3.796753	-1.239407	-1.736512	0.000000	-10.000000	0.308333	-25.233334	248.833328	1023.000000	1023.000000	2046.000000
22.379999	-0.018544	-10.959349	-3.954217	-3.928089	-1.381703	-1.695340	0.000000	-10.000000	0.291667	-25.366667	240.500000	1023.000000	1023.000000	2046.000000
22.400000	-0.019728	-11.659513	-4.350845	-3.943273	-1.508146	-1.857249	0.000000	-10.000000	0.291667	-25.366667	232.000000	1023.000000	1023.000000	2046.000000
22.420000	-0.019361	-11.442609	-4.091910	-4.033477	-1.643180	-1.674041	0.000000	-10.000000	0.300000	-25.299999	223.500000	1023.000000	1023.000000	2046.000000
22.440001	-0.020181	-11.926975	-4.567393	-3.981359	-1.518206	-1.860017	0.000000	-10.000000	0.300000	-25.266666	215.166672	1023.000000	1023.000000	2046.000000
22.459999	-0.019942	-11.785577	-4.119219	-4.238403	-1.842198	-1.585757	0.000000	-10.000000	0.283333	-25.000000	206.666672	1023.000000	1023.000000	2046.000000
22.480000	-0.020338	-12.019901	-4.754779	-4.272964	-1.361557	-1.630601	0.000000	-10.000000	0.275000	-24.783335	198.333328	1023.000000	1023.000000	2046.000000
22.500000	-0.019974	-11.804932	-4.194387	-4.488159	-1.814852	-1.307534	0.000000	-10.000000	0.266667	-24.466667	190.000000	1023.000000	1023.000000	2046.000000
22.520000	-0.020375	-12.041575	-4.821873	-4.446244	-1.334680	-1.438779	0.000000	-10.000000	0.266667	-24.216667	182.000000	1023.000000	1023.000000	2046.000000
22.540001	-0.020224	-11.952378	-4.198238	-4.655122	-1.902529	-1.196489	0.000000	-10.000000	0.250000	-23.716667	174.000000	1023.000000	1023.000000	2046.000000
22.559999	-0.020258	-11.972361	-4.866372	-4.602426	-1.230577	-1.272986	0.000000	-10.000000	0.233333	-23.116667	166.000000	1023.000000	1023.000000	2046.000000
22.580000	-0.020615	-12.183263	-4.388769	-4.857449	-1.845347	-1.091698	0.000000	-10.000000	0.225000	-22.533335	158.166672	1023.000000	1023.000000	2046.000000
22.600000	-0.021096	-12.467732	-5.155601	-4.926580	-1.161884	-1.223668	0.000000	-10.000000	0.216667	-22.266668	150.500000	1023.000000	1023.000000	2046.000000
22.620001	-0.021954	-12.974581	-4.691397	-5.120077	-1.925220	-1.237887	0.000000	-10.000000	0.208333	-22.016668	143.166672	1023.000000	1023.000000	2046.000000
22.639999	-0.022122	-13.073873	-5.199809	-5.194294	-1.387733	-1.292037	0.000000	-10.000000	0.200000	-21.700001	135.833328	1023.000000	1023.000000	2046.000000
22.660000	-0.022920	-13.545429	-4.971211	-5.231283	-1.882581	-1.460355	0.000000	-10.000000	0.200000	-21.250000	128.666672	1023.000000	1023.000000	2046.000000
22.680000	-0.022847	-13.502549	-5.158661	-5.361102	-1.612426	-1.370361	0.000000	-10.000000	0.175000	-20.766666	121.500000	1023.000000	1023.000000	2046.000000
22.700001	-0.023877	-14.111330	-5.089654	-5.292999	-2.024899	-1.703779	0.000000	-10.000000	0.150000	-20.283333	114.500000	1023.000000	1023.000000	2046.000000
22.719999	-0.023436	-13.850899	-4.980237	-5.511929	-1.944036	-1.414696	0.000000	-10.000000	0.133333	-19.783333	107.666664	1023.000000	1023.000000	2046.000000
22.740000	-0.023641	-13.971819	-5.106309	-5.220828	-1.880044	-1.764638	0.000000	-10.000000	0.125000	-19.266666	101.000000	1023.000000	1023.000000	2046.000000
22.760000	-0.022423	-13.251705	-4.558605	-5.253189	-2.052409	-1.387501	0.000000	-10.000000	0.116667	-19.016666	94.666664	1023.000000	1023.000000	2046.000000
22.780001	-0.021754	-12.856632	-4.887566	-4.847356	-1.595968	-1.525742	0.000000	-10.000000	0.091667	-18.500000	88.333336	1023.000000	1023.000000	2046.000000
22.799999	-0.020741	-12.258122	-4.190051	-4.891094	-2.027323	-1.149654	0.000000	-10.000000	0.083333	-18.133333	82.166664	1023.000000	1023.000000	2046.000000
22.820000	-0.020563	-12.152622	-4.818813	-4.637830	-1.441278	-1.254700	0.000000	-10.000000	0.066667	-17.366667	76.166664	1023.000000	1023.000000	2046.000000
22.840000	-0.020506	-12.118805	-4.302389	-4.766625	-2.030911	-1.018879	0.000000	-10.000000	0.041667	-16.933334	70.333336	1023.000000	1023.000000	2046.000000
22.860001	-0.021103	-12.471690	-4.984231	-4.827936	-1.597088	-1.062436	0.000000	-10.000000	0.016667	-16.533333	64.666664	1023.000000	1023.000000	2046.000000
22.879999	-0.022088	-13.054306	-4.808767	-4.901595	-2.134227	-1.209717	0.000000	-10.000000	0.000000	-16.016666	59.000000	1023.000000	1023.000000	2046.000000
22.900000	-0.021845	-12.910118	-4.904272	-4.983089	-1.983065	-1.039692	0.000000	-10.000000	0.000000	-15.383333	53.666668	1023.000000	1023.000000	2046.000000
22.920000	-0.022360	-13.214490	-5.010248	-4.570334	-2.098623	-1.535285	0.000000	-10.000000	0.000000	-14.350000	48.500000	1023.000000	1023.000000	2046.000000
22.940001	-0.022110	-13.066978	-4.605571	-4.687976	-2.406508	-1.366921	0.000000	-10.000000	0.000000	-13.566667	43.666668	1023.000000	1023.000000	2046.000000
22.959999	-0.022827	-13.490667	-5.092420	-4.375998	-2.180338	-1.841912	0.000000	-10.000000	0.000000	-13.033334	39.166668	1023.000000	1023.000000	2046.000000
22.980000	-0.023525	-13.903341	-4.545937	-4.670943	-2.893912	-1.792550	0.000000	-10.000000	0.000000	-12.650000	34.833332	1023.000000	1023.000000	2046.000000
23.000000	-0.025164	-14.872057	-5.319972	-4.744607	-2.516536	-2.290943	0.000000	-10.000000	0.000000	-12.450000	30.500000	1023.000000	1023.000000	2046.000000
23.020000	-0.027013	-15.964576	-5.192394	-5.220157	-3.090616	-2.461408	0.000000	-10.000000	0.000000	-11.583334	26.166666	1023.000000	1023.000000	2046.000000
23.040001	-0.028923	-17.093626	-5.821331	-5.545713	-3.012602	-2.713980	0.000000	-10.000000	0.000000	-10.433333	20.166666	1023.000000	1023.000000	2046.000000
23.059999	-0.030559	-18.060551	-6.188655	-5.704637	-3.135427	-3.031833	0.000000	-10.000000	0.000000	-9.333334	15.666667	1023.000000	1023.000000	2046.000000
23.080000	-0.031625	-18.690422	-6.021037	-5.996876	-3.654570	-3.017940	0.000000	-10.000000	0.000000	-8.800000	12.500000	1023.000000	1023.000000	2046.000000
23.100000	-0.032525	-19.222282	-6.773738	-5.828881	-3.242068	-3.377596	0.000000	-10.000000	-0.033333	-8.766666	11.500000	1023.000000	1023.000000	2046.000000
23.120001	-0.033003	-19.505054	-6.200678	-6.156364	-4.016334	-3.131679	0.000000	-10.000000	-0.066667	-8.533334	9.500000	1023.000000	1023.000000	2046.000000
23.139999	-0.033072	-19.545828	-6.674023	-6.018029	-3.624413	-3.229364	0.000000	-10.000000	-0.091667	-8.050000	6.666667	1023.000000	1023.000000	2046.000000
23.160000	-0.032961	-19.480227	-6.733310	-5.934087	-3.550777	-3.262052	0.000000	-10.000000	-0.091667	-7.283333	4.000000	1023.000000	1023.000000	2046.000000
23.180000	-0.032922	-19.456697	-6.368797	-6.059593	-3.949853	-3.078454	0.000000	-10.000000	-0.091667	-6.550000	1.833333	1023.000000	1023.000000	2046.000000
23.200001	-0.032848	-19.413309	-6.915988	-5.860113	-3.384612	-3.252596	0.000000	-10.000000	-0.100000	-5.750000	0.000000	1023.000000	1023.000000	2046.000000
23.219999	-0.032521	-19.220072	-6.172621	-6.191117	-4.029589	-2.826744	0.000000	-10.000000	-0.100000	-4.850000	-1.666667	1023.000000	1023.000000	2046.000000
23.240000	-0.032120	-18.982948	-6.802299	-5.983276	-3.330410	-2.866963	0.000000	-10.000000	-0.108333	-3.800000	-3.166667	1023.000000	1023.000000	2046.000000
23.260000	-0.031274	-18.483080	-6.096235	-6.110322	-3.713547	-2.562976	0.000000	-10.000000	-0.108333	-2.933333	-4.500000	1023.000000	1023.000000	2046.000000
23.280001	-0.030778	-18.189911	-6.447886	-5.996668	-3.211500	-2.533857	0.000000	-10.000000	-0.116667	-1.950000	-5.333333	1023.000000	1023.000000	2046.000000
23.299999	-0.030126	-17.804281	-6.129060	-6.028701	-3.256208	-2.390313	0.000000	-10.000000	-0.116667	-0.400000	-5.833333	1023.000000	1023.000000	2046.000000
23.320000	-0.029662	-17.529951	-6.142863	-6.063619	-3.098309	-2.225161	0.000000	-10.000000	-0.125000	1.050000	-6.000000	1023.000000	1023.000000	2046.000000
23.340000	-0.029405	-17.378277	-6.306435	-6.064287	-2.739755	-2.267800	0.000000	-10.000000	-0.125000	1.983333	-6.000000	1023.000000	1023.000000	2046.000000
23.360001	-0.029459	-17.410212	-6.005248	-6.272350	-3.059848	-2.072767	0.000000	-10.000000	-0.133333	2.066667	-6.000000	1023.000000	1023.000000	2046.000000
23.379999	-0.029619	-17.504854	-6.564692	-6.100903	-2.487160	-2.352099	0.000000	-10.000000	-0.133333	2.400000	-6.000000	1023.000000	1023.000000	2046.000000
23.400000	-0.029706	-17.556532	-5.822121	-6.283959	-3.237706	-2.212746	0.000000	-10.000000	-0.150000	3.166667	-6.000000	1023.000000	1023.000000	2046.000000
23.420000	-0.029730	-17.570232	-6.573425	-6.123604	-2.484887	-2.388316	0.000000	-10.000000	-0.150000	4.383333	-6.000000	1023.000000	1023.000000	2046.000000
23.440001	-0.029415	-17.384369	-5.744452	-6.362054	-3.172786	-2.105077	0.000000	-10.000000	-0.166667	5.633333	-6.000000	1023.000000	1023.000000	2046.000000
23.459999	-0.029499	-17.434019	-6.409543	-6.233737	-2.556784	-2.233957	0.000000	-10.000000	-0.175000	6.550000	-6.000000	1023.000000	1023.000000	2046.000000
23.480000	-0.028918	-17.090794	-5.707471	-6.293869	-3.008058	-2.081396	0.000000	-10.000000	-0.183333	7.066667	-6.000000	1023.000000	1023.000000	2046.000000
23.500000	-0.028820	-17.032524	-6.116497	-6.158787	-2.655819	-2.101421	0.000000	-10.000000	-0.183333	7.250000	-6.000000	1023.000000	1023.000000	2046.000000
23.520000	-0.027919	-16.500021	-5.596568	-6.041139	-2.818010	-2.044303	0.000000	-10.000000	-0.183333	7.166667	-6.000000	1023.000000	1023.000000	2046.000000
23.540001	-0.027492	-16.247749	-5.781179	-5.901509	-2.580114	-1.984948	0.000000	-10.000000	-0.175000	6.816667	-6.000000	1023.000000	1023.000000	2046.000000
23.559999	-0.026515	-15.670362	-5.587386	-5.719388	-2.384503	-1.979085	0.000000	-10.000000	-0.158333	6.216667	-6.000000	1023.000000	1023.000000	2046.000000
23.580000	-0.025888	-15.299556	-5.365277	-5.730749	-2.483739	-1.719791	0.000000	-10.000000	-0.141667	5.500000	-1.500000	1023.000000	1023.000000	2046.000000
23.600000	-0.024318	-14.372153	-5.241400	-5.465834	-2.018830	-1.646090	0.000000	-10.000000	-0.141667	4.633333	7.666667	1023.000000	1023.000000	2046.000000
23.620001	-0.023418	-13.839872	-4.820870	-5.353606	-2.173287	-1.492109	0.000000	-10.000000	-0.133333	3.733333	17.333334	1023.000000	1023.000000	2046.000000
23.639999	-0.021714	-12.832904	-4.792536	-4.985280	-1.616402	-1.438686	0.000000	-10.000000	-0.116667	2.800000	22.833334	1023.000000	1023.000000	2046.000000
23.660000	-0.021088	-12.462933	-4.363802	-4.940733	-1.903634	-1.254763	0.000000	-10.000000	-0.100000	1.566667	24.000000	1023.000000	1023.000000	2046.000000
23.680000	-0.020224	-11.952427	-4.593459	-4.704094	-1.367545	-1.287328	0.000000	-10.000000	-0.100000	0.633333	24.666666	1023.000000	1023.000000	2046.000000
23.700001	-0.020051	-11.850411	-4.216520	-4.806375	-1.746018	-1.081498	0.000000	-10.000000	-0.100000	0.000000	25.000000	1023.000000	1023.000000	2046.000000
23.719999	-0.020175	-11.923629	-4.889596	-4.761126	-1.216558	-1.056349	0.000000	-10.000000	-0.108333	-0.283333	25.000000	1023.000000	1023.000000	2046.000000
23.740000	-0.020731	-12.252090	-4.403942	-4.950294	-1.979649	-0.918206	0.000000	-10.000000	-0.108333	-1.000000	25.000000	1023.000000	1023.000000	2046.000000
23.760000	-0.021367	-12.628138	-4.951744	-4.714975	-1.837492	-1.123927	0.000000	-10.000000	-0.108333	-1.783333	25.000000	1023.000000	1023.000000	2046.000000
23.780001	-0.021177	-12.515517	-4.498883	-4.803864	-2.165423	-1.047348	0.000000	-10.000000	-0.108333	-2.200000	25.000000	1023.000000	1023.000000	2046.000000
23.799999	-0.022295	-13.176474	-4.715069	-4.514169	-2.417943	-1.529292	0.000000	-10.000000	-0.108333	-1.933333	25.000000	1023.000000	1023.000000	2046.000000
23.820000	-0.022116	-13.070292	-4.740529	-4.641070	-2.198458	-1.490235	0.000000	-10.000000	-0.108333	-1.850000	25.000000	1023.000000	1023.000000	2046.000000
23.840000	-0.024040	-14.207397	-4.780705	-4.720575	-2.719656	-1.986462	0.000000	-10.000000	-0.100000	-2.116667	25.000000	1023.000000	1023.000000	2046.000000
23.860001	-0.025880	-15.294977	-5.497928	-4.957434	-2.389733	-2.449883	0.000000	-10.000000	-0.100000	-2.666667	25.000000	1023.000000	1023.000000	2046.000000
23.879999	-0.028565	-16.882048	-5.377941	-5.560068	-3.237479	-2.706560	0.000000	-10.000000	-0.100000	-2.466667	25.000000	1023.000000	1023.000000	2046.000000
23.900000	-0.030725	-18.158283	-6.357638	-5.702487	-2.946875	-3.151283	0.000000	-10.000000	-0.100000	-2.016667	25.000000	1023.000000	1023.000000	2046.000000
23.920000	-0.031593	-18.671600	-6.067869	-6.127243	-3.464070	-3.012419	0.000000	-10.000000	-0.100000	-1.816667	25.000000	1023.000000	1023.000000	2046.000000
23.940001	-0.032876	-19.429647	-6.710768	-6.015383	-3.333565	-3.369931	0.000000	-10.000000	-0.100000	-2.450000	25.000000	1023.000000	1023.000000	2046.000000
23.959999	-0.032774	-19.369717	-6.300148	-6.312340	-3.645545	-3.111684	0.000000	-10.000000	-0.091667	-3.366667	25.000000	1023.000000	1023.000000	2046.000000
23.980000	-0.033884	-20.025526	-6.779248	-6.086908	-3.698257	-3.461113	0.000000	-10.000000	-0.091667	-4.116667	25.000000	1023.000000	1023.000000	2046.000000
24.000000	-0.032991	-19.497669	-6.541592	-6.315826	-3.611515	-3.028736	0.000000	-10.000000	-0.083333	-4.516667	25.000000	1023.000000	1023.000000	2046.000000
24.020000	-0.034028	-20.110329	-6.742058	-6.118704	-3.915941	-3.333626	0.000000	-10.000000	-0.091667	-4.700000	25.000000	1023.000000	1023.000000	2046.000000
24.040001	-0.032962	-19.480711	-6.739511	-6.247962	-3.501073	-2.992165	0.000000	-10.000000	-0.091667	-4.933333	25.000000	1023.000000	1023.000000	2046.000000
24.059999	-0.033514	-19.807005	-6.585537	-6.129040	-3.945282	-3.147145	0.000000	-10.000000	-0.100000	-5.150000	25.000000	1023.000000	1023.000000	2046.000000
24.080000	-0.032361	-19.125174	-6.788078	-6.227330	-3.314910	-2.794855	0.000000	-10.000000	-0.100000	-5.183333	25.000000	1023.000000	1023.000000	2046.000000
24.100000	-0.032555	-19.240122	-6.522241	-6.135554	-3.730067	-2.852261	0.000000	-10.000000	-0.100000	-5.233334	25.000000	1023.000000	1023.000000	2046.000000
24.120001	-0.031534	-18.636847	-6.762139	-6.151552	-3.074819	-2.648335	0.000000	-10.000000	-0.100000	-5.466667	25.000000	1023.000000	1023.000000	2046.000000
24.139999	-0.031622	-18.688528	-6.396228	-6.268261	-3.460496	-2.563542	0.000000	-10.000000	-0.100000	-5.616667	25.000000	1023.000000	1023.000000	2046.000000
24.160000	-0.031012	-18.327948	-6.691728	-6.187018	-2.968810	-2.480391	0.000000	-10.000000	-0.100000	-5.350000	25.000000	1023.000000	1023.000000	2046.000000
24.180000	-0.030660	-18.120338	-6.315670	-6.447274	-3.194207	-2.163188	0.000000	-10.000000	-0.108333	-4.833333	17.833334	1023.000000	1023.000000	2046.000000
24.200001	-0.031050	-18.350334	-6.687464	-6.253274	-2.956907	-2.452690	0.000000	-10.000000	-0.100000	-4.566667	10.166667	1023.000000	1023.000000	2046.000000
24.219999	-0.030693	-18.139688	-6.373052	-6.579588	-3.051043	-2.136004	0.000000	-10.000000	-0.108333	-4.483334	2.000000	1023.000000	1023.000000	2046.000000
24.240000	-0.031387	-18.549786	-6.800050	-6.374609	-2.859603	-2.515523	0.000000	-10.000000	-0.108333	-4.150000	0.833333	1023.000000	1023.000000	2046.000000
24.260000	-0.030872	-18.245066	-6.372553	-6.646974	-3.052438	-2.173099	0.000000	-10.000000	-0.116667	-3.383333	-0.166667	1023.000000	1023.000000	2046.000000
24.280001	-0.031427	-18.573462	-6.699562	-6.429838	-2.936267	-2.507794	0.000000	-10.000000	-0.125000	-2.433333	-1.000000	1023.000000	1023.000000	2046.000000
24.299999	-0.031000	-18.320715	-6.355614	-6.624564	-3.059102	-2.281435	0.000000	-10.000000	-0.116667	-1.783333	-1.666667	1023.000000	1023.000000	2046.000000
24.320000	-0.031395	-18.554642	-6.519520	-6.481010	-3.038937	-2.515176	0.000000	-10.000000	-0.116667	-1.633333	-2.000000	1023.000000	1023.000000	2046.000000
24.340000	-0.031402	-18.558449	-6.386603	-6.622917	-3.198832	-2.350097	0.000000	-10.000000	-0.100000	-1.683333	-2.000000	1023.000000	1023.000000	2046.000000
24.360001	-0.030664	-18.122639	-6.432699	-6.521318	-2.902778	-2.265842	0.000000	-10.000000	-0.108333	-1.850000	-2.000000	1023.000000	1023.000000	2046.000000
24.379999	-0.030663	-18.122089	-6.263349	-6.491865	-3.131002	-2.235872	0.000000	-10.000000	-0.116667	-1.933333	-2.166667	1023.000000	1023.000000	2046.000000
24.400000	-0.029926	-17.686234	-6.292497	-6.322544	-2.893557	-2.177636	0.000000	-10.000000	-0.116667	-2.000000	-2.500000	1023.000000	1023.000000	2046.000000
24.420000	-0.029402	-17.376675	-6.165768	-6.303502	-2.883654	-2.023751	0.000000	-10.000000	-0.116667	-1.550000	-2.833333	1023.000000	1023.000000	2046.000000
24.440001	-0.028308	-16.729872	-5.909605	-6.026780	-2.748085	-2.045402	0.000000	-10.000000	-0.116667	-0.850000	-3.000000	1023.000000	1023.000000	2046.000000
24.459999	-0.027241	-16.099491	-5.585341	-5.962235	-2.712071	-1.839843	0.000000	-10.000000	-0.125000	-0.200000	-3.000000	1023.000000	1023.000000	2046.000000
24.480000	-0.026041	-15.390152	-5.550808	-5.568289	-2.417666	-1.853389	0.000000	-10.000000	-0.116667	0.000000	-3.000000	1023.000000	1023.000000	2046.000000
24.500000	-0.024605	-14.541579	-5.151739	-5.643045	-2.323303	-1.423492	0.000000	-10.000000	-0.125000	0.000000	-3.000000	1023.000000	1023.000000	2046.000000
24.520000	-0.024533	-14.499063	-5.261706	-5.179474	-2.299122	-1.758761	0.000000	-10.000000	-0.133333	0.633333	-3.000000	1023.000000	1023.000000	2046.000000
24.540001	-0.023255	-13.743678	-4.994389	-5.499598	-2.105314	-1.144377	0.000000	-10.000000	-0.133333	1.250000	-3.000000	1023.000000	1023.000000	2046.000000
24.559999	-0.024447	-14.448359	-5.404409	-5.170801	-2.273867	-1.599282	0.000000	-10.000000	-0.125000	1.866667	-3.000000	1023.000000	1023.000000	2046.000000
24.580000	-0.023742	-14.031581	-5.233789	-5.619262	-2.217255	-0.961274	0.000000	-10.000000	-0.125000	2.000000	-3.000000	1023.000000	1023.000000	2046.000000
24.600000	-0.025242	-14.918267	-5.591785	-5.135785	-2.533799	-1.656898	0.000000	-10.000000	-0.141667	2.333333	-3.000000	1023.000000	1023.000000	2046.000000
24.620001	-0.023872	-14.108548	-5.202929	-5.412179	-2.434366	-1.059074	0.000000	-10.000000	-0.150000	2.950000	-3.000000	1023.000000	1023.000000	2046.000000
24.639999	-0.025384	-15.001899	-5.322274	-4.771698	-2.914431	-1.993496	0.000000	-10.000000	-0.150000	3.816667	-3.000000	1023.000000	1023.000000	2046.000000
24.660000	-0.024396	-14.417851	-5.056641	-5.133505	-2.741966	-1.485740	0.000000	-10.000000	-0.150000	4.716667	-3.000000	1023.000000	1023.000000	2046.000000
24.680000	-0.026372	-15.585996	-5.435670	-4.912524	-3.020429	-2.217373	0.000000	-10.000000	-0.150000	5.466667	-3.000000	1023.000000	1023.000000	2046.000000
24.700001	-0.027198	-16.074093	-5.491801	-5.351289	-2.971999	-2.259004	0.000000	-10.000000	-0.166667	6.016667	-3.000000	1023.000000	1023.000000	2046.000000
24.719999	-0.029706	-17.556156	-6.043276	-5.655573	-3.102435	-2.754871	0.000000	-10.000000	-0.183333	7.216667	-3.000000	1023.000000	1023.000000	2046.000000
24.740000	-0.031554	-18.648333	-6.322529	-5.812627	-3.333949	-3.179228	0.000000	-10.000000	-0.200000	8.283334	-3.000000	1023.000000	1023.000000	2046.000000
24.760000	-0.032026	-18.927101	-6.404256	-6.361984	-3.361936	-2.798924	0.000000	-10.000000	-0.216667	9.300000	-3.000000	1023.000000	1023.000000	2046.000000
24.780001	-0.033513	-19.806087	-6.682256	-5.943906	-3.613495	-3.566432	0.000000	-10.000000	-0.233333	9.683333	-3.000000	1023.000000	1023.000000	2046.000000
24.799999	-0.032410	-19.154562	-6.474950	-6.466939	-3.403627	-2.809047	0.000000	-10.000000	-0.258333	10.350000	5.333333	1023.000000	1023.000000	2046.000000
24.820000	-0.033647	-19.885141	-6.707599	-5.877615	-3.706863	-3.593065	0.000000	-10.000000	-0.241667	11.366667	14.666667	1023.000000	1023.000000	2046.000000
24.840000	-0.032174	-19.014763	-6.419691	-6.327610	-3.499438	-2.768024	0.000000	-10.000000	-0.250000	12.233334	25.333334	1023.000000	1023.000000	2046.000000
24.860001	-0.033136	-19.583210	-6.672802	-5.785001	-3.745716	-3.379691	0.000000	-10.000000	-0.258333	13.050000	29.000000	1023.000000	1023.000000	2046.000000
24.879999	-0.031541	-18.640890	-6.325193	-6.058175	-3.512144	-2.745378	0.000000	-10.000000	-0.283333	13.483334	33.166668	1023.000000	1023.000000	2046.000000
24.900000	-0.031802	-18.795252	-6.407732	-5.765146	-3.663558	-2.958817	0.000000	-10.000000	-0.291667	13.983334	37.500000	1023.000000	1023.000000	2046.000000
24.920000	-0.030193	-17.843884	-6.054818	-5.811711	-3.430743	-2.546610	0.000000	-10.000000	-0.291667	14.500000	42.166668	1023.000000	1023.000000	2046.000000
24.940001	-0.029619	-17.504938	-6.204078	-5.631259	-3.202354	-2.467248	0.000000	-10.000000	-0.291667	14.850000	46.833332	1023.000000	1023.000000	2046.000000
24.959999	-0.028476	-16.829384	-5.918933	-5.543056	-3.029788	-2.337605	0.000000	-10.000000	-0.308333	15.166667	51.666668	1023.000000	1023.000000	2046.000000
24.980000	-0.027181	-16.064070	-5.812567	-5.700905	-2.677158	-1.873440	0.000000	-10.000000	-0.325000	15.600000	56.500000	1023.000000	1023.000000	2046.000000
25.000000	-0.027182	-16.064281	-5.812239	-5.238745	-2.719962	-2.293335	0.000000	-10.000000	-0.358333	16.083334	61.666668	1023.000000	1023.000000	2046.000000
25.020000	-0.025321	-14.964536	-5.465221	-5.713692	-2.378903	-1.406720	0.000000	-10.000000	-0.375000	16.883333	67.000000	1023.000000	1023.000000	2046.000000
25.040001	-0.025954	-15.338549	-5.760070	-5.165656	-2.364630	-2.048192	0.000000	-10.000000	-0.391667	17.316668	72.666664	1023.000000	1023.000000	2046.000000
25.059999	-0.024464	-14.458505	-5.268197	-5.567518	-2.253019	-1.369770	0.000000	-10.000000	-0.416667	18.283333	78.500000	1023.000000	1023.000000	2046.000000
25.080000	-0.025072	-14.817545	-5.556717	-5.193716	-2.224988	-1.842124	0.000000	-10.000000	-0.433333	19.016666	84.500000	1023.000000	1023.000000	2046.000000
25.100000	-0.023663	-13.984688	-5.075419	-5.381752	-2.134992	-1.392524	0.000000	-10.000000	-0.450000	20.116667	90.666664	1023.000000	1023.000000	2046.000000
25.120001	-0.023990	-14.178019	-5.297180	-5.111857	-2.110832	-1.658150	0.000000	-10.000000	-0.458333	20.933334	97.166664	1023.000000	1023.000000	2046.000000
25.139999	-0.022979	-13.580840	-4.870181	-5.139955	-2.114337	-1.456368	0.000000	-10.000000	-0.466667	21.600000	104.000000	1023.000000	1023.000000	2046.000000
25.160000	-0.022693	-13.411654	-5.057392	-5.006247	-1.920425	-1.427590	0.000000	-10.000000	-0.483333	22.100000	111.000000	1023.000000	1023.000000	2046.000000
25.180000	-0.021875	-12.928212	-4.630844	-4.771408	-2.019108	-1.506852	0.000000	-10.000000	-0.491667	22.150002	118.333336	1023.000000	1023.000000	2046.000000
25.200001	-0.020727	-12.249887	-4.674585	-4.812206	-1.681471	-1.081625	0.000000	-10.000000	-0.516667	22.616667	125.666664	1023.000000	1023.000000	2046.000000
25.219999	-0.019727	-11.658434	-4.233300	-4.332379	-1.765202	-1.327553	0.000000	-10.000000	-0.533333	23.000000	133.333328	1023.000000	1023.000000	2046.000000
25.240000	-0.017805	-10.522890	-4.155191	-4.272962	-1.277357	-0.817380	0.000000	-10.000000	-0.550000	23.466667	141.000000	1023.000000	1023.000000	2046.000000
25.260000	-0.016214	-9.582733	-3.562922	-3.718504	-1.266687	-1.034620	0.000000	-10.000000	-0.558333	23.716667	148.833328	1023.000000	1023.000000	2046.000000
25.280001	-0.014014	-8.282329	-3.419178	-3.594211	-0.758688	-0.510251	0.000000	-10.000000	-0.575000	24.116667	156.500000	1023.000000	1023.000000	2046.000000
25.299999	-0.012409	-7.333467	-2.960473	-2.955110	-0.686942	-0.730942	0.000000	-10.000000	-0.600000	24.799999	164.500000	1023.000000	1023.000000	2046.000000
25.320000	-0.010366	-6.126145	-2.698329	-3.015087	-0.329584	-0.083145	0.000000	-10.000000	-0.616667	25.466667	172.666672	1023.000000	1023.000000	2046.000000
25.340000	-0.009884	-5.841726	-2.604602	-2.321109	-0.324756	-0.591259	0.000000	-10.000000	-0.633333	25.850000	181.166672	1023.000000	1023.000000	2046.000000
25.360001	-0.008175	-4.831181	-2.317470	-2.650111	-0.079208	0.215609	0.000000	-10.000000	-0.633333	26.400002	189.500000	1023.000000	1023.000000	2046.000000
25.379999	-0.007987	-4.720601	-2.555449	-2.082302	0.060120	-0.142970	0.000000	-10.000000	-0.641667	26.583334	198.166672	1023.000000	1023.000000	2046.000000
25.400000	-0.006491	-3.835960	-2.061810	-2.180443	-0.002957	0.409251	0.000000	-10.000000	-0.641667	26.766666	207.000000	1023.000000	1023.000000	2046.000000
25.420000	-0.006444	-3.808564	-2.240675	-1.611653	-0.009527	0.053290	0.000000	-10.000000	-0.650000	26.583334	216.000000	1023.000000	1023.000000	2046.000000
25.440001	-0.005134	-3.034146	-1.634237	-1.589447	-0.150646	0.340185	0.000000	-10.000000	-0.650000	26.500000	225.000000	1023.000000	1023.000000	2046.000000
25.459999	-0.005263	-3.110414	-1.898177	-1.118971	-0.032982	-0.060284	0.000000	-10.000000	-0.650000	26.683332	233.833328	1023.000000	1023.000000	2046.000000
25.480000	-0.005410	-3.197406	-1.586190	-1.440979	-0.233480	0.063243	0.000000	-10.000000	-0.658333	26.833334	242.666672	1023.000000	1023.000000	2046.000000
25.500000	-0.007874	-4.653256	-2.333627	-1.466258	-0.269957	-0.583414	0.000000	-10.000000	-0.658333	26.983334	251.500000	1023.000000	1023.000000	2046.000000
25.520000	-0.009818	-5.802377	-2.282731	-1.968662	-0.736807	-0.814178	0.000000	-10.000000	-0.658333	26.800001	260.500000	1023.000000	1023.000000	2046.000000
25.540001	-0.011836	-6.995169	-2.986151	-2.098735	-0.726772	-1.183510	0.000000	-10.000000	-0.650000	26.816668	269.500000	1023.000000	1023.000000	2046.000000
25.559999	-0.012314	-7.277548	-2.677669	-2.385015	-1.028550	-1.186315	0.000000	-10.000000	-0.650000	26.750000	278.500000	1023.000000	1023.000000	2046.000000
25.580000	-0.012728	-7.521956	-3.075249	-2.212066	-0.874298	-1.360342	0.000000	-10.000000	-0.666667	27.066668	287.500000	1023.000000	1023.000000	2046.000000
25.600000	-0.011744	-6.940420	-2.665499	-2.340657	-0.918467	-1.015796	0.000000	-10.000000	-0.683333	27.183334	296.500000	1023.000000	1023.000000	2046.000000
25.620001	-0.011518	-6.806859	-2.902880	-1.977916	-0.736467	-1.189594	0.000000	-10.000000	-0.700000	27.883333	305.500000	1023.000000	1023.000000	2046.000000
25.639999	-0.010165	-6.007766	-2.386967	-2.038265	-0.774172	-0.808362	0.000000	-10.000000	-0.700000	28.083334	314.666656	1023.000000	1023.000000	2046.000000
25.660000	-0.009692	-5.727867	-2.600440	-1.542616	-0.526890	-1.057922	0.000000	-10.000000	-0.716667	28.433332	324.000000	1023.000000	1023.000000	2046.000000
25.680000	-0.007971	-4.710923	-2.069999	-1.703685	-0.490185	-0.447054	0.000000	-10.000000	-0.725000	28.400000	333.500000	1023.000000	1023.000000	2046.000000
25.700001	-0.007187	-4.247412	-2.027972	-1.148242	-0.364952	-0.706245	0.000000	-10.000000	-0.725000	28.516666	343.000000	1023.000000	1023.000000	2046.000000
25.719999	-0.005475	-3.235672	-1.716767	-1.269928	-0.182260	-0.066718	0.000000	-10.000000	-0.708333	28.733334	352.500000	1023.000000	1023.000000	2046.000000
25.740000	-0.004376	-2.585918	-1.673948	-0.802233	0.039062	-0.148800	0.000000	-10.000000	-0.700000	28.950001	362.000000	1023.000000	1023.000000	2046.000000
25.760000	-0.002922	-1.727148	-1.390741	-0.973343	0.156214	0.480722	0.000000	-10.000000	-0.700000	28.916668	371.666656	1023.000000	1023.000000	2046.000000
25.780001	-0.002109	-1.246244	-1.427633	-0.526544	0.454115	0.253818	0.000000	-10.000000	-0.716667	28.900000	381.333344	1023.000000	1023.000000	2046.000000
25.799999	-0.000722	-0.426619	-1.147074	-0.780759	0.644973	0.856242	0.000000	-10.000000	-0.716667	28.850000	391.000000	1023.000000	1023.000000	2046.000000
25.820000	0.000347	0.204972	-1.260736	-0.380643	1.060142	0.786209	0.000000	-10.000000	-0.725000	28.933332	400.666656	1023.000000	1023.000000	2046.000000
25.840000	0.001572	0.928884	-0.859820	-0.485672	1.092838	1.181538	0.000000	-10.000000	-0.741667	29.200001	410.166656	1023.000000	1023.000000	2046.000000
25.860001	0.002233	1.319854	-1.063861	-0.090196	1.420678	1.053233	0.000000	-10.000000	-0.758333	29.350000	419.833344	1023.000000	1023.000000	2046.000000
25.879999	0.002913	1.721324	-0.590656	-0.170709	1.193872	1.288816	0.000000	-10.000000	-0.783333	30.033335	429.500000	1023.000000	1023.000000	2046.000000
25.900000	0.003487	2.060888	-0.896994	0.175178	1.582412	1.200291	0.000000	-10.000000	-0.791667	30.250000	439.500000	1023.000000	1023.000000	2046.000000
25.920000	0.004159	2.457710	-0.283209	0.186328	1.282454	1.272135	0.000000	-10.000000	-0.816667	30.850000	449.500000	1023.000000	1023.000000	2046.000000
25.940001	0.005282	3.121662	-0.424024	0.423995	1.712362	1.409329	0.000000	-10.000000	-0.816667	30.883333	459.833344	1023.000000	1023.000000	2046.000000
25.959999	0.006731	3.978196	0.213118	0.725358	1.704149	1.335572	0.000000	-10.000000	-0.816667	31.066668	470.166656	1023.000000	1023.000000	2046.000000
25.980000	0.008575	5.067975	0.503559	0.897271	1.941974	1.725171	0.000000	-10.000000	-0.808333	30.783335	480.500000	1023.000000	1023.000000	2046.000000
26.000000	0.010912	6.449279	1.002586	1.536845	2.254847	1.655001	0.000000	-10.000000	-0.816667	30.633333	490.833344	1023.000000	1023.000000	2046.000000
26.020000	0.013078	7.729055	1.202959	1.735729	2.608747	2.181620	0.000000	-10.000000	-0.808333	30.366667	501.166656	1023.000000	1023.000000	2046.000000
26.040001	0.015141	8.948414	1.577382	2.327182	2.901100	2.142749	0.000000	-10.000000	-0.800000	30.483334	511.500000	1023.000000	1023.000000	2046.000000
26.059999	0.016510	9.757267	1.878059	2.379990	2.932393	2.566825	0.000000	-10.000000	-0.766667	30.366667	521.500000	1023.000000	1023.000000	2046.000000
26.080000	0.017795	10.516908	1.859170	2.718614	3.297197	2.641925	0.000000	-10.000000	-0.733333	30.133333	531.500000	1023.000000	1023.000000	2046.000000
26.100000	0.018177	10.742752	2.033357	2.626901	3.144151	2.938343	0.000000	-10.000000	-0.708333	29.583334	541.500000	1023.000000	1023.000000	2046.000000
26.120001	0.019035	11.249427	1.981274	2.996426	3.436656	2.835071	0.000000	-10.000000	-0.700000	29.166666	551.500000	1023.000000	1023.000000	2046.000000
26.139999	0.019630	11.601243	2.377253	3.092198	3.206651	2.925141	0.000000	-10.000000	-0.700000	28.833334	561.500000	1023.000000	1023.000000	2046.000000
26.160000	0.020866	12.331779	2.507410	3.549553	3.450038	2.824779	0.000000	-10.000000	-0.716667	28.750000	571.166687	1023.000000	1023.000000	2046.000000
26.180000	0.021642	12.790580	2.890791	3.542624	3.327362	3.029804	0.000000	-10.000000	-0.700000	28.666666	580.833313	1023.000000	1023.000000	2046.000000
26.200001	0.021588	12.758772	2.875835	3.733869	3.428988	2.720080	0.000000	-10.000000	-0.700000	28.316668	590.333313	1023.000000	1023.000000	2046.000000
26.219999	0.019656	11.616435	2.490940	3.321481	3.226144	2.577870	0.000000	-10.000000	-0.675000	27.883333	600.000000	1023.000000	1023.000000	2046.000000
26.240000	0.017549	10.371184	2.300462	3.192384	2.942737	1.935602	0.000000	-10.000000	-0.658333	27.100000	609.333313	1023.000000	1023.000000	2046.000000
26.260000	0.015779	9.325126	1.877251	2.690731	2.782061	1.975083	0.000000	-10.000000	-0.616667	26.516666	618.500000	1023.000000	1023.000000	2046.000000
26.280001	0.015350	9.071750	2.002477	2.764546	2.685217	1.619509	0.000000	-10.000000	-0.591667	25.683334	627.333313	1023.000000	1023.000000	2046.000000
26.299999	0.015077	8.910336	1.837263	2.502184	2.676056	1.894833	0.000000	-10.000000	-0.583333	25.416668	636.166687	1023.000000	1023.000000	2046.000000
26.320000	0.015792	9.333022	2.130117	2.831492	2.717326	1.654086	0.000000	-10.000000	-0.591667	25.316668	644.666687	1023.000000	1023.000000	2046.000000
26.340000	0.016160	9.550455	2.051688	2.699819	2.755752	2.043195	0.000000	-10.000000	-0.583333	25.383333	653.166687	1023.000000	1023.000000	2046.000000
26.360001	0.017171	10.147880	2.349397	2.964978	2.886092	1.947413	0.000000	-10.000000	-0.583333	25.200001	661.500000	1023.000000	1023.000000	2046.000000
26.379999	0.017644	10.427661	2.261090	3.000257	2.944017	2.222296	0.000000	-10.000000	-0.550000	24.933334	669.833313	1023.000000	1023.000000	2046.000000
26.400000	0.018906	11.173573	2.709893	3.312388	3.018450	2.132842	0.000000	-10.000000	-0.525000	24.466667	678.333313	1023.000000	1023.000000	2046.000000
26.420000	0.019744	11.668414	2.661371	3.391964	3.156076	2.459004	0.000000	-10.000000	-0.500000	24.200001	686.666687	1023.000000	1023.000000	2046.000000
26.440001	0.021428	12.663670	3.122656	3.676902	3.350382	2.513730	0.000000	-10.000000	-0.491667	23.616667	695.000000	1023.000000	1023.000000	2046.000000
26.459999	0.022027	13.018021	2.992694	3.721573	3.464926	2.838828	0.000000	-10.000000	-0.500000	23.166666	703.000000	1023.000000	1023.000000	2046.000000
26.480000	0.023496	13.886269	3.309328	3.924572	3.707245	2.945125	0.000000	-10.000000	-0.483333	22.283333	710.666687	1023.000000	1023.000000	2046.000000
26.500000	0.023918	14.135468	3.215484	3.888212	3.799103	3.232670	0.000000	-10.000000	-0.466667	21.766666	718.166687	1023.000000	1023.000000	2046.000000
26.520000	0.025380	14.999679	3.442270	4.029001	4.154520	3.373888	0.000000	-10.000000	-0.425000	21.050001	725.333313	1023.000000	1023.000000	2046.000000
26.540001	0.025700	15.188496	3.345476	3.965808	4.246501	3.630710	0.000000	-10.000000	-0.416667	20.700001	732.500000	1023.000000	1023.000000	2046.000000
26.559999	0.027061	15.993015	3.447488	4.115417	4.654669	3.775441	0.000000	-10.000000	-0.425000	20.366667	739.500000	1023.000000	1023.000000	2046.000000
26.580000	0.026872	15.881093	3.485144	4.088416	4.464816	3.842717	0.000000	-10.000000	-0.441667	20.483334	746.500000	1023.000000	1023.000000	2046.000000
26.600000	0.027489	16.245707	3.494651	4.271284	4.739055	3.740716	0.000000	-10.000000	-0.433333	20.400002	753.333313	1023.000000	1023.000000	2046.000000
26.620001	0.027158	16.050144	3.610235	4.263851	4.459459	3.716599	0.000000	-10.000000	-0.408333	20.150002	760.166687	1023.000000	1023.000000	2046.000000
26.639999	0.028229	16.683306	3.763842	4.370210	4.748153	3.801100	0.000000	-10.000000	-0.383333	19.716667	764.666687	1023.000000	1023.000000	2046.000000
26.660000	0.028672	16.944946	3.993891	4.505936	4.711293	3.733826	0.000000	-10.000000	-0.358333	18.816668	771.333313	1023.000000	1023.000000	2046.000000
26.680000	0.030580	18.072630	4.281756	4.641822	5.096419	4.052634	0.000000	-10.000000	-0.341667	17.850000	777.500000	1023.000000	1023.000000	2046.000000
26.700001	0.031814	18.801804	4.646812	5.048946	5.164658	3.941386	0.000000	-10.000000	-0.308333	16.200001	785.666687	1023.000000	1023.000000	2046.000000
26.719999	0.033703	19.918530	4.837645	5.346175	5.450615	4.284093	0.000000	-10.000000	-0.283333	15.000000	791.333313	1023.000000	1023.000000	2046.000000
26.740000	0.035146	20.771566	5.135611	5.649877	5.634550	4.351528	0.000000	-10.000000	-0.258333	13.666667	796.666687	1023.000000	1023.000000	2046.000000
26.760000	0.036230	21.412165	5.190194	5.786305	5.755859	4.679807	0.000000	-10.000000	-0.233333	12.666667	801.500000	1023.000000	1023.000000	2046.000000
26.780001	0.037085	21.917137	5.441001	5.954865	5.837577	4.683694	0.000000	-10.000000	-0.216667	11.616667	805.833313	1023.000000	1023.000000	2046.000000
26.799999	0.036623	21.644407	5.185655	5.865150	5.751986	4.841615	0.000000	-10.000000	-0.216667	10.566667	810.000000	1023.000000	1023.000000	2046.000000
26.820000	0.037222	21.998209	5.356244	5.961116	5.856237	4.824613	0.000000	-10.000000	-0.216667	9.733334	813.666687	1023.000000	1023.000000	2046.000000
26.840000	0.036791	21.743710	5.197106	5.964776	5.702633	4.879195	0.000000	-10.000000	-0.216667	9.100000	817.166687	1023.000000	1023.000000	2046.000000
26.860001	0.037817	22.350012	5.616148	6.161941	5.784559	4.787364	0.000000	-10.000000	-0.200000	8.683333	820.333313	1023.000000	1023.000000	2046.000000
26.879999	0.037298	22.043333	5.501962	6.303388	5.604398	4.633585	0.000000	-10.000000	-0.200000	8.350000	823.333313	1023.000000	1023.000000	2046.000000
26.900000	0.037454	22.135201	5.728452	6.269860	5.624189	4.512699	0.000000	-10.000000	-0.208333	7.750000	826.166687	1023.000000	1023.000000	2046.000000
26.920000	0.035167	20.783924	5.144172	6.021031	5.411246	4.207474	0.000000	-10.000000	-0.200000	6.933333	828.833313	1023.000000	1023.000000	2046.000000
26.940001	0.033318	19.690746	5.020361	5.661736	5.215941	3.792707	0.000000	-10.000000	-0.183333	5.483334	831.333313	1023.000000	1023.000000	2046.000000
26.959999	0.030599	18.083824	4.431061	5.280778	4.869699	3.502284	0.000000	-10.000000	-0.150000	4.000000	833.333313	1023.000000	1023.000000	2046.000000
26.980000	0.029550	17.463846	4.366830	5.054399	4.833073	3.209543	0.000000	-10.000000	-0.133333	2.700000	834.833313	1023.000000	1023.000000	2046.000000
27.000000	0.028314	16.733450	4.144216	4.830288	4.572583	3.186363	0.000000	-10.000000	-0.125000	2.150000	835.666687	1023.000000	1023.000000	2046.000000
27.020000	0.028165	16.645586	4.140713	4.854061	4.599041	3.051770	0.000000	-10.000000	-0.125000	1.616667	836.333313	1023.000000	1023.000000	2046.000000
27.040001	0.028112	16.614388	4.119583	4.740389	4.492749	3.261667	0.000000	-10.000000	-0.125000	0.983333	836.666687	1023.000000	1023.000000	2046.000000
27.059999	0.028051	16.577913	4.040536	4.847899	4.571419	3.118058	0.000000	-10.000000	-0.116667	-0.483333	837.000000	1023.000000	1023.000000	2046.000000
27.080000	0.028028	16.564526	4.081482	4.755084	4.437223	3.290736	0.000000	-10.000000	-0.108333	-2.233333	837.000000	1023.000000	1023.000000	2046.000000
27.100000	0.028123	16.620867	4.056246	4.881579	4.519298	3.163744	0.000000	-10.000000	-0.100000	-4.233334	837.000000	1023.000000	1023.000000	2046.000000
27.120001	0.028353	16.756805	4.168437	4.813261	4.391496	3.383610	0.000000	-10.000000	-0.100000	-5.783333	837.000000	1023.000000	1023.000000	2046.000000
27.139999	0.028947	17.107483	4.229860	4.957344	4.608418	3.311860	0.000000	-10.000000	-0.091667	-6.950000	837.000000	1023.000000	1023.000000	2046.000000
27.160000	0.028609	16.907944	4.077605	4.917469	4.420084	3.492786	0.000000	-10.000000	-0.075000	-7.833333	837.000000	1023.000000	1023.000000	2046.000000
27.180000	0.029413	17.383322	4.267030	4.797635	4.630881	3.687775	0.000000	-10.000000	-0.058333	-8.833334	837.000000	1023.000000	1023.000000	2046.000000
27.200001	0.028665	16.941000	3.949938	4.761724	4.507289	3.722049	0.000000	-10.000000	-0.033333	-9.900001	837.000000	1023.000000	1023.000000	2046.000000
27.219999	0.029214	17.265614	4.175641	4.493793	4.671052	3.925128	0.000000	-10.000000	-0.016667	-10.933333	833.666687	1023.000000	1023.000000	2046.000000
27.240000	0.028418	16.795025	3.723843	4.462371	4.729944	3.878867	0.000000	-10.000000	0.000000	-11.633333	826.000000	1023.000000	1023.000000	2046.000000
27.260000	0.028769	17.002642	3.855352	4.129750	4.867639	4.149901	0.000000	-10.000000	0.000000	-11.950000	817.000000	1023.000000	1023.000000	2046.000000
27.280001	0.027839	16.452789	3.440457	4.194541	4.911122	3.906670	0.000000	-10.000000	0.000000	-12.066667	810.000000	1023.000000	1023.000000	2046.000000
27.299999	0.027465	16.232082	3.616748	3.909877	4.702364	4.003092	0.000000	-10.000000	-0.016667	-11.866667	806.000000	1023.000000	1023.000000	2046.000000
27.320000	0.026858	15.873163	3.288846	4.010521	4.823483	3.750314	0.000000	-10.000000	-0.016667	-11.766666	802.000000	1023.000000	1023.000000	2046.000000
27.340000	0.026727	15.795733	3.457718	3.911854	4.660359	3.765802	0.000000	-10.000000	-0.016667	-11.666667	798.000000	1023.000000	1023.000000	2046.000000
27.360001	0.026571	15.703705	3.347135	3.972400	4.764442	3.619728	0.000000	-10.000000	0.000000	-12.050000	794.000000	1023.000000	1023.000000	2046.000000
27.379999	0.027222	16.088394	3.805242	3.933408	4.606492	3.743253	0.000000	-10.000000	0.000000	-12.450000	790.000000	1023.000000	1023.000000	2046.000000
27.400000	0.027988	16.541121	3.753951	4.256401	4.882103	3.648666	0.000000	-10.000000	0.000000	-13.083333	786.000000	1023.000000	1023.000000	2046.000000
27.420000	0.028915	17.088518	4.080337	4.310784	4.795493	3.901904	0.000000	-10.000000	0.000000	-13.516666	781.666687	1023.000000	1023.000000	2046.000000
27.440001	0.029355	17.348557	3.912797	4.643925	5.019347	3.772488	0.000000	-10.000000	0.000000	-13.966667	777.166687	1023.000000	1023.000000	2046.000000
27.459999	0.029832	17.630642	4.133491	4.356629	4.939545	4.200978	0.000000	-10.000000	0.000000	-14.250000	772.500000	1023.000000	1023.000000	2046.000000
27.480000	0.029071	17.181221	3.736804	4.452388	5.000336	3.991692	0.000000	-10.000000	0.000000	-14.883333	767.833313	1023.000000	1023.000000	2046.000000
27.500000	0.028425	16.799234	3.803770	4.144329	4.750380	4.100757	0.000000	-10.000000	0.016667	-15.600000	762.833313	1023.000000	1023.000000	2046.000000
27.520000	0.027724	16.385172	3.392095	4.110519	4.910257	3.972301	0.000000	-10.000000	0.033333	-16.650002	757.666687	1023.000000	1023.000000	2046.000000
27.540001	0.027166	16.055155	3.554333	3.924398	4.584000	3.992424	0.000000	-10.000000	0.066667	-17.566668	752.166687	1023.000000	1023.000000	2046.000000
27.559999	0.026375	15.587340	3.330044	4.084264	4.504049	3.668984	0.000000	-10.000000	0.083333	-18.600000	746.333313	1023.000000	1023.000000	2046.000000
27.580000	0.026346	15.570613	3.621368	3.865298	4.344477	3.739470	0.000000	-10.000000	0.108333	-19.500000	740.000000	1023.000000	1023.000000	2046.000000
27.600000	0.024724	14.611807	3.180618	3.950778	4.210891	3.269520	0.000000	-10.000000	0.125000	-20.450001	733.333313	1023.000000	1023.000000	2046.000000
27.620001	0.023172	13.694760	3.113881	3.406982	4.052620	3.121277	0.000000	-10.000000	0.175000	-21.383333	726.500000	1023.000000	1023.000000	2046.000000
27.639999	0.019890	11.754797	2.324077	3.133028	3.800311	2.497380	0.000000	-10.000000	0.208333	-22.133333	719.333313	1023.000000	1023.000000	2046.000000
27.660000	0.017450	10.313013	2.223591	2.376555	3.333561	2.379305	0.000000	-10.000000	0.233333	-22.616667	712.000000	1023.000000	1023.000000	2046.000000
27.680000	0.015126	8.939530	1.592386	2.180537	3.244324	1.922283	0.000000	-10.000000	0.233333	-22.966667	704.500000	1023.000000	1023.000000	2046.000000
27.700001	0.013632	8.056628	1.516994	1.761804	2.908210	1.869620	0.000000	-10.000000	0.250000	-23.133333	696.833313	1023.000000	1023.000000	2046.000000
27.719999	0.012760	7.541383	1.193889	1.727205	2.956394	1.663895	0.000000	-10.000000	0.258333	-23.400000	689.000000	1023.000000	1023.000000	2046.000000
27.740000	0.012080	7.139071	1.202913	1.455094	2.740220	1.740845	0.000000	-10.000000	0.266667	-23.650000	681.000000	1023.000000	1023.000000	2046.000000
27.760000	0.011320	6.690240	0.949237	1.458308	2.694701	1.587994	0.000000	-10.000000	0.266667	-24.049999	673.000000	1023.000000	1023.000000	2046.000000
27.780001	0.010711	6.330353	1.018852	1.174903	2.457095	1.679503	0.000000	-10.000000	0.283333	-24.566668	665.000000	1023.000000	1023.000000	2046.000000
27.799999	0.010256	6.061560	0.703722	1.242442	2.573494	1.541902	0.000000	-10.000000	0.291667	-24.766666	657.000000	1023.000000	1023.000000	2046.000000
27.820000	0.009956	5.884096	0.852498	1.037554	2.329777	1.664267	0.000000	-10.000000	0.291667	-25.066668	648.833313	1023.000000	1023.000000	2046.000000
27.840000	0.009933	5.870615	0.700661	1.129618	2.500608	1.539728	0.000000	-10.000000	0.291667	-25.150000	640.500000	1023.000000	1023.000000	2046.000000
27.860001	0.009717	5.742718	0.638694	0.912359	2.428208	1.763456	0.000000	-10.000000	0.300000	-25.600000	632.000000	1023.000000	1023.000000	2046.000000
27.879999	0.009707	5.736712	0.434472	0.895950	2.590935	1.815355	0.000000	-10.000000	0.341667	-25.983334	623.500000	1023.000000	1023.000000	2046.000000
27.900000	0.009482	5.603856	0.448752	0.623464	2.522078	2.009562	0.000000	-10.000000	0.375000	-26.600000	614.833313	1023.000000	1023.000000	2046.000000
27.920000	0.009153	5.409132	0.268344	0.522434	2.623574	1.994781	0.000000	-10.000000	0.408333	-27.150000	606.000000	1023.000000	1023.000000	2046.000000
27.940001	0.008821	5.213389	0.194603	0.245783	2.553652	2.219352	0.000000	-10.000000	0.416667	-27.833334	596.833313	1023.000000	1023.000000	2046.000000
27.959999	0.008130	4.805017	-0.092491	0.151245	2.678041	2.068222	0.000000	-10.000000	0.441667	-28.350000	587.666687	1023.000000	1023.000000	2046.000000
27.980000	0.007092	4.191105	-0.204833	-0.196880	2.487337	2.105480	0.000000	-10.000000	0.466667	-28.950001	578.166687	1023.000000	1023.000000	2046.000000
28.000000	0.006106	3.608475	-0.556149	-0.239506	2.552449	1.851681	0.000000	-10.000000	0.491667	-29.316668	568.500000	1023.000000	1023.000000	2046.000000
28.020000	0.005552	3.281199	-0.454829	-0.527783	2.341593	1.922218	0.000000	-10.000000	0.500000	-29.666668	558.500000	1023.000000	1023.000000	2046.000000
28.040001	0.004719	2.789088	-0.671756	-0.570824	2.316196	1.715472	0.000000	-10.000000	0.508333	-29.700001	548.500000	1023.000000	1023.000000	2046.000000
28.059999	0.004273	2.525373	-0.634958	-0.755452	2.137163	1.778620	0.000000	-10.000000	0.516667	-29.850000	538.666687	1023.000000	1023.000000	2046.000000
28.080000	0.003948	2.333450	-0.572581	-0.845345	2.161967	1.589409	0.000000	-10.000000	0.525000	-29.799999	529.000000	1023.000000	1023.000000	2046.000000
28.100000	0.003778	2.232697	-0.747098	-0.719005	2.123800	1.575001	0.000000	-10.000000	0.516667	-29.983334	519.333313	1023.000000	1023.000000	2046.000000
28.120001	0.004757	2.811660	-0.187540	-0.756877	2.133483	1.622594	0.000000	-10.000000	0.516667	-29.850000	509.500000	1023.000000	1023.000000	2046.000000
28.139999	0.004959	2.930967	-0.536187	-0.405700	2.221743	1.651112	0.000000	-10.000000	0.508333	-29.866667	499.500000	1023.000000	1023.000000	2046.000000
28.160000	0.005973	3.529783	-0.021600	-0.516067	2.260424	1.807026	0.000000	-10.000000	0.508333	-29.483334	489.500000	1023.000000	1023.000000	2046.000000
28.180000	0.005280	3.120681	-0.544919	-0.292992	2.198516	1.760076	0.000000	-10.000000	0.483333	-29.250000	479.500000	1023.000000	1023.000000	2046.000000
28.200001	0.005278	3.119108	-0.246328	-0.652442	2.093594	1.924283	0.000000	-10.000000	0.483333	-29.016666	469.500000	1023.000000	1023.000000	2046.000000
28.219999	0.003737	2.208442	-0.932191	-0.626215	1.959744	1.807104	0.000000	-10.000000	0.483333	-29.133333	459.833344	1023.000000	1023.000000	2046.000000
28.240000	0.003426	2.024713	-0.708405	-0.998343	1.865870	1.865592	0.000000	-10.000000	0.500000	-29.233334	450.166656	1023.000000	1023.000000	2046.000000
28.260000	0.002224	1.314583	-1.183342	-0.880875	1.724566	1.654234	0.000000	-10.000000	0.500000	-29.366667	440.500000	1023.000000	1023.000000	2046.000000
28.280001	0.002214	1.308280	-0.887749	-1.058511	1.597727	1.656813	0.000000	-10.000000	0.475000	-29.000000	430.500000	1023.000000	1023.000000	2046.000000
28.299999	0.001304	0.770900	-1.149809	-0.836260	1.441010	1.315959	0.000000	-10.000000	0.475000	-29.000000	420.833344	1023.000000	1023.000000	2046.000000
28.320000	0.001061	0.627089	-0.913921	-0.994152	1.274156	1.261005	0.000000	-10.000000	0.475000	-28.800001	411.166656	1023.000000	1023.000000	2046.000000
28.340000	-0.000869	-0.513606	-1.318149	-0.984622	1.042814	0.746351	0.000000	-10.000000	0.483333	-29.133333	401.500000	1023.000000	1023.000000	2046.000000
28.360001	-0.002382	-1.407937	-1.390892	-1.472775	0.899843	0.555887	0.000000	-10.000000	0.466667	-28.883333	391.666656	1023.000000	1023.000000	2046.000000
28.379999	-0.005458	-3.225815	-2.070253	-1.718410	0.564965	-0.002118	0.000000	-10.000000	0.433333	-28.683334	382.000000	1023.000000	1023.000000	2046.000000
28.400000	-0.007511	-4.439139	-2.167676	-2.361405	0.252195	-0.162254	0.000000	-10.000000	0.416667	-28.200001	372.500000	1023.000000	1023.000000	2046.000000
28.420000	-0.009878	-5.837841	-2.768395	-2.462242	-0.001300	-0.605904	0.000000	-10.000000	0.400000	-28.083334	363.000000	1023.000000	1023.000000	2046.000000
28.440001	-0.010603	-6.266460	-2.832703	-2.837241	-0.082799	-0.513717	0.000000	-10.000000	0.400000	-27.866667	353.666656	1023.000000	1023.000000	2046.000000
28.459999	-0.012312	-7.276299	-3.196469	-2.827568	-0.354572	-0.897690	0.000000	-10.000000	0.408333	-27.983334	344.333344	1023.000000	1023.000000	2046.000000
28.480000	-0.012541	-7.411971	-3.190969	-3.133402	-0.401824	-0.685777	0.000000	-10.000000	0.425000	-27.983334	335.000000	1023.000000	1023.000000	2046.000000
28.500000	-0.013788	-8.148956	-3.529511	-3.036822	-0.606357	-0.976266	0.000000	-10.000000	0.441667	-28.016666	325.666656	1023.000000	1023.000000	2046.000000
28.520000	-0.013696	-8.094110	-3.487812	-3.251971	-0.596826	-0.757501	0.000000	-10.000000	0.441667	-27.866667	316.333344	1023.000000	1023.000000	2046.000000
28.540001	-0.014685	-8.678709	-3.773993	-3.167431	-0.744574	-0.992711	0.000000	-10.000000	0.425000	-27.600000	307.166656	1023.000000	1023.000000	2046.000000
28.559999	-0.014110	-8.338775	-3.514429	-3.469614	-0.677619	-0.677113	0.000000	-10.000000	0.408333	-27.466667	297.833344	1023.000000	1023.000000	2046.000000
28.580000	-0.015081	-8.912710	-3.888603	-3.364909	-0.773561	-0.885637	0.000000	-10.000000	0.400000	-27.100000	288.666656	1023.000000	1023.000000	2046.000000
28.600000	-0.014573	-8.612401	-3.655369	-3.736534	-0.720473	-0.500025	0.000000	-10.000000	0.391667	-26.916666	279.666656	1023.000000	1023.000000	2046.000000
28.620001	-0.015414	-9.109788	-3.915267	-3.597892	-0.854464	-0.742166	0.000000	-10.000000	0.375000	-26.666666	270.833344	1023.000000	1023.000000	2046.000000
28.639999	-0.014704	-8.690130	-3.734144	-3.847764	-0.700529	-0.407693	0.000000	-10.000000	0.341667	-26.450001	262.000000	1023.000000	1023.000000	2046.000000
28.660000	-0.015241	-9.007560	-3.973933	-3.842626	-0.636310	-0.554691	0.000000	-10.000000	0.333333	-26.100000	253.000000	1023.000000	1023.000000	2046.000000
28.680000	-0.015031	-8.883479	-4.019066	-4.046896	-0.569593	-0.247924	0.000000	-10.000000	0.325000	-25.616667	244.333328	1023.000000	1023.000000	2046.000000
28.700001	-0.016077	-9.501362	-4.162919	-4.147023	-0.638768	-0.552653	0.000000	-10.000000	0.316667	-25.416666	235.666672	1023.000000	1023.000000	2046.000000
28.719999	-0.016426	-9.707601	-4.341385	-4.352821	-0.615123	-0.398272	0.000000	-10.000000	0.283333	-24.966667	227.333328	1023.000000	1023.000000	2046.000000
28.740000	-0.017654	-10.433347	-4.515955	-4.461108	-0.766895	-0.689390	0.000000	-10.000000	0.266667	-24.716667	219.000000	1023.000000	1023.000000	2046.000000
28.760000	-0.017856	-10.552969	-4.483168	-4.606344	-0.863110	-0.600347	0.000000	-10.000000	0.266667	-24.299999	210.833328	1023.000000	1023.000000	2046.000000
28.780001	-0.018866	-11.149717	-4.588890	-4.604556	-1.045394	-0.910877	0.000000	-10.000000	0.266667	-23.933332	202.500000	1023.000000	1023.000000	2046.000000
28.799999	-0.018905	-11.172950	-4.516909	-4.764720	-1.114285	-0.777036	0.000000	-10.000000	0.258333	-23.650000	194.500000	1023.000000	1023.000000	2046.000000
28.820000	-0.019987	-11.812334	-4.758522	-4.784536	-1.227586	-1.041690	0.000000	-10.000000	0.250000	-23.066668	186.666672	1023.000000	1023.000000	2046.000000
28.840000	-0.019593	-11.579462	-4.538066	-4.994038	-1.272418	-0.774940	0.000000	-10.000000	0.250000	-22.883333	179.000000	1023.000000	1023.000000	2046.000000
28.860001	-0.020579	-12.162283	-4.847950	-4.821307	-1.462875	-1.030152	0.000000	-10.000000	0.241667	-22.433334	171.333328	1023.000000	1023.000000	2046.000000
28.879999	-0.019812	-11.708865	-4.518973	-4.967622	-1.380573	-0.841698	0.000000	-10.000000	0.225000	-22.216667	163.833328	1023.000000	1023.000000	2046.000000
28.900000	-0.020587	-12.166778	-4.860342	-4.766347	-1.555703	-0.984386	0.000000	-10.000000	0.208333	-21.750000	156.500000	1023.000000	1023.000000	2046.000000
28.920000	-0.019577	-11.570044	-4.434531	-4.895430	-1.466623	-0.773460	0.000000	-10.000000	0.183333	-21.316668	149.166672	1023.000000	1023.000000	2046.000000
28.940001	-0.019730	-11.660700	-4.640605	-4.631542	-1.448449	-0.940104	0.000000	-10.000000	0.166667	-20.983334	142.000000	1023.000000	1023.000000	2046.000000
28.959999	-0.017783	-10.509826	-4.171950	-4.595434	-1.166573	-0.575868	0.000000	-10.000000	0.141667	-20.616667	135.000000	1023.000000	1023.000000	2046.000000
28.980000	-0.017758	-10.495195	-4.200268	-4.275518	-1.280170	-0.739239	0.000000	-10.000000	0.133333	-20.216667	128.166672	1023.000000	1023.000000	2046.000000
29.000000	-0.016013	-9.463676	-3.792799	-4.229717	-1.055649	-0.385512	0.000000	-10.000000	0.116667	-19.750000	121.333336	1023.000000	1023.000000	2046.000000
29.020000	-0.016421	-9.704782	-3.976506	-4.063671	-1.060797	-0.603809	0.000000	-10.000000	0.100000	-19.266666	114.833336	1023.000000	1023.000000	2046.000000
29.040001	-0.015963	-9.434346	-3.837334	-4.082325	-1.096303	-0.418385	0.000000	-10.000000	0.091667	-18.983334	108.333336	1023.000000	1023.000000	2046.000000
29.059999	-0.016592	-9.805745	-4.131154	-4.178832	-1.019530	-0.476229	0.000000	-10.000000	0.083333	-18.383333	100.000000	1023.000000	1023.000000	2046.000000
29.080000	-0.016394	-9.689041	-4.223326	-4.301099	-1.090643	-0.073973	0.000000	-10.000000	0.083333	-17.983334	93.666664	1023.000000	1023.000000	2046.000000
29.100000	-0.017793	-10.515531	-4.436916	-4.230258	-1.313884	-0.534473	0.000000	-10.000000	0.066667	-17.550001	87.500000	1023.000000	1023.000000	2046.000000
29.120001	-0.018224	-10.770402	-4.406236	-4.234139	-1.646424	-0.483604	0.000000	-10.000000	0.050000	-17.333334	83.500000	1023.000000	1023.000000	2046.000000
29.139999	-0.019313	-11.414223	-4.527277	-4.130454	-1.741617	-1.014876	0.000000	-10.000000	0.041667	-17.016666	77.833336	1023.000000	1023.000000	2046.000000
29.160000	-0.020150	-11.908628	-4.570239	-4.163427	-2.095294	-1.079667	0.000000	-10.000000	0.041667	-16.633333	72.166664	1023.000000	1023.000000	2046.000000
29.180000	-0.021587	-12.758133	-4.739726	-4.323123	-2.096544	-1.598740	0.000000	-10.000000	0.033333	-16.250000	66.666664	1023.000000	1023.000000	2046.000000
29.200001	-0.023275	-13.755667	-4.986529	-4.519555	-2.413241	-1.836343	0.000000	-10.000000	0.016667	-15.566667	61.166668	1023.000000	1023.000000	2046.000000
29.219999	-0.025578	-15.116518	-5.259547	-4.963128	-2.573631	-2.320212	0.000000	-10.000000	0.000000	-14.583333	56.000000	1023.000000	1023.000000	2046.000000
29.240000	-0.027779	-16.417383	-5.777813	-5.296666	-2.913115	-2.429789	0.000000	-10.000000	0.000000	-13.666667	51.166668	1023.000000	1023.000000	2046.000000
29.260000	-0.029338	-17.338474	-6.068113	-5.572019	-2.882188	-2.816153	0.000000	-10.000000	0.000000	-12.950000	46.500000	1023.000000	1023.000000	2046.000000
29.280001	-0.030653	-18.115776	-6.316213	-5.673801	-3.280931	-2.844832	0.000000	-10.000000	0.000000	-12.683333	42.166668	1023.000000	1023.000000	2046.000000
29.299999	-0.031273	-18.482235	-6.391891	-5.871136	-3.215139	-3.004070	0.000000	-10.000000	0.000000	-12.416667	38.000000	1023.000000	1023.000000	2046.000000
29.320000	-0.032037	-18.933830	-6.591872	-5.858423	-3.517597	-2.965938	0.000000	-10.000000	0.000000	-12.316667	34.000000	1023.000000	1023.000000	2046.000000
29.340000	-0.032331	-19.107336	-6.664098	-5.878631	-3.440357	-3.124250	0.000000	-10.000000	0.000000	-12.016666	30.000000	1023.000000	1023.000000	2046.000000
29.360001	-0.032335	-19.109903	-6.671638	-5.890483	-3.642462	-2.905320	0.000000	-10.000000	0.000000	-11.650001	26.000000	1023.000000	1023.000000	2046.000000
29.379999	-0.032542	-19.232086	-6.692072	-5.935489	-3.568275	-3.036249	0.000000	-10.000000	-0.008333	-11.283334	22.000000	1023.000000	1023.000000	2046.000000
29.400000	-0.032405	-19.151554	-6.685285	-5.912858	-3.706381	-2.847030	0.000000	-10.000000	-0.008333	-10.800000	18.000000	1023.000000	1023.000000	2046.000000
29.420000	-0.032110	-18.977167	-6.619633	-5.963822	-3.489805	-2.903907	0.000000	-10.000000	-0.008333	-10.366667	14.333333	1023.000000	1023.000000	2046.000000
29.440001	-0.031834	-18.814020	-6.727448	-6.051069	-3.501597	-2.533905	0.000000	-10.000000	-0.016667	-9.933333	10.833333	1023.000000	1023.000000	2046.000000
29.459999	-0.031489	-18.609907	-6.604672	-6.053475	-3.321493	-2.630267	0.000000	-10.000000	-0.033333	-9.750000	7.666667	1023.000000	1023.000000	2046.000000
29.480000	-0.031233	-18.458462	-6.530815	-6.028757	-3.481788	-2.417103	0.000000	-10.000000	-0.066667	-9.450000	4.333333	1023.000000	1023.000000	2046.000000
29.500000	-0.030905	-18.264612	-6.484855	-6.097000	-3.282459	-2.400299	0.000000	-10.000000	-0.083333	-9.050000	1.500000	1023.000000	1023.000000	2046.000000
29.520000	-0.030643	-18.109774	-6.408205	-6.191835	-3.385736	-2.123997	0.000000	-10.000000	-0.066667	-8.616667	-1.333333	1023.000000	1023.000000	2046.000000
29.540001	-0.030613	-18.092007	-6.575347	-6.231008	-3.018769	-2.266881	0.000000	-10.000000	-0.050000	-8.533334	-3.833333	1023.000000	1023.000000	2046.000000
29.559999	-0.030716	-18.152891	-6.566582	-6.359108	-3.168954	-2.058247	0.000000	-10.000000	-0.050000	-8.483334	-6.666667	1023.000000	1023.000000	2046.000000
29.580000	-0.031144	-18.405989	-6.747683	-6.416320	-2.945618	-2.296367	0.000000	-10.000000	-0.083333	-8.150001	-9.500000	1023.000000	1023.000000	2046.000000
29.600000	-0.031282	-18.487379	-6.672861	-6.444826	-3.166508	-2.203184	0.000000	-10.000000	-0.100000	-7.583333	-12.166667	1023.000000	1023.000000	2046.000000
29.620001	-0.031401	-18.557968	-6.700535	-6.473011	-3.007092	-2.377331	0.000000	-10.000000	-0.108333	-6.800000	-14.833333	1023.000000	1023.000000	2046.000000
29.639999	-0.031865	-18.832161	-6.612804	-6.490605	-3.407554	-2.321197	0.000000	-10.000000	-0.116667	-6.316667	-16.500000	1023.000000	1023.000000	2046.000000
29.660000	-0.031607	-18.679785	-6.657772	-6.512759	-3.085875	-2.423378	0.000000	-10.000000	-0.125000	-5.766667	-18.833334	1023.000000	1023.000000	2046.000000
29.680000	-0.032086	-18.962856	-6.585324	-6.567621	-3.474338	-2.335573	0.000000	-10.000000	-0.116667	-5.333333	-20.500000	1023.000000	1023.000000	2046.000000
29.700001	-0.031648	-18.704241	-6.620821	-6.564250	-3.130494	-2.388677	0.000000	-10.000000	-0.108333	-4.816667	-22.833334	1023.000000	1023.000000	2046.000000
29.719999	-0.031771	-18.776596	-6.597321	-6.417901	-3.419632	-2.341743	0.000000	-10.000000	-0.108333	-4.450000	-24.333334	1023.000000	1023.000000	2046.000000
29.740000	-0.030740	-18.167448	-6.435163	-6.388506	-3.073408	-2.270372	0.000000	-10.000000	-0.108333	-4.066667	-26.000000	1023.000000	1023.000000	2046.000000
29.760000	-0.031084	-18.370749	-6.446333	-6.213544	-3.422657	-2.288214	0.000000	-10.000000	-0.116667	-3.466667	-27.333334	1023.000000	1023.000000	2046.000000
29.780001	-0.029571	-17.476624	-6.243443	-6.232736	-2.908076	-2.092370	0.000000	-10.000000	-0.108333	-2.300000	-28.333334	1023.000000	1023.000000	2046.000000
29.799999	-0.029436	-17.396957	-6.161942	-6.020089	-3.145270	-2.069656	0.000000	-10.000000	-0.116667	-1.116667	-28.833334	1023.000000	1023.000000	2046.000000
29.820000	-0.027235	-16.095972	-5.746709	-5.935427	-2.605878	-1.807958	0.000000	-10.000000	-0.125000	0.333333	-29.000000	1023.000000	1023.000000	2046.000000
29.840000	-0.027021	-15.969286	-5.798732	-5.619722	-2.706384	-1.844448	0.000000	-10.000000	-0.141667	1.166667	-29.000000	1023.000000	1023.000000	2046.000000
29.860001	-0.025082	-14.823323	-5.231219	-5.580014	-2.471200	-1.540890	0.000000	-10.000000	-0.133333	1.983333	-29.000000	1023.000000	1023.000000	2046.000000
29.879999	-0.025159	-14.868858	-5.466980	-5.342022	-2.470325	-1.589531	0.000000	-10.000000	-0.133333	2.533333	-29.000000	1023.000000	1023.000000	2046.000000
29.900000	-0.023750	-14.036157	-5.125954	-5.334485	-2.234128	-1.341590	0.000000	-10.000000	-0.133333	3.300000	-29.000000	1023.000000	1023.000000	2046.000000
29.920000	-0.024639	-14.561656	-5.467247	-5.332390	-2.408442	-1.353577	0.000000	-10.000000	-0.150000	4.133333	-29.000000	1023.000000	1023.000000	2046.000000
29.940001	-0.023858	-14.099870	-5.218914	-5.375430	-2.395907	-1.109619	0.000000	-10.000000	-0.166667	5.100000	-29.000000	1023.000000	1023.000000	2046.000000
29.959999	-0.024725	-14.612481	-5.537216	-5.227445	-2.525967	-1.321852	0.000000	-10.000000	-0.183333	6.216667	-29.000000	1023.000000	1023.000000	2046.000000
29.980000	-0.024100	-14.242994	-5.141151	-5.150941	-2.671542	-1.279360	0.000000	-10.000000	-0.200000	7.433333	-29.000000	1023.000000	1023.000000	2046.000000
30.000000	-0.024640	-14.562205	-5.412228	-4.892923	-2.635178	-1.621877	0.000000	-10.000000	-0.216667	8.700001	-29.000000	1023.000000	1023.000000	2046.000000
30.020000	-0.024451	-14.450397	-5.006495	-4.863143	-2.936620	-1.644139	0.000000	-10.000000	-0.233333	9.750000	-29.000000	1023.000000	1023.000000	2046.000000
30.040001	-0.025469	-15.052026	-5.440793	-4.816503	-2.733127	-2.061603	0.000000	-10.000000	-0.266667	10.683333	-29.000000	1023.000000	1023.000000	2046.000000
30.059999	-0.026659	-15.755595	-5.328063	-5.028728	-3.118154	-2.280650	0.000000	-10.000000	-0.266667	11.700001	-12.000000	1023.000000	1023.000000	2046.000000
30.080000	-0.028407	-16.788490	-5.855924	-5.426716	-2.884774	-2.621076	0.000000	-10.000000	-0.283333	13.050000	7.500000	1023.000000	1023.000000	2046.000000
30.100000	-0.030478	-18.012707	-6.146368	-5.639555	-3.306236	-2.920549	0.000000	-10.000000	-0.283333	14.133334	27.000000	1023.000000	1023.000000	2046.000000
30.120001	-0.030877	-18.248041	-6.271061	-5.931212	-3.147802	-2.897965	0.000000	-10.000000	-0.300000	14.650001	31.166666	1023.000000	1023.000000	2046.000000
30.139999	-0.031995	-18.909306	-6.421177	-5.833368	-3.502526	-3.152234	0.000000	-10.000000	-0.300000	14.800000	34.500000	1023.000000	1023.000000	2046.000000
30.160000	-0.031348	-18.526747	-6.346225	-5.963626	-3.216089	-3.000806	0.000000	-10.000000	-0.308333	14.966667	39.500000	1023.000000	1023.000000	2046.000000
30.180000	-0.031883	-18.842730	-6.448888	-5.729177	-3.489660	-3.175005	0.000000	-10.000000	-0.325000	15.350000	44.500000	1023.000000	1023.000000	2046.000000
30.200001	-0.030857	-18.236469	-6.278179	-5.764937	-3.244654	-2.948699	0.000000	-10.000000	-0.325000	15.650001	49.500000	1023.000000	1023.000000	2046.000000
30.219999	-0.031048	-18.349380	-6.397685	-5.580245	-3.418261	-2.953190	0.000000	-10.000000	-0.333333	15.966667	54.500000	1023.000000	1023.000000	2046.000000
30.240000	-0.029791	-17.606503	-6.124780	-5.545675	-3.174691	-2.761357	0.000000	-10.000000	-0.325000	16.100000	59.833332	1023.000000	1023.000000	2046.000000
30.260000	-0.029756	-17.585781	-6.119870	-5.374475	-3.329170	-2.762267	0.000000	-10.000000	-0.341667	16.166668	65.166664	1023.000000	1023.000000	2046.000000
30.280001	-0.028118	-16.617680	-5.798915	-5.417276	-3.008835	-2.392653	0.000000	-10.000000	-0.341667	16.250000	70.666664	1023.000000	1023.000000	2046.000000
30.299999	-0.027955	-16.521658	-5.955220	-5.187434	-2.983942	-2.395062	0.000000	-10.000000	-0.350000	16.250000	76.000000	1023.000000	1023.000000	2046.000000
30.320000	-0.026108	-15.430099	-5.539234	-5.210668	-2.684827	-1.995369	0.000000	-10.000000	-0.350000	16.433334	81.500000	1023.000000	1023.000000	2046.000000
30.340000	-0.026245	-15.510967	-5.634619	-5.104924	-2.734015	-2.037410	0.000000	-10.000000	-0.366667	16.766666	87.000000	1023.000000	1023.000000	2046.000000
30.360001	-0.024426	-14.435783	-5.326568	-5.149630	-2.296160	-1.663426	0.000000	-10.000000	-0.383333	17.466667	92.500000	1023.000000	1023.000000	2046.000000
30.379999	-0.024428	-14.436833	-5.451077	-5.043990	-2.256367	-1.685398	0.000000	-10.000000	-0.400000	18.083334	98.333336	1023.000000	1023.000000	2046.000000
30.400000	-0.022950	-13.563321	-4.964146	-5.217667	-2.170911	-1.210597	0.000000	-10.000000	-0.400000	18.633333	104.333336	1023.000000	1023.000000	2046.000000
30.420000	-0.023099	-13.651521	-5.371126	-4.957077	-1.811928	-1.511390	0.000000	-10.000000	-0.416667	19.183334	110.500000	1023.000000	1023.000000	2046.000000
30.440001	-0.022138	-13.083792	-4.773233	-5.164194	-2.056165	-1.090201	0.000000	-10.000000	-0.450000	19.700001	116.666664	1023.000000	1023.000000	2046.000000
30.459999	-0.022155	-13.093807	-5.159892	-4.879907	-1.656619	-1.397390	0.000000	-10.000000	-0.475000	20.433334	123.000000	1023.000000	1023.000000	2046.000000
30.480000	-0.021466	-12.686635	-4.656460	-4.920145	-1.966762	-1.143269	0.000000	-10.000000	-0.491667	21.033333	129.666672	1023.000000	1023.000000	2046.000000
30.500000	-0.021066	-12.450048	-4.885133	-4.666979	-1.535713	-1.362223	0.000000	-10.000000	-0.491667	21.566668	134.166672	1023.000000	1023.000000	2046.000000
30.520000	-0.020638	-12.197217	-4.436479	-4.672456	-1.921658	-1.166625	0.000000	-10.000000	-0.500000	21.950001	141.333328	1023.000000	1023.000000	2046.000000
30.540001	-0.019769	-11.683393	-4.534370	-4.457235	-1.462947	-1.228841	0.000000	-10.000000	-0.516667	22.350000	148.666672	1023.000000	1023.000000	2046.000000
30.559999	-0.019097	-11.286082	-4.249991	-4.366416	-1.636342	-1.033333	0.000000	-10.000000	-0.525000	22.833334	158.500000	1023.000000	1023.000000	2046.000000
30.580000	-0.017416	-10.292933	-4.074537	-4.096267	-1.181271	-0.940857	0.000000	-10.000000	-0.541667	23.316668	166.166672	1023.000000	1023.000000	2046.000000
30.600000	-0.016559	-9.786455	-4.013174	-3.806715	-1.068663	-0.897903	0.000000	-10.000000	-0.525000	23.733334	174.000000	1023.000000	1023.000000	2046.000000
30.620001	-0.014246	-8.419499	-3.270304	-3.604640	-0.999559	-0.544997	0.000000	-10.000000	-0.541667	24.133333	182.000000	1023.000000	1023.000000	2046.000000
30.639999	-0.012847	-7.592769	-3.391738	-3.153073	-0.489954	-0.558005	0.000000	-10.000000	-0.550000	24.333334	187.333328	1023.000000	1023.000000	2046.000000
30.660000	-0.010649	-6.293378	-2.493678	-2.964861	-0.668808	-0.166031	0.000000	-10.000000	-0.600000	24.516666	195.333328	1023.000000	1023.000000	2046.000000
30.680000	-0.009292	-5.491689	-2.744670	-2.572866	-0.026708	-0.147444	0.000000	-10.000000	-0.608333	25.016666	203.333328	1023.000000	1023.000000	2046.000000
30.700001	-0.007878	-4.656150	-2.079431	-2.447104	-0.272015	0.142400	0.000000	-10.000000	-0.616667	25.500000	214.333328	1023.000000	1023.000000	2046.000000
30.719999	-0.006622	-3.913368	-2.327279	-2.148941	0.381826	0.181026	0.000000	-10.000000	-0.600000	25.866667	222.833328	1023.000000	1023.000000	2046.000000
30.740000	-0.006000	-3.546215	-1.867200	-2.020239	-0.029403	0.370627	0.000000	-10.000000	-0.600000	25.983334	231.500000	1023.000000	1023.000000	2046.000000
30.760000	-0.004629	-2.735503	-2.072529	-1.830019	0.586186	0.580860	0.000000	-10.000000	-0.608333	26.000000	240.166672	1023.000000	1023.000000	2046.000000
30.780001	-0.004265	-2.520904	-1.798359	-1.534913	0.247499	0.564869	0.000000	-10.000000	-0.616667	26.016666	246.000000	1023.000000	1023.000000	2046.000000
30.799999	-0.003018	-1.783452	-1.540341	-1.322925	0.384592	0.695223	0.000000	-10.000000	-0.633333	26.166666	254.666672	1023.000000	1023.000000	2046.000000
30.820000	-0.002955	-1.746262	-1.563661	-0.862851	0.353881	0.326369	0.000000	-10.000000	-0.650000	26.583334	263.333344	1023.000000	1023.000000	2046.000000
30.840000	-0.002658	-1.570990	-1.124265	-0.960354	0.042263	0.471366	0.000000	-10.000000	-0.650000	27.033333	275.000000	1023.000000	1023.000000	2046.000000
30.860001	-0.004192	-2.477442	-1.881897	-0.963542	0.375480	-0.007483	0.000000	-10.000000	-0.658333	27.266666	284.000000	1023.000000	1023.000000	2046.000000
30.879999	-0.006325	-3.738296	-1.705527	-1.498743	-0.359029	-0.174997	0.000000	-10.000000	-0.650000	27.333334	293.000000	1023.000000	1023.000000	2046.000000
30.900000	-0.008486	-5.014942	-2.563549	-1.564942	-0.115747	-0.770704	0.000000	-10.000000	-0.650000	27.200001	302.166656	1023.000000	1023.000000	2046.000000
30.920000	-0.009683	-5.722665	-2.208982	-2.075813	-0.823242	-0.614629	0.000000	-10.000000	-0.650000	27.100000	311.333344	1023.000000	1023.000000	2046.000000
30.940001	-0.010203	-6.030139	-2.866581	-1.903015	-0.315561	-0.944982	0.000000	-10.000000	-0.666667	27.400000	320.500000	1023.000000	1023.000000	2046.000000
30.959999	-0.009765	-5.771272	-2.246127	-2.098526	-0.812835	-0.613784	0.000000	-10.000000	-0.691667	27.966667	329.500000	1023.000000	1023.000000	2046.000000
30.980000	-0.009341	-5.520388	-2.701936	-1.664809	-0.251804	-0.901840	0.000000	-10.000000	-0.708333	28.500000	338.666656	1023.000000	1023.000000	2046.000000
31.000000	-0.008205	-4.849227	-2.012482	-1.816288	-0.614223	-0.406234	0.000000	-10.000000	-0.716667	28.650002	344.833344	1023.000000	1023.000000	2046.000000
31.020000	-0.007489	-4.425786	-2.393067	-1.342913	-0.042203	-0.647602	0.000000	-10.000000	-0.716667	28.916668	354.500000	1023.000000	1023.000000	2046.000000
31.040001	-0.006190	-3.658300	-1.646667	-1.376249	-0.429033	-0.206351	0.000000	-10.000000	-0.708333	29.050001	364.333344	1023.000000	1023.000000	2046.000000
31.059999	-0.005218	-3.083943	-2.006764	-0.855835	0.188682	-0.410026	0.000000	-10.000000	-0.700000	29.283333	377.166656	1023.000000	1023.000000	2046.000000
31.080000	-0.003659	-2.162672	-1.210713	-0.913316	-0.150570	0.111927	0.000000	-10.000000	-0.708333	29.233334	386.833344	1023.000000	1023.000000	2046.000000
31.100000	-0.002449	-1.447167	-1.602494	-0.449652	0.557417	0.047562	0.000000	-10.000000	-0.708333	29.283333	396.500000	1023.000000	1023.000000	2046.000000
31.120001	-0.000974	-0.575870	-0.956471	-0.491836	0.307624	0.564813	0.000000	-10.000000	-0.708333	29.233334	403.166656	1023.000000	1023.000000	2046.000000
31.139999	0.000148	0.087312	-1.289099	-0.093240	0.986710	0.482940	0.000000	-10.000000	-0.708333	29.333334	412.833344	1023.000000	1023.000000	2046.000000
31.160000	0.001563	0.923622	-0.595551	-0.239435	0.719961	1.038647	0.000000	-10.000000	-0.725000	29.433334	422.500000	1023.000000	1023.000000	2046.000000
31.180000	0.002645	1.563417	-0.954061	0.104139	1.436907	0.976432	0.000000	-10.000000	-0.750000	29.816668	435.500000	1023.000000	1023.000000	2046.000000
31.200001	0.003961	2.341076	-0.446503	0.035451	1.316631	1.435497	0.000000	-10.000000	-0.766667	30.116667	442.166656	1023.000000	1023.000000	2046.000000
31.219999	0.004765	2.815941	-0.655166	0.337988	1.779909	1.353210	0.000000	-10.000000	-0.783333	30.516666	448.833344	1023.000000	1023.000000	2046.000000
31.240000	0.005554	3.282329	-0.273395	0.360321	1.594729	1.600674	0.000000	-10.000000	-0.808333	30.833334	459.166656	1023.000000	1023.000000	2046.000000
31.260000	0.006301	3.724113	-0.349788	0.574169	1.934790	1.564941	0.000000	-10.000000	-0.833333	31.316668	472.833344	1023.000000	1023.000000	2046.000000
31.280001	0.007069	4.177706	0.089668	0.693980	1.672654	1.721405	0.000000	-10.000000	-0.850000	31.716667	486.666656	1023.000000	1023.000000	2046.000000
31.299999	0.008076	4.772684	0.048703	0.973588	2.116416	1.633977	0.000000	-10.000000	-0.833333	31.916668	497.000000	1023.000000	1023.000000	2046.000000
31.320000	0.009166	5.416847	0.456087	1.121249	2.037177	1.802334	0.000000	-10.000000	-0.816667	31.950001	504.000000	1023.000000	1023.000000	2046.000000
31.340000	0.010787	6.375133	0.848546	1.340139	2.272495	1.913952	0.000000	-10.000000	-0.800000	31.866667	511.166656	1023.000000	1023.000000	2046.000000
31.360001	0.012784	7.555161	1.064572	1.772429	2.639163	2.078997	0.000000	-10.000000	-0.816667	31.633333	518.333313	1023.000000	1023.000000	2046.000000
31.379999	0.014951	8.836033	1.830903	2.118126	2.577685	2.309320	0.000000	-10.000000	-0.833333	31.350000	529.000000	1023.000000	1023.000000	2046.000000
31.400000	0.017147	10.133686	1.655934	2.622783	3.381170	2.473798	0.000000	-10.000000	-0.841667	31.216667	543.000000	1023.000000	1023.000000	2046.000000
31.420000	0.018866	11.149534	2.642219	2.791010	2.927527	2.788779	0.000000	-10.000000	-0.833333	31.233334	553.500000	1023.000000	1023.000000	2046.000000
31.440001	0.020606	12.177943	2.076836	3.320661	3.999632	2.780815	0.000000	-10.000000	-0.825000	31.233334	567.500000	1023.000000	1023.000000	2046.000000
31.459999	0.021480	12.694875	2.793971	3.302363	3.422228	3.176312	0.000000	-10.000000	-0.816667	31.083334	577.833313	1023.000000	1023.000000	2046.000000
31.480000	0.022195	13.117125	2.335033	3.588473	4.052503	3.141116	0.000000	-10.000000	-0.800000	30.883333	591.500000	1023.000000	1023.000000	2046.000000
31.500000	0.022606	13.360313	2.960811	3.620709	3.473870	3.304924	0.000000	-10.000000	-0.783333	30.750000	598.166687	1023.000000	1023.000000	2046.000000
31.520000	0.023624	13.961581	2.769326	4.071396	4.000924	3.119935	0.000000	-10.000000	-0.791667	30.666668	605.166687	1023.000000	1023.000000	2046.000000
31.540001	0.024912	14.723280	3.542953	4.219851	3.606799	3.353677	0.000000	-10.000000	-0.800000	30.516666	612.166687	1023.000000	1023.000000	2046.000000
31.559999	0.025644	15.155716	3.299210	4.574602	4.175286	3.106619	0.000000	-10.000000	-0.808333	30.400000	625.833313	1023.000000	1023.000000	2046.000000
31.580000	0.024969	14.756503	3.684197	4.332127	3.626936	3.113243	0.000000	-10.000000	-0.800000	30.316668	635.833313	1023.000000	1023.000000	2046.000000
31.600000	0.023242	13.735757	2.853693	4.353942	4.001963	2.526160	0.000000	-10.000000	-0.800000	30.483334	646.000000	1023.000000	1023.000000	2046.000000
31.620001	0.021308	12.592851	3.156531	3.898196	3.168508	2.369616	0.000000	-10.000000	-0.783333	30.400000	653.000000	1023.000000	1023.000000	2046.000000
31.639999	0.020192	11.933188	2.371252	3.882876	3.624053	2.055007	0.000000	-10.000000	-0.758333	30.100000	663.333313	1023.000000	1023.000000	2046.000000
31.660000	0.019822	11.714726	2.988583	3.602853	2.957412	2.165878	0.000000	-10.000000	-0.733333	29.616667	673.500000	1023.000000	1023.000000	2046.000000
31.680000	0.020084	11.869552	2.472767	3.888001	3.522183	1.986600	0.000000	-10.000000	-0.733333	29.400002	686.500000	1023.000000	1023.000000	2046.000000
31.700001	0.020780	12.280732	3.160022	3.726492	3.051939	2.342279	0.000000	-10.000000	-0.741667	29.400002	696.166687	1023.000000	1023.000000	2046.000000
31.719999	0.021887	12.935476	2.884798	4.138040	3.645394	2.267245	0.000000	-10.000000	-0.766667	29.433334	705.833313	1023.000000	1023.000000	2046.000000
31.740000	0.022377	13.224916	3.401633	4.160530	3.207889	2.454864	0.000000	-10.000000	-0.766667	29.483334	712.500000	1023.000000	1023.000000	2046.000000
31.760000	0.023968	14.165078	3.421755	4.384133	3.727922	2.631268	0.000000	-10.000000	-0.758333	29.583334	722.500000	1023.000000	1023.000000	2046.000000
31.780001	0.024181	14.291129	3.637684	4.566619	3.418665	2.668161	0.000000	-10.000000	-0.716667	29.216667	732.500000	1023.000000	1023.000000	2046.000000
31.799999	0.026323	15.557086	4.014991	4.716202	3.817025	3.008868	0.000000	-10.000000	-0.683333	28.483334	742.500000	1023.000000	1023.000000	2046.000000
31.820000	0.026941	15.922215	4.041790	5.072607	3.830081	2.977738	0.000000	-10.000000	-0.650000	27.550001	752.166687	1023.000000	1023.000000	2046.000000
31.840000	0.028799	17.020279	4.424140	5.023724	4.097700	3.474714	0.000000	-10.000000	-0.616667	26.550001	761.500000	1023.000000	1023.000000	2046.000000
31.860001	0.029184	17.247919	4.122618	5.403163	4.408174	3.313966	0.000000	-10.000000	-0.566667	25.350000	773.333313	1023.000000	1023.000000	2046.000000
31.879999	0.030591	18.079536	4.740862	5.191548	4.316401	3.830726	0.000000	-10.000000	-0.525000	24.300001	782.166687	1023.000000	1023.000000	2046.000000
31.900000	0.031257	18.473063	4.260982	5.543701	4.943504	3.724875	0.000000	-10.000000	-0.508333	23.800001	790.666687	1023.000000	1023.000000	2046.000000
31.920000	0.032513	19.215080	4.845486	5.237861	4.800916	4.330816	0.000000	-10.000000	-0.525000	23.683334	796.000000	1023.000000	1023.000000	2046.000000
31.940001	0.032596	19.264223	4.445122	5.621605	5.162158	4.035338	0.000000	-10.000000	-0.541667	23.516668	804.000000	1023.000000	1023.000000	2046.000000
31.959999	0.033058	19.537008	4.903924	5.421074	4.918747	4.293263	0.000000	-10.000000	-0.541667	23.566668	811.666687	1023.000000	1023.000000	2046.000000
31.980000	0.033228	19.637716	4.507481	5.701048	5.370195	4.058993	0.000000	-10.000000	-0.541667	23.533335	819.333313	1023.000000	1023.000000	2046.000000
32.000000	0.033824	19.989922	5.147861	5.610775	4.958725	4.272562	0.000000	-10.000000	-0.533333	23.633333	827.000000	1023.000000	1023.000000	2046.000000
32.020000	0.035250	20.832962	4.951343	5.927774	5.707160	4.246686	0.000000	-10.000000	-0.525000	23.350000	835.000000	1023.000000	1023.000000	2046.000000
32.040001	0.036339	21.476200	5.675086	6.114589	5.329449	4.357077	0.000000	-10.000000	-0.500000	23.133333	843.000000	1023.000000	1023.000000	2046.000000
32.060001	0.038694	22.868347	5.745737	6.426410	6.036356	4.659844	0.000000	-10.000000	-0.475000	22.516666	850.833313	1023.000000	1023.000000	2046.000000
32.080002	0.039279	23.213873	6.117908	6.821629	5.648363	4.625973	0.000000	-10.000000	-0.450000	21.616667	858.500000	1023.000000	1023.000000	2046.000000
32.099998	0.041812	24.710720	6.474861	6.823292	6.127487	5.285081	0.000000	-10.000000	-0.416667	20.666666	865.833313	1023.000000	1023.000000	2046.000000
32.119999	0.041804	24.706261	6.323213	7.332944	6.088861	4.961242	0.000000	-10.000000	-0.391667	19.916666	872.833313	1023.000000	1023.000000	2046.000000
32.139999	0.043458	25.683567	6.653583	7.062967	6.362138	5.604880	0.000000	-10.000000	-0.358333	19.250000	879.666687	1023.000000	1023.000000	2046.000000
32.160000	0.042860	25.330259	6.314792	7.489464	6.365654	5.160349	0.000000	-10.000000	-0.350000	18.216667	886.166687	1023.000000	1023.000000	2046.000000
32.180000	0.044019	26.015253	6.780347	7.200561	6.376382	5.657964	0.000000	-10.000000	-0.333333	17.116667	892.500000	1023.000000	1023.000000	2046.000000
32.200001	0.043831	25.904284	6.498981	7.809938	6.464327	5.131037	0.000000	-10.000000	-0.325000	16.066668	898.333313	1023.000000	1023.000000	2046.000000
32.220001	0.045426	26.846941	7.073229	7.528725	6.520525	5.724463	0.000000	-10.000000	-0.308333	15.550000	903.833313	1023.000000	1023.000000	2046.000000
32.240002	0.044516	26.309069	6.897434	8.150326	6.292511	4.968799	0.000000	-10.000000	-0.291667	14.933333	909.166687	1023.000000	1023.000000	2046.000000
32.259998	0.045172	26.696453	7.116113	7.630075	6.455033	5.495232	0.000000	-10.000000	-0.266667	14.250000	915.833313	1023.000000	1023.000000	2046.000000
32.279999	0.042290	24.993191	6.487325	7.791530	6.158012	4.556324	0.000000	-10.000000	-0.241667	13.583333	920.833313	1023.000000	1023.000000	2046.000000
32.299999	0.040984	24.221735	6.469703	7.039308	5.970965	4.741758	0.000000	-10.000000	-0.216667	12.516666	925.333313	1023.000000	1023.000000	2046.000000
32.320000	0.037914	22.407242	5.807657	7.160859	5.604933	3.833794	0.000000	-10.000000	-0.200000	11.100000	928.166687	1023.000000	1023.000000	2046.000000
32.340000	0.038091	22.511509	5.982594	6.432149	5.671644	4.425122	0.000000	-10.000000	-0.191667	9.666667	932.166687	1023.000000	1023.000000	2046.000000
32.360001	0.036165	21.373224	5.685837	6.815573	5.206032	3.665782	0.000000	-10.000000	-0.200000	8.950000	935.833313	1023.000000	1023.000000	2046.000000
32.380001	0.037568	22.202587	5.907532	6.330714	5.534105	4.430236	0.000000	-10.000000	-0.225000	9.166667	939.000000	1023.000000	1023.000000	2046.000000
32.400002	0.036609	21.635948	5.902511	6.795488	5.113756	3.824193	0.000000	-10.000000	-0.233333	9.450000	942.000000	1023.000000	1023.000000	2046.000000
32.419998	0.037908	22.403652	5.962095	6.666955	5.527234	4.247368	0.000000	-10.000000	-0.225000	9.483334	945.000000	1023.000000	1023.000000	2046.000000
32.439999	0.037814	22.348013	5.965928	6.784722	5.411170	4.186194	0.000000	-10.000000	-0.216667	9.216667	948.166687	1023.000000	1023.000000	2046.000000
32.459999	0.039007	23.053328	6.117089	6.910353	5.638340	4.387545	0.000000	-10.000000	-0.208333	8.816667	951.333313	1023.000000	1023.000000	2046.000000
32.480000	0.039406	23.288933	6.298421	6.949692	5.528449	4.512371	0.000000	-10.000000	-0.200000	8.300000	954.333313	1023.000000	1023.000000	2046.000000
32.500000	0.040406	23.879751	6.334009	7.213302	5.789828	4.542613	0.000000	-10.000000	-0.175000	7.366667	957.166687	1023.000000	1023.000000	2046.000000
32.520000	0.040741	24.078079	6.381077	7.071793	5.761950	4.863261	0.000000	-10.000000	-0.150000	5.816667	959.833313	1023.000000	1023.000000	2046.000000
32.540001	0.041137	24.311699	6.375256	7.210330	5.877016	4.849096	0.000000	-10.000000	-0.125000	3.133333	962.166687	1023.000000	1023.000000	2046.000000
32.560001	0.040890	24.165855	6.245717	6.979790	5.918225	5.022124	0.000000	-10.000000	-0.108333	0.150000	963.500000	1023.000000	1023.000000	2046.000000
32.580002	0.041363	24.445509	6.306261	6.890230	6.062719	5.186300	0.000000	-10.000000	-0.100000	-2.916667	964.000000	1023.000000	1023.000000	2046.000000
32.599998	0.040894	24.168526	6.099704	6.631029	6.160557	5.277236	0.000000	-10.000000	-0.100000	-5.350000	964.000000	1023.000000	1023.000000	2046.000000
32.619999	0.040056	23.673307	5.822102	6.708917	6.172431	4.969856	0.000000	-10.000000	-0.091667	-7.333333	964.000000	1023.000000	1023.000000	2046.000000
32.639999	0.040048	23.668446	5.826943	6.216284	6.254944	5.370274	0.000000	-10.000000	-0.083333	-8.783334	964.000000	1023.000000	1023.000000	2046.000000
32.660000	0.038702	22.873035	5.591830	6.595020	6.023797	4.662389	0.000000	-10.000000	-0.075000	-9.433333	964.000000	1023.000000	1023.000000	2046.000000
32.680000	0.039589	23.397043	5.791635	5.995556	6.275058	5.334794	0.000000	-10.000000	-0.075000	-9.833334	964.000000	1023.000000	1023.000000	2046.000000
32.700001	0.038738	22.894054	5.747785	6.680227	6.001419	4.464624	0.000000	-10.000000	-0.075000	-9.933333	964.000000	1023.000000	1023.000000	2046.000000
32.720001	0.040602	23.995647	6.131290	6.170092	6.362130	5.332134	0.000000	-10.000000	-0.050000	-10.216667	955.666687	1023.000000	1023.000000	2046.000000
32.740002	0.039837	23.543907	6.034379	6.864473	6.067389	4.577667	0.000000	-10.000000	-0.025000	-10.383333	947.333313	1023.000000	1023.000000	2046.000000
32.759998	0.041407	24.471424	6.347967	6.399523	6.312435	5.411500	0.000000	-10.000000	0.000000	-10.866667	937.666687	1023.000000	1023.000000	2046.000000
32.779999	0.040047	23.667587	6.014546	6.955617	6.052063	4.645359	0.000000	-10.000000	0.000000	-11.516667	935.333313	1023.000000	1023.000000	2046.000000
32.799999	0.041023	24.244539	6.170737	6.322364	6.296144	5.455295	0.000000	-10.000000	0.000000	-12.416667	931.333313	1023.000000	1023.000000	2046.000000
32.820000	0.038967	23.029652	5.752911	6.607822	5.910217	4.758702	0.000000	-10.000000	0.000000	-13.250000	927.333313	1023.000000	1023.000000	2046.000000
32.840000	0.039690	23.456869	5.869160	6.065872	6.150248	5.371589	0.000000	-10.000000	0.000000	-13.933333	922.666687	1023.000000	1023.000000	2046.000000
32.860001	0.038241	22.600552	5.656159	6.518346	5.771218	4.654828	0.000000	-10.000000	0.000000	-14.550000	918.166687	1023.000000	1023.000000	2046.000000
32.880001	0.039542	23.369200	5.969134	6.186034	5.991968	5.222064	0.000000	-10.000000	0.000000	-15.116667	913.333313	1023.000000	1023.000000	2046.000000
32.900002	0.038279	22.622732	5.789676	6.557915	5.642530	4.632610	0.000000	-10.000000	0.000000	-15.566667	908.333313	1023.000000	1023.000000	2046.000000
32.919998	0.038493	22.749369	5.899376	6.246659	5.764659	4.838674	0.000000	-10.000000	0.000000	-16.100000	903.000000	1023.000000	1023.000000	2046.000000
32.939999	0.035992	21.271210	5.433196	6.031927	5.487741	4.318346	0.000000	-10.000000	0.033333	-16.583334	897.666687	1023.000000	1023.000000	2046.000000
32.959999	0.033544	19.824343	5.099656	5.563264	5.233153	3.928269	0.000000	-10.000000	0.066667	-17.433334	892.166687	1023.000000	1023.000000	2046.000000
32.980000	0.030665	18.123066	4.473994	4.953758	4.988605	3.706710	0.000000	-10.000000	0.100000	-18.133333	886.500000	1023.000000	1023.000000	2046.000000
33.000000	0.028505	16.846363	4.251543	4.722292	4.643998	3.228531	0.000000	-10.000000	0.100000	-18.883333	880.333313	1023.000000	1023.000000	2046.000000
33.020000	0.027637	16.333717	3.987939	4.221190	4.652821	3.471768	0.000000	-10.000000	0.100000	-19.183334	874.000000	1023.000000	1023.000000	2046.000000
33.040001	0.025990	15.359887	3.776439	4.464430	4.288569	2.830449	0.000000	-10.000000	0.100000	-19.466667	867.500000	1023.000000	1023.000000	2046.000000
33.060001	0.026471	15.644232	3.751604	3.784776	4.503057	3.604795	0.000000	-10.000000	0.116667	-19.700001	861.000000	1023.000000	1023.000000	2046.000000
33.080002	0.024485	14.470358	3.374812	4.254605	4.106779	2.734162	0.000000	-10.000000	0.133333	-20.083334	854.500000	1023.000000	1023.000000	2046.000000
33.099998	0.024674	14.582124	3.549089	3.623836	4.068128	3.341070	0.000000	-10.000000	0.150000	-20.500000	847.833313	1023.000000	1023.000000	2046.000000
33.119999	0.023453	13.860541	3.184497	3.829791	3.888980	2.957273	0.000000	-10.000000	0.158333	-21.116667	841.000000	1023.000000	1023.000000	2046.000000
33.139999	0.023827	14.081982	3.473289	3.551920	3.861463	3.195310	0.000000	-10.000000	0.183333	-21.666668	834.000000	1023.000000	1023.000000	2046.000000
33.160000	0.023515	13.897077	3.128215	3.642844	3.990916	3.135102	0.000000	-10.000000	0.216667	-22.233334	826.666687	1023.000000	1023.000000	2046.000000
33.180000	0.023571	13.930730	3.300689	3.525086	3.895736	3.209219	0.000000	-10.000000	0.241667	-22.733334	819.333313	1023.000000	1023.000000	2046.000000
33.200001	0.023416	13.838731	2.910233	3.319078	4.105996	3.503424	0.000000	-10.000000	0.250000	-23.166666	811.666687	1023.000000	1023.000000	2046.000000
33.220001	0.023099	13.651730	3.014302	3.240648	3.993111	3.403669	0.000000	-10.000000	0.250000	-23.666666	804.000000	1023.000000	1023.000000	2046.000000
33.240002	0.022879	13.521683	2.675966	2.964876	4.210551	3.670290	0.000000	-10.000000	0.250000	-23.783333	796.000000	1023.000000	1023.000000	2046.000000
33.259998	0.022322	13.192091	2.777977	2.881548	4.000424	3.532141	0.000000	-10.000000	0.250000	-24.033333	788.000000	1023.000000	1023.000000	2046.000000
33.279999	0.021626	12.780891	2.281262	2.513081	4.278417	3.708132	0.000000	-10.000000	0.258333	-23.966667	780.000000	1023.000000	1023.000000	2046.000000
33.299999	0.020419	12.067460	2.327861	2.482713	3.922832	3.334054	0.000000	-10.000000	0.258333	-24.183334	772.000000	1023.000000	1023.000000	2046.000000
33.320000	0.020133	11.898615	2.055303	2.101772	4.141921	3.599619	0.000000	-10.000000	0.266667	-24.166668	764.000000	1023.000000	1023.000000	2046.000000
33.340000	0.019228	11.363924	2.082200	2.373577	3.887665	3.020483	0.000000	-10.000000	0.266667	-24.283335	756.000000	1023.000000	1023.000000	2046.000000
33.360001	0.019672	11.626400	2.129368	1.977737	4.032291	3.487004	0.000000	-10.000000	0.275000	-24.250000	748.000000	1023.000000	1023.000000	2046.000000
33.380001	0.019342	11.431016	2.352950	2.370014	3.786647	2.921404	0.000000	-10.000000	0.275000	-24.400000	739.833313	1023.000000	1023.000000	2046.000000
33.400002	0.020456	12.089289	2.380349	2.135059	4.133864	3.440016	0.000000	-10.000000	0.266667	-24.366667	731.500000	1023.000000	1023.000000	2046.000000
33.419998	0.019980	11.808228	2.453639	2.614390	3.848863	2.891336	0.000000	-10.000000	0.275000	-24.533333	723.166687	1023.000000	1023.000000	2046.000000
33.439999	0.020635	12.195243	2.469520	2.196498	4.009839	3.519386	0.000000	-10.000000	0.275000	-24.633333	715.000000	1023.000000	1023.000000	2046.000000
33.459999	0.019434	11.485224	2.145226	2.510646	3.825261	3.004091	0.000000	-10.000000	0.291667	-24.933334	707.000000	1023.000000	1023.000000	2046.000000
33.480000	0.019301	11.406953	2.171458	1.931292	3.811101	3.493103	0.000000	-10.000000	0.291667	-25.266666	698.666687	1023.000000	1023.000000	2046.000000
33.500000	0.017679	10.448494	1.704766	2.108819	3.621165	3.013744	0.000000	-10.000000	0.316667	-25.583334	690.333313	1023.000000	1023.000000	2046.000000
33.520000	0.017745	10.487461	1.916959	1.797905	3.500514	3.272083	0.000000	-10.000000	0.333333	-25.966667	681.666687	1023.000000	1023.000000	2046.000000
33.540001	0.016975	10.032097	1.556732	2.068993	3.476362	2.930010	0.000000	-10.000000	0.350000	-26.166666	673.000000	1023.000000	1023.000000	2046.000000
33.560001	0.016959	10.022836	2.032048	1.911325	3.120148	2.959316	0.000000	-10.000000	0.358333	-26.216667	664.166687	1023.000000	1023.000000	2046.000000
33.580002	0.016343	9.658476	1.677326	2.041623	3.208877	2.730650	0.000000	-10.000000	0.358333	-26.266666	655.500000	1023.000000	1023.000000	2046.000000
33.599998	0.015165	8.962584	1.806530	1.864282	2.881054	2.410719	0.000000	-10.000000	0.375000	-26.416668	646.833313	1023.000000	1023.000000	2046.000000
33.619999	0.013157	7.775688	1.230775	1.457214	2.893754	2.193945	0.000000	-10.000000	0.391667	-26.783333	638.000000	1023.000000	1023.000000	2046.000000
33.639999	0.010579	6.252203	1.021855	1.080822	2.483064	1.666462	0.000000	-10.000000	0.408333	-27.000000	629.000000	1023.000000	1023.000000	2046.000000
33.660000	0.007984	4.718564	0.400964	0.519378	2.307363	1.490860	0.000000	-10.000000	0.408333	-27.116667	620.000000	1023.000000	1023.000000	2046.000000
33.680000	0.006206	3.667901	0.286116	0.376245	1.945789	1.059751	0.000000	-10.000000	0.400000	-27.116667	611.000000	1023.000000	1023.000000	2046.000000
33.700001	0.005141	3.038208	-0.025178	-0.157958	1.923837	1.297507	0.000000	-10.000000	0.400000	-27.100000	602.000000	1023.000000	1023.000000	2046.000000
33.720001	0.004012	2.371063	-0.162660	0.048322	1.696386	0.789015	0.000000	-10.000000	0.400000	-27.049999	593.000000	1023.000000	1023.000000	2046.000000
33.740002	0.003380	1.997839	-0.321194	-0.376604	1.629269	1.066367	0.000000	-10.000000	0.400000	-27.266666	583.833313	1023.000000	1023.000000	2046.000000
33.759998	0.002514	1.485772	-0.511248	-0.145492	1.499862	0.642650	0.000000	-10.000000	0.400000	-27.483334	574.666687	1023.000000	1023.000000	2046.000000
33.779999	0.002338	1.381648	-0.538777	-0.587885	1.442355	1.065955	0.000000	-10.000000	0.416667	-27.983334	565.500000	1023.000000	1023.000000	2046.000000
33.799999	0.001732	1.023742	-0.715604	-0.263420	1.372977	0.629788	0.000000	-10.000000	0.425000	-28.083334	556.166687	1023.000000	1023.000000	2046.000000
33.820000	0.001786	1.055235	-0.585118	-0.709149	1.288903	1.060599	0.000000	-10.000000	0.425000	-28.350000	546.833313	1023.000000	1023.000000	2046.000000
33.840000	0.001404	0.829840	-0.905009	-0.534159	1.414517	0.854491	0.000000	-10.000000	0.425000	-28.316668	537.333313	1023.000000	1023.000000	2046.000000
33.860001	0.001389	0.820719	-0.718764	-0.885172	1.275716	1.148939	0.000000	-10.000000	0.416667	-28.433334	528.000000	1023.000000	1023.000000	2046.000000
33.880001	0.001269	0.750117	-1.057950	-0.778260	1.490798	1.095529	0.000000	-10.000000	0.425000	-28.350000	518.500000	1023.000000	1023.000000	2046.000000
33.900002	0.001196	0.706823	-0.805964	-1.118124	1.339607	1.291304	0.000000	-10.000000	0.416667	-28.216667	509.000000	1023.000000	1023.000000	2046.000000
33.919998	0.000855	0.505461	-1.243984	-1.131114	1.561665	1.318895	0.000000	-10.000000	0.425000	-28.083334	499.500000	1023.000000	1023.000000	2046.000000
33.939999	0.000501	0.295900	-1.059608	-1.406971	1.370761	1.391717	0.000000	-10.000000	0.425000	-28.066668	490.000000	1023.000000	1023.000000	2046.000000
33.959999	-0.000242	-0.143052	-1.568068	-1.528214	1.566794	1.386437	0.000000	-10.000000	0.425000	-28.033333	480.666656	1023.000000	1023.000000	2046.000000
33.980000	-0.001410	-0.833229	-1.402862	-1.828534	1.166490	1.231677	0.000000	-10.000000	0.433333	-27.916666	471.333344	1023.000000	1023.000000	2046.000000
34.000000	-0.002175	-1.285455	-1.811859	-1.941919	1.278274	1.190049	0.000000	-10.000000	0.433333	-27.900000	462.000000	1023.000000	1023.000000	2046.000000
34.020000	-0.002611	-1.542886	-1.583118	-1.979069	1.103425	0.915876	0.000000	-10.000000	0.425000	-28.033335	452.666656	1023.000000	1023.000000	2046.000000
34.040001	-0.002828	-1.671210	-1.721696	-2.117285	1.141251	1.026519	0.000000	-10.000000	0.408333	-28.116667	443.333344	1023.000000	1023.000000	2046.000000
34.060001	-0.002497	-1.475931	-1.494910	-1.968762	1.190497	0.797244	0.000000	-10.000000	0.400000	-27.916668	434.000000	1023.000000	1023.000000	2046.000000
34.080002	-0.002465	-1.456680	-1.524273	-1.932139	1.120522	0.879209	0.000000	-10.000000	0.400000	-27.666668	424.666656	1023.000000	1023.000000	2046.000000
34.099998	-0.002033	-1.201445	-1.388683	-1.760724	1.146192	0.801769	0.000000	-10.000000	0.408333	-27.616667	415.500000	1023.000000	1023.000000	2046.000000
34.119999	-0.002484	-1.467945	-1.601052	-1.880043	1.038138	0.975013	0.000000	-10.000000	0.408333	-27.766668	406.333344	1023.000000	1023.000000	2046.000000
34.139999	-0.002779	-1.642276	-1.631751	-1.894556	0.990726	0.893305	0.000000	-10.000000	0.408333	-27.683334	397.000000	1023.000000	1023.000000	2046.000000
34.160000	-0.004084	-2.413824	-1.969295	-2.241497	0.775234	1.021734	0.000000	-10.000000	0.400000	-27.500000	387.666656	1023.000000	1023.000000	2046.000000
34.180000	-0.004681	-2.766737	-1.939071	-2.241484	0.612415	0.801404	0.000000	-10.000000	0.391667	-27.266666	378.500000	1023.000000	1023.000000	2046.000000
34.200001	-0.005070	-2.996562	-2.231820	-2.274757	0.616419	0.893595	0.000000	-10.000000	0.391667	-27.016666	369.500000	1023.000000	1023.000000	2046.000000
34.220001	-0.005152	-3.044678	-1.938682	-2.025435	0.352187	0.567252	0.000000	-10.000000	0.383333	-26.650000	360.500000	1023.000000	1023.000000	2046.000000
34.240002	-0.005499	-3.249798	-2.105119	-2.018003	0.292740	0.580585	0.000000	-10.000000	0.375000	-26.316668	351.666656	1023.000000	1023.000000	2046.000000
34.259998	-0.005268	-3.113668	-1.894103	-1.919868	0.279131	0.421172	0.000000	-10.000000	0.366667	-26.233334	342.833344	1023.000000	1023.000000	2046.000000
34.279999	-0.006667	-3.940154	-2.205699	-2.050837	0.103496	0.212886	0.000000	-10.000000	0.358333	-26.150000	331.166656	1023.000000	1023.000000	2046.000000
34.299999	-0.007565	-4.470711	-2.135356	-2.176267	-0.006028	-0.153060	0.000000	-10.000000	0.358333	-26.033333	322.333344	1023.000000	1023.000000	2046.000000
34.320000	-0.010007	-5.914056	-2.631164	-2.566750	-0.245682	-0.470460	0.000000	-10.000000	0.333333	-25.500000	313.666656	1023.000000	1023.000000	2046.000000
34.340000	-0.011909	-7.038054	-2.921084	-2.858613	-0.417057	-0.841300	0.000000	-10.000000	0.308333	-25.050001	308.166656	1023.000000	1023.000000	2046.000000
34.360001	-0.014344	-8.477392	-3.430412	-3.267946	-0.725452	-1.053582	0.000000	-10.000000	0.291667	-24.416668	299.666656	1023.000000	1023.000000	2046.000000
34.380001	-0.015277	-9.028864	-3.537667	-3.439684	-0.862468	-1.189046	0.000000	-10.000000	0.275000	-24.250000	291.333344	1023.000000	1023.000000	2046.000000
34.400002	-0.016663	-9.848088	-3.765936	-3.652303	-1.135131	-1.294718	0.000000	-10.000000	0.266667	-23.883333	283.000000	1023.000000	1023.000000	2046.000000
34.419998	-0.017025	-10.062068	-3.934398	-3.669066	-1.107868	-1.350735	0.000000	-10.000000	0.250000	-23.833334	275.166656	1023.000000	1023.000000	2046.000000
34.439999	-0.017994	-10.634471	-4.047924	-3.731435	-1.360660	-1.494452	0.000000	-10.000000	0.250000	-23.683334	267.500000	1023.000000	1023.000000	2046.000000
34.459999	-0.018058	-10.672259	-4.172208	-3.758274	-1.320620	-1.421157	0.000000	-10.000000	0.250000	-23.633333	259.833344	1023.000000	1023.000000	2046.000000
34.480000	-0.018582	-10.982140	-4.153618	-3.847796	-1.524017	-1.456707	0.000000	-10.000000	0.250000	-23.266666	252.000000	1023.000000	1023.000000	2046.000000
34.500000	-0.018339	-10.838642	-4.134945	-3.843343	-1.445804	-1.414549	0.000000	-10.000000	0.250000	-22.966667	244.000000	1023.000000	1023.000000	2046.000000
34.520000	-0.019001	-11.229671	-4.298817	-4.025394	-1.564064	-1.341395	0.000000	-10.000000	0.250000	-22.750000	236.333328	1023.000000	1023.000000	2046.000000
34.540001	-0.018494	-10.930109	-4.246040	-4.092828	-1.389120	-1.202121	0.000000	-10.000000	0.233333	-22.483334	228.666672	1023.000000	1023.000000	2046.000000
34.560001	-0.019211	-11.353831	-4.445664	-4.162820	-1.554791	-1.190556	0.000000	-10.000000	0.216667	-22.233334	221.333328	1023.000000	1023.000000	2046.000000
34.580002	-0.018340	-10.839051	-4.201825	-4.258913	-1.356231	-1.022084	0.000000	-10.000000	0.200000	-21.800001	213.833328	1023.000000	1023.000000	2046.000000
34.599998	-0.018835	-11.131613	-4.391713	-4.273088	-1.487371	-0.979439	0.000000	-10.000000	0.200000	-21.483334	206.500000	1023.000000	1023.000000	2046.000000
34.619999	-0.018339	-10.838281	-4.364112	-4.391427	-1.147134	-0.935608	0.000000	-10.000000	0.191667	-20.950001	199.166672	1023.000000	1023.000000	2046.000000
34.639999	-0.019147	-11.316030	-4.557764	-4.491904	-1.330012	-0.936349	0.000000	-10.000000	0.158333	-20.583334	192.166672	1023.000000	1023.000000	2046.000000
34.660000	-0.019474	-11.509027	-4.561593	-4.655474	-1.264945	-1.027016	0.000000	-10.000000	0.125000	-20.233334	185.333328	1023.000000	1023.000000	2046.000000
34.680000	-0.020385	-12.047497	-4.782497	-4.798745	-1.419851	-1.046404	0.000000	-10.000000	0.100000	-19.933334	178.666672	1023.000000	1023.000000	2046.000000
34.700001	-0.020733	-12.252992	-4.743382	-4.911914	-1.436253	-1.161443	0.000000	-10.000000	0.100000	-19.533335	172.000000	1023.000000	1023.000000	2046.000000
34.720001	-0.021381	-12.636106	-4.804597	-5.050138	-1.648630	-1.132741	0.000000	-10.000000	0.091667	-18.983334	165.500000	1023.000000	1023.000000	2046.000000
34.740002	-0.021546	-12.733409	-4.708269	-5.073434	-1.675614	-1.276093	0.000000	-10.000000	0.075000	-18.450001	159.000000	1023.000000	1023.000000	2046.000000
34.759998	-0.021562	-12.743253	-4.749001	-5.082240	-1.662379	-1.249634	0.000000	-10.000000	0.066667	-18.066668	150.666672	1023.000000	1023.000000	2046.000000
34.779999	-0.021048	-12.439534	-4.490700	-4.976285	-1.651464	-1.321085	0.000000	-10.000000	0.066667	-17.933332	144.500000	1023.000000	1023.000000	2046.000000
34.799999	-0.019979	-11.807453	-4.332515	-4.785417	-1.553144	-1.136377	0.000000	-10.000000	0.075000	-17.700001	138.500000	1023.000000	1023.000000	2046.000000
34.820000	-0.019641	-11.607744	-4.257570	-4.489502	-1.597007	-1.263665	0.000000	-10.000000	0.066667	-17.566668	134.833328	1023.000000	1023.000000	2046.000000
34.840000	-0.018633	-11.012170	-4.092290	-4.615849	-1.529692	-0.774338	0.000000	-10.000000	0.058333	-17.250000	129.166672	1023.000000	1023.000000	2046.000000
34.860001	-0.019188	-11.340195	-4.335113	-4.309836	-1.591828	-1.103418	0.000000	-10.000000	0.033333	-16.883333	123.500000	1023.000000	1023.000000	2046.000000
34.880001	-0.019063	-11.266193	-4.365054	-4.628548	-1.542630	-0.729962	0.000000	-10.000000	0.016667	-16.466667	117.833336	1023.000000	1023.000000	2046.000000
34.900002	-0.020693	-12.229321	-4.637472	-4.658873	-1.959338	-0.973637	0.000000	-10.000000	0.000000	-15.966667	112.166664	1023.000000	1023.000000	2046.000000
34.919998	-0.020235	-11.958905	-4.519275	-4.662424	-1.824592	-0.952614	0.000000	-10.000000	0.000000	-15.600000	106.833336	1023.000000	1023.000000	2046.000000
34.939999	-0.021148	-12.498637	-4.798034	-4.488030	-2.084639	-1.127933	0.000000	-10.000000	0.000000	-14.983334	101.500000	1023.000000	1023.000000	2046.000000
34.959999	-0.020447	-12.084312	-4.462598	-4.349098	-2.025795	-1.246821	0.000000	-10.000000	0.000000	-14.416667	96.666664	1023.000000	1023.000000	2046.000000
34.980000	-0.021241	-12.553635	-4.558265	-4.225558	-2.378217	-1.391594	0.000000	-10.000000	0.000000	-13.883333	91.833336	1023.000000	1023.000000	2046.000000
35.000000	-0.021025	-12.425651	-4.436968	-4.195392	-2.232531	-1.560759	0.000000	-10.000000	0.000000	-13.550000	87.166664	1023.000000	1023.000000	2046.000000
35.020000	-0.022727	-13.431804	-4.754127	-4.353420	-2.502870	-1.821386	0.000000	-10.000000	0.000000	-13.383333	82.500000	1023.000000	1023.000000	2046.000000
35.040001	-0.023808	-14.070404	-4.899734	-4.615077	-2.415697	-2.139896	0.000000	-10.000000	-0.025000	-12.300000	75.500000	1023.000000	1023.000000	2046.000000
35.060001	-0.026336	-15.564334	-5.358263	-5.036829	-2.784087	-2.385156	0.000000	-10.000000	-0.050000	-11.250000	70.000000	1023.000000	1023.000000	2046.000000
35.080002	-0.028033	-16.567259	-5.645747	-5.292675	-2.916680	-2.712158	0.000000	-10.000000	-0.075000	-10.250000	66.000000	1023.000000	1023.000000	2046.000000
35.099998	-0.029610	-17.499681	-5.950882	-5.546094	-3.249505	-2.753199	0.000000	-10.000000	-0.066667	-9.883333	64.833336	1023.000000	1023.000000	2046.000000
35.119999	-0.029933	-17.690292	-6.064316	-5.605263	-3.118758	-2.901955	0.000000	-10.000000	-0.075000	-9.500000	62.666668	1023.000000	1023.000000	2046.000000
35.139999	-0.031212	-18.446577	-6.183149	-5.668809	-3.578103	-3.016515	0.000000	-10.000000	-0.083333	-9.016667	59.500000	1023.000000	1023.000000	2046.000000
35.160000	-0.030913	-18.269682	-6.228839	-5.648716	-3.362470	-3.029656	0.000000	-10.000000	-0.100000	-8.650001	56.500000	1023.000000	1023.000000	2046.000000
35.180000	-0.031473	-18.600481	-6.284787	-5.709425	-3.666768	-2.939501	0.000000	-10.000000	-0.116667	-8.033334	53.666668	1023.000000	1023.000000	2046.000000
35.200001	-0.030988	-18.313643	-6.301909	-5.592367	-3.423211	-2.996154	0.000000	-10.000000	-0.116667	-7.216667	51.000000	1023.000000	1023.000000	2046.000000
35.220001	-0.031089	-18.373760	-6.214249	-5.675865	-3.658783	-2.824863	0.000000	-10.000000	-0.125000	-6.466667	48.666668	1023.000000	1023.000000	2046.000000
35.240002	-0.030454	-17.998194	-6.193352	-5.594932	-3.368428	-2.841480	0.000000	-10.000000	-0.116667	-5.750000	46.500000	1023.000000	1023.000000	2046.000000
35.259998	-0.030478	-18.012209	-6.224497	-5.716977	-3.478539	-2.592195	0.000000	-10.000000	-0.133333	-5.033333	44.500000	1023.000000	1023.000000	2046.000000
35.279999	-0.029515	-17.443268	-6.109776	-5.701221	-3.173740	-2.458532	0.000000	-10.000000	-0.125000	-4.416667	42.833332	1023.000000	1023.000000	2046.000000
35.299999	-0.029702	-17.553730	-6.066802	-5.647351	-3.392510	-2.447067	0.000000	-10.000000	-0.125000	-4.033333	41.333332	1023.000000	1023.000000	2046.000000
35.320000	-0.028432	-16.803114	-5.912658	-5.708207	-2.940352	-2.241897	0.000000	-10.000000	-0.116667	-3.716667	40.000000	1023.000000	1023.000000	2046.000000
35.340000	-0.028725	-16.976259	-6.086073	-5.655673	-3.007269	-2.227245	0.000000	-10.000000	-0.116667	-3.250000	38.666668	1023.000000	1023.000000	2046.000000
35.360001	-0.027858	-16.463820	-5.885989	-5.859486	-2.726980	-1.991364	0.000000	-10.000000	-0.116667	-2.816667	37.500000	1023.000000	1023.000000	2046.000000
35.380001	-0.028746	-16.988989	-6.066524	-5.837225	-2.951488	-2.133753	0.000000	-10.000000	-0.116667	-2.716667	36.500000	1023.000000	1023.000000	2046.000000
35.400002	-0.028285	-16.716593	-6.013365	-6.008675	-2.641152	-2.053402	0.000000	-10.000000	-0.125000	-2.833333	35.500000	1023.000000	1023.000000	2046.000000
35.419998	-0.029190	-17.251284	-6.129793	-6.009787	-2.953286	-2.158417	0.000000	-10.000000	-0.133333	-2.566667	34.666668	1023.000000	1023.000000	2046.000000
35.439999	-0.028641	-16.926588	-6.015052	-6.136001	-2.666817	-2.108717	0.000000	-10.000000	-0.141667	-2.016667	34.166668	1023.000000	1023.000000	2046.000000
35.459999	-0.029510	-17.440172	-6.138503	-6.071655	-2.994249	-2.235766	0.000000	-10.000000	-0.141667	-1.500000	34.000000	1023.000000	1023.000000	2046.000000
35.480000	-0.029026	-17.154646	-5.972631	-6.137585	-2.813324	-2.231105	0.000000	-10.000000	-0.133333	-1.366667	34.000000	1023.000000	1023.000000	2046.000000
35.500000	-0.029619	-17.504831	-6.043425	-6.062453	-3.070454	-2.328500	0.000000	-10.000000	-0.116667	-1.466667	34.000000	1023.000000	1023.000000	2046.000000
35.520000	-0.028993	-17.134874	-5.977774	-6.051592	-2.857701	-2.247808	0.000000	-10.000000	-0.125000	-1.666667	34.000000	1023.000000	1023.000000	2046.000000
35.540001	-0.028836	-17.041878	-5.772367	-6.067689	-3.075219	-2.126602	0.000000	-10.000000	-0.116667	-1.983333	33.833332	1023.000000	1023.000000	2046.000000
35.560001	-0.028093	-16.603107	-5.820927	-5.844676	-2.785031	-2.152473	0.000000	-10.000000	-0.125000	-2.383333	33.166668	1023.000000	1023.000000	2046.000000
35.580002	-0.027045	-15.983407	-5.384676	-5.828592	-2.809080	-1.961060	0.000000	-10.000000	-0.108333	-2.633333	32.333332	1023.000000	1023.000000	2046.000000
35.599998	-0.025841	-15.271844	-5.396691	-5.446432	-2.496136	-1.932585	0.000000	-10.000000	-0.108333	-2.683333	31.333334	1023.000000	1023.000000	2046.000000
35.619999	-0.024420	-14.432200	-4.877992	-5.382860	-2.500010	-1.671338	0.000000	-10.000000	-0.108333	-2.766667	30.500000	1023.000000	1023.000000	2046.000000
35.639999	-0.023680	-13.994592	-5.090426	-4.979098	-2.214839	-1.710229	0.000000	-10.000000	-0.108333	-3.066667	29.500000	1023.000000	1023.000000	2046.000000
35.660000	-0.022745	-13.442369	-4.761217	-5.127976	-2.184025	-1.369151	0.000000	-10.000000	-0.108333	-3.400000	28.500000	1023.000000	1023.000000	2046.000000
35.680000	-0.022881	-13.522460	-5.127931	-4.897144	-2.016743	-1.480643	0.000000	-10.000000	-0.108333	-3.650000	27.333334	1023.000000	1023.000000	2046.000000
35.700001	-0.023311	-13.777041	-5.021778	-5.335835	-2.322659	-1.096769	0.000000	-10.000000	-0.116667	-3.900000	26.000000	1023.000000	1023.000000	2046.000000
35.720001	-0.023800	-14.065986	-5.262991	-5.061893	-2.317832	-1.423268	0.000000	-10.000000	-0.116667	-4.116667	24.666666	1023.000000	1023.000000	2046.000000
35.740002	-0.023936	-14.145894	-5.158625	-5.119535	-2.522749	-1.344984	0.000000	-10.000000	-0.108333	-4.200000	23.333334	1023.000000	1023.000000	2046.000000
35.759998	-0.023974	-14.168421	-5.237363	-4.817475	-2.468374	-1.645208	0.000000	-10.000000	-0.108333	-4.000000	22.000000	1023.000000	1023.000000	2046.000000
35.779999	-0.024346	-14.388470	-4.985246	-4.848160	-2.808277	-1.746787	0.000000	-10.000000	-0.116667	-3.666667	20.666666	1023.000000	1023.000000	2046.000000
35.799999	-0.025019	-14.786048	-5.271091	-4.688471	-2.789940	-2.036548	0.000000	-10.000000	-0.116667	-3.550000	19.333334	1023.000000	1023.000000	2046.000000
35.820000	-0.026174	-15.468782	-5.134848	-5.073149	-3.080421	-2.180364	0.000000	-10.000000	-0.108333	-3.683333	18.166666	1023.000000	1023.000000	2046.000000
35.840000	-0.028552	-16.874508	-5.772422	-5.188105	-3.187309	-2.726671	0.000000	-10.000000	-0.108333	-3.816667	16.833334	1023.000000	1023.000000	2046.000000
35.860001	-0.030475	-18.010832	-5.786225	-5.851749	-3.525138	-2.847720	0.000000	-10.000000	-0.125000	-3.250000	15.666667	1023.000000	1023.000000	2046.000000
35.880001	-0.032896	-19.441677	-6.586178	-5.857074	-3.688996	-3.309430	0.000000	-10.000000	-0.133333	-2.550000	14.666667	1023.000000	1023.000000	2046.000000
35.900002	-0.033365	-19.718832	-6.361900	-6.324341	-3.834701	-3.197891	0.000000	-10.000000	-0.133333	-2.166667	14.000000	1023.000000	1023.000000	2046.000000
35.919998	-0.034628	-20.465246	-7.008813	-6.180089	-3.870022	-3.406322	0.000000	-10.000000	-0.116667	-2.583333	13.333333	1023.000000	1023.000000	2046.000000
35.939999	-0.034457	-20.364286	-6.571092	-6.379670	-4.015995	-3.397529	0.000000	-10.000000	-0.116667	-3.133333	12.500000	1023.000000	1023.000000	2046.000000
35.959999	-0.035342	-20.886976	-7.105066	-6.212936	-4.098131	-3.470843	0.000000	-10.000000	-0.108333	-3.516667	11.500000	1023.000000	1023.000000	2046.000000
35.980000	-0.034898	-20.624487	-6.779932	-6.350866	-4.093117	-3.400572	0.000000	-10.000000	-0.116667	-3.566667	10.333333	1023.000000	1023.000000	2046.000000
36.000000	-0.035238	-20.825544	-7.181904	-6.147319	-4.098828	-3.397492	0.000000	-10.000000	-0.116667	-3.466667	9.166667	1023.000000	1023.000000	2046.000000
36.020000	-0.034625	-20.463120	-6.786792	-6.295901	-4.050007	-3.330418	0.000000	-10.000000	-0.125000	-3.483333	8.000000	1023.000000	1023.000000	2046.000000
36.040001	-0.034807	-20.570999	-7.077807	-6.148911	-4.109407	-3.234876	0.000000	-10.000000	-0.125000	-3.466667	6.833333	1023.000000	1023.000000	2046.000000
36.060001	-0.033970	-20.076298	-6.658430	-6.335742	-4.017707	-3.064419	0.000000	-10.000000	-0.125000	-3.383333	5.666667	1023.000000	1023.000000	2046.000000
36.080002	-0.034058	-20.128279	-7.087733	-6.136446	-3.933213	-2.970886	0.000000	-10.000000	-0.116667	-3.366667	4.500000	1023.000000	1023.000000	2046.000000
36.099998	-0.033054	-19.535051	-6.537622	-6.393118	-3.833201	-2.771110	0.000000	-10.000000	-0.116667	-3.483333	3.500000	1023.000000	1023.000000	2046.000000
36.119999	-0.033122	-19.574919	-6.933949	-6.199400	-3.730084	-2.711484	0.000000	-10.000000	-0.116667	-3.233333	2.333333	1023.000000	1023.000000	2046.000000
36.139999	-0.032100	-18.970856	-6.431052	-6.452404	-3.604749	-2.482650	0.000000	-10.000000	-0.125000	-2.483333	1.166667	1023.000000	1023.000000	2046.000000
36.160000	-0.032357	-19.122841	-6.881007	-6.267816	-3.465955	-2.508063	0.000000	-10.000000	-0.125000	-1.250000	0.333333	1023.000000	1023.000000	2046.000000
36.180000	-0.031591	-18.670547	-6.446671	-6.560112	-3.311777	-2.351987	0.000000	-10.000000	-0.133333	-0.150000	0.000000	1023.000000	1023.000000	2046.000000
36.200001	-0.032207	-19.034475	-6.904332	-6.345041	-3.323382	-2.461719	0.000000	-10.000000	-0.150000	1.166667	0.000000	1023.000000	1023.000000	2046.000000
36.220001	-0.031415	-18.566305	-6.411734	-6.595430	-3.247929	-2.311211	0.000000	-10.000000	-0.158333	2.366667	0.000000	1023.000000	1023.000000	2046.000000
36.240002	-0.031956	-18.885864	-6.781648	-6.388726	-3.274751	-2.440739	0.000000	-10.000000	-0.166667	3.783334	0.000000	1023.000000	1023.000000	2046.000000
36.259998	-0.031122	-18.393335	-6.234286	-6.575927	-3.260713	-2.322409	0.000000	-10.000000	-0.175000	5.050000	0.000000	1023.000000	1023.000000	2046.000000
36.279999	-0.031501	-18.617376	-6.612926	-6.283514	-3.210688	-2.510248	0.000000	-10.000000	-0.191667	6.216667	0.000000	1023.000000	1023.000000	2046.000000
36.299999	-0.030303	-17.909334	-5.998270	-6.477302	-3.159932	-2.273830	0.000000	-10.000000	-0.200000	7.066667	0.000000	1023.000000	1023.000000	2046.000000
36.320000	-0.029817	-17.621702	-6.148958	-6.126699	-2.963392	-2.382653	0.000000	-10.000000	-0.200000	7.683333	0.000000	1023.000000	1023.000000	2046.000000
36.340000	-0.027851	-16.459715	-5.479930	-6.068706	-2.853932	-2.057148	0.000000	-10.000000	-0.216667	8.183333	0.000000	1023.000000	1023.000000	2046.000000
36.360001	-0.027088	-16.009140	-5.668265	-5.511951	-2.632336	-2.196588	0.000000	-10.000000	-0.225000	8.650001	0.000000	1023.000000	1023.000000	2046.000000
36.380001	-0.025290	-14.946132	-5.166090	-5.402469	-2.497489	-1.880084	0.000000	-10.000000	-0.233333	8.983334	0.000000	1023.000000	1023.000000	2046.000000
36.400002	-0.025200	-14.893285	-5.414865	-5.185500	-2.404918	-1.888003	0.000000	-10.000000	-0.233333	9.600000	7.333333	1023.000000	1023.000000	2046.000000
36.419998	-0.024375	-14.405810	-5.314035	-5.350643	-2.277034	-1.464099	0.000000	-10.000000	-0.241667	10.216666	15.333333	1023.000000	1023.000000	2046.000000
36.439999	-0.025331	-14.970901	-5.454581	-5.393431	-2.473308	-1.649583	0.000000	-10.000000	-0.250000	11.000000	24.666666	1023.000000	1023.000000	2046.000000
36.459999	-0.024417	-14.430326	-5.331856	-5.266387	-2.363352	-1.468732	0.000000	-10.000000	-0.266667	11.633333	27.666666	1023.000000	1023.000000	2046.000000
36.480000	-0.024295	-14.358417	-5.300814	-4.961416	-2.383563	-1.712624	0.000000	-10.000000	-0.283333	12.300000	31.500000	1023.000000	1023.000000	2046.000000
36.500000	-0.022964	-13.571502	-4.898761	-4.802746	-2.397607	-1.472388	0.000000	-10.000000	-0.291667	13.133333	35.500000	1023.000000	1023.000000	2046.000000
36.520000	-0.022952	-13.564776	-4.883848	-4.401458	-2.481194	-1.798275	0.000000	-10.000000	-0.291667	14.066667	39.833332	1023.000000	1023.000000	2046.000000
36.540001	-0.022032	-13.021126	-4.562731	-4.439336	-2.398381	-1.620678	0.000000	-10.000000	-0.300000	14.783334	44.333332	1023.000000	1023.000000	2046.000000
36.560001	-0.023433	-13.848691	-5.000664	-4.278125	-2.476793	-2.093108	0.000000	-10.000000	-0.316667	15.466667	49.000000	1023.000000	1023.000000	2046.000000
36.580002	-0.024246	-14.329652	-4.788264	-4.747144	-2.635024	-2.159220	0.000000	-10.000000	-0.333333	15.983334	54.166668	1023.000000	1023.000000	2046.000000
36.599998	-0.026938	-15.920573	-5.567196	-4.867452	-2.847524	-2.638401	0.000000	-10.000000	-0.341667	16.633333	59.333332	1023.000000	1023.000000	2046.000000
36.619999	-0.027444	-16.219477	-5.364279	-5.311012	-2.936694	-2.607492	0.000000	-10.000000	-0.358333	17.166668	64.833336	1023.000000	1023.000000	2046.000000
36.639999	-0.028836	-17.042143	-5.857317	-5.170593	-3.086232	-2.928000	0.000000	-10.000000	-0.375000	17.716667	70.500000	1023.000000	1023.000000	2046.000000
36.660000	-0.027885	-16.480202	-5.465439	-5.361729	-3.007950	-2.645083	0.000000	-10.000000	-0.391667	18.266666	76.500000	1023.000000	1023.000000	2046.000000
36.680000	-0.028512	-16.850771	-5.833100	-5.121779	-3.043879	-2.852013	0.000000	-10.000000	-0.416667	18.650000	82.500000	1023.000000	1023.000000	2046.000000
36.700001	-0.027276	-16.120316	-5.425546	-5.167359	-2.975871	-2.551539	0.000000	-10.000000	-0.441667	19.200001	88.500000	1023.000000	1023.000000	2046.000000
36.720001	-0.027508	-16.257271	-5.682908	-4.883641	-3.010704	-2.680019	0.000000	-10.000000	-0.475000	19.783333	94.833336	1023.000000	1023.000000	2046.000000
36.740002	-0.026242	-15.508759	-5.198392	-4.940986	-2.954565	-2.414817	0.000000	-10.000000	-0.475000	20.616667	101.333336	1023.000000	1023.000000	2046.000000
36.759998	-0.026142	-15.449776	-5.415089	-4.630669	-2.949106	-2.454911	0.000000	-10.000000	-0.466667	21.066668	108.166664	1023.000000	1023.000000	2046.000000
36.779999	-0.024354	-14.393061	-4.855802	-4.658113	-2.726399	-2.152747	0.000000	-10.000000	-0.458333	21.366667	115.000000	1023.000000	1023.000000	2046.000000
36.799999	-0.024017	-14.193760	-5.183386	-4.371448	-2.616524	-2.022401	0.000000	-10.000000	-0.475000	21.450001	122.166664	1023.000000	1023.000000	2046.000000
36.820000	-0.022054	-13.033855	-4.693908	-4.373572	-2.219880	-1.746496	0.000000	-10.000000	-0.491667	21.616667	129.333328	1023.000000	1023.000000	2046.000000
36.840000	-0.021849	-12.912945	-4.927838	-4.172609	-2.224949	-1.587548	0.000000	-10.000000	-0.500000	21.866667	136.666672	1023.000000	1023.000000	2046.000000
36.860001	-0.020281	-11.985886	-4.372872	-4.128082	-1.941956	-1.542976	0.000000	-10.000000	-0.508333	22.216667	143.833328	1023.000000	1023.000000	2046.000000
36.880001	-0.019628	-11.600019	-4.564079	-4.036109	-1.831106	-1.168724	0.000000	-10.000000	-0.525000	22.566668	151.333328	1023.000000	1023.000000	2046.000000
36.900002	-0.018275	-10.800798	-4.172455	-4.011256	-1.462289	-1.154799	0.000000	-10.000000	-0.541667	23.016666	158.666672	1023.000000	1023.000000	2046.000000
36.919998	-0.017807	-10.523730	-4.181921	-3.870324	-1.535290	-0.936195	0.000000	-10.000000	-0.558333	23.333334	166.333328	1023.000000	1023.000000	2046.000000
36.939999	-0.017161	-10.142241	-4.064277	-3.833480	-1.217456	-1.027027	0.000000	-10.000000	-0.575000	23.683334	174.000000	1023.000000	1023.000000	2046.000000
36.959999	-0.016624	-9.825014	-3.920576	-3.757694	-1.339543	-0.807201	0.000000	-10.000000	-0.591667	24.000000	182.000000	1023.000000	1023.000000	2046.000000
36.980000	-0.016442	-9.717163	-3.889404	-3.639318	-1.195774	-0.992668	0.000000	-10.000000	-0.608333	24.283333	190.000000	1023.000000	1023.000000	2046.000000
37.000000	-0.015508	-9.165257	-3.680163	-3.546455	-1.231519	-0.707120	0.000000	-10.000000	-0.608333	24.733334	198.000000	1023.000000	1023.000000	2046.000000
37.020000	-0.015164	-8.962055	-3.582970	-3.383995	-1.097394	-0.897696	0.000000	-10.000000	-0.600000	25.100000	206.000000	1023.000000	1023.000000	2046.000000
37.040001	-0.013557	-8.012291	-3.222029	-3.231678	-1.011019	-0.547564	0.000000	-10.000000	-0.591667	25.416668	214.333328	1023.000000	1023.000000	2046.000000
37.060001	-0.012119	-7.162334	-2.953761	-2.821128	-0.660792	-0.726653	0.000000	-10.000000	-0.591667	25.633333	222.666672	1023.000000	1023.000000	2046.000000
37.080002	-0.009774	-5.776425	-2.443830	-2.504957	-0.582677	-0.244960	0.000000	-10.000000	-0.608333	25.833334	231.333328	1023.000000	1023.000000	2046.000000
37.099998	-0.008120	-4.799110	-2.279855	-2.112080	-0.164980	-0.242194	0.000000	-10.000000	-0.625000	26.083334	239.833328	1023.000000	1023.000000	2046.000000
37.119999	-0.006144	-3.631234	-1.959886	-1.821595	-0.019417	0.169664	0.000000	-10.000000	-0.641667	26.316668	248.500000	1023.000000	1023.000000	2046.000000
37.139999	-0.005129	-3.031250	-1.882985	-1.519607	0.261329	0.110013	0.000000	-10.000000	-0.650000	26.700001	257.166656	1023.000000	1023.000000	2046.000000
37.160000	-0.003853	-2.276989	-1.745126	-1.454038	0.294044	0.628130	0.000000	-10.000000	-0.650000	27.116667	266.000000	1023.000000	1023.000000	2046.000000
37.180000	-0.003998	-2.362684	-1.763895	-1.343481	0.294891	0.449800	0.000000	-10.000000	-0.658333	27.266666	275.166656	1023.000000	1023.000000	2046.000000
37.200001	-0.002716	-1.605412	-1.587777	-1.137370	0.336716	0.783019	0.000000	-10.000000	-0.675000	27.350000	284.333344	1023.000000	1023.000000	2046.000000
37.220001	-0.002218	-1.310821	-1.439767	-0.755867	0.403557	0.481257	0.000000	-10.000000	-0.700000	27.583334	293.500000	1023.000000	1023.000000	2046.000000
37.240002	-0.000549	-0.324658	-0.961761	-0.517183	0.373358	0.780928	0.000000	-10.000000	-0.708333	27.650000	302.500000	1023.000000	1023.000000	2046.000000
37.259998	-0.000496	-0.293295	-1.000108	-0.128445	0.461158	0.374099	0.000000	-10.000000	-0.725000	27.916668	311.666656	1023.000000	1023.000000	2046.000000
37.279999	-0.000288	-0.170012	-0.877003	-0.288899	0.428422	0.567468	0.000000	-10.000000	-0.716667	28.083334	321.000000	1023.000000	1023.000000	2046.000000
37.299999	-0.002448	-1.446883	-1.326288	-0.338369	0.371093	-0.153318	0.000000	-10.000000	-0.725000	28.533333	330.333344	1023.000000	1023.000000	2046.000000
37.320000	-0.004158	-2.457530	-1.538421	-0.697624	-0.008152	-0.213332	0.000000	-10.000000	-0.691667	28.516666	339.833344	1023.000000	1023.000000	2046.000000
37.340000	-0.005725	-3.383580	-1.783280	-0.924915	-0.033617	-0.641768	0.000000	-10.000000	-0.683333	28.200001	349.333344	1023.000000	1023.000000	2046.000000
37.360001	-0.006145	-3.631673	-1.885298	-1.102783	-0.180220	-0.463373	0.000000	-10.000000	-0.691667	27.983334	359.000000	1023.000000	1023.000000	2046.000000
37.380001	-0.006124	-3.619187	-1.869464	-1.037686	-0.032807	-0.679229	0.000000	-10.000000	-0.716667	28.250000	368.333344	1023.000000	1023.000000	2046.000000
37.400002	-0.005474	-3.234976	-1.690483	-0.924136	-0.207182	-0.413174	0.000000	-10.000000	-0.733333	28.816668	377.666656	1023.000000	1023.000000	2046.000000
37.419998	-0.004563	-2.696879	-1.539624	-0.773655	0.112875	-0.496475	0.000000	-10.000000	-0.725000	29.216667	387.000000	1023.000000	1023.000000	2046.000000
37.439999	-0.003977	-2.350672	-1.414836	-0.614158	-0.089817	-0.231861	0.000000	-10.000000	-0.741667	29.583334	396.666656	1023.000000	1023.000000	2046.000000
37.459999	-0.002664	-1.574528	-1.216277	-0.459819	0.306071	-0.204503	0.000000	-10.000000	-0.750000	29.733334	406.500000	1023.000000	1023.000000	2046.000000
37.480000	-0.001972	-1.165243	-1.093058	-0.174081	0.111301	-0.009405	0.000000	-10.000000	-0.758333	30.016666	416.500000	1023.000000	1023.000000	2046.000000
37.500000	0.000184	0.108535	-0.695801	-0.039654	0.616190	0.227801	0.000000	-10.000000	-0.750000	29.850000	426.500000	1023.000000	1023.000000	2046.000000
37.520000	0.000900	0.532057	-0.731596	0.268733	0.564862	0.430058	0.000000	-10.000000	-0.766667	30.083334	436.500000	1023.000000	1023.000000	2046.000000
37.540001	0.003063	1.810414	-0.235025	0.386944	0.855746	0.802749	0.000000	-10.000000	-0.766667	30.150000	446.500000	1023.000000	1023.000000	2046.000000
37.560001	0.003430	2.026915	-0.391699	0.648504	0.934614	0.835496	0.000000	-10.000000	-0.783333	30.216667	456.500000	1023.000000	1023.000000	2046.000000
37.580002	0.005229	3.090599	0.082109	0.670592	1.106205	1.231692	0.000000	-10.000000	-0.766667	30.283333	466.500000	1023.000000	1023.000000	2046.000000
37.599998	0.005893	3.482937	-0.155214	0.885064	1.528467	1.224619	0.000000	-10.000000	-0.775000	30.183334	476.500000	1023.000000	1023.000000	2046.000000
37.619999	0.007787	4.602270	0.309954	0.916534	1.623568	1.752213	0.000000	-10.000000	-0.775000	30.483334	486.500000	1023.000000	1023.000000	2046.000000
37.639999	0.008433	4.983752	0.099893	1.086963	2.115492	1.681404	0.000000	-10.000000	-0.800000	30.533333	496.833344	1023.000000	1023.000000	2046.000000
37.660000	0.009456	5.588747	0.561656	1.247904	1.871021	1.908166	0.000000	-10.000000	-0.825000	31.016666	507.166656	1023.000000	1023.000000	2046.000000
37.680000	0.009967	5.890718	0.328718	1.379705	2.388272	1.794023	0.000000	-10.000000	-0.850000	31.483334	517.500000	1023.000000	1023.000000	2046.000000
37.700001	0.010567	6.245101	0.763542	1.625892	1.976420	1.879248	0.000000	-10.000000	-0.858333	31.950001	527.833313	1023.000000	1023.000000	2046.000000
37.720001	0.011978	7.078818	0.838771	1.799330	2.562521	1.878196	0.000000	-10.000000	-0.858333	32.250000	538.333313	1023.000000	1023.000000	2046.000000
37.740002	0.013098	7.740675	1.401640	2.016123	2.228125	2.094788	0.000000	-10.000000	-0.841667	32.216667	549.166687	1023.000000	1023.000000	2046.000000
37.759998	0.015221	8.995599	1.650601	2.376047	2.917426	2.051525	0.000000	-10.000000	-0.833333	32.333332	559.833313	1023.000000	1023.000000	2046.000000
37.779999	0.016875	9.972835	2.079264	2.885260	2.776001	2.232310	0.000000	-10.000000	-0.841667	32.099998	570.666687	1023.000000	1023.000000	2046.000000
37.799999	0.019692	11.637708	2.447799	3.178890	3.488131	2.522887	0.000000	-10.000000	-0.850000	32.049999	581.500000	1023.000000	1023.000000	2046.000000
37.820000	0.020693	12.229553	2.657361	3.626295	3.282493	2.663405	0.000000	-10.000000	-0.841667	31.850000	592.166687	1023.000000	1023.000000	2046.000000
37.840000	0.023256	13.744151	3.058126	3.772108	3.831524	3.082393	0.000000	-10.000000	-0.808333	31.566666	602.833313	1023.000000	1023.000000	2046.000000
37.860001	0.023379	13.816970	2.897116	4.007532	3.758860	3.153463	0.000000	-10.000000	-0.783333	31.133333	613.333313	1023.000000	1023.000000	2046.000000
37.880001	0.024618	14.549001	3.176839	3.937017	3.970234	3.464911	0.000000	-10.000000	-0.758333	30.350000	624.000000	1023.000000	1023.000000	2046.000000
37.900002	0.024252	14.333167	3.048748	4.298842	3.769806	3.215771	0.000000	-10.000000	-0.741667	29.866667	634.333313	1023.000000	1023.000000	2046.000000
37.919998	0.026143	15.450462	3.568910	4.422076	3.998172	3.461305	0.000000	-10.000000	-0.725000	29.650002	644.333313	1023.000000	1023.000000	2046.000000
37.939999	0.026305	15.546256	3.571496	4.867463	3.886999	3.220299	0.000000	-10.000000	-0.716667	29.433334	654.000000	1023.000000	1023.000000	2046.000000
37.959999	0.027913	16.496429	4.107150	4.916511	4.023692	3.449078	0.000000	-10.000000	-0.700000	29.366667	663.666687	1023.000000	1023.000000	2046.000000
37.980000	0.026749	15.808913	3.705454	4.987093	4.046037	3.070329	0.000000	-10.000000	-0.683333	28.716667	673.500000	1023.000000	1023.000000	2046.000000
38.000000	0.025657	15.163449	3.824594	4.646250	3.721402	2.971203	0.000000	-10.000000	-0.658333	28.233334	683.333313	1023.000000	1023.000000	2046.000000
38.020000	0.023206	13.715026	3.095702	4.460478	3.778999	2.379847	0.000000	-10.000000	-0.641667	27.433334	693.000000	1023.000000	1023.000000	2046.000000
38.040001	0.022100	13.061242	3.227925	4.158825	3.273217	2.401276	0.000000	-10.000000	-0.608333	26.700001	702.333313	1023.000000	1023.000000	2046.000000
38.060001	0.021834	12.903738	3.050674	4.097629	3.586062	2.169372	0.000000	-10.000000	-0.600000	25.950001	711.333313	1023.000000	1023.000000	2046.000000
38.080002	0.021326	12.603584	3.038310	4.198587	3.276185	2.090501	0.000000	-10.000000	-0.600000	25.700001	720.166687	1023.000000	1023.000000	2046.000000
38.099998	0.022719	13.426783	3.428924	4.182014	3.477962	2.337882	0.000000	-10.000000	-0.625000	26.133333	728.666687	1023.000000	1023.000000	2046.000000
38.119999	0.022569	13.338250	3.196984	4.423910	3.475608	2.241749	0.000000	-10.000000	-0.650000	26.816668	737.333313	1023.000000	1023.000000	2046.000000
38.139999	0.024263	14.339320	3.757553	4.450649	3.533932	2.597188	0.000000	-10.000000	-0.658333	27.033333	746.166687	1023.000000	1023.000000	2046.000000
38.160000	0.024495	14.476297	3.540834	4.696894	3.679784	2.558786	0.000000	-10.000000	-0.666667	27.116667	755.166687	1023.000000	1023.000000	2046.000000
38.180000	0.026216	15.493909	4.180822	4.829917	3.592363	2.890806	0.000000	-10.000000	-0.658333	26.616667	764.333313	1023.000000	1023.000000	2046.000000
38.200001	0.027718	16.381254	4.098125	5.140168	4.229237	2.913725	0.000000	-10.000000	-0.650000	26.566668	773.166687	1023.000000	1023.000000	2046.000000
38.220001	0.028529	16.860468	4.442893	5.414474	3.935512	3.067590	0.000000	-10.000000	-0.616667	25.916666	782.166687	1023.000000	1023.000000	2046.000000
38.240002	0.030507	18.029846	4.647260	5.488045	4.449954	3.444587	0.000000	-10.000000	-0.591667	25.616667	790.833313	1023.000000	1023.000000	2046.000000
38.259998	0.030776	18.188334	4.492382	5.669027	4.500509	3.526416	0.000000	-10.000000	-0.558333	24.983334	799.500000	1023.000000	1023.000000	2046.000000
38.279999	0.032394	19.145100	5.077696	5.648991	4.500311	3.918101	0.000000	-10.000000	-0.541667	24.500000	807.833313	1023.000000	1023.000000	2046.000000
38.299999	0.032756	19.359013	4.609828	5.752755	5.031385	3.965044	0.000000	-10.000000	-0.533333	23.916668	816.000000	1023.000000	1023.000000	2046.000000
38.320000	0.033885	20.025883	5.181969	5.671521	4.769889	4.402503	0.000000	-10.000000	-0.541667	23.550001	824.000000	1023.000000	1023.000000	2046.000000
38.340000	0.034422	20.343233	4.788696	5.835750	5.433525	4.285262	0.000000	-10.000000	-0.550000	23.400000	832.000000	1023.000000	1023.000000	2046.000000
38.360001	0.034497	20.387444	5.144972	5.831541	4.993610	4.417320	0.000000	-10.000000	-0.550000	23.833334	840.000000	1023.000000	1023.000000	2046.000000
38.380001	0.035368	20.902771	5.042443	5.981460	5.594619	4.284250	0.000000	-10.000000	-0.533333	24.050001	848.000000	1023.000000	1023.000000	2046.000000
38.400002	0.035556	21.013493	5.238938	6.195045	5.358589	4.220921	0.000000	-10.000000	-0.533333	24.033335	856.000000	1023.000000	1023.000000	2046.000000
38.419998	0.037493	22.158398	5.824294	6.349247	5.532790	4.452067	0.000000	-10.000000	-0.516667	23.650000	864.000000	1023.000000	1023.000000	2046.000000
38.439999	0.038411	22.700636	5.761549	6.671996	5.760777	4.506314	0.000000	-10.000000	-0.508333	23.350000	872.000000	1023.000000	1023.000000	2046.000000
38.459999	0.040503	23.937336	6.501552	6.904884	5.711770	4.819129	0.000000	-10.000000	-0.491667	23.066668	879.833313	1023.000000	1023.000000	2046.000000
38.480000	0.041849	24.732790	6.243044	7.207565	6.327407	4.954774	0.000000	-10.000000	-0.483333	22.650000	887.500000	1023.000000	1023.000000	2046.000000
38.500000	0.043053	25.444244	6.854075	7.376337	5.994858	5.218975	0.000000	-10.000000	-0.475000	21.983334	895.166687	1023.000000	1023.000000	2046.000000
38.520000	0.044150	26.092762	6.550300	7.584484	6.716381	5.241597	0.000000	-10.000000	-0.458333	21.616667	902.666687	1023.000000	1023.000000	2046.000000
38.540001	0.044175	26.107550	6.781287	7.596389	6.353380	5.376494	0.000000	-10.000000	-0.441667	21.366667	910.000000	1023.000000	1023.000000	2046.000000
38.560001	0.045128	26.670519	6.965702	7.773419	6.555139	5.376259	0.000000	-10.000000	-0.441667	21.383333	917.000000	1023.000000	1023.000000	2046.000000
38.580002	0.045199	26.712698	6.736620	7.888279	6.680407	5.407392	0.000000	-10.000000	-0.433333	20.983334	924.166687	1023.000000	1023.000000	2046.000000
38.599998	0.046516	27.490910	7.457645	8.080877	6.388534	5.563853	0.000000	-10.000000	-0.441667	20.816668	931.333313	1023.000000	1023.000000	2046.000000
38.619999	0.047121	27.848637	7.244932	8.386029	6.831473	5.386202	0.000000	-10.000000	-0.441667	20.683334	938.333313	1023.000000	1023.000000	2046.000000
38.639999	0.047224	27.909628	7.617759	8.375067	6.474969	5.441833	0.000000	-10.000000	-0.441667	20.683334	945.166687	1023.000000	1023.000000	2046.000000
38.660000	0.046375	27.407629	7.343449	8.235738	6.704837	5.123605	0.000000	-10.000000	-0.441667	20.166668	952.000000	1023.000000	1023.000000	2046.000000
38.680000	0.043777	25.871984	6.854458	8.072667	6.325830	4.619030	0.000000	-10.000000	-0.408333	19.450001	958.833313	1023.000000	1023.000000	2046.000000
38.700001	0.042459	25.093246	6.879863	7.630007	6.019557	4.563818	0.000000	-10.000000	-0.400000	18.650000	965.500000	1023.000000	1023.000000	2046.000000
38.720001	0.041042	24.255943	6.302684	7.458970	6.139040	4.355249	0.000000	-10.000000	-0.391667	18.116667	972.000000	1023.000000	1023.000000	2046.000000
38.740002	0.040894	24.168440	6.741274	7.314757	5.662092	4.450316	0.000000	-10.000000	-0.425000	18.116667	978.166687	1023.000000	1023.000000	2046.000000
38.759998	0.041632	24.604513	6.445590	7.455848	6.251247	4.451828	0.000000	-10.000000	-0.433333	18.400000	984.333313	1023.000000	1023.000000	2046.000000
38.779999	0.041544	24.552277	6.650421	7.636334	5.906384	4.359138	0.000000	-10.000000	-0.425000	19.000000	990.333313	1023.000000	1023.000000	2046.000000
38.799999	0.042557	25.151281	6.898637	7.592993	6.012770	4.646882	0.000000	-10.000000	-0.408333	18.966667	996.500000	1023.000000	1023.000000	2046.000000
38.820000	0.042705	25.238585	6.628422	7.857099	6.240285	4.512779	0.000000	-10.000000	-0.400000	18.733334	1002.833313	1023.000000	1023.000000	2046.000000
38.840000	0.043803	25.887335	7.318260	7.752042	5.844101	4.972931	0.000000	-10.000000	-0.375000	17.783335	1009.166687	1023.000000	1023.000000	2046.000000
38.860001	0.044695	26.414711	6.897261	8.063718	6.550687	4.903045	0.000000	-10.000000	-0.333333	16.666668	1015.500000	1023.000000	1023.000000	2046.000000
38.880001	0.045571	26.932661	7.607396	8.133889	6.044161	5.147216	0.000000	-10.000000	-0.283333	15.216667	1021.166687	1023.000000	1023.000000	2046.000000
38.900002	0.047049	27.805733	7.305364	8.261226	6.785095	5.454048	0.000000	-10.000000	-0.241667	13.683333	1026.333374	1023.000000	1023.000000	2046.000000
38.919998	0.047504	28.074915	7.589213	8.390601	6.585624	5.509476	0.000000	-10.000000	-0.208333	12.150001	1031.166626	1023.000000	1023.000000	2046.000000
38.939999	0.048614	28.730860	7.643861	8.293854	6.963340	5.829804	0.000000	-10.000000	-0.183333	10.533334	1035.500000	1023.000000	1023.000000	2046.000000
38.959999	0.048318	28.555843	7.351439	8.382343	7.134857	5.687204	0.000000	-10.000000	-0.166667	8.433333	1039.333374	1023.000000	1023.000000	2046.000000
38.980000	0.048562	28.700405	7.777624	8.019331	6.796918	6.106531	0.000000	-10.000000	-0.150000	5.916667	1042.500000	1023.000000	1023.000000	2046.000000
39.000000	0.047909	28.314331	6.960926	8.082813	7.429685	5.840907	0.000000	-10.000000	-0.133333	2.966667	1044.833374	1023.000000	1023.000000	2046.000000
39.020000	0.047434	28.033773	7.471506	7.738306	6.745373	6.078590	0.000000	-10.000000	-0.116667	0.350000	1046.333374	1023.000000	1023.000000	2046.000000
39.040001	0.047072	27.819763	6.828447	7.883279	7.348794	5.759243	0.000000	-10.000000	-0.116667	-1.983333	1046.833374	1023.000000	1023.000000	2046.000000
39.060001	0.046991	27.771725	7.340097	7.780314	6.829091	5.822223	0.000000	-10.000000	-0.108333	-4.083333	1047.000000	1023.000000	1023.000000	2046.000000
39.080002	0.047904	28.311121	7.329005	7.945526	7.241312	5.795279	0.000000	-10.000000	-0.100000	-5.983334	1047.000000	1023.000000	1023.000000	2046.000000
39.099998	0.048290	28.539568	7.492108	8.111662	7.179927	5.755871	0.000000	-10.000000	-0.083333	-7.700000	1047.000000	1023.000000	1023.000000	2046.000000
39.119999	0.049428	29.212219	7.796171	8.185951	7.263952	5.966145	0.000000	-10.000000	-0.075000	-8.783334	1047.000000	1023.000000	1023.000000	2046.000000
39.139999	0.049515	29.263266	7.441446	8.408913	7.554554	5.858353	0.000000	-10.000000	-0.066667	-9.533334	1047.000000	1023.000000	1023.000000	2046.000000
39.160000	0.049998	29.548607	8.001154	8.216751	7.099743	6.230959	0.000000	-10.000000	-0.041667	-10.083333	1047.000000	1023.000000	1023.000000	2046.000000
39.180000	0.049443	29.220791	7.302289	8.311418	7.597137	6.009947	0.000000	-10.000000	-0.016667	-10.766666	1043.500000	1023.000000	1023.000000	2046.000000
39.200001	0.048786	28.832228	7.797168	7.916235	6.877876	6.240949	0.000000	-10.000000	0.000000	-11.466667	1035.500000	1023.000000	1023.000000	2046.000000
39.220001	0.048343	28.570908	7.149980	8.031141	7.435983	5.953804	0.000000	-10.000000	0.000000	-11.966667	1026.166626	1023.000000	1023.000000	2046.000000
39.240002	0.048207	28.490480	7.449498	8.055281	7.088853	5.896850	0.000000	-10.000000	0.000000	-12.233334	1019.000000	1023.000000	1023.000000	2046.000000
39.259998	0.048436	28.625488	7.507562	8.098009	7.100664	5.919252	0.000000	-10.000000	0.000000	-12.500000	1015.000000	1023.000000	1023.000000	2046.000000
39.279999	0.048248	28.514736	7.236577	8.262137	7.303424	5.712597	0.000000	-10.000000	0.000000	-12.833334	1011.000000	1023.000000	1023.000000	2046.000000
39.299999	0.047604	28.134148	7.767632	7.997631	6.598029	5.770856	0.000000	-10.000000	0.000000	-13.433333	1006.666687	1023.000000	1023.000000	2046.000000
39.320000	0.045937	27.149050	6.855987	7.851912	7.076871	5.364279	0.000000	-10.000000	0.000000	-14.233334	1002.166687	1023.000000	1023.000000	2046.000000
39.340000	0.043237	25.552824	6.998836	7.337640	6.224182	4.992166	0.000000	-10.000000	0.000000	-15.300000	997.333313	1023.000000	1023.000000	2046.000000
39.360001	0.040746	24.081003	6.258150	6.827784	6.297141	4.697928	0.000000	-10.000000	0.000000	-16.200001	992.333313	1023.000000	1023.000000	2046.000000
39.380001	0.038349	22.664106	5.801281	6.517354	6.071643	4.273829	0.000000	-10.000000	0.016667	-16.799999	987.000000	1023.000000	1023.000000	2046.000000
39.400002	0.037061	21.903065	5.916372	6.163538	5.548137	4.275017	0.000000	-10.000000	0.016667	-16.900000	981.333313	1023.000000	1023.000000	2046.000000
39.419998	0.035950	21.246336	5.209371	6.181386	5.879169	3.976411	0.000000	-10.000000	0.016667	-16.883333	975.666687	1023.000000	1023.000000	2046.000000
39.439999	0.035266	20.842239	5.707736	5.875720	5.126771	4.132013	0.000000	-10.000000	0.016667	-16.800001	970.000000	1023.000000	1023.000000	2046.000000
39.459999	0.034809	20.572163	4.945601	5.970558	5.683469	3.972533	0.000000	-10.000000	0.016667	-16.933334	964.333313	1023.000000	1023.000000	2046.000000
39.480000	0.034415	20.339203	5.570433	5.674192	4.908444	4.186133	0.000000	-10.000000	0.033333	-17.166668	958.666687	1023.000000	1023.000000	2046.000000
39.500000	0.034027	20.110004	4.836068	5.790154	5.481948	4.001835	0.000000	-10.000000	0.050000	-17.583334	953.000000	1023.000000	1023.000000	2046.000000
39.520000	0.034068	20.134319	5.439622	5.594774	4.918205	4.181718	0.000000	-10.000000	0.091667	-18.216667	947.333313	1023.000000	1023.000000	2046.000000
39.540001	0.034225	20.226923	4.964454	5.649508	5.395097	4.217864	0.000000	-10.000000	0.116667	-18.966667	941.166687	1023.000000	1023.000000	2046.000000
39.560001	0.034336	20.292433	5.144089	5.525476	5.255265	4.367604	0.000000	-10.000000	0.133333	-19.800001	934.666687	1023.000000	1023.000000	2046.000000
39.580002	0.034313	20.278843	4.956718	5.317962	5.373015	4.631147	0.000000	-10.000000	0.141667	-20.650002	927.833313	1023.000000	1023.000000	2046.000000
39.599998	0.034058	20.128563	4.782333	5.373964	5.523339	4.448927	0.000000	-10.000000	0.166667	-21.333334	921.000000	1023.000000	1023.000000	2046.000000
39.619999	0.033846	20.003172	4.872856	4.889319	5.349419	4.891578	0.000000	-10.000000	0.200000	-21.766666	914.000000	1023.000000	1023.000000	2046.000000
39.639999	0.033349	19.709166	4.397926	4.904425	5.746444	4.660371	0.000000	-10.000000	0.225000	-22.166666	906.833313	1023.000000	1023.000000	2046.000000
39.660000	0.032483	19.197357	4.599963	4.462557	5.287212	4.847626	0.000000	-10.000000	0.233333	-22.500000	899.500000	1023.000000	1023.000000	2046.000000
39.680000	0.031191	18.434174	3.770350	4.546174	5.740821	4.376828	0.000000	-10.000000	0.216667	-22.766666	891.833313	1023.000000	1023.000000	2046.000000
39.700001	0.030367	17.946796	4.342604	4.080995	4.924008	4.599189	0.000000	-10.000000	0.208333	-22.650000	884.333313	1023.000000	1023.000000	2046.000000
39.720001	0.029780	17.599709	3.576190	4.262501	5.543340	4.217677	0.000000	-10.000000	0.216667	-22.700001	876.666687	1023.000000	1023.000000	2046.000000
39.740002	0.029665	17.531742	4.382321	4.023810	4.761261	4.364349	0.000000	-10.000000	0.225000	-22.799999	869.166687	1023.000000	1023.000000	2046.000000
39.759998	0.029888	17.663710	3.765960	4.336958	5.509052	4.051741	0.000000	-10.000000	0.233333	-23.016666	861.500000	1023.000000	1023.000000	2046.000000
39.779999	0.030489	18.019094	4.640768	4.156151	4.811783	4.410393	0.000000	-10.000000	0.241667	-23.283335	853.833313	1023.000000	1023.000000	2046.000000
39.799999	0.030859	18.237392	3.876528	4.514804	5.634120	4.211940	0.000000	-10.000000	0.250000	-23.583334	846.000000	1023.000000	1023.000000	2046.000000
39.820000	0.030860	18.238365	4.550760	4.318639	4.914361	4.454606	0.000000	-10.000000	0.258333	-23.933334	838.000000	1023.000000	1023.000000	2046.000000
39.840000	0.030449	17.995516	3.773772	4.471628	5.450017	4.300099	0.000000	-10.000000	0.258333	-24.083334	830.000000	1023.000000	1023.000000	2046.000000
39.860001	0.029803	17.613361	4.232127	4.072751	4.792336	4.516149	0.000000	-10.000000	0.266667	-24.300001	822.000000	1023.000000	1023.000000	2046.000000
39.880001	0.028144	16.633310	3.311981	3.921125	5.069471	4.330732	0.000000	-10.000000	0.266667	-24.533335	814.000000	1023.000000	1023.000000	2046.000000
39.900002	0.028222	16.678955	3.736993	3.708567	4.749187	4.484208	0.000000	-10.000000	0.275000	-24.650002	805.833313	1023.000000	1023.000000	2046.000000
39.919998	0.027154	16.047756	3.443851	3.876997	4.603884	4.123024	0.000000	-10.000000	0.275000	-24.683334	797.500000	1023.000000	1023.000000	2046.000000
39.939999	0.027763	16.407780	3.587081	3.875343	4.753232	4.192124	0.000000	-10.000000	0.283333	-24.600000	789.166687	1023.000000	1023.000000	2046.000000
39.959999	0.026812	15.845661	3.614499	3.901325	4.371091	3.958746	0.000000	-10.000000	0.266667	-24.566668	781.000000	1023.000000	1023.000000	2046.000000
39.980000	0.026535	15.682267	3.286224	3.756575	4.745162	3.894307	0.000000	-10.000000	0.266667	-24.650000	773.000000	1023.000000	1023.000000	2046.000000
40.000000	0.023911	14.131506	3.286162	3.476466	4.001977	3.366901	0.000000	-10.000000	0.275000	-24.783333	764.666687	1023.000000	1023.000000	2046.000000
40.020000	0.021667	12.805081	2.489493	3.034135	4.253428	3.028025	0.000000	-10.000000	0.291667	-24.950001	756.333313	1023.000000	1023.000000	2046.000000
40.040001	0.018520	10.945251	2.429273	2.444420	3.364519	2.707038	0.000000	-10.000000	0.300000	-25.100000	748.000000	1023.000000	1023.000000	2046.000000
40.060001	0.016813	9.936748	1.671445	2.204483	3.643552	2.417267	0.000000	-10.000000	0.300000	-25.216667	739.666687	1023.000000	1023.000000	2046.000000
40.080002	0.015311	9.048575	1.974300	1.855041	2.899951	2.319283	0.000000	-10.000000	0.300000	-25.433334	731.333313	1023.000000	1023.000000	2046.000000
40.099998	0.014628	8.645063	1.270450	1.858614	3.362833	2.153167	0.000000	-10.000000	0.300000	-25.583334	722.666687	1023.000000	1023.000000	2046.000000
40.119999	0.013806	8.159408	1.685693	1.595649	2.681448	2.196618	0.000000	-10.000000	0.316667	-25.750000	714.166687	1023.000000	1023.000000	2046.000000
40.139999	0.013016	7.692403	0.978917	1.663914	3.049608	1.999964	0.000000	-10.000000	0.358333	-25.866667	705.500000	1023.000000	1023.000000	2046.000000
40.160000	0.012543	7.412953	1.443907	1.386801	2.447037	2.135209	0.000000	-10.000000	0.391667	-25.883333	697.000000	1023.000000	1023.000000	2046.000000
40.180000	0.012004	7.094427	0.835150	1.496046	2.799316	1.963915	0.000000	-10.000000	0.391667	-26.000000	688.500000	1023.000000	1023.000000	2046.000000
40.200001	0.012207	7.214277	1.361886	1.257367	2.411595	2.183429	0.000000	-10.000000	0.383333	-26.100000	679.833313	1023.000000	1023.000000	2046.000000
40.220001	0.011356	6.711643	0.887922	1.340405	2.515239	1.968076	0.000000	-10.000000	0.383333	-26.350000	671.000000	1023.000000	1023.000000	2046.000000
40.240002	0.012372	7.312006	1.096054	1.012073	2.729709	2.474171	0.000000	-10.000000	0.391667	-26.500000	662.166687	1023.000000	1023.000000	2046.000000
40.259998	0.011456	6.770214	0.843906	1.072259	2.554718	2.299331	0.000000	-10.000000	0.383333	-26.716667	653.333313	1023.000000	1023.000000	2046.000000
40.279999	0.012460	7.364086	0.884797	0.820071	2.975969	2.683249	0.000000	-10.000000	0.383333	-26.950001	644.500000	1023.000000	1023.000000	2046.000000
40.299999	0.011553	6.827966	0.881296	0.744227	2.627817	2.574626	0.000000	-10.000000	0.391667	-27.066668	635.500000	1023.000000	1023.000000	2046.000000
40.320000	0.011466	6.776201	0.372326	0.700987	3.137122	2.565767	0.000000	-10.000000	0.391667	-27.300001	626.500000	1023.000000	1023.000000	2046.000000
40.340000	0.010674	6.308532	0.593222	0.224006	2.736966	2.754339	0.000000	-10.000000	0.383333	-27.333334	617.333313	1023.000000	1023.000000	2046.000000
40.360001	0.009172	5.420859	-0.061877	0.256213	2.872338	2.354185	0.000000	-10.000000	0.383333	-27.383333	608.166687	1023.000000	1023.000000	2046.000000
40.380001	0.009009	5.324531	0.260415	-0.155521	2.637610	2.582027	0.000000	-10.000000	0.383333	-27.266666	599.000000	1023.000000	1023.000000	2046.000000
40.400002	0.007511	4.439245	-0.196770	0.004410	2.541778	2.089827	0.000000	-10.000000	0.391667	-27.200001	590.000000	1023.000000	1023.000000	2046.000000
40.419998	0.008043	4.753578	0.115161	-0.422908	2.573040	2.488284	0.000000	-10.000000	0.391667	-27.233334	580.833313	1023.000000	1023.000000	2046.000000
40.439999	0.006682	3.948887	0.020587	-0.170206	2.204083	1.894422	0.000000	-10.000000	0.400000	-27.266666	571.666687	1023.000000	1023.000000	2046.000000
40.459999	0.007992	4.723411	0.163009	-0.323013	2.627270	2.256145	0.000000	-10.000000	0.391667	-27.433334	562.500000	1023.000000	1023.000000	2046.000000
40.480000	0.008036	4.749372	0.368923	-0.084258	2.376385	2.088322	0.000000	-10.000000	0.400000	-27.583334	553.500000	1023.000000	1023.000000	2046.000000
40.500000	0.008859	5.235899	0.204786	0.138203	2.781728	2.111182	0.000000	-10.000000	0.408333	-27.816668	544.333313	1023.000000	1023.000000	2046.000000
40.520000	0.009069	5.359902	0.502537	0.039043	2.505893	2.312429	0.000000	-10.000000	0.433333	-27.950001	535.000000	1023.000000	1023.000000	2046.000000
40.540001	0.008462	5.000921	0.088049	0.285210	2.616373	2.011289	0.000000	-10.000000	0.425000	-28.116667	525.666687	1023.000000	1023.000000	2046.000000
40.560001	0.008324	4.919528	0.201393	-0.267632	2.457667	2.528100	0.000000	-10.000000	0.433333	-28.116667	516.333313	1023.000000	1023.000000	2046.000000
40.580002	0.006023	3.559744	-0.450769	-0.141433	2.241043	1.910903	0.000000	-10.000000	0.433333	-28.183334	507.000000	1023.000000	1023.000000	2046.000000
40.599998	0.006498	3.840253	-0.196586	-0.625719	2.209578	2.452981	0.000000	-10.000000	0.450000	-28.333334	497.500000	1023.000000	1023.000000	2046.000000
40.619999	0.004613	2.726176	-0.524409	-0.325539	1.786379	1.789744	0.000000	-10.000000	0.433333	-28.450001	488.000000	1023.000000	1023.000000	2046.000000
40.639999	0.005535	3.270953	-0.308939	-0.602022	1.989751	2.192163	0.000000	-10.000000	0.425000	-28.533335	478.500000	1023.000000	1023.000000	2046.000000
40.660000	0.004211	2.488492	-0.401236	-0.335483	1.601403	1.623808	0.000000	-10.000000	0.425000	-28.300001	469.000000	1023.000000	1023.000000	2046.000000
40.680000	0.004289	2.534778	-0.457641	-0.446385	1.792999	1.645806	0.000000	-10.000000	0.441667	-28.283333	459.500000	1023.000000	1023.000000	2046.000000
40.700001	0.002433	1.438030	-0.482336	-0.572497	1.337143	1.155719	0.000000	-10.000000	0.433333	-28.166666	450.000000	1023.000000	1023.000000	2046.000000
40.720001	0.000261	0.154086	-1.103649	-0.737026	1.369596	0.625165	0.000000	-10.000000	0.416667	-28.183334	440.666656	1023.000000	1023.000000	2046.000000
40.740002	-0.001743	-1.029974	-1.162214	-1.501597	0.946714	0.687123	0.000000	-10.000000	0.400000	-27.933334	431.333344	1023.000000	1023.000000	2046.000000
40.759998	-0.005113	-3.021832	-2.016687	-1.587870	0.655321	-0.072596	0.000000	-10.000000	0.391667	-27.733334	422.000000	1023.000000	1023.000000	2046.000000
40.779999	-0.005716	-3.378161	-1.916723	-2.294392	0.516440	0.316513	0.000000	-10.000000	0.391667	-27.666666	412.666656	1023.000000	1023.000000	2046.000000
40.799999	-0.008093	-4.782754	-2.308810	-2.174806	0.075435	-0.374573	0.000000	-10.000000	0.400000	-27.666666	403.500000	1023.000000	1023.000000	2046.000000
40.820000	-0.008243	-4.871894	-2.510025	-2.315675	0.245454	-0.291647	0.000000	-10.000000	0.408333	-27.700001	394.333344	1023.000000	1023.000000	2046.000000
40.840000	-0.008706	-5.145030	-2.526489	-2.602248	0.084140	-0.100433	0.000000	-10.000000	0.416667	-27.633333	385.000000	1023.000000	1023.000000	2046.000000
40.860001	-0.010347	-6.115208	-2.924448	-2.264310	-0.246803	-0.679648	0.000000	-10.000000	0.408333	-27.683334	375.666656	1023.000000	1023.000000	2046.000000
40.880001	-0.009718	-5.743248	-2.725878	-2.758711	-0.141754	-0.116905	0.000000	-10.000000	0.400000	-27.483334	366.500000	1023.000000	1023.000000	2046.000000
40.900002	-0.010684	-6.314389	-2.844450	-2.610980	-0.386172	-0.472787	0.000000	-10.000000	0.391667	-27.200001	357.333344	1023.000000	1023.000000	2046.000000
40.919998	-0.010840	-6.406416	-3.013218	-2.565061	-0.281537	-0.546600	0.000000	-10.000000	0.391667	-26.850000	348.333344	1023.000000	1023.000000	2046.000000
40.939999	-0.010239	-6.051145	-2.881852	-3.147135	-0.178059	0.155901	0.000000	-10.000000	0.400000	-26.733334	339.333344	1023.000000	1023.000000	2046.000000
40.959999	-0.011407	-6.741359	-3.272544	-2.826369	-0.270667	-0.371779	0.000000	-10.000000	0.400000	-26.783333	330.500000	1023.000000	1023.000000	2046.000000
40.980000	-0.010215	-6.036992	-2.950135	-3.254226	-0.072252	0.239622	0.000000	-10.000000	0.400000	-26.783333	321.500000	1023.000000	1023.000000	2046.000000
41.000000	-0.010849	-6.412002	-3.179122	-3.187773	-0.059880	0.014774	0.000000	-10.000000	0.391667	-26.583334	312.500000	1023.000000	1023.000000	2046.000000
41.020000	-0.010917	-6.452194	-3.245962	-3.190568	-0.010418	-0.005246	0.000000	-10.000000	0.383333	-26.299999	303.666656	1023.000000	1023.000000	2046.000000
41.040001	-0.010951	-6.471970	-3.241332	-3.743549	0.031833	0.481079	0.000000	-10.000000	0.366667	-26.033333	292.000000	1023.000000	1023.000000	2046.000000
41.060001	-0.012979	-7.670336	-3.624256	-3.463654	-0.341431	-0.240995	0.000000	-10.000000	0.358333	-25.966667	283.333344	1023.000000	1023.000000	2046.000000
41.080002	-0.012804	-7.566956	-3.660945	-3.904377	-0.098299	0.096666	0.000000	-10.000000	0.333333	-25.716667	274.666656	1023.000000	1023.000000	2046.000000
41.099998	-0.013536	-7.999577	-3.790090	-4.110884	-0.184874	0.086272	0.000000	-10.000000	0.325000	-25.483334	269.000000	1023.000000	1023.000000	2046.000000
41.119999	-0.014483	-8.559557	-3.927166	-3.823169	-0.361902	-0.447319	0.000000	-10.000000	0.308333	-25.033333	260.500000	1023.000000	1023.000000	2046.000000
41.139999	-0.014121	-8.345660	-3.775174	-4.392628	-0.315737	0.137878	0.000000	-10.000000	0.308333	-24.783333	252.166672	1023.000000	1023.000000	2046.000000
41.160000	-0.016137	-9.537149	-4.071008	-3.995593	-0.784434	-0.686116	0.000000	-10.000000	0.291667	-24.383333	244.000000	1023.000000	1023.000000	2046.000000
41.180000	-0.015427	-9.117595	-3.806517	-4.449913	-0.691051	-0.170114	0.000000	-10.000000	0.275000	-24.166668	236.000000	1023.000000	1023.000000	2046.000000
41.200001	-0.015434	-9.121224	-3.806062	-4.352426	-0.699424	-0.263313	0.000000	-10.000000	0.258333	-24.050001	228.000000	1023.000000	1023.000000	2046.000000
41.220001	-0.015018	-8.875674	-3.728172	-3.826189	-0.669961	-0.651352	0.000000	-10.000000	0.250000	-23.933334	220.000000	1023.000000	1023.000000	2046.000000
41.240002	-0.013144	-7.768380	-3.351649	-4.111498	-0.415252	0.110019	0.000000	-10.000000	0.250000	-23.666666	212.000000	1023.000000	1023.000000	2046.000000
41.259998	-0.013671	-8.079474	-3.571067	-3.471132	-0.589803	-0.447472	0.000000	-10.000000	0.250000	-23.166666	204.000000	1023.000000	1023.000000	2046.000000
41.279999	-0.012202	-7.211256	-3.263571	-3.641004	-0.375607	0.068925	0.000000	-10.000000	0.233333	-22.616667	196.000000	1023.000000	1023.000000	2046.000000
41.299999	-0.012315	-7.278125	-3.397984	-3.664627	-0.414400	0.198885	0.000000	-10.000000	0.233333	-22.233334	188.333328	1023.000000	1023.000000	2046.000000
41.320000	-0.013605	-8.040319	-3.716022	-3.453872	-0.627539	-0.242886	0.000000	-10.000000	0.225000	-21.983334	180.833328	1023.000000	1023.000000	2046.000000
41.340000	-0.013493	-7.974590	-3.627208	-4.033635	-0.670862	0.357115	0.000000	-10.000000	0.225000	-21.716667	173.666672	1023.000000	1023.000000	2046.000000
41.360001	-0.015374	-9.085828	-4.069772	-3.654826	-0.984343	-0.376886	0.000000	-10.000000	0.200000	-21.350000	166.333328	1023.000000	1023.000000	2046.000000
41.380001	-0.014955	-8.838202	-3.689979	-3.888247	-1.159794	-0.100181	0.000000	-10.000000	0.175000	-20.783333	159.333328	1023.000000	1023.000000	2046.000000
41.400002	-0.016089	-9.508601	-3.978284	-3.662414	-1.330534	-0.537369	0.000000	-10.000000	0.158333	-20.350000	152.333328	1023.000000	1023.000000	2046.000000
41.419998	-0.016239	-9.597503	-3.804437	-3.590398	-1.464292	-0.738376	0.000000	-10.000000	0.141667	-20.033335	145.500000	1023.000000	1023.000000	2046.000000
41.439999	-0.016812	-9.935831	-3.918445	-3.812701	-1.451450	-0.753236	0.000000	-10.000000	0.141667	-19.866667	138.666672	1023.000000	1023.000000	2046.000000
41.459999	-0.019115	-11.296799	-4.313887	-3.570942	-1.742433	-1.669537	0.000000	-10.000000	0.125000	-19.366667	132.000000	1023.000000	1023.000000	2046.000000
41.480000	-0.020215	-11.947134	-4.255103	-4.386124	-1.953264	-1.352643	0.000000	-10.000000	0.108333	-18.466667	125.666664	1023.000000	1023.000000	2046.000000
41.500000	-0.023248	-13.739623	-5.046842	-4.517231	-2.165403	-2.010148	0.000000	-10.000000	0.075000	-17.533333	119.500000	1023.000000	1023.000000	2046.000000
41.520000	-0.024789	-14.650163	-5.087288	-4.846407	-2.504573	-2.211894	0.000000	-10.000000	0.075000	-16.833334	113.666664	1023.000000	1023.000000	2046.000000
41.540001	-0.025700	-15.188557	-5.506409	-5.254976	-2.392887	-2.034284	0.000000	-10.000000	0.091667	-16.466667	108.000000	1023.000000	1023.000000	2046.000000
41.560001	-0.027143	-16.041443	-5.619329	-5.035904	-2.763122	-2.623088	0.000000	-10.000000	0.075000	-16.250000	102.500000	1023.000000	1023.000000	2046.000000
41.580002	-0.027121	-16.028494	-5.690979	-5.445491	-2.727660	-2.164364	0.000000	-10.000000	0.041667	-16.016666	97.000000	1023.000000	1023.000000	2046.000000
41.599998	-0.028490	-16.837791	-5.999572	-4.997253	-2.978695	-2.862272	0.000000	-10.000000	0.000000	-15.616667	91.666664	1023.000000	1023.000000	2046.000000
41.619999	-0.027965	-16.527460	-5.853563	-5.517016	-2.943717	-2.213164	0.000000	-10.000000	0.000000	-15.000000	86.500000	1023.000000	1023.000000	2046.000000
41.639999	-0.028866	-17.059784	-6.219080	-5.177725	-2.997151	-2.665828	0.000000	-10.000000	0.000000	-14.350000	81.500000	1023.000000	1023.000000	2046.000000
41.660000	-0.028322	-16.738428	-5.789020	-5.450332	-3.159747	-2.339329	0.000000	-10.000000	0.000000	-13.616667	76.666664	1023.000000	1023.000000	2046.000000
41.680000	-0.028441	-16.808464	-6.159474	-5.432086	-2.910042	-2.306861	0.000000	-10.000000	0.000000	-12.816667	72.166664	1023.000000	1023.000000	2046.000000
41.700001	-0.027969	-16.529589	-5.772725	-5.452622	-3.058956	-2.245286	0.000000	-10.000000	0.000000	-11.950000	68.000000	1023.000000	1023.000000	2046.000000
41.720001	-0.027545	-16.279297	-5.989696	-5.600804	-2.788160	-1.900637	0.000000	-10.000000	0.000000	-11.266666	64.000000	1023.000000	1023.000000	2046.000000
41.740002	-0.027231	-16.093422	-5.592190	-5.415737	-2.970103	-2.115392	0.000000	-10.000000	0.000000	-10.516666	60.166668	1023.000000	1023.000000	2046.000000
41.759998	-0.026505	-15.664304	-5.792806	-5.653934	-2.580516	-1.637047	0.000000	-10.000000	-0.016667	-9.483334	56.500000	1023.000000	1023.000000	2046.000000
41.779999	-0.026495	-15.658711	-5.630343	-5.444298	-2.643810	-1.940261	0.000000	-10.000000	-0.033333	-8.366667	53.333332	1023.000000	1023.000000	2046.000000
41.799999	-0.025921	-15.319564	-5.747702	-5.818603	-2.309628	-1.443632	0.000000	-10.000000	-0.066667	-7.400000	50.500000	1023.000000	1023.000000	2046.000000
41.820000	-0.026647	-15.748487	-5.842409	-5.514606	-2.376164	-2.015307	0.000000	-10.000000	-0.075000	-6.766666	48.000000	1023.000000	1023.000000	2046.000000
41.840000	-0.026165	-15.463671	-5.752324	-5.949191	-2.244950	-1.517206	0.000000	-10.000000	-0.091667	-6.033333	45.666668	1023.000000	1023.000000	2046.000000
41.860001	-0.027182	-16.064701	-5.927134	-5.646615	-2.426217	-2.064736	0.000000	-10.000000	-0.083333	-5.150000	43.666668	1023.000000	1023.000000	2046.000000
41.880001	-0.026776	-15.824430	-5.688772	-6.063175	-2.449733	-1.622749	0.000000	-10.000000	-0.100000	-4.250000	42.000000	1023.000000	1023.000000	2046.000000
41.900002	-0.027660	-16.347208	-6.025455	-5.768196	-2.467745	-2.085812	0.000000	-10.000000	-0.108333	-3.566667	40.666668	1023.000000	1023.000000	2046.000000
41.919998	-0.027405	-16.196514	-5.559200	-6.019669	-2.727883	-1.889763	0.000000	-10.000000	-0.116667	-3.250000	39.500000	1023.000000	1023.000000	2046.000000
41.939999	-0.027617	-16.321373	-5.807972	-5.858099	-2.626375	-2.028927	0.000000	-10.000000	-0.108333	-3.250000	38.500000	1023.000000	1023.000000	2046.000000
41.959999	-0.026524	-15.675702	-5.309834	-5.809827	-2.628138	-1.927903	0.000000	-10.000000	-0.100000	-3.516667	37.333332	1023.000000	1023.000000	2046.000000
41.980000	-0.025366	-14.991264	-5.398583	-5.630044	-2.273242	-1.689396	0.000000	-10.000000	-0.108333	-3.800000	36.000000	1023.000000	1023.000000	2046.000000
42.000000	-0.024070	-14.225183	-4.908264	-5.272929	-2.314147	-1.729844	0.000000	-10.000000	-0.108333	-4.033333	34.666668	1023.000000	1023.000000	2046.000000
42.020000	-0.022870	-13.516290	-4.943977	-5.210130	-2.044181	-1.318002	0.000000	-10.000000	-0.108333	-3.833333	33.333332	1023.000000	1023.000000	2046.000000
42.040001	-0.022487	-13.289836	-4.848551	-4.826514	-2.047126	-1.567644	0.000000	-10.000000	-0.100000	-3.283333	32.166668	1023.000000	1023.000000	2046.000000
42.060001	-0.021916	-12.952462	-4.859101	-5.166489	-1.909245	-1.017627	0.000000	-10.000000	-0.100000	-2.733333	31.000000	1023.000000	1023.000000	2046.000000
42.080002	-0.023006	-13.596370	-5.279919	-4.943814	-2.002566	-1.370070	0.000000	-10.000000	-0.100000	-2.200000	30.000000	1023.000000	1023.000000	2046.000000
42.099998	-0.023179	-13.699031	-4.974071	-5.114656	-2.308035	-1.302268	0.000000	-10.000000	-0.116667	-1.383333	29.333334	1023.000000	1023.000000	2046.000000
42.119999	-0.023162	-13.688902	-5.245455	-5.044719	-2.178497	-1.220232	0.000000	-10.000000	-0.133333	-0.233333	29.000000	1023.000000	1023.000000	2046.000000
42.139999	-0.022785	-13.465652	-4.929961	-4.677527	-2.320317	-1.537848	0.000000	-10.000000	-0.150000	1.200000	29.000000	1023.000000	1023.000000	2046.000000
42.160000	-0.022406	-13.241694	-4.811498	-4.734243	-2.375956	-1.319998	0.000000	-10.000000	-0.141667	2.133333	29.000000	1023.000000	1023.000000	2046.000000
42.180000	-0.022461	-13.274552	-4.856253	-4.315581	-2.338495	-1.764222	0.000000	-10.000000	-0.133333	2.850000	29.000000	1023.000000	1023.000000	2046.000000
42.200001	-0.023039	-13.616137	-4.748725	-4.638801	-2.503033	-1.725577	0.000000	-10.000000	-0.125000	2.883333	29.000000	1023.000000	1023.000000	2046.000000
42.220001	-0.024727	-14.613665	-5.270363	-4.623929	-2.426982	-2.292391	0.000000	-10.000000	-0.133333	3.033333	29.000000	1023.000000	1023.000000	2046.000000
42.240002	-0.026718	-15.790159	-5.225719	-5.181678	-2.928105	-2.454658	0.000000	-10.000000	-0.141667	3.200000	29.000000	1023.000000	1023.000000	2046.000000
42.259998	-0.028435	-16.804922	-5.965233	-5.459440	-2.799902	-2.580348	0.000000	-10.000000	-0.133333	3.333333	29.000000	1023.000000	1023.000000	2046.000000
42.279999	-0.029699	-17.552284	-5.859031	-5.567257	-3.211663	-2.914333	0.000000	-10.000000	-0.125000	2.900000	29.000000	1023.000000	1023.000000	2046.000000
42.299999	-0.030153	-17.820467	-6.082747	-5.833693	-3.167379	-2.736648	0.000000	-10.000000	-0.108333	1.683333	29.000000	1023.000000	1023.000000	2046.000000
42.320000	-0.030701	-18.144251	-6.342863	-5.554853	-3.118746	-3.127789	0.000000	-10.000000	-0.108333	0.650000	29.000000	1023.000000	1023.000000	2046.000000
42.340000	-0.031067	-18.360598	-6.105471	-5.782117	-3.466805	-3.006203	0.000000	-10.000000	-0.100000	0.000000	29.000000	1023.000000	1023.000000	2046.000000
42.360001	-0.031213	-18.446833	-6.532954	-5.703415	-3.264344	-2.946119	0.000000	-10.000000	-0.108333	0.000000	29.000000	1023.000000	1023.000000	2046.000000
42.380001	-0.031156	-18.413084	-6.203970	-5.633348	-3.511094	-3.064672	0.000000	-10.000000	-0.125000	0.000000	29.000000	1023.000000	1023.000000	2046.000000
42.400002	-0.030714	-18.151682	-6.328644	-5.808075	-3.323822	-2.691140	0.000000	-10.000000	-0.125000	0.000000	29.000000	1023.000000	1023.000000	2046.000000
42.419998	-0.030382	-17.955601	-6.350091	-5.494416	-3.184803	-2.926291	0.000000	-10.000000	-0.116667	0.000000	29.000000	1023.000000	1023.000000	2046.000000
42.439999	-0.030268	-17.888262	-6.123142	-5.799596	-3.387321	-2.578204	0.000000	-10.000000	-0.108333	0.000000	29.000000	1023.000000	1023.000000	2046.000000
42.459999	-0.029941	-17.695251	-6.393513	-5.835306	-3.128565	-2.337867	0.000000	-10.000000	-0.116667	-0.850000	29.000000	1023.000000	1023.000000	2046.000000
42.480000	-0.029537	-17.456158	-6.067347	-5.652758	-3.202933	-2.533119	0.000000	-10.000000	-0.116667	-1.850000	28.666666	1023.000000	1023.000000	2046.000000
42.500000	-0.028674	-16.946289	-6.033033	-5.913222	-2.933728	-2.066306	0.000000	-10.000000	-0.108333	-2.650000	28.166666	1023.000000	1023.000000	2046.000000
42.520000	-0.028207	-16.670151	-6.161583	-5.629298	-2.684902	-2.194367	0.000000	-10.000000	-0.100000	-2.533333	27.333334	1023.000000	1023.000000	2046.000000
42.540001	-0.028039	-16.571333	-5.852736	-5.868668	-2.858347	-1.991581	0.000000	-10.000000	-0.100000	-2.383333	26.666666	1023.000000	1023.000000	2046.000000
42.560001	-0.028111	-16.613623	-6.122302	-5.985813	-2.647668	-1.857838	0.000000	-10.000000	-0.100000	-2.600000	25.833334	1023.000000	1023.000000	2046.000000
42.580002	-0.027904	-16.491051	-6.071401	-5.902504	-2.512902	-2.004243	0.000000	-10.000000	-0.108333	-2.800000	25.000000	1023.000000	1023.000000	2046.000000
42.599998	-0.028152	-16.637800	-6.063097	-6.123805	-2.546170	-1.904728	0.000000	-10.000000	-0.108333	-2.583333	24.000000	1023.000000	1023.000000	2046.000000
42.619999	-0.028391	-16.779154	-6.217314	-5.940886	-2.518795	-2.102159	0.000000	-10.000000	-0.116667	-1.733333	23.333334	1023.000000	1023.000000	2046.000000
42.639999	-0.028550	-16.873327	-5.916332	-6.141058	-2.769686	-2.046251	0.000000	-10.000000	-0.108333	-0.800000	23.000000	1023.000000	1023.000000	2046.000000
42.660000	-0.028816	-17.030523	-6.083290	-6.192492	-2.736277	-2.018464	0.000000	-10.000000	-0.108333	-0.166667	23.000000	1023.000000	1023.000000	2046.000000
42.680000	-0.027967	-16.528761	-5.928531	-6.051592	-2.492055	-2.056583	0.000000	-10.000000	-0.108333	-0.650000	23.000000	1023.000000	1023.000000	2046.000000
42.700001	-0.027589	-16.304867	-5.572847	-6.101813	-2.676646	-1.953561	0.000000	-10.000000	-0.108333	-1.566667	22.833334	1023.000000	1023.000000	2046.000000
42.720001	-0.026542	-15.686213	-5.686313	-5.720644	-2.324652	-1.954603	0.000000	-10.000000	-0.108333	-2.716667	22.166666	1023.000000	1023.000000	2046.000000
42.740002	-0.025381	-15.000060	-5.143826	-5.516253	-2.435430	-1.904550	0.000000	-10.000000	-0.100000	-3.383333	21.166666	1023.000000	1023.000000	2046.000000
42.759998	-0.024704	-14.599845	-5.167304	-5.437960	-2.391793	-1.602789	0.000000	-10.000000	-0.108333	-3.716667	19.833334	1023.000000	1023.000000	2046.000000
42.779999	-0.023654	-13.979317	-5.233329	-5.144879	-2.016916	-1.584193	0.000000	-10.000000	-0.108333	-3.650000	18.666666	1023.000000	1023.000000	2046.000000
42.799999	-0.023675	-13.992006	-5.138226	-5.215165	-2.175962	-1.462653	0.000000	-10.000000	-0.108333	-3.550000	17.500000	1023.000000	1023.000000	2046.000000
42.820000	-0.024488	-14.472526	-5.535714	-5.341506	-2.241838	-1.353469	0.000000	-10.000000	-0.100000	-3.533333	16.333334	1023.000000	1023.000000	2046.000000
42.840000	-0.024706	-14.601477	-5.415831	-5.333638	-2.358244	-1.493764	0.000000	-10.000000	-0.100000	-3.450000	15.166667	1023.000000	1023.000000	2046.000000
42.860001	-0.024960	-14.751068	-5.493250	-5.340563	-2.536465	-1.380790	0.000000	-10.000000	-0.100000	-3.100000	14.000000	1023.000000	1023.000000	2046.000000
42.880001	-0.024087	-14.235565	-5.375371	-4.948686	-2.340305	-1.571204	0.000000	-10.000000	-0.108333	-2.366667	13.000000	1023.000000	1023.000000	2046.000000
42.900002	-0.024334	-14.381130	-5.123686	-4.889286	-2.702480	-1.665678	0.000000	-10.000000	-0.108333	-1.366667	12.333333	1023.000000	1023.000000	2046.000000
42.919998	-0.024514	-14.487699	-5.365940	-4.814408	-2.615870	-1.691480	0.000000	-10.000000	-0.108333	-1.050000	12.000000	1023.000000	1023.000000	2046.000000
42.939999	-0.025235	-14.913936	-5.226402	-4.887197	-2.764531	-2.035807	0.000000	-10.000000	-0.100000	-1.300000	12.000000	1023.000000	1023.000000	2046.000000
42.959999	-0.027094	-16.012651	-5.563623	-5.223057	-2.935522	-2.290450	0.000000	-10.000000	-0.108333	-1.833333	11.833333	1023.000000	1023.000000	2046.000000
42.980000	-0.028901	-17.080725	-6.000342	-5.418620	-2.997178	-2.664584	0.000000	-10.000000	-0.116667	-1.283333	11.500000	1023.000000	1023.000000	2046.000000
43.000000	-0.030865	-18.241449	-6.090847	-5.799896	-3.394327	-2.956379	0.000000	-10.000000	-0.125000	-0.533333	11.166667	1023.000000	1023.000000	2046.000000
43.020000	-0.032656	-19.299458	-6.545625	-6.010878	-3.660014	-3.082941	0.000000	-10.000000	-0.116667	0.000000	11.000000	1023.000000	1023.000000	2046.000000
43.040001	-0.032647	-19.294621	-6.600411	-6.045162	-3.495350	-3.153698	0.000000	-10.000000	-0.116667	-0.266667	11.000000	1023.000000	1023.000000	2046.000000
43.060001	-0.033429	-19.756729	-6.623096	-6.111573	-3.781266	-3.240793	0.000000	-10.000000	-0.108333	-0.716667	11.000000	1023.000000	1023.000000	2046.000000
43.080002	-0.033439	-19.762211	-6.946044	-6.158442	-3.564121	-3.093603	0.000000	-10.000000	-0.125000	-0.450000	11.000000	1023.000000	1023.000000	2046.000000
43.099998	-0.033498	-19.797436	-6.711593	-6.074772	-3.770514	-3.240558	0.000000	-10.000000	-0.133333	0.550000	11.000000	1023.000000	1023.000000	2046.000000
43.119999	-0.033900	-20.034649	-6.914518	-6.088178	-3.876655	-3.155296	0.000000	-10.000000	-0.141667	1.900000	11.000000	1023.000000	1023.000000	2046.000000
43.139999	-0.032834	-19.404760	-6.685227	-6.017500	-3.648041	-3.053992	0.000000	-10.000000	-0.141667	2.800000	11.000000	1023.000000	1023.000000	2046.000000
43.160000	-0.032792	-19.380325	-6.667413	-6.013618	-3.695772	-3.003522	0.000000	-10.000000	-0.141667	3.633333	11.000000	1023.000000	1023.000000	2046.000000
43.180000	-0.032223	-19.043789	-6.759869	-5.975658	-3.548630	-2.759633	0.000000	-10.000000	-0.150000	4.450000	11.000000	1023.000000	1023.000000	2046.000000
43.200001	-0.031572	-18.658964	-6.412210	-5.957277	-3.581596	-2.707881	0.000000	-10.000000	-0.150000	4.950000	11.000000	1023.000000	1023.000000	2046.000000
43.220001	-0.031475	-18.601986	-6.542683	-6.044510	-3.529726	-2.485066	0.000000	-10.000000	-0.158333	5.233334	11.000000	1023.000000	1023.000000	2046.000000
43.240002	-0.029922	-17.684019	-6.355457	-5.972837	-3.056377	-2.299349	0.000000	-10.000000	-0.166667	5.766667	11.000000	1023.000000	1023.000000	2046.000000
43.259998	-0.029464	-17.413097	-6.228349	-5.926878	-3.009346	-2.248525	0.000000	-10.000000	-0.183333	6.616667	11.000000	1023.000000	1023.000000	2046.000000
43.279999	-0.029082	-17.187311	-6.349916	-5.935899	-2.874857	-2.026640	0.000000	-10.000000	-0.191667	7.433333	11.000000	1023.000000	1023.000000	2046.000000
43.299999	-0.028321	-16.737753	-6.077098	-5.932341	-2.728919	-1.999395	0.000000	-10.000000	-0.208333	8.066667	11.000000	1023.000000	1023.000000	2046.000000
43.320000	-0.028549	-16.872675	-6.196444	-5.949328	-2.742270	-1.984632	0.000000	-10.000000	-0.233333	8.850000	11.000000	1023.000000	1023.000000	2046.000000
43.340000	-0.027821	-16.442324	-6.084179	-5.931369	-2.561680	-1.865095	0.000000	-10.000000	-0.266667	10.133334	14.666667	1023.000000	1023.000000	2046.000000
43.360001	-0.027596	-16.308975	-5.978592	-5.821246	-2.500624	-2.008513	0.000000	-10.000000	-0.283333	11.566667	19.333334	1023.000000	1023.000000	2046.000000
43.380001	-0.028004	-16.550245	-5.963140	-5.872667	-2.773643	-1.940794	0.000000	-10.000000	-0.283333	13.133333	25.333334	1023.000000	1023.000000	2046.000000
43.400002	-0.026706	-15.783005	-5.638042	-5.807484	-2.478497	-1.858982	0.000000	-10.000000	-0.283333	14.133333	29.333334	1023.000000	1023.000000	2046.000000
43.419998	-0.025904	-15.309106	-5.437902	-5.587909	-2.337697	-1.945598	0.000000	-10.000000	-0.300000	14.916667	33.833332	1023.000000	1023.000000	2046.000000
43.439999	-0.025284	-14.942909	-5.250489	-5.370065	-2.483459	-1.838897	0.000000	-10.000000	-0.325000	15.383333	38.666668	1023.000000	1023.000000	2046.000000
43.459999	-0.022833	-13.494443	-4.720258	-5.111229	-2.074740	-1.588216	0.000000	-10.000000	-0.341667	16.049999	43.666668	1023.000000	1023.000000	2046.000000
43.480000	-0.021992	-12.997523	-4.604618	-4.705682	-2.056207	-1.631016	0.000000	-10.000000	-0.366667	16.800001	49.000000	1023.000000	1023.000000	2046.000000
43.500000	-0.020445	-12.082964	-4.457199	-4.519287	-1.819250	-1.287228	0.000000	-10.000000	-0.366667	17.466667	54.666668	1023.000000	1023.000000	2046.000000
43.520000	-0.019315	-11.415395	-4.313391	-4.386226	-1.562022	-1.153756	0.000000	-10.000000	-0.391667	18.016666	60.500000	1023.000000	1023.000000	2046.000000
43.540001	-0.020165	-11.917665	-4.491612	-4.371589	-1.910493	-1.143971	0.000000	-10.000000	-0.408333	18.633333	66.500000	1023.000000	1023.000000	2046.000000
43.560001	-0.018980	-11.216902	-4.335321	-4.347116	-1.537364	-0.997099	0.000000	-10.000000	-0.425000	19.200001	72.500000	1023.000000	1023.000000	2046.000000
43.580002	-0.018885	-11.161133	-4.331305	-4.086065	-1.666377	-1.077385	0.000000	-10.000000	-0.416667	19.766666	78.666664	1023.000000	1023.000000	2046.000000
43.599998	-0.017894	-10.575187	-4.096662	-3.875542	-1.675260	-0.927723	0.000000	-10.000000	-0.408333	20.333334	85.000000	1023.000000	1023.000000	2046.000000
43.619999	-0.016849	-9.957904	-3.827604	-3.480924	-1.532814	-1.116562	0.000000	-10.000000	-0.425000	20.983334	91.666664	1023.000000	1023.000000	2046.000000
43.639999	-0.017189	-10.158764	-3.809499	-3.301958	-1.861538	-1.185770	0.000000	-10.000000	-0.450000	21.483334	98.666664	1023.000000	1023.000000	2046.000000
43.660000	-0.016790	-9.923110	-3.579193	-3.470094	-1.698602	-1.175222	0.000000	-10.000000	-0.466667	21.683334	103.500000	1023.000000	1023.000000	2046.000000
43.680000	-0.018629	-11.009591	-4.096548	-3.487137	-1.759151	-1.666755	0.000000	-10.000000	-0.466667	21.433334	110.666664	1023.000000	1023.000000	2046.000000
43.700001	-0.019963	-11.798132	-4.227853	-3.905574	-1.880256	-1.784449	0.000000	-10.000000	-0.458333	21.183334	117.833336	1023.000000	1023.000000	2046.000000
43.720001	-0.021248	-12.557506	-4.419203	-4.039742	-1.964282	-2.134278	0.000000	-10.000000	-0.450000	20.833334	127.333336	1023.000000	1023.000000	2046.000000
43.740002	-0.022770	-13.456887	-4.772437	-4.176613	-2.273509	-2.234328	0.000000	-10.000000	-0.450000	20.950001	134.500000	1023.000000	1023.000000	2046.000000
43.759998	-0.022151	-13.091166	-4.431764	-4.286303	-2.251487	-2.121613	0.000000	-10.000000	-0.466667	21.216667	141.333328	1023.000000	1023.000000	2046.000000
43.779999	-0.022058	-13.036118	-4.597198	-4.014608	-2.114793	-2.309519	0.000000	-10.000000	-0.483333	21.683334	148.333328	1023.000000	1023.000000	2046.000000
43.799999	-0.021690	-12.818629	-4.585252	-3.984516	-2.144863	-2.103999	0.000000	-10.000000	-0.516667	22.133333	155.500000	1023.000000	1023.000000	2046.000000
43.820000	-0.020710	-12.239677	-4.236109	-3.931569	-2.089342	-1.982657	0.000000	-10.000000	-0.533333	22.650002	162.833328	1023.000000	1023.000000	2046.000000
43.840000	-0.020941	-12.376379	-4.435494	-3.668477	-2.205733	-2.066674	0.000000	-10.000000	-0.550000	23.033335	170.333328	1023.000000	1023.000000	2046.000000
43.860001	-0.019088	-11.281115	-4.017933	-3.662285	-1.939985	-1.660912	0.000000	-10.000000	-0.550000	23.466667	178.000000	1023.000000	1023.000000	2046.000000
43.880001	-0.018100	-10.696894	-3.974924	-3.325653	-1.702922	-1.693394	0.000000	-10.000000	-0.533333	23.733334	186.000000	1023.000000	1023.000000	2046.000000
43.900002	-0.017611	-10.408098	-4.008342	-3.243353	-1.746445	-1.409958	0.000000	-10.000000	-0.541667	24.133333	194.000000	1023.000000	1023.000000	2046.000000
43.919998	-0.015791	-9.332635	-3.534152	-3.167774	-1.530727	-1.099981	0.000000	-10.000000	-0.541667	24.400000	202.000000	1023.000000	1023.000000	2046.000000
43.939999	-0.015358	-9.076812	-3.715086	-2.918626	-1.367006	-1.076093	0.000000	-10.000000	-0.575000	24.400000	210.000000	1023.000000	1023.000000	2046.000000
43.959999	-0.013768	-8.136763	-3.369175	-3.042910	-1.098765	-0.625912	0.000000	-10.000000	-0.566667	24.533335	218.000000	1023.000000	1023.000000	2046.000000
43.980000	-0.012349	-7.298302	-3.279559	-2.834448	-0.678572	-0.505723	0.000000	-10.000000	-0.575000	24.416668	226.000000	1023.000000	1023.000000	2046.000000
44.000000	-0.012092	-7.146649	-3.373544	-2.722802	-0.679871	-0.370431	0.000000	-10.000000	-0.575000	24.766666	234.000000	1023.000000	1023.000000	2046.000000
44.020000	-0.010770	-6.365175	-2.863022	-2.777102	-0.567039	-0.158012	0.000000	-10.000000	-0.583333	24.983334	242.333328	1023.000000	1023.000000	2046.000000
44.040001	-0.010611	-6.270943	-3.124163	-2.496007	-0.351449	-0.299324	0.000000	-10.000000	-0.583333	25.416666	250.666672	1023.000000	1023.000000	2046.000000
44.060001	-0.010009	-5.915275	-2.898403	-2.483790	-0.403985	-0.129097	0.000000	-10.000000	-0.583333	25.766666	259.166656	1023.000000	1023.000000	2046.000000
44.080002	-0.009134	-5.397899	-2.711371	-2.374231	-0.214515	-0.097782	0.000000	-10.000000	-0.591667	25.933334	267.500000	1023.000000	1023.000000	2046.000000
44.099998	-0.009168	-5.418087	-2.800840	-2.118807	-0.293364	-0.205076	0.000000	-10.000000	-0.600000	26.000000	276.166656	1023.000000	1023.000000	2046.000000
44.119999	-0.007442	-4.398161	-2.175241	-2.145561	-0.131273	0.053914	0.000000	-10.000000	-0.600000	25.966667	284.833344	1023.000000	1023.000000	2046.000000
44.139999	-0.005949	-3.515679	-2.103491	-1.649256	0.236067	0.001001	0.000000	-10.000000	-0.600000	25.866667	293.666656	1023.000000	1023.000000	2046.000000
44.160000	-0.003929	-2.322212	-1.653773	-1.317442	0.358372	0.290631	0.000000	-10.000000	-0.608333	25.983334	302.333344	1023.000000	1023.000000	2046.000000
44.180000	-0.001785	-1.054920	-1.250304	-0.964987	0.702067	0.458304	0.000000	-10.000000	-0.616667	26.150000	311.000000	1023.000000	1023.000000	2046.000000
44.200001	-0.001000	-0.590757	-1.281464	-0.617446	0.660666	0.647487	0.000000	-10.000000	-0.616667	26.416668	319.666656	1023.000000	1023.000000	2046.000000
44.220001	0.000768	0.454131	-0.788613	-0.587510	0.865980	0.964275	0.000000	-10.000000	-0.608333	26.416668	328.500000	1023.000000	1023.000000	2046.000000
44.240002	0.001107	0.654116	-1.101031	-0.343827	1.091398	1.007576	0.000000	-10.000000	-0.600000	26.166668	337.333344	1023.000000	1023.000000	2046.000000
44.259998	0.001879	1.110424	-0.922752	-0.306376	1.089820	1.249733	0.000000	-10.000000	-0.600000	26.000000	346.166656	1023.000000	1023.000000	2046.000000
44.279999	0.002780	1.642788	-0.738639	-0.009471	1.260230	1.130668	0.000000	-10.000000	-0.616667	25.800001	354.833344	1023.000000	1023.000000	2046.000000
44.299999	0.003213	1.898778	-0.587396	0.358962	0.978045	1.149167	0.000000	-10.000000	-0.633333	26.133333	363.500000	1023.000000	1023.000000	2046.000000
44.320000	0.004824	2.851070	-0.031712	0.487151	1.164567	1.231065	0.000000	-10.000000	-0.650000	26.433334	369.166656	1023.000000	1023.000000	2046.000000
44.340000	0.004630	2.736080	-0.248935	0.865418	1.123380	0.996217	0.000000	-10.000000	-0.650000	26.800001	378.000000	1023.000000	1023.000000	2046.000000
44.360001	0.004600	2.718385	-0.042931	0.553393	1.161096	1.046827	0.000000	-10.000000	-0.650000	26.916668	387.000000	1023.000000	1023.000000	2046.000000
44.380001	0.002582	1.526072	-0.507598	0.437873	1.068757	0.527039	0.000000	-10.000000	-0.650000	26.916668	399.000000	1023.000000	1023.000000	2046.000000
44.400002	0.000401	0.237020	-0.927912	0.141010	0.786833	0.237088	0.000000	-10.000000	-0.650000	26.966667	405.000000	1023.000000	1023.000000	2046.000000
44.419998	-0.000295	-0.174211	-0.756085	-0.161534	0.671629	0.071780	0.000000	-10.000000	-0.650000	26.650000	414.000000	1023.000000	1023.000000	2046.000000
44.439999	-0.001264	-0.747048	-1.158520	-0.079476	0.550789	-0.059840	0.000000	-10.000000	-0.650000	26.450001	420.000000	1023.000000	1023.000000	2046.000000
44.459999	-0.000403	-0.238402	-0.712281	-0.218457	0.563966	0.128369	0.000000	-10.000000	-0.658333	26.583334	428.833344	1023.000000	1023.000000	2046.000000
44.480000	0.000359	0.212034	-0.812405	0.093456	0.810562	0.120421	0.000000	-10.000000	-0.666667	27.250000	437.666656	1023.000000	1023.000000	2046.000000
44.500000	0.001043	0.616229	-0.687837	0.204394	0.807867	0.291804	0.000000	-10.000000	-0.666667	27.966667	449.833344	1023.000000	1023.000000	2046.000000
44.520000	0.002150	1.270636	-0.313610	0.307773	0.932593	0.343881	0.000000	-10.000000	-0.658333	28.350000	459.166656	1023.000000	1023.000000	2046.000000
44.540001	0.002696	1.593514	-0.482271	0.671171	0.959995	0.444620	0.000000	-10.000000	-0.650000	28.533333	468.666656	1023.000000	1023.000000	2046.000000
44.560001	0.004421	2.612564	0.211547	0.646131	1.027734	0.727151	0.000000	-10.000000	-0.658333	28.600000	478.000000	1023.000000	1023.000000	2046.000000
44.580002	0.005725	3.383385	0.119770	1.104173	1.378600	0.780841	0.000000	-10.000000	-0.658333	28.566668	490.666656	1023.000000	1023.000000	2046.000000
44.599998	0.007206	4.258594	0.386705	1.131621	1.501526	1.238742	0.000000	-10.000000	-0.641667	28.333334	500.166656	1023.000000	1023.000000	2046.000000
44.619999	0.008683	5.131862	0.624156	1.404920	1.776457	1.326329	0.000000	-10.000000	-0.616667	28.166668	506.500000	1023.000000	1023.000000	2046.000000
44.639999	0.009219	5.448607	0.473774	1.628421	1.825374	1.521038	0.000000	-10.000000	-0.633333	27.966667	515.833313	1023.000000	1023.000000	2046.000000
44.660000	0.010911	6.448470	1.028460	1.514128	2.063019	1.842862	0.000000	-10.000000	-0.666667	27.833334	522.166687	1023.000000	1023.000000	2046.000000
44.680000	0.011503	6.798500	0.743346	1.820708	2.316601	1.917845	0.000000	-10.000000	-0.700000	27.683334	534.666687	1023.000000	1023.000000	2046.000000
44.700001	0.013077	7.728584	1.021125	1.750958	2.616133	2.340368	0.000000	-10.000000	-0.700000	27.666666	540.833313	1023.000000	1023.000000	2046.000000
44.720001	0.013957	8.248584	1.173204	1.952908	2.858886	2.263586	0.000000	-10.000000	-0.683333	27.916666	550.166687	1023.000000	1023.000000	2046.000000
44.740002	0.013763	8.133646	0.896668	2.155442	2.794333	2.287203	0.000000	-10.000000	-0.675000	27.950001	559.500000	1023.000000	1023.000000	2046.000000
44.759998	0.014963	8.843380	1.561921	2.064336	2.766594	2.450530	0.000000	-10.000000	-0.658333	27.750000	572.000000	1023.000000	1023.000000	2046.000000
44.779999	0.015585	9.210691	1.502732	2.429453	2.969113	2.309394	0.000000	-10.000000	-0.641667	27.016666	584.333313	1023.000000	1023.000000	2046.000000
44.799999	0.016916	9.997520	1.733857	2.662343	3.147671	2.453650	0.000000	-10.000000	-0.616667	26.516666	590.500000	1023.000000	1023.000000	2046.000000
44.820000	0.018876	11.155964	2.473267	2.800449	3.312055	2.570193	0.000000	-10.000000	-0.583333	25.966667	599.333313	1023.000000	1023.000000	2046.000000
44.840000	0.019987	11.812313	2.425935	3.337519	3.443875	2.604985	0.000000	-10.000000	-0.558333	25.350000	608.166687	1023.000000	1023.000000	2046.000000
44.860001	0.022423	13.252216	2.969766	3.371437	3.809194	3.101820	0.000000	-10.000000	-0.533333	24.416666	619.666687	1023.000000	1023.000000	2046.000000
44.880001	0.023461	13.865546	2.949932	3.763826	4.047507	3.104281	0.000000	-10.000000	-0.525000	23.766666	625.333313	1023.000000	1023.000000	2046.000000
44.900002	0.024349	14.390436	2.896649	3.967095	4.163669	3.363023	0.000000	-10.000000	-0.508333	22.850000	633.333313	1023.000000	1023.000000	2046.000000
44.919998	0.024793	14.652489	3.349459	3.792310	4.050954	3.459766	0.000000	-10.000000	-0.491667	22.250000	638.666687	1023.000000	1023.000000	2046.000000
44.939999	0.024512	14.486827	2.880054	4.081949	4.097833	3.426991	0.000000	-10.000000	-0.441667	21.200001	646.333313	1023.000000	1023.000000	2046.000000
44.959999	0.025584	15.120234	3.255336	4.035907	4.196095	3.632895	0.000000	-10.000000	-0.391667	20.000000	651.166687	1023.000000	1023.000000	2046.000000
44.980000	0.026188	15.477183	3.393123	4.255354	4.288610	3.540096	0.000000	-10.000000	-0.325000	18.450001	658.000000	1023.000000	1023.000000	2046.000000
45.000000	0.026681	15.768441	3.302566	4.583205	4.295596	3.587075	0.000000	-10.000000	-0.283333	16.216667	666.333313	1023.000000	1023.000000	2046.000000
45.020000	0.026867	15.878401	3.803900	4.384522	4.167815	3.522164	0.000000	-10.000000	-0.233333	14.116667	673.833313	1023.000000	1023.000000	2046.000000
45.040001	0.024747	14.625608	3.171897	4.442022	3.985564	3.026125	0.000000	-10.000000	-0.200000	12.366667	679.333313	1023.000000	1023.000000	2046.000000
45.060001	0.023198	13.709879	3.052345	3.910415	3.864469	2.882650	0.000000	-10.000000	-0.175000	11.016666	682.333313	1023.000000	1023.000000	2046.000000
45.080002	0.020632	12.193434	2.711712	3.596474	3.532302	2.352947	0.000000	-10.000000	-0.158333	8.333333	685.833313	1023.000000	1023.000000	2046.000000
45.099998	0.018723	11.065363	2.187658	3.456491	3.290827	2.130387	0.000000	-10.000000	-0.141667	4.416667	689.833313	1023.000000	1023.000000	2046.000000
45.119999	0.018017	10.648270	2.489587	3.058017	3.116014	1.984652	0.000000	-10.000000	-0.125000	1.233333	692.500000	1023.000000	1023.000000	2046.000000
45.139999	0.016839	9.951565	2.053113	3.177399	2.895103	1.825950	0.000000	-10.000000	-0.116667	0.000000	693.000000	1023.000000	1023.000000	2046.000000
45.160000	0.017232	10.184352	2.212577	2.961769	2.955658	2.054347	0.000000	-10.000000	-0.116667	-0.333333	693.000000	1023.000000	1023.000000	2046.000000
45.180000	0.016734	9.889717	2.160128	3.051775	2.845089	1.832725	0.000000	-10.000000	-0.100000	-2.400000	693.000000	1023.000000	1023.000000	2046.000000
45.200001	0.016710	9.875597	1.895561	3.055637	2.947472	1.976927	0.000000	-10.000000	-0.091667	-4.466667	693.000000	1023.000000	1023.000000	2046.000000
45.220001	0.016749	9.898396	2.125008	2.853340	2.933881	1.986166	0.000000	-10.000000	-0.066667	-7.183334	693.000000	1023.000000	1023.000000	2046.000000
45.240002	0.016186	9.566116	1.771425	2.941263	2.814531	2.038898	0.000000	-10.000000	-0.041667	-9.100000	693.000000	1023.000000	1023.000000	2046.000000
45.259998	0.017120	10.117934	2.215888	2.646123	2.991036	2.264888	0.000000	-10.000000	-0.008333	-12.250000	693.000000	1023.000000	1023.000000	2046.000000
45.279999	0.016120	9.526896	1.702327	2.830030	2.803034	2.191505	0.000000	-10.000000	0.016667	-14.416667	693.000000	1023.000000	1023.000000	2046.000000
45.299999	0.016992	10.042484	1.946074	2.452197	3.082969	2.561244	0.000000	-10.000000	0.050000	-16.066668	689.333313	1023.000000	1023.000000	2046.000000
45.320000	0.016088	9.507796	1.531963	2.551842	3.001555	2.422436	0.000000	-10.000000	0.083333	-17.250000	674.500000	1023.000000	1023.000000	2046.000000
45.340000	0.016512	9.758587	1.481983	2.181215	3.272431	2.822958	0.000000	-10.000000	0.116667	-18.433334	659.666687	1023.000000	1023.000000	2046.000000
45.360001	0.016004	9.458655	1.378326	2.099668	3.305783	2.674878	0.000000	-10.000000	0.125000	-19.200001	648.500000	1023.000000	1023.000000	2046.000000
45.380001	0.015422	9.114151	0.967219	1.985911	3.328641	2.832380	0.000000	-10.000000	0.125000	-19.200001	648.500000	1023.000000	1023.000000	2046.000000
45.400002	0.014954	8.837948	1.131235	1.739433	3.321840	2.645440	0.000000	-10.000000	0.125000	-19.333334	644.166687	1023.000000	1023.000000	2046.000000
45.419998	0.013611	8.044248	0.644629	1.733746	3.080908	2.584964	0.000000	-10.000000	0.125000	-19.466667	639.833313	1023.000000	1023.000000	2046.000000
45.439999	0.013601	8.038122	1.075283	1.454116	2.993714	2.515009	0.000000	-10.000000	0.133333	-19.700001	633.500000	1023.000000	1023.000000	2046.000000
45.459999	0.012730	7.523706	0.841634	1.635688	2.843921	2.202463	0.000000	-10.000000	0.141667	-19.883333	629.166687	1023.000000	1023.000000	2046.000000
45.480000	0.013708	8.101151	1.123351	1.587140	2.985236	2.405422	0.000000	-10.000000	0.150000	-20.150000	620.333313	1023.000000	1023.000000	2046.000000
45.500000	0.013892	8.210138	1.354146	1.742650	2.973954	2.139388	0.000000	-10.000000	0.150000	-20.316666	613.500000	1023.000000	1023.000000	2046.000000
45.520000	0.014181	8.380963	1.119196	1.922731	3.012888	2.326149	0.000000	-10.000000	0.150000	-20.600000	606.666687	1023.000000	1023.000000	2046.000000
45.540001	0.014702	8.688672	1.467571	1.759624	3.063480	2.397997	0.000000	-10.000000	0.158333	-20.950001	602.000000	1023.000000	1023.000000	2046.000000
45.560001	0.013827	8.171935	1.076241	1.890633	2.929642	2.275419	0.000000	-10.000000	0.166667	-21.383333	595.000000	1023.000000	1023.000000	2046.000000
45.580002	0.013929	8.231944	1.038664	1.589523	3.005478	2.598279	0.000000	-10.000000	0.191667	-21.766666	588.000000	1023.000000	1023.000000	2046.000000
45.599998	0.013325	7.874884	0.911471	1.461942	3.117699	2.383771	0.000000	-10.000000	0.216667	-21.950001	580.833313	1023.000000	1023.000000	2046.000000
45.619999	0.012043	7.117669	0.558376	1.510487	2.755991	2.292813	0.000000	-10.000000	0.233333	-22.200001	573.500000	1023.000000	1023.000000	2046.000000
45.639999	0.012334	7.289480	0.914659	1.370791	2.685857	2.318174	0.000000	-10.000000	0.241667	-22.283333	566.000000	1023.000000	1023.000000	2046.000000
45.660000	0.011424	6.751548	0.743471	1.483853	2.466919	2.057305	0.000000	-10.000000	0.233333	-22.216667	558.500000	1023.000000	1023.000000	2046.000000
45.680000	0.011645	6.882182	0.810711	1.492772	2.470923	2.107775	0.000000	-10.000000	0.233333	-22.050001	551.166687	1023.000000	1023.000000	2046.000000
45.700001	0.010581	6.253215	0.765451	1.315323	2.500707	1.671733	0.000000	-10.000000	0.233333	-22.200001	543.833313	1023.000000	1023.000000	2046.000000
45.720001	0.007815	4.618851	0.205376	1.064305	2.051799	1.297372	0.000000	-10.000000	0.258333	-22.800001	536.500000	1023.000000	1023.000000	2046.000000
45.740002	0.005838	3.450150	0.013081	0.430570	1.973983	1.032516	0.000000	-10.000000	0.283333	-23.700001	528.833313	1023.000000	1023.000000	2046.000000
45.759998	0.002341	1.383624	-0.532417	0.033924	1.427574	0.454543	0.000000	-10.000000	0.308333	-24.366667	521.000000	1023.000000	1023.000000	2046.000000
45.779999	0.001032	0.610015	-0.781468	-0.337361	1.282492	0.446352	0.000000	-10.000000	0.325000	-24.933334	512.833313	1023.000000	1023.000000	2046.000000
45.799999	-0.000195	-0.115052	-0.965234	-0.652359	1.306094	0.196447	0.000000	-10.000000	0.341667	-25.116667	504.500000	1023.000000	1023.000000	2046.000000
45.820000	-0.001812	-1.070875	-1.315709	-0.658484	0.849892	0.053426	0.000000	-10.000000	0.350000	-25.333334	496.000000	1023.000000	1023.000000	2046.000000
45.840000	-0.001918	-1.133669	-1.266846	-0.988687	0.969564	0.152300	0.000000	-10.000000	0.333333	-25.433334	487.500000	1023.000000	1023.000000	2046.000000
45.860001	-0.003192	-1.886274	-1.525354	-0.979192	0.748109	-0.129837	0.000000	-10.000000	0.350000	-25.766666	479.000000	1023.000000	1023.000000	2046.000000
45.880001	-0.003265	-1.929368	-1.649609	-1.046995	0.710035	0.057200	0.000000	-10.000000	0.366667	-26.316668	470.500000	1023.000000	1023.000000	2046.000000
45.900002	-0.003214	-1.899564	-1.663423	-1.238457	0.951718	0.050598	0.000000	-10.000000	0.408333	-26.950001	461.666656	1023.000000	1023.000000	2046.000000
45.919998	-0.004607	-2.722595	-1.775781	-1.148294	0.400789	-0.199308	0.000000	-10.000000	0.425000	-27.533333	452.666656	1023.000000	1023.000000	2046.000000
45.939999	-0.004130	-2.440723	-1.823678	-1.421302	0.638194	0.166063	0.000000	-10.000000	0.441667	-28.066668	443.500000	1023.000000	1023.000000	2046.000000
45.959999	-0.004267	-2.521827	-1.901519	-1.565630	0.784154	0.161169	0.000000	-10.000000	0.458333	-28.533333	434.166656	1023.000000	1023.000000	2046.000000
45.980000	-0.004849	-2.865605	-2.168425	-1.544123	0.618382	0.228561	0.000000	-10.000000	0.475000	-28.950001	424.666656	1023.000000	1023.000000	2046.000000
46.000000	-0.004481	-2.648194	-1.977953	-1.878865	0.769207	0.439416	0.000000	-10.000000	0.500000	-29.050001	415.000000	1023.000000	1023.000000	2046.000000
46.020000	-0.005584	-3.300279	-2.201645	-1.869202	0.501465	0.269102	0.000000	-10.000000	0.516667	-29.150002	405.333344	1023.000000	1023.000000	2046.000000
46.040001	-0.005142	-3.039130	-2.347862	-2.175531	0.794270	0.689992	0.000000	-10.000000	0.516667	-29.083334	395.500000	1023.000000	1023.000000	2046.000000
46.060001	-0.005922	-3.499840	-2.504675	-2.320313	0.869300	0.455847	0.000000	-10.000000	0.508333	-29.100000	385.666656	1023.000000	1023.000000	2046.000000
46.080002	-0.007043	-4.162217	-2.798048	-2.396480	0.601624	0.430687	0.000000	-10.000000	0.500000	-29.000000	376.000000	1023.000000	1023.000000	2046.000000
46.099998	-0.007270	-4.296567	-2.657312	-2.678043	0.674487	0.364301	0.000000	-10.000000	0.500000	-28.783333	366.333344	1023.000000	1023.000000	2046.000000
46.119999	-0.008567	-5.062860	-2.802691	-2.563171	0.271457	0.031545	0.000000	-10.000000	0.483333	-28.533333	356.833344	1023.000000	1023.000000	2046.000000
46.139999	-0.007750	-4.580127	-2.534908	-2.776611	0.462761	0.268630	0.000000	-10.000000	0.458333	-28.266666	347.166656	1023.000000	1023.000000	2046.000000
46.160000	-0.007972	-4.711581	-2.574513	-2.643250	0.482830	0.023353	0.000000	-10.000000	0.441667	-28.300001	337.833344	1023.000000	1023.000000	2046.000000
46.180000	-0.007507	-4.436487	-2.429370	-2.513568	0.356731	0.149721	0.000000	-10.000000	0.441667	-28.250000	328.333344	1023.000000	1023.000000	2046.000000
46.200001	-0.007108	-4.200674	-2.461629	-2.494307	0.636493	0.118769	0.000000	-10.000000	0.441667	-28.283335	319.000000	1023.000000	1023.000000	2046.000000
46.220001	-0.008071	-4.769895	-2.687155	-2.408392	0.266354	0.059299	0.000000	-10.000000	0.433333	-28.200001	309.500000	1023.000000	1023.000000	2046.000000
46.240002	-0.008380	-4.952764	-2.624468	-2.762682	0.224902	0.209484	0.000000	-10.000000	0.425000	-27.916668	300.000000	1023.000000	1023.000000	2046.000000
46.259998	-0.009933	-5.870460	-3.045454	-2.866602	-0.003903	0.045499	0.000000	-10.000000	0.425000	-27.883333	290.666656	1023.000000	1023.000000	2046.000000
46.279999	-0.009980	-5.898455	-2.988980	-2.981928	-0.099979	0.172432	0.000000	-10.000000	0.425000	-27.533333	281.333344	1023.000000	1023.000000	2046.000000
46.299999	-0.010315	-6.096404	-3.135273	-2.844222	-0.002015	-0.114894	0.000000	-10.000000	0.416667	-27.299999	272.166656	1023.000000	1023.000000	2046.000000
46.320000	-0.010616	-6.274064	-3.030093	-2.629947	-0.432680	-0.181343	0.000000	-10.000000	0.408333	-26.866667	263.000000	1023.000000	1023.000000	2046.000000
46.340000	-0.010150	-5.998673	-2.831789	-2.619634	-0.308296	-0.238954	0.000000	-10.000000	0.400000	-26.416668	254.000000	1023.000000	1023.000000	2046.000000
46.360001	-0.011497	-6.794770	-3.093973	-2.526348	-0.669866	-0.504584	0.000000	-10.000000	0.400000	-26.200001	245.166672	1023.000000	1023.000000	2046.000000
46.380001	-0.012073	-7.135124	-2.949061	-2.794201	-0.769672	-0.622190	0.000000	-10.000000	0.383333	-25.933334	236.500000	1023.000000	1023.000000	2046.000000
46.400002	-0.014146	-8.360102	-3.412787	-3.006238	-0.814498	-1.126578	0.000000	-10.000000	0.358333	-25.716667	227.833328	1023.000000	1023.000000	2046.000000
46.419998	-0.016379	-9.679763	-3.685163	-3.334777	-1.256317	-1.403505	0.000000	-10.000000	0.316667	-25.150000	219.333328	1023.000000	1023.000000	2046.000000
46.439999	-0.017842	-10.544865	-4.048617	-3.756100	-1.125440	-1.614708	0.000000	-10.000000	0.300000	-24.400000	211.000000	1023.000000	1023.000000	2046.000000
46.459999	-0.020400	-12.056172	-4.485888	-3.919038	-1.710730	-1.940516	0.000000	-10.000000	0.283333	-23.883333	203.000000	1023.000000	1023.000000	2046.000000
46.480000	-0.021032	-12.430156	-4.475693	-4.202821	-1.845302	-1.906340	0.000000	-10.000000	0.275000	-23.500000	195.000000	1023.000000	1023.000000	2046.000000
46.500000	-0.022197	-13.118665	-4.826697	-4.286427	-1.828630	-2.176911	0.000000	-10.000000	0.258333	-23.350000	187.000000	1023.000000	1023.000000	2046.000000
46.520000	-0.022927	-13.549666	-4.886755	-4.253723	-2.212181	-2.197007	0.000000	-10.000000	0.250000	-23.116667	179.000000	1023.000000	1023.000000	2046.000000
46.540001	-0.022589	-13.349938	-4.946462	-4.461287	-1.939061	-2.003129	0.000000	-10.000000	0.250000	-23.033333	171.333328	1023.000000	1023.000000	2046.000000
46.560001	-0.023973	-14.167749	-5.066347	-4.406859	-2.460130	-2.234414	0.000000	-10.000000	0.241667	-22.516666	163.666672	1023.000000	1023.000000	2046.000000
46.580002	-0.023471	-13.871612	-4.954199	-4.466789	-2.378832	-2.071792	0.000000	-10.000000	0.241667	-22.166666	156.333328	1023.000000	1023.000000	2046.000000
46.599998	-0.023201	-13.711921	-5.102850	-4.602088	-1.982322	-2.024660	0.000000	-10.000000	0.225000	-21.433334	148.833328	1023.000000	1023.000000	2046.000000
46.619999	-0.023981	-14.172715	-5.235185	-4.575434	-2.354910	-2.007186	0.000000	-10.000000	0.200000	-21.066668	141.666672	1023.000000	1023.000000	2046.000000
46.639999	-0.023311	-13.776794	-5.033488	-4.782562	-2.236621	-1.724123	0.000000	-10.000000	0.158333	-20.450001	134.500000	1023.000000	1023.000000	2046.000000
46.660000	-0.023609	-13.952944	-5.230282	-4.769931	-2.155708	-1.797022	0.000000	-10.000000	0.141667	-20.066668	127.666664	1023.000000	1023.000000	2046.000000
46.680000	-0.023416	-13.839039	-5.139054	-4.748412	-2.245015	-1.706558	0.000000	-10.000000	0.125000	-19.566668	121.000000	1023.000000	1023.000000	2046.000000
46.700001	-0.022816	-13.484375	-5.076575	-5.036723	-1.981368	-1.389709	0.000000	-10.000000	0.116667	-18.983334	114.666664	1023.000000	1023.000000	2046.000000
46.720001	-0.023858	-14.099891	-5.402964	-5.030611	-2.068881	-1.597435	0.000000	-10.000000	0.108333	-18.483334	108.333336	1023.000000	1023.000000	2046.000000
46.740002	-0.023974	-14.168897	-5.342387	-5.160410	-2.155329	-1.510770	0.000000	-10.000000	0.108333	-18.000000	102.000000	1023.000000	1023.000000	2046.000000
46.759998	-0.023974	-14.168675	-5.387380	-5.316689	-1.948654	-1.515953	0.000000	-10.000000	0.108333	-17.616667	95.833336	1023.000000	1023.000000	2046.000000
46.779999	-0.025154	-14.866018	-5.581837	-5.300511	-2.250328	-1.733343	0.000000	-10.000000	0.100000	-17.050001	90.000000	1023.000000	1023.000000	2046.000000
46.799999	-0.024983	-14.764687	-5.249089	-5.363135	-2.450668	-1.701794	0.000000	-10.000000	0.066667	-16.516666	84.500000	1023.000000	1023.000000	2046.000000
46.820000	-0.024430	-14.438080	-5.254283	-5.377444	-2.072868	-1.733484	0.000000	-10.000000	0.033333	-15.850000	79.000000	1023.000000	1023.000000	2046.000000
46.840000	-0.024686	-14.589161	-5.186605	-5.131800	-2.390714	-1.880042	0.000000	-10.000000	0.000000	-15.400001	73.666664	1023.000000	1023.000000	2046.000000
46.860001	-0.023455	-13.861650	-4.787652	-5.129944	-2.302003	-1.642050	0.000000	-10.000000	0.000000	-14.916667	68.500000	1023.000000	1023.000000	2046.000000
46.880001	-0.023702	-14.007837	-5.080333	-4.906588	-2.260771	-1.760146	0.000000	-10.000000	0.000000	-14.750000	63.500000	1023.000000	1023.000000	2046.000000
46.900002	-0.023041	-13.617236	-4.810316	-4.875903	-2.392805	-1.538213	0.000000	-10.000000	0.000000	-14.250000	58.666668	1023.000000	1023.000000	2046.000000
46.919998	-0.023144	-13.678250	-5.141570	-4.845557	-2.030680	-1.660443	0.000000	-10.000000	0.000000	-13.433333	53.833332	1023.000000	1023.000000	2046.000000
46.939999	-0.024111	-14.249703	-5.292964	-4.890220	-2.385591	-1.680929	0.000000	-10.000000	-0.008333	-12.216666	49.333332	1023.000000	1023.000000	2046.000000
46.959999	-0.023771	-14.048698	-5.065839	-5.033937	-2.443219	-1.505703	0.000000	-10.000000	-0.025000	-10.550000	45.166668	1023.000000	1023.000000	2046.000000
46.980000	-0.024277	-14.347732	-5.373507	-4.781363	-2.450595	-1.742267	0.000000	-10.000000	-0.058333	-8.466667	41.666668	1023.000000	1023.000000	2046.000000
47.000000	-0.023534	-13.908831	-4.798676	-4.668718	-2.840452	-1.600985	0.000000	-10.000000	-0.083333	-5.950000	38.833332	1023.000000	1023.000000	2046.000000
47.020000	-0.022798	-13.473557	-4.932253	-4.384362	-2.360097	-1.796845	0.000000	-10.000000	-0.100000	-2.450000	37.000000	1023.000000	1023.000000	2046.000000
47.040001	-0.023276	-13.756004	-4.833644	-4.199843	-2.761880	-1.960638	0.000000	-10.000000	-0.116667	0.483333	36.166668	1023.000000	1023.000000	2046.000000
47.060001	-0.022893	-13.530009	-4.690294	-4.277567	-2.523340	-2.038809	0.000000	-10.000000	-0.125000	2.733333	36.000000	1023.000000	1023.000000	2046.000000
47.080002	-0.024986	-14.766602	-5.205103	-4.481971	-2.676393	-2.403134	0.000000	-10.000000	-0.141667	3.416667	36.000000	1023.000000	1023.000000	2046.000000
47.099998	-0.026490	-15.655656	-5.116062	-4.985868	-3.085870	-2.467855	0.000000	-10.000000	-0.141667	4.133333	36.000000	1023.000000	1023.000000	2046.000000
47.119999	-0.028409	-16.789684	-5.792114	-5.131772	-2.927336	-2.938461	0.000000	-10.000000	-0.133333	4.383333	36.000000	1023.000000	1023.000000	2046.000000
47.139999	-0.029498	-17.433306	-5.743430	-5.327211	-3.389719	-2.972946	0.000000	-10.000000	-0.116667	3.850000	36.000000	1023.000000	1023.000000	2046.000000
47.160000	-0.029365	-17.354755	-5.926052	-5.377563	-3.006070	-3.045068	0.000000	-10.000000	-0.100000	2.366667	36.000000	1023.000000	1023.000000	2046.000000
47.180000	-0.030370	-17.948542	-6.124793	-5.401190	-3.307553	-3.115007	0.000000	-10.000000	-0.100000	1.000000	36.000000	1023.000000	1023.000000	2046.000000
47.200001	-0.029993	-17.725872	-5.844483	-5.500795	-3.434399	-2.946194	0.000000	-10.000000	-0.100000	0.183333	36.000000	1023.000000	1023.000000	2046.000000
47.220001	-0.030920	-18.273638	-6.316271	-5.365358	-3.376758	-3.215250	0.000000	-10.000000	-0.100000	-0.316667	36.000000	1023.000000	1023.000000	2046.000000
47.240002	-0.030524	-18.039848	-5.905427	-5.470011	-3.721917	-2.942494	0.000000	-10.000000	-0.100000	-1.133333	36.000000	1023.000000	1023.000000	2046.000000
47.259998	-0.030289	-17.900730	-6.210862	-5.431035	-3.289986	-2.968847	0.000000	-10.000000	-0.100000	-2.233333	35.500000	1023.000000	1023.000000	2046.000000
47.279999	-0.030120	-17.801094	-6.056888	-5.402848	-3.468696	-2.872663	0.000000	-10.000000	-0.100000	-3.033333	34.666668	1023.000000	1023.000000	2046.000000
47.299999	-0.029202	-17.258121	-5.963200	-5.500671	-3.170930	-2.623320	0.000000	-10.000000	-0.100000	-3.383333	33.500000	1023.000000	1023.000000	2046.000000
47.320000	-0.029277	-17.302469	-6.259968	-5.395642	-3.037164	-2.609695	0.000000	-10.000000	-0.100000	-3.700000	32.500000	1023.000000	1023.000000	2046.000000
47.340000	-0.028628	-16.919348	-5.691206	-5.555687	-3.324935	-2.347519	0.000000	-10.000000	-0.100000	-4.133333	31.166666	1023.000000	1023.000000	2046.000000
47.360001	-0.028421	-16.796749	-6.048371	-5.469935	-2.878502	-2.399941	0.000000	-10.000000	-0.100000	-4.283333	29.833334	1023.000000	1023.000000	2046.000000
47.380001	-0.028037	-16.569996	-5.798265	-5.552383	-3.022023	-2.197326	0.000000	-10.000000	-0.100000	-4.133333	27.833334	1023.000000	1023.000000	2046.000000
47.400002	-0.027319	-16.145494	-5.836082	-5.659518	-2.623095	-2.026798	0.000000	-10.000000	-0.100000	-3.850000	26.500000	1023.000000	1023.000000	2046.000000
47.419998	-0.028082	-16.596567	-6.101852	-5.622764	-2.661613	-2.210337	0.000000	-10.000000	-0.100000	-3.933333	25.166666	1023.000000	1023.000000	2046.000000
47.439999	-0.027870	-16.471142	-5.757778	-5.865596	-2.865878	-1.981890	0.000000	-10.000000	-0.100000	-3.983333	24.333334	1023.000000	1023.000000	2046.000000
47.459999	-0.028187	-16.658297	-6.095373	-5.760723	-2.588225	-2.213978	0.000000	-10.000000	-0.100000	-3.833333	23.000000	1023.000000	1023.000000	2046.000000
47.480000	-0.028244	-16.692398	-5.689959	-5.875006	-2.996175	-2.131260	0.000000	-10.000000	-0.100000	-3.350000	21.666666	1023.000000	1023.000000	2046.000000
47.500000	-0.027757	-16.404362	-5.771089	-5.803621	-2.651074	-2.178578	0.000000	-10.000000	-0.108333	-2.900000	20.500000	1023.000000	1023.000000	2046.000000
47.520000	-0.027765	-16.408955	-5.597172	-5.640093	-2.794719	-2.376970	0.000000	-10.000000	-0.108333	-2.750000	19.666666	1023.000000	1023.000000	2046.000000
47.540001	-0.026255	-15.516518	-5.245278	-5.614289	-2.606380	-2.050570	0.000000	-10.000000	-0.108333	-2.966667	18.833334	1023.000000	1023.000000	2046.000000
47.560001	-0.025953	-15.338373	-5.414291	-5.229544	-2.454622	-2.239916	0.000000	-10.000000	-0.100000	-3.516667	17.833334	1023.000000	1023.000000	2046.000000
47.580002	-0.024964	-14.753720	-4.844728	-5.328960	-2.767601	-1.812431	0.000000	-10.000000	-0.100000	-4.233334	16.666666	1023.000000	1023.000000	2046.000000
47.599998	-0.024674	-14.582080	-5.376422	-5.053761	-2.246882	-1.905015	0.000000	-10.000000	-0.091667	-4.733334	15.166667	1023.000000	1023.000000	2046.000000
47.619999	-0.025199	-14.892526	-5.195880	-5.184768	-2.683880	-1.827996	0.000000	-10.000000	-0.091667	-4.816667	13.500000	1023.000000	1023.000000	2046.000000
47.639999	-0.025009	-14.780303	-5.321545	-5.254098	-2.502701	-1.701959	0.000000	-10.000000	-0.083333	-4.700000	11.833333	1023.000000	1023.000000	2046.000000
47.660000	-0.025692	-15.184099	-5.734275	-5.085190	-2.427549	-1.937084	0.000000	-10.000000	-0.091667	-4.416667	10.166667	1023.000000	1023.000000	2046.000000
47.680000	-0.025229	-14.910364	-5.120735	-5.216513	-2.971964	-1.601152	0.000000	-10.000000	-0.083333	-4.066667	8.833333	1023.000000	1023.000000	2046.000000
47.700001	-0.025054	-14.807056	-5.512645	-4.754996	-2.587729	-1.951687	0.000000	-10.000000	-0.091667	-3.416667	7.500000	1023.000000	1023.000000	2046.000000
47.720001	-0.025011	-14.781207	-4.973486	-4.839764	-3.122921	-1.845036	0.000000	-10.000000	-0.091667	-2.800000	6.500000	1023.000000	1023.000000	2046.000000
47.740002	-0.025198	-14.892267	-5.322353	-4.646090	-2.777847	-2.145977	0.000000	-10.000000	-0.100000	-2.550000	5.500000	1023.000000	1023.000000	2046.000000
47.759998	-0.026395	-15.599172	-5.361482	-4.798236	-3.007975	-2.431478	0.000000	-10.000000	-0.100000	-2.600000	4.500000	1023.000000	1023.000000	2046.000000
47.779999	-0.027837	-16.451647	-5.472671	-5.169692	-3.191973	-2.617311	0.000000	-10.000000	-0.091667	-2.716667	3.500000	1023.000000	1023.000000	2046.000000
47.799999	-0.030453	-17.997824	-6.314065	-5.369243	-3.164884	-3.149631	0.000000	-10.000000	-0.091667	-1.816667	2.666667	1023.000000	1023.000000	2046.000000
47.820000	-0.031965	-18.891159	-6.027656	-5.914407	-3.918487	-3.030610	0.000000	-10.000000	-0.091667	-0.850000	2.166667	1023.000000	1023.000000	2046.000000
47.840000	-0.032955	-19.476339	-6.664598	-5.870322	-3.595192	-3.346227	0.000000	-10.000000	-0.100000	-0.666667	2.000000	1023.000000	1023.000000	2046.000000
47.860001	-0.033306	-19.684118	-6.514261	-5.980893	-3.836114	-3.352851	0.000000	-10.000000	-0.100000	-1.500000	1.833333	1023.000000	1023.000000	2046.000000
47.880001	-0.033236	-19.642752	-6.494520	-5.951409	-3.850222	-3.346601	0.000000	-10.000000	-0.100000	-2.183333	1.333333	1023.000000	1023.000000	2046.000000
47.900002	-0.033491	-19.793058	-6.941867	-5.819237	-3.565829	-3.466126	0.000000	-10.000000	-0.100000	-1.250000	0.666667	1023.000000	1023.000000	2046.000000
47.919998	-0.033526	-19.813581	-6.335132	-6.000482	-4.243917	-3.234051	0.000000	-10.000000	-0.100000	0.466667	0.166667	1023.000000	1023.000000	2046.000000
47.939999	-0.033331	-19.698835	-6.873229	-5.780035	-3.719591	-3.325982	0.000000	-10.000000	-0.116667	2.316667	0.000000	1023.000000	1023.000000	2046.000000
47.959999	-0.032797	-19.382904	-6.320917	-5.860158	-4.049803	-3.152026	0.000000	-10.000000	-0.141667	3.816667	0.000000	1023.000000	1023.000000	2046.000000
47.980000	-0.032210	-19.035820	-6.528149	-5.862166	-3.715658	-2.929847	0.000000	-10.000000	-0.166667	5.416667	0.000000	1023.000000	1023.000000	2046.000000
48.000000	-0.031258	-18.473555	-6.517306	-5.710016	-3.403515	-2.842717	0.000000	-10.000000	-0.175000	7.250000	0.000000	1023.000000	1023.000000	2046.000000
48.020000	-0.030445	-17.992731	-5.946242	-5.788955	-3.693558	-2.563976	0.000000	-10.000000	-0.183333	8.683333	0.000000	1023.000000	1023.000000	2046.000000
48.040001	-0.029676	-17.538389	-6.431254	-5.589745	-2.973006	-2.544383	0.000000	-10.000000	-0.208333	9.916667	0.000000	1023.000000	1023.000000	2046.000000
48.060001	-0.028891	-17.074701	-5.721899	-5.749093	-3.382967	-2.220742	0.000000	-10.000000	-0.216667	10.950001	0.000000	1023.000000	1023.000000	2046.000000
48.080002	-0.028335	-16.745914	-5.956781	-5.604617	-3.012033	-2.172483	0.000000	-10.000000	-0.216667	11.900001	0.000000	1023.000000	1023.000000	2046.000000
48.099998	-0.027455	-16.225950	-5.953428	-5.545610	-2.640433	-2.086479	0.000000	-10.000000	-0.200000	12.400001	7.666667	1023.000000	1023.000000	2046.000000
48.119999	-0.027129	-16.033276	-5.597697	-5.692348	-2.897407	-1.845824	0.000000	-10.000000	-0.200000	12.283334	16.333334	1023.000000	1023.000000	2046.000000
48.139999	-0.026874	-15.882777	-6.073271	-5.422986	-2.291125	-2.095395	0.000000	-10.000000	-0.200000	12.216667	26.333334	1023.000000	1023.000000	2046.000000
48.160000	-0.026772	-15.822273	-5.333508	-5.692021	-2.955114	-1.841630	0.000000	-10.000000	-0.200000	12.000000	30.000000	1023.000000	1023.000000	2046.000000
48.180000	-0.026734	-15.799829	-5.888933	-5.351608	-2.405473	-2.153815	0.000000	-10.000000	-0.191667	11.850000	34.000000	1023.000000	1023.000000	2046.000000
48.200001	-0.026084	-15.415882	-5.132146	-5.585714	-2.842436	-1.855586	0.000000	-10.000000	-0.191667	11.100000	38.000000	1023.000000	1023.000000	2046.000000
48.220001	-0.025729	-15.205771	-5.281054	-5.298317	-2.581124	-2.045275	0.000000	-10.000000	-0.183333	10.100000	42.000000	1023.000000	1023.000000	2046.000000
48.240002	-0.024023	-14.197564	-4.997679	-5.119812	-2.197042	-1.883032	0.000000	-10.000000	-0.158333	8.950000	45.666668	1023.000000	1023.000000	2046.000000
48.259998	-0.023008	-13.597503	-4.525043	-4.978263	-2.438508	-1.655689	0.000000	-10.000000	-0.133333	7.700000	49.000000	1023.000000	1023.000000	2046.000000
48.279999	-0.021720	-12.836505	-4.844450	-4.599329	-1.711946	-1.680780	0.000000	-10.000000	-0.116667	6.333333	51.833332	1023.000000	1023.000000	2046.000000
48.299999	-0.021109	-12.475611	-4.258187	-4.732651	-2.183817	-1.300955	0.000000	-10.000000	-0.116667	5.133333	54.333332	1023.000000	1023.000000	2046.000000
48.320000	-0.021289	-12.581978	-4.967450	-4.432689	-1.653113	-1.528726	0.000000	-10.000000	-0.108333	4.100000	56.166668	1023.000000	1023.000000	2046.000000
48.340000	-0.021281	-12.577098	-4.447938	-4.856061	-2.176051	-1.097048	0.000000	-10.000000	-0.100000	2.916667	57.666668	1023.000000	1023.000000	2046.000000
48.360001	-0.022085	-13.052282	-5.000197	-4.523339	-2.022138	-1.506607	0.000000	-10.000000	-0.100000	1.683333	58.500000	1023.000000	1023.000000	2046.000000
48.380001	-0.021407	-12.651314	-4.588714	-4.639243	-2.198974	-1.224383	0.000000	-10.000000	-0.100000	0.633333	59.000000	1023.000000	1023.000000	2046.000000
48.400002	-0.021633	-12.784888	-4.596387	-4.217587	-2.399039	-1.571874	0.000000	-10.000000	-0.100000	0.183333	59.000000	1023.000000	1023.000000	2046.000000
48.419998	-0.020699	-12.232843	-4.537071	-4.184176	-2.062351	-1.449245	0.000000	-10.000000	-0.100000	0.000000	59.000000	1023.000000	1023.000000	2046.000000
48.439999	-0.021657	-12.799459	-4.328189	-4.046543	-2.627978	-1.796749	0.000000	-10.000000	-0.100000	0.000000	59.000000	1023.000000	1023.000000	2046.000000
48.459999	-0.022291	-13.173959	-4.885008	-4.262897	-2.087261	-1.938792	0.000000	-10.000000	-0.100000	-0.333333	59.000000	1023.000000	1023.000000	2046.000000
48.480000	-0.024645	-14.565383	-4.729546	-4.615524	-2.861592	-2.358721	0.000000	-10.000000	-0.091667	-1.350000	59.000000	1023.000000	1023.000000	2046.000000
48.500000	-0.026960	-15.933324	-5.752743	-4.826185	-2.506211	-2.848185	0.000000	-10.000000	-0.091667	-2.366667	59.000000	1023.000000	1023.000000	2046.000000
48.520000	-0.028527	-16.859238	-5.469264	-5.450998	-3.226851	-2.712126	0.000000	-10.000000	-0.091667	-3.283333	59.000000	1023.000000	1023.000000	2046.000000
48.540001	-0.030395	-17.963329	-6.080115	-5.374291	-3.308298	-3.200624	0.000000	-10.000000	-0.100000	-3.833333	59.000000	1023.000000	1023.000000	2046.000000
48.560001	-0.030248	-17.876507	-5.946354	-5.759522	-3.282887	-2.887744	0.000000	-10.000000	-0.091667	-4.650000	59.000000	1023.000000	1023.000000	2046.000000
48.580002	-0.031329	-18.515495	-6.004112	-5.549820	-3.682454	-3.279110	0.000000	-10.000000	-0.075000	-5.450000	59.000000	1023.000000	1023.000000	2046.000000
48.599998	-0.030669	-18.125587	-6.301611	-5.595798	-3.130498	-3.097681	0.000000	-10.000000	-0.066667	-5.966667	59.000000	1023.000000	1023.000000	2046.000000
48.619999	-0.031293	-18.494198	-6.040975	-5.583477	-3.693712	-3.176033	0.000000	-10.000000	-0.066667	-6.083333	59.000000	1023.000000	1023.000000	2046.000000
48.639999	-0.031089	-18.373793	-6.516553	-5.481096	-3.214841	-3.161302	0.000000	-10.000000	-0.075000	-5.933333	59.000000	1023.000000	1023.000000	2046.000000
48.660000	-0.030775	-18.188213	-5.912669	-5.747480	-3.700859	-2.827207	0.000000	-10.000000	-0.075000	-5.816667	59.000000	1023.000000	1023.000000	2046.000000
48.680000	-0.031553	-18.647821	-6.300934	-5.488805	-3.714646	-3.143436	0.000000	-10.000000	-0.083333	-5.766667	59.000000	1023.000000	1023.000000	2046.000000
48.700001	-0.030152	-17.819818	-6.227149	-5.840341	-3.260090	-2.492239	0.000000	-10.000000	-0.083333	-5.750000	59.000000	1023.000000	1023.000000	2046.000000
48.720001	-0.030708	-18.148495	-6.138268	-5.672470	-3.591263	-2.746492	0.000000	-10.000000	-0.083333	-5.750000	52.166668	1023.000000	1023.000000	2046.000000
48.740002	-0.029440	-17.398876	-6.277723	-5.766308	-2.931096	-2.423749	0.000000	-10.000000	-0.075000	-5.500000	44.666668	1023.000000	1023.000000	2046.000000
48.759998	-0.028992	-17.134089	-5.837224	-5.892632	-3.210084	-2.194147	0.000000	-10.000000	-0.083333	-4.833333	36.500000	1023.000000	1023.000000	2046.000000
48.779999	-0.029154	-17.229794	-6.247623	-5.576264	-2.941431	-2.464476	0.000000	-10.000000	-0.091667	-3.616667	34.833332	1023.000000	1023.000000	2046.000000
48.799999	-0.027962	-16.525637	-5.959652	-6.096533	-2.733474	-1.735977	0.000000	-10.000000	-0.100000	-1.966667	33.666668	1023.000000	1023.000000	2046.000000
48.820000	-0.029156	-17.231331	-6.055688	-5.731584	-3.103544	-2.340516	0.000000	-10.000000	-0.100000	-0.366667	33.166668	1023.000000	1023.000000	2046.000000
48.840000	-0.028062	-16.584644	-6.148552	-5.911765	-2.544834	-1.979494	0.000000	-10.000000	-0.125000	2.816667	33.000000	1023.000000	1023.000000	2046.000000
48.860001	-0.027874	-16.473261	-5.830255	-6.011053	-2.753796	-1.878158	0.000000	-10.000000	-0.150000	5.250000	33.000000	1023.000000	1023.000000	2046.000000
48.880001	-0.028416	-16.793934	-6.024838	-5.549420	-2.792965	-2.426711	0.000000	-10.000000	-0.175000	7.300000	33.000000	1023.000000	1023.000000	2046.000000
48.900002	-0.026778	-15.826087	-5.645129	-6.003382	-2.441560	-1.736016	0.000000	-10.000000	-0.183333	8.066667	33.000000	1023.000000	1023.000000	2046.000000
48.919998	-0.027233	-16.094889	-5.317854	-5.558568	-2.956225	-2.262241	0.000000	-10.000000	-0.191667	9.200000	33.000000	1023.000000	1023.000000	2046.000000
48.939999	-0.025223	-14.906496	-5.322728	-5.280692	-2.245289	-2.057787	0.000000	-10.000000	-0.216667	10.700000	33.000000	1023.000000	1023.000000	2046.000000
48.959999	-0.023507	-13.892790	-4.725672	-5.308660	-2.264150	-1.594308	0.000000	-10.000000	-0.216667	11.716667	33.000000	1023.000000	1023.000000	2046.000000
48.980000	-0.023072	-13.635804	-4.742474	-4.545635	-2.331252	-2.016443	0.000000	-10.000000	-0.225000	12.633333	33.000000	1023.000000	1023.000000	2046.000000
49.000000	-0.020900	-12.352143	-4.564373	-4.787637	-1.749632	-1.250502	0.000000	-10.000000	-0.250000	13.733334	29.666666	1023.000000	1023.000000	2046.000000
49.020000	-0.021025	-12.425762	-4.356421	-4.505690	-2.135477	-1.428174	0.000000	-10.000000	-0.283333	14.866667	27.666666	1023.000000	1023.000000	2046.000000
49.040001	-0.020997	-12.409184	-4.690583	-4.250317	-1.904850	-1.563434	0.000000	-10.000000	-0.316667	15.883334	27.333334	1023.000000	1023.000000	2046.000000
49.060001	-0.019971	-11.803135	-4.417233	-4.663538	-1.804792	-0.917571	0.000000	-10.000000	-0.316667	16.616667	32.166668	1023.000000	1023.000000	2046.000000
49.080002	-0.020770	-12.274975	-4.322033	-3.933534	-2.381358	-1.638050	0.000000	-10.000000	-0.350000	17.333334	37.666668	1023.000000	1023.000000	2046.000000
49.099998	-0.018657	-11.026236	-4.182763	-3.937123	-1.776110	-1.130239	0.000000	-10.000000	-0.375000	18.100000	43.500000	1023.000000	1023.000000	2046.000000
49.119999	-0.018169	-10.737842	-3.728174	-3.638961	-2.118196	-1.252510	0.000000	-10.000000	-0.408333	18.983334	49.500000	1023.000000	1023.000000	2046.000000
49.139999	-0.018415	-10.883201	-3.937240	-3.172946	-2.056246	-1.716768	0.000000	-10.000000	-0.408333	19.900002	55.500000	1023.000000	1023.000000	2046.000000
49.160000	-0.017910	-10.584777	-3.825959	-3.816331	-1.813177	-1.129310	0.000000	-10.000000	-0.416667	20.716667	61.833332	1023.000000	1023.000000	2046.000000
49.180000	-0.020971	-12.394100	-4.132578	-3.559521	-2.432232	-2.269769	0.000000	-10.000000	-0.425000	21.316668	68.500000	1023.000000	1023.000000	2046.000000
49.200001	-0.021892	-12.938428	-4.450619	-3.974213	-2.216990	-2.296607	0.000000	-10.000000	-0.425000	21.549999	75.666664	1023.000000	1023.000000	2046.000000
49.220001	-0.022576	-13.342206	-4.500714	-4.476521	-2.294137	-2.070835	0.000000	-10.000000	-0.433333	21.933332	82.833336	1023.000000	1023.000000	2046.000000
49.240002	-0.024168	-14.283451	-4.896805	-4.023805	-2.524355	-2.838486	0.000000	-10.000000	-0.441667	22.299999	90.000000	1023.000000	1023.000000	2046.000000
49.259998	-0.022801	-13.475479	-4.564395	-4.618872	-2.336897	-1.955314	0.000000	-10.000000	-0.483333	22.799999	97.333336	1023.000000	1023.000000	2046.000000
49.279999	-0.023795	-14.062693	-4.741843	-4.026429	-2.618228	-2.676193	0.000000	-10.000000	-0.516667	23.116667	105.000000	1023.000000	1023.000000	2046.000000
49.299999	-0.022408	-13.242949	-4.471811	-4.164601	-2.392312	-2.214225	0.000000	-10.000000	-0.541667	23.299999	112.666664	1023.000000	1023.000000	2046.000000
49.320000	-0.021885	-12.934155	-4.440586	-3.970246	-2.373865	-2.149458	0.000000	-10.000000	-0.550000	23.549999	120.333336	1023.000000	1023.000000	2046.000000
49.340000	-0.021158	-12.504151	-4.339006	-3.510469	-2.299020	-2.355657	0.000000	-10.000000	-0.533333	23.816666	128.000000	1023.000000	1023.000000	2046.000000
49.360001	-0.019373	-11.449681	-4.000804	-3.805635	-2.073534	-1.569707	0.000000	-10.000000	-0.516667	24.116667	136.000000	1023.000000	1023.000000	2046.000000
49.380001	-0.019635	-11.604272	-4.090838	-3.090739	-2.227585	-2.195110	0.000000	-10.000000	-0.525000	24.483334	144.000000	1023.000000	1023.000000	2046.000000
49.400002	-0.017150	-10.135777	-3.667034	-3.536171	-1.838451	-1.094122	0.000000	-10.000000	-0.541667	24.850000	152.000000	1023.000000	1023.000000	2046.000000
49.419998	-0.017404	-10.285701	-3.837726	-2.879501	-1.920725	-1.647749	0.000000	-10.000000	-0.550000	25.016666	160.333328	1023.000000	1023.000000	2046.000000
49.439999	-0.015229	-9.000494	-3.324732	-3.239035	-1.594535	-0.842192	0.000000	-10.000000	-0.541667	25.333334	168.666672	1023.000000	1023.000000	2046.000000
49.459999	-0.014550	-8.599185	-3.398384	-3.023881	-1.340851	-0.836069	0.000000	-10.000000	-0.550000	25.500000	177.166672	1023.000000	1023.000000	2046.000000
49.480000	-0.013404	-7.921931	-3.197199	-2.718021	-1.177473	-0.829237	0.000000	-10.000000	-0.575000	25.850000	185.500000	1023.000000	1023.000000	2046.000000
49.500000	-0.011525	-6.811260	-3.105285	-3.052471	-0.620348	-0.033155	0.000000	-10.000000	-0.591667	26.050001	194.166672	1023.000000	1023.000000	2046.000000
49.520000	-0.012086	-7.142933	-3.176265	-2.361788	-0.870238	-0.734643	0.000000	-10.000000	-0.616667	26.533335	202.833328	1023.000000	1023.000000	2046.000000
49.540001	-0.010475	-6.190444	-2.864741	-2.794927	-0.559616	0.028839	0.000000	-10.000000	-0.641667	27.050001	211.666672	1023.000000	1023.000000	2046.000000
49.560001	-0.010598	-6.263669	-2.843709	-2.385064	-0.720840	-0.314056	0.000000	-10.000000	-0.691667	27.750000	220.500000	1023.000000	1023.000000	2046.000000
49.580002	-0.009504	-5.616703	-2.550500	-2.087605	-0.609596	-0.369002	0.000000	-10.000000	-0.716667	28.283333	229.666672	1023.000000	1023.000000	2046.000000
49.599998	-0.007570	-4.474034	-2.217694	-2.310142	-0.225644	0.279445	0.000000	-10.000000	-0.733333	29.050001	239.000000	1023.000000	1023.000000	2046.000000
49.619999	-0.007220	-4.266893	-1.988602	-1.414169	-0.417221	-0.446900	0.000000	-10.000000	-0.733333	29.600000	248.666672	1023.000000	1023.000000	2046.000000
49.639999	-0.004408	-2.605299	-1.418124	-1.554465	0.015495	0.351796	0.000000	-10.000000	-0.741667	30.150002	258.500000	1023.000000	1023.000000	2046.000000
49.660000	-0.003350	-1.979948	-1.292068	-0.934487	0.048289	0.198318	0.000000	-10.000000	-0.758333	30.316668	268.500000	1023.000000	1023.000000	2046.000000
49.680000	-0.001305	-0.771171	-0.978647	-0.566755	0.417193	0.357038	0.000000	-10.000000	-0.758333	30.366667	278.500000	1023.000000	1023.000000	2046.000000
49.700001	0.000843	0.498329	-0.871392	-0.573148	0.908106	1.034764	0.000000	-10.000000	-0.775000	30.516666	288.500000	1023.000000	1023.000000	2046.000000
49.720001	0.000779	0.460570	-0.860427	0.040288	0.691426	0.589283	0.000000	-10.000000	-0.766667	30.533333	298.666656	1023.000000	1023.000000	2046.000000
49.740002	0.002312	1.366253	-0.630467	-0.365246	1.001529	1.360437	0.000000	-10.000000	-0.783333	30.633333	309.000000	1023.000000	1023.000000	2046.000000
49.759998	0.002376	1.404154	-0.636895	0.229974	0.818690	0.992386	0.000000	-10.000000	-0.783333	30.833334	319.333344	1023.000000	1023.000000	2046.000000
49.779999	0.003978	2.350988	-0.101063	0.429994	0.829278	1.192779	0.000000	-10.000000	-0.800000	31.216667	329.500000	1023.000000	1023.000000	2046.000000
49.799999	0.005172	3.056619	-0.062269	0.817332	1.057762	1.243794	0.000000	-10.000000	-0.808333	31.183332	339.833344	1023.000000	1023.000000	2046.000000
49.820000	0.005848	3.456328	0.355582	1.161816	0.954547	0.984383	0.000000	-10.000000	-0.808333	31.183332	350.166656	1023.000000	1023.000000	2046.000000
49.840000	0.005633	3.329017	0.111339	0.953609	1.179355	1.084714	0.000000	-10.000000	-0.825000	31.216667	360.666656	1023.000000	1023.000000	2046.000000
49.860001	0.003549	2.097384	-0.123975	0.929565	0.877518	0.414277	0.000000	-10.000000	-0.800000	31.183334	371.000000	1023.000000	1023.000000	2046.000000
49.880001	0.002433	1.438022	-0.370572	0.219342	0.917155	0.672097	0.000000	-10.000000	-0.783333	30.983334	381.500000	1023.000000	1023.000000	2046.000000
49.900002	0.000363	0.214247	-0.781994	0.424201	0.621102	-0.049062	0.000000	-10.000000	-0.741667	30.316668	392.000000	1023.000000	1023.000000	2046.000000
49.919998	0.000520	0.307158	-0.419444	0.102587	0.455813	0.168202	0.000000	-10.000000	-0.733333	30.133333	402.333344	1023.000000	1023.000000	2046.000000
49.939999	0.000674	0.398289	-0.611284	0.263858	0.604558	0.141157	0.000000	-10.000000	-0.733333	29.883333	412.500000	1023.000000	1023.000000	2046.000000
49.959999	0.001250	0.738460	-0.204836	0.548826	0.431363	-0.036892	0.000000	-10.000000	-0.741667	30.166666	422.500000	1023.000000	1023.000000	2046.000000
49.980000	0.002838	1.677155	-0.186543	0.431898	0.882173	0.549626	0.000000	-10.000000	-0.766667	30.433334	432.500000	1023.000000	1023.000000	2046.000000
50.000000	0.003140	1.855835	-0.046686	0.974646	0.750282	0.177592	0.000000	-10.000000	-0.758333	30.783335	442.500000	1023.000000	1023.000000	2046.000000
50.020000	0.004847	2.864435	0.342413	0.769386	0.902443	0.850193	0.000000	-10.000000	-0.758333	30.983334	452.500000	1023.000000	1023.000000	2046.000000
50.040001	0.005530	3.268446	0.275267	1.295560	1.065363	0.632256	0.000000	-10.000000	-0.725000	30.666668	462.833344	1023.000000	1023.000000	2046.000000
50.060001	0.007342	4.338873	0.939427	1.385788	1.048868	0.964790	0.000000	-10.000000	-0.725000	30.183334	473.166656	1023.000000	1023.000000	2046.000000
50.080002	0.008569	5.064438	0.730761	1.673662	1.469819	1.190197	0.000000	-10.000000	-0.708333	29.900000	483.500000	1023.000000	1023.000000	2046.000000
50.099998	0.009821	5.803917	1.172974	1.968981	1.443215	1.218747	0.000000	-10.000000	-0.708333	29.816668	493.500000	1023.000000	1023.000000	2046.000000
50.119999	0.011348	6.706840	1.180947	1.790417	1.896055	1.839421	0.000000	-10.000000	-0.683333	29.550001	503.500000	1023.000000	1023.000000	2046.000000
50.139999	0.012044	7.117764	1.147833	2.192051	2.076367	1.701512	0.000000	-10.000000	-0.666667	29.000000	513.333313	1023.000000	1023.000000	2046.000000
50.160000	0.013426	7.934931	1.547406	2.003906	2.181772	2.201846	0.000000	-10.000000	-0.650000	28.583334	523.000000	1023.000000	1023.000000	2046.000000
50.180000	0.014167	8.372953	1.348305	2.100307	2.536855	2.387486	0.000000	-10.000000	-0.650000	28.383333	532.666687	1023.000000	1023.000000	2046.000000
50.200001	0.014978	8.851784	1.644649	2.507669	2.540915	2.158550	0.000000	-10.000000	-0.658333	28.650000	542.166687	1023.000000	1023.000000	2046.000000
50.220001	0.015882	9.386206	1.793813	2.281613	2.671956	2.638825	0.000000	-10.000000	-0.658333	28.833334	551.833313	1023.000000	1023.000000	2046.000000
50.240002	0.016167	9.554643	1.709848	2.649593	2.768170	2.427032	0.000000	-10.000000	-0.650000	28.883333	561.333313	1023.000000	1023.000000	2046.000000
50.259998	0.017229	10.182262	2.193531	2.905144	2.758213	2.325375	0.000000	-10.000000	-0.625000	28.533333	571.000000	1023.000000	1023.000000	2046.000000
50.279999	0.019071	11.270700	2.447273	2.875442	3.170742	2.777243	0.000000	-10.000000	-0.616667	28.200001	580.500000	1023.000000	1023.000000	2046.000000
50.299999	0.020697	12.232145	2.711367	3.443176	3.356016	2.721586	0.000000	-10.000000	-0.608333	27.966667	590.000000	1023.000000	1023.000000	2046.000000
50.320000	0.022474	13.282130	3.349501	3.735865	3.343401	2.853364	0.000000	-10.000000	-0.608333	27.866667	599.333313	1023.000000	1023.000000	2046.000000
50.340000	0.024242	14.326819	3.429531	3.912683	3.771912	3.212693	0.000000	-10.000000	-0.591667	27.616667	608.666687	1023.000000	1023.000000	2046.000000
50.360001	0.025472	15.054049	3.503064	4.424664	3.917388	3.208933	0.000000	-10.000000	-0.591667	27.333334	617.833313	1023.000000	1023.000000	2046.000000
50.380001	0.026265	15.522450	3.819874	4.495259	3.879678	3.327640	0.000000	-10.000000	-0.575000	26.650000	627.000000	1023.000000	1023.000000	2046.000000
50.400002	0.026791	15.833373	3.715072	4.373530	4.073396	3.671375	0.000000	-10.000000	-0.566667	26.483334	636.000000	1023.000000	1023.000000	2046.000000
50.419998	0.027428	16.209862	3.759595	4.810234	4.125181	3.514851	0.000000	-10.000000	-0.550000	26.116667	644.833313	1023.000000	1023.000000	2046.000000
50.439999	0.028247	16.693707	4.210392	4.871483	3.950846	3.660986	0.000000	-10.000000	-0.550000	25.966667	653.666687	1023.000000	1023.000000	2046.000000
50.459999	0.029238	17.279776	4.259838	5.180057	4.118638	3.721243	0.000000	-10.000000	-0.550000	25.616667	662.333313	1023.000000	1023.000000	2046.000000
50.480000	0.030542	18.050337	4.474931	5.667831	4.370431	3.537142	0.000000	-10.000000	-0.550000	25.616667	671.000000	1023.000000	1023.000000	2046.000000
50.500000	0.030475	18.010492	4.701253	5.469145	4.192565	3.647530	0.000000	-10.000000	-0.541667	25.316668	679.500000	1023.000000	1023.000000	2046.000000
50.520000	0.028651	16.932491	4.293564	5.258306	4.110356	3.270266	0.000000	-10.000000	-0.516667	24.966667	688.166687	1023.000000	1023.000000	2046.000000
50.540001	0.027028	15.973328	3.940467	5.168076	4.059498	2.805287	0.000000	-10.000000	-0.483333	24.100000	696.666687	1023.000000	1023.000000	2046.000000
50.560001	0.025516	15.079891	4.018716	4.731845	3.633005	2.696326	0.000000	-10.000000	-0.466667	23.616667	705.000000	1023.000000	1023.000000	2046.000000
50.580002	0.024401	14.420756	3.713748	4.593295	3.587187	2.526527	0.000000	-10.000000	-0.475000	23.016666	712.833313	1023.000000	1023.000000	2046.000000
50.599998	0.025064	14.812984	3.759506	4.686556	3.841181	2.525741	0.000000	-10.000000	-0.516667	23.250000	720.500000	1023.000000	1023.000000	2046.000000
50.619999	0.025617	15.139620	4.063975	4.664308	3.706049	2.705288	0.000000	-10.000000	-0.533333	23.850000	728.166687	1023.000000	1023.000000	2046.000000
50.639999	0.025983	15.356049	4.009154	4.908088	3.746044	2.692762	0.000000	-10.000000	-0.541667	24.416668	736.000000	1023.000000	1023.000000	2046.000000
50.660000	0.027423	16.206892	4.258590	5.161946	4.031656	2.754699	0.000000	-10.000000	-0.525000	24.683334	744.000000	1023.000000	1023.000000	2046.000000
50.680000	0.028039	16.571291	4.615921	5.142820	3.838491	2.974059	0.000000	-10.000000	-0.508333	24.400000	752.166687	1023.000000	1023.000000	2046.000000
50.700001	0.028821	17.033312	4.512202	5.399598	4.050632	3.070880	0.000000	-10.000000	-0.491667	24.283333	760.500000	1023.000000	1023.000000	2046.000000
50.720001	0.030581	18.073540	5.020188	5.678197	4.210629	3.164526	0.000000	-10.000000	-0.466667	23.616667	768.833313	1023.000000	1023.000000	2046.000000
50.740002	0.031742	18.759279	5.191104	5.796222	4.327586	3.444368	0.000000	-10.000000	-0.450000	23.033333	776.833313	1023.000000	1023.000000	2046.000000
50.759998	0.032835	19.405634	5.031082	5.986342	4.691736	3.696473	0.000000	-10.000000	-0.425000	22.049999	784.500000	1023.000000	1023.000000	2046.000000
50.779999	0.033981	20.082497	5.549817	6.028663	4.653162	3.850855	0.000000	-10.000000	-0.400000	21.283333	791.833313	1023.000000	1023.000000	2046.000000
50.799999	0.034533	20.409035	5.355508	6.015420	4.962577	4.075529	0.000000	-10.000000	-0.375000	20.383333	799.000000	1023.000000	1023.000000	2046.000000
50.820000	0.035676	21.084305	5.423739	6.121125	5.223821	4.315619	0.000000	-10.000000	-0.375000	19.750000	806.000000	1023.000000	1023.000000	2046.000000
50.840000	0.036139	21.358135	5.605199	6.102313	5.253883	4.396740	0.000000	-10.000000	-0.366667	19.500000	812.833313	1023.000000	1023.000000	2046.000000
50.860001	0.036287	21.445396	5.275913	6.148288	5.471978	4.549217	0.000000	-10.000000	-0.366667	19.600000	819.500000	1023.000000	1023.000000	2046.000000
50.880001	0.037069	21.907957	5.665833	6.234068	5.489134	4.518921	0.000000	-10.000000	-0.366667	19.883333	826.000000	1023.000000	1023.000000	2046.000000
50.900002	0.037337	22.065878	5.702477	6.246297	5.536575	4.580529	0.000000	-10.000000	-0.383333	20.300001	832.500000	1023.000000	1023.000000	2046.000000
50.919998	0.037909	22.403990	5.725614	6.493641	5.617710	4.567025	0.000000	-10.000000	-0.400000	20.450001	839.166687	1023.000000	1023.000000	2046.000000
50.939999	0.039786	23.513683	6.304152	6.738064	5.818609	4.652860	0.000000	-10.000000	-0.383333	20.633333	846.000000	1023.000000	1023.000000	2046.000000
50.959999	0.041352	24.438774	6.599797	7.060801	5.999331	4.778844	0.000000	-10.000000	-0.366667	20.400000	852.833313	1023.000000	1023.000000	2046.000000
50.980000	0.042422	25.071602	6.705228	7.372739	6.078443	4.915194	0.000000	-10.000000	-0.350000	20.150000	859.666687	1023.000000	1023.000000	2046.000000
51.000000	0.044224	26.136539	7.005453	7.609773	6.382047	5.139266	0.000000	-10.000000	-0.350000	19.700001	866.500000	1023.000000	1023.000000	2046.000000
51.020000	0.045212	26.720242	7.172909	7.732904	6.490976	5.323452	0.000000	-10.000000	-0.325000	18.983334	873.166687	1023.000000	1023.000000	2046.000000
51.040001	0.045195	26.710306	6.998487	7.833808	6.470053	5.407958	0.000000	-10.000000	-0.308333	18.266666	879.500000	1023.000000	1023.000000	2046.000000
51.060001	0.046000	27.185795	7.289547	7.779025	6.545432	5.571790	0.000000	-10.000000	-0.283333	17.433334	885.500000	1023.000000	1023.000000	2046.000000
51.080002	0.046062	27.222403	7.222255	8.012181	6.562595	5.425371	0.000000	-10.000000	-0.291667	17.000000	891.500000	1023.000000	1023.000000	2046.000000
51.099998	0.047045	27.803377	7.355554	8.230550	6.623922	5.593351	0.000000	-10.000000	-0.300000	16.900002	897.500000	1023.000000	1023.000000	2046.000000
51.119999	0.048314	28.553326	7.773020	8.454226	6.688418	5.637660	0.000000	-10.000000	-0.300000	17.133333	903.166687	1023.000000	1023.000000	2046.000000
51.139999	0.048001	28.368534	7.761754	8.690244	6.474495	5.442040	0.000000	-10.000000	-0.291667	17.133333	908.833313	1023.000000	1023.000000	2046.000000
51.160000	0.048346	28.572617	7.672542	8.587309	6.736573	5.576192	0.000000	-10.000000	-0.283333	16.800001	914.500000	1023.000000	1023.000000	2046.000000
51.180000	0.047070	27.818592	7.597672	8.354755	6.673788	5.192377	0.000000	-10.000000	-0.283333	16.266666	920.333313	1023.000000	1023.000000	2046.000000
51.200001	0.044020	26.015877	7.133058	8.097745	6.133097	4.651976	0.000000	-10.000000	-0.275000	15.716667	926.000000	1023.000000	1023.000000	2046.000000
51.220001	0.043194	25.527838	7.046478	7.715380	6.112044	4.653936	0.000000	-10.000000	-0.258333	15.350000	931.333313	1023.000000	1023.000000	2046.000000
51.240002	0.042469	25.099136	6.924985	7.623391	6.110879	4.439880	0.000000	-10.000000	-0.258333	15.100000	936.500000	1023.000000	1023.000000	2046.000000
51.259998	0.041657	24.619461	6.784167	7.676998	5.797104	4.361193	0.000000	-10.000000	-0.275000	15.566668	941.500000	1023.000000	1023.000000	2046.000000
51.279999	0.042757	25.269527	6.998152	7.622206	6.058387	4.590783	0.000000	-10.000000	-0.291667	15.866668	946.500000	1023.000000	1023.000000	2046.000000
51.299999	0.043004	25.415167	7.106379	7.798916	5.992108	4.517764	0.000000	-10.000000	-0.291667	16.116667	951.833313	1023.000000	1023.000000	2046.000000
51.320000	0.042894	25.350185	6.998208	7.921618	5.855422	4.574938	0.000000	-10.000000	-0.275000	15.650001	957.166687	1023.000000	1023.000000	2046.000000
51.340000	0.044423	26.254137	7.393833	7.928306	6.097869	4.834129	0.000000	-10.000000	-0.241667	14.983334	962.500000	1023.000000	1023.000000	2046.000000
51.360001	0.044980	26.583094	7.413092	8.189560	6.228624	4.751818	0.000000	-10.000000	-0.216667	14.000000	967.500000	1023.000000	1023.000000	2046.000000
51.380001	0.045348	26.800615	7.482211	8.299701	6.052937	4.965768	0.000000	-10.000000	-0.166667	12.483334	972.333313	1023.000000	1023.000000	2046.000000
51.400002	0.046864	27.696478	7.770085	8.270933	6.397249	5.258213	0.000000	-10.000000	-0.133333	10.666667	976.833313	1023.000000	1023.000000	2046.000000
51.419998	0.047001	27.777552	7.636848	8.447898	6.451774	5.241032	0.000000	-10.000000	-0.100000	8.216667	980.833313	1023.000000	1023.000000	2046.000000
51.439999	0.047495	28.069588	7.637890	8.401052	6.519035	5.511610	0.000000	-10.000000	-0.100000	5.850000	984.000000	1023.000000	1023.000000	2046.000000
51.459999	0.048252	28.517038	7.847802	8.243277	6.715334	5.710627	0.000000	-10.000000	-0.100000	3.283333	986.333313	1023.000000	1023.000000	2046.000000
51.480000	0.047562	28.109291	7.460122	8.241620	6.717259	5.690291	0.000000	-10.000000	-0.091667	1.416667	987.500000	1023.000000	1023.000000	2046.000000
51.500000	0.048044	28.394068	7.582160	7.944597	6.872687	5.994623	0.000000	-10.000000	-0.091667	-0.016667	988.000000	1023.000000	1023.000000	2046.000000
51.520000	0.047620	28.143520	7.402373	7.940684	6.989455	5.811009	0.000000	-10.000000	-0.083333	-1.216667	988.000000	1023.000000	1023.000000	2046.000000
51.540001	0.046520	27.493219	7.108272	7.880476	6.763245	5.741227	0.000000	-10.000000	-0.083333	-2.666667	988.000000	1023.000000	1023.000000	2046.000000
51.560001	0.047052	27.807673	7.443156	7.728451	6.830873	5.805192	0.000000	-10.000000	-0.066667	-4.400000	988.000000	1023.000000	1023.000000	2046.000000
51.580002	0.047041	27.801235	7.306468	7.985804	6.971097	5.537868	0.000000	-10.000000	-0.058333	-5.933333	988.000000	1023.000000	1023.000000	2046.000000
51.599998	0.047733	28.210289	7.620377	8.019073	6.831446	5.739392	0.000000	-10.000000	-0.050000	-7.266667	988.000000	1023.000000	1023.000000	2046.000000
51.619999	0.048908	28.904781	7.802649	8.172724	7.160026	5.769382	0.000000	-10.000000	-0.050000	-8.333334	988.000000	1023.000000	1023.000000	2046.000000
51.639999	0.048632	28.741606	7.627364	8.348564	7.008533	5.757146	0.000000	-10.000000	-0.050000	-9.183333	988.000000	1023.000000	1023.000000	2046.000000
51.660000	0.049399	29.194805	7.943475	8.121482	7.061457	6.068392	0.000000	-10.000000	-0.033333	-9.983334	988.000000	1023.000000	1023.000000	2046.000000
51.680000	0.048513	28.670929	7.510839	8.319165	7.059348	5.781577	0.000000	-10.000000	-0.016667	-10.783334	984.666687	1023.000000	1023.000000	2046.000000
51.700001	0.048380	28.592817	7.662985	7.957082	6.907349	6.065402	0.000000	-10.000000	0.000000	-11.566667	977.000000	1023.000000	1023.000000	2046.000000
51.720001	0.047724	28.205019	7.345717	7.968313	7.025821	5.865168	0.000000	-10.000000	0.000000	-12.350000	967.833313	1023.000000	1023.000000	2046.000000
[truncated: 1,997,681 more chars]
