# Supplementary material for: Effect of Electrode Belt and Body Positions on Regional Pulmonary Ventilation- and Perfusion-Related Impedance Changes Measured by Electric Impedance Tomography
Source: PLoS One. 2016 Jun 2;11(6):e0155913. doi: 10.1371/journal.pone.0155913 (PMC4890811; doi:10.1371/journal.pone.0155913)
Supplement: S1 Dataset — (ZIP) [file pone.0155913.s001.zip › Dataset/Fp04-mage-4i.txt]

Patient Name:	Fp4
Registry:	Fp4
Investigator:	 
Diagnosys:	 
Notes:	mage4i              
Sample Rate [Hz]:	50.07
Time Base 	Pixels Mean 	Pixels Sum 	UPPER RIGHT		UPPER LEFT		LOWER RIGHT		LOWER LEFT		QRS	ETCO2	Paw	Flow (L/min)	Volume	Analog1	Analog2	AnalogSum
0.000000	-0.035866	-21.197023	-6.559590	-6.581683	-5.100417	-2.955333	0.000000	-10.000000	0.050000	-11.416667	144.000000	1023.000000	1023.000000	2046.000000
0.020000	-0.036754	-21.721539	-6.747026	-6.402771	-5.405587	-3.166153	0.000000	-10.000000	0.041667	-11.066667	140.000000	1023.000000	1023.000000	2046.000000
0.040000	-0.037397	-22.101511	-6.756515	-6.338952	-5.674719	-3.331326	0.000000	-10.000000	0.041667	-10.700000	136.166672	1023.000000	1023.000000	2046.000000
0.060000	-0.038243	-22.601517	-6.889836	-6.328087	-5.726569	-3.657025	0.000000	-10.000000	0.041667	-10.400001	132.500000	1023.000000	1023.000000	2046.000000
0.080000	-0.039875	-23.566053	-7.216287	-6.529545	-5.914329	-3.905892	0.000000	-10.000000	0.050000	-10.250000	129.166672	1023.000000	1023.000000	2046.000000
0.100000	-0.042094	-24.877348	-7.589391	-6.850055	-6.161173	-4.276730	0.000000	-10.000000	0.050000	-10.200000	125.666664	1023.000000	1023.000000	2046.000000
0.120000	-0.044937	-26.557497	-8.315626	-7.251532	-6.284498	-4.705840	0.000000	-10.000000	0.050000	-10.033334	122.333336	1023.000000	1023.000000	2046.000000
0.140000	-0.047734	-28.210985	-8.822626	-7.745937	-6.692578	-4.949844	0.000000	-10.000000	0.041667	-9.866667	118.833336	1023.000000	1023.000000	2046.000000
0.160000	-0.049550	-29.284348	-9.143976	-7.981475	-6.908106	-5.250791	0.000000	-10.000000	0.041667	-9.583334	115.666664	1023.000000	1023.000000	2046.000000
0.180000	-0.051347	-30.346176	-9.572997	-8.183655	-7.089299	-5.500226	0.000000	-10.000000	0.033333	-9.450000	112.333336	1023.000000	1023.000000	2046.000000
0.200000	-0.052643	-31.112206	-9.924496	-8.392830	-7.281919	-5.512962	0.000000	-10.000000	0.041667	-9.316667	109.166664	1023.000000	1023.000000	2046.000000
0.220000	-0.053579	-31.665152	-10.059213	-8.442032	-7.508459	-5.655447	0.000000	-10.000000	0.041667	-9.200000	106.000000	1023.000000	1023.000000	2046.000000
0.240000	-0.054390	-32.144547	-10.383801	-8.429601	-7.518238	-5.812908	0.000000	-10.000000	0.041667	-9.083334	103.000000	1023.000000	1023.000000	2046.000000
0.260000	-0.054915	-32.454586	-10.492475	-8.621889	-7.699465	-5.640756	0.000000	-10.000000	0.025000	-8.800000	100.000000	1023.000000	1023.000000	2046.000000
0.280000	-0.054755	-32.360218	-10.464075	-8.561016	-7.667775	-5.667354	0.000000	-10.000000	0.008333	-8.650001	97.000000	1023.000000	1023.000000	2046.000000
0.300000	-0.054949	-32.474895	-10.579072	-8.534489	-7.704722	-5.656613	0.000000	-10.000000	0.000000	-8.450000	94.166664	1023.000000	1023.000000	2046.000000
0.320000	-0.054971	-32.488052	-10.504211	-8.692681	-7.794256	-5.496903	0.000000	-10.000000	0.000000	-8.150000	91.333336	1023.000000	1023.000000	2046.000000
0.340000	-0.054427	-32.166073	-10.397994	-8.719328	-7.618151	-5.430602	0.000000	-10.000000	0.000000	-7.666667	88.666664	1023.000000	1023.000000	2046.000000
0.360000	-0.054219	-32.043484	-10.287383	-8.913873	-7.626410	-5.215816	0.000000	-10.000000	0.008333	-7.233334	86.000000	1023.000000	1023.000000	2046.000000
0.380000	-0.053689	-31.730452	-10.087644	-9.036917	-7.580716	-5.025177	0.000000	-10.000000	0.008333	-7.000000	83.666664	1023.000000	1023.000000	2046.000000
0.400000	-0.053040	-31.346710	-9.950153	-8.934296	-7.376596	-5.085665	0.000000	-10.000000	0.016667	-6.900000	81.333336	1023.000000	1023.000000	2046.000000
0.420000	-0.052656	-31.119911	-9.856350	-9.155977	-7.307181	-4.800403	0.000000	-10.000000	0.008333	-6.733334	79.000000	1023.000000	1023.000000	2046.000000
0.440000	-0.052334	-30.929630	-9.676686	-9.220633	-7.213143	-4.819168	0.000000	-10.000000	0.008333	-6.666667	76.666664	1023.000000	1023.000000	2046.000000
0.460000	-0.052602	-31.088060	-9.759678	-9.353454	-7.144466	-4.830462	0.000000	-10.000000	0.000000	-6.633334	74.500000	1023.000000	1023.000000	2046.000000
0.480000	-0.052968	-31.304260	-9.719582	-9.473839	-7.207065	-4.903773	0.000000	-10.000000	-0.008333	-6.650000	72.333336	1023.000000	1023.000000	2046.000000
0.500000	-0.053133	-31.401318	-9.682627	-9.350587	-7.181931	-5.186173	0.000000	-10.000000	0.000000	-6.216667	70.000000	1023.000000	1023.000000	2046.000000
0.520000	-0.053252	-31.471720	-9.539035	-9.514836	-7.354490	-5.063359	0.000000	-10.000000	0.000000	-5.550000	67.833336	1023.000000	1023.000000	2046.000000
0.540000	-0.053022	-31.335922	-9.423257	-9.294845	-7.304577	-5.313244	0.000000	-10.000000	0.008333	-4.783333	66.000000	1023.000000	1023.000000	2046.000000
0.560000	-0.053308	-31.505262	-9.368297	-9.315884	-7.502588	-5.318492	0.000000	-10.000000	0.000000	-4.266667	64.500000	1023.000000	1023.000000	2046.000000
0.580000	-0.053131	-31.400387	-9.330307	-9.207582	-7.466653	-5.395845	0.000000	-10.000000	0.000000	-3.850000	63.000000	1023.000000	1023.000000	2046.000000
0.600000	-0.052854	-31.236881	-9.276560	-9.122332	-7.495365	-5.342626	0.000000	-10.000000	0.000000	-3.533333	61.666668	1023.000000	1023.000000	2046.000000
0.620000	-0.052267	-30.889824	-9.200410	-9.057652	-7.470219	-5.161542	0.000000	-10.000000	0.000000	-3.316667	60.500000	1023.000000	1023.000000	2046.000000
0.640000	-0.051630	-30.513147	-9.105161	-8.768812	-7.331980	-5.307194	0.000000	-10.000000	0.000000	-3.100000	59.500000	1023.000000	1023.000000	2046.000000
0.660000	-0.051040	-30.164568	-8.882555	-8.786168	-7.421429	-5.074416	0.000000	-10.000000	-0.016667	-2.700000	58.500000	1023.000000	1023.000000	2046.000000
0.680000	-0.049845	-29.458176	-8.585157	-8.652230	-7.275679	-4.945108	0.000000	-10.000000	-0.033333	-1.850000	57.666668	1023.000000	1023.000000	2046.000000
0.700000	-0.048201	-28.486597	-8.196095	-8.330747	-7.011623	-4.948132	0.000000	-10.000000	-0.050000	-0.900000	57.166668	1023.000000	1023.000000	2046.000000
0.720000	-0.046583	-27.530811	-7.816491	-8.202767	-6.922812	-4.588740	0.000000	-10.000000	-0.033333	-0.216667	57.000000	1023.000000	1023.000000	2046.000000
0.740000	-0.045231	-26.731541	-7.516669	-7.991385	-6.767270	-4.456216	0.000000	-10.000000	-0.025000	0.000000	57.000000	1023.000000	1023.000000	2046.000000
0.760000	-0.044479	-26.287354	-7.360723	-7.825550	-6.655177	-4.445904	0.000000	-10.000000	-0.008333	0.000000	57.000000	1023.000000	1023.000000	2046.000000
0.780000	-0.043985	-25.994993	-7.425779	-7.869514	-6.505857	-4.193843	0.000000	-10.000000	-0.016667	0.000000	57.000000	1023.000000	1023.000000	2046.000000
0.800000	-0.044174	-26.106852	-7.569618	-7.786764	-6.478142	-4.272328	0.000000	-10.000000	-0.008333	0.000000	57.000000	1023.000000	1023.000000	2046.000000
0.820000	-0.044763	-26.454704	-7.760944	-7.867958	-6.701407	-4.124394	0.000000	-10.000000	-0.008333	0.000000	57.000000	1023.000000	1023.000000	2046.000000
0.840000	-0.045079	-26.641443	-7.963843	-7.803339	-6.714350	-4.159911	0.000000	-10.000000	-0.016667	0.000000	57.000000	1023.000000	1023.000000	2046.000000
0.860000	-0.045333	-26.791594	-7.994443	-7.480896	-6.866291	-4.449965	0.000000	-10.000000	-0.025000	0.550000	57.000000	1023.000000	1023.000000	2046.000000
0.880000	-0.045335	-26.793188	-8.062735	-7.301123	-6.933912	-4.495419	0.000000	-10.000000	-0.041667	1.266667	57.000000	1023.000000	1023.000000	2046.000000
0.900000	-0.045787	-27.059870	-8.029610	-7.218553	-7.077360	-4.734347	0.000000	-10.000000	-0.041667	2.133333	57.000000	1023.000000	1023.000000	2046.000000
0.920000	-0.046592	-27.535738	-8.167933	-7.323406	-7.127961	-4.916437	0.000000	-10.000000	-0.050000	2.550000	57.000000	1023.000000	1023.000000	2046.000000
0.940000	-0.047930	-28.326487	-8.573737	-7.610057	-7.113700	-5.028993	0.000000	-10.000000	-0.050000	2.883333	57.000000	1023.000000	1023.000000	2046.000000
0.960000	-0.050419	-29.797424	-8.970236	-7.902961	-7.404058	-5.520170	0.000000	-10.000000	-0.050000	3.283333	57.000000	1023.000000	1023.000000	2046.000000
0.980000	-0.052848	-31.233265	-9.554908	-8.306417	-7.548944	-5.822998	0.000000	-10.000000	-0.050000	3.850000	57.000000	1023.000000	1023.000000	2046.000000
1.000000	-0.054557	-32.242905	-9.889970	-8.629138	-7.714931	-6.008867	0.000000	-10.000000	-0.058333	4.516666	57.000000	1023.000000	1023.000000	2046.000000
1.020000	-0.055654	-32.891327	-10.088556	-8.696250	-7.823423	-6.283095	0.000000	-10.000000	-0.058333	5.183333	57.000000	1023.000000	1023.000000	2046.000000
1.040000	-0.056203	-33.215843	-10.351229	-8.868099	-7.815067	-6.181447	0.000000	-10.000000	-0.058333	5.716667	57.000000	1023.000000	1023.000000	2046.000000
1.060000	-0.056603	-33.452507	-10.406709	-8.857606	-7.924500	-6.263692	0.000000	-10.000000	-0.066667	6.216667	57.000000	1023.000000	1023.000000	2046.000000
1.080000	-0.056752	-33.540611	-10.602316	-8.785325	-7.901665	-6.251304	0.000000	-10.000000	-0.083333	6.750000	57.000000	1023.000000	1023.000000	2046.000000
1.100000	-0.056811	-33.575535	-10.558911	-8.821774	-8.034975	-6.159872	0.000000	-10.000000	-0.108333	7.416667	57.000000	1023.000000	1023.000000	2046.000000
1.120000	-0.056472	-33.374802	-10.527624	-8.630024	-7.988204	-6.228949	0.000000	-10.000000	-0.091667	8.216667	57.000000	1023.000000	1023.000000	2046.000000
1.140000	-0.055725	-32.933262	-10.516107	-8.715343	-7.824245	-5.877568	0.000000	-10.000000	-0.091667	9.016666	45.333332	1023.000000	1023.000000	2046.000000
1.160000	-0.054881	-32.434395	-10.225816	-8.580081	-7.814998	-5.813498	0.000000	-10.000000	-0.083333	9.716667	34.333332	1023.000000	1023.000000	2046.000000
1.180000	-0.053826	-31.811125	-10.096553	-8.568058	-7.576088	-5.570426	0.000000	-10.000000	-0.091667	10.533334	24.500000	1023.000000	1023.000000	2046.000000
1.200000	-0.052692	-31.140697	-9.814273	-8.691672	-7.406862	-5.227890	0.000000	-10.000000	-0.091667	11.033334	27.500000	1023.000000	1023.000000	2046.000000
1.220000	-0.051265	-30.297607	-9.482146	-8.557784	-7.129930	-5.127748	0.000000	-10.000000	-0.100000	11.650001	31.166666	1023.000000	1023.000000	2046.000000
1.240000	-0.049892	-29.485973	-9.186390	-8.636900	-6.895323	-4.767359	0.000000	-10.000000	-0.125000	12.083334	35.000000	1023.000000	1023.000000	2046.000000
1.260000	-0.048382	-28.593578	-8.746739	-8.557431	-6.714452	-4.574956	0.000000	-10.000000	-0.141667	12.750000	39.000000	1023.000000	1023.000000	2046.000000
1.280000	-0.047106	-27.839380	-8.621062	-8.591365	-6.313656	-4.313297	0.000000	-10.000000	-0.150000	13.266666	43.000000	1023.000000	1023.000000	2046.000000
1.300000	-0.046228	-27.320553	-8.421343	-8.650401	-6.122563	-4.126246	0.000000	-10.000000	-0.166667	13.683333	47.333332	1023.000000	1023.000000	2046.000000
1.320000	-0.045489	-26.883739	-8.198371	-8.463879	-5.966339	-4.255152	0.000000	-10.000000	-0.183333	14.200000	51.833332	1023.000000	1023.000000	2046.000000
1.340000	-0.044723	-26.431076	-8.068100	-8.538655	-5.807167	-4.017153	0.000000	-10.000000	-0.216667	15.066668	56.666668	1023.000000	1023.000000	2046.000000
1.360000	-0.043901	-25.945305	-7.687250	-8.195642	-5.859933	-4.202480	0.000000	-10.000000	-0.233333	16.183334	61.500000	1023.000000	1023.000000	2046.000000
1.380000	-0.043052	-25.443882	-7.575156	-8.108137	-5.660984	-4.099604	0.000000	-10.000000	-0.266667	16.983334	66.833336	1023.000000	1023.000000	2046.000000
1.400000	-0.042049	-24.851015	-7.236811	-7.923690	-5.645327	-4.045186	0.000000	-10.000000	-0.266667	17.700001	72.333336	1023.000000	1023.000000	2046.000000
1.420000	-0.041096	-24.287725	-7.047562	-7.664795	-5.470947	-4.104421	0.000000	-10.000000	-0.266667	18.150000	78.000000	1023.000000	1023.000000	2046.000000
1.440000	-0.039645	-23.430227	-6.851693	-7.561486	-5.244486	-3.772562	0.000000	-10.000000	-0.266667	18.866667	84.000000	1023.000000	1023.000000	2046.000000
1.460000	-0.037937	-22.420643	-6.401332	-7.171957	-5.134765	-3.712587	0.000000	-10.000000	-0.283333	19.366667	90.166664	1023.000000	1023.000000	2046.000000
1.480000	-0.036408	-21.517012	-6.197380	-7.008332	-4.885092	-3.426208	0.000000	-10.000000	-0.308333	19.783333	96.666664	1023.000000	1023.000000	2046.000000
1.500000	-0.034353	-20.302835	-5.793625	-6.816802	-4.632648	-3.059762	0.000000	-10.000000	-0.325000	20.133333	103.000000	1023.000000	1023.000000	2046.000000
1.520000	-0.032006	-18.915674	-5.208281	-6.386643	-4.350806	-2.969945	0.000000	-10.000000	-0.333333	20.500000	109.666664	1023.000000	1023.000000	2046.000000
1.540000	-0.029486	-17.426397	-4.728075	-6.148257	-3.928415	-2.621651	0.000000	-10.000000	-0.341667	20.933334	116.500000	1023.000000	1023.000000	2046.000000
1.560000	-0.026877	-15.884226	-4.066829	-5.715064	-3.732064	-2.370268	0.000000	-10.000000	-0.358333	21.350000	123.500000	1023.000000	1023.000000	2046.000000
1.580000	-0.024920	-14.727549	-3.730553	-5.416198	-3.386291	-2.194508	0.000000	-10.000000	-0.375000	21.700001	130.500000	1023.000000	1023.000000	2046.000000
1.600000	-0.023216	-13.720695	-3.486062	-5.251589	-3.092080	-1.890965	0.000000	-10.000000	-0.391667	22.016666	137.666672	1023.000000	1023.000000	2046.000000
1.620000	-0.021726	-12.839909	-3.101573	-4.955452	-2.979641	-1.803242	0.000000	-10.000000	-0.391667	22.350000	145.000000	1023.000000	1023.000000	2046.000000
1.640000	-0.020785	-12.284179	-3.128597	-4.869853	-2.703528	-1.582202	0.000000	-10.000000	-0.400000	22.550001	152.500000	1023.000000	1023.000000	2046.000000
1.660000	-0.019742	-11.667509	-3.012247	-4.770839	-2.671387	-1.213036	0.000000	-10.000000	-0.383333	22.900002	160.000000	1023.000000	1023.000000	2046.000000
1.680000	-0.018568	-10.973820	-2.965221	-4.324384	-2.487293	-1.196921	0.000000	-10.000000	-0.366667	22.933334	167.500000	1023.000000	1023.000000	2046.000000
1.700000	-0.017733	-10.480181	-3.014411	-3.981833	-2.445130	-1.038807	0.000000	-10.000000	-0.366667	23.116667	175.166672	1023.000000	1023.000000	2046.000000
1.720000	-0.016810	-9.934801	-2.766162	-3.583575	-2.556152	-1.028912	0.000000	-10.000000	-0.400000	23.166668	183.000000	1023.000000	1023.000000	2046.000000
1.740000	-0.016564	-9.789598	-2.813214	-3.343725	-2.434325	-1.198333	0.000000	-10.000000	-0.416667	23.566668	190.666672	1023.000000	1023.000000	2046.000000
1.760000	-0.017089	-10.099333	-2.972868	-3.463895	-2.441138	-1.221432	0.000000	-10.000000	-0.425000	23.833334	198.333328	1023.000000	1023.000000	2046.000000
1.780000	-0.018670	-11.034109	-3.164626	-3.580970	-2.674725	-1.613788	0.000000	-10.000000	-0.408333	24.150000	206.000000	1023.000000	1023.000000	2046.000000
1.800000	-0.021044	-12.437267	-3.839955	-3.911287	-2.703138	-1.982888	0.000000	-10.000000	-0.408333	24.100000	214.000000	1023.000000	1023.000000	2046.000000
1.820000	-0.022445	-13.265179	-4.141952	-4.252955	-2.843939	-2.026334	0.000000	-10.000000	-0.400000	23.866667	222.000000	1023.000000	1023.000000	2046.000000
1.840000	-0.023231	-13.729557	-4.285026	-4.281858	-2.887308	-2.275365	0.000000	-10.000000	-0.416667	23.750000	230.000000	1023.000000	1023.000000	2046.000000
1.860000	-0.023363	-13.807570	-4.490907	-4.357926	-2.782857	-2.175879	0.000000	-10.000000	-0.433333	23.900002	238.000000	1023.000000	1023.000000	2046.000000
1.880000	-0.023038	-13.615735	-4.366333	-4.296709	-2.892945	-2.059748	0.000000	-10.000000	-0.441667	24.150002	246.000000	1023.000000	1023.000000	2046.000000
1.900000	-0.022795	-13.471699	-4.510461	-4.171743	-2.738459	-2.051036	0.000000	-10.000000	-0.441667	24.450001	254.000000	1023.000000	1023.000000	2046.000000
1.920000	-0.022002	-13.003016	-4.459752	-4.052986	-2.639379	-1.850899	0.000000	-10.000000	-0.433333	24.766666	262.333344	1023.000000	1023.000000	2046.000000
1.940000	-0.021082	-12.459393	-4.226959	-3.931199	-2.647325	-1.653909	0.000000	-10.000000	-0.450000	25.200001	270.666656	1023.000000	1023.000000	2046.000000
1.960000	-0.020119	-11.890278	-4.207548	-3.772835	-2.423087	-1.486807	0.000000	-10.000000	-0.458333	25.400000	279.166656	1023.000000	1023.000000	2046.000000
1.980000	-0.018813	-11.118435	-4.038116	-3.579749	-2.255673	-1.244897	0.000000	-10.000000	-0.466667	25.500000	287.500000	1023.000000	1023.000000	2046.000000
2.000000	-0.017160	-10.141628	-3.771721	-3.376830	-2.019907	-0.973170	0.000000	-10.000000	-0.466667	25.483334	296.000000	1023.000000	1023.000000	2046.000000
2.020000	-0.015879	-9.384549	-3.644912	-3.288194	-1.802328	-0.649115	0.000000	-10.000000	-0.475000	25.550001	304.500000	1023.000000	1023.000000	2046.000000
2.040000	-0.014037	-8.296065	-3.348257	-3.152119	-1.521642	-0.274048	0.000000	-10.000000	-0.475000	25.483334	313.000000	1023.000000	1023.000000	2046.000000
2.060000	-0.012332	-7.287944	-3.051586	-3.081540	-1.190061	0.035242	0.000000	-10.000000	-0.466667	25.316668	321.500000	1023.000000	1023.000000	2046.000000
2.080000	-0.010773	-6.366988	-2.842201	-3.016423	-0.868933	0.360570	0.000000	-10.000000	-0.450000	25.200001	330.000000	1023.000000	1023.000000	2046.000000
2.100000	-0.008784	-5.191409	-2.487252	-2.988520	-0.519400	0.803763	0.000000	-10.000000	-0.450000	25.166666	338.500000	1023.000000	1023.000000	2046.000000
2.120000	-0.006948	-4.106026	-2.258870	-2.887769	-0.064713	1.105326	0.000000	-10.000000	-0.450000	25.250000	346.833344	1023.000000	1023.000000	2046.000000
2.140000	-0.005688	-3.361855	-2.078527	-2.654326	0.171878	1.199121	0.000000	-10.000000	-0.441667	25.033333	355.333344	1023.000000	1023.000000	2046.000000
2.160000	-0.004448	-2.628631	-1.853481	-2.426213	0.298655	1.352408	0.000000	-10.000000	-0.450000	24.883333	363.666656	1023.000000	1023.000000	2046.000000
2.180000	-0.003179	-1.878877	-1.651978	-2.120356	0.504408	1.389049	0.000000	-10.000000	-0.450000	24.866667	372.000000	1023.000000	1023.000000	2046.000000
2.200000	-0.002087	-1.233691	-1.441195	-1.841150	0.625861	1.422793	0.000000	-10.000000	-0.458333	25.050001	380.333344	1023.000000	1023.000000	2046.000000
2.220000	-0.000758	-0.447923	-1.165098	-1.612728	0.781166	1.548738	0.000000	-10.000000	-0.466667	25.466667	388.666656	1023.000000	1023.000000	2046.000000
2.240000	0.000688	0.406617	-0.899542	-1.260623	1.017019	1.549763	0.000000	-10.000000	-0.483333	25.716667	397.166656	1023.000000	1023.000000	2046.000000
2.260000	0.002492	1.472818	-0.573336	-0.981137	1.220804	1.806486	0.000000	-10.000000	-0.500000	25.816668	405.500000	1023.000000	1023.000000	2046.000000
2.280000	0.004555	2.692156	-0.215503	-0.628029	1.440963	2.094726	0.000000	-10.000000	-0.500000	25.833334	414.166656	1023.000000	1023.000000	2046.000000
2.300000	0.006681	3.948322	0.059838	-0.210546	1.798667	2.300362	0.000000	-10.000000	-0.508333	26.116667	422.833344	1023.000000	1023.000000	2046.000000
2.320000	0.009258	5.471605	0.533192	0.073365	2.121719	2.743329	0.000000	-10.000000	-0.525000	26.500000	431.500000	1023.000000	1023.000000	2046.000000
2.340000	0.012425	7.343470	1.199817	0.544080	2.542060	3.057513	0.000000	-10.000000	-0.525000	26.983334	440.166656	1023.000000	1023.000000	2046.000000
2.360000	0.015325	9.057193	1.788203	1.078193	2.916712	3.274085	0.000000	-10.000000	-0.516667	27.150000	449.166656	1023.000000	1023.000000	2046.000000
2.380000	0.018046	10.664895	2.227876	1.432853	3.345428	3.658737	0.000000	-10.000000	-0.500000	27.433334	458.333344	1023.000000	1023.000000	2046.000000
2.400000	0.019812	11.708694	2.558622	1.823645	3.624857	3.701569	0.000000	-10.000000	-0.516667	27.333334	467.500000	1023.000000	1023.000000	2046.000000
2.420000	0.021244	12.555392	2.734071	2.020334	3.876494	3.924492	0.000000	-10.000000	-0.525000	27.233334	476.500000	1023.000000	1023.000000	2046.000000
2.440000	0.022968	13.574177	3.011841	2.282488	4.101892	4.177956	0.000000	-10.000000	-0.516667	26.866667	485.500000	1023.000000	1023.000000	2046.000000
2.460000	0.024093	14.239258	3.108836	2.481958	4.271101	4.377363	0.000000	-10.000000	-0.500000	26.500000	494.500000	1023.000000	1023.000000	2046.000000
2.480000	0.025354	14.984128	3.080715	2.663409	4.462988	4.777016	0.000000	-10.000000	-0.475000	26.049999	503.500000	1023.000000	1023.000000	2046.000000
2.500000	0.025993	15.361835	3.007772	3.043753	4.564479	4.745830	0.000000	-10.000000	-0.450000	25.299999	512.333313	1023.000000	1023.000000	2046.000000
2.520000	0.026194	15.480438	2.933626	3.287740	4.452896	4.806176	0.000000	-10.000000	-0.400000	24.483334	520.833313	1023.000000	1023.000000	2046.000000
2.540000	0.026335	15.563837	2.958339	3.488072	4.412681	4.704745	0.000000	-10.000000	-0.341667	23.216667	529.000000	1023.000000	1023.000000	2046.000000
2.560000	0.025767	15.228311	2.952972	3.503186	4.351429	4.420723	0.000000	-10.000000	-0.275000	21.600000	537.000000	1023.000000	1023.000000	2046.000000
2.580000	0.023987	14.176064	2.554950	3.153573	4.249539	4.218003	0.000000	-10.000000	-0.216667	19.250000	544.500000	1023.000000	1023.000000	2046.000000
2.600000	0.020865	12.331005	2.100393	2.687577	3.838025	3.705010	0.000000	-10.000000	-0.150000	16.216667	551.333313	1023.000000	1023.000000	2046.000000
2.620000	0.017657	10.435110	1.508479	2.181030	3.464616	3.280985	0.000000	-10.000000	-0.083333	12.383333	557.333313	1023.000000	1023.000000	2046.000000
2.640000	0.015086	8.915792	1.053030	1.611664	3.236001	3.015097	0.000000	-10.000000	-0.016667	7.400000	562.333313	1023.000000	1023.000000	2046.000000
2.660000	0.013205	7.804334	0.712158	1.228771	3.110306	2.753099	0.000000	-10.000000	0.016667	2.016667	565.833313	1023.000000	1023.000000	2046.000000
2.680000	0.011575	6.840578	0.299229	0.882687	2.965427	2.693234	0.000000	-10.000000	0.033333	-2.716667	567.500000	1023.000000	1023.000000	2046.000000
2.700000	0.010101	5.969934	0.050218	0.577423	2.792604	2.549690	0.000000	-10.000000	0.050000	-6.866667	568.000000	1023.000000	1023.000000	2046.000000
2.720000	0.008786	5.192791	-0.252328	0.342071	2.666162	2.436886	0.000000	-10.000000	0.083333	-10.150001	568.000000	1023.000000	1023.000000	2046.000000
2.740000	0.007684	4.541359	-0.552225	0.068201	2.573191	2.452192	0.000000	-10.000000	0.133333	-13.383333	568.000000	1023.000000	1023.000000	2046.000000
2.760000	0.006630	3.918123	-0.648277	-0.074240	2.403761	2.236879	0.000000	-10.000000	0.183333	-15.666667	568.000000	1023.000000	1023.000000	2046.000000
2.780000	0.005712	3.376031	-0.876171	-0.216097	2.302906	2.165394	0.000000	-10.000000	0.241667	-17.866667	558.166687	1023.000000	1023.000000	2046.000000
2.800000	0.004961	2.931666	-1.026754	-0.514047	2.259377	2.213090	0.000000	-10.000000	0.275000	-19.200001	548.333313	1023.000000	1023.000000	2046.000000
2.820000	0.004325	2.555930	-1.120121	-0.775582	2.241854	2.209779	0.000000	-10.000000	0.316667	-20.466667	536.333313	1023.000000	1023.000000	2046.000000
2.840000	0.003551	2.098695	-1.325377	-1.089322	2.215486	2.297908	0.000000	-10.000000	0.333333	-21.250000	531.833313	1023.000000	1023.000000	2046.000000
2.860000	0.002823	1.668213	-1.359514	-1.381757	2.161177	2.248307	0.000000	-10.000000	0.350000	-22.299999	524.666687	1023.000000	1023.000000	2046.000000
2.880000	0.002241	1.324338	-1.464611	-1.628433	2.183889	2.233492	0.000000	-10.000000	0.366667	-22.816668	517.333313	1023.000000	1023.000000	2046.000000
2.900000	0.002055	1.214332	-1.519179	-2.003346	2.249090	2.487767	0.000000	-10.000000	0.375000	-23.233334	509.666656	1023.000000	1023.000000	2046.000000
2.920000	0.001900	1.122702	-1.501862	-2.190861	2.311565	2.503860	0.000000	-10.000000	0.391667	-23.433334	502.000000	1023.000000	1023.000000	2046.000000
2.940000	0.001140	0.673715	-1.649567	-2.407496	2.294998	2.435779	0.000000	-10.000000	0.391667	-23.700001	494.000000	1023.000000	1023.000000	2046.000000
2.960000	0.000375	0.221828	-1.664688	-2.564980	2.177562	2.273934	0.000000	-10.000000	0.391667	-23.500000	486.000000	1023.000000	1023.000000	2046.000000
2.980000	-0.000258	-0.152186	-1.731037	-2.602630	2.106674	2.074807	0.000000	-10.000000	0.391667	-23.433334	478.166656	1023.000000	1023.000000	2046.000000
3.000000	-0.000912	-0.538768	-1.703677	-2.782827	1.966813	1.980923	0.000000	-10.000000	0.375000	-23.300001	470.500000	1023.000000	1023.000000	2046.000000
3.020000	-0.001384	-0.817784	-1.606975	-2.812135	1.866020	1.735306	0.000000	-10.000000	0.375000	-23.250000	462.833344	1023.000000	1023.000000	2046.000000
3.040000	-0.002279	-1.347062	-1.682491	-2.899743	1.712981	1.522191	0.000000	-10.000000	0.375000	-23.133333	455.000000	1023.000000	1023.000000	2046.000000
3.060000	-0.002901	-1.714505	-1.648695	-3.006705	1.500363	1.440532	0.000000	-10.000000	0.391667	-23.000000	447.166656	1023.000000	1023.000000	2046.000000
3.080000	-0.003245	-1.917881	-1.714208	-2.987096	1.434226	1.349197	0.000000	-10.000000	0.391667	-23.166668	439.500000	1023.000000	1023.000000	2046.000000
3.100000	-0.003437	-2.031389	-1.788353	-3.072006	1.413342	1.415627	0.000000	-10.000000	0.391667	-23.266666	431.833344	1023.000000	1023.000000	2046.000000
3.120000	-0.003343	-1.975706	-1.643909	-3.047333	1.335209	1.380326	0.000000	-10.000000	0.391667	-23.333334	424.000000	1023.000000	1023.000000	2046.000000
3.140000	-0.003476	-2.054547	-1.656867	-3.008390	1.312367	1.298343	0.000000	-10.000000	0.391667	-23.283333	416.166656	1023.000000	1023.000000	2046.000000
3.160000	-0.002850	-1.684303	-1.352548	-3.091760	1.309437	1.450567	0.000000	-10.000000	0.375000	-22.933334	408.500000	1023.000000	1023.000000	2046.000000
3.180000	-0.001724	-1.018962	-1.055293	-2.832560	1.477796	1.391095	0.000000	-10.000000	0.358333	-22.683334	400.833344	1023.000000	1023.000000	2046.000000
3.200000	-0.000890	-0.526140	-0.814509	-2.753836	1.458300	1.583905	0.000000	-10.000000	0.350000	-22.400000	393.333344	1023.000000	1023.000000	2046.000000
3.220000	-0.000247	-0.145987	-0.635275	-2.631217	1.470594	1.649911	0.000000	-10.000000	0.350000	-22.316668	385.666656	1023.000000	1023.000000	2046.000000
3.240000	-0.000321	-0.189569	-0.666060	-2.589627	1.482829	1.583289	0.000000	-10.000000	0.350000	-22.266666	378.333344	1023.000000	1023.000000	2046.000000
3.260000	-0.000873	-0.515777	-0.889424	-2.736694	1.416485	1.693857	0.000000	-10.000000	0.350000	-22.166668	370.833344	1023.000000	1023.000000	2046.000000
3.280000	-0.002104	-1.243625	-1.159870	-2.859929	1.154787	1.621386	0.000000	-10.000000	0.350000	-22.233334	363.500000	1023.000000	1023.000000	2046.000000
3.300000	-0.004152	-2.454021	-1.557493	-3.151354	0.752526	1.502300	0.000000	-10.000000	0.350000	-22.216667	356.000000	1023.000000	1023.000000	2046.000000
3.320000	-0.005645	-3.336226	-1.913645	-3.270918	0.518958	1.329379	0.000000	-10.000000	0.350000	-22.250000	348.500000	1023.000000	1023.000000	2046.000000
3.340000	-0.006724	-3.974129	-2.104708	-3.095687	0.263420	0.962846	0.000000	-10.000000	0.350000	-22.216667	341.166656	1023.000000	1023.000000	2046.000000
3.360000	-0.007710	-4.556682	-2.212804	-3.010223	-0.055662	0.722007	0.000000	-10.000000	0.341667	-22.066668	333.833344	1023.000000	1023.000000	2046.000000
3.380000	-0.008762	-5.178086	-2.238003	-2.997946	-0.339889	0.397752	0.000000	-10.000000	0.341667	-21.850000	326.500000	1023.000000	1023.000000	2046.000000
3.400000	-0.010123	-5.982959	-2.465770	-3.115650	-0.459629	0.058090	0.000000	-10.000000	0.333333	-21.600000	319.166656	1023.000000	1023.000000	2046.000000
3.420000	-0.012403	-7.330441	-2.885679	-3.478228	-0.729321	-0.237212	0.000000	-10.000000	0.325000	-21.466667	311.833344	1023.000000	1023.000000	2046.000000
3.440000	-0.015391	-9.096004	-3.419966	-3.823909	-1.055543	-0.796584	0.000000	-10.000000	0.308333	-21.133333	304.666656	1023.000000	1023.000000	2046.000000
3.460000	-0.018979	-11.216676	-4.132087	-4.366606	-1.487363	-1.230621	0.000000	-10.000000	0.300000	-20.583334	297.500000	1023.000000	1023.000000	2046.000000
3.480000	-0.021736	-12.846201	-4.568561	-4.782476	-1.899678	-1.595486	0.000000	-10.000000	0.300000	-20.183332	290.666656	1023.000000	1023.000000	2046.000000
3.500000	-0.023922	-14.137651	-5.050717	-5.045458	-2.120369	-1.921108	0.000000	-10.000000	0.283333	-19.850000	284.000000	1023.000000	1023.000000	2046.000000
3.520000	-0.025807	-15.252166	-5.522548	-5.325320	-2.359311	-2.044987	0.000000	-10.000000	0.258333	-19.633333	277.333344	1023.000000	1023.000000	2046.000000
3.540000	-0.027339	-16.157625	-5.839859	-5.484215	-2.631438	-2.202113	0.000000	-10.000000	0.233333	-19.316668	270.833344	1023.000000	1023.000000	2046.000000
3.560000	-0.028547	-16.871311	-6.157183	-5.581769	-2.769309	-2.363051	0.000000	-10.000000	0.225000	-19.183334	264.333344	1023.000000	1023.000000	2046.000000
3.580000	-0.029647	-17.521194	-6.424469	-5.748769	-2.953155	-2.394802	0.000000	-10.000000	0.225000	-19.100000	258.000000	1023.000000	1023.000000	2046.000000
3.600000	-0.030455	-17.998812	-6.482711	-5.881662	-3.196560	-2.437878	0.000000	-10.000000	0.233333	-18.983334	251.666672	1023.000000	1023.000000	2046.000000
3.620000	-0.030876	-18.247799	-6.608758	-5.912696	-3.204438	-2.521906	0.000000	-10.000000	0.225000	-18.816668	245.333328	1023.000000	1023.000000	2046.000000
3.640000	-0.031366	-18.537563	-6.716301	-6.035302	-3.312415	-2.473545	0.000000	-10.000000	0.216667	-18.600000	239.000000	1023.000000	1023.000000	2046.000000
3.660000	-0.031735	-18.755201	-6.686618	-6.249869	-3.445673	-2.373040	0.000000	-10.000000	0.208333	-18.483334	232.666672	1023.000000	1023.000000	2046.000000
3.680000	-0.031488	-18.609200	-6.650378	-6.431221	-3.264015	-2.263586	0.000000	-10.000000	0.208333	-18.216667	226.500000	1023.000000	1023.000000	2046.000000
3.700000	-0.031529	-18.633408	-6.591816	-6.604648	-3.312211	-2.124734	0.000000	-10.000000	0.208333	-18.000000	220.500000	1023.000000	1023.000000	2046.000000
3.720000	-0.031524	-18.630529	-6.439687	-6.788522	-3.407964	-1.994354	0.000000	-10.000000	0.200000	-17.716667	214.500000	1023.000000	1023.000000	2046.000000
3.740000	-0.031088	-18.372997	-6.346137	-6.750813	-3.226824	-2.049224	0.000000	-10.000000	0.200000	-17.516666	208.500000	1023.000000	1023.000000	2046.000000
3.760000	-0.031313	-18.505890	-6.355453	-7.005408	-3.221951	-1.923078	0.000000	-10.000000	0.200000	-17.400000	202.500000	1023.000000	1023.000000	2046.000000
3.780000	-0.031998	-18.910740	-6.454774	-7.291410	-3.259506	-1.905050	0.000000	-10.000000	0.200000	-17.233334	196.833328	1023.000000	1023.000000	2046.000000
3.800000	-0.032409	-19.153442	-6.498783	-7.277575	-3.183019	-2.194064	0.000000	-10.000000	0.200000	-17.200001	191.166672	1023.000000	1023.000000	2046.000000
3.820000	-0.033315	-19.689390	-6.491097	-7.431100	-3.427814	-2.339379	0.000000	-10.000000	0.191667	-16.933334	185.500000	1023.000000	1023.000000	2046.000000
3.840000	-0.034036	-20.115406	-6.445416	-7.509787	-3.710681	-2.449522	0.000000	-10.000000	0.183333	-16.450001	179.666672	1023.000000	1023.000000	2046.000000
3.860000	-0.034367	-20.310898	-6.458236	-7.342326	-3.701379	-2.808957	0.000000	-10.000000	0.166667	-15.900001	174.166672	1023.000000	1023.000000	2046.000000
3.880000	-0.035047	-20.712748	-6.468396	-7.474080	-3.923464	-2.846807	0.000000	-10.000000	0.158333	-15.433333	168.833328	1023.000000	1023.000000	2046.000000
3.900000	-0.035538	-21.002773	-6.424082	-7.443211	-4.194850	-2.940630	0.000000	-10.000000	0.150000	-15.116667	163.666672	1023.000000	1023.000000	2046.000000
3.920000	-0.035518	-20.990850	-6.452785	-7.331536	-4.141491	-3.065039	0.000000	-10.000000	0.150000	-14.966667	158.500000	1023.000000	1023.000000	2046.000000
3.940000	-0.035599	-21.039219	-6.461394	-7.322486	-4.281664	-2.973675	0.000000	-10.000000	0.150000	-14.733334	153.500000	1023.000000	1023.000000	2046.000000
3.960000	-0.035090	-20.738350	-6.273966	-7.167827	-4.341949	-2.954607	0.000000	-10.000000	0.150000	-14.566667	148.666672	1023.000000	1023.000000	2046.000000
3.980000	-0.034470	-20.371735	-6.131164	-7.061379	-4.218226	-2.960965	0.000000	-10.000000	0.150000	-14.100000	143.833328	1023.000000	1023.000000	2046.000000
4.000000	-0.033400	-19.739391	-5.845630	-6.951803	-4.177520	-2.764438	0.000000	-10.000000	0.150000	-13.650001	139.166672	1023.000000	1023.000000	2046.000000
4.020000	-0.031752	-18.765652	-5.412795	-6.601065	-4.040268	-2.711524	0.000000	-10.000000	0.150000	-13.250000	134.500000	1023.000000	1023.000000	2046.000000
4.040000	-0.030827	-18.218685	-5.259623	-6.525707	-3.966563	-2.466793	0.000000	-10.000000	0.133333	-12.883333	130.166672	1023.000000	1023.000000	2046.000000
4.060000	-0.030203	-17.849712	-5.128670	-6.377330	-3.988796	-2.354916	0.000000	-10.000000	0.108333	-12.616667	126.000000	1023.000000	1023.000000	2046.000000
4.080000	-0.030002	-17.731091	-5.188857	-6.302523	-3.836766	-2.402945	0.000000	-10.000000	0.075000	-12.216667	122.000000	1023.000000	1023.000000	2046.000000
4.100000	-0.030636	-18.105614	-5.395103	-6.450770	-4.032150	-2.227592	0.000000	-10.000000	0.066667	-12.000000	118.000000	1023.000000	1023.000000	2046.000000
4.120000	-0.031631	-18.693676	-5.625118	-6.484675	-4.237810	-2.346074	0.000000	-10.000000	0.058333	-11.750000	114.000000	1023.000000	1023.000000	2046.000000
4.140000	-0.032873	-19.427937	-5.978081	-6.569384	-4.429115	-2.451357	0.000000	-10.000000	0.058333	-11.516667	110.000000	1023.000000	1023.000000	2046.000000
4.160000	-0.033645	-19.884418	-6.137548	-6.393447	-4.690046	-2.663377	0.000000	-10.000000	0.050000	-11.183333	106.000000	1023.000000	1023.000000	2046.000000
4.180000	-0.034102	-20.154179	-6.227554	-6.151023	-4.816258	-2.959343	0.000000	-10.000000	0.041667	-10.866667	102.166664	1023.000000	1023.000000	2046.000000
4.200000	-0.034882	-20.615236	-6.330970	-6.180543	-5.081546	-3.022178	0.000000	-10.000000	0.041667	-10.533334	98.500000	1023.000000	1023.000000	2046.000000
4.220000	-0.035524	-20.994921	-6.382333	-6.126201	-5.161306	-3.325081	0.000000	-10.000000	0.041667	-10.233334	95.000000	1023.000000	1023.000000	2046.000000
4.240000	-0.037348	-22.072506	-6.772382	-6.394234	-5.339380	-3.566511	0.000000	-10.000000	0.041667	-10.033334	91.500000	1023.000000	1023.000000	2046.000000
4.260000	-0.039826	-23.537052	-7.147746	-6.744041	-5.679368	-3.965897	0.000000	-10.000000	0.033333	-9.850000	88.166664	1023.000000	1023.000000	2046.000000
4.280000	-0.042695	-25.232817	-7.822772	-7.135762	-5.871523	-4.402760	0.000000	-10.000000	0.033333	-9.466667	84.833336	1023.000000	1023.000000	2046.000000
4.300000	-0.045151	-26.684284	-8.287611	-7.581933	-6.197774	-4.616968	0.000000	-10.000000	0.033333	-9.083334	81.666664	1023.000000	1023.000000	2046.000000
4.320000	-0.046916	-27.727144	-8.686632	-7.756620	-6.317565	-4.966327	0.000000	-10.000000	0.033333	-8.783334	78.500000	1023.000000	1023.000000	2046.000000
4.340000	-0.048485	-28.654507	-9.098001	-8.025324	-6.520432	-5.010750	0.000000	-10.000000	0.025000	-8.666667	75.500000	1023.000000	1023.000000	2046.000000
4.360000	-0.049393	-29.191542	-9.297890	-8.072940	-6.635284	-5.185429	0.000000	-10.000000	0.025000	-8.500000	72.666664	1023.000000	1023.000000	2046.000000
4.380000	-0.050432	-29.805044	-9.587478	-8.150784	-6.841247	-5.225536	0.000000	-10.000000	0.016667	-8.216667	69.833336	1023.000000	1023.000000	2046.000000
4.400000	-0.051085	-30.191446	-9.697402	-8.214983	-7.024616	-5.254446	0.000000	-10.000000	0.016667	-7.783333	66.333336	1023.000000	1023.000000	2046.000000
4.420000	-0.051424	-30.391485	-9.833077	-8.186980	-7.003757	-5.367669	0.000000	-10.000000	0.008333	-7.183333	62.833332	1023.000000	1023.000000	2046.000000
4.440000	-0.051648	-30.523760	-9.873941	-8.352673	-7.156933	-5.140213	0.000000	-10.000000	0.008333	-6.750000	60.333332	1023.000000	1023.000000	2046.000000
4.460000	-0.051212	-30.266205	-9.850228	-8.199135	-6.989478	-5.227364	0.000000	-10.000000	0.000000	-6.400000	58.833332	1023.000000	1023.000000	2046.000000
4.480000	-0.051020	-30.152899	-9.798588	-8.338725	-7.032237	-4.983350	0.000000	-10.000000	0.000000	-6.116667	57.500000	1023.000000	1023.000000	2046.000000
4.500000	-0.050734	-29.984064	-9.638652	-8.482160	-6.981648	-4.881604	0.000000	-10.000000	-0.008333	-5.733334	55.500000	1023.000000	1023.000000	2046.000000
4.520000	-0.050073	-29.593109	-9.502835	-8.448009	-6.833797	-4.808469	0.000000	-10.000000	-0.008333	-5.500000	53.500000	1023.000000	1023.000000	2046.000000
4.540000	-0.049371	-29.178511	-9.289743	-8.662292	-6.771250	-4.455226	0.000000	-10.000000	-0.008333	-5.366667	51.500000	1023.000000	1023.000000	2046.000000
4.560000	-0.048429	-28.621645	-9.110067	-8.557947	-6.464284	-4.489346	0.000000	-10.000000	0.000000	-5.116667	49.666668	1023.000000	1023.000000	2046.000000
4.580000	-0.048167	-28.466646	-9.010591	-8.783900	-6.403293	-4.268862	0.000000	-10.000000	0.000000	-4.983334	48.000000	1023.000000	1023.000000	2046.000000
4.600000	-0.047930	-28.326439	-8.851707	-8.925809	-6.291737	-4.257186	0.000000	-10.000000	0.000000	-5.016667	46.333332	1023.000000	1023.000000	2046.000000
4.620000	-0.048261	-28.522495	-8.953023	-8.985862	-6.217834	-4.365777	0.000000	-10.000000	0.000000	-5.283333	44.500000	1023.000000	1023.000000	2046.000000
4.640000	-0.048505	-28.666286	-8.822870	-9.094945	-6.328822	-4.419649	0.000000	-10.000000	-0.008333	-5.100000	42.833332	1023.000000	1023.000000	2046.000000
4.660000	-0.048852	-28.871252	-8.864833	-8.941728	-6.301026	-4.763665	0.000000	-10.000000	-0.016667	-4.416667	41.166668	1023.000000	1023.000000	2046.000000
4.680000	-0.048965	-28.938135	-8.767078	-9.139871	-6.433856	-4.597330	0.000000	-10.000000	-0.016667	-3.516667	39.833332	1023.000000	1023.000000	2046.000000
4.700000	-0.049095	-29.015272	-8.673459	-8.881396	-6.468194	-4.992222	0.000000	-10.000000	-0.008333	-2.800000	38.500000	1023.000000	1023.000000	2046.000000
4.720000	-0.049086	-29.010044	-8.592882	-9.000790	-6.605521	-4.810852	0.000000	-10.000000	0.000000	-2.433333	37.666668	1023.000000	1023.000000	2046.000000
4.740000	-0.048678	-28.768831	-8.568276	-8.734187	-6.480600	-4.985766	0.000000	-10.000000	0.000000	-2.316667	36.833332	1023.000000	1023.000000	2046.000000
4.760000	-0.048459	-28.639542	-8.455562	-8.814952	-6.595920	-4.773108	0.000000	-10.000000	0.000000	-2.416667	36.000000	1023.000000	1023.000000	2046.000000
4.780000	-0.047655	-28.163933	-8.321827	-8.531592	-6.479959	-4.830554	0.000000	-10.000000	-0.008333	-2.483333	35.166668	1023.000000	1023.000000	2046.000000
4.800000	-0.047217	-27.905352	-8.245773	-8.523521	-6.505159	-4.630898	0.000000	-10.000000	-0.016667	-2.366667	34.333332	1023.000000	1023.000000	2046.000000
4.820000	-0.046543	-27.507174	-8.117013	-8.359676	-6.406786	-4.623697	0.000000	-10.000000	-0.016667	-2.000000	33.666668	1023.000000	1023.000000	2046.000000
4.840000	-0.045694	-27.004904	-7.926265	-8.297186	-6.303161	-4.478292	0.000000	-10.000000	-0.016667	-1.400000	33.166668	1023.000000	1023.000000	2046.000000
4.860000	-0.044121	-26.075737	-7.512540	-8.116477	-6.139558	-4.307162	0.000000	-10.000000	-0.008333	-0.716667	33.000000	1023.000000	1023.000000	2046.000000
4.880000	-0.042541	-25.141970	-7.120764	-7.815720	-5.946467	-4.259018	0.000000	-10.000000	-0.008333	-0.216667	33.000000	1023.000000	1023.000000	2046.000000
4.900000	-0.040951	-24.201982	-6.871522	-7.736847	-5.707092	-3.886521	0.000000	-10.000000	-0.008333	0.000000	33.000000	1023.000000	1023.000000	2046.000000
4.920000	-0.040084	-23.689425	-6.602905	-7.483616	-5.637091	-3.965813	0.000000	-10.000000	-0.008333	0.000000	33.000000	1023.000000	1023.000000	2046.000000
4.940000	-0.039594	-23.399801	-6.590596	-7.480490	-5.530138	-3.798577	0.000000	-10.000000	-0.008333	0.000000	33.000000	1023.000000	1023.000000	2046.000000
4.960000	-0.039464	-23.323050	-6.572482	-7.436772	-5.548201	-3.765594	0.000000	-10.000000	0.000000	-0.550000	33.000000	1023.000000	1023.000000	2046.000000
4.980000	-0.039948	-23.609322	-6.877095	-7.494211	-5.609248	-3.628767	0.000000	-10.000000	-0.016667	-1.200000	33.000000	1023.000000	1023.000000	2046.000000
5.000000	-0.040508	-23.940172	-6.993188	-7.446661	-5.826087	-3.674237	0.000000	-10.000000	-0.025000	-1.833333	33.000000	1023.000000	1023.000000	2046.000000
5.020000	-0.041173	-24.333052	-7.280987	-7.344937	-5.911815	-3.795311	0.000000	-10.000000	-0.033333	-1.900000	32.666668	1023.000000	1023.000000	2046.000000
5.040000	-0.041399	-24.466721	-7.364057	-7.123193	-6.083838	-3.895633	0.000000	-10.000000	-0.016667	-1.783333	32.333332	1023.000000	1023.000000	2046.000000
5.060000	-0.041857	-24.737719	-7.353787	-6.898366	-6.233879	-4.251687	0.000000	-10.000000	-0.016667	-1.316667	32.000000	1023.000000	1023.000000	2046.000000
5.080000	-0.042451	-25.088423	-7.506679	-7.015597	-6.293118	-4.273030	0.000000	-10.000000	-0.016667	-0.700000	32.000000	1023.000000	1023.000000	2046.000000
5.100000	-0.043724	-25.841106	-7.642910	-7.106360	-6.466926	-4.624909	0.000000	-10.000000	-0.016667	-0.166667	32.000000	1023.000000	1023.000000	2046.000000
5.120000	-0.045879	-27.114647	-8.183305	-7.514479	-6.577229	-4.839635	0.000000	-10.000000	-0.016667	-0.500000	32.000000	1023.000000	1023.000000	2046.000000
5.140000	-0.048783	-28.830795	-8.625877	-7.912881	-6.962514	-5.329523	0.000000	-10.000000	-0.016667	-0.650000	32.000000	1023.000000	1023.000000	2046.000000
5.160000	-0.051237	-30.280823	-9.239168	-8.266787	-7.123412	-5.651455	0.000000	-10.000000	-0.033333	-0.650000	32.000000	1023.000000	1023.000000	2046.000000
5.180000	-0.053047	-31.351002	-9.471287	-8.634958	-7.458075	-5.786683	0.000000	-10.000000	-0.033333	-0.150000	32.000000	1023.000000	1023.000000	2046.000000
5.200000	-0.054341	-32.115547	-9.878098	-8.687711	-7.488903	-6.060836	0.000000	-10.000000	-0.033333	0.000000	32.000000	1023.000000	1023.000000	2046.000000
5.220000	-0.055234	-32.643124	-10.139735	-8.870056	-7.616425	-6.016909	0.000000	-10.000000	-0.016667	0.000000	32.000000	1023.000000	1023.000000	2046.000000
5.240000	-0.055918	-33.047573	-10.312505	-8.798522	-7.741234	-6.195312	0.000000	-10.000000	-0.016667	0.000000	32.000000	1023.000000	1023.000000	2046.000000
5.260000	-0.056278	-33.260250	-10.505583	-8.968362	-7.784952	-6.001352	0.000000	-10.000000	-0.008333	0.000000	32.000000	1023.000000	1023.000000	2046.000000
5.280000	-0.056371	-33.315121	-10.537560	-8.818869	-7.823001	-6.135690	0.000000	-10.000000	-0.008333	0.000000	32.000000	1023.000000	1023.000000	2046.000000
5.300000	-0.056442	-33.357170	-10.655840	-8.952018	-7.800733	-5.948580	0.000000	-10.000000	-0.008333	0.000000	32.000000	1023.000000	1023.000000	2046.000000
5.320000	-0.056162	-33.191746	-10.532324	-8.750547	-7.861608	-6.047267	0.000000	-10.000000	-0.025000	0.000000	32.000000	1023.000000	1023.000000	2046.000000
5.340000	-0.055662	-32.896534	-10.515886	-8.874390	-7.746636	-5.759623	0.000000	-10.000000	-0.041667	0.000000	32.000000	1023.000000	1023.000000	2046.000000
5.360000	-0.055118	-32.574951	-10.245777	-8.921953	-7.769640	-5.637580	0.000000	-10.000000	-0.041667	0.000000	32.000000	1023.000000	1023.000000	2046.000000
5.380000	-0.054397	-32.148872	-10.132778	-8.993073	-7.559507	-5.463515	0.000000	-10.000000	-0.025000	0.000000	32.000000	1023.000000	1023.000000	2046.000000
5.400000	-0.053489	-31.612076	-9.952930	-9.145387	-7.386947	-5.126812	0.000000	-10.000000	-0.008333	0.000000	32.000000	1023.000000	1023.000000	2046.000000
5.420000	-0.052654	-31.118761	-9.652291	-9.022511	-7.266841	-5.177118	0.000000	-10.000000	0.000000	0.000000	32.000000	1023.000000	1023.000000	2046.000000
5.440000	-0.051996	-30.729410	-9.596191	-9.259982	-7.009023	-4.864214	0.000000	-10.000000	0.000000	0.000000	32.000000	1023.000000	1023.000000	2046.000000
5.460000	-0.051423	-30.391096	-9.406571	-9.244589	-6.863151	-4.876786	0.000000	-10.000000	0.000000	0.000000	32.000000	1023.000000	1023.000000	2046.000000
5.480000	-0.051513	-30.444099	-9.473825	-9.456932	-6.715162	-4.798179	0.000000	-10.000000	0.000000	-0.600000	32.000000	1023.000000	1023.000000	2046.000000
5.500000	-0.051594	-30.492180	-9.261415	-9.430364	-6.874492	-4.925910	0.000000	-10.000000	0.000000	-0.866667	32.000000	1023.000000	1023.000000	2046.000000
5.520000	-0.051710	-30.560568	-9.294761	-9.439703	-6.810071	-5.016034	0.000000	-10.000000	-0.008333	-0.866667	32.000000	1023.000000	1023.000000	2046.000000
5.540000	-0.051537	-30.458296	-9.116095	-9.425807	-6.879905	-5.036489	0.000000	-10.000000	-0.016667	-0.266667	32.000000	1023.000000	1023.000000	2046.000000
5.560000	-0.051581	-30.484392	-9.039721	-9.324631	-6.901309	-5.218733	0.000000	-10.000000	-0.025000	0.000000	32.000000	1023.000000	1023.000000	2046.000000
5.580000	-0.051448	-30.405725	-9.015066	-9.364652	-6.886339	-5.139668	0.000000	-10.000000	-0.016667	0.000000	32.000000	1023.000000	1023.000000	2046.000000
5.600000	-0.051123	-30.213739	-8.804380	-9.183928	-6.975430	-5.250002	0.000000	-10.000000	-0.025000	0.000000	32.000000	1023.000000	1023.000000	2046.000000
5.620000	-0.050785	-30.013807	-8.870919	-9.194262	-6.859099	-5.089528	0.000000	-10.000000	-0.016667	0.000000	32.000000	1023.000000	1023.000000	2046.000000
5.640000	-0.050051	-29.580439	-8.579207	-8.965352	-6.947366	-5.088513	0.000000	-10.000000	-0.025000	0.000000	32.000000	1023.000000	1023.000000	2046.000000
5.660000	-0.049535	-29.275259	-8.665526	-8.905239	-6.732611	-4.971884	0.000000	-10.000000	-0.016667	0.000000	32.000000	1023.000000	1023.000000	2046.000000
5.680000	-0.048678	-28.768862	-8.433689	-8.787180	-6.747284	-4.800707	0.000000	-10.000000	-0.033333	0.000000	32.000000	1023.000000	1023.000000	2046.000000
5.700000	-0.048176	-28.471958	-8.332040	-8.674574	-6.635612	-4.829733	0.000000	-10.000000	-0.025000	0.000000	32.000000	1023.000000	1023.000000	2046.000000
5.720000	-0.046865	-27.697128	-7.998065	-8.579659	-6.521627	-4.597777	0.000000	-10.000000	-0.025000	0.000000	32.000000	1023.000000	1023.000000	2046.000000
5.740000	-0.045349	-26.801264	-7.621596	-8.295063	-6.273674	-4.610931	0.000000	-10.000000	-0.008333	0.000000	32.000000	1023.000000	1023.000000	2046.000000
5.760000	-0.043717	-25.836920	-7.227612	-8.151196	-6.153473	-4.304639	0.000000	-10.000000	-0.008333	0.000000	32.000000	1023.000000	1023.000000	2046.000000
5.780000	-0.042452	-25.088985	-6.953744	-7.904562	-5.994478	-4.236201	0.000000	-10.000000	0.000000	0.000000	32.000000	1023.000000	1023.000000	2046.000000
5.800000	-0.041797	-24.702007	-6.829837	-7.867457	-5.920443	-4.084271	0.000000	-10.000000	0.000000	0.000000	32.000000	1023.000000	1023.000000	2046.000000
5.820000	-0.041381	-24.455946	-6.711805	-7.750390	-5.901324	-4.092428	0.000000	-10.000000	0.000000	0.000000	32.000000	1023.000000	1023.000000	2046.000000
5.840000	-0.041453	-24.498711	-6.893715	-7.747466	-5.879397	-3.978134	0.000000	-10.000000	0.000000	-0.716667	32.000000	1023.000000	1023.000000	2046.000000
5.860000	-0.042102	-24.882271	-7.048488	-7.853508	-6.099186	-3.881089	0.000000	-10.000000	0.000000	-1.600000	31.666666	1023.000000	1023.000000	2046.000000
5.880000	-0.043049	-25.442150	-7.464172	-7.799308	-6.143529	-4.035141	0.000000	-10.000000	0.000000	-2.616667	31.166666	1023.000000	1023.000000	2046.000000
5.900000	-0.043421	-25.661879	-7.568418	-7.661553	-6.352525	-4.079381	0.000000	-10.000000	-0.008333	-2.983333	30.333334	1023.000000	1023.000000	2046.000000
5.920000	-0.043754	-25.858328	-7.667202	-7.431901	-6.436119	-4.323106	0.000000	-10.000000	-0.016667	-3.116667	29.333334	1023.000000	1023.000000	2046.000000
5.940000	-0.044137	-26.084997	-7.624703	-7.366495	-6.680293	-4.413507	0.000000	-10.000000	-0.016667	-3.083333	28.166666	1023.000000	1023.000000	2046.000000
5.960000	-0.044998	-26.593790	-7.761816	-7.410851	-6.732038	-4.689086	0.000000	-10.000000	-0.016667	-3.083333	27.000000	1023.000000	1023.000000	2046.000000
5.980000	-0.046664	-27.578650	-8.125275	-7.607677	-6.860132	-4.985566	0.000000	-10.000000	-0.008333	-3.350000	26.000000	1023.000000	1023.000000	2046.000000
6.000000	-0.049156	-29.051472	-8.600002	-8.022978	-7.121466	-5.307027	0.000000	-10.000000	-0.008333	-3.783333	24.833334	1023.000000	1023.000000	2046.000000
6.020000	-0.052224	-30.864561	-9.277566	-8.462676	-7.357421	-5.766899	0.000000	-10.000000	0.000000	-4.150000	23.666666	1023.000000	1023.000000	2046.000000
6.040000	-0.054512	-32.216854	-9.714234	-8.799296	-7.658139	-6.045183	0.000000	-10.000000	0.008333	-4.500000	22.166666	1023.000000	1023.000000	2046.000000
6.060000	-0.056062	-33.132664	-10.103974	-8.956899	-7.758984	-6.312808	0.000000	-10.000000	0.008333	-4.833333	20.833334	1023.000000	1023.000000	2046.000000
6.080000	-0.057506	-33.986324	-10.392449	-9.172331	-7.990427	-6.431118	0.000000	-10.000000	0.008333	-5.283333	19.166666	1023.000000	1023.000000	2046.000000
6.100000	-0.058421	-34.527039	-10.610710	-9.230840	-8.121197	-6.564290	0.000000	-10.000000	0.000000	-5.650000	17.500000	1023.000000	1023.000000	2046.000000
6.120000	-0.059391	-35.100266	-10.880116	-9.270014	-8.283404	-6.666731	0.000000	-10.000000	0.000000	-5.966667	15.500000	1023.000000	1023.000000	2046.000000
6.140000	-0.059780	-35.329918	-10.985765	-9.396468	-8.391710	-6.555974	0.000000	-10.000000	0.000000	-6.200000	13.500000	1023.000000	1023.000000	2046.000000
6.160000	-0.060457	-35.730164	-11.133081	-9.344291	-8.524122	-6.728671	0.000000	-10.000000	0.000000	-6.383334	11.500000	1023.000000	1023.000000	2046.000000
6.180000	-0.060319	-35.648743	-11.174836	-9.445374	-8.516200	-6.512332	0.000000	-10.000000	0.008333	-6.533333	9.500000	1023.000000	1023.000000	2046.000000
6.200000	-0.060370	-35.678429	-11.186337	-9.341247	-8.515184	-6.635660	0.000000	-10.000000	0.016667	-6.533333	7.166667	1023.000000	1023.000000	2046.000000
6.220000	-0.059994	-35.456352	-11.103787	-9.480845	-8.520921	-6.350797	0.000000	-10.000000	0.016667	-6.400000	4.833333	1023.000000	1023.000000	2046.000000
6.240000	-0.059518	-35.175106	-10.992470	-9.581261	-8.387746	-6.213629	0.000000	-10.000000	0.008333	-6.233334	2.500000	1023.000000	1023.000000	2046.000000
6.260000	-0.059173	-34.971027	-10.850887	-9.639924	-8.382361	-6.097856	0.000000	-10.000000	0.008333	-6.000000	0.833333	1023.000000	1023.000000	2046.000000
6.280000	-0.058449	-34.543522	-10.640688	-9.717071	-8.237148	-5.948615	0.000000	-10.000000	0.008333	-5.616667	-0.833333	1023.000000	1023.000000	2046.000000
6.300000	-0.058022	-34.291027	-10.463158	-9.763062	-8.147847	-5.916959	0.000000	-10.000000	0.008333	-4.850000	-2.333333	1023.000000	1023.000000	2046.000000
6.320000	-0.057116	-33.755699	-10.353148	-9.927025	-7.889016	-5.586510	0.000000	-10.000000	-0.008333	-3.916667	-4.000000	1023.000000	1023.000000	2046.000000
6.340000	-0.056912	-33.634834	-10.250216	-9.893678	-7.762619	-5.728324	0.000000	-10.000000	-0.016667	-2.883333	-5.166667	1023.000000	1023.000000	2046.000000
6.360000	-0.056671	-33.492435	-10.167533	-10.023582	-7.714116	-5.587205	0.000000	-10.000000	-0.025000	-1.283333	-5.833333	1023.000000	1023.000000	2046.000000
6.380000	-0.056739	-33.532967	-10.071854	-9.893895	-7.699281	-5.867937	0.000000	-10.000000	-0.033333	0.616667	-6.000000	1023.000000	1023.000000	2046.000000
6.400000	-0.056507	-33.395794	-9.983828	-9.924149	-7.676395	-5.811421	0.000000	-10.000000	-0.050000	2.816667	-6.000000	1023.000000	1023.000000	2046.000000
6.420000	-0.056070	-33.137314	-9.766162	-9.816231	-7.659713	-5.895208	0.000000	-10.000000	-0.066667	4.750000	-6.000000	1023.000000	1023.000000	2046.000000
6.440000	-0.055806	-32.981205	-9.637806	-9.779434	-7.715205	-5.848761	0.000000	-10.000000	-0.083333	6.450000	-6.000000	1023.000000	1023.000000	2046.000000
6.460000	-0.055275	-32.667522	-9.465332	-9.653427	-7.656219	-5.892546	0.000000	-10.000000	-0.091667	7.700000	-6.000000	1023.000000	1023.000000	2046.000000
6.480000	-0.054602	-32.269577	-9.346432	-9.550068	-7.593400	-5.779677	0.000000	-10.000000	-0.083333	8.450000	-6.000000	1023.000000	1023.000000	2046.000000
6.500000	-0.053690	-31.730627	-9.113741	-9.333949	-7.533591	-5.749346	0.000000	-10.000000	-0.075000	9.016666	-6.000000	1023.000000	1023.000000	2046.000000
6.520000	-0.052631	-31.104929	-9.017300	-9.162514	-7.376493	-5.548622	0.000000	-10.000000	-0.066667	9.466667	-6.000000	1023.000000	1023.000000	2046.000000
6.540000	-0.051484	-30.427164	-8.710110	-8.985069	-7.308485	-5.423501	0.000000	-10.000000	-0.091667	10.200000	-6.000000	1023.000000	1023.000000	2046.000000
6.560000	-0.050415	-29.795555	-8.584548	-8.839890	-7.135403	-5.235713	0.000000	-10.000000	-0.100000	10.950000	3.333333	1023.000000	1023.000000	2046.000000
6.580000	-0.049250	-29.106680	-8.326534	-8.670877	-6.975768	-5.133501	0.000000	-10.000000	-0.125000	11.933333	13.666667	1023.000000	1023.000000	2046.000000
6.600000	-0.047770	-28.231936	-8.068179	-8.511330	-6.792140	-4.860287	0.000000	-10.000000	-0.133333	12.800000	25.333334	1023.000000	1023.000000	2046.000000
6.620000	-0.045767	-27.048420	-7.530759	-8.325464	-6.536361	-4.655835	0.000000	-10.000000	-0.158333	13.583333	29.333334	1023.000000	1023.000000	2046.000000
6.640000	-0.043631	-25.786020	-7.071885	-7.975800	-6.261072	-4.477263	0.000000	-10.000000	-0.166667	14.066667	32.333332	1023.000000	1023.000000	2046.000000
6.660000	-0.041648	-24.613884	-6.607681	-7.765018	-6.059464	-4.181721	0.000000	-10.000000	-0.183333	14.583333	37.000000	1023.000000	1023.000000	2046.000000
6.680000	-0.039890	-23.575003	-6.283592	-7.471209	-5.749097	-4.071106	0.000000	-10.000000	-0.200000	15.083333	41.833332	1023.000000	1023.000000	2046.000000
6.700000	-0.038958	-23.024326	-6.120185	-7.313153	-5.619195	-3.971794	0.000000	-10.000000	-0.216667	16.150000	48.333332	1023.000000	1023.000000	2046.000000
6.720000	-0.037819	-22.350933	-5.848988	-7.225250	-5.466498	-3.810196	0.000000	-10.000000	-0.216667	17.033333	53.666668	1023.000000	1023.000000	2046.000000
6.740000	-0.037217	-21.995417	-5.885012	-7.073944	-5.327782	-3.708679	0.000000	-10.000000	-0.216667	17.650000	59.000000	1023.000000	1023.000000	2046.000000
6.760000	-0.036370	-21.494825	-5.828288	-7.049542	-5.244787	-3.372208	0.000000	-10.000000	-0.225000	17.933334	64.666664	1023.000000	1023.000000	2046.000000
6.780000	-0.035719	-21.110035	-5.925804	-6.711534	-5.133921	-3.338777	0.000000	-10.000000	-0.250000	18.150000	70.500000	1023.000000	1023.000000	2046.000000
6.800000	-0.035133	-20.763519	-5.885036	-6.385378	-5.212698	-3.280407	0.000000	-10.000000	-0.266667	18.650000	76.666664	1023.000000	1023.000000	2046.000000
6.820000	-0.034459	-20.365295	-5.739188	-6.077504	-5.227981	-3.320624	0.000000	-10.000000	-0.283333	19.150000	83.000000	1023.000000	1023.000000	2046.000000
6.840000	-0.034462	-20.367222	-5.761427	-5.906735	-5.269675	-3.429385	0.000000	-10.000000	-0.300000	19.750000	89.333336	1023.000000	1023.000000	2046.000000
6.860000	-0.034780	-20.554699	-5.854577	-6.052838	-5.230717	-3.416566	0.000000	-10.000000	-0.308333	20.366667	95.833336	1023.000000	1023.000000	2046.000000
6.880000	-0.036009	-21.281136	-6.128401	-6.097535	-5.216693	-3.838507	0.000000	-10.000000	-0.316667	20.700001	102.500000	1023.000000	1023.000000	2046.000000
6.900000	-0.038077	-22.503332	-6.550229	-6.484823	-5.458606	-4.009675	0.000000	-10.000000	-0.325000	20.933332	109.500000	1023.000000	1023.000000	2046.000000
6.920000	-0.039843	-23.547323	-6.913104	-6.748045	-5.561271	-4.324904	0.000000	-10.000000	-0.341667	21.000000	116.500000	1023.000000	1023.000000	2046.000000
6.940000	-0.040998	-24.230000	-7.161948	-6.906738	-5.702926	-4.458388	0.000000	-10.000000	-0.350000	21.250000	123.500000	1023.000000	1023.000000	2046.000000
6.960000	-0.041139	-24.313381	-7.245283	-6.959792	-5.670817	-4.437490	0.000000	-10.000000	-0.358333	21.316668	130.500000	1023.000000	1023.000000	2046.000000
6.980000	-0.041111	-24.296558	-7.304134	-6.870572	-5.643382	-4.478470	0.000000	-10.000000	-0.375000	21.683334	137.500000	1023.000000	1023.000000	2046.000000
7.000000	-0.040731	-24.072113	-7.344830	-6.865041	-5.608539	-4.253705	0.000000	-10.000000	-0.383333	21.916668	144.666672	1023.000000	1023.000000	2046.000000
7.020000	-0.040194	-23.754375	-7.267864	-6.655194	-5.568771	-4.262547	0.000000	-10.000000	-0.391667	22.350000	151.833328	1023.000000	1023.000000	2046.000000
7.040000	-0.039443	-23.310877	-7.200519	-6.620643	-5.507925	-3.981791	0.000000	-10.000000	-0.400000	22.516666	159.333328	1023.000000	1023.000000	2046.000000
7.060000	-0.038314	-22.643309	-7.054144	-6.418596	-5.324589	-3.845980	0.000000	-10.000000	-0.408333	22.683334	166.833328	1023.000000	1023.000000	2046.000000
7.080000	-0.037351	-22.074223	-6.874808	-6.278000	-5.271724	-3.649691	0.000000	-10.000000	-0.425000	22.833334	174.500000	1023.000000	1023.000000	2046.000000
7.100000	-0.035817	-21.167967	-6.569947	-6.087873	-5.083622	-3.426525	0.000000	-10.000000	-0.425000	23.116667	182.166672	1023.000000	1023.000000	2046.000000
7.120000	-0.034377	-20.316999	-6.399652	-6.002466	-4.842919	-3.071964	0.000000	-10.000000	-0.425000	23.550001	189.666672	1023.000000	1023.000000	2046.000000
7.140000	-0.032617	-19.276516	-6.077888	-5.910401	-4.563130	-2.725096	0.000000	-10.000000	-0.400000	23.850000	197.333328	1023.000000	1023.000000	2046.000000
7.160000	-0.030969	-18.302649	-5.800287	-5.761574	-4.224546	-2.516241	0.000000	-10.000000	-0.391667	23.900000	205.000000	1023.000000	1023.000000	2046.000000
7.180000	-0.029228	-17.273783	-5.428389	-5.774395	-3.954081	-2.116918	0.000000	-10.000000	-0.391667	23.800001	213.000000	1023.000000	1023.000000	2046.000000
7.200000	-0.027330	-16.152279	-5.128482	-5.695218	-3.499972	-1.828606	0.000000	-10.000000	-0.400000	23.583334	221.000000	1023.000000	1023.000000	2046.000000
7.220000	-0.025582	-15.119102	-4.833475	-5.676159	-3.174520	-1.434948	0.000000	-10.000000	-0.391667	23.600000	229.000000	1023.000000	1023.000000	2046.000000
7.240000	-0.023979	-14.171749	-4.586695	-5.437784	-2.777368	-1.369903	0.000000	-10.000000	-0.400000	23.516666	237.000000	1023.000000	1023.000000	2046.000000
7.260000	-0.022956	-13.566810	-4.402048	-5.298502	-2.632643	-1.233616	0.000000	-10.000000	-0.416667	24.083334	245.000000	1023.000000	1023.000000	2046.000000
7.280000	-0.021800	-12.883916	-4.122528	-5.007755	-2.527013	-1.226621	0.000000	-10.000000	-0.441667	24.350000	253.000000	1023.000000	1023.000000	2046.000000
7.300000	-0.020789	-12.286434	-3.924773	-4.774581	-2.413452	-1.173628	0.000000	-10.000000	-0.458333	25.016668	261.000000	1023.000000	1023.000000	2046.000000
7.320000	-0.019459	-11.500255	-3.651900	-4.560894	-2.281782	-1.005678	0.000000	-10.000000	-0.475000	25.216667	269.166656	1023.000000	1023.000000	2046.000000
7.340000	-0.018050	-10.667703	-3.369514	-4.290355	-2.032413	-0.975420	0.000000	-10.000000	-0.491667	25.800001	277.500000	1023.000000	1023.000000	2046.000000
7.360000	-0.016516	-9.760897	-3.116192	-4.097064	-1.867888	-0.679753	0.000000	-10.000000	-0.500000	25.866667	286.166656	1023.000000	1023.000000	2046.000000
7.380000	-0.014408	-8.514928	-2.785387	-3.650786	-1.508276	-0.570479	0.000000	-10.000000	-0.500000	25.900000	294.833344	1023.000000	1023.000000	2046.000000
7.400000	-0.012585	-7.437555	-2.490177	-3.468204	-1.327966	-0.151208	0.000000	-10.000000	-0.508333	25.850000	303.500000	1023.000000	1023.000000	2046.000000
7.420000	-0.010312	-6.094435	-2.101711	-3.038162	-0.977370	0.022808	0.000000	-10.000000	-0.525000	26.133333	312.000000	1023.000000	1023.000000	2046.000000
7.440000	-0.008263	-4.883455	-1.772102	-2.850926	-0.728480	0.468053	0.000000	-10.000000	-0.533333	26.400000	320.666656	1023.000000	1023.000000	2046.000000
7.460000	-0.005547	-3.278375	-1.248245	-2.336734	-0.251780	0.558384	0.000000	-10.000000	-0.541667	26.783335	329.333344	1023.000000	1023.000000	2046.000000
7.480000	-0.002768	-1.636090	-0.641096	-2.056968	-0.001049	1.063023	0.000000	-10.000000	-0.533333	27.250000	338.333344	1023.000000	1023.000000	2046.000000
7.500000	0.000022	0.012747	-0.111780	-1.481262	0.493729	1.112061	0.000000	-10.000000	-0.533333	27.566668	347.333344	1023.000000	1023.000000	2046.000000
7.520000	0.001944	1.148801	0.281299	-1.287511	0.652105	1.502909	0.000000	-10.000000	-0.533333	27.883333	356.500000	1023.000000	1023.000000	2046.000000
7.540000	0.003481	2.057161	0.527380	-0.912152	0.984881	1.457052	0.000000	-10.000000	-0.533333	27.850000	365.666656	1023.000000	1023.000000	2046.000000
7.560000	0.004820	2.848585	0.751465	-0.755785	1.115763	1.737142	0.000000	-10.000000	-0.541667	27.916668	375.000000	1023.000000	1023.000000	2046.000000
7.580000	0.006396	3.780087	0.908877	-0.504337	1.444753	1.930794	0.000000	-10.000000	-0.541667	27.533335	384.333344	1023.000000	1023.000000	2046.000000
7.600000	0.007815	4.618570	1.081761	-0.323255	1.563646	2.296418	0.000000	-10.000000	-0.533333	27.350000	393.666656	1023.000000	1023.000000	2046.000000
7.620000	0.009331	5.514669	1.065488	0.049726	1.890501	2.508955	0.000000	-10.000000	-0.525000	27.033333	402.833344	1023.000000	1023.000000	2046.000000
7.640000	0.010550	6.235317	1.154309	0.497474	1.905883	2.677652	0.000000	-10.000000	-0.516667	27.049999	412.000000	1023.000000	1023.000000	2046.000000
7.660000	0.011470	6.778868	1.177605	0.931784	1.997419	2.672060	0.000000	-10.000000	-0.516667	27.066668	421.000000	1023.000000	1023.000000	2046.000000
7.680000	0.012304	7.271634	1.367310	1.225430	1.946520	2.732374	0.000000	-10.000000	-0.508333	27.283333	430.000000	1023.000000	1023.000000	2046.000000
7.700000	0.012147	7.178891	1.297330	1.303102	2.054963	2.523496	0.000000	-10.000000	-0.525000	27.133333	439.000000	1023.000000	1023.000000	2046.000000
7.720000	0.010803	6.384687	1.064562	1.090428	1.883919	2.345778	0.000000	-10.000000	-0.516667	27.100000	448.000000	1023.000000	1023.000000	2046.000000
7.740000	0.008567	5.062860	0.553682	0.881372	1.782189	1.845617	0.000000	-10.000000	-0.508333	26.633333	457.000000	1023.000000	1023.000000	2046.000000
7.760000	0.006608	3.905214	0.168599	0.513799	1.522576	1.700240	0.000000	-10.000000	-0.483333	26.383333	466.000000	1023.000000	1023.000000	2046.000000
7.780000	0.005599	3.308951	-0.100413	0.359058	1.563804	1.486501	0.000000	-10.000000	-0.491667	25.800001	475.000000	1023.000000	1023.000000	2046.000000
7.800000	0.005454	3.223460	-0.157445	0.211764	1.548379	1.620761	0.000000	-10.000000	-0.508333	25.683334	483.666656	1023.000000	1023.000000	2046.000000
7.820000	0.005692	3.364176	-0.260378	0.314297	1.701547	1.608711	0.000000	-10.000000	-0.508333	25.783333	492.333344	1023.000000	1023.000000	2046.000000
7.840000	0.006172	3.647776	-0.276129	0.333709	1.716307	1.873889	0.000000	-10.000000	-0.508333	26.033333	500.833344	1023.000000	1023.000000	2046.000000
7.860000	0.007112	4.203382	-0.185861	0.626007	1.920966	1.842270	0.000000	-10.000000	-0.500000	26.116667	509.500000	1023.000000	1023.000000	2046.000000
7.880000	0.007879	4.656235	-0.101528	0.695130	1.912538	2.150095	0.000000	-10.000000	-0.500000	26.050001	518.166687	1023.000000	1023.000000	2046.000000
7.900000	0.009123	5.391530	0.077915	0.919296	2.121598	2.272719	0.000000	-10.000000	-0.491667	25.750000	526.833313	1023.000000	1023.000000	2046.000000
7.920000	0.010032	5.928658	0.176285	1.092256	2.187262	2.472855	0.000000	-10.000000	-0.475000	25.483334	535.500000	1023.000000	1023.000000	2046.000000
7.940000	0.011461	6.773221	0.417036	1.256107	2.387379	2.712698	0.000000	-10.000000	-0.450000	25.050001	544.000000	1023.000000	1023.000000	2046.000000
7.960000	0.012613	7.454563	0.474488	1.379172	2.615774	2.985129	0.000000	-10.000000	-0.416667	24.583334	552.500000	1023.000000	1023.000000	2046.000000
7.980000	0.013942	8.240016	0.652687	1.392231	2.858192	3.336906	0.000000	-10.000000	-0.366667	23.700001	560.833313	1023.000000	1023.000000	2046.000000
8.000000	0.015041	8.889456	0.699841	1.457540	3.165678	3.566397	0.000000	-10.000000	-0.316667	22.100000	569.000000	1023.000000	1023.000000	2046.000000
8.020000	0.015910	9.402820	0.900619	1.295886	3.356273	3.850040	0.000000	-10.000000	-0.266667	20.200001	576.666687	1023.000000	1023.000000	2046.000000
8.040000	0.017001	10.047416	0.956458	1.239235	3.716340	4.135383	0.000000	-10.000000	-0.208333	18.083334	583.833313	1023.000000	1023.000000	2046.000000
8.060000	0.017908	10.583817	1.172014	1.133457	3.941683	4.336663	0.000000	-10.000000	-0.141667	15.683333	590.166687	1023.000000	1023.000000	2046.000000
8.080000	0.018295	10.812222	1.135895	1.118531	4.141324	4.416473	0.000000	-10.000000	-0.075000	12.683333	595.833313	1023.000000	1023.000000	2046.000000
8.100000	0.018496	10.931005	1.240530	1.217598	4.193439	4.279438	0.000000	-10.000000	-0.025000	8.950000	600.500000	1023.000000	1023.000000	2046.000000
8.120000	0.018352	10.845789	1.198006	1.161267	4.214789	4.271727	0.000000	-10.000000	0.008333	3.733333	604.166687	1023.000000	1023.000000	2046.000000
8.140000	0.018019	10.648991	1.252648	1.123172	4.186638	4.086534	0.000000	-10.000000	0.033333	-1.033333	606.166687	1023.000000	1023.000000	2046.000000
8.160000	0.017459	10.318036	1.244777	1.059366	4.149822	3.864070	0.000000	-10.000000	0.058333	-5.900000	607.000000	1023.000000	1023.000000	2046.000000
8.180000	0.017225	10.180015	1.298325	0.919531	4.123551	3.838608	0.000000	-10.000000	0.091667	-9.166666	607.000000	1023.000000	1023.000000	2046.000000
8.200000	0.016805	9.931907	1.324448	0.959363	4.056653	3.591443	0.000000	-10.000000	0.133333	-12.366667	607.000000	1023.000000	1023.000000	2046.000000
8.220000	0.016886	9.979791	1.310084	0.815427	4.073681	3.780598	0.000000	-10.000000	0.166667	-14.550000	607.000000	1023.000000	1023.000000	2046.000000
8.240000	0.016541	9.775500	1.314077	0.793083	4.037103	3.631237	0.000000	-10.000000	0.200000	-16.100000	603.500000	1023.000000	1023.000000	2046.000000
8.260000	0.016589	9.804194	1.319152	0.666534	4.050711	3.767798	0.000000	-10.000000	0.225000	-17.200001	595.000000	1023.000000	1023.000000	2046.000000
8.280000	0.016727	9.885784	1.546379	0.677852	4.017941	3.643611	0.000000	-10.000000	0.233333	-17.950001	584.500000	1023.000000	1023.000000	2046.000000
8.300000	0.017511	10.349081	1.758756	0.582624	4.189472	3.818229	0.000000	-10.000000	0.241667	-18.549999	575.500000	1023.000000	1023.000000	2046.000000
8.320000	0.018592	10.988125	2.121754	0.820643	4.313335	3.732393	0.000000	-10.000000	0.241667	-19.133333	569.166687	1023.000000	1023.000000	2046.000000
8.340000	0.019460	11.501075	2.283812	0.835417	4.412100	3.969746	0.000000	-10.000000	0.266667	-19.750000	562.666687	1023.000000	1023.000000	2046.000000
8.360000	0.019943	11.786463	2.453745	0.923512	4.457234	3.951972	0.000000	-10.000000	0.300000	-20.366667	556.000000	1023.000000	1023.000000	2046.000000
8.380000	0.019764	11.680812	2.316462	0.820484	4.501056	4.042809	0.000000	-10.000000	0.333333	-21.016666	549.333313	1023.000000	1023.000000	2046.000000
8.400000	0.018981	11.217841	2.203976	0.713436	4.321061	3.979368	0.000000	-10.000000	0.358333	-21.483334	542.333313	1023.000000	1023.000000	2046.000000
8.420000	0.017276	10.210225	1.729693	0.388799	4.119290	3.972442	0.000000	-10.000000	0.366667	-21.900000	535.166687	1023.000000	1023.000000	2046.000000
8.440000	0.015139	8.947138	1.384628	0.139204	3.723345	3.699961	0.000000	-10.000000	0.366667	-22.183334	527.666687	1023.000000	1023.000000	2046.000000
8.460000	0.013201	7.802074	0.891484	-0.078037	3.514323	3.474304	0.000000	-10.000000	0.366667	-22.566668	520.333313	1023.000000	1023.000000	2046.000000
8.480000	0.011932	7.051935	0.810211	0.005425	3.084833	3.151466	0.000000	-10.000000	0.366667	-22.783333	512.666687	1023.000000	1023.000000	2046.000000
8.500000	0.010967	6.481351	0.646636	0.030241	2.888859	2.915616	0.000000	-10.000000	0.366667	-22.933332	505.166656	1023.000000	1023.000000	2046.000000
8.520000	0.009730	5.750399	0.661465	-0.027344	2.549814	2.566464	0.000000	-10.000000	0.375000	-23.150000	497.500000	1023.000000	1023.000000	2046.000000
8.540000	0.008059	4.762664	0.351367	-0.304496	2.396077	2.319716	0.000000	-10.000000	0.383333	-23.450001	489.833344	1023.000000	1023.000000	2046.000000
8.560000	0.005198	3.071909	-0.012512	-0.657096	1.953174	1.788343	0.000000	-10.000000	0.416667	-23.916668	482.000000	1023.000000	1023.000000	2046.000000
8.580000	0.001668	0.985561	-0.795877	-1.163366	1.652209	1.292595	0.000000	-10.000000	0.433333	-23.933334	474.000000	1023.000000	1023.000000	2046.000000
8.600000	-0.001814	-1.071864	-1.288450	-1.725214	1.132219	0.809580	0.000000	-10.000000	0.450000	-24.233334	466.000000	1023.000000	1023.000000	2046.000000
8.620000	-0.004559	-2.694424	-1.919510	-2.157531	0.888665	0.493952	0.000000	-10.000000	0.450000	-23.966667	458.000000	1023.000000	1023.000000	2046.000000
8.640000	-0.006926	-4.093150	-2.303828	-2.512210	0.516001	0.206887	0.000000	-10.000000	0.450000	-24.066668	450.000000	1023.000000	1023.000000	2046.000000
8.660000	-0.008826	-5.216018	-2.891226	-2.843243	0.410078	0.108373	0.000000	-10.000000	0.450000	-23.866667	442.000000	1023.000000	1023.000000	2046.000000
8.680000	-0.010810	-6.388577	-3.237310	-3.117512	0.037713	-0.071469	0.000000	-10.000000	0.458333	-24.216667	434.000000	1023.000000	1023.000000	2046.000000
8.700000	-0.012338	-7.291842	-3.623255	-3.243741	-0.121080	-0.303766	0.000000	-10.000000	0.458333	-24.566668	426.000000	1023.000000	1023.000000	2046.000000
8.720000	-0.013566	-8.017222	-3.917279	-3.614787	-0.314071	-0.171084	0.000000	-10.000000	0.475000	-24.966667	417.666656	1023.000000	1023.000000	2046.000000
8.740000	-0.014672	-8.671099	-4.111987	-3.609896	-0.475659	-0.473558	0.000000	-10.000000	0.475000	-25.100000	409.333344	1023.000000	1023.000000	2046.000000
8.760000	-0.015636	-9.240611	-4.319724	-3.946206	-0.609620	-0.365061	0.000000	-10.000000	0.483333	-25.300001	400.833344	1023.000000	1023.000000	2046.000000
8.780000	-0.016338	-9.655840	-4.369032	-3.976923	-0.788409	-0.521475	0.000000	-10.000000	0.483333	-25.366667	392.500000	1023.000000	1023.000000	2046.000000
8.800000	-0.017038	-10.069378	-4.572594	-4.427620	-0.765671	-0.303493	0.000000	-10.000000	0.491667	-25.550001	384.000000	1023.000000	1023.000000	2046.000000
8.820000	-0.017607	-10.405735	-4.517797	-4.596869	-0.906406	-0.384663	0.000000	-10.000000	0.500000	-25.666666	375.500000	1023.000000	1023.000000	2046.000000
8.840000	-0.018153	-10.728358	-4.659573	-4.962498	-0.850470	-0.255817	0.000000	-10.000000	0.483333	-25.816668	366.833344	1023.000000	1023.000000	2046.000000
8.860000	-0.018313	-10.823246	-4.468274	-5.109975	-1.025495	-0.219501	0.000000	-10.000000	0.475000	-25.766666	358.166656	1023.000000	1023.000000	2046.000000
8.880000	-0.018758	-11.086237	-4.620934	-5.361567	-0.929535	-0.174201	0.000000	-10.000000	0.475000	-25.583334	349.500000	1023.000000	1023.000000	2046.000000
8.900000	-0.019120	-11.299936	-4.662346	-5.550208	-0.950981	-0.136400	0.000000	-10.000000	0.483333	-25.383333	341.166656	1023.000000	1023.000000	2046.000000
8.920000	-0.020264	-11.975968	-4.840277	-5.696828	-1.001886	-0.436978	0.000000	-10.000000	0.475000	-25.383333	332.666656	1023.000000	1023.000000	2046.000000
8.940000	-0.020921	-12.364159	-4.878545	-5.870757	-1.146482	-0.468375	0.000000	-10.000000	0.475000	-25.183334	324.333344	1023.000000	1023.000000	2046.000000
8.960000	-0.021685	-12.815737	-4.767939	-5.864872	-1.391971	-0.790954	0.000000	-10.000000	0.466667	-24.866667	315.666656	1023.000000	1023.000000	2046.000000
8.980000	-0.022352	-13.209938	-4.837137	-6.002806	-1.467467	-0.902528	0.000000	-10.000000	0.466667	-24.500000	307.333344	1023.000000	1023.000000	2046.000000
9.000000	-0.023142	-13.677015	-4.643749	-6.004930	-1.826339	-1.201998	0.000000	-10.000000	0.450000	-24.200001	299.000000	1023.000000	1023.000000	2046.000000
9.020000	-0.023776	-14.051781	-4.860546	-6.079846	-1.843934	-1.267454	0.000000	-10.000000	0.450000	-24.150000	291.000000	1023.000000	1023.000000	2046.000000
9.040000	-0.024231	-14.320555	-4.755021	-6.022794	-2.125221	-1.417519	0.000000	-10.000000	0.450000	-23.983334	283.000000	1023.000000	1023.000000	2046.000000
9.060000	-0.024579	-14.525981	-4.966834	-5.997379	-2.098285	-1.463482	0.000000	-10.000000	0.450000	-24.050001	275.000000	1023.000000	1023.000000	2046.000000
9.080000	-0.024596	-14.536026	-4.826835	-5.935669	-2.322352	-1.451169	0.000000	-10.000000	0.425000	-23.666668	267.000000	1023.000000	1023.000000	2046.000000
9.100000	-0.025071	-14.816683	-5.029453	-5.878859	-2.323960	-1.584412	0.000000	-10.000000	0.408333	-23.450001	259.000000	1023.000000	1023.000000	2046.000000
9.120000	-0.024841	-14.681295	-4.854256	-5.869046	-2.459629	-1.498365	0.000000	-10.000000	0.383333	-23.016666	251.333328	1023.000000	1023.000000	2046.000000
9.140000	-0.024620	-14.550550	-4.753777	-5.808170	-2.423981	-1.564621	0.000000	-10.000000	0.375000	-22.833334	243.666672	1023.000000	1023.000000	2046.000000
9.160000	-0.023603	-13.949192	-4.428603	-5.675285	-2.384899	-1.460404	0.000000	-10.000000	0.358333	-22.550001	236.166672	1023.000000	1023.000000	2046.000000
9.180000	-0.022629	-13.373917	-4.212136	-5.501163	-2.271255	-1.389363	0.000000	-10.000000	0.358333	-22.516666	228.500000	1023.000000	1023.000000	2046.000000
9.200000	-0.021875	-12.928202	-3.983200	-5.352063	-2.303219	-1.289720	0.000000	-10.000000	0.358333	-22.533333	221.000000	1023.000000	1023.000000	2046.000000
9.220000	-0.021755	-12.857381	-3.957412	-5.265422	-2.285664	-1.348883	0.000000	-10.000000	0.358333	-22.450001	213.500000	1023.000000	1023.000000	2046.000000
9.240000	-0.022250	-13.149591	-4.018219	-5.335177	-2.419949	-1.376247	0.000000	-10.000000	0.350000	-22.283333	206.000000	1023.000000	1023.000000	2046.000000
9.260000	-0.022960	-13.569590	-4.262434	-5.447213	-2.519750	-1.340193	0.000000	-10.000000	0.350000	-22.183334	198.500000	1023.000000	1023.000000	2046.000000
9.280000	-0.024537	-14.501375	-4.641909	-5.603870	-2.860972	-1.394624	0.000000	-10.000000	0.350000	-22.333334	191.166672	1023.000000	1023.000000	2046.000000
9.300000	-0.025850	-15.277287	-4.988505	-5.661165	-3.085609	-1.542007	0.000000	-10.000000	0.350000	-22.350000	183.666672	1023.000000	1023.000000	2046.000000
9.320000	-0.027488	-16.245352	-5.371545	-5.583076	-3.388417	-1.902315	0.000000	-10.000000	0.350000	-22.266668	176.333328	1023.000000	1023.000000	2046.000000
9.340000	-0.028323	-16.739109	-5.470846	-5.497390	-3.689998	-2.080875	0.000000	-10.000000	0.350000	-22.000000	168.833328	1023.000000	1023.000000	2046.000000
9.360000	-0.029936	-17.692415	-5.679702	-5.396953	-3.979659	-2.636101	0.000000	-10.000000	0.350000	-21.716667	161.500000	1023.000000	1023.000000	2046.000000
9.380000	-0.031014	-18.329191	-5.756404	-5.650700	-4.207217	-2.714869	0.000000	-10.000000	0.350000	-21.466667	154.166672	1023.000000	1023.000000	2046.000000
9.400000	-0.032962	-19.480803	-6.116886	-5.793841	-4.374307	-3.195769	0.000000	-10.000000	0.341667	-21.283335	147.000000	1023.000000	1023.000000	2046.000000
9.420000	-0.035641	-21.063599	-6.640993	-6.204594	-4.661274	-3.556739	0.000000	-10.000000	0.325000	-21.083334	140.000000	1023.000000	1023.000000	2046.000000
9.440000	-0.038668	-22.852989	-7.213195	-6.636095	-4.986055	-4.017643	0.000000	-10.000000	0.316667	-20.866667	133.000000	1023.000000	1023.000000	2046.000000
9.460000	-0.041745	-24.671066	-7.855514	-7.056040	-5.325782	-4.433729	0.000000	-10.000000	0.308333	-20.766666	126.000000	1023.000000	1023.000000	2046.000000
9.480000	-0.043956	-25.977850	-8.252646	-7.371769	-5.634334	-4.719100	0.000000	-10.000000	0.308333	-20.650000	119.000000	1023.000000	1023.000000	2046.000000
9.500000	-0.046140	-27.268557	-8.712547	-7.610700	-5.955139	-4.990171	0.000000	-10.000000	0.308333	-20.566666	112.000000	1023.000000	1023.000000	2046.000000
9.520000	-0.047623	-28.145018	-9.125291	-7.808344	-6.136757	-5.074624	0.000000	-10.000000	0.308333	-20.433332	105.166664	1023.000000	1023.000000	2046.000000
9.540000	-0.049098	-29.017174	-9.428391	-7.875884	-6.350569	-5.362329	0.000000	-10.000000	0.316667	-20.350000	98.333336	1023.000000	1023.000000	2046.000000
9.560000	-0.050155	-29.641653	-9.725530	-8.086652	-6.550745	-5.278726	0.000000	-10.000000	0.308333	-20.183332	91.500000	1023.000000	1023.000000	2046.000000
9.580000	-0.050933	-30.101362	-9.798978	-8.109122	-6.714713	-5.478549	0.000000	-10.000000	0.308333	-20.033333	84.666664	1023.000000	1023.000000	2046.000000
9.600000	-0.051464	-30.415026	-9.980859	-8.204656	-6.819505	-5.410006	0.000000	-10.000000	0.291667	-19.733334	78.000000	1023.000000	1023.000000	2046.000000
9.620000	-0.051978	-30.718752	-9.961978	-8.274211	-6.976523	-5.506040	0.000000	-10.000000	0.275000	-19.600000	71.500000	1023.000000	1023.000000	2046.000000
9.640000	-0.052250	-30.879622	-10.020158	-8.414354	-6.997261	-5.447848	0.000000	-10.000000	0.258333	-19.416666	67.166664	1023.000000	1023.000000	2046.000000
9.660000	-0.052328	-30.925806	-10.040898	-8.677689	-6.949397	-5.257822	0.000000	-10.000000	0.250000	-19.400000	60.666668	1023.000000	1023.000000	2046.000000
9.680000	-0.052080	-30.779396	-9.866463	-8.756871	-6.898474	-5.257589	0.000000	-10.000000	0.241667	-19.150000	54.166668	1023.000000	1023.000000	2046.000000
9.700000	-0.051924	-30.687061	-9.775053	-8.825111	-6.930051	-5.156847	0.000000	-10.000000	0.233333	-18.900000	45.666668	1023.000000	1023.000000	2046.000000
9.720000	-0.051900	-30.672789	-9.629456	-8.936915	-6.955240	-5.151178	0.000000	-10.000000	0.225000	-18.533333	39.500000	1023.000000	1023.000000	2046.000000
9.740000	-0.051857	-30.647511	-9.680396	-9.054027	-6.799104	-5.113984	0.000000	-10.000000	0.225000	-18.566668	33.333332	1023.000000	1023.000000	2046.000000
9.760000	-0.052292	-30.904667	-9.757531	-9.268399	-6.782238	-5.096498	0.000000	-10.000000	0.216667	-18.333334	27.000000	1023.000000	1023.000000	2046.000000
9.780000	-0.052840	-31.228521	-9.704588	-9.401403	-6.843950	-5.278580	0.000000	-10.000000	0.208333	-18.350000	20.666666	1023.000000	1023.000000	2046.000000
9.800000	-0.053609	-31.682854	-9.787144	-9.489378	-7.005002	-5.401330	0.000000	-10.000000	0.191667	-17.816668	14.500000	1023.000000	1023.000000	2046.000000
9.820000	-0.054264	-32.070099	-9.766347	-9.602050	-7.138693	-5.563010	0.000000	-10.000000	0.191667	-17.250000	8.500000	1023.000000	1023.000000	2046.000000
9.840000	-0.054826	-32.402012	-9.727675	-9.545588	-7.300272	-5.828475	0.000000	-10.000000	0.191667	-16.650000	4.500000	1023.000000	1023.000000	2046.000000
9.860000	-0.055595	-32.856556	-9.805756	-9.631070	-7.485376	-5.934353	0.000000	-10.000000	0.191667	-16.016666	-0.666667	1023.000000	1023.000000	2046.000000
9.880000	-0.055917	-33.047215	-9.762261	-9.600420	-7.636500	-6.048032	0.000000	-10.000000	0.183333	-15.483334	-5.500000	1023.000000	1023.000000	2046.000000
9.900000	-0.056372	-33.315891	-9.823293	-9.570869	-7.805538	-6.116190	0.000000	-10.000000	0.166667	-14.983334	-12.000000	1023.000000	1023.000000	2046.000000
9.920000	-0.056260	-33.249565	-9.791695	-9.523465	-7.841635	-6.092772	0.000000	-10.000000	0.158333	-14.633333	-17.000000	1023.000000	1023.000000	2046.000000
9.940000	-0.056137	-33.177258	-9.809187	-9.359694	-7.862226	-6.146148	0.000000	-10.000000	0.150000	-14.400001	-21.833334	1023.000000	1023.000000	2046.000000
9.960000	-0.055965	-33.075371	-9.797435	-9.369424	-7.905048	-6.003465	0.000000	-10.000000	0.150000	-13.900001	-26.500000	1023.000000	1023.000000	2046.000000
9.980000	-0.055665	-32.897736	-9.709523	-9.230607	-7.893975	-6.063633	0.000000	-10.000000	0.150000	-13.450000	-31.166666	1023.000000	1023.000000	2046.000000
10.000000	-0.055313	-32.689808	-9.599344	-9.250922	-7.903283	-5.936259	0.000000	-10.000000	0.141667	-12.966667	-35.666668	1023.000000	1023.000000	2046.000000
10.020000	-0.054086	-31.964958	-9.256448	-9.024416	-7.748399	-5.935695	0.000000	-10.000000	0.133333	-12.716667	-38.666668	1023.000000	1023.000000	2046.000000
10.040000	-0.052961	-31.300163	-8.989720	-8.895130	-7.669186	-5.746129	0.000000	-10.000000	0.100000	-12.300000	-42.666668	1023.000000	1023.000000	2046.000000
10.060000	-0.051749	-30.583757	-8.650579	-8.653670	-7.618618	-5.660889	0.000000	-10.000000	0.075000	-12.000000	-45.333332	1023.000000	1023.000000	2046.000000
10.080000	-0.051352	-30.348921	-8.569705	-8.574692	-7.615612	-5.588912	0.000000	-10.000000	0.050000	-11.483334	-50.666668	1023.000000	1023.000000	2046.000000
10.100000	-0.051138	-30.222601	-8.514833	-8.536200	-7.550482	-5.621086	0.000000	-10.000000	0.058333	-11.150000	-54.666668	1023.000000	1023.000000	2046.000000
10.120000	-0.051366	-30.357300	-8.649943	-8.581450	-7.571570	-5.554336	0.000000	-10.000000	0.066667	-10.816667	-58.666668	1023.000000	1023.000000	2046.000000
10.140000	-0.052194	-30.846861	-8.920326	-8.685235	-7.736934	-5.504365	0.000000	-10.000000	0.066667	-10.350000	-62.333332	1023.000000	1023.000000	2046.000000
10.160000	-0.052906	-31.267355	-9.197927	-8.600696	-7.854385	-5.614347	0.000000	-10.000000	0.058333	-9.850000	-65.666664	1023.000000	1023.000000	2046.000000
10.180000	-0.053807	-31.799982	-9.506040	-8.654970	-8.034924	-5.604049	0.000000	-10.000000	0.050000	-9.100000	-70.000000	1023.000000	1023.000000	2046.000000
10.200000	-0.054276	-32.077007	-9.574824	-8.395308	-8.228209	-5.878666	0.000000	-10.000000	0.033333	-8.516666	-73.000000	1023.000000	1023.000000	2046.000000
10.220000	-0.055024	-32.518955	-9.655119	-8.317425	-8.468093	-6.078319	0.000000	-10.000000	0.016667	-8.083333	-75.000000	1023.000000	1023.000000	2046.000000
10.240000	-0.055928	-33.053650	-9.718682	-8.362197	-8.636561	-6.336208	0.000000	-10.000000	0.016667	-7.500000	-77.666664	1023.000000	1023.000000	2046.000000
10.260000	-0.057193	-33.800884	-9.949648	-8.514996	-8.764990	-6.571250	0.000000	-10.000000	0.016667	-6.900000	-80.166664	1023.000000	1023.000000	2046.000000
10.280000	-0.058988	-34.861824	-10.263959	-8.780384	-8.877600	-6.939882	0.000000	-10.000000	0.016667	-5.933333	-83.333336	1023.000000	1023.000000	2046.000000
10.300000	-0.061695	-36.461472	-10.800433	-9.213555	-9.177140	-7.270341	0.000000	-10.000000	0.000000	-5.366667	-84.833336	1023.000000	1023.000000	2046.000000
10.320000	-0.064032	-37.843189	-11.266235	-9.533199	-9.386013	-7.657743	0.000000	-10.000000	0.000000	-3.933333	-86.333336	1023.000000	1023.000000	2046.000000
10.340000	-0.065942	-38.971764	-11.689752	-9.876692	-9.570606	-7.834715	0.000000	-10.000000	0.000000	-2.866667	-87.166664	1023.000000	1023.000000	2046.000000
10.360000	-0.066939	-39.560997	-11.906314	-10.002130	-9.684742	-7.967811	0.000000	-10.000000	-0.016667	-0.400000	-88.000000	1023.000000	1023.000000	2046.000000
10.380000	-0.067898	-40.127819	-12.152936	-10.122429	-9.819946	-8.032508	0.000000	-10.000000	-0.033333	1.650000	-88.000000	1023.000000	1023.000000	2046.000000
10.400000	-0.068127	-40.263065	-12.261041	-10.055442	-9.848596	-8.097989	0.000000	-10.000000	-0.066667	5.283333	-88.000000	1023.000000	1023.000000	2046.000000
10.420000	-0.068467	-40.464279	-12.375530	-10.153593	-9.941854	-7.993300	0.000000	-10.000000	-0.083333	7.516667	-88.000000	1023.000000	1023.000000	2046.000000
10.440000	-0.067944	-40.154812	-12.379655	-10.007985	-9.783721	-7.983452	0.000000	-10.000000	-0.100000	9.533334	-88.000000	1023.000000	1023.000000	2046.000000
10.460000	-0.067864	-40.107468	-12.332882	-10.079823	-9.874599	-7.820166	0.000000	-10.000000	-0.100000	9.966667	-88.000000	1023.000000	1023.000000	2046.000000
10.480000	-0.066801	-39.479652	-12.161421	-9.818120	-9.676072	-7.824039	0.000000	-10.000000	-0.116667	11.300000	-88.000000	1023.000000	1023.000000	2046.000000
10.500000	-0.065920	-38.958511	-11.988687	-9.899456	-9.590057	-7.480312	0.000000	-10.000000	-0.133333	12.200001	-88.000000	1023.000000	1023.000000	2046.000000
10.520000	-0.064629	-38.196018	-11.614598	-9.828655	-9.452847	-7.299919	0.000000	-10.000000	-0.158333	13.500000	-88.000000	1023.000000	1023.000000	2046.000000
10.540000	-0.063415	-37.478153	-11.344358	-9.906858	-9.258521	-6.968416	0.000000	-10.000000	-0.175000	14.366667	-49.833332	1023.000000	1023.000000	2046.000000
10.560000	-0.061968	-36.623123	-10.976806	-9.768255	-9.063817	-6.814246	0.000000	-10.000000	-0.191667	15.233334	-11.666667	1023.000000	1023.000000	2046.000000
10.580000	-0.060446	-35.723438	-10.697144	-9.771732	-8.710415	-6.544149	0.000000	-10.000000	-0.216667	15.966666	28.166666	1023.000000	1023.000000	2046.000000
10.600000	-0.059000	-34.869251	-10.393882	-9.838784	-8.477826	-6.158757	0.000000	-10.000000	-0.233333	16.850000	33.500000	1023.000000	1023.000000	2046.000000
10.620000	-0.057657	-34.075302	-10.149795	-9.708772	-8.050543	-6.166193	0.000000	-10.000000	-0.250000	17.733334	38.833332	1023.000000	1023.000000	2046.000000
10.640000	-0.056906	-33.631527	-9.989740	-9.822733	-7.932423	-5.886630	0.000000	-10.000000	-0.250000	18.366667	44.500000	1023.000000	1023.000000	2046.000000
10.660000	-0.055833	-32.997169	-9.674130	-9.617054	-7.737477	-5.968507	0.000000	-10.000000	-0.283333	19.283333	50.666668	1023.000000	1023.000000	2046.000000
10.680000	-0.055284	-32.672668	-9.468157	-9.592945	-7.737392	-5.874173	0.000000	-10.000000	-0.333333	20.366667	59.166668	1023.000000	1023.000000	2046.000000
10.700000	-0.054127	-31.989307	-9.171282	-9.341883	-7.587936	-5.888207	0.000000	-10.000000	-0.383333	21.783333	68.000000	1023.000000	1023.000000	2046.000000
10.720000	-0.053259	-31.475986	-8.946531	-9.228181	-7.545726	-5.755549	0.000000	-10.000000	-0.400000	22.549999	75.166664	1023.000000	1023.000000	2046.000000
10.740000	-0.052156	-30.824059	-8.642289	-9.027876	-7.490530	-5.663363	0.000000	-10.000000	-0.400000	23.150000	80.000000	1023.000000	1023.000000	2046.000000
10.760000	-0.050883	-30.072098	-8.428782	-8.793356	-7.244905	-5.605055	0.000000	-10.000000	-0.400000	23.700001	85.000000	1023.000000	1023.000000	2046.000000
10.780000	-0.049339	-29.159124	-8.177354	-8.570066	-7.086469	-5.325236	0.000000	-10.000000	-0.416667	24.100000	92.833336	1023.000000	1023.000000	2046.000000
10.800000	-0.047435	-28.034065	-7.850539	-8.213560	-6.743009	-5.226958	0.000000	-10.000000	-0.433333	24.500000	100.666664	1023.000000	1023.000000	2046.000000
10.820000	-0.045601	-26.950211	-7.558849	-8.072352	-6.553753	-4.765257	0.000000	-10.000000	-0.458333	24.916668	108.666664	1023.000000	1023.000000	2046.000000
10.840000	-0.043410	-25.655367	-7.186955	-7.715070	-6.190519	-4.562822	0.000000	-10.000000	-0.466667	25.200001	114.333336	1023.000000	1023.000000	2046.000000
10.860000	-0.041543	-24.551685	-6.840439	-7.475429	-5.986343	-4.249475	0.000000	-10.000000	-0.483333	25.883333	122.666664	1023.000000	1023.000000	2046.000000
10.880000	-0.039044	-23.074720	-6.206362	-7.178782	-5.717672	-3.971905	0.000000	-10.000000	-0.491667	26.266666	131.333328	1023.000000	1023.000000	2046.000000
10.900000	-0.036389	-21.505768	-5.656717	-6.842127	-5.393904	-3.613019	0.000000	-10.000000	-0.500000	26.950001	140.000000	1023.000000	1023.000000	2046.000000
10.920000	-0.033648	-19.885927	-5.050721	-6.436488	-5.015296	-3.383421	0.000000	-10.000000	-0.516667	27.383333	149.000000	1023.000000	1023.000000	2046.000000
10.940000	-0.031649	-18.704475	-4.697707	-6.121462	-4.747703	-3.137604	0.000000	-10.000000	-0.516667	27.800001	158.166672	1023.000000	1023.000000	2046.000000
10.960000	-0.030201	-17.848892	-4.322680	-5.867166	-4.600847	-3.058201	0.000000	-10.000000	-0.533333	27.950001	167.333328	1023.000000	1023.000000	2046.000000
10.980000	-0.028709	-16.967222	-4.141310	-5.636151	-4.289021	-2.900740	0.000000	-10.000000	-0.533333	28.083334	176.666672	1023.000000	1023.000000	2046.000000
11.000000	-0.027622	-16.324726	-3.926537	-5.585378	-4.205576	-2.607235	0.000000	-10.000000	-0.550000	28.300001	189.000000	1023.000000	1023.000000	2046.000000
11.020000	-0.026428	-15.619130	-3.869931	-5.357426	-3.938578	-2.453196	0.000000	-10.000000	-0.550000	28.516666	198.333328	1023.000000	1023.000000	2046.000000
11.040000	-0.024837	-14.678444	-3.767691	-5.192670	-3.724529	-1.993554	0.000000	-10.000000	-0.550000	28.450001	207.833328	1023.000000	1023.000000	2046.000000
11.060000	-0.023248	-13.739302	-3.707903	-4.526558	-3.483367	-2.021474	0.000000	-10.000000	-0.541667	28.350000	214.166672	1023.000000	1023.000000	2046.000000
11.080000	-0.021891	-12.937757	-3.519268	-4.200114	-3.488300	-1.730076	0.000000	-10.000000	-0.541667	28.233334	226.833328	1023.000000	1023.000000	2046.000000
11.100000	-0.020758	-12.267927	-3.320122	-3.687078	-3.391906	-1.868821	0.000000	-10.000000	-0.541667	28.266666	236.166672	1023.000000	1023.000000	2046.000000
11.120000	-0.020971	-12.393692	-3.415821	-3.822378	-3.418213	-1.737280	0.000000	-10.000000	-0.550000	28.383333	245.666672	1023.000000	1023.000000	2046.000000
11.140000	-0.022193	-13.116069	-3.742021	-3.833870	-3.378844	-2.161334	0.000000	-10.000000	-0.558333	28.450001	252.000000	1023.000000	1023.000000	2046.000000
11.160000	-0.024306	-14.364791	-4.181013	-4.289149	-3.592618	-2.302011	0.000000	-10.000000	-0.558333	28.600000	264.666656	1023.000000	1023.000000	2046.000000
11.180000	-0.026187	-15.476339	-4.636487	-4.387577	-3.651700	-2.800576	0.000000	-10.000000	-0.558333	28.616667	274.166656	1023.000000	1023.000000	2046.000000
11.200000	-0.027252	-16.106112	-4.877659	-4.781929	-3.773363	-2.673159	0.000000	-10.000000	-0.533333	28.500000	283.833344	1023.000000	1023.000000	2046.000000
11.220000	-0.027238	-16.097372	-4.951196	-4.651577	-3.689308	-2.805291	0.000000	-10.000000	-0.533333	28.300001	290.166656	1023.000000	1023.000000	2046.000000
11.240000	-0.027072	-15.999555	-5.024340	-4.728385	-3.679570	-2.567260	0.000000	-10.000000	-0.533333	28.016666	299.666656	1023.000000	1023.000000	2046.000000
11.260000	-0.026299	-15.542757	-4.932712	-4.514528	-3.598609	-2.496908	0.000000	-10.000000	-0.550000	28.100000	309.000000	1023.000000	1023.000000	2046.000000
11.280000	-0.025815	-15.256718	-4.973749	-4.463484	-3.535768	-2.283717	0.000000	-10.000000	-0.566667	28.516666	318.333344	1023.000000	1023.000000	2046.000000
11.300000	-0.024696	-14.595326	-4.855210	-4.247059	-3.349059	-2.143998	0.000000	-10.000000	-0.591667	28.900000	327.833344	1023.000000	1023.000000	2046.000000
11.320000	-0.023796	-14.063469	-4.671155	-4.067258	-3.341890	-1.983165	0.000000	-10.000000	-0.600000	29.300001	337.500000	1023.000000	1023.000000	2046.000000
11.340000	-0.022234	-13.140164	-4.528675	-3.969906	-3.046480	-1.595104	0.000000	-10.000000	-0.600000	29.183334	347.166656	1023.000000	1023.000000	2046.000000
11.360000	-0.020688	-12.226758	-4.238647	-3.636182	-2.869267	-1.482661	0.000000	-10.000000	-0.591667	29.166668	356.833344	1023.000000	1023.000000	2046.000000
11.380000	-0.018928	-11.186581	-4.047963	-3.506008	-2.568408	-1.064203	0.000000	-10.000000	-0.600000	28.933334	366.500000	1023.000000	1023.000000	2046.000000
11.400000	-0.017063	-10.084311	-3.710572	-3.344489	-2.302981	-0.726269	0.000000	-10.000000	-0.600000	29.033335	376.333344	1023.000000	1023.000000	2046.000000
11.420000	-0.015324	-9.056560	-3.524600	-3.288475	-1.937719	-0.305765	0.000000	-10.000000	-0.591667	29.083334	386.000000	1023.000000	1023.000000	2046.000000
11.440000	-0.013664	-8.075619	-3.164875	-3.224128	-1.671661	-0.014955	0.000000	-10.000000	-0.583333	28.983334	395.666656	1023.000000	1023.000000	2046.000000
11.460000	-0.011581	-6.844200	-2.890643	-3.149011	-1.236150	0.431604	0.000000	-10.000000	-0.575000	28.733334	405.333344	1023.000000	1023.000000	2046.000000
11.480000	-0.009615	-5.682526	-2.598169	-3.082205	-0.822639	0.820488	0.000000	-10.000000	-0.566667	28.233334	415.000000	1023.000000	1023.000000	2046.000000
11.500000	-0.008073	-4.771044	-2.364923	-2.769188	-0.523103	0.886170	0.000000	-10.000000	-0.558333	28.200001	424.500000	1023.000000	1023.000000	2046.000000
11.520000	-0.006517	-3.851561	-2.256945	-2.599310	-0.181582	1.186276	0.000000	-10.000000	-0.541667	27.966667	434.000000	1023.000000	1023.000000	2046.000000
11.540000	-0.005063	-2.992075	-1.933236	-2.163099	-0.040018	1.144277	0.000000	-10.000000	-0.558333	28.483334	443.333344	1023.000000	1023.000000	2046.000000
11.560000	-0.003783	-2.235850	-1.781086	-1.974936	0.169964	1.350208	0.000000	-10.000000	-0.575000	28.616667	452.833344	1023.000000	1023.000000	2046.000000
11.580000	-0.002400	-1.418178	-1.365609	-1.618494	0.230135	1.335790	0.000000	-10.000000	-0.591667	28.750000	462.333344	1023.000000	1023.000000	2046.000000
11.600000	-0.000777	-0.459136	-1.182547	-1.360680	0.535981	1.548110	0.000000	-10.000000	-0.591667	28.650000	472.000000	1023.000000	1023.000000	2046.000000
11.620000	0.001046	0.617934	-0.764528	-1.002495	0.699200	1.685756	0.000000	-10.000000	-0.591667	28.616667	481.500000	1023.000000	1023.000000	2046.000000
11.640000	0.002944	1.739960	-0.528604	-0.639429	0.990078	1.917916	0.000000	-10.000000	-0.591667	28.816668	491.000000	1023.000000	1023.000000	2046.000000
11.660000	0.005147	3.042150	-0.215490	-0.376190	1.257377	2.376452	0.000000	-10.000000	-0.591667	28.816668	500.666656	1023.000000	1023.000000	2046.000000
11.680000	0.007348	4.342444	0.076356	0.103452	1.624032	2.538605	0.000000	-10.000000	-0.575000	28.800001	510.166656	1023.000000	1023.000000	2046.000000
11.700000	0.009675	5.717720	0.387285	0.273067	1.994671	3.062697	0.000000	-10.000000	-0.583333	28.833334	519.833313	1023.000000	1023.000000	2046.000000
11.720000	0.012518	7.398105	1.012956	0.854701	2.356128	3.174319	0.000000	-10.000000	-0.575000	28.716667	529.500000	1023.000000	1023.000000	2046.000000
11.740000	0.015350	9.071982	1.535753	1.118460	2.763952	3.653818	0.000000	-10.000000	-0.591667	28.733334	539.166687	1023.000000	1023.000000	2046.000000
11.760000	0.018162	10.733853	2.170232	1.739704	3.111983	3.711935	0.000000	-10.000000	-0.583333	28.533333	548.833313	1023.000000	1023.000000	2046.000000
11.780000	0.019881	11.749505	2.450324	1.940577	3.419948	3.938656	0.000000	-10.000000	-0.575000	28.383333	558.166687	1023.000000	1023.000000	2046.000000
11.800000	0.021338	12.611033	2.789266	2.237745	3.572176	4.011847	0.000000	-10.000000	-0.558333	28.250000	567.833313	1023.000000	1023.000000	2046.000000
11.820000	0.022494	13.293682	2.903066	2.433805	3.834031	4.122780	0.000000	-10.000000	-0.541667	28.066668	577.166687	1023.000000	1023.000000	2046.000000
11.840000	0.024334	14.381140	3.156383	2.618105	4.068585	4.538067	0.000000	-10.000000	-0.525000	28.016666	586.666687	1023.000000	1023.000000	2046.000000
11.860000	0.025469	15.052307	3.259321	2.874452	4.280185	4.638350	0.000000	-10.000000	-0.491667	27.466667	596.000000	1023.000000	1023.000000	2046.000000
11.880000	0.026634	15.740563	3.234282	3.063075	4.437699	5.005507	0.000000	-10.000000	-0.458333	27.016666	605.333313	1023.000000	1023.000000	2046.000000
11.900000	0.026992	15.952069	3.110991	3.447758	4.487236	4.906085	0.000000	-10.000000	-0.433333	25.950001	614.333313	1023.000000	1023.000000	2046.000000
11.920000	0.027239	16.098461	3.035886	3.613578	4.450654	4.998345	0.000000	-10.000000	-0.358333	24.050001	625.833313	1023.000000	1023.000000	2046.000000
11.940000	0.027211	16.081516	3.188896	3.811490	4.322026	4.759104	0.000000	-10.000000	-0.291667	22.233334	634.333313	1023.000000	1023.000000	2046.000000
11.960000	0.026178	15.470939	3.006864	3.616271	4.276966	4.570838	0.000000	-10.000000	-0.208333	20.066668	642.333313	1023.000000	1023.000000	2046.000000
11.980000	0.023837	14.087451	2.676042	3.222394	3.982246	4.206769	0.000000	-10.000000	-0.158333	17.616667	646.833313	1023.000000	1023.000000	2046.000000
12.000000	0.020161	11.915215	1.896021	2.653556	3.716070	3.649568	0.000000	-10.000000	-0.083333	13.800000	653.166687	1023.000000	1023.000000	2046.000000
12.020000	0.017028	10.063631	1.388508	2.038719	3.330045	3.306359	0.000000	-10.000000	-0.025000	7.816667	658.500000	1023.000000	1023.000000	2046.000000
12.040000	0.014171	8.374980	0.822555	1.460143	3.151130	2.941153	0.000000	-10.000000	0.008333	1.983333	662.333313	1023.000000	1023.000000	2046.000000
12.060000	0.012266	7.249451	0.506688	0.963797	2.917697	2.861269	0.000000	-10.000000	0.025000	-3.833333	664.333313	1023.000000	1023.000000	2046.000000
12.080000	0.010449	6.175606	0.040970	0.599046	2.869494	2.666097	0.000000	-10.000000	0.058333	-8.033334	665.000000	1023.000000	1023.000000	2046.000000
12.100000	0.008971	5.301969	-0.243531	0.290374	2.667092	2.588034	0.000000	-10.000000	0.100000	-11.666667	665.000000	1023.000000	1023.000000	2046.000000
12.120000	0.007185	4.246077	-0.603046	0.017330	2.477072	2.354721	0.000000	-10.000000	0.158333	-14.783334	665.000000	1023.000000	1023.000000	2046.000000
12.140000	0.006078	3.592331	-0.780149	-0.234736	2.256850	2.350367	0.000000	-10.000000	0.208333	-17.016666	661.500000	1023.000000	1023.000000	2046.000000
12.160000	0.004897	2.894095	-1.101121	-0.466835	2.225598	2.236454	0.000000	-10.000000	0.275000	-18.966667	653.000000	1023.000000	1023.000000	2046.000000
12.180000	0.003789	2.239104	-1.190835	-0.716269	1.980665	2.165543	0.000000	-10.000000	0.316667	-20.683334	642.166687	1023.000000	1023.000000	2046.000000
12.200000	0.003030	1.790953	-1.392306	-0.904589	1.988903	2.098945	0.000000	-10.000000	0.366667	-22.116667	632.333313	1023.000000	1023.000000	2046.000000
12.220000	0.001975	1.166934	-1.543296	-1.317150	1.833406	2.193973	0.000000	-10.000000	0.408333	-23.400000	624.833313	1023.000000	1023.000000	2046.000000
12.240000	0.001347	0.796325	-1.750888	-1.629505	1.912497	2.264222	0.000000	-10.000000	0.466667	-24.516666	617.000000	1023.000000	1023.000000	2046.000000
12.260000	0.000325	0.192040	-1.834296	-1.957301	1.759257	2.224380	0.000000	-10.000000	0.500000	-25.516666	608.833313	1023.000000	1023.000000	2046.000000
12.280000	-0.000080	-0.047438	-1.894323	-2.361836	1.815677	2.393044	0.000000	-10.000000	0.516667	-26.533333	600.333313	1023.000000	1023.000000	2046.000000
12.300000	-0.000699	-0.413033	-2.040716	-2.582450	1.783400	2.426732	0.000000	-10.000000	0.525000	-27.116667	591.500000	1023.000000	1023.000000	2046.000000
12.320000	-0.001117	-0.660280	-2.117218	-2.902344	1.851562	2.507720	0.000000	-10.000000	0.541667	-27.683334	582.500000	1023.000000	1023.000000	2046.000000
12.340000	-0.002063	-1.219157	-2.202965	-3.025134	1.725986	2.282956	0.000000	-10.000000	0.541667	-27.800001	573.333313	1023.000000	1023.000000	2046.000000
12.360000	-0.002528	-1.494062	-2.238106	-3.220137	1.660484	2.303696	0.000000	-10.000000	0.525000	-27.750000	564.000000	1023.000000	1023.000000	2046.000000
12.380000	-0.003503	-2.070035	-2.235442	-3.230138	1.512797	1.882749	0.000000	-10.000000	0.516667	-27.566668	554.666687	1023.000000	1023.000000	2046.000000
12.400000	-0.003921	-2.317430	-2.208541	-3.426290	1.411785	1.905616	0.000000	-10.000000	0.508333	-27.316668	545.500000	1023.000000	1023.000000	2046.000000
12.420000	-0.004882	-2.884972	-2.181958	-3.455627	1.246260	1.506352	0.000000	-10.000000	0.508333	-27.066668	536.333313	1023.000000	1023.000000	2046.000000
12.440000	-0.005741	-3.392653	-2.277906	-3.619192	1.071691	1.432754	0.000000	-10.000000	0.500000	-26.833334	527.333313	1023.000000	1023.000000	2046.000000
12.460000	-0.006342	-3.748239	-2.311500	-3.685564	0.930474	1.318351	0.000000	-10.000000	0.500000	-26.783335	518.333313	1023.000000	1023.000000	2046.000000
12.480000	-0.006791	-4.013411	-2.381599	-3.721890	0.794473	1.295606	0.000000	-10.000000	0.500000	-26.816668	509.500000	1023.000000	1023.000000	2046.000000
12.500000	-0.006991	-4.131879	-2.381784	-3.711153	0.717164	1.243895	0.000000	-10.000000	0.500000	-26.916668	500.500000	1023.000000	1023.000000	2046.000000
12.520000	-0.007500	-4.432421	-2.392257	-3.736506	0.555880	1.140462	0.000000	-10.000000	0.500000	-26.866667	491.500000	1023.000000	1023.000000	2046.000000
12.540000	-0.007645	-4.518371	-2.435611	-3.787174	0.530293	1.174121	0.000000	-10.000000	0.500000	-27.050001	482.500000	1023.000000	1023.000000	2046.000000
12.560000	-0.007204	-4.257323	-2.210672	-3.680314	0.562168	1.071494	0.000000	-10.000000	0.500000	-27.000000	473.500000	1023.000000	1023.000000	2046.000000
12.580000	-0.006538	-3.864069	-1.949326	-3.613774	0.523843	1.175189	0.000000	-10.000000	0.500000	-26.866667	464.500000	1023.000000	1023.000000	2046.000000
12.600000	-0.005551	-3.280462	-1.626069	-3.463656	0.559198	1.250064	0.000000	-10.000000	0.491667	-26.633333	455.500000	1023.000000	1023.000000	2046.000000
12.620000	-0.005131	-3.032213	-1.589064	-3.318880	0.581696	1.294034	0.000000	-10.000000	0.491667	-26.350000	446.500000	1023.000000	1023.000000	2046.000000
12.640000	-0.005162	-3.050909	-1.469713	-3.312017	0.493004	1.237817	0.000000	-10.000000	0.491667	-26.266666	437.666656	1023.000000	1023.000000	2046.000000
12.660000	-0.005871	-3.469619	-1.746101	-3.321076	0.400224	1.197336	0.000000	-10.000000	0.491667	-26.150000	428.833344	1023.000000	1023.000000	2046.000000
12.680000	-0.006956	-4.111103	-2.018625	-3.521788	0.232154	1.197156	0.000000	-10.000000	0.491667	-26.166666	420.166656	1023.000000	1023.000000	2046.000000
12.700000	-0.008861	-5.236817	-2.481998	-3.695520	-0.126278	1.066978	0.000000	-10.000000	0.491667	-26.233334	411.500000	1023.000000	1023.000000	2046.000000
12.720000	-0.010497	-6.203856	-2.864814	-3.858582	-0.368252	0.887791	0.000000	-10.000000	0.508333	-26.283333	402.833344	1023.000000	1023.000000	2046.000000
12.740000	-0.012021	-7.104398	-3.147819	-3.750720	-0.711004	0.505145	0.000000	-10.000000	0.508333	-26.300001	394.000000	1023.000000	1023.000000	2046.000000
12.760000	-0.013332	-7.879233	-3.301276	-3.696224	-1.071873	0.190140	0.000000	-10.000000	0.500000	-26.150000	385.166656	1023.000000	1023.000000	2046.000000
12.780000	-0.014464	-8.548394	-3.410497	-3.645302	-1.290367	-0.202229	0.000000	-10.000000	0.491667	-26.100000	376.500000	1023.000000	1023.000000	2046.000000
12.800000	-0.016338	-9.655677	-3.649462	-3.811498	-1.596952	-0.597765	0.000000	-10.000000	0.491667	-26.016666	367.833344	1023.000000	1023.000000	2046.000000
12.820000	-0.018347	-10.843276	-3.919346	-4.058255	-1.841652	-1.024023	0.000000	-10.000000	0.491667	-25.933334	359.166656	1023.000000	1023.000000	2046.000000
12.840000	-0.021432	-12.666477	-4.596697	-4.478261	-2.100425	-1.491094	0.000000	-10.000000	0.491667	-25.766666	350.500000	1023.000000	1023.000000	2046.000000
12.860000	-0.024692	-14.593082	-5.152440	-5.006261	-2.499656	-1.934726	0.000000	-10.000000	0.491667	-25.416666	341.833344	1023.000000	1023.000000	2046.000000
12.880000	-0.027862	-16.466475	-5.755168	-5.380081	-2.862141	-2.469084	0.000000	-10.000000	0.483333	-25.166666	333.333344	1023.000000	1023.000000	2046.000000
12.900000	-0.030281	-17.896128	-6.249133	-5.781678	-3.184942	-2.680375	0.000000	-10.000000	0.466667	-24.866667	325.000000	1023.000000	1023.000000	2046.000000
12.920000	-0.032248	-19.058832	-6.717708	-5.928113	-3.389646	-3.023365	0.000000	-10.000000	0.450000	-24.800001	316.666656	1023.000000	1023.000000	2046.000000
12.940000	-0.034174	-20.197058	-7.100580	-6.154460	-3.749033	-3.192984	0.000000	-10.000000	0.450000	-24.733334	308.333344	1023.000000	1023.000000	2046.000000
12.960000	-0.035538	-21.002718	-7.414509	-6.261265	-3.952574	-3.374369	0.000000	-10.000000	0.458333	-24.700001	300.000000	1023.000000	1023.000000	2046.000000
12.980000	-0.037007	-21.871412	-7.746097	-6.441416	-4.210188	-3.473711	0.000000	-10.000000	0.458333	-24.583334	292.000000	1023.000000	1023.000000	2046.000000
13.000000	-0.037915	-22.407738	-7.866212	-6.522234	-4.405636	-3.613655	0.000000	-10.000000	0.458333	-24.400000	283.666656	1023.000000	1023.000000	2046.000000
13.020000	-0.038679	-22.859005	-8.027422	-6.659085	-4.564086	-3.608411	0.000000	-10.000000	0.450000	-24.049999	275.333344	1023.000000	1023.000000	2046.000000
13.040000	-0.039043	-23.074171	-8.027078	-6.764494	-4.680037	-3.602561	0.000000	-10.000000	0.416667	-23.799999	267.000000	1023.000000	1023.000000	2046.000000
13.060000	-0.039606	-23.407299	-8.113293	-6.945002	-4.750637	-3.598368	0.000000	-10.000000	0.383333	-23.366667	259.333344	1023.000000	1023.000000	2046.000000
13.080000	-0.039834	-23.542028	-8.065667	-7.226619	-4.747777	-3.501965	0.000000	-10.000000	0.350000	-22.900000	251.666672	1023.000000	1023.000000	2046.000000
13.100000	-0.040023	-23.653742	-8.048207	-7.385956	-4.751992	-3.467587	0.000000	-10.000000	0.341667	-22.400000	244.166672	1023.000000	1023.000000	2046.000000
13.120000	-0.039937	-23.603052	-7.941874	-7.578143	-4.789627	-3.293410	0.000000	-10.000000	0.341667	-21.766666	236.500000	1023.000000	1023.000000	2046.000000
13.140000	-0.039802	-23.523165	-7.865523	-7.627593	-4.714441	-3.315606	0.000000	-10.000000	0.325000	-21.183334	229.166672	1023.000000	1023.000000	2046.000000
13.160000	-0.040027	-23.655996	-7.899701	-7.865901	-4.704484	-3.185910	0.000000	-10.000000	0.316667	-20.533333	222.166672	1023.000000	1023.000000	2046.000000
13.180000	-0.040589	-23.988302	-7.954041	-7.976207	-4.664725	-3.393328	0.000000	-10.000000	0.300000	-20.250000	215.333328	1023.000000	1023.000000	2046.000000
13.200000	-0.041352	-24.439056	-8.010642	-8.195726	-4.838737	-3.393951	0.000000	-10.000000	0.291667	-19.799999	208.666672	1023.000000	1023.000000	2046.000000
13.220000	-0.041763	-24.682161	-7.977215	-8.127657	-4.878380	-3.698909	0.000000	-10.000000	0.266667	-19.366667	202.000000	1023.000000	1023.000000	2046.000000
13.240000	-0.042596	-25.174431	-7.957702	-8.256666	-5.134317	-3.825745	0.000000	-10.000000	0.233333	-18.666666	195.666672	1023.000000	1023.000000	2046.000000
13.260000	-0.042905	-25.356672	-7.828470	-8.194175	-5.270226	-4.063800	0.000000	-10.000000	0.216667	-18.083334	189.500000	1023.000000	1023.000000	2046.000000
13.280000	-0.043658	-25.802080	-7.911829	-8.289567	-5.433710	-4.166976	0.000000	-10.000000	0.200000	-17.350000	183.500000	1023.000000	1023.000000	2046.000000
13.300000	-0.044112	-26.069967	-7.912810	-8.212250	-5.621730	-4.323177	0.000000	-10.000000	0.200000	-16.816666	177.500000	1023.000000	1023.000000	2046.000000
13.320000	-0.044303	-26.182890	-7.974419	-8.129248	-5.673265	-4.405958	0.000000	-10.000000	0.191667	-16.416666	171.833328	1023.000000	1023.000000	2046.000000
13.340000	-0.044207	-26.126417	-7.953426	-8.158400	-5.791392	-4.223199	0.000000	-10.000000	0.183333	-16.183334	166.333328	1023.000000	1023.000000	2046.000000
13.360000	-0.043933	-25.964155	-7.881019	-7.961897	-5.763417	-4.357822	0.000000	-10.000000	0.166667	-15.866667	161.000000	1023.000000	1023.000000	2046.000000
13.380000	-0.043876	-25.930487	-7.861156	-7.991817	-5.854334	-4.223181	0.000000	-10.000000	0.150000	-15.433333	155.666672	1023.000000	1023.000000	2046.000000
13.400000	-0.043066	-25.451864	-7.618330	-7.795693	-5.760898	-4.276944	0.000000	-10.000000	0.150000	-14.816667	150.500000	1023.000000	1023.000000	2046.000000
13.420000	-0.042234	-24.960491	-7.362590	-7.708161	-5.746425	-4.143316	0.000000	-10.000000	0.150000	-14.333334	145.666672	1023.000000	1023.000000	2046.000000
13.440000	-0.040788	-24.105761	-6.963426	-7.434141	-5.636810	-4.071384	0.000000	-10.000000	0.133333	-13.866667	140.833328	1023.000000	1023.000000	2046.000000
13.460000	-0.039851	-23.551987	-6.798527	-7.342618	-5.541040	-3.869802	0.000000	-10.000000	0.133333	-13.516666	136.166672	1023.000000	1023.000000	2046.000000
13.480000	-0.039321	-23.238562	-6.638855	-7.220210	-5.590410	-3.789086	0.000000	-10.000000	0.100000	-13.033334	131.500000	1023.000000	1023.000000	2046.000000
13.500000	-0.039229	-23.184538	-6.697970	-7.182974	-5.459221	-3.844373	0.000000	-10.000000	0.083333	-12.550000	127.166664	1023.000000	1023.000000	2046.000000
13.520000	-0.039638	-23.426048	-6.849949	-7.279043	-5.610044	-3.687013	0.000000	-10.000000	0.066667	-12.033334	123.000000	1023.000000	1023.000000	2046.000000
13.540000	-0.040410	-23.882212	-7.166545	-7.277411	-5.646005	-3.792251	0.000000	-10.000000	0.066667	-11.600000	119.000000	1023.000000	1023.000000	2046.000000
13.560000	-0.041440	-24.491257	-7.468079	-7.370563	-5.914976	-3.737638	0.000000	-10.000000	0.066667	-11.133333	115.000000	1023.000000	1023.000000	2046.000000
13.580000	-0.042087	-24.873497	-7.642809	-7.109950	-6.083710	-4.037028	0.000000	-10.000000	0.050000	-10.733334	111.333336	1023.000000	1023.000000	2046.000000
13.600000	-0.042868	-25.335051	-7.793261	-7.010661	-6.374583	-4.156546	0.000000	-10.000000	0.050000	-10.266667	107.666664	1023.000000	1023.000000	2046.000000
13.620000	-0.043644	-25.793552	-7.786528	-6.912627	-6.601107	-4.493291	0.000000	-10.000000	0.050000	-9.800000	104.333336	1023.000000	1023.000000	2046.000000
13.640000	-0.044832	-26.495760	-8.008408	-7.011274	-6.745017	-4.731061	0.000000	-10.000000	0.050000	-9.333334	101.000000	1023.000000	1023.000000	2046.000000
13.660000	-0.046460	-27.457884	-8.321887	-7.272101	-6.896182	-4.967715	0.000000	-10.000000	0.033333	-9.000000	98.000000	1023.000000	1023.000000	2046.000000
13.680000	-0.048853	-28.871881	-8.832187	-7.599989	-7.006257	-5.433448	0.000000	-10.000000	0.016667	-8.716667	95.000000	1023.000000	1023.000000	2046.000000
13.700000	-0.051681	-30.543522	-9.387275	-8.145414	-7.358115	-5.652719	0.000000	-10.000000	0.008333	-8.266667	92.000000	1023.000000	1023.000000	2046.000000
13.720000	-0.053869	-31.836674	-9.870909	-8.379494	-7.485786	-6.100486	0.000000	-10.000000	0.008333	-7.716667	89.166664	1023.000000	1023.000000	2046.000000
13.740000	-0.055934	-33.056698	-10.223804	-8.692714	-7.884810	-6.255370	0.000000	-10.000000	0.016667	-7.233334	86.666664	1023.000000	1023.000000	2046.000000
13.760000	-0.057003	-33.689037	-10.545437	-8.735017	-7.907888	-6.500694	0.000000	-10.000000	0.008333	-7.000000	84.166664	1023.000000	1023.000000	2046.000000
13.780000	-0.058387	-34.506805	-10.871374	-8.931405	-8.171576	-6.532449	0.000000	-10.000000	0.016667	-6.783333	81.833336	1023.000000	1023.000000	2046.000000
13.800000	-0.059125	-34.942886	-11.025912	-8.924391	-8.313062	-6.679522	0.000000	-10.000000	0.008333	-6.583333	79.500000	1023.000000	1023.000000	2046.000000
13.820000	-0.059741	-35.306694	-11.266615	-8.936763	-8.436336	-6.666983	0.000000	-10.000000	0.008333	-6.250000	77.500000	1023.000000	1023.000000	2046.000000
13.840000	-0.059945	-35.427296	-11.283128	-8.973863	-8.506087	-6.664217	0.000000	-10.000000	0.000000	-5.866667	75.500000	1023.000000	1023.000000	2046.000000
13.860000	-0.060125	-35.533913	-11.400735	-8.966339	-8.530725	-6.636115	0.000000	-10.000000	0.000000	-5.416667	73.500000	1023.000000	1023.000000	2046.000000
13.880000	-0.060042	-35.484779	-11.280191	-9.048875	-8.617833	-6.537880	0.000000	-10.000000	0.000000	-5.000000	71.500000	1023.000000	1023.000000	2046.000000
13.900000	-0.059612	-35.230904	-11.252854	-9.034636	-8.489611	-6.453800	0.000000	-10.000000	0.000000	-4.550000	69.833336	1023.000000	1023.000000	2046.000000
13.920000	-0.059084	-34.918842	-11.142794	-9.271974	-8.370386	-6.133690	0.000000	-10.000000	0.000000	-4.183333	68.166664	1023.000000	1023.000000	2046.000000
13.940000	-0.058579	-34.620060	-10.949013	-9.238074	-8.254166	-6.178809	0.000000	-10.000000	0.000000	-3.933333	66.833336	1023.000000	1023.000000	2046.000000
13.960000	-0.057749	-34.129749	-10.733899	-9.434959	-8.155328	-5.805562	0.000000	-10.000000	-0.008333	-3.916667	65.500000	1023.000000	1023.000000	2046.000000
13.980000	-0.057015	-33.695702	-10.533827	-9.321186	-7.961627	-5.879062	0.000000	-10.000000	-0.008333	-3.883333	64.333336	1023.000000	1023.000000	2046.000000
14.000000	-0.056645	-33.477409	-10.432459	-9.654350	-7.869453	-5.521147	0.000000	-10.000000	-0.008333	-3.900000	63.000000	1023.000000	1023.000000	2046.000000
14.020000	-0.056465	-33.370705	-10.340846	-9.590742	-7.736883	-5.702235	0.000000	-10.000000	0.000000	-4.000000	61.666668	1023.000000	1023.000000	2046.000000
14.040000	-0.056624	-33.464787	-10.330007	-9.742835	-7.736265	-5.655680	0.000000	-10.000000	0.000000	-4.100000	60.166668	1023.000000	1023.000000	2046.000000
14.060000	-0.056666	-33.489712	-10.213737	-9.751945	-7.768127	-5.755902	0.000000	-10.000000	-0.008333	-3.883333	58.833332	1023.000000	1023.000000	2046.000000
14.080000	-0.056876	-33.613697	-10.155483	-9.702638	-7.799400	-5.956179	0.000000	-10.000000	-0.008333	-3.183333	57.500000	1023.000000	1023.000000	2046.000000
14.100000	-0.056625	-33.465458	-10.081579	-9.719351	-7.795803	-5.868728	0.000000	-10.000000	-0.008333	-2.316667	56.666668	1023.000000	1023.000000	2046.000000
14.120000	-0.056695	-33.506866	-9.881050	-9.570861	-7.927044	-6.127912	0.000000	-10.000000	0.000000	-1.683333	56.166668	1023.000000	1023.000000	2046.000000
14.140000	-0.056524	-33.405937	-9.936102	-9.619944	-7.850331	-5.999560	0.000000	-10.000000	0.000000	-1.483333	56.000000	1023.000000	1023.000000	2046.000000
14.160000	-0.056418	-33.343170	-9.757361	-9.478544	-7.979925	-6.127339	0.000000	-10.000000	0.000000	-1.550000	56.000000	1023.000000	1023.000000	2046.000000
14.180000	-0.055791	-32.972557	-9.707516	-9.375829	-7.913313	-5.975901	0.000000	-10.000000	0.000000	-1.766667	56.000000	1023.000000	1023.000000	2046.000000
14.200000	-0.055099	-32.563274	-9.530116	-9.244328	-7.863001	-5.925829	0.000000	-10.000000	0.000000	-1.883333	55.833332	1023.000000	1023.000000	2046.000000
14.220000	-0.054047	-31.941486	-9.231411	-9.002476	-7.763012	-5.944588	0.000000	-10.000000	-0.008333	-1.816667	55.500000	1023.000000	1023.000000	2046.000000
14.240000	-0.052339	-30.932247	-8.893050	-8.937984	-7.515920	-5.585294	0.000000	-10.000000	-0.008333	-1.333333	55.166668	1023.000000	1023.000000	2046.000000
14.260000	-0.050710	-29.969448	-8.420460	-8.565341	-7.423788	-5.559860	0.000000	-10.000000	-0.008333	-0.683333	55.000000	1023.000000	1023.000000	2046.000000
14.280000	-0.049269	-29.118217	-8.264532	-8.416224	-7.189985	-5.247478	0.000000	-10.000000	-0.008333	-0.183333	55.000000	1023.000000	1023.000000	2046.000000
14.300000	-0.048597	-28.720695	-8.007518	-8.322244	-7.225953	-5.164981	0.000000	-10.000000	-0.008333	0.000000	55.000000	1023.000000	1023.000000	2046.000000
14.320000	-0.048155	-28.459766	-8.075159	-8.134809	-7.112271	-5.137529	0.000000	-10.000000	-0.016667	0.000000	55.000000	1023.000000	1023.000000	2046.000000
14.340000	-0.048490	-28.657690	-8.309484	-8.345060	-7.136378	-4.866766	0.000000	-10.000000	-0.008333	0.000000	55.000000	1023.000000	1023.000000	2046.000000
14.360000	-0.049102	-29.019318	-8.438684	-8.243239	-7.306267	-5.031127	0.000000	-10.000000	-0.008333	0.000000	55.000000	1023.000000	1023.000000	2046.000000
14.380000	-0.049504	-29.256985	-8.670221	-8.331801	-7.309664	-4.945298	0.000000	-10.000000	-0.008333	0.000000	55.000000	1023.000000	1023.000000	2046.000000
14.400000	-0.049469	-29.236298	-8.641163	-7.899312	-7.451724	-5.244099	0.000000	-10.000000	-0.016667	0.000000	55.000000	1023.000000	1023.000000	2046.000000
14.420000	-0.049546	-29.281666	-8.756131	-7.763756	-7.488843	-5.272936	0.000000	-10.000000	-0.033333	0.000000	55.000000	1023.000000	1023.000000	2046.000000
14.440000	-0.050057	-29.583590	-8.646008	-7.653689	-7.756880	-5.527011	0.000000	-10.000000	-0.025000	0.000000	55.000000	1023.000000	1023.000000	2046.000000
14.460000	-0.050984	-30.131582	-8.962146	-7.838233	-7.702586	-5.628619	0.000000	-10.000000	-0.016667	0.000000	55.000000	1023.000000	1023.000000	2046.000000
14.480000	-0.052795	-31.201601	-9.237903	-7.979978	-7.924210	-6.059511	0.000000	-10.000000	0.000000	0.000000	55.000000	1023.000000	1023.000000	2046.000000
14.500000	-0.055569	-32.841450	-9.916656	-8.445144	-8.075635	-6.404015	0.000000	-10.000000	-0.016667	0.000000	55.000000	1023.000000	1023.000000	2046.000000
14.520000	-0.057975	-34.263046	-10.340518	-8.838186	-8.392925	-6.691416	0.000000	-10.000000	-0.025000	0.000000	55.000000	1023.000000	1023.000000	2046.000000
14.540000	-0.060104	-35.521435	-10.796393	-9.108502	-8.567544	-7.048996	0.000000	-10.000000	-0.025000	0.000000	55.000000	1023.000000	1023.000000	2046.000000
14.560000	-0.061202	-36.170086	-11.050271	-9.354030	-8.723618	-7.042168	0.000000	-10.000000	-0.016667	-0.566667	55.000000	1023.000000	1023.000000	2046.000000
14.580000	-0.062503	-36.939411	-11.423747	-9.424653	-8.791940	-7.299073	0.000000	-10.000000	-0.008333	-1.216667	55.000000	1023.000000	1023.000000	2046.000000
14.600000	-0.062893	-37.169613	-11.563229	-9.481687	-8.920534	-7.204163	0.000000	-10.000000	-0.008333	-1.916667	54.833332	1023.000000	1023.000000	2046.000000
14.620000	-0.063609	-37.592663	-11.762891	-9.436876	-9.013492	-7.379402	0.000000	-10.000000	-0.008333	-2.016667	54.500000	1023.000000	1023.000000	2046.000000
14.640000	-0.063658	-37.621975	-11.821034	-9.513480	-9.119497	-7.167963	0.000000	-10.000000	-0.008333	-2.050000	53.833332	1023.000000	1023.000000	2046.000000
14.660000	-0.063922	-37.778172	-11.959538	-9.472507	-9.065785	-7.280342	0.000000	-10.000000	-0.008333	-2.016667	53.333332	1023.000000	1023.000000	2046.000000
14.680000	-0.063764	-37.684464	-11.847618	-9.497245	-9.226618	-7.112982	0.000000	-10.000000	-0.008333	-2.083333	52.833332	1023.000000	1023.000000	2046.000000
14.700000	-0.063510	-37.534370	-11.843563	-9.474172	-9.106882	-7.109753	0.000000	-10.000000	-0.016667	-2.050000	52.333332	1023.000000	1023.000000	2046.000000
14.720000	-0.063003	-37.234718	-11.705654	-9.675673	-9.060337	-6.793056	0.000000	-10.000000	-0.016667	-2.050000	51.666668	1023.000000	1023.000000	2046.000000
14.740000	-0.062381	-36.867130	-11.516940	-9.690571	-8.929139	-6.730482	0.000000	-10.000000	-0.008333	-2.016667	51.000000	1023.000000	1023.000000	2046.000000
14.760000	-0.061765	-36.502945	-11.315047	-9.763862	-8.850572	-6.573465	0.000000	-10.000000	0.000000	-2.116667	50.333332	1023.000000	1023.000000	2046.000000
14.780000	-0.060888	-35.984867	-11.091450	-9.840464	-8.677393	-6.375559	0.000000	-10.000000	0.000000	-2.100000	49.666668	1023.000000	1023.000000	2046.000000
14.800000	-0.060156	-35.552303	-10.908268	-9.899509	-8.538980	-6.205544	0.000000	-10.000000	0.000000	-1.800000	49.166668	1023.000000	1023.000000	2046.000000
14.820000	-0.059753	-35.313770	-10.797140	-9.995584	-8.374645	-6.146399	0.000000	-10.000000	0.000000	-1.483333	49.000000	1023.000000	1023.000000	2046.000000
14.840000	-0.059682	-35.271832	-10.792224	-10.047496	-8.287559	-6.144552	0.000000	-10.000000	-0.008333	-1.000000	49.000000	1023.000000	1023.000000	2046.000000
14.860000	-0.059430	-35.123421	-10.674003	-10.053615	-8.233012	-6.162792	0.000000	-10.000000	-0.025000	-0.600000	49.000000	1023.000000	1023.000000	2046.000000
14.880000	-0.059353	-35.077381	-10.617250	-10.034303	-8.180556	-6.245271	0.000000	-10.000000	-0.041667	-0.166667	49.000000	1023.000000	1023.000000	2046.000000
14.900000	-0.059033	-34.888287	-10.423507	-10.049997	-8.197371	-6.217414	0.000000	-10.000000	-0.050000	0.266667	49.000000	1023.000000	1023.000000	2046.000000
14.920000	-0.058801	-34.751110	-10.269603	-9.883116	-8.217577	-6.380816	0.000000	-10.000000	-0.050000	0.783333	49.000000	1023.000000	1023.000000	2046.000000
14.940000	-0.058579	-34.620361	-10.139456	-9.910916	-8.264172	-6.305819	0.000000	-10.000000	-0.041667	1.183333	49.000000	1023.000000	1023.000000	2046.000000
14.960000	-0.058257	-34.430000	-10.085026	-9.801539	-8.187001	-6.356436	0.000000	-10.000000	-0.033333	0.916667	49.000000	1023.000000	1023.000000	2046.000000
14.980000	-0.057994	-34.274490	-10.000058	-9.675769	-8.276727	-6.321938	0.000000	-10.000000	-0.016667	0.400000	49.000000	1023.000000	1023.000000	2046.000000
15.000000	-0.057288	-33.856941	-9.896276	-9.591786	-8.166929	-6.201952	0.000000	-10.000000	-0.016667	0.000000	49.000000	1023.000000	1023.000000	2046.000000
15.020000	-0.056576	-33.436211	-9.691314	-9.403831	-8.120730	-6.220335	0.000000	-10.000000	-0.016667	0.000000	49.000000	1023.000000	1023.000000	2046.000000
15.040000	-0.054913	-32.453289	-9.352383	-9.314001	-7.896083	-5.890823	0.000000	-10.000000	-0.025000	0.000000	49.000000	1023.000000	1023.000000	2046.000000
15.060000	-0.053525	-31.633169	-8.908236	-9.023623	-7.774678	-5.926634	0.000000	-10.000000	-0.033333	0.000000	49.000000	1023.000000	1023.000000	2046.000000
15.080000	-0.051735	-30.575567	-8.616050	-8.933078	-7.530587	-5.495854	0.000000	-10.000000	-0.033333	0.000000	49.000000	1023.000000	1023.000000	2046.000000
15.100000	-0.050434	-29.806313	-8.257005	-8.629169	-7.424592	-5.495547	0.000000	-10.000000	-0.033333	0.000000	49.000000	1023.000000	1023.000000	2046.000000
15.120000	-0.049516	-29.264061	-8.179909	-8.550547	-7.273887	-5.259719	0.000000	-10.000000	-0.016667	0.000000	49.000000	1023.000000	1023.000000	2046.000000
15.140000	-0.049182	-29.066486	-8.129591	-8.412884	-7.261787	-5.262226	0.000000	-10.000000	-0.016667	0.000000	49.000000	1023.000000	1023.000000	2046.000000
15.160000	-0.049623	-29.326975	-8.368701	-8.503531	-7.335377	-5.119366	0.000000	-10.000000	-0.016667	0.000000	49.000000	1023.000000	1023.000000	2046.000000
15.180000	-0.050036	-29.571423	-8.483954	-8.511217	-7.467151	-5.109100	0.000000	-10.000000	-0.033333	0.000000	49.000000	1023.000000	1023.000000	2046.000000
15.200000	-0.050478	-29.832413	-8.731756	-8.376760	-7.472777	-5.251120	0.000000	-10.000000	-0.033333	0.000000	49.000000	1023.000000	1023.000000	2046.000000
15.220000	-0.050304	-29.729567	-8.748452	-8.195578	-7.567061	-5.218475	0.000000	-10.000000	-0.025000	0.000000	49.000000	1023.000000	1023.000000	2046.000000
15.240000	-0.050345	-29.754131	-8.736908	-7.916877	-7.619006	-5.481340	0.000000	-10.000000	-0.008333	0.000000	49.000000	1023.000000	1023.000000	2046.000000
15.260000	-0.050888	-30.074543	-8.812154	-7.988432	-7.754966	-5.518991	0.000000	-10.000000	-0.008333	0.000000	49.000000	1023.000000	1023.000000	2046.000000
15.280000	-0.051823	-30.627420	-9.013089	-8.029394	-7.749721	-5.835216	0.000000	-10.000000	-0.008333	0.000000	49.000000	1023.000000	1023.000000	2046.000000
15.300000	-0.054026	-31.929642	-9.506110	-8.334418	-7.954589	-6.134524	0.000000	-10.000000	-0.008333	0.000000	49.000000	1023.000000	1023.000000	2046.000000
15.320000	-0.056630	-33.468472	-9.936011	-8.760365	-8.221135	-6.550961	0.000000	-10.000000	0.000000	0.000000	49.000000	1023.000000	1023.000000	2046.000000
15.340000	-0.059195	-34.983955	-10.543263	-9.109776	-8.460554	-6.870360	0.000000	-10.000000	-0.008333	0.000000	49.000000	1023.000000	1023.000000	2046.000000
15.360000	-0.061004	-36.053394	-10.799643	-9.410185	-8.729008	-7.114561	0.000000	-10.000000	-0.016667	0.000000	49.000000	1023.000000	1023.000000	2046.000000
15.380000	-0.062202	-36.761269	-11.160287	-9.521376	-8.820312	-7.259295	0.000000	-10.000000	-0.025000	0.000000	49.000000	1023.000000	1023.000000	2046.000000
15.400000	-0.063151	-37.321953	-11.440734	-9.694001	-8.907032	-7.280187	0.000000	-10.000000	-0.016667	-0.566667	49.000000	1023.000000	1023.000000	2046.000000
15.420000	-0.063856	-37.739044	-11.612973	-9.662912	-9.032828	-7.430329	0.000000	-10.000000	-0.008333	-1.183333	49.000000	1023.000000	1023.000000	2046.000000
15.440000	-0.064383	-38.050522	-11.793148	-9.756018	-9.144139	-7.357217	0.000000	-10.000000	0.000000	-1.816667	49.000000	1023.000000	1023.000000	2046.000000
15.460000	-0.064320	-38.012848	-11.832584	-9.673923	-9.152816	-7.353525	0.000000	-10.000000	-0.008333	-1.900000	48.666668	1023.000000	1023.000000	2046.000000
15.480000	-0.064656	-38.211437	-11.903842	-9.738194	-9.262414	-7.306988	0.000000	-10.000000	-0.008333	-1.950000	48.333332	1023.000000	1023.000000	2046.000000
15.500000	-0.064444	-38.086231	-11.866874	-9.645009	-9.245183	-7.329165	0.000000	-10.000000	-0.008333	-1.983333	47.666668	1023.000000	1023.000000	2046.000000
15.520000	-0.064247	-37.969753	-11.835446	-9.808684	-9.236898	-7.088726	0.000000	-10.000000	0.000000	-1.916667	47.333332	1023.000000	1023.000000	2046.000000
15.540000	-0.063669	-37.628647	-11.654698	-9.814196	-9.128258	-7.031496	0.000000	-10.000000	0.000000	-1.950000	47.000000	1023.000000	1023.000000	2046.000000
15.560000	-0.063242	-37.375744	-11.534174	-9.990327	-9.059441	-6.791803	0.000000	-10.000000	0.000000	-2.083333	46.666668	1023.000000	1023.000000	2046.000000
15.580000	-0.062513	-36.945400	-11.257567	-10.009368	-8.966280	-6.712184	0.000000	-10.000000	0.000000	-2.266667	46.166668	1023.000000	1023.000000	2046.000000
15.600000	-0.061677	-36.451275	-11.115679	-10.069634	-8.795003	-6.470956	0.000000	-10.000000	-0.008333	-2.166667	45.333332	1023.000000	1023.000000	2046.000000
15.620000	-0.060810	-35.938759	-10.893974	-10.141182	-8.591633	-6.311970	0.000000	-10.000000	-0.008333	-1.566667	44.666668	1023.000000	1023.000000	2046.000000
15.640000	-0.060452	-35.727104	-10.857676	-10.218359	-8.450645	-6.200423	0.000000	-10.000000	-0.025000	-0.800000	44.166668	1023.000000	1023.000000	2046.000000
15.660000	-0.060112	-35.525909	-10.710841	-10.180367	-8.371625	-6.263077	0.000000	-10.000000	-0.033333	0.100000	44.000000	1023.000000	1023.000000	2046.000000
15.680000	-0.059953	-35.432468	-10.657339	-10.156363	-8.315462	-6.303302	0.000000	-10.000000	-0.050000	1.166667	44.000000	1023.000000	1023.000000	2046.000000
15.700000	-0.059686	-35.274441	-10.491166	-10.155660	-8.335219	-6.292395	0.000000	-10.000000	-0.050000	2.516667	44.000000	1023.000000	1023.000000	2046.000000
15.720000	-0.059278	-35.033466	-10.348219	-10.019617	-8.236287	-6.429343	0.000000	-10.000000	-0.050000	4.050000	44.000000	1023.000000	1023.000000	2046.000000
15.740000	-0.058876	-34.795944	-10.185612	-10.063500	-8.266078	-6.280754	0.000000	-10.000000	-0.066667	5.350000	44.000000	1023.000000	1023.000000	2046.000000
15.760000	-0.058218	-34.406803	-10.040958	-9.862900	-8.120473	-6.382473	0.000000	-10.000000	-0.075000	6.333333	44.000000	1023.000000	1023.000000	2046.000000
15.780000	-0.057766	-34.139568	-9.872001	-9.804819	-8.155799	-6.306948	0.000000	-10.000000	-0.091667	7.033333	44.000000	1023.000000	1023.000000	2046.000000
15.800000	-0.056794	-33.565155	-9.658761	-9.602933	-8.062574	-6.240885	0.000000	-10.000000	-0.091667	7.550000	44.000000	1023.000000	1023.000000	2046.000000
15.820000	-0.055614	-32.867985	-9.437745	-9.450407	-7.917685	-6.062147	0.000000	-10.000000	-0.100000	8.050000	44.000000	1023.000000	1023.000000	2046.000000
15.840000	-0.054056	-31.947369	-8.977092	-9.257986	-7.819221	-5.893070	0.000000	-10.000000	-0.108333	8.516666	44.000000	1023.000000	1023.000000	2046.000000
15.860000	-0.052009	-30.737610	-8.510801	-8.911758	-7.499882	-5.815168	0.000000	-10.000000	-0.108333	9.033334	44.000000	1023.000000	1023.000000	2046.000000
15.880000	-0.050062	-29.586433	-8.153846	-8.789537	-7.260758	-5.382292	0.000000	-10.000000	-0.116667	9.816667	37.333332	1023.000000	1023.000000	2046.000000
15.900000	-0.048040	-28.391647	-7.794601	-8.365096	-6.922712	-5.309237	0.000000	-10.000000	-0.116667	10.433333	30.666666	1023.000000	1023.000000	2046.000000
15.920000	-0.046940	-27.741362	-7.556368	-8.306315	-6.858845	-5.019834	0.000000	-10.000000	-0.125000	11.100000	25.333334	1023.000000	1023.000000	2046.000000
15.940000	-0.045890	-27.120720	-7.437934	-8.076462	-6.702250	-4.904074	0.000000	-10.000000	-0.125000	11.516667	28.000000	1023.000000	1023.000000	2046.000000
15.960000	-0.045834	-27.087786	-7.549598	-8.090230	-6.714340	-4.733617	0.000000	-10.000000	-0.133333	11.966667	31.833334	1023.000000	1023.000000	2046.000000
15.980000	-0.045696	-27.006226	-7.613662	-8.027268	-6.755382	-4.609912	0.000000	-10.000000	-0.133333	12.516666	35.833332	1023.000000	1023.000000	2046.000000
16.000000	-0.045254	-26.745037	-7.669833	-7.742353	-6.630982	-4.701867	0.000000	-10.000000	-0.150000	12.966666	39.833332	1023.000000	1023.000000	2046.000000
16.020000	-0.044670	-26.399990	-7.625410	-7.522691	-6.717975	-4.533913	0.000000	-10.000000	-0.158333	13.550000	44.000000	1023.000000	1023.000000	2046.000000
16.040001	-0.043748	-25.855322	-7.446867	-7.083901	-6.629912	-4.694640	0.000000	-10.000000	-0.183333	14.166667	48.333332	1023.000000	1023.000000	2046.000000
16.059999	-0.044033	-26.023556	-7.510225	-7.118776	-6.710184	-4.684370	0.000000	-10.000000	-0.200000	14.800000	52.833332	1023.000000	1023.000000	2046.000000
16.080000	-0.044360	-26.216761	-7.599855	-7.129191	-6.640893	-4.846822	0.000000	-10.000000	-0.225000	15.650001	57.833332	1023.000000	1023.000000	2046.000000
16.100000	-0.046251	-27.334631	-8.042844	-7.460662	-6.790039	-5.041086	0.000000	-10.000000	-0.233333	16.133333	63.000000	1023.000000	1023.000000	2046.000000
16.120001	-0.048305	-28.548359	-8.420844	-7.721059	-6.965993	-5.440463	0.000000	-10.000000	-0.241667	16.633333	68.333336	1023.000000	1023.000000	2046.000000
16.139999	-0.049963	-29.528408	-8.813884	-8.046151	-7.076749	-5.591624	0.000000	-10.000000	-0.250000	16.883333	73.833336	1023.000000	1023.000000	2046.000000
16.160000	-0.050794	-30.019527	-8.976712	-8.223530	-7.203000	-5.616284	0.000000	-10.000000	-0.250000	17.200001	79.166664	1023.000000	1023.000000	2046.000000
16.180000	-0.050804	-30.025192	-9.100549	-8.121559	-7.053088	-5.749995	0.000000	-10.000000	-0.250000	17.733334	84.833336	1023.000000	1023.000000	2046.000000
16.200001	-0.050819	-30.034145	-9.162441	-8.158643	-7.117315	-5.595747	0.000000	-10.000000	-0.250000	18.283333	90.500000	1023.000000	1023.000000	2046.000000
16.219999	-0.050307	-29.731237	-9.131432	-7.948502	-7.003456	-5.647849	0.000000	-10.000000	-0.266667	18.800001	96.666664	1023.000000	1023.000000	2046.000000
16.240000	-0.050021	-29.562595	-9.148221	-7.871253	-7.021398	-5.521724	0.000000	-10.000000	-0.275000	19.116667	103.000000	1023.000000	1023.000000	2046.000000
16.260000	-0.049166	-29.057341	-8.946483	-7.776263	-6.980024	-5.354570	0.000000	-10.000000	-0.283333	19.333334	109.333336	1023.000000	1023.000000	2046.000000
16.280001	-0.048413	-28.612179	-8.888903	-7.612016	-6.853796	-5.257464	0.000000	-10.000000	-0.291667	19.650000	115.833336	1023.000000	1023.000000	2046.000000
16.299999	-0.047190	-27.889088	-8.658242	-7.574003	-6.727918	-4.928924	0.000000	-10.000000	-0.316667	20.000000	122.333336	1023.000000	1023.000000	2046.000000
16.320000	-0.045741	-27.032978	-8.377478	-7.348263	-6.462710	-4.844528	0.000000	-10.000000	-0.333333	20.433334	129.000000	1023.000000	1023.000000	2046.000000
16.340000	-0.044369	-26.222067	-8.115517	-7.392870	-6.311964	-4.401717	0.000000	-10.000000	-0.350000	20.966667	135.666672	1023.000000	1023.000000	2046.000000
16.360001	-0.042576	-25.162390	-7.734555	-7.287760	-5.963655	-4.176420	0.000000	-10.000000	-0.350000	21.066668	142.500000	1023.000000	1023.000000	2046.000000
16.379999	-0.041099	-24.289213	-7.452962	-7.248874	-5.731435	-3.855941	0.000000	-10.000000	-0.350000	21.250000	149.500000	1023.000000	1023.000000	2046.000000
16.400000	-0.039362	-23.263088	-7.051353	-7.199214	-5.446616	-3.565907	0.000000	-10.000000	-0.350000	21.183332	156.666672	1023.000000	1023.000000	2046.000000
16.420000	-0.037495	-22.159262	-6.791618	-7.087883	-5.022742	-3.257018	0.000000	-10.000000	-0.358333	21.516666	166.166672	1023.000000	1023.000000	2046.000000
16.440001	-0.036065	-21.314219	-6.518567	-7.171784	-4.764805	-2.859063	0.000000	-10.000000	-0.366667	21.633333	173.333328	1023.000000	1023.000000	2046.000000
16.459999	-0.034640	-20.472042	-6.289903	-6.735903	-4.411933	-3.034304	0.000000	-10.000000	-0.375000	21.916666	180.333328	1023.000000	1023.000000	2046.000000
16.480000	-0.033696	-19.914568	-6.045939	-6.786936	-4.412545	-2.669148	0.000000	-10.000000	-0.391667	22.233334	185.166672	1023.000000	1023.000000	2046.000000
16.500000	-0.032272	-19.073036	-5.798120	-6.397083	-4.118901	-2.758933	0.000000	-10.000000	-0.391667	22.916668	192.500000	1023.000000	1023.000000	2046.000000
16.520000	-0.031392	-18.552740	-5.545907	-6.305617	-4.115691	-2.585525	0.000000	-10.000000	-0.400000	23.516668	200.166672	1023.000000	1023.000000	2046.000000
16.540001	-0.030089	-17.782372	-5.228130	-5.989448	-3.954437	-2.610357	0.000000	-10.000000	-0.391667	24.133335	208.000000	1023.000000	1023.000000	2046.000000
16.559999	-0.028793	-17.016670	-4.928879	-5.790392	-3.824299	-2.473100	0.000000	-10.000000	-0.416667	24.333334	216.000000	1023.000000	1023.000000	2046.000000
16.580000	-0.026896	-15.895775	-4.618856	-5.587613	-3.535732	-2.153573	0.000000	-10.000000	-0.433333	24.550001	224.000000	1023.000000	1023.000000	2046.000000
16.600000	-0.024376	-14.406194	-4.106693	-5.051873	-3.140657	-2.106971	0.000000	-10.000000	-0.450000	24.766666	232.000000	1023.000000	1023.000000	2046.000000
16.620001	-0.021810	-12.889682	-3.497012	-4.847022	-2.905600	-1.640048	0.000000	-10.000000	-0.466667	24.933334	240.333328	1023.000000	1023.000000	2046.000000
16.639999	-0.018731	-11.070258	-2.811362	-4.354576	-2.494189	-1.410131	0.000000	-10.000000	-0.483333	25.350000	248.666672	1023.000000	1023.000000	2046.000000
16.660000	-0.016076	-9.500927	-2.314543	-4.016538	-2.199229	-0.970617	0.000000	-10.000000	-0.500000	25.816668	257.166656	1023.000000	1023.000000	2046.000000
16.680000	-0.013707	-8.100775	-1.970283	-3.586363	-1.759069	-0.785060	0.000000	-10.000000	-0.508333	26.683334	265.666656	1023.000000	1023.000000	2046.000000
16.700001	-0.011894	-7.029467	-1.689435	-3.293422	-1.518601	-0.528008	0.000000	-10.000000	-0.525000	27.216667	274.500000	1023.000000	1023.000000	2046.000000
16.719999	-0.010026	-5.925397	-1.595278	-3.104963	-1.123514	-0.101643	0.000000	-10.000000	-0.541667	27.816668	283.500000	1023.000000	1023.000000	2046.000000
16.740000	-0.008773	-5.184718	-1.437208	-2.810737	-1.002580	0.065807	0.000000	-10.000000	-0.550000	27.850000	292.666656	1023.000000	1023.000000	2046.000000
16.760000	-0.007290	-4.308601	-1.429793	-2.527659	-0.776128	0.424977	0.000000	-10.000000	-0.566667	28.150000	302.000000	1023.000000	1023.000000	2046.000000
16.780001	-0.005886	-3.478732	-1.207282	-2.075837	-0.750799	0.555186	0.000000	-10.000000	-0.575000	28.266666	311.333344	1023.000000	1023.000000	2046.000000
16.799999	-0.004228	-2.498577	-1.083023	-1.548869	-0.521915	0.655231	0.000000	-10.000000	-0.600000	28.883333	320.833344	1023.000000	1023.000000	2046.000000
16.820000	-0.002897	-1.712165	-0.763424	-1.086458	-0.508051	0.645768	0.000000	-10.000000	-0.633333	29.633333	330.166656	1023.000000	1023.000000	2046.000000
16.840000	-0.002407	-1.422349	-0.751376	-0.847611	-0.394434	0.571071	0.000000	-10.000000	-0.658333	30.350000	339.833344	1023.000000	1023.000000	2046.000000
16.860001	-0.003274	-1.934642	-1.068974	-1.078134	-0.333636	0.546102	0.000000	-10.000000	-0.666667	30.966667	349.833344	1023.000000	1023.000000	2046.000000
16.879999	-0.005164	-3.051793	-1.402044	-1.154150	-0.529855	0.034256	0.000000	-10.000000	-0.658333	31.350000	360.166656	1023.000000	1023.000000	2046.000000
16.900000	-0.006823	-4.032433	-1.833543	-1.419062	-0.643127	-0.136700	0.000000	-10.000000	-0.666667	31.516666	370.666656	1023.000000	1023.000000	2046.000000
16.920000	-0.007634	-4.511914	-1.899052	-1.542297	-0.801515	-0.269050	0.000000	-10.000000	-0.683333	31.800001	381.000000	1023.000000	1023.000000	2046.000000
16.940001	-0.007384	-4.363972	-2.033569	-1.455879	-0.648294	-0.226230	0.000000	-10.000000	-0.691667	31.933334	391.666656	1023.000000	1023.000000	2046.000000
16.959999	-0.006582	-3.889993	-2.028836	-1.399158	-0.494117	0.032117	0.000000	-10.000000	-0.716667	32.299999	402.333344	1023.000000	1023.000000	2046.000000
16.980000	-0.005405	-3.194384	-1.850744	-1.069373	-0.365200	0.090932	0.000000	-10.000000	-0.741667	32.700001	413.166656	1023.000000	1023.000000	2046.000000
17.000000	-0.004154	-2.455150	-1.773664	-0.856338	-0.164518	0.339370	0.000000	-10.000000	-0.775000	33.150002	424.000000	1023.000000	1023.000000	2046.000000
17.020000	-0.002666	-1.575580	-1.515987	-0.572718	-0.076499	0.589624	0.000000	-10.000000	-0.800000	33.800003	435.000000	1023.000000	1023.000000	2046.000000
17.040001	-0.001169	-0.691019	-1.296747	-0.247993	0.119401	0.734320	0.000000	-10.000000	-0.800000	34.216667	446.000000	1023.000000	1023.000000	2046.000000
17.059999	0.000697	0.411904	-1.097645	0.016548	0.414818	1.078184	0.000000	-10.000000	-0.800000	34.416668	457.333344	1023.000000	1023.000000	2046.000000
17.080000	0.002878	1.700824	-0.644025	0.379220	0.577603	1.388026	0.000000	-10.000000	-0.791667	34.516666	468.833344	1023.000000	1023.000000	2046.000000
17.100000	0.004831	2.855238	-0.406246	0.696037	0.911845	1.653602	0.000000	-10.000000	-0.800000	34.650002	480.500000	1023.000000	1023.000000	2046.000000
17.120001	0.006969	4.118570	-0.261113	0.801154	1.374351	2.204179	0.000000	-10.000000	-0.791667	34.900002	492.000000	1023.000000	1023.000000	2046.000000
17.139999	0.009116	5.387415	0.168829	1.146062	1.656553	2.415971	0.000000	-10.000000	-0.775000	34.616669	503.500000	1023.000000	1023.000000	2046.000000
17.160000	0.010793	6.378608	0.273500	1.126645	2.149478	2.828986	0.000000	-10.000000	-0.766667	34.466667	515.166687	1023.000000	1023.000000	2046.000000
17.180000	0.013304	7.862550	0.757467	1.267277	2.500467	3.337340	0.000000	-10.000000	-0.750000	34.049999	526.666687	1023.000000	1023.000000	2046.000000
17.200001	0.015331	9.060565	1.036084	1.534313	2.958473	3.531694	0.000000	-10.000000	-0.750000	34.083332	538.166687	1023.000000	1023.000000	2046.000000
17.219999	0.017233	10.184985	1.193960	1.798842	3.361931	3.830253	0.000000	-10.000000	-0.733333	33.666668	549.500000	1023.000000	1023.000000	2046.000000
17.240000	0.018849	11.139826	1.561208	2.205024	3.442567	3.931026	0.000000	-10.000000	-0.741667	33.500000	560.833313	1023.000000	1023.000000	2046.000000
17.260000	0.020082	11.868460	1.662047	2.455514	3.739630	4.011268	0.000000	-10.000000	-0.725000	33.150002	572.000000	1023.000000	1023.000000	2046.000000
17.280001	0.021695	12.821705	1.964520	2.766633	3.937966	4.152586	0.000000	-10.000000	-0.716667	32.799999	583.000000	1023.000000	1023.000000	2046.000000
17.299999	0.023320	13.781974	2.460384	3.089936	4.083722	4.147932	0.000000	-10.000000	-0.691667	32.333336	594.000000	1023.000000	1023.000000	2046.000000
17.320000	0.025392	15.006737	2.868944	3.374465	4.427538	4.335790	0.000000	-10.000000	-0.666667	31.716667	604.833313	1023.000000	1023.000000	2046.000000
17.340000	0.028604	16.904852	3.640191	3.831044	4.764718	4.668900	0.000000	-10.000000	-0.641667	31.300001	615.666687	1023.000000	1023.000000	2046.000000
17.360001	0.031758	18.768728	4.170364	4.335084	5.275473	4.987808	0.000000	-10.000000	-0.616667	30.600000	626.166687	1023.000000	1023.000000	2046.000000
17.379999	0.034379	20.317949	4.580282	4.793574	5.635575	5.308519	0.000000	-10.000000	-0.608333	30.100000	636.500000	1023.000000	1023.000000	2046.000000
17.400000	0.036742	21.714310	4.973153	5.124069	5.961650	5.655438	0.000000	-10.000000	-0.583333	29.500000	646.500000	1023.000000	1023.000000	2046.000000
17.420000	0.038252	22.606838	5.005318	5.384359	6.307718	5.909443	0.000000	-10.000000	-0.541667	28.833334	656.500000	1023.000000	1023.000000	2046.000000
17.440001	0.039351	23.256584	5.048687	5.461360	6.482123	6.264414	0.000000	-10.000000	-0.475000	27.516666	666.333313	1023.000000	1023.000000	2046.000000
17.459999	0.039420	23.297014	4.886201	5.491565	6.583303	6.335946	0.000000	-10.000000	-0.416667	25.966667	675.833313	1023.000000	1023.000000	2046.000000
17.480000	0.039616	23.412817	4.881653	5.554620	6.584351	6.392193	0.000000	-10.000000	-0.366667	24.383333	684.666687	1023.000000	1023.000000	2046.000000
17.500000	0.040423	23.889734	4.971045	5.800146	6.677099	6.441445	0.000000	-10.000000	-0.341667	22.916668	693.000000	1023.000000	1023.000000	2046.000000
17.520000	0.041446	24.494585	5.196020	6.200578	6.697208	6.400778	0.000000	-10.000000	-0.316667	21.583334	700.833313	1023.000000	1023.000000	2046.000000
17.540001	0.042586	25.168564	5.441762	6.439391	6.819975	6.467435	0.000000	-10.000000	-0.283333	20.366667	708.333313	1023.000000	1023.000000	2046.000000
17.559999	0.042239	24.963140	5.404214	6.495176	6.816376	6.247375	0.000000	-10.000000	-0.225000	19.033335	715.500000	1023.000000	1023.000000	2046.000000
17.580000	0.040481	23.924177	5.049192	6.086051	6.708547	6.080386	0.000000	-10.000000	-0.158333	17.216667	722.166687	1023.000000	1023.000000	2046.000000
17.600000	0.037234	22.005304	4.452241	5.730839	6.407899	5.414325	0.000000	-10.000000	-0.100000	14.683333	728.166687	1023.000000	1023.000000	2046.000000
17.620001	0.034473	20.373592	4.008176	5.096688	6.038056	5.230673	0.000000	-10.000000	-0.050000	11.533334	733.333313	1023.000000	1023.000000	2046.000000
17.639999	0.032460	19.184113	3.677558	4.715217	5.853065	4.938271	0.000000	-10.000000	-0.016667	7.983334	737.666687	1023.000000	1023.000000	2046.000000
17.660000	0.030979	18.308613	3.378722	4.389844	5.687439	4.852607	0.000000	-10.000000	0.000000	4.233334	741.000000	1023.000000	1023.000000	2046.000000
17.680000	0.029799	17.611195	3.200660	4.174721	5.470235	4.765578	0.000000	-10.000000	0.000000	0.700000	743.000000	1023.000000	1023.000000	2046.000000
17.700001	0.028726	16.977018	2.854517	4.021415	5.391359	4.709727	0.000000	-10.000000	0.000000	-2.300000	743.833313	1023.000000	1023.000000	2046.000000
17.719999	0.028066	16.586769	2.691950	3.839405	5.283077	4.772338	0.000000	-10.000000	0.016667	-5.033333	744.000000	1023.000000	1023.000000	2046.000000
17.740000	0.027262	16.112026	2.535016	3.748757	5.156720	4.671532	0.000000	-10.000000	0.033333	-7.416667	744.000000	1023.000000	1023.000000	2046.000000
17.760000	0.026786	15.830349	2.350618	3.577124	5.090065	4.812541	0.000000	-10.000000	0.058333	-9.766666	744.000000	1023.000000	1023.000000	2046.000000
17.780001	0.026238	15.506558	2.252528	3.521592	5.031265	4.701174	0.000000	-10.000000	0.075000	-11.450000	744.000000	1023.000000	1023.000000	2046.000000
17.799999	0.025704	15.190854	2.112189	3.280729	4.956489	4.841447	0.000000	-10.000000	0.091667	-12.700000	744.000000	1023.000000	1023.000000	2046.000000
17.820000	0.025195	14.890439	1.967268	3.039083	4.976697	4.907391	0.000000	-10.000000	0.125000	-13.750000	736.833313	1023.000000	1023.000000	2046.000000
17.840000	0.024718	14.608341	1.780988	2.782841	4.985808	5.058704	0.000000	-10.000000	0.150000	-14.883333	728.000000	1023.000000	1023.000000	2046.000000
17.860001	0.024187	14.294403	1.780445	2.519267	4.925249	5.069442	0.000000	-10.000000	0.183333	-16.033333	717.500000	1023.000000	1023.000000	2046.000000
17.879999	0.023748	14.034856	1.588400	2.225852	5.007205	5.213398	0.000000	-10.000000	0.208333	-17.233334	712.166687	1023.000000	1023.000000	2046.000000
17.900000	0.023528	13.905016	1.620829	1.884417	5.048037	5.351732	0.000000	-10.000000	0.233333	-18.266666	706.500000	1023.000000	1023.000000	2046.000000
17.920000	0.022968	13.574080	1.481618	1.622437	5.093935	5.376091	0.000000	-10.000000	0.250000	-19.333334	700.333313	1023.000000	1023.000000	2046.000000
17.940001	0.022166	13.100320	1.395379	1.432782	4.996917	5.275242	0.000000	-10.000000	0.275000	-20.183334	693.833313	1023.000000	1023.000000	2046.000000
17.959999	0.021379	12.635112	1.303722	1.448327	4.922503	4.960560	0.000000	-10.000000	0.308333	-20.916666	687.000000	1023.000000	1023.000000	2046.000000
17.980000	0.020423	12.070257	1.256510	1.248706	4.766307	4.798735	0.000000	-10.000000	0.341667	-21.566668	680.000000	1023.000000	1023.000000	2046.000000
18.000000	0.019943	11.786099	1.407508	1.125190	4.660911	4.592490	0.000000	-10.000000	0.358333	-22.150000	673.000000	1023.000000	1023.000000	2046.000000
18.020000	0.019295	11.403513	1.504619	1.026562	4.522203	4.350128	0.000000	-10.000000	0.375000	-22.800001	665.666687	1023.000000	1023.000000	2046.000000
18.040001	0.019334	11.426538	1.819825	0.956421	4.450145	4.200146	0.000000	-10.000000	0.400000	-23.450001	658.000000	1023.000000	1023.000000	2046.000000
18.059999	0.019792	11.697093	1.974297	1.058848	4.515446	4.148503	0.000000	-10.000000	0.425000	-24.066668	650.000000	1023.000000	1023.000000	2046.000000
18.080000	0.020775	12.277835	2.240887	1.142959	4.608405	4.285584	0.000000	-10.000000	0.450000	-24.533333	642.000000	1023.000000	1023.000000	2046.000000
18.100000	0.021112	12.477434	2.350477	1.216225	4.633876	4.276855	0.000000	-10.000000	0.466667	-24.916666	634.000000	1023.000000	1023.000000	2046.000000
18.120001	0.020964	12.389709	2.289790	1.053127	4.620191	4.426602	0.000000	-10.000000	0.466667	-25.350000	625.666687	1023.000000	1023.000000	2046.000000
18.139999	0.020397	12.054493	2.119440	0.930612	4.634946	4.369494	0.000000	-10.000000	0.475000	-25.733334	617.166687	1023.000000	1023.000000	2046.000000
18.160000	0.018783	11.100794	1.746243	0.629222	4.420725	4.304604	0.000000	-10.000000	0.483333	-26.050001	608.500000	1023.000000	1023.000000	2046.000000
18.180000	0.016876	9.973438	1.425066	0.279725	4.103467	4.165180	0.000000	-10.000000	0.508333	-26.483334	599.833313	1023.000000	1023.000000	2046.000000
18.200001	0.015229	9.000146	1.065291	0.133327	3.890529	3.910999	0.000000	-10.000000	0.508333	-26.700001	591.000000	1023.000000	1023.000000	2046.000000
18.219999	0.014517	8.579366	0.985073	0.154969	3.625454	3.813869	0.000000	-10.000000	0.516667	-27.033333	582.000000	1023.000000	1023.000000	2046.000000
18.240000	0.013932	8.233850	0.944681	0.379339	3.491804	3.418026	0.000000	-10.000000	0.525000	-26.983334	573.000000	1023.000000	1023.000000	2046.000000
18.260000	0.012956	7.656990	0.865657	0.332465	3.238985	3.219883	0.000000	-10.000000	0.533333	-27.216667	564.000000	1023.000000	1023.000000	2046.000000
18.280001	0.011902	7.033884	0.767455	0.283485	3.095821	2.887123	0.000000	-10.000000	0.533333	-27.200001	555.000000	1023.000000	1023.000000	2046.000000
18.299999	0.009712	5.739867	0.404940	-0.054609	2.806215	2.583320	0.000000	-10.000000	0.533333	-27.216667	546.000000	1023.000000	1023.000000	2046.000000
18.320000	0.006527	3.857396	-0.141415	-0.494720	2.437489	2.056042	0.000000	-10.000000	0.533333	-27.133333	537.000000	1023.000000	1023.000000	2046.000000
18.340000	0.002729	1.612639	-0.835474	-1.127644	1.992114	1.583643	0.000000	-10.000000	0.533333	-26.966667	528.000000	1023.000000	1023.000000	2046.000000
18.360001	-0.000391	-0.231330	-1.357090	-1.583721	1.590575	1.118906	0.000000	-10.000000	0.516667	-26.950001	519.000000	1023.000000	1023.000000	2046.000000
18.379999	-0.002942	-1.738606	-1.906780	-2.013075	1.324667	0.856582	0.000000	-10.000000	0.516667	-26.750000	510.000000	1023.000000	1023.000000	2046.000000
18.400000	-0.005111	-3.020746	-2.403361	-2.353788	1.039646	0.696757	0.000000	-10.000000	0.516667	-26.833334	501.000000	1023.000000	1023.000000	2046.000000
18.420000	-0.007008	-4.141977	-2.836576	-2.580880	0.838753	0.436727	0.000000	-10.000000	0.533333	-26.866667	492.000000	1023.000000	1023.000000	2046.000000
18.440001	-0.008819	-5.212179	-3.217980	-2.911099	0.485062	0.431838	0.000000	-10.000000	0.533333	-26.966667	483.000000	1023.000000	1023.000000	2046.000000
18.459999	-0.010112	-5.976018	-3.530963	-2.953889	0.391940	0.116893	0.000000	-10.000000	0.533333	-26.933334	474.000000	1023.000000	1023.000000	2046.000000
18.480000	-0.011416	-6.746754	-3.780123	-3.296998	0.148204	0.182163	0.000000	-10.000000	0.525000	-27.066668	465.000000	1023.000000	1023.000000	2046.000000
18.500000	-0.012073	-7.134968	-3.915372	-3.376008	0.102578	0.053834	0.000000	-10.000000	0.525000	-27.166668	456.000000	1023.000000	1023.000000	2046.000000
18.520000	-0.013046	-7.710237	-4.082755	-3.619383	-0.049464	0.041365	0.000000	-10.000000	0.525000	-27.333334	446.833344	1023.000000	1023.000000	2046.000000
18.540001	-0.013793	-8.151699	-4.124965	-3.912621	-0.217203	0.103091	0.000000	-10.000000	0.525000	-27.166668	437.666656	1023.000000	1023.000000	2046.000000
18.559999	-0.014182	-8.381389	-4.202182	-4.147098	-0.119715	0.087605	0.000000	-10.000000	0.533333	-27.316668	428.500000	1023.000000	1023.000000	2046.000000
18.580000	-0.014779	-8.734216	-4.244143	-4.571849	-0.236646	0.318421	0.000000	-10.000000	0.541667	-27.233334	419.500000	1023.000000	1023.000000	2046.000000
18.600000	-0.014743	-8.713246	-4.158306	-4.636191	-0.140029	0.221279	0.000000	-10.000000	0.533333	-27.350000	410.500000	1023.000000	1023.000000	2046.000000
18.620001	-0.015287	-9.034328	-4.206309	-4.992502	-0.234690	0.399173	0.000000	-10.000000	0.525000	-27.116667	401.500000	1023.000000	1023.000000	2046.000000
18.639999	-0.015946	-9.424111	-4.250554	-5.170318	-0.290267	0.287027	0.000000	-10.000000	0.508333	-27.133333	392.333344	1023.000000	1023.000000	2046.000000
18.660000	-0.017189	-10.158671	-4.505257	-5.500458	-0.327593	0.174637	0.000000	-10.000000	0.508333	-26.950001	383.166656	1023.000000	1023.000000	2046.000000
18.680000	-0.018168	-10.737583	-4.532409	-5.586845	-0.524870	-0.093459	0.000000	-10.000000	0.491667	-26.850000	374.000000	1023.000000	1023.000000	2046.000000
18.700001	-0.019045	-11.255709	-4.589531	-5.647704	-0.655056	-0.363418	0.000000	-10.000000	0.483333	-26.483334	365.166656	1023.000000	1023.000000	2046.000000
18.719999	-0.019841	-11.726315	-4.565355	-5.829583	-0.920121	-0.411256	0.000000	-10.000000	0.483333	-26.266666	356.333344	1023.000000	1023.000000	2046.000000
18.740000	-0.020482	-12.104695	-4.498591	-5.719394	-1.051659	-0.835051	0.000000	-10.000000	0.491667	-25.966667	347.666656	1023.000000	1023.000000	2046.000000
18.760000	-0.021366	-12.627167	-4.574447	-5.839791	-1.306781	-0.906147	0.000000	-10.000000	0.491667	-25.850000	339.000000	1023.000000	1023.000000	2046.000000
18.780001	-0.021856	-12.916979	-4.551453	-5.806696	-1.476356	-1.082474	0.000000	-10.000000	0.475000	-25.666668	330.500000	1023.000000	1023.000000	2046.000000
18.799999	-0.022294	-13.175476	-4.696110	-5.787704	-1.559085	-1.132576	0.000000	-10.000000	0.475000	-25.550001	321.833344	1023.000000	1023.000000	2046.000000
18.820000	-0.022340	-13.203088	-4.576379	-5.753670	-1.705135	-1.167903	0.000000	-10.000000	0.475000	-25.350000	313.333344	1023.000000	1023.000000	2046.000000
18.840000	-0.022046	-13.028901	-4.467148	-5.604478	-1.702723	-1.254553	0.000000	-10.000000	0.475000	-25.216667	304.833344	1023.000000	1023.000000	2046.000000
18.860001	-0.021230	-12.547164	-4.111861	-5.502799	-1.772126	-1.160379	0.000000	-10.000000	0.466667	-24.966667	296.500000	1023.000000	1023.000000	2046.000000
18.879999	-0.020334	-12.017392	-3.970090	-5.253500	-1.607194	-1.186608	0.000000	-10.000000	0.458333	-24.683334	288.166656	1023.000000	1023.000000	2046.000000
18.900000	-0.019448	-11.493526	-3.687032	-5.150512	-1.693195	-0.962787	0.000000	-10.000000	0.466667	-24.466667	280.000000	1023.000000	1023.000000	2046.000000
18.920000	-0.019211	-11.353973	-3.735198	-4.989482	-1.601468	-1.027825	0.000000	-10.000000	0.458333	-24.366667	271.833344	1023.000000	1023.000000	2046.000000
18.940001	-0.019492	-11.519819	-3.772819	-5.132302	-1.758177	-0.856520	0.000000	-10.000000	0.458333	-24.333334	263.500000	1023.000000	1023.000000	2046.000000
18.959999	-0.020195	-11.935384	-4.129439	-5.078764	-1.706597	-1.020583	0.000000	-10.000000	0.450000	-24.233334	255.166672	1023.000000	1023.000000	2046.000000
18.980000	-0.021897	-12.941325	-4.464647	-5.450449	-2.157657	-0.868573	0.000000	-10.000000	0.450000	-24.133333	247.000000	1023.000000	1023.000000	2046.000000
19.000000	-0.022989	-13.586632	-4.770800	-5.283679	-2.319271	-1.212881	0.000000	-10.000000	0.450000	-24.000000	239.000000	1023.000000	1023.000000	2046.000000
19.020000	-0.024586	-14.530567	-5.052164	-5.331046	-2.758822	-1.388535	0.000000	-10.000000	0.433333	-23.733334	231.000000	1023.000000	1023.000000	2046.000000
19.040001	-0.025400	-15.011366	-5.140866	-5.071591	-2.974442	-1.824468	0.000000	-10.000000	0.408333	-23.350000	223.166672	1023.000000	1023.000000	2046.000000
19.059999	-0.026998	-15.955930	-5.296055	-5.237187	-3.392133	-2.030555	0.000000	-10.000000	0.375000	-22.900000	215.500000	1023.000000	1023.000000	2046.000000
19.080000	-0.028320	-16.736887	-5.455611	-5.298011	-3.549817	-2.433447	0.000000	-10.000000	0.358333	-22.650000	207.833328	1023.000000	1023.000000	2046.000000
19.100000	-0.030535	-18.046356	-5.858413	-5.568536	-3.814330	-2.805077	0.000000	-10.000000	0.358333	-22.549999	200.333328	1023.000000	1023.000000	2046.000000
19.120001	-0.033134	-19.582132	-6.391791	-5.975517	-4.025193	-3.189632	0.000000	-10.000000	0.350000	-22.400000	192.666672	1023.000000	1023.000000	2046.000000
19.139999	-0.036307	-21.457310	-6.965233	-6.347474	-4.386575	-3.758028	0.000000	-10.000000	0.341667	-21.933334	185.333328	1023.000000	1023.000000	2046.000000
19.160000	-0.038986	-23.040926	-7.529691	-6.877969	-4.721951	-3.911315	0.000000	-10.000000	0.333333	-21.533335	178.000000	1023.000000	1023.000000	2046.000000
19.180000	-0.041107	-24.294447	-7.942767	-6.997040	-4.993945	-4.360696	0.000000	-10.000000	0.341667	-21.250000	170.833328	1023.000000	1023.000000	2046.000000
19.200001	-0.043154	-25.504269	-8.411687	-7.318754	-5.284219	-4.489609	0.000000	-10.000000	0.341667	-21.250000	163.666672	1023.000000	1023.000000	2046.000000
19.219999	-0.044564	-26.337202	-8.706349	-7.403138	-5.532007	-4.695708	0.000000	-10.000000	0.341667	-21.100000	156.500000	1023.000000	1023.000000	2046.000000
19.240000	-0.045905	-27.129778	-9.105953	-7.559804	-5.753152	-4.710867	0.000000	-10.000000	0.333333	-20.966667	149.500000	1023.000000	1023.000000	2046.000000
19.260000	-0.046954	-27.749594	-9.308510	-7.605515	-5.945164	-4.890405	0.000000	-10.000000	0.333333	-20.716667	142.500000	1023.000000	1023.000000	2046.000000
19.280001	-0.047739	-28.213974	-9.487070	-7.663208	-6.094665	-4.969031	0.000000	-10.000000	0.316667	-20.500000	135.500000	1023.000000	1023.000000	2046.000000
19.299999	-0.048132	-28.445803	-9.653760	-7.843255	-6.118523	-4.830265	0.000000	-10.000000	0.308333	-20.216667	128.666672	1023.000000	1023.000000	2046.000000
19.320000	-0.048466	-28.643423	-9.609186	-7.822240	-6.234025	-4.977972	0.000000	-10.000000	0.300000	-19.850000	122.000000	1023.000000	1023.000000	2046.000000
19.340000	-0.048750	-28.811321	-9.714664	-8.076514	-6.225496	-4.794646	0.000000	-10.000000	0.300000	-19.600000	115.333336	1023.000000	1023.000000	2046.000000
19.360001	-0.048755	-28.813993	-9.524664	-8.247275	-6.292314	-4.749742	0.000000	-10.000000	0.283333	-19.333334	108.833336	1023.000000	1023.000000	2046.000000
19.379999	-0.048607	-28.727030	-9.513458	-8.320129	-6.224481	-4.668962	0.000000	-10.000000	0.266667	-19.183334	102.166664	1023.000000	1023.000000	2046.000000
19.400000	-0.048560	-28.699007	-9.379709	-8.483298	-6.303205	-4.532794	0.000000	-10.000000	0.250000	-19.016666	95.833336	1023.000000	1023.000000	2046.000000
19.420000	-0.048588	-28.715658	-9.344960	-8.538974	-6.249591	-4.582133	0.000000	-10.000000	0.241667	-18.933334	89.500000	1023.000000	1023.000000	2046.000000
19.440001	-0.048746	-28.808676	-9.370781	-8.877465	-6.187792	-4.372639	0.000000	-10.000000	0.233333	-18.916666	83.333336	1023.000000	1023.000000	2046.000000
19.459999	-0.049366	-29.175329	-9.480061	-8.935265	-6.113477	-4.646528	0.000000	-10.000000	0.233333	-18.766666	77.000000	1023.000000	1023.000000	2046.000000
19.480000	-0.050284	-29.717571	-9.570218	-9.265168	-6.248400	-4.633786	0.000000	-10.000000	0.241667	-18.766666	70.666664	1023.000000	1023.000000	2046.000000
19.500000	-0.050934	-30.102039	-9.515476	-9.192512	-6.401148	-4.992903	0.000000	-10.000000	0.233333	-18.533333	64.500000	1023.000000	1023.000000	2046.000000
19.520000	-0.051686	-30.546263	-9.648971	-9.331666	-6.486692	-5.078934	0.000000	-10.000000	0.216667	-18.200001	58.500000	1023.000000	1023.000000	2046.000000
19.540001	-0.052281	-30.898254	-9.483982	-9.236974	-6.812159	-5.365139	0.000000	-10.000000	0.200000	-17.733334	52.500000	1023.000000	1023.000000	2046.000000
19.559999	-0.053021	-31.335646	-9.588322	-9.414806	-6.952332	-5.380186	0.000000	-10.000000	0.191667	-17.316668	46.500000	1023.000000	1023.000000	2046.000000
19.580000	-0.053409	-31.564903	-9.542707	-9.225950	-7.126939	-5.669306	0.000000	-10.000000	0.191667	-17.116667	40.500000	1023.000000	1023.000000	2046.000000
19.600000	-0.053778	-31.782640	-9.709296	-9.351961	-7.143029	-5.578353	0.000000	-10.000000	0.191667	-16.750000	34.666668	1023.000000	1023.000000	2046.000000
19.620001	-0.053566	-31.657728	-9.537965	-9.099516	-7.299198	-5.721050	0.000000	-10.000000	0.191667	-16.533333	29.000000	1023.000000	1023.000000	2046.000000
19.639999	-0.053604	-31.679892	-9.662503	-9.138390	-7.276331	-5.602668	0.000000	-10.000000	0.183333	-16.133333	23.500000	1023.000000	1023.000000	2046.000000
19.660000	-0.053521	-31.630915	-9.533778	-9.020536	-7.407192	-5.669409	0.000000	-10.000000	0.175000	-15.700001	18.166666	1023.000000	1023.000000	2046.000000
19.680000	-0.053541	-31.642973	-9.639645	-9.051676	-7.332519	-5.619134	0.000000	-10.000000	0.166667	-15.150001	13.000000	1023.000000	1023.000000	2046.000000
19.700001	-0.052756	-31.178688	-9.231989	-8.949424	-7.436710	-5.560565	0.000000	-10.000000	0.158333	-14.666667	8.000000	1023.000000	1023.000000	2046.000000
19.719999	-0.051746	-30.581640	-9.115041	-8.793521	-7.145264	-5.527814	0.000000	-10.000000	0.150000	-14.233334	3.333333	1023.000000	1023.000000	2046.000000
19.740000	-0.050345	-29.753679	-8.623692	-8.612424	-7.201229	-5.316336	0.000000	-10.000000	0.150000	-13.816667	-1.166667	1023.000000	1023.000000	2046.000000
19.760000	-0.049726	-29.388226	-8.595791	-8.462571	-7.036851	-5.293013	0.000000	-10.000000	0.150000	-13.583334	-5.500000	1023.000000	1023.000000	2046.000000
19.780001	-0.049124	-29.032154	-8.373699	-8.386477	-7.086089	-5.185889	0.000000	-10.000000	0.141667	-13.283334	-10.000000	1023.000000	1023.000000	2046.000000
19.799999	-0.049425	-29.210047	-8.575630	-8.433141	-6.958558	-5.242718	0.000000	-10.000000	0.108333	-13.016667	-14.500000	1023.000000	1023.000000	2046.000000
19.820000	-0.049643	-29.339170	-8.667165	-8.466351	-7.076932	-5.128723	0.000000	-10.000000	0.075000	-12.566667	-18.833334	1023.000000	1023.000000	2046.000000
19.840000	-0.050676	-29.949736	-9.004070	-8.554914	-7.201787	-5.188965	0.000000	-10.000000	0.050000	-12.283334	-23.000000	1023.000000	1023.000000	2046.000000
19.860001	-0.051393	-30.373016	-9.235592	-8.560036	-7.442257	-5.135131	0.000000	-10.000000	0.050000	-11.883333	-27.000000	1023.000000	1023.000000	2046.000000
19.879999	-0.052410	-30.974199	-9.523655	-8.440349	-7.588378	-5.421817	0.000000	-10.000000	0.050000	-11.583334	-31.000000	1023.000000	1023.000000	2046.000000
19.900000	-0.052991	-31.317616	-9.557239	-8.219460	-7.916011	-5.624905	0.000000	-10.000000	0.050000	-11.083334	-35.000000	1023.000000	1023.000000	2046.000000
19.920000	-0.053862	-31.832523	-9.693898	-8.150433	-8.023123	-5.965070	0.000000	-10.000000	0.050000	-10.600000	-38.666668	1023.000000	1023.000000	2046.000000
19.940001	-0.054914	-32.454254	-9.774698	-8.332617	-8.239648	-6.107292	0.000000	-10.000000	0.050000	-10.083333	-42.166668	1023.000000	1023.000000	2046.000000
19.959999	-0.056222	-33.227337	-9.992974	-8.481480	-8.308840	-6.444043	0.000000	-10.000000	0.033333	-9.700000	-45.500000	1023.000000	1023.000000	2046.000000
19.980000	-0.058527	-34.589581	-10.404362	-8.787664	-8.559309	-6.838244	0.000000	-10.000000	0.033333	-9.233334	-48.833332	1023.000000	1023.000000	2046.000000
20.000000	-0.061155	-36.142384	-10.952152	-9.202105	-8.778650	-7.209477	0.000000	-10.000000	0.016667	-8.516666	-52.000000	1023.000000	1023.000000	2046.000000
20.020000	-0.063660	-37.623257	-11.472201	-9.566601	-9.064871	-7.519583	0.000000	-10.000000	0.016667	-7.666667	-54.833332	1023.000000	1023.000000	2046.000000
20.040001	-0.065502	-38.711716	-11.834212	-9.857274	-9.311561	-7.708668	0.000000	-10.000000	0.000000	-6.766666	-57.333332	1023.000000	1023.000000	2046.000000
20.059999	-0.067008	-39.601761	-12.175091	-9.961350	-9.514605	-7.950716	0.000000	-10.000000	0.000000	-6.116667	-59.500000	1023.000000	1023.000000	2046.000000
20.080000	-0.067844	-40.095963	-12.384939	-10.153309	-9.611053	-7.946661	0.000000	-10.000000	0.000000	-5.433333	-61.500000	1023.000000	1023.000000	2046.000000
20.100000	-0.068721	-40.614002	-12.659440	-10.127500	-9.743771	-8.083291	0.000000	-10.000000	-0.016667	-4.683333	-63.500000	1023.000000	1023.000000	2046.000000
20.120001	-0.068979	-40.766396	-12.760916	-10.203897	-9.829899	-7.971684	0.000000	-10.000000	-0.033333	-3.116667	-65.000000	1023.000000	1023.000000	2046.000000
20.139999	-0.069213	-40.904785	-12.831144	-10.122048	-9.857940	-8.093653	0.000000	-10.000000	-0.050000	-0.700000	-65.833336	1023.000000	1023.000000	2046.000000
20.160000	-0.068753	-40.632965	-12.786675	-10.139211	-9.825674	-7.881404	0.000000	-10.000000	-0.050000	1.966667	-66.000000	1023.000000	1023.000000	2046.000000
20.180000	-0.068286	-40.356743	-12.621079	-9.997037	-9.811101	-7.927526	0.000000	-10.000000	-0.066667	4.750000	-66.000000	1023.000000	1023.000000	2046.000000
20.200001	-0.067270	-39.756531	-12.466415	-10.053123	-9.653138	-7.583855	0.000000	-10.000000	-0.083333	7.033333	-66.000000	1023.000000	1023.000000	2046.000000
20.219999	-0.066332	-39.202072	-12.201018	-10.076666	-9.449406	-7.474982	0.000000	-10.000000	-0.100000	9.016666	-66.000000	1023.000000	1023.000000	2046.000000
20.240000	-0.064836	-38.317802	-11.859879	-10.095774	-9.275139	-7.087009	0.000000	-10.000000	-0.116667	10.683333	-66.000000	1023.000000	1023.000000	2046.000000
20.260000	-0.063510	-37.534264	-11.524562	-9.978650	-9.028908	-7.002143	0.000000	-10.000000	-0.133333	11.983334	-66.000000	1023.000000	1023.000000	2046.000000
20.280001	-0.062147	-36.729053	-11.212039	-10.043896	-8.805872	-6.667245	0.000000	-10.000000	-0.158333	13.300000	-66.000000	1023.000000	1023.000000	2046.000000
20.299999	-0.060778	-35.920048	-10.855837	-10.021334	-8.527658	-6.515220	0.000000	-10.000000	-0.175000	14.100000	-36.333332	1023.000000	1023.000000	2046.000000
20.320000	-0.059843	-35.367409	-10.693424	-10.095823	-8.256832	-6.321327	0.000000	-10.000000	-0.208333	15.283334	-3.833333	1023.000000	1023.000000	2046.000000
20.340000	-0.059057	-34.902760	-10.483648	-10.002369	-8.065547	-6.351195	0.000000	-10.000000	-0.233333	16.100000	28.666666	1023.000000	1023.000000	2046.000000
20.360001	-0.058634	-34.652748	-10.325426	-9.996575	-8.032254	-6.298491	0.000000	-10.000000	-0.250000	17.216667	33.500000	1023.000000	1023.000000	2046.000000
20.379999	-0.057820	-34.171566	-10.081224	-9.816360	-7.933670	-6.340312	0.000000	-10.000000	-0.250000	18.016666	37.500000	1023.000000	1023.000000	2046.000000
20.400000	-0.057152	-33.776653	-9.857421	-9.742884	-7.945999	-6.230350	0.000000	-10.000000	-0.275000	19.016666	43.500000	1023.000000	1023.000000	2046.000000
20.420000	-0.056057	-33.129963	-9.557301	-9.507017	-7.825852	-6.239791	0.000000	-10.000000	-0.308333	19.950001	49.666668	1023.000000	1023.000000	2046.000000
20.440001	-0.055298	-32.680855	-9.394956	-9.380106	-7.774506	-6.131288	0.000000	-10.000000	-0.341667	20.650000	56.000000	1023.000000	1023.000000	2046.000000
20.459999	-0.054050	-31.943567	-9.127667	-9.135177	-7.635585	-6.045137	0.000000	-10.000000	-0.366667	21.500000	62.666668	1023.000000	1023.000000	2046.000000
20.480000	-0.052757	-31.179193	-8.911398	-8.929695	-7.518577	-5.819523	0.000000	-10.000000	-0.383333	22.283335	69.666664	1023.000000	1023.000000	2046.000000
20.500000	-0.050895	-30.079126	-8.504045	-8.636463	-7.315505	-5.623114	0.000000	-10.000000	-0.408333	23.066668	77.166664	1023.000000	1023.000000	2046.000000
20.520000	-0.049170	-29.059212	-8.258717	-8.412464	-7.079362	-5.308669	0.000000	-10.000000	-0.425000	23.766666	84.666664	1023.000000	1023.000000	2046.000000
20.540001	-0.047302	-27.955454	-7.859702	-8.150222	-6.860663	-5.084867	0.000000	-10.000000	-0.458333	24.533333	92.333336	1023.000000	1023.000000	2046.000000
20.559999	-0.045563	-26.927877	-7.625170	-7.924143	-6.578311	-4.800252	0.000000	-10.000000	-0.475000	25.183334	100.333336	1023.000000	1023.000000	2046.000000
20.580000	-0.043609	-25.772953	-7.298187	-7.746850	-6.278382	-4.449533	0.000000	-10.000000	-0.491667	25.883333	108.666664	1023.000000	1023.000000	2046.000000
20.600000	-0.041525	-24.541401	-6.887395	-7.385699	-5.999570	-4.268737	0.000000	-10.000000	-0.508333	26.200001	117.333336	1023.000000	1023.000000	2046.000000
20.620001	-0.039277	-23.212914	-6.463103	-7.158138	-5.694116	-3.897556	0.000000	-10.000000	-0.533333	26.700001	126.000000	1023.000000	1023.000000	2046.000000
20.639999	-0.036594	-21.627323	-5.819218	-6.774866	-5.401046	-3.632193	0.000000	-10.000000	-0.533333	27.066668	135.000000	1023.000000	1023.000000	2046.000000
20.660000	-0.034383	-20.320353	-5.353540	-6.423125	-5.169275	-3.374412	0.000000	-10.000000	-0.516667	27.416668	141.000000	1023.000000	1023.000000	2046.000000
20.680000	-0.032500	-19.207537	-4.944606	-6.112826	-4.933023	-3.217080	0.000000	-10.000000	-0.516667	27.766666	150.166672	1023.000000	1023.000000	2046.000000
20.700001	-0.031028	-18.337618	-4.643476	-5.901264	-4.668261	-3.124617	0.000000	-10.000000	-0.533333	28.150000	159.333328	1023.000000	1023.000000	2046.000000
20.719999	-0.030014	-17.738468	-4.450557	-5.729203	-4.561800	-2.996908	0.000000	-10.000000	-0.550000	28.383333	171.666672	1023.000000	1023.000000	2046.000000
20.740000	-0.028856	-17.054127	-4.179197	-5.578433	-4.453332	-2.843165	0.000000	-10.000000	-0.550000	28.600000	181.000000	1023.000000	1023.000000	2046.000000
20.760000	-0.027619	-16.323095	-4.163880	-5.387216	-4.166169	-2.605831	0.000000	-10.000000	-0.558333	28.750000	190.666672	1023.000000	1023.000000	2046.000000
20.780001	-0.026308	-15.548022	-4.043863	-5.265346	-3.998686	-2.240128	0.000000	-10.000000	-0.566667	29.000000	200.166672	1023.000000	1023.000000	2046.000000
20.799999	-0.024433	-14.440137	-3.887036	-4.787035	-3.716085	-2.049981	0.000000	-10.000000	-0.575000	29.050001	209.833328	1023.000000	1023.000000	2046.000000
20.820000	-0.022870	-13.515991	-3.713977	-4.377780	-3.628172	-1.796062	0.000000	-10.000000	-0.583333	29.050001	219.500000	1023.000000	1023.000000	2046.000000
20.840000	-0.021169	-12.510591	-3.396226	-3.805735	-3.503329	-1.805301	0.000000	-10.000000	-0.591667	29.333334	229.166672	1023.000000	1023.000000	2046.000000
20.860001	-0.020682	-12.223136	-3.335015	-3.623596	-3.476490	-1.788034	0.000000	-10.000000	-0.600000	29.500000	238.833328	1023.000000	1023.000000	2046.000000
20.879999	-0.021354	-12.620269	-3.445149	-3.685061	-3.515496	-1.974563	0.000000	-10.000000	-0.616667	29.600000	248.500000	1023.000000	1023.000000	2046.000000
20.900000	-0.023031	-13.611614	-3.866116	-3.863621	-3.567147	-2.314729	0.000000	-10.000000	-0.625000	29.683332	258.500000	1023.000000	1023.000000	2046.000000
20.920000	-0.025174	-14.877749	-4.300922	-4.224142	-3.806491	-2.546194	0.000000	-10.000000	-0.641667	29.950001	268.500000	1023.000000	1023.000000	2046.000000
20.940001	-0.026712	-15.786870	-4.704206	-4.427962	-3.813741	-2.840961	0.000000	-10.000000	-0.633333	30.000000	278.500000	1023.000000	1023.000000	2046.000000
20.959999	-0.027395	-16.190384	-4.905262	-4.665040	-3.887075	-2.733006	0.000000	-10.000000	-0.633333	29.950001	288.500000	1023.000000	1023.000000	2046.000000
20.980000	-0.026884	-15.888469	-4.963972	-4.478274	-3.667076	-2.779146	0.000000	-10.000000	-0.625000	29.933332	298.500000	1023.000000	1023.000000	2046.000000
21.000000	-0.026538	-15.683704	-4.999619	-4.489677	-3.668912	-2.525496	0.000000	-10.000000	-0.633333	30.100000	308.500000	1023.000000	1023.000000	2046.000000
21.020000	-0.025852	-15.278677	-4.927653	-4.303107	-3.622522	-2.425395	0.000000	-10.000000	-0.641667	30.150000	318.500000	1023.000000	1023.000000	2046.000000
21.040001	-0.024972	-14.758296	-4.911534	-4.206730	-3.495938	-2.144094	0.000000	-10.000000	-0.658333	30.216667	328.500000	1023.000000	1023.000000	2046.000000
21.059999	-0.024063	-14.221343	-4.817982	-4.010403	-3.423715	-1.969243	0.000000	-10.000000	-0.650000	30.049999	338.500000	1023.000000	1023.000000	2046.000000
21.080000	-0.022666	-13.395830	-4.602799	-3.792309	-3.195421	-1.805301	0.000000	-10.000000	-0.650000	30.166666	348.500000	1023.000000	1023.000000	2046.000000
21.100000	-0.021261	-12.565362	-4.436364	-3.637912	-3.079577	-1.411509	0.000000	-10.000000	-0.633333	29.950001	358.500000	1023.000000	1023.000000	2046.000000
21.120001	-0.019233	-11.366772	-4.140601	-3.342699	-2.682582	-1.200890	0.000000	-10.000000	-0.633333	30.000000	368.500000	1023.000000	1023.000000	2046.000000
21.139999	-0.017687	-10.453099	-3.970772	-3.319867	-2.474304	-0.688156	0.000000	-10.000000	-0.633333	29.800001	378.500000	1023.000000	1023.000000	2046.000000
21.160000	-0.015535	-9.181221	-3.618503	-3.079067	-2.081736	-0.401915	0.000000	-10.000000	-0.633333	29.700001	388.500000	1023.000000	1023.000000	2046.000000
21.180000	-0.014107	-8.337207	-3.378418	-3.122487	-1.834782	-0.001519	0.000000	-10.000000	-0.633333	29.766666	398.500000	1023.000000	1023.000000	2046.000000
21.200001	-0.012032	-7.110904	-3.002038	-2.975270	-1.455673	0.322076	0.000000	-10.000000	-0.625000	29.750000	408.500000	1023.000000	1023.000000	2046.000000
21.219999	-0.009961	-5.886663	-2.731038	-2.916851	-0.983737	0.744962	0.000000	-10.000000	-0.616667	29.833334	418.500000	1023.000000	1023.000000	2046.000000
21.240000	-0.008137	-4.809208	-2.415744	-2.787920	-0.658259	1.052715	0.000000	-10.000000	-0.608333	29.600000	428.500000	1023.000000	1023.000000	2046.000000
21.260000	-0.006453	-3.813845	-2.233500	-2.519132	-0.239006	1.177794	0.000000	-10.000000	-0.600000	29.433334	438.500000	1023.000000	1023.000000	2046.000000
21.280001	-0.005212	-3.080053	-1.984956	-2.264912	-0.171305	1.341120	0.000000	-10.000000	-0.608333	29.316668	448.500000	1023.000000	1023.000000	2046.000000
21.299999	-0.003757	-2.220531	-1.845657	-1.878902	0.187505	1.316523	0.000000	-10.000000	-0.616667	29.400002	458.166656	1023.000000	1023.000000	2046.000000
21.320000	-0.002374	-1.403080	-1.626537	-1.651398	0.317692	1.557163	0.000000	-10.000000	-0.616667	29.400002	467.833344	1023.000000	1023.000000	2046.000000
21.340000	-0.000853	-0.504273	-1.306033	-1.266387	0.563808	1.504339	0.000000	-10.000000	-0.616667	29.466667	477.500000	1023.000000	1023.000000	2046.000000
21.360001	0.000590	0.348976	-1.068552	-1.030021	0.678593	1.768957	0.000000	-10.000000	-0.608333	29.383333	487.500000	1023.000000	1023.000000	2046.000000
21.379999	0.002817	1.664816	-0.671715	-0.627095	1.028176	1.935449	0.000000	-10.000000	-0.608333	29.266666	497.500000	1023.000000	1023.000000	2046.000000
21.400000	0.004779	2.824363	-0.385201	-0.270970	1.220104	2.260430	0.000000	-10.000000	-0.600000	29.283335	507.166656	1023.000000	1023.000000	2046.000000
21.420000	0.006937	4.099563	0.009034	0.068119	1.447140	2.575270	0.000000	-10.000000	-0.600000	29.400000	516.833313	1023.000000	1023.000000	2046.000000
21.440001	0.009318	5.506772	0.272938	0.523268	1.895616	2.814950	0.000000	-10.000000	-0.616667	29.566668	526.500000	1023.000000	1023.000000	2046.000000
21.459999	0.011519	6.807806	0.680683	0.710759	2.137504	3.278860	0.000000	-10.000000	-0.625000	29.533333	536.500000	1023.000000	1023.000000	2046.000000
21.480000	0.014306	8.455019	1.129339	1.306604	2.663543	3.355535	0.000000	-10.000000	-0.625000	29.583334	546.500000	1023.000000	1023.000000	2046.000000
21.500000	0.017198	10.163958	1.725143	1.590859	3.000613	3.847343	0.000000	-10.000000	-0.608333	29.583334	556.500000	1023.000000	1023.000000	2046.000000
21.520000	0.020090	11.872953	2.330323	2.105948	3.409476	4.027206	0.000000	-10.000000	-0.608333	29.733334	566.500000	1023.000000	1023.000000	2046.000000
21.540001	0.021920	12.954872	2.675272	2.410820	3.675762	4.193017	0.000000	-10.000000	-0.608333	29.483334	576.333313	1023.000000	1023.000000	2046.000000
21.559999	0.023393	13.825376	2.992355	2.721890	3.876084	4.235046	0.000000	-10.000000	-0.608333	29.533333	586.000000	1023.000000	1023.000000	2046.000000
21.580000	0.024645	14.565371	3.171739	3.007066	4.138198	4.248368	0.000000	-10.000000	-0.600000	29.250000	595.666687	1023.000000	1023.000000	2046.000000
21.600000	0.026225	15.499167	3.363773	3.143017	4.371347	4.621031	0.000000	-10.000000	-0.583333	29.133333	605.500000	1023.000000	1023.000000	2046.000000
21.620001	0.028043	16.573233	3.540698	3.551942	4.730652	4.749942	0.000000	-10.000000	-0.550000	28.500000	615.333313	1023.000000	1023.000000	2046.000000
21.639999	0.028955	17.112597	3.525380	3.543561	4.821740	5.221915	0.000000	-10.000000	-0.500000	27.666668	625.000000	1023.000000	1023.000000	2046.000000
21.660000	0.029671	17.535597	3.442611	3.877381	4.966108	5.249496	0.000000	-10.000000	-0.450000	26.800001	634.333313	1023.000000	1023.000000	2046.000000
21.680000	0.029642	17.518654	3.357594	4.038069	4.849842	5.273149	0.000000	-10.000000	-0.408333	25.500000	643.500000	1023.000000	1023.000000	2046.000000
21.700001	0.030230	17.866220	3.391256	4.272161	4.900949	5.301856	0.000000	-10.000000	-0.366667	24.133333	652.333313	1023.000000	1023.000000	2046.000000
21.719999	0.030264	17.886238	3.512751	4.472015	4.899788	5.001685	0.000000	-10.000000	-0.300000	21.983334	660.666687	1023.000000	1023.000000	2046.000000
21.740000	0.029321	17.328739	3.335037	4.200602	4.867213	4.925889	0.000000	-10.000000	-0.216667	19.583334	668.333313	1023.000000	1023.000000	2046.000000
21.760000	0.026577	15.706951	2.974466	3.766055	4.507155	4.459274	0.000000	-10.000000	-0.108333	16.133333	675.166687	1023.000000	1023.000000	2046.000000
21.780001	0.023135	13.672548	2.265779	3.186962	4.211438	4.008368	0.000000	-10.000000	-0.041667	11.766666	681.000000	1023.000000	1023.000000	2046.000000
21.799999	0.020043	11.845343	1.706522	2.530967	3.917007	3.690846	0.000000	-10.000000	0.016667	5.783333	685.666687	1023.000000	1023.000000	2046.000000
21.820000	0.017560	10.377711	1.296487	2.083858	3.684818	3.312547	0.000000	-10.000000	0.041667	0.050000	688.500000	1023.000000	1023.000000	2046.000000
21.840000	0.015746	9.305893	0.899814	1.541867	3.532940	3.331272	0.000000	-10.000000	0.066667	-5.250000	689.833313	1023.000000	1023.000000	2046.000000
21.860001	0.014185	8.383338	0.642021	1.320094	3.344733	3.076489	0.000000	-10.000000	0.091667	-9.066667	690.000000	1023.000000	1023.000000	2046.000000
21.879999	0.012783	7.554615	0.214981	0.936712	3.291378	3.111544	0.000000	-10.000000	0.125000	-12.383333	690.000000	1023.000000	1023.000000	2046.000000
21.900000	0.011220	6.630890	-0.028760	0.663091	3.037865	2.958695	0.000000	-10.000000	0.175000	-15.016666	690.000000	1023.000000	1023.000000	2046.000000
21.920000	0.009943	5.876568	-0.307404	0.488880	2.884246	2.810846	0.000000	-10.000000	0.216667	-17.166668	686.333313	1023.000000	1023.000000	2046.000000
21.940001	0.008864	5.238433	-0.618807	0.162806	2.813084	2.881351	0.000000	-10.000000	0.275000	-18.850000	677.500000	1023.000000	1023.000000	2046.000000
21.959999	0.008054	4.760123	-0.735413	0.100846	2.700619	2.694071	0.000000	-10.000000	0.316667	-20.316668	666.333313	1023.000000	1023.000000	2046.000000
21.980000	0.007181	4.244107	-0.984008	-0.252820	2.709113	2.771822	0.000000	-10.000000	0.350000	-21.450001	656.333313	1023.000000	1023.000000	2046.000000
22.000000	0.006411	3.788830	-1.029678	-0.514196	2.589041	2.743663	0.000000	-10.000000	0.366667	-22.500000	649.166687	1023.000000	1023.000000	2046.000000
22.020000	0.005647	3.337157	-1.323312	-0.925500	2.730867	2.855102	0.000000	-10.000000	0.400000	-23.383333	641.666687	1023.000000	1023.000000	2046.000000
22.040001	0.004920	2.907516	-1.314686	-1.294009	2.596603	2.919607	0.000000	-10.000000	0.441667	-24.000000	634.000000	1023.000000	1023.000000	2046.000000
22.059999	0.004488	2.652398	-1.421877	-1.571285	2.708051	2.937510	0.000000	-10.000000	0.466667	-24.566668	626.000000	1023.000000	1023.000000	2046.000000
22.080000	0.004261	2.518279	-1.486845	-1.864455	2.760072	3.109506	0.000000	-10.000000	0.466667	-24.816668	617.833313	1023.000000	1023.000000	2046.000000
22.100000	0.003699	2.185929	-1.504371	-2.008779	2.756977	2.942102	0.000000	-10.000000	0.458333	-24.883333	609.500000	1023.000000	1023.000000	2046.000000
22.120001	0.003024	1.786972	-1.534683	-2.298533	2.637837	2.982351	0.000000	-10.000000	0.450000	-24.850000	601.166687	1023.000000	1023.000000	2046.000000
22.139999	0.002432	1.437227	-1.565005	-2.263773	2.582639	2.683366	0.000000	-10.000000	0.458333	-24.616667	593.000000	1023.000000	1023.000000	2046.000000
22.160000	0.001686	0.996197	-1.536738	-2.482363	2.424228	2.591069	0.000000	-10.000000	0.458333	-24.716667	584.666687	1023.000000	1023.000000	2046.000000
22.180000	0.000935	0.552378	-1.467540	-2.495229	2.246223	2.268924	0.000000	-10.000000	0.458333	-24.566668	576.333313	1023.000000	1023.000000	2046.000000
22.200001	0.000047	0.027887	-1.522345	-2.701028	2.098625	2.152634	0.000000	-10.000000	0.458333	-24.650000	568.000000	1023.000000	1023.000000	2046.000000
22.219999	-0.000607	-0.359014	-1.445120	-2.728225	1.853207	1.961124	0.000000	-10.000000	0.475000	-24.683334	560.000000	1023.000000	1023.000000	2046.000000
22.240000	-0.001089	-0.643356	-1.659198	-2.795098	1.872298	1.938643	0.000000	-10.000000	0.475000	-24.850000	551.666687	1023.000000	1023.000000	2046.000000
22.260000	-0.001097	-0.648318	-1.508721	-2.776965	1.685921	1.951447	0.000000	-10.000000	0.475000	-24.983334	543.333313	1023.000000	1023.000000	2046.000000
22.280001	-0.001480	-0.874821	-1.643947	-2.806054	1.715258	1.859923	0.000000	-10.000000	0.458333	-24.733334	535.000000	1023.000000	1023.000000	2046.000000
22.299999	-0.001503	-0.888255	-1.573885	-2.802456	1.560601	1.927485	0.000000	-10.000000	0.441667	-24.400000	527.000000	1023.000000	1023.000000	2046.000000
22.320000	-0.001822	-1.076717	-1.639446	-2.789903	1.569414	1.783217	0.000000	-10.000000	0.416667	-23.950001	519.000000	1023.000000	1023.000000	2046.000000
22.340000	-0.001410	-0.833400	-1.416085	-2.818709	1.504762	1.896632	0.000000	-10.000000	0.383333	-23.750000	511.000000	1023.000000	1023.000000	2046.000000
22.360001	-0.000581	-0.343636	-1.128971	-2.715300	1.590849	1.909787	0.000000	-10.000000	0.383333	-23.500000	503.000000	1023.000000	1023.000000	2046.000000
22.379999	0.000392	0.231721	-0.852826	-2.574837	1.619689	2.039695	0.000000	-10.000000	0.366667	-23.350000	495.000000	1023.000000	1023.000000	2046.000000
22.400000	0.000989	0.584222	-0.651574	-2.468422	1.627231	2.076987	0.000000	-10.000000	0.383333	-23.350000	484.500000	1023.000000	1023.000000	2046.000000
22.420000	0.000912	0.538740	-0.663898	-2.431278	1.583459	2.050455	0.000000	-10.000000	0.383333	-23.533335	476.666656	1023.000000	1023.000000	2046.000000
22.440001	0.000567	0.335177	-0.748895	-2.562396	1.585260	2.061208	0.000000	-10.000000	0.391667	-23.516666	469.000000	1023.000000	1023.000000	2046.000000
22.459999	-0.000601	-0.355197	-1.108575	-2.660432	1.463696	1.950115	0.000000	-10.000000	0.391667	-23.566668	463.833344	1023.000000	1023.000000	2046.000000
22.480000	-0.002037	-1.204031	-1.463400	-2.950189	1.170959	2.038599	0.000000	-10.000000	0.408333	-23.633333	456.000000	1023.000000	1023.000000	2046.000000
22.500000	-0.004120	-2.434743	-1.931922	-3.059058	0.858097	1.698140	0.000000	-10.000000	0.433333	-23.833334	448.000000	1023.000000	1023.000000	2046.000000
22.520000	-0.005647	-3.337117	-2.239991	-3.238562	0.552037	1.589399	0.000000	-10.000000	0.450000	-23.950001	440.000000	1023.000000	1023.000000	2046.000000
22.540001	-0.007022	-4.149879	-2.427907	-3.038000	0.215611	1.100416	0.000000	-10.000000	0.433333	-23.833334	432.000000	1023.000000	1023.000000	2046.000000
22.559999	-0.008144	-4.813364	-2.539237	-3.071589	-0.090920	0.888383	0.000000	-10.000000	0.433333	-23.866667	424.000000	1023.000000	1023.000000	2046.000000
22.580000	-0.009352	-5.526794	-2.676209	-3.032417	-0.281402	0.463234	0.000000	-10.000000	0.416667	-23.666668	416.000000	1023.000000	1023.000000	2046.000000
22.600000	-0.010955	-6.474171	-2.843247	-3.284259	-0.572532	0.225867	0.000000	-10.000000	0.416667	-23.616667	408.000000	1023.000000	1023.000000	2046.000000
22.620001	-0.013331	-7.878818	-3.275025	-3.541846	-0.836643	-0.225304	0.000000	-10.000000	0.383333	-23.316668	400.166656	1023.000000	1023.000000	2046.000000
22.639999	-0.016717	-9.879540	-3.941199	-4.056633	-1.198511	-0.683198	0.000000	-10.000000	0.366667	-22.850000	392.500000	1023.000000	1023.000000	2046.000000
22.660000	-0.019948	-11.789457	-4.473304	-4.525078	-1.610820	-1.180255	0.000000	-10.000000	0.350000	-22.450001	387.500000	1023.000000	1023.000000	2046.000000
22.680000	-0.022765	-13.453993	-5.064942	-4.926231	-1.978181	-1.484639	0.000000	-10.000000	0.341667	-22.000000	380.000000	1023.000000	1023.000000	2046.000000
22.700001	-0.025001	-14.775853	-5.526328	-5.243032	-2.246131	-1.760363	0.000000	-10.000000	0.333333	-21.833334	372.666656	1023.000000	1023.000000	2046.000000
22.719999	-0.027069	-15.997803	-5.999840	-5.483808	-2.541849	-1.972306	0.000000	-10.000000	0.333333	-21.650000	362.833344	1023.000000	1023.000000	2046.000000
22.740000	-0.028515	-16.852440	-6.397579	-5.683151	-2.747905	-2.023806	0.000000	-10.000000	0.341667	-21.683334	355.666656	1023.000000	1023.000000	2046.000000
22.760000	-0.030025	-17.744753	-6.684210	-5.771872	-3.001003	-2.287667	0.000000	-10.000000	0.350000	-21.666666	348.333344	1023.000000	1023.000000	2046.000000
22.780001	-0.031006	-18.324308	-6.900745	-5.933247	-3.200318	-2.290000	0.000000	-10.000000	0.350000	-21.600000	341.166656	1023.000000	1023.000000	2046.000000
22.799999	-0.031894	-18.849476	-7.083934	-5.980055	-3.319257	-2.466230	0.000000	-10.000000	0.341667	-21.300001	333.833344	1023.000000	1023.000000	2046.000000
22.820000	-0.032299	-19.088444	-7.118997	-6.127900	-3.466898	-2.374650	0.000000	-10.000000	0.333333	-21.183334	326.666656	1023.000000	1023.000000	2046.000000
22.840000	-0.032923	-19.457457	-7.224159	-6.224777	-3.553716	-2.454805	0.000000	-10.000000	0.316667	-20.850000	319.500000	1023.000000	1023.000000	2046.000000
22.860001	-0.033225	-19.635744	-7.219057	-6.533881	-3.617924	-2.264883	0.000000	-10.000000	0.308333	-20.650002	312.500000	1023.000000	1023.000000	2046.000000
22.879999	-0.033403	-19.741407	-7.249056	-6.707059	-3.544943	-2.240350	0.000000	-10.000000	0.300000	-20.233334	305.666656	1023.000000	1023.000000	2046.000000
22.900000	-0.033433	-19.758844	-7.162378	-6.906469	-3.624540	-2.065457	0.000000	-10.000000	0.300000	-19.933334	299.000000	1023.000000	1023.000000	2046.000000
22.920000	-0.033242	-19.645929	-7.006446	-6.938662	-3.622972	-2.077850	0.000000	-10.000000	0.300000	-19.733334	292.333344	1023.000000	1023.000000	2046.000000
22.940001	-0.033294	-19.676792	-7.004503	-7.140857	-3.587600	-1.943833	0.000000	-10.000000	0.283333	-19.400002	285.833344	1023.000000	1023.000000	2046.000000
22.959999	-0.033559	-19.833405	-7.029025	-7.261181	-3.515577	-2.027623	0.000000	-10.000000	0.266667	-19.433334	279.166656	1023.000000	1023.000000	2046.000000
22.980000	-0.034221	-20.224802	-7.049114	-7.503856	-3.651154	-2.020678	0.000000	-10.000000	0.241667	-19.316668	272.833344	1023.000000	1023.000000	2046.000000
23.000000	-0.034753	-20.539175	-7.097852	-7.495469	-3.646560	-2.299295	0.000000	-10.000000	0.225000	-19.116667	266.166656	1023.000000	1023.000000	2046.000000
23.020000	-0.035544	-21.006796	-7.074367	-7.655288	-3.863423	-2.413718	0.000000	-10.000000	0.208333	-18.550001	259.833344	1023.000000	1023.000000	2046.000000
23.040001	-0.036146	-21.362453	-7.025830	-7.597592	-4.046000	-2.693031	0.000000	-10.000000	0.200000	-18.033335	253.500000	1023.000000	1023.000000	2046.000000
23.059999	-0.036954	-21.840054	-7.025326	-7.724075	-4.282074	-2.808577	0.000000	-10.000000	0.200000	-17.683334	247.500000	1023.000000	1023.000000	2046.000000
23.080000	-0.037264	-22.022852	-7.021795	-7.659939	-4.397080	-2.944037	0.000000	-10.000000	0.200000	-17.483334	241.666672	1023.000000	1023.000000	2046.000000
23.100000	-0.037771	-22.322710	-7.091165	-7.639862	-4.576781	-3.014902	0.000000	-10.000000	0.200000	-17.216667	236.000000	1023.000000	1023.000000	2046.000000
23.120001	-0.037806	-22.343307	-7.033081	-7.555824	-4.687446	-3.066957	0.000000	-10.000000	0.191667	-17.049999	230.333328	1023.000000	1023.000000	2046.000000
23.139999	-0.037926	-22.414251	-7.072885	-7.476645	-4.792658	-3.072064	0.000000	-10.000000	0.191667	-16.766666	224.500000	1023.000000	1023.000000	2046.000000
23.160000	-0.037516	-22.171869	-6.954701	-7.397935	-4.796263	-3.022970	0.000000	-10.000000	0.191667	-16.516666	218.833328	1023.000000	1023.000000	2046.000000
23.180000	-0.037040	-21.890524	-6.774931	-7.314415	-4.808979	-2.992199	0.000000	-10.000000	0.183333	-16.150000	213.333328	1023.000000	1023.000000	2046.000000
23.200001	-0.035972	-21.259502	-6.476563	-7.164765	-4.721384	-2.896790	0.000000	-10.000000	0.166667	-15.733334	208.000000	1023.000000	1023.000000	2046.000000
23.219999	-0.034614	-20.456848	-6.211040	-6.953283	-4.529743	-2.762780	0.000000	-10.000000	0.150000	-15.283334	202.666672	1023.000000	1023.000000	2046.000000
23.240000	-0.033616	-19.867054	-6.009454	-6.842673	-4.503869	-2.511058	0.000000	-10.000000	0.150000	-14.850000	197.500000	1023.000000	1023.000000	2046.000000
23.260000	-0.033044	-19.528980	-5.910157	-6.614936	-4.418783	-2.585105	0.000000	-10.000000	0.150000	-14.500000	192.666672	1023.000000	1023.000000	2046.000000
23.280001	-0.033170	-19.603199	-5.943927	-6.705667	-4.506854	-2.446750	0.000000	-10.000000	0.116667	-14.150000	187.833328	1023.000000	1023.000000	2046.000000
23.299999	-0.033443	-19.764589	-6.128239	-6.666517	-4.535341	-2.434494	0.000000	-10.000000	0.116667	-13.833333	183.166672	1023.000000	1023.000000	2046.000000
23.320000	-0.034765	-20.546087	-6.473074	-6.841902	-4.807937	-2.423174	0.000000	-10.000000	0.100000	-13.466667	178.500000	1023.000000	1023.000000	2046.000000
23.340000	-0.035767	-21.138433	-6.722981	-6.817815	-5.013665	-2.583973	0.000000	-10.000000	0.116667	-13.200000	174.000000	1023.000000	1023.000000	2046.000000
23.360001	-0.036860	-21.784239	-7.003186	-6.766844	-5.271063	-2.743145	0.000000	-10.000000	0.083333	-12.850000	169.500000	1023.000000	1023.000000	2046.000000
23.379999	-0.037339	-22.067215	-7.022973	-6.525667	-5.475917	-3.042659	0.000000	-10.000000	0.066667	-12.500000	165.166672	1023.000000	1023.000000	2046.000000
23.400000	-0.038319	-22.646719	-7.147132	-6.557273	-5.730771	-3.211544	0.000000	-10.000000	0.058333	-12.066667	161.000000	1023.000000	1023.000000	2046.000000
23.420000	-0.039280	-23.214325	-7.276891	-6.538239	-5.825705	-3.573490	0.000000	-10.000000	0.066667	-11.733334	157.000000	1023.000000	1023.000000	2046.000000
23.440001	-0.040870	-24.154150	-7.584581	-6.806530	-5.993025	-3.770015	0.000000	-10.000000	0.066667	-11.583334	153.000000	1023.000000	1023.000000	2046.000000
23.459999	-0.042984	-25.403418	-7.985395	-7.061072	-6.167363	-4.189588	0.000000	-10.000000	0.058333	-11.216667	149.000000	1023.000000	1023.000000	2046.000000
23.480000	-0.045946	-27.154215	-8.608158	-7.560305	-6.469877	-4.515874	0.000000	-10.000000	0.050000	-10.866667	145.333328	1023.000000	1023.000000	2046.000000
23.500000	-0.048389	-28.597746	-9.085217	-7.871257	-6.743053	-4.898218	0.000000	-10.000000	0.041667	-10.466667	141.666672	1023.000000	1023.000000	2046.000000
23.520000	-0.050543	-29.871132	-9.534037	-8.248874	-7.014309	-5.073913	0.000000	-10.000000	0.041667	-10.333334	138.333328	1023.000000	1023.000000	2046.000000
23.540001	-0.051877	-30.659374	-9.866131	-8.324079	-7.135576	-5.333590	0.000000	-10.000000	0.041667	-10.233334	136.000000	1023.000000	1023.000000	2046.000000
23.559999	-0.053302	-31.501530	-10.207176	-8.493462	-7.365546	-5.435346	0.000000	-10.000000	0.050000	-10.033334	132.666672	1023.000000	1023.000000	2046.000000
23.580000	-0.054038	-31.936176	-10.418177	-8.483402	-7.485529	-5.549068	0.000000	-10.000000	0.041667	-9.900001	129.333328	1023.000000	1023.000000	2046.000000
23.600000	-0.055017	-32.514866	-10.664667	-8.614310	-7.666151	-5.569737	0.000000	-10.000000	0.041667	-9.650001	124.833336	1023.000000	1023.000000	2046.000000
23.620001	-0.055409	-32.746742	-10.716525	-8.599581	-7.792778	-5.637859	0.000000	-10.000000	0.033333	-9.416667	121.666664	1023.000000	1023.000000	2046.000000
23.639999	-0.055837	-32.999851	-10.856139	-8.690862	-7.821313	-5.631536	0.000000	-10.000000	0.041667	-9.116667	118.500000	1023.000000	1023.000000	2046.000000
23.660000	-0.055837	-32.999752	-10.848531	-8.729617	-7.904300	-5.517304	0.000000	-10.000000	0.041667	-8.933333	116.500000	1023.000000	1023.000000	2046.000000
23.680000	-0.055600	-32.859848	-10.812044	-8.739325	-7.781307	-5.527174	0.000000	-10.000000	0.041667	-8.800000	114.500000	1023.000000	1023.000000	2046.000000
23.700001	-0.055349	-32.711361	-10.709970	-8.992926	-7.811971	-5.196495	0.000000	-10.000000	0.025000	-8.533334	111.500000	1023.000000	1023.000000	2046.000000
23.719999	-0.054644	-32.294514	-10.523976	-8.978955	-7.630753	-5.160831	0.000000	-10.000000	0.008333	-8.266666	107.666664	1023.000000	1023.000000	2046.000000
23.740000	-0.054387	-32.142937	-10.410229	-9.107148	-7.659205	-4.966355	0.000000	-10.000000	0.000000	-8.000000	104.000000	1023.000000	1023.000000	2046.000000
23.760000	-0.053830	-31.813438	-10.198880	-9.140198	-7.558263	-4.916098	0.000000	-10.000000	0.000000	-7.950000	102.333336	1023.000000	1023.000000	2046.000000
23.780001	-0.053535	-31.639215	-10.167564	-9.294753	-7.405677	-4.771222	0.000000	-10.000000	0.008333	-7.950000	99.666664	1023.000000	1023.000000	2046.000000
23.799999	-0.053404	-31.561832	-10.059726	-9.411120	-7.348435	-4.742551	0.000000	-10.000000	0.016667	-8.083334	97.000000	1023.000000	1023.000000	2046.000000
23.820000	-0.053652	-31.708214	-10.123175	-9.449654	-7.234142	-4.901243	0.000000	-10.000000	0.025000	-8.050000	93.333336	1023.000000	1023.000000	2046.000000
23.840000	-0.053907	-31.859249	-10.045803	-9.631057	-7.369950	-4.812439	0.000000	-10.000000	0.025000	-7.966667	91.500000	1023.000000	1023.000000	2046.000000
23.860001	-0.054032	-31.933172	-9.982573	-9.489358	-7.340162	-5.121080	0.000000	-10.000000	0.016667	-7.483334	89.666664	1023.000000	1023.000000	2046.000000
23.879999	-0.054550	-32.239159	-9.963054	-9.587620	-7.556488	-5.131995	0.000000	-10.000000	0.008333	-6.833333	87.333336	1023.000000	1023.000000	2046.000000
23.900000	-0.054519	-32.220490	-9.836445	-9.475839	-7.604178	-5.304029	0.000000	-10.000000	0.000000	-6.100000	84.333336	1023.000000	1023.000000	2046.000000
23.920000	-0.054852	-32.417274	-9.883306	-9.415303	-7.727819	-5.390847	0.000000	-10.000000	0.000000	-5.666667	81.500000	1023.000000	1023.000000	2046.000000
23.940001	-0.054776	-32.372406	-9.773174	-9.386698	-7.835835	-5.376698	0.000000	-10.000000	0.000000	-5.566667	79.500000	1023.000000	1023.000000	2046.000000
23.959999	-0.054384	-32.140995	-9.773971	-9.230208	-7.776316	-5.360500	0.000000	-10.000000	0.000000	-5.483334	77.666664	1023.000000	1023.000000	2046.000000
23.980000	-0.053942	-31.879927	-9.660578	-9.261289	-7.825525	-5.132535	0.000000	-10.000000	0.000000	-5.416667	76.500000	1023.000000	1023.000000	2046.000000
24.000000	-0.053144	-31.408356	-9.572886	-8.930590	-7.613015	-5.291865	0.000000	-10.000000	0.000000	-4.833333	74.833336	1023.000000	1023.000000	2046.000000
24.020000	-0.052657	-31.120108	-9.357851	-9.000990	-7.728758	-5.032508	0.000000	-10.000000	0.000000	-3.900000	73.333336	1023.000000	1023.000000	2046.000000
24.040001	-0.051161	-30.236362	-8.987846	-8.725361	-7.473463	-5.049693	0.000000	-10.000000	-0.008333	-2.350000	71.666664	1023.000000	1023.000000	2046.000000
24.059999	-0.049557	-29.288040	-8.597825	-8.604528	-7.353563	-4.732125	0.000000	-10.000000	-0.016667	-1.316667	71.166664	1023.000000	1023.000000	2046.000000
24.080000	-0.047909	-28.314198	-8.197726	-8.277233	-7.171593	-4.667645	0.000000	-10.000000	-0.033333	-0.466667	71.000000	1023.000000	1023.000000	2046.000000
24.100000	-0.046828	-27.675566	-7.997455	-8.147318	-7.050051	-4.480742	0.000000	-10.000000	-0.041667	0.083333	71.000000	1023.000000	1023.000000	2046.000000
24.120001	-0.045938	-27.149557	-7.867009	-8.086010	-6.881446	-4.315092	0.000000	-10.000000	-0.041667	1.066667	71.000000	1023.000000	1023.000000	2046.000000
24.139999	-0.045579	-26.937082	-7.854676	-7.914930	-6.761980	-4.405497	0.000000	-10.000000	-0.041667	2.266667	71.000000	1023.000000	1023.000000	2046.000000
24.160000	-0.045669	-26.990633	-8.052209	-8.066290	-6.778986	-4.093149	0.000000	-10.000000	-0.033333	3.133333	71.000000	1023.000000	1023.000000	2046.000000
24.180000	-0.045897	-27.124912	-8.192627	-7.948546	-6.853084	-4.130655	0.000000	-10.000000	-0.033333	3.566667	71.000000	1023.000000	1023.000000	2046.000000
24.200001	-0.046440	-27.446266	-8.374575	-7.881505	-6.998007	-4.192178	0.000000	-10.000000	-0.033333	3.500000	71.000000	1023.000000	1023.000000	2046.000000
24.219999	-0.046440	-27.445948	-8.364312	-7.600451	-7.121440	-4.359745	0.000000	-10.000000	-0.033333	3.383333	71.000000	1023.000000	1023.000000	2046.000000
24.240000	-0.046606	-27.543955	-8.464549	-7.410069	-7.174512	-4.494823	0.000000	-10.000000	-0.025000	3.316667	71.000000	1023.000000	1023.000000	2046.000000
24.260000	-0.047177	-27.881487	-8.419724	-7.399192	-7.360309	-4.702262	0.000000	-10.000000	-0.008333	3.300000	71.000000	1023.000000	1023.000000	2046.000000
24.280001	-0.048047	-28.395718	-8.686310	-7.487887	-7.327332	-4.894187	0.000000	-10.000000	-0.008333	3.283334	71.000000	1023.000000	1023.000000	2046.000000
24.299999	-0.049838	-29.453999	-8.920636	-7.794724	-7.568712	-5.169927	0.000000	-10.000000	-0.016667	3.233333	71.000000	1023.000000	1023.000000	2046.000000
24.320000	-0.052185	-30.841494	-9.496262	-8.146403	-7.655607	-5.543221	0.000000	-10.000000	-0.025000	3.250000	71.000000	1023.000000	1023.000000	2046.000000
24.340000	-0.054467	-32.190266	-9.965899	-8.605268	-7.880749	-5.738348	0.000000	-10.000000	-0.033333	3.566667	71.000000	1023.000000	1023.000000	2046.000000
24.360001	-0.056155	-33.187901	-10.301336	-8.696202	-8.021710	-6.168653	0.000000	-10.000000	-0.041667	4.066667	71.000000	1023.000000	1023.000000	2046.000000
24.379999	-0.056923	-33.641506	-10.578860	-8.963618	-7.983426	-6.115601	0.000000	-10.000000	-0.058333	4.766667	71.000000	1023.000000	1023.000000	2046.000000
24.400000	-0.057493	-33.978523	-10.658507	-8.914064	-8.132895	-6.273057	0.000000	-10.000000	-0.066667	5.233334	71.000000	1023.000000	1023.000000	2046.000000
24.420000	-0.057943	-34.244221	-10.909857	-8.981384	-8.119384	-6.233595	0.000000	-10.000000	-0.066667	5.816667	71.000000	1023.000000	1023.000000	2046.000000
24.440001	-0.057907	-34.222839	-10.867342	-8.882875	-8.220829	-6.251793	0.000000	-10.000000	-0.075000	6.483334	71.000000	1023.000000	1023.000000	2046.000000
24.459999	-0.057807	-34.163910	-10.983002	-8.919261	-8.153444	-6.108203	0.000000	-10.000000	-0.075000	7.883333	55.166668	1023.000000	1023.000000	2046.000000
24.480000	-0.057272	-33.847603	-10.815061	-8.768948	-8.176233	-6.087361	0.000000	-10.000000	-0.083333	8.966666	39.333332	1023.000000	1023.000000	2046.000000
24.500000	-0.056708	-33.514706	-10.795575	-8.807569	-8.039397	-5.872166	0.000000	-10.000000	-0.083333	10.000000	24.500000	1023.000000	1023.000000	2046.000000
24.520000	-0.055719	-32.930168	-10.486447	-8.614040	-7.996391	-5.833288	0.000000	-10.000000	-0.100000	10.583333	26.666666	1023.000000	1023.000000	2046.000000
24.540001	-0.054718	-32.338314	-10.359196	-8.751782	-7.766023	-5.461313	0.000000	-10.000000	-0.125000	11.600000	30.166666	1023.000000	1023.000000	2046.000000
24.559999	-0.053325	-31.515202	-9.922785	-8.645454	-7.626743	-5.320220	0.000000	-10.000000	-0.133333	12.333333	34.000000	1023.000000	1023.000000	2046.000000
24.580000	-0.051978	-30.718737	-9.716177	-8.709615	-7.320776	-4.972169	0.000000	-10.000000	-0.158333	13.416667	39.500000	1023.000000	1023.000000	2046.000000
24.600000	-0.050445	-29.813120	-9.287750	-8.639867	-7.120382	-4.765120	0.000000	-10.000000	-0.175000	14.066667	43.666668	1023.000000	1023.000000	2046.000000
24.620001	-0.049034	-28.979290	-9.122990	-8.669691	-6.698626	-4.487984	0.000000	-10.000000	-0.191667	14.900000	48.000000	1023.000000	1023.000000	2046.000000
24.639999	-0.047623	-28.144983	-8.720469	-8.623155	-6.515584	-4.285775	0.000000	-10.000000	-0.200000	15.150000	51.166668	1023.000000	1023.000000	2046.000000
24.660000	-0.046747	-27.627249	-8.598712	-8.608744	-6.217419	-4.202374	0.000000	-10.000000	-0.216667	15.766667	56.166668	1023.000000	1023.000000	2046.000000
24.680000	-0.045845	-27.094515	-8.292411	-8.484859	-6.155188	-4.162059	0.000000	-10.000000	-0.250000	16.766666	63.333332	1023.000000	1023.000000	2046.000000
24.700001	-0.045226	-26.728464	-8.163955	-8.394798	-6.011919	-4.157792	0.000000	-10.000000	-0.266667	17.716667	68.833336	1023.000000	1023.000000	2046.000000
24.719999	-0.044002	-26.005459	-7.821209	-8.154441	-5.931872	-4.097936	0.000000	-10.000000	-0.283333	18.650002	74.500000	1023.000000	1023.000000	2046.000000
24.740000	-0.043219	-25.542360	-7.657973	-8.012368	-5.778409	-4.093611	0.000000	-10.000000	-0.300000	19.433334	78.500000	1023.000000	1023.000000	2046.000000
24.760000	-0.041813	-24.711229	-7.305296	-7.806789	-5.677501	-3.921642	0.000000	-10.000000	-0.325000	20.299999	84.833336	1023.000000	1023.000000	2046.000000
24.780001	-0.040748	-24.081995	-7.113865	-7.621666	-5.447769	-3.898695	0.000000	-10.000000	-0.350000	21.049999	91.500000	1023.000000	1023.000000	2046.000000
24.799999	-0.039034	-23.068872	-6.768969	-7.380880	-5.339680	-3.579343	0.000000	-10.000000	-0.366667	21.433334	98.500000	1023.000000	1023.000000	2046.000000
24.820000	-0.037352	-22.075209	-6.549420	-7.037155	-5.015110	-3.473523	0.000000	-10.000000	-0.383333	22.000000	105.500000	1023.000000	1023.000000	2046.000000
24.840000	-0.035215	-20.811777	-6.111646	-6.774590	-4.813735	-3.111805	0.000000	-10.000000	-0.408333	22.516666	112.666664	1023.000000	1023.000000	2046.000000
24.860001	-0.032890	-19.437786	-5.660005	-6.417129	-4.441832	-2.918822	0.000000	-10.000000	-0.416667	23.183334	120.166664	1023.000000	1023.000000	2046.000000
24.879999	-0.030144	-17.815222	-4.930679	-6.119455	-4.233314	-2.531774	0.000000	-10.000000	-0.433333	23.783333	128.000000	1023.000000	1023.000000	2046.000000
24.900000	-0.027265	-16.113800	-4.362566	-5.706971	-3.778796	-2.265468	0.000000	-10.000000	-0.441667	24.266666	136.000000	1023.000000	1023.000000	2046.000000
24.920000	-0.024846	-14.684274	-3.827727	-5.328184	-3.523905	-2.004458	0.000000	-10.000000	-0.475000	25.000000	144.000000	1023.000000	1023.000000	2046.000000
24.940001	-0.022877	-13.520343	-3.464406	-5.037284	-3.204290	-1.814362	0.000000	-10.000000	-0.491667	25.416666	152.000000	1023.000000	1023.000000	2046.000000
24.959999	-0.021448	-12.675480	-3.194184	-4.794641	-3.025561	-1.661094	0.000000	-10.000000	-0.516667	26.100000	160.333328	1023.000000	1023.000000	2046.000000
24.980000	-0.019856	-11.734624	-3.046415	-4.585745	-2.655381	-1.447082	0.000000	-10.000000	-0.533333	26.350000	168.833328	1023.000000	1023.000000	2046.000000
25.000000	-0.018992	-11.224150	-2.914002	-4.459249	-2.634412	-1.216486	0.000000	-10.000000	-0.516667	26.783333	177.666672	1023.000000	1023.000000	2046.000000
25.020000	-0.017316	-10.233601	-2.821480	-4.192872	-2.355087	-0.864162	0.000000	-10.000000	-0.500000	26.850000	186.500000	1023.000000	1023.000000	2046.000000
25.040001	-0.015922	-9.410200	-2.776201	-3.684135	-2.197861	-0.752003	0.000000	-10.000000	-0.483333	26.733334	195.500000	1023.000000	1023.000000	2046.000000
25.059999	-0.014466	-8.549556	-2.610846	-3.231186	-2.140867	-0.566657	0.000000	-10.000000	-0.525000	26.733334	204.500000	1023.000000	1023.000000	2046.000000
25.080000	-0.013746	-8.123728	-2.514291	-2.783523	-2.107395	-0.718519	0.000000	-10.000000	-0.550000	26.833334	213.500000	1023.000000	1023.000000	2046.000000
25.100000	-0.013654	-8.069745	-2.576411	-2.814414	-2.071306	-0.607614	0.000000	-10.000000	-0.583333	27.233334	222.500000	1023.000000	1023.000000	2046.000000
25.120001	-0.014931	-8.824392	-2.832676	-2.890347	-2.119350	-0.982019	0.000000	-10.000000	-0.583333	27.566668	231.500000	1023.000000	1023.000000	2046.000000
25.139999	-0.016829	-9.945959	-3.303159	-3.243398	-2.243207	-1.156195	0.000000	-10.000000	-0.566667	27.733334	240.500000	1023.000000	1023.000000	2046.000000
25.160000	-0.018794	-11.107284	-3.648248	-3.444826	-2.446192	-1.568017	0.000000	-10.000000	-0.541667	27.783333	249.666672	1023.000000	1023.000000	2046.000000
25.180000	-0.019755	-11.675005	-3.893499	-3.693723	-2.524001	-1.563782	0.000000	-10.000000	-0.541667	27.650000	259.000000	1023.000000	1023.000000	2046.000000
25.200001	-0.019951	-11.790783	-3.962115	-3.709047	-2.502501	-1.617120	0.000000	-10.000000	-0.558333	27.666668	268.333344	1023.000000	1023.000000	2046.000000
25.219999	-0.019553	-11.555717	-4.079406	-3.628504	-2.341628	-1.506178	0.000000	-10.000000	-0.566667	27.816668	277.500000	1023.000000	1023.000000	2046.000000
25.240000	-0.019088	-11.281088	-3.970205	-3.513479	-2.368648	-1.428756	0.000000	-10.000000	-0.558333	28.050001	286.666656	1023.000000	1023.000000	2046.000000
25.260000	-0.018206	-10.759619	-3.988095	-3.397476	-2.214125	-1.159922	0.000000	-10.000000	-0.550000	28.300001	296.000000	1023.000000	1023.000000	2046.000000
25.280001	-0.017362	-10.261090	-3.837693	-3.249601	-2.143890	-1.029907	0.000000	-10.000000	-0.541667	28.266666	305.500000	1023.000000	1023.000000	2046.000000
25.299999	-0.016223	-9.587653	-3.780418	-3.059465	-1.961606	-0.786165	0.000000	-10.000000	-0.550000	28.100000	315.000000	1023.000000	1023.000000	2046.000000
25.320000	-0.014880	-8.794211	-3.461401	-2.894920	-1.858069	-0.579822	0.000000	-10.000000	-0.550000	28.050001	324.333344	1023.000000	1023.000000	2046.000000
25.340000	-0.013284	-7.850572	-3.329144	-2.657031	-1.599348	-0.265049	0.000000	-10.000000	-0.566667	28.116667	333.666656	1023.000000	1023.000000	2046.000000
25.360001	-0.011710	-6.920317	-3.031807	-2.511527	-1.396151	0.019168	0.000000	-10.000000	-0.558333	28.383335	343.000000	1023.000000	1023.000000	2046.000000
25.379999	-0.009929	-5.867954	-2.921640	-2.362254	-1.018543	0.434483	0.000000	-10.000000	-0.550000	28.383335	352.500000	1023.000000	1023.000000	2046.000000
25.400000	-0.008211	-4.852622	-2.577603	-2.273586	-0.731929	0.730496	0.000000	-10.000000	-0.525000	28.050001	362.000000	1023.000000	1023.000000	2046.000000
25.420000	-0.006517	-3.851386	-2.402004	-2.160821	-0.363308	1.074747	0.000000	-10.000000	-0.508333	27.716667	371.333344	1023.000000	1023.000000	2046.000000
25.440001	-0.004479	-2.646903	-2.040720	-2.151559	0.030407	1.514968	0.000000	-10.000000	-0.508333	27.266668	380.666656	1023.000000	1023.000000	2046.000000
25.459999	-0.002721	-1.608014	-1.845389	-1.941054	0.449133	1.729297	0.000000	-10.000000	-0.525000	27.033335	389.833344	1023.000000	1023.000000	2046.000000
25.480000	-0.001081	-0.638980	-1.575427	-1.855335	0.739966	2.051816	0.000000	-10.000000	-0.541667	26.966667	399.000000	1023.000000	1023.000000	2046.000000
25.500000	0.000281	0.166001	-1.417882	-1.476459	0.990876	2.069465	0.000000	-10.000000	-0.541667	26.950001	408.000000	1023.000000	1023.000000	2046.000000
25.520000	0.001567	0.925827	-1.165876	-1.265110	1.104828	2.251985	0.000000	-10.000000	-0.533333	27.166666	417.000000	1023.000000	1023.000000	2046.000000
25.540001	0.002842	1.679369	-1.004295	-0.866081	1.316980	2.232764	0.000000	-10.000000	-0.516667	27.166666	426.000000	1023.000000	1023.000000	2046.000000
25.559999	0.004076	2.409111	-0.758710	-0.687708	1.444612	2.410917	0.000000	-10.000000	-0.508333	27.250000	435.000000	1023.000000	1023.000000	2046.000000
25.580000	0.005661	3.345804	-0.461476	-0.341020	1.687094	2.461206	0.000000	-10.000000	-0.500000	27.283333	444.000000	1023.000000	1023.000000	2046.000000
25.600000	0.007247	4.283047	-0.174332	-0.153366	1.885376	2.725369	0.000000	-10.000000	-0.516667	26.983334	453.166656	1023.000000	1023.000000	2046.000000
25.620001	0.009439	5.578454	0.184220	0.286903	2.173806	2.933525	0.000000	-10.000000	-0.516667	26.833334	462.166656	1023.000000	1023.000000	2046.000000
25.639999	0.011476	6.782262	0.538049	0.594043	2.388457	3.261712	0.000000	-10.000000	-0.533333	26.633333	471.166656	1023.000000	1023.000000	2046.000000
25.660000	0.014178	8.379398	1.042400	0.974253	2.807779	3.554965	0.000000	-10.000000	-0.516667	26.716667	480.000000	1023.000000	1023.000000	2046.000000
25.680000	0.016966	10.026938	1.613948	1.373572	3.171567	3.867852	0.000000	-10.000000	-0.500000	26.633333	489.000000	1023.000000	1023.000000	2046.000000
25.700001	0.020086	11.870669	2.225676	1.832796	3.652687	4.159511	0.000000	-10.000000	-0.475000	26.466667	498.000000	1023.000000	1023.000000	2046.000000
25.719999	0.022194	13.116367	2.606524	2.140134	3.942897	4.426813	0.000000	-10.000000	-0.458333	26.066668	506.833344	1023.000000	1023.000000	2046.000000
25.740000	0.023798	14.064894	2.933877	2.370049	4.188818	4.572148	0.000000	-10.000000	-0.450000	25.466667	515.500000	1023.000000	1023.000000	2046.000000
25.760000	0.024868	14.697062	3.054007	2.486390	4.389104	4.767560	0.000000	-10.000000	-0.408333	24.533333	524.166687	1023.000000	1023.000000	2046.000000
25.780001	0.025945	15.333597	3.191555	2.617177	4.623894	4.900972	0.000000	-10.000000	-0.341667	23.150000	532.666687	1023.000000	1023.000000	2046.000000
25.799999	0.026142	15.449810	3.109776	2.532176	4.642167	5.165690	0.000000	-10.000000	-0.275000	21.066668	540.666687	1023.000000	1023.000000	2046.000000
25.820000	0.026173	15.468001	2.932601	2.660769	4.714949	5.159682	0.000000	-10.000000	-0.191667	18.433334	547.833313	1023.000000	1023.000000	2046.000000
25.840000	0.025379	14.999221	2.696291	2.617349	4.546301	5.139279	0.000000	-10.000000	-0.133333	15.200000	554.333313	1023.000000	1023.000000	2046.000000
25.860001	0.024875	14.701196	2.599015	2.870000	4.419090	4.813091	0.000000	-10.000000	-0.058333	11.483334	560.000000	1023.000000	1023.000000	2046.000000
25.879999	0.024344	14.387407	2.520457	2.834461	4.328822	4.703667	0.000000	-10.000000	-0.025000	6.950000	564.666687	1023.000000	1023.000000	2046.000000
25.900000	0.022778	13.461567	2.411455	2.659926	4.107210	4.282976	0.000000	-10.000000	0.008333	1.850000	567.833313	1023.000000	1023.000000	2046.000000
25.920000	0.019934	11.780953	1.873850	2.120732	3.895015	3.891357	0.000000	-10.000000	0.025000	-2.850000	569.500000	1023.000000	1023.000000	2046.000000
25.940001	0.016118	9.525692	1.227046	1.587857	3.476119	3.234670	0.000000	-10.000000	0.058333	-7.500000	570.000000	1023.000000	1023.000000	2046.000000
25.959999	0.012055	7.124430	0.542205	0.802513	2.962499	2.817213	0.000000	-10.000000	0.108333	-11.250000	570.000000	1023.000000	1023.000000	2046.000000
25.980000	0.009090	5.372339	0.020880	0.413277	2.704334	2.233847	0.000000	-10.000000	0.158333	-14.650001	570.000000	1023.000000	1023.000000	2046.000000
26.000000	0.006531	3.859570	-0.436096	-0.193475	2.380588	2.108552	0.000000	-10.000000	0.208333	-16.750000	570.000000	1023.000000	1023.000000	2046.000000
26.020000	0.004813	2.844548	-0.840036	-0.464976	2.336509	1.813051	0.000000	-10.000000	0.225000	-18.366667	561.833313	1023.000000	1023.000000	2046.000000
26.040001	0.002828	1.671606	-1.166640	-0.879452	1.989460	1.728238	0.000000	-10.000000	0.275000	-19.566668	551.333313	1023.000000	1023.000000	2046.000000
26.059999	0.001519	0.897626	-1.496533	-1.096642	1.941815	1.548987	0.000000	-10.000000	0.308333	-20.750000	538.666687	1023.000000	1023.000000	2046.000000
26.080000	0.000053	0.031532	-1.695355	-1.363479	1.632557	1.457809	0.000000	-10.000000	0.358333	-21.816668	531.666687	1023.000000	1023.000000	2046.000000
26.100000	-0.000979	-0.578508	-2.025423	-1.594427	1.654335	1.387007	0.000000	-10.000000	0.375000	-22.883333	524.500000	1023.000000	1023.000000	2046.000000
26.120001	-0.001928	-1.139548	-2.142772	-1.731732	1.491010	1.243945	0.000000	-10.000000	0.400000	-23.600000	516.833313	1023.000000	1023.000000	2046.000000
26.139999	-0.002753	-1.627206	-2.362008	-2.041027	1.456636	1.319192	0.000000	-10.000000	0.433333	-24.500000	509.000000	1023.000000	1023.000000	2046.000000
26.160000	-0.003540	-2.091926	-2.480008	-2.325634	1.353152	1.360563	0.000000	-10.000000	0.466667	-25.116667	500.833344	1023.000000	1023.000000	2046.000000
26.180000	-0.004522	-2.672266	-2.744134	-2.744168	1.383812	1.432225	0.000000	-10.000000	0.500000	-25.983334	492.500000	1023.000000	1023.000000	2046.000000
26.200001	-0.005297	-3.130297	-2.833613	-3.020025	1.334320	1.389021	0.000000	-10.000000	0.508333	-26.300001	483.833344	1023.000000	1023.000000	2046.000000
26.219999	-0.005949	-3.516127	-2.921953	-3.384788	1.307079	1.483535	0.000000	-10.000000	0.508333	-26.850000	475.000000	1023.000000	1023.000000	2046.000000
26.240000	-0.006208	-3.669054	-2.985875	-3.605295	1.267386	1.654731	0.000000	-10.000000	0.500000	-27.033333	466.000000	1023.000000	1023.000000	2046.000000
26.260000	-0.006719	-3.970814	-3.084147	-3.836058	1.360775	1.588616	0.000000	-10.000000	0.508333	-27.100000	457.000000	1023.000000	1023.000000	2046.000000
26.280001	-0.007695	-4.547784	-3.238946	-4.058394	1.199031	1.550525	0.000000	-10.000000	0.508333	-26.933334	448.000000	1023.000000	1023.000000	2046.000000
26.299999	-0.008227	-4.862198	-3.288177	-4.072686	1.194060	1.304605	0.000000	-10.000000	0.508333	-26.800001	439.000000	1023.000000	1023.000000	2046.000000
26.320000	-0.009134	-5.397942	-3.294458	-4.260544	0.931504	1.225556	0.000000	-10.000000	0.500000	-26.600000	430.000000	1023.000000	1023.000000	2046.000000
26.340000	-0.009655	-5.706228	-3.236183	-4.241674	0.871956	0.899672	0.000000	-10.000000	0.500000	-26.350000	421.000000	1023.000000	1023.000000	2046.000000
26.360001	-0.010667	-6.303926	-3.274246	-4.470981	0.615108	0.826192	0.000000	-10.000000	0.500000	-26.266666	412.166656	1023.000000	1023.000000	2046.000000
26.379999	-0.011422	-6.750154	-3.306277	-4.473228	0.503119	0.526232	0.000000	-10.000000	0.491667	-26.200001	403.500000	1023.000000	1023.000000	2046.000000
26.400000	-0.012031	-7.110567	-3.356380	-4.619060	0.264726	0.600147	0.000000	-10.000000	0.483333	-26.133333	394.833344	1023.000000	1023.000000	2046.000000
26.420000	-0.012149	-7.180186	-3.394555	-4.500499	0.295492	0.419375	0.000000	-10.000000	0.475000	-25.883333	386.166656	1023.000000	1023.000000	2046.000000
26.440001	-0.012541	-7.411563	-3.401711	-4.561864	0.076779	0.475234	0.000000	-10.000000	0.475000	-25.583334	377.500000	1023.000000	1023.000000	2046.000000
26.459999	-0.012323	-7.283186	-3.187404	-4.529169	-0.004713	0.438099	0.000000	-10.000000	0.466667	-25.366667	368.833344	1023.000000	1023.000000	2046.000000
26.480000	-0.011972	-7.075270	-3.119885	-4.426868	0.082855	0.388627	0.000000	-10.000000	0.458333	-25.100000	360.333344	1023.000000	1023.000000	2046.000000
26.500000	-0.011121	-6.572778	-2.737594	-4.373433	-0.004955	0.543203	0.000000	-10.000000	0.441667	-24.900000	352.000000	1023.000000	1023.000000	2046.000000
26.520000	-0.010095	-5.965952	-2.547248	-4.050252	0.135716	0.495832	0.000000	-10.000000	0.441667	-24.650000	343.666656	1023.000000	1023.000000	2046.000000
26.540001	-0.009592	-5.668612	-2.366087	-4.107515	0.056652	0.748340	0.000000	-10.000000	0.441667	-24.466667	335.333344	1023.000000	1023.000000	2046.000000
26.559999	-0.009428	-5.571737	-2.419646	-3.870807	0.122241	0.596475	0.000000	-10.000000	0.433333	-24.200001	327.000000	1023.000000	1023.000000	2046.000000
26.580000	-0.010060	-5.945243	-2.588303	-4.066160	-0.035142	0.744363	0.000000	-10.000000	0.400000	-23.850000	319.000000	1023.000000	1023.000000	2046.000000
26.600000	-0.011265	-6.657559	-2.908208	-4.110254	-0.235818	0.596721	0.000000	-10.000000	0.366667	-23.400002	311.000000	1023.000000	1023.000000	2046.000000
26.620001	-0.013023	-7.696496	-3.251716	-4.435902	-0.667434	0.658556	0.000000	-10.000000	0.358333	-23.266668	303.333344	1023.000000	1023.000000	2046.000000
26.639999	-0.014333	-8.470651	-3.623396	-4.311730	-0.783007	0.247483	0.000000	-10.000000	0.358333	-23.050001	295.666656	1023.000000	1023.000000	2046.000000
26.660000	-0.015723	-9.292296	-3.876017	-4.307253	-1.162452	0.053426	0.000000	-10.000000	0.358333	-22.900002	288.000000	1023.000000	1023.000000	2046.000000
26.680000	-0.016506	-9.755161	-3.932550	-4.084223	-1.406866	-0.331522	0.000000	-10.000000	0.350000	-22.483334	280.333344	1023.000000	1023.000000	2046.000000
26.700001	-0.017962	-10.615518	-4.054168	-4.237525	-1.775671	-0.548154	0.000000	-10.000000	0.350000	-22.283335	272.833344	1023.000000	1023.000000	2046.000000
26.719999	-0.019152	-11.318574	-4.206574	-4.248290	-1.905787	-0.957922	0.000000	-10.000000	0.350000	-22.116667	265.500000	1023.000000	1023.000000	2046.000000
26.740000	-0.021513	-12.714437	-4.642191	-4.609599	-2.212124	-1.250522	0.000000	-10.000000	0.350000	-22.083334	258.000000	1023.000000	1023.000000	2046.000000
26.760000	-0.024316	-14.370649	-5.172379	-4.993577	-2.493057	-1.711636	0.000000	-10.000000	0.341667	-21.800001	250.500000	1023.000000	1023.000000	2046.000000
26.780001	-0.027556	-16.285820	-5.786014	-5.447504	-2.896110	-2.156193	0.000000	-10.000000	0.341667	-21.450001	243.166672	1023.000000	1023.000000	2046.000000
26.799999	-0.030155	-17.821526	-6.255394	-5.837988	-3.224664	-2.503480	0.000000	-10.000000	0.325000	-21.183334	236.000000	1023.000000	1023.000000	2046.000000
26.820000	-0.032383	-19.138123	-6.763171	-6.141677	-3.494640	-2.738635	0.000000	-10.000000	0.316667	-21.083334	229.000000	1023.000000	1023.000000	2046.000000
26.840000	-0.034268	-20.252460	-7.164657	-6.342786	-3.735379	-3.009640	0.000000	-10.000000	0.308333	-20.966667	222.000000	1023.000000	1023.000000	2046.000000
26.860001	-0.035872	-21.200195	-7.564257	-6.468558	-3.956385	-3.210996	0.000000	-10.000000	0.308333	-20.933334	215.000000	1023.000000	1023.000000	2046.000000
26.879999	-0.037166	-21.964825	-7.842825	-6.695796	-4.221512	-3.204692	0.000000	-10.000000	0.308333	-20.833334	208.000000	1023.000000	1023.000000	2046.000000
26.900000	-0.038288	-22.628214	-8.096062	-6.697477	-4.358316	-3.476360	0.000000	-10.000000	0.308333	-20.916668	201.000000	1023.000000	1023.000000	2046.000000
26.920000	-0.039008	-23.053450	-8.223039	-6.931556	-4.558774	-3.340081	0.000000	-10.000000	0.308333	-20.766666	194.000000	1023.000000	1023.000000	2046.000000
26.940001	-0.039579	-23.391121	-8.334496	-6.794529	-4.624379	-3.637715	0.000000	-10.000000	0.308333	-20.550001	187.166672	1023.000000	1023.000000	2046.000000
26.959999	-0.039926	-23.596207	-8.432682	-7.084390	-4.701877	-3.377258	0.000000	-10.000000	0.300000	-20.500000	180.333328	1023.000000	1023.000000	2046.000000
26.980000	-0.040332	-23.836132	-8.414362	-7.122437	-4.752068	-3.547265	0.000000	-10.000000	0.308333	-20.383333	173.500000	1023.000000	1023.000000	2046.000000
27.000000	-0.040352	-23.848063	-8.338615	-7.523523	-4.756381	-3.229544	0.000000	-10.000000	0.308333	-20.650000	166.666672	1023.000000	1023.000000	2046.000000
27.020000	-0.040335	-23.837694	-8.303117	-7.444634	-4.696729	-3.393213	0.000000	-10.000000	0.308333	-20.466667	159.833328	1023.000000	1023.000000	2046.000000
27.040001	-0.040173	-23.742126	-8.197618	-7.689806	-4.691660	-3.163042	0.000000	-10.000000	0.300000	-20.566668	153.000000	1023.000000	1023.000000	2046.000000
27.059999	-0.040085	-23.690472	-8.101012	-7.703084	-4.645724	-3.240650	0.000000	-10.000000	0.308333	-20.250000	146.166672	1023.000000	1023.000000	2046.000000
27.080000	-0.040374	-23.861013	-8.145409	-8.036188	-4.609780	-3.069636	0.000000	-10.000000	0.308333	-20.283335	139.333328	1023.000000	1023.000000	2046.000000
27.100000	-0.040780	-24.101053	-8.120316	-8.005369	-4.614603	-3.360766	0.000000	-10.000000	0.308333	-20.200001	130.333328	1023.000000	1023.000000	2046.000000
27.120001	-0.041697	-24.642824	-8.265241	-8.278992	-4.689284	-3.409307	0.000000	-10.000000	0.300000	-20.316668	123.500000	1023.000000	1023.000000	2046.000000
27.139999	-0.042366	-25.038343	-8.205441	-8.251658	-4.873645	-3.707598	0.000000	-10.000000	0.291667	-20.083334	116.833336	1023.000000	1023.000000	2046.000000
27.160000	-0.043214	-25.539364	-8.261810	-8.433898	-5.039987	-3.803668	0.000000	-10.000000	0.266667	-19.833334	112.333336	1023.000000	1023.000000	2046.000000
27.180000	-0.043849	-25.914976	-8.225097	-8.392521	-5.218565	-4.078794	0.000000	-10.000000	0.241667	-19.400000	105.833336	1023.000000	1023.000000	2046.000000
27.200001	-0.044666	-26.397888	-8.318221	-8.515488	-5.422688	-4.141492	0.000000	-10.000000	0.216667	-19.166668	99.166664	1023.000000	1023.000000	2046.000000
27.219999	-0.045198	-26.711788	-8.356176	-8.450600	-5.549773	-4.355239	0.000000	-10.000000	0.216667	-18.966667	92.833336	1023.000000	1023.000000	2046.000000
27.240000	-0.045414	-26.839743	-8.404275	-8.474154	-5.644811	-4.316503	0.000000	-10.000000	0.225000	-18.983334	86.500000	1023.000000	1023.000000	2046.000000
27.260000	-0.045554	-26.922134	-8.470345	-8.312299	-5.638809	-4.500681	0.000000	-10.000000	0.233333	-18.966667	80.166664	1023.000000	1023.000000	2046.000000
27.280001	-0.045501	-26.890961	-8.397333	-8.297945	-5.764131	-4.431551	0.000000	-10.000000	0.241667	-18.966667	73.833336	1023.000000	1023.000000	2046.000000
27.299999	-0.045021	-26.607386	-8.215574	-8.166569	-5.722458	-4.502785	0.000000	-10.000000	0.233333	-18.850000	67.500000	1023.000000	1023.000000	2046.000000
27.320000	-0.044314	-26.189629	-7.948276	-8.122118	-5.723744	-4.395490	0.000000	-10.000000	0.233333	-18.633333	61.166668	1023.000000	1023.000000	2046.000000
27.340000	-0.043139	-25.495136	-7.648635	-7.888963	-5.592908	-4.364629	0.000000	-10.000000	0.225000	-18.466667	54.833332	1023.000000	1023.000000	2046.000000
27.360001	-0.042068	-24.862225	-7.414717	-7.791694	-5.536068	-4.119746	0.000000	-10.000000	0.216667	-18.216667	48.500000	1023.000000	1023.000000	2046.000000
27.379999	-0.041403	-24.469294	-7.289548	-7.604218	-5.433707	-4.141819	0.000000	-10.000000	0.208333	-18.116667	42.500000	1023.000000	1023.000000	2046.000000
27.400000	-0.041360	-24.443630	-7.215420	-7.626364	-5.551283	-4.050563	0.000000	-10.000000	0.208333	-17.883333	36.500000	1023.000000	1023.000000	2046.000000
27.420000	-0.041822	-24.716995	-7.457241	-7.560916	-5.548219	-4.150619	0.000000	-10.000000	0.208333	-17.633333	30.500000	1023.000000	1023.000000	2046.000000
27.440001	-0.042857	-25.328579	-7.705693	-7.771819	-5.806482	-4.044584	0.000000	-10.000000	0.208333	-17.416668	24.500000	1023.000000	1023.000000	2046.000000
27.459999	-0.044170	-26.104465	-8.149817	-7.751054	-5.868425	-4.335169	0.000000	-10.000000	0.200000	-17.083334	18.833334	1023.000000	1023.000000	2046.000000
27.480000	-0.045350	-26.801638	-8.356639	-7.809525	-6.186480	-4.448996	0.000000	-10.000000	0.183333	-16.883333	13.166667	1023.000000	1023.000000	2046.000000
27.500000	-0.045967	-27.166754	-8.503924	-7.593925	-6.350564	-4.718341	0.000000	-10.000000	0.166667	-16.483334	7.666667	1023.000000	1023.000000	2046.000000
27.520000	-0.046829	-27.676161	-8.545960	-7.495674	-6.680863	-4.953663	0.000000	-10.000000	0.150000	-16.000000	2.333333	1023.000000	1023.000000	2046.000000
27.540001	-0.047763	-28.227825	-8.718582	-7.552027	-6.769897	-5.187319	0.000000	-10.000000	0.150000	-15.416667	-2.666667	1023.000000	1023.000000	2046.000000
27.559999	-0.049055	-28.991224	-8.906007	-7.700242	-6.941415	-5.443562	0.000000	-10.000000	0.150000	-14.966667	-7.500000	1023.000000	1023.000000	2046.000000
27.580000	-0.051002	-30.142015	-9.284534	-7.995976	-7.079699	-5.781807	0.000000	-10.000000	0.150000	-14.583334	-12.500000	1023.000000	1023.000000	2046.000000
27.600000	-0.053947	-31.882799	-9.837108	-8.433473	-7.443140	-6.169078	0.000000	-10.000000	0.150000	-14.166667	-17.333334	1023.000000	1023.000000	2046.000000
27.620001	-0.056710	-33.515781	-10.373457	-8.808645	-7.743876	-6.589801	0.000000	-10.000000	0.133333	-13.666667	-22.166666	1023.000000	1023.000000	2046.000000
27.639999	-0.058964	-34.847912	-10.805497	-9.164179	-8.045721	-6.832517	0.000000	-10.000000	0.100000	-13.250000	-26.666666	1023.000000	1023.000000	2046.000000
27.660000	-0.060734	-35.893909	-11.172686	-9.349553	-8.254878	-7.116791	0.000000	-10.000000	0.083333	-12.950000	-31.000000	1023.000000	1023.000000	2046.000000
27.680000	-0.062176	-36.746243	-11.544455	-9.534149	-8.423650	-7.243990	0.000000	-10.000000	0.083333	-12.666667	-35.333332	1023.000000	1023.000000	2046.000000
27.700001	-0.063121	-37.304588	-11.745432	-9.609558	-8.601727	-7.347873	0.000000	-10.000000	0.083333	-12.450000	-39.666668	1023.000000	1023.000000	2046.000000
27.719999	-0.064152	-37.913574	-12.028337	-9.685097	-8.778526	-7.421614	0.000000	-10.000000	0.066667	-12.083334	-44.000000	1023.000000	1023.000000	2046.000000
27.740000	-0.064517	-38.129742	-12.147696	-9.798208	-8.855886	-7.327953	0.000000	-10.000000	0.050000	-11.800000	-48.000000	1023.000000	1023.000000	2046.000000
27.760000	-0.065137	-38.496048	-12.258847	-9.800740	-8.989165	-7.447294	0.000000	-10.000000	0.041667	-11.400001	-52.000000	1023.000000	1023.000000	2046.000000
27.780001	-0.065019	-38.426346	-12.285055	-9.826334	-8.987236	-7.327721	0.000000	-10.000000	0.041667	-11.133333	-55.666668	1023.000000	1023.000000	2046.000000
27.799999	-0.065159	-38.509155	-12.257040	-9.793414	-9.050849	-7.407853	0.000000	-10.000000	0.041667	-10.783334	-59.333332	1023.000000	1023.000000	2046.000000
27.820000	-0.064743	-38.263374	-12.183402	-9.989531	-8.980336	-7.110105	0.000000	-10.000000	0.050000	-10.466667	-62.833332	1023.000000	1023.000000	2046.000000
27.840000	-0.064581	-38.167419	-12.049353	-10.056642	-8.961892	-7.099532	0.000000	-10.000000	0.050000	-10.150001	-66.500000	1023.000000	1023.000000	2046.000000
27.860001	-0.063853	-37.737141	-11.886392	-10.119672	-8.884815	-6.846262	0.000000	-10.000000	0.050000	-9.833334	-69.833336	1023.000000	1023.000000	2046.000000
27.879999	-0.063589	-37.581390	-11.746824	-10.163467	-8.827468	-6.843630	0.000000	-10.000000	0.041667	-9.500000	-73.166664	1023.000000	1023.000000	2046.000000
27.900000	-0.063050	-37.262764	-11.595160	-10.297638	-8.713761	-6.656205	0.000000	-10.000000	0.041667	-9.166667	-76.333336	1023.000000	1023.000000	2046.000000
27.920000	-0.063008	-37.237968	-11.534163	-10.383834	-8.662190	-6.657782	0.000000	-10.000000	0.041667	-9.033334	-79.500000	1023.000000	1023.000000	2046.000000
27.940001	-0.063126	-37.307285	-11.438472	-10.531376	-8.656015	-6.681425	0.000000	-10.000000	0.050000	-9.066667	-82.500000	1023.000000	1023.000000	2046.000000
27.959999	-0.063556	-37.561657	-11.533587	-10.567986	-8.655659	-6.804424	0.000000	-10.000000	0.050000	-9.050000	-85.500000	1023.000000	1023.000000	2046.000000
27.980000	-0.063878	-37.751667	-11.403876	-10.610340	-8.782475	-6.954977	0.000000	-10.000000	0.033333	-8.583333	-88.500000	1023.000000	1023.000000	2046.000000
28.000000	-0.064253	-37.973507	-11.446447	-10.630720	-8.918934	-6.977407	0.000000	-10.000000	0.016667	-7.800000	-91.333336	1023.000000	1023.000000	2046.000000
28.020000	-0.064467	-38.100029	-11.302382	-10.588471	-9.068661	-7.140515	0.000000	-10.000000	0.000000	-7.033333	-94.000000	1023.000000	1023.000000	2046.000000
28.040001	-0.064663	-38.215546	-11.337502	-10.605324	-9.156277	-7.116443	0.000000	-10.000000	0.000000	-6.350000	-96.333336	1023.000000	1023.000000	2046.000000
28.059999	-0.064642	-38.203197	-11.232396	-10.517013	-9.214665	-7.239123	0.000000	-10.000000	-0.008333	-5.866667	-98.500000	1023.000000	1023.000000	2046.000000
28.080000	-0.064451	-38.090309	-11.208606	-10.419759	-9.279316	-7.182627	0.000000	-10.000000	-0.008333	-5.250000	-100.500000	1023.000000	1023.000000	2046.000000
28.100000	-0.063872	-37.748474	-11.074681	-10.266150	-9.236989	-7.170655	0.000000	-10.000000	-0.016667	-4.600000	-102.166664	1023.000000	1023.000000	2046.000000
28.120001	-0.063399	-37.469097	-11.037350	-10.138896	-9.211511	-7.081341	0.000000	-10.000000	-0.008333	-3.650000	-103.666664	1023.000000	1023.000000	2046.000000
28.139999	-0.062796	-37.112701	-10.827994	-10.073246	-9.208842	-7.002617	0.000000	-10.000000	-0.025000	-2.100000	-104.833336	1023.000000	1023.000000	2046.000000
28.160000	-0.062130	-36.718975	-10.801116	-10.017387	-9.094848	-6.805625	0.000000	-10.000000	-0.033333	-0.566667	-105.666664	1023.000000	1023.000000	2046.000000
28.180000	-0.061008	-36.055588	-10.475680	-9.842831	-8.979919	-6.757156	0.000000	-10.000000	-0.050000	1.183333	-106.000000	1023.000000	1023.000000	2046.000000
28.200001	-0.059537	-35.186310	-10.124953	-9.653937	-8.815545	-6.591874	0.000000	-10.000000	-0.058333	2.683333	-106.000000	1023.000000	1023.000000	2046.000000
28.219999	-0.057523	-33.995995	-9.578054	-9.396523	-8.609706	-6.411713	0.000000	-10.000000	-0.075000	4.550000	-106.000000	1023.000000	1023.000000	2046.000000
28.240000	-0.055876	-33.022701	-9.295355	-9.141067	-8.384167	-6.202113	0.000000	-10.000000	-0.091667	6.366667	-106.000000	1023.000000	1023.000000	2046.000000
28.260000	-0.054365	-32.129936	-8.915870	-8.966249	-8.208241	-6.039574	0.000000	-10.000000	-0.100000	7.950000	-106.000000	1023.000000	1023.000000	2046.000000
28.280001	-0.053652	-31.708614	-8.819394	-8.829850	-8.069207	-5.990163	0.000000	-10.000000	-0.100000	9.383333	-106.000000	1023.000000	1023.000000	2046.000000
28.299999	-0.052787	-31.197199	-8.666826	-8.772004	-7.933376	-5.824992	0.000000	-10.000000	-0.116667	10.583333	-106.000000	1023.000000	1023.000000	2046.000000
28.320000	-0.052497	-31.025990	-8.724941	-8.637571	-7.821167	-5.842310	0.000000	-10.000000	-0.133333	11.316667	-106.000000	1023.000000	1023.000000	2046.000000
28.340000	-0.052153	-30.822533	-8.813436	-8.634247	-7.783789	-5.591062	0.000000	-10.000000	-0.150000	11.783334	-84.666664	1023.000000	1023.000000	2046.000000
28.360001	-0.052149	-30.819775	-8.900344	-8.405645	-7.852095	-5.661691	0.000000	-10.000000	-0.150000	12.166667	-41.666668	1023.000000	1023.000000	2046.000000
28.379999	-0.051990	-30.725925	-8.928686	-8.221361	-7.972126	-5.603751	0.000000	-10.000000	-0.150000	12.633334	3.000000	1023.000000	1023.000000	2046.000000
28.400000	-0.051570	-30.477747	-8.926065	-7.824219	-7.909782	-5.817681	0.000000	-10.000000	-0.150000	13.033334	29.000000	1023.000000	1023.000000	2046.000000
28.420000	-0.051922	-30.685785	-8.897102	-7.854356	-8.091611	-5.842716	0.000000	-10.000000	-0.150000	13.116667	34.833332	1023.000000	1023.000000	2046.000000
28.440001	-0.052238	-30.872719	-9.013188	-7.861189	-7.941676	-6.056665	0.000000	-10.000000	-0.150000	13.216667	39.000000	1023.000000	1023.000000	2046.000000
28.459999	-0.053647	-31.705435	-9.289570	-8.155602	-8.095631	-6.164631	0.000000	-10.000000	-0.150000	13.183333	42.000000	1023.000000	1023.000000	2046.000000
28.480000	-0.055589	-32.853348	-9.735148	-8.380604	-8.146925	-6.590672	0.000000	-10.000000	-0.150000	13.333334	45.000000	1023.000000	1023.000000	2046.000000
28.500000	-0.057796	-34.157345	-10.163194	-8.857784	-8.430943	-6.705426	0.000000	-10.000000	-0.150000	13.433333	49.500000	1023.000000	1023.000000	2046.000000
28.520000	-0.058996	-34.866909	-10.439176	-9.011390	-8.462049	-6.954295	0.000000	-10.000000	-0.150000	13.466667	54.000000	1023.000000	1023.000000	2046.000000
28.540001	-0.059912	-35.407974	-10.677412	-9.214175	-8.568937	-6.947451	0.000000	-10.000000	-0.150000	13.500000	58.500000	1023.000000	1023.000000	2046.000000
28.559999	-0.060065	-35.498589	-10.759922	-9.117198	-8.534012	-7.087456	0.000000	-10.000000	-0.150000	13.700000	63.000000	1023.000000	1023.000000	2046.000000
28.580000	-0.060345	-35.663944	-10.899635	-9.204982	-8.592232	-6.967095	0.000000	-10.000000	-0.150000	13.966667	67.500000	1023.000000	1023.000000	2046.000000
28.600000	-0.060079	-35.506481	-10.904523	-9.071421	-8.581521	-6.949015	0.000000	-10.000000	-0.158333	14.183333	72.166664	1023.000000	1023.000000	2046.000000
28.620001	-0.059814	-35.349972	-10.962776	-9.059841	-8.545536	-6.781817	0.000000	-10.000000	-0.175000	14.233334	76.833336	1023.000000	1023.000000	2046.000000
28.639999	-0.059259	-35.022259	-10.836567	-8.937561	-8.553226	-6.694906	0.000000	-10.000000	-0.183333	14.200000	81.666664	1023.000000	1023.000000	2046.000000
28.660000	-0.058492	-34.568714	-10.767353	-8.888543	-8.376339	-6.536477	0.000000	-10.000000	-0.191667	14.316667	86.333336	1023.000000	1023.000000	2046.000000
28.680000	-0.057531	-34.000717	-10.567391	-8.776946	-8.301212	-6.355166	0.000000	-10.000000	-0.191667	14.500000	91.166664	1023.000000	1023.000000	2046.000000
28.700001	-0.056263	-33.251728	-10.401108	-8.745308	-7.965282	-6.140029	0.000000	-10.000000	-0.200000	14.866667	96.000000	1023.000000	1023.000000	2046.000000
28.719999	-0.055035	-32.525700	-10.089421	-8.864558	-7.863187	-5.708533	0.000000	-10.000000	-0.208333	15.150001	101.000000	1023.000000	1023.000000	2046.000000
28.740000	-0.053496	-31.615902	-9.778153	-8.717543	-7.491532	-5.628673	0.000000	-10.000000	-0.208333	15.566667	106.000000	1023.000000	1023.000000	2046.000000
28.760000	-0.052037	-30.753778	-9.415232	-8.837595	-7.307209	-5.193743	0.000000	-10.000000	-0.216667	15.750000	111.166664	1023.000000	1023.000000	2046.000000
28.780001	-0.050334	-29.747410	-9.100949	-8.680798	-6.864497	-5.101166	0.000000	-10.000000	-0.225000	16.083334	116.333336	1023.000000	1023.000000	2046.000000
28.799999	-0.048966	-28.938957	-8.794471	-8.809522	-6.640155	-4.694810	0.000000	-10.000000	-0.241667	16.216667	121.666664	1023.000000	1023.000000	2046.000000
28.820000	-0.047672	-28.174097	-8.554272	-8.663244	-6.284101	-4.672480	0.000000	-10.000000	-0.250000	16.516666	127.000000	1023.000000	1023.000000	2046.000000
28.840000	-0.047109	-27.841331	-8.379108	-8.641403	-6.231586	-4.589235	0.000000	-10.000000	-0.250000	16.783333	132.500000	1023.000000	1023.000000	2046.000000
28.860001	-0.046118	-27.255695	-8.121197	-8.509733	-6.069354	-4.555411	0.000000	-10.000000	-0.258333	17.500000	138.000000	1023.000000	1023.000000	2046.000000
28.879999	-0.045597	-26.947832	-7.995074	-8.393863	-6.035003	-4.523893	0.000000	-10.000000	-0.275000	18.533335	143.666672	1023.000000	1023.000000	2046.000000
28.900000	-0.044429	-26.257456	-7.682716	-8.155426	-5.913125	-4.506189	0.000000	-10.000000	-0.291667	19.300001	149.666672	1023.000000	1023.000000	2046.000000
28.920000	-0.043598	-25.766327	-7.483294	-8.026482	-5.852802	-4.403749	0.000000	-10.000000	-0.308333	20.033333	156.000000	1023.000000	1023.000000	2046.000000
28.940001	-0.042288	-24.992136	-7.228085	-7.777111	-5.621403	-4.365539	0.000000	-10.000000	-0.308333	20.250000	162.666672	1023.000000	1023.000000	2046.000000
28.959999	-0.041114	-24.298458	-6.950541	-7.655739	-5.596385	-4.095793	0.000000	-10.000000	-0.316667	20.633333	169.333328	1023.000000	1023.000000	2046.000000
28.980000	-0.039317	-23.236454	-6.662708	-7.299944	-5.282854	-3.990948	0.000000	-10.000000	-0.325000	20.816668	176.166672	1023.000000	1023.000000	2046.000000
29.000000	-0.037648	-22.249748	-6.387858	-7.115148	-5.118141	-3.628601	0.000000	-10.000000	-0.341667	21.233334	183.000000	1023.000000	1023.000000	2046.000000
29.020000	-0.035551	-21.010746	-6.004984	-6.734670	-4.745752	-3.525338	0.000000	-10.000000	-0.358333	21.516666	190.000000	1023.000000	1023.000000	2046.000000
29.040001	-0.033415	-19.748482	-5.472386	-6.611294	-4.579108	-3.085694	0.000000	-10.000000	-0.375000	21.716667	197.166672	1023.000000	1023.000000	2046.000000
29.059999	-0.030705	-18.146723	-4.918163	-6.210159	-4.145067	-2.873334	0.000000	-10.000000	-0.400000	21.933332	204.500000	1023.000000	1023.000000	2046.000000
29.080000	-0.028160	-16.642624	-4.269379	-5.909723	-3.921986	-2.541535	0.000000	-10.000000	-0.408333	22.250000	211.833328	1023.000000	1023.000000	2046.000000
29.100000	-0.025943	-15.332023	-3.970043	-5.497276	-3.473927	-2.390777	0.000000	-10.000000	-0.416667	22.483334	219.166672	1023.000000	1023.000000	2046.000000
29.120001	-0.024404	-14.422951	-3.623943	-5.334268	-3.332123	-2.132618	0.000000	-10.000000	-0.416667	22.866667	226.500000	1023.000000	1023.000000	2046.000000
29.139999	-0.023005	-13.596222	-3.444947	-5.020351	-3.023000	-2.107924	0.000000	-10.000000	-0.416667	23.200001	234.166672	1023.000000	1023.000000	2046.000000
29.160000	-0.021895	-12.939748	-3.287951	-5.043856	-2.915184	-1.692758	0.000000	-10.000000	-0.400000	23.583334	242.000000	1023.000000	1023.000000	2046.000000
29.180000	-0.021043	-12.436452	-3.325829	-4.768188	-2.680936	-1.661500	0.000000	-10.000000	-0.383333	23.516666	250.000000	1023.000000	1023.000000	2046.000000
29.200001	-0.020144	-11.905127	-3.272663	-4.669892	-2.712758	-1.249814	0.000000	-10.000000	-0.366667	23.266666	257.666656	1023.000000	1023.000000	2046.000000
29.219999	-0.018945	-11.196697	-3.289727	-4.047174	-2.495589	-1.364208	0.000000	-10.000000	-0.375000	23.083334	265.333344	1023.000000	1023.000000	2046.000000
29.240000	-0.018068	-10.678291	-3.139283	-3.860771	-2.596662	-1.081574	0.000000	-10.000000	-0.383333	23.150000	273.000000	1023.000000	1023.000000	2046.000000
29.260000	-0.017428	-10.299851	-3.091038	-3.400037	-2.468701	-1.340075	0.000000	-10.000000	-0.391667	23.516666	280.833344	1023.000000	1023.000000	2046.000000
29.280001	-0.017998	-10.636573	-3.153710	-3.615875	-2.585535	-1.281452	0.000000	-10.000000	-0.391667	23.566668	288.500000	1023.000000	1023.000000	2046.000000
29.299999	-0.019167	-11.327774	-3.434691	-3.648608	-2.582538	-1.661936	0.000000	-10.000000	-0.383333	23.533335	296.166656	1023.000000	1023.000000	2046.000000
29.320000	-0.021495	-12.703494	-3.913246	-4.080792	-2.849530	-1.859925	0.000000	-10.000000	-0.383333	23.050001	304.000000	1023.000000	1023.000000	2046.000000
29.340000	-0.023351	-13.800537	-4.314349	-4.210090	-2.976445	-2.299653	0.000000	-10.000000	-0.366667	22.750000	312.000000	1023.000000	1023.000000	2046.000000
29.360001	-0.024600	-14.538586	-4.573506	-4.551391	-3.129580	-2.284109	0.000000	-10.000000	-0.366667	22.250000	319.666656	1023.000000	1023.000000	2046.000000
29.379999	-0.024746	-14.625044	-4.691290	-4.496503	-3.070651	-2.366599	0.000000	-10.000000	-0.375000	22.266668	327.166656	1023.000000	1023.000000	2046.000000
29.400000	-0.024694	-14.594188	-4.801011	-4.570821	-3.018411	-2.203945	0.000000	-10.000000	-0.391667	22.283335	334.500000	1023.000000	1023.000000	2046.000000
29.420000	-0.024268	-14.342251	-4.802506	-4.399740	-2.968827	-2.171177	0.000000	-10.000000	-0.400000	22.833334	342.000000	1023.000000	1023.000000	2046.000000
29.440001	-0.023794	-14.062514	-4.838366	-4.334248	-2.898724	-1.991176	0.000000	-10.000000	-0.416667	23.066668	349.500000	1023.000000	1023.000000	2046.000000
29.459999	-0.022942	-13.558517	-4.654685	-4.144023	-2.887738	-1.872070	0.000000	-10.000000	-0.433333	23.300001	357.166656	1023.000000	1023.000000	2046.000000
29.480000	-0.022008	-13.006927	-4.656208	-4.068019	-2.683471	-1.599228	0.000000	-10.000000	-0.450000	23.283333	365.000000	1023.000000	1023.000000	2046.000000
29.500000	-0.021009	-12.416102	-4.412267	-3.908386	-2.658001	-1.437448	0.000000	-10.000000	-0.433333	23.416666	373.000000	1023.000000	1023.000000	2046.000000
29.520000	-0.019505	-11.527164	-4.329699	-3.723755	-2.351556	-1.122155	0.000000	-10.000000	-0.416667	23.616667	380.666656	1023.000000	1023.000000	2046.000000
29.540001	-0.018183	-10.746007	-4.013795	-3.619000	-2.276347	-0.836864	0.000000	-10.000000	-0.400000	23.633333	388.333344	1023.000000	1023.000000	2046.000000
29.559999	-0.016721	-9.882386	-3.930336	-3.477939	-1.902461	-0.571651	0.000000	-10.000000	-0.416667	23.400002	396.000000	1023.000000	1023.000000	2046.000000
29.580000	-0.015175	-8.968696	-3.668352	-3.567462	-1.639923	-0.092959	0.000000	-10.000000	-0.416667	23.383333	404.000000	1023.000000	1023.000000	2046.000000
29.600000	-0.013615	-8.046486	-3.416392	-3.374203	-1.289631	0.033741	0.000000	-10.000000	-0.408333	23.400000	412.000000	1023.000000	1023.000000	2046.000000
29.620001	-0.011606	-6.859442	-3.119897	-3.459225	-0.917363	0.637043	0.000000	-10.000000	-0.383333	23.650000	420.000000	1023.000000	1023.000000	2046.000000
29.639999	-0.010039	-5.933218	-2.798056	-3.211272	-0.618440	0.694550	0.000000	-10.000000	-0.400000	23.383333	428.000000	1023.000000	1023.000000	2046.000000
29.660000	-0.008578	-5.069891	-2.651128	-3.160491	-0.295846	1.037574	0.000000	-10.000000	-0.416667	23.416668	435.666656	1023.000000	1023.000000	2046.000000
29.680000	-0.007234	-4.275419	-2.368233	-2.735908	-0.134263	0.962985	0.000000	-10.000000	-0.425000	23.383333	443.333344	1023.000000	1023.000000	2046.000000
29.700001	-0.006084	-3.595533	-2.227121	-2.603994	0.067107	1.168476	0.000000	-10.000000	-0.408333	23.683334	451.000000	1023.000000	1023.000000	2046.000000
29.719999	-0.004745	-2.804057	-1.833005	-2.238630	0.110294	1.157284	0.000000	-10.000000	-0.408333	23.800001	459.000000	1023.000000	1023.000000	2046.000000
29.740000	-0.003570	-2.110101	-1.706738	-2.083756	0.382724	1.297669	0.000000	-10.000000	-0.408333	23.833334	467.000000	1023.000000	1023.000000	2046.000000
29.760000	-0.002254	-1.332325	-1.265967	-1.818570	0.427068	1.325145	0.000000	-10.000000	-0.416667	23.916668	475.000000	1023.000000	1023.000000	2046.000000
29.780001	-0.000721	-0.426157	-1.132762	-1.603931	0.742630	1.567907	0.000000	-10.000000	-0.408333	24.016666	483.000000	1023.000000	1023.000000	2046.000000
29.799999	0.001221	0.721396	-0.714449	-1.203301	0.872644	1.766502	0.000000	-10.000000	-0.416667	24.300001	491.000000	1023.000000	1023.000000	2046.000000
29.820000	0.003266	1.930227	-0.441973	-0.881630	1.247652	2.006178	0.000000	-10.000000	-0.425000	24.516666	499.000000	1023.000000	1023.000000	2046.000000
29.840000	0.005926	3.502094	0.086370	-0.586054	1.565905	2.435873	0.000000	-10.000000	-0.441667	24.800001	507.000000	1023.000000	1023.000000	2046.000000
29.860001	0.008785	5.191665	0.664877	-0.097565	2.042839	2.581515	0.000000	-10.000000	-0.458333	24.933334	515.333313	1023.000000	1023.000000	2046.000000
29.879999	0.011925	7.047487	1.204136	0.250621	2.510115	3.082615	0.000000	-10.000000	-0.466667	25.133333	523.666687	1023.000000	1023.000000	2046.000000
29.900000	0.014097	8.331516	1.654175	0.700295	2.843217	3.133830	0.000000	-10.000000	-0.483333	25.300001	532.166687	1023.000000	1023.000000	2046.000000
29.920000	0.016070	9.497519	1.997926	0.997300	3.100425	3.401868	0.000000	-10.000000	-0.491667	25.500000	540.500000	1023.000000	1023.000000	2046.000000
29.940001	0.017478	10.329773	2.167714	1.314452	3.428234	3.419373	0.000000	-10.000000	-0.500000	25.450001	549.000000	1023.000000	1023.000000	2046.000000
29.959999	0.019175	11.332163	2.415989	1.486895	3.612482	3.816797	0.000000	-10.000000	-0.500000	25.583334	557.500000	1023.000000	1023.000000	2046.000000
29.980000	0.020372	12.039808	2.499207	1.711396	3.831002	3.998204	0.000000	-10.000000	-0.500000	25.533333	566.000000	1023.000000	1023.000000	2046.000000
30.000000	0.021877	12.929371	2.532788	1.999169	4.026502	4.370912	0.000000	-10.000000	-0.491667	25.583334	574.500000	1023.000000	1023.000000	2046.000000
30.020000	0.022640	13.380066	2.486990	2.424897	4.121205	4.346973	0.000000	-10.000000	-0.475000	25.283333	583.000000	1023.000000	1023.000000	2046.000000
30.040001	0.023449	13.858258	2.538951	2.767014	4.101223	4.451070	0.000000	-10.000000	-0.475000	25.200001	591.500000	1023.000000	1023.000000	2046.000000
30.059999	0.024137	14.265116	2.642784	3.117826	4.183860	4.320645	0.000000	-10.000000	-0.466667	25.133333	599.833313	1023.000000	1023.000000	2046.000000
30.080000	0.023712	14.013960	2.677596	3.091648	4.053613	4.191103	0.000000	-10.000000	-0.475000	25.200001	608.333313	1023.000000	1023.000000	2046.000000
30.100000	0.022172	13.103600	2.340335	2.898366	3.981484	3.883415	0.000000	-10.000000	-0.458333	25.400000	616.666687	1023.000000	1023.000000	2046.000000
30.120001	0.019814	11.710206	1.891423	2.642231	3.692681	3.483871	0.000000	-10.000000	-0.450000	25.233334	625.333313	1023.000000	1023.000000	2046.000000
30.139999	0.018086	10.688934	1.563522	2.347103	3.544769	3.233541	0.000000	-10.000000	-0.425000	24.983334	633.666687	1023.000000	1023.000000	2046.000000
30.160000	0.017084	10.096703	1.372488	2.147697	3.470568	3.105949	0.000000	-10.000000	-0.416667	24.466667	642.000000	1023.000000	1023.000000	2046.000000
30.180000	0.017033	10.066720	1.295786	2.086455	3.566723	3.117756	0.000000	-10.000000	-0.416667	24.316668	650.166687	1023.000000	1023.000000	2046.000000
30.200001	0.017187	10.157498	1.249969	2.095457	3.571424	3.240648	0.000000	-10.000000	-0.433333	24.300001	658.500000	1023.000000	1023.000000	2046.000000
30.219999	0.017734	10.480623	1.277479	2.197534	3.670220	3.335391	0.000000	-10.000000	-0.433333	24.400000	666.833313	1023.000000	1023.000000	2046.000000
30.240000	0.018454	10.906465	1.378193	2.342970	3.721909	3.463393	0.000000	-10.000000	-0.425000	24.166666	675.000000	1023.000000	1023.000000	2046.000000
30.260000	0.019467	11.504940	1.554474	2.487648	3.828577	3.634241	0.000000	-10.000000	-0.416667	23.983334	683.000000	1023.000000	1023.000000	2046.000000
30.280001	0.020512	12.122516	1.639017	2.721650	4.007920	3.753929	0.000000	-10.000000	-0.408333	23.533333	691.000000	1023.000000	1023.000000	2046.000000
30.299999	0.021848	12.912383	1.880755	2.861736	4.153094	4.016798	0.000000	-10.000000	-0.408333	23.583334	699.000000	1023.000000	1023.000000	2046.000000
30.320000	0.023134	13.672432	2.047198	3.088127	4.345295	4.191812	0.000000	-10.000000	-0.400000	23.566666	706.666687	1023.000000	1023.000000	2046.000000
30.340000	0.024931	14.734083	2.248260	3.124241	4.657269	4.704312	0.000000	-10.000000	-0.400000	23.700001	714.333313	1023.000000	1023.000000	2046.000000
30.360001	0.026253	15.515570	2.391668	3.362070	4.926505	4.835327	0.000000	-10.000000	-0.383333	23.566668	722.000000	1023.000000	1023.000000	2046.000000
30.379999	0.027758	16.404785	2.575297	3.317976	5.217573	5.293939	0.000000	-10.000000	-0.366667	23.316668	730.000000	1023.000000	1023.000000	2046.000000
30.400000	0.029120	17.210154	2.809228	3.397413	5.542601	5.460911	0.000000	-10.000000	-0.358333	22.750000	738.000000	1023.000000	1023.000000	2046.000000
30.420000	0.030875	18.247057	3.043379	3.345177	5.889496	5.969004	0.000000	-10.000000	-0.358333	22.100000	745.833313	1023.000000	1023.000000	2046.000000
30.440001	0.032242	19.054901	3.287853	3.530391	6.181398	6.055260	0.000000	-10.000000	-0.358333	21.633333	753.333313	1023.000000	1023.000000	2046.000000
30.459999	0.033436	19.760384	3.377014	3.715087	6.419059	6.249222	0.000000	-10.000000	-0.358333	21.433334	760.666687	1023.000000	1023.000000	2046.000000
30.480000	0.034331	20.289644	3.556529	4.023435	6.554786	6.154894	0.000000	-10.000000	-0.358333	21.500000	767.833313	1023.000000	1023.000000	2046.000000
30.500000	0.035446	20.948565	3.716836	4.207696	6.684546	6.339487	0.000000	-10.000000	-0.358333	21.216667	775.000000	1023.000000	1023.000000	2046.000000
30.520000	0.036225	21.408737	3.950904	4.480101	6.765262	6.212471	0.000000	-10.000000	-0.350000	21.083334	782.000000	1023.000000	1023.000000	2046.000000
30.540001	0.037459	22.138393	4.195834	4.619421	6.931988	6.391151	0.000000	-10.000000	-0.341667	20.733334	789.000000	1023.000000	1023.000000	2046.000000
30.559999	0.038486	22.745106	4.446228	4.849728	7.015851	6.433299	0.000000	-10.000000	-0.325000	20.400000	796.000000	1023.000000	1023.000000	2046.000000
30.580000	0.040228	23.774872	4.695332	5.096608	7.264061	6.718871	0.000000	-10.000000	-0.300000	19.816668	802.833313	1023.000000	1023.000000	2046.000000
30.600000	0.042153	24.912159	5.006821	5.462763	7.541059	6.901516	0.000000	-10.000000	-0.291667	19.549999	809.666687	1023.000000	1023.000000	2046.000000
30.620001	0.044734	26.437544	5.527796	5.803026	7.865031	7.241692	0.000000	-10.000000	-0.291667	19.500000	816.166687	1023.000000	1023.000000	2046.000000
30.639999	0.047621	28.144157	6.178264	6.283495	8.225266	7.457133	0.000000	-10.000000	-0.291667	19.516666	822.833313	1023.000000	1023.000000	2046.000000
30.660000	0.050491	29.840134	6.740007	6.669244	8.575820	7.855062	0.000000	-10.000000	-0.291667	19.450001	829.333313	1023.000000	1023.000000	2046.000000
30.680000	0.052652	31.117485	7.090694	7.098775	8.935175	7.992840	0.000000	-10.000000	-0.275000	19.300001	836.000000	1023.000000	1023.000000	2046.000000
30.700001	0.054087	31.965351	7.328514	7.297082	9.135780	8.203975	0.000000	-10.000000	-0.266667	19.166668	842.333313	1023.000000	1023.000000	2046.000000
30.719999	0.055431	32.759682	7.538396	7.616657	9.347387	8.257239	0.000000	-10.000000	-0.250000	18.800001	848.833313	1023.000000	1023.000000	2046.000000
30.740000	0.056563	33.428467	7.627527	7.692385	9.552675	8.555880	0.000000	-10.000000	-0.233333	18.150000	855.166687	1023.000000	1023.000000	2046.000000
30.760000	0.057571	34.024231	7.659687	7.965096	9.705146	8.694302	0.000000	-10.000000	-0.216667	17.600000	861.500000	1023.000000	1023.000000	2046.000000
30.780001	0.058658	34.667099	7.660256	8.150376	9.811120	9.045347	0.000000	-10.000000	-0.216667	17.100000	867.500000	1023.000000	1023.000000	2046.000000
30.799999	0.059154	34.960270	7.630002	8.567643	9.801053	8.961573	0.000000	-10.000000	-0.216667	17.183334	873.166687	1023.000000	1023.000000	2046.000000
30.820000	0.059647	35.251549	7.748714	8.787411	9.711723	9.003699	0.000000	-10.000000	-0.225000	17.200001	878.833313	1023.000000	1023.000000	2046.000000
30.840000	0.059720	35.294601	7.813518	9.016847	9.736185	8.728052	0.000000	-10.000000	-0.208333	17.316668	884.500000	1023.000000	1023.000000	2046.000000
30.860001	0.058365	34.493931	7.589323	8.707898	9.621519	8.575191	0.000000	-10.000000	-0.225000	16.816668	890.333313	1023.000000	1023.000000	2046.000000
30.879999	0.055873	33.020706	7.149290	8.470491	9.393323	8.007602	0.000000	-10.000000	-0.216667	16.533335	896.000000	1023.000000	1023.000000	2046.000000
30.900000	0.052880	31.252367	6.629316	7.960957	8.997730	7.664365	0.000000	-10.000000	-0.216667	15.800000	901.500000	1023.000000	1023.000000	2046.000000
30.920000	0.051084	30.190414	6.390880	7.683439	8.790611	7.325483	0.000000	-10.000000	-0.191667	15.050000	907.000000	1023.000000	1023.000000	2046.000000
30.940001	0.049913	29.498623	6.166412	7.396773	8.668374	7.267063	0.000000	-10.000000	-0.183333	14.266666	912.166687	1023.000000	1023.000000	2046.000000
30.959999	0.049813	29.439339	6.155133	7.416327	8.659463	7.208417	0.000000	-10.000000	-0.175000	13.800000	917.166687	1023.000000	1023.000000	2046.000000
30.980000	0.049623	29.327269	6.039115	7.314502	8.633213	7.340439	0.000000	-10.000000	-0.175000	13.850000	921.666687	1023.000000	1023.000000	2046.000000
31.000000	0.049769	29.413506	6.059823	7.388773	8.615808	7.349101	0.000000	-10.000000	-0.166667	13.683333	926.333313	1023.000000	1023.000000	2046.000000
31.020000	0.049879	29.478775	6.009770	7.390532	8.604426	7.474047	0.000000	-10.000000	-0.158333	13.450000	930.833313	1023.000000	1023.000000	2046.000000
31.040001	0.050398	29.785002	6.033372	7.537642	8.720952	7.493035	0.000000	-10.000000	-0.141667	13.000000	935.500000	1023.000000	1023.000000	2046.000000
31.059999	0.050967	30.121477	6.089228	7.648099	8.750429	7.633720	0.000000	-10.000000	-0.141667	12.733334	939.833313	1023.000000	1023.000000	2046.000000
31.080000	0.051851	30.643658	6.258886	7.765000	8.842328	7.777445	0.000000	-10.000000	-0.133333	12.350000	944.000000	1023.000000	1023.000000	2046.000000
31.100000	0.052824	31.218725	6.326474	7.815366	9.018514	8.058372	0.000000	-10.000000	-0.141667	12.133333	948.333313	1023.000000	1023.000000	2046.000000
31.120001	0.053815	31.804918	6.471385	7.854908	9.177532	8.301092	0.000000	-10.000000	-0.125000	11.650000	952.333313	1023.000000	1023.000000	2046.000000
31.139999	0.054774	32.371662	6.516656	7.871481	9.408293	8.575231	0.000000	-10.000000	-0.116667	11.200000	956.333313	1023.000000	1023.000000	2046.000000
31.160000	0.055620	32.871410	6.627422	7.808598	9.640254	8.795136	0.000000	-10.000000	-0.100000	10.550000	960.000000	1023.000000	1023.000000	2046.000000
31.180000	0.056683	33.499470	6.845673	7.790754	9.904923	8.958120	0.000000	-10.000000	-0.083333	10.033334	963.833313	1023.000000	1023.000000	2046.000000
31.200001	0.057669	34.082111	6.917282	7.623244	10.184440	9.357145	0.000000	-10.000000	-0.075000	9.716667	967.500000	1023.000000	1023.000000	2046.000000
31.219999	0.058393	34.510128	7.014072	7.714033	10.406226	9.375797	0.000000	-10.000000	-0.066667	9.316667	970.833313	1023.000000	1023.000000	2046.000000
31.240000	0.058477	34.560116	6.988839	7.748342	10.459319	9.363615	0.000000	-10.000000	-0.075000	9.100000	974.000000	1023.000000	1023.000000	2046.000000
31.260000	0.058759	34.726482	7.121142	7.952381	10.431817	9.221142	0.000000	-10.000000	-0.066667	8.950000	977.000000	1023.000000	1023.000000	2046.000000
31.280001	0.059032	34.887669	7.177909	8.055412	10.478041	9.176308	0.000000	-10.000000	-0.058333	8.800000	980.000000	1023.000000	1023.000000	2046.000000
31.299999	0.059514	35.172905	7.397517	8.200316	10.439503	9.135568	0.000000	-10.000000	-0.050000	8.750000	983.000000	1023.000000	1023.000000	2046.000000
31.320000	0.060501	35.755951	7.578576	8.359522	10.690333	9.127521	0.000000	-10.000000	-0.050000	8.416667	986.000000	1023.000000	1023.000000	2046.000000
31.340000	0.062047	36.669758	8.090396	8.526510	10.705414	9.347437	0.000000	-10.000000	-0.050000	8.316667	988.833313	1023.000000	1023.000000	2046.000000
31.360001	0.064526	38.135006	8.574874	9.067616	11.093158	9.399357	0.000000	-10.000000	-0.041667	8.083334	991.666687	1023.000000	1023.000000	2046.000000
31.379999	0.066870	39.520031	9.019534	9.362917	11.300632	9.836948	0.000000	-10.000000	-0.041667	8.233334	994.333313	1023.000000	1023.000000	2046.000000
31.400000	0.069546	41.101940	9.434501	9.912854	11.729028	10.025557	0.000000	-10.000000	-0.050000	8.433333	997.166687	1023.000000	1023.000000	2046.000000
31.420000	0.071253	42.110561	9.665458	10.142982	11.919763	10.382360	0.000000	-10.000000	-0.058333	8.783333	999.833313	1023.000000	1023.000000	2046.000000
31.440001	0.072706	42.969017	9.890628	10.455956	12.100478	10.521956	0.000000	-10.000000	-0.058333	8.966666	1002.666687	1023.000000	1023.000000	2046.000000
31.459999	0.073576	43.483486	9.844342	10.551374	12.304139	10.783630	0.000000	-10.000000	-0.050000	8.733334	1005.500000	1023.000000	1023.000000	2046.000000
31.480000	0.073701	43.557304	9.828940	10.634008	12.245336	10.849019	0.000000	-10.000000	-0.050000	8.216667	1008.500000	1023.000000	1023.000000	2046.000000
31.500000	0.073808	43.620308	9.705410	10.676888	12.306211	10.931796	0.000000	-10.000000	-0.050000	7.833333	1011.500000	1023.000000	1023.000000	2046.000000
31.520000	0.074035	43.754784	9.794147	10.951425	12.234783	10.774426	0.000000	-10.000000	-0.050000	7.650000	1014.166687	1023.000000	1023.000000	2046.000000
31.540001	0.074155	43.825787	9.801620	11.101225	12.168112	10.754828	0.000000	-10.000000	-0.050000	7.633333	1016.833313	1023.000000	1023.000000	2046.000000
31.559999	0.074172	43.835484	9.918238	11.313851	12.109614	10.493780	0.000000	-10.000000	-0.050000	7.450000	1019.333313	1023.000000	1023.000000	2046.000000
31.580000	0.073276	43.306274	9.713765	11.244188	12.063744	10.284578	0.000000	-10.000000	-0.050000	7.150000	1022.000000	1023.000000	1023.000000	2046.000000
31.600000	0.071485	42.247910	9.514591	10.990847	11.789525	9.952947	0.000000	-10.000000	-0.041667	6.400000	1024.333374	1023.000000	1023.000000	2046.000000
31.620001	0.068435	40.444904	8.919028	10.529933	11.484523	9.511421	0.000000	-10.000000	-0.041667	4.733334	1026.500000	1023.000000	1023.000000	2046.000000
31.639999	0.065624	38.783619	8.579403	10.043566	11.042238	9.118410	0.000000	-10.000000	-0.025000	2.550000	1028.333374	1023.000000	1023.000000	2046.000000
31.660000	0.063844	37.731884	8.244474	9.725563	10.932191	8.829655	0.000000	-10.000000	-0.025000	0.766667	1029.500000	1023.000000	1023.000000	2046.000000
31.680000	0.062796	37.112255	8.067496	9.464290	10.739155	8.841316	0.000000	-10.000000	-0.016667	0.333333	1030.000000	1023.000000	1023.000000	2046.000000
31.700001	0.062137	36.723194	7.871111	9.449491	10.743161	8.659430	0.000000	-10.000000	-0.033333	1.066667	1030.000000	1023.000000	1023.000000	2046.000000
31.719999	0.061600	36.405869	7.750597	9.295113	10.565404	8.794756	0.000000	-10.000000	-0.041667	1.966667	1030.166626	1023.000000	1023.000000	2046.000000
31.740000	0.061413	36.294975	7.644074	9.345295	10.601824	8.703783	0.000000	-10.000000	-0.050000	2.416667	1030.500000	1023.000000	1023.000000	2046.000000
31.760000	0.061144	36.136150	7.564737	9.151890	10.459904	8.959618	0.000000	-10.000000	-0.041667	1.950000	1031.166626	1023.000000	1023.000000	2046.000000
31.780001	0.061250	36.198685	7.529775	9.268939	10.532443	8.867529	0.000000	-10.000000	-0.025000	1.050000	1031.666626	1023.000000	1023.000000	2046.000000
31.799999	0.061102	36.111053	7.445160	9.112801	10.469226	9.083866	0.000000	-10.000000	-0.008333	-0.500000	1032.000000	1023.000000	1023.000000	2046.000000
31.820000	0.061455	36.320114	7.415891	9.240701	10.648804	9.014720	0.000000	-10.000000	0.000000	-2.000000	1032.000000	1023.000000	1023.000000	2046.000000
31.840000	0.061218	36.179989	7.381686	8.950891	10.526437	9.320975	0.000000	-10.000000	0.000000	-4.066667	1032.000000	1023.000000	1023.000000	2046.000000
31.860001	0.061673	36.448483	7.336647	8.961527	10.770846	9.379461	0.000000	-10.000000	0.016667	-6.066667	1032.000000	1023.000000	1023.000000	2046.000000
31.879999	0.061427	36.303547	7.322050	8.599299	10.682898	9.699300	0.000000	-10.000000	0.033333	-8.250000	1032.000000	1023.000000	1023.000000	2046.000000
31.900000	0.061517	36.356552	7.325338	8.430568	10.893217	9.707431	0.000000	-10.000000	0.050000	-10.100000	1032.000000	1023.000000	1023.000000	2046.000000
31.920000	0.061209	36.174423	7.247514	7.987187	10.943881	9.995839	0.000000	-10.000000	0.066667	-11.683333	1032.000000	1023.000000	1023.000000	2046.000000
31.940001	0.060823	35.946602	7.151281	7.837060	11.076941	9.881321	0.000000	-10.000000	0.083333	-12.983334	1032.000000	1023.000000	1023.000000	2046.000000
31.959999	0.059460	35.140778	6.992386	7.413992	10.848825	9.885572	0.000000	-10.000000	0.116667	-14.083334	1024.333374	1023.000000	1023.000000	2046.000000
31.980000	0.058623	34.646141	6.786739	7.495880	10.842656	9.520868	0.000000	-10.000000	0.141667	-15.150001	1011.500000	1023.000000	1023.000000	2046.000000
32.000000	0.057620	34.053650	6.699005	7.309103	10.564649	9.480892	0.000000	-10.000000	0.166667	-15.850000	998.666687	1023.000000	1023.000000	2046.000000
32.020000	0.057111	33.752563	6.682203	7.394403	10.492499	9.183456	0.000000	-10.000000	0.175000	-16.250000	993.500000	1023.000000	1023.000000	2046.000000
32.040001	0.056269	33.254898	6.708413	7.189634	10.233243	9.123610	0.000000	-10.000000	0.183333	-16.533333	991.666687	1023.000000	1023.000000	2046.000000
32.060001	0.056386	33.324120	6.827206	7.270542	10.266127	8.960246	0.000000	-10.000000	0.191667	-17.183334	988.000000	1023.000000	1023.000000	2046.000000
32.080002	0.056814	33.576900	7.075283	7.191489	10.209446	9.100683	0.000000	-10.000000	0.208333	-18.066668	982.333313	1023.000000	1023.000000	2046.000000
32.099998	0.058110	34.342999	7.386981	7.498069	10.367368	9.090579	0.000000	-10.000000	0.225000	-18.816668	976.333313	1023.000000	1023.000000	2046.000000
32.119999	0.058983	34.858963	7.524002	7.530703	10.459606	9.344652	0.000000	-10.000000	0.241667	-19.400000	970.000000	1023.000000	1023.000000	2046.000000
32.139999	0.059669	35.264317	7.687098	7.683446	10.515530	9.378244	0.000000	-10.000000	0.266667	-19.983334	963.500000	1023.000000	1023.000000	2046.000000
32.160000	0.059706	35.286041	7.596209	7.537169	10.556561	9.596103	0.000000	-10.000000	0.291667	-20.583334	956.833313	1023.000000	1023.000000	2046.000000
32.180000	0.059068	34.909164	7.444306	7.428000	10.467371	9.569488	0.000000	-10.000000	0.316667	-21.283333	950.000000	1023.000000	1023.000000	2046.000000
32.200001	0.057569	34.023235	7.028613	7.129118	10.338680	9.526823	0.000000	-10.000000	0.325000	-21.783333	942.833313	1023.000000	1023.000000	2046.000000
32.220001	0.055457	32.775311	6.775339	6.804375	9.911920	9.283676	0.000000	-10.000000	0.350000	-22.500000	935.500000	1023.000000	1023.000000	2046.000000
32.240002	0.053963	31.892073	6.347032	6.565278	9.831870	9.147893	0.000000	-10.000000	0.358333	-22.850000	927.833313	1023.000000	1023.000000	2046.000000
32.259998	0.052742	31.170494	6.306575	6.544927	9.475219	8.843775	0.000000	-10.000000	0.383333	-23.516666	920.333313	1023.000000	1023.000000	2046.000000
32.279999	0.051714	30.562801	6.144523	6.470476	9.314106	8.633697	0.000000	-10.000000	0.400000	-23.900000	912.666687	1023.000000	1023.000000	2046.000000
32.299999	0.050375	29.771709	6.104038	6.334400	9.000401	8.332870	0.000000	-10.000000	0.433333	-24.416666	904.666687	1023.000000	1023.000000	2046.000000
32.320000	0.048797	28.838972	5.804423	6.118315	8.894111	8.022122	0.000000	-10.000000	0.466667	-24.733334	896.333313	1023.000000	1023.000000	2046.000000
32.340000	0.045975	27.171129	5.481583	5.627947	8.468533	7.593066	0.000000	-10.000000	0.475000	-25.299999	888.000000	1023.000000	1023.000000	2046.000000
32.360001	0.042352	25.030077	4.770485	5.050933	8.167489	7.041171	0.000000	-10.000000	0.491667	-26.033333	879.666687	1023.000000	1023.000000	2046.000000
32.380001	0.038591	22.807472	4.288174	4.324891	7.602098	6.592309	0.000000	-10.000000	0.491667	-26.700001	871.000000	1023.000000	1023.000000	2046.000000
32.400002	0.035765	21.137342	3.756620	3.869281	7.334406	6.177034	0.000000	-10.000000	0.508333	-27.100000	862.000000	1023.000000	1023.000000	2046.000000
32.419998	0.033366	19.719082	3.379568	3.377227	6.981384	5.980903	0.000000	-10.000000	0.516667	-27.400000	853.000000	1023.000000	1023.000000	2046.000000
32.439999	0.031346	18.525417	2.918457	3.121542	6.805175	5.680243	0.000000	-10.000000	0.533333	-27.650000	843.833313	1023.000000	1023.000000	2046.000000
32.459999	0.029595	17.490400	2.592134	2.736988	6.510085	5.651193	0.000000	-10.000000	0.550000	-27.900000	834.666687	1023.000000	1023.000000	2046.000000
32.480000	0.028026	16.563484	2.248810	2.560250	6.331093	5.423330	0.000000	-10.000000	0.575000	-28.116667	825.333313	1023.000000	1023.000000	2046.000000
32.500000	0.026573	15.704855	1.969301	2.194672	6.100591	5.440290	0.000000	-10.000000	0.600000	-28.250000	816.000000	1023.000000	1023.000000	2046.000000
32.520000	0.025480	15.058439	1.714196	2.100164	6.035184	5.208895	0.000000	-10.000000	0.608333	-28.533333	806.500000	1023.000000	1023.000000	2046.000000
32.540001	0.024446	14.447550	1.527238	1.772483	5.861722	5.286107	0.000000	-10.000000	0.608333	-28.633333	797.000000	1023.000000	1023.000000	2046.000000
32.560001	0.023857	14.099348	1.520468	1.652562	5.699439	5.226880	0.000000	-10.000000	0.600000	-28.750000	787.333313	1023.000000	1023.000000	2046.000000
32.580002	0.023058	13.627308	1.290166	1.237720	5.688803	5.410619	0.000000	-10.000000	0.608333	-28.883333	777.833313	1023.000000	1023.000000	2046.000000
32.599998	0.022790	13.468780	1.324220	1.019373	5.617146	5.508041	0.000000	-10.000000	0.616667	-29.100000	768.166687	1023.000000	1023.000000	2046.000000
32.619999	0.022103	13.062919	1.156002	0.710013	5.629043	5.567862	0.000000	-10.000000	0.633333	-29.383333	758.500000	1023.000000	1023.000000	2046.000000
32.639999	0.021815	12.892836	1.248336	0.426839	5.530563	5.687098	0.000000	-10.000000	0.633333	-29.383333	748.500000	1023.000000	1023.000000	2046.000000
32.660000	0.020937	12.373728	1.047572	0.147807	5.555081	5.623268	0.000000	-10.000000	0.641667	-29.450001	738.833313	1023.000000	1023.000000	2046.000000
32.680000	0.019817	11.712048	0.880508	-0.241411	5.460104	5.612845	0.000000	-10.000000	0.641667	-29.483334	732.500000	1023.000000	1023.000000	2046.000000
32.700001	0.018135	10.717902	0.589522	-0.601020	5.407035	5.322365	0.000000	-10.000000	0.641667	-29.733334	722.833313	1023.000000	1023.000000	2046.000000
32.720001	0.016762	9.906077	0.436792	-0.887718	5.194426	5.162579	0.000000	-10.000000	0.625000	-29.566668	712.833313	1023.000000	1023.000000	2046.000000
32.740002	0.015566	9.199453	0.360189	-0.907734	5.017614	4.729384	0.000000	-10.000000	0.616667	-29.583334	699.500000	1023.000000	1023.000000	2046.000000
32.759998	0.014499	8.568694	0.306475	-1.178558	4.775241	4.665536	0.000000	-10.000000	0.625000	-29.483334	689.500000	1023.000000	1023.000000	2046.000000
32.779999	0.013389	7.912809	0.260520	-1.238139	4.586734	4.303694	0.000000	-10.000000	0.641667	-29.816668	679.500000	1023.000000	1023.000000	2046.000000
32.799999	0.012286	7.260749	0.092891	-1.402490	4.355034	4.215313	0.000000	-10.000000	0.641667	-29.866667	669.500000	1023.000000	1023.000000	2046.000000
32.820000	0.011673	6.899013	0.027811	-1.425596	4.222059	4.074738	0.000000	-10.000000	0.633333	-29.866667	659.500000	1023.000000	1023.000000	2046.000000
32.840000	0.011317	6.688581	-0.003690	-1.465262	4.080326	4.077206	0.000000	-10.000000	0.625000	-29.666668	649.500000	1023.000000	1023.000000	2046.000000
32.860001	0.010915	6.450835	-0.082934	-1.426303	4.034046	3.926027	0.000000	-10.000000	0.616667	-29.416668	639.666687	1023.000000	1023.000000	2046.000000
32.880001	0.010481	6.194079	-0.122356	-1.546549	3.864926	3.998058	0.000000	-10.000000	0.608333	-29.050001	630.000000	1023.000000	1023.000000	2046.000000
32.900002	0.010193	6.023787	-0.120174	-1.571467	3.803714	3.911714	0.000000	-10.000000	0.583333	-28.616667	620.333313	1023.000000	1023.000000	2046.000000
32.919998	0.010287	6.079538	0.057131	-1.575857	3.715922	3.882342	0.000000	-10.000000	0.550000	-28.200001	610.833313	1023.000000	1023.000000	2046.000000
32.939999	0.011196	6.616980	0.362530	-1.507010	3.820281	3.941179	0.000000	-10.000000	0.516667	-27.750000	601.333313	1023.000000	1023.000000	2046.000000
32.959999	0.012413	7.336330	0.724491	-1.305238	3.853028	4.064049	0.000000	-10.000000	0.500000	-27.350000	592.166687	1023.000000	1023.000000	2046.000000
32.980000	0.013182	7.790737	0.932403	-1.210441	3.924896	4.143879	0.000000	-10.000000	0.508333	-27.200001	583.000000	1023.000000	1023.000000	2046.000000
33.000000	0.013112	7.749462	0.990531	-1.133413	3.849077	4.043267	0.000000	-10.000000	0.508333	-27.000000	574.000000	1023.000000	1023.000000	2046.000000
33.020000	0.012623	7.460481	0.935539	-1.244381	3.806559	3.962764	0.000000	-10.000000	0.516667	-26.966667	565.000000	1023.000000	1023.000000	2046.000000
33.040001	0.011540	6.820284	0.713933	-1.378430	3.614325	3.870457	0.000000	-10.000000	0.508333	-26.866667	556.000000	1023.000000	1023.000000	2046.000000
33.060001	0.010226	6.043299	0.315892	-1.622044	3.426492	3.922958	0.000000	-10.000000	0.508333	-27.033333	547.000000	1023.000000	1023.000000	2046.000000
33.080002	0.008557	5.057381	-0.153420	-1.658906	3.141199	3.728509	0.000000	-10.000000	0.500000	-27.200001	538.000000	1023.000000	1023.000000	2046.000000
33.099998	0.006642	3.925151	-0.563691	-1.760753	2.731653	3.517941	0.000000	-10.000000	0.500000	-27.250000	528.833313	1023.000000	1023.000000	2046.000000
33.119999	0.004691	2.772159	-0.882032	-1.713748	2.312336	3.055603	0.000000	-10.000000	0.500000	-27.350000	519.666687	1023.000000	1023.000000	2046.000000
33.139999	0.002943	1.739496	-1.034735	-1.886091	1.928346	2.731976	0.000000	-10.000000	0.500000	-27.350000	510.500000	1023.000000	1023.000000	2046.000000
33.160000	0.001159	0.685163	-1.244687	-1.972894	1.628479	2.274266	0.000000	-10.000000	0.500000	-27.300001	501.500000	1023.000000	1023.000000	2046.000000
33.180000	-0.000767	-0.453289	-1.457774	-2.180250	1.338118	1.846617	0.000000	-10.000000	0.500000	-27.133333	492.500000	1023.000000	1023.000000	2046.000000
33.200001	-0.003462	-2.046310	-1.948476	-2.559850	1.014223	1.447794	0.000000	-10.000000	0.500000	-26.766666	483.500000	1023.000000	1023.000000	2046.000000
33.220001	-0.006645	-3.927042	-2.518896	-3.027536	0.648780	0.970610	0.000000	-10.000000	0.491667	-26.516666	474.500000	1023.000000	1023.000000	2046.000000
33.240002	-0.009806	-5.795145	-3.150462	-3.505975	0.263686	0.597606	0.000000	-10.000000	0.483333	-26.166666	465.666656	1023.000000	1023.000000	2046.000000
33.259998	-0.012405	-7.331368	-3.545021	-3.909569	-0.139953	0.263175	0.000000	-10.000000	0.483333	-26.033333	456.833344	1023.000000	1023.000000	2046.000000
33.279999	-0.014710	-8.693621	-4.111272	-4.182912	-0.393050	-0.006387	0.000000	-10.000000	0.491667	-25.866667	448.166656	1023.000000	1023.000000	2046.000000
33.299999	-0.016720	-9.881767	-4.481941	-4.415277	-0.735508	-0.249042	0.000000	-10.000000	0.500000	-25.883333	439.500000	1023.000000	1023.000000	2046.000000
33.320000	-0.018300	-10.815079	-4.954488	-4.529259	-0.922564	-0.408767	0.000000	-10.000000	0.491667	-25.833334	430.833344	1023.000000	1023.000000	2046.000000
33.340000	-0.019557	-11.558342	-5.151860	-4.728446	-1.191623	-0.486412	0.000000	-10.000000	0.483333	-25.700001	422.333344	1023.000000	1023.000000	2046.000000
33.360001	-0.020728	-12.249977	-5.436713	-4.837863	-1.379752	-0.595649	0.000000	-10.000000	0.466667	-25.466667	413.666656	1023.000000	1023.000000	2046.000000
33.380001	-0.021373	-12.631485	-5.533244	-4.928045	-1.506698	-0.663498	0.000000	-10.000000	0.458333	-25.183334	405.333344	1023.000000	1023.000000	2046.000000
33.400002	-0.022042	-13.026542	-5.668509	-5.047696	-1.626096	-0.684242	0.000000	-10.000000	0.450000	-25.016666	396.666656	1023.000000	1023.000000	2046.000000
33.419998	-0.022344	-13.205358	-5.665793	-5.275037	-1.711840	-0.552688	0.000000	-10.000000	0.450000	-24.816668	388.333344	1023.000000	1023.000000	2046.000000
33.439999	-0.022641	-13.380595	-5.676948	-5.452506	-1.696493	-0.554649	0.000000	-10.000000	0.433333	-24.616667	380.000000	1023.000000	1023.000000	2046.000000
33.459999	-0.022612	-13.363553	-5.572135	-5.647871	-1.752284	-0.391263	0.000000	-10.000000	0.433333	-24.299999	372.000000	1023.000000	1023.000000	2046.000000
33.480000	-0.022715	-13.424669	-5.466890	-5.732992	-1.806999	-0.417788	0.000000	-10.000000	0.433333	-24.100000	364.000000	1023.000000	1023.000000	2046.000000
33.500000	-0.022848	-13.502975	-5.460987	-5.951198	-1.828459	-0.262332	0.000000	-10.000000	0.450000	-23.933332	356.000000	1023.000000	1023.000000	2046.000000
33.520000	-0.023248	-13.739763	-5.525376	-6.136325	-1.789647	-0.288415	0.000000	-10.000000	0.450000	-24.016666	348.000000	1023.000000	1023.000000	2046.000000
33.540001	-0.024404	-14.422807	-5.710799	-6.437059	-1.890124	-0.384824	0.000000	-10.000000	0.433333	-23.950001	340.000000	1023.000000	1023.000000	2046.000000
33.560001	-0.025450	-15.040820	-5.817654	-6.587667	-1.996585	-0.638915	0.000000	-10.000000	0.416667	-24.016666	332.000000	1023.000000	1023.000000	2046.000000
33.580002	-0.026601	-15.721359	-5.943295	-6.785887	-2.211052	-0.781126	0.000000	-10.000000	0.383333	-23.733334	324.000000	1023.000000	1023.000000	2046.000000
33.599998	-0.027316	-16.143723	-5.930368	-6.776874	-2.420894	-1.015586	0.000000	-10.000000	0.366667	-23.283335	316.000000	1023.000000	1023.000000	2046.000000
33.619999	-0.028234	-16.686146	-5.945790	-6.879123	-2.682383	-1.178850	0.000000	-10.000000	0.350000	-22.850000	308.000000	1023.000000	1023.000000	2046.000000
33.639999	-0.028980	-17.127287	-5.993659	-6.866415	-2.865962	-1.401251	0.000000	-10.000000	0.350000	-22.383333	300.333344	1023.000000	1023.000000	2046.000000
33.660000	-0.029802	-17.613277	-6.078733	-6.969757	-3.131905	-1.432882	0.000000	-10.000000	0.341667	-22.100000	292.833344	1023.000000	1023.000000	2046.000000
33.680000	-0.030035	-17.750954	-6.137673	-6.829244	-3.204293	-1.579743	0.000000	-10.000000	0.325000	-21.799999	285.500000	1023.000000	1023.000000	2046.000000
33.700001	-0.030467	-18.006012	-6.168058	-6.881086	-3.428421	-1.528446	0.000000	-10.000000	0.308333	-21.533333	278.166656	1023.000000	1023.000000	2046.000000
33.720001	-0.030383	-17.956516	-6.205641	-6.688706	-3.422308	-1.639860	0.000000	-10.000000	0.300000	-21.200001	271.000000	1023.000000	1023.000000	2046.000000
33.740002	-0.030783	-18.192665	-6.254845	-6.752028	-3.586026	-1.599766	0.000000	-10.000000	0.300000	-20.766666	264.000000	1023.000000	1023.000000	2046.000000
33.759998	-0.030730	-18.161457	-6.271450	-6.655598	-3.570209	-1.664201	0.000000	-10.000000	0.283333	-20.433334	257.000000	1023.000000	1023.000000	2046.000000
33.779999	-0.030735	-18.164326	-6.159679	-6.747832	-3.705157	-1.551658	0.000000	-10.000000	0.266667	-19.983334	250.166672	1023.000000	1023.000000	2046.000000
33.799999	-0.029800	-17.611942	-5.884195	-6.568841	-3.586969	-1.571937	0.000000	-10.000000	0.233333	-19.516666	243.500000	1023.000000	1023.000000	2046.000000
33.820000	-0.028757	-16.995516	-5.565097	-6.463430	-3.583360	-1.383628	0.000000	-10.000000	0.216667	-18.966667	237.000000	1023.000000	1023.000000	2046.000000
33.840000	-0.027683	-16.360605	-5.325617	-6.154948	-3.465057	-1.414984	0.000000	-10.000000	0.200000	-18.583334	230.666672	1023.000000	1023.000000	2046.000000
33.860001	-0.027083	-16.006136	-5.148451	-6.116238	-3.495282	-1.246165	0.000000	-10.000000	0.200000	-18.250000	224.500000	1023.000000	1023.000000	2046.000000
33.880001	-0.027080	-16.004396	-5.158614	-6.000120	-3.434062	-1.411601	0.000000	-10.000000	0.200000	-17.950001	218.500000	1023.000000	1023.000000	2046.000000
33.900002	-0.027567	-16.291967	-5.251863	-6.128628	-3.567569	-1.343908	0.000000	-10.000000	0.200000	-17.700001	212.500000	1023.000000	1023.000000	2046.000000
33.919998	-0.028115	-16.615797	-5.457884	-6.143944	-3.611138	-1.402830	0.000000	-10.000000	0.200000	-17.333334	206.500000	1023.000000	1023.000000	2046.000000
33.939999	-0.029053	-17.170567	-5.794874	-6.244638	-3.838166	-1.292888	0.000000	-10.000000	0.191667	-16.966667	200.666672	1023.000000	1023.000000	2046.000000
33.959999	-0.030095	-17.786192	-6.065241	-6.135532	-4.091227	-1.494191	0.000000	-10.000000	0.175000	-16.350000	195.000000	1023.000000	1023.000000	2046.000000
33.980000	-0.031411	-18.564058	-6.361217	-6.034933	-4.452450	-1.715457	0.000000	-10.000000	0.158333	-15.683333	189.666672	1023.000000	1023.000000	2046.000000
34.000000	-0.032566	-19.246349	-6.498241	-5.964543	-4.713672	-2.069894	0.000000	-10.000000	0.150000	-14.833334	184.333328	1023.000000	1023.000000	2046.000000
34.020000	-0.033970	-20.076214	-6.714553	-6.057814	-4.920513	-2.383332	0.000000	-10.000000	0.116667	-14.066667	179.333328	1023.000000	1023.000000	2046.000000
34.040001	-0.035232	-20.822060	-6.735200	-6.222857	-5.158843	-2.705159	0.000000	-10.000000	0.100000	-13.266667	174.500000	1023.000000	1023.000000	2046.000000
34.060001	-0.037214	-21.993311	-7.177671	-6.496432	-5.289218	-3.029989	0.000000	-10.000000	0.066667	-12.466667	170.166672	1023.000000	1023.000000	2046.000000
34.080002	-0.039647	-23.431091	-7.614592	-6.873774	-5.534392	-3.408333	0.000000	-10.000000	0.075000	-11.650001	166.000000	1023.000000	1023.000000	2046.000000
34.099998	-0.042262	-24.977081	-8.159590	-7.245581	-5.755701	-3.816210	0.000000	-10.000000	0.058333	-10.716667	162.166672	1023.000000	1023.000000	2046.000000
34.119999	-0.044513	-26.307148	-8.570282	-7.660191	-6.087291	-3.989385	0.000000	-10.000000	0.058333	-10.033334	158.500000	1023.000000	1023.000000	2046.000000
34.139999	-0.046033	-27.205521	-8.972740	-7.758666	-6.119752	-4.354363	0.000000	-10.000000	0.041667	-9.450000	155.166672	1023.000000	1023.000000	2046.000000
34.160000	-0.047421	-28.026054	-9.248197	-8.020419	-6.413471	-4.343968	0.000000	-10.000000	0.025000	-9.216667	152.000000	1023.000000	1023.000000	2046.000000
34.180000	-0.048349	-28.574461	-9.538773	-7.925180	-6.445022	-4.665487	0.000000	-10.000000	0.016667	-8.883333	149.000000	1023.000000	1023.000000	2046.000000
34.200001	-0.049179	-29.064665	-9.686413	-8.116704	-6.715908	-4.545639	0.000000	-10.000000	0.016667	-8.550000	146.000000	1023.000000	1023.000000	2046.000000
34.220001	-0.049517	-29.264830	-9.819728	-8.015680	-6.694529	-4.734894	0.000000	-10.000000	0.016667	-8.100000	143.166672	1023.000000	1023.000000	2046.000000
34.240002	-0.049896	-29.488764	-9.873000	-8.116715	-6.892349	-4.606699	0.000000	-10.000000	0.008333	-7.783334	140.333328	1023.000000	1023.000000	2046.000000
34.259998	-0.049872	-29.474073	-9.897804	-8.087934	-6.822151	-4.666184	0.000000	-10.000000	0.000000	-7.333333	137.833328	1023.000000	1023.000000	2046.000000
34.279999	-0.049579	-29.301334	-9.775739	-8.153349	-6.890669	-4.481577	0.000000	-10.000000	0.000000	-6.950000	135.333328	1023.000000	1023.000000	2046.000000
34.299999	-0.049237	-29.098967	-9.690869	-8.274360	-6.746129	-4.387609	0.000000	-10.000000	0.000000	-6.516667	133.000000	1023.000000	1023.000000	2046.000000
34.320000	-0.048718	-28.792282	-9.521542	-8.412676	-6.751791	-4.106274	0.000000	-10.000000	0.000000	-6.300000	130.666672	1023.000000	1023.000000	2046.000000
34.340000	-0.047974	-28.352694	-9.361874	-8.366648	-6.505579	-4.118594	0.000000	-10.000000	0.000000	-6.266667	128.500000	1023.000000	1023.000000	2046.000000
34.360001	-0.047432	-28.032137	-9.205626	-8.508322	-6.451669	-3.866520	0.000000	-10.000000	0.000000	-6.250000	126.500000	1023.000000	1023.000000	2046.000000
34.380001	-0.046894	-27.714228	-9.027511	-8.544436	-6.248808	-3.893472	0.000000	-10.000000	0.000000	-6.333333	124.500000	1023.000000	1023.000000	2046.000000
34.400002	-0.046725	-27.614552	-8.976259	-8.817919	-6.163543	-3.656831	0.000000	-10.000000	0.000000	-6.516667	121.666664	1023.000000	1023.000000	2046.000000
34.419998	-0.046754	-27.631481	-8.895864	-8.849144	-6.047576	-3.838896	0.000000	-10.000000	-0.008333	-6.600000	118.666664	1023.000000	1023.000000	2046.000000
34.439999	-0.047316	-27.963934	-8.936018	-9.009152	-6.139431	-3.879332	0.000000	-10.000000	-0.016667	-6.600000	116.333336	1023.000000	1023.000000	2046.000000
34.459999	-0.047488	-28.065458	-8.905240	-8.907688	-6.103438	-4.149091	0.000000	-10.000000	-0.016667	-6.066667	114.833336	1023.000000	1023.000000	2046.000000
34.480000	-0.047915	-28.317951	-8.843230	-9.019594	-6.341430	-4.113698	0.000000	-10.000000	-0.008333	-5.416667	113.500000	1023.000000	1023.000000	2046.000000
34.500000	-0.048002	-28.369406	-8.775101	-8.869689	-6.336349	-4.388266	0.000000	-10.000000	-0.008333	-4.633334	111.666664	1023.000000	1023.000000	2046.000000
34.520000	-0.048250	-28.515602	-8.741072	-8.967140	-6.512084	-4.295307	0.000000	-10.000000	-0.008333	-4.133334	110.000000	1023.000000	1023.000000	2046.000000
34.540001	-0.048059	-28.402790	-8.701341	-8.777512	-6.416908	-4.507030	0.000000	-10.000000	-0.008333	-3.983333	108.666664	1023.000000	1023.000000	2046.000000
34.560001	-0.047900	-28.309153	-8.581391	-8.774679	-6.603907	-4.349174	0.000000	-10.000000	0.000000	-4.016667	107.333336	1023.000000	1023.000000	2046.000000
34.580002	-0.047226	-27.910498	-8.525129	-8.569262	-6.404450	-4.411657	0.000000	-10.000000	-0.016667	-4.066667	106.000000	1023.000000	1023.000000	2046.000000
34.599998	-0.046896	-27.715332	-8.385613	-8.554749	-6.518575	-4.256395	0.000000	-10.000000	-0.016667	-4.000000	104.666664	1023.000000	1023.000000	2046.000000
34.619999	-0.046450	-27.452234	-8.404159	-8.417491	-6.402861	-4.227724	0.000000	-10.000000	-0.025000	-3.833333	103.333336	1023.000000	1023.000000	2046.000000
34.639999	-0.045835	-27.088760	-8.218699	-8.408838	-6.374602	-4.086621	0.000000	-10.000000	-0.008333	-3.700000	102.166664	1023.000000	1023.000000	2046.000000
34.660000	-0.044965	-26.574545	-8.059642	-8.285585	-6.219378	-4.009940	0.000000	-10.000000	-0.008333	-3.666667	100.833336	1023.000000	1023.000000	2046.000000
34.680000	-0.043560	-25.743717	-7.587453	-8.119654	-6.155610	-3.881000	0.000000	-10.000000	0.000000	-3.683333	100.000000	1023.000000	1023.000000	2046.000000
34.700001	-0.041899	-24.762087	-7.313126	-7.859824	-5.908523	-3.680614	0.000000	-10.000000	0.000000	-3.816667	98.666664	1023.000000	1023.000000	2046.000000
34.720001	-0.040828	-24.129314	-6.977601	-7.693815	-5.823031	-3.634868	0.000000	-10.000000	-0.008333	-4.083333	97.333336	1023.000000	1023.000000	2046.000000
34.740002	-0.040254	-23.789919	-6.894687	-7.588819	-5.747457	-3.558956	0.000000	-10.000000	-0.008333	-4.466667	95.666664	1023.000000	1023.000000	2046.000000
34.759998	-0.039928	-23.597347	-6.787170	-7.554121	-5.706597	-3.549458	0.000000	-10.000000	-0.008333	-4.783333	94.166664	1023.000000	1023.000000	2046.000000
34.779999	-0.040046	-23.667362	-6.957826	-7.564967	-5.693005	-3.451566	0.000000	-10.000000	0.000000	-5.066667	92.500000	1023.000000	1023.000000	2046.000000
34.799999	-0.040755	-24.086361	-7.188748	-7.673088	-5.862569	-3.361956	0.000000	-10.000000	0.000000	-5.383333	90.833336	1023.000000	1023.000000	2046.000000
34.820000	-0.041558	-24.560549	-7.514480	-7.593935	-6.007333	-3.444801	0.000000	-10.000000	0.000000	-5.650000	89.166664	1023.000000	1023.000000	2046.000000
34.840000	-0.042359	-25.033998	-7.726808	-7.533790	-6.234230	-3.539171	0.000000	-10.000000	0.000000	-5.833333	87.500000	1023.000000	1023.000000	2046.000000
34.860001	-0.042981	-25.401569	-7.862959	-7.209930	-6.396317	-3.932362	0.000000	-10.000000	-0.008333	-5.750000	85.500000	1023.000000	1023.000000	2046.000000
34.880001	-0.043642	-25.792583	-7.943908	-7.341595	-6.574532	-3.932550	0.000000	-10.000000	-0.008333	-5.566667	83.500000	1023.000000	1023.000000	2046.000000
34.900002	-0.044537	-26.321287	-8.043794	-7.306277	-6.677892	-4.293324	0.000000	-10.000000	-0.008333	-5.433333	81.500000	1023.000000	1023.000000	2046.000000
34.919998	-0.046077	-27.231476	-8.336529	-7.642062	-6.807157	-4.445729	0.000000	-10.000000	0.000000	-5.450000	79.500000	1023.000000	1023.000000	2046.000000
34.939999	-0.048263	-28.523304	-8.749730	-7.837133	-6.986505	-4.949935	0.000000	-10.000000	0.000000	-5.483333	77.500000	1023.000000	1023.000000	2046.000000
34.959999	-0.051125	-30.214811	-9.369037	-8.304478	-7.263443	-5.277853	0.000000	-10.000000	0.000000	-5.383333	75.833336	1023.000000	1023.000000	2046.000000
34.980000	-0.053596	-31.675262	-9.742040	-8.609059	-7.620237	-5.703927	0.000000	-10.000000	0.000000	-5.250000	74.166664	1023.000000	1023.000000	2046.000000
35.000000	-0.055301	-32.683048	-10.206559	-8.909732	-7.742886	-5.823870	0.000000	-10.000000	0.000000	-5.233334	72.500000	1023.000000	1023.000000	2046.000000
35.020000	-0.056657	-33.484119	-10.415859	-9.052878	-7.956887	-6.058497	0.000000	-10.000000	0.000000	-5.350000	70.500000	1023.000000	1023.000000	2046.000000
35.040001	-0.057562	-34.019032	-10.787968	-9.201786	-7.986772	-6.042506	0.000000	-10.000000	0.000000	-5.516667	68.500000	1023.000000	1023.000000	2046.000000
35.060001	-0.058423	-34.527710	-10.919492	-9.223028	-8.219970	-6.165218	0.000000	-10.000000	0.000000	-5.650000	66.833336	1023.000000	1023.000000	2046.000000
35.080002	-0.059064	-34.907055	-11.160714	-9.232491	-8.313368	-6.200481	0.000000	-10.000000	0.000000	-5.583333	65.166664	1023.000000	1023.000000	2046.000000
35.099998	-0.059289	-35.039799	-11.175968	-9.257347	-8.428527	-6.177958	0.000000	-10.000000	0.000000	-5.316667	63.500000	1023.000000	1023.000000	2046.000000
35.119999	-0.059307	-35.050266	-11.272471	-9.210980	-8.388959	-6.177856	0.000000	-10.000000	-0.016667	-4.800000	61.500000	1023.000000	1023.000000	2046.000000
35.139999	-0.058929	-34.827072	-11.222835	-9.279052	-8.346692	-5.978495	0.000000	-10.000000	-0.025000	-4.066667	59.833332	1023.000000	1023.000000	2046.000000
35.160000	-0.058594	-34.629032	-11.108459	-9.195399	-8.326684	-5.998488	0.000000	-10.000000	-0.041667	-3.250000	58.333332	1023.000000	1023.000000	2046.000000
35.180000	-0.057955	-34.251354	-11.000569	-9.457578	-8.159349	-5.633858	0.000000	-10.000000	-0.033333	-2.550000	57.333332	1023.000000	1023.000000	2046.000000
35.200001	-0.057437	-33.945538	-10.825504	-9.380221	-8.085581	-5.654231	0.000000	-10.000000	-0.033333	-2.200000	56.500000	1023.000000	1023.000000	2046.000000
35.220001	-0.056662	-33.487362	-10.662807	-9.557973	-7.926406	-5.340176	0.000000	-10.000000	-0.025000	-1.966667	55.833332	1023.000000	1023.000000	2046.000000
35.240002	-0.055888	-33.029541	-10.468931	-9.465365	-7.728154	-5.367092	0.000000	-10.000000	-0.016667	-1.900000	55.333332	1023.000000	1023.000000	2046.000000
35.259998	-0.055299	-32.681679	-10.319845	-9.789954	-7.576843	-4.995038	0.000000	-10.000000	-0.008333	-1.933333	55.000000	1023.000000	1023.000000	2046.000000
35.279999	-0.054963	-32.483341	-10.219131	-9.717476	-7.416272	-5.130464	0.000000	-10.000000	0.000000	-2.250000	54.666668	1023.000000	1023.000000	2046.000000
35.299999	-0.055102	-32.565109	-10.221256	-9.892187	-7.376109	-5.075556	0.000000	-10.000000	-0.008333	-2.466667	54.166668	1023.000000	1023.000000	2046.000000
35.320000	-0.054951	-32.475914	-9.991442	-9.771526	-7.469195	-5.243752	0.000000	-10.000000	-0.025000	-2.016667	53.500000	1023.000000	1023.000000	2046.000000
35.340000	-0.055123	-32.577702	-10.005188	-9.879727	-7.473186	-5.219601	0.000000	-10.000000	-0.033333	-1.116667	53.166668	1023.000000	1023.000000	2046.000000
35.360001	-0.055014	-32.513065	-9.736801	-9.687985	-7.641840	-5.446439	0.000000	-10.000000	-0.033333	-0.283333	53.000000	1023.000000	1023.000000	2046.000000
35.380001	-0.054978	-32.491879	-9.810072	-9.694926	-7.528876	-5.458005	0.000000	-10.000000	-0.033333	0.000000	53.000000	1023.000000	1023.000000	2046.000000
35.400002	-0.054807	-32.391132	-9.656489	-9.639266	-7.613697	-5.481681	0.000000	-10.000000	-0.033333	0.000000	53.000000	1023.000000	1023.000000	2046.000000
35.419998	-0.054668	-32.308846	-9.668726	-9.516522	-7.564522	-5.559077	0.000000	-10.000000	-0.033333	0.000000	53.000000	1023.000000	1023.000000	2046.000000
35.439999	-0.053998	-31.912596	-9.535468	-9.492601	-7.548198	-5.336328	0.000000	-10.000000	-0.025000	0.000000	53.000000	1023.000000	1023.000000	2046.000000
35.459999	-0.053614	-31.685791	-9.502170	-9.275417	-7.480357	-5.427847	0.000000	-10.000000	-0.016667	0.000000	53.000000	1023.000000	1023.000000	2046.000000
35.480000	-0.052679	-31.133120	-9.294373	-9.239132	-7.440682	-5.158933	0.000000	-10.000000	-0.025000	0.000000	53.000000	1023.000000	1023.000000	2046.000000
35.500000	-0.052254	-30.882267	-9.297652	-9.124445	-7.320109	-5.140059	0.000000	-10.000000	-0.033333	0.000000	53.000000	1023.000000	1023.000000	2046.000000
35.520000	-0.051150	-30.229366	-8.904943	-9.017162	-7.329720	-4.977540	0.000000	-10.000000	-0.041667	0.000000	53.000000	1023.000000	1023.000000	2046.000000
35.540001	-0.049880	-29.479010	-8.692082	-8.886008	-7.045557	-4.855361	0.000000	-10.000000	-0.041667	0.000000	53.000000	1023.000000	1023.000000	2046.000000
35.560001	-0.048049	-28.396839	-8.137243	-8.575532	-6.936598	-4.747465	0.000000	-10.000000	-0.033333	0.000000	53.000000	1023.000000	1023.000000	2046.000000
35.580002	-0.046653	-27.571880	-7.910745	-8.428007	-6.709402	-4.523727	0.000000	-10.000000	-0.025000	0.000000	53.000000	1023.000000	1023.000000	2046.000000
35.599998	-0.045505	-26.893711	-7.617184	-8.192576	-6.598773	-4.485177	0.000000	-10.000000	-0.025000	0.000000	53.000000	1023.000000	1023.000000	2046.000000
35.619999	-0.044866	-26.516096	-7.545662	-8.178879	-6.483727	-4.307827	0.000000	-10.000000	-0.033333	0.000000	53.000000	1023.000000	1023.000000	2046.000000
35.639999	-0.044460	-26.275671	-7.477716	-8.081332	-6.409573	-4.307050	0.000000	-10.000000	-0.041667	0.000000	53.000000	1023.000000	1023.000000	2046.000000
35.660000	-0.044899	-26.535217	-7.692295	-8.185901	-6.512462	-4.144559	0.000000	-10.000000	-0.041667	0.000000	53.000000	1023.000000	1023.000000	2046.000000
35.680000	-0.045468	-26.871536	-7.957521	-8.140571	-6.583118	-4.190325	0.000000	-10.000000	-0.041667	0.000000	53.000000	1023.000000	1023.000000	2046.000000
35.700001	-0.045803	-27.069765	-8.138304	-8.033903	-6.711488	-4.186069	0.000000	-10.000000	-0.041667	0.000000	53.000000	1023.000000	1023.000000	2046.000000
35.720001	-0.046120	-27.256914	-8.293792	-7.807396	-6.775261	-4.380465	0.000000	-10.000000	-0.041667	0.000000	53.000000	1023.000000	1023.000000	2046.000000
35.740002	-0.046272	-27.346573	-8.229946	-7.646205	-6.980618	-4.489805	0.000000	-10.000000	-0.033333	0.000000	53.000000	1023.000000	1023.000000	2046.000000
35.759998	-0.047068	-27.817116	-8.364683	-7.635771	-7.041497	-4.775166	0.000000	-10.000000	-0.033333	0.266667	53.000000	1023.000000	1023.000000	2046.000000
35.779999	-0.047964	-28.346699	-8.468093	-7.829562	-7.182691	-4.866354	0.000000	-10.000000	-0.025000	0.716667	53.000000	1023.000000	1023.000000	2046.000000
35.799999	-0.049903	-29.492809	-8.883696	-8.044071	-7.293941	-5.271101	0.000000	-10.000000	-0.025000	0.716667	53.000000	1023.000000	1023.000000	2046.000000
35.820000	-0.052385	-30.959343	-9.370594	-8.497576	-7.556734	-5.534439	0.000000	-10.000000	-0.025000	0.450000	53.000000	1023.000000	1023.000000	2046.000000
35.840000	-0.054999	-32.504589	-9.925883	-8.836357	-7.781702	-5.960645	0.000000	-10.000000	-0.033333	0.000000	53.000000	1023.000000	1023.000000	2046.000000
35.860001	-0.056630	-33.468403	-10.254174	-9.123635	-7.951797	-6.138795	0.000000	-10.000000	-0.033333	0.000000	53.000000	1023.000000	1023.000000	2046.000000
35.880001	-0.058012	-34.284840	-10.565826	-9.227452	-8.061877	-6.429682	0.000000	-10.000000	-0.033333	0.000000	53.000000	1023.000000	1023.000000	2046.000000
35.900002	-0.058750	-34.721184	-10.791500	-9.439087	-8.168321	-6.322278	0.000000	-10.000000	-0.016667	0.000000	53.000000	1023.000000	1023.000000	2046.000000
35.919998	-0.059799	-35.341103	-11.064494	-9.414005	-8.306406	-6.556196	0.000000	-10.000000	-0.016667	0.000000	53.000000	1023.000000	1023.000000	2046.000000
35.939999	-0.060049	-35.488956	-11.244774	-9.483212	-8.322827	-6.438142	0.000000	-10.000000	-0.025000	0.000000	53.000000	1023.000000	1023.000000	2046.000000
35.959999	-0.060624	-35.829029	-11.343109	-9.442496	-8.496856	-6.546568	0.000000	-10.000000	-0.025000	0.000000	53.000000	1023.000000	1023.000000	2046.000000
35.980000	-0.060533	-35.774891	-11.350795	-9.456940	-8.508969	-6.458188	0.000000	-10.000000	-0.025000	-0.516667	53.000000	1023.000000	1023.000000	2046.000000
36.000000	-0.060362	-35.674175	-11.386263	-9.443143	-8.476045	-6.368726	0.000000	-10.000000	-0.008333	-0.933333	53.000000	1023.000000	1023.000000	2046.000000
36.020000	-0.059958	-35.434898	-11.251831	-9.496066	-8.450319	-6.236681	0.000000	-10.000000	-0.016667	-1.383333	53.000000	1023.000000	1023.000000	2046.000000
36.040001	-0.059426	-35.120693	-11.158942	-9.561766	-8.334867	-6.065118	0.000000	-10.000000	-0.008333	-1.450000	53.000000	1023.000000	1023.000000	2046.000000
36.060001	-0.058902	-34.811314	-10.977962	-9.669061	-8.244094	-5.920196	0.000000	-10.000000	-0.025000	-1.766667	53.000000	1023.000000	1023.000000	2046.000000
36.080002	-0.058185	-34.387180	-10.787123	-9.756026	-8.135886	-5.708145	0.000000	-10.000000	-0.025000	-2.133333	52.666668	1023.000000	1023.000000	2046.000000
36.099998	-0.057483	-33.972351	-10.608452	-9.765193	-7.956699	-5.642008	0.000000	-10.000000	-0.025000	-2.333333	52.000000	1023.000000	1023.000000	2046.000000
36.119999	-0.056785	-33.559750	-10.441264	-9.942161	-7.822522	-5.353804	0.000000	-10.000000	-0.008333	-2.550000	51.000000	1023.000000	1023.000000	2046.000000
36.139999	-0.056463	-33.369881	-10.339906	-9.927600	-7.655317	-5.447059	0.000000	-10.000000	0.000000	-2.783334	50.166668	1023.000000	1023.000000	2046.000000
36.160000	-0.056223	-33.227779	-10.267154	-10.045627	-7.599154	-5.315846	0.000000	-10.000000	-0.016667	-2.983333	49.166668	1023.000000	1023.000000	2046.000000
36.180000	-0.056463	-33.369419	-10.232923	-10.001471	-7.619505	-5.515519	0.000000	-10.000000	-0.033333	-2.733333	48.166668	1023.000000	1023.000000	2046.000000
36.200001	-0.056452	-33.362843	-10.064260	-10.060760	-7.672898	-5.564923	0.000000	-10.000000	-0.050000	-1.900000	47.333332	1023.000000	1023.000000	2046.000000
36.220001	-0.056379	-33.319763	-10.033487	-9.979833	-7.687657	-5.618787	0.000000	-10.000000	-0.041667	-0.916667	47.000000	1023.000000	1023.000000	2046.000000
36.240002	-0.056428	-33.348789	-9.835790	-9.997871	-7.836483	-5.678645	0.000000	-10.000000	-0.033333	-0.216667	47.000000	1023.000000	1023.000000	2046.000000
36.259998	-0.056351	-33.303493	-9.869653	-9.991867	-7.805117	-5.636857	0.000000	-10.000000	-0.025000	0.000000	47.000000	1023.000000	1023.000000	2046.000000
36.279999	-0.056126	-33.170746	-9.752248	-9.881300	-7.805219	-5.731979	0.000000	-10.000000	-0.025000	-0.266667	47.000000	1023.000000	1023.000000	2046.000000
36.299999	-0.055762	-32.955170	-9.736115	-9.799689	-7.787902	-5.631464	0.000000	-10.000000	-0.016667	-0.883333	47.000000	1023.000000	1023.000000	2046.000000
36.320000	-0.055228	-32.639862	-9.625613	-9.601601	-7.729548	-5.683101	0.000000	-10.000000	-0.025000	-1.533333	47.000000	1023.000000	1023.000000	2046.000000
36.340000	-0.054670	-32.309814	-9.571579	-9.583301	-7.696229	-5.458707	0.000000	-10.000000	-0.033333	-1.883333	46.833332	1023.000000	1023.000000	2046.000000
36.360001	-0.054055	-31.946453	-9.420698	-9.431173	-7.650566	-5.444016	0.000000	-10.000000	-0.041667	-1.766667	46.500000	1023.000000	1023.000000	2046.000000
36.380001	-0.053336	-31.521669	-9.252411	-9.405478	-7.600929	-5.262852	0.000000	-10.000000	-0.025000	-1.500000	46.166668	1023.000000	1023.000000	2046.000000
36.400002	-0.051855	-30.646175	-8.891088	-9.182449	-7.382500	-5.190138	0.000000	-10.000000	-0.016667	-1.250000	46.000000	1023.000000	1023.000000	2046.000000
36.419998	-0.050406	-29.790138	-8.500245	-9.038741	-7.279480	-4.971673	0.000000	-10.000000	-0.016667	-1.116667	46.000000	1023.000000	1023.000000	2046.000000
36.439999	-0.048980	-28.946962	-8.204832	-8.728889	-7.080969	-4.932272	0.000000	-10.000000	-0.025000	-1.116667	46.000000	1023.000000	1023.000000	2046.000000
36.459999	-0.047941	-28.333069	-7.955570	-8.693294	-7.009424	-4.674780	0.000000	-10.000000	-0.025000	-0.933333	46.000000	1023.000000	1023.000000	2046.000000
36.480000	-0.047580	-28.119862	-7.897403	-8.548588	-6.967419	-4.706451	0.000000	-10.000000	-0.025000	-0.566667	46.000000	1023.000000	1023.000000	2046.000000
36.500000	-0.047110	-27.842232	-7.853526	-8.554385	-6.886258	-4.548063	0.000000	-10.000000	-0.025000	-0.183333	46.000000	1023.000000	1023.000000	2046.000000
36.520000	-0.047732	-28.209614	-8.150000	-8.545078	-6.997255	-4.517282	0.000000	-10.000000	-0.025000	0.000000	46.000000	1023.000000	1023.000000	2046.000000
36.540001	-0.048215	-28.495205	-8.298154	-8.516487	-7.150007	-4.530557	0.000000	-10.000000	-0.025000	0.000000	46.000000	1023.000000	1023.000000	2046.000000
36.560001	-0.048723	-28.795368	-8.571815	-8.475814	-7.233369	-4.514371	0.000000	-10.000000	-0.016667	0.000000	46.000000	1023.000000	1023.000000	2046.000000
36.580002	-0.048682	-28.770926	-8.573170	-8.173244	-7.342396	-4.682116	0.000000	-10.000000	-0.025000	0.000000	46.000000	1023.000000	1023.000000	2046.000000
36.599998	-0.049059	-28.994129	-8.656357	-8.044083	-7.455010	-4.838679	0.000000	-10.000000	-0.025000	0.566667	46.000000	1023.000000	1023.000000	2046.000000
36.619999	-0.049439	-29.218439	-8.613983	-7.999980	-7.574316	-5.030159	0.000000	-10.000000	-0.033333	1.250000	46.000000	1023.000000	1023.000000	2046.000000
36.639999	-0.050589	-29.897896	-8.877033	-8.195435	-7.636291	-5.189137	0.000000	-10.000000	-0.025000	1.933333	46.000000	1023.000000	1023.000000	2046.000000
36.660000	-0.052403	-30.970320	-9.232271	-8.393640	-7.768353	-5.576057	0.000000	-10.000000	-0.033333	2.033333	46.000000	1023.000000	1023.000000	2046.000000
36.680000	-0.055093	-32.559704	-9.805145	-8.863291	-8.016946	-5.874320	0.000000	-10.000000	-0.041667	2.016667	46.000000	1023.000000	1023.000000	2046.000000
36.700001	-0.057406	-33.926693	-10.213686	-9.169842	-8.288372	-6.254795	0.000000	-10.000000	-0.050000	1.900000	46.000000	1023.000000	1023.000000	2046.000000
36.720001	-0.059064	-34.906986	-10.577252	-9.466183	-8.461213	-6.402339	0.000000	-10.000000	-0.050000	1.733333	46.000000	1023.000000	1023.000000	2046.000000
36.740002	-0.060097	-35.517330	-10.878527	-9.565055	-8.481199	-6.592550	0.000000	-10.000000	-0.041667	1.066667	46.000000	1023.000000	1023.000000	2046.000000
36.759998	-0.061071	-36.093159	-11.140619	-9.743835	-8.621108	-6.587597	0.000000	-10.000000	-0.025000	0.500000	46.000000	1023.000000	1023.000000	2046.000000
36.779999	-0.061516	-36.355961	-11.342081	-9.649711	-8.617308	-6.746860	0.000000	-10.000000	-0.016667	0.000000	46.000000	1023.000000	1023.000000	2046.000000
36.799999	-0.062114	-36.709267	-11.487916	-9.768388	-8.807129	-6.645833	0.000000	-10.000000	-0.008333	0.000000	46.000000	1023.000000	1023.000000	2046.000000
36.820000	-0.062242	-36.785206	-11.555682	-9.660240	-8.828598	-6.740685	0.000000	-10.000000	-0.008333	0.000000	46.000000	1023.000000	1023.000000	2046.000000
36.840000	-0.062367	-36.858608	-11.654355	-9.794637	-8.855175	-6.554442	0.000000	-10.000000	0.000000	0.000000	46.000000	1023.000000	1023.000000	2046.000000
36.860001	-0.062102	-36.702370	-11.578607	-9.673466	-8.846422	-6.603875	0.000000	-10.000000	-0.016667	0.000000	46.000000	1023.000000	1023.000000	2046.000000
36.880001	-0.061887	-36.575138	-11.579352	-9.797740	-8.834038	-6.364007	0.000000	-10.000000	-0.016667	0.000000	46.000000	1023.000000	1023.000000	2046.000000
36.900002	-0.061120	-36.121975	-11.372085	-9.808906	-8.669169	-6.271814	0.000000	-10.000000	-0.025000	0.000000	46.000000	1023.000000	1023.000000	2046.000000
36.919998	-0.060776	-35.918545	-11.245914	-10.018744	-8.644238	-6.009650	0.000000	-10.000000	-0.008333	-0.300000	46.000000	1023.000000	1023.000000	2046.000000
36.939999	-0.059843	-35.367317	-11.045507	-9.947165	-8.397872	-5.976774	0.000000	-10.000000	-0.016667	-0.883333	46.000000	1023.000000	1023.000000	2046.000000
36.959999	-0.059321	-35.058475	-10.863091	-10.168764	-8.347235	-5.679387	0.000000	-10.000000	-0.025000	-1.366667	46.000000	1023.000000	1023.000000	2046.000000
36.980000	-0.058407	-34.518536	-10.657289	-10.109703	-8.097937	-5.653608	0.000000	-10.000000	-0.041667	-1.533333	46.000000	1023.000000	1023.000000	2046.000000
37.000000	-0.058253	-34.427238	-10.593872	-10.298841	-8.058532	-5.475992	0.000000	-10.000000	-0.050000	-1.416667	46.000000	1023.000000	1023.000000	2046.000000
37.020000	-0.057740	-34.124065	-10.492290	-10.135814	-7.855574	-5.640386	0.000000	-10.000000	-0.050000	-0.933333	46.000000	1023.000000	1023.000000	2046.000000
37.040001	-0.057791	-34.154446	-10.414459	-10.290648	-7.932446	-5.516893	0.000000	-10.000000	-0.050000	-0.466667	46.000000	1023.000000	1023.000000	2046.000000
37.060001	-0.057506	-33.985954	-10.239211	-10.137000	-7.875942	-5.733801	0.000000	-10.000000	-0.050000	0.566667	46.000000	1023.000000	1023.000000	2046.000000
37.080002	-0.057544	-34.008228	-10.185721	-10.218981	-7.941257	-5.662268	0.000000	-10.000000	-0.050000	1.183333	46.000000	1023.000000	1023.000000	2046.000000
37.099998	-0.057171	-33.788147	-9.973104	-10.086436	-7.954159	-5.774446	0.000000	-10.000000	-0.041667	1.733333	46.000000	1023.000000	1023.000000	2046.000000
37.119999	-0.057278	-33.851261	-9.950533	-10.109987	-8.029452	-5.761289	0.000000	-10.000000	-0.041667	1.366667	46.000000	1023.000000	1023.000000	2046.000000
37.139999	-0.056602	-33.452015	-9.801530	-9.924229	-7.905279	-5.820977	0.000000	-10.000000	-0.041667	0.750000	46.000000	1023.000000	1023.000000	2046.000000
37.160000	-0.056395	-33.329609	-9.784700	-9.903230	-7.969173	-5.672504	0.000000	-10.000000	-0.041667	0.200000	46.000000	1023.000000	1023.000000	2046.000000
37.180000	-0.055522	-32.813690	-9.624438	-9.681612	-7.830637	-5.677005	0.000000	-10.000000	-0.033333	0.000000	46.000000	1023.000000	1023.000000	2046.000000
37.200001	-0.054923	-32.459694	-9.519675	-9.671772	-7.815611	-5.452634	0.000000	-10.000000	-0.033333	0.000000	46.000000	1023.000000	1023.000000	2046.000000
37.220001	-0.053767	-31.776505	-9.290112	-9.437591	-7.589087	-5.459715	0.000000	-10.000000	-0.041667	0.000000	46.000000	1023.000000	1023.000000	2046.000000
37.240002	-0.052302	-30.910242	-8.854132	-9.274007	-7.519983	-5.262120	0.000000	-10.000000	-0.041667	0.000000	46.000000	1023.000000	1023.000000	2046.000000
37.259998	-0.050614	-29.912806	-8.456146	-9.111237	-7.271959	-5.073465	0.000000	-10.000000	-0.033333	0.000000	46.000000	1023.000000	1023.000000	2046.000000
37.279999	-0.049311	-29.143084	-8.128453	-8.871511	-7.219821	-4.923299	0.000000	-10.000000	-0.041667	0.000000	46.000000	1023.000000	1023.000000	2046.000000
37.299999	-0.048232	-28.505234	-7.968774	-8.729703	-7.004816	-4.801941	0.000000	-10.000000	-0.050000	0.000000	46.000000	1023.000000	1023.000000	2046.000000
37.320000	-0.047757	-28.224548	-7.837868	-8.633234	-7.018785	-4.734662	0.000000	-10.000000	-0.058333	0.000000	46.000000	1023.000000	1023.000000	2046.000000
37.340000	-0.047491	-28.066975	-7.989146	-8.590394	-6.882224	-4.605212	0.000000	-10.000000	-0.041667	0.000000	46.000000	1023.000000	1023.000000	2046.000000
37.360001	-0.048237	-28.507971	-8.186316	-8.717541	-7.116130	-4.487983	0.000000	-10.000000	-0.033333	0.000000	46.000000	1023.000000	1023.000000	2046.000000
37.380001	-0.048791	-28.835312	-8.402596	-8.599099	-7.161681	-4.671937	0.000000	-10.000000	-0.025000	0.000000	46.000000	1023.000000	1023.000000	2046.000000
37.400002	-0.049282	-29.125607	-8.626915	-8.558572	-7.307367	-4.632753	0.000000	-10.000000	-0.025000	0.000000	46.000000	1023.000000	1023.000000	2046.000000
37.419998	-0.049184	-29.067629	-8.633513	-8.206975	-7.317169	-4.909972	0.000000	-10.000000	-0.025000	0.000000	46.000000	1023.000000	1023.000000	2046.000000
37.439999	-0.049616	-29.323133	-8.662954	-8.167763	-7.556898	-4.935519	0.000000	-10.000000	-0.025000	0.000000	46.000000	1023.000000	1023.000000	2046.000000
37.459999	-0.050212	-29.675121	-8.803737	-8.156324	-7.503277	-5.211784	0.000000	-10.000000	-0.033333	0.000000	46.000000	1023.000000	1023.000000	2046.000000
37.480000	-0.051792	-30.609081	-9.059672	-8.459044	-7.771292	-5.319075	0.000000	-10.000000	-0.033333	-0.266667	46.000000	1023.000000	1023.000000	2046.000000
37.500000	-0.053983	-31.904072	-9.544014	-8.734563	-7.860432	-5.765063	0.000000	-10.000000	-0.041667	-0.766667	46.000000	1023.000000	1023.000000	2046.000000
37.520000	-0.056980	-33.674965	-10.132695	-9.129393	-8.257042	-6.155833	0.000000	-10.000000	-0.041667	-1.266667	46.000000	1023.000000	1023.000000	2046.000000
37.540001	-0.059142	-34.952728	-10.523555	-9.492959	-8.478488	-6.457726	0.000000	-10.000000	-0.033333	-1.583333	46.000000	1023.000000	1023.000000	2046.000000
37.560001	-0.060770	-35.914818	-10.956708	-9.698666	-8.627174	-6.632269	0.000000	-10.000000	-0.025000	-1.750000	46.000000	1023.000000	1023.000000	2046.000000
37.580002	-0.061915	-36.591572	-11.133300	-9.868691	-8.799337	-6.790243	0.000000	-10.000000	-0.008333	-2.116667	45.500000	1023.000000	1023.000000	2046.000000
37.599998	-0.062768	-37.095634	-11.455276	-9.898119	-8.886032	-6.856205	0.000000	-10.000000	-0.016667	-2.350000	44.833332	1023.000000	1023.000000	2046.000000
37.619999	-0.063341	-37.434666	-11.575287	-9.972910	-9.012932	-6.873535	0.000000	-10.000000	-0.025000	-2.316667	43.833332	1023.000000	1023.000000	2046.000000
37.639999	-0.063739	-37.669743	-11.784889	-9.854979	-9.032613	-6.997262	0.000000	-10.000000	-0.041667	-2.083333	43.333332	1023.000000	1023.000000	2046.000000
37.660000	-0.063870	-37.747192	-11.789975	-9.995258	-9.155203	-6.806758	0.000000	-10.000000	-0.041667	-1.266667	43.000000	1023.000000	1023.000000	2046.000000
37.680000	-0.064024	-37.838089	-11.884646	-9.931510	-9.165869	-6.856063	0.000000	-10.000000	-0.033333	-0.633333	43.000000	1023.000000	1023.000000	2046.000000
37.700001	-0.063525	-37.543430	-11.755808	-9.973563	-9.164967	-6.649092	0.000000	-10.000000	-0.025000	0.000000	43.000000	1023.000000	1023.000000	2046.000000
37.720001	-0.063128	-37.308350	-11.714610	-9.953559	-9.051567	-6.588612	0.000000	-10.000000	-0.033333	0.000000	43.000000	1023.000000	1023.000000	2046.000000
37.740002	-0.062308	-36.823967	-11.515634	-10.129174	-8.925471	-6.253686	0.000000	-10.000000	-0.041667	0.000000	43.000000	1023.000000	1023.000000	2046.000000
37.759998	-0.061672	-36.448086	-11.354388	-10.026580	-8.738535	-6.328583	0.000000	-10.000000	-0.050000	0.000000	43.000000	1023.000000	1023.000000	2046.000000
37.779999	-0.060616	-35.823994	-11.086342	-10.186453	-8.598147	-5.953050	0.000000	-10.000000	-0.041667	0.616667	43.000000	1023.000000	1023.000000	2046.000000
37.799999	-0.059603	-35.225304	-10.868994	-10.092619	-8.368280	-5.895412	0.000000	-10.000000	-0.033333	1.633333	43.000000	1023.000000	1023.000000	2046.000000
37.820000	-0.058847	-34.778778	-10.739677	-10.290190	-8.173019	-5.575890	0.000000	-10.000000	-0.033333	2.716667	43.000000	1023.000000	1023.000000	2046.000000
37.840000	-0.058314	-34.463585	-10.607339	-10.160557	-7.997042	-5.698649	0.000000	-10.000000	-0.041667	3.416667	43.000000	1023.000000	1023.000000	2046.000000
37.860001	-0.057910	-34.225105	-10.480277	-10.271709	-7.952286	-5.520833	0.000000	-10.000000	-0.050000	3.716667	43.000000	1023.000000	1023.000000	2046.000000
37.880001	-0.057629	-34.058498	-10.306096	-10.118892	-7.938170	-5.695340	0.000000	-10.000000	-0.058333	4.366667	43.000000	1023.000000	1023.000000	2046.000000
37.900002	-0.057182	-33.794685	-10.190271	-10.132961	-7.853720	-5.617732	0.000000	-10.000000	-0.075000	5.516667	43.000000	1023.000000	1023.000000	2046.000000
37.919998	-0.056890	-33.622036	-9.953238	-9.963033	-7.901380	-5.804384	0.000000	-10.000000	-0.091667	6.883334	43.000000	1023.000000	1023.000000	2046.000000
37.939999	-0.056299	-33.272678	-9.798354	-9.966191	-7.872472	-5.635660	0.000000	-10.000000	-0.100000	7.833333	43.000000	1023.000000	1023.000000	2046.000000
37.959999	-0.055770	-32.959900	-9.635496	-9.744530	-7.782540	-5.797335	0.000000	-10.000000	-0.100000	8.050000	43.000000	1023.000000	1023.000000	2046.000000
37.980000	-0.054921	-32.458408	-9.513443	-9.726814	-7.689824	-5.528327	0.000000	-10.000000	-0.108333	8.200000	43.000000	1023.000000	1023.000000	2046.000000
38.000000	-0.053952	-31.885386	-9.309561	-9.499589	-7.576231	-5.500005	0.000000	-10.000000	-0.091667	8.433333	43.000000	1023.000000	1023.000000	2046.000000
38.020000	-0.052814	-31.213367	-9.180961	-9.414425	-7.410597	-5.207385	0.000000	-10.000000	-0.083333	8.883333	39.500000	1023.000000	1023.000000	2046.000000
38.040001	-0.051593	-30.491692	-8.857629	-9.132726	-7.297130	-5.204206	0.000000	-10.000000	-0.091667	10.083334	36.500000	1023.000000	1023.000000	2046.000000
38.060001	-0.049891	-29.485710	-8.495975	-9.076629	-7.095784	-4.817323	0.000000	-10.000000	-0.125000	11.200001	33.500000	1023.000000	1023.000000	2046.000000
38.080002	-0.047752	-28.221687	-8.004322	-8.636854	-6.775673	-4.804839	0.000000	-10.000000	-0.150000	12.100000	34.000000	1023.000000	1023.000000	2046.000000
38.099998	-0.045582	-26.939058	-7.550994	-8.489077	-6.514278	-4.384708	0.000000	-10.000000	-0.150000	12.100000	34.000000	1023.000000	1023.000000	2046.000000
38.119999	-0.043660	-25.802786	-7.093246	-8.067889	-6.277690	-4.363959	0.000000	-10.000000	-0.150000	12.400001	35.333332	1023.000000	1023.000000	2046.000000
38.139999	-0.042183	-24.929901	-6.830530	-8.018657	-6.091555	-3.989160	0.000000	-10.000000	-0.150000	12.800000	38.000000	1023.000000	1023.000000	2046.000000
38.160000	-0.040964	-24.209463	-6.613129	-7.733581	-5.887369	-3.975385	0.000000	-10.000000	-0.166667	13.433333	42.166668	1023.000000	1023.000000	2046.000000
38.180000	-0.040178	-23.745127	-6.571422	-7.727892	-5.768132	-3.677682	0.000000	-10.000000	-0.183333	14.216667	46.500000	1023.000000	1023.000000	2046.000000
38.200001	-0.039821	-23.534170	-6.534311	-7.562647	-5.837227	-3.599985	0.000000	-10.000000	-0.208333	14.850000	51.166668	1023.000000	1023.000000	2046.000000
38.220001	-0.039454	-23.317564	-6.764321	-7.491385	-5.684492	-3.377367	0.000000	-10.000000	-0.225000	15.750000	57.833332	1023.000000	1023.000000	2046.000000
38.240002	-0.038854	-22.962526	-6.679453	-7.069744	-5.769101	-3.444229	0.000000	-10.000000	-0.241667	16.200001	63.000000	1023.000000	1023.000000	2046.000000
38.259998	-0.038254	-22.608063	-6.719386	-6.863576	-5.676413	-3.348688	0.000000	-10.000000	-0.250000	16.666668	68.166664	1023.000000	1023.000000	2046.000000
38.279999	-0.037898	-22.398001	-6.587201	-6.512280	-5.731144	-3.567376	0.000000	-10.000000	-0.258333	16.966667	71.833336	1023.000000	1023.000000	2046.000000
38.299999	-0.038378	-22.681200	-6.686387	-6.714711	-5.770325	-3.509778	0.000000	-10.000000	-0.258333	17.566668	77.166664	1023.000000	1023.000000	2046.000000
38.320000	-0.039272	-23.209917	-6.878325	-6.714896	-5.781785	-3.834910	0.000000	-10.000000	-0.266667	18.350000	83.000000	1023.000000	1023.000000	2046.000000
38.340000	-0.041555	-24.559227	-7.386816	-7.207225	-5.953610	-4.011576	0.000000	-10.000000	-0.258333	18.666668	89.000000	1023.000000	1023.000000	2046.000000
38.360001	-0.043262	-25.567986	-7.708208	-7.303614	-6.101185	-4.454978	0.000000	-10.000000	-0.266667	18.916668	95.333336	1023.000000	1023.000000	2046.000000
38.380001	-0.044584	-26.349052	-8.053889	-7.651751	-6.165724	-4.477688	0.000000	-10.000000	-0.266667	18.916668	101.500000	1023.000000	1023.000000	2046.000000
38.400002	-0.044921	-26.548162	-8.062494	-7.614413	-6.273383	-4.597872	0.000000	-10.000000	-0.291667	19.350000	107.833336	1023.000000	1023.000000	2046.000000
38.419998	-0.044994	-26.591583	-8.273779	-7.697815	-6.152105	-4.467884	0.000000	-10.000000	-0.308333	19.733334	114.166664	1023.000000	1023.000000	2046.000000
38.439999	-0.044767	-26.457006	-8.164136	-7.496025	-6.290527	-4.506317	0.000000	-10.000000	-0.333333	20.450001	120.833336	1023.000000	1023.000000	2046.000000
38.459999	-0.044361	-26.217205	-8.288581	-7.483538	-6.146726	-4.298361	0.000000	-10.000000	-0.333333	20.983334	127.500000	1023.000000	1023.000000	2046.000000
38.480000	-0.043508	-25.712971	-8.032606	-7.267304	-6.200862	-4.212197	0.000000	-10.000000	-0.341667	21.416668	134.500000	1023.000000	1023.000000	2046.000000
38.500000	-0.042792	-25.289934	-8.034805	-7.217805	-6.057079	-3.980245	0.000000	-10.000000	-0.358333	21.800001	141.500000	1023.000000	1023.000000	2046.000000
38.520000	-0.041512	-24.533562	-7.710066	-6.985676	-5.981949	-3.855870	0.000000	-10.000000	-0.375000	22.100000	148.666672	1023.000000	1023.000000	2046.000000
38.540001	-0.040441	-23.900467	-7.621420	-6.927214	-5.741018	-3.610815	0.000000	-10.000000	-0.391667	22.266666	156.000000	1023.000000	1023.000000	2046.000000
38.560001	-0.038716	-22.880884	-7.284091	-6.820567	-5.567808	-3.208419	0.000000	-10.000000	-0.400000	22.433334	163.500000	1023.000000	1023.000000	2046.000000
38.580002	-0.037371	-22.086288	-7.023474	-6.751899	-5.291833	-3.019083	0.000000	-10.000000	-0.408333	22.366667	171.000000	1023.000000	1023.000000	2046.000000
38.599998	-0.035711	-21.105360	-6.754717	-6.746862	-4.999571	-2.604208	0.000000	-10.000000	-0.408333	22.433332	178.500000	1023.000000	1023.000000	2046.000000
38.619999	-0.034001	-20.094404	-6.383038	-6.632409	-4.684456	-2.394501	0.000000	-10.000000	-0.400000	22.350000	185.833328	1023.000000	1023.000000	2046.000000
38.639999	-0.032203	-19.031685	-6.081590	-6.636771	-4.338398	-1.974926	0.000000	-10.000000	-0.400000	22.450001	193.333328	1023.000000	1023.000000	2046.000000
38.660000	-0.030521	-18.038176	-5.815020	-6.480963	-3.959144	-1.783049	0.000000	-10.000000	-0.400000	22.283333	200.666672	1023.000000	1023.000000	2046.000000
38.680000	-0.029128	-17.214796	-5.554033	-6.357697	-3.736262	-1.566804	0.000000	-10.000000	-0.400000	22.433334	208.333328	1023.000000	1023.000000	2046.000000
38.700001	-0.027852	-16.460667	-5.334299	-6.159006	-3.518811	-1.448550	0.000000	-10.000000	-0.400000	22.616667	215.666672	1023.000000	1023.000000	2046.000000
38.720001	-0.026828	-15.855453	-5.039141	-5.953453	-3.470094	-1.392764	0.000000	-10.000000	-0.400000	23.350000	223.333328	1023.000000	1023.000000	2046.000000
38.740002	-0.025596	-15.127160	-4.819702	-5.750846	-3.248729	-1.307882	0.000000	-10.000000	-0.408333	23.650000	231.000000	1023.000000	1023.000000	2046.000000
38.759998	-0.024326	-14.376832	-4.516306	-5.465478	-3.157610	-1.237437	0.000000	-10.000000	-0.425000	24.083334	239.000000	1023.000000	1023.000000	2046.000000
38.779999	-0.022992	-13.588378	-4.250708	-5.269766	-2.918112	-1.149792	0.000000	-10.000000	-0.433333	24.066668	247.000000	1023.000000	1023.000000	2046.000000
38.799999	-0.021545	-12.732967	-3.974998	-4.970627	-2.764240	-1.023102	0.000000	-10.000000	-0.433333	24.316668	255.000000	1023.000000	1023.000000	2046.000000
38.820000	-0.019678	-11.629462	-3.555836	-4.701946	-2.594961	-0.776720	0.000000	-10.000000	-0.425000	24.366667	263.000000	1023.000000	1023.000000	2046.000000
38.840000	-0.017553	-10.374061	-3.183477	-4.335400	-2.342330	-0.512853	0.000000	-10.000000	-0.441667	24.716667	271.000000	1023.000000	1023.000000	2046.000000
38.860001	-0.014716	-8.696895	-2.641911	-4.001319	-1.906442	-0.147222	0.000000	-10.000000	-0.466667	25.183334	279.166656	1023.000000	1023.000000	2046.000000
38.880001	-0.011870	-7.015260	-2.020547	-3.558481	-1.561081	0.124849	0.000000	-10.000000	-0.500000	25.816668	287.500000	1023.000000	1023.000000	2046.000000
38.900002	-0.008845	-5.227614	-1.443214	-3.188227	-1.127583	0.531409	0.000000	-10.000000	-0.516667	26.350000	296.166656	1023.000000	1023.000000	2046.000000
38.919998	-0.006742	-3.984298	-1.072584	-2.768374	-0.828124	0.684784	0.000000	-10.000000	-0.525000	26.816668	304.833344	1023.000000	1023.000000	2046.000000
38.939999	-0.004849	-2.865669	-0.771300	-2.558300	-0.550126	1.014057	0.000000	-10.000000	-0.508333	27.100000	313.666656	1023.000000	1023.000000	2046.000000
38.959999	-0.003078	-1.819137	-0.563807	-2.253193	-0.252389	1.250252	0.000000	-10.000000	-0.500000	27.483334	322.500000	1023.000000	1023.000000	2046.000000
38.980000	-0.001717	-1.014740	-0.421561	-2.026100	-0.058606	1.491527	0.000000	-10.000000	-0.491667	27.450001	331.666656	1023.000000	1023.000000	2046.000000
39.000000	-0.000358	-0.211458	-0.398283	-1.703764	0.090282	1.800307	0.000000	-10.000000	-0.500000	27.733334	340.833344	1023.000000	1023.000000	2046.000000
39.020000	0.000906	0.535595	-0.349574	-1.281037	0.216991	1.949215	0.000000	-10.000000	-0.516667	27.766668	350.166656	1023.000000	1023.000000	2046.000000
39.040001	0.002025	1.196701	-0.251154	-0.841131	0.275413	2.013573	0.000000	-10.000000	-0.525000	28.133333	359.333344	1023.000000	1023.000000	2046.000000
39.060001	0.003079	1.819608	-0.068096	-0.480560	0.379944	1.988320	0.000000	-10.000000	-0.558333	28.316668	368.666656	1023.000000	1023.000000	2046.000000
39.080002	0.003223	1.904907	-0.047758	-0.342408	0.399250	1.895823	0.000000	-10.000000	-0.566667	28.600000	378.000000	1023.000000	1023.000000	2046.000000
39.099998	0.002243	1.325651	-0.204430	-0.458725	0.351529	1.637276	0.000000	-10.000000	-0.591667	28.816668	387.666656	1023.000000	1023.000000	2046.000000
39.119999	0.000166	0.098294	-0.705923	-0.763485	0.210500	1.357203	0.000000	-10.000000	-0.575000	29.033335	397.166656	1023.000000	1023.000000	2046.000000
39.139999	-0.001687	-0.996902	-1.045852	-1.011234	0.030924	1.029260	0.000000	-10.000000	-0.558333	28.733334	406.833344	1023.000000	1023.000000	2046.000000
39.160000	-0.002660	-1.572152	-1.318928	-1.233300	-0.000769	0.980845	0.000000	-10.000000	-0.541667	28.549999	416.333344	1023.000000	1023.000000	2046.000000
39.180000	-0.002873	-1.698218	-1.351885	-1.249241	0.000181	0.902727	0.000000	-10.000000	-0.533333	28.250000	426.000000	1023.000000	1023.000000	2046.000000
39.200001	-0.002395	-1.415479	-1.448669	-1.250287	0.136306	1.147172	0.000000	-10.000000	-0.550000	28.450001	435.500000	1023.000000	1023.000000	2046.000000
39.220001	-0.001769	-1.045191	-1.419781	-1.033515	0.273125	1.134979	0.000000	-10.000000	-0.566667	28.566668	445.000000	1023.000000	1023.000000	2046.000000
39.240002	-0.000818	-0.483330	-1.345453	-0.903600	0.347419	1.418303	0.000000	-10.000000	-0.583333	28.833334	454.500000	1023.000000	1023.000000	2046.000000
39.259998	0.000351	0.207564	-1.229657	-0.626455	0.562167	1.501509	0.000000	-10.000000	-0.583333	29.033333	464.000000	1023.000000	1023.000000	2046.000000
39.279999	0.001566	0.925752	-1.090721	-0.506675	0.706016	1.817133	0.000000	-10.000000	-0.583333	29.133333	473.666656	1023.000000	1023.000000	2046.000000
39.299999	0.002847	1.682832	-0.877995	-0.226496	0.879545	1.907779	0.000000	-10.000000	-0.591667	29.299999	483.500000	1023.000000	1023.000000	2046.000000
39.320000	0.004363	2.578631	-0.696655	-0.067997	1.096215	2.247068	0.000000	-10.000000	-0.608333	29.450001	493.333344	1023.000000	1023.000000	2046.000000
39.340000	0.006132	3.623893	-0.466302	0.166635	1.391873	2.531687	0.000000	-10.000000	-0.608333	29.516666	503.000000	1023.000000	1023.000000	2046.000000
39.360001	0.007791	4.604277	-0.271311	0.255154	1.657355	2.963079	0.000000	-10.000000	-0.616667	29.550001	512.666687	1023.000000	1023.000000	2046.000000
39.380001	0.009604	5.675852	0.006809	0.514267	1.976817	3.177959	0.000000	-10.000000	-0.608333	29.350000	522.500000	1023.000000	1023.000000	2046.000000
39.400002	0.011313	6.685806	0.195880	0.518354	2.343087	3.628485	0.000000	-10.000000	-0.600000	29.433334	532.500000	1023.000000	1023.000000	2046.000000
39.419998	0.013582	8.027192	0.534541	0.697965	2.774152	4.020535	0.000000	-10.000000	-0.575000	29.066668	542.500000	1023.000000	1023.000000	2046.000000
39.439999	0.015422	9.114263	0.740961	0.860715	3.160473	4.352113	0.000000	-10.000000	-0.558333	28.799999	552.166687	1023.000000	1023.000000	2046.000000
39.459999	0.017132	10.124740	1.058579	1.237226	3.403017	4.425917	0.000000	-10.000000	-0.558333	28.549999	561.833313	1023.000000	1023.000000	2046.000000
39.480000	0.018439	10.897606	1.238018	1.458092	3.592803	4.608693	0.000000	-10.000000	-0.558333	28.583334	571.166687	1023.000000	1023.000000	2046.000000
39.500000	0.019810	11.707664	1.457411	1.859867	3.840294	4.550091	0.000000	-10.000000	-0.558333	28.716667	580.833313	1023.000000	1023.000000	2046.000000
39.520000	0.021002	12.412384	1.743505	1.971380	3.931614	4.765885	0.000000	-10.000000	-0.533333	28.150000	590.333313	1023.000000	1023.000000	2046.000000
39.540001	0.022484	13.287897	2.061800	2.360058	4.171294	4.694746	0.000000	-10.000000	-0.525000	27.983334	600.000000	1023.000000	1023.000000	2046.000000
39.560001	0.024236	14.323207	2.436094	2.523675	4.388571	4.974867	0.000000	-10.000000	-0.500000	27.583334	609.333313	1023.000000	1023.000000	2046.000000
39.580002	0.026464	15.640450	2.956012	3.015950	4.667029	5.001459	0.000000	-10.000000	-0.508333	27.466667	618.666687	1023.000000	1023.000000	2046.000000
39.599998	0.029535	17.455004	3.572520	3.365889	5.071474	5.445121	0.000000	-10.000000	-0.500000	27.033335	627.833313	1023.000000	1023.000000	2046.000000
39.619999	0.032483	19.197330	4.177292	3.902450	5.436350	5.681237	0.000000	-10.000000	-0.508333	26.850000	637.000000	1023.000000	1023.000000	2046.000000
39.639999	0.035643	21.065004	4.730851	4.293563	5.868296	6.172296	0.000000	-10.000000	-0.500000	26.783335	646.000000	1023.000000	1023.000000	2046.000000
39.660000	0.037815	22.348639	5.056245	4.703973	6.187440	6.400981	0.000000	-10.000000	-0.500000	26.700001	655.000000	1023.000000	1023.000000	2046.000000
39.680000	0.039839	23.544748	5.345615	5.018298	6.528286	6.652550	0.000000	-10.000000	-0.500000	26.383333	663.833313	1023.000000	1023.000000	2046.000000
39.700001	0.041443	24.493059	5.445442	5.274746	6.793378	6.979493	0.000000	-10.000000	-0.475000	26.250000	672.666687	1023.000000	1023.000000	2046.000000
39.720001	0.042731	25.254223	5.514210	5.483310	7.016344	7.240358	0.000000	-10.000000	-0.450000	25.716667	681.333313	1023.000000	1023.000000	2046.000000
39.740002	0.043367	25.629646	5.441649	5.638667	7.094085	7.455246	0.000000	-10.000000	-0.441667	25.450001	690.166687	1023.000000	1023.000000	2046.000000
39.759998	0.044298	26.180162	5.603969	5.959111	7.128365	7.488717	0.000000	-10.000000	-0.450000	25.200001	698.666687	1023.000000	1023.000000	2046.000000
39.779999	0.045372	26.814980	5.732784	6.337790	7.225859	7.518547	0.000000	-10.000000	-0.458333	25.016668	707.166687	1023.000000	1023.000000	2046.000000
39.799999	0.046513	27.489017	6.049005	6.722601	7.286777	7.430634	0.000000	-10.000000	-0.441667	25.066668	715.500000	1023.000000	1023.000000	2046.000000
39.820000	0.046699	27.599306	6.077265	6.845692	7.359704	7.316647	0.000000	-10.000000	-0.416667	24.650002	723.833313	1023.000000	1023.000000	2046.000000
39.840000	0.045535	26.911409	5.896668	6.681098	7.302966	7.030676	0.000000	-10.000000	-0.391667	24.383333	732.000000	1023.000000	1023.000000	2046.000000
39.860001	0.043051	25.442860	5.398549	6.336639	7.048748	6.658922	0.000000	-10.000000	-0.358333	23.616667	740.000000	1023.000000	1023.000000	2046.000000
39.880001	0.040793	24.108931	5.071764	5.985392	6.775640	6.276134	0.000000	-10.000000	-0.341667	22.716667	748.000000	1023.000000	1023.000000	2046.000000
39.900002	0.039450	23.315018	4.795017	5.675141	6.697358	6.147501	0.000000	-10.000000	-0.308333	21.766666	755.833313	1023.000000	1023.000000	2046.000000
39.919998	0.039019	23.060215	4.737207	5.538417	6.669262	6.115329	0.000000	-10.000000	-0.300000	20.816668	763.333313	1023.000000	1023.000000	2046.000000
39.939999	0.039032	23.068113	4.580886	5.525584	6.749744	6.211898	0.000000	-10.000000	-0.300000	20.600000	770.500000	1023.000000	1023.000000	2046.000000
39.959999	0.039348	23.254805	4.637444	5.574417	6.761503	6.281440	0.000000	-10.000000	-0.308333	20.433334	777.500000	1023.000000	1023.000000	2046.000000
39.980000	0.039748	23.491224	4.579247	5.668172	6.835212	6.408594	0.000000	-10.000000	-0.308333	20.583334	784.333313	1023.000000	1023.000000	2046.000000
40.000000	0.040292	23.812521	4.719194	5.782972	6.835625	6.474729	0.000000	-10.000000	-0.291667	20.283333	791.166687	1023.000000	1023.000000	2046.000000
40.020000	0.041095	24.287062	4.729044	5.872466	7.001770	6.683782	0.000000	-10.000000	-0.275000	19.916668	797.833313	1023.000000	1023.000000	2046.000000
40.040001	0.041976	24.807808	4.909019	6.043525	7.030212	6.825051	0.000000	-10.000000	-0.266667	19.750000	804.666687	1023.000000	1023.000000	2046.000000
40.060001	0.043102	25.472998	4.957136	6.152413	7.326080	7.037367	0.000000	-10.000000	-0.258333	19.333334	811.333313	1023.000000	1023.000000	2046.000000
40.080002	0.044199	26.121620	5.134366	6.206483	7.493542	7.287229	0.000000	-10.000000	-0.250000	18.983334	818.000000	1023.000000	1023.000000	2046.000000
40.099998	0.045395	26.828737	5.230720	6.291002	7.761496	7.545519	0.000000	-10.000000	-0.233333	18.200001	824.333313	1023.000000	1023.000000	2046.000000
40.119999	0.046586	27.532383	5.416887	6.358883	7.955033	7.801579	0.000000	-10.000000	-0.216667	17.600000	830.500000	1023.000000	1023.000000	2046.000000
40.139999	0.047761	28.226686	5.482740	6.262536	8.332769	8.148641	0.000000	-10.000000	-0.191667	17.049999	836.500000	1023.000000	1023.000000	2046.000000
40.160000	0.049104	29.020432	5.738476	6.243214	8.602534	8.436209	0.000000	-10.000000	-0.166667	16.516666	842.166687	1023.000000	1023.000000	2046.000000
40.180000	0.050189	29.661406	5.833572	6.272581	8.907836	8.647417	0.000000	-10.000000	-0.166667	15.950001	847.833313	1023.000000	1023.000000	2046.000000
40.200001	0.051061	30.177172	6.031590	6.481467	8.975573	8.688543	0.000000	-10.000000	-0.183333	15.533334	853.166687	1023.000000	1023.000000	2046.000000
40.220001	0.051878	30.659992	6.074018	6.730240	9.194587	8.661147	0.000000	-10.000000	-0.208333	15.350000	858.500000	1023.000000	1023.000000	2046.000000
40.240002	0.052681	31.134504	6.278701	6.940114	9.232333	8.683356	0.000000	-10.000000	-0.208333	15.483334	863.500000	1023.000000	1023.000000	2046.000000
40.259998	0.053373	31.543470	6.450083	7.118444	9.384722	8.590221	0.000000	-10.000000	-0.208333	15.650001	870.500000	1023.000000	1023.000000	2046.000000
40.279999	0.054467	32.189957	6.829534	7.287223	9.436323	8.636876	0.000000	-10.000000	-0.200000	15.766667	875.833313	1023.000000	1023.000000	2046.000000
40.299999	0.056304	33.275673	7.286017	7.561820	9.691691	8.736145	0.000000	-10.000000	-0.200000	15.516667	881.166687	1023.000000	1023.000000	2046.000000
40.320000	0.058749	34.720718	7.855608	7.985347	9.923833	8.955932	0.000000	-10.000000	-0.200000	15.216667	884.666687	1023.000000	1023.000000	2046.000000
40.340000	0.061432	36.306355	8.318965	8.441158	10.339112	9.207120	0.000000	-10.000000	-0.191667	14.650001	889.833313	1023.000000	1023.000000	2046.000000
40.360001	0.063642	37.612518	8.672796	8.767498	10.542553	9.629670	0.000000	-10.000000	-0.175000	14.250000	894.833313	1023.000000	1023.000000	2046.000000
40.380001	0.065598	38.768169	8.914217	9.216399	10.911573	9.725977	0.000000	-10.000000	-0.150000	13.683333	899.500000	1023.000000	1023.000000	2046.000000
40.400002	0.066889	39.531517	9.007601	9.321425	11.062974	10.139516	0.000000	-10.000000	-0.116667	12.633333	905.500000	1023.000000	1023.000000	2046.000000
40.419998	0.067785	40.060734	8.978286	9.568115	11.325603	10.188728	0.000000	-10.000000	-0.091667	11.750000	910.000000	1023.000000	1023.000000	2046.000000
40.439999	0.067608	39.956612	8.877430	9.431259	11.193159	10.454765	0.000000	-10.000000	-0.075000	10.683333	914.333313	1023.000000	1023.000000	2046.000000
40.459999	0.067820	40.081612	8.792363	9.602777	11.333942	10.352529	0.000000	-10.000000	-0.075000	10.016666	916.833313	1023.000000	1023.000000	2046.000000
40.480000	0.068145	40.273914	8.854637	9.725482	11.211082	10.482710	0.000000	-10.000000	-0.050000	9.000000	920.333313	1023.000000	1023.000000	2046.000000
40.500000	0.068665	40.581245	8.977196	10.093101	11.259173	10.251773	0.000000	-10.000000	-0.041667	8.050000	923.500000	1023.000000	1023.000000	2046.000000
40.520000	0.068624	40.556992	9.067716	10.158770	11.109581	10.220924	0.000000	-10.000000	-0.033333	7.316667	926.333313	1023.000000	1023.000000	2046.000000
40.540001	0.067722	40.023777	8.924426	10.212483	11.096271	9.790598	0.000000	-10.000000	-0.033333	6.633334	929.000000	1023.000000	1023.000000	2046.000000
40.560001	0.065457	38.685188	8.586169	9.823137	10.751558	9.524322	0.000000	-10.000000	-0.025000	5.700000	931.333313	1023.000000	1023.000000	2046.000000
40.580002	0.062088	36.694149	7.954458	9.329384	10.440448	8.969858	0.000000	-10.000000	-0.016667	3.666667	933.500000	1023.000000	1023.000000	2046.000000
40.599998	0.059179	34.974739	7.572854	8.743183	9.996940	8.661761	0.000000	-10.000000	-0.016667	0.883333	935.000000	1023.000000	1023.000000	2046.000000
40.619999	0.057139	33.769035	7.146575	8.396695	9.860084	8.365683	0.000000	-10.000000	-0.008333	-1.683333	935.833313	1023.000000	1023.000000	2046.000000
40.639999	0.055568	32.840576	6.907463	8.019108	9.557361	8.356645	0.000000	-10.000000	0.008333	-3.550000	936.000000	1023.000000	1023.000000	2046.000000
40.660000	0.054281	32.079792	6.572647	7.874944	9.455365	8.176838	0.000000	-10.000000	0.016667	-5.133333	936.000000	1023.000000	1023.000000	2046.000000
40.680000	0.053012	31.329895	6.358667	7.571884	9.143537	8.255809	0.000000	-10.000000	0.033333	-7.150000	936.000000	1023.000000	1023.000000	2046.000000
40.700001	0.052065	30.770123	6.032370	7.536798	9.157418	8.043537	0.000000	-10.000000	0.050000	-9.350000	936.000000	1023.000000	1023.000000	2046.000000
40.720001	0.051044	30.167019	5.897920	7.152553	8.870487	8.246058	0.000000	-10.000000	0.075000	-11.383333	936.000000	1023.000000	1023.000000	2046.000000
40.740002	0.050264	29.706158	5.595112	7.164122	8.927526	8.019398	0.000000	-10.000000	0.125000	-13.350000	936.000000	1023.000000	1023.000000	2046.000000
40.759998	0.049298	29.135258	5.490123	6.795139	8.671423	8.178574	0.000000	-10.000000	0.175000	-15.000000	928.500000	1023.000000	1023.000000	2046.000000
40.779999	0.048508	28.668224	5.331233	6.671389	8.617039	8.048564	0.000000	-10.000000	0.216667	-16.533333	919.333313	1023.000000	1023.000000	2046.000000
40.799999	0.047790	28.243717	5.140031	6.203648	8.568603	8.331435	0.000000	-10.000000	0.250000	-17.850000	908.166687	1023.000000	1023.000000	2046.000000
40.820000	0.046863	27.696167	4.924162	5.913287	8.549459	8.309258	0.000000	-10.000000	0.291667	-19.533333	902.166687	1023.000000	1023.000000	2046.000000
40.840000	0.046261	27.340057	4.807456	5.475255	8.580040	8.477306	0.000000	-10.000000	0.350000	-21.183334	895.500000	1023.000000	1023.000000	2046.000000
40.860001	0.045270	26.754614	4.643805	5.039392	8.537521	8.533895	0.000000	-10.000000	0.408333	-23.066668	888.333313	1023.000000	1023.000000	2046.000000
40.880001	0.044554	26.331556	4.503878	4.664073	8.582723	8.580882	0.000000	-10.000000	0.458333	-24.566668	880.666687	1023.000000	1023.000000	2046.000000
40.900002	0.043234	25.551489	4.284883	4.181324	8.485749	8.599532	0.000000	-10.000000	0.500000	-25.900000	872.500000	1023.000000	1023.000000	2046.000000
40.919998	0.042168	24.921461	4.116490	4.030120	8.430942	8.343909	0.000000	-10.000000	0.516667	-26.666666	863.833313	1023.000000	1023.000000	2046.000000
40.939999	0.040951	24.202328	3.912694	3.790954	8.244112	8.254568	0.000000	-10.000000	0.533333	-27.166666	855.000000	1023.000000	1023.000000	2046.000000
40.959999	0.039970	23.622160	3.844054	3.725948	8.108146	7.944011	0.000000	-10.000000	0.541667	-27.583334	845.833313	1023.000000	1023.000000	2046.000000
40.980000	0.038878	22.976637	3.788701	3.483842	7.938219	7.765876	0.000000	-10.000000	0.558333	-27.916666	836.666687	1023.000000	1023.000000	2046.000000
41.000000	0.038347	22.662996	3.991122	3.475317	7.758540	7.438017	0.000000	-10.000000	0.583333	-28.383333	827.333313	1023.000000	1023.000000	2046.000000
41.020000	0.038264	22.613836	4.174036	3.321866	7.710369	7.407567	0.000000	-10.000000	0.608333	-28.716667	818.000000	1023.000000	1023.000000	2046.000000
41.040001	0.038588	22.805492	4.408915	3.431350	7.690275	7.274952	0.000000	-10.000000	0.633333	-29.216667	808.333313	1023.000000	1023.000000	2046.000000
41.060001	0.039325	23.241083	4.643114	3.515123	7.703214	7.379633	0.000000	-10.000000	0.641667	-29.533333	798.500000	1023.000000	1023.000000	2046.000000
41.080002	0.039702	23.463736	4.712597	3.508649	7.733206	7.509284	0.000000	-10.000000	0.650000	-29.883333	788.500000	1023.000000	1023.000000	2046.000000
41.099998	0.039455	23.318024	4.689957	3.432585	7.684546	7.510937	0.000000	-10.000000	0.650000	-29.966667	778.500000	1023.000000	1023.000000	2046.000000
41.119999	0.038612	22.819527	4.400886	3.230105	7.642159	7.546378	0.000000	-10.000000	0.650000	-30.116667	768.500000	1023.000000	1023.000000	2046.000000
41.139999	0.036886	21.799389	4.089290	2.932839	7.393701	7.383559	0.000000	-10.000000	0.658333	-30.166668	758.500000	1023.000000	1023.000000	2046.000000
41.160000	0.034610	20.454636	3.560300	2.416519	7.125235	7.352583	0.000000	-10.000000	0.691667	-30.566668	748.500000	1023.000000	1023.000000	2046.000000
41.180000	0.032769	19.366539	3.293459	2.286232	6.835390	6.951458	0.000000	-10.000000	0.725000	-31.016666	738.500000	1023.000000	1023.000000	2046.000000
41.200001	0.031644	18.701347	3.043638	2.175521	6.628963	6.853226	0.000000	-10.000000	0.758333	-31.583334	728.166687	1023.000000	1023.000000	2046.000000
41.220001	0.030651	18.114492	3.033588	2.366366	6.355627	6.358912	0.000000	-10.000000	0.766667	-32.033333	717.666687	1023.000000	1023.000000	2046.000000
41.240002	0.029432	17.394218	2.898455	2.173602	6.059293	6.262867	0.000000	-10.000000	0.783333	-32.350002	706.833313	1023.000000	1023.000000	2046.000000
41.259998	0.027913	16.496513	2.724388	2.141949	5.876973	5.753204	0.000000	-10.000000	0.791667	-32.716667	696.000000	1023.000000	1023.000000	2046.000000
41.279999	0.025789	15.241032	2.436322	1.749898	5.580231	5.474579	0.000000	-10.000000	0.800000	-32.983334	685.000000	1023.000000	1023.000000	2046.000000
41.299999	0.022481	13.286076	1.808893	1.354928	5.259419	4.862834	0.000000	-10.000000	0.800000	-33.133335	674.000000	1023.000000	1023.000000	2046.000000
41.320000	0.018602	10.993955	1.236689	0.630525	4.707380	4.419360	0.000000	-10.000000	0.800000	-33.166668	663.000000	1023.000000	1023.000000	2046.000000
41.340000	0.015250	9.012856	0.590983	0.135576	4.361976	3.924321	0.000000	-10.000000	0.800000	-33.000000	652.000000	1023.000000	1023.000000	2046.000000
41.360001	0.012427	7.344180	0.177078	-0.348130	3.922504	3.592728	0.000000	-10.000000	0.800000	-33.100002	641.000000	1023.000000	1023.000000	2046.000000
41.380001	0.010078	5.955982	-0.427842	-0.760282	3.736916	3.407190	0.000000	-10.000000	0.791667	-33.066669	630.000000	1023.000000	1023.000000	2046.000000
41.400002	0.007904	4.671312	-0.798746	-0.955523	3.355049	3.070533	0.000000	-10.000000	0.791667	-33.366669	619.000000	1023.000000	1023.000000	2046.000000
41.419998	0.005989	3.539470	-1.319379	-1.321376	3.164824	3.015400	0.000000	-10.000000	0.800000	-33.433334	607.833313	1023.000000	1023.000000	2046.000000
41.439999	0.004442	2.625466	-1.638638	-1.405227	2.919818	2.749514	0.000000	-10.000000	0.808333	-33.616669	596.666687	1023.000000	1023.000000	2046.000000
41.459999	0.003029	1.789953	-1.935479	-1.823013	2.718432	2.830013	0.000000	-10.000000	0.825000	-33.766666	585.333313	1023.000000	1023.000000	2046.000000
41.480000	0.001879	1.110439	-2.177343	-1.827592	2.621207	2.494167	0.000000	-10.000000	0.825000	-33.666668	574.166687	1023.000000	1023.000000	2046.000000
41.500000	0.000981	0.579640	-2.285287	-2.182273	2.428358	2.618842	0.000000	-10.000000	0.833333	-33.633335	562.833313	1023.000000	1023.000000	2046.000000
41.520000	-0.000084	-0.049368	-2.459563	-2.392122	2.342086	2.460230	0.000000	-10.000000	0.816667	-33.366665	551.666687	1023.000000	1023.000000	2046.000000
41.540001	-0.000612	-0.361545	-2.486539	-2.844384	2.268270	2.701107	0.000000	-10.000000	0.808333	-33.216667	540.500000	1023.000000	1023.000000	2046.000000
41.560001	-0.001610	-0.951585	-2.654691	-3.143185	2.223860	2.622430	0.000000	-10.000000	0.800000	-33.066666	529.500000	1023.000000	1023.000000	2046.000000
41.580002	-0.001994	-1.178640	-2.556988	-3.365257	2.067827	2.675778	0.000000	-10.000000	0.800000	-32.783333	518.500000	1023.000000	1023.000000	2046.000000
41.599998	-0.002636	-1.558153	-2.770120	-3.632592	2.143022	2.701536	0.000000	-10.000000	0.800000	-32.700001	507.500000	1023.000000	1023.000000	2046.000000
41.619999	-0.003473	-2.052532	-2.788232	-3.920816	1.984204	2.672311	0.000000	-10.000000	0.800000	-32.516666	496.500000	1023.000000	1023.000000	2046.000000
41.639999	-0.004857	-2.870306	-3.107585	-4.337018	1.983415	2.590882	0.000000	-10.000000	0.791667	-32.666668	485.666656	1023.000000	1023.000000	2046.000000
41.660000	-0.006075	-3.590435	-3.174648	-4.445560	1.746909	2.282863	0.000000	-10.000000	0.775000	-32.450001	474.833344	1023.000000	1023.000000	2046.000000
41.680000	-0.007229	-4.272219	-3.245290	-4.624334	1.509793	2.087613	0.000000	-10.000000	0.758333	-32.183334	464.166656	1023.000000	1023.000000	2046.000000
41.700001	-0.008239	-4.869110	-3.285735	-4.667955	1.339064	1.745516	0.000000	-10.000000	0.741667	-31.700001	453.333344	1023.000000	1023.000000	2046.000000
41.720001	-0.009229	-5.454111	-3.294784	-4.849644	1.050572	1.639746	0.000000	-10.000000	0.741667	-31.416668	442.833344	1023.000000	1023.000000	2046.000000
41.740002	-0.010352	-6.118309	-3.415465	-4.858643	0.865748	1.290051	0.000000	-10.000000	0.708333	-31.016668	432.166656	1023.000000	1023.000000	2046.000000
41.759998	-0.010977	-6.487258	-3.437472	-4.907302	0.582284	1.275233	0.000000	-10.000000	0.683333	-30.633335	421.833344	1023.000000	1023.000000	2046.000000
41.779999	-0.011706	-6.918071	-3.604633	-4.869408	0.498300	1.057670	0.000000	-10.000000	0.650000	-30.466667	411.500000	1023.000000	1023.000000	2046.000000
41.799999	-0.011827	-6.990037	-3.546657	-4.845669	0.312855	1.089433	0.000000	-10.000000	0.650000	-30.183334	401.500000	1023.000000	1023.000000	2046.000000
41.820000	-0.012109	-7.156213	-3.537327	-4.831280	0.238016	0.974379	0.000000	-10.000000	0.641667	-29.933334	391.500000	1023.000000	1023.000000	2046.000000
41.840000	-0.011479	-6.784308	-3.218100	-4.736762	0.192612	0.977942	0.000000	-10.000000	0.641667	-29.500000	381.500000	1023.000000	1023.000000	2046.000000
41.860001	-0.010419	-6.157822	-2.984531	-4.568621	0.257032	1.138299	0.000000	-10.000000	0.633333	-29.083334	371.500000	1023.000000	1023.000000	2046.000000
41.880001	-0.009503	-5.616066	-2.750373	-4.357172	0.314335	1.177145	0.000000	-10.000000	0.633333	-28.650000	361.833344	1023.000000	1023.000000	2046.000000
41.900002	-0.009097	-5.376044	-2.578521	-4.260046	0.243224	1.219300	0.000000	-10.000000	0.616667	-28.166668	352.166656	1023.000000	1023.000000	2046.000000
41.919998	-0.009293	-5.492234	-2.628020	-4.281044	0.192309	1.224522	0.000000	-10.000000	0.608333	-28.000000	342.833344	1023.000000	1023.000000	2046.000000
41.939999	-0.010041	-5.934510	-2.779086	-4.300718	0.008264	1.137030	0.000000	-10.000000	0.600000	-27.800001	333.333344	1023.000000	1023.000000	2046.000000
41.959999	-0.011413	-6.745171	-3.216992	-4.549376	-0.154099	1.175296	0.000000	-10.000000	0.600000	-27.750000	324.166656	1023.000000	1023.000000	2046.000000
41.980000	-0.013113	-7.750044	-3.487337	-4.685746	-0.630769	1.053808	0.000000	-10.000000	0.583333	-27.600000	314.833344	1023.000000	1023.000000	2046.000000
42.000000	-0.014920	-8.817452	-3.943090	-4.701023	-0.874577	0.701238	0.000000	-10.000000	0.550000	-27.350000	305.666656	1023.000000	1023.000000	2046.000000
42.020000	-0.016335	-9.653714	-4.157168	-4.610593	-1.289813	0.403860	0.000000	-10.000000	0.516667	-27.066668	296.500000	1023.000000	1023.000000	2046.000000
42.040001	-0.017751	-10.491010	-4.335492	-4.507401	-1.578085	-0.070031	0.000000	-10.000000	0.500000	-26.600000	287.500000	1023.000000	1023.000000	2046.000000
42.060001	-0.019224	-11.361455	-4.499883	-4.669499	-1.898528	-0.293544	0.000000	-10.000000	0.491667	-26.233334	278.666656	1023.000000	1023.000000	2046.000000
42.080002	-0.021120	-12.481710	-4.756665	-4.765102	-2.132716	-0.827227	0.000000	-10.000000	0.491667	-25.933334	269.833344	1023.000000	1023.000000	2046.000000
42.099998	-0.023232	-13.730088	-5.150794	-5.194484	-2.339893	-1.044917	0.000000	-10.000000	0.491667	-25.650000	261.166656	1023.000000	1023.000000	2046.000000
42.119999	-0.026288	-15.536189	-5.687170	-5.543330	-2.729126	-1.576562	0.000000	-10.000000	0.475000	-25.233334	252.500000	1023.000000	1023.000000	2046.000000
42.139999	-0.029158	-17.232611	-6.251351	-6.004580	-3.028479	-1.948201	0.000000	-10.000000	0.458333	-24.650000	244.166672	1023.000000	1023.000000	2046.000000
42.160000	-0.031918	-18.863386	-6.789190	-6.391949	-3.391472	-2.290775	0.000000	-10.000000	0.425000	-24.233334	236.000000	1023.000000	1023.000000	2046.000000
42.180000	-0.034114	-20.161337	-7.277594	-6.612124	-3.657634	-2.613984	0.000000	-10.000000	0.416667	-23.783333	228.000000	1023.000000	1023.000000	2046.000000
42.200001	-0.035997	-21.273945	-7.716673	-6.830008	-3.931784	-2.795479	0.000000	-10.000000	0.400000	-23.516666	220.000000	1023.000000	1023.000000	2046.000000
42.220001	-0.037710	-22.286478	-8.095654	-6.886847	-4.203700	-3.100276	0.000000	-10.000000	0.383333	-23.133333	212.000000	1023.000000	1023.000000	2046.000000
42.240002	-0.038714	-22.879885	-8.366894	-7.100750	-4.409118	-3.003123	0.000000	-10.000000	0.358333	-23.000000	204.333328	1023.000000	1023.000000	2046.000000
42.259998	-0.039938	-23.603172	-8.622368	-7.086731	-4.594985	-3.299089	0.000000	-10.000000	0.341667	-22.800001	196.666672	1023.000000	1023.000000	2046.000000
42.279999	-0.040500	-23.935518	-8.709634	-7.226284	-4.758389	-3.241211	0.000000	-10.000000	0.341667	-22.583334	189.166672	1023.000000	1023.000000	2046.000000
42.299999	-0.041006	-24.234520	-8.807878	-7.260964	-4.847101	-3.318578	0.000000	-10.000000	0.341667	-22.166668	181.500000	1023.000000	1023.000000	2046.000000
42.320000	-0.041212	-24.356319	-8.715993	-7.442668	-4.982666	-3.214994	0.000000	-10.000000	0.333333	-21.650002	174.166672	1023.000000	1023.000000	2046.000000
42.340000	-0.041421	-24.479733	-8.749516	-7.677736	-4.968869	-3.083613	0.000000	-10.000000	0.316667	-21.250000	167.000000	1023.000000	1023.000000	2046.000000
42.360001	-0.041450	-24.496952	-8.584745	-7.859057	-5.028241	-3.024908	0.000000	-10.000000	0.308333	-20.883333	160.000000	1023.000000	1023.000000	2046.000000
42.380001	-0.041345	-24.434696	-8.528082	-7.962280	-5.014611	-2.929723	0.000000	-10.000000	0.300000	-20.616667	153.000000	1023.000000	1023.000000	2046.000000
42.400002	-0.041299	-24.407440	-8.446358	-8.083166	-4.975013	-2.902904	0.000000	-10.000000	0.300000	-20.250000	146.000000	1023.000000	1023.000000	2046.000000
42.419998	-0.041558	-24.560610	-8.511914	-8.310971	-4.943090	-2.794635	0.000000	-10.000000	0.283333	-20.016666	139.166672	1023.000000	1023.000000	2046.000000
42.439999	-0.041960	-24.798063	-8.557258	-8.491225	-4.892524	-2.857056	0.000000	-10.000000	0.266667	-19.766666	132.500000	1023.000000	1023.000000	2046.000000
42.459999	-0.042794	-25.291031	-8.659585	-8.696828	-5.004227	-2.930392	0.000000	-10.000000	0.233333	-19.583334	126.000000	1023.000000	1023.000000	2046.000000
42.480000	-0.043591	-25.762348	-8.717731	-8.737453	-5.119254	-3.187912	0.000000	-10.000000	0.216667	-19.250000	119.333336	1023.000000	1023.000000	2046.000000
42.500000	-0.044072	-26.046457	-8.667909	-8.845839	-5.289009	-3.243702	0.000000	-10.000000	0.200000	-18.683334	112.833336	1023.000000	1023.000000	2046.000000
42.520000	-0.044715	-26.426607	-8.690261	-8.813223	-5.472369	-3.450754	0.000000	-10.000000	0.191667	-17.916668	106.500000	1023.000000	1023.000000	2046.000000
42.540001	-0.045165	-26.692347	-8.557490	-8.846692	-5.672466	-3.615697	0.000000	-10.000000	0.175000	-17.250000	100.500000	1023.000000	1023.000000	2046.000000
42.560001	-0.045774	-27.052282	-8.666024	-8.850793	-5.849828	-3.685637	0.000000	-10.000000	0.166667	-16.683334	94.833336	1023.000000	1023.000000	2046.000000
42.580002	-0.046121	-27.257702	-8.707011	-8.733361	-5.932863	-3.884465	0.000000	-10.000000	0.158333	-16.266666	89.333336	1023.000000	1023.000000	2046.000000
42.599998	-0.046294	-27.359535	-8.735742	-8.786775	-6.057735	-3.779285	0.000000	-10.000000	0.175000	-15.916667	84.000000	1023.000000	1023.000000	2046.000000
42.619999	-0.046286	-27.355186	-8.753469	-8.604136	-6.118067	-3.879514	0.000000	-10.000000	0.166667	-15.550000	78.666664	1023.000000	1023.000000	2046.000000
42.639999	-0.046186	-27.295670	-8.669300	-8.612681	-6.194324	-3.819365	0.000000	-10.000000	0.175000	-15.333334	73.500000	1023.000000	1023.000000	2046.000000
42.660000	-0.046226	-27.319731	-8.719853	-8.577124	-6.258296	-3.764457	0.000000	-10.000000	0.158333	-14.983334	68.333336	1023.000000	1023.000000	2046.000000
42.680000	-0.046052	-27.216499	-8.680726	-8.487410	-6.231174	-3.817189	0.000000	-10.000000	0.158333	-14.516667	63.333332	1023.000000	1023.000000	2046.000000
42.700001	-0.045668	-26.989590	-8.513467	-8.561957	-6.264071	-3.650095	0.000000	-10.000000	0.150000	-14.050000	58.500000	1023.000000	1023.000000	2046.000000
42.720001	-0.044643	-26.383934	-8.273662	-8.296294	-6.111352	-3.702627	0.000000	-10.000000	0.150000	-13.650000	53.833332	1023.000000	1023.000000	2046.000000
42.740002	-0.043400	-25.649540	-7.881861	-8.144275	-6.062093	-3.561311	0.000000	-10.000000	0.150000	-13.550000	49.166668	1023.000000	1023.000000	2046.000000
42.759998	-0.042399	-25.057730	-7.685874	-8.001655	-5.982912	-3.387289	0.000000	-10.000000	0.133333	-13.300000	44.500000	1023.000000	1023.000000	2046.000000
42.779999	-0.041891	-24.757818	-7.553935	-7.816502	-5.911140	-3.476240	0.000000	-10.000000	0.116667	-13.133333	40.166668	1023.000000	1023.000000	2046.000000
42.799999	-0.041986	-24.813766	-7.524063	-7.927172	-5.958231	-3.404300	0.000000	-10.000000	0.083333	-12.800000	35.666668	1023.000000	1023.000000	2046.000000
42.820000	-0.042296	-24.996857	-7.676307	-7.887904	-5.978850	-3.453795	0.000000	-10.000000	0.066667	-12.516666	31.333334	1023.000000	1023.000000	2046.000000
42.840000	-0.043065	-25.451395	-7.872808	-8.022767	-6.153636	-3.402184	0.000000	-10.000000	0.050000	-12.200000	27.000000	1023.000000	1023.000000	2046.000000
42.860001	-0.043696	-25.824389	-8.221007	-7.939587	-6.274214	-3.389581	0.000000	-10.000000	0.050000	-11.833334	23.000000	1023.000000	1023.000000	2046.000000
42.880001	-0.044608	-26.363131	-8.431750	-7.808313	-6.535113	-3.587955	0.000000	-10.000000	0.050000	-11.466667	19.000000	1023.000000	1023.000000	2046.000000
42.900002	-0.045467	-26.871235	-8.656034	-7.707485	-6.797504	-3.710211	0.000000	-10.000000	0.050000	-10.883333	15.333333	1023.000000	1023.000000	2046.000000
42.919998	-0.046332	-27.382303	-8.772166	-7.585004	-6.957246	-4.067886	0.000000	-10.000000	0.041667	-10.350000	11.666667	1023.000000	1023.000000	2046.000000
42.939999	-0.047748	-28.219181	-8.912086	-7.842493	-7.205833	-4.258770	0.000000	-10.000000	0.041667	-9.800000	8.333333	1023.000000	1023.000000	2046.000000
42.959999	-0.049251	-29.107601	-9.121655	-7.907920	-7.315061	-4.762965	0.000000	-10.000000	0.041667	-9.383333	5.000000	1023.000000	1023.000000	2046.000000
42.980000	-0.051450	-30.406847	-9.573440	-8.346218	-7.500380	-4.986811	0.000000	-10.000000	0.033333	-8.900001	2.166667	1023.000000	1023.000000	2046.000000
43.000000	-0.054115	-31.982027	-10.120449	-8.703596	-7.715748	-5.442233	0.000000	-10.000000	0.016667	-8.183333	-0.500000	1023.000000	1023.000000	2046.000000
43.020000	-0.056575	-33.435875	-10.576570	-9.087785	-8.021890	-5.749630	0.000000	-10.000000	0.000000	-7.500000	-3.000000	1023.000000	1023.000000	2046.000000
43.040001	-0.058495	-34.570816	-10.996706	-9.369196	-8.251931	-5.952981	0.000000	-10.000000	0.000000	-7.000000	-5.333333	1023.000000	1023.000000	2046.000000
43.060001	-0.059938	-35.423168	-11.310700	-9.520865	-8.406573	-6.185030	0.000000	-10.000000	0.000000	-6.833333	-7.666667	1023.000000	1023.000000	2046.000000
43.080002	-0.061003	-36.052979	-11.589528	-9.656779	-8.584577	-6.222095	0.000000	-10.000000	0.000000	-6.733334	-10.000000	1023.000000	1023.000000	2046.000000
43.099998	-0.061687	-36.457172	-11.848650	-9.631418	-8.635588	-6.341515	0.000000	-10.000000	0.000000	-6.500000	-12.333333	1023.000000	1023.000000	2046.000000
43.119999	-0.062438	-36.900616	-12.035447	-9.717506	-8.807618	-6.340044	0.000000	-10.000000	0.000000	-6.066667	-14.500000	1023.000000	1023.000000	2046.000000
43.139999	-0.062461	-36.914516	-12.103242	-9.668180	-8.800873	-6.342224	0.000000	-10.000000	-0.016667	-5.383333	-16.500000	1023.000000	1023.000000	2046.000000
43.160000	-0.062755	-37.088181	-12.120035	-9.739344	-8.954195	-6.274606	0.000000	-10.000000	-0.016667	-4.633333	-18.333334	1023.000000	1023.000000	2046.000000
43.180000	-0.062276	-36.805130	-12.080509	-9.606020	-8.799096	-6.319504	0.000000	-10.000000	-0.025000	-3.750000	-20.000000	1023.000000	1023.000000	2046.000000
43.200001	-0.061970	-36.624332	-11.951115	-9.804836	-8.856573	-6.011808	0.000000	-10.000000	-0.016667	-2.716667	-21.166666	1023.000000	1023.000000	2046.000000
43.220001	-0.061300	-36.228127	-11.772566	-9.814927	-8.666907	-5.973725	0.000000	-10.000000	-0.016667	-1.433333	-21.833334	1023.000000	1023.000000	2046.000000
43.240002	-0.060670	-35.855854	-11.576926	-10.012563	-8.635583	-5.630780	0.000000	-10.000000	-0.025000	-0.500000	-22.000000	1023.000000	1023.000000	2046.000000
43.259998	-0.059704	-35.284897	-11.300283	-9.915956	-8.410836	-5.657819	0.000000	-10.000000	-0.033333	0.383333	-22.000000	1023.000000	1023.000000	2046.000000
43.279999	-0.058974	-34.853767	-11.093765	-10.054491	-8.323052	-5.382458	0.000000	-10.000000	-0.050000	1.383333	-22.000000	1023.000000	1023.000000	2046.000000
43.299999	-0.058155	-34.369343	-10.907380	-10.122898	-8.035495	-5.303568	0.000000	-10.000000	-0.050000	2.666667	-22.000000	1023.000000	1023.000000	2046.000000
43.320000	-0.057647	-34.069092	-10.720341	-10.261847	-7.927632	-5.159269	0.000000	-10.000000	-0.050000	3.766667	-22.000000	1023.000000	1023.000000	2046.000000
43.340000	-0.057212	-33.812408	-10.682388	-10.206490	-7.727303	-5.196226	0.000000	-10.000000	-0.058333	4.666667	-22.000000	1023.000000	1023.000000	2046.000000
43.360001	-0.056891	-33.622620	-10.423806	-10.186496	-7.770335	-5.241982	0.000000	-10.000000	-0.075000	5.850000	-22.000000	1023.000000	1023.000000	2046.000000
43.380001	-0.056381	-33.321346	-10.326223	-10.096677	-7.632193	-5.266254	0.000000	-10.000000	-0.091667	7.400000	-22.000000	1023.000000	1023.000000	2046.000000
43.400002	-0.055896	-33.034359	-10.029000	-9.968678	-7.714173	-5.322508	0.000000	-10.000000	-0.100000	9.033334	-22.000000	1023.000000	1023.000000	2046.000000
43.419998	-0.055128	-32.580544	-9.846498	-9.880738	-7.604403	-5.248906	0.000000	-10.000000	-0.116667	10.383333	-22.000000	1023.000000	1023.000000	2046.000000
43.439999	-0.054610	-32.274658	-9.658840	-9.721828	-7.573022	-5.320967	0.000000	-10.000000	-0.133333	11.316667	-22.000000	1023.000000	1023.000000	2046.000000
43.459999	-0.053739	-31.759752	-9.463350	-9.600543	-7.489105	-5.206755	0.000000	-10.000000	-0.150000	12.133333	-7.666667	1023.000000	1023.000000	2046.000000
43.480000	-0.052643	-31.111965	-9.237772	-9.358252	-7.405280	-5.110662	0.000000	-10.000000	-0.158333	13.083334	8.000000	1023.000000	1023.000000	2046.000000
43.500000	-0.051225	-30.274269	-9.021750	-9.183946	-7.207897	-4.860676	0.000000	-10.000000	-0.191667	14.433333	25.000000	1023.000000	1023.000000	2046.000000
43.520000	-0.049708	-29.377447	-8.678733	-8.905122	-7.055345	-4.738248	0.000000	-10.000000	-0.233333	15.516667	29.500000	1023.000000	1023.000000	2046.000000
43.540001	-0.048238	-28.508661	-8.507909	-8.790919	-6.812523	-4.397310	0.000000	-10.000000	-0.266667	16.716667	34.333332	1023.000000	1023.000000	2046.000000
43.560001	-0.046588	-27.533281	-8.184410	-8.530841	-6.579142	-4.238889	0.000000	-10.000000	-0.275000	17.866667	39.833332	1023.000000	1023.000000	2046.000000
43.580002	-0.045191	-26.707592	-7.956300	-8.392905	-6.414213	-3.944173	0.000000	-10.000000	-0.291667	19.150000	45.500000	1023.000000	1023.000000	2046.000000
43.599998	-0.043409	-25.654810	-7.606896	-8.054552	-6.172321	-3.821041	0.000000	-10.000000	-0.316667	20.150000	51.833332	1023.000000	1023.000000	2046.000000
43.619999	-0.041930	-24.780441	-7.378212	-7.897999	-5.986577	-3.517654	0.000000	-10.000000	-0.350000	20.916666	58.333332	1023.000000	1023.000000	2046.000000
43.639999	-0.039849	-23.550556	-6.921533	-7.595996	-5.694998	-3.338029	0.000000	-10.000000	-0.375000	21.666666	65.166664	1023.000000	1023.000000	2046.000000
43.660000	-0.037704	-22.283003	-6.509056	-7.361735	-5.417171	-2.995041	0.000000	-10.000000	-0.391667	22.466667	72.166664	1023.000000	1023.000000	2046.000000
43.680000	-0.035410	-20.927452	-5.915828	-6.966697	-5.170950	-2.873978	0.000000	-10.000000	-0.408333	23.200001	79.500000	1023.000000	1023.000000	2046.000000
43.700001	-0.033881	-20.023924	-5.576882	-6.755588	-4.975377	-2.716078	0.000000	-10.000000	-0.425000	23.850000	87.166664	1023.000000	1023.000000	2046.000000
43.720001	-0.032572	-19.249765	-5.198500	-6.480794	-4.840596	-2.729875	0.000000	-10.000000	-0.425000	24.116667	95.000000	1023.000000	1023.000000	2046.000000
43.740002	-0.031592	-18.671118	-5.086999	-6.349637	-4.617994	-2.616487	0.000000	-10.000000	-0.433333	24.450001	103.000000	1023.000000	1023.000000	2046.000000
43.759998	-0.030526	-18.040663	-4.851012	-6.236201	-4.511113	-2.442336	0.000000	-10.000000	-0.450000	24.850000	111.000000	1023.000000	1023.000000	2046.000000
43.779999	-0.029444	-17.401400	-4.782969	-6.123586	-4.255688	-2.239157	0.000000	-10.000000	-0.466667	25.216667	119.333336	1023.000000	1023.000000	2046.000000
43.799999	-0.028011	-16.554247	-4.679626	-5.907057	-4.114146	-1.853419	0.000000	-10.000000	-0.466667	25.366667	127.666664	1023.000000	1023.000000	2046.000000
43.820000	-0.026442	-15.627394	-4.608573	-5.358252	-3.839730	-1.820839	0.000000	-10.000000	-0.458333	25.266666	136.333328	1023.000000	1023.000000	2046.000000
43.840000	-0.025202	-14.894256	-4.418441	-4.991471	-3.938816	-1.545528	0.000000	-10.000000	-0.483333	25.433334	144.666672	1023.000000	1023.000000	2046.000000
43.860001	-0.024364	-14.399084	-4.277195	-4.523379	-3.825229	-1.773281	0.000000	-10.000000	-0.500000	25.550001	153.333328	1023.000000	1023.000000	2046.000000
43.880001	-0.024556	-14.512598	-4.306816	-4.627235	-3.899927	-1.678620	0.000000	-10.000000	-0.508333	25.633333	161.666672	1023.000000	1023.000000	2046.000000
43.900002	-0.025545	-15.097086	-4.518273	-4.620583	-3.868711	-2.089519	0.000000	-10.000000	-0.500000	25.950001	170.333328	1023.000000	1023.000000	2046.000000
43.919998	-0.027840	-16.453300	-4.980419	-5.063424	-4.108671	-2.300786	0.000000	-10.000000	-0.500000	26.083334	178.833328	1023.000000	1023.000000	2046.000000
43.939999	-0.029682	-17.542114	-5.416024	-5.213727	-4.129678	-2.782686	0.000000	-10.000000	-0.500000	26.100000	187.666672	1023.000000	1023.000000	2046.000000
43.959999	-0.030985	-18.312206	-5.664524	-5.629719	-4.338452	-2.679511	0.000000	-10.000000	-0.500000	25.800001	196.333328	1023.000000	1023.000000	2046.000000
43.980000	-0.031107	-18.384319	-5.801696	-5.469472	-4.217124	-2.896026	0.000000	-10.000000	-0.508333	25.983334	205.000000	1023.000000	1023.000000	2046.000000
44.000000	-0.031155	-18.412617	-5.934655	-5.583361	-4.252805	-2.641796	0.000000	-10.000000	-0.508333	26.216667	213.666672	1023.000000	1023.000000	2046.000000
44.020000	-0.030577	-18.071142	-5.984652	-5.315382	-4.054978	-2.716132	0.000000	-10.000000	-0.525000	26.633333	222.333328	1023.000000	1023.000000	2046.000000
44.040001	-0.030286	-17.898827	-5.933186	-5.388642	-4.181080	-2.395920	0.000000	-10.000000	-0.533333	26.650000	231.166672	1023.000000	1023.000000	2046.000000
44.060001	-0.029147	-17.225735	-5.853131	-5.015963	-3.935264	-2.421376	0.000000	-10.000000	-0.550000	26.816668	240.000000	1023.000000	1023.000000	2046.000000
44.080002	-0.028325	-16.740353	-5.730773	-5.057909	-3.934037	-2.017633	0.000000	-10.000000	-0.550000	26.850000	249.000000	1023.000000	1023.000000	2046.000000
44.099998	-0.026724	-15.793710	-5.563277	-4.692117	-3.591028	-1.947287	0.000000	-10.000000	-0.550000	26.916666	258.000000	1023.000000	1023.000000	2046.000000
44.119999	-0.025606	-15.133004	-5.273858	-4.701979	-3.608272	-1.548895	0.000000	-10.000000	-0.541667	27.083334	267.000000	1023.000000	1023.000000	2046.000000
44.139999	-0.023754	-14.038530	-5.088425	-4.386177	-3.172744	-1.391184	0.000000	-10.000000	-0.516667	27.083334	276.000000	1023.000000	1023.000000	2046.000000
44.160000	-0.022347	-13.207324	-4.811648	-4.499219	-3.026912	-0.869545	0.000000	-10.000000	-0.516667	26.983334	285.000000	1023.000000	1023.000000	2046.000000
44.180000	-0.020396	-12.053939	-4.510639	-4.235501	-2.612548	-0.695251	0.000000	-10.000000	-0.508333	26.716667	294.000000	1023.000000	1023.000000	2046.000000
44.200001	-0.019005	-11.232007	-4.205376	-4.394808	-2.412878	-0.218944	0.000000	-10.000000	-0.533333	26.566668	303.000000	1023.000000	1023.000000	2046.000000
44.220001	-0.016588	-9.803228	-3.797472	-4.236947	-1.915229	0.146420	0.000000	-10.000000	-0.525000	26.550001	311.833344	1023.000000	1023.000000	2046.000000
44.240002	-0.014994	-8.861187	-3.598681	-4.229222	-1.569459	0.536175	0.000000	-10.000000	-0.541667	26.650000	320.666656	1023.000000	1023.000000	2046.000000
44.259998	-0.013262	-7.837787	-3.282990	-3.994557	-1.213921	0.653682	0.000000	-10.000000	-0.508333	26.616667	329.500000	1023.000000	1023.000000	2046.000000
44.279999	-0.012052	-7.122602	-3.097429	-3.855191	-1.054682	0.884700	0.000000	-10.000000	-0.525000	26.800001	338.500000	1023.000000	1023.000000	2046.000000
44.299999	-0.010462	-6.183325	-2.777377	-3.469074	-0.824103	0.887228	0.000000	-10.000000	-0.533333	26.900002	347.500000	1023.000000	1023.000000	2046.000000
44.320000	-0.009227	-5.453171	-2.552577	-3.274277	-0.697338	1.071021	0.000000	-10.000000	-0.566667	27.383333	356.500000	1023.000000	1023.000000	2046.000000
44.340000	-0.007820	-4.621766	-2.289056	-2.948291	-0.494570	1.110150	0.000000	-10.000000	-0.575000	27.600000	365.500000	1023.000000	1023.000000	2046.000000
44.360001	-0.006538	-3.863749	-2.045166	-2.734564	-0.319438	1.235420	0.000000	-10.000000	-0.575000	28.150000	374.666656	1023.000000	1023.000000	2046.000000
44.380001	-0.004721	-2.790358	-1.691329	-2.442520	-0.110140	1.453630	0.000000	-10.000000	-0.583333	28.316668	384.000000	1023.000000	1023.000000	2046.000000
44.400002	-0.002888	-1.706608	-1.440136	-2.063991	0.166755	1.630764	0.000000	-10.000000	-0.583333	28.450001	393.500000	1023.000000	1023.000000	2046.000000
44.419998	-0.000689	-0.407157	-1.025700	-1.714289	0.382640	1.950192	0.000000	-10.000000	-0.583333	28.416666	403.000000	1023.000000	1023.000000	2046.000000
44.439999	0.001313	0.775838	-0.815985	-1.361939	0.720138	2.233623	0.000000	-10.000000	-0.591667	28.516666	412.333344	1023.000000	1023.000000	2046.000000
44.459999	0.003535	2.088984	-0.412477	-1.056037	0.992471	2.565028	0.000000	-10.000000	-0.591667	28.666668	421.833344	1023.000000	1023.000000	2046.000000
44.480000	0.005879	3.474629	-0.124719	-0.708284	1.415872	2.891760	0.000000	-10.000000	-0.600000	28.733334	431.333344	1023.000000	1023.000000	2046.000000
44.500000	0.008539	5.046365	0.504614	-0.317179	1.725445	3.133485	0.000000	-10.000000	-0.600000	28.733334	441.000000	1023.000000	1023.000000	2046.000000
44.520000	0.011601	6.856465	0.995597	0.114110	2.218593	3.528165	0.000000	-10.000000	-0.600000	28.916668	450.666656	1023.000000	1023.000000	2046.000000
44.540001	0.013958	8.249074	1.589474	0.518903	2.444291	3.696406	0.000000	-10.000000	-0.600000	29.050001	460.166656	1023.000000	1023.000000	2046.000000
44.560001	0.015902	9.398000	1.844783	0.869416	2.820858	3.862942	0.000000	-10.000000	-0.608333	29.266666	469.833344	1023.000000	1023.000000	2046.000000
44.580002	0.017193	10.160938	2.198254	1.043486	2.918895	4.000304	0.000000	-10.000000	-0.608333	29.433334	479.500000	1023.000000	1023.000000	2046.000000
44.599998	0.018694	11.047949	2.311355	1.297325	3.245533	4.193736	0.000000	-10.000000	-0.600000	29.150000	489.500000	1023.000000	1023.000000	2046.000000
44.619999	0.020232	11.957060	2.587883	1.537251	3.422890	4.409035	0.000000	-10.000000	-0.583333	28.766666	499.333344	1023.000000	1023.000000	2046.000000
44.639999	0.021760	12.859868	2.657784	1.735487	3.671472	4.795126	0.000000	-10.000000	-0.558333	28.133333	509.000000	1023.000000	1023.000000	2046.000000
44.660000	0.023047	13.621055	2.611927	2.064691	3.931301	5.013136	0.000000	-10.000000	-0.533333	27.883333	518.500000	1023.000000	1023.000000	2046.000000
44.680000	0.023765	14.044955	2.515749	2.485566	3.976056	5.067584	0.000000	-10.000000	-0.508333	27.416666	527.833313	1023.000000	1023.000000	2046.000000
44.700001	0.024205	14.305399	2.643582	2.776710	3.853909	5.031199	0.000000	-10.000000	-0.491667	27.200001	537.000000	1023.000000	1023.000000	2046.000000
44.720001	0.024816	14.666274	2.722217	3.085464	3.983375	4.875218	0.000000	-10.000000	-0.483333	26.666666	546.000000	1023.000000	1023.000000	2046.000000
44.740002	0.024151	14.272981	2.716925	2.916767	3.883825	4.755464	0.000000	-10.000000	-0.458333	26.033333	555.000000	1023.000000	1023.000000	2046.000000
44.759998	0.022122	13.073827	2.212645	2.720743	3.828231	4.312209	0.000000	-10.000000	-0.416667	24.883333	564.000000	1023.000000	1023.000000	2046.000000
44.779999	0.019390	11.459381	1.711571	2.204333	3.506763	4.036715	0.000000	-10.000000	-0.350000	23.400000	572.666687	1023.000000	1023.000000	2046.000000
44.799999	0.017181	10.154099	1.268748	1.831910	3.344209	3.709232	0.000000	-10.000000	-0.283333	21.450001	580.833313	1023.000000	1023.000000	2046.000000
44.820000	0.015754	9.310783	1.001038	1.403606	3.225789	3.680351	0.000000	-10.000000	-0.216667	19.050001	588.166687	1023.000000	1023.000000	2046.000000
44.840000	0.014508	8.574205	0.676992	1.167321	3.183353	3.546539	0.000000	-10.000000	-0.150000	16.233334	594.833313	1023.000000	1023.000000	2046.000000
44.860001	0.013897	8.213207	0.539144	0.938173	3.070466	3.665425	0.000000	-10.000000	-0.083333	12.716667	600.666687	1023.000000	1023.000000	2046.000000
44.880001	0.012902	7.624816	0.246502	0.829567	3.011436	3.537311	0.000000	-10.000000	-0.033333	8.550000	605.500000	1023.000000	1023.000000	2046.000000
44.900002	0.012226	7.225317	0.013427	0.609923	2.922123	3.679844	0.000000	-10.000000	0.000000	3.033334	609.000000	1023.000000	1023.000000	2046.000000
44.919998	0.011416	6.746915	-0.169621	0.578920	2.861112	3.476505	0.000000	-10.000000	0.025000	-2.033333	611.000000	1023.000000	1023.000000	2046.000000
44.939999	0.010831	6.401053	-0.330567	0.287169	2.749737	3.694714	0.000000	-10.000000	0.041667	-7.183333	611.833313	1023.000000	1023.000000	2046.000000
44.959999	0.010190	6.022336	-0.446558	0.277855	2.746461	3.444577	0.000000	-10.000000	0.066667	-10.683333	612.000000	1023.000000	1023.000000	2046.000000
44.980000	0.009548	5.643023	-0.575343	-0.064338	2.640233	3.642472	0.000000	-10.000000	0.116667	-13.900000	612.000000	1023.000000	1023.000000	2046.000000
45.000000	0.008748	5.170136	-0.785883	-0.311335	2.712140	3.555214	0.000000	-10.000000	0.183333	-16.133333	612.000000	1023.000000	1023.000000	2046.000000
45.020000	0.008211	4.852940	-0.900688	-0.724974	2.708628	3.769974	0.000000	-10.000000	0.250000	-18.066668	604.166687	1023.000000	1023.000000	2046.000000
45.040001	0.007400	4.373692	-1.035375	-1.011074	2.735798	3.684343	0.000000	-10.000000	0.300000	-20.000000	592.000000	1023.000000	1023.000000	2046.000000
45.060001	0.007137	4.217737	-1.069353	-1.399089	2.735828	3.950351	0.000000	-10.000000	0.333333	-21.283335	579.833313	1023.000000	1023.000000	2046.000000
45.080002	0.006863	4.056018	-1.142314	-1.626001	2.878286	3.946048	0.000000	-10.000000	0.350000	-22.416668	573.000000	1023.000000	1023.000000	2046.000000
45.099998	0.006283	3.713113	-1.296211	-1.944359	2.921864	4.031819	0.000000	-10.000000	0.358333	-22.933334	567.833313	1023.000000	1023.000000	2046.000000
45.119999	0.005686	3.360146	-1.235601	-1.965351	2.757500	3.803598	0.000000	-10.000000	0.375000	-23.516666	560.000000	1023.000000	1023.000000	2046.000000
45.139999	0.005031	2.973502	-1.339381	-2.185046	2.754483	3.743446	0.000000	-10.000000	0.416667	-23.866667	552.000000	1023.000000	1023.000000	2046.000000
45.160000	0.004145	2.449939	-1.289283	-2.257989	2.594931	3.402279	0.000000	-10.000000	0.441667	-24.200001	544.000000	1023.000000	1023.000000	2046.000000
45.180000	0.003256	1.924022	-1.368315	-2.484421	2.485853	3.290906	0.000000	-10.000000	0.466667	-24.566668	536.000000	1023.000000	1023.000000	2046.000000
45.200001	0.002346	1.386428	-1.329422	-2.546926	2.300950	2.961827	0.000000	-10.000000	0.475000	-25.033333	528.000000	1023.000000	1023.000000	2046.000000
45.220001	0.001534	0.906298	-1.467301	-2.704540	2.193058	2.885081	0.000000	-10.000000	0.483333	-25.533333	519.666687	1023.000000	1023.000000	2046.000000
45.240002	0.001018	0.601628	-1.465026	-2.762370	2.037375	2.791650	0.000000	-10.000000	0.491667	-26.100000	511.166656	1023.000000	1023.000000	2046.000000
45.259998	0.000591	0.349540	-1.604761	-2.792158	1.970551	2.775908	0.000000	-10.000000	0.491667	-26.433334	502.333344	1023.000000	1023.000000	2046.000000
45.279999	0.000269	0.158714	-1.573217	-2.860408	1.843891	2.748449	0.000000	-10.000000	0.500000	-26.416668	493.666656	1023.000000	1023.000000	2046.000000
45.299999	-0.000171	-0.101117	-1.681404	-2.901502	1.791284	2.690506	0.000000	-10.000000	0.491667	-26.283335	484.833344	1023.000000	1023.000000	2046.000000
45.320000	-0.000130	-0.076778	-1.565068	-2.978718	1.754723	2.712285	0.000000	-10.000000	0.491667	-26.150002	476.166656	1023.000000	1023.000000	2046.000000
45.340000	0.000371	0.219077	-1.323086	-2.943995	1.729677	2.756481	0.000000	-10.000000	0.491667	-26.066668	467.333344	1023.000000	1023.000000	2046.000000
45.360001	0.001367	0.807620	-1.099831	-2.804044	1.908956	2.802540	0.000000	-10.000000	0.500000	-25.900002	458.666656	1023.000000	1023.000000	2046.000000
45.380001	0.002012	1.188921	-0.827022	-2.711350	1.818780	2.908513	0.000000	-10.000000	0.500000	-25.700001	450.000000	1023.000000	1023.000000	2046.000000
45.400002	0.002237	1.322111	-0.811343	-2.649081	1.908769	2.873766	0.000000	-10.000000	0.500000	-25.616667	441.500000	1023.000000	1023.000000	2046.000000
45.419998	0.001857	1.097494	-0.879367	-2.700636	1.791232	2.886264	0.000000	-10.000000	0.500000	-25.433334	432.833344	1023.000000	1023.000000	2046.000000
45.439999	0.000930	0.549371	-1.167976	-2.810658	1.690051	2.837954	0.000000	-10.000000	0.500000	-25.500000	424.333344	1023.000000	1023.000000	2046.000000
45.459999	-0.001010	-0.596703	-1.536065	-3.104650	1.264713	2.779298	0.000000	-10.000000	0.491667	-25.416668	415.666656	1023.000000	1023.000000	2046.000000
45.480000	-0.003147	-1.859641	-2.047934	-3.235417	1.008351	2.415359	0.000000	-10.000000	0.483333	-25.433334	407.333344	1023.000000	1023.000000	2046.000000
45.500000	-0.004513	-2.667031	-2.366884	-3.320465	0.729262	2.291056	0.000000	-10.000000	0.475000	-25.250000	398.833344	1023.000000	1023.000000	2046.000000
45.520000	-0.005876	-3.472860	-2.572248	-3.055299	0.386877	1.767810	0.000000	-10.000000	0.466667	-25.100000	390.500000	1023.000000	1023.000000	2046.000000
45.540001	-0.006749	-3.988752	-2.614195	-3.092232	0.096850	1.620825	0.000000	-10.000000	0.458333	-24.916666	382.166656	1023.000000	1023.000000	2046.000000
45.560001	-0.008256	-4.879403	-2.774086	-3.079149	-0.215447	1.189279	0.000000	-10.000000	0.450000	-24.733334	373.833344	1023.000000	1023.000000	2046.000000
45.580002	-0.009755	-5.765296	-3.023811	-3.357463	-0.380162	0.996141	0.000000	-10.000000	0.450000	-24.450001	365.500000	1023.000000	1023.000000	2046.000000
45.599998	-0.012645	-7.473207	-3.529380	-3.622718	-0.733429	0.412320	0.000000	-10.000000	0.450000	-24.200001	357.166656	1023.000000	1023.000000	2046.000000
45.619999	-0.015735	-9.299252	-4.158008	-4.162260	-1.025624	0.046641	0.000000	-10.000000	0.433333	-23.516666	349.000000	1023.000000	1023.000000	2046.000000
45.639999	-0.019269	-11.387911	-4.764347	-4.607264	-1.486061	-0.530239	0.000000	-10.000000	0.400000	-22.900000	341.333344	1023.000000	1023.000000	2046.000000
45.660000	-0.021722	-12.837968	-5.244972	-5.036325	-1.797150	-0.759520	0.000000	-10.000000	0.366667	-22.266666	333.666656	1023.000000	1023.000000	2046.000000
45.680000	-0.024135	-14.263871	-5.783662	-5.224873	-2.082254	-1.173082	0.000000	-10.000000	0.350000	-22.049999	326.333344	1023.000000	1023.000000	2046.000000
45.700001	-0.025683	-15.178394	-6.140697	-5.467700	-2.306226	-1.263770	0.000000	-10.000000	0.350000	-22.000000	321.333344	1023.000000	1023.000000	2046.000000
45.720001	-0.027398	-16.192482	-6.546872	-5.613108	-2.569971	-1.462531	0.000000	-10.000000	0.350000	-22.083334	314.166656	1023.000000	1023.000000	2046.000000
45.740002	-0.028695	-16.958647	-6.776198	-5.792068	-2.834973	-1.555408	0.000000	-10.000000	0.358333	-22.016666	306.833344	1023.000000	1023.000000	2046.000000
45.759998	-0.029773	-17.596016	-7.068660	-5.865665	-2.993010	-1.668681	0.000000	-10.000000	0.358333	-22.050001	297.000000	1023.000000	1023.000000	2046.000000
45.779999	-0.030646	-18.111906	-7.214826	-5.990051	-3.131289	-1.775740	0.000000	-10.000000	0.358333	-22.000000	289.500000	1023.000000	1023.000000	2046.000000
45.799999	-0.031221	-18.451492	-7.349391	-6.152464	-3.264905	-1.684733	0.000000	-10.000000	0.341667	-21.900000	282.166656	1023.000000	1023.000000	2046.000000
45.820000	-0.031777	-18.780422	-7.368298	-6.212729	-3.371106	-1.828289	0.000000	-10.000000	0.341667	-21.733334	275.000000	1023.000000	1023.000000	2046.000000
45.840000	-0.032002	-18.913288	-7.431096	-6.529543	-3.370436	-1.582212	0.000000	-10.000000	0.341667	-21.466667	267.833344	1023.000000	1023.000000	2046.000000
45.860001	-0.032423	-19.161953	-7.358150	-6.763373	-3.435136	-1.605294	0.000000	-10.000000	0.350000	-21.533335	260.666656	1023.000000	1023.000000	2046.000000
45.880001	-0.032438	-19.171097	-7.347255	-6.957356	-3.390937	-1.475548	0.000000	-10.000000	0.341667	-21.516668	253.333328	1023.000000	1023.000000	2046.000000
45.900002	-0.032424	-19.162481	-7.209331	-7.072813	-3.403632	-1.476706	0.000000	-10.000000	0.333333	-21.483334	246.166672	1023.000000	1023.000000	2046.000000
45.919998	-0.032435	-19.169201	-7.222527	-7.242080	-3.350823	-1.353770	0.000000	-10.000000	0.316667	-21.283335	239.000000	1023.000000	1023.000000	2046.000000
45.939999	-0.032883	-19.434004	-7.291574	-7.348444	-3.305645	-1.488340	0.000000	-10.000000	0.308333	-21.033335	232.000000	1023.000000	1023.000000	2046.000000
45.959999	-0.033527	-19.814184	-7.370184	-7.538269	-3.395389	-1.510343	0.000000	-10.000000	0.300000	-20.750000	225.000000	1023.000000	1023.000000	2046.000000
45.980000	-0.034039	-20.116922	-7.336405	-7.529336	-3.481403	-1.769777	0.000000	-10.000000	0.300000	-20.283335	218.000000	1023.000000	1023.000000	2046.000000
46.000000	-0.034616	-20.457966	-7.318753	-7.659105	-3.647751	-1.832358	0.000000	-10.000000	0.291667	-19.733334	211.166672	1023.000000	1023.000000	2046.000000
46.020000	-0.035120	-20.756168	-7.275126	-7.647041	-3.762907	-2.071094	0.000000	-10.000000	0.258333	-19.033333	204.666672	1023.000000	1023.000000	2046.000000
46.040001	-0.035780	-21.146093	-7.239832	-7.694356	-4.016723	-2.195182	0.000000	-10.000000	0.225000	-18.533333	198.333328	1023.000000	1023.000000	2046.000000
46.060001	-0.036178	-21.381168	-7.291443	-7.650085	-4.064084	-2.375557	0.000000	-10.000000	0.200000	-18.083334	192.000000	1023.000000	1023.000000	2046.000000
46.080002	-0.036470	-21.553749	-7.322354	-7.681919	-4.208272	-2.341204	0.000000	-10.000000	0.200000	-17.766668	185.833328	1023.000000	1023.000000	2046.000000
46.099998	-0.036613	-21.637993	-7.285865	-7.500842	-4.347524	-2.503763	0.000000	-10.000000	0.200000	-17.383335	180.000000	1023.000000	1023.000000	2046.000000
46.119999	-0.036460	-21.548004	-7.232330	-7.482753	-4.436221	-2.396699	0.000000	-10.000000	0.200000	-17.033335	174.333328	1023.000000	1023.000000	2046.000000
46.139999	-0.036207	-21.398071	-7.153926	-7.318536	-4.424863	-2.500746	0.000000	-10.000000	0.200000	-16.683334	168.666672	1023.000000	1023.000000	2046.000000
46.160000	-0.035471	-20.963491	-6.885916	-7.289700	-4.404021	-2.383855	0.000000	-10.000000	0.191667	-16.416666	163.000000	1023.000000	1023.000000	2046.000000
46.180000	-0.034478	-20.376314	-6.593932	-7.067394	-4.347096	-2.367893	0.000000	-10.000000	0.183333	-16.033333	157.500000	1023.000000	1023.000000	2046.000000
46.200001	-0.033252	-19.652102	-6.326253	-6.910050	-4.227129	-2.188669	0.000000	-10.000000	0.166667	-15.783334	152.166672	1023.000000	1023.000000	2046.000000
46.220001	-0.032572	-19.249998	-6.156636	-6.745317	-4.230943	-2.117101	0.000000	-10.000000	0.158333	-15.450000	146.833328	1023.000000	1023.000000	2046.000000
46.240002	-0.032259	-19.065161	-6.076577	-6.755908	-4.229118	-2.003558	0.000000	-10.000000	0.150000	-15.283334	141.666672	1023.000000	1023.000000	2046.000000
46.259998	-0.032567	-19.247005	-6.221261	-6.749008	-4.288137	-1.988600	0.000000	-10.000000	0.158333	-14.900001	136.500000	1023.000000	1023.000000	2046.000000
46.279999	-0.033207	-19.625212	-6.458572	-6.827120	-4.402979	-1.936540	0.000000	-10.000000	0.158333	-14.616667	131.500000	1023.000000	1023.000000	2046.000000
46.299999	-0.034467	-20.370161	-6.813138	-6.889810	-4.674406	-1.992808	0.000000	-10.000000	0.158333	-14.233334	126.666664	1023.000000	1023.000000	2046.000000
46.320000	-0.035498	-20.979261	-7.049020	-6.887990	-4.870144	-2.172107	0.000000	-10.000000	0.150000	-13.816667	121.833336	1023.000000	1023.000000	2046.000000
46.340000	-0.036395	-21.509579	-7.276650	-6.724987	-5.124551	-2.383390	0.000000	-10.000000	0.133333	-13.300000	117.333336	1023.000000	1023.000000	2046.000000
46.360001	-0.037088	-21.918827	-7.272758	-6.562238	-5.382870	-2.700962	0.000000	-10.000000	0.133333	-12.933333	112.833336	1023.000000	1023.000000	2046.000000
46.380001	-0.038193	-22.571901	-7.454258	-6.622375	-5.587791	-2.907477	0.000000	-10.000000	0.100000	-12.983334	108.500000	1023.000000	1023.000000	2046.000000
46.400002	-0.039410	-23.291241	-7.629212	-6.758352	-5.732663	-3.171012	0.000000	-10.000000	0.091667	-12.766666	102.833336	1023.000000	1023.000000	2046.000000
46.419998	-0.041584	-24.576166	-8.102355	-7.007916	-5.892653	-3.573241	0.000000	-10.000000	0.066667	-12.550000	98.666664	1023.000000	1023.000000	2046.000000
46.439999	-0.044182	-26.111538	-8.599573	-7.415108	-6.105701	-3.991156	0.000000	-10.000000	0.066667	-11.916667	94.666664	1023.000000	1023.000000	2046.000000
46.459999	-0.047237	-27.917164	-9.226226	-7.881809	-6.419763	-4.389366	0.000000	-10.000000	0.066667	-11.800000	92.000000	1023.000000	1023.000000	2046.000000
46.480000	-0.049531	-29.272579	-9.621544	-8.193214	-6.694314	-4.763508	0.000000	-10.000000	0.066667	-11.733334	88.000000	1023.000000	1023.000000	2046.000000
46.500000	-0.051381	-30.365957	-10.111445	-8.458561	-6.853697	-4.942253	0.000000	-10.000000	0.066667	-12.000000	84.000000	1023.000000	1023.000000	2046.000000
46.520000	-0.052882	-31.253382	-10.348358	-8.640141	-7.092988	-5.171896	0.000000	-10.000000	0.058333	-11.966667	80.000000	1023.000000	1023.000000	2046.000000
46.540001	-0.054083	-31.962872	-10.659065	-8.777662	-7.276058	-5.250086	0.000000	-10.000000	0.050000	-11.683333	76.000000	1023.000000	1023.000000	2046.000000
46.560001	-0.054737	-32.349289	-10.828752	-8.793456	-7.416891	-5.310193	0.000000	-10.000000	0.050000	-11.266667	72.000000	1023.000000	1023.000000	2046.000000
46.580002	-0.055503	-32.802410	-11.037518	-8.841413	-7.627050	-5.296431	0.000000	-10.000000	0.050000	-10.566668	68.166664	1023.000000	1023.000000	2046.000000
46.599998	-0.055799	-32.977085	-11.120090	-8.836741	-7.726810	-5.293446	0.000000	-10.000000	0.033333	-9.866667	64.500000	1023.000000	1023.000000	2046.000000
46.619999	-0.055973	-33.079807	-11.229096	-8.842450	-7.762568	-5.245693	0.000000	-10.000000	0.025000	-9.133333	61.166668	1023.000000	1023.000000	2046.000000
46.639999	-0.055741	-32.942993	-11.195707	-8.818918	-7.731446	-5.196921	0.000000	-10.000000	0.008333	-8.516666	58.166668	1023.000000	1023.000000	2046.000000
46.660000	-0.055700	-32.918751	-11.140555	-8.994740	-7.720614	-5.062842	0.000000	-10.000000	0.016667	-8.000000	55.333332	1023.000000	1023.000000	2046.000000
46.680000	-0.055217	-32.632973	-10.960696	-9.059311	-7.591730	-5.021237	0.000000	-10.000000	0.016667	-7.500000	52.666668	1023.000000	1023.000000	2046.000000
46.700001	-0.054903	-32.447529	-10.816380	-9.239371	-7.546951	-4.844828	0.000000	-10.000000	0.025000	-7.300000	50.000000	1023.000000	1023.000000	2046.000000
46.720001	-0.054028	-31.930578	-10.584398	-9.256246	-7.297147	-4.792788	0.000000	-10.000000	0.016667	-7.116667	47.666668	1023.000000	1023.000000	2046.000000
46.740002	-0.053647	-31.705675	-10.444788	-9.451413	-7.212974	-4.596499	0.000000	-10.000000	0.008333	-6.950000	45.333332	1023.000000	1023.000000	2046.000000
46.759998	-0.053327	-31.516502	-10.390871	-9.464470	-6.994856	-4.666305	0.000000	-10.000000	0.008333	-6.833333	43.000000	1023.000000	1023.000000	2046.000000
46.779999	-0.053417	-31.569510	-10.371371	-9.651651	-7.002016	-4.544471	0.000000	-10.000000	0.008333	-6.766667	40.666668	1023.000000	1023.000000	2046.000000
46.799999	-0.053436	-31.580408	-10.331164	-9.595149	-6.912758	-4.741336	0.000000	-10.000000	0.008333	-6.566667	38.500000	1023.000000	1023.000000	2046.000000
46.820000	-0.053799	-31.795429	-10.264732	-9.726101	-7.112911	-4.691683	0.000000	-10.000000	0.000000	-6.050000	36.500000	1023.000000	1023.000000	2046.000000
46.840000	-0.053801	-31.796289	-10.161383	-9.627796	-7.108574	-4.898536	0.000000	-10.000000	0.000000	-5.366667	34.500000	1023.000000	1023.000000	2046.000000
46.860001	-0.054022	-31.927263	-10.059938	-9.672818	-7.353092	-4.841415	0.000000	-10.000000	0.000000	-4.766667	32.500000	1023.000000	1023.000000	2046.000000
46.880001	-0.053977	-31.900179	-9.988172	-9.543180	-7.369641	-4.999187	0.000000	-10.000000	0.000000	-4.450000	30.833334	1023.000000	1023.000000	2046.000000
46.900002	-0.053914	-31.862995	-9.893629	-9.552627	-7.548295	-4.868445	0.000000	-10.000000	0.000000	-4.200000	29.166666	1023.000000	1023.000000	2046.000000
46.919998	-0.053533	-31.637787	-9.845936	-9.348678	-7.485498	-4.957677	0.000000	-10.000000	0.000000	-3.950000	27.833334	1023.000000	1023.000000	2046.000000
46.939999	-0.052999	-31.322140	-9.697646	-9.252308	-7.558144	-4.814042	0.000000	-10.000000	0.000000	-3.600000	26.500000	1023.000000	1023.000000	2046.000000
46.959999	-0.052481	-31.016140	-9.692130	-9.097845	-7.403177	-4.822988	0.000000	-10.000000	-0.008333	-3.216667	25.333334	1023.000000	1023.000000	2046.000000
46.980000	-0.051910	-30.678873	-9.485604	-9.046122	-7.438107	-4.709040	0.000000	-10.000000	-0.008333	-2.833333	24.166666	1023.000000	1023.000000	2046.000000
47.000000	-0.051110	-30.206110	-9.345236	-8.943522	-7.263135	-4.654217	0.000000	-10.000000	-0.008333	-2.516667	23.166666	1023.000000	1023.000000	2046.000000
47.020000	-0.049841	-29.455893	-8.932687	-8.751281	-7.164516	-4.607409	0.000000	-10.000000	0.000000	-2.400000	22.333334	1023.000000	1023.000000	2046.000000
47.040001	-0.048320	-28.557356	-8.572342	-8.569486	-6.962900	-4.452628	0.000000	-10.000000	0.000000	-2.500000	21.666666	1023.000000	1023.000000	2046.000000
47.060001	-0.046973	-27.761316	-8.305129	-8.382280	-6.832339	-4.241567	0.000000	-10.000000	0.000000	-2.716667	20.833334	1023.000000	1023.000000	2046.000000
47.080002	-0.046233	-27.323776	-8.171550	-8.265025	-6.672100	-4.215101	0.000000	-10.000000	0.000000	-2.883333	20.000000	1023.000000	1023.000000	2046.000000
47.099998	-0.045706	-27.012424	-8.088855	-8.302741	-6.677915	-3.942914	0.000000	-10.000000	0.000000	-2.766667	19.000000	1023.000000	1023.000000	2046.000000
47.119999	-0.045453	-26.862703	-8.130509	-8.134377	-6.519647	-4.078171	0.000000	-10.000000	0.000000	-2.450000	18.000000	1023.000000	1023.000000	2046.000000
47.139999	-0.046098	-27.243713	-8.397698	-8.297683	-6.735917	-3.812415	0.000000	-10.000000	0.000000	-2.133333	17.166666	1023.000000	1023.000000	2046.000000
47.160000	-0.046383	-27.412218	-8.603542	-8.114898	-6.722935	-3.970842	0.000000	-10.000000	0.000000	-1.833333	16.500000	1023.000000	1023.000000	2046.000000
47.180000	-0.047028	-27.793802	-8.752999	-8.110045	-7.005331	-3.925427	0.000000	-10.000000	0.000000	-1.316667	16.166666	1023.000000	1023.000000	2046.000000
47.200001	-0.046932	-27.736557	-8.750142	-7.739373	-7.031575	-4.215466	0.000000	-10.000000	0.000000	-0.650000	16.000000	1023.000000	1023.000000	2046.000000
47.220001	-0.047250	-27.924828	-8.784328	-7.668725	-7.203960	-4.267815	0.000000	-10.000000	-0.008333	-0.166667	16.000000	1023.000000	1023.000000	2046.000000
47.240002	-0.047920	-28.320814	-8.846539	-7.599331	-7.243863	-4.631082	0.000000	-10.000000	-0.016667	0.000000	16.000000	1023.000000	1023.000000	2046.000000
47.259998	-0.049218	-29.088009	-9.110479	-7.887637	-7.405431	-4.684460	0.000000	-10.000000	-0.016667	0.000000	16.000000	1023.000000	1023.000000	2046.000000
47.279999	-0.051060	-30.176237	-9.482281	-8.127128	-7.478309	-5.088521	0.000000	-10.000000	-0.016667	0.000000	16.000000	1023.000000	1023.000000	2046.000000
47.299999	-0.054050	-31.943304	-10.086605	-8.572290	-7.824728	-5.459680	0.000000	-10.000000	-0.008333	0.000000	16.000000	1023.000000	1023.000000	2046.000000
47.320000	-0.056253	-33.245647	-10.500982	-8.949300	-8.023769	-5.771595	0.000000	-10.000000	-0.016667	0.000000	16.000000	1023.000000	1023.000000	2046.000000
47.340000	-0.058205	-34.399265	-10.923420	-9.201614	-8.299993	-5.974238	0.000000	-10.000000	-0.008333	0.000000	16.000000	1023.000000	1023.000000	2046.000000
47.360001	-0.059373	-35.089478	-11.158193	-9.305176	-8.433174	-6.192935	0.000000	-10.000000	-0.008333	0.000000	16.000000	1023.000000	1023.000000	2046.000000
47.380001	-0.060394	-35.693092	-11.538269	-9.390926	-8.537863	-6.226032	0.000000	-10.000000	-0.008333	0.000000	16.000000	1023.000000	1023.000000	2046.000000
47.400002	-0.061082	-36.099552	-11.680728	-9.452144	-8.671329	-6.295351	0.000000	-10.000000	-0.016667	-0.533333	16.000000	1023.000000	1023.000000	2046.000000
47.419998	-0.061548	-36.374973	-11.919064	-9.457816	-8.747361	-6.250731	0.000000	-10.000000	-0.016667	-1.000000	16.000000	1023.000000	1023.000000	2046.000000
47.439999	-0.061775	-36.509235	-11.946054	-9.493541	-8.834128	-6.235513	0.000000	-10.000000	-0.008333	-1.416667	16.000000	1023.000000	1023.000000	2046.000000
47.459999	-0.061867	-36.563114	-12.080051	-9.474161	-8.826166	-6.182734	0.000000	-10.000000	0.000000	-1.250000	16.000000	1023.000000	1023.000000	2046.000000
47.480000	-0.061711	-36.471230	-11.940669	-9.453925	-8.899426	-6.177210	0.000000	-10.000000	0.000000	-0.783333	16.000000	1023.000000	1023.000000	2046.000000
47.500000	-0.061211	-36.175861	-11.916129	-9.498955	-8.779466	-5.981313	0.000000	-10.000000	0.000000	-0.366667	16.000000	1023.000000	1023.000000	2046.000000
47.520000	-0.060704	-35.876057	-11.685859	-9.646526	-8.742868	-5.800802	0.000000	-10.000000	0.000000	0.000000	16.000000	1023.000000	1023.000000	2046.000000
47.540001	-0.060109	-35.524403	-11.614155	-9.695630	-8.541418	-5.673199	0.000000	-10.000000	0.000000	0.000000	16.000000	1023.000000	1023.000000	2046.000000
47.560001	-0.059384	-35.095753	-11.287537	-9.766205	-8.484032	-5.557981	0.000000	-10.000000	-0.008333	0.000000	16.000000	1023.000000	1023.000000	2046.000000
47.580002	-0.058409	-34.519920	-11.126520	-9.788544	-8.251817	-5.353040	0.000000	-10.000000	-0.008333	0.000000	16.000000	1023.000000	1023.000000	2046.000000
47.599998	-0.057541	-34.006908	-10.903977	-9.874477	-8.039376	-5.189077	0.000000	-10.000000	-0.016667	0.000000	16.000000	1023.000000	1023.000000	2046.000000
47.619999	-0.057193	-33.800827	-10.892754	-9.980724	-7.911629	-5.015718	0.000000	-10.000000	-0.016667	0.000000	16.000000	1023.000000	1023.000000	2046.000000
47.639999	-0.056838	-33.591381	-10.760715	-9.984688	-7.781956	-5.064020	0.000000	-10.000000	-0.016667	0.000000	16.000000	1023.000000	1023.000000	2046.000000
47.660000	-0.056701	-33.510166	-10.661634	-9.927500	-7.807766	-5.113267	0.000000	-10.000000	-0.008333	0.300000	16.000000	1023.000000	1023.000000	2046.000000
47.680000	-0.056374	-33.316910	-10.495509	-9.980571	-7.786643	-5.054185	0.000000	-10.000000	-0.008333	1.000000	16.000000	1023.000000	1023.000000	2046.000000
47.700001	-0.056230	-33.232067	-10.369842	-9.854456	-7.798166	-5.209605	0.000000	-10.000000	-0.016667	1.816667	16.000000	1023.000000	1023.000000	2046.000000
47.720001	-0.055922	-33.049957	-10.263618	-9.913367	-7.806537	-5.066434	0.000000	-10.000000	-0.016667	2.266667	16.000000	1023.000000	1023.000000	2046.000000
47.740002	-0.055800	-32.977840	-10.174127	-9.716336	-7.778156	-5.309223	0.000000	-10.000000	-0.016667	2.283333	16.000000	1023.000000	1023.000000	2046.000000
47.759998	-0.055355	-32.714607	-10.051685	-9.779446	-7.834305	-5.049169	0.000000	-10.000000	-0.025000	2.050000	16.000000	1023.000000	1023.000000	2046.000000
47.779999	-0.054896	-32.443661	-9.954732	-9.482865	-7.756434	-5.249629	0.000000	-10.000000	-0.025000	1.733333	16.000000	1023.000000	1023.000000	2046.000000
47.799999	-0.053989	-31.907524	-9.840804	-9.462565	-7.664164	-4.939991	0.000000	-10.000000	-0.016667	1.416667	16.000000	1023.000000	1023.000000	2046.000000
47.820000	-0.052921	-31.276253	-9.512552	-9.198582	-7.550019	-5.015101	0.000000	-10.000000	0.000000	1.266667	16.000000	1023.000000	1023.000000	2046.000000
47.840000	-0.051382	-30.366562	-9.154756	-9.115399	-7.368348	-4.728060	0.000000	-10.000000	-0.008333	1.383333	16.000000	1023.000000	1023.000000	2046.000000
47.860001	-0.049623	-29.327427	-8.695606	-8.739212	-7.175072	-4.717535	0.000000	-10.000000	-0.016667	1.583333	16.000000	1023.000000	1023.000000	2046.000000
47.880001	-0.048096	-28.424833	-8.409684	-8.697350	-6.998089	-4.319711	0.000000	-10.000000	-0.033333	1.733333	16.000000	1023.000000	1023.000000	2046.000000
47.900002	-0.047032	-27.795908	-8.158031	-8.475036	-6.888580	-4.274260	0.000000	-10.000000	-0.033333	1.783333	16.000000	1023.000000	1023.000000	2046.000000
47.919998	-0.046331	-27.381525	-8.171196	-8.404809	-6.728012	-4.077508	0.000000	-10.000000	-0.033333	1.833333	16.000000	1023.000000	1023.000000	2046.000000
47.939999	-0.046161	-27.281403	-8.212598	-8.249097	-6.727433	-4.092275	0.000000	-10.000000	-0.016667	1.900000	16.000000	1023.000000	1023.000000	2046.000000
47.959999	-0.046750	-27.628977	-8.479702	-8.430767	-6.809626	-3.908882	0.000000	-10.000000	-0.016667	1.950000	16.000000	1023.000000	1023.000000	2046.000000
47.980000	-0.047117	-27.845919	-8.549058	-8.299310	-6.916294	-4.081257	0.000000	-10.000000	-0.016667	1.983333	16.000000	1023.000000	1023.000000	2046.000000
48.000000	-0.047296	-27.951893	-8.699909	-8.244349	-6.984934	-4.022699	0.000000	-10.000000	-0.016667	1.916667	16.000000	1023.000000	1023.000000	2046.000000
48.020000	-0.046927	-27.734018	-8.607477	-7.855567	-7.046840	-4.224134	0.000000	-10.000000	-0.025000	1.933333	16.000000	1023.000000	1023.000000	2046.000000
48.040001	-0.047026	-27.792227	-8.620564	-7.760226	-7.127824	-4.283612	0.000000	-10.000000	-0.016667	1.933333	16.000000	1023.000000	1023.000000	2046.000000
48.060001	-0.047726	-28.206186	-8.617290	-7.757195	-7.313325	-4.518376	0.000000	-10.000000	-0.016667	1.883333	16.000000	1023.000000	1023.000000	2046.000000
48.080002	-0.048848	-28.868902	-8.996847	-7.949519	-7.302096	-4.620440	0.000000	-10.000000	-0.008333	1.666667	16.000000	1023.000000	1023.000000	2046.000000
48.099998	-0.051112	-30.207048	-9.355281	-8.217501	-7.561010	-5.073256	0.000000	-10.000000	-0.008333	1.433333	16.000000	1023.000000	1023.000000	2046.000000
48.119999	-0.053679	-31.724394	-10.044023	-8.604371	-7.662922	-5.413078	0.000000	-10.000000	-0.016667	1.416667	16.000000	1023.000000	1023.000000	2046.000000
48.139999	-0.055973	-33.080166	-10.334024	-8.943463	-8.028984	-5.773696	0.000000	-10.000000	-0.016667	0.966667	16.000000	1023.000000	1023.000000	2046.000000
48.160000	-0.057476	-33.968159	-10.778571	-9.212895	-8.083868	-5.892826	0.000000	-10.000000	-0.016667	0.516667	16.000000	1023.000000	1023.000000	2046.000000
48.180000	-0.058526	-34.588963	-10.898517	-9.287339	-8.337777	-6.065328	0.000000	-10.000000	-0.016667	0.000000	16.000000	1023.000000	1023.000000	2046.000000
48.200001	-0.059110	-34.934223	-11.261388	-9.375065	-8.265104	-6.032668	0.000000	-10.000000	-0.025000	0.000000	16.000000	1023.000000	1023.000000	2046.000000
48.220001	-0.059697	-35.281021	-11.313721	-9.375854	-8.452728	-6.138719	0.000000	-10.000000	-0.033333	0.616667	16.000000	1023.000000	1023.000000	2046.000000
48.240002	-0.060035	-35.480755	-11.525931	-9.353771	-8.500987	-6.100064	0.000000	-10.000000	-0.033333	1.350000	16.000000	1023.000000	1023.000000	2046.000000
48.259998	-0.060004	-35.462601	-11.474975	-9.366747	-8.574365	-6.046515	0.000000	-10.000000	-0.025000	2.250000	16.000000	1023.000000	1023.000000	2046.000000
48.279999	-0.059824	-35.356239	-11.601127	-9.278472	-8.427706	-6.048934	0.000000	-10.000000	-0.025000	2.750000	16.000000	1023.000000	1023.000000	2046.000000
48.299999	-0.059608	-35.228310	-11.451034	-9.308082	-8.531100	-5.938095	0.000000	-10.000000	-0.025000	3.350000	16.000000	1023.000000	1023.000000	2046.000000
48.320000	-0.058867	-34.790276	-11.377442	-9.284328	-8.356256	-5.772248	0.000000	-10.000000	-0.033333	3.983333	16.000000	1023.000000	1023.000000	2046.000000
48.340000	-0.058112	-34.344219	-11.174113	-9.470872	-8.243168	-5.456068	0.000000	-10.000000	-0.041667	4.450000	16.000000	1023.000000	1023.000000	2046.000000
48.360001	-0.057378	-33.910442	-11.039096	-9.410150	-8.009154	-5.452042	0.000000	-10.000000	-0.050000	4.800000	16.000000	1023.000000	1023.000000	2046.000000
48.380001	-0.056313	-33.281109	-10.686859	-9.560410	-7.905070	-5.128769	0.000000	-10.000000	-0.058333	5.216667	16.000000	1023.000000	1023.000000	2046.000000
48.400002	-0.055187	-32.615368	-10.478596	-9.502760	-7.621324	-5.012687	0.000000	-10.000000	-0.066667	5.850000	16.000000	1023.000000	1023.000000	2046.000000
48.419998	-0.054082	-31.962618	-10.170273	-9.514855	-7.472955	-4.804535	0.000000	-10.000000	-0.075000	6.583333	16.000000	1023.000000	1023.000000	2046.000000
48.439999	-0.053303	-31.502058	-10.105920	-9.544903	-7.202260	-4.648975	0.000000	-10.000000	-0.091667	7.366667	16.000000	1023.000000	1023.000000	2046.000000
48.459999	-0.052488	-31.020685	-9.800319	-9.411527	-7.149262	-4.659579	0.000000	-10.000000	-0.083333	8.216666	16.000000	1023.000000	1023.000000	2046.000000
48.480000	-0.052000	-30.732040	-9.766160	-9.391423	-6.962457	-4.612000	0.000000	-10.000000	-0.083333	9.250000	17.000000	1023.000000	1023.000000	2046.000000
48.500000	-0.051300	-30.318218	-9.405679	-9.305205	-7.003863	-4.603471	0.000000	-10.000000	-0.083333	10.400001	19.166666	1023.000000	1023.000000	2046.000000
48.520000	-0.050820	-30.034523	-9.350377	-9.238551	-6.847391	-4.598203	0.000000	-10.000000	-0.108333	11.516667	22.500000	1023.000000	1023.000000	2046.000000
48.540001	-0.049982	-29.539612	-9.003824	-9.096952	-6.888482	-4.550353	0.000000	-10.000000	-0.133333	12.383333	26.166666	1023.000000	1023.000000	2046.000000
48.560001	-0.049363	-29.173704	-8.955903	-9.009784	-6.703428	-4.504590	0.000000	-10.000000	-0.133333	12.650000	30.166666	1023.000000	1023.000000	2046.000000
48.580002	-0.048198	-28.484983	-8.616245	-8.775712	-6.685498	-4.407527	0.000000	-10.000000	-0.133333	12.900000	34.500000	1023.000000	1023.000000	2046.000000
48.599998	-0.047115	-27.844677	-8.506028	-8.626646	-6.498735	-4.213268	0.000000	-10.000000	-0.133333	13.250000	38.833332	1023.000000	1023.000000	2046.000000
48.619999	-0.045408	-26.836044	-8.064051	-8.297966	-6.359517	-4.114511	0.000000	-10.000000	-0.150000	13.766666	43.166668	1023.000000	1023.000000	2046.000000
48.639999	-0.043311	-25.596508	-7.652405	-8.146933	-6.025124	-3.772047	0.000000	-10.000000	-0.175000	14.233334	47.500000	1023.000000	1023.000000	2046.000000
48.660000	-0.040896	-24.169403	-7.106093	-7.775826	-5.665734	-3.621750	0.000000	-10.000000	-0.191667	14.616667	52.166668	1023.000000	1023.000000	2046.000000
48.680000	-0.038519	-22.764599	-6.615255	-7.519437	-5.393095	-3.236811	0.000000	-10.000000	-0.200000	15.216667	57.000000	1023.000000	1023.000000	2046.000000
48.700001	-0.036735	-21.710163	-6.275332	-7.256327	-5.120240	-3.058265	0.000000	-10.000000	-0.200000	15.900001	62.166668	1023.000000	1023.000000	2046.000000
48.720001	-0.034990	-20.679108	-5.907409	-6.973393	-4.959657	-2.838649	0.000000	-10.000000	-0.216667	16.616667	67.333336	1023.000000	1023.000000	2046.000000
48.740002	-0.033882	-20.024420	-5.917817	-6.854784	-4.657265	-2.594555	0.000000	-10.000000	-0.233333	17.050001	72.833336	1023.000000	1023.000000	2046.000000
48.759998	-0.033376	-19.724934	-5.800282	-6.788132	-4.717154	-2.419365	0.000000	-10.000000	-0.258333	17.233334	78.500000	1023.000000	1023.000000	2046.000000
48.779999	-0.032916	-19.453064	-5.945326	-6.717350	-4.600147	-2.190243	0.000000	-10.000000	-0.250000	17.433334	84.166664	1023.000000	1023.000000	2046.000000
48.799999	-0.032301	-19.089697	-5.876056	-6.414265	-4.568052	-2.231325	0.000000	-10.000000	-0.241667	17.633333	89.833336	1023.000000	1023.000000	2046.000000
48.820000	-0.031280	-18.486217	-5.807532	-6.066943	-4.499291	-2.112451	0.000000	-10.000000	-0.233333	18.083334	95.500000	1023.000000	1023.000000	2046.000000
48.840000	-0.030522	-18.038368	-5.624201	-5.704680	-4.492903	-2.216584	0.000000	-10.000000	-0.241667	18.400000	101.500000	1023.000000	1023.000000	2046.000000
48.860001	-0.030498	-18.024538	-5.583686	-5.585802	-4.557469	-2.297580	0.000000	-10.000000	-0.250000	18.866667	107.666664	1023.000000	1023.000000	2046.000000
48.880001	-0.030965	-18.300606	-5.814296	-5.637978	-4.421050	-2.427282	0.000000	-10.000000	-0.258333	19.116667	114.000000	1023.000000	1023.000000	2046.000000
48.900002	-0.032690	-19.319952	-6.099154	-5.868688	-4.643015	-2.709093	0.000000	-10.000000	-0.275000	19.266666	120.333336	1023.000000	1023.000000	2046.000000
48.919998	-0.034982	-20.674141	-6.643591	-6.205078	-4.732833	-3.092639	0.000000	-10.000000	-0.275000	19.266666	126.833336	1023.000000	1023.000000	2046.000000
48.939999	-0.036587	-21.622938	-6.945638	-6.536682	-4.935870	-3.204747	0.000000	-10.000000	-0.275000	19.300001	133.166672	1023.000000	1023.000000	2046.000000
48.959999	-0.037430	-22.120934	-7.177414	-6.609597	-4.984557	-3.349365	0.000000	-10.000000	-0.275000	19.500000	139.833328	1023.000000	1023.000000	2046.000000
48.980000	-0.037458	-22.137939	-7.191568	-6.580492	-5.014432	-3.351447	0.000000	-10.000000	-0.308333	20.083334	146.166672	1023.000000	1023.000000	2046.000000
49.000000	-0.037409	-22.108934	-7.325444	-6.532112	-4.982286	-3.269093	0.000000	-10.000000	-0.333333	20.533333	152.833328	1023.000000	1023.000000	2046.000000
49.020000	-0.037037	-21.888884	-7.292248	-6.485219	-4.976875	-3.134542	0.000000	-10.000000	-0.350000	21.066668	159.500000	1023.000000	1023.000000	2046.000000
49.040001	-0.036449	-21.541622	-7.233819	-6.266998	-4.946778	-3.094028	0.000000	-10.000000	-0.350000	21.333334	166.500000	1023.000000	1023.000000	2046.000000
49.060001	-0.035404	-20.923918	-7.037412	-6.188170	-4.842861	-2.855474	0.000000	-10.000000	-0.358333	21.600000	173.666672	1023.000000	1023.000000	2046.000000
49.080002	-0.034587	-20.441193	-6.921996	-6.002997	-4.765300	-2.750900	0.000000	-10.000000	-0.358333	21.666666	180.833328	1023.000000	1023.000000	2046.000000
49.099998	-0.033298	-19.679203	-6.685784	-5.926298	-4.594234	-2.472888	0.000000	-10.000000	-0.375000	21.833334	188.000000	1023.000000	1023.000000	2046.000000
49.119999	-0.032097	-18.969122	-6.534969	-5.745678	-4.415892	-2.272584	0.000000	-10.000000	-0.383333	22.183334	195.166672	1023.000000	1023.000000	2046.000000
49.139999	-0.030447	-17.993916	-6.276257	-5.716233	-4.088397	-1.913029	0.000000	-10.000000	-0.400000	22.300001	202.500000	1023.000000	1023.000000	2046.000000
49.160000	-0.029027	-17.155073	-6.001977	-5.636405	-3.867235	-1.649454	0.000000	-10.000000	-0.400000	22.566668	210.000000	1023.000000	1023.000000	2046.000000
49.180000	-0.027346	-16.161295	-5.627125	-5.669538	-3.595031	-1.269600	0.000000	-10.000000	-0.400000	22.633333	217.500000	1023.000000	1023.000000	2046.000000
49.200001	-0.025485	-15.061592	-5.310373	-5.547080	-3.245959	-0.958180	0.000000	-10.000000	-0.400000	22.816668	225.166672	1023.000000	1023.000000	2046.000000
49.220001	-0.023533	-13.908264	-4.993079	-5.458680	-2.833732	-0.622774	0.000000	-10.000000	-0.383333	22.866667	232.666672	1023.000000	1023.000000	2046.000000
49.240002	-0.021963	-12.980090	-4.754577	-5.326343	-2.530645	-0.368525	0.000000	-10.000000	-0.366667	22.833334	240.333328	1023.000000	1023.000000	2046.000000
49.259998	-0.020606	-12.178164	-4.492633	-5.139248	-2.311092	-0.235191	0.000000	-10.000000	-0.375000	23.166668	247.833328	1023.000000	1023.000000	2046.000000
49.279999	-0.019508	-11.529161	-4.332570	-4.944297	-2.161390	-0.090904	0.000000	-10.000000	-0.400000	23.533335	255.500000	1023.000000	1023.000000	2046.000000
49.299999	-0.018241	-10.780570	-3.996369	-4.725101	-2.067396	0.008296	0.000000	-10.000000	-0.433333	23.933334	263.166656	1023.000000	1023.000000	2046.000000
49.320000	-0.017060	-10.082752	-3.812752	-4.440721	-1.887625	0.058346	0.000000	-10.000000	-0.441667	24.316668	271.000000	1023.000000	1023.000000	2046.000000
49.340000	-0.015708	-9.283685	-3.412551	-4.234688	-1.789363	0.152918	0.000000	-10.000000	-0.450000	24.500000	279.166656	1023.000000	1023.000000	2046.000000
49.360001	-0.014265	-8.430446	-3.194825	-3.988442	-1.541236	0.294057	0.000000	-10.000000	-0.450000	24.866667	287.500000	1023.000000	1023.000000	2046.000000
49.380001	-0.012399	-7.327599	-2.796767	-3.688695	-1.310705	0.468568	0.000000	-10.000000	-0.450000	24.950001	295.833344	1023.000000	1023.000000	2046.000000
49.400002	-0.009873	-5.834692	-2.281278	-3.291493	-1.002332	0.740411	0.000000	-10.000000	-0.450000	25.150000	304.166656	1023.000000	1023.000000	2046.000000
49.419998	-0.006835	-4.039725	-1.618388	-2.929070	-0.612568	1.120301	0.000000	-10.000000	-0.466667	25.333334	312.500000	1023.000000	1023.000000	2046.000000
49.439999	-0.004089	-2.416508	-1.065435	-2.468080	-0.248893	1.365899	0.000000	-10.000000	-0.483333	25.650000	320.833344	1023.000000	1023.000000	2046.000000
49.459999	-0.001372	-0.810803	-0.623842	-2.115063	0.158469	1.769634	0.000000	-10.000000	-0.500000	26.016666	329.333344	1023.000000	1023.000000	2046.000000
49.480000	0.000573	0.338857	-0.275007	-1.755679	0.424336	1.945207	0.000000	-10.000000	-0.500000	26.083334	338.000000	1023.000000	1023.000000	2046.000000
49.500000	0.002487	1.469565	-0.070407	-1.513628	0.761210	2.292390	0.000000	-10.000000	-0.500000	26.233334	346.833344	1023.000000	1023.000000	2046.000000
49.520000	0.004013	2.371958	0.024415	-1.213003	1.087492	2.473054	0.000000	-10.000000	-0.500000	25.983334	355.500000	1023.000000	1023.000000	2046.000000
49.540001	0.004989	2.948523	0.047762	-1.082238	1.151563	2.831435	0.000000	-10.000000	-0.491667	25.950001	364.166656	1023.000000	1023.000000	2046.000000
49.560001	0.006348	3.751735	0.106943	-0.691734	1.375264	2.961262	0.000000	-10.000000	-0.491667	25.883333	372.833344	1023.000000	1023.000000	2046.000000
49.580002	0.007358	4.348466	0.166927	-0.398791	1.394296	3.186034	0.000000	-10.000000	-0.458333	26.150000	381.500000	1023.000000	1023.000000	2046.000000
49.599998	0.008654	5.114743	0.420200	0.121556	1.490516	3.082471	0.000000	-10.000000	-0.466667	26.150000	390.166656	1023.000000	1023.000000	2046.000000
49.619999	0.009570	5.655580	0.590384	0.380322	1.556230	3.128644	0.000000	-10.000000	-0.466667	26.150000	398.833344	1023.000000	1023.000000	2046.000000
49.639999	0.009532	5.633589	0.596194	0.493256	1.597533	2.946605	0.000000	-10.000000	-0.500000	26.033333	407.500000	1023.000000	1023.000000	2046.000000
49.660000	0.007898	4.667787	0.257033	0.182156	1.474853	2.753745	0.000000	-10.000000	-0.483333	26.266666	416.166656	1023.000000	1023.000000	2046.000000
49.680000	0.005698	3.367703	-0.255042	-0.031646	1.360123	2.294269	0.000000	-10.000000	-0.458333	26.100000	425.000000	1023.000000	1023.000000	2046.000000
49.700001	0.003818	2.256420	-0.593372	-0.394640	1.118630	2.125803	0.000000	-10.000000	-0.441667	25.833334	433.833344	1023.000000	1023.000000	2046.000000
49.720001	0.003057	1.806637	-0.780243	-0.516885	1.154380	1.949385	0.000000	-10.000000	-0.441667	25.283335	442.500000	1023.000000	1023.000000	2046.000000
49.740002	0.002896	1.711719	-0.843200	-0.643988	1.135348	2.063559	0.000000	-10.000000	-0.466667	25.316668	450.833344	1023.000000	1023.000000	2046.000000
49.759998	0.003390	2.003670	-0.825563	-0.485502	1.251160	2.063576	0.000000	-10.000000	-0.475000	25.533335	459.333344	1023.000000	1023.000000	2046.000000
49.779999	0.003928	2.321173	-0.814017	-0.428952	1.326520	2.237622	0.000000	-10.000000	-0.491667	25.966667	467.833344	1023.000000	1023.000000	2046.000000
49.799999	0.004710	2.783591	-0.754865	-0.186038	1.475061	2.249433	0.000000	-10.000000	-0.483333	26.000000	476.500000	1023.000000	1023.000000	2046.000000
49.820000	0.005694	3.364938	-0.611081	-0.082271	1.563071	2.495219	0.000000	-10.000000	-0.483333	25.883333	485.166656	1023.000000	1023.000000	2046.000000
49.840000	0.006762	3.996216	-0.490727	0.134276	1.708469	2.644198	0.000000	-10.000000	-0.483333	26.016666	493.833344	1023.000000	1023.000000	2046.000000
49.860001	0.008233	4.865688	-0.235566	0.327134	1.883170	2.890950	0.000000	-10.000000	-0.491667	26.116667	502.500000	1023.000000	1023.000000	2046.000000
49.880001	0.009823	5.805193	-0.065375	0.575365	2.133143	3.162060	0.000000	-10.000000	-0.500000	26.400000	511.166656	1023.000000	1023.000000	2046.000000
49.900002	0.011492	6.791488	0.197547	0.657425	2.381865	3.554650	0.000000	-10.000000	-0.500000	26.266666	520.000000	1023.000000	1023.000000	2046.000000
49.919998	0.013187	7.793344	0.356206	0.853659	2.685528	3.897951	0.000000	-10.000000	-0.491667	26.083334	528.833313	1023.000000	1023.000000	2046.000000
49.939999	0.014891	8.800344	0.655511	0.942329	2.991442	4.211061	0.000000	-10.000000	-0.491667	25.900000	537.500000	1023.000000	1023.000000	2046.000000
49.959999	0.016461	9.728234	0.825022	0.979063	3.355363	4.568786	0.000000	-10.000000	-0.483333	25.766666	546.166687	1023.000000	1023.000000	2046.000000
49.980000	0.018530	10.950932	1.140886	1.095825	3.815676	4.898545	0.000000	-10.000000	-0.475000	25.766666	554.833313	1023.000000	1023.000000	2046.000000
50.000000	0.020149	11.907894	1.372719	1.223058	4.099248	5.212869	0.000000	-10.000000	-0.458333	25.550001	563.500000	1023.000000	1023.000000	2046.000000
50.020000	0.021666	12.804516	1.581825	1.584549	4.372674	5.265469	0.000000	-10.000000	-0.450000	25.316668	572.000000	1023.000000	1023.000000	2046.000000
50.040001	0.022942	13.558487	1.781014	1.810755	4.516076	5.450642	0.000000	-10.000000	-0.450000	25.183334	580.500000	1023.000000	1023.000000	2046.000000
50.060001	0.024233	14.321854	1.948591	2.186784	4.810322	5.376158	0.000000	-10.000000	-0.458333	25.100000	588.833313	1023.000000	1023.000000	2046.000000
50.080002	0.025397	15.009542	2.262395	2.337384	4.871982	5.537782	0.000000	-10.000000	-0.458333	25.150000	597.333313	1023.000000	1023.000000	2046.000000
50.099998	0.026996	15.954747	2.674024	2.696923	5.093438	5.490363	0.000000	-10.000000	-0.458333	25.200001	605.666687	1023.000000	1023.000000	2046.000000
50.119999	0.029127	17.214207	3.217565	2.943087	5.294811	5.758743	0.000000	-10.000000	-0.441667	25.299999	614.166687	1023.000000	1023.000000	2046.000000
50.139999	0.032103	18.972670	3.859468	3.499318	5.723357	5.890525	0.000000	-10.000000	-0.433333	25.316668	622.500000	1023.000000	1023.000000	2046.000000
50.160000	0.035118	20.755009	4.460362	3.939698	6.047300	6.307648	0.000000	-10.000000	-0.433333	25.183334	631.000000	1023.000000	1023.000000	2046.000000
50.180000	0.037927	22.414997	4.928495	4.411796	6.426621	6.648085	0.000000	-10.000000	-0.441667	25.283333	639.500000	1023.000000	1023.000000	2046.000000
50.200001	0.040426	23.891815	5.266869	4.790694	6.821732	7.012521	0.000000	-10.000000	-0.441667	25.049999	647.833313	1023.000000	1023.000000	2046.000000
50.220001	0.042353	25.030792	5.486595	5.199221	7.135339	7.209636	0.000000	-10.000000	-0.433333	25.000000	656.333313	1023.000000	1023.000000	2046.000000
50.240002	0.043903	25.946920	5.610106	5.435207	7.366225	7.535383	0.000000	-10.000000	-0.416667	24.533333	664.666687	1023.000000	1023.000000	2046.000000
50.259998	0.044527	26.315487	5.555664	5.574799	7.427862	7.757164	0.000000	-10.000000	-0.408333	24.300001	673.000000	1023.000000	1023.000000	2046.000000
50.279999	0.045237	26.734964	5.591046	5.744430	7.482206	7.917282	0.000000	-10.000000	-0.391667	23.866667	681.000000	1023.000000	1023.000000	2046.000000
50.299999	0.046390	27.416616	5.626721	6.106205	7.736252	7.947438	0.000000	-10.000000	-0.375000	23.466667	689.000000	1023.000000	1023.000000	2046.000000
50.320000	0.047704	28.192827	5.975228	6.509153	7.712388	7.996058	0.000000	-10.000000	-0.375000	23.183334	697.000000	1023.000000	1023.000000	2046.000000
50.340000	0.048926	28.915375	6.210212	6.877874	7.859488	7.967799	0.000000	-10.000000	-0.358333	22.766668	704.666687	1023.000000	1023.000000	2046.000000
50.360001	0.049022	28.972012	6.299441	6.982749	7.865932	7.823888	0.000000	-10.000000	-0.358333	22.566668	712.333313	1023.000000	1023.000000	2046.000000
50.380001	0.047715	28.199322	5.990452	6.779152	7.870007	7.559711	0.000000	-10.000000	-0.341667	22.083334	719.833313	1023.000000	1023.000000	2046.000000
50.400002	0.045053	26.626520	5.543571	6.462873	7.546276	7.073802	0.000000	-10.000000	-0.333333	21.633333	727.500000	1023.000000	1023.000000	2046.000000
50.419998	0.042907	25.358253	5.174045	6.089927	7.318270	6.776012	0.000000	-10.000000	-0.308333	20.850000	734.833313	1023.000000	1023.000000	2046.000000
50.439999	0.041620	24.597446	4.990590	5.813461	7.183692	6.609703	0.000000	-10.000000	-0.291667	20.083334	741.833313	1023.000000	1023.000000	2046.000000
50.459999	0.041243	24.374353	4.861090	5.602614	7.220378	6.690271	0.000000	-10.000000	-0.283333	19.516666	748.666687	1023.000000	1023.000000	2046.000000
50.480000	0.041208	24.354044	4.806579	5.641683	7.255974	6.649807	0.000000	-10.000000	-0.275000	19.116667	755.166687	1023.000000	1023.000000	2046.000000
50.500000	0.041326	24.423584	4.767451	5.610688	7.244457	6.800988	0.000000	-10.000000	-0.258333	18.933332	761.833313	1023.000000	1023.000000	2046.000000
50.520000	0.041719	24.656134	4.802845	5.824954	7.297289	6.731044	0.000000	-10.000000	-0.233333	18.500000	768.166687	1023.000000	1023.000000	2046.000000
50.540001	0.042245	24.966547	4.844007	5.784540	7.313139	7.024860	0.000000	-10.000000	-0.216667	18.183334	772.500000	1023.000000	1023.000000	2046.000000
50.560001	0.043238	25.553549	4.915317	6.084008	7.537461	7.016763	0.000000	-10.000000	-0.208333	17.500000	778.500000	1023.000000	1023.000000	2046.000000
50.580002	0.043774	25.870354	5.009637	6.038161	7.509677	7.312879	0.000000	-10.000000	-0.208333	16.950001	784.333313	1023.000000	1023.000000	2046.000000
50.599998	0.044910	26.541918	5.112061	6.320332	7.766654	7.342870	0.000000	-10.000000	-0.191667	16.200001	792.000000	1023.000000	1023.000000	2046.000000
50.619999	0.045671	26.991375	5.221376	6.170866	7.808575	7.790557	0.000000	-10.000000	-0.150000	15.450001	797.500000	1023.000000	1023.000000	2046.000000
50.639999	0.046882	27.707348	5.291243	6.301304	8.158802	7.955999	0.000000	-10.000000	-0.133333	14.716667	802.833313	1023.000000	1023.000000	2046.000000
50.660000	0.047786	28.241743	5.447634	6.289441	8.246282	8.258388	0.000000	-10.000000	-0.133333	13.900001	807.833313	1023.000000	1023.000000	2046.000000
50.680000	0.048919	28.910963	5.566570	6.212595	8.586014	8.545784	0.000000	-10.000000	-0.150000	13.350000	812.500000	1023.000000	1023.000000	2046.000000
50.700001	0.050300	29.727419	5.779392	6.196994	8.867856	8.883177	0.000000	-10.000000	-0.150000	12.883333	815.500000	1023.000000	1023.000000	2046.000000
50.720001	0.051314	30.326704	5.899156	6.179915	9.144217	9.103415	0.000000	-10.000000	-0.150000	12.633333	820.000000	1023.000000	1023.000000	2046.000000
50.740002	0.052059	30.766617	6.052635	6.419281	9.242038	9.052663	0.000000	-10.000000	-0.150000	12.666667	824.333313	1023.000000	1023.000000	2046.000000
50.759998	0.052604	31.088898	6.088153	6.546476	9.354510	9.099759	0.000000	-10.000000	-0.141667	12.633333	830.000000	1023.000000	1023.000000	2046.000000
50.779999	0.053220	31.452959	6.294690	6.793826	9.383821	8.980623	0.000000	-10.000000	-0.133333	12.733334	834.000000	1023.000000	1023.000000	2046.000000
50.799999	0.053785	31.786764	6.452066	6.851098	9.463773	9.019827	0.000000	-10.000000	-0.116667	12.383333	838.333313	1023.000000	1023.000000	2046.000000
50.820000	0.055103	32.565609	6.912207	7.108036	9.574575	8.970793	0.000000	-10.000000	-0.108333	12.033334	842.666687	1023.000000	1023.000000	2046.000000
50.840000	0.056846	33.596237	7.363468	7.320951	9.760761	9.151057	0.000000	-10.000000	-0.100000	11.616667	845.666687	1023.000000	1023.000000	2046.000000
50.860001	0.059457	35.138809	7.874507	7.845703	10.108039	9.310560	0.000000	-10.000000	-0.100000	11.200000	849.500000	1023.000000	1023.000000	2046.000000
50.880001	0.061692	36.460014	8.235464	8.191404	10.326226	9.706920	0.000000	-10.000000	-0.100000	10.650001	853.166687	1023.000000	1023.000000	2046.000000
50.900002	0.063841	37.729950	8.616961	8.586816	10.584434	9.941740	0.000000	-10.000000	-0.091667	10.100000	858.000000	1023.000000	1023.000000	2046.000000
50.919998	0.065337	38.614323	8.680379	8.873616	10.874216	10.186114	0.000000	-10.000000	-0.083333	9.900001	860.333313	1023.000000	1023.000000	2046.000000
50.939999	0.066410	39.248051	8.778879	9.024637	11.025119	10.419415	0.000000	-10.000000	-0.066667	9.766667	862.666687	1023.000000	1023.000000	2046.000000
50.959999	0.066466	39.281693	8.620070	9.058739	11.025220	10.577664	0.000000	-10.000000	-0.058333	9.250000	865.833313	1023.000000	1023.000000	2046.000000
50.980000	0.066524	39.315762	8.654882	9.103614	10.944468	10.612797	0.000000	-10.000000	-0.050000	8.716667	870.000000	1023.000000	1023.000000	2046.000000
51.000000	0.066894	39.534302	8.564856	9.283870	11.061893	10.623683	0.000000	-10.000000	-0.041667	8.400001	873.833313	1023.000000	1023.000000	2046.000000
51.020000	0.067503	39.894440	8.780089	9.593563	10.970819	10.549969	0.000000	-10.000000	-0.033333	8.466667	875.666687	1023.000000	1023.000000	2046.000000
51.040001	0.068085	40.238293	8.875166	9.912003	11.025775	10.425347	0.000000	-10.000000	-0.033333	8.566667	877.500000	1023.000000	1023.000000	2046.000000
51.060001	0.068142	40.271770	9.021968	10.017946	10.972574	10.259282	0.000000	-10.000000	-0.041667	8.483334	880.500000	1023.000000	1023.000000	2046.000000
51.080002	0.066939	39.560966	8.743780	9.909892	10.916337	9.990955	0.000000	-10.000000	-0.041667	8.216667	884.333313	1023.000000	1023.000000	2046.000000
51.099998	0.064184	37.932533	8.343271	9.516143	10.555113	9.518007	0.000000	-10.000000	-0.033333	7.933333	887.166687	1023.000000	1023.000000	2046.000000
51.119999	0.061394	36.283627	7.779363	9.041925	10.330525	9.131810	0.000000	-10.000000	-0.033333	7.200000	889.833313	1023.000000	1023.000000	2046.000000
51.139999	0.059305	35.048977	7.583382	8.637831	9.959600	8.868164	0.000000	-10.000000	-0.041667	6.800000	892.333313	1023.000000	1023.000000	2046.000000
51.160000	0.058434	34.534573	7.326149	8.501957	10.017566	8.688901	0.000000	-10.000000	-0.066667	6.733334	895.500000	1023.000000	1023.000000	2046.000000
51.180000	0.057854	34.191689	7.234626	8.279105	9.841896	8.836061	0.000000	-10.000000	-0.083333	7.233334	897.500000	1023.000000	1023.000000	2046.000000
51.200001	0.057777	34.146206	7.061305	8.428130	9.973088	8.683684	0.000000	-10.000000	-0.100000	7.583333	899.833313	1023.000000	1023.000000	2046.000000
51.220001	0.057535	34.002998	7.008854	8.263885	9.806897	8.923361	0.000000	-10.000000	-0.100000	7.600000	901.500000	1023.000000	1023.000000	2046.000000
51.240002	0.057767	34.140594	6.981181	8.459092	9.910318	8.790002	0.000000	-10.000000	-0.100000	7.583333	903.333313	1023.000000	1023.000000	2046.000000
51.259998	0.057803	34.161610	6.993363	8.292160	9.785192	9.090898	0.000000	-10.000000	-0.083333	7.416667	905.000000	1023.000000	1023.000000	2046.000000
51.279999	0.058403	34.516071	6.989957	8.516077	9.984790	9.025247	0.000000	-10.000000	-0.066667	6.316667	908.333313	1023.000000	1023.000000	2046.000000
51.299999	0.058403	34.516121	6.998548	8.395064	9.864535	9.257973	0.000000	-10.000000	-0.050000	5.233334	910.833313	1023.000000	1023.000000	2046.000000
51.320000	0.058827	34.767025	6.968639	8.428061	10.058304	9.312022	0.000000	-10.000000	-0.033333	3.100000	913.000000	1023.000000	1023.000000	2046.000000
51.340000	0.058838	34.773129	6.932550	8.146060	10.017634	9.676885	0.000000	-10.000000	-0.008333	-0.116667	913.833313	1023.000000	1023.000000	2046.000000
51.360001	0.059156	34.961342	6.897630	8.084608	10.211720	9.767385	0.000000	-10.000000	0.025000	-4.633333	914.666687	1023.000000	1023.000000	2046.000000
[truncated: 1,289,855 more chars]
