# Supplementary material for: Effect of Electrode Belt and Body Positions on Regional Pulmonary Ventilation- and Perfusion-Related Impedance Changes Measured by Electric Impedance Tomography
Source: PLoS One. 2016 Jun 2;11(6):e0155913. doi: 10.1371/journal.pone.0155913 (PMC4890811; doi:10.1371/journal.pone.0155913)
Supplement: S1 Dataset — (ZIP) [file pone.0155913.s001.zip › Dataset/Fp04-mage-6i.txt]

Patient Name:	Fp4
Registry:	Fp4
Investigator:	 
Diagnosys:	 
Notes:	mage6i              
Sample Rate [Hz]:	50.07
Time Base 	Pixels Mean 	Pixels Sum 	UPPER RIGHT		UPPER LEFT		LOWER RIGHT		LOWER LEFT		QRS	ETCO2	Paw	Flow (L/min)	Volume	Analog1	Analog2	AnalogSum
0.000000	0.043133	25.491650	5.262933	5.882055	6.671028	7.675633	0.000000	-10.000000	0.258333	-19.400000	596.333313	1023.000000	1023.000000	2046.000000
0.020000	0.041855	24.736225	5.216888	5.847291	6.371503	7.300542	0.000000	-10.000000	0.266667	-20.000000	590.000000	1023.000000	1023.000000	2046.000000
0.040000	0.040423	23.890083	5.087372	5.661303	6.140223	7.001186	0.000000	-10.000000	0.275000	-20.533335	583.333313	1023.000000	1023.000000	2046.000000
0.060000	0.038909	22.995148	4.897894	5.434780	5.892470	6.770003	0.000000	-10.000000	0.308333	-21.066668	576.500000	1023.000000	1023.000000	2046.000000
0.080000	0.036483	21.561272	4.417933	5.105869	5.621616	6.415853	0.000000	-10.000000	0.341667	-21.783335	569.333313	1023.000000	1023.000000	2046.000000
0.100000	0.033047	19.530970	3.702013	4.657514	5.237304	5.934138	0.000000	-10.000000	0.350000	-22.266666	562.166687	1023.000000	1023.000000	2046.000000
0.120000	0.029411	17.381983	3.065506	4.027223	4.769911	5.519341	0.000000	-10.000000	0.350000	-22.583334	554.666687	1023.000000	1023.000000	2046.000000
0.140000	0.026628	15.737354	2.489760	3.549310	4.457845	5.240439	0.000000	-10.000000	0.350000	-22.766666	547.166687	1023.000000	1023.000000	2046.000000
0.160000	0.024352	14.392036	1.985690	3.203340	4.204792	4.998214	0.000000	-10.000000	0.350000	-22.850000	539.500000	1023.000000	1023.000000	2046.000000
0.180000	0.022156	13.093946	1.502078	2.917099	3.911611	4.763157	0.000000	-10.000000	0.358333	-23.133333	531.833313	1023.000000	1023.000000	2046.000000
0.200000	0.020251	11.968151	1.045494	2.651808	3.687719	4.583129	0.000000	-10.000000	0.383333	-23.516666	524.000000	1023.000000	1023.000000	2046.000000
0.220000	0.018534	10.953455	0.601728	2.442886	3.470306	4.438534	0.000000	-10.000000	0.416667	-24.500000	516.000000	1023.000000	1023.000000	2046.000000
0.240000	0.017006	10.050607	0.282416	2.176791	3.244007	4.347393	0.000000	-10.000000	0.458333	-25.300001	508.000000	1023.000000	1023.000000	2046.000000
0.260000	0.015697	9.276835	-0.001885	1.954669	3.094359	4.229692	0.000000	-10.000000	0.483333	-26.150000	499.666656	1023.000000	1023.000000	2046.000000
0.280000	0.014497	8.567938	-0.204756	1.749668	2.904960	4.118067	0.000000	-10.000000	0.508333	-26.750000	491.000000	1023.000000	1023.000000	2046.000000
0.300000	0.013648	8.066109	-0.360272	1.559915	2.796558	4.069908	0.000000	-10.000000	0.516667	-27.150000	482.000000	1023.000000	1023.000000	2046.000000
0.320000	0.013028	7.699604	-0.395249	1.219298	2.733970	4.141584	0.000000	-10.000000	0.516667	-27.300001	473.000000	1023.000000	1023.000000	2046.000000
0.340000	0.012351	7.299274	-0.449326	0.917762	2.685189	4.145650	0.000000	-10.000000	0.516667	-27.233334	463.833344	1023.000000	1023.000000	2046.000000
0.360000	0.011724	6.929032	-0.403008	0.667885	2.571497	4.092658	0.000000	-10.000000	0.516667	-27.433334	454.666656	1023.000000	1023.000000	2046.000000
0.380000	0.011053	6.532578	-0.419390	0.436738	2.490394	4.024835	0.000000	-10.000000	0.516667	-27.516668	442.333344	1023.000000	1023.000000	2046.000000
0.400000	0.010611	6.270979	-0.384441	0.205258	2.429242	4.020920	0.000000	-10.000000	0.508333	-27.600000	433.166656	1023.000000	1023.000000	2046.000000
0.420000	0.009557	5.647960	-0.468269	-0.128735	2.290302	3.954662	0.000000	-10.000000	0.500000	-27.583334	424.000000	1023.000000	1023.000000	2046.000000
0.440000	0.008180	4.834434	-0.656153	-0.479370	2.171654	3.798303	0.000000	-10.000000	0.500000	-27.583334	417.833344	1023.000000	1023.000000	2046.000000
0.460000	0.006691	3.954447	-0.786646	-0.786426	1.936786	3.590733	0.000000	-10.000000	0.508333	-27.650000	408.666656	1023.000000	1023.000000	2046.000000
0.480000	0.005302	3.133617	-0.840254	-1.034157	1.658919	3.349109	0.000000	-10.000000	0.508333	-27.516666	399.500000	1023.000000	1023.000000	2046.000000
0.500000	0.004190	2.476164	-0.825147	-1.202654	1.406245	3.097720	0.000000	-10.000000	0.516667	-27.549999	390.333344	1023.000000	1023.000000	2046.000000
0.520000	0.002938	1.736597	-0.840563	-1.348006	1.131689	2.793476	0.000000	-10.000000	0.516667	-27.566668	381.166656	1023.000000	1023.000000	2046.000000
0.540000	0.001744	1.030647	-1.047694	-1.527671	1.025908	2.580105	0.000000	-10.000000	0.525000	-27.850000	371.833344	1023.000000	1023.000000	2046.000000
0.560000	0.000757	0.447511	-1.255896	-1.645208	0.874611	2.474004	0.000000	-10.000000	0.550000	-28.183334	362.666656	1023.000000	1023.000000	2046.000000
0.580000	-0.000175	-0.103311	-1.481216	-1.717114	0.778292	2.316727	0.000000	-10.000000	0.575000	-28.450001	353.166656	1023.000000	1023.000000	2046.000000
0.600000	-0.000872	-0.515341	-1.597185	-1.776145	0.679386	2.178604	0.000000	-10.000000	0.600000	-28.666666	343.833344	1023.000000	1023.000000	2046.000000
0.620000	-0.000874	-0.516390	-1.448074	-1.828820	0.628496	2.132007	0.000000	-10.000000	0.600000	-28.650000	334.166656	1023.000000	1023.000000	2046.000000
0.640000	-0.000765	-0.452368	-1.102020	-1.836800	0.545875	1.940576	0.000000	-10.000000	0.600000	-28.750000	324.666656	1023.000000	1023.000000	2046.000000
0.660000	-0.000323	-0.190909	-0.799283	-1.802033	0.534763	1.875644	0.000000	-10.000000	0.600000	-28.833334	315.000000	1023.000000	1023.000000	2046.000000
0.680000	-0.000136	-0.080499	-0.510462	-1.814446	0.392832	1.851577	0.000000	-10.000000	0.600000	-28.850000	305.333344	1023.000000	1023.000000	2046.000000
0.700000	-0.000506	-0.298821	-0.416425	-1.883156	0.196000	1.804760	0.000000	-10.000000	0.600000	-28.900000	295.833344	1023.000000	1023.000000	2046.000000
0.720000	-0.001303	-0.770327	-0.502164	-2.095330	0.091608	1.735560	0.000000	-10.000000	0.600000	-28.800001	286.166656	1023.000000	1023.000000	2046.000000
0.740000	-0.002506	-1.480943	-0.863226	-2.291530	-0.037589	1.711401	0.000000	-10.000000	0.600000	-28.966667	276.500000	1023.000000	1023.000000	2046.000000
0.760000	-0.004410	-2.606274	-1.382698	-2.471305	-0.353413	1.601141	0.000000	-10.000000	0.600000	-28.983334	266.833344	1023.000000	1023.000000	2046.000000
0.780000	-0.006480	-3.829635	-1.936870	-2.726905	-0.563999	1.398139	0.000000	-10.000000	0.600000	-29.116667	257.166656	1023.000000	1023.000000	2046.000000
0.800000	-0.008600	-5.082474	-2.422274	-2.790844	-0.871860	1.002504	0.000000	-10.000000	0.600000	-29.016666	247.500000	1023.000000	1023.000000	2046.000000
0.820000	-0.009962	-5.887471	-2.698988	-2.747641	-1.179441	0.738600	0.000000	-10.000000	0.600000	-28.800001	237.666672	1023.000000	1023.000000	2046.000000
0.840000	-0.011608	-6.860093	-2.865396	-2.852522	-1.466970	0.324796	0.000000	-10.000000	0.583333	-28.450001	228.000000	1023.000000	1023.000000	2046.000000
0.860000	-0.013305	-7.863106	-3.017295	-3.116896	-1.774831	0.045916	0.000000	-10.000000	0.566667	-28.133333	218.666672	1023.000000	1023.000000	2046.000000
0.880000	-0.015188	-8.976388	-3.104506	-3.390556	-2.135170	-0.346156	0.000000	-10.000000	0.533333	-27.800001	209.333328	1023.000000	1023.000000	2046.000000
0.900000	-0.017655	-10.433969	-3.441414	-3.696832	-2.548514	-0.747208	0.000000	-10.000000	0.508333	-27.583334	200.000000	1023.000000	1023.000000	2046.000000
0.920000	-0.020553	-12.146634	-4.048430	-4.064247	-2.904634	-1.129323	0.000000	-10.000000	0.475000	-26.933334	190.666672	1023.000000	1023.000000	2046.000000
0.940000	-0.023651	-13.977491	-4.663308	-4.529378	-3.286162	-1.498643	0.000000	-10.000000	0.458333	-26.083334	181.666672	1023.000000	1023.000000	2046.000000
0.960000	-0.026696	-15.777381	-5.246299	-4.968188	-3.664877	-1.898017	0.000000	-10.000000	0.441667	-25.116667	173.166672	1023.000000	1023.000000	2046.000000
0.980000	-0.029219	-17.268232	-5.792751	-5.274821	-4.024503	-2.176157	0.000000	-10.000000	0.433333	-24.600000	164.666672	1023.000000	1023.000000	2046.000000
1.000000	-0.031188	-18.431934	-6.349134	-5.469319	-4.268634	-2.344847	0.000000	-10.000000	0.433333	-24.483334	156.333328	1023.000000	1023.000000	2046.000000
1.020000	-0.033131	-19.580694	-6.821550	-5.642339	-4.550754	-2.566051	0.000000	-10.000000	0.433333	-24.483334	148.000000	1023.000000	1023.000000	2046.000000
1.040000	-0.034658	-20.482946	-7.253303	-5.766814	-4.777186	-2.685642	0.000000	-10.000000	0.441667	-24.550001	140.000000	1023.000000	1023.000000	2046.000000
1.060000	-0.035801	-21.158316	-7.580850	-5.909777	-4.921841	-2.745849	0.000000	-10.000000	0.408333	-24.300001	132.000000	1023.000000	1023.000000	2046.000000
1.080000	-0.037049	-21.895775	-7.845335	-6.074143	-5.075974	-2.900322	0.000000	-10.000000	0.375000	-23.833334	124.000000	1023.000000	1023.000000	2046.000000
1.100000	-0.037723	-22.294344	-7.959500	-6.158548	-5.193981	-2.982316	0.000000	-10.000000	0.341667	-23.200001	116.000000	1023.000000	1023.000000	2046.000000
1.120000	-0.038155	-22.549814	-8.012002	-6.244146	-5.251317	-3.042349	0.000000	-10.000000	0.333333	-22.516666	108.166664	1023.000000	1023.000000	2046.000000
1.140000	-0.038582	-22.802025	-7.941455	-6.466902	-5.345118	-3.048551	0.000000	-10.000000	0.325000	-21.933334	100.500000	1023.000000	1023.000000	2046.000000
1.160000	-0.038683	-22.861500	-7.830517	-6.703974	-5.334279	-2.992730	0.000000	-10.000000	0.308333	-21.283333	93.166664	1023.000000	1023.000000	2046.000000
1.180000	-0.038925	-23.004433	-7.804145	-6.814760	-5.308689	-3.076837	0.000000	-10.000000	0.300000	-20.850000	86.000000	1023.000000	1023.000000	2046.000000
1.200000	-0.038980	-23.037020	-7.732484	-6.939473	-5.264975	-3.100088	0.000000	-10.000000	0.266667	-20.350000	79.166664	1023.000000	1023.000000	2046.000000
1.220000	-0.039108	-23.112757	-7.686560	-7.101805	-5.268208	-3.056184	0.000000	-10.000000	0.233333	-19.833334	72.333336	1023.000000	1023.000000	2046.000000
1.240000	-0.039512	-23.351620	-7.689137	-7.267010	-5.261787	-3.133687	0.000000	-10.000000	0.200000	-19.116667	65.833336	1023.000000	1023.000000	2046.000000
1.260000	-0.040394	-23.872789	-7.698468	-7.491339	-5.390042	-3.292940	0.000000	-10.000000	0.200000	-18.550001	59.500000	1023.000000	1023.000000	2046.000000
1.280000	-0.041103	-24.291878	-7.621611	-7.647887	-5.629024	-3.393356	0.000000	-10.000000	0.191667	-17.816668	53.500000	1023.000000	1023.000000	2046.000000
1.300000	-0.041837	-24.725800	-7.554665	-7.720314	-5.845723	-3.605097	0.000000	-10.000000	0.175000	-17.000000	47.500000	1023.000000	1023.000000	2046.000000
1.320000	-0.042481	-25.106459	-7.445415	-7.825120	-6.069025	-3.766898	0.000000	-10.000000	0.158333	-15.900001	41.666668	1023.000000	1023.000000	2046.000000
1.340000	-0.043276	-25.576033	-7.368378	-7.954922	-6.306334	-3.946400	0.000000	-10.000000	0.133333	-14.983334	36.166668	1023.000000	1023.000000	2046.000000
1.360000	-0.044042	-26.028847	-7.384731	-8.027967	-6.471879	-4.144269	0.000000	-10.000000	0.100000	-14.150001	31.166666	1023.000000	1023.000000	2046.000000
1.380000	-0.044583	-26.348791	-7.516429	-8.040307	-6.559474	-4.232583	0.000000	-10.000000	0.066667	-13.450000	26.500000	1023.000000	1023.000000	2046.000000
1.400000	-0.044728	-26.434196	-7.615521	-7.927743	-6.576908	-4.314024	0.000000	-10.000000	0.050000	-12.833334	22.166666	1023.000000	1023.000000	2046.000000
1.420000	-0.044699	-26.416946	-7.663898	-7.815061	-6.570103	-4.367884	0.000000	-10.000000	0.050000	-12.366667	18.000000	1023.000000	1023.000000	2046.000000
1.440000	-0.044690	-26.411877	-7.689100	-7.763447	-6.591037	-4.368291	0.000000	-10.000000	0.050000	-11.916667	14.000000	1023.000000	1023.000000	2046.000000
1.460000	-0.044436	-26.261961	-7.589059	-7.639888	-6.631231	-4.401783	0.000000	-10.000000	0.033333	-11.266666	10.000000	1023.000000	1023.000000	2046.000000
1.480000	-0.043593	-25.763643	-7.384896	-7.546074	-6.516039	-4.316633	0.000000	-10.000000	0.016667	-10.433333	6.000000	1023.000000	1023.000000	2046.000000
1.500000	-0.042387	-25.050970	-6.871837	-7.364114	-6.505780	-4.309239	0.000000	-10.000000	0.000000	-9.466666	2.500000	1023.000000	1023.000000	2046.000000
1.520000	-0.041095	-24.286989	-6.449333	-7.157488	-6.488046	-4.192122	0.000000	-10.000000	0.000000	-8.650000	-0.333333	1023.000000	1023.000000	2046.000000
1.540000	-0.040256	-23.791410	-6.090141	-7.067186	-6.520831	-4.113253	0.000000	-10.000000	0.000000	-8.016666	-2.833333	1023.000000	1023.000000	2046.000000
1.560000	-0.039922	-23.594090	-5.856011	-7.065969	-6.566943	-4.105167	0.000000	-10.000000	0.000000	-7.616667	-5.333333	1023.000000	1023.000000	2046.000000
1.580000	-0.039839	-23.545012	-5.761980	-7.080599	-6.627659	-4.074773	0.000000	-10.000000	0.000000	-7.066667	-8.000000	1023.000000	1023.000000	2046.000000
1.600000	-0.039735	-23.483126	-5.895506	-7.072026	-6.619336	-3.896258	0.000000	-10.000000	0.000000	-6.566667	-10.333333	1023.000000	1023.000000	2046.000000
1.620000	-0.040151	-23.729069	-6.052567	-7.078101	-6.738311	-3.860089	0.000000	-10.000000	-0.008333	-5.966667	-12.500000	1023.000000	1023.000000	2046.000000
1.640000	-0.041035	-24.251871	-6.353763	-7.042328	-6.930242	-3.925538	0.000000	-10.000000	-0.016667	-5.283333	-14.500000	1023.000000	1023.000000	2046.000000
1.660000	-0.041839	-24.726688	-6.728734	-6.905974	-7.010842	-4.081139	0.000000	-10.000000	-0.025000	-4.400000	-16.333334	1023.000000	1023.000000	2046.000000
1.680000	-0.042394	-25.054804	-6.864999	-6.787520	-7.108943	-4.293341	0.000000	-10.000000	-0.025000	-3.316667	-17.833334	1023.000000	1023.000000	2046.000000
1.700000	-0.043114	-25.480188	-6.971656	-6.806011	-7.143687	-4.558834	0.000000	-10.000000	-0.025000	-2.116667	-18.666666	1023.000000	1023.000000	2046.000000
1.720000	-0.043995	-26.001070	-7.101410	-7.019572	-7.121339	-4.758749	0.000000	-10.000000	-0.033333	-0.983333	-19.000000	1023.000000	1023.000000	2046.000000
1.740000	-0.044999	-26.594307	-7.307040	-7.221276	-7.139722	-4.926269	0.000000	-10.000000	-0.041667	-0.233333	-19.000000	1023.000000	1023.000000	2046.000000
1.760000	-0.046551	-27.511528	-7.712279	-7.441106	-7.171036	-5.187107	0.000000	-10.000000	-0.050000	0.366667	-19.000000	1023.000000	1023.000000	2046.000000
1.780000	-0.048340	-28.568743	-8.238890	-7.696023	-7.321562	-5.312267	0.000000	-10.000000	-0.050000	1.283333	-19.000000	1023.000000	1023.000000	2046.000000
1.800000	-0.050046	-29.577208	-8.723183	-7.933244	-7.458908	-5.461872	0.000000	-10.000000	-0.050000	2.550000	-19.000000	1023.000000	1023.000000	2046.000000
1.820000	-0.051655	-30.528154	-9.072640	-8.115599	-7.723574	-5.616341	0.000000	-10.000000	-0.050000	3.333333	-19.000000	1023.000000	1023.000000	2046.000000
1.840000	-0.052748	-31.173834	-9.402319	-8.148517	-7.906215	-5.716784	0.000000	-10.000000	-0.041667	3.116667	-19.000000	1023.000000	1023.000000	2046.000000
1.860000	-0.053482	-31.607901	-9.623466	-8.105313	-8.067501	-5.811621	0.000000	-10.000000	-0.033333	1.850000	-19.000000	1023.000000	1023.000000	2046.000000
1.880000	-0.054180	-32.020481	-9.792227	-8.107446	-8.256850	-5.863960	0.000000	-10.000000	-0.033333	0.700000	-19.000000	1023.000000	1023.000000	2046.000000
1.900000	-0.054391	-32.145306	-9.861282	-8.074952	-8.421815	-5.787258	0.000000	-10.000000	-0.025000	0.000000	-19.000000	1023.000000	1023.000000	2046.000000
1.920000	-0.054693	-32.323769	-9.921687	-8.118984	-8.531473	-5.751624	0.000000	-10.000000	-0.025000	0.000000	-19.000000	1023.000000	1023.000000	2046.000000
1.940000	-0.054730	-32.345276	-9.938263	-8.099686	-8.546380	-5.760947	0.000000	-10.000000	-0.016667	0.000000	-19.000000	1023.000000	1023.000000	2046.000000
1.960000	-0.054449	-32.179398	-9.838266	-8.090081	-8.564016	-5.687036	0.000000	-10.000000	-0.025000	0.000000	-19.000000	1023.000000	1023.000000	2046.000000
1.980000	-0.053980	-31.902233	-9.709316	-8.141932	-8.460528	-5.590458	0.000000	-10.000000	-0.025000	0.000000	-19.000000	1023.000000	1023.000000	2046.000000
2.000000	-0.053339	-31.523333	-9.525467	-8.277834	-8.281277	-5.438755	0.000000	-10.000000	-0.025000	0.000000	-19.000000	1023.000000	1023.000000	2046.000000
2.020000	-0.052730	-31.163660	-9.413283	-8.302034	-8.064295	-5.384048	0.000000	-10.000000	-0.025000	-0.600000	-19.000000	1023.000000	1023.000000	2046.000000
2.040000	-0.051972	-30.715631	-9.226480	-8.342401	-7.863574	-5.283178	0.000000	-10.000000	-0.025000	-1.333333	-19.000000	1023.000000	1023.000000	2046.000000
2.060000	-0.051379	-30.364815	-9.067005	-8.402600	-7.664359	-5.230850	0.000000	-10.000000	-0.025000	-1.950000	-19.333334	1023.000000	1023.000000	2046.000000
2.080000	-0.050960	-30.117292	-8.943046	-8.504394	-7.494936	-5.174917	0.000000	-10.000000	-0.016667	-1.883333	-19.666666	1023.000000	1023.000000	2046.000000
2.100000	-0.050765	-30.001978	-8.864336	-8.736576	-7.390126	-5.010939	0.000000	-10.000000	-0.016667	-1.866667	-20.000000	1023.000000	1023.000000	2046.000000
2.120000	-0.050675	-29.948868	-8.697502	-8.829748	-7.425745	-4.995871	0.000000	-10.000000	-0.008333	-2.150000	-20.333334	1023.000000	1023.000000	2046.000000
2.140000	-0.050577	-29.891027	-8.521494	-8.836101	-7.445096	-5.088336	0.000000	-10.000000	-0.016667	-2.466667	-21.000000	1023.000000	1023.000000	2046.000000
2.160000	-0.050649	-29.933319	-8.341803	-8.905518	-7.522556	-5.163442	0.000000	-10.000000	-0.025000	-2.416667	-22.000000	1023.000000	1023.000000	2046.000000
2.180000	-0.050678	-29.950809	-8.180818	-8.948096	-7.605581	-5.216315	0.000000	-10.000000	-0.041667	-1.933333	-22.666666	1023.000000	1023.000000	2046.000000
2.200000	-0.050898	-30.080769	-8.105070	-9.008519	-7.681810	-5.285367	0.000000	-10.000000	-0.033333	-1.516667	-23.000000	1023.000000	1023.000000	2046.000000
2.220000	-0.051095	-30.197062	-8.118176	-9.009210	-7.653230	-5.416446	0.000000	-10.000000	-0.025000	-1.416667	-23.000000	1023.000000	1023.000000	2046.000000
2.240000	-0.051199	-30.258604	-8.129250	-8.988891	-7.689877	-5.450587	0.000000	-10.000000	-0.008333	-1.666667	-23.000000	1023.000000	1023.000000	2046.000000
2.260000	-0.050846	-30.049740	-8.166277	-8.812512	-7.574816	-5.496134	0.000000	-10.000000	-0.016667	-2.150000	-23.166666	1023.000000	1023.000000	2046.000000
2.280000	-0.050661	-29.940536	-8.153602	-8.673109	-7.569689	-5.544138	0.000000	-10.000000	-0.016667	-2.683333	-23.666666	1023.000000	1023.000000	2046.000000
2.300000	-0.050314	-29.735786	-8.106766	-8.557584	-7.533476	-5.537960	0.000000	-10.000000	-0.016667	-3.133333	-24.500000	1023.000000	1023.000000	2046.000000
2.320000	-0.049841	-29.455904	-8.024666	-8.453115	-7.505832	-5.472291	0.000000	-10.000000	-0.008333	-3.266667	-25.666666	1023.000000	1023.000000	2046.000000
2.340000	-0.049082	-29.007734	-7.743128	-8.389319	-7.467772	-5.407515	0.000000	-10.000000	-0.008333	-3.200000	-26.833334	1023.000000	1023.000000	2046.000000
2.360000	-0.047873	-28.293068	-7.327779	-8.254626	-7.373298	-5.337365	0.000000	-10.000000	-0.016667	-3.100000	-28.000000	1023.000000	1023.000000	2046.000000
2.380000	-0.046246	-27.331478	-6.868250	-8.067075	-7.272432	-5.123721	0.000000	-10.000000	-0.033333	-3.083333	-29.000000	1023.000000	1023.000000	2046.000000
2.400000	-0.045191	-26.708017	-6.467391	-7.954348	-7.287798	-4.998479	0.000000	-10.000000	-0.041667	-3.200000	-30.000000	1023.000000	1023.000000	2046.000000
2.420000	-0.044507	-26.303677	-6.216968	-7.883016	-7.287751	-4.915940	0.000000	-10.000000	-0.033333	-3.466667	-31.166666	1023.000000	1023.000000	2046.000000
2.440000	-0.044242	-26.146751	-6.127262	-7.873068	-7.276272	-4.870149	0.000000	-10.000000	-0.025000	-3.583333	-32.333332	1023.000000	1023.000000	2046.000000
2.460000	-0.044259	-26.157120	-6.258583	-7.854239	-7.314269	-4.730028	0.000000	-10.000000	-0.008333	-3.683333	-33.500000	1023.000000	1023.000000	2046.000000
2.480000	-0.044557	-26.332928	-6.519063	-7.857804	-7.366690	-4.589371	0.000000	-10.000000	-0.025000	-3.783333	-34.666668	1023.000000	1023.000000	2046.000000
2.500000	-0.045497	-26.888500	-6.875650	-7.868387	-7.547905	-4.596558	0.000000	-10.000000	-0.025000	-3.900000	-36.000000	1023.000000	1023.000000	2046.000000
2.520000	-0.046029	-27.203045	-7.131040	-7.717489	-7.634135	-4.720381	0.000000	-10.000000	-0.025000	-3.800000	-37.333332	1023.000000	1023.000000	2046.000000
2.540000	-0.046524	-27.495939	-7.309636	-7.543941	-7.698456	-4.943906	0.000000	-10.000000	-0.016667	-3.400000	-38.500000	1023.000000	1023.000000	2046.000000
2.560000	-0.046968	-27.757862	-7.394094	-7.544265	-7.729172	-5.090331	0.000000	-10.000000	-0.016667	-2.883333	-39.666668	1023.000000	1023.000000	2046.000000
2.580000	-0.048040	-28.391466	-7.574808	-7.695886	-7.783226	-5.337545	0.000000	-10.000000	-0.033333	-2.516667	-40.666668	1023.000000	1023.000000	2046.000000
2.600000	-0.049322	-29.149223	-7.857067	-7.887057	-7.814268	-5.590832	0.000000	-10.000000	-0.033333	-2.383333	-41.666668	1023.000000	1023.000000	2046.000000
2.620000	-0.050993	-30.137136	-8.288575	-8.112608	-7.920456	-5.815497	0.000000	-10.000000	-0.041667	-2.316667	-42.333332	1023.000000	1023.000000	2046.000000
2.640000	-0.053315	-31.509367	-8.896014	-8.471694	-8.129654	-6.012004	0.000000	-10.000000	-0.033333	-1.533333	-42.833332	1023.000000	1023.000000	2046.000000
2.660000	-0.055509	-32.806080	-9.400431	-8.737309	-8.438543	-6.229795	0.000000	-10.000000	-0.033333	-0.683333	-43.000000	1023.000000	1023.000000	2046.000000
2.680000	-0.056970	-33.669399	-9.734479	-8.920918	-8.713090	-6.300913	0.000000	-10.000000	-0.033333	0.000000	-43.000000	1023.000000	1023.000000	2046.000000
2.700000	-0.058109	-34.342411	-10.022183	-8.988152	-8.898967	-6.433107	0.000000	-10.000000	-0.025000	0.000000	-43.000000	1023.000000	1023.000000	2046.000000
2.720000	-0.058844	-34.776840	-10.253835	-9.012356	-9.073972	-6.436678	0.000000	-10.000000	-0.025000	0.000000	-43.000000	1023.000000	1023.000000	2046.000000
2.740000	-0.059272	-35.029793	-10.481087	-8.944996	-9.173982	-6.429727	0.000000	-10.000000	-0.025000	0.000000	-43.000000	1023.000000	1023.000000	2046.000000
2.760000	-0.059613	-35.231075	-10.625944	-8.924068	-9.268415	-6.412646	0.000000	-10.000000	-0.041667	0.350000	-43.000000	1023.000000	1023.000000	2046.000000
2.780000	-0.059673	-35.266937	-10.735520	-8.883023	-9.319848	-6.328547	0.000000	-10.000000	-0.050000	1.350000	-43.000000	1023.000000	1023.000000	2046.000000
2.800000	-0.059485	-35.155918	-10.708569	-8.914530	-9.237946	-6.294875	0.000000	-10.000000	-0.058333	2.916667	-43.000000	1023.000000	1023.000000	2046.000000
2.820000	-0.058893	-34.805943	-10.640265	-8.805239	-9.132961	-6.227478	0.000000	-10.000000	-0.066667	4.683333	-43.000000	1023.000000	1023.000000	2046.000000
2.840000	-0.058247	-34.423916	-10.487558	-8.739722	-8.978542	-6.218092	0.000000	-10.000000	-0.083333	6.250000	-43.000000	1023.000000	1023.000000	2046.000000
2.860000	-0.057254	-33.837296	-10.260858	-8.735575	-8.736883	-6.103981	0.000000	-10.000000	-0.091667	7.466667	-43.000000	1023.000000	1023.000000	2046.000000
2.880000	-0.056394	-33.328808	-10.023536	-8.711127	-8.499960	-6.094186	0.000000	-10.000000	-0.100000	8.150001	-43.000000	1023.000000	1023.000000	2046.000000
2.900000	-0.055184	-32.613743	-9.684102	-8.636032	-8.307213	-5.986395	0.000000	-10.000000	-0.108333	8.483334	-43.000000	1023.000000	1023.000000	2046.000000
2.920000	-0.054075	-31.958260	-9.367416	-8.658849	-8.085573	-5.846422	0.000000	-10.000000	-0.108333	8.783334	-43.000000	1023.000000	1023.000000	2046.000000
2.940000	-0.052994	-31.319616	-9.081875	-8.696762	-7.817584	-5.723395	0.000000	-10.000000	-0.108333	9.366667	-43.000000	1023.000000	1023.000000	2046.000000
2.960000	-0.051970	-30.714457	-8.855272	-8.779759	-7.545300	-5.534125	0.000000	-10.000000	-0.100000	10.033334	-21.666666	1023.000000	1023.000000	2046.000000
2.980000	-0.051076	-30.185921	-8.627425	-8.760822	-7.376379	-5.421296	0.000000	-10.000000	-0.116667	10.816667	0.666667	1023.000000	1023.000000	2046.000000
3.000000	-0.050061	-29.585896	-8.371741	-8.677567	-7.218133	-5.318453	0.000000	-10.000000	-0.133333	11.650001	24.333334	1023.000000	1023.000000	2046.000000
3.020000	-0.049210	-29.083210	-8.095874	-8.595024	-7.097813	-5.294500	0.000000	-10.000000	-0.166667	12.916667	28.000000	1023.000000	1023.000000	2046.000000
3.040000	-0.048319	-28.556591	-7.793481	-8.427371	-7.066604	-5.269135	0.000000	-10.000000	-0.183333	14.200000	32.000000	1023.000000	1023.000000	2046.000000
3.060000	-0.047442	-28.038309	-7.498381	-8.303908	-7.015783	-5.220237	0.000000	-10.000000	-0.208333	15.433333	36.500000	1023.000000	1023.000000	2046.000000
3.080000	-0.046469	-27.462961	-7.283124	-8.126608	-6.884552	-5.168677	0.000000	-10.000000	-0.225000	16.266666	41.333332	1023.000000	1023.000000	2046.000000
3.100000	-0.045455	-26.863916	-7.044942	-7.958127	-6.820510	-5.040338	0.000000	-10.000000	-0.266667	17.066668	46.833332	1023.000000	1023.000000	2046.000000
3.120000	-0.044143	-26.088715	-6.838469	-7.661982	-6.663624	-4.924641	0.000000	-10.000000	-0.275000	17.816668	52.166668	1023.000000	1023.000000	2046.000000
3.140000	-0.042708	-25.240191	-6.518488	-7.405264	-6.586025	-4.730414	0.000000	-10.000000	-0.283333	18.466667	58.166668	1023.000000	1023.000000	2046.000000
3.160000	-0.040869	-24.153767	-6.204673	-7.146504	-6.401663	-4.400925	0.000000	-10.000000	-0.275000	19.066668	64.166664	1023.000000	1023.000000	2046.000000
3.180000	-0.038853	-22.962315	-5.728510	-6.896583	-6.188746	-4.148477	0.000000	-10.000000	-0.308333	19.550001	70.500000	1023.000000	1023.000000	2046.000000
3.200000	-0.036283	-21.443005	-5.045960	-6.571321	-5.920853	-3.904872	0.000000	-10.000000	-0.341667	20.183334	76.833336	1023.000000	1023.000000	2046.000000
3.220000	-0.033400	-19.739248	-4.347274	-6.285861	-5.557550	-3.548561	0.000000	-10.000000	-0.358333	20.666668	83.500000	1023.000000	1023.000000	2046.000000
3.240000	-0.030939	-18.285175	-3.756876	-5.969590	-5.248867	-3.309842	0.000000	-10.000000	-0.375000	21.350000	90.500000	1023.000000	1023.000000	2046.000000
3.260000	-0.028750	-16.991472	-3.279064	-5.660142	-4.994570	-3.057697	0.000000	-10.000000	-0.391667	21.916668	97.500000	1023.000000	1023.000000	2046.000000
3.280000	-0.026928	-15.914551	-2.892822	-5.470738	-4.767773	-2.783217	0.000000	-10.000000	-0.433333	22.700001	104.666664	1023.000000	1023.000000	2046.000000
3.300000	-0.025240	-14.916623	-2.670400	-5.182702	-4.547838	-2.515683	0.000000	-10.000000	-0.433333	23.416668	112.166664	1023.000000	1023.000000	2046.000000
3.320000	-0.024069	-14.224500	-2.649549	-5.006018	-4.381699	-2.187235	0.000000	-10.000000	-0.433333	24.050001	120.000000	1023.000000	1023.000000	2046.000000
3.340000	-0.023074	-13.636754	-2.709358	-4.672448	-4.263839	-1.991108	0.000000	-10.000000	-0.408333	24.316668	128.000000	1023.000000	1023.000000	2046.000000
3.360000	-0.021838	-12.906186	-2.741415	-4.253750	-4.122261	-1.788761	0.000000	-10.000000	-0.425000	24.533333	136.000000	1023.000000	1023.000000	2046.000000
3.380000	-0.020847	-12.320643	-2.670774	-3.851586	-4.059288	-1.738995	0.000000	-10.000000	-0.441667	24.633333	144.000000	1023.000000	1023.000000	2046.000000
3.400000	-0.019932	-11.780049	-2.512934	-3.542867	-3.943776	-1.780471	0.000000	-10.000000	-0.466667	25.016666	152.000000	1023.000000	1023.000000	2046.000000
3.420000	-0.019289	-11.399823	-2.473319	-3.419624	-3.786830	-1.720050	0.000000	-10.000000	-0.483333	25.200001	160.333328	1023.000000	1023.000000	2046.000000
3.440000	-0.019122	-11.301343	-2.542758	-3.381899	-3.650262	-1.726424	0.000000	-10.000000	-0.491667	25.483334	168.666672	1023.000000	1023.000000	2046.000000
3.460000	-0.019777	-11.688467	-2.937695	-3.346309	-3.531924	-1.872539	0.000000	-10.000000	-0.500000	25.616667	177.333328	1023.000000	1023.000000	2046.000000
3.480000	-0.021128	-12.486700	-3.394508	-3.479686	-3.595367	-2.017139	0.000000	-10.000000	-0.508333	26.083334	185.833328	1023.000000	1023.000000	2046.000000
3.500000	-0.022071	-13.043788	-3.745970	-3.690284	-3.620365	-1.987167	0.000000	-10.000000	-0.525000	26.566668	194.500000	1023.000000	1023.000000	2046.000000
3.520000	-0.022389	-13.231845	-3.994588	-3.728792	-3.585199	-1.923267	0.000000	-10.000000	-0.550000	27.116667	203.166672	1023.000000	1023.000000	2046.000000
3.540000	-0.021918	-12.953710	-4.066783	-3.563242	-3.555418	-1.768267	0.000000	-10.000000	-0.558333	27.583334	212.000000	1023.000000	1023.000000	2046.000000
3.560000	-0.021321	-12.600641	-4.133843	-3.307029	-3.526542	-1.633226	0.000000	-10.000000	-0.566667	28.033333	221.166672	1023.000000	1023.000000	2046.000000
3.580000	-0.020285	-11.988210	-4.097900	-3.035677	-3.492247	-1.362385	0.000000	-10.000000	-0.566667	28.266666	230.500000	1023.000000	1023.000000	2046.000000
3.600000	-0.019136	-11.309508	-3.987691	-2.812009	-3.440099	-1.069709	0.000000	-10.000000	-0.583333	28.100000	240.000000	1023.000000	1023.000000	2046.000000
3.620000	-0.017640	-10.425414	-3.853815	-2.571378	-3.227469	-0.772751	0.000000	-10.000000	-0.575000	28.083334	249.333328	1023.000000	1023.000000	2046.000000
3.640000	-0.016369	-9.674012	-3.667500	-2.363792	-3.128143	-0.514578	0.000000	-10.000000	-0.583333	28.083334	258.666656	1023.000000	1023.000000	2046.000000
3.660000	-0.014812	-8.753900	-3.461265	-2.122435	-2.921000	-0.249199	0.000000	-10.000000	-0.575000	28.233334	268.000000	1023.000000	1023.000000	2046.000000
3.680000	-0.013125	-7.757141	-3.170305	-1.913603	-2.715900	0.042666	0.000000	-10.000000	-0.575000	28.300001	277.500000	1023.000000	1023.000000	2046.000000
3.700000	-0.011159	-6.594719	-2.822797	-1.795213	-2.413095	0.436386	0.000000	-10.000000	-0.558333	28.416668	287.000000	1023.000000	1023.000000	2046.000000
3.720000	-0.009308	-5.501006	-2.521236	-1.618407	-2.091273	0.729911	0.000000	-10.000000	-0.533333	28.033335	296.500000	1023.000000	1023.000000	2046.000000
3.740000	-0.007435	-4.394137	-2.187039	-1.513062	-1.734326	1.040290	0.000000	-10.000000	-0.525000	27.433334	305.833344	1023.000000	1023.000000	2046.000000
3.760000	-0.005473	-3.234360	-1.844675	-1.402428	-1.335061	1.347804	0.000000	-10.000000	-0.516667	26.700001	315.000000	1023.000000	1023.000000	2046.000000
3.780000	-0.003051	-1.803117	-1.444039	-1.269276	-0.869917	1.780115	0.000000	-10.000000	-0.533333	26.466667	324.000000	1023.000000	1023.000000	2046.000000
3.800000	-0.001073	-0.634084	-1.120716	-1.143959	-0.453968	2.084558	0.000000	-10.000000	-0.533333	26.216667	333.000000	1023.000000	1023.000000	2046.000000
3.820000	0.000505	0.298427	-0.901627	-0.947261	-0.134027	2.281342	0.000000	-10.000000	-0.525000	26.233334	341.833344	1023.000000	1023.000000	2046.000000
3.840000	0.002164	1.278900	-0.698242	-0.655086	0.161444	2.470783	0.000000	-10.000000	-0.525000	26.300001	350.666656	1023.000000	1023.000000	2046.000000
3.860000	0.003622	2.140528	-0.500852	-0.373755	0.443738	2.571397	0.000000	-10.000000	-0.533333	26.283335	359.333344	1023.000000	1023.000000	2046.000000
3.880000	0.004891	2.890791	-0.323060	-0.140401	0.642228	2.712025	0.000000	-10.000000	-0.533333	26.483334	368.166656	1023.000000	1023.000000	2046.000000
3.900000	0.006386	3.774409	-0.048736	0.158104	0.851916	2.813124	0.000000	-10.000000	-0.533333	26.283335	377.000000	1023.000000	1023.000000	2046.000000
3.920000	0.007778	4.596952	0.217140	0.388314	1.037216	2.954282	0.000000	-10.000000	-0.516667	26.683334	385.833344	1023.000000	1023.000000	2046.000000
3.940000	0.009539	5.637461	0.530615	0.713076	1.243757	3.150013	0.000000	-10.000000	-0.525000	26.400000	394.666656	1023.000000	1023.000000	2046.000000
3.960000	0.011584	6.846037	0.896425	1.024974	1.463637	3.461001	0.000000	-10.000000	-0.516667	26.633333	403.500000	1023.000000	1023.000000	2046.000000
3.980000	0.014119	8.344345	1.428007	1.381416	1.827669	3.707253	0.000000	-10.000000	-0.533333	26.316668	412.333344	1023.000000	1023.000000	2046.000000
4.000000	0.017494	10.339133	2.248425	1.752489	2.218951	4.119268	0.000000	-10.000000	-0.533333	26.700001	421.166656	1023.000000	1023.000000	2046.000000
4.020000	0.020660	12.209995	3.009599	2.132980	2.598454	4.468963	0.000000	-10.000000	-0.533333	27.033333	430.000000	1023.000000	1023.000000	2046.000000
4.040000	0.023404	13.831707	3.600140	2.443233	2.944517	4.843817	0.000000	-10.000000	-0.550000	27.433332	439.000000	1023.000000	1023.000000	2046.000000
4.060000	0.025614	15.137737	3.968662	2.767752	3.298903	5.102421	0.000000	-10.000000	-0.575000	27.516666	448.166656	1023.000000	1023.000000	2046.000000
4.080000	0.027564	16.290123	4.245526	3.086878	3.600211	5.357509	0.000000	-10.000000	-0.591667	27.616667	457.333344	1023.000000	1023.000000	2046.000000
4.100000	0.029621	17.506023	4.382011	3.463583	3.965526	5.694903	0.000000	-10.000000	-0.575000	27.983334	466.500000	1023.000000	1023.000000	2046.000000
4.120000	0.030916	18.271351	4.430999	3.771409	4.108389	5.960554	0.000000	-10.000000	-0.558333	28.083334	475.666656	1023.000000	1023.000000	2046.000000
4.140000	0.032095	18.968197	4.340771	4.083836	4.298188	6.245400	0.000000	-10.000000	-0.550000	28.050001	485.000000	1023.000000	1023.000000	2046.000000
4.160000	0.033331	19.698759	4.351095	4.614222	4.360945	6.372499	0.000000	-10.000000	-0.550000	27.700001	494.333344	1023.000000	1023.000000	2046.000000
4.180000	0.034799	20.566206	4.505453	5.127010	4.520000	6.413743	0.000000	-10.000000	-0.550000	27.833334	503.666656	1023.000000	1023.000000	2046.000000
4.200000	0.036202	21.395422	4.734097	5.505287	4.715359	6.440678	0.000000	-10.000000	-0.541667	27.933334	513.000000	1023.000000	1023.000000	2046.000000
4.220000	0.036671	21.672573	4.792551	5.625421	4.816048	6.438554	0.000000	-10.000000	-0.541667	28.033333	522.333313	1023.000000	1023.000000	2046.000000
4.240000	0.036326	21.468651	4.521743	5.610075	4.970246	6.366585	0.000000	-10.000000	-0.525000	27.733334	531.666687	1023.000000	1023.000000	2046.000000
4.260000	0.034906	20.629210	4.046482	5.501505	4.914704	6.166519	0.000000	-10.000000	-0.508333	27.266666	541.000000	1023.000000	1023.000000	2046.000000
4.280000	0.033017	19.513065	3.545353	5.239740	4.762079	5.965893	0.000000	-10.000000	-0.491667	26.566668	550.333313	1023.000000	1023.000000	2046.000000
4.300000	0.032186	19.022150	3.312837	5.082002	4.717068	5.910244	0.000000	-10.000000	-0.491667	25.883333	559.333313	1023.000000	1023.000000	2046.000000
4.320000	0.032087	18.963486	3.251614	5.014297	4.687545	6.010030	0.000000	-10.000000	-0.500000	25.450001	568.000000	1023.000000	1023.000000	2046.000000
4.340000	0.032840	19.408482	3.117570	5.140662	4.944963	6.205287	0.000000	-10.000000	-0.500000	25.383333	573.666687	1023.000000	1023.000000	2046.000000
4.360000	0.033223	19.634951	3.112217	5.316232	4.942802	6.263700	0.000000	-10.000000	-0.500000	25.350000	582.166687	1023.000000	1023.000000	2046.000000
4.380000	0.033961	20.071171	3.083695	5.521221	5.044051	6.422203	0.000000	-10.000000	-0.483333	25.350000	590.666687	1023.000000	1023.000000	2046.000000
4.400000	0.034723	20.521290	3.117021	5.736110	5.167201	6.500958	0.000000	-10.000000	-0.466667	25.100000	602.000000	1023.000000	1023.000000	2046.000000
4.420000	0.035709	21.104158	3.206326	5.899071	5.297157	6.701603	0.000000	-10.000000	-0.450000	24.850000	610.500000	1023.000000	1023.000000	2046.000000
4.440000	0.036946	21.835352	3.364905	6.104309	5.462030	6.904108	0.000000	-10.000000	-0.441667	24.583334	618.833313	1023.000000	1023.000000	2046.000000
4.460000	0.038154	22.548820	3.582576	6.275290	5.606060	7.084895	0.000000	-10.000000	-0.425000	24.416666	627.000000	1023.000000	1023.000000	2046.000000
4.480000	0.039428	23.301889	3.779689	6.324440	5.826650	7.371109	0.000000	-10.000000	-0.391667	23.766666	635.000000	1023.000000	1023.000000	2046.000000
4.500000	0.040877	24.158329	3.918046	6.314955	6.191714	7.733614	0.000000	-10.000000	-0.333333	22.583334	643.000000	1023.000000	1023.000000	2046.000000
4.520000	0.042103	24.882856	4.150717	6.376817	6.371295	7.984026	0.000000	-10.000000	-0.300000	21.066668	650.833313	1023.000000	1023.000000	2046.000000
4.540000	0.043168	25.512070	4.320477	6.395674	6.608047	8.187871	0.000000	-10.000000	-0.250000	19.450001	658.333313	1023.000000	1023.000000	2046.000000
4.560000	0.044809	26.482063	4.569678	6.465832	6.959424	8.487129	0.000000	-10.000000	-0.225000	17.333334	665.166687	1023.000000	1023.000000	2046.000000
4.580000	0.046294	27.359783	4.780217	6.496319	7.340076	8.743173	0.000000	-10.000000	-0.175000	15.533334	671.333313	1023.000000	1023.000000	2046.000000
4.600000	0.047390	28.007450	4.987487	6.557795	7.541117	8.921050	0.000000	-10.000000	-0.158333	13.833333	676.833313	1023.000000	1023.000000	2046.000000
4.620000	0.048146	28.454412	5.108439	6.704651	7.701422	8.939900	0.000000	-10.000000	-0.133333	12.700000	681.666687	1023.000000	1023.000000	2046.000000
4.640000	0.048544	28.689537	5.141829	6.756025	7.814057	8.977628	0.000000	-10.000000	-0.116667	11.183333	686.000000	1023.000000	1023.000000	2046.000000
4.660000	0.049040	28.982403	5.343134	6.816828	7.875650	8.946791	0.000000	-10.000000	-0.075000	9.716667	690.000000	1023.000000	1023.000000	2046.000000
4.680000	0.049308	29.141157	5.510680	6.899311	7.851408	8.879758	0.000000	-10.000000	-0.041667	7.550000	693.500000	1023.000000	1023.000000	2046.000000
4.700000	0.049770	29.413803	5.689931	6.924793	7.924687	8.874392	0.000000	-10.000000	-0.016667	4.733334	696.500000	1023.000000	1023.000000	2046.000000
4.720000	0.050599	29.903885	5.993397	7.059693	8.006719	8.844076	0.000000	-10.000000	-0.008333	1.216667	698.500000	1023.000000	1023.000000	2046.000000
4.740000	0.052076	30.776777	6.426775	7.302452	8.181491	8.866059	0.000000	-10.000000	-0.016667	-1.416667	699.666687	1023.000000	1023.000000	2046.000000
4.760000	0.053447	31.587055	6.899608	7.461638	8.379090	8.846719	0.000000	-10.000000	-0.008333	-3.333333	700.000000	1023.000000	1023.000000	2046.000000
4.780000	0.055138	32.586624	7.237578	7.629753	8.634320	9.084973	0.000000	-10.000000	-0.008333	-4.266666	700.000000	1023.000000	1023.000000	2046.000000
4.800000	0.055847	33.005714	7.448812	7.746079	8.712579	9.098243	0.000000	-10.000000	0.000000	-5.183333	700.000000	1023.000000	1023.000000	2046.000000
4.820000	0.056631	33.468651	7.532961	7.890472	8.853936	9.191281	0.000000	-10.000000	0.000000	-6.050000	700.000000	1023.000000	1023.000000	2046.000000
4.840000	0.057024	33.700939	7.450650	7.942346	8.926314	9.381631	0.000000	-10.000000	0.016667	-7.166667	700.000000	1023.000000	1023.000000	2046.000000
4.860000	0.056834	33.588852	7.212972	7.987649	8.912071	9.476160	0.000000	-10.000000	0.025000	-8.383333	700.000000	1023.000000	1023.000000	2046.000000
4.880000	0.055783	32.967754	6.948949	7.875840	8.644989	9.497976	0.000000	-10.000000	0.025000	-9.216667	700.000000	1023.000000	1023.000000	2046.000000
4.900000	0.055059	32.539852	6.677554	7.905349	8.499584	9.457367	0.000000	-10.000000	0.016667	-9.633333	700.000000	1023.000000	1023.000000	2046.000000
4.920000	0.054605	32.271633	6.561433	8.053052	8.354088	9.303061	0.000000	-10.000000	0.016667	-9.800000	692.666687	1023.000000	1023.000000	2046.000000
4.940000	0.054119	31.984362	6.522409	8.251086	8.231703	8.979164	0.000000	-10.000000	0.016667	-9.866667	684.166687	1023.000000	1023.000000	2046.000000
4.960000	0.053403	31.561142	6.538328	8.251553	8.042525	8.728738	0.000000	-10.000000	0.025000	-9.900000	674.666687	1023.000000	1023.000000	2046.000000
4.980000	0.052275	30.894640	6.370754	8.122890	7.892974	8.508021	0.000000	-10.000000	0.033333	-10.116667	671.333313	1023.000000	1023.000000	2046.000000
5.000000	0.050249	29.697090	5.904747	7.904783	7.671136	8.216424	0.000000	-10.000000	0.050000	-10.816667	668.000000	1023.000000	1023.000000	2046.000000
5.020000	0.046884	27.708389	5.209332	7.436856	7.304529	7.757673	0.000000	-10.000000	0.066667	-11.866667	664.333313	1023.000000	1023.000000	2046.000000
5.040000	0.043528	25.725199	4.560632	6.874890	6.924235	7.365442	0.000000	-10.000000	0.083333	-13.000000	660.333313	1023.000000	1023.000000	2046.000000
5.060000	0.040727	24.069378	4.093389	6.386757	6.523983	7.065249	0.000000	-10.000000	0.100000	-13.766666	656.000000	1023.000000	1023.000000	2046.000000
5.080000	0.038768	22.911856	3.696917	6.029357	6.306328	6.879253	0.000000	-10.000000	0.100000	-14.066667	651.500000	1023.000000	1023.000000	2046.000000
5.100000	0.037310	22.050135	3.378343	5.838513	6.080720	6.752558	0.000000	-10.000000	0.100000	-14.066667	646.833313	1023.000000	1023.000000	2046.000000
5.120000	0.035884	21.207380	3.092755	5.656870	5.870123	6.587632	0.000000	-10.000000	0.100000	-14.033334	642.000000	1023.000000	1023.000000	2046.000000
5.140000	0.034525	20.404039	2.813286	5.519305	5.599172	6.472277	0.000000	-10.000000	0.116667	-14.400001	637.166687	1023.000000	1023.000000	2046.000000
5.160000	0.033536	19.819849	2.577142	5.350919	5.504006	6.387783	0.000000	-10.000000	0.133333	-15.000000	632.333313	1023.000000	1023.000000	2046.000000
5.180000	0.032451	19.178329	2.446465	5.142512	5.247923	6.341428	0.000000	-10.000000	0.158333	-15.766666	627.500000	1023.000000	1023.000000	2046.000000
5.200000	0.031508	18.621222	2.296236	5.019879	5.097785	6.207321	0.000000	-10.000000	0.175000	-16.483334	622.166687	1023.000000	1023.000000	2046.000000
5.220000	0.030859	18.237839	2.143556	4.785514	5.085723	6.223046	0.000000	-10.000000	0.191667	-17.083334	616.666687	1023.000000	1023.000000	2046.000000
5.240000	0.030366	17.946243	2.122476	4.497314	5.008532	6.317922	0.000000	-10.000000	0.200000	-17.733334	611.000000	1023.000000	1023.000000	2046.000000
5.260000	0.029909	17.676226	2.089853	4.148866	5.007578	6.429928	0.000000	-10.000000	0.200000	-18.266666	605.166687	1023.000000	1023.000000	2046.000000
5.280000	0.029227	17.273052	2.098110	3.864591	4.883122	6.427229	0.000000	-10.000000	0.208333	-18.866667	599.000000	1023.000000	1023.000000	2046.000000
5.300000	0.029158	17.232153	2.102952	3.654185	4.948876	6.526139	0.000000	-10.000000	0.225000	-19.233334	592.666687	1023.000000	1023.000000	2046.000000
5.320000	0.029051	17.168940	2.137775	3.482557	4.995191	6.553418	0.000000	-10.000000	0.241667	-19.516666	586.166687	1023.000000	1023.000000	2046.000000
5.340000	0.029112	17.205465	2.199457	3.233272	5.095338	6.677397	0.000000	-10.000000	0.241667	-19.633333	579.833313	1023.000000	1023.000000	2046.000000
5.360000	0.028357	16.758816	2.157595	3.003030	5.052214	6.545977	0.000000	-10.000000	0.225000	-19.650000	573.166687	1023.000000	1023.000000	2046.000000
5.380000	0.027571	16.294632	2.117145	2.858437	4.934591	6.384459	0.000000	-10.000000	0.225000	-19.616667	566.666687	1023.000000	1023.000000	2046.000000
5.400000	0.026712	15.786645	2.131966	2.698261	4.785233	6.171185	0.000000	-10.000000	0.233333	-19.483334	560.000000	1023.000000	1023.000000	2046.000000
5.420000	0.026080	15.413251	2.246478	2.558520	4.675851	5.932401	0.000000	-10.000000	0.250000	-19.450001	553.500000	1023.000000	1023.000000	2046.000000
5.440000	0.025851	15.277886	2.466209	2.504650	4.618917	5.688110	0.000000	-10.000000	0.250000	-19.516666	547.000000	1023.000000	1023.000000	2046.000000
5.460000	0.025841	15.272250	2.841918	2.444760	4.588524	5.397049	0.000000	-10.000000	0.250000	-19.833334	540.500000	1023.000000	1023.000000	2046.000000
5.480000	0.026058	15.400268	3.108807	2.432414	4.626890	5.232158	0.000000	-10.000000	0.266667	-20.283335	533.833313	1023.000000	1023.000000	2046.000000
5.500000	0.026628	15.737000	3.327902	2.551811	4.655752	5.201534	0.000000	-10.000000	0.291667	-20.750000	527.166687	1023.000000	1023.000000	2046.000000
5.520000	0.026900	15.897825	3.488721	2.545388	4.592614	5.271103	0.000000	-10.000000	0.316667	-21.183334	520.166687	1023.000000	1023.000000	2046.000000
5.540000	0.026582	15.709748	3.445479	2.445251	4.555671	5.263347	0.000000	-10.000000	0.325000	-21.366667	513.166687	1023.000000	1023.000000	2046.000000
5.560000	0.025948	15.335246	3.234060	2.369152	4.494421	5.237614	0.000000	-10.000000	0.333333	-21.716667	506.000000	1023.000000	1023.000000	2046.000000
5.580000	0.024575	14.523870	2.935375	2.104025	4.298453	5.186018	0.000000	-10.000000	0.350000	-22.166668	498.833344	1023.000000	1023.000000	2046.000000
5.600000	0.022930	13.551474	2.581259	1.898915	3.970057	5.101242	0.000000	-10.000000	0.358333	-22.683334	491.500000	1023.000000	1023.000000	2046.000000
5.620000	0.021239	12.552424	2.180199	1.719881	3.754094	4.898251	0.000000	-10.000000	0.366667	-23.016666	483.833344	1023.000000	1023.000000	2046.000000
5.640000	0.020597	12.173086	2.008686	1.877670	3.550187	4.736543	0.000000	-10.000000	0.366667	-23.116667	476.000000	1023.000000	1023.000000	2046.000000
5.660000	0.020058	11.854316	2.036293	1.935137	3.344082	4.538804	0.000000	-10.000000	0.375000	-23.383333	468.333344	1023.000000	1023.000000	2046.000000
5.680000	0.019022	11.242150	1.949841	1.904452	3.154844	4.233013	0.000000	-10.000000	0.375000	-23.350000	460.666656	1023.000000	1023.000000	2046.000000
5.700000	0.017840	10.543162	1.841756	1.759697	2.954712	3.986997	0.000000	-10.000000	0.391667	-23.650000	453.000000	1023.000000	1023.000000	2046.000000
5.720000	0.016245	9.600747	1.521969	1.501014	2.770908	3.806855	0.000000	-10.000000	0.416667	-23.966667	445.000000	1023.000000	1023.000000	2046.000000
5.740000	0.013626	8.052701	1.026615	1.212264	2.390446	3.423375	0.000000	-10.000000	0.441667	-24.483334	437.000000	1023.000000	1023.000000	2046.000000
5.760000	0.010096	5.966971	0.315105	0.752740	1.927894	2.971232	0.000000	-10.000000	0.433333	-24.533335	428.666656	1023.000000	1023.000000	2046.000000
5.780000	0.006852	4.049452	-0.263956	0.231669	1.476067	2.605672	0.000000	-10.000000	0.433333	-24.583334	420.333344	1023.000000	1023.000000	2046.000000
5.800000	0.004145	2.449934	-0.756318	-0.198594	1.065116	2.339730	0.000000	-10.000000	0.416667	-24.550001	412.000000	1023.000000	1023.000000	2046.000000
5.820000	0.001815	1.072780	-1.280162	-0.495874	0.727238	2.121578	0.000000	-10.000000	0.433333	-24.766666	404.000000	1023.000000	1023.000000	2046.000000
5.840000	-0.000195	-0.115447	-1.771171	-0.699917	0.489709	1.865933	0.000000	-10.000000	0.441667	-25.033335	395.833344	1023.000000	1023.000000	2046.000000
5.860000	-0.002041	-1.206037	-2.324616	-0.908598	0.318228	1.708949	0.000000	-10.000000	0.466667	-25.433334	387.500000	1023.000000	1023.000000	2046.000000
5.880000	-0.003730	-2.204656	-2.669719	-1.157072	0.116907	1.505228	0.000000	-10.000000	0.475000	-25.733334	379.000000	1023.000000	1023.000000	2046.000000
5.900000	-0.004966	-2.934875	-2.946120	-1.277249	0.017884	1.270610	0.000000	-10.000000	0.475000	-25.800001	370.500000	1023.000000	1023.000000	2046.000000
5.920000	-0.006138	-3.627286	-3.167723	-1.518377	-0.100272	1.159086	0.000000	-10.000000	0.466667	-25.800001	361.833344	1023.000000	1023.000000	2046.000000
5.940000	-0.007033	-4.156322	-3.277694	-1.764229	-0.214714	1.100314	0.000000	-10.000000	0.458333	-25.833334	353.166656	1023.000000	1023.000000	2046.000000
5.960000	-0.008051	-4.758108	-3.311220	-2.073323	-0.423565	1.050000	0.000000	-10.000000	0.450000	-25.883333	344.500000	1023.000000	1023.000000	2046.000000
5.980000	-0.008834	-5.220699	-3.356332	-2.471371	-0.527576	1.134580	0.000000	-10.000000	0.458333	-25.883333	335.833344	1023.000000	1023.000000	2046.000000
6.000000	-0.009419	-5.566853	-3.293952	-2.735856	-0.667880	1.130834	0.000000	-10.000000	0.458333	-25.750000	327.166656	1023.000000	1023.000000	2046.000000
6.020000	-0.009810	-5.797635	-3.251697	-2.873856	-0.740425	1.068344	0.000000	-10.000000	0.458333	-25.716667	318.500000	1023.000000	1023.000000	2046.000000
6.040000	-0.010276	-6.072890	-3.210051	-3.130939	-0.799752	1.067852	0.000000	-10.000000	0.441667	-25.433334	310.000000	1023.000000	1023.000000	2046.000000
6.060000	-0.010993	-6.496718	-3.233901	-3.381746	-0.858960	0.977889	0.000000	-10.000000	0.433333	-25.333334	301.500000	1023.000000	1023.000000	2046.000000
6.080000	-0.011861	-7.009833	-3.379565	-3.600132	-0.857097	0.826961	0.000000	-10.000000	0.433333	-25.150000	293.166656	1023.000000	1023.000000	2046.000000
6.100000	-0.013061	-7.718867	-3.551720	-3.881288	-0.921602	0.635744	0.000000	-10.000000	0.441667	-25.266666	284.666656	1023.000000	1023.000000	2046.000000
6.120000	-0.014123	-8.346817	-3.618728	-4.132168	-1.028747	0.432826	0.000000	-10.000000	0.441667	-25.033335	276.333344	1023.000000	1023.000000	2046.000000
6.140000	-0.015232	-9.002023	-3.616283	-4.248257	-1.267426	0.129944	0.000000	-10.000000	0.425000	-24.700001	268.000000	1023.000000	1023.000000	2046.000000
6.160000	-0.016276	-9.619227	-3.655319	-4.390865	-1.428832	-0.144212	0.000000	-10.000000	0.416667	-24.366667	259.833344	1023.000000	1023.000000	2046.000000
6.180000	-0.017505	-10.345318	-3.720649	-4.557859	-1.609504	-0.457307	0.000000	-10.000000	0.408333	-24.150000	251.500000	1023.000000	1023.000000	2046.000000
6.200000	-0.018326	-10.830616	-3.832839	-4.586507	-1.712107	-0.699163	0.000000	-10.000000	0.425000	-24.166668	243.166672	1023.000000	1023.000000	2046.000000
6.220000	-0.019020	-11.240595	-3.718456	-4.655050	-1.930270	-0.936819	0.000000	-10.000000	0.416667	-24.166668	235.000000	1023.000000	1023.000000	2046.000000
6.240000	-0.018666	-11.031773	-3.452485	-4.652158	-1.924387	-1.002742	0.000000	-10.000000	0.416667	-24.216667	227.000000	1023.000000	1023.000000	2046.000000
6.260000	-0.018077	-10.683240	-3.195695	-4.532020	-1.951493	-1.004033	0.000000	-10.000000	0.383333	-24.066668	219.000000	1023.000000	1023.000000	2046.000000
6.280000	-0.017741	-10.485220	-2.980300	-4.512524	-2.029726	-0.962670	0.000000	-10.000000	0.366667	-23.633333	211.000000	1023.000000	1023.000000	2046.000000
6.300000	-0.017514	-10.350792	-2.878988	-4.491164	-2.121244	-0.859397	0.000000	-10.000000	0.341667	-23.383333	203.166672	1023.000000	1023.000000	2046.000000
6.320000	-0.017653	-10.433003	-2.864421	-4.530676	-2.222014	-0.815892	0.000000	-10.000000	0.325000	-22.800001	195.500000	1023.000000	1023.000000	2046.000000
6.340000	-0.018510	-10.939298	-3.074244	-4.570399	-2.450841	-0.843813	0.000000	-10.000000	0.325000	-22.633333	188.000000	1023.000000	1023.000000	2046.000000
6.360000	-0.019878	-11.747798	-3.425699	-4.675856	-2.710550	-0.935694	0.000000	-10.000000	0.316667	-22.233334	180.500000	1023.000000	1023.000000	2046.000000
6.380000	-0.021446	-12.674804	-3.806878	-4.762844	-3.001349	-1.103732	0.000000	-10.000000	0.316667	-21.866667	170.666672	1023.000000	1023.000000	2046.000000
6.400000	-0.023050	-13.622723	-4.111006	-4.787153	-3.339661	-1.384903	0.000000	-10.000000	0.300000	-21.366667	163.333328	1023.000000	1023.000000	2046.000000
6.420000	-0.023902	-14.126183	-4.257480	-4.670329	-3.553895	-1.644479	0.000000	-10.000000	0.300000	-20.866667	156.166672	1023.000000	1023.000000	2046.000000
6.440000	-0.024755	-14.630032	-4.340631	-4.666564	-3.736143	-1.886693	0.000000	-10.000000	0.300000	-20.533333	151.500000	1023.000000	1023.000000	2046.000000
6.460000	-0.025984	-15.356766	-4.524822	-4.721861	-3.896013	-2.214070	0.000000	-10.000000	0.283333	-20.216667	144.500000	1023.000000	1023.000000	2046.000000
6.480000	-0.027286	-16.125977	-4.725003	-4.961291	-3.991530	-2.448153	0.000000	-10.000000	0.266667	-19.950001	137.666672	1023.000000	1023.000000	2046.000000
6.500000	-0.029111	-17.204622	-5.052160	-5.244875	-4.165657	-2.741931	0.000000	-10.000000	0.225000	-19.833334	131.000000	1023.000000	1023.000000	2046.000000
6.520000	-0.031498	-18.615362	-5.561061	-5.553566	-4.485832	-3.014903	0.000000	-10.000000	0.208333	-19.116667	124.333336	1023.000000	1023.000000	2046.000000
6.540000	-0.034292	-20.266451	-6.172727	-5.970358	-4.820982	-3.302384	0.000000	-10.000000	0.183333	-18.433332	117.833336	1023.000000	1023.000000	2046.000000
6.560000	-0.036843	-21.774353	-6.712599	-6.327294	-5.186429	-3.548031	0.000000	-10.000000	0.191667	-17.666666	111.500000	1023.000000	1023.000000	2046.000000
6.580000	-0.039117	-23.117870	-7.194042	-6.547845	-5.558541	-3.817442	0.000000	-10.000000	0.191667	-17.450001	105.833336	1023.000000	1023.000000	2046.000000
6.600000	-0.040969	-24.212526	-7.709018	-6.701854	-5.780025	-4.021629	0.000000	-10.000000	0.200000	-17.483334	100.166664	1023.000000	1023.000000	2046.000000
6.620000	-0.042509	-25.122948	-8.213618	-6.768606	-5.971329	-4.169394	0.000000	-10.000000	0.191667	-17.483334	94.500000	1023.000000	1023.000000	2046.000000
6.640000	-0.043756	-25.859684	-8.660917	-6.829648	-6.078685	-4.290434	0.000000	-10.000000	0.183333	-17.383333	88.500000	1023.000000	1023.000000	2046.000000
6.660000	-0.044669	-26.399639	-8.913288	-6.897610	-6.231699	-4.357042	0.000000	-10.000000	0.183333	-16.950001	82.666664	1023.000000	1023.000000	2046.000000
6.680000	-0.045214	-26.721251	-9.003556	-7.045194	-6.331821	-4.340679	0.000000	-10.000000	0.183333	-16.516668	77.000000	1023.000000	1023.000000	2046.000000
6.700000	-0.045914	-27.135363	-9.094687	-7.135224	-6.512683	-4.392769	0.000000	-10.000000	0.175000	-16.033335	71.500000	1023.000000	1023.000000	2046.000000
6.720000	-0.046074	-27.229774	-9.065999	-7.224157	-6.573116	-4.366503	0.000000	-10.000000	0.158333	-15.516667	66.166664	1023.000000	1023.000000	2046.000000
6.740000	-0.046347	-27.391201	-8.963701	-7.326058	-6.743267	-4.358175	0.000000	-10.000000	0.133333	-14.833333	61.000000	1023.000000	1023.000000	2046.000000
6.760000	-0.046297	-27.361797	-8.848163	-7.504823	-6.687538	-4.321274	0.000000	-10.000000	0.116667	-14.466667	56.000000	1023.000000	1023.000000	2046.000000
6.780000	-0.046294	-27.359779	-8.682902	-7.614543	-6.724411	-4.337924	0.000000	-10.000000	0.116667	-14.166667	51.166668	1023.000000	1023.000000	2046.000000
6.800000	-0.045945	-27.153778	-8.607473	-7.659365	-6.606891	-4.280048	0.000000	-10.000000	0.100000	-14.033334	46.333332	1023.000000	1023.000000	2046.000000
6.820000	-0.045729	-27.026064	-8.508635	-7.757960	-6.522986	-4.236484	0.000000	-10.000000	0.100000	-13.533334	41.666668	1023.000000	1023.000000	2046.000000
6.840000	-0.045845	-27.094666	-8.466910	-7.910155	-6.390404	-4.327198	0.000000	-10.000000	0.066667	-13.100000	37.166668	1023.000000	1023.000000	2046.000000
6.860000	-0.046053	-27.217457	-8.466969	-8.158723	-6.324146	-4.267618	0.000000	-10.000000	0.066667	-12.850000	32.833332	1023.000000	1023.000000	2046.000000
6.880000	-0.046541	-27.505962	-8.426292	-8.347532	-6.428460	-4.303679	0.000000	-10.000000	0.050000	-12.633333	28.500000	1023.000000	1023.000000	2046.000000
6.900000	-0.047292	-27.949530	-8.344420	-8.522643	-6.618932	-4.463533	0.000000	-10.000000	0.041667	-12.100000	24.166666	1023.000000	1023.000000	2046.000000
6.920000	-0.047942	-28.334003	-8.310368	-8.580504	-6.825208	-4.617923	0.000000	-10.000000	0.033333	-11.266666	20.000000	1023.000000	1023.000000	2046.000000
6.940000	-0.048670	-28.764107	-8.297110	-8.655118	-6.999004	-4.812875	0.000000	-10.000000	0.033333	-10.450000	16.333334	1023.000000	1023.000000	2046.000000
6.960000	-0.049161	-29.054087	-8.258768	-8.618999	-7.174495	-5.001824	0.000000	-10.000000	0.033333	-9.866667	12.833333	1023.000000	1023.000000	2046.000000
6.980000	-0.049655	-29.346375	-8.401894	-8.551352	-7.241263	-5.151866	0.000000	-10.000000	0.033333	-9.366667	9.666667	1023.000000	1023.000000	2046.000000
7.000000	-0.049731	-29.391056	-8.477345	-8.481001	-7.244934	-5.187776	0.000000	-10.000000	0.016667	-9.050000	6.500000	1023.000000	1023.000000	2046.000000
7.020000	-0.049666	-29.352816	-8.442974	-8.370330	-7.285285	-5.254227	0.000000	-10.000000	0.008333	-8.650001	3.500000	1023.000000	1023.000000	2046.000000
7.040000	-0.049509	-29.259657	-8.322345	-8.304930	-7.380822	-5.251561	0.000000	-10.000000	0.008333	-8.133333	0.833333	1023.000000	1023.000000	2046.000000
7.060000	-0.048847	-28.868404	-7.961058	-8.266085	-7.444772	-5.196491	0.000000	-10.000000	0.008333	-7.266667	-1.500000	1023.000000	1023.000000	2046.000000
7.080000	-0.047759	-28.225811	-7.550780	-8.153349	-7.377296	-5.144385	0.000000	-10.000000	0.000000	-6.200000	-3.500000	1023.000000	1023.000000	2046.000000
7.100000	-0.046388	-27.415604	-7.129121	-7.985915	-7.271950	-5.028616	0.000000	-10.000000	-0.008333	-5.150000	-5.500000	1023.000000	1023.000000	2046.000000
7.120000	-0.045176	-26.698742	-6.773476	-7.787580	-7.204824	-4.932861	0.000000	-10.000000	-0.008333	-4.216667	-7.333333	1023.000000	1023.000000	2046.000000
7.140000	-0.044326	-26.196884	-6.544580	-7.720912	-7.110680	-4.820711	0.000000	-10.000000	-0.016667	-3.516667	-8.833333	1023.000000	1023.000000	2046.000000
7.160000	-0.043720	-25.838455	-6.447987	-7.647084	-7.042991	-4.700394	0.000000	-10.000000	-0.016667	-2.783333	-10.000000	1023.000000	1023.000000	2046.000000
7.180000	-0.043710	-25.832682	-6.554784	-7.595443	-7.019225	-4.663229	0.000000	-10.000000	-0.025000	-2.383333	-10.666667	1023.000000	1023.000000	2046.000000
7.200000	-0.043948	-25.973043	-6.784919	-7.594863	-7.061118	-4.532143	0.000000	-10.000000	-0.008333	-2.116667	-11.333333	1023.000000	1023.000000	2046.000000
7.220000	-0.044454	-26.272421	-7.070734	-7.533144	-7.126888	-4.541655	0.000000	-10.000000	-0.008333	-2.000000	-11.666667	1023.000000	1023.000000	2046.000000
7.240000	-0.045330	-26.790318	-7.353919	-7.474903	-7.247936	-4.713560	0.000000	-10.000000	-0.008333	-1.750000	-12.000000	1023.000000	1023.000000	2046.000000
7.260000	-0.045520	-26.902384	-7.498863	-7.246764	-7.325047	-4.831709	0.000000	-10.000000	-0.008333	-1.266667	-12.000000	1023.000000	1023.000000	2046.000000
7.280000	-0.045739	-27.031834	-7.519026	-7.141073	-7.353817	-5.017919	0.000000	-10.000000	-0.016667	-0.733333	-12.000000	1023.000000	1023.000000	2046.000000
7.300000	-0.046609	-27.546158	-7.553944	-7.237124	-7.471135	-5.283954	0.000000	-10.000000	-0.025000	-0.233333	-12.000000	1023.000000	1023.000000	2046.000000
7.320000	-0.047340	-27.977846	-7.595374	-7.488933	-7.549509	-5.344031	0.000000	-10.000000	-0.025000	0.000000	-12.000000	1023.000000	1023.000000	2046.000000
7.340000	-0.048597	-28.720537	-7.903764	-7.698084	-7.592476	-5.526213	0.000000	-10.000000	-0.016667	0.000000	-12.000000	1023.000000	1023.000000	2046.000000
7.360000	-0.050563	-29.882612	-8.402140	-7.975716	-7.785673	-5.719082	0.000000	-10.000000	-0.008333	0.300000	-12.000000	1023.000000	1023.000000	2046.000000
7.380000	-0.052575	-31.071732	-8.983953	-8.243556	-7.946531	-5.897692	0.000000	-10.000000	-0.016667	0.750000	-12.000000	1023.000000	1023.000000	2046.000000
7.400000	-0.054258	-32.066708	-9.400159	-8.488733	-8.126655	-6.051163	0.000000	-10.000000	-0.016667	1.150000	-12.000000	1023.000000	1023.000000	2046.000000
7.420000	-0.055686	-32.910519	-9.754677	-8.642354	-8.350906	-6.162583	0.000000	-10.000000	-0.016667	0.850000	-12.000000	1023.000000	1023.000000	2046.000000
7.440000	-0.056467	-33.372280	-10.054646	-8.626955	-8.475440	-6.215237	0.000000	-10.000000	-0.016667	0.400000	-12.000000	1023.000000	1023.000000	2046.000000
7.460000	-0.057268	-33.845207	-10.299550	-8.662550	-8.650207	-6.232899	0.000000	-10.000000	-0.025000	0.000000	-12.000000	1023.000000	1023.000000	2046.000000
7.480000	-0.057684	-34.091091	-10.472228	-8.661327	-8.730402	-6.227134	0.000000	-10.000000	-0.025000	0.000000	-12.000000	1023.000000	1023.000000	2046.000000
7.500000	-0.057724	-34.115170	-10.564074	-8.561323	-8.761171	-6.228601	0.000000	-10.000000	-0.025000	0.000000	-12.000000	1023.000000	1023.000000	2046.000000
7.520000	-0.057840	-34.183475	-10.570027	-8.591052	-8.862180	-6.160218	0.000000	-10.000000	-0.033333	0.000000	-12.000000	1023.000000	1023.000000	2046.000000
7.540000	-0.057868	-34.200115	-10.614998	-8.544719	-8.855643	-6.184754	0.000000	-10.000000	-0.041667	0.000000	-12.000000	1023.000000	1023.000000	2046.000000
7.560000	-0.057268	-33.845142	-10.493219	-8.506309	-8.761929	-6.083685	0.000000	-10.000000	-0.041667	0.000000	-12.000000	1023.000000	1023.000000	2046.000000
7.580000	-0.056905	-33.630859	-10.328172	-8.556810	-8.699315	-6.046561	0.000000	-10.000000	-0.025000	0.000000	-12.000000	1023.000000	1023.000000	2046.000000
7.600000	-0.056082	-33.144562	-10.085000	-8.626237	-8.579682	-5.853642	0.000000	-10.000000	0.000000	0.000000	-12.000000	1023.000000	1023.000000	2046.000000
7.620000	-0.055367	-32.721939	-9.821042	-8.665059	-8.514384	-5.721454	0.000000	-10.000000	0.008333	0.000000	-12.000000	1023.000000	1023.000000	2046.000000
7.640000	-0.054667	-32.308189	-9.606991	-8.696295	-8.332284	-5.672621	0.000000	-10.000000	-0.008333	0.000000	-12.000000	1023.000000	1023.000000	2046.000000
7.660000	-0.054228	-32.048458	-9.417128	-8.844117	-8.203709	-5.583504	0.000000	-10.000000	-0.025000	0.000000	-12.000000	1023.000000	1023.000000	2046.000000
7.680000	-0.053526	-31.633999	-9.210740	-8.980363	-7.991443	-5.451452	0.000000	-10.000000	-0.025000	-0.600000	-12.000000	1023.000000	1023.000000	2046.000000
7.700000	-0.053351	-31.530428	-9.172356	-9.113327	-7.824518	-5.420228	0.000000	-10.000000	-0.008333	-1.466667	-12.000000	1023.000000	1023.000000	2046.000000
7.720000	-0.053284	-31.490881	-9.070550	-9.206826	-7.777337	-5.436169	0.000000	-10.000000	-0.016667	-2.300000	-12.500000	1023.000000	1023.000000	2046.000000
7.740000	-0.053361	-31.536400	-8.981626	-9.271198	-7.789287	-5.494288	0.000000	-10.000000	-0.025000	-2.000000	-13.166667	1023.000000	1023.000000	2046.000000
7.760000	-0.053458	-31.593651	-8.879098	-9.312572	-7.797397	-5.604584	0.000000	-10.000000	-0.041667	-1.133333	-13.833333	1023.000000	1023.000000	2046.000000
7.780000	-0.053546	-31.645832	-8.772511	-9.217612	-7.877110	-5.778597	0.000000	-10.000000	-0.033333	-0.300000	-14.000000	1023.000000	1023.000000	2046.000000
7.800000	-0.053735	-31.757654	-8.706426	-9.290860	-7.937379	-5.822989	0.000000	-10.000000	-0.033333	0.000000	-14.000000	1023.000000	1023.000000	2046.000000
7.820000	-0.053765	-31.775379	-8.639668	-9.225778	-8.021532	-5.888401	0.000000	-10.000000	-0.025000	0.000000	-14.000000	1023.000000	1023.000000	2046.000000
7.840000	-0.053652	-31.708336	-8.647000	-9.147325	-8.006836	-5.907175	0.000000	-10.000000	-0.025000	0.000000	-14.000000	1023.000000	1023.000000	2046.000000
7.860000	-0.053330	-31.518017	-8.574770	-9.018507	-7.993191	-5.931549	0.000000	-10.000000	-0.025000	0.000000	-14.000000	1023.000000	1023.000000	2046.000000
7.880000	-0.052898	-31.262821	-8.440104	-8.925985	-8.014972	-5.881761	0.000000	-10.000000	-0.016667	0.000000	-14.000000	1023.000000	1023.000000	2046.000000
7.900000	-0.052539	-31.050753	-8.418833	-8.836294	-7.941967	-5.853658	0.000000	-10.000000	-0.025000	0.000000	-14.000000	1023.000000	1023.000000	2046.000000
7.920000	-0.052083	-30.781345	-8.321562	-8.757022	-7.947212	-5.755549	0.000000	-10.000000	-0.025000	0.000000	-14.000000	1023.000000	1023.000000	2046.000000
7.940000	-0.051632	-30.514387	-8.260161	-8.699433	-7.879886	-5.674906	0.000000	-10.000000	-0.025000	-0.533333	-14.000000	1023.000000	1023.000000	2046.000000
7.960000	-0.051009	-30.146320	-8.049109	-8.611267	-7.842962	-5.642982	0.000000	-10.000000	-0.016667	-1.100000	-14.000000	1023.000000	1023.000000	2046.000000
7.980000	-0.049756	-29.405766	-7.704812	-8.448716	-7.708622	-5.543615	0.000000	-10.000000	-0.008333	-1.783333	-14.000000	1023.000000	1023.000000	2046.000000
8.000000	-0.048272	-28.528742	-7.307578	-8.264161	-7.545568	-5.411433	0.000000	-10.000000	-0.008333	-2.000000	-14.333333	1023.000000	1023.000000	2046.000000
8.020000	-0.047120	-27.847891	-6.939329	-8.183866	-7.432582	-5.292114	0.000000	-10.000000	-0.008333	-2.250000	-14.833333	1023.000000	1023.000000	2046.000000
8.040000	-0.046537	-27.503225	-6.743196	-8.123549	-7.407798	-5.228683	0.000000	-10.000000	-0.016667	-2.383333	-15.333333	1023.000000	1023.000000	2046.000000
8.060000	-0.046058	-27.220154	-6.605989	-8.097989	-7.367024	-5.149151	0.000000	-10.000000	-0.025000	-2.633333	-15.833333	1023.000000	1023.000000	2046.000000
8.080000	-0.045797	-27.066187	-6.635010	-8.060390	-7.291758	-5.079030	0.000000	-10.000000	-0.016667	-2.766667	-16.833334	1023.000000	1023.000000	2046.000000
8.100000	-0.046020	-27.197544	-6.830665	-8.027148	-7.332369	-5.007362	0.000000	-10.000000	-0.016667	-3.016667	-18.166666	1023.000000	1023.000000	2046.000000
8.120000	-0.046409	-27.427696	-7.087946	-7.927262	-7.433625	-4.978863	0.000000	-10.000000	-0.016667	-3.083333	-19.166666	1023.000000	1023.000000	2046.000000
8.140000	-0.047334	-27.974474	-7.441623	-7.902410	-7.632604	-4.997837	0.000000	-10.000000	-0.033333	-3.166667	-20.166666	1023.000000	1023.000000	2046.000000
8.160000	-0.047831	-28.268148	-7.640395	-7.748131	-7.791366	-5.088255	0.000000	-10.000000	-0.033333	-3.016667	-21.166666	1023.000000	1023.000000	2046.000000
8.180000	-0.048313	-28.552704	-7.734850	-7.630699	-7.897465	-5.289690	0.000000	-10.000000	-0.025000	-2.616667	-22.500000	1023.000000	1023.000000	2046.000000
8.200000	-0.049156	-29.051008	-7.771176	-7.738545	-8.064863	-5.476424	0.000000	-10.000000	-0.008333	-2.316667	-23.333334	1023.000000	1023.000000	2046.000000
8.220000	-0.050030	-29.568008	-7.935390	-7.929724	-8.103131	-5.599762	0.000000	-10.000000	-0.008333	-2.166667	-24.000000	1023.000000	1023.000000	2046.000000
8.240000	-0.051446	-30.404652	-8.238198	-8.172761	-8.159934	-5.833758	0.000000	-10.000000	-0.016667	-2.266667	-24.333334	1023.000000	1023.000000	2046.000000
8.260000	-0.053514	-31.626974	-8.771495	-8.456284	-8.303537	-6.095657	0.000000	-10.000000	-0.025000	-1.800000	-25.000000	1023.000000	1023.000000	2046.000000
8.280000	-0.055889	-33.030529	-9.429377	-8.740027	-8.511156	-6.349968	0.000000	-10.000000	-0.025000	-1.033333	-25.500000	1023.000000	1023.000000	2046.000000
8.300000	-0.057900	-34.219116	-9.912807	-8.988234	-8.759698	-6.558380	0.000000	-10.000000	-0.016667	-0.266667	-26.000000	1023.000000	1023.000000	2046.000000
8.320000	-0.059451	-35.135387	-10.323393	-9.172503	-8.929169	-6.710324	0.000000	-10.000000	-0.008333	-0.683333	-26.000000	1023.000000	1023.000000	2046.000000
8.340000	-0.060587	-35.806767	-10.664037	-9.265470	-9.111990	-6.765269	0.000000	-10.000000	0.000000	-1.366667	-26.000000	1023.000000	1023.000000	2046.000000
8.360000	-0.061535	-36.367279	-10.952619	-9.294505	-9.273262	-6.846894	0.000000	-10.000000	-0.008333	-2.466667	-26.500000	1023.000000	1023.000000	2046.000000
8.380000	-0.061889	-36.576271	-11.191551	-9.292985	-9.326176	-6.765561	0.000000	-10.000000	-0.016667	-2.883333	-27.000000	1023.000000	1023.000000	2046.000000
8.400000	-0.062195	-36.757301	-11.364685	-9.249816	-9.403098	-6.739702	0.000000	-10.000000	-0.016667	-3.050000	-28.166666	1023.000000	1023.000000	2046.000000
8.420000	-0.062528	-36.954018	-11.468729	-9.299375	-9.482117	-6.703798	0.000000	-10.000000	-0.008333	-2.633333	-29.166666	1023.000000	1023.000000	2046.000000
8.440000	-0.062511	-36.944191	-11.459892	-9.267352	-9.519042	-6.697904	0.000000	-10.000000	-0.008333	-1.816667	-30.333334	1023.000000	1023.000000	2046.000000
8.460000	-0.062184	-36.750931	-11.381461	-9.269347	-9.496103	-6.604020	0.000000	-10.000000	-0.016667	-1.250000	-30.833334	1023.000000	1023.000000	2046.000000
8.480000	-0.061709	-36.470119	-11.231443	-9.246853	-9.435939	-6.555884	0.000000	-10.000000	-0.025000	-0.566667	-31.000000	1023.000000	1023.000000	2046.000000
8.500000	-0.061192	-36.164410	-11.043042	-9.389681	-9.321308	-6.410378	0.000000	-10.000000	-0.025000	-0.283333	-31.000000	1023.000000	1023.000000	2046.000000
8.520000	-0.060631	-35.832809	-10.788987	-9.492272	-9.231664	-6.319885	0.000000	-10.000000	-0.025000	0.000000	-31.000000	1023.000000	1023.000000	2046.000000
8.540000	-0.059811	-35.348236	-10.553064	-9.455284	-9.062660	-6.277228	0.000000	-10.000000	-0.025000	0.000000	-31.000000	1023.000000	1023.000000	2046.000000
8.560000	-0.058879	-34.797550	-10.212044	-9.528533	-8.928101	-6.128873	0.000000	-10.000000	-0.033333	0.400000	-31.000000	1023.000000	1023.000000	2046.000000
8.580000	-0.058127	-34.353039	-9.938130	-9.644843	-8.691685	-6.078379	0.000000	-10.000000	-0.050000	1.850000	-31.000000	1023.000000	1023.000000	2046.000000
8.600000	-0.057438	-33.945602	-9.797112	-9.763838	-8.436985	-5.947669	0.000000	-10.000000	-0.066667	3.300000	-31.000000	1023.000000	1023.000000	2046.000000
8.620000	-0.057162	-33.782742	-9.655341	-9.782288	-8.358634	-5.986478	0.000000	-10.000000	-0.075000	4.650000	-31.000000	1023.000000	1023.000000	2046.000000
8.640000	-0.056512	-33.398384	-9.412383	-9.674296	-8.345615	-5.966089	0.000000	-10.000000	-0.075000	4.950000	-31.000000	1023.000000	1023.000000	2046.000000
8.660000	-0.056264	-33.252026	-9.289020	-9.716235	-8.291543	-5.955228	0.000000	-10.000000	-0.091667	6.250000	-31.000000	1023.000000	1023.000000	2046.000000
8.680000	-0.055884	-33.027187	-9.044186	-9.600326	-8.342000	-6.040678	0.000000	-10.000000	-0.100000	7.616667	-31.000000	1023.000000	1023.000000	2046.000000
8.700000	-0.055440	-32.765163	-8.855077	-9.438444	-8.346437	-6.125206	0.000000	-10.000000	-0.108333	9.300000	-31.000000	1023.000000	1023.000000	2046.000000
8.720000	-0.054933	-32.465469	-8.696990	-9.360125	-8.263388	-6.144968	0.000000	-10.000000	-0.108333	10.233334	-31.000000	1023.000000	1023.000000	2046.000000
8.740000	-0.054399	-32.149715	-8.556824	-9.229897	-8.254415	-6.108582	0.000000	-10.000000	-0.116667	10.800000	-31.000000	1023.000000	1023.000000	2046.000000
8.760000	-0.053326	-31.515688	-8.375919	-8.965367	-8.101088	-6.073313	0.000000	-10.000000	-0.133333	11.316667	-22.166666	1023.000000	1023.000000	2046.000000
8.780000	-0.052118	-30.801929	-8.209487	-8.788795	-7.866216	-5.937431	0.000000	-10.000000	-0.141667	12.100000	-2.833333	1023.000000	1023.000000	2046.000000
8.800000	-0.050854	-30.054785	-7.956450	-8.586405	-7.706865	-5.805065	0.000000	-10.000000	-0.150000	12.883334	16.500000	1023.000000	1023.000000	2046.000000
8.820000	-0.049350	-29.166016	-7.684823	-8.375261	-7.489839	-5.616094	0.000000	-10.000000	-0.175000	14.000000	30.000000	1023.000000	1023.000000	2046.000000
8.840000	-0.047951	-28.339195	-7.382037	-8.180195	-7.278626	-5.498337	0.000000	-10.000000	-0.200000	14.600000	33.000000	1023.000000	1023.000000	2046.000000
8.860000	-0.045999	-27.185677	-6.902091	-7.949022	-7.029897	-5.304667	0.000000	-10.000000	-0.225000	15.483334	37.666668	1023.000000	1023.000000	2046.000000
8.880000	-0.043487	-25.700750	-6.285089	-7.650951	-6.691386	-5.073323	0.000000	-10.000000	-0.241667	16.016666	41.166668	1023.000000	1023.000000	2046.000000
8.900000	-0.041110	-24.296244	-5.676024	-7.385288	-6.381357	-4.853574	0.000000	-10.000000	-0.250000	16.983334	46.333332	1023.000000	1023.000000	2046.000000
8.920000	-0.038895	-22.986689	-5.135584	-7.134120	-6.154050	-4.562934	0.000000	-10.000000	-0.275000	18.000000	51.833332	1023.000000	1023.000000	2046.000000
8.940000	-0.037096	-21.923723	-4.741188	-6.916643	-5.927929	-4.337963	0.000000	-10.000000	-0.283333	18.916668	57.500000	1023.000000	1023.000000	2046.000000
8.960000	-0.035526	-20.995808	-4.448543	-6.718721	-5.703137	-4.125405	0.000000	-10.000000	-0.308333	19.600000	63.833332	1023.000000	1023.000000	2046.000000
8.980000	-0.034059	-20.128860	-4.249937	-6.566046	-5.479401	-3.833478	0.000000	-10.000000	-0.316667	20.266666	72.500000	1023.000000	1023.000000	2046.000000
9.000000	-0.032874	-19.428808	-4.134939	-6.263582	-5.384531	-3.645757	0.000000	-10.000000	-0.333333	20.850000	81.500000	1023.000000	1023.000000	2046.000000
9.020000	-0.031770	-18.776146	-4.147019	-5.991946	-5.237704	-3.399475	0.000000	-10.000000	-0.341667	21.233334	88.166664	1023.000000	1023.000000	2046.000000
9.040000	-0.031170	-18.421247	-4.276577	-5.728013	-5.200698	-3.215960	0.000000	-10.000000	-0.358333	21.483334	95.333336	1023.000000	1023.000000	2046.000000
9.060000	-0.030157	-17.823040	-4.232597	-5.375396	-5.182849	-3.032198	0.000000	-10.000000	-0.383333	21.700001	102.500000	1023.000000	1023.000000	2046.000000
9.080000	-0.028971	-17.121841	-4.062748	-4.997849	-5.143071	-2.918173	0.000000	-10.000000	-0.416667	22.266666	112.166664	1023.000000	1023.000000	2046.000000
9.100000	-0.028386	-16.776415	-3.909837	-4.814343	-5.114344	-2.937891	0.000000	-10.000000	-0.441667	22.650000	117.000000	1023.000000	1023.000000	2046.000000
9.120000	-0.027872	-16.472643	-3.841535	-4.753335	-5.024926	-2.852847	0.000000	-10.000000	-0.450000	23.366667	124.666664	1023.000000	1023.000000	2046.000000
9.140000	-0.027923	-16.502394	-3.949400	-4.782034	-4.924743	-2.846218	0.000000	-10.000000	-0.441667	23.716667	132.500000	1023.000000	1023.000000	2046.000000
9.160000	-0.028669	-16.943205	-4.288537	-4.831955	-4.871102	-2.951612	0.000000	-10.000000	-0.433333	24.066668	140.333328	1023.000000	1023.000000	2046.000000
9.180000	-0.029961	-17.707186	-4.720573	-5.007458	-4.953753	-3.025402	0.000000	-10.000000	-0.441667	24.366667	145.666672	1023.000000	1023.000000	2046.000000
9.200000	-0.030781	-18.191456	-5.044310	-5.173340	-4.974668	-2.999140	0.000000	-10.000000	-0.458333	24.766666	151.000000	1023.000000	1023.000000	2046.000000
9.220000	-0.031003	-18.322927	-5.245548	-5.105834	-4.933865	-3.037682	0.000000	-10.000000	-0.491667	25.549999	162.000000	1023.000000	1023.000000	2046.000000
9.240000	-0.030448	-17.994913	-5.342278	-4.915221	-4.861063	-2.876351	0.000000	-10.000000	-0.516667	26.016666	173.166672	1023.000000	1023.000000	2046.000000
9.260000	-0.029792	-17.607222	-5.364427	-4.693840	-4.871253	-2.677702	0.000000	-10.000000	-0.541667	26.400000	181.666672	1023.000000	1023.000000	2046.000000
9.280000	-0.028691	-16.956118	-5.360758	-4.352501	-4.743874	-2.498985	0.000000	-10.000000	-0.550000	26.549999	187.333328	1023.000000	1023.000000	2046.000000
9.300000	-0.027668	-16.351782	-5.262429	-4.092430	-4.702098	-2.294825	0.000000	-10.000000	-0.566667	26.833334	193.166672	1023.000000	1023.000000	2046.000000
9.320000	-0.026538	-15.683855	-5.141859	-3.916340	-4.572725	-2.052931	0.000000	-10.000000	-0.583333	27.183334	202.000000	1023.000000	1023.000000	2046.000000
9.340000	-0.025141	-14.858123	-4.956876	-3.615555	-4.440597	-1.845095	0.000000	-10.000000	-0.608333	27.516666	211.000000	1023.000000	1023.000000	2046.000000
9.360000	-0.023407	-13.833763	-4.667826	-3.322060	-4.310464	-1.533413	0.000000	-10.000000	-0.608333	27.983334	220.166672	1023.000000	1023.000000	2046.000000
9.380000	-0.021616	-12.775352	-4.405734	-3.019435	-4.051382	-1.298802	0.000000	-10.000000	-0.608333	28.549999	229.333328	1023.000000	1023.000000	2046.000000
9.400000	-0.019481	-11.513159	-4.141252	-2.816055	-3.678155	-0.877698	0.000000	-10.000000	-0.600000	28.850000	242.166672	1023.000000	1023.000000	2046.000000
9.420000	-0.017330	-10.242088	-3.774710	-2.679353	-3.237571	-0.550454	0.000000	-10.000000	-0.600000	28.883333	251.833328	1023.000000	1023.000000	2046.000000
9.440000	-0.015142	-8.948627	-3.410061	-2.498121	-2.796584	-0.243861	0.000000	-10.000000	-0.600000	28.666666	261.666656	1023.000000	1023.000000	2046.000000
9.460000	-0.012779	-7.552609	-2.977536	-2.363893	-2.363758	0.152578	0.000000	-10.000000	-0.600000	28.716667	268.000000	1023.000000	1023.000000	2046.000000
9.480000	-0.010216	-6.037752	-2.546160	-2.256261	-1.810802	0.575471	0.000000	-10.000000	-0.616667	28.966667	280.666656	1023.000000	1023.000000	2046.000000
9.500000	-0.007925	-4.683652	-2.133759	-2.163568	-1.360907	0.974580	0.000000	-10.000000	-0.633333	29.299999	290.166656	1023.000000	1023.000000	2046.000000
9.520000	-0.005915	-3.495672	-1.816810	-1.991270	-0.985206	1.297615	0.000000	-10.000000	-0.650000	29.633333	299.833344	1023.000000	1023.000000	2046.000000
9.540000	-0.004343	-2.566503	-1.611052	-1.719358	-0.741693	1.505600	0.000000	-10.000000	-0.650000	29.766666	306.500000	1023.000000	1023.000000	2046.000000
9.560000	-0.002726	-1.611219	-1.345880	-1.425879	-0.544505	1.705045	0.000000	-10.000000	-0.658333	29.950001	316.500000	1023.000000	1023.000000	2046.000000
9.580000	-0.001343	-0.793579	-1.132792	-1.177223	-0.364896	1.881332	0.000000	-10.000000	-0.675000	30.066668	326.500000	1023.000000	1023.000000	2046.000000
9.600000	0.000100	0.059204	-0.891353	-0.875411	-0.189694	2.015662	0.000000	-10.000000	-0.658333	30.266666	336.500000	1023.000000	1023.000000	2046.000000
9.620000	0.001847	1.091380	-0.574008	-0.578620	0.019684	2.224324	0.000000	-10.000000	-0.641667	30.216667	346.500000	1023.000000	1023.000000	2046.000000
9.640000	0.003631	2.146098	-0.245594	-0.230502	0.227003	2.395190	0.000000	-10.000000	-0.633333	30.066668	356.500000	1023.000000	1023.000000	2046.000000
9.660000	0.005652	3.340112	0.080758	0.129969	0.467881	2.661505	0.000000	-10.000000	-0.658333	30.033333	366.500000	1023.000000	1023.000000	2046.000000
9.680000	0.007931	4.687479	0.467775	0.474514	0.757861	2.987329	0.000000	-10.000000	-0.666667	30.016666	376.500000	1023.000000	1023.000000	2046.000000
9.700000	0.010770	6.364783	1.001066	0.917703	1.159119	3.286894	0.000000	-10.000000	-0.658333	30.066668	386.500000	1023.000000	1023.000000	2046.000000
9.720000	0.014062	8.310684	1.728402	1.352708	1.609171	3.620404	0.000000	-10.000000	-0.658333	29.900000	396.500000	1023.000000	1023.000000	2046.000000
9.740000	0.017412	10.290677	2.478826	1.796917	2.010101	4.004832	0.000000	-10.000000	-0.675000	30.100000	406.500000	1023.000000	1023.000000	2046.000000
9.760000	0.020007	11.824295	3.014719	2.175757	2.398990	4.234829	0.000000	-10.000000	-0.675000	30.116667	416.500000	1023.000000	1023.000000	2046.000000
9.780000	0.022015	13.011072	3.421893	2.473859	2.683491	4.431828	0.000000	-10.000000	-0.666667	30.133333	426.833344	1023.000000	1023.000000	2046.000000
9.800000	0.023748	14.034990	3.664211	2.743089	2.960705	4.666985	0.000000	-10.000000	-0.650000	30.100000	437.166656	1023.000000	1023.000000	2046.000000
9.820000	0.025507	15.074821	3.937293	3.015014	3.201179	4.921335	0.000000	-10.000000	-0.650000	30.066668	447.500000	1023.000000	1023.000000	2046.000000
9.840000	0.027110	16.022226	4.046273	3.285280	3.511038	5.179635	0.000000	-10.000000	-0.641667	29.916666	457.500000	1023.000000	1023.000000	2046.000000
9.860000	0.028718	16.972483	4.026008	3.598508	3.780203	5.567763	0.000000	-10.000000	-0.616667	29.433332	467.500000	1023.000000	1023.000000	2046.000000
9.880000	0.029956	17.704021	3.856231	4.036691	4.020213	5.790886	0.000000	-10.000000	-0.583333	29.000000	477.166656	1023.000000	1023.000000	2046.000000
9.900000	0.031194	18.435411	3.824548	4.437799	4.196434	5.976630	0.000000	-10.000000	-0.558333	28.433334	490.000000	1023.000000	1023.000000	2046.000000
9.920000	0.032571	19.249725	3.904184	4.933319	4.379187	6.033036	0.000000	-10.000000	-0.550000	28.066668	499.500000	1023.000000	1023.000000	2046.000000
9.940000	0.033844	20.001970	4.107892	5.301228	4.555884	6.036966	0.000000	-10.000000	-0.550000	27.666668	509.166656	1023.000000	1023.000000	2046.000000
9.960000	0.034642	20.473349	4.162532	5.505659	4.770157	6.035001	0.000000	-10.000000	-0.533333	27.516666	515.333313	1023.000000	1023.000000	2046.000000
9.980000	0.034500	20.389566	3.920242	5.535275	4.936555	5.997494	0.000000	-10.000000	-0.541667	27.566668	524.500000	1023.000000	1023.000000	2046.000000
10.000000	0.033095	19.559401	3.476930	5.395501	4.866571	5.820399	0.000000	-10.000000	-0.525000	27.466667	533.500000	1023.000000	1023.000000	2046.000000
10.020000	0.031483	18.606485	3.079356	5.109316	4.732902	5.684911	0.000000	-10.000000	-0.508333	27.333334	542.666687	1023.000000	1023.000000	2046.000000
10.040000	0.030527	18.041613	2.840296	4.899311	4.647591	5.654415	0.000000	-10.000000	-0.466667	26.466667	551.833313	1023.000000	1023.000000	2046.000000
10.060000	0.030326	17.922855	2.705302	4.852755	4.664950	5.699849	0.000000	-10.000000	-0.466667	25.983334	561.000000	1023.000000	1023.000000	2046.000000
10.080000	0.030488	18.018175	2.650601	4.929255	4.664486	5.773832	0.000000	-10.000000	-0.475000	25.566668	569.666687	1023.000000	1023.000000	2046.000000
10.100000	0.031141	18.404217	2.606914	5.131769	4.680524	5.985009	0.000000	-10.000000	-0.483333	25.766666	578.333313	1023.000000	1023.000000	2046.000000
10.120000	0.031670	18.717093	2.612260	5.326371	4.704724	6.073737	0.000000	-10.000000	-0.475000	25.566668	586.833313	1023.000000	1023.000000	2046.000000
10.140000	0.032575	19.251631	2.654641	5.602134	4.763280	6.231575	0.000000	-10.000000	-0.466667	25.300001	595.500000	1023.000000	1023.000000	2046.000000
10.160000	0.033585	19.848961	2.789540	5.789239	4.882369	6.387812	0.000000	-10.000000	-0.450000	24.766666	603.833313	1023.000000	1023.000000	2046.000000
10.180000	0.034872	20.609341	2.932160	6.006781	5.037422	6.632977	0.000000	-10.000000	-0.433333	24.316668	612.333313	1023.000000	1023.000000	2046.000000
10.200000	0.035931	21.235348	3.019624	6.152901	5.286277	6.776545	0.000000	-10.000000	-0.408333	23.883333	620.666687	1023.000000	1023.000000	2046.000000
10.220000	0.037184	21.975964	3.153583	6.175871	5.562277	7.084231	0.000000	-10.000000	-0.375000	23.416668	628.833313	1023.000000	1023.000000	2046.000000
10.240000	0.038516	22.763067	3.286324	6.171790	5.843618	7.461335	0.000000	-10.000000	-0.325000	22.566668	636.500000	1023.000000	1023.000000	2046.000000
10.260000	0.039783	23.511696	3.483066	6.207531	6.120060	7.701038	0.000000	-10.000000	-0.275000	21.316668	644.000000	1023.000000	1023.000000	2046.000000
10.280000	0.040938	24.194588	3.649256	6.190495	6.464525	7.890311	0.000000	-10.000000	-0.225000	19.516666	651.333313	1023.000000	1023.000000	2046.000000
10.300000	0.042404	25.060986	3.877815	6.215756	6.831725	8.135689	0.000000	-10.000000	-0.183333	17.916668	658.166687	1023.000000	1023.000000	2046.000000
10.320000	0.043960	25.980417	4.170955	6.225086	7.184741	8.399636	0.000000	-10.000000	-0.141667	16.516666	664.500000	1023.000000	1023.000000	2046.000000
10.340000	0.045190	26.707478	4.367587	6.319172	7.428936	8.591783	0.000000	-10.000000	-0.150000	15.550000	670.166687	1023.000000	1023.000000	2046.000000
10.360000	0.046031	27.204351	4.470729	6.418568	7.650039	8.665015	0.000000	-10.000000	-0.166667	14.833334	675.666687	1023.000000	1023.000000	2046.000000
10.380000	0.046890	27.712084	4.615383	6.654685	7.776864	8.665152	0.000000	-10.000000	-0.183333	14.300000	680.666687	1023.000000	1023.000000	2046.000000
10.400000	0.047590	28.125862	4.748899	6.764199	7.904173	8.708591	0.000000	-10.000000	-0.166667	13.866667	685.666687	1023.000000	1023.000000	2046.000000
10.420000	0.048188	28.478863	4.944617	6.903768	8.003926	8.626552	0.000000	-10.000000	-0.141667	13.383333	690.333313	1023.000000	1023.000000	2046.000000
10.440000	0.049002	28.960251	5.158463	7.047933	8.115638	8.638218	0.000000	-10.000000	-0.116667	12.566667	694.833313	1023.000000	1023.000000	2046.000000
10.460000	0.049821	29.444458	5.363400	7.180404	8.199167	8.701488	0.000000	-10.000000	-0.091667	11.400001	699.000000	1023.000000	1023.000000	2046.000000
10.480000	0.050767	30.003262	5.545754	7.334217	8.310791	8.812500	0.000000	-10.000000	-0.058333	9.833334	703.000000	1023.000000	1023.000000	2046.000000
10.500000	0.052169	30.831923	5.883283	7.586939	8.433641	8.928060	0.000000	-10.000000	-0.033333	8.133333	706.666687	1023.000000	1023.000000	2046.000000
10.520000	0.054080	31.961372	6.430250	7.758924	8.655343	9.116856	0.000000	-10.000000	-0.016667	6.566667	709.833313	1023.000000	1023.000000	2046.000000
10.540000	0.056357	33.306950	7.101597	7.992842	8.905154	9.307357	0.000000	-10.000000	-0.025000	5.350000	712.333313	1023.000000	1023.000000	2046.000000
10.560000	0.058258	34.430187	7.583856	8.244939	9.158720	9.442674	0.000000	-10.000000	-0.041667	4.633333	714.333313	1023.000000	1023.000000	2046.000000
10.580000	0.059514	35.173008	7.860235	8.444653	9.298772	9.569347	0.000000	-10.000000	-0.050000	4.233334	716.000000	1023.000000	1023.000000	2046.000000
10.600000	0.060321	35.649624	8.015629	8.618503	9.369804	9.645689	0.000000	-10.000000	-0.041667	3.916667	717.333313	1023.000000	1023.000000	2046.000000
10.620000	0.060947	36.019424	8.108700	8.742678	9.478994	9.689054	0.000000	-10.000000	-0.033333	3.200000	718.666687	1023.000000	1023.000000	2046.000000
10.640000	0.061369	36.269104	8.037914	8.779928	9.519460	9.931800	0.000000	-10.000000	-0.016667	1.883333	719.833313	1023.000000	1023.000000	2046.000000
10.660000	0.060703	35.875679	7.811488	8.762440	9.329342	9.972407	0.000000	-10.000000	-0.008333	0.000000	720.666687	1023.000000	1023.000000	2046.000000
10.680000	0.059916	35.410069	7.505820	8.764417	9.178009	9.961823	0.000000	-10.000000	0.000000	-1.833333	721.000000	1023.000000	1023.000000	2046.000000
10.700000	0.059074	34.912849	7.229064	8.929324	8.944736	9.809726	0.000000	-10.000000	0.000000	-3.500000	721.000000	1023.000000	1023.000000	2046.000000
10.720000	0.058707	34.695881	7.162986	9.101316	8.779736	9.651843	0.000000	-10.000000	0.008333	-4.833333	721.000000	1023.000000	1023.000000	2046.000000
10.740000	0.057851	34.189674	7.083304	9.096015	8.658691	9.351663	0.000000	-10.000000	0.008333	-5.983334	721.000000	1023.000000	1023.000000	2046.000000
10.760000	0.056985	33.678181	6.928581	9.056498	8.514867	9.178234	0.000000	-10.000000	0.025000	-6.916667	721.000000	1023.000000	1023.000000	2046.000000
10.780000	0.054962	32.482826	6.433307	8.794525	8.385553	8.869439	0.000000	-10.000000	0.025000	-7.783333	721.000000	1023.000000	1023.000000	2046.000000
10.800000	0.051960	30.708519	5.818348	8.381458	8.031112	8.477601	0.000000	-10.000000	0.041667	-8.916667	721.000000	1023.000000	1023.000000	2046.000000
10.820000	0.048712	28.788815	5.120224	7.837663	7.682176	8.148752	0.000000	-10.000000	0.050000	-10.166667	721.000000	1023.000000	1023.000000	2046.000000
10.840000	0.046107	27.249395	4.571966	7.389531	7.488296	7.799602	0.000000	-10.000000	0.066667	-11.333334	717.333313	1023.000000	1023.000000	2046.000000
10.860000	0.044147	26.091173	4.262848	7.063689	7.213567	7.551069	0.000000	-10.000000	0.083333	-11.966667	707.666687	1023.000000	1023.000000	2046.000000
10.880000	0.042736	25.256836	3.979849	6.804492	7.034557	7.437938	0.000000	-10.000000	0.091667	-12.133333	698.000000	1023.000000	1023.000000	2046.000000
10.900000	0.041484	24.517235	3.687628	6.640489	6.816689	7.372428	0.000000	-10.000000	0.100000	-12.033334	690.666687	1023.000000	1023.000000	2046.000000
10.920000	0.040418	23.887320	3.500160	6.503681	6.579491	7.303988	0.000000	-10.000000	0.100000	-12.066667	688.000000	1023.000000	1023.000000	2046.000000
10.940000	0.039411	23.291889	3.336374	6.329013	6.373106	7.253395	0.000000	-10.000000	0.091667	-12.166667	684.000000	1023.000000	1023.000000	2046.000000
10.960000	0.038722	22.884674	3.238789	6.144763	6.229117	7.272005	0.000000	-10.000000	0.083333	-12.316667	680.000000	1023.000000	1023.000000	2046.000000
10.980000	0.038129	22.534159	3.082806	6.037403	6.121789	7.292160	0.000000	-10.000000	0.075000	-12.483334	676.000000	1023.000000	1023.000000	2046.000000
11.000000	0.037707	22.285007	3.031763	5.941430	6.054290	7.257524	0.000000	-10.000000	0.083333	-12.500000	671.833313	1023.000000	1023.000000	2046.000000
11.020000	0.037285	22.035213	2.972386	5.722390	6.009282	7.331154	0.000000	-10.000000	0.091667	-12.550000	667.500000	1023.000000	1023.000000	2046.000000
11.040000	0.036993	21.863111	2.930025	5.416850	6.003148	7.513090	0.000000	-10.000000	0.091667	-12.550000	663.166687	1023.000000	1023.000000	2046.000000
11.060000	0.036572	21.614069	2.938228	5.130105	5.956879	7.588857	0.000000	-10.000000	0.091667	-12.883334	659.000000	1023.000000	1023.000000	2046.000000
11.080000	0.036250	21.424034	2.976146	4.931013	5.943012	7.573863	0.000000	-10.000000	0.091667	-13.316668	654.833313	1023.000000	1023.000000	2046.000000
11.100000	0.036482	21.560694	3.062132	4.722631	6.036649	7.739283	0.000000	-10.000000	0.108333	-14.000000	650.500000	1023.000000	1023.000000	2046.000000
11.120000	0.036592	21.625635	3.123325	4.539179	6.138496	7.824634	0.000000	-10.000000	0.141667	-14.616667	645.833313	1023.000000	1023.000000	2046.000000
11.140000	0.036206	21.397791	3.079046	4.401350	6.215697	7.701697	0.000000	-10.000000	0.175000	-15.066667	640.833313	1023.000000	1023.000000	2046.000000
11.160000	0.035544	21.006552	3.050977	4.237674	6.114707	7.603195	0.000000	-10.000000	0.183333	-15.183333	635.666687	1023.000000	1023.000000	2046.000000
11.180000	0.034896	20.623533	3.003678	4.155319	6.021331	7.443205	0.000000	-10.000000	0.166667	-14.933333	630.500000	1023.000000	1023.000000	2046.000000
11.200000	0.034354	20.303038	3.053058	4.070881	5.924613	7.254486	0.000000	-10.000000	0.150000	-14.600000	625.666687	1023.000000	1023.000000	2046.000000
11.220000	0.033913	20.042814	3.129391	3.970387	5.841969	7.101068	0.000000	-10.000000	0.133333	-14.366667	620.833313	1023.000000	1023.000000	2046.000000
11.240000	0.033361	19.716316	3.168054	3.868607	5.771430	6.908227	0.000000	-10.000000	0.133333	-14.066667	616.000000	1023.000000	1023.000000	2046.000000
11.260000	0.032947	19.471788	3.236526	3.825819	5.639597	6.769845	0.000000	-10.000000	0.133333	-13.950001	611.166687	1023.000000	1023.000000	2046.000000
11.280000	0.033009	19.508127	3.275282	3.823538	5.655007	6.754300	0.000000	-10.000000	0.150000	-13.816667	606.500000	1023.000000	1023.000000	2046.000000
11.300000	0.033755	19.949295	3.525620	3.903324	5.696540	6.823811	0.000000	-10.000000	0.150000	-13.916667	601.833313	1023.000000	1023.000000	2046.000000
11.320000	0.034981	20.673779	3.987828	4.060366	5.839301	6.786284	0.000000	-10.000000	0.150000	-13.933333	597.333313	1023.000000	1023.000000	2046.000000
11.340000	0.036374	21.497198	4.429063	4.143028	6.015132	6.909974	0.000000	-10.000000	0.150000	-13.700000	592.666687	1023.000000	1023.000000	2046.000000
11.360000	0.037303	22.045784	4.764289	4.223839	6.110231	6.947425	0.000000	-10.000000	0.150000	-13.516666	588.166687	1023.000000	1023.000000	2046.000000
11.380000	0.038039	22.481186	4.899678	4.293285	6.256700	7.031522	0.000000	-10.000000	0.150000	-13.383333	583.500000	1023.000000	1023.000000	2046.000000
11.400000	0.037997	22.456039	4.822881	4.277807	6.311657	7.043694	0.000000	-10.000000	0.150000	-13.583334	579.000000	1023.000000	1023.000000	2046.000000
11.420000	0.037627	22.237659	4.632688	4.183791	6.336494	7.084686	0.000000	-10.000000	0.150000	-13.983334	574.500000	1023.000000	1023.000000	2046.000000
11.440000	0.036408	21.517199	4.321789	4.038866	6.105480	7.051063	0.000000	-10.000000	0.166667	-14.616667	569.833313	1023.000000	1023.000000	2046.000000
11.460000	0.034603	20.450079	3.863364	3.934744	5.865467	6.786503	0.000000	-10.000000	0.175000	-15.383333	565.000000	1023.000000	1023.000000	2046.000000
11.480000	0.033207	19.625359	3.528954	3.901196	5.620389	6.574819	0.000000	-10.000000	0.191667	-16.066666	559.833313	1023.000000	1023.000000	2046.000000
11.500000	0.032215	19.039143	3.409052	4.055756	5.342529	6.231807	0.000000	-10.000000	0.191667	-16.766666	554.500000	1023.000000	1023.000000	2046.000000
11.520000	0.031083	18.369808	3.413166	4.006102	5.090901	5.859639	0.000000	-10.000000	0.200000	-17.216667	549.000000	1023.000000	1023.000000	2046.000000
11.540000	0.029929	17.688299	3.347231	3.881960	4.880702	5.578406	0.000000	-10.000000	0.200000	-17.500000	543.333313	1023.000000	1023.000000	2046.000000
11.560000	0.028459	16.819386	3.183614	3.628982	4.667081	5.339708	0.000000	-10.000000	0.208333	-17.566668	537.500000	1023.000000	1023.000000	2046.000000
11.580000	0.026022	15.379010	2.787502	3.252460	4.325850	5.013197	0.000000	-10.000000	0.216667	-17.816668	531.500000	1023.000000	1023.000000	2046.000000
11.600000	0.022789	13.468143	2.183844	2.746695	3.854018	4.683585	0.000000	-10.000000	0.225000	-18.316668	525.500000	1023.000000	1023.000000	2046.000000
11.620000	0.019372	11.449097	1.553280	2.192156	3.399849	4.303812	0.000000	-10.000000	0.225000	-18.750000	519.500000	1023.000000	1023.000000	2046.000000
11.640000	0.016806	9.932399	0.968135	1.765078	3.129236	4.069951	0.000000	-10.000000	0.225000	-19.083334	513.166687	1023.000000	1023.000000	2046.000000
11.660000	0.014655	8.661043	0.500733	1.445585	2.860616	3.854110	0.000000	-10.000000	0.225000	-19.183334	506.833344	1023.000000	1023.000000	2046.000000
11.680000	0.012817	7.574563	0.009572	1.281302	2.631027	3.652662	0.000000	-10.000000	0.233333	-19.400000	500.333344	1023.000000	1023.000000	2046.000000
11.700000	0.011002	6.502012	-0.478426	1.011021	2.462939	3.506478	0.000000	-10.000000	0.241667	-19.666668	494.000000	1023.000000	1023.000000	2046.000000
11.720000	0.009471	5.597457	-0.882017	0.860352	2.273551	3.345572	0.000000	-10.000000	0.283333	-20.150002	487.333344	1023.000000	1023.000000	2046.000000
11.740000	0.008246	4.873586	-1.199819	0.678559	2.174382	3.220464	0.000000	-10.000000	0.308333	-20.633333	480.500000	1023.000000	1023.000000	2046.000000
11.760000	0.007329	4.331553	-1.403423	0.539923	2.027476	3.167578	0.000000	-10.000000	0.341667	-21.266666	473.500000	1023.000000	1023.000000	2046.000000
11.780000	0.006452	3.813128	-1.434921	0.444512	1.785234	3.018303	0.000000	-10.000000	0.341667	-21.750000	466.333344	1023.000000	1023.000000	2046.000000
11.800000	0.005608	3.314430	-1.501563	0.256931	1.618658	2.940404	0.000000	-10.000000	0.350000	-22.066668	459.166656	1023.000000	1023.000000	2046.000000
11.820000	0.004772	2.820287	-1.497601	-0.096512	1.426011	2.988390	0.000000	-10.000000	0.350000	-22.200001	451.833344	1023.000000	1023.000000	2046.000000
11.840000	0.004263	2.519485	-1.453485	-0.453454	1.312028	3.114396	0.000000	-10.000000	0.350000	-22.400000	444.500000	1023.000000	1023.000000	2046.000000
11.860000	0.003868	2.286008	-1.439181	-0.706922	1.281407	3.150703	0.000000	-10.000000	0.350000	-22.550001	437.000000	1023.000000	1023.000000	2046.000000
11.880000	0.003662	2.164313	-1.394770	-0.907887	1.267109	3.199861	0.000000	-10.000000	0.350000	-22.783335	429.500000	1023.000000	1023.000000	2046.000000
11.900000	0.003593	2.123241	-1.396776	-1.033322	1.341013	3.212326	0.000000	-10.000000	0.350000	-22.683334	421.833344	1023.000000	1023.000000	2046.000000
11.920000	0.002820	1.666803	-1.475516	-1.366468	1.354656	3.154132	0.000000	-10.000000	0.350000	-22.750000	414.333344	1023.000000	1023.000000	2046.000000
11.940000	0.001886	1.114745	-1.682422	-1.594356	1.368258	3.023265	0.000000	-10.000000	0.350000	-22.716667	406.666656	1023.000000	1023.000000	2046.000000
11.960000	0.000722	0.426804	-1.806703	-1.807267	1.189677	2.851098	0.000000	-10.000000	0.350000	-22.733334	399.166656	1023.000000	1023.000000	2046.000000
11.980000	-0.000101	-0.059581	-1.881884	-1.950358	1.112794	2.659867	0.000000	-10.000000	0.350000	-22.533333	391.500000	1023.000000	1023.000000	2046.000000
12.000000	-0.001196	-0.706888	-1.892554	-2.103711	0.886534	2.402843	0.000000	-10.000000	0.341667	-22.133333	384.000000	1023.000000	1023.000000	2046.000000
12.020000	-0.001937	-1.145043	-1.876238	-2.229031	0.720939	2.239286	0.000000	-10.000000	0.341667	-21.850000	376.666656	1023.000000	1023.000000	2046.000000
12.040000	-0.003012	-1.780022	-1.949760	-2.336418	0.528189	1.977967	0.000000	-10.000000	0.341667	-21.650000	369.333344	1023.000000	1023.000000	2046.000000
12.060000	-0.003838	-2.268022	-2.075364	-2.394920	0.356032	1.846231	0.000000	-10.000000	0.341667	-21.750000	362.166656	1023.000000	1023.000000	2046.000000
12.080000	-0.004365	-2.579750	-2.171994	-2.398387	0.260141	1.730490	0.000000	-10.000000	0.341667	-21.800001	354.833344	1023.000000	1023.000000	2046.000000
12.100000	-0.004901	-2.896727	-2.101881	-2.424776	0.013589	1.616341	0.000000	-10.000000	0.341667	-21.900002	347.500000	1023.000000	1023.000000	2046.000000
12.120000	-0.005037	-2.976827	-1.971216	-2.409340	-0.104606	1.508336	0.000000	-10.000000	0.350000	-21.833334	340.166656	1023.000000	1023.000000	2046.000000
12.140000	-0.004485	-2.650784	-1.694008	-2.379899	-0.050929	1.474052	0.000000	-10.000000	0.350000	-21.716667	332.833344	1023.000000	1023.000000	2046.000000
12.160000	-0.003913	-2.312742	-1.359490	-2.306637	-0.090705	1.444090	0.000000	-10.000000	0.341667	-21.600000	325.666656	1023.000000	1023.000000	2046.000000
12.180000	-0.003222	-1.903911	-1.033606	-2.193636	-0.130832	1.454162	0.000000	-10.000000	0.325000	-21.300001	318.500000	1023.000000	1023.000000	2046.000000
12.200000	-0.002917	-1.724097	-0.842772	-2.178084	-0.148426	1.445185	0.000000	-10.000000	0.316667	-21.050001	311.500000	1023.000000	1023.000000	2046.000000
12.220000	-0.003041	-1.797310	-0.785717	-2.258083	-0.222532	1.469021	0.000000	-10.000000	0.308333	-20.783335	304.500000	1023.000000	1023.000000	2046.000000
12.240000	-0.003595	-2.124465	-0.872748	-2.298049	-0.396163	1.442495	0.000000	-10.000000	0.308333	-20.500000	297.500000	1023.000000	1023.000000	2046.000000
12.260000	-0.004974	-2.939802	-1.166205	-2.518843	-0.705535	1.450782	0.000000	-10.000000	0.300000	-20.466667	290.500000	1023.000000	1023.000000	2046.000000
12.280000	-0.006463	-3.819796	-1.539575	-2.671271	-0.960888	1.351938	0.000000	-10.000000	0.300000	-20.366667	283.666656	1023.000000	1023.000000	2046.000000
12.300000	-0.008295	-4.902589	-2.004748	-2.763807	-1.170851	1.036817	0.000000	-10.000000	0.300000	-20.316668	276.833344	1023.000000	1023.000000	2046.000000
12.320000	-0.009539	-5.637610	-2.261626	-2.740833	-1.434813	0.799662	0.000000	-10.000000	0.300000	-20.300001	270.166656	1023.000000	1023.000000	2046.000000
12.340000	-0.010828	-6.399098	-2.415384	-2.798820	-1.651718	0.466824	0.000000	-10.000000	0.300000	-20.166668	263.333344	1023.000000	1023.000000	2046.000000
12.360000	-0.012203	-7.212154	-2.618417	-2.952251	-1.811149	0.169662	0.000000	-10.000000	0.283333	-20.183334	256.666656	1023.000000	1023.000000	2046.000000
12.380000	-0.013859	-8.190644	-2.793522	-3.259703	-2.004550	-0.132870	0.000000	-10.000000	0.250000	-19.733334	245.333328	1023.000000	1023.000000	2046.000000
12.400000	-0.015589	-9.212891	-3.196173	-3.439642	-2.094210	-0.482865	0.000000	-10.000000	0.216667	-19.466667	236.333328	1023.000000	1023.000000	2046.000000
12.420000	-0.018266	-10.795224	-3.785232	-3.833433	-2.337213	-0.839346	0.000000	-10.000000	0.200000	-19.200001	229.500000	1023.000000	1023.000000	2046.000000
12.440000	-0.021090	-12.464246	-4.441765	-4.185415	-2.620574	-1.216491	0.000000	-10.000000	0.200000	-18.983334	227.500000	1023.000000	1023.000000	2046.000000
12.460000	-0.023832	-14.084448	-5.050638	-4.574108	-2.906047	-1.553656	0.000000	-10.000000	0.200000	-18.550001	223.500000	1023.000000	1023.000000	2046.000000
12.480000	-0.026155	-15.457640	-5.586034	-4.883455	-3.222451	-1.765700	0.000000	-10.000000	0.200000	-18.033333	217.500000	1023.000000	1023.000000	2046.000000
12.500000	-0.028135	-16.627796	-6.042719	-5.036634	-3.470650	-2.077794	0.000000	-10.000000	0.200000	-17.733334	211.500000	1023.000000	1023.000000	2046.000000
12.520000	-0.029790	-17.605824	-6.486900	-5.180223	-3.705352	-2.233350	0.000000	-10.000000	0.208333	-17.700001	205.500000	1023.000000	1023.000000	2046.000000
12.540000	-0.031339	-18.521471	-6.869547	-5.274944	-3.965693	-2.411288	0.000000	-10.000000	0.208333	-17.716667	199.500000	1023.000000	1023.000000	2046.000000
12.560000	-0.032450	-19.178040	-7.141178	-5.471530	-4.115535	-2.449795	0.000000	-10.000000	0.208333	-17.683334	193.500000	1023.000000	1023.000000	2046.000000
12.580000	-0.033511	-19.804842	-7.287416	-5.624897	-4.330258	-2.562271	0.000000	-10.000000	0.200000	-17.550001	187.500000	1023.000000	1023.000000	2046.000000
12.600000	-0.034051	-20.124052	-7.369349	-5.724470	-4.419235	-2.610998	0.000000	-10.000000	0.200000	-17.383333	181.500000	1023.000000	1023.000000	2046.000000
12.620000	-0.034430	-20.348364	-7.414531	-5.800409	-4.502464	-2.630960	0.000000	-10.000000	0.200000	-17.300001	175.833328	1023.000000	1023.000000	2046.000000
12.640000	-0.034762	-20.544430	-7.349752	-5.990793	-4.573380	-2.630505	0.000000	-10.000000	0.200000	-17.100000	170.166672	1023.000000	1023.000000	2046.000000
12.660000	-0.034882	-20.615150	-7.236253	-6.202281	-4.602631	-2.573985	0.000000	-10.000000	0.200000	-16.933334	164.500000	1023.000000	1023.000000	2046.000000
12.680000	-0.034796	-20.564669	-7.102303	-6.342412	-4.581368	-2.538587	0.000000	-10.000000	0.191667	-16.616667	158.833328	1023.000000	1023.000000	2046.000000
12.700000	-0.034924	-20.639872	-6.970994	-6.497448	-4.620271	-2.551158	0.000000	-10.000000	0.183333	-16.516666	153.166672	1023.000000	1023.000000	2046.000000
12.720000	-0.034868	-20.606857	-6.924105	-6.593541	-4.527466	-2.561746	0.000000	-10.000000	0.175000	-16.200001	147.833328	1023.000000	1023.000000	2046.000000
12.740000	-0.035049	-20.713911	-6.832711	-6.814177	-4.503136	-2.563888	0.000000	-10.000000	0.166667	-15.900000	142.333328	1023.000000	1023.000000	2046.000000
12.760000	-0.035537	-21.002245	-6.934772	-7.000772	-4.455460	-2.611241	0.000000	-10.000000	0.158333	-15.466666	137.000000	1023.000000	1023.000000	2046.000000
12.780000	-0.036238	-21.416780	-6.980113	-7.136722	-4.537967	-2.761979	0.000000	-10.000000	0.150000	-15.266666	131.666672	1023.000000	1023.000000	2046.000000
12.800000	-0.036872	-21.791424	-6.979654	-7.280475	-4.624748	-2.906546	0.000000	-10.000000	0.150000	-14.916667	126.500000	1023.000000	1023.000000	2046.000000
12.820000	-0.037549	-22.191576	-6.953933	-7.361356	-4.778918	-3.097368	0.000000	-10.000000	0.150000	-14.466667	121.666664	1023.000000	1023.000000	2046.000000
12.840000	-0.038395	-22.691549	-6.966338	-7.405662	-4.951752	-3.367797	0.000000	-10.000000	0.133333	-13.866667	116.833336	1023.000000	1023.000000	2046.000000
12.860000	-0.039105	-23.111187	-6.959716	-7.488537	-5.168004	-3.494930	0.000000	-10.000000	0.133333	-13.433333	112.333336	1023.000000	1023.000000	2046.000000
12.880000	-0.039737	-23.484375	-7.011960	-7.509846	-5.304677	-3.657892	0.000000	-10.000000	0.116667	-13.116667	107.666664	1023.000000	1023.000000	2046.000000
12.900000	-0.040305	-23.820223	-7.070662	-7.469679	-5.506491	-3.773391	0.000000	-10.000000	0.116667	-12.983334	103.333336	1023.000000	1023.000000	2046.000000
12.920000	-0.040397	-23.874411	-7.052681	-7.440703	-5.602394	-3.778631	0.000000	-10.000000	0.100000	-12.933333	99.000000	1023.000000	1023.000000	2046.000000
12.940000	-0.040519	-23.946644	-7.071979	-7.353165	-5.659571	-3.861929	0.000000	-10.000000	0.116667	-12.933333	94.666664	1023.000000	1023.000000	2046.000000
12.960000	-0.040297	-23.815615	-6.977091	-7.247828	-5.740757	-3.849938	0.000000	-10.000000	0.100000	-12.883333	90.333336	1023.000000	1023.000000	2046.000000
12.980000	-0.039953	-23.612215	-6.731244	-7.266749	-5.786663	-3.827560	0.000000	-10.000000	0.083333	-12.666667	86.000000	1023.000000	1023.000000	2046.000000
13.000000	-0.039065	-23.087685	-6.373568	-7.159474	-5.776403	-3.778239	0.000000	-10.000000	0.050000	-12.350000	82.000000	1023.000000	1023.000000	2046.000000
13.020000	-0.038041	-22.482279	-6.050469	-7.051633	-5.676416	-3.703760	0.000000	-10.000000	0.050000	-11.950000	78.000000	1023.000000	1023.000000	2046.000000
13.040000	-0.036976	-21.852816	-5.801464	-6.882806	-5.600057	-3.568489	0.000000	-10.000000	0.050000	-11.716667	74.000000	1023.000000	1023.000000	2046.000000
13.060000	-0.036459	-21.547169	-5.626281	-6.838359	-5.633708	-3.448819	0.000000	-10.000000	0.050000	-11.500000	70.000000	1023.000000	1023.000000	2046.000000
13.080000	-0.036532	-21.590250	-5.606843	-6.887097	-5.627727	-3.468583	0.000000	-10.000000	0.050000	-11.233334	66.000000	1023.000000	1023.000000	2046.000000
13.100000	-0.036574	-21.615248	-5.692871	-6.857694	-5.667594	-3.397089	0.000000	-10.000000	0.041667	-10.850000	62.166668	1023.000000	1023.000000	2046.000000
13.120000	-0.037150	-21.955946	-5.957641	-6.872118	-5.784505	-3.341682	0.000000	-10.000000	0.033333	-10.450000	58.500000	1023.000000	1023.000000	2046.000000
13.140000	-0.037999	-22.457666	-6.260886	-6.816570	-5.957160	-3.423051	0.000000	-10.000000	0.025000	-9.950000	55.000000	1023.000000	1023.000000	2046.000000
13.160000	-0.039263	-23.204700	-6.568621	-6.848429	-6.188149	-3.599501	0.000000	-10.000000	0.016667	-9.133333	51.666668	1023.000000	1023.000000	2046.000000
13.180000	-0.039820	-23.533699	-6.666851	-6.699787	-6.374577	-3.792486	0.000000	-10.000000	0.008333	-8.083334	48.500000	1023.000000	1023.000000	2046.000000
13.200000	-0.040499	-23.935194	-6.679287	-6.649389	-6.537262	-4.069256	0.000000	-10.000000	0.000000	-6.700000	45.833332	1023.000000	1023.000000	2046.000000
13.220000	-0.041374	-24.452145	-6.731596	-6.836125	-6.599448	-4.284975	0.000000	-10.000000	0.000000	-5.583333	43.500000	1023.000000	1023.000000	2046.000000
13.240000	-0.042330	-25.017197	-6.838295	-7.067404	-6.691558	-4.419940	0.000000	-10.000000	0.000000	-4.583333	41.666668	1023.000000	1023.000000	2046.000000
13.260000	-0.043543	-25.734112	-7.145337	-7.247103	-6.761997	-4.579674	0.000000	-10.000000	0.000000	-4.150000	40.000000	1023.000000	1023.000000	2046.000000
13.280000	-0.045443	-26.857082	-7.652514	-7.532150	-6.922264	-4.750154	0.000000	-10.000000	0.000000	-3.400000	38.666668	1023.000000	1023.000000	2046.000000
13.300000	-0.047620	-28.143255	-8.209990	-7.888677	-7.139391	-4.905198	0.000000	-10.000000	0.000000	-2.633333	37.666668	1023.000000	1023.000000	2046.000000
13.320000	-0.049545	-29.281374	-8.708049	-8.080015	-7.355622	-5.137688	0.000000	-10.000000	0.000000	-1.950000	37.166668	1023.000000	1023.000000	2046.000000
13.340000	-0.051215	-30.268354	-9.120233	-8.277671	-7.597898	-5.272554	0.000000	-10.000000	-0.008333	-1.916667	37.000000	1023.000000	1023.000000	2046.000000
13.360000	-0.052296	-30.907001	-9.459982	-8.382833	-7.757909	-5.306278	0.000000	-10.000000	-0.008333	-2.316667	36.833332	1023.000000	1023.000000	2046.000000
13.380000	-0.053248	-31.469704	-9.736536	-8.361044	-7.983899	-5.388225	0.000000	-10.000000	-0.008333	-2.766667	36.333332	1023.000000	1023.000000	2046.000000
13.400000	-0.053940	-31.878830	-9.995088	-8.355531	-8.027582	-5.500629	0.000000	-10.000000	-0.008333	-3.050000	35.500000	1023.000000	1023.000000	2046.000000
13.420000	-0.054400	-32.150505	-10.102532	-8.422693	-8.175945	-5.449335	0.000000	-10.000000	-0.008333	-3.150000	34.333332	1023.000000	1023.000000	2046.000000
13.440000	-0.054655	-32.301159	-10.180820	-8.417403	-8.229774	-5.473159	0.000000	-10.000000	-0.008333	-3.133333	33.166668	1023.000000	1023.000000	2046.000000
13.460000	-0.054664	-32.306602	-10.149403	-8.383320	-8.308067	-5.465815	0.000000	-10.000000	-0.008333	-3.150000	32.000000	1023.000000	1023.000000	2046.000000
13.480000	-0.054475	-32.194817	-10.072277	-8.364486	-8.269549	-5.488506	0.000000	-10.000000	-0.008333	-3.166667	31.000000	1023.000000	1023.000000	2046.000000
13.500000	-0.053988	-31.906853	-9.945365	-8.464634	-8.187590	-5.309265	0.000000	-10.000000	-0.016667	-3.216667	30.000000	1023.000000	1023.000000	2046.000000
13.520000	-0.053554	-31.650654	-9.766975	-8.578715	-8.052586	-5.252377	0.000000	-10.000000	-0.008333	-3.316667	29.000000	1023.000000	1023.000000	2046.000000
13.540000	-0.052999	-31.322380	-9.501317	-8.580909	-7.976158	-5.263997	0.000000	-10.000000	-0.008333	-3.533333	27.833334	1023.000000	1023.000000	2046.000000
13.560000	-0.052308	-30.914265	-9.306531	-8.622240	-7.809982	-5.175511	0.000000	-10.000000	-0.008333	-3.733333	26.666666	1023.000000	1023.000000	2046.000000
13.580000	-0.051721	-30.567348	-9.097799	-8.721898	-7.682667	-5.064984	0.000000	-10.000000	-0.008333	-3.566667	25.333334	1023.000000	1023.000000	2046.000000
13.600000	-0.051490	-30.430321	-8.972913	-8.921154	-7.522367	-5.013886	0.000000	-10.000000	-0.008333	-3.266667	24.166666	1023.000000	1023.000000	2046.000000
13.620000	-0.051440	-30.401052	-8.942265	-9.140999	-7.342731	-4.975057	0.000000	-10.000000	0.000000	-3.133333	23.000000	1023.000000	1023.000000	2046.000000
13.640000	-0.051333	-30.337856	-8.898281	-9.239865	-7.247469	-4.952242	0.000000	-10.000000	0.000000	-3.383333	22.000000	1023.000000	1023.000000	2046.000000
13.660000	-0.051479	-30.423813	-8.858925	-9.199087	-7.250566	-5.115236	0.000000	-10.000000	-0.016667	-3.500000	20.833334	1023.000000	1023.000000	2046.000000
13.680000	-0.051649	-30.524532	-8.750897	-9.229650	-7.281150	-5.262836	0.000000	-10.000000	-0.025000	-3.166667	19.666666	1023.000000	1023.000000	2046.000000
13.700000	-0.051859	-30.648598	-8.621670	-9.211706	-7.412831	-5.402390	0.000000	-10.000000	-0.033333	-2.433333	18.666666	1023.000000	1023.000000	2046.000000
13.720000	-0.051943	-30.698147	-8.545476	-9.177881	-7.477858	-5.496931	0.000000	-10.000000	-0.025000	-1.516667	18.166666	1023.000000	1023.000000	2046.000000
13.740000	-0.051912	-30.680222	-8.483382	-9.125093	-7.519454	-5.552293	0.000000	-10.000000	-0.016667	-0.700000	18.000000	1023.000000	1023.000000	2046.000000
13.760000	-0.051941	-30.696869	-8.449709	-9.051435	-7.572881	-5.622844	0.000000	-10.000000	-0.008333	-0.183333	18.000000	1023.000000	1023.000000	2046.000000
13.780000	-0.051452	-30.408379	-8.355851	-8.922018	-7.548610	-5.581900	0.000000	-10.000000	-0.016667	0.000000	18.000000	1023.000000	1023.000000	2046.000000
13.800000	-0.050916	-30.091356	-8.227135	-8.849731	-7.543937	-5.470552	0.000000	-10.000000	-0.025000	0.000000	18.000000	1023.000000	1023.000000	2046.000000
13.820000	-0.050305	-29.730337	-8.038062	-8.732232	-7.545254	-5.414790	0.000000	-10.000000	-0.025000	0.000000	18.000000	1023.000000	1023.000000	2046.000000
13.840000	-0.049611	-29.320038	-7.787338	-8.640096	-7.549601	-5.343002	0.000000	-10.000000	-0.016667	0.000000	18.000000	1023.000000	1023.000000	2046.000000
13.860000	-0.048159	-28.461884	-7.362822	-8.510779	-7.404203	-5.184079	0.000000	-10.000000	-0.016667	0.000000	18.000000	1023.000000	1023.000000	2046.000000
13.880000	-0.046722	-27.612770	-6.911108	-8.372446	-7.238034	-5.091182	0.000000	-10.000000	-0.033333	0.000000	18.000000	1023.000000	1023.000000	2046.000000
13.900000	-0.045228	-26.729630	-6.493122	-8.233823	-7.139544	-4.863141	0.000000	-10.000000	-0.033333	0.000000	18.000000	1023.000000	1023.000000	2046.000000
13.920000	-0.044131	-26.081533	-6.232934	-8.093184	-6.999039	-4.756376	0.000000	-10.000000	-0.025000	0.000000	18.000000	1023.000000	1023.000000	2046.000000
13.940000	-0.043330	-25.608002	-6.080454	-8.042498	-6.900254	-4.584795	0.000000	-10.000000	-0.016667	0.000000	18.000000	1023.000000	1023.000000	2046.000000
13.960000	-0.043090	-25.466152	-6.067135	-8.004903	-6.887429	-4.506684	0.000000	-10.000000	-0.008333	0.000000	18.000000	1023.000000	1023.000000	2046.000000
13.980000	-0.043153	-25.503572	-6.267665	-7.942273	-6.860466	-4.433168	0.000000	-10.000000	-0.008333	0.000000	18.000000	1023.000000	1023.000000	2046.000000
14.000000	-0.043588	-25.760557	-6.497859	-7.874521	-7.010833	-4.377343	0.000000	-10.000000	0.000000	0.000000	18.000000	1023.000000	1023.000000	2046.000000
14.020000	-0.044278	-26.168028	-6.753301	-7.835042	-7.149150	-4.430535	0.000000	-10.000000	-0.008333	0.000000	18.000000	1023.000000	1023.000000	2046.000000
14.040000	-0.044804	-26.479284	-6.932444	-7.721027	-7.283547	-4.542265	0.000000	-10.000000	-0.008333	0.000000	18.000000	1023.000000	1023.000000	2046.000000
14.060000	-0.045057	-26.628401	-7.024285	-7.539141	-7.324103	-4.740873	0.000000	-10.000000	-0.016667	0.000000	18.000000	1023.000000	1023.000000	2046.000000
14.080000	-0.045911	-27.133112	-7.058979	-7.589622	-7.487677	-4.996834	0.000000	-10.000000	-0.016667	0.000000	18.000000	1023.000000	1023.000000	2046.000000
14.100000	-0.046739	-27.622984	-7.156510	-7.780749	-7.570149	-5.115576	0.000000	-10.000000	-0.016667	-0.533333	18.000000	1023.000000	1023.000000	2046.000000
14.120000	-0.048069	-28.408667	-7.509339	-7.965549	-7.562169	-5.371610	0.000000	-10.000000	-0.016667	-1.300000	18.000000	1023.000000	1023.000000	2046.000000
14.140000	-0.050049	-29.578762	-8.025569	-8.217668	-7.707689	-5.627837	0.000000	-10.000000	-0.008333	-2.083333	17.666666	1023.000000	1023.000000	2046.000000
14.160000	-0.052424	-30.982370	-8.673182	-8.638708	-7.856448	-5.814033	0.000000	-10.000000	-0.016667	-1.783333	17.000000	1023.000000	1023.000000	2046.000000
14.180000	-0.054481	-32.198349	-9.245582	-8.926507	-8.016375	-6.009886	0.000000	-10.000000	-0.016667	-1.016667	16.333334	1023.000000	1023.000000	2046.000000
14.200000	-0.056194	-33.210529	-9.667201	-9.129359	-8.248539	-6.165431	0.000000	-10.000000	-0.025000	-0.833333	16.000000	1023.000000	1023.000000	2046.000000
14.220000	-0.057356	-33.897530	-10.048926	-9.199638	-8.443350	-6.205616	0.000000	-10.000000	-0.025000	-1.416667	16.000000	1023.000000	1023.000000	2046.000000
14.240000	-0.058440	-34.537949	-10.325550	-9.228436	-8.699409	-6.284552	0.000000	-10.000000	-0.025000	-2.500000	15.833333	1023.000000	1023.000000	2046.000000
14.260000	-0.059081	-34.916943	-10.558496	-9.222094	-8.822006	-6.314346	0.000000	-10.000000	-0.016667	-3.133333	15.333333	1023.000000	1023.000000	2046.000000
14.280000	-0.059589	-35.216999	-10.720601	-9.228787	-9.029163	-6.238448	0.000000	-10.000000	-0.016667	-3.500000	14.333333	1023.000000	1023.000000	2046.000000
14.300000	-0.059863	-35.378807	-10.826093	-9.225338	-9.119166	-6.208208	0.000000	-10.000000	-0.008333	-3.500000	13.166667	1023.000000	1023.000000	2046.000000
14.320000	-0.059999	-35.459164	-10.864711	-9.242965	-9.151652	-6.199837	0.000000	-10.000000	-0.016667	-3.316667	11.833333	1023.000000	1023.000000	2046.000000
14.340000	-0.059807	-35.346035	-10.851329	-9.228380	-9.176435	-6.089891	0.000000	-10.000000	-0.008333	-3.066667	10.666667	1023.000000	1023.000000	2046.000000
14.360000	-0.059687	-35.274746	-10.813928	-9.262346	-9.133122	-6.065350	0.000000	-10.000000	-0.008333	-2.833333	9.500000	1023.000000	1023.000000	2046.000000
14.380000	-0.059033	-34.888508	-10.656404	-9.316270	-9.008940	-5.906892	0.000000	-10.000000	0.000000	-2.700000	8.666667	1023.000000	1023.000000	2046.000000
14.400000	-0.058581	-34.621120	-10.487508	-9.414228	-8.910544	-5.808838	0.000000	-10.000000	0.000000	-2.916667	7.833333	1023.000000	1023.000000	2046.000000
14.420000	-0.058204	-34.398579	-10.254436	-9.465576	-8.879804	-5.798764	0.000000	-10.000000	0.000000	-3.283333	6.833333	1023.000000	1023.000000	2046.000000
14.440000	-0.057466	-33.962147	-10.119775	-9.460234	-8.616459	-5.765681	0.000000	-10.000000	-0.008333	-3.383333	5.666667	1023.000000	1023.000000	2046.000000
14.460000	-0.056951	-33.657967	-9.925441	-9.594005	-8.462777	-5.675746	0.000000	-10.000000	-0.025000	-3.133333	4.500000	1023.000000	1023.000000	2046.000000
14.480000	-0.056718	-33.520580	-9.860364	-9.754005	-8.316129	-5.590080	0.000000	-10.000000	-0.025000	-2.950000	3.500000	1023.000000	1023.000000	2046.000000
14.500000	-0.056659	-33.485737	-9.819177	-9.867352	-8.169790	-5.629418	0.000000	-10.000000	-0.016667	-3.050000	2.500000	1023.000000	1023.000000	2046.000000
14.520000	-0.056532	-33.410160	-9.701706	-9.867715	-8.118165	-5.722572	0.000000	-10.000000	-0.008333	-3.083333	1.500000	1023.000000	1023.000000	2046.000000
14.540000	-0.056556	-33.424335	-9.596067	-9.878929	-8.166497	-5.782843	0.000000	-10.000000	-0.025000	-2.350000	0.666667	1023.000000	1023.000000	2046.000000
14.560000	-0.056421	-33.345100	-9.397099	-9.933376	-8.208923	-5.805701	0.000000	-10.000000	-0.041667	-1.233333	0.166667	1023.000000	1023.000000	2046.000000
14.580000	-0.056488	-33.384697	-9.310453	-9.945008	-8.210282	-5.918953	0.000000	-10.000000	-0.050000	-0.300000	0.000000	1023.000000	1023.000000	2046.000000
14.600000	-0.056551	-33.421833	-9.152382	-9.893895	-8.346744	-6.028811	0.000000	-10.000000	-0.050000	0.316667	0.000000	1023.000000	1023.000000	2046.000000
14.620000	-0.056267	-33.253929	-8.989351	-9.842454	-8.426707	-5.995416	0.000000	-10.000000	-0.041667	1.066667	0.000000	1023.000000	1023.000000	2046.000000
14.640000	-0.055524	-32.814510	-8.841519	-9.657295	-8.380488	-5.935208	0.000000	-10.000000	-0.041667	2.166667	0.000000	1023.000000	1023.000000	2046.000000
14.660000	-0.054931	-32.464497	-8.663218	-9.485746	-8.410800	-5.904733	0.000000	-10.000000	-0.041667	3.233333	0.000000	1023.000000	1023.000000	2046.000000
14.680000	-0.053950	-31.884462	-8.430630	-9.315607	-8.306096	-5.832129	0.000000	-10.000000	-0.058333	4.250000	0.000000	1023.000000	1023.000000	2046.000000
14.700000	-0.052841	-31.228924	-8.073708	-9.134568	-8.212986	-5.807662	0.000000	-10.000000	-0.075000	5.366667	0.000000	1023.000000	1023.000000	2046.000000
14.720000	-0.050978	-30.127731	-7.542344	-8.927629	-7.998732	-5.659028	0.000000	-10.000000	-0.091667	6.483334	0.000000	1023.000000	1023.000000	2046.000000
14.740000	-0.049155	-29.050528	-7.038706	-8.722163	-7.770762	-5.518896	0.000000	-10.000000	-0.100000	7.500000	0.000000	1023.000000	1023.000000	2046.000000
14.760000	-0.047511	-28.079082	-6.609827	-8.505471	-7.609214	-5.354571	0.000000	-10.000000	-0.091667	8.250000	0.000000	1023.000000	1023.000000	2046.000000
14.780000	-0.046083	-27.234858	-6.307176	-8.357427	-7.375854	-5.194402	0.000000	-10.000000	-0.091667	9.016667	0.000000	1023.000000	1023.000000	2046.000000
14.800000	-0.044827	-26.492800	-6.108496	-8.204475	-7.176541	-5.003289	0.000000	-10.000000	-0.091667	9.816667	0.000000	1023.000000	1023.000000	2046.000000
14.820000	-0.043994	-26.000746	-6.065217	-8.061490	-7.021029	-4.853010	0.000000	-10.000000	-0.100000	10.700000	3.833333	1023.000000	1023.000000	2046.000000
14.840000	-0.043402	-25.650431	-6.159393	-7.924309	-6.917805	-4.648924	0.000000	-10.000000	-0.116667	11.816667	14.500000	1023.000000	1023.000000	2046.000000
14.860000	-0.043052	-25.443714	-6.256659	-7.735669	-6.909928	-4.541459	0.000000	-10.000000	-0.133333	12.616667	25.166666	1023.000000	1023.000000	2046.000000
14.880000	-0.042945	-25.380352	-6.324680	-7.510461	-6.979751	-4.565461	0.000000	-10.000000	-0.150000	13.150001	32.000000	1023.000000	1023.000000	2046.000000
14.900000	-0.042193	-24.935886	-6.285347	-7.202157	-6.896726	-4.551656	0.000000	-10.000000	-0.166667	13.366667	33.500000	1023.000000	1023.000000	2046.000000
14.920000	-0.041512	-24.533850	-6.141215	-6.945891	-6.820885	-4.625859	0.000000	-10.000000	-0.183333	13.966667	36.500000	1023.000000	1023.000000	2046.000000
14.940000	-0.041286	-24.399887	-6.064472	-6.844420	-6.825285	-4.665709	0.000000	-10.000000	-0.200000	14.833333	41.000000	1023.000000	1023.000000	2046.000000
14.960000	-0.041412	-24.474783	-6.121700	-6.923894	-6.734328	-4.694860	0.000000	-10.000000	-0.216667	15.883333	45.833332	1023.000000	1023.000000	2046.000000
14.980000	-0.041913	-24.770666	-6.369240	-7.005790	-6.681225	-4.714413	0.000000	-10.000000	-0.241667	16.616667	51.000000	1023.000000	1023.000000	2046.000000
15.000000	-0.043259	-25.565929	-6.844284	-7.174487	-6.689626	-4.857533	0.000000	-10.000000	-0.258333	17.483334	56.500000	1023.000000	1023.000000	2046.000000
15.020000	-0.044580	-26.346733	-7.252439	-7.342408	-6.794854	-4.957032	0.000000	-10.000000	-0.258333	18.049999	62.166668	1023.000000	1023.000000	2046.000000
15.040000	-0.045293	-26.767977	-7.561056	-7.485342	-6.793542	-4.928037	0.000000	-10.000000	-0.266667	18.683334	68.166664	1023.000000	1023.000000	2046.000000
15.060000	-0.045540	-26.914423	-7.720520	-7.434585	-6.836336	-4.922982	0.000000	-10.000000	-0.283333	19.066668	74.333336	1023.000000	1023.000000	2046.000000
15.080000	-0.045399	-26.830788	-7.854292	-7.271777	-6.829206	-4.875513	0.000000	-10.000000	-0.300000	19.500000	80.666664	1023.000000	1023.000000	2046.000000
15.100000	-0.044738	-26.440052	-7.903696	-6.995378	-6.792735	-4.748242	0.000000	-10.000000	-0.308333	19.866667	87.000000	1023.000000	1023.000000	2046.000000
15.120000	-0.044212	-26.129038	-7.907616	-6.843314	-6.789497	-4.588611	0.000000	-10.000000	-0.316667	20.183334	93.666664	1023.000000	1023.000000	2046.000000
15.140000	-0.043453	-25.680609	-7.863662	-6.678565	-6.726583	-4.411798	0.000000	-10.000000	-0.333333	20.383333	100.333336	1023.000000	1023.000000	2046.000000
15.160000	-0.042298	-24.998356	-7.726943	-6.469229	-6.602926	-4.199257	0.000000	-10.000000	-0.341667	20.516668	107.166664	1023.000000	1023.000000	2046.000000
15.180000	-0.041081	-24.278904	-7.517687	-6.234844	-6.498381	-4.027990	0.000000	-10.000000	-0.350000	20.766668	113.833336	1023.000000	1023.000000	2046.000000
15.200000	-0.039524	-23.358461	-7.255070	-6.025717	-6.324586	-3.753087	0.000000	-10.000000	-0.366667	21.250000	120.666664	1023.000000	1023.000000	2046.000000
15.220000	-0.037784	-22.330624	-6.917259	-5.907190	-6.072635	-3.433540	0.000000	-10.000000	-0.383333	21.800001	127.666664	1023.000000	1023.000000	2046.000000
15.240000	-0.035896	-21.214630	-6.543426	-5.775852	-5.746857	-3.148495	0.000000	-10.000000	-0.400000	22.200001	134.833328	1023.000000	1023.000000	2046.000000
15.260000	-0.034039	-20.117020	-6.164780	-5.653917	-5.423470	-2.874853	0.000000	-10.000000	-0.400000	22.533333	142.333328	1023.000000	1023.000000	2046.000000
15.280000	-0.032022	-18.925247	-5.731480	-5.473288	-5.122233	-2.598247	0.000000	-10.000000	-0.416667	22.766666	149.666672	1023.000000	1023.000000	2046.000000
15.300000	-0.030088	-17.781744	-5.360338	-5.399357	-4.716716	-2.305332	0.000000	-10.000000	-0.408333	23.133333	157.333328	1023.000000	1023.000000	2046.000000
15.320000	-0.027997	-16.546015	-4.994804	-5.338082	-4.266189	-1.946940	0.000000	-10.000000	-0.400000	23.316668	165.000000	1023.000000	1023.000000	2046.000000
15.340000	-0.026252	-15.514664	-4.651772	-5.210168	-3.966719	-1.686003	0.000000	-10.000000	-0.391667	23.600000	172.833328	1023.000000	1023.000000	2046.000000
15.360000	-0.024686	-14.589691	-4.401567	-5.018036	-3.691487	-1.478601	0.000000	-10.000000	-0.416667	23.900000	180.500000	1023.000000	1023.000000	2046.000000
15.380000	-0.023213	-13.718937	-4.101094	-4.792379	-3.546812	-1.278652	0.000000	-10.000000	-0.441667	24.200001	188.166672	1023.000000	1023.000000	2046.000000
15.400000	-0.021998	-13.000858	-3.805739	-4.630784	-3.415959	-1.148376	0.000000	-10.000000	-0.466667	24.783333	196.333328	1023.000000	1023.000000	2046.000000
15.420000	-0.020427	-12.072272	-3.474764	-4.357596	-3.235180	-1.004732	0.000000	-10.000000	-0.491667	25.266666	204.666672	1023.000000	1023.000000	2046.000000
15.440000	-0.019012	-11.236039	-3.176947	-4.163166	-3.098815	-0.797111	0.000000	-10.000000	-0.525000	26.150000	213.166672	1023.000000	1023.000000	2046.000000
15.460000	-0.017502	-10.343620	-2.931136	-3.890702	-2.887032	-0.634750	0.000000	-10.000000	-0.550000	26.683334	221.666672	1023.000000	1023.000000	2046.000000
15.480000	-0.015546	-9.187937	-2.585507	-3.515308	-2.672251	-0.414870	0.000000	-10.000000	-0.550000	27.366667	230.500000	1023.000000	1023.000000	2046.000000
15.500000	-0.013199	-7.800539	-2.267960	-3.103164	-2.358727	-0.070687	0.000000	-10.000000	-0.558333	27.716667	239.500000	1023.000000	1023.000000	2046.000000
15.520000	-0.010776	-6.368806	-1.846427	-2.729693	-2.004213	0.211526	0.000000	-10.000000	-0.566667	28.283333	248.666672	1023.000000	1023.000000	2046.000000
15.540000	-0.007838	-4.632143	-1.176457	-2.331077	-1.676965	0.552356	0.000000	-10.000000	-0.600000	28.766666	258.000000	1023.000000	1023.000000	2046.000000
15.560000	-0.004460	-2.635689	-0.417272	-1.926669	-1.222820	0.931072	0.000000	-10.000000	-0.625000	29.333334	267.666656	1023.000000	1023.000000	2046.000000
15.580000	-0.001359	-0.803222	0.272559	-1.508601	-0.834045	1.266865	0.000000	-10.000000	-0.641667	29.766666	277.500000	1023.000000	1023.000000	2046.000000
15.600000	0.001226	0.724827	0.753835	-1.160109	-0.458866	1.589967	0.000000	-10.000000	-0.650000	29.983334	287.500000	1023.000000	1023.000000	2046.000000
15.620000	0.003195	1.888088	1.095906	-0.880121	-0.151267	1.823569	0.000000	-10.000000	-0.658333	30.133333	297.500000	1023.000000	1023.000000	2046.000000
15.640000	0.005278	3.119450	1.351969	-0.535312	0.151161	2.151632	0.000000	-10.000000	-0.675000	30.200001	307.500000	1023.000000	1023.000000	2046.000000
15.660000	0.007236	4.276299	1.525958	-0.214244	0.471240	2.493345	0.000000	-10.000000	-0.675000	30.416668	317.500000	1023.000000	1023.000000	2046.000000
15.680000	0.008952	5.290797	1.652764	0.189758	0.631204	2.817071	0.000000	-10.000000	-0.658333	30.400000	327.500000	1023.000000	1023.000000	2046.000000
15.700000	0.010408	6.150982	1.595315	0.544954	0.877941	3.132771	0.000000	-10.000000	-0.641667	30.183332	337.500000	1023.000000	1023.000000	2046.000000
15.720000	0.012076	7.136727	1.657550	1.102046	0.936314	3.440816	0.000000	-10.000000	-0.641667	29.683332	347.500000	1023.000000	1023.000000	2046.000000
15.740000	0.013586	8.029293	1.790416	1.578836	1.103889	3.556152	0.000000	-10.000000	-0.650000	29.400000	357.500000	1023.000000	1023.000000	2046.000000
15.760000	0.014628	8.645270	1.902419	1.869357	1.234516	3.638978	0.000000	-10.000000	-0.650000	29.333334	367.500000	1023.000000	1023.000000	2046.000000
15.780000	0.015216	8.992605	1.953568	1.997022	1.361750	3.680264	0.000000	-10.000000	-0.658333	29.700001	377.333344	1023.000000	1023.000000	2046.000000
15.800000	0.014614	8.636948	1.680737	1.933931	1.394168	3.628112	0.000000	-10.000000	-0.666667	29.850000	387.166656	1023.000000	1023.000000	2046.000000
15.820000	0.013088	7.734787	1.162520	1.781731	1.350928	3.439608	0.000000	-10.000000	-0.650000	29.883333	397.000000	1023.000000	1023.000000	2046.000000
15.840000	0.011733	6.933968	0.742194	1.599952	1.252182	3.339639	0.000000	-10.000000	-0.641667	29.466667	406.833344	1023.000000	1023.000000	2046.000000
15.860000	0.011091	6.554789	0.477175	1.495784	1.295778	3.286052	0.000000	-10.000000	-0.625000	29.050001	416.666656	1023.000000	1023.000000	2046.000000
15.880000	0.011292	6.673519	0.413324	1.509037	1.354593	3.396565	0.000000	-10.000000	-0.650000	29.000000	426.500000	1023.000000	1023.000000	2046.000000
15.900000	0.011888	7.025765	0.313011	1.653803	1.528466	3.530486	0.000000	-10.000000	-0.658333	29.299999	436.333344	1023.000000	1023.000000	2046.000000
15.920000	0.012797	7.563118	0.337750	1.905232	1.638613	3.681523	0.000000	-10.000000	-0.683333	29.866667	446.000000	1023.000000	1023.000000	2046.000000
15.940000	0.013961	8.251068	0.398554	2.189269	1.808103	3.855142	0.000000	-10.000000	-0.691667	30.416668	455.666656	1023.000000	1023.000000	2046.000000
15.960000	0.015124	8.938005	0.485453	2.457458	1.976357	4.018737	0.000000	-10.000000	-0.700000	30.583334	465.833344	1023.000000	1023.000000	2046.000000
15.980000	0.016499	9.751125	0.658550	2.746066	2.121195	4.225314	0.000000	-10.000000	-0.700000	30.700001	476.166656	1023.000000	1023.000000	2046.000000
16.000000	0.017946	10.606198	0.849022	2.954575	2.332210	4.470392	0.000000	-10.000000	-0.691667	30.650000	486.500000	1023.000000	1023.000000	2046.000000
16.020000	0.019922	11.773990	1.074599	3.251169	2.668139	4.780082	0.000000	-10.000000	-0.683333	30.700001	496.500000	1023.000000	1023.000000	2046.000000
16.040001	0.021653	12.797054	1.312155	3.449157	2.955419	5.080324	0.000000	-10.000000	-0.658333	30.600000	506.833344	1023.000000	1023.000000	2046.000000
16.059999	0.023552	13.919357	1.571963	3.620400	3.284009	5.442986	0.000000	-10.000000	-0.641667	30.400002	517.166687	1023.000000	1023.000000	2046.000000
16.080000	0.025540	15.094181	1.902610	3.778321	3.576172	5.837078	0.000000	-10.000000	-0.625000	30.050001	527.500000	1023.000000	1023.000000	2046.000000
16.100000	0.027549	16.281618	2.161268	3.990601	3.958712	6.171037	0.000000	-10.000000	-0.633333	29.816668	537.500000	1023.000000	1023.000000	2046.000000
16.120001	0.029799	17.611021	2.470215	4.187511	4.436318	6.516976	0.000000	-10.000000	-0.625000	29.333334	547.500000	1023.000000	1023.000000	2046.000000
16.139999	0.032214	19.038387	2.801680	4.405907	4.917484	6.913316	0.000000	-10.000000	-0.616667	29.116667	557.500000	1023.000000	1023.000000	2046.000000
16.160000	0.034304	20.273417	3.111526	4.683506	5.228352	7.250034	0.000000	-10.000000	-0.608333	29.000000	567.166687	1023.000000	1023.000000	2046.000000
16.180000	0.036082	21.324190	3.321440	5.033820	5.579980	7.388949	0.000000	-10.000000	-0.608333	29.200001	576.833313	1023.000000	1023.000000	2046.000000
16.200001	0.037804	22.342424	3.558389	5.351651	5.809600	7.622784	0.000000	-10.000000	-0.616667	29.416668	586.500000	1023.000000	1023.000000	2046.000000
16.219999	0.039321	23.238693	3.816839	5.659478	6.001701	7.760676	0.000000	-10.000000	-0.608333	29.566668	596.500000	1023.000000	1023.000000	2046.000000
16.240000	0.040915	24.180643	4.084337	5.957640	6.210624	7.928042	0.000000	-10.000000	-0.608333	29.350000	606.166687	1023.000000	1023.000000	2046.000000
16.260000	0.042593	25.172419	4.417850	6.231017	6.470398	8.053153	0.000000	-10.000000	-0.608333	29.116667	615.833313	1023.000000	1023.000000	2046.000000
16.280001	0.044422	26.253214	4.785071	6.568602	6.681034	8.218507	0.000000	-10.000000	-0.608333	28.700001	625.500000	1023.000000	1023.000000	2046.000000
16.299999	0.046660	27.575974	5.141357	6.939927	7.002118	8.492571	0.000000	-10.000000	-0.616667	28.516666	635.333313	1023.000000	1023.000000	2046.000000
16.320000	0.049519	29.265465	5.696778	7.327703	7.416725	8.824259	0.000000	-10.000000	-0.608333	28.333334	645.000000	1023.000000	1023.000000	2046.000000
16.340000	0.052943	31.289124	6.487230	7.779546	7.898764	9.123584	0.000000	-10.000000	-0.616667	28.549999	654.333313	1023.000000	1023.000000	2046.000000
16.360001	0.056468	33.372490	7.262715	8.328720	8.376317	9.404736	0.000000	-10.000000	-0.608333	28.933332	663.833313	1023.000000	1023.000000	2046.000000
16.379999	0.059353	35.077484	7.884242	8.729286	8.753682	9.710273	0.000000	-10.000000	-0.625000	29.150000	673.500000	1023.000000	1023.000000	2046.000000
16.400000	0.061405	36.290108	8.248405	9.076289	9.038847	9.926567	0.000000	-10.000000	-0.625000	29.250000	683.166687	1023.000000	1023.000000	2046.000000
16.420000	0.063494	37.525150	8.551480	9.395672	9.393601	10.184398	0.000000	-10.000000	-0.633333	29.083334	692.833313	1023.000000	1023.000000	2046.000000
16.440001	0.065553	38.741798	8.817446	9.799029	9.696149	10.429176	0.000000	-10.000000	-0.616667	29.033333	702.500000	1023.000000	1023.000000	2046.000000
16.459999	0.067584	39.942039	8.927371	10.184321	10.043880	10.786465	0.000000	-10.000000	-0.600000	28.733334	712.333313	1023.000000	1023.000000	2046.000000
16.480000	0.068986	40.770725	8.886131	10.568978	10.205903	11.109712	0.000000	-10.000000	-0.591667	28.733334	722.000000	1023.000000	1023.000000	2046.000000
16.500000	0.070202	41.489349	8.866484	11.126556	10.270590	11.225719	0.000000	-10.000000	-0.591667	28.666668	731.666687	1023.000000	1023.000000	2046.000000
16.520000	0.071817	42.444023	9.038772	11.651921	10.441933	11.311399	0.000000	-10.000000	-0.600000	28.766666	741.166687	1023.000000	1023.000000	2046.000000
16.540001	0.073227	43.277321	9.282151	12.172488	10.595561	11.227120	0.000000	-10.000000	-0.600000	28.683334	750.833313	1023.000000	1023.000000	2046.000000
16.559999	0.073760	43.592197	9.355986	12.363310	10.748213	11.124690	0.000000	-10.000000	-0.608333	28.916666	760.333313	1023.000000	1023.000000	2046.000000
16.580000	0.073233	43.280827	9.056992	12.436815	10.800204	10.986814	0.000000	-10.000000	-0.591667	28.866667	770.000000	1023.000000	1023.000000	2046.000000
16.600000	0.071763	42.412136	8.664392	12.346196	10.704794	10.696753	0.000000	-10.000000	-0.575000	28.800001	779.666687	1023.000000	1023.000000	2046.000000
16.620001	0.070538	41.687679	8.356085	12.158460	10.668420	10.504715	0.000000	-10.000000	-0.525000	28.166668	789.333313	1023.000000	1023.000000	2046.000000
16.639999	0.069995	41.367012	8.188312	11.971688	10.737277	10.469735	0.000000	-10.000000	-0.491667	27.416668	798.833313	1023.000000	1023.000000	2046.000000
16.660000	0.070070	41.411488	8.195877	11.957032	10.772001	10.486576	0.000000	-10.000000	-0.483333	26.550001	808.000000	1023.000000	1023.000000	2046.000000
16.680000	0.070624	41.738998	8.224362	12.107527	10.874947	10.532165	0.000000	-10.000000	-0.508333	26.183334	817.000000	1023.000000	1023.000000	2046.000000
16.700001	0.071501	42.257301	8.276306	12.317269	11.018013	10.645711	0.000000	-10.000000	-0.541667	26.350000	825.833313	1023.000000	1023.000000	2046.000000
16.719999	0.072431	42.807018	8.358841	12.544954	11.100902	10.802323	0.000000	-10.000000	-0.541667	26.483334	834.666687	1023.000000	1023.000000	2046.000000
16.740000	0.073649	43.526394	8.475596	12.809819	11.260312	10.980668	0.000000	-10.000000	-0.533333	26.516666	843.500000	1023.000000	1023.000000	2046.000000
16.760000	0.074822	44.219528	8.629867	13.053154	11.405244	11.131265	0.000000	-10.000000	-0.508333	26.133333	852.333313	1023.000000	1023.000000	2046.000000
16.780001	0.075990	44.910240	8.806965	13.311988	11.516274	11.275013	0.000000	-10.000000	-0.483333	25.783335	861.166687	1023.000000	1023.000000	2046.000000
16.799999	0.077414	45.751907	8.991531	13.553948	11.703391	11.503037	0.000000	-10.000000	-0.441667	25.216667	869.833313	1023.000000	1023.000000	2046.000000
16.820000	0.078819	46.581913	9.256872	13.664552	11.895240	11.765251	0.000000	-10.000000	-0.408333	24.450001	878.500000	1023.000000	1023.000000	2046.000000
16.840000	0.080257	47.432037	9.476460	13.721170	12.185667	12.048738	0.000000	-10.000000	-0.358333	23.416666	886.833313	1023.000000	1023.000000	2046.000000
16.860001	0.081583	48.215542	9.754439	13.781211	12.378881	12.301011	0.000000	-10.000000	-0.341667	22.233334	894.833313	1023.000000	1023.000000	2046.000000
16.879999	0.083174	49.155777	9.960312	13.916251	12.744366	12.534846	0.000000	-10.000000	-0.325000	21.150000	902.333313	1023.000000	1023.000000	2046.000000
16.900000	0.085087	50.286167	10.276001	13.988520	13.119014	12.902631	0.000000	-10.000000	-0.325000	20.300001	909.500000	1023.000000	1023.000000	2046.000000
16.920000	0.086601	51.181202	10.488718	14.066269	13.501865	13.124351	0.000000	-10.000000	-0.308333	19.566668	916.500000	1023.000000	1023.000000	2046.000000
16.940001	0.087828	51.906120	10.656549	14.153957	13.780396	13.315221	0.000000	-10.000000	-0.300000	19.116667	923.166687	1023.000000	1023.000000	2046.000000
16.959999	0.088806	52.484306	10.787469	14.341518	13.970885	13.384435	0.000000	-10.000000	-0.300000	18.933332	929.500000	1023.000000	1023.000000	2046.000000
16.980000	0.089501	52.895061	10.947014	14.521219	14.116891	13.309939	0.000000	-10.000000	-0.291667	19.049999	935.833313	1023.000000	1023.000000	2046.000000
17.000000	0.090459	53.461079	11.171104	14.699310	14.260413	13.330251	0.000000	-10.000000	-0.283333	19.016666	942.166687	1023.000000	1023.000000	2046.000000
17.020000	0.091476	54.062408	11.452828	14.816416	14.413356	13.379807	0.000000	-10.000000	-0.266667	18.583334	948.666687	1023.000000	1023.000000	2046.000000
17.040001	0.092796	54.842232	11.791927	14.947701	14.589046	13.513558	0.000000	-10.000000	-0.250000	17.750000	955.000000	1023.000000	1023.000000	2046.000000
17.059999	0.094606	55.912113	12.275835	15.138534	14.799743	13.698001	0.000000	-10.000000	-0.216667	16.733334	961.000000	1023.000000	1023.000000	2046.000000
17.080000	0.097186	57.436924	12.835526	15.491347	15.150522	13.959530	0.000000	-10.000000	-0.200000	15.766666	966.833313	1023.000000	1023.000000	2046.000000
17.100000	0.099979	59.087601	13.512073	15.958644	15.369477	14.247408	0.000000	-10.000000	-0.191667	15.016666	972.166687	1023.000000	1023.000000	2046.000000
17.120001	0.102377	60.504959	13.962616	16.334152	15.677624	14.530567	0.000000	-10.000000	-0.200000	14.650001	977.333313	1023.000000	1023.000000	2046.000000
17.139999	0.104401	61.701000	14.353044	16.754505	15.868087	14.725366	0.000000	-10.000000	-0.200000	14.750000	982.166687	1023.000000	1023.000000	2046.000000
17.160000	0.105949	62.615734	14.571781	17.103436	16.082048	14.858469	0.000000	-10.000000	-0.200000	14.900001	987.000000	1023.000000	1023.000000	2046.000000
17.180000	0.107581	63.580227	14.728144	17.398771	16.253597	15.199715	0.000000	-10.000000	-0.191667	14.850000	992.000000	1023.000000	1023.000000	2046.000000
17.200001	0.108412	64.071548	14.715064	17.659855	16.365614	15.331018	0.000000	-10.000000	-0.175000	14.383333	997.000000	1023.000000	1023.000000	2046.000000
17.219999	0.109139	64.501053	14.622530	17.858349	16.479919	15.540258	0.000000	-10.000000	-0.158333	13.916667	1002.000000	1023.000000	1023.000000	2046.000000
17.240000	0.109873	64.935013	14.603118	18.209972	16.506962	15.614957	0.000000	-10.000000	-0.141667	13.316667	1006.666687	1023.000000	1023.000000	2046.000000
17.260000	0.110601	65.365433	14.680497	18.601551	16.532749	15.550639	0.000000	-10.000000	-0.133333	12.816667	1011.333313	1023.000000	1023.000000	2046.000000
17.280001	0.110969	65.582779	14.759275	18.834702	16.537750	15.451051	0.000000	-10.000000	-0.100000	11.800000	1015.666687	1023.000000	1023.000000	2046.000000
17.299999	0.110328	65.203850	14.582301	18.898607	16.506660	15.216279	0.000000	-10.000000	-0.066667	10.366667	1020.000000	1023.000000	1023.000000	2046.000000
17.320000	0.108505	64.126503	14.116410	18.613136	16.450447	14.946506	0.000000	-10.000000	-0.033333	8.050000	1023.666687	1023.000000	1023.000000	2046.000000
17.340000	0.105559	62.385582	13.444111	18.210903	16.249250	14.481317	0.000000	-10.000000	-0.016667	4.550000	1026.833374	1023.000000	1023.000000	2046.000000
17.360001	0.102505	60.580418	12.928552	17.693047	15.868933	14.089889	0.000000	-10.000000	-0.008333	1.050000	1028.833374	1023.000000	1023.000000	2046.000000
17.379999	0.100078	59.145985	12.536880	17.279942	15.553132	13.776031	0.000000	-10.000000	-0.008333	-1.516667	1029.833374	1023.000000	1023.000000	2046.000000
17.400000	0.098877	58.436069	12.322021	17.058184	15.417816	13.638050	0.000000	-10.000000	-0.008333	-2.316667	1030.000000	1023.000000	1023.000000	2046.000000
17.420000	0.098033	57.937691	12.143064	16.947163	15.227121	13.620344	0.000000	-10.000000	-0.016667	-2.333333	1030.000000	1023.000000	1023.000000	2046.000000
17.440001	0.097118	57.396553	11.908988	16.872639	15.049000	13.565928	0.000000	-10.000000	-0.008333	-2.300000	1030.000000	1023.000000	1023.000000	2046.000000
17.459999	0.096483	57.021278	11.758175	16.880007	14.811340	13.571757	0.000000	-10.000000	-0.008333	-2.516667	1030.000000	1023.000000	1023.000000	2046.000000
17.480000	0.095876	56.662991	11.615560	16.738106	14.645688	13.663639	0.000000	-10.000000	0.000000	-3.300000	1030.000000	1023.000000	1023.000000	2046.000000
17.500000	0.095073	56.188225	11.478197	16.680386	14.460063	13.569580	0.000000	-10.000000	0.008333	-4.733334	1030.000000	1023.000000	1023.000000	2046.000000
17.520000	0.094815	56.035748	11.367456	16.648148	14.378670	13.641473	0.000000	-10.000000	0.025000	-6.666667	1030.000000	1023.000000	1023.000000	2046.000000
17.540001	0.094372	55.773743	11.251694	16.557890	14.323927	13.640232	0.000000	-10.000000	0.050000	-8.716667	1030.000000	1023.000000	1023.000000	2046.000000
17.559999	0.093918	55.505463	11.183652	16.358547	14.265166	13.698097	0.000000	-10.000000	0.066667	-10.500000	1030.000000	1023.000000	1023.000000	2046.000000
17.580000	0.093492	55.254055	11.066721	16.038733	14.284076	13.864524	0.000000	-10.000000	0.083333	-11.966667	1026.500000	1023.000000	1023.000000	2046.000000
17.600000	0.092956	54.937214	10.988779	15.670244	14.308263	13.969929	0.000000	-10.000000	0.100000	-13.316667	1018.500000	1023.000000	1023.000000	2046.000000
17.620001	0.092752	54.816509	10.914238	15.308147	14.473442	14.120682	0.000000	-10.000000	0.141667	-14.716667	1008.833313	1023.000000	1023.000000	2046.000000
17.639999	0.092748	54.814327	10.908886	14.982508	14.594027	14.328908	0.000000	-10.000000	0.175000	-15.966667	1000.833313	1023.000000	1023.000000	2046.000000
17.660000	0.092572	54.710232	10.874290	14.644245	14.761688	14.430010	0.000000	-10.000000	0.200000	-16.833334	995.333313	1023.000000	1023.000000	2046.000000
17.680000	0.091771	54.236736	10.739883	14.318363	14.802798	14.375690	0.000000	-10.000000	0.200000	-17.233334	989.666687	1023.000000	1023.000000	2046.000000
17.700001	0.090704	53.606316	10.627866	14.121987	14.668653	14.187809	0.000000	-10.000000	0.200000	-17.400000	984.000000	1023.000000	1023.000000	2046.000000
17.719999	0.089575	52.938877	10.526322	13.915147	14.474438	14.022971	0.000000	-10.000000	0.208333	-17.683332	978.333313	1023.000000	1023.000000	2046.000000
17.740000	0.088570	52.344887	10.561296	13.680999	14.263851	13.838741	0.000000	-10.000000	0.216667	-18.033333	972.500000	1023.000000	1023.000000	2046.000000
17.760000	0.087752	51.861137	10.687975	13.478806	14.072312	13.622043	0.000000	-10.000000	0.233333	-18.583334	966.500000	1023.000000	1023.000000	2046.000000
17.780001	0.087367	51.634041	10.948935	13.349495	13.905180	13.430431	0.000000	-10.000000	0.241667	-19.316668	960.166687	1023.000000	1023.000000	2046.000000
17.799999	0.087754	51.862797	11.241658	13.338058	13.849582	13.433499	0.000000	-10.000000	0.283333	-20.216667	953.666687	1023.000000	1023.000000	2046.000000
17.820000	0.088283	52.175285	11.426219	13.402430	13.848658	13.497981	0.000000	-10.000000	0.316667	-21.016666	946.833313	1023.000000	1023.000000	2046.000000
17.840000	0.088707	52.426094	11.536568	13.435252	13.916914	13.537357	0.000000	-10.000000	0.350000	-21.616667	939.833313	1023.000000	1023.000000	2046.000000
17.860001	0.088795	52.478054	11.525109	13.367713	13.946280	13.638951	0.000000	-10.000000	0.350000	-21.916668	932.500000	1023.000000	1023.000000	2046.000000
17.879999	0.088447	52.272266	11.348131	13.234314	13.905025	13.784797	0.000000	-10.000000	0.350000	-22.233334	925.166687	1023.000000	1023.000000	2046.000000
17.900000	0.087449	51.682522	10.992366	13.044458	13.850315	13.795381	0.000000	-10.000000	0.366667	-22.516666	917.666687	1023.000000	1023.000000	2046.000000
17.920000	0.085643	50.615005	10.576149	12.718409	13.626110	13.694339	0.000000	-10.000000	0.383333	-23.100000	910.333313	1023.000000	1023.000000	2046.000000
17.940001	0.083912	49.591820	10.191665	12.504079	13.373285	13.522789	0.000000	-10.000000	0.408333	-23.633333	902.666687	1023.000000	1023.000000	2046.000000
17.959999	0.082772	48.918320	9.923951	12.487110	13.190544	13.316716	0.000000	-10.000000	0.408333	-24.083334	895.000000	1023.000000	1023.000000	2046.000000
17.980000	0.081938	48.425121	9.907463	12.549946	12.906380	13.061335	0.000000	-10.000000	0.425000	-24.216667	887.000000	1023.000000	1023.000000	2046.000000
18.000000	0.080847	47.780533	9.841317	12.479083	12.694772	12.765359	0.000000	-10.000000	0.433333	-24.416668	878.833313	1023.000000	1023.000000	2046.000000
18.020000	0.079672	47.086166	9.677447	12.387715	12.507945	12.513061	0.000000	-10.000000	0.450000	-24.633333	870.500000	1023.000000	1023.000000	2046.000000
18.040001	0.077741	45.944725	9.334441	12.069637	12.236128	12.304519	0.000000	-10.000000	0.458333	-25.016666	862.166687	1023.000000	1023.000000	2046.000000
18.059999	0.074564	44.067593	8.685949	11.622659	11.826097	11.932888	0.000000	-10.000000	0.475000	-25.266666	853.833313	1023.000000	1023.000000	2046.000000
18.080000	0.070614	41.732887	7.984163	10.912361	11.347104	11.489257	0.000000	-10.000000	0.483333	-25.533335	845.500000	1023.000000	1023.000000	2046.000000
18.100000	0.067232	39.733929	7.422107	10.317534	10.889287	11.104999	0.000000	-10.000000	0.483333	-25.533335	836.833313	1023.000000	1023.000000	2046.000000
18.120001	0.064591	38.173145	6.973388	9.945970	10.436377	10.817410	0.000000	-10.000000	0.466667	-25.333334	828.333313	1023.000000	1023.000000	2046.000000
18.139999	0.062436	36.899837	6.510477	9.635659	10.142616	10.611085	0.000000	-10.000000	0.458333	-24.950001	819.833313	1023.000000	1023.000000	2046.000000
18.160000	0.060701	35.874302	6.090640	9.373628	9.937702	10.472331	0.000000	-10.000000	0.458333	-24.616667	811.500000	1023.000000	1023.000000	2046.000000
18.180000	0.058790	34.744881	5.661650	9.065628	9.666569	10.351034	0.000000	-10.000000	0.458333	-24.466667	803.166687	1023.000000	1023.000000	2046.000000
18.200001	0.057530	34.000301	5.291136	8.858154	9.512190	10.338820	0.000000	-10.000000	0.458333	-24.416666	795.000000	1023.000000	1023.000000	2046.000000
18.219999	0.056395	33.329220	5.019011	8.613578	9.384734	10.311897	0.000000	-10.000000	0.450000	-24.483334	787.000000	1023.000000	1023.000000	2046.000000
18.240000	0.055346	32.709473	4.872471	8.454824	9.215556	10.166619	0.000000	-10.000000	0.450000	-24.500000	779.000000	1023.000000	1023.000000	2046.000000
18.260000	0.054516	32.219006	4.734479	8.246394	9.082359	10.155773	0.000000	-10.000000	0.450000	-24.300001	770.833313	1023.000000	1023.000000	2046.000000
18.280001	0.053589	31.671202	4.659421	7.971450	8.902850	10.137481	0.000000	-10.000000	0.450000	-24.233334	762.666687	1023.000000	1023.000000	2046.000000
18.299999	0.052899	31.263374	4.618171	7.603365	8.852088	10.189751	0.000000	-10.000000	0.450000	-24.066668	754.333313	1023.000000	1023.000000	2046.000000
18.320000	0.052321	30.921959	4.627932	7.256651	8.759785	10.277592	0.000000	-10.000000	0.458333	-24.350000	746.166687	1023.000000	1023.000000	2046.000000
18.340000	0.051685	30.545692	4.677878	6.979199	8.647292	10.241323	0.000000	-10.000000	0.466667	-24.600000	738.000000	1023.000000	1023.000000	2046.000000
18.360001	0.051343	30.343498	4.649509	6.724846	8.662512	10.306631	0.000000	-10.000000	0.466667	-24.883333	730.000000	1023.000000	1023.000000	2046.000000
18.379999	0.050732	29.982622	4.667294	6.336008	8.631893	10.347426	0.000000	-10.000000	0.458333	-24.983334	719.000000	1023.000000	1023.000000	2046.000000
18.400000	0.049325	29.151058	4.537091	5.982773	8.463949	10.167245	0.000000	-10.000000	0.450000	-24.966667	710.666687	1023.000000	1023.000000	2046.000000
18.420000	0.047964	28.346512	4.379500	5.656411	8.341685	9.968915	0.000000	-10.000000	0.441667	-24.950001	702.333313	1023.000000	1023.000000	2046.000000
18.440001	0.046581	27.529528	4.247943	5.450930	8.116159	9.714495	0.000000	-10.000000	0.441667	-24.683334	696.666687	1023.000000	1023.000000	2046.000000
18.459999	0.045637	26.971722	4.225332	5.274364	7.906512	9.565513	0.000000	-10.000000	0.433333	-24.483334	688.333313	1023.000000	1023.000000	2046.000000
18.480000	0.044513	26.307264	4.198384	5.125001	7.733870	9.250010	0.000000	-10.000000	0.441667	-24.416668	680.000000	1023.000000	1023.000000	2046.000000
18.500000	0.043506	25.711946	4.169861	4.961035	7.566448	9.014603	0.000000	-10.000000	0.441667	-24.400002	672.000000	1023.000000	1023.000000	2046.000000
18.520000	0.043252	25.562216	4.167286	4.931830	7.501491	8.961609	0.000000	-10.000000	0.450000	-24.450001	664.000000	1023.000000	1023.000000	2046.000000
18.540001	0.043414	25.657866	4.319257	4.960206	7.535968	8.842435	0.000000	-10.000000	0.450000	-24.483334	656.000000	1023.000000	1023.000000	2046.000000
18.559999	0.044258	26.156202	4.704689	5.061231	7.597167	8.793116	0.000000	-10.000000	0.425000	-24.500000	647.666687	1023.000000	1023.000000	2046.000000
18.580000	0.045205	26.716137	5.012416	5.203714	7.666578	8.833428	0.000000	-10.000000	0.391667	-24.166666	639.333313	1023.000000	1023.000000	2046.000000
18.600000	0.045540	26.914040	5.286023	5.249025	7.589375	8.789618	0.000000	-10.000000	0.375000	-23.833334	631.000000	1023.000000	1023.000000	2046.000000
18.620001	0.045667	26.988918	5.431424	5.284721	7.493944	8.778829	0.000000	-10.000000	0.400000	-23.666666	623.166687	1023.000000	1023.000000	2046.000000
18.639999	0.045163	26.691271	5.413918	5.201120	7.323921	8.752311	0.000000	-10.000000	0.433333	-23.766666	615.500000	1023.000000	1023.000000	2046.000000
18.660000	0.044172	26.105444	5.238748	5.023551	7.091619	8.751527	0.000000	-10.000000	0.450000	-23.950001	607.833313	1023.000000	1023.000000	2046.000000
18.680000	0.042301	24.999960	4.750456	4.704848	6.860066	8.684588	0.000000	-10.000000	0.450000	-24.416666	599.833313	1023.000000	1023.000000	2046.000000
18.700001	0.040316	23.826824	4.250937	4.496640	6.649906	8.429341	0.000000	-10.000000	0.458333	-24.933334	591.500000	1023.000000	1023.000000	2046.000000
18.719999	0.038448	22.722815	3.774084	4.398644	6.438866	8.111220	0.000000	-10.000000	0.475000	-25.550001	583.000000	1023.000000	1023.000000	2046.000000
18.740000	0.037547	22.190058	3.542994	4.527447	6.275926	7.843690	0.000000	-10.000000	0.475000	-25.750000	574.500000	1023.000000	1023.000000	2046.000000
18.760000	0.036325	21.468052	3.434600	4.440107	6.071328	7.522017	0.000000	-10.000000	0.483333	-26.050001	565.833313	1023.000000	1023.000000	2046.000000
18.780001	0.034921	20.638151	3.401467	4.275329	5.723216	7.238140	0.000000	-10.000000	0.483333	-26.083334	557.166687	1023.000000	1023.000000	2046.000000
18.799999	0.033241	19.645218	3.358669	4.038958	5.371438	6.876153	0.000000	-10.000000	0.500000	-26.283333	548.500000	1023.000000	1023.000000	2046.000000
18.820000	0.030922	18.274780	2.970405	3.685607	5.066412	6.552356	0.000000	-10.000000	0.500000	-26.316668	539.833313	1023.000000	1023.000000	2046.000000
18.840000	0.027779	16.417366	2.360524	3.203728	4.687112	6.166001	0.000000	-10.000000	0.500000	-26.250000	531.000000	1023.000000	1023.000000	2046.000000
18.860001	0.024421	14.432772	1.670372	2.609757	4.320086	5.832557	0.000000	-10.000000	0.500000	-26.350000	522.166687	1023.000000	1023.000000	2046.000000
18.879999	0.021232	12.548264	1.065918	2.135622	3.926962	5.419761	0.000000	-10.000000	0.500000	-26.183334	513.333313	1023.000000	1023.000000	2046.000000
18.900000	0.018699	11.051392	0.470524	1.841642	3.654428	5.084797	0.000000	-10.000000	0.500000	-26.333334	504.666656	1023.000000	1023.000000	2046.000000
18.920000	0.016340	9.656667	-0.046003	1.536961	3.320447	4.845261	0.000000	-10.000000	0.500000	-26.250000	495.833344	1023.000000	1023.000000	2046.000000
18.940001	0.014316	8.460667	-0.567506	1.347108	3.116429	4.564636	0.000000	-10.000000	0.500000	-26.600000	487.166656	1023.000000	1023.000000	2046.000000
18.959999	0.012578	7.433834	-1.055797	1.129815	2.926456	4.433360	0.000000	-10.000000	0.500000	-26.916666	478.333344	1023.000000	1023.000000	2046.000000
18.980000	0.010959	6.476531	-1.346103	0.865460	2.665549	4.291624	0.000000	-10.000000	0.508333	-27.266666	469.333344	1023.000000	1023.000000	2046.000000
19.000000	0.009800	5.791842	-1.542035	0.648139	2.463737	4.222001	0.000000	-10.000000	0.508333	-27.366667	460.166656	1023.000000	1023.000000	2046.000000
19.020000	0.008690	5.135744	-1.641167	0.483164	2.241034	4.052713	0.000000	-10.000000	0.516667	-27.333334	451.000000	1023.000000	1023.000000	2046.000000
19.040001	0.007715	4.559686	-1.580485	0.227379	1.963582	3.949210	0.000000	-10.000000	0.508333	-27.266666	441.833344	1023.000000	1023.000000	2046.000000
19.059999	0.006856	4.051779	-1.550788	-0.124350	1.804496	3.922421	0.000000	-10.000000	0.508333	-27.083334	432.666656	1023.000000	1023.000000	2046.000000
19.080000	0.006170	3.646505	-1.524507	-0.503678	1.741958	3.932732	0.000000	-10.000000	0.500000	-27.049999	423.500000	1023.000000	1023.000000	2046.000000
19.100000	0.005574	3.293961	-1.569100	-0.874110	1.775941	3.961230	0.000000	-10.000000	0.500000	-27.000000	414.500000	1023.000000	1023.000000	2046.000000
19.120001	0.005042	2.979960	-1.575113	-1.112866	1.798029	3.869910	0.000000	-10.000000	0.491667	-27.100000	405.500000	1023.000000	1023.000000	2046.000000
19.139999	0.004620	2.730679	-1.608968	-1.310251	1.833638	3.816261	0.000000	-10.000000	0.491667	-26.950001	396.500000	1023.000000	1023.000000	2046.000000
19.160000	0.003628	2.143938	-1.791310	-1.612534	1.867809	3.679973	0.000000	-10.000000	0.491667	-26.800001	387.500000	1023.000000	1023.000000	2046.000000
19.180000	0.002177	1.286606	-2.059885	-2.038775	1.848418	3.536848	0.000000	-10.000000	0.508333	-26.733334	378.666656	1023.000000	1023.000000	2046.000000
19.200001	0.000682	0.403159	-2.254212	-2.300392	1.659365	3.298398	0.000000	-10.000000	0.508333	-26.500000	369.833344	1023.000000	1023.000000	2046.000000
19.219999	-0.000527	-0.311359	-2.261715	-2.427404	1.334523	3.043237	0.000000	-10.000000	0.508333	-26.316668	361.000000	1023.000000	1023.000000	2046.000000
19.240000	-0.001661	-0.981556	-2.147148	-2.572074	0.994573	2.743093	0.000000	-10.000000	0.500000	-25.916666	352.166656	1023.000000	1023.000000	2046.000000
19.260000	-0.002748	-1.623886	-2.029712	-2.728825	0.699442	2.435210	0.000000	-10.000000	0.491667	-25.799999	343.500000	1023.000000	1023.000000	2046.000000
19.280001	-0.003987	-2.356346	-1.976102	-2.870174	0.372702	2.117228	0.000000	-10.000000	0.483333	-25.483334	334.833344	1023.000000	1023.000000	2046.000000
19.299999	-0.004881	-2.884660	-2.117660	-2.994739	0.235680	1.992059	0.000000	-10.000000	0.466667	-25.316666	326.333344	1023.000000	1023.000000	2046.000000
19.320000	-0.005667	-3.349439	-2.263055	-3.077057	0.116719	1.873954	0.000000	-10.000000	0.458333	-25.049999	317.833344	1023.000000	1023.000000	2046.000000
19.340000	-0.006087	-3.597626	-2.322108	-3.074869	0.172269	1.627082	0.000000	-10.000000	0.425000	-24.700001	309.500000	1023.000000	1023.000000	2046.000000
19.360001	-0.006007	-3.550307	-2.168750	-2.999148	0.149922	1.467670	0.000000	-10.000000	0.408333	-24.400000	301.166656	1023.000000	1023.000000	2046.000000
19.379999	-0.005560	-3.285942	-1.887004	-2.951440	0.145486	1.407015	0.000000	-10.000000	0.375000	-24.033333	293.000000	1023.000000	1023.000000	2046.000000
19.400000	-0.004723	-2.791169	-1.575682	-2.841397	0.134401	1.491509	0.000000	-10.000000	0.366667	-23.716667	285.000000	1023.000000	1023.000000	2046.000000
19.420000	-0.004390	-2.594760	-1.236064	-2.690267	-0.086000	1.417570	0.000000	-10.000000	0.350000	-23.266666	277.000000	1023.000000	1023.000000	2046.000000
19.440001	-0.004348	-2.569421	-1.021349	-2.723039	-0.210062	1.385029	0.000000	-10.000000	0.350000	-22.966667	269.333344	1023.000000	1023.000000	2046.000000
19.459999	-0.004728	-2.794174	-1.070722	-2.790847	-0.305605	1.373000	0.000000	-10.000000	0.341667	-22.733334	261.666656	1023.000000	1023.000000	2046.000000
19.480000	-0.005531	-3.268569	-1.313058	-2.936483	-0.431724	1.412696	0.000000	-10.000000	0.341667	-22.600000	254.333328	1023.000000	1023.000000	2046.000000
19.500000	-0.006939	-4.101177	-1.780915	-3.136382	-0.568617	1.384737	0.000000	-10.000000	0.333333	-22.383333	246.666672	1023.000000	1023.000000	2046.000000
19.520000	-0.008705	-5.144639	-2.352187	-3.195709	-0.697139	1.100397	0.000000	-10.000000	0.333333	-22.150000	239.333328	1023.000000	1023.000000	2046.000000
19.540001	-0.010700	-6.323677	-2.769446	-3.197990	-1.044307	0.688066	0.000000	-10.000000	0.316667	-21.883333	231.833328	1023.000000	1023.000000	2046.000000
19.559999	-0.011830	-6.991653	-2.931579	-3.106163	-1.331044	0.377133	0.000000	-10.000000	0.291667	-21.366667	224.500000	1023.000000	1023.000000	2046.000000
19.580000	-0.013224	-7.815613	-3.041502	-3.173317	-1.620503	0.019709	0.000000	-10.000000	0.283333	-21.066668	217.333328	1023.000000	1023.000000	2046.000000
19.600000	-0.014565	-8.607619	-3.180192	-3.439289	-1.840452	-0.147686	0.000000	-10.000000	0.283333	-20.549999	210.333328	1023.000000	1023.000000	2046.000000
19.620001	-0.016118	-9.525481	-3.293499	-3.673920	-2.155786	-0.402276	0.000000	-10.000000	0.275000	-20.350000	203.500000	1023.000000	1023.000000	2046.000000
19.639999	-0.018103	-10.698991	-3.643376	-3.926027	-2.415448	-0.714140	0.000000	-10.000000	0.241667	-19.716667	196.666672	1023.000000	1023.000000	2046.000000
19.660000	-0.020649	-12.203551	-4.121961	-4.273464	-2.735468	-1.072659	0.000000	-10.000000	0.200000	-18.933334	190.000000	1023.000000	1023.000000	2046.000000
19.680000	-0.023161	-13.688003	-4.721236	-4.652329	-2.986534	-1.327904	0.000000	-10.000000	0.183333	-17.933334	183.666672	1023.000000	1023.000000	2046.000000
19.700001	-0.025660	-15.165072	-5.250798	-5.061571	-3.322539	-1.530164	0.000000	-10.000000	0.166667	-17.250000	177.666672	1023.000000	1023.000000	2046.000000
19.719999	-0.028099	-16.606440	-5.861040	-5.339417	-3.566855	-1.839129	0.000000	-10.000000	0.158333	-16.983334	172.000000	1023.000000	1023.000000	2046.000000
19.740000	-0.029861	-17.647789	-6.357996	-5.520565	-3.778944	-1.990283	0.000000	-10.000000	0.141667	-16.916666	166.333328	1023.000000	1023.000000	2046.000000
19.760000	-0.031258	-18.473696	-6.823761	-5.548287	-3.942019	-2.159629	0.000000	-10.000000	0.141667	-16.700001	160.666672	1023.000000	1023.000000	2046.000000
19.780001	-0.032645	-19.292959	-7.139137	-5.657470	-4.165480	-2.330873	0.000000	-10.000000	0.141667	-16.283333	155.000000	1023.000000	1023.000000	2046.000000
19.799999	-0.033672	-19.899948	-7.375977	-5.756058	-4.321895	-2.446018	0.000000	-10.000000	0.150000	-15.833333	149.666672	1023.000000	1023.000000	2046.000000
19.820000	-0.034297	-20.269566	-7.533897	-5.752131	-4.437296	-2.546241	0.000000	-10.000000	0.141667	-15.466667	144.333328	1023.000000	1023.000000	2046.000000
19.840000	-0.034783	-20.556881	-7.601228	-5.816244	-4.530340	-2.609070	0.000000	-10.000000	0.108333	-15.000000	139.166672	1023.000000	1023.000000	2046.000000
19.860001	-0.034844	-20.593090	-7.541288	-5.847504	-4.599893	-2.604404	0.000000	-10.000000	0.075000	-14.533334	134.000000	1023.000000	1023.000000	2046.000000
19.879999	-0.034821	-20.579319	-7.453842	-6.058247	-4.593500	-2.473731	0.000000	-10.000000	0.050000	-13.933333	129.166672	1023.000000	1023.000000	2046.000000
19.900000	-0.034646	-20.475674	-7.228531	-6.235872	-4.603637	-2.407635	0.000000	-10.000000	0.050000	-13.516667	124.500000	1023.000000	1023.000000	2046.000000
19.920000	-0.034309	-20.276539	-7.043407	-6.319614	-4.589169	-2.324349	0.000000	-10.000000	0.050000	-13.150001	120.166664	1023.000000	1023.000000	2046.000000
19.940001	-0.034238	-20.234484	-6.866502	-6.404513	-4.623743	-2.339727	0.000000	-10.000000	0.050000	-12.883333	115.666664	1023.000000	1023.000000	2046.000000
19.959999	-0.034213	-20.220066	-6.732570	-6.589469	-4.575429	-2.322598	0.000000	-10.000000	0.050000	-12.700000	111.333336	1023.000000	1023.000000	2046.000000
19.980000	-0.034445	-20.357098	-6.712085	-6.832273	-4.539850	-2.272889	0.000000	-10.000000	0.050000	-12.600000	107.000000	1023.000000	1023.000000	2046.000000
20.000000	-0.034948	-20.654037	-6.779372	-7.088709	-4.509152	-2.276804	0.000000	-10.000000	0.050000	-12.716667	103.000000	1023.000000	1023.000000	2046.000000
20.020000	-0.035702	-21.100023	-6.786005	-7.284940	-4.624159	-2.404917	0.000000	-10.000000	0.050000	-12.866667	98.833336	1023.000000	1023.000000	2046.000000
20.040001	-0.036317	-21.463470	-6.772247	-7.349634	-4.780250	-2.561340	0.000000	-10.000000	0.050000	-12.800000	94.500000	1023.000000	1023.000000	2046.000000
20.059999	-0.036897	-21.805971	-6.715623	-7.435080	-4.894369	-2.760900	0.000000	-10.000000	0.041667	-12.416667	90.166664	1023.000000	1023.000000	2046.000000
20.080000	-0.037523	-22.175806	-6.654334	-7.472744	-5.063662	-2.985067	0.000000	-10.000000	0.041667	-12.016666	86.000000	1023.000000	1023.000000	2046.000000
20.100000	-0.038198	-22.574938	-6.625855	-7.523129	-5.235172	-3.190781	0.000000	-10.000000	0.041667	-11.650001	82.000000	1023.000000	1023.000000	2046.000000
20.120001	-0.038719	-22.883011	-6.742424	-7.543221	-5.271199	-3.326167	0.000000	-10.000000	0.041667	-11.566667	78.000000	1023.000000	1023.000000	2046.000000
20.139999	-0.039221	-23.179607	-6.822530	-7.481163	-5.402023	-3.473891	0.000000	-10.000000	0.041667	-11.450000	74.000000	1023.000000	1023.000000	2046.000000
20.160000	-0.039138	-23.130747	-6.859541	-7.338012	-5.424161	-3.509033	0.000000	-10.000000	0.025000	-11.450000	70.166664	1023.000000	1023.000000	2046.000000
20.180000	-0.039224	-23.181259	-6.840459	-7.250700	-5.515631	-3.574469	0.000000	-10.000000	0.033333	-11.166667	66.500000	1023.000000	1023.000000	2046.000000
20.200001	-0.039094	-23.104473	-6.784906	-7.219495	-5.530456	-3.569616	0.000000	-10.000000	0.025000	-10.816668	62.833332	1023.000000	1023.000000	2046.000000
20.219999	-0.038555	-22.786230	-6.548111	-7.103140	-5.551602	-3.583377	0.000000	-10.000000	0.033333	-10.283334	59.333332	1023.000000	1023.000000	2046.000000
20.240000	-0.037567	-22.202103	-6.152417	-7.046765	-5.546142	-3.456778	0.000000	-10.000000	0.025000	-9.883333	55.833332	1023.000000	1023.000000	2046.000000
20.260000	-0.036379	-21.500181	-5.745597	-6.915474	-5.513099	-3.326010	0.000000	-10.000000	0.016667	-9.483334	52.500000	1023.000000	1023.000000	2046.000000
20.280001	-0.035137	-20.766054	-5.424230	-6.802618	-5.452206	-3.086999	0.000000	-10.000000	0.008333	-9.133333	49.166668	1023.000000	1023.000000	2046.000000
20.299999	-0.034493	-20.385660	-5.230622	-6.739970	-5.394317	-3.020751	0.000000	-10.000000	0.000000	-8.833333	46.000000	1023.000000	1023.000000	2046.000000
20.320000	-0.034274	-20.255894	-5.152208	-6.682455	-5.397858	-3.023373	0.000000	-10.000000	0.000000	-8.483334	43.166668	1023.000000	1023.000000	2046.000000
20.340000	-0.034574	-20.433182	-5.225521	-6.728298	-5.504000	-2.975363	0.000000	-10.000000	0.000000	-8.233334	40.333332	1023.000000	1023.000000	2046.000000
20.360001	-0.035003	-20.686779	-5.516829	-6.670816	-5.559045	-2.940089	0.000000	-10.000000	0.000000	-8.000000	37.666668	1023.000000	1023.000000	2046.000000
20.379999	-0.035697	-21.097189	-5.778752	-6.679588	-5.723344	-2.915505	0.000000	-10.000000	-0.008333	-7.600000	35.000000	1023.000000	1023.000000	2046.000000
20.400000	-0.036862	-21.785376	-6.061948	-6.700096	-5.973762	-3.049569	0.000000	-10.000000	-0.008333	-7.050000	32.500000	1023.000000	1023.000000	2046.000000
20.420000	-0.037597	-22.219780	-6.307959	-6.445679	-6.095878	-3.370265	0.000000	-10.000000	-0.008333	-6.166667	30.000000	1023.000000	1023.000000	2046.000000
20.440001	-0.038064	-22.495962	-6.329112	-6.393102	-6.150648	-3.623100	0.000000	-10.000000	-0.008333	-5.216667	28.000000	1023.000000	1023.000000	2046.000000
20.459999	-0.039095	-23.105268	-6.392665	-6.607526	-6.259498	-3.845579	0.000000	-10.000000	-0.016667	-4.266667	26.166666	1023.000000	1023.000000	2046.000000
20.480000	-0.039920	-23.592730	-6.497378	-6.785304	-6.280693	-4.029355	0.000000	-10.000000	-0.033333	-3.550000	24.833334	1023.000000	1023.000000	2046.000000
20.500000	-0.041196	-24.346941	-6.771645	-6.991519	-6.313912	-4.269865	0.000000	-10.000000	-0.041667	-2.950000	23.500000	1023.000000	1023.000000	2046.000000
20.520000	-0.042835	-25.315493	-7.273132	-7.214566	-6.395733	-4.432061	0.000000	-10.000000	-0.050000	-1.783333	22.666666	1023.000000	1023.000000	2046.000000
20.540001	-0.044850	-26.506536	-7.848231	-7.513626	-6.512078	-4.632601	0.000000	-10.000000	-0.050000	-0.766667	22.166666	1023.000000	1023.000000	2046.000000
20.559999	-0.046938	-27.740438	-8.371664	-7.734816	-6.742842	-4.891117	0.000000	-10.000000	-0.050000	0.000000	22.000000	1023.000000	1023.000000	2046.000000
20.580000	-0.048430	-28.622120	-8.725662	-7.915168	-6.968150	-5.013139	0.000000	-10.000000	-0.041667	0.000000	22.000000	1023.000000	1023.000000	2046.000000
20.600000	-0.049420	-29.206963	-9.071426	-7.987543	-7.111466	-5.036527	0.000000	-10.000000	-0.033333	0.000000	22.000000	1023.000000	1023.000000	2046.000000
20.620001	-0.050383	-29.776171	-9.347185	-8.006353	-7.334527	-5.088106	0.000000	-10.000000	-0.033333	-0.566667	22.000000	1023.000000	1023.000000	2046.000000
20.639999	-0.050956	-30.115227	-9.537691	-8.039636	-7.517258	-5.020642	0.000000	-10.000000	-0.041667	-1.166667	22.000000	1023.000000	1023.000000	2046.000000
20.660000	-0.051402	-30.378407	-9.677608	-8.078483	-7.641519	-4.980797	0.000000	-10.000000	-0.041667	-1.783333	22.000000	1023.000000	1023.000000	2046.000000
20.680000	-0.051582	-30.484982	-9.758290	-8.062963	-7.693307	-4.970422	0.000000	-10.000000	-0.033333	-2.033333	22.000000	1023.000000	1023.000000	2046.000000
20.700001	-0.051669	-30.536121	-9.817941	-8.091245	-7.698046	-4.928891	0.000000	-10.000000	-0.025000	-2.316667	21.666666	1023.000000	1023.000000	2046.000000
20.719999	-0.051509	-30.441921	-9.760241	-7.988288	-7.712442	-4.980950	0.000000	-10.000000	-0.025000	-2.550000	21.166666	1023.000000	1023.000000	2046.000000
20.740000	-0.051145	-30.226473	-9.628923	-8.000273	-7.654908	-4.942369	0.000000	-10.000000	-0.016667	-2.616667	20.333334	1023.000000	1023.000000	2046.000000
20.760000	-0.050600	-29.904749	-9.402323	-8.081565	-7.551897	-4.868965	0.000000	-10.000000	-0.008333	-2.783333	19.500000	1023.000000	1023.000000	2046.000000
20.780001	-0.050058	-29.584389	-9.173838	-8.163425	-7.410013	-4.837112	0.000000	-10.000000	0.000000	-3.116667	18.500000	1023.000000	1023.000000	2046.000000
20.799999	-0.049361	-29.172546	-8.930599	-8.149467	-7.262533	-4.829947	0.000000	-10.000000	0.000000	-3.416667	17.500000	1023.000000	1023.000000	2046.000000
20.820000	-0.048719	-28.793083	-8.743926	-8.240063	-7.089695	-4.719399	0.000000	-10.000000	0.000000	-3.433333	16.333334	1023.000000	1023.000000	2046.000000
20.840000	-0.048437	-28.626534	-8.597474	-8.525546	-6.908352	-4.595160	0.000000	-10.000000	0.000000	-3.433333	15.166667	1023.000000	1023.000000	2046.000000
20.860001	-0.048121	-28.439299	-8.513689	-8.710674	-6.724682	-4.490253	0.000000	-10.000000	-0.008333	-3.600000	14.000000	1023.000000	1023.000000	2046.000000
20.879999	-0.048067	-28.407335	-8.498318	-8.816021	-6.634192	-4.458805	0.000000	-10.000000	-0.025000	-3.800000	12.833333	1023.000000	1023.000000	2046.000000
20.900000	-0.048157	-28.461006	-8.395175	-8.844984	-6.683794	-4.537053	0.000000	-10.000000	-0.041667	-3.550000	11.666667	1023.000000	1023.000000	2046.000000
20.920000	-0.048456	-28.637518	-8.244436	-8.918085	-6.791288	-4.683709	0.000000	-10.000000	-0.050000	-2.833333	10.333333	1023.000000	1023.000000	2046.000000
20.940001	-0.048508	-28.668209	-8.108540	-8.918646	-6.857018	-4.784006	0.000000	-10.000000	-0.050000	-2.116667	9.500000	1023.000000	1023.000000	2046.000000
20.959999	-0.048711	-28.788467	-7.987681	-8.934667	-7.008374	-4.857746	0.000000	-10.000000	-0.050000	-1.800000	9.000000	1023.000000	1023.000000	2046.000000
20.980000	-0.048763	-28.819191	-7.873645	-8.909265	-7.119169	-4.917112	0.000000	-10.000000	-0.041667	-1.900000	9.000000	1023.000000	1023.000000	2046.000000
21.000000	-0.048908	-28.904894	-7.897576	-8.895061	-7.164733	-4.947526	0.000000	-10.000000	-0.033333	-2.083333	8.666667	1023.000000	1023.000000	2046.000000
21.020000	-0.048610	-28.728661	-7.815482	-8.763515	-7.203428	-4.946236	0.000000	-10.000000	-0.033333	-2.216667	8.166667	1023.000000	1023.000000	2046.000000
21.040001	-0.048204	-28.488358	-7.706101	-8.691259	-7.205376	-4.885622	0.000000	-10.000000	-0.025000	-2.116667	7.500000	1023.000000	1023.000000	2046.000000
21.059999	-0.047602	-28.132517	-7.616701	-8.518003	-7.159040	-4.838774	0.000000	-10.000000	-0.025000	-1.900000	7.166667	1023.000000	1023.000000	2046.000000
21.080000	-0.046985	-27.768320	-7.418837	-8.413059	-7.063949	-4.872476	0.000000	-10.000000	-0.025000	-1.366667	7.000000	1023.000000	1023.000000	2046.000000
21.100000	-0.045629	-26.966488	-7.081248	-8.279592	-6.825546	-4.780104	0.000000	-10.000000	-0.041667	-0.733333	7.000000	1023.000000	1023.000000	2046.000000
21.120001	-0.044406	-26.244091	-6.720742	-8.075192	-6.647098	-4.801060	0.000000	-10.000000	-0.033333	-0.216667	7.000000	1023.000000	1023.000000	2046.000000
21.139999	-0.043051	-25.443338	-6.317511	-7.949670	-6.549556	-4.626601	0.000000	-10.000000	-0.025000	-0.550000	7.000000	1023.000000	1023.000000	2046.000000
21.160000	-0.042180	-24.928635	-6.070193	-7.825786	-6.461624	-4.571032	0.000000	-10.000000	-0.025000	-1.150000	7.000000	1023.000000	1023.000000	2046.000000
21.180000	-0.041439	-24.490601	-5.903374	-7.795945	-6.400777	-4.390504	0.000000	-10.000000	-0.041667	-1.650000	7.000000	1023.000000	1023.000000	2046.000000
21.200001	-0.041321	-24.420889	-6.007699	-7.757353	-6.366945	-4.288891	0.000000	-10.000000	-0.050000	-1.783333	7.000000	1023.000000	1023.000000	2046.000000
21.219999	-0.041523	-24.540287	-6.205678	-7.706957	-6.456824	-4.170829	0.000000	-10.000000	-0.041667	-2.000000	6.833333	1023.000000	1023.000000	2046.000000
21.240000	-0.042196	-24.938091	-6.456395	-7.706695	-6.646833	-4.128168	0.000000	-10.000000	-0.041667	-2.366667	6.166667	1023.000000	1023.000000	2046.000000
21.260000	-0.043020	-25.424561	-6.741365	-7.767720	-6.769453	-4.146023	0.000000	-10.000000	-0.033333	-2.633333	5.166667	1023.000000	1023.000000	2046.000000
21.280001	-0.043633	-25.787054	-6.940980	-7.667350	-6.928408	-4.250316	0.000000	-10.000000	-0.033333	-2.766667	4.166667	1023.000000	1023.000000	2046.000000
21.299999	-0.043665	-25.806038	-6.953400	-7.422536	-7.047399	-4.382702	0.000000	-10.000000	-0.025000	-2.783334	3.333333	1023.000000	1023.000000	2046.000000
21.320000	-0.044411	-26.246712	-6.981271	-7.474424	-7.204139	-4.586876	0.000000	-10.000000	-0.033333	-2.666667	2.500000	1023.000000	1023.000000	2046.000000
21.340000	-0.045256	-26.746105	-7.099729	-7.629349	-7.278834	-4.738193	0.000000	-10.000000	-0.033333	-2.616667	1.500000	1023.000000	1023.000000	2046.000000
21.360001	-0.046327	-27.379160	-7.326432	-7.864407	-7.381356	-4.806966	0.000000	-10.000000	-0.033333	-2.633333	0.833333	1023.000000	1023.000000	2046.000000
21.379999	-0.048164	-28.465185	-7.826197	-8.082265	-7.506941	-5.049783	0.000000	-10.000000	-0.033333	-2.350000	0.166667	1023.000000	1023.000000	2046.000000
21.400000	-0.050484	-29.836048	-8.406477	-8.333051	-7.777419	-5.319102	0.000000	-10.000000	-0.033333	-1.450000	-0.333333	1023.000000	1023.000000	2046.000000
21.420000	-0.052736	-31.166883	-8.953590	-8.691184	-8.065754	-5.456356	0.000000	-10.000000	-0.033333	-0.550000	-0.833333	1023.000000	1023.000000	2046.000000
21.440001	-0.054605	-32.271523	-9.416420	-8.860140	-8.338379	-5.656586	0.000000	-10.000000	-0.025000	0.000000	-1.000000	1023.000000	1023.000000	2046.000000
21.459999	-0.055737	-32.940353	-9.823159	-8.953046	-8.426855	-5.737292	0.000000	-10.000000	-0.033333	-0.633333	-1.000000	1023.000000	1023.000000	2046.000000
21.480000	-0.056462	-33.368862	-10.173176	-8.976395	-8.492048	-5.727245	0.000000	-10.000000	-0.041667	-1.283333	-1.000000	1023.000000	1023.000000	2046.000000
21.500000	-0.057172	-33.788376	-10.458387	-8.875200	-8.569280	-5.885510	0.000000	-10.000000	-0.050000	-1.466667	-1.000000	1023.000000	1023.000000	2046.000000
21.520000	-0.057506	-33.986183	-10.651630	-8.846020	-8.596108	-5.892425	0.000000	-10.000000	-0.058333	-0.833333	-1.000000	1023.000000	1023.000000	2046.000000
21.540001	-0.057682	-34.089897	-10.733923	-8.803617	-8.632831	-5.919526	0.000000	-10.000000	-0.066667	0.116667	-1.000000	1023.000000	1023.000000	2046.000000
21.559999	-0.057464	-33.961266	-10.679785	-8.773443	-8.668168	-5.839868	0.000000	-10.000000	-0.066667	1.066667	-1.000000	1023.000000	1023.000000	2046.000000
21.580000	-0.056903	-33.629402	-10.517573	-8.741510	-8.616826	-5.753494	0.000000	-10.000000	-0.075000	2.350000	-1.000000	1023.000000	1023.000000	2046.000000
21.600000	-0.056272	-33.257000	-10.312019	-8.675623	-8.626580	-5.642779	0.000000	-10.000000	-0.083333	3.816667	-1.000000	1023.000000	1023.000000	2046.000000
21.620001	-0.055542	-32.825508	-10.050795	-8.791651	-8.481050	-5.502012	0.000000	-10.000000	-0.100000	5.016667	-1.000000	1023.000000	1023.000000	2046.000000
21.639999	-0.054801	-32.387527	-9.747315	-8.811893	-8.377523	-5.450797	0.000000	-10.000000	-0.100000	5.800000	-1.000000	1023.000000	1023.000000	2046.000000
21.660000	-0.053584	-31.668121	-9.435541	-8.753277	-8.189786	-5.289516	0.000000	-10.000000	-0.108333	6.450000	-1.000000	1023.000000	1023.000000	2046.000000
21.680000	-0.052418	-30.978798	-9.092925	-8.715693	-8.015833	-5.154346	0.000000	-10.000000	-0.116667	7.433333	-1.000000	1023.000000	1023.000000	2046.000000
21.700001	-0.051248	-30.287500	-8.786075	-8.767149	-7.734648	-4.999629	0.000000	-10.000000	-0.108333	8.600000	-1.000000	1023.000000	1023.000000	2046.000000
21.719999	-0.050298	-29.725840	-8.564039	-8.853398	-7.459106	-4.849295	0.000000	-10.000000	-0.116667	9.500000	-1.000000	1023.000000	1023.000000	2046.000000
21.740000	-0.049583	-29.303423	-8.399645	-8.846774	-7.257478	-4.799527	0.000000	-10.000000	-0.125000	9.866667	-1.000000	1023.000000	1023.000000	2046.000000
21.760000	-0.048525	-28.678104	-8.184370	-8.731441	-7.070180	-4.692113	0.000000	-10.000000	-0.158333	10.766666	6.666667	1023.000000	1023.000000	2046.000000
21.780001	-0.047851	-28.279837	-7.970799	-8.603164	-6.938793	-4.767080	0.000000	-10.000000	-0.183333	12.533334	17.000000	1023.000000	1023.000000	2046.000000
21.799999	-0.046853	-27.690128	-7.643274	-8.467929	-6.831128	-4.747798	0.000000	-10.000000	-0.208333	14.300000	27.333334	1023.000000	1023.000000	2046.000000
21.820000	-0.045843	-27.092985	-7.380140	-8.305221	-6.672474	-4.735150	0.000000	-10.000000	-0.233333	15.450000	31.500000	1023.000000	1023.000000	2046.000000
21.840000	-0.045063	-26.632320	-7.139735	-8.170818	-6.597868	-4.723899	0.000000	-10.000000	-0.241667	15.900001	34.833332	1023.000000	1023.000000	2046.000000
21.860001	-0.043960	-25.980616	-6.875033	-7.956322	-6.520731	-4.628531	0.000000	-10.000000	-0.250000	16.600000	40.000000	1023.000000	1023.000000	2046.000000
21.879999	-0.042600	-25.176788	-6.629666	-7.707923	-6.390506	-4.448694	0.000000	-10.000000	-0.266667	17.383333	45.500000	1023.000000	1023.000000	2046.000000
21.900000	-0.040968	-24.211927	-6.258224	-7.438237	-6.279149	-4.236318	0.000000	-10.000000	-0.291667	18.166668	51.166668	1023.000000	1023.000000	2046.000000
21.920000	-0.039400	-23.285156	-5.912258	-7.241524	-6.121897	-4.009478	0.000000	-10.000000	-0.325000	19.150002	57.166668	1023.000000	1023.000000	2046.000000
21.940001	-0.037666	-22.260706	-5.546543	-6.965921	-5.918585	-3.829657	0.000000	-10.000000	-0.350000	19.933334	63.333332	1023.000000	1023.000000	2046.000000
21.959999	-0.035207	-20.807369	-4.970866	-6.656169	-5.642787	-3.537546	0.000000	-10.000000	-0.375000	20.950001	69.833336	1023.000000	1023.000000	2046.000000
21.980000	-0.032351	-19.119656	-4.265542	-6.292921	-5.297121	-3.264073	0.000000	-10.000000	-0.416667	21.933334	76.500000	1023.000000	1023.000000	2046.000000
22.000000	-0.029627	-17.509794	-3.580433	-6.020561	-4.963221	-2.945579	0.000000	-10.000000	-0.441667	23.049999	83.666664	1023.000000	1023.000000	2046.000000
22.020000	-0.027294	-16.131052	-3.092531	-5.638265	-4.681540	-2.718715	0.000000	-10.000000	-0.458333	23.683332	88.500000	1023.000000	1023.000000	2046.000000
22.040001	-0.025061	-14.811287	-2.703244	-5.305751	-4.333971	-2.468322	0.000000	-10.000000	-0.458333	24.000000	93.666664	1023.000000	1023.000000	2046.000000
22.059999	-0.023285	-13.761396	-2.445417	-5.069036	-4.075955	-2.170989	0.000000	-10.000000	-0.475000	24.350000	99.000000	1023.000000	1023.000000	2046.000000
22.080000	-0.021593	-12.761657	-2.275293	-4.764020	-3.831074	-1.891269	0.000000	-10.000000	-0.491667	25.033335	110.000000	1023.000000	1023.000000	2046.000000
22.100000	-0.020064	-11.857662	-2.278773	-4.542964	-3.553709	-1.482217	0.000000	-10.000000	-0.500000	25.616667	118.333336	1023.000000	1023.000000	2046.000000
22.120001	-0.018881	-11.158388	-2.347317	-4.138799	-3.405606	-1.266666	0.000000	-10.000000	-0.516667	26.083334	129.666672	1023.000000	1023.000000	2046.000000
22.139999	-0.017722	-10.473787	-2.299763	-3.778288	-3.322839	-1.072897	0.000000	-10.000000	-0.525000	26.116667	138.333328	1023.000000	1023.000000	2046.000000
22.160000	-0.016177	-9.560627	-2.136071	-3.245575	-3.197267	-0.981714	0.000000	-10.000000	-0.533333	26.150002	147.000000	1023.000000	1023.000000	2046.000000
22.180000	-0.015060	-8.900304	-1.924714	-2.956430	-3.111250	-0.907910	0.000000	-10.000000	-0.541667	26.283335	152.833328	1023.000000	1023.000000	2046.000000
22.200001	-0.014461	-8.546619	-1.846185	-2.874008	-2.976802	-0.849625	0.000000	-10.000000	-0.566667	26.750000	158.666672	1023.000000	1023.000000	2046.000000
22.219999	-0.014157	-8.366841	-1.849232	-2.830707	-2.886743	-0.800159	0.000000	-10.000000	-0.575000	27.466667	170.500000	1023.000000	1023.000000	2046.000000
22.240000	-0.014642	-8.653451	-2.136767	-2.924554	-2.807136	-0.784995	0.000000	-10.000000	-0.600000	27.850000	182.666672	1023.000000	1023.000000	2046.000000
22.260000	-0.015890	-9.391124	-2.601781	-3.096852	-2.807817	-0.884674	0.000000	-10.000000	-0.616667	28.000000	191.833328	1023.000000	1023.000000	2046.000000
22.280001	-0.016956	-10.020786	-2.974603	-3.208230	-2.895952	-0.942001	0.000000	-10.000000	-0.641667	28.266666	201.333328	1023.000000	1023.000000	2046.000000
22.299999	-0.017156	-10.139450	-3.217071	-3.278147	-2.806798	-0.837435	0.000000	-10.000000	-0.633333	28.633333	207.666672	1023.000000	1023.000000	2046.000000
22.320000	-0.016497	-9.749970	-3.285703	-3.112015	-2.721977	-0.630275	0.000000	-10.000000	-0.633333	29.250000	220.500000	1023.000000	1023.000000	2046.000000
22.340000	-0.015876	-9.382822	-3.341128	-2.885908	-2.651049	-0.504737	0.000000	-10.000000	-0.641667	29.500000	227.000000	1023.000000	1023.000000	2046.000000
22.360001	-0.014973	-8.849246	-3.398798	-2.540890	-2.561032	-0.348527	0.000000	-10.000000	-0.658333	29.866667	236.833328	1023.000000	1023.000000	2046.000000
22.379999	-0.013588	-8.030467	-3.326217	-2.310250	-2.413967	0.019968	0.000000	-10.000000	-0.666667	29.966667	243.500000	1023.000000	1023.000000	2046.000000
22.400000	-0.012379	-7.315874	-3.197990	-2.072871	-2.298123	0.253111	0.000000	-10.000000	-0.666667	29.966667	256.833344	1023.000000	1023.000000	2046.000000
22.420000	-0.010823	-6.396318	-2.989030	-1.791524	-2.116796	0.501032	0.000000	-10.000000	-0.675000	30.083334	270.166656	1023.000000	1023.000000	2046.000000
22.440001	-0.009354	-5.528157	-2.794334	-1.581750	-1.900987	0.748914	0.000000	-10.000000	-0.683333	30.216667	280.166656	1023.000000	1023.000000	2046.000000
22.459999	-0.007454	-4.405246	-2.513711	-1.316244	-1.623252	1.047962	0.000000	-10.000000	-0.700000	30.166668	286.833344	1023.000000	1023.000000	2046.000000
22.480000	-0.005342	-3.156981	-2.219201	-1.142805	-1.243314	1.448339	0.000000	-10.000000	-0.683333	30.200001	293.500000	1023.000000	1023.000000	2046.000000
22.500000	-0.003226	-1.906690	-1.872879	-0.901777	-0.884805	1.752771	0.000000	-10.000000	-0.666667	30.016666	303.500000	1023.000000	1023.000000	2046.000000
22.520000	-0.001224	-0.723140	-1.488841	-0.715725	-0.624743	2.106169	0.000000	-10.000000	-0.650000	30.166668	316.833344	1023.000000	1023.000000	2046.000000
22.540001	0.000832	0.491459	-1.154960	-0.541759	-0.209202	2.397380	0.000000	-10.000000	-0.650000	30.000000	326.833344	1023.000000	1023.000000	2046.000000
22.559999	0.003215	1.900248	-0.779431	-0.338325	0.240912	2.777091	0.000000	-10.000000	-0.641667	29.850000	336.833344	1023.000000	1023.000000	2046.000000
22.580000	0.005422	3.204376	-0.430073	-0.192739	0.647628	3.179560	0.000000	-10.000000	-0.625000	29.366667	343.500000	1023.000000	1023.000000	2046.000000
22.600000	0.007360	4.349917	-0.157302	0.015116	1.006760	3.485343	0.000000	-10.000000	-0.608333	29.066668	353.333344	1023.000000	1023.000000	2046.000000
22.620001	0.008985	5.310168	0.029638	0.304376	1.284784	3.691371	0.000000	-10.000000	-0.600000	28.799999	363.000000	1023.000000	1023.000000	2046.000000
22.639999	0.010509	6.210647	0.257799	0.570677	1.504398	3.877773	0.000000	-10.000000	-0.616667	29.033333	375.833344	1023.000000	1023.000000	2046.000000
22.660000	0.012056	7.124890	0.471468	0.842433	1.841289	3.969700	0.000000	-10.000000	-0.633333	29.083334	385.500000	1023.000000	1023.000000	2046.000000
22.680000	0.013628	8.054234	0.770105	1.085343	2.150819	4.047966	0.000000	-10.000000	-0.650000	29.183334	398.500000	1023.000000	1023.000000	2046.000000
22.700001	0.015351	9.072473	1.089213	1.341731	2.431191	4.210337	0.000000	-10.000000	-0.650000	29.366667	408.333344	1023.000000	1023.000000	2046.000000
22.719999	0.017398	10.282310	1.436289	1.560831	2.766743	4.518447	0.000000	-10.000000	-0.650000	29.550001	418.166656	1023.000000	1023.000000	2046.000000
22.740000	0.019502	11.525896	1.756869	1.903909	3.053216	4.811902	0.000000	-10.000000	-0.650000	29.700001	424.833344	1023.000000	1023.000000	2046.000000
22.760000	0.022021	13.014368	2.152646	2.328902	3.369255	5.163566	0.000000	-10.000000	-0.650000	29.683334	431.333344	1023.000000	1023.000000	2046.000000
22.780001	0.025044	14.800998	2.804274	2.757809	3.764261	5.474653	0.000000	-10.000000	-0.658333	29.600000	441.000000	1023.000000	1023.000000	2046.000000
22.799999	0.028324	16.739681	3.559051	3.213991	4.175174	5.791465	0.000000	-10.000000	-0.675000	29.866667	450.666656	1023.000000	1023.000000	2046.000000
22.820000	0.031571	18.658239	4.270633	3.689458	4.631510	6.066639	0.000000	-10.000000	-0.700000	30.016666	460.500000	1023.000000	1023.000000	2046.000000
22.840000	0.034171	20.195004	4.763525	4.079609	4.924147	6.427722	0.000000	-10.000000	-0.708333	30.383333	470.500000	1023.000000	1023.000000	2046.000000
22.860001	0.036219	21.405434	5.049573	4.460802	5.259211	6.635847	0.000000	-10.000000	-0.708333	30.533333	480.666656	1023.000000	1023.000000	2046.000000
22.879999	0.038105	22.520241	5.320299	4.835373	5.489191	6.875378	0.000000	-10.000000	-0.691667	30.783333	491.000000	1023.000000	1023.000000	2046.000000
22.900000	0.040173	23.742399	5.463149	5.213761	5.886775	7.178714	0.000000	-10.000000	-0.691667	30.650000	501.333344	1023.000000	1023.000000	2046.000000
22.920000	0.041837	24.725836	5.573762	5.597737	6.052227	7.502109	0.000000	-10.000000	-0.675000	30.366667	511.500000	1023.000000	1023.000000	2046.000000
22.940001	0.043085	25.462944	5.371334	6.020782	6.316548	7.754280	0.000000	-10.000000	-0.658333	29.966667	521.500000	1023.000000	1023.000000	2046.000000
22.959999	0.044582	26.347940	5.341689	6.573215	6.468539	7.964498	0.000000	-10.000000	-0.625000	29.633335	531.500000	1023.000000	1023.000000	2046.000000
22.980000	0.045726	27.024185	5.432243	7.057085	6.576887	7.957971	0.000000	-10.000000	-0.616667	29.316668	541.500000	1023.000000	1023.000000	2046.000000
23.000000	0.047087	27.828598	5.583406	7.485039	6.756155	8.003999	0.000000	-10.000000	-0.616667	29.100000	551.500000	1023.000000	1023.000000	2046.000000
23.020000	0.048022	28.380970	5.711540	7.716165	6.925900	8.027366	0.000000	-10.000000	-0.633333	29.100000	561.333313	1023.000000	1023.000000	2046.000000
23.040001	0.047815	28.258858	5.496524	7.729293	7.033039	8.000003	0.000000	-10.000000	-0.641667	29.333334	571.000000	1023.000000	1023.000000	2046.000000
23.059999	0.046520	27.493446	5.089784	7.617903	6.992515	7.793243	0.000000	-10.000000	-0.650000	29.416668	580.666687	1023.000000	1023.000000	2046.000000
23.080000	0.045255	26.745804	4.735160	7.424989	6.927271	7.658383	0.000000	-10.000000	-0.625000	29.333334	590.500000	1023.000000	1023.000000	2046.000000
23.100000	0.044528	26.316324	4.538431	7.236751	6.851605	7.689539	0.000000	-10.000000	-0.600000	28.950001	600.500000	1023.000000	1023.000000	2046.000000
23.120001	0.044494	26.296131	4.533276	7.313429	6.799254	7.650171	0.000000	-10.000000	-0.583333	28.566668	610.166687	1023.000000	1023.000000	2046.000000
23.139999	0.044981	26.583773	4.537434	7.495148	6.852327	7.698864	0.000000	-10.000000	-0.600000	28.500000	619.833313	1023.000000	1023.000000	2046.000000
23.160000	0.045811	27.074039	4.585379	7.705610	6.911344	7.871706	0.000000	-10.000000	-0.633333	28.933334	629.166687	1023.000000	1023.000000	2046.000000
23.180000	0.046714	27.608074	4.625607	8.008368	6.999321	7.974779	0.000000	-10.000000	-0.658333	29.683334	638.833313	1023.000000	1023.000000	2046.000000
23.200001	0.047876	28.294987	4.740249	8.279891	7.147491	8.127356	0.000000	-10.000000	-0.666667	30.066668	648.500000	1023.000000	1023.000000	2046.000000
23.219999	0.049286	29.127760	4.941220	8.525605	7.292510	8.368425	0.000000	-10.000000	-0.650000	30.049999	658.500000	1023.000000	1023.000000	2046.000000
23.240000	0.050562	29.881943	5.083008	8.732652	7.480102	8.586182	0.000000	-10.000000	-0.608333	29.533333	668.500000	1023.000000	1023.000000	2046.000000
23.260000	0.052277	30.895859	5.319419	8.989506	7.774307	8.812627	0.000000	-10.000000	-0.583333	29.083334	678.500000	1023.000000	1023.000000	2046.000000
23.280001	0.054037	31.935804	5.561977	9.146159	8.045219	9.182448	0.000000	-10.000000	-0.566667	28.433334	688.333313	1023.000000	1023.000000	2046.000000
23.299999	0.055915	33.045723	5.816595	9.288340	8.438722	9.502066	0.000000	-10.000000	-0.566667	28.200001	698.000000	1023.000000	1023.000000	2046.000000
23.320000	0.057580	34.029568	6.087699	9.349085	8.744804	9.847979	0.000000	-10.000000	-0.541667	27.933334	707.333313	1023.000000	1023.000000	2046.000000
23.340000	0.059640	35.247253	6.367689	9.576296	9.168843	10.134424	0.000000	-10.000000	-0.508333	27.566668	716.833313	1023.000000	1023.000000	2046.000000
23.360001	0.061812	36.530933	6.656675	9.756994	9.639627	10.477635	0.000000	-10.000000	-0.475000	26.933334	726.000000	1023.000000	1023.000000	2046.000000
23.379999	0.064068	37.864388	6.954705	9.903986	10.188512	10.817183	0.000000	-10.000000	-0.458333	26.100000	735.166687	1023.000000	1023.000000	2046.000000
23.400000	0.065855	38.920036	7.202948	10.158310	10.505487	11.053291	0.000000	-10.000000	-0.458333	25.600000	744.000000	1023.000000	1023.000000	2046.000000
23.420000	0.067339	39.797268	7.428926	10.447844	10.696761	11.223737	0.000000	-10.000000	-0.466667	25.250000	752.666687	1023.000000	1023.000000	2046.000000
23.440001	0.068561	40.519707	7.595159	10.734751	10.924224	11.265574	0.000000	-10.000000	-0.466667	25.433334	761.166687	1023.000000	1023.000000	2046.000000
23.459999	0.069859	41.286682	7.856725	10.980112	11.092278	11.357566	0.000000	-10.000000	-0.458333	25.350000	769.500000	1023.000000	1023.000000	2046.000000
23.480000	0.071315	42.146893	8.156721	11.227618	11.315687	11.446865	0.000000	-10.000000	-0.441667	24.883333	778.166687	1023.000000	1023.000000	2046.000000
23.500000	0.072548	42.875954	8.470727	11.425897	11.479979	11.499350	0.000000	-10.000000	-0.425000	24.033333	786.666687	1023.000000	1023.000000	2046.000000
23.520000	0.074243	43.877480	8.771857	11.712763	11.683751	11.709110	0.000000	-10.000000	-0.375000	23.049999	795.000000	1023.000000	1023.000000	2046.000000
23.540001	0.076259	45.069340	9.155754	12.038367	11.986873	11.888345	0.000000	-10.000000	-0.358333	22.233334	802.666687	1023.000000	1023.000000	2046.000000
23.559999	0.078891	46.624763	9.756044	12.408031	12.309850	12.150839	0.000000	-10.000000	-0.341667	21.566668	810.166687	1023.000000	1023.000000	2046.000000
23.580000	0.082030	48.479595	10.506626	12.856618	12.690725	12.425624	0.000000	-10.000000	-0.350000	21.116667	817.333313	1023.000000	1023.000000	2046.000000
23.600000	0.084925	50.190548	11.173662	13.364103	12.978021	12.674762	0.000000	-10.000000	-0.333333	20.850000	824.500000	1023.000000	1023.000000	2046.000000
23.620001	0.086945	51.384571	11.646595	13.692171	13.221323	12.824484	0.000000	-10.000000	-0.325000	20.650000	831.500000	1023.000000	1023.000000	2046.000000
23.639999	0.088635	52.383175	11.938028	13.970670	13.448023	13.026453	0.000000	-10.000000	-0.316667	20.433332	838.500000	1023.000000	1023.000000	2046.000000
23.660000	0.090200	53.308189	12.159610	14.283482	13.649025	13.216071	0.000000	-10.000000	-0.291667	19.783333	845.500000	1023.000000	1023.000000	2046.000000
23.680000	0.091247	53.927174	12.241723	14.465909	13.820934	13.398608	0.000000	-10.000000	-0.250000	18.666666	852.166687	1023.000000	1023.000000	2046.000000
23.700001	0.092177	54.476330	12.119366	14.643002	14.005379	13.708582	0.000000	-10.000000	-0.208333	17.216667	858.500000	1023.000000	1023.000000	2046.000000
23.719999	0.092652	54.757214	12.005962	14.890172	14.040157	13.820921	0.000000	-10.000000	-0.166667	15.916667	864.333313	1023.000000	1023.000000	2046.000000
23.740000	0.093126	55.037731	11.909514	15.189766	14.119470	13.818981	0.000000	-10.000000	-0.133333	13.950000	870.000000	1023.000000	1023.000000	2046.000000
23.760000	0.093242	55.105988	11.914281	15.492145	14.151603	13.547961	0.000000	-10.000000	-0.091667	12.016666	875.166687	1023.000000	1023.000000	2046.000000
23.780001	0.092933	54.923122	11.941067	15.540048	14.112299	13.329708	0.000000	-10.000000	-0.050000	9.416667	879.500000	1023.000000	1023.000000	2046.000000
23.799999	0.091538	54.099133	11.697539	15.371757	13.964577	13.065259	0.000000	-10.000000	-0.033333	7.000000	883.000000	1023.000000	1023.000000	2046.000000
23.820000	0.088794	52.477203	11.115539	14.967055	13.678941	12.715668	0.000000	-10.000000	-0.016667	4.500000	885.666687	1023.000000	1023.000000	2046.000000
23.840000	0.085431	50.489811	10.533305	14.447075	13.242592	12.266838	0.000000	-10.000000	-0.016667	1.433333	887.666687	1023.000000	1023.000000	2046.000000
23.860001	0.082782	48.924366	10.072050	13.966229	12.903125	11.982960	0.000000	-10.000000	0.000000	-1.033333	888.666687	1023.000000	1023.000000	2046.000000
23.879999	0.080652	47.665321	9.739634	13.582236	12.625180	11.718271	0.000000	-10.000000	0.000000	-3.366667	889.000000	1023.000000	1023.000000	2046.000000
23.900000	0.079224	46.821251	9.453805	13.368046	12.396259	11.603141	0.000000	-10.000000	0.008333	-4.733334	889.000000	1023.000000	1023.000000	2046.000000
23.920000	0.078116	46.166756	9.172085	13.197335	12.223804	11.573530	0.000000	-10.000000	0.016667	-5.900000	889.000000	1023.000000	1023.000000	2046.000000
23.940001	0.077031	45.525146	8.878438	13.053057	12.077434	11.516217	0.000000	-10.000000	0.016667	-6.900000	889.000000	1023.000000	1023.000000	2046.000000
23.959999	0.076161	45.011349	8.555282	12.937728	11.952305	11.566034	0.000000	-10.000000	0.025000	-7.783333	889.000000	1023.000000	1023.000000	2046.000000
23.980000	0.075639	44.702885	8.301228	12.911825	11.942431	11.547402	0.000000	-10.000000	0.033333	-8.933333	889.000000	1023.000000	1023.000000	2046.000000
24.000000	0.074995	44.321884	8.159859	12.848893	11.849058	11.464073	0.000000	-10.000000	0.050000	-9.933333	889.000000	1023.000000	1023.000000	2046.000000
24.020000	0.074448	43.998806	8.069602	12.693229	11.759826	11.476149	0.000000	-10.000000	0.050000	-10.683333	885.500000	1023.000000	1023.000000	2046.000000
24.040001	0.073871	43.658054	8.130383	12.495173	11.542835	11.489664	0.000000	-10.000000	0.066667	-11.916667	874.833313	1023.000000	1023.000000	2046.000000
24.059999	0.073506	43.442299	8.123190	12.115209	11.509538	11.694362	0.000000	-10.000000	0.083333	-12.933333	864.166687	1023.000000	1023.000000	2046.000000
24.080000	0.072980	43.131084	8.034939	11.796444	11.481542	11.818161	0.000000	-10.000000	0.100000	-13.800000	857.000000	1023.000000	1023.000000	2046.000000
24.100000	0.072807	43.029175	7.945966	11.592360	11.553214	11.937634	0.000000	-10.000000	0.100000	-13.983334	855.333313	1023.000000	1023.000000	2046.000000
24.120001	0.072710	42.971905	7.850299	11.349731	11.699601	12.072274	0.000000	-10.000000	0.091667	-14.300000	852.000000	1023.000000	1023.000000	2046.000000
24.139999	0.072945	43.110592	7.825267	11.162064	11.953169	12.170092	0.000000	-10.000000	0.116667	-14.833334	847.166687	1023.000000	1023.000000	2046.000000
24.160000	0.072572	42.890137	7.785838	10.927133	11.998602	12.178564	0.000000	-10.000000	0.141667	-15.250000	842.166687	1023.000000	1023.000000	2046.000000
24.180000	0.071629	42.332951	7.708564	10.742310	11.857619	12.024457	0.000000	-10.000000	0.166667	-15.683334	837.166687	1023.000000	1023.000000	2046.000000
24.200001	0.071009	41.966354	7.624317	10.691781	11.753802	11.896453	0.000000	-10.000000	0.158333	-15.916667	831.833313	1023.000000	1023.000000	2046.000000
24.219999	0.070094	41.425564	7.599464	10.562996	11.546542	11.716562	0.000000	-10.000000	0.158333	-16.116667	826.666687	1023.000000	1023.000000	2046.000000
24.240000	0.069400	41.015648	7.686124	10.421802	11.359565	11.548157	0.000000	-10.000000	0.166667	-16.483334	821.166687	1023.000000	1023.000000	2046.000000
24.260000	0.068642	40.567188	7.864214	10.233207	11.073230	11.396538	0.000000	-10.000000	0.183333	-16.900000	815.833313	1023.000000	1023.000000	2046.000000
24.280001	0.068326	40.380676	8.072925	10.066318	10.963144	11.278288	0.000000	-10.000000	0.191667	-17.583334	810.166687	1023.000000	1023.000000	2046.000000
24.299999	0.068907	40.723923	8.398355	10.108771	10.940626	11.276170	0.000000	-10.000000	0.200000	-18.233334	804.500000	1023.000000	1023.000000	2046.000000
24.320000	0.069931	41.329433	8.701823	10.210601	11.055697	11.361313	0.000000	-10.000000	0.216667	-19.016666	798.166687	1023.000000	1023.000000	2046.000000
24.340000	0.070865	41.881451	8.976407	10.278295	11.143973	11.482777	0.000000	-10.000000	0.233333	-19.633333	791.833313	1023.000000	1023.000000	2046.000000
24.360001	0.071360	42.173862	8.992409	10.301220	11.310122	11.570113	0.000000	-10.000000	0.241667	-19.800001	785.166687	1023.000000	1023.000000	2046.000000
24.379999	0.071451	42.227329	8.934061	10.248635	11.359469	11.685164	0.000000	-10.000000	0.225000	-20.033333	774.166687	1023.000000	1023.000000	2046.000000
24.400000	0.070853	41.873913	8.670281	10.190223	11.342209	11.671201	0.000000	-10.000000	0.208333	-20.133333	765.166687	1023.000000	1023.000000	2046.000000
24.420000	0.070073	41.413097	8.373834	10.077352	11.217409	11.744505	0.000000	-10.000000	0.200000	-20.400000	758.500000	1023.000000	1023.000000	2046.000000
24.440001	0.068250	40.335937	7.986875	9.895306	10.922435	11.531321	0.000000	-10.000000	0.216667	-20.350000	756.333313	1023.000000	1023.000000	2046.000000
24.459999	0.066568	39.341393	7.752645	9.760529	10.562797	11.265422	0.000000	-10.000000	0.250000	-20.549999	752.000000	1023.000000	1023.000000	2046.000000
24.480000	0.065778	38.875053	7.701379	9.871567	10.272110	11.030000	0.000000	-10.000000	0.266667	-20.666666	745.333313	1023.000000	1023.000000	2046.000000
24.500000	0.064841	38.321075	7.707551	9.821362	10.034812	10.757353	0.000000	-10.000000	0.283333	-20.850000	738.500000	1023.000000	1023.000000	2046.000000
24.520000	0.063798	37.704884	7.660250	9.684947	9.793570	10.566119	0.000000	-10.000000	0.266667	-20.600000	731.500000	1023.000000	1023.000000	2046.000000
24.540001	0.062246	36.787457	7.369427	9.438603	9.615089	10.364337	0.000000	-10.000000	0.283333	-20.633333	724.500000	1023.000000	1023.000000	2046.000000
24.559999	0.059819	35.353043	6.799628	9.109703	9.484973	9.958739	0.000000	-10.000000	0.300000	-20.883333	717.500000	1023.000000	1023.000000	2046.000000
24.580000	0.056313	33.281246	6.046382	8.619627	9.116044	9.499193	0.000000	-10.000000	0.333333	-21.533335	710.500000	1023.000000	1023.000000	2046.000000
24.600000	0.052616	31.095779	5.234766	7.957138	8.834041	9.069835	0.000000	-10.000000	0.350000	-22.083334	703.333313	1023.000000	1023.000000	2046.000000
24.620001	0.049653	29.345068	4.686605	7.409584	8.444731	8.804150	0.000000	-10.000000	0.350000	-22.583334	696.000000	1023.000000	1023.000000	2046.000000
24.639999	0.047194	27.891405	4.383777	7.054562	8.014630	8.438436	0.000000	-10.000000	0.350000	-22.750000	688.500000	1023.000000	1023.000000	2046.000000
24.660000	0.044848	26.505196	4.071313	6.701854	7.620323	8.111707	0.000000	-10.000000	0.350000	-22.850000	680.833313	1023.000000	1023.000000	2046.000000
24.680000	0.043051	25.442917	3.758148	6.352369	7.300224	8.032175	0.000000	-10.000000	0.350000	-22.833334	673.333313	1023.000000	1023.000000	2046.000000
24.700001	0.041625	24.600208	3.500700	6.082971	7.079264	7.937274	0.000000	-10.000000	0.358333	-23.216667	665.666687	1023.000000	1023.000000	2046.000000
24.719999	0.040060	23.675480	3.176972	5.761183	6.880960	7.856365	0.000000	-10.000000	0.375000	-23.733334	658.000000	1023.000000	1023.000000	2046.000000
24.740000	0.038885	22.981241	2.881539	5.530829	6.825635	7.743238	0.000000	-10.000000	0.391667	-24.183334	650.000000	1023.000000	1023.000000	2046.000000
24.760000	0.037734	22.300560	2.661294	5.274235	6.737655	7.627377	0.000000	-10.000000	0.416667	-24.416668	642.000000	1023.000000	1023.000000	2046.000000
24.780001	0.036626	21.646051	2.485189	5.079420	6.644859	7.436583	0.000000	-10.000000	0.433333	-24.600000	633.833313	1023.000000	1023.000000	2046.000000
24.799999	0.035763	21.135740	2.318884	4.755476	6.614796	7.446585	0.000000	-10.000000	0.450000	-24.900000	625.500000	1023.000000	1023.000000	2046.000000
24.820000	0.034971	20.667744	2.247441	4.407113	6.538906	7.474284	0.000000	-10.000000	0.458333	-25.150000	617.166687	1023.000000	1023.000000	2046.000000
24.840000	0.034351	20.301184	2.231877	4.115795	6.442840	7.510671	0.000000	-10.000000	0.475000	-25.600000	608.666687	1023.000000	1023.000000	2046.000000
24.860001	0.033683	19.906855	2.331678	3.862116	6.270005	7.443056	0.000000	-10.000000	0.491667	-25.850000	600.166687	1023.000000	1023.000000	2046.000000
24.879999	0.033250	19.650820	2.454316	3.589072	6.156428	7.451003	0.000000	-10.000000	0.500000	-26.266666	591.500000	1023.000000	1023.000000	2046.000000
24.900000	0.032929	19.460882	2.432568	3.261081	6.245483	7.521749	0.000000	-10.000000	0.500000	-26.516666	582.833313	1023.000000	1023.000000	2046.000000
24.920000	0.031667	18.715084	2.244753	2.833798	6.259750	7.376783	0.000000	-10.000000	0.491667	-26.666668	574.000000	1023.000000	1023.000000	2046.000000
24.940001	0.030173	17.832169	1.945048	2.642362	6.155995	7.088764	0.000000	-10.000000	0.475000	-26.566668	565.000000	1023.000000	1023.000000	2046.000000
24.959999	0.029038	17.161654	1.794064	2.504736	6.038801	6.824053	0.000000	-10.000000	0.466667	-26.200001	556.166687	1023.000000	1023.000000	2046.000000
24.980000	0.027797	16.428244	1.828304	2.281266	5.755270	6.563403	0.000000	-10.000000	0.458333	-26.133333	547.500000	1023.000000	1023.000000	2046.000000
25.000000	0.026553	15.692864	1.821617	2.073961	5.502110	6.295177	0.000000	-10.000000	0.475000	-26.316668	538.833313	1023.000000	1023.000000	2046.000000
25.020000	0.025332	14.971209	1.765520	1.889897	5.255605	6.060187	0.000000	-10.000000	0.483333	-26.783335	530.000000	1023.000000	1023.000000	2046.000000
25.040001	0.024870	14.698134	1.849217	1.785881	5.093632	5.969403	0.000000	-10.000000	0.500000	-27.316668	521.000000	1023.000000	1023.000000	2046.000000
25.059999	0.024876	14.701999	2.063151	1.798660	5.010316	5.829872	0.000000	-10.000000	0.516667	-27.766666	511.833344	1023.000000	1023.000000	2046.000000
25.080000	0.025298	14.951032	2.309902	1.829420	5.043539	5.768170	0.000000	-10.000000	0.516667	-28.250000	502.666656	1023.000000	1023.000000	2046.000000
25.100000	0.025600	15.129873	2.616991	1.787775	4.863593	5.861515	0.000000	-10.000000	0.533333	-28.549999	493.166656	1023.000000	1023.000000	2046.000000
25.120001	0.025544	15.096533	2.685593	1.714965	4.831854	5.864121	0.000000	-10.000000	0.533333	-28.783333	483.666656	1023.000000	1023.000000	2046.000000
25.139999	0.025146	14.861042	2.692824	1.619701	4.659010	5.889506	0.000000	-10.000000	0.566667	-28.716667	474.000000	1023.000000	1023.000000	2046.000000
25.160000	0.024390	14.414782	2.469268	1.503954	4.501698	5.939861	0.000000	-10.000000	0.566667	-28.650002	464.333344	1023.000000	1023.000000	2046.000000
25.180000	0.022755	13.448235	2.083762	1.296436	4.212450	5.855587	0.000000	-10.000000	0.583333	-28.716667	454.833344	1023.000000	1023.000000	2046.000000
25.200001	0.020749	12.262856	1.665386	1.029230	3.877719	5.690523	0.000000	-10.000000	0.575000	-28.916668	445.166656	1023.000000	1023.000000	2046.000000
25.219999	0.018763	11.088688	1.206879	0.908911	3.618618	5.354280	0.000000	-10.000000	0.591667	-29.150000	435.500000	1023.000000	1023.000000	2046.000000
25.240000	0.017779	10.507225	0.899769	1.014570	3.437956	5.154930	0.000000	-10.000000	0.591667	-29.083334	425.833344	1023.000000	1023.000000	2046.000000
25.260000	0.016589	9.804104	0.825936	1.000333	3.163794	4.814041	0.000000	-10.000000	0.583333	-28.950001	416.166656	1023.000000	1023.000000	2046.000000
25.280001	0.014832	8.765968	0.633638	0.835903	2.888207	4.408221	0.000000	-10.000000	0.583333	-28.716667	406.666656	1023.000000	1023.000000	2046.000000
25.299999	0.013122	7.755082	0.419110	0.622297	2.666061	4.047615	0.000000	-10.000000	0.583333	-28.733334	397.000000	1023.000000	1023.000000	2046.000000
25.320000	0.011020	6.513095	0.052625	0.393131	2.353412	3.713926	0.000000	-10.000000	0.600000	-28.733334	387.333344	1023.000000	1023.000000	2046.000000
25.340000	0.008158	4.821334	-0.551238	0.031839	2.048586	3.292148	0.000000	-10.000000	0.583333	-28.616667	377.833344	1023.000000	1023.000000	2046.000000
25.360001	0.004738	2.799961	-1.177163	-0.418839	1.614654	2.781308	0.000000	-10.000000	0.550000	-28.183334	368.166656	1023.000000	1023.000000	2046.000000
25.379999	0.001720	1.016656	-1.748368	-0.904138	1.196036	2.473125	0.000000	-10.000000	0.516667	-27.783335	358.833344	1023.000000	1023.000000	2046.000000
25.400000	-0.000887	-0.524069	-2.262669	-1.268955	0.823005	2.184550	0.000000	-10.000000	0.500000	-27.433334	349.500000	1023.000000	1023.000000	2046.000000
25.420000	-0.003147	-1.860099	-2.750227	-1.535037	0.475016	1.950149	0.000000	-10.000000	0.500000	-27.316668	340.333344	1023.000000	1023.000000	2046.000000
25.440001	-0.005163	-3.051401	-3.233725	-1.750215	0.223574	1.708965	0.000000	-10.000000	0.500000	-27.299999	331.166656	1023.000000	1023.000000	2046.000000
25.459999	-0.007193	-4.251046	-3.678637	-1.999912	-0.100747	1.528250	0.000000	-10.000000	0.500000	-27.366667	322.000000	1023.000000	1023.000000	2046.000000
25.480000	-0.008677	-5.128190	-3.924766	-2.283831	-0.350749	1.431157	0.000000	-10.000000	0.500000	-27.333334	313.000000	1023.000000	1023.000000	2046.000000
25.500000	-0.010109	-5.974466	-4.163706	-2.466419	-0.577589	1.233247	0.000000	-10.000000	0.491667	-27.233334	303.833344	1023.000000	1023.000000	2046.000000
25.520000	-0.011300	-6.678199	-4.398361	-2.624347	-0.691445	1.035953	0.000000	-10.000000	0.483333	-26.983334	294.666656	1023.000000	1023.000000	2046.000000
25.540001	-0.012130	-7.168738	-4.468203	-2.812457	-0.835647	0.947568	0.000000	-10.000000	0.466667	-26.650000	285.666656	1023.000000	1023.000000	2046.000000
25.559999	-0.012917	-7.634047	-4.534640	-3.116684	-0.935398	0.952675	0.000000	-10.000000	0.458333	-26.233334	276.833344	1023.000000	1023.000000	2046.000000
25.580000	-0.013502	-7.979907	-4.486991	-3.478055	-0.970068	0.955207	0.000000	-10.000000	0.441667	-26.083334	268.166656	1023.000000	1023.000000	2046.000000
25.600000	-0.013941	-8.238865	-4.475354	-3.734633	-0.970536	0.941658	0.000000	-10.000000	0.441667	-25.833334	259.500000	1023.000000	1023.000000	2046.000000
25.620001	-0.014446	-8.537348	-4.394619	-3.967164	-1.033871	0.858306	0.000000	-10.000000	0.433333	-25.566666	250.833328	1023.000000	1023.000000	2046.000000
25.639999	-0.014956	-8.839173	-4.362214	-4.201313	-1.049237	0.773590	0.000000	-10.000000	0.441667	-25.266666	242.333328	1023.000000	1023.000000	2046.000000
25.660000	-0.015521	-9.172934	-4.442220	-4.421754	-1.029711	0.720751	0.000000	-10.000000	0.441667	-25.016666	233.666672	1023.000000	1023.000000	2046.000000
25.680000	-0.016848	-9.957047	-4.595603	-4.787559	-1.105234	0.531348	0.000000	-10.000000	0.441667	-24.850000	225.333328	1023.000000	1023.000000	2046.000000
25.700001	-0.017950	-10.608660	-4.758558	-5.008791	-1.203807	0.362497	0.000000	-10.000000	0.433333	-24.600000	217.000000	1023.000000	1023.000000	2046.000000
25.719999	-0.018843	-11.136458	-4.839740	-5.159200	-1.321918	0.184400	0.000000	-10.000000	0.425000	-24.533333	209.000000	1023.000000	1023.000000	2046.000000
25.740000	-0.019975	-11.805365	-4.843964	-5.294446	-1.585457	-0.081498	0.000000	-10.000000	0.416667	-24.466667	201.000000	1023.000000	1023.000000	2046.000000
25.760000	-0.020869	-12.333646	-4.821912	-5.348414	-1.834951	-0.328369	0.000000	-10.000000	0.408333	-24.183334	192.666672	1023.000000	1023.000000	2046.000000
25.780001	-0.021942	-12.967785	-4.824541	-5.491910	-2.125748	-0.525586	0.000000	-10.000000	0.383333	-23.833334	184.500000	1023.000000	1023.000000	2046.000000
25.799999	-0.023001	-13.593310	-4.970336	-5.543578	-2.378286	-0.701110	0.000000	-10.000000	0.366667	-23.433332	176.500000	1023.000000	1023.000000	2046.000000
25.820000	-0.023465	-13.867678	-4.974162	-5.595189	-2.624117	-0.674209	0.000000	-10.000000	0.350000	-23.250000	168.833328	1023.000000	1023.000000	2046.000000
25.840000	-0.023922	-14.137677	-4.927209	-5.556442	-2.859890	-0.794136	0.000000	-10.000000	0.350000	-23.000000	161.000000	1023.000000	1023.000000	2046.000000
25.860001	-0.023491	-13.883382	-4.686609	-5.517146	-2.871581	-0.808045	0.000000	-10.000000	0.350000	-22.850000	153.333328	1023.000000	1023.000000	2046.000000
25.879999	-0.022924	-13.548150	-4.394128	-5.411097	-2.927511	-0.815413	0.000000	-10.000000	0.341667	-22.550001	145.666672	1023.000000	1023.000000	2046.000000
25.900000	-0.022264	-13.157795	-4.157789	-5.349763	-2.905187	-0.745055	0.000000	-10.000000	0.333333	-22.283335	138.166672	1023.000000	1023.000000	2046.000000
25.920000	-0.021788	-12.876492	-3.968504	-5.203407	-2.947127	-0.757453	0.000000	-10.000000	0.316667	-21.933334	130.500000	1023.000000	1023.000000	2046.000000
25.940001	-0.021864	-12.921618	-3.915773	-5.162076	-3.015369	-0.828400	0.000000	-10.000000	0.308333	-21.600000	123.166664	1023.000000	1023.000000	2046.000000
25.959999	-0.022213	-13.128127	-4.073187	-5.170338	-3.024759	-0.859844	0.000000	-10.000000	0.291667	-21.266666	116.000000	1023.000000	1023.000000	2046.000000
25.980000	-0.022915	-13.543040	-4.333811	-5.217981	-3.133303	-0.857944	0.000000	-10.000000	0.291667	-20.916668	109.000000	1023.000000	1023.000000	2046.000000
26.000000	-0.024160	-14.278468	-4.699626	-5.309551	-3.344578	-0.924713	0.000000	-10.000000	0.275000	-20.716667	102.000000	1023.000000	1023.000000	2046.000000
26.020000	-0.025952	-15.337845	-5.098704	-5.448586	-3.626379	-1.164177	0.000000	-10.000000	0.250000	-20.533335	95.166664	1023.000000	1023.000000	2046.000000
26.040001	-0.027187	-16.067465	-5.385834	-5.323670	-3.941221	-1.416740	0.000000	-10.000000	0.233333	-20.233334	88.333336	1023.000000	1023.000000	2046.000000
26.059999	-0.028236	-16.687323	-5.518233	-5.305871	-4.191011	-1.672207	0.000000	-10.000000	0.216667	-19.916668	81.500000	1023.000000	1023.000000	2046.000000
26.080000	-0.029756	-17.585688	-5.668378	-5.487439	-4.413966	-2.015904	0.000000	-10.000000	0.216667	-19.533333	74.833336	1023.000000	1023.000000	2046.000000
26.100000	-0.031102	-18.381077	-5.781506	-5.759329	-4.666205	-2.174037	0.000000	-10.000000	0.200000	-19.233334	68.166664	1023.000000	1023.000000	2046.000000
26.120001	-0.032956	-19.476748	-6.082819	-6.042936	-4.866037	-2.484956	0.000000	-10.000000	0.200000	-18.866667	61.833332	1023.000000	1023.000000	2046.000000
26.139999	-0.035035	-20.705530	-6.569234	-6.280331	-5.118988	-2.736977	0.000000	-10.000000	0.191667	-18.566668	55.500000	1023.000000	1023.000000	2046.000000
26.160000	-0.037472	-22.146029	-7.132997	-6.614375	-5.397047	-3.001610	0.000000	-10.000000	0.183333	-17.816668	49.500000	1023.000000	1023.000000	2046.000000
26.180000	-0.039798	-23.520681	-7.668409	-6.934074	-5.688101	-3.230098	0.000000	-10.000000	0.166667	-17.083334	43.500000	1023.000000	1023.000000	2046.000000
26.200001	-0.042065	-24.860622	-8.182937	-7.220950	-6.000696	-3.456039	0.000000	-10.000000	0.158333	-16.416666	37.833332	1023.000000	1023.000000	2046.000000
26.219999	-0.044211	-26.128729	-8.649683	-7.456108	-6.342698	-3.680241	0.000000	-10.000000	0.150000	-16.283333	32.166668	1023.000000	1023.000000	2046.000000
26.240000	-0.045570	-26.931761	-9.079976	-7.519233	-6.558655	-3.773896	0.000000	-10.000000	0.150000	-16.250000	26.833334	1023.000000	1023.000000	2046.000000
26.260000	-0.046827	-27.675020	-9.459199	-7.588481	-6.725627	-3.901712	0.000000	-10.000000	0.141667	-16.133333	21.333334	1023.000000	1023.000000	2046.000000
26.280001	-0.047852	-28.280693	-9.734045	-7.654371	-6.902783	-3.989495	0.000000	-10.000000	0.133333	-15.833334	16.000000	1023.000000	1023.000000	2046.000000
26.299999	-0.048653	-28.753763	-9.964977	-7.666635	-6.971106	-4.151046	0.000000	-10.000000	0.133333	-15.450001	10.666667	1023.000000	1023.000000	2046.000000
26.320000	-0.049071	-29.000996	-10.092179	-7.721986	-6.970340	-4.216491	0.000000	-10.000000	0.125000	-14.916667	5.666667	1023.000000	1023.000000	2046.000000
26.340000	-0.049438	-29.217731	-10.090580	-7.756859	-7.041935	-4.328356	0.000000	-10.000000	0.116667	-14.466667	1.000000	1023.000000	1023.000000	2046.000000
26.360001	-0.049328	-29.152836	-9.974760	-7.828897	-7.087591	-4.261590	0.000000	-10.000000	0.083333	-13.866667	-3.500000	1023.000000	1023.000000	2046.000000
26.379999	-0.049334	-29.156427	-9.799493	-8.110275	-7.106107	-4.140552	0.000000	-10.000000	0.066667	-13.383333	-8.000000	1023.000000	1023.000000	2046.000000
26.400000	-0.049170	-29.059656	-9.660794	-8.210308	-7.099358	-4.089195	0.000000	-10.000000	0.050000	-12.866667	-12.500000	1023.000000	1023.000000	2046.000000
26.420000	-0.049021	-28.971249	-9.406942	-8.235791	-7.206091	-4.122423	0.000000	-10.000000	0.050000	-12.600000	-16.833334	1023.000000	1023.000000	2046.000000
26.440001	-0.048958	-28.933947	-9.260996	-8.377826	-7.167128	-4.127997	0.000000	-10.000000	0.050000	-12.216666	-21.000000	1023.000000	1023.000000	2046.000000
26.459999	-0.048991	-28.953861	-9.154391	-8.512151	-7.159372	-4.127947	0.000000	-10.000000	0.050000	-11.833333	-25.000000	1023.000000	1023.000000	2046.000000
26.480000	-0.049043	-28.984293	-9.158594	-8.774605	-7.044883	-4.006212	0.000000	-10.000000	0.050000	-11.316667	-29.000000	1023.000000	1023.000000	2046.000000
26.500000	-0.049625	-29.328415	-9.210139	-8.965687	-7.070711	-4.081877	0.000000	-10.000000	0.050000	-10.966667	-32.833332	1023.000000	1023.000000	2046.000000
26.520000	-0.049815	-29.440601	-9.225881	-9.049561	-7.026515	-4.138644	0.000000	-10.000000	0.033333	-10.550000	-36.500000	1023.000000	1023.000000	2046.000000
26.540001	-0.050347	-29.754948	-9.186709	-9.084312	-7.123379	-4.360547	0.000000	-10.000000	0.016667	-10.033334	-40.000000	1023.000000	1023.000000	2046.000000
26.559999	-0.050762	-30.000483	-9.160598	-9.160532	-7.197358	-4.481995	0.000000	-10.000000	0.000000	-9.500000	-43.333332	1023.000000	1023.000000	2046.000000
26.580000	-0.051284	-30.308636	-9.104548	-9.183315	-7.378100	-4.642673	0.000000	-10.000000	0.000000	-9.016667	-46.500000	1023.000000	1023.000000	2046.000000
26.600000	-0.051852	-30.644829	-9.109452	-9.205354	-7.518504	-4.811520	0.000000	-10.000000	0.000000	-8.600000	-49.500000	1023.000000	1023.000000	2046.000000
26.620001	-0.052065	-30.770496	-9.096641	-9.158752	-7.629449	-4.885654	0.000000	-10.000000	0.000000	-8.266667	-52.333332	1023.000000	1023.000000	2046.000000
26.639999	-0.051955	-30.705448	-9.075658	-9.041156	-7.692793	-4.895840	0.000000	-10.000000	0.008333	-8.083334	-55.166668	1023.000000	1023.000000	2046.000000
26.660000	-0.051864	-30.651453	-9.048534	-8.960664	-7.690619	-4.951634	0.000000	-10.000000	0.008333	-7.966667	-57.833332	1023.000000	1023.000000	2046.000000
26.680000	-0.051591	-30.490314	-8.912428	-8.888051	-7.733889	-4.955946	0.000000	-10.000000	0.008333	-7.900000	-60.666668	1023.000000	1023.000000	2046.000000
26.700001	-0.051126	-30.215439	-8.784819	-8.766216	-7.715306	-4.949099	0.000000	-10.000000	0.000000	-7.633333	-63.166668	1023.000000	1023.000000	2046.000000
26.719999	-0.050169	-29.649769	-8.474331	-8.633874	-7.589802	-4.951762	0.000000	-10.000000	-0.008333	-7.283333	-65.833336	1023.000000	1023.000000	2046.000000
26.740000	-0.049041	-28.983124	-8.079289	-8.473512	-7.540116	-4.890206	0.000000	-10.000000	-0.008333	-6.800000	-68.166664	1023.000000	1023.000000	2046.000000
26.760000	-0.047866	-28.288918	-7.724166	-8.329264	-7.437906	-4.797581	0.000000	-10.000000	-0.008333	-6.533333	-70.500000	1023.000000	1023.000000	2046.000000
26.780001	-0.046842	-27.683779	-7.466705	-8.229568	-7.326709	-4.660798	0.000000	-10.000000	0.000000	-6.466667	-72.500000	1023.000000	1023.000000	2046.000000
26.799999	-0.046366	-27.402189	-7.364684	-8.195847	-7.275362	-4.566298	0.000000	-10.000000	0.000000	-6.466667	-74.666664	1023.000000	1023.000000	2046.000000
26.820000	-0.046245	-27.330658	-7.347020	-8.197559	-7.290774	-4.495306	0.000000	-10.000000	0.000000	-6.183333	-77.000000	1023.000000	1023.000000	2046.000000
26.840000	-0.046316	-27.372841	-7.503358	-8.129746	-7.320550	-4.419186	0.000000	-10.000000	-0.008333	-5.766667	-79.166664	1023.000000	1023.000000	2046.000000
26.860001	-0.046641	-27.564699	-7.709570	-8.126448	-7.418164	-4.310518	0.000000	-10.000000	-0.008333	-5.283333	-81.000000	1023.000000	1023.000000	2046.000000
26.879999	-0.047650	-28.161356	-7.986666	-8.141791	-7.629980	-4.402919	0.000000	-10.000000	-0.016667	-4.616667	-82.666664	1023.000000	1023.000000	2046.000000
26.900000	-0.048190	-28.480291	-8.126372	-7.984004	-7.823876	-4.546040	0.000000	-10.000000	-0.025000	-3.883333	-84.166664	1023.000000	1023.000000	2046.000000
26.920000	-0.048629	-28.739676	-8.144649	-7.899717	-7.950964	-4.744345	0.000000	-10.000000	-0.041667	-2.983333	-85.666664	1023.000000	1023.000000	2046.000000
26.940001	-0.049335	-29.157024	-8.125497	-7.976040	-8.128963	-4.926524	0.000000	-10.000000	-0.050000	-2.000000	-86.500000	1023.000000	1023.000000	2046.000000
26.959999	-0.050168	-29.649536	-8.221020	-8.171268	-8.189723	-5.067524	0.000000	-10.000000	-0.050000	-0.966667	-87.000000	1023.000000	1023.000000	2046.000000
26.980000	-0.051188	-30.252026	-8.398927	-8.398815	-8.217220	-5.237064	0.000000	-10.000000	-0.050000	-0.216667	-87.000000	1023.000000	1023.000000	2046.000000
27.000000	-0.052792	-31.200159	-8.802008	-8.621119	-8.324077	-5.452955	0.000000	-10.000000	-0.050000	0.400000	-87.000000	1023.000000	1023.000000	2046.000000
27.020000	-0.054715	-32.336800	-9.326807	-8.857382	-8.468155	-5.684457	0.000000	-10.000000	-0.058333	1.633333	-87.000000	1023.000000	1023.000000	2046.000000
27.040001	-0.056666	-33.489529	-9.806838	-9.062589	-8.670045	-5.950057	0.000000	-10.000000	-0.066667	3.316667	-87.000000	1023.000000	1023.000000	2046.000000
27.059999	-0.058105	-34.340103	-10.209828	-9.271096	-8.794104	-6.065076	0.000000	-10.000000	-0.066667	4.766667	-87.000000	1023.000000	1023.000000	2046.000000
27.080000	-0.059116	-34.937645	-10.519540	-9.298997	-8.927928	-6.191181	0.000000	-10.000000	-0.058333	5.350000	-87.000000	1023.000000	1023.000000	2046.000000
27.100000	-0.059503	-35.166424	-10.815763	-9.213698	-8.911170	-6.225790	0.000000	-10.000000	-0.050000	5.366667	-87.000000	1023.000000	1023.000000	2046.000000
27.120001	-0.059847	-35.369293	-11.005486	-9.137354	-9.042108	-6.184348	0.000000	-10.000000	-0.058333	5.166667	-87.000000	1023.000000	1023.000000	2046.000000
27.139999	-0.060059	-35.494804	-11.129353	-9.053397	-9.119020	-6.193034	0.000000	-10.000000	-0.058333	4.966667	-87.000000	1023.000000	1023.000000	2046.000000
27.160000	-0.059784	-35.332191	-11.176195	-9.039685	-9.054591	-6.061720	0.000000	-10.000000	-0.058333	4.716667	-87.000000	1023.000000	1023.000000	2046.000000
27.180000	-0.059746	-35.309875	-11.198108	-9.003418	-9.047575	-6.060775	0.000000	-10.000000	-0.050000	4.233333	-87.000000	1023.000000	1023.000000	2046.000000
27.200001	-0.059305	-35.049164	-11.113350	-8.935876	-9.014461	-5.985476	0.000000	-10.000000	-0.041667	3.516667	-87.000000	1023.000000	1023.000000	2046.000000
27.219999	-0.058834	-34.770885	-10.971156	-8.917014	-8.970650	-5.912065	0.000000	-10.000000	-0.041667	2.700000	-87.000000	1023.000000	1023.000000	2046.000000
27.240000	-0.058127	-34.353088	-10.760278	-8.987531	-8.834936	-5.770345	0.000000	-10.000000	-0.041667	1.733333	-87.000000	1023.000000	1023.000000	2046.000000
27.260000	-0.057503	-33.984283	-10.520454	-9.063951	-8.690604	-5.709274	0.000000	-10.000000	-0.050000	0.833333	-87.000000	1023.000000	1023.000000	2046.000000
27.280001	-0.056770	-33.551140	-10.276299	-9.139827	-8.544713	-5.590301	0.000000	-10.000000	-0.041667	0.200000	-87.000000	1023.000000	1023.000000	2046.000000
27.299999	-0.056190	-33.208286	-10.011836	-9.214912	-8.436891	-5.544646	0.000000	-10.000000	-0.041667	0.000000	-87.000000	1023.000000	1023.000000	2046.000000
27.320000	-0.055647	-32.887245	-9.789279	-9.400083	-8.290756	-5.407128	0.000000	-10.000000	-0.025000	-0.283333	-87.000000	1023.000000	1023.000000	2046.000000
27.340000	-0.055317	-32.692440	-9.680517	-9.610819	-8.094949	-5.306155	0.000000	-10.000000	-0.025000	-1.083333	-87.000000	1023.000000	1023.000000	2046.000000
27.360001	-0.055252	-32.653896	-9.610456	-9.760249	-8.031748	-5.251444	0.000000	-10.000000	-0.016667	-2.016667	-87.333336	1023.000000	1023.000000	2046.000000
27.379999	-0.055268	-32.663200	-9.539116	-9.838005	-8.015996	-5.270086	0.000000	-10.000000	-0.025000	-2.683333	-88.000000	1023.000000	1023.000000	2046.000000
27.400000	-0.055598	-32.858639	-9.450166	-9.835556	-8.125753	-5.447165	0.000000	-10.000000	-0.033333	-2.616667	-89.000000	1023.000000	1023.000000	2046.000000
27.420000	-0.055390	-32.735340	-9.319927	-9.799646	-8.133639	-5.482128	0.000000	-10.000000	-0.033333	-1.933333	-89.666664	1023.000000	1023.000000	2046.000000
27.440001	-0.055555	-32.832741	-9.213021	-9.781422	-8.236519	-5.601780	0.000000	-10.000000	-0.041667	-0.983333	-90.000000	1023.000000	1023.000000	2046.000000
27.459999	-0.055527	-32.816437	-9.132362	-9.741653	-8.317009	-5.625411	0.000000	-10.000000	-0.041667	-0.250000	-90.000000	1023.000000	1023.000000	2046.000000
27.480000	-0.055482	-32.790016	-9.136095	-9.681871	-8.283140	-5.688911	0.000000	-10.000000	-0.050000	0.000000	-90.000000	1023.000000	1023.000000	2046.000000
27.500000	-0.055489	-32.794205	-9.062261	-9.625076	-8.309606	-5.797260	0.000000	-10.000000	-0.050000	0.000000	-90.000000	1023.000000	1023.000000	2046.000000
27.520000	-0.055045	-32.531425	-8.965888	-9.506864	-8.235560	-5.823113	0.000000	-10.000000	-0.050000	0.000000	-90.000000	1023.000000	1023.000000	2046.000000
27.540001	-0.054289	-32.085030	-8.784011	-9.439026	-8.159018	-5.702975	0.000000	-10.000000	-0.041667	-0.516667	-90.000000	1023.000000	1023.000000	2046.000000
27.559999	-0.053679	-31.724329	-8.590948	-9.379456	-8.111366	-5.642560	0.000000	-10.000000	-0.041667	-0.900000	-90.000000	1023.000000	1023.000000	2046.000000
27.580000	-0.052669	-31.127323	-8.237377	-9.314564	-8.015935	-5.559446	0.000000	-10.000000	-0.033333	-1.066667	-90.000000	1023.000000	1023.000000	2046.000000
27.600000	-0.051337	-30.339964	-7.791054	-9.087249	-7.935102	-5.526559	0.000000	-10.000000	-0.041667	-0.550000	-90.000000	1023.000000	1023.000000	2046.000000
27.620001	-0.050021	-29.562159	-7.425984	-8.934251	-7.865911	-5.336014	0.000000	-10.000000	-0.033333	-0.433333	-90.000000	1023.000000	1023.000000	2046.000000
27.639999	-0.049116	-29.027517	-7.144648	-8.794314	-7.876059	-5.212497	0.000000	-10.000000	-0.041667	-0.983333	-90.000000	1023.000000	1023.000000	2046.000000
27.660000	-0.048453	-28.635870	-7.050859	-8.760012	-7.728203	-5.096796	0.000000	-10.000000	-0.033333	-1.783333	-90.333336	1023.000000	1023.000000	2046.000000
27.680000	-0.047949	-28.338041	-7.063612	-8.665716	-7.683905	-4.924808	0.000000	-10.000000	-0.033333	-2.250000	-91.000000	1023.000000	1023.000000	2046.000000
27.700001	-0.048131	-28.445127	-7.267988	-8.635307	-7.662317	-4.879516	0.000000	-10.000000	-0.016667	-2.483333	-91.833336	1023.000000	1023.000000	2046.000000
27.719999	-0.048539	-28.686735	-7.531854	-8.578575	-7.661222	-4.915084	0.000000	-10.000000	-0.016667	-2.700000	-92.666664	1023.000000	1023.000000	2046.000000
27.740000	-0.049421	-29.207874	-7.808324	-8.647112	-7.807574	-4.944864	0.000000	-10.000000	-0.016667	-3.050000	-93.500000	1023.000000	1023.000000	2046.000000
27.760000	-0.049743	-29.398291	-7.923668	-8.570410	-7.957037	-4.947175	0.000000	-10.000000	-0.025000	-3.183333	-94.500000	1023.000000	1023.000000	2046.000000
27.780001	-0.050160	-29.644814	-7.965768	-8.366600	-8.178764	-5.133681	0.000000	-10.000000	-0.025000	-3.200000	-95.500000	1023.000000	1023.000000	2046.000000
27.799999	-0.050867	-30.062265	-7.955971	-8.305790	-8.471053	-5.329452	0.000000	-10.000000	-0.016667	-2.983333	-96.666664	1023.000000	1023.000000	2046.000000
27.820000	-0.051797	-30.611921	-8.150492	-8.437018	-8.548756	-5.475657	0.000000	-10.000000	-0.016667	-2.950000	-97.666664	1023.000000	1023.000000	2046.000000
27.840000	-0.053062	-31.359844	-8.540076	-8.685695	-8.509719	-5.624354	0.000000	-10.000000	-0.025000	-3.100000	-98.666664	1023.000000	1023.000000	2046.000000
27.860001	-0.054909	-32.451328	-9.080717	-8.949262	-8.556764	-5.864586	0.000000	-10.000000	-0.041667	-3.433333	-99.666664	1023.000000	1023.000000	2046.000000
27.879999	-0.057126	-33.761604	-9.715734	-9.206849	-8.713395	-6.125629	0.000000	-10.000000	-0.050000	-3.133333	-100.833336	1023.000000	1023.000000	2046.000000
27.900000	-0.059221	-34.999893	-10.291820	-9.555475	-8.835145	-6.317454	0.000000	-10.000000	-0.041667	-2.483333	-101.666664	1023.000000	1023.000000	2046.000000
27.920000	-0.060802	-35.933777	-10.667620	-9.826588	-9.014285	-6.425283	0.000000	-10.000000	-0.041667	-1.816667	-102.000000	1023.000000	1023.000000	2046.000000
27.940001	-0.062020	-36.653652	-11.009198	-9.978085	-9.231931	-6.434437	0.000000	-10.000000	-0.041667	-1.683333	-102.000000	1023.000000	1023.000000	2046.000000
27.959999	-0.062914	-37.181904	-11.274069	-10.005327	-9.425949	-6.476559	0.000000	-10.000000	-0.041667	-1.783333	-102.000000	1023.000000	1023.000000	2046.000000
27.980000	-0.063552	-37.559361	-11.492970	-9.892527	-9.624763	-6.549103	0.000000	-10.000000	-0.041667	-1.516667	-102.333336	1023.000000	1023.000000	2046.000000
28.000000	-0.064093	-37.879139	-11.587257	-9.798274	-9.882701	-6.610906	0.000000	-10.000000	-0.041667	-0.900000	-102.666664	1023.000000	1023.000000	2046.000000
28.020000	-0.063982	-37.813221	-11.652923	-9.676868	-9.896937	-6.586493	0.000000	-10.000000	-0.050000	0.033333	-103.000000	1023.000000	1023.000000	2046.000000
28.040001	-0.063949	-37.794018	-11.653725	-9.607240	-9.946293	-6.586759	0.000000	-10.000000	-0.050000	1.133333	-103.000000	1023.000000	1023.000000	2046.000000
28.059999	-0.063451	-37.499329	-11.554043	-9.542084	-9.879112	-6.524090	0.000000	-10.000000	-0.050000	2.500000	-103.000000	1023.000000	1023.000000	2046.000000
28.080000	-0.062899	-37.173344	-11.439971	-9.534336	-9.771849	-6.427186	0.000000	-10.000000	-0.066667	4.066667	-103.000000	1023.000000	1023.000000	2046.000000
28.100000	-0.062128	-36.717728	-11.218269	-9.657229	-9.573606	-6.268621	0.000000	-10.000000	-0.083333	5.400000	-103.000000	1023.000000	1023.000000	2046.000000
28.120001	-0.061113	-36.117844	-10.993586	-9.636721	-9.301504	-6.186032	0.000000	-10.000000	-0.100000	6.216667	-103.000000	1023.000000	1023.000000	2046.000000
28.139999	-0.059941	-35.425064	-10.681382	-9.593765	-9.045015	-6.104899	0.000000	-10.000000	-0.100000	6.866667	-103.000000	1023.000000	1023.000000	2046.000000
28.160000	-0.058764	-34.729294	-10.336684	-9.592214	-8.795099	-6.005296	0.000000	-10.000000	-0.100000	7.616667	-103.000000	1023.000000	1023.000000	2046.000000
28.180000	-0.057409	-33.928802	-10.037541	-9.663850	-8.476329	-5.751082	0.000000	-10.000000	-0.091667	8.616667	-103.000000	1023.000000	1023.000000	2046.000000
28.200001	-0.056394	-33.328846	-9.807657	-9.694586	-8.208198	-5.618404	0.000000	-10.000000	-0.091667	9.350000	-103.000000	1023.000000	1023.000000	2046.000000
28.219999	-0.055480	-32.788731	-9.540082	-9.705035	-8.065434	-5.478179	0.000000	-10.000000	-0.100000	9.833333	-103.000000	1023.000000	1023.000000	2046.000000
28.240000	-0.054629	-32.285534	-9.223585	-9.626937	-8.004145	-5.430868	0.000000	-10.000000	-0.125000	10.616667	-61.000000	1023.000000	1023.000000	2046.000000
28.260000	-0.054077	-31.959326	-8.949865	-9.599483	-7.991350	-5.418628	0.000000	-10.000000	-0.175000	12.633333	-13.500000	1023.000000	1023.000000	2046.000000
28.280001	-0.053498	-31.617245	-8.692197	-9.455271	-7.971299	-5.498478	0.000000	-10.000000	-0.216667	14.500000	34.000000	1023.000000	1023.000000	2046.000000
28.299999	-0.052829	-31.222223	-8.365690	-9.367294	-8.041419	-5.447819	0.000000	-10.000000	-0.250000	15.800000	39.500000	1023.000000	1023.000000	2046.000000
28.320000	-0.052053	-30.763454	-8.196434	-9.151571	-7.928398	-5.487051	0.000000	-10.000000	-0.250000	15.800000	39.500000	1023.000000	1023.000000	2046.000000
28.340000	-0.051024	-30.154961	-7.998134	-8.990845	-7.819489	-5.346492	0.000000	-10.000000	-0.250000	16.100000	41.166668	1023.000000	1023.000000	2046.000000
28.360001	-0.049844	-29.457829	-7.776935	-8.746354	-7.721321	-5.213218	0.000000	-10.000000	-0.258333	16.583334	44.833332	1023.000000	1023.000000	2046.000000
28.379999	-0.048285	-28.536200	-7.550710	-8.468841	-7.515324	-5.001325	0.000000	-10.000000	-0.275000	17.283333	50.166668	1023.000000	1023.000000	2046.000000
28.400000	-0.046255	-27.336943	-7.253753	-8.184708	-7.154280	-4.744201	0.000000	-10.000000	-0.308333	18.133333	55.833332	1023.000000	1023.000000	2046.000000
28.420000	-0.044274	-26.166098	-6.814566	-7.945645	-6.892523	-4.513363	0.000000	-10.000000	-0.333333	19.066668	61.666668	1023.000000	1023.000000	2046.000000
28.440001	-0.041508	-24.531050	-6.179558	-7.590768	-6.545116	-4.215606	0.000000	-10.000000	-0.358333	20.150000	68.000000	1023.000000	1023.000000	2046.000000
28.459999	-0.038653	-22.843859	-5.436969	-7.184317	-6.222838	-3.999734	0.000000	-10.000000	-0.383333	21.200001	74.666664	1023.000000	1023.000000	2046.000000
28.480000	-0.036165	-21.373560	-4.751228	-6.869549	-6.003397	-3.749386	0.000000	-10.000000	-0.416667	22.116667	81.666664	1023.000000	1023.000000	2046.000000
28.500000	-0.033769	-19.957546	-4.228872	-6.600881	-5.701855	-3.425938	0.000000	-10.000000	-0.433333	23.100000	88.833336	1023.000000	1023.000000	2046.000000
28.520000	-0.031940	-18.876608	-3.821216	-6.357886	-5.506820	-3.190686	0.000000	-10.000000	-0.450000	23.966667	96.333336	1023.000000	1023.000000	2046.000000
28.540001	-0.030439	-17.989456	-3.530337	-6.134891	-5.348649	-2.975581	0.000000	-10.000000	-0.466667	24.800001	104.000000	1023.000000	1023.000000	2046.000000
28.559999	-0.028860	-17.056334	-3.413473	-5.841699	-5.107144	-2.694016	0.000000	-10.000000	-0.500000	25.450001	112.333336	1023.000000	1023.000000	2046.000000
28.580000	-0.027540	-16.275965	-3.395112	-5.587155	-4.927503	-2.366196	0.000000	-10.000000	-0.525000	25.950001	120.666664	1023.000000	1023.000000	2046.000000
28.600000	-0.026583	-15.710828	-3.373648	-5.240710	-4.951919	-2.144551	0.000000	-10.000000	-0.541667	26.566668	129.333328	1023.000000	1023.000000	2046.000000
28.620001	-0.025213	-14.900602	-3.366075	-4.727862	-4.831602	-1.975065	0.000000	-10.000000	-0.558333	26.983334	138.000000	1023.000000	1023.000000	2046.000000
28.639999	-0.023683	-13.996529	-3.183639	-4.302960	-4.669966	-1.839964	0.000000	-10.000000	-0.566667	27.400000	147.000000	1023.000000	1023.000000	2046.000000
28.660000	-0.022922	-13.546853	-3.083809	-4.049846	-4.581334	-1.831864	0.000000	-10.000000	-0.583333	27.666668	156.166672	1023.000000	1023.000000	2046.000000
28.680000	-0.022339	-13.202463	-3.082047	-3.963513	-4.394942	-1.761960	0.000000	-10.000000	-0.591667	28.100000	165.333328	1023.000000	1023.000000	2046.000000
28.700001	-0.022417	-13.248727	-3.272276	-3.979383	-4.245275	-1.751792	0.000000	-10.000000	-0.608333	28.416668	174.666672	1023.000000	1023.000000	2046.000000
28.719999	-0.023034	-13.613372	-3.728693	-4.056076	-4.107414	-1.721189	0.000000	-10.000000	-0.625000	29.000000	184.000000	1023.000000	1023.000000	2046.000000
28.740000	-0.024254	-14.333983	-4.174630	-4.185150	-4.148746	-1.825457	0.000000	-10.000000	-0.658333	29.283335	193.666672	1023.000000	1023.000000	2046.000000
28.760000	-0.024743	-14.622885	-4.462828	-4.253506	-4.088862	-1.817689	0.000000	-10.000000	-0.666667	29.666668	203.500000	1023.000000	1023.000000	2046.000000
28.780001	-0.024366	-14.400273	-4.573290	-4.089093	-4.012953	-1.724937	0.000000	-10.000000	-0.691667	29.900000	213.500000	1023.000000	1023.000000	2046.000000
28.799999	-0.023837	-14.087605	-4.612261	-3.851594	-3.993253	-1.630497	0.000000	-10.000000	-0.700000	30.650000	223.500000	1023.000000	1023.000000	2046.000000
28.820000	-0.022758	-13.449964	-4.572455	-3.549073	-3.887938	-1.440497	0.000000	-10.000000	-0.725000	31.200001	233.500000	1023.000000	1023.000000	2046.000000
28.840000	-0.021719	-12.836081	-4.472837	-3.291065	-3.829653	-1.242525	0.000000	-10.000000	-0.733333	31.750000	243.666672	1023.000000	1023.000000	2046.000000
28.860001	-0.020421	-12.068662	-4.289186	-3.002044	-3.800242	-0.977190	0.000000	-10.000000	-0.741667	31.966667	254.000000	1023.000000	1023.000000	2046.000000
28.879999	-0.018924	-11.183793	-4.102754	-2.815785	-3.624225	-0.641030	0.000000	-10.000000	-0.750000	32.083336	264.666656	1023.000000	1023.000000	2046.000000
28.900000	-0.017359	-10.259349	-3.870258	-2.594273	-3.451889	-0.342930	0.000000	-10.000000	-0.741667	31.983334	275.333344	1023.000000	1023.000000	2046.000000
28.920000	-0.015571	-9.202513	-3.584985	-2.324803	-3.208697	-0.084027	0.000000	-10.000000	-0.725000	31.916668	286.000000	1023.000000	1023.000000	2046.000000
28.940001	-0.013625	-8.052126	-3.303552	-2.130994	-2.901282	0.283702	0.000000	-10.000000	-0.725000	32.083336	296.666656	1023.000000	1023.000000	2046.000000
28.959999	-0.011489	-6.789935	-2.975306	-1.975671	-2.567232	0.728275	0.000000	-10.000000	-0.725000	32.100002	307.333344	1023.000000	1023.000000	2046.000000
28.980000	-0.009330	-5.513990	-2.610715	-1.769037	-2.196093	1.061854	0.000000	-10.000000	-0.725000	31.983335	318.166656	1023.000000	1023.000000	2046.000000
29.000000	-0.007252	-4.286114	-2.300290	-1.572566	-1.784340	1.371082	0.000000	-10.000000	-0.700000	31.650002	328.833344	1023.000000	1023.000000	2046.000000
29.020000	-0.004858	-2.871160	-1.918214	-1.424477	-1.307223	1.778754	0.000000	-10.000000	-0.675000	31.333334	339.500000	1023.000000	1023.000000	2046.000000
29.040001	-0.002370	-1.400425	-1.571382	-1.254561	-0.742915	2.168433	0.000000	-10.000000	-0.683333	30.966667	350.000000	1023.000000	1023.000000	2046.000000
29.059999	0.000053	0.031419	-1.267016	-0.992058	-0.251282	2.541775	0.000000	-10.000000	-0.683333	31.150000	360.333344	1023.000000	1023.000000	2046.000000
29.080000	0.002026	1.197622	-0.964713	-0.778062	0.118559	2.821837	0.000000	-10.000000	-0.708333	31.483334	370.666656	1023.000000	1023.000000	2046.000000
29.100000	0.003955	2.337477	-0.783829	-0.467060	0.489660	3.098706	0.000000	-10.000000	-0.708333	32.016666	381.000000	1023.000000	1023.000000	2046.000000
29.120001	0.005730	3.386205	-0.520215	-0.127232	0.752796	3.280856	0.000000	-10.000000	-0.733333	32.116669	391.666656	1023.000000	1023.000000	2046.000000
29.139999	0.007378	4.360633	-0.211043	0.154326	0.967312	3.450039	0.000000	-10.000000	-0.733333	32.200001	402.500000	1023.000000	1023.000000	2046.000000
29.160000	0.009069	5.359815	0.131726	0.443651	1.142499	3.641939	0.000000	-10.000000	-0.741667	32.366669	413.333344	1023.000000	1023.000000	2046.000000
29.180000	0.010736	6.345192	0.496514	0.743948	1.372066	3.732664	0.000000	-10.000000	-0.741667	32.516666	424.166656	1023.000000	1023.000000	2046.000000
29.200001	0.012873	7.607873	0.929223	1.161725	1.548298	3.968627	0.000000	-10.000000	-0.750000	32.566666	435.000000	1023.000000	1023.000000	2046.000000
29.219999	0.015195	8.980226	1.384315	1.560408	1.790609	4.244893	0.000000	-10.000000	-0.741667	32.366669	445.833344	1023.000000	1023.000000	2046.000000
29.240000	0.017913	10.586467	1.955184	1.916078	2.126888	4.588317	0.000000	-10.000000	-0.750000	32.416668	456.666656	1023.000000	1023.000000	2046.000000
29.260000	0.021218	12.539916	2.613220	2.297213	2.636257	4.993225	0.000000	-10.000000	-0.766667	32.733334	467.333344	1023.000000	1023.000000	2046.000000
29.280001	0.024713	14.605453	3.342512	2.726579	3.185876	5.350486	0.000000	-10.000000	-0.783333	33.200001	478.166656	1023.000000	1023.000000	2046.000000
29.299999	0.027756	16.403564	3.921581	3.112304	3.683586	5.686095	0.000000	-10.000000	-0.791667	33.250000	489.166656	1023.000000	1023.000000	2046.000000
29.320000	0.030346	17.934635	4.271266	3.579142	4.139385	5.944842	0.000000	-10.000000	-0.791667	33.266666	500.333344	1023.000000	1023.000000	2046.000000
29.340000	0.032377	19.134893	4.542820	3.940769	4.459165	6.192140	0.000000	-10.000000	-0.791667	33.183334	511.500000	1023.000000	1023.000000	2046.000000
29.360001	0.034427	20.346434	4.750652	4.257103	4.851557	6.487120	0.000000	-10.000000	-0.775000	33.116669	522.500000	1023.000000	1023.000000	2046.000000
29.379999	0.036482	21.560640	4.763789	4.694228	5.297654	6.804970	0.000000	-10.000000	-0.741667	32.799999	533.500000	1023.000000	1023.000000	2046.000000
29.400000	0.038174	22.561102	4.816175	5.095578	5.529359	7.119989	0.000000	-10.000000	-0.716667	32.299999	544.500000	1023.000000	1023.000000	2046.000000
29.420000	0.039325	23.240965	4.711615	5.481799	5.620621	7.426929	0.000000	-10.000000	-0.683333	31.900000	555.500000	1023.000000	1023.000000	2046.000000
29.440001	0.040718	24.064507	4.631477	6.072716	5.789967	7.570347	0.000000	-10.000000	-0.666667	31.316668	566.166687	1023.000000	1023.000000	2046.000000
29.459999	0.041912	24.769747	4.814369	6.557651	5.820176	7.577550	0.000000	-10.000000	-0.666667	31.000000	576.833313	1023.000000	1023.000000	2046.000000
29.480000	0.043356	25.623587	5.003035	6.987403	5.995097	7.638052	0.000000	-10.000000	-0.666667	30.766666	587.166687	1023.000000	1023.000000	2046.000000
29.500000	0.043827	25.901585	5.091587	7.162321	6.031159	7.616517	0.000000	-10.000000	-0.683333	30.716667	597.500000	1023.000000	1023.000000	2046.000000
29.520000	0.043152	25.502853	4.818887	7.138407	6.056842	7.488718	0.000000	-10.000000	-0.675000	30.850000	607.500000	1023.000000	1023.000000	2046.000000
29.540001	0.041720	24.656605	4.442942	7.013587	5.885115	7.314961	0.000000	-10.000000	-0.666667	30.600000	617.833313	1023.000000	1023.000000	2046.000000
29.559999	0.040666	24.033728	4.176916	6.810081	5.842829	7.203901	0.000000	-10.000000	-0.650000	30.450001	628.166687	1023.000000	1023.000000	2046.000000
29.580000	0.040519	23.946484	4.053992	6.691008	5.945622	7.255862	0.000000	-10.000000	-0.633333	29.883333	638.500000	1023.000000	1023.000000	2046.000000
29.600000	0.041017	24.241177	4.048936	6.736135	6.110850	7.345257	0.000000	-10.000000	-0.666667	30.033335	648.500000	1023.000000	1023.000000	2046.000000
29.620001	0.041802	24.704857	4.022068	6.938806	6.255737	7.488246	0.000000	-10.000000	-0.658333	30.350000	658.500000	1023.000000	1023.000000	2046.000000
29.639999	0.042701	25.236404	4.020368	7.157729	6.396977	7.661331	0.000000	-10.000000	-0.666667	30.700001	668.500000	1023.000000	1023.000000	2046.000000
29.660000	0.043690	25.820946	4.017110	7.458894	6.560992	7.783949	0.000000	-10.000000	-0.633333	30.700001	678.666687	1023.000000	1023.000000	2046.000000
29.680000	0.044653	26.390154	4.122721	7.709770	6.703066	7.854597	0.000000	-10.000000	-0.616667	30.150000	689.000000	1023.000000	1023.000000	2046.000000
29.700001	0.045933	27.146315	4.236104	7.983490	6.915651	8.011069	0.000000	-10.000000	-0.583333	29.566668	699.333313	1023.000000	1023.000000	2046.000000
29.719999	0.047063	27.814325	4.460405	8.129033	7.061186	8.163700	0.000000	-10.000000	-0.533333	28.383333	709.333313	1023.000000	1023.000000	2046.000000
29.740000	0.048668	28.762499	4.711037	8.326986	7.260575	8.463899	0.000000	-10.000000	-0.475000	27.266666	719.000000	1023.000000	1023.000000	2046.000000
29.760000	0.049891	29.485357	4.950625	8.315460	7.456289	8.762981	0.000000	-10.000000	-0.425000	25.683332	728.166687	1023.000000	1023.000000	2046.000000
29.780001	0.051337	30.340069	5.186230	8.332807	7.687057	9.133974	0.000000	-10.000000	-0.375000	24.250000	737.166687	1023.000000	1023.000000	2046.000000
29.799999	0.052812	31.211906	5.441896	8.350814	7.927845	9.491350	0.000000	-10.000000	-0.325000	22.816668	745.333313	1023.000000	1023.000000	2046.000000
29.820000	0.054289	32.085041	5.660412	8.387320	8.306674	9.730633	0.000000	-10.000000	-0.283333	21.183334	753.333313	1023.000000	1023.000000	2046.000000
29.840000	0.055799	32.977467	5.923790	8.345860	8.653757	10.054058	0.000000	-10.000000	-0.233333	19.433334	760.500000	1023.000000	1023.000000	2046.000000
29.860001	0.057034	33.707150	6.157444	8.366969	8.908794	10.273942	0.000000	-10.000000	-0.208333	17.366667	767.333313	1023.000000	1023.000000	2046.000000
29.879999	0.057828	34.176483	6.238109	8.442643	9.143278	10.352453	0.000000	-10.000000	-0.141667	15.300000	773.333313	1023.000000	1023.000000	2046.000000
29.900000	0.058346	34.482674	6.245101	8.524570	9.313985	10.399017	0.000000	-10.000000	-0.100000	12.800000	778.833313	1023.000000	1023.000000	2046.000000
29.920000	0.058258	34.430370	6.222506	8.513026	9.426517	10.268320	0.000000	-10.000000	-0.041667	9.516666	783.666687	1023.000000	1023.000000	2046.000000
29.940001	0.058045	34.304325	6.180683	8.532743	9.462690	10.128205	0.000000	-10.000000	-0.016667	4.033333	787.500000	1023.000000	1023.000000	2046.000000
29.959999	0.057626	34.056862	6.191350	8.445745	9.387826	10.031941	0.000000	-10.000000	0.008333	-1.066667	789.833313	1023.000000	1023.000000	2046.000000
29.980000	0.057352	33.894951	6.202214	8.348269	9.344982	9.999483	0.000000	-10.000000	0.033333	-6.500000	790.833313	1023.000000	1023.000000	2046.000000
30.000000	0.057196	33.802742	6.254447	8.258216	9.220848	10.069230	0.000000	-10.000000	0.066667	-9.833334	791.000000	1023.000000	1023.000000	2046.000000
30.020000	0.057710	34.106884	6.457799	8.298929	9.181965	10.168193	0.000000	-10.000000	0.091667	-12.883333	791.000000	1023.000000	1023.000000	2046.000000
30.040001	0.058712	34.698689	6.872518	8.354449	9.247827	10.223894	0.000000	-10.000000	0.091667	-14.083334	791.000000	1023.000000	1023.000000	2046.000000
30.059999	0.060079	35.506496	7.373503	8.465977	9.399702	10.267313	0.000000	-10.000000	0.083333	-14.433333	787.333313	1023.000000	1023.000000	2046.000000
30.080000	0.061193	36.165051	7.782669	8.547457	9.509392	10.325532	0.000000	-10.000000	0.075000	-14.216667	779.000000	1023.000000	1023.000000	2046.000000
30.100000	0.061650	36.434895	7.925064	8.615192	9.600355	10.294283	0.000000	-10.000000	0.075000	-14.100000	769.000000	1023.000000	1023.000000	2046.000000
30.120001	0.061867	36.563362	7.894827	8.629292	9.692876	10.346367	0.000000	-10.000000	0.083333	-14.016666	761.166687	1023.000000	1023.000000	2046.000000
30.139999	0.061919	36.594296	7.792763	8.680264	9.718390	10.402880	0.000000	-10.000000	0.100000	-14.283334	756.333313	1023.000000	1023.000000	2046.000000
30.160000	0.061302	36.229763	7.561116	8.658482	9.617758	10.392406	0.000000	-10.000000	0.125000	-14.616667	751.666687	1023.000000	1023.000000	2046.000000
30.180000	0.060029	35.477375	7.279053	8.469776	9.303606	10.424942	0.000000	-10.000000	0.141667	-14.966667	746.666687	1023.000000	1023.000000	2046.000000
30.200001	0.058840	34.774487	6.963817	8.355951	9.008008	10.446708	0.000000	-10.000000	0.133333	-15.183333	741.666687	1023.000000	1023.000000	2046.000000
30.219999	0.057896	34.216415	6.749416	8.456795	8.765530	10.244673	0.000000	-10.000000	0.133333	-15.183333	736.500000	1023.000000	1023.000000	2046.000000
30.240000	0.056952	33.658520	6.665546	8.593037	8.562249	9.837687	0.000000	-10.000000	0.116667	-14.966667	731.500000	1023.000000	1023.000000	2046.000000
30.260000	0.056005	33.099213	6.636443	8.563774	8.379928	9.519069	0.000000	-10.000000	0.133333	-14.783334	726.500000	1023.000000	1023.000000	2046.000000
30.280001	0.054630	32.286205	6.380104	8.431231	8.257425	9.217445	0.000000	-10.000000	0.141667	-14.800000	721.500000	1023.000000	1023.000000	2046.000000
30.299999	0.051984	30.722427	5.809783	8.108166	8.013813	8.790666	0.000000	-10.000000	0.158333	-15.000000	716.500000	1023.000000	1023.000000	2046.000000
30.320000	0.048466	28.643583	5.082828	7.591658	7.647294	8.321804	0.000000	-10.000000	0.158333	-15.366667	711.500000	1023.000000	1023.000000	2046.000000
30.340000	0.045231	26.731621	4.426504	7.057329	7.330564	7.917223	0.000000	-10.000000	0.150000	-15.650001	706.500000	1023.000000	1023.000000	2046.000000
30.360001	0.042913	25.361780	4.002473	6.616432	7.063264	7.679611	0.000000	-10.000000	0.150000	-15.716667	701.333313	1023.000000	1023.000000	2046.000000
30.379999	0.041020	24.242931	3.683750	6.286523	6.765658	7.507000	0.000000	-10.000000	0.133333	-15.283334	696.166687	1023.000000	1023.000000	2046.000000
30.400000	0.039600	23.403532	3.350390	6.119660	6.540321	7.393160	0.000000	-10.000000	0.133333	-14.633333	689.333313	1023.000000	1023.000000	2046.000000
30.420000	0.038262	22.612953	3.103100	5.967648	6.292593	7.249613	0.000000	-10.000000	0.133333	-14.150000	684.333313	1023.000000	1023.000000	2046.000000
30.440001	0.037191	21.979612	2.882204	5.773297	6.110900	7.213212	0.000000	-10.000000	0.133333	-13.983334	679.500000	1023.000000	1023.000000	2046.000000
30.459999	0.035987	21.268225	2.704482	5.627616	5.840510	7.095617	0.000000	-10.000000	0.116667	-14.116667	676.500000	1023.000000	1023.000000	2046.000000
30.480000	0.035338	20.884521	2.578869	5.423639	5.719964	7.162050	0.000000	-10.000000	0.116667	-14.450000	671.833313	1023.000000	1023.000000	2046.000000
30.500000	0.034451	20.360588	2.495026	5.245038	5.550858	7.069666	0.000000	-10.000000	0.133333	-14.833333	667.000000	1023.000000	1023.000000	2046.000000
30.520000	0.033732	19.935564	2.371187	5.050962	5.501179	7.012235	0.000000	-10.000000	0.166667	-15.333333	662.000000	1023.000000	1023.000000	2046.000000
30.540001	0.033233	19.640638	2.262597	4.730179	5.569043	7.078819	0.000000	-10.000000	0.183333	-15.700001	656.833313	1023.000000	1023.000000	2046.000000
30.559999	0.032786	19.376610	2.221719	4.443550	5.604218	7.107123	0.000000	-10.000000	0.191667	-16.333334	651.666687	1023.000000	1023.000000	2046.000000
30.580000	0.032176	19.016188	2.171189	4.241866	5.604135	6.998998	0.000000	-10.000000	0.191667	-17.000000	646.166687	1023.000000	1023.000000	2046.000000
30.600000	0.031953	18.884167	2.248430	3.973727	5.617387	7.044623	0.000000	-10.000000	0.191667	-17.783333	640.500000	1023.000000	1023.000000	2046.000000
30.620001	0.032135	18.991585	2.256045	3.778927	5.842688	7.113926	0.000000	-10.000000	0.216667	-18.450001	634.500000	1023.000000	1023.000000	2046.000000
30.639999	0.031790	18.788080	2.283541	3.522498	5.942646	7.039394	0.000000	-10.000000	0.225000	-19.116667	628.500000	1023.000000	1023.000000	2046.000000
30.660000	0.031194	18.435368	2.293136	3.294358	5.913181	6.934693	0.000000	-10.000000	0.233333	-19.583334	622.166687	1023.000000	1023.000000	2046.000000
30.680000	0.030461	18.002567	2.243019	3.144649	5.840739	6.774160	0.000000	-10.000000	0.233333	-19.783335	615.666687	1023.000000	1023.000000	2046.000000
30.700001	0.029536	17.455704	2.307597	2.862274	5.691316	6.594517	0.000000	-10.000000	0.241667	-19.900002	609.000000	1023.000000	1023.000000	2046.000000
30.719999	0.028697	16.960215	2.367929	2.671059	5.574353	6.346875	0.000000	-10.000000	0.266667	-20.216667	602.333313	1023.000000	1023.000000	2046.000000
30.740000	0.027894	16.485270	2.409681	2.501489	5.422868	6.151232	0.000000	-10.000000	0.283333	-20.783333	595.500000	1023.000000	1023.000000	2046.000000
30.760000	0.026982	15.946222	2.451671	2.333672	5.214027	5.946852	0.000000	-10.000000	0.300000	-21.233334	588.500000	1023.000000	1023.000000	2046.000000
30.780001	0.026448	15.630659	2.531842	2.241776	5.089718	5.767323	0.000000	-10.000000	0.316667	-21.733334	581.333313	1023.000000	1023.000000	2046.000000
30.799999	0.026547	15.689226	2.780616	2.170588	5.075777	5.662246	0.000000	-10.000000	0.341667	-22.350000	574.166687	1023.000000	1023.000000	2046.000000
30.820000	0.027114	16.024307	3.155224	2.185946	5.102972	5.580166	0.000000	-10.000000	0.366667	-23.116667	566.666687	1023.000000	1023.000000	2046.000000
30.840000	0.027855	16.462191	3.446973	2.152485	5.190206	5.672526	0.000000	-10.000000	0.383333	-23.816668	559.000000	1023.000000	1023.000000	2046.000000
30.860001	0.027991	16.542870	3.624053	2.114062	5.185764	5.618990	0.000000	-10.000000	0.375000	-24.283333	551.000000	1023.000000	1023.000000	2046.000000
30.879999	0.027735	16.391621	3.550426	2.037460	5.261121	5.542614	0.000000	-10.000000	0.408333	-24.783333	543.000000	1023.000000	1023.000000	2046.000000
30.900000	0.027040	15.980354	3.317745	1.901610	5.233762	5.527238	0.000000	-10.000000	0.441667	-25.383333	534.833313	1023.000000	1023.000000	2046.000000
30.920000	0.025546	15.097412	2.958227	1.690362	5.036071	5.412752	0.000000	-10.000000	0.500000	-26.166666	526.333313	1023.000000	1023.000000	2046.000000
30.940001	0.023536	13.909622	2.536285	1.366780	4.721656	5.284901	0.000000	-10.000000	0.533333	-27.000000	517.500000	1023.000000	1023.000000	2046.000000
30.959999	0.021452	12.677938	2.091335	1.156637	4.342990	5.086975	0.000000	-10.000000	0.566667	-27.733334	508.500000	1023.000000	1023.000000	2046.000000
30.980000	0.020094	11.875366	1.794973	1.183761	3.954874	4.941758	0.000000	-10.000000	0.591667	-28.316668	499.166656	1023.000000	1023.000000	2046.000000
31.000000	0.018984	11.219466	1.657681	1.230145	3.664933	4.666708	0.000000	-10.000000	0.600000	-28.633333	489.833344	1023.000000	1023.000000	2046.000000
31.020000	0.017207	10.169490	1.501410	1.118697	3.295967	4.253415	0.000000	-10.000000	0.616667	-28.933334	480.166656	1023.000000	1023.000000	2046.000000
31.040001	0.015428	9.118063	1.249564	0.882551	3.032108	3.953840	0.000000	-10.000000	0.633333	-29.266666	470.500000	1023.000000	1023.000000	2046.000000
31.059999	0.013062	7.719605	0.852809	0.560847	2.702422	3.603527	0.000000	-10.000000	0.641667	-29.700001	460.500000	1023.000000	1023.000000	2046.000000
31.080000	0.009852	5.822640	0.164802	0.180763	2.328372	3.148703	0.000000	-10.000000	0.641667	-30.016666	450.500000	1023.000000	1023.000000	2046.000000
31.100000	0.006371	3.765527	-0.609111	-0.361174	1.986253	2.749559	0.000000	-10.000000	0.641667	-30.000000	440.500000	1023.000000	1023.000000	2046.000000
31.120001	0.003090	1.826488	-1.285007	-0.830027	1.582390	2.359133	0.000000	-10.000000	0.633333	-29.766666	430.500000	1023.000000	1023.000000	2046.000000
31.139999	0.000333	0.196586	-1.866855	-1.189700	1.282036	1.971105	0.000000	-10.000000	0.616667	-29.616667	420.833344	1023.000000	1023.000000	2046.000000
31.160000	-0.002096	-1.238567	-2.390104	-1.518137	0.925626	1.744049	0.000000	-10.000000	0.608333	-29.633333	411.166656	1023.000000	1023.000000	2046.000000
31.180000	-0.004211	-2.488695	-2.858752	-1.757027	0.603679	1.523404	0.000000	-10.000000	0.616667	-29.750000	401.500000	1023.000000	1023.000000	2046.000000
31.200001	-0.006349	-3.752244	-3.265034	-2.050749	0.213556	1.349982	0.000000	-10.000000	0.633333	-29.866667	391.500000	1023.000000	1023.000000	2046.000000
31.219999	-0.008224	-4.860460	-3.657236	-2.306361	-0.038687	1.141824	0.000000	-10.000000	0.641667	-30.100000	381.500000	1023.000000	1023.000000	2046.000000
31.240000	-0.009824	-5.805730	-3.943600	-2.529728	-0.342236	1.009833	0.000000	-10.000000	0.650000	-30.166668	371.500000	1023.000000	1023.000000	2046.000000
31.260000	-0.011300	-6.678561	-4.150817	-2.776742	-0.562123	0.811122	0.000000	-10.000000	0.650000	-30.183334	361.500000	1023.000000	1023.000000	2046.000000
31.280001	-0.012425	-7.343018	-4.341270	-2.977192	-0.682912	0.658355	0.000000	-10.000000	0.633333	-29.933334	351.500000	1023.000000	1023.000000	2046.000000
31.299999	-0.013393	-7.915264	-4.498701	-3.233432	-0.769407	0.586276	0.000000	-10.000000	0.616667	-29.733334	341.500000	1023.000000	1023.000000	2046.000000
31.320000	-0.014217	-8.402069	-4.563595	-3.611682	-0.831326	0.604534	0.000000	-10.000000	0.600000	-29.616667	331.500000	1023.000000	1023.000000	2046.000000
31.340000	-0.014893	-8.801912	-4.611805	-3.911379	-0.857930	0.579202	0.000000	-10.000000	0.600000	-29.466667	321.500000	1023.000000	1023.000000	2046.000000
31.360001	-0.015480	-9.148887	-4.646672	-4.108787	-0.883904	0.490476	0.000000	-10.000000	0.600000	-29.400000	311.500000	1023.000000	1023.000000	2046.000000
31.379999	-0.016156	-9.548359	-4.584311	-4.361665	-0.994728	0.392345	0.000000	-10.000000	0.583333	-28.916666	301.500000	1023.000000	1023.000000	2046.000000
31.400000	-0.016885	-9.979024	-4.573398	-4.691112	-1.099773	0.385258	0.000000	-10.000000	0.583333	-28.583334	291.833344	1023.000000	1023.000000	2046.000000
31.420000	-0.018012	-10.645189	-4.696542	-4.982552	-1.212103	0.246008	0.000000	-10.000000	0.566667	-28.233334	282.333344	1023.000000	1023.000000	2046.000000
31.440001	-0.019296	-11.404067	-4.816113	-5.201009	-1.418897	0.031951	0.000000	-10.000000	0.566667	-28.033333	273.000000	1023.000000	1023.000000	2046.000000
31.459999	-0.020426	-12.071776	-4.896736	-5.332985	-1.631013	-0.211042	0.000000	-10.000000	0.550000	-27.750000	263.666656	1023.000000	1023.000000	2046.000000
31.480000	-0.021537	-12.728274	-4.909284	-5.426351	-1.892885	-0.499755	0.000000	-10.000000	0.533333	-27.366667	254.333328	1023.000000	1023.000000	2046.000000
31.500000	-0.022516	-13.306727	-4.898157	-5.578070	-2.140595	-0.689906	0.000000	-10.000000	0.508333	-27.150000	245.166672	1023.000000	1023.000000	2046.000000
31.520000	-0.023562	-13.925203	-5.018946	-5.708920	-2.361539	-0.835797	0.000000	-10.000000	0.491667	-26.783335	236.000000	1023.000000	1023.000000	2046.000000
31.540001	-0.024472	-14.462665	-5.130505	-5.735034	-2.553067	-1.044058	0.000000	-10.000000	0.483333	-26.633333	227.166672	1023.000000	1023.000000	2046.000000
31.559999	-0.025207	-14.897433	-5.193347	-5.714713	-2.755720	-1.233653	0.000000	-10.000000	0.483333	-26.266666	218.333328	1023.000000	1023.000000	2046.000000
31.580000	-0.025258	-14.927743	-5.007540	-5.640124	-2.860783	-1.419296	0.000000	-10.000000	0.466667	-26.116667	209.666672	1023.000000	1023.000000	2046.000000
31.600000	-0.024849	-14.685624	-4.700678	-5.647626	-2.914353	-1.422966	0.000000	-10.000000	0.458333	-25.800001	200.833328	1023.000000	1023.000000	2046.000000
31.620001	-0.024456	-14.453625	-4.460072	-5.583198	-2.987266	-1.423089	0.000000	-10.000000	0.450000	-25.433334	192.333328	1023.000000	1023.000000	2046.000000
31.639999	-0.024173	-14.285984	-4.331947	-5.569957	-3.056139	-1.327941	0.000000	-10.000000	0.441667	-25.000000	183.666672	1023.000000	1023.000000	2046.000000
31.660000	-0.024180	-14.290384	-4.241121	-5.466001	-3.247817	-1.335444	0.000000	-10.000000	0.433333	-24.566668	175.333328	1023.000000	1023.000000	2046.000000
31.680000	-0.024700	-14.597545	-4.391572	-5.496376	-3.431036	-1.278561	0.000000	-10.000000	0.433333	-24.250000	167.000000	1023.000000	1023.000000	2046.000000
31.700001	-0.025519	-15.081779	-4.704616	-5.564647	-3.586233	-1.226282	0.000000	-10.000000	0.441667	-24.133333	159.000000	1023.000000	1023.000000	2046.000000
31.719999	-0.026754	-15.811719	-5.065389	-5.691837	-3.722534	-1.331959	0.000000	-10.000000	0.433333	-23.950001	151.000000	1023.000000	1023.000000	2046.000000
31.740000	-0.028693	-16.957405	-5.433514	-5.853164	-4.025371	-1.645356	0.000000	-10.000000	0.416667	-23.800001	143.000000	1023.000000	1023.000000	2046.000000
31.760000	-0.029560	-17.469833	-5.637424	-5.815303	-4.237329	-1.779775	0.000000	-10.000000	0.383333	-23.566668	135.000000	1023.000000	1023.000000	2046.000000
31.780001	-0.030727	-18.159822	-5.743972	-5.731550	-4.600621	-2.083679	0.000000	-10.000000	0.366667	-23.350000	127.000000	1023.000000	1023.000000	2046.000000
31.799999	-0.032062	-18.948616	-5.877327	-5.781048	-4.880228	-2.410014	0.000000	-10.000000	0.358333	-23.033335	119.333336	1023.000000	1023.000000	2046.000000
31.820000	-0.033521	-19.811058	-6.072084	-6.048694	-5.134891	-2.555389	0.000000	-10.000000	0.358333	-22.683334	111.666664	1023.000000	1023.000000	2046.000000
31.840000	-0.035214	-20.811275	-6.372520	-6.281204	-5.335545	-2.822007	0.000000	-10.000000	0.341667	-22.450001	104.333336	1023.000000	1023.000000	2046.000000
31.860001	-0.037394	-22.099722	-6.862958	-6.552396	-5.535357	-3.149011	0.000000	-10.000000	0.316667	-21.983334	96.666664	1023.000000	1023.000000	2046.000000
31.879999	-0.039911	-23.587671	-7.485569	-6.880422	-5.704731	-3.516950	0.000000	-10.000000	0.300000	-21.366667	89.333336	1023.000000	1023.000000	2046.000000
31.900000	-0.042377	-25.044638	-8.043641	-7.250230	-5.975152	-3.775614	0.000000	-10.000000	0.300000	-20.616667	82.166664	1023.000000	1023.000000	2046.000000
31.920000	-0.044735	-26.438562	-8.630461	-7.600799	-6.229148	-3.978154	0.000000	-10.000000	0.300000	-20.133333	75.333336	1023.000000	1023.000000	2046.000000
31.940001	-0.046757	-27.633356	-9.114915	-7.845622	-6.489278	-4.183542	0.000000	-10.000000	0.283333	-19.950001	68.666664	1023.000000	1023.000000	2046.000000
31.959999	-0.048537	-28.685656	-9.560418	-7.908491	-6.883828	-4.332918	0.000000	-10.000000	0.266667	-19.866667	62.000000	1023.000000	1023.000000	2046.000000
31.980000	-0.049947	-29.518650	-9.955621	-7.953638	-7.183916	-4.425475	0.000000	-10.000000	0.241667	-19.666668	55.333332	1023.000000	1023.000000	2046.000000
32.000000	-0.051198	-30.258148	-10.223388	-7.979866	-7.489934	-4.564961	0.000000	-10.000000	0.225000	-19.150000	48.833332	1023.000000	1023.000000	2046.000000
32.020000	-0.052055	-30.764496	-10.467746	-8.054163	-7.574613	-4.667974	0.000000	-10.000000	0.208333	-18.416666	42.500000	1023.000000	1023.000000	2046.000000
32.040001	-0.052772	-31.188332	-10.589288	-8.165336	-7.642238	-4.791470	0.000000	-10.000000	0.191667	-17.883333	36.500000	1023.000000	1023.000000	2046.000000
32.060001	-0.053049	-31.352182	-10.650909	-8.210316	-7.594530	-4.896428	0.000000	-10.000000	0.175000	-17.200001	30.500000	1023.000000	1023.000000	2046.000000
32.080002	-0.053147	-31.410034	-10.560069	-8.386152	-7.657619	-4.806194	0.000000	-10.000000	0.158333	-16.533333	24.500000	1023.000000	1023.000000	2046.000000
32.099998	-0.053039	-31.345961	-10.427558	-8.567756	-7.667529	-4.683118	0.000000	-10.000000	0.150000	-15.766667	18.833334	1023.000000	1023.000000	2046.000000
32.119999	-0.053058	-31.357376	-10.248014	-8.667235	-7.714987	-4.727139	0.000000	-10.000000	0.150000	-15.366667	13.500000	1023.000000	1023.000000	2046.000000
32.139999	-0.053120	-31.394161	-10.062674	-8.715609	-7.875535	-4.740344	0.000000	-10.000000	0.150000	-15.083333	8.500000	1023.000000	1023.000000	2046.000000
32.160000	-0.053210	-31.447077	-9.967226	-8.780301	-7.873538	-4.826012	0.000000	-10.000000	0.150000	-14.800000	3.666667	1023.000000	1023.000000	2046.000000
32.180000	-0.053205	-31.444065	-9.908833	-8.973152	-7.788793	-4.773287	0.000000	-10.000000	0.150000	-14.450000	-1.000000	1023.000000	1023.000000	2046.000000
32.200001	-0.053400	-31.559177	-9.923144	-9.140402	-7.678051	-4.817580	0.000000	-10.000000	0.150000	-14.316667	-5.500000	1023.000000	1023.000000	2046.000000
32.220001	-0.053812	-31.803011	-9.976790	-9.361624	-7.585686	-4.878911	0.000000	-10.000000	0.133333	-14.333334	-10.166667	1023.000000	1023.000000	2046.000000
32.240002	-0.054171	-32.014885	-9.977798	-9.455457	-7.596894	-4.984736	0.000000	-10.000000	0.133333	-14.200001	-15.000000	1023.000000	1023.000000	2046.000000
32.259998	-0.054472	-32.192753	-9.872207	-9.611196	-7.671562	-5.037791	0.000000	-10.000000	0.116667	-13.950001	-19.666666	1023.000000	1023.000000	2046.000000
32.279999	-0.054893	-32.441669	-9.789750	-9.661137	-7.784123	-5.206658	0.000000	-10.000000	0.100000	-13.516667	-24.333334	1023.000000	1023.000000	2046.000000
32.299999	-0.055544	-32.826736	-9.703123	-9.767777	-7.993523	-5.362313	0.000000	-10.000000	0.066667	-13.216667	-28.666666	1023.000000	1023.000000	2046.000000
32.320000	-0.055994	-33.092285	-9.711136	-9.758307	-8.185874	-5.436968	0.000000	-10.000000	0.050000	-12.800000	-33.333332	1023.000000	1023.000000	2046.000000
32.340000	-0.056722	-33.522648	-9.768531	-9.697765	-8.411896	-5.644454	0.000000	-10.000000	0.050000	-12.566668	-37.666668	1023.000000	1023.000000	2046.000000
32.360001	-0.056871	-33.610939	-9.725938	-9.603608	-8.540436	-5.740957	0.000000	-10.000000	0.050000	-12.283334	-42.000000	1023.000000	1023.000000	2046.000000
32.380001	-0.056738	-33.532257	-9.619240	-9.464120	-8.684303	-5.764596	0.000000	-10.000000	0.050000	-11.966667	-46.000000	1023.000000	1023.000000	2046.000000
32.400002	-0.056209	-33.219280	-9.372708	-9.394235	-8.690195	-5.762145	0.000000	-10.000000	0.050000	-11.450000	-50.000000	1023.000000	1023.000000	2046.000000
32.419998	-0.055320	-32.694363	-9.065090	-9.259721	-8.631399	-5.738153	0.000000	-10.000000	0.033333	-10.783334	-53.833332	1023.000000	1023.000000	2046.000000
32.439999	-0.054498	-32.208035	-8.693420	-9.087064	-8.650831	-5.776721	0.000000	-10.000000	0.016667	-10.166667	-57.500000	1023.000000	1023.000000	2046.000000
32.459999	-0.053388	-31.552574	-8.480189	-9.034478	-8.471319	-5.566588	0.000000	-10.000000	0.008333	-9.566667	-60.833332	1023.000000	1023.000000	2046.000000
32.480000	-0.052694	-31.142054	-8.279610	-8.933425	-8.451528	-5.477492	0.000000	-10.000000	0.008333	-9.100000	-64.000000	1023.000000	1023.000000	2046.000000
32.500000	-0.052236	-30.871740	-8.283090	-8.956985	-8.288245	-5.343422	0.000000	-10.000000	0.008333	-8.650001	-67.000000	1023.000000	1023.000000	2046.000000
32.520000	-0.052153	-30.822178	-8.413959	-8.931464	-8.214711	-5.262043	0.000000	-10.000000	0.000000	-8.183333	-69.833336	1023.000000	1023.000000	2046.000000
32.540001	-0.052580	-31.074697	-8.593632	-8.979853	-8.298593	-5.202621	0.000000	-10.000000	0.000000	-7.583333	-72.666664	1023.000000	1023.000000	2046.000000
32.560001	-0.053456	-31.592678	-8.817424	-8.974792	-8.491017	-5.309446	0.000000	-10.000000	-0.008333	-6.650000	-75.166664	1023.000000	1023.000000	2046.000000
32.580002	-0.054285	-32.082317	-8.980428	-8.954699	-8.749236	-5.397956	0.000000	-10.000000	-0.016667	-5.533333	-77.500000	1023.000000	1023.000000	2046.000000
32.599998	-0.054869	-32.427425	-9.027139	-8.728616	-9.007195	-5.664474	0.000000	-10.000000	-0.033333	-4.016667	-79.166664	1023.000000	1023.000000	2046.000000
32.619999	-0.055211	-32.629814	-9.031715	-8.600285	-9.144516	-5.853297	0.000000	-10.000000	-0.041667	-2.200000	-80.333336	1023.000000	1023.000000	2046.000000
32.639999	-0.055844	-33.003819	-9.145580	-8.779659	-9.113980	-5.964599	0.000000	-10.000000	-0.050000	-0.416667	-80.833336	1023.000000	1023.000000	2046.000000
32.660000	-0.056396	-33.330322	-9.308317	-8.901529	-9.002652	-6.117825	0.000000	-10.000000	-0.050000	1.300000	-81.000000	1023.000000	1023.000000	2046.000000
32.680000	-0.057380	-33.911812	-9.586022	-9.071780	-8.939525	-6.314486	0.000000	-10.000000	-0.058333	2.883333	-81.000000	1023.000000	1023.000000	2046.000000
32.700001	-0.058984	-34.859390	-10.005816	-9.300550	-9.035675	-6.517352	0.000000	-10.000000	-0.075000	4.900000	-81.000000	1023.000000	1023.000000	2046.000000
32.720001	-0.060723	-35.887280	-10.424548	-9.561115	-9.243368	-6.658247	0.000000	-10.000000	-0.091667	6.750000	-81.000000	1023.000000	1023.000000	2046.000000
32.740002	-0.062456	-36.911221	-10.755648	-9.789467	-9.516870	-6.849237	0.000000	-10.000000	-0.100000	7.916667	-81.000000	1023.000000	1023.000000	2046.000000
32.759998	-0.063409	-37.474476	-11.032703	-9.855256	-9.692680	-6.893837	0.000000	-10.000000	-0.100000	8.133333	-81.000000	1023.000000	1023.000000	2046.000000
32.779999	-0.064133	-37.902348	-11.266783	-9.811429	-9.830835	-6.993299	0.000000	-10.000000	-0.100000	7.666667	-81.000000	1023.000000	1023.000000	2046.000000
32.799999	-0.064324	-38.015690	-11.505701	-9.764330	-9.830241	-6.915418	0.000000	-10.000000	-0.066667	6.950000	-81.000000	1023.000000	1023.000000	2046.000000
32.820000	-0.064625	-38.193485	-11.691751	-9.695895	-9.879914	-6.925925	0.000000	-10.000000	-0.033333	6.283333	-81.000000	1023.000000	1023.000000	2046.000000
32.840000	-0.064635	-38.198997	-11.807814	-9.695528	-9.840923	-6.854733	0.000000	-10.000000	-0.016667	5.683333	-81.000000	1023.000000	1023.000000	2046.000000
32.860001	-0.064196	-37.939808	-11.905577	-9.620575	-9.680450	-6.733206	0.000000	-10.000000	-0.050000	5.316667	-47.000000	1023.000000	1023.000000	2046.000000
32.880001	-0.063637	-37.609467	-11.877773	-9.491244	-9.505195	-6.735254	0.000000	-10.000000	-0.075000	5.016667	-12.833333	1023.000000	1023.000000	2046.000000
32.900002	-0.063105	-37.295074	-11.672655	-9.430321	-9.492929	-6.699169	0.000000	-10.000000	-0.075000	4.950000	22.000000	1023.000000	1023.000000	2046.000000
32.919998	-0.062656	-37.029720	-11.374026	-9.465333	-9.533307	-6.657053	0.000000	-10.000000	-0.058333	4.833333	23.500000	1023.000000	1023.000000	2046.000000
32.939999	-0.061925	-36.597603	-11.027986	-9.631057	-9.480395	-6.458163	0.000000	-10.000000	-0.050000	4.500000	25.166666	1023.000000	1023.000000	2046.000000
32.959999	-0.061027	-36.066711	-10.763330	-9.628943	-9.367715	-6.306724	0.000000	-10.000000	-0.050000	4.033333	26.833334	1023.000000	1023.000000	2046.000000
32.980000	-0.060224	-35.592602	-10.483455	-9.611692	-9.227133	-6.270321	0.000000	-10.000000	-0.050000	3.816667	28.166666	1023.000000	1023.000000	2046.000000
33.000000	-0.059387	-35.097591	-10.231503	-9.687084	-9.037565	-6.141438	0.000000	-10.000000	-0.058333	4.116667	29.500000	1023.000000	1023.000000	2046.000000
33.020000	-0.058611	-34.639393	-10.040447	-9.856703	-8.796471	-5.945774	0.000000	-10.000000	-0.058333	4.616667	30.833334	1023.000000	1023.000000	2046.000000
33.040001	-0.057931	-34.237000	-9.905471	-9.874457	-8.572961	-5.884109	0.000000	-10.000000	-0.075000	5.116667	32.166668	1023.000000	1023.000000	2046.000000
33.060001	-0.057260	-33.840481	-9.810396	-9.878927	-8.341493	-5.809667	0.000000	-10.000000	-0.083333	5.833333	33.833332	1023.000000	1023.000000	2046.000000
33.080002	-0.056779	-33.556484	-9.645163	-9.853469	-8.216715	-5.841139	0.000000	-10.000000	-0.108333	7.183333	35.500000	1023.000000	1023.000000	2046.000000
33.099998	-0.056120	-33.166637	-9.434897	-9.770370	-8.099679	-5.861689	0.000000	-10.000000	-0.125000	9.083334	37.833332	1023.000000	1023.000000	2046.000000
33.119999	-0.055420	-32.753117	-9.214577	-9.633562	-8.026928	-5.878051	0.000000	-10.000000	-0.150000	11.000000	40.666668	1023.000000	1023.000000	2046.000000
33.139999	-0.054958	-32.479992	-9.021621	-9.557130	-7.990038	-5.911205	0.000000	-10.000000	-0.175000	12.766666	44.166668	1023.000000	1023.000000	2046.000000
33.160000	-0.054062	-31.950489	-8.819804	-9.342044	-7.910062	-5.878579	0.000000	-10.000000	-0.191667	14.016666	48.166668	1023.000000	1023.000000	2046.000000
33.180000	-0.053248	-31.469406	-8.627610	-9.165109	-7.794156	-5.882532	0.000000	-10.000000	-0.216667	15.000000	52.666668	1023.000000	1023.000000	2046.000000
33.200001	-0.052077	-30.777403	-8.450860	-8.913651	-7.654573	-5.758318	0.000000	-10.000000	-0.233333	15.450000	57.500000	1023.000000	1023.000000	2046.000000
33.220001	-0.050497	-29.843573	-8.134944	-8.654702	-7.490385	-5.563542	0.000000	-10.000000	-0.258333	16.066668	62.500000	1023.000000	1023.000000	2046.000000
33.240002	-0.048832	-28.859707	-7.795578	-8.383288	-7.288400	-5.392439	0.000000	-10.000000	-0.258333	16.833334	67.833336	1023.000000	1023.000000	2046.000000
33.259998	-0.046688	-27.592674	-7.253787	-8.141732	-7.033098	-5.164058	0.000000	-10.000000	-0.275000	17.816668	73.166664	1023.000000	1023.000000	2046.000000
33.279999	-0.044119	-26.074476	-6.617159	-7.784986	-6.737944	-4.934389	0.000000	-10.000000	-0.291667	18.683332	79.000000	1023.000000	1023.000000	2046.000000
33.299999	-0.041631	-24.603863	-6.013987	-7.477993	-6.453659	-4.658224	0.000000	-10.000000	-0.325000	19.549999	85.000000	1023.000000	1023.000000	2046.000000
33.320000	-0.039557	-23.378262	-5.461524	-7.205016	-6.241804	-4.469916	0.000000	-10.000000	-0.350000	20.483334	91.500000	1023.000000	1023.000000	2046.000000
33.340000	-0.037648	-22.249859	-5.008176	-6.988812	-6.081472	-4.171398	0.000000	-10.000000	-0.383333	21.383333	98.166664	1023.000000	1023.000000	2046.000000
33.360001	-0.036106	-21.338852	-4.710779	-6.764288	-5.871297	-3.992487	0.000000	-10.000000	-0.400000	21.950001	105.000000	1023.000000	1023.000000	2046.000000
33.380001	-0.034669	-20.489344	-4.540783	-6.549359	-5.733839	-3.665364	0.000000	-10.000000	-0.408333	22.250000	112.333336	1023.000000	1023.000000	2046.000000
33.400002	-0.033563	-19.835661	-4.520616	-6.383624	-5.625157	-3.306265	0.000000	-10.000000	-0.408333	22.383333	119.666664	1023.000000	1023.000000	2046.000000
33.419998	-0.032971	-19.485682	-4.584883	-6.141703	-5.562088	-3.197007	0.000000	-10.000000	-0.408333	22.700001	127.333336	1023.000000	1023.000000	2046.000000
33.439999	-0.032043	-18.937250	-4.594710	-5.776840	-5.491491	-3.074208	0.000000	-10.000000	-0.425000	22.833334	134.666672	1023.000000	1023.000000	2046.000000
33.459999	-0.030827	-18.218681	-4.468687	-5.375361	-5.417656	-2.956977	0.000000	-10.000000	-0.441667	23.066668	142.333328	1023.000000	1023.000000	2046.000000
33.480000	-0.029955	-17.703163	-4.328070	-5.056600	-5.339823	-2.978670	0.000000	-10.000000	-0.441667	23.300001	150.000000	1023.000000	1023.000000	2046.000000
33.500000	-0.029803	-17.613659	-4.291051	-5.026981	-5.329873	-2.965753	0.000000	-10.000000	-0.441667	23.616667	158.000000	1023.000000	1023.000000	2046.000000
33.520000	-0.029521	-17.446804	-4.374434	-5.066236	-5.150863	-2.855272	0.000000	-10.000000	-0.433333	23.966667	166.000000	1023.000000	1023.000000	2046.000000
33.540001	-0.030319	-17.918257	-4.696248	-5.143289	-5.132089	-2.946633	0.000000	-10.000000	-0.441667	23.983334	174.000000	1023.000000	1023.000000	2046.000000
33.560001	-0.031594	-18.672142	-5.161015	-5.314370	-5.144760	-3.051998	0.000000	-10.000000	-0.433333	24.066668	182.000000	1023.000000	1023.000000	2046.000000
33.580002	-0.032707	-19.329567	-5.539126	-5.439074	-5.213276	-3.138092	0.000000	-10.000000	-0.433333	23.900000	190.000000	1023.000000	1023.000000	2046.000000
33.599998	-0.033411	-19.745701	-5.799183	-5.505079	-5.243042	-3.198397	0.000000	-10.000000	-0.450000	24.150000	198.000000	1023.000000	1023.000000	2046.000000
33.619999	-0.033051	-19.532925	-5.942381	-5.346096	-5.182315	-3.062131	0.000000	-10.000000	-0.458333	24.316668	206.000000	1023.000000	1023.000000	2046.000000
33.639999	-0.032507	-19.211853	-6.036894	-5.142765	-5.092347	-2.939848	0.000000	-10.000000	-0.466667	24.716667	214.000000	1023.000000	1023.000000	2046.000000
33.660000	-0.031872	-18.836340	-6.017200	-4.898639	-5.071418	-2.849083	0.000000	-10.000000	-0.466667	24.900002	222.000000	1023.000000	1023.000000	2046.000000
33.680000	-0.030870	-18.244022	-5.949667	-4.673674	-4.966540	-2.654140	0.000000	-10.000000	-0.475000	24.983334	230.166672	1023.000000	1023.000000	2046.000000
33.700001	-0.029728	-17.569412	-5.825172	-4.524442	-4.820896	-2.398901	0.000000	-10.000000	-0.475000	24.850000	238.500000	1023.000000	1023.000000	2046.000000
33.720001	-0.028455	-16.817104	-5.702842	-4.307592	-4.599574	-2.207097	0.000000	-10.000000	-0.466667	24.633335	246.833328	1023.000000	1023.000000	2046.000000
33.740002	-0.027128	-16.032442	-5.451684	-4.081330	-4.504061	-1.995367	0.000000	-10.000000	-0.466667	24.650002	255.000000	1023.000000	1023.000000	2046.000000
33.759998	-0.025670	-15.171248	-5.186689	-3.865088	-4.302928	-1.816542	0.000000	-10.000000	-0.458333	24.750000	263.166656	1023.000000	1023.000000	2046.000000
33.779999	-0.023735	-14.027643	-4.872677	-3.740969	-3.985865	-1.428131	0.000000	-10.000000	-0.475000	24.900000	271.500000	1023.000000	1023.000000	2046.000000
33.799999	-0.021847	-12.911741	-4.459678	-3.658664	-3.709217	-1.084182	0.000000	-10.000000	-0.483333	25.016666	279.833344	1023.000000	1023.000000	2046.000000
33.820000	-0.019828	-11.718448	-4.062395	-3.568885	-3.352388	-0.734780	0.000000	-10.000000	-0.491667	25.250000	288.166656	1023.000000	1023.000000	2046.000000
33.840000	-0.017803	-10.521771	-3.688021	-3.486881	-2.971509	-0.375360	0.000000	-10.000000	-0.491667	25.500000	296.500000	1023.000000	1023.000000	2046.000000
33.860001	-0.015623	-9.233040	-3.328698	-3.402062	-2.482121	-0.020160	0.000000	-10.000000	-0.491667	25.700001	305.000000	1023.000000	1023.000000	2046.000000
33.880001	-0.013506	-7.982147	-3.111842	-3.331160	-1.923162	0.384018	0.000000	-10.000000	-0.516667	25.816668	313.500000	1023.000000	1023.000000	2046.000000
33.900002	-0.011793	-6.969380	-2.893867	-3.135337	-1.546138	0.605962	0.000000	-10.000000	-0.516667	25.916668	322.166656	1023.000000	1023.000000	2046.000000
33.919998	-0.010435	-6.167350	-2.738196	-2.920956	-1.291175	0.782977	0.000000	-10.000000	-0.541667	26.083334	330.833344	1023.000000	1023.000000	2046.000000
33.939999	-0.008764	-5.179364	-2.450408	-2.598934	-1.072302	0.942281	0.000000	-10.000000	-0.558333	26.666668	339.500000	1023.000000	1023.000000	2046.000000
33.959999	-0.007623	-4.505347	-2.218419	-2.389382	-0.969230	1.071683	0.000000	-10.000000	-0.575000	27.283333	348.166656	1023.000000	1023.000000	2046.000000
33.980000	-0.006161	-3.641431	-1.934686	-2.125909	-0.821728	1.240892	0.000000	-10.000000	-0.591667	27.950001	357.166656	1023.000000	1023.000000	2046.000000
34.000000	-0.004583	-2.708656	-1.629458	-1.800243	-0.698478	1.419522	0.000000	-10.000000	-0.591667	28.266666	366.333344	1023.000000	1023.000000	2046.000000
34.020000	-0.002886	-1.705477	-1.279318	-1.497012	-0.512816	1.583669	0.000000	-10.000000	-0.616667	28.700001	375.833344	1023.000000	1023.000000	2046.000000
34.040001	-0.000956	-0.565206	-0.945584	-1.148096	-0.329081	1.857555	0.000000	-10.000000	-0.625000	29.050001	385.333344	1023.000000	1023.000000	2046.000000
34.060001	0.001616	0.955090	-0.434750	-0.777896	-0.026955	2.194691	0.000000	-10.000000	-0.650000	29.433334	395.000000	1023.000000	1023.000000	2046.000000
34.080002	0.004534	2.679346	0.192330	-0.375240	0.377287	2.484969	0.000000	-10.000000	-0.675000	29.800001	404.666656	1023.000000	1023.000000	2046.000000
34.099998	0.008067	4.767496	1.005030	0.026475	0.880790	2.855201	0.000000	-10.000000	-0.691667	30.233334	414.500000	1023.000000	1023.000000	2046.000000
34.119999	0.011293	6.674443	1.675492	0.411311	1.384455	3.203185	0.000000	-10.000000	-0.716667	30.733334	424.500000	1023.000000	1023.000000	2046.000000
34.139999	0.013877	8.201388	2.137610	0.725718	1.808612	3.529449	0.000000	-10.000000	-0.741667	31.216667	434.833344	1023.000000	1023.000000	2046.000000
34.160000	0.016191	9.568854	2.465714	1.112026	2.186675	3.804440	0.000000	-10.000000	-0.766667	31.883333	445.166656	1023.000000	1023.000000	2046.000000
34.180000	0.018132	10.716162	2.667361	1.435175	2.575298	4.038327	0.000000	-10.000000	-0.775000	32.483334	455.833344	1023.000000	1023.000000	2046.000000
34.200001	0.020151	11.909380	2.894473	1.783522	2.874697	4.356688	0.000000	-10.000000	-0.766667	32.666668	466.500000	1023.000000	1023.000000	2046.000000
34.220001	0.021989	12.995622	2.932806	2.199542	3.169294	4.693981	0.000000	-10.000000	-0.766667	32.733334	477.500000	1023.000000	1023.000000	2046.000000
34.240002	0.023249	13.740273	2.808965	2.636910	3.409524	4.884875	0.000000	-10.000000	-0.758333	32.566666	488.333344	1023.000000	1023.000000	2046.000000
34.259998	0.024804	14.659044	2.844021	3.155218	3.550802	5.109004	0.000000	-10.000000	-0.758333	32.650002	499.166656	1023.000000	1023.000000	2046.000000
34.279999	0.026539	15.684698	3.011389	3.663985	3.718664	5.290660	0.000000	-10.000000	-0.750000	32.349998	510.000000	1023.000000	1023.000000	2046.000000
34.299999	0.028076	16.592871	3.227298	4.086555	3.839223	5.439795	0.000000	-10.000000	-0.750000	32.416668	520.833313	1023.000000	1023.000000	2046.000000
34.320000	0.029032	17.157661	3.371635	4.336186	3.924550	5.525291	0.000000	-10.000000	-0.750000	32.416668	531.666687	1023.000000	1023.000000	2046.000000
34.340000	0.028964	17.117895	3.183521	4.339798	4.040597	5.553980	0.000000	-10.000000	-0.750000	32.533333	542.500000	1023.000000	1023.000000	2046.000000
34.360001	0.027707	16.374550	2.683612	4.249614	4.045521	5.395803	0.000000	-10.000000	-0.733333	32.166664	553.500000	1023.000000	1023.000000	2046.000000
34.380001	0.026113	15.432921	2.224760	4.068388	3.951592	5.188182	0.000000	-10.000000	-0.716667	31.866667	560.833313	1023.000000	1023.000000	2046.000000
34.400002	0.025165	14.872246	1.980384	3.922602	3.895954	5.073305	0.000000	-10.000000	-0.691667	31.150000	571.500000	1023.000000	1023.000000	2046.000000
34.419998	0.025140	14.857949	1.893838	3.905545	3.967751	5.090816	0.000000	-10.000000	-0.675000	31.049999	581.833313	1023.000000	1023.000000	2046.000000
34.439999	0.025781	15.236472	1.773468	4.067367	4.200179	5.195459	0.000000	-10.000000	-0.658333	30.900000	595.666687	1023.000000	1023.000000	2046.000000
34.459999	0.026410	15.608487	1.724882	4.241401	4.318120	5.324084	0.000000	-10.000000	-0.658333	31.133333	606.000000	1023.000000	1023.000000	2046.000000
34.480000	0.027379	16.180708	1.677732	4.535855	4.463376	5.503745	0.000000	-10.000000	-0.658333	30.950001	616.333313	1023.000000	1023.000000	2046.000000
34.500000	0.028615	16.911741	1.819842	4.848376	4.546965	5.696559	0.000000	-10.000000	-0.658333	30.716667	626.666687	1023.000000	1023.000000	2046.000000
34.520000	0.030089	17.782829	2.082680	4.998499	4.694679	6.006970	0.000000	-10.000000	-0.641667	30.433334	637.000000	1023.000000	1023.000000	2046.000000
34.540001	0.031745	18.761404	2.306708	5.206713	4.888878	6.359106	0.000000	-10.000000	-0.641667	29.883333	647.333313	1023.000000	1023.000000	2046.000000
34.560001	0.033197	19.619617	2.547328	5.396862	5.112428	6.562999	0.000000	-10.000000	-0.633333	29.549999	657.500000	1023.000000	1023.000000	2046.000000
34.580002	0.034998	20.684099	2.868411	5.587959	5.336907	6.890822	0.000000	-10.000000	-0.616667	28.983334	667.333313	1023.000000	1023.000000	2046.000000
34.599998	0.036625	21.645082	3.169971	5.723851	5.622446	7.128815	0.000000	-10.000000	-0.583333	28.533335	677.000000	1023.000000	1023.000000	2046.000000
34.619999	0.038444	22.720678	3.435312	5.918633	5.979632	7.387103	0.000000	-10.000000	-0.558333	28.100000	686.500000	1023.000000	1023.000000	2046.000000
34.639999	0.040323	23.830700	3.725160	6.032744	6.370259	7.702536	0.000000	-10.000000	-0.533333	27.883333	696.000000	1023.000000	1023.000000	2046.000000
34.660000	0.042305	25.002043	4.021180	6.201678	6.778348	8.000836	0.000000	-10.000000	-0.533333	27.450001	705.333313	1023.000000	1023.000000	2046.000000
34.680000	0.044786	26.468460	4.356498	6.339767	7.339068	8.433128	0.000000	-10.000000	-0.533333	27.183332	714.500000	1023.000000	1023.000000	2046.000000
34.700001	0.046493	27.477240	4.531590	6.505831	7.726332	8.713486	0.000000	-10.000000	-0.550000	26.850000	723.500000	1023.000000	1023.000000	2046.000000
34.720001	0.048117	28.437284	4.882268	6.805472	7.858716	8.890827	0.000000	-10.000000	-0.533333	26.916666	732.500000	1023.000000	1023.000000	2046.000000
34.740002	0.049802	29.432762	5.093994	7.085524	8.102002	9.151242	0.000000	-10.000000	-0.508333	26.483334	741.500000	1023.000000	1023.000000	2046.000000
34.759998	0.051048	30.169104	5.360782	7.334474	8.227959	9.245889	0.000000	-10.000000	-0.491667	26.200001	750.500000	1023.000000	1023.000000	2046.000000
34.779999	0.052346	30.936546	5.688766	7.525762	8.336453	9.385565	0.000000	-10.000000	-0.475000	25.766666	759.333313	1023.000000	1023.000000	2046.000000
34.799999	0.053791	31.790361	5.969736	7.725482	8.517291	9.577852	0.000000	-10.000000	-0.458333	25.216667	768.166687	1023.000000	1023.000000	2046.000000
34.820000	0.055210	32.628883	6.238899	8.004232	8.719490	9.666262	0.000000	-10.000000	-0.425000	24.566668	776.666687	1023.000000	1023.000000	2046.000000
34.840000	0.057053	33.718422	6.514092	8.365909	9.084885	9.753534	0.000000	-10.000000	-0.408333	23.900000	785.000000	1023.000000	1023.000000	2046.000000
34.860001	0.059614	35.231750	7.096367	8.773185	9.458291	9.903907	0.000000	-10.000000	-0.400000	23.383333	793.000000	1023.000000	1023.000000	2046.000000
34.880001	0.062843	37.140400	7.837683	9.198126	9.932983	10.171607	0.000000	-10.000000	-0.416667	23.066666	801.000000	1023.000000	1023.000000	2046.000000
34.900002	0.065780	38.876141	8.502803	9.549619	10.322525	10.501193	0.000000	-10.000000	-0.400000	22.900000	808.666687	1023.000000	1023.000000	2046.000000
34.919998	0.068113	40.255043	8.939335	9.993516	10.601611	10.720581	0.000000	-10.000000	-0.375000	22.516666	816.333313	1023.000000	1023.000000	2046.000000
34.939999	0.069998	41.368549	9.305799	10.284573	10.781361	10.996819	0.000000	-10.000000	-0.316667	21.766666	823.833313	1023.000000	1023.000000	2046.000000
34.959999	0.071703	42.376396	9.553098	10.577029	10.937568	11.308702	0.000000	-10.000000	-0.300000	20.633333	831.333313	1023.000000	1023.000000	2046.000000
34.980000	0.072963	43.121387	9.547176	10.840212	11.192976	11.541022	0.000000	-10.000000	-0.275000	19.450001	838.500000	1023.000000	1023.000000	2046.000000
35.000000	0.073939	43.698143	9.471189	11.059723	11.340246	11.826983	0.000000	-10.000000	-0.258333	18.250000	845.166687	1023.000000	1023.000000	2046.000000
35.020000	0.074373	43.954285	9.306895	11.339055	11.438300	11.870034	0.000000	-10.000000	-0.225000	16.933334	851.500000	1023.000000	1023.000000	2046.000000
35.040001	0.074971	44.307980	9.258783	11.710858	11.450634	11.887703	0.000000	-10.000000	-0.200000	15.850000	857.333313	1023.000000	1023.000000	2046.000000
35.060001	0.075891	44.851662	9.335408	12.140214	11.595878	11.780164	0.000000	-10.000000	-0.166667	14.516666	862.833313	1023.000000	1023.000000	2046.000000
35.080002	0.076139	44.998238	9.486636	12.368789	11.587046	11.555769	0.000000	-10.000000	-0.125000	13.150000	868.000000	1023.000000	1023.000000	2046.000000
35.099998	0.075640	44.703354	9.354058	12.270221	11.585881	11.493193	0.000000	-10.000000	-0.075000	10.966667	872.666687	1023.000000	1023.000000	2046.000000
35.119999	0.073528	43.455311	8.885806	11.976245	11.338473	11.254786	0.000000	-10.000000	-0.050000	8.433333	876.666687	1023.000000	1023.000000	2046.000000
35.139999	0.070233	41.507553	8.240809	11.527844	10.916955	10.821945	0.000000	-10.000000	-0.025000	4.133334	879.833313	1023.000000	1023.000000	2046.000000
35.160000	0.067366	39.813580	7.688640	11.088379	10.542135	10.494428	0.000000	-10.000000	-0.016667	0.250000	881.833313	1023.000000	1023.000000	2046.000000
35.180000	0.064921	38.368122	7.304840	10.631641	10.232883	10.198757	0.000000	-10.000000	0.008333	-3.416667	882.833313	1023.000000	1023.000000	2046.000000
35.200001	0.063213	37.359055	6.942974	10.314408	10.038468	10.063204	0.000000	-10.000000	0.025000	-5.666667	883.000000	1023.000000	1023.000000	2046.000000
35.220001	0.062033	36.661491	6.550704	10.157676	9.959729	9.993383	0.000000	-10.000000	0.041667	-7.916667	883.000000	1023.000000	1023.000000	2046.000000
35.240002	0.060666	35.853813	6.180265	10.028081	9.797417	9.848051	0.000000	-10.000000	0.058333	-10.000000	883.000000	1023.000000	1023.000000	2046.000000
35.259998	0.059438	35.127892	5.865438	9.874055	9.686149	9.702250	0.000000	-10.000000	0.075000	-11.800000	883.000000	1023.000000	1023.000000	2046.000000
35.279999	0.058518	34.584389	5.692275	9.708805	9.474421	9.708890	0.000000	-10.000000	0.116667	-13.516667	883.000000	1023.000000	1023.000000	2046.000000
35.299999	0.057513	33.990219	5.480744	9.464284	9.371647	9.673544	0.000000	-10.000000	0.158333	-15.100000	875.166687	1023.000000	1023.000000	2046.000000
35.320000	0.056745	33.536472	5.323716	9.224586	9.210854	9.777317	0.000000	-10.000000	0.191667	-16.433334	865.666687	1023.000000	1023.000000	2046.000000
35.340000	0.055624	32.874065	5.242570	8.988410	8.978306	9.664782	0.000000	-10.000000	0.216667	-17.700001	854.166687	1023.000000	1023.000000	2046.000000
35.360001	0.054792	32.381863	5.079108	8.577358	8.867227	9.858168	0.000000	-10.000000	0.233333	-18.933334	848.333313	1023.000000	1023.000000	2046.000000
35.380001	0.053787	31.788303	4.973687	8.178820	8.758426	9.877371	0.000000	-10.000000	0.250000	-19.816668	844.166687	1023.000000	1023.000000	2046.000000
35.400002	0.052746	31.172930	4.845235	7.808915	8.679548	9.839230	0.000000	-10.000000	0.275000	-20.933334	837.333313	1023.000000	1023.000000	2046.000000
35.419998	0.052145	30.817429	4.736514	7.503935	8.680853	9.896128	0.000000	-10.000000	0.300000	-21.616667	832.666687	1023.000000	1023.000000	2046.000000
35.439999	0.051809	30.618946	4.598363	7.220159	8.784275	10.016149	0.000000	-10.000000	0.350000	-22.933334	823.000000	1023.000000	1023.000000	2046.000000
35.459999	0.051461	30.413368	4.538389	6.897672	8.883052	10.094255	0.000000	-10.000000	0.400000	-23.583334	815.333313	1023.000000	1023.000000	2046.000000
35.480000	0.050649	29.933275	4.433649	6.704176	8.865351	9.930099	0.000000	-10.000000	0.441667	-24.433334	805.000000	1023.000000	1023.000000	2046.000000
35.500000	0.049581	29.302420	4.243106	6.548808	8.814832	9.695673	0.000000	-10.000000	0.458333	-24.650000	799.666687	1023.000000	1023.000000	2046.000000
35.520000	0.048600	28.722431	4.239434	6.282655	8.572533	9.627809	0.000000	-10.000000	0.458333	-25.116667	791.333313	1023.000000	1023.000000	2046.000000
35.540001	0.047321	27.966782	4.211016	6.006341	8.352767	9.396657	0.000000	-10.000000	0.458333	-25.366667	782.833313	1023.000000	1023.000000	2046.000000
35.560001	0.046311	27.369753	4.249000	5.715899	8.186213	9.218641	0.000000	-10.000000	0.475000	-25.766666	771.500000	1023.000000	1023.000000	2046.000000
35.580002	0.045249	26.742018	4.334021	5.504939	7.929103	8.973955	0.000000	-10.000000	0.483333	-25.900002	765.833313	1023.000000	1023.000000	2046.000000
35.599998	0.044754	26.449772	4.503975	5.365657	7.824314	8.755826	0.000000	-10.000000	0.500000	-26.333334	757.166687	1023.000000	1023.000000	2046.000000
35.619999	0.045143	26.679535	4.846428	5.364987	7.852863	8.615255	0.000000	-10.000000	0.500000	-26.816668	748.333313	1023.000000	1023.000000	2046.000000
35.639999	0.045734	27.028704	5.125932	5.393382	7.864620	8.644771	0.000000	-10.000000	0.500000	-27.299999	739.500000	1023.000000	1023.000000	2046.000000
35.660000	0.045991	27.180763	5.294575	5.342129	7.895502	8.648557	0.000000	-10.000000	0.500000	-27.433334	733.333313	1023.000000	1023.000000	2046.000000
35.680000	0.046049	27.215130	5.349860	5.297600	7.888550	8.679121	0.000000	-10.000000	0.500000	-27.183334	727.166687	1023.000000	1023.000000	2046.000000
35.700001	0.045455	26.864054	5.216082	5.147693	7.807910	8.692369	0.000000	-10.000000	0.508333	-27.083334	715.000000	1023.000000	1023.000000	2046.000000
35.720001	0.044443	26.266075	4.951940	4.967551	7.661142	8.685443	0.000000	-10.000000	0.541667	-27.433334	703.000000	1023.000000	1023.000000	2046.000000
35.740002	0.042724	25.249969	4.519355	4.768052	7.422606	8.539957	0.000000	-10.000000	0.583333	-28.066668	690.833313	1023.000000	1023.000000	2046.000000
35.759998	0.040747	24.081564	4.010652	4.574466	7.191487	8.304959	0.000000	-10.000000	0.616667	-28.549999	684.666687	1023.000000	1023.000000	2046.000000
35.779999	0.038866	22.969641	3.643219	4.466880	6.844952	8.014590	0.000000	-10.000000	0.625000	-28.916666	675.166687	1023.000000	1023.000000	2046.000000
35.799999	0.037886	22.390474	3.569781	4.529627	6.524870	7.766197	0.000000	-10.000000	0.633333	-29.216667	665.500000	1023.000000	1023.000000	2046.000000
35.820000	0.036523	21.584951	3.522569	4.351552	6.242794	7.468037	0.000000	-10.000000	0.641667	-29.516668	655.833313	1023.000000	1023.000000	2046.000000
35.840000	0.034924	20.639799	3.389422	4.085754	5.999837	7.164786	0.000000	-10.000000	0.650000	-29.683334	649.166687	1023.000000	1023.000000	2046.000000
35.860001	0.032930	19.461391	3.143142	3.721850	5.743996	6.852404	0.000000	-10.000000	0.650000	-29.883333	639.166687	1023.000000	1023.000000	2046.000000
35.880001	0.030179	17.835678	2.644681	3.342396	5.390547	6.458054	0.000000	-10.000000	0.650000	-30.083334	629.166687	1023.000000	1023.000000	2046.000000
35.900002	0.026512	15.668810	1.904562	2.840524	4.959466	5.964257	0.000000	-10.000000	0.650000	-30.283333	619.166687	1023.000000	1023.000000	2046.000000
35.919998	0.022931	13.552025	1.268941	2.281951	4.468955	5.532177	0.000000	-10.000000	0.650000	-30.333334	609.166687	1023.000000	1023.000000	2046.000000
35.939999	0.019909	11.765955	0.729173	1.875509	4.065510	5.095762	0.000000	-10.000000	0.641667	-30.200001	595.833313	1023.000000	1023.000000	2046.000000
35.959999	0.017371	10.266374	0.168627	1.570050	3.714291	4.813405	0.000000	-10.000000	0.633333	-29.933334	585.833313	1023.000000	1023.000000	2046.000000
35.980000	0.015158	8.958583	-0.344448	1.320407	3.364230	4.618393	0.000000	-10.000000	0.633333	-29.716667	579.166687	1023.000000	1023.000000	2046.000000
36.000000	0.013317	7.870458	-0.864916	1.035352	3.171679	4.528344	0.000000	-10.000000	0.633333	-29.816668	569.166687	1023.000000	1023.000000	2046.000000
36.020000	0.011474	6.781191	-1.260605	0.837438	2.850443	4.353915	0.000000	-10.000000	0.633333	-29.983334	555.833313	1023.000000	1023.000000	2046.000000
36.040001	0.009781	5.780322	-1.559659	0.600831	2.630518	4.108633	0.000000	-10.000000	0.625000	-30.183334	545.833313	1023.000000	1023.000000	2046.000000
36.060001	0.008488	5.016174	-1.772743	0.320293	2.471446	3.997178	0.000000	-10.000000	0.633333	-30.250000	539.166687	1023.000000	1023.000000	2046.000000
36.080002	0.007010	4.142949	-1.934087	0.002881	2.267814	3.806341	0.000000	-10.000000	0.641667	-30.250000	532.333313	1023.000000	1023.000000	2046.000000
36.099998	0.006047	3.573554	-2.058262	-0.288458	2.179029	3.741245	0.000000	-10.000000	0.641667	-30.333334	518.666687	1023.000000	1023.000000	2046.000000
36.119999	0.004814	2.844934	-2.160394	-0.682896	1.977662	3.710561	0.000000	-10.000000	0.633333	-30.333334	505.000000	1023.000000	1023.000000	2046.000000
36.139999	0.003813	2.253616	-2.218415	-1.033826	1.841238	3.664619	0.000000	-10.000000	0.625000	-30.333334	494.833344	1023.000000	1023.000000	2046.000000
36.160000	0.003044	1.798976	-2.300958	-1.287603	1.747779	3.639758	0.000000	-10.000000	0.633333	-30.466667	488.166656	1023.000000	1023.000000	2046.000000
36.180000	0.002436	1.439779	-2.309840	-1.502761	1.653239	3.599141	0.000000	-10.000000	0.633333	-30.299999	478.000000	1023.000000	1023.000000	2046.000000
36.200001	0.001910	1.128872	-2.354400	-1.773245	1.646980	3.609538	0.000000	-10.000000	0.625000	-30.116667	464.666656	1023.000000	1023.000000	2046.000000
36.220001	0.000874	0.516538	-2.457627	-2.055910	1.598201	3.431874	0.000000	-10.000000	0.608333	-29.716667	454.666656	1023.000000	1023.000000	2046.000000
36.240002	-0.000443	-0.261703	-2.616561	-2.396622	1.506917	3.244564	0.000000	-10.000000	0.600000	-29.666668	448.166656	1023.000000	1023.000000	2046.000000
36.259998	-0.001733	-1.024332	-2.716263	-2.666044	1.341452	3.016522	0.000000	-10.000000	0.600000	-29.500000	438.166656	1023.000000	1023.000000	2046.000000
36.279999	-0.002920	-1.725926	-2.725318	-2.981154	1.121836	2.858710	0.000000	-10.000000	0.600000	-29.333334	428.166656	1023.000000	1023.000000	2046.000000
36.299999	-0.004030	-2.381843	-2.710032	-3.160307	0.900581	2.587915	0.000000	-10.000000	0.600000	-29.183334	418.166656	1023.000000	1023.000000	2046.000000
36.320000	-0.005512	-3.257317	-2.758697	-3.362253	0.624576	2.239057	0.000000	-10.000000	0.600000	-29.150000	411.666656	1023.000000	1023.000000	2046.000000
36.340000	-0.006800	-4.018801	-2.863119	-3.476575	0.331312	1.989580	0.000000	-10.000000	0.591667	-29.083334	402.000000	1023.000000	1023.000000	2046.000000
36.360001	-0.007961	-4.704839	-3.001408	-3.484167	0.050658	1.730077	0.000000	-10.000000	0.583333	-29.066668	392.333344	1023.000000	1023.000000	2046.000000
36.380001	-0.008369	-4.946284	-2.955843	-3.577277	-0.068624	1.655460	0.000000	-10.000000	0.583333	-28.900000	376.166656	1023.000000	1023.000000	2046.000000
36.400002	-0.008276	-4.890898	-2.715718	-3.466834	-0.154124	1.445778	0.000000	-10.000000	0.591667	-28.766666	363.166656	1023.000000	1023.000000	2046.000000
36.419998	-0.007866	-4.648514	-2.490156	-3.441003	-0.100997	1.383642	0.000000	-10.000000	0.591667	-28.500000	350.333344	1023.000000	1023.000000	2046.000000
36.439999	-0.007536	-4.453747	-2.255371	-3.457588	-0.077937	1.337149	0.000000	-10.000000	0.558333	-28.266666	344.000000	1023.000000	1023.000000	2046.000000
36.459999	-0.007179	-4.242769	-2.105940	-3.488200	-0.068245	1.419616	0.000000	-10.000000	0.525000	-28.033333	337.666656	1023.000000	1023.000000	2046.000000
36.480000	-0.007574	-4.476059	-2.125938	-3.568250	-0.165332	1.383461	0.000000	-10.000000	0.500000	-27.683332	331.500000	1023.000000	1023.000000	2046.000000
36.500000	-0.008806	-5.204512	-2.359527	-3.710418	-0.470234	1.335668	0.000000	-10.000000	0.500000	-27.583334	325.333344	1023.000000	1023.000000	2046.000000
36.520000	-0.010391	-6.141241	-2.692528	-3.819597	-0.864128	1.235013	0.000000	-10.000000	0.500000	-27.466667	316.166656	1023.000000	1023.000000	2046.000000
36.540001	-0.012257	-7.243639	-3.158007	-3.963275	-1.132068	1.009712	0.000000	-10.000000	0.500000	-27.550001	306.833344	1023.000000	1023.000000	2046.000000
36.560001	-0.013932	-8.234029	-3.542262	-3.965884	-1.445124	0.719241	0.000000	-10.000000	0.500000	-27.416668	297.666656	1023.000000	1023.000000	2046.000000
36.580002	-0.014951	-8.836041	-3.724248	-3.833044	-1.699584	0.420835	0.000000	-10.000000	0.491667	-27.216667	288.500000	1023.000000	1023.000000	2046.000000
36.599998	-0.016287	-9.625399	-3.859034	-3.921425	-1.884503	0.039563	0.000000	-10.000000	0.483333	-26.750000	279.500000	1023.000000	1023.000000	2046.000000
36.619999	-0.017636	-10.422836	-3.983711	-4.191123	-2.052262	-0.195740	0.000000	-10.000000	0.466667	-26.383333	270.666656	1023.000000	1023.000000	2046.000000
36.639999	-0.019172	-11.330769	-4.086082	-4.484523	-2.327721	-0.432443	0.000000	-10.000000	0.466667	-26.083334	261.833344	1023.000000	1023.000000	2046.000000
36.660000	-0.021400	-12.647331	-4.499869	-4.777269	-2.629728	-0.740465	0.000000	-10.000000	0.458333	-25.850000	253.166672	1023.000000	1023.000000	2046.000000
36.680000	-0.024102	-14.244308	-5.056881	-4.986000	-2.987658	-1.213768	0.000000	-10.000000	0.450000	-25.383333	244.500000	1023.000000	1023.000000	2046.000000
36.700001	-0.027137	-16.037718	-5.644599	-5.387466	-3.462272	-1.543381	0.000000	-10.000000	0.408333	-24.666666	236.166672	1023.000000	1023.000000	2046.000000
36.720001	-0.029925	-17.685684	-6.243164	-5.728133	-3.826556	-1.887832	0.000000	-10.000000	0.391667	-24.150000	228.000000	1023.000000	1023.000000	2046.000000
36.740002	-0.032284	-19.080025	-6.813069	-5.924641	-4.121823	-2.220491	0.000000	-10.000000	0.366667	-23.666666	220.000000	1023.000000	1023.000000	2046.000000
36.759998	-0.034400	-20.330685	-7.317599	-6.135050	-4.454328	-2.423707	0.000000	-10.000000	0.366667	-23.466667	212.000000	1023.000000	1023.000000	2046.000000
36.779999	-0.036117	-21.344961	-7.792947	-6.221978	-4.763905	-2.566131	0.000000	-10.000000	0.350000	-23.283335	204.000000	1023.000000	1023.000000	2046.000000
36.799999	-0.037520	-22.174551	-8.226229	-6.341238	-4.923925	-2.683160	0.000000	-10.000000	0.350000	-23.216667	196.000000	1023.000000	1023.000000	2046.000000
36.820000	-0.038691	-22.866096	-8.546018	-6.468445	-5.089355	-2.762279	0.000000	-10.000000	0.341667	-23.050001	188.333328	1023.000000	1023.000000	2046.000000
36.840000	-0.039609	-23.409006	-8.759637	-6.566675	-5.164114	-2.918580	0.000000	-10.000000	0.341667	-22.866667	180.666672	1023.000000	1023.000000	2046.000000
36.860001	-0.040210	-23.763962	-8.915370	-6.680865	-5.198617	-2.969110	0.000000	-10.000000	0.333333	-22.600000	173.166672	1023.000000	1023.000000	2046.000000
36.880001	-0.040728	-24.070393	-8.904970	-6.799389	-5.312951	-3.053082	0.000000	-10.000000	0.325000	-22.216667	165.500000	1023.000000	1023.000000	2046.000000
36.900002	-0.040945	-24.198496	-8.832131	-6.979460	-5.350513	-3.036391	0.000000	-10.000000	0.308333	-21.716667	158.166672	1023.000000	1023.000000	2046.000000
36.919998	-0.041130	-24.307690	-8.682829	-7.227092	-5.443340	-2.954429	0.000000	-10.000000	0.300000	-21.266666	151.000000	1023.000000	1023.000000	2046.000000
36.939999	-0.041462	-24.504087	-8.560599	-7.390240	-5.575980	-2.977268	0.000000	-10.000000	0.300000	-21.049999	144.000000	1023.000000	1023.000000	2046.000000
36.959999	-0.041730	-24.662703	-8.403868	-7.544031	-5.670759	-3.044046	0.000000	-10.000000	0.300000	-20.966667	137.000000	1023.000000	1023.000000	2046.000000
36.980000	-0.042022	-24.835199	-8.325151	-7.664700	-5.756006	-3.089341	0.000000	-10.000000	0.283333	-20.716667	130.000000	1023.000000	1023.000000	2046.000000
37.000000	-0.042360	-25.034845	-8.325063	-7.825788	-5.754138	-3.129856	0.000000	-10.000000	0.283333	-20.500000	123.000000	1023.000000	1023.000000	2046.000000
37.020000	-0.043083	-25.462273	-8.457077	-8.010901	-5.788999	-3.205296	0.000000	-10.000000	0.283333	-20.100000	116.166664	1023.000000	1023.000000	2046.000000
37.040001	-0.043857	-25.919207	-8.555607	-8.279147	-5.831039	-3.253413	0.000000	-10.000000	0.300000	-20.083334	109.333336	1023.000000	1023.000000	2046.000000
37.060001	-0.044566	-26.338789	-8.634202	-8.485253	-5.830870	-3.388465	0.000000	-10.000000	0.266667	-19.850000	102.666664	1023.000000	1023.000000	2046.000000
37.080002	-0.045155	-26.686337	-8.643032	-8.473294	-5.972512	-3.597498	0.000000	-10.000000	0.233333	-19.483334	96.000000	1023.000000	1023.000000	2046.000000
37.099998	-0.045833	-27.087307	-8.594148	-8.567449	-6.123914	-3.801797	0.000000	-10.000000	0.200000	-18.883333	89.666664	1023.000000	1023.000000	2046.000000
37.119999	-0.046692	-27.594961	-8.540092	-8.623990	-6.421459	-4.009420	0.000000	-10.000000	0.200000	-18.300001	83.166664	1023.000000	1023.000000	2046.000000
37.139999	-0.047600	-28.131382	-8.609044	-8.670707	-6.652621	-4.199010	0.000000	-10.000000	0.191667	-17.916668	77.000000	1023.000000	1023.000000	2046.000000
37.160000	-0.048073	-28.410917	-8.645286	-8.677652	-6.815533	-4.272447	0.000000	-10.000000	0.175000	-17.566668	71.000000	1023.000000	1023.000000	2046.000000
37.180000	-0.048449	-28.633295	-8.670109	-8.610510	-6.985439	-4.367238	0.000000	-10.000000	0.166667	-17.316668	65.333336	1023.000000	1023.000000	2046.000000
37.200001	-0.048869	-28.881535	-8.620153	-8.521640	-7.239557	-4.500184	0.000000	-10.000000	0.158333	-16.950001	59.500000	1023.000000	1023.000000	2046.000000
37.220001	-0.048712	-28.788992	-8.530005	-8.492114	-7.272722	-4.494150	0.000000	-10.000000	0.158333	-16.533333	53.666668	1023.000000	1023.000000	2046.000000
37.240002	-0.048004	-28.370501	-8.211611	-8.364016	-7.288903	-4.505971	0.000000	-10.000000	0.150000	-16.000000	48.000000	1023.000000	1023.000000	2046.000000
37.259998	-0.047102	-27.837532	-7.936940	-8.270554	-7.227994	-4.402044	0.000000	-10.000000	0.141667	-15.433333	42.666668	1023.000000	1023.000000	2046.000000
37.279999	-0.046223	-27.317827	-7.661896	-8.145744	-7.148566	-4.361622	0.000000	-10.000000	0.141667	-14.916667	37.500000	1023.000000	1023.000000	2046.000000
37.299999	-0.045398	-26.830423	-7.459621	-8.087508	-7.047297	-4.235997	0.000000	-10.000000	0.125000	-14.500000	32.666668	1023.000000	1023.000000	2046.000000
37.320000	-0.045004	-26.597073	-7.386582	-8.048551	-7.011925	-4.150015	0.000000	-10.000000	0.100000	-14.250000	27.833334	1023.000000	1023.000000	2046.000000
37.340000	-0.044886	-26.527441	-7.479873	-8.064096	-6.926825	-4.056647	0.000000	-10.000000	0.083333	-13.850000	23.166666	1023.000000	1023.000000	2046.000000
37.360001	-0.045279	-26.759830	-7.713633	-8.033292	-6.972669	-4.040238	0.000000	-10.000000	0.066667	-13.483334	18.500000	1023.000000	1023.000000	2046.000000
37.380001	-0.045992	-27.181561	-7.984596	-7.990968	-7.101852	-4.104145	0.000000	-10.000000	0.066667	-13.150000	14.000000	1023.000000	1023.000000	2046.000000
37.400002	-0.047368	-27.994658	-8.289699	-8.045908	-7.384659	-4.274391	0.000000	-10.000000	0.050000	-12.816667	9.500000	1023.000000	1023.000000	2046.000000
37.419998	-0.048417	-28.614183	-8.518329	-7.962386	-7.659437	-4.474030	0.000000	-10.000000	0.050000	-12.316667	5.166667	1023.000000	1023.000000	2046.000000
37.439999	-0.049193	-29.073042	-8.623283	-7.872651	-7.870696	-4.706412	0.000000	-10.000000	0.041667	-11.666667	1.333333	1023.000000	1023.000000	2046.000000
37.459999	-0.050220	-29.679731	-8.657849	-7.980006	-8.097690	-4.944185	0.000000	-10.000000	0.033333	-10.950000	-2.166667	1023.000000	1023.000000	2046.000000
37.480000	-0.051549	-30.465342	-8.765688	-8.200419	-8.277555	-5.221677	0.000000	-10.000000	0.016667	-10.200000	-5.500000	1023.000000	1023.000000	2046.000000
37.500000	-0.052720	-31.157446	-8.958358	-8.506095	-8.401454	-5.291538	0.000000	-10.000000	0.008333	-9.516666	-8.833333	1023.000000	1023.000000	2046.000000
37.520000	-0.054574	-32.253010	-9.391481	-8.725292	-8.543977	-5.592260	0.000000	-10.000000	0.000000	-8.966666	-12.000000	1023.000000	1023.000000	2046.000000
37.540001	-0.056882	-33.617504	-9.977043	-9.033471	-8.731606	-5.875382	0.000000	-10.000000	-0.008333	-7.950000	-15.000000	1023.000000	1023.000000	2046.000000
37.560001	-0.059059	-34.903717	-10.506302	-9.333070	-8.965916	-6.098428	0.000000	-10.000000	-0.025000	-6.400000	-17.666666	1023.000000	1023.000000	2046.000000
37.580002	-0.060943	-36.017189	-10.983900	-9.565695	-9.183060	-6.284535	0.000000	-10.000000	-0.041667	-4.566667	-19.833334	1023.000000	1023.000000	2046.000000
37.599998	-0.061958	-36.617466	-11.353431	-9.616233	-9.240651	-6.407152	0.000000	-10.000000	-0.050000	-3.050000	-21.333334	1023.000000	1023.000000	2046.000000
37.619999	-0.062622	-37.009628	-11.705335	-9.605075	-9.278629	-6.420591	0.000000	-10.000000	-0.050000	-1.600000	-22.333334	1023.000000	1023.000000	2046.000000
37.639999	-0.063059	-37.267891	-11.943542	-9.514986	-9.329110	-6.480255	0.000000	-10.000000	-0.050000	-0.616667	-22.833334	1023.000000	1023.000000	2046.000000
37.660000	-0.063165	-37.330273	-12.012637	-9.459975	-9.409798	-6.447863	0.000000	-10.000000	-0.058333	0.750000	-23.000000	1023.000000	1023.000000	2046.000000
37.680000	-0.063219	-37.362179	-12.062157	-9.376748	-9.469983	-6.453290	0.000000	-10.000000	-0.058333	2.033333	-23.000000	1023.000000	1023.000000	2046.000000
37.700001	-0.063077	-37.278465	-11.986995	-9.286135	-9.561030	-6.444306	0.000000	-10.000000	-0.075000	3.700000	-23.000000	1023.000000	1023.000000	2046.000000
37.720001	-0.062779	-37.102551	-11.729914	-9.262328	-9.630767	-6.479540	0.000000	-10.000000	-0.075000	4.866667	-23.000000	1023.000000	1023.000000	2046.000000
37.740002	-0.062035	-36.662876	-11.485575	-9.274427	-9.592518	-6.310355	0.000000	-10.000000	-0.091667	5.633333	-23.000000	1023.000000	1023.000000	2046.000000
37.759998	-0.061434	-36.307281	-11.273079	-9.388296	-9.497544	-6.148363	0.000000	-10.000000	-0.091667	5.966667	-23.000000	1023.000000	1023.000000	2046.000000
37.779999	-0.060414	-35.704666	-11.020450	-9.413216	-9.259716	-6.011285	0.000000	-10.000000	-0.091667	5.950000	-23.000000	1023.000000	1023.000000	2046.000000
37.799999	-0.059351	-35.076473	-10.796584	-9.352519	-8.983336	-5.944036	0.000000	-10.000000	-0.083333	5.666667	-23.000000	1023.000000	1023.000000	2046.000000
37.820000	-0.058358	-34.489388	-10.572856	-9.403931	-8.784616	-5.727986	0.000000	-10.000000	-0.083333	5.100000	-23.000000	1023.000000	1023.000000	2046.000000
37.840000	-0.057761	-34.137043	-10.418830	-9.530050	-8.508339	-5.679826	0.000000	-10.000000	-0.083333	4.383333	-23.000000	1023.000000	1023.000000	2046.000000
37.860001	-0.057146	-33.773430	-10.279757	-9.683239	-8.287612	-5.522822	0.000000	-10.000000	-0.075000	2.966667	-23.000000	1023.000000	1023.000000	2046.000000
37.880001	-0.056986	-33.678589	-10.253814	-9.838853	-8.129000	-5.456921	0.000000	-10.000000	-0.041667	1.183333	-23.000000	1023.000000	1023.000000	2046.000000
37.900002	-0.056995	-33.683773	-10.177940	-9.878850	-8.103729	-5.523252	0.000000	-10.000000	-0.033333	-0.700000	-23.000000	1023.000000	1023.000000	2046.000000
37.919998	-0.057091	-33.740517	-10.000668	-9.859440	-8.198400	-5.682011	0.000000	-10.000000	-0.033333	-1.766667	-23.333334	1023.000000	1023.000000	2046.000000
37.939999	-0.057206	-33.808483	-9.744447	-9.834602	-8.410781	-5.818655	0.000000	-10.000000	-0.041667	-2.133333	-23.833334	1023.000000	1023.000000	2046.000000
37.959999	-0.057386	-33.915146	-9.573122	-9.903331	-8.523014	-5.915680	0.000000	-10.000000	-0.033333	-2.150000	-24.500000	1023.000000	1023.000000	2046.000000
37.980000	-0.057692	-34.095703	-9.483257	-9.939112	-8.687474	-5.985860	0.000000	-10.000000	-0.033333	-2.150000	-25.166666	1023.000000	1023.000000	2046.000000
38.000000	-0.057780	-34.148029	-9.435240	-9.908383	-8.722159	-6.082247	0.000000	-10.000000	-0.041667	-2.216667	-26.000000	1023.000000	1023.000000	2046.000000
38.020000	-0.057756	-34.133747	-9.447767	-9.855507	-8.740750	-6.089721	0.000000	-10.000000	-0.041667	-2.183333	-26.833334	1023.000000	1023.000000	2046.000000
38.040001	-0.057272	-33.847694	-9.391682	-9.742351	-8.667844	-6.045818	0.000000	-10.000000	-0.050000	-2.166667	-27.500000	1023.000000	1023.000000	2046.000000
38.060001	-0.056930	-33.645412	-9.341244	-9.678110	-8.575141	-6.050918	0.000000	-10.000000	-0.050000	-2.066667	-28.000000	1023.000000	1023.000000	2046.000000
38.080002	-0.056279	-33.260696	-9.245723	-9.544332	-8.486057	-5.984585	0.000000	-10.000000	-0.058333	-1.883333	-28.500000	1023.000000	1023.000000	2046.000000
38.099998	-0.055211	-32.629784	-9.006040	-9.420887	-8.282552	-5.920303	0.000000	-10.000000	-0.050000	-1.600000	-28.833334	1023.000000	1023.000000	2046.000000
38.119999	-0.053907	-31.858973	-8.618935	-9.305096	-8.085135	-5.849807	0.000000	-10.000000	-0.050000	-1.366667	-29.000000	1023.000000	1023.000000	2046.000000
38.139999	-0.052458	-31.002638	-8.218376	-9.126552	-7.948673	-5.709037	0.000000	-10.000000	-0.041667	-1.350000	-29.000000	1023.000000	1023.000000	2046.000000
38.160000	-0.051386	-30.368904	-7.933563	-9.095165	-7.787191	-5.552984	0.000000	-10.000000	-0.041667	-1.533333	-29.000000	1023.000000	1023.000000	2046.000000
38.180000	-0.050573	-29.888496	-7.720284	-8.958979	-7.726677	-5.482557	0.000000	-10.000000	-0.041667	-1.800000	-29.166666	1023.000000	1023.000000	2046.000000
38.200001	-0.050034	-29.569889	-7.603266	-8.898046	-7.738636	-5.329942	0.000000	-10.000000	-0.041667	-2.066667	-29.500000	1023.000000	1023.000000	2046.000000
38.220001	-0.050181	-29.657114	-7.707654	-8.795990	-7.834552	-5.318919	0.000000	-10.000000	-0.033333	-2.316667	-30.166666	1023.000000	1023.000000	2046.000000
38.240002	-0.050867	-30.062140	-7.819108	-8.855893	-8.133524	-5.253614	0.000000	-10.000000	-0.025000	-2.683333	-31.000000	1023.000000	1023.000000	2046.000000
38.259998	-0.051613	-30.503529	-8.083979	-8.834772	-8.256796	-5.327983	0.000000	-10.000000	-0.033333	-3.066667	-32.000000	1023.000000	1023.000000	2046.000000
38.279999	-0.052406	-30.972195	-8.281353	-8.811759	-8.472764	-5.406319	0.000000	-10.000000	-0.033333	-3.450000	-33.000000	1023.000000	1023.000000	2046.000000
38.299999	-0.052571	-31.069273	-8.390680	-8.604842	-8.578833	-5.494917	0.000000	-10.000000	-0.041667	-3.600000	-34.166668	1023.000000	1023.000000	2046.000000
38.320000	-0.052811	-31.211166	-8.347278	-8.544780	-8.673429	-5.645679	0.000000	-10.000000	-0.041667	-3.533333	-35.333332	1023.000000	1023.000000	2046.000000
38.340000	-0.053681	-31.725269	-8.512012	-8.699288	-8.702087	-5.811880	0.000000	-10.000000	-0.041667	-3.266667	-36.500000	1023.000000	1023.000000	2046.000000
38.360001	-0.054717	-32.338020	-8.724369	-8.938338	-8.761278	-5.914036	0.000000	-10.000000	-0.041667	-3.033333	-37.500000	1023.000000	1023.000000	2046.000000
38.380001	-0.056350	-33.302658	-9.125656	-9.149261	-8.865168	-6.162571	0.000000	-10.000000	-0.041667	-3.050000	-38.500000	1023.000000	1023.000000	2046.000000
38.400002	-0.058416	-34.523888	-9.771969	-9.441780	-8.962230	-6.347909	0.000000	-10.000000	-0.050000	-3.066667	-39.666668	1023.000000	1023.000000	2046.000000
38.419998	-0.060815	-35.941692	-10.382489	-9.771905	-9.186983	-6.600315	0.000000	-10.000000	-0.050000	-2.783333	-40.833332	1023.000000	1023.000000	2046.000000
38.439999	-0.062705	-37.058887	-10.865741	-10.023739	-9.418258	-6.751150	0.000000	-10.000000	-0.050000	-2.483333	-41.833332	1023.000000	1023.000000	2046.000000
38.459999	-0.064216	-37.951836	-11.328191	-10.157833	-9.554081	-6.911731	0.000000	-10.000000	-0.050000	-2.450000	-42.666668	1023.000000	1023.000000	2046.000000
38.480000	-0.065172	-38.516510	-11.679868	-10.143507	-9.671042	-7.022092	0.000000	-10.000000	-0.050000	-2.866667	-43.500000	1023.000000	1023.000000	2046.000000
38.500000	-0.066098	-39.064186	-11.974702	-10.082950	-9.846204	-7.160330	0.000000	-10.000000	-0.041667	-3.383333	-44.500000	1023.000000	1023.000000	2046.000000
38.520000	-0.066657	-39.394028	-12.231022	-10.015435	-9.951098	-7.196473	0.000000	-10.000000	-0.033333	-3.750000	-45.500000	1023.000000	1023.000000	2046.000000
38.540001	-0.066998	-39.595909	-12.388855	-9.987741	-9.991006	-7.228306	0.000000	-10.000000	-0.033333	-3.866667	-46.666668	1023.000000	1023.000000	2046.000000
38.560001	-0.067243	-39.740562	-12.492126	-9.983604	-10.078935	-7.185898	0.000000	-10.000000	-0.033333	-3.733333	-48.000000	1023.000000	1023.000000	2046.000000
38.580002	-0.067331	-39.792824	-12.497664	-9.955776	-10.140997	-7.198386	0.000000	-10.000000	-0.041667	-3.583333	-49.333332	1023.000000	1023.000000	2046.000000
38.599998	-0.067101	-39.656464	-12.422520	-9.951717	-10.149138	-7.133088	0.000000	-10.000000	-0.041667	-3.466667	-50.500000	1023.000000	1023.000000	2046.000000
38.619999	-0.066578	-39.347755	-12.218442	-10.062562	-10.153185	-6.913567	0.000000	-10.000000	-0.041667	-3.333333	-51.666668	1023.000000	1023.000000	2046.000000
38.639999	-0.066198	-39.122765	-12.017344	-10.207070	-10.065820	-6.832529	0.000000	-10.000000	-0.033333	-3.283334	-52.833332	1023.000000	1023.000000	2046.000000
38.660000	-0.065668	-38.810051	-11.821760	-10.190131	-9.977201	-6.820959	0.000000	-10.000000	-0.033333	-3.416667	-54.000000	1023.000000	1023.000000	2046.000000
38.680000	-0.064946	-38.382992	-11.530907	-10.255401	-9.897358	-6.699328	0.000000	-10.000000	-0.041667	-3.750000	-55.166668	1023.000000	1023.000000	2046.000000
38.700001	-0.064524	-38.133549	-11.345592	-10.394991	-9.775631	-6.617336	0.000000	-10.000000	-0.050000	-3.816667	-56.333332	1023.000000	1023.000000	2046.000000
38.720001	-0.064197	-37.940601	-11.190358	-10.562794	-9.642831	-6.544617	0.000000	-10.000000	-0.041667	-3.716667	-57.666668	1023.000000	1023.000000	2046.000000
38.740002	-0.063994	-37.820717	-11.080647	-10.704434	-9.542058	-6.493579	0.000000	-10.000000	-0.041667	-3.616667	-58.833332	1023.000000	1023.000000	2046.000000
38.759998	-0.063894	-37.761547	-10.977916	-10.767819	-9.517996	-6.497814	0.000000	-10.000000	-0.033333	-3.666667	-60.166668	1023.000000	1023.000000	2046.000000
38.779999	-0.063854	-37.737888	-10.904935	-10.814126	-9.514514	-6.504313	0.000000	-10.000000	-0.041667	-3.400000	-61.333332	1023.000000	1023.000000	2046.000000
38.799999	-0.063943	-37.790112	-10.807896	-10.824059	-9.494368	-6.663788	0.000000	-10.000000	-0.041667	-2.583333	-62.333332	1023.000000	1023.000000	2046.000000
38.820000	-0.064185	-37.933216	-10.678950	-10.817836	-9.599752	-6.836679	0.000000	-10.000000	-0.050000	-1.350000	-62.833332	1023.000000	1023.000000	2046.000000
38.840000	-0.064103	-37.884945	-10.660150	-10.786605	-9.572506	-6.865684	0.000000	-10.000000	-0.050000	-0.450000	-63.000000	1023.000000	1023.000000	2046.000000
38.860001	-0.064192	-37.937527	-10.592085	-10.765843	-9.591574	-6.988026	0.000000	-10.000000	-0.041667	0.000000	-63.000000	1023.000000	1023.000000	2046.000000
38.880001	-0.063956	-37.798096	-10.592424	-10.630149	-9.489982	-7.085540	0.000000	-10.000000	-0.041667	0.000000	-63.000000	1023.000000	1023.000000	2046.000000
38.900002	-0.063599	-37.586983	-10.500546	-10.491434	-9.514783	-7.080220	0.000000	-10.000000	-0.041667	0.000000	-63.000000	1023.000000	1023.000000	2046.000000
38.919998	-0.063085	-37.283035	-10.355571	-10.388350	-9.462538	-7.076574	0.000000	-10.000000	-0.050000	0.000000	-63.000000	1023.000000	1023.000000	2046.000000
38.939999	-0.062294	-36.815678	-10.189081	-10.241010	-9.393366	-6.992219	0.000000	-10.000000	-0.050000	0.700000	-63.000000	1023.000000	1023.000000	2046.000000
38.959999	-0.061095	-36.106884	-9.828619	-10.083144	-9.306666	-6.888455	0.000000	-10.000000	-0.050000	1.850000	-63.000000	1023.000000	1023.000000	2046.000000
38.980000	-0.059459	-35.140293	-9.329025	-9.934225	-9.150150	-6.726895	0.000000	-10.000000	-0.066667	3.500000	-63.000000	1023.000000	1023.000000	2046.000000
39.000000	-0.057708	-34.105507	-8.799806	-9.719851	-9.020411	-6.565443	0.000000	-10.000000	-0.083333	4.900000	-63.000000	1023.000000	1023.000000	2046.000000
39.020000	-0.056045	-33.122818	-8.378641	-9.584012	-8.797462	-6.362701	0.000000	-10.000000	-0.100000	6.200000	-63.000000	1023.000000	1023.000000	2046.000000
39.040001	-0.054626	-32.283905	-8.026520	-9.444674	-8.683278	-6.129434	0.000000	-10.000000	-0.100000	7.216667	-63.000000	1023.000000	1023.000000	2046.000000
39.060001	-0.053681	-31.725298	-7.838341	-9.369264	-8.554969	-5.962725	0.000000	-10.000000	-0.100000	8.250000	-63.000000	1023.000000	1023.000000	2046.000000
39.080002	-0.052802	-31.205999	-7.761333	-9.174703	-8.430099	-5.839867	0.000000	-10.000000	-0.100000	9.350000	-63.000000	1023.000000	1023.000000	2046.000000
39.099998	-0.052569	-31.068146	-7.849751	-9.134681	-8.451927	-5.631787	0.000000	-10.000000	-0.116667	10.400001	-63.000000	1023.000000	1023.000000	2046.000000
39.119999	-0.052565	-31.065800	-8.034064	-8.965052	-8.454562	-5.612121	0.000000	-10.000000	-0.133333	11.216667	-48.833332	1023.000000	1023.000000	2046.000000
39.139999	-0.052447	-30.996407	-8.113942	-8.753628	-8.524605	-5.604231	0.000000	-10.000000	-0.175000	12.400001	-17.500000	1023.000000	1023.000000	2046.000000
39.160000	-0.052021	-30.744371	-8.142547	-8.406816	-8.463503	-5.731505	0.000000	-10.000000	-0.200000	13.416667	13.833333	1023.000000	1023.000000	2046.000000
39.180000	-0.051411	-30.384079	-8.025322	-8.176476	-8.383045	-5.799235	0.000000	-10.000000	-0.225000	14.200000	31.000000	1023.000000	1023.000000	2046.000000
39.200001	-0.051438	-30.399632	-7.992487	-8.158415	-8.420534	-5.828195	0.000000	-10.000000	-0.225000	14.616667	32.500000	1023.000000	1023.000000	2046.000000
39.220001	-0.051570	-30.478004	-8.131357	-8.197535	-8.253120	-5.895993	0.000000	-10.000000	-0.233333	15.183333	35.666668	1023.000000	1023.000000	2046.000000
39.240002	-0.052144	-30.816870	-8.360997	-8.323040	-8.203547	-5.929286	0.000000	-10.000000	-0.241667	15.933333	40.500000	1023.000000	1023.000000	2046.000000
39.259998	-0.053291	-31.495239	-8.815397	-8.496944	-8.181676	-6.001221	0.000000	-10.000000	-0.266667	16.400002	45.833332	1023.000000	1023.000000	2046.000000
39.279999	-0.054749	-32.356930	-9.296910	-8.689301	-8.219038	-6.151680	0.000000	-10.000000	-0.291667	17.300001	51.166668	1023.000000	1023.000000	2046.000000
39.299999	-0.055435	-32.762199	-9.588224	-8.776423	-8.259710	-6.137844	0.000000	-10.000000	-0.308333	18.033333	56.833332	1023.000000	1023.000000	2046.000000
39.320000	-0.055626	-32.875164	-9.752834	-8.698611	-8.304701	-6.119017	0.000000	-10.000000	-0.316667	18.900000	62.666668	1023.000000	1023.000000	2046.000000
39.340000	-0.055435	-32.761932	-9.807345	-8.593393	-8.389590	-5.971605	0.000000	-10.000000	-0.325000	19.266666	69.000000	1023.000000	1023.000000	2046.000000
39.360001	-0.054750	-32.357407	-9.838839	-8.363547	-8.386133	-5.768889	0.000000	-10.000000	-0.350000	20.066668	75.333336	1023.000000	1023.000000	2046.000000
39.380001	-0.054049	-31.943115	-9.823590	-8.109349	-8.401220	-5.608954	0.000000	-10.000000	-0.375000	20.816668	81.833336	1023.000000	1023.000000	2046.000000
39.400002	-0.053139	-31.405127	-9.733046	-7.953112	-8.350353	-5.368617	0.000000	-10.000000	-0.391667	21.616667	88.666664	1023.000000	1023.000000	2046.000000
39.419998	-0.052047	-30.759907	-9.563961	-7.768109	-8.285708	-5.142128	0.000000	-10.000000	-0.408333	22.216667	95.833336	1023.000000	1023.000000	2046.000000
39.439999	-0.050657	-29.938322	-9.422680	-7.499398	-8.040638	-4.975605	0.000000	-10.000000	-0.425000	22.666668	103.333336	1023.000000	1023.000000	2046.000000
39.459999	-0.049192	-29.072262	-9.142056	-7.279116	-7.853132	-4.797956	0.000000	-10.000000	-0.450000	23.233334	110.666664	1023.000000	1023.000000	2046.000000
39.480000	-0.047668	-28.171793	-8.831123	-7.149335	-7.589531	-4.601804	0.000000	-10.000000	-0.458333	23.533335	118.333336	1023.000000	1023.000000	2046.000000
39.500000	-0.045844	-27.093801	-8.408099	-7.033217	-7.321994	-4.330492	0.000000	-10.000000	-0.458333	24.016666	126.000000	1023.000000	1023.000000	2046.000000
39.520000	-0.043801	-25.886587	-7.983974	-6.900173	-6.922653	-4.079787	0.000000	-10.000000	-0.450000	24.316668	134.000000	1023.000000	1023.000000	2046.000000
39.540001	-0.041940	-24.786547	-7.563067	-6.788478	-6.571947	-3.863055	0.000000	-10.000000	-0.450000	24.733334	142.000000	1023.000000	1023.000000	2046.000000
39.560001	-0.039745	-23.489376	-7.093246	-6.742992	-6.154964	-3.498173	0.000000	-10.000000	-0.450000	24.916668	150.333328	1023.000000	1023.000000	2046.000000
39.580002	-0.037866	-22.378942	-6.713547	-6.684427	-5.806576	-3.174393	0.000000	-10.000000	-0.450000	25.050001	158.666672	1023.000000	1023.000000	2046.000000
39.599998	-0.035958	-21.251003	-6.396839	-6.614830	-5.388061	-2.851273	0.000000	-10.000000	-0.466667	25.033335	167.000000	1023.000000	1023.000000	2046.000000
39.619999	-0.034359	-20.306225	-6.077335	-6.444130	-5.179306	-2.605453	0.000000	-10.000000	-0.483333	25.266666	175.333328	1023.000000	1023.000000	2046.000000
39.639999	-0.032847	-19.412413	-5.783289	-6.242196	-4.990666	-2.396262	0.000000	-10.000000	-0.508333	25.516666	183.666672	1023.000000	1023.000000	2046.000000
39.660000	-0.031548	-18.644934	-5.435912	-6.021574	-4.916956	-2.270491	0.000000	-10.000000	-0.533333	26.083334	192.333328	1023.000000	1023.000000	2046.000000
39.680000	-0.030166	-17.828207	-5.128438	-5.752090	-4.750771	-2.196909	0.000000	-10.000000	-0.558333	26.466667	200.833328	1023.000000	1023.000000	2046.000000
39.700001	-0.028720	-16.973534	-4.831937	-5.501927	-4.627928	-2.011741	0.000000	-10.000000	-0.575000	27.116667	209.666672	1023.000000	1023.000000	2046.000000
39.720001	-0.027223	-16.088749	-4.585717	-5.268265	-4.410933	-1.823835	0.000000	-10.000000	-0.558333	27.333334	218.500000	1023.000000	1023.000000	2046.000000
39.740002	-0.025406	-15.015162	-4.252933	-4.993728	-4.168339	-1.600162	0.000000	-10.000000	-0.566667	27.416668	227.666672	1023.000000	1023.000000	2046.000000
39.759998	-0.023300	-13.770423	-3.914841	-4.614921	-3.893764	-1.346897	0.000000	-10.000000	-0.566667	27.450001	236.833328	1023.000000	1023.000000	2046.000000
39.779999	-0.021257	-12.563115	-3.517635	-4.266598	-3.649889	-1.128994	0.000000	-10.000000	-0.575000	27.566666	246.000000	1023.000000	1023.000000	2046.000000
39.799999	-0.018404	-10.876868	-2.959671	-3.918342	-3.241047	-0.757808	0.000000	-10.000000	-0.583333	27.700001	255.166672	1023.000000	1023.000000	2046.000000
39.820000	-0.015469	-9.142029	-2.293318	-3.599973	-2.870988	-0.377751	0.000000	-10.000000	-0.591667	27.866667	264.333344	1023.000000	1023.000000	2046.000000
39.840000	-0.012335	-7.289942	-1.605816	-3.183530	-2.454290	-0.046306	0.000000	-10.000000	-0.625000	28.200001	273.666656	1023.000000	1023.000000	2046.000000
39.860001	-0.009727	-5.748903	-1.065373	-2.848548	-2.079967	0.244984	0.000000	-10.000000	-0.625000	28.733334	283.000000	1023.000000	1023.000000	2046.000000
39.880001	-0.007325	-4.328847	-0.683076	-2.537112	-1.681420	0.572762	0.000000	-10.000000	-0.641667	28.950001	292.666656	1023.000000	1023.000000	2046.000000
39.900002	-0.005408	-3.195843	-0.419262	-2.225013	-1.390712	0.839144	0.000000	-10.000000	-0.641667	29.300001	302.166656	1023.000000	1023.000000	2046.000000
39.919998	-0.003657	-2.161370	-0.304595	-1.956820	-1.007055	1.107100	0.000000	-10.000000	-0.641667	29.483334	311.833344	1023.000000	1023.000000	2046.000000
39.939999	-0.001949	-1.151930	-0.219332	-1.604384	-0.753995	1.425782	0.000000	-10.000000	-0.641667	29.483334	321.500000	1023.000000	1023.000000	2046.000000
39.959999	-0.000355	-0.209640	-0.179227	-1.255272	-0.547560	1.772419	0.000000	-10.000000	-0.641667	29.516668	331.500000	1023.000000	1023.000000	2046.000000
39.980000	0.001125	0.665154	-0.194009	-0.759292	-0.441253	2.059707	0.000000	-10.000000	-0.650000	29.550001	341.500000	1023.000000	1023.000000	2046.000000
40.000000	0.002813	1.662515	-0.078278	-0.235685	-0.385737	2.362216	0.000000	-10.000000	-0.650000	29.766668	351.500000	1023.000000	1023.000000	2046.000000
40.020000	0.004117	2.433087	0.079359	0.135837	-0.246015	2.463906	0.000000	-10.000000	-0.650000	29.616667	361.500000	1023.000000	1023.000000	2046.000000
40.040001	0.004842	2.861695	0.176696	0.356905	-0.178722	2.506816	0.000000	-10.000000	-0.658333	29.550001	371.333344	1023.000000	1023.000000	2046.000000
40.060001	0.004902	2.897137	0.117679	0.378624	-0.127892	2.528727	0.000000	-10.000000	-0.666667	29.600000	381.000000	1023.000000	1023.000000	2046.000000
40.080002	0.003789	2.239564	-0.278278	0.308505	-0.144842	2.354178	0.000000	-10.000000	-0.666667	29.633333	390.666656	1023.000000	1023.000000	2046.000000
40.099998	0.002183	1.289945	-0.853477	0.195433	-0.222295	2.170285	0.000000	-10.000000	-0.666667	29.766666	400.500000	1023.000000	1023.000000	2046.000000
40.119999	0.001039	0.614254	-1.245986	-0.024896	-0.231377	2.116513	0.000000	-10.000000	-0.658333	29.466667	410.500000	1023.000000	1023.000000	2046.000000
40.139999	0.000911	0.538538	-1.470751	-0.059492	-0.138079	2.206860	0.000000	-10.000000	-0.658333	29.266666	420.500000	1023.000000	1023.000000	2046.000000
40.160000	0.001481	0.875487	-1.630030	0.138866	0.103025	2.263626	0.000000	-10.000000	-0.658333	29.100000	430.333344	1023.000000	1023.000000	2046.000000
40.180000	0.002273	1.343172	-1.656713	0.401716	0.159709	2.438460	0.000000	-10.000000	-0.666667	29.383333	440.000000	1023.000000	1023.000000	2046.000000
40.200001	0.003334	1.970158	-1.599504	0.652222	0.313956	2.603485	0.000000	-10.000000	-0.683333	29.900000	449.666656	1023.000000	1023.000000	2046.000000
40.220001	0.004482	2.648600	-1.481210	0.893284	0.405147	2.831379	0.000000	-10.000000	-0.691667	30.033333	459.500000	1023.000000	1023.000000	2046.000000
40.240002	0.005990	3.539834	-1.278747	1.135876	0.569963	3.112741	0.000000	-10.000000	-0.700000	30.266666	469.500000	1023.000000	1023.000000	2046.000000
40.259998	0.007365	4.352889	-1.135047	1.355873	0.744863	3.387199	0.000000	-10.000000	-0.700000	30.316668	479.500000	1023.000000	1023.000000	2046.000000
40.279999	0.009006	5.322703	-0.812891	1.555510	0.921991	3.658093	0.000000	-10.000000	-0.716667	30.716667	489.666656	1023.000000	1023.000000	2046.000000
40.299999	0.010786	6.374604	-0.518256	1.723713	1.230892	3.938255	0.000000	-10.000000	-0.716667	30.866667	500.000000	1023.000000	1023.000000	2046.000000
40.320000	0.012671	7.488773	-0.199872	1.813414	1.566698	4.308533	0.000000	-10.000000	-0.700000	31.016666	510.333344	1023.000000	1023.000000	2046.000000
40.340000	0.014618	8.639212	0.074197	1.980454	1.941040	4.643520	0.000000	-10.000000	-0.683333	30.633333	520.666687	1023.000000	1023.000000	2046.000000
40.360001	0.016386	9.684373	0.396556	2.167632	2.245423	4.874763	0.000000	-10.000000	-0.675000	30.383333	531.000000	1023.000000	1023.000000	2046.000000
40.380001	0.018631	11.010900	0.697284	2.373076	2.711871	5.228669	0.000000	-10.000000	-0.691667	30.050001	541.333313	1023.000000	1023.000000	2046.000000
40.400002	0.021005	12.414056	1.019522	2.585492	3.193296	5.615746	0.000000	-10.000000	-0.691667	30.133333	551.500000	1023.000000	1023.000000	2046.000000
40.419998	0.023295	13.767343	1.285794	2.797422	3.697258	5.986869	0.000000	-10.000000	-0.716667	30.250000	561.500000	1023.000000	1023.000000	2046.000000
40.439999	0.025253	14.924427	1.546597	3.130378	4.017403	6.230049	0.000000	-10.000000	-0.725000	30.466667	571.500000	1023.000000	1023.000000	2046.000000
40.459999	0.027097	16.014126	1.735841	3.483474	4.319816	6.474997	0.000000	-10.000000	-0.725000	30.650000	581.500000	1023.000000	1023.000000	2046.000000
40.480000	0.028763	16.998865	1.979321	3.826429	4.535264	6.657851	0.000000	-10.000000	-0.708333	30.700001	591.500000	1023.000000	1023.000000	2046.000000
40.500000	0.030434	17.986507	2.227213	4.145593	4.794254	6.819447	0.000000	-10.000000	-0.708333	30.850000	601.833313	1023.000000	1023.000000	2046.000000
40.520000	0.032103	18.972776	2.539283	4.391876	5.066006	6.975611	0.000000	-10.000000	-0.708333	30.983334	612.166687	1023.000000	1023.000000	2046.000000
40.540001	0.033946	20.062180	2.865532	4.733734	5.327579	7.135335	0.000000	-10.000000	-0.700000	30.983334	622.500000	1023.000000	1023.000000	2046.000000
40.560001	0.035994	21.272558	3.257042	5.145295	5.554047	7.316174	0.000000	-10.000000	-0.666667	30.700001	632.833313	1023.000000	1023.000000	2046.000000
40.580002	0.038558	22.787970	3.638932	5.536357	5.986558	7.626122	0.000000	-10.000000	-0.666667	30.533333	643.166687	1023.000000	1023.000000	2046.000000
40.599998	0.041453	24.498915	4.266395	5.979558	6.371452	7.881510	0.000000	-10.000000	-0.675000	30.383333	653.500000	1023.000000	1023.000000	2046.000000
40.619999	0.044809	26.481956	5.054567	6.398036	6.861608	8.167747	0.000000	-10.000000	-0.700000	30.600000	663.500000	1023.000000	1023.000000	2046.000000
40.639999	0.048142	28.452057	5.810935	6.778376	7.320665	8.542081	0.000000	-10.000000	-0.683333	30.450001	673.666687	1023.000000	1023.000000	2046.000000
40.660000	0.050563	29.882971	6.370090	7.097702	7.647460	8.767720	0.000000	-10.000000	-0.683333	30.350000	684.000000	1023.000000	1023.000000	2046.000000
40.680000	0.052619	31.097553	6.711461	7.376873	7.986474	9.022746	0.000000	-10.000000	-0.666667	29.833334	694.333313	1023.000000	1023.000000	2046.000000
40.700001	0.054675	32.312950	6.968989	7.716493	8.342966	9.284502	0.000000	-10.000000	-0.658333	29.550001	704.500000	1023.000000	1023.000000	2046.000000
40.720001	0.056501	33.392151	7.188096	8.105957	8.586793	9.511304	0.000000	-10.000000	-0.625000	29.066668	714.166687	1023.000000	1023.000000	2046.000000
40.740002	0.058074	34.321651	7.256138	8.431932	8.752443	9.881139	0.000000	-10.000000	-0.608333	28.783333	723.833313	1023.000000	1023.000000	2046.000000
40.759998	0.059371	35.088387	7.189074	8.856004	8.887245	10.156063	0.000000	-10.000000	-0.591667	28.266666	733.333313	1023.000000	1023.000000	2046.000000
40.779999	0.060421	35.708958	7.149233	9.311213	8.936526	10.311985	0.000000	-10.000000	-0.558333	27.783335	743.000000	1023.000000	1023.000000	2046.000000
40.799999	0.061462	36.323967	7.267400	9.750213	9.012069	10.294288	0.000000	-10.000000	-0.541667	27.100000	752.333313	1023.000000	1023.000000	2046.000000
40.820000	0.062458	36.912895	7.457277	10.138000	9.099922	10.217697	0.000000	-10.000000	-0.525000	26.616667	761.500000	1023.000000	1023.000000	2046.000000
40.840000	0.062641	37.020969	7.467470	10.283654	9.166164	10.103681	0.000000	-10.000000	-0.525000	26.016666	770.500000	1023.000000	1023.000000	2046.000000
40.860001	0.061815	36.532471	7.122864	10.256530	9.160893	9.992183	0.000000	-10.000000	-0.491667	25.383333	779.333313	1023.000000	1023.000000	2046.000000
40.880001	0.059725	35.297764	6.621181	10.030331	8.995566	9.650686	0.000000	-10.000000	-0.441667	24.366667	787.833313	1023.000000	1023.000000	2046.000000
40.900002	0.058106	34.340611	6.220212	9.841065	8.908183	9.371148	0.000000	-10.000000	-0.383333	23.416668	796.000000	1023.000000	1023.000000	2046.000000
40.919998	0.057272	33.847675	6.043826	9.641618	8.837697	9.324533	0.000000	-10.000000	-0.341667	22.433334	804.000000	1023.000000	1023.000000	2046.000000
40.939999	0.057203	33.807205	5.947348	9.612834	8.898849	9.348175	0.000000	-10.000000	-0.341667	21.850000	811.666687	1023.000000	1023.000000	2046.000000
40.959999	0.057286	33.855968	5.901381	9.629368	8.940412	9.384806	0.000000	-10.000000	-0.350000	21.483334	819.166687	1023.000000	1023.000000	2046.000000
40.980000	0.057540	34.006092	5.795042	9.730581	8.985280	9.495191	0.000000	-10.000000	-0.350000	21.050001	826.333313	1023.000000	1023.000000	2046.000000
41.000000	0.057924	34.232826	5.753971	9.829975	9.066540	9.582340	0.000000	-10.000000	-0.325000	20.283335	833.500000	1023.000000	1023.000000	2046.000000
41.020000	0.058276	34.440868	5.749041	9.878613	9.104910	9.708302	0.000000	-10.000000	-0.283333	19.083334	840.500000	1023.000000	1023.000000	2046.000000
41.040001	0.058976	34.855019	5.781436	9.927216	9.205697	9.940670	0.000000	-10.000000	-0.250000	17.866667	847.166687	1023.000000	1023.000000	2046.000000
41.060001	0.059650	35.253208	5.852798	9.994188	9.348147	10.058074	0.000000	-10.000000	-0.216667	16.316668	853.333313	1023.000000	1023.000000	2046.000000
41.080002	0.060357	35.671116	5.953243	10.034749	9.450588	10.232536	0.000000	-10.000000	-0.191667	14.816667	858.833313	1023.000000	1023.000000	2046.000000
41.099998	0.061155	36.142361	6.163761	9.940156	9.508953	10.529490	0.000000	-10.000000	-0.166667	13.183333	864.000000	1023.000000	1023.000000	2046.000000
41.119999	0.061862	36.560585	6.233038	9.880031	9.694645	10.752873	0.000000	-10.000000	-0.125000	11.916667	868.666687	1023.000000	1023.000000	2046.000000
41.139999	0.062549	36.966248	6.444159	9.856373	9.781550	10.884165	0.000000	-10.000000	-0.100000	10.683333	873.000000	1023.000000	1023.000000	2046.000000
41.160000	0.063308	37.414978	6.550879	9.839939	9.952518	11.071643	0.000000	-10.000000	-0.066667	9.566667	876.666687	1023.000000	1023.000000	2046.000000
41.180000	0.064433	38.080170	6.707126	9.803074	10.205194	11.364779	0.000000	-10.000000	-0.075000	7.983334	880.166687	1023.000000	1023.000000	2046.000000
41.200001	0.065324	38.606613	6.880820	9.738973	10.405571	11.581250	0.000000	-10.000000	-0.083333	6.350000	883.000000	1023.000000	1023.000000	2046.000000
41.220001	0.065658	38.804085	6.883863	9.809818	10.534215	11.576187	0.000000	-10.000000	-0.083333	4.583333	885.500000	1023.000000	1023.000000	2046.000000
41.240002	0.065731	38.847149	6.884181	9.857454	10.539306	11.566210	0.000000	-10.000000	-0.066667	2.666667	887.333313	1023.000000	1023.000000	2046.000000
41.259998	0.065546	38.737404	6.857317	9.855005	10.540524	11.484558	0.000000	-10.000000	-0.041667	0.300000	888.500000	1023.000000	1023.000000	2046.000000
41.279999	0.065246	38.560112	6.901228	9.787815	10.470480	11.400589	0.000000	-10.000000	-0.033333	-2.083333	889.000000	1023.000000	1023.000000	2046.000000
41.299999	0.064878	38.342892	6.918591	9.753293	10.412986	11.258022	0.000000	-10.000000	-0.016667	-4.566667	889.000000	1023.000000	1023.000000	2046.000000
41.320000	0.064684	38.228443	6.971021	9.681196	10.410220	11.166007	0.000000	-10.000000	-0.008333	-6.950000	889.000000	1023.000000	1023.000000	2046.000000
41.340000	0.065210	38.539150	7.066332	9.691088	10.596682	11.185048	0.000000	-10.000000	0.016667	-9.333334	889.000000	1023.000000	1023.000000	2046.000000
41.360001	0.066068	39.046112	7.455761	9.762921	10.661797	11.165634	0.000000	-10.000000	0.025000	-10.916667	889.000000	1023.000000	1023.000000	2046.000000
41.380001	0.067740	40.034477	7.932478	9.936563	10.902244	11.263193	0.000000	-10.000000	0.041667	-11.733334	889.000000	1023.000000	1023.000000	2046.000000
41.400002	0.069048	40.807449	8.304823	10.055023	11.021988	11.425614	0.000000	-10.000000	0.041667	-12.133334	885.500000	1023.000000	1023.000000	2046.000000
41.419998	0.069682	41.182301	8.505029	10.050463	11.095090	11.531721	0.000000	-10.000000	0.050000	-12.700001	876.166687	1023.000000	1023.000000	2046.000000
41.439999	0.070120	41.441174	8.601152	10.046640	11.151014	11.642365	0.000000	-10.000000	0.050000	-13.200001	866.833313	1023.000000	1023.000000	2046.000000
41.459999	0.069917	41.320789	8.476538	9.988503	11.069913	11.785834	0.000000	-10.000000	0.066667	-13.983334	859.333313	1023.000000	1023.000000	2046.000000
41.480000	0.068854	40.692711	8.271542	9.865783	10.717918	11.837466	0.000000	-10.000000	0.100000	-14.783334	856.166687	1023.000000	1023.000000	2046.000000
41.500000	0.067149	39.685192	7.896777	9.740843	10.445289	11.602283	0.000000	-10.000000	0.141667	-15.900001	851.166687	1023.000000	1023.000000	2046.000000
41.520000	0.065882	38.936008	7.504569	9.737033	10.207860	11.486547	0.000000	-10.000000	0.175000	-16.716667	846.000000	1023.000000	1023.000000	2046.000000
41.540001	0.064592	38.173931	7.290706	9.765625	9.911028	11.206573	0.000000	-10.000000	0.191667	-17.433334	840.333313	1023.000000	1023.000000	2046.000000
41.560001	0.063585	37.578892	7.141747	9.740442	9.791810	10.904892	0.000000	-10.000000	0.191667	-17.850000	834.500000	1023.000000	1023.000000	2046.000000
41.580002	0.062325	36.834335	7.012534	9.554637	9.637626	10.629539	0.000000	-10.000000	0.208333	-18.683334	828.500000	1023.000000	1023.000000	2046.000000
41.599998	0.060507	35.759708	6.607185	9.285012	9.556037	10.311475	0.000000	-10.000000	0.225000	-19.400002	822.333313	1023.000000	1023.000000	2046.000000
41.619999	0.057456	33.956448	5.936654	8.779285	9.346222	9.894287	0.000000	-10.000000	0.266667	-20.433334	815.833313	1023.000000	1023.000000	2046.000000
41.639999	0.053523	31.632294	5.252858	8.096949	8.898974	9.383512	0.000000	-10.000000	0.291667	-21.283335	809.000000	1023.000000	1023.000000	2046.000000
41.660000	0.050162	29.645899	4.699421	7.438975	8.445822	9.061682	0.000000	-10.000000	0.316667	-22.116667	801.833313	1023.000000	1023.000000	2046.000000
41.680000	0.047498	28.071390	4.316082	6.933530	8.012942	8.808835	0.000000	-10.000000	0.325000	-22.516666	794.500000	1023.000000	1023.000000	2046.000000
41.700001	0.045121	26.666710	3.889295	6.614299	7.625266	8.537849	0.000000	-10.000000	0.333333	-22.566668	787.000000	1023.000000	1023.000000	2046.000000
41.720001	0.043196	25.528700	3.509958	6.397624	7.315030	8.306087	0.000000	-10.000000	0.341667	-22.650000	779.500000	1023.000000	1023.000000	2046.000000
41.740002	0.041527	24.542452	3.166817	6.153765	7.035423	8.186447	0.000000	-10.000000	0.341667	-22.966667	771.833313	1023.000000	1023.000000	2046.000000
41.759998	0.039624	23.417767	2.815271	5.869828	6.752933	7.979733	0.000000	-10.000000	0.341667	-23.466667	764.000000	1023.000000	1023.000000	2046.000000
41.779999	0.038388	22.687086	2.461908	5.596727	6.702572	7.925879	0.000000	-10.000000	0.358333	-23.983334	756.000000	1023.000000	1023.000000	2046.000000
41.799999	0.037106	21.929394	2.191503	5.257903	6.600624	7.879364	0.000000	-10.000000	0.400000	-24.516666	748.000000	1023.000000	1023.000000	2046.000000
41.820000	0.036022	21.288944	1.983048	5.036186	6.525436	7.744274	0.000000	-10.000000	0.433333	-25.066668	740.000000	1023.000000	1023.000000	2046.000000
41.840000	0.035007	20.689117	1.881583	4.733629	6.451869	7.622037	0.000000	-10.000000	0.450000	-25.500000	731.666687	1023.000000	1023.000000	2046.000000
41.860001	0.034194	20.208662	1.802637	4.289381	6.412034	7.704611	0.000000	-10.000000	0.466667	-25.916668	723.166687	1023.000000	1023.000000	2046.000000
41.880001	0.033266	19.660290	1.810180	3.956125	6.217281	7.676704	0.000000	-10.000000	0.466667	-26.266666	714.500000	1023.000000	1023.000000	2046.000000
41.900002	0.032621	19.278896	1.749372	3.596490	6.223779	7.709256	0.000000	-10.000000	0.475000	-26.533335	705.833313	1023.000000	1023.000000	2046.000000
41.919998	0.032145	18.997421	1.775313	3.375222	6.143928	7.702959	0.000000	-10.000000	0.475000	-26.800001	697.000000	1023.000000	1023.000000	2046.000000
41.939999	0.031738	18.756899	1.778733	3.100864	6.138667	7.738634	0.000000	-10.000000	0.483333	-26.900000	688.000000	1023.000000	1023.000000	2046.000000
41.959999	0.030675	18.128912	1.671987	2.809313	6.064201	7.583410	0.000000	-10.000000	0.491667	-26.950001	679.000000	1023.000000	1023.000000	2046.000000
41.980000	0.029596	17.491161	1.614879	2.589392	5.861419	7.425471	0.000000	-10.000000	0.491667	-26.816668	670.000000	1023.000000	1023.000000	2046.000000
42.000000	0.028489	16.837156	1.520460	2.395062	5.690326	7.231308	0.000000	-10.000000	0.483333	-26.550001	661.000000	1023.000000	1023.000000	2046.000000
42.020000	0.027290	16.128584	1.458745	2.174818	5.566094	6.928928	0.000000	-10.000000	0.475000	-26.366667	652.166687	1023.000000	1023.000000	2046.000000
42.040001	0.026338	15.565845	1.389266	1.950520	5.522887	6.703173	0.000000	-10.000000	0.466667	-26.250000	643.500000	1023.000000	1023.000000	2046.000000
42.060001	0.025339	14.975433	1.269998	1.775233	5.428131	6.502071	0.000000	-10.000000	0.483333	-26.516666	634.833313	1023.000000	1023.000000	2046.000000
42.080002	0.024535	14.500330	1.256135	1.668580	5.333244	6.242371	0.000000	-10.000000	0.491667	-26.933334	626.000000	1023.000000	1023.000000	2046.000000
42.099998	0.024296	14.358976	1.421724	1.629858	5.244418	6.062977	0.000000	-10.000000	0.500000	-27.483334	616.833313	1023.000000	1023.000000	2046.000000
42.119999	0.024579	14.526457	1.760188	1.620166	5.130292	6.015810	0.000000	-10.000000	0.491667	-27.766666	607.666687	1023.000000	1023.000000	2046.000000
42.139999	0.024986	14.766812	2.055616	1.633090	5.060758	6.017348	0.000000	-10.000000	0.491667	-27.850000	598.333313	1023.000000	1023.000000	2046.000000
42.160000	0.025330	14.970039	2.285330	1.589035	4.929802	6.165873	0.000000	-10.000000	0.491667	-27.683334	589.166687	1023.000000	1023.000000	2046.000000
42.180000	0.024999	14.774556	2.280566	1.506967	4.814185	6.172839	0.000000	-10.000000	0.491667	-27.516666	579.833313	1023.000000	1023.000000	2046.000000
42.200001	0.024390	14.414349	2.159696	1.420481	4.667175	6.166997	0.000000	-10.000000	0.491667	-27.216667	570.666687	1023.000000	1023.000000	2046.000000
42.220001	0.023371	13.812200	1.884028	1.332031	4.455437	6.140702	0.000000	-10.000000	0.491667	-27.100000	561.500000	1023.000000	1023.000000	2046.000000
42.240002	0.021661	12.801680	1.416237	1.127316	4.244597	6.013531	0.000000	-10.000000	0.500000	-27.200001	552.500000	1023.000000	1023.000000	2046.000000
42.259998	0.019803	11.703840	0.911003	0.985607	4.028088	5.779142	0.000000	-10.000000	0.500000	-27.200001	543.500000	1023.000000	1023.000000	2046.000000
42.279999	0.018688	11.044575	0.588631	1.147839	3.770244	5.537860	0.000000	-10.000000	0.500000	-27.266666	534.500000	1023.000000	1023.000000	2046.000000
42.299999	0.017558	10.376829	0.450370	1.187327	3.542412	5.196720	0.000000	-10.000000	0.500000	-27.049999	525.500000	1023.000000	1023.000000	2046.000000
42.320000	0.016140	9.538653	0.343806	1.092598	3.272737	4.829513	0.000000	-10.000000	0.491667	-27.116667	516.333313	1023.000000	1023.000000	2046.000000
42.340000	0.014497	8.567503	0.156346	0.864256	3.032669	4.514232	0.000000	-10.000000	0.500000	-27.066668	507.333344	1023.000000	1023.000000	2046.000000
42.360001	0.012467	7.367740	-0.142410	0.656151	2.730843	4.123155	0.000000	-10.000000	0.500000	-27.333334	498.166656	1023.000000	1023.000000	2046.000000
42.380001	0.009529	5.631829	-0.686379	0.269614	2.365052	3.683541	0.000000	-10.000000	0.508333	-27.333334	486.166656	1023.000000	1023.000000	2046.000000
42.400002	0.006145	3.631747	-1.208616	-0.260942	1.810035	3.291270	0.000000	-10.000000	0.491667	-27.066668	474.000000	1023.000000	1023.000000	2046.000000
42.419998	0.002720	1.607762	-1.797585	-0.823900	1.348259	2.880988	0.000000	-10.000000	0.483333	-26.633333	465.000000	1023.000000	1023.000000	2046.000000
42.439999	-0.000009	-0.005158	-2.302751	-1.211174	0.927241	2.581526	0.000000	-10.000000	0.475000	-26.516666	459.000000	1023.000000	1023.000000	2046.000000
42.459999	-0.002519	-1.488620	-2.839531	-1.520921	0.605256	2.266577	0.000000	-10.000000	0.466667	-26.450001	453.000000	1023.000000	1023.000000	2046.000000
42.480000	-0.004505	-2.662282	-3.393702	-1.693647	0.380554	2.044512	0.000000	-10.000000	0.466667	-26.566668	444.166656	1023.000000	1023.000000	2046.000000
42.500000	-0.006339	-3.746585	-3.955542	-1.916895	0.239696	1.886156	0.000000	-10.000000	0.466667	-26.516666	435.333344	1023.000000	1023.000000	2046.000000
42.520000	-0.007834	-4.629768	-4.327682	-2.141088	0.098297	1.740705	0.000000	-10.000000	0.475000	-26.783333	426.500000	1023.000000	1023.000000	2046.000000
42.540001	-0.009187	-5.429520	-4.641521	-2.297114	-0.082251	1.591367	0.000000	-10.000000	0.483333	-26.866667	417.500000	1023.000000	1023.000000	2046.000000
42.560001	-0.010543	-6.231177	-4.801677	-2.428927	-0.350300	1.349726	0.000000	-10.000000	0.491667	-26.950001	408.500000	1023.000000	1023.000000	2046.000000
42.580002	-0.011717	-6.924648	-4.825593	-2.698252	-0.593677	1.192873	0.000000	-10.000000	0.491667	-26.800001	399.500000	1023.000000	1023.000000	2046.000000
42.599998	-0.012490	-7.381577	-4.759689	-2.959110	-0.818374	1.155596	0.000000	-10.000000	0.491667	-26.616667	390.666656	1023.000000	1023.000000	2046.000000
42.619999	-0.013089	-7.735439	-4.748010	-3.363204	-0.851744	1.227519	0.000000	-10.000000	0.491667	-26.516668	381.833344	1023.000000	1023.000000	2046.000000
42.639999	-0.013774	-8.140430	-4.735847	-3.677212	-0.904759	1.177387	0.000000	-10.000000	0.491667	-26.533335	373.000000	1023.000000	1023.000000	2046.000000
42.660000	-0.014060	-8.309193	-4.671572	-3.853080	-0.942132	1.157590	0.000000	-10.000000	0.475000	-26.466667	364.000000	1023.000000	1023.000000	2046.000000
42.680000	-0.014471	-8.552426	-4.705452	-4.056350	-0.897963	1.107339	0.000000	-10.000000	0.458333	-26.150000	355.166656	1023.000000	1023.000000	2046.000000
42.700001	-0.014786	-8.738455	-4.812863	-4.238251	-0.773262	1.085921	0.000000	-10.000000	0.450000	-25.816668	346.500000	1023.000000	1023.000000	2046.000000
42.720001	-0.015984	-9.446668	-4.963818	-4.544310	-0.857953	0.919413	0.000000	-10.000000	0.441667	-25.466667	337.833344	1023.000000	1023.000000	2046.000000
42.740002	-0.017173	-10.148974	-5.126458	-4.775530	-0.963725	0.716739	0.000000	-10.000000	0.441667	-25.250000	329.333344	1023.000000	1023.000000	2046.000000
42.759998	-0.018124	-10.711075	-5.233730	-4.926466	-1.061023	0.510144	0.000000	-10.000000	0.433333	-24.983334	320.833344	1023.000000	1023.000000	2046.000000
42.779999	-0.019166	-11.327337	-5.240216	-5.072090	-1.235997	0.220967	0.000000	-10.000000	0.433333	-24.916668	312.500000	1023.000000	1023.000000	2046.000000
42.799999	-0.020096	-11.876513	-5.185096	-5.143743	-1.506476	-0.041198	0.000000	-10.000000	0.433333	-24.733334	304.166656	1023.000000	1023.000000	2046.000000
42.820000	-0.021224	-12.543447	-5.194488	-5.286524	-1.807955	-0.254479	0.000000	-10.000000	0.408333	-24.616667	296.000000	1023.000000	1023.000000	2046.000000
42.840000	-0.022248	-13.148781	-5.272025	-5.317070	-2.049923	-0.509763	0.000000	-10.000000	0.400000	-24.550001	287.833344	1023.000000	1023.000000	2046.000000
42.860001	-0.022934	-13.554170	-5.177626	-5.306354	-2.340737	-0.729453	0.000000	-10.000000	0.366667	-24.600000	279.500000	1023.000000	1023.000000	2046.000000
42.880001	-0.022746	-13.442996	-4.880564	-5.231166	-2.485106	-0.846160	0.000000	-10.000000	0.366667	-24.550001	271.166656	1023.000000	1023.000000	2046.000000
42.900002	-0.022144	-13.086957	-4.523468	-5.160234	-2.593567	-0.809688	0.000000	-10.000000	0.366667	-24.300001	263.000000	1023.000000	1023.000000	2046.000000
42.919998	-0.021622	-12.778675	-4.237795	-5.070014	-2.659026	-0.811840	0.000000	-10.000000	0.366667	-23.966667	255.000000	1023.000000	1023.000000	2046.000000
42.939999	-0.021426	-12.663048	-4.140830	-5.133624	-2.690367	-0.698226	0.000000	-10.000000	0.366667	-23.733334	247.000000	1023.000000	1023.000000	2046.000000
42.959999	-0.021518	-12.716855	-4.182487	-5.167182	-2.756933	-0.610253	0.000000	-10.000000	0.350000	-23.450001	239.000000	1023.000000	1023.000000	2046.000000
42.980000	-0.022060	-13.037724	-4.448141	-5.208922	-2.785201	-0.595459	0.000000	-10.000000	0.341667	-23.300001	231.000000	1023.000000	1023.000000	2046.000000
43.000000	-0.023361	-13.806294	-4.767157	-5.404367	-3.032304	-0.602466	0.000000	-10.000000	0.341667	-23.166668	223.333328	1023.000000	1023.000000	2046.000000
43.020000	-0.024954	-14.748081	-5.214576	-5.422575	-3.252388	-0.858542	0.000000	-10.000000	0.341667	-23.133333	215.666672	1023.000000	1023.000000	2046.000000
43.040001	-0.026118	-15.435689	-5.539063	-5.386696	-3.488620	-1.021310	0.000000	-10.000000	0.333333	-23.050001	208.000000	1023.000000	1023.000000	2046.000000
43.060001	-0.027215	-16.083996	-5.754348	-5.212218	-3.780838	-1.336592	0.000000	-10.000000	0.325000	-22.866667	200.333328	1023.000000	1023.000000	2046.000000
43.080002	-0.028473	-16.827574	-5.877881	-5.206377	-4.062382	-1.680934	0.000000	-10.000000	0.316667	-22.533333	192.666672	1023.000000	1023.000000	2046.000000
43.099998	-0.030068	-17.769930	-5.997615	-5.505106	-4.351514	-1.915695	0.000000	-10.000000	0.316667	-22.216667	185.333328	1023.000000	1023.000000	2046.000000
43.119999	-0.031478	-18.603712	-6.192901	-5.724527	-4.506163	-2.180122	0.000000	-10.000000	0.308333	-21.900000	177.833328	1023.000000	1023.000000	2046.000000
43.139999	-0.033462	-19.776110	-6.627004	-5.924891	-4.719469	-2.504747	0.000000	-10.000000	0.291667	-21.616667	170.500000	1023.000000	1023.000000	2046.000000
43.160000	-0.036032	-21.295120	-7.198392	-6.272068	-4.994679	-2.829983	0.000000	-10.000000	0.291667	-21.066668	163.166672	1023.000000	1023.000000	2046.000000
43.180000	-0.038562	-22.790394	-7.756953	-6.628815	-5.318058	-3.086568	0.000000	-10.000000	0.250000	-20.400000	156.166672	1023.000000	1023.000000	2046.000000
43.200001	-0.040941	-24.195993	-8.332885	-6.956901	-5.593930	-3.312278	0.000000	-10.000000	0.225000	-19.800001	149.333328	1023.000000	1023.000000	2046.000000
43.220001	-0.043208	-25.536003	-8.866899	-7.178705	-5.941558	-3.548841	0.000000	-10.000000	0.191667	-19.500000	142.833328	1023.000000	1023.000000	2046.000000
43.240002	-0.044999	-26.594131	-9.321282	-7.339797	-6.189066	-3.743986	0.000000	-10.000000	0.200000	-19.383333	136.166672	1023.000000	1023.000000	2046.000000
43.259998	-0.046565	-27.519987	-9.735391	-7.420335	-6.454327	-3.909934	0.000000	-10.000000	0.200000	-19.266666	129.833328	1023.000000	1023.000000	2046.000000
43.279999	-0.047842	-28.274712	-10.092958	-7.495684	-6.679102	-4.006967	0.000000	-10.000000	0.200000	-19.000000	123.166664	1023.000000	1023.000000	2046.000000
43.299999	-0.048776	-28.826725	-10.337358	-7.592280	-6.842524	-4.054563	0.000000	-10.000000	0.200000	-18.583334	116.833336	1023.000000	1023.000000	2046.000000
43.320000	-0.049660	-29.349159	-10.483322	-7.662973	-7.063302	-4.139562	0.000000	-10.000000	0.191667	-18.133333	110.500000	1023.000000	1023.000000	2046.000000
43.340000	-0.050048	-29.578627	-10.570197	-7.736413	-7.118782	-4.153236	0.000000	-10.000000	0.175000	-17.616667	104.500000	1023.000000	1023.000000	2046.000000
43.360001	-0.050475	-29.830976	-10.530700	-7.812567	-7.260203	-4.227508	0.000000	-10.000000	0.158333	-17.016666	98.666664	1023.000000	1023.000000	2046.000000
43.380001	-0.050618	-29.915163	-10.427209	-8.006708	-7.301414	-4.179832	0.000000	-10.000000	0.150000	-16.216667	93.000000	1023.000000	1023.000000	2046.000000
43.400002	-0.050657	-29.938309	-10.268770	-8.213300	-7.317460	-4.138779	0.000000	-10.000000	0.150000	-15.733334	87.666664	1023.000000	1023.000000	2046.000000
43.419998	-0.050581	-29.893103	-10.096455	-8.303449	-7.330218	-4.162980	0.000000	-10.000000	0.141667	-15.316667	82.500000	1023.000000	1023.000000	2046.000000
43.439999	-0.050455	-29.819077	-9.953286	-8.346445	-7.285474	-4.233872	0.000000	-10.000000	0.125000	-15.083334	77.333336	1023.000000	1023.000000	2046.000000
43.459999	-0.050395	-29.783545	-9.821411	-8.596252	-7.224867	-4.141013	0.000000	-10.000000	0.108333	-14.533334	72.166664	1023.000000	1023.000000	2046.000000
43.480000	-0.050685	-29.954723	-9.840759	-8.832845	-7.136717	-4.144403	0.000000	-10.000000	0.083333	-14.116667	67.166664	1023.000000	1023.000000	2046.000000
43.500000	-0.051149	-30.229000	-9.927282	-9.030540	-7.076599	-4.194579	0.000000	-10.000000	0.066667	-13.733334	62.500000	1023.000000	1023.000000	2046.000000
43.520000	-0.051549	-30.465294	-9.892166	-9.078568	-7.163776	-4.330785	0.000000	-10.000000	0.050000	-13.366667	58.000000	1023.000000	1023.000000	2046.000000
43.540001	-0.052024	-30.746017	-9.903651	-9.116981	-7.209439	-4.515948	0.000000	-10.000000	0.041667	-12.750000	53.500000	1023.000000	1023.000000	2046.000000
43.560001	-0.052582	-31.075899	-9.816081	-9.151841	-7.418248	-4.689729	0.000000	-10.000000	0.025000	-11.883333	49.166668	1023.000000	1023.000000	2046.000000
43.580002	-0.052965	-31.302164	-9.668403	-9.186219	-7.628312	-4.819231	0.000000	-10.000000	0.008333	-11.050000	45.166668	1023.000000	1023.000000	2046.000000
43.599998	-0.053338	-31.522518	-9.612370	-9.264315	-7.795144	-4.850689	0.000000	-10.000000	0.000000	-10.316667	41.500000	1023.000000	1023.000000	2046.000000
43.619999	-0.053571	-31.660454	-9.561095	-9.202592	-7.963198	-4.933570	0.000000	-10.000000	0.000000	-9.833333	38.166668	1023.000000	1023.000000	2046.000000
43.639999	-0.053460	-31.594744	-9.385029	-9.182824	-8.028942	-4.997949	0.000000	-10.000000	0.000000	-9.233334	34.833332	1023.000000	1023.000000	2046.000000
43.660000	-0.052685	-31.137030	-8.989304	-8.973691	-8.043770	-5.130265	0.000000	-10.000000	0.000000	-8.700000	31.833334	1023.000000	1023.000000	2046.000000
43.680000	-0.051354	-30.350275	-8.608614	-8.783553	-7.907481	-5.050626	0.000000	-10.000000	0.000000	-7.983334	29.000000	1023.000000	1023.000000	2046.000000
43.700001	-0.050319	-29.738728	-8.347428	-8.535436	-7.781022	-5.074841	0.000000	-10.000000	-0.008333	-7.366667	26.333334	1023.000000	1023.000000	2046.000000
43.720001	-0.049614	-29.322128	-8.148542	-8.469687	-7.715679	-4.988221	0.000000	-10.000000	-0.025000	-6.433333	23.833334	1023.000000	1023.000000	2046.000000
43.740002	-0.049001	-28.959400	-8.036333	-8.394509	-7.662033	-4.866525	0.000000	-10.000000	-0.041667	-5.300000	21.500000	1023.000000	1023.000000	2046.000000
43.759998	-0.048704	-28.784048	-8.005379	-8.352299	-7.683496	-4.742875	0.000000	-10.000000	-0.050000	-4.083333	19.833334	1023.000000	1023.000000	2046.000000
43.779999	-0.049010	-28.964834	-8.161696	-8.400239	-7.822202	-4.580696	0.000000	-10.000000	-0.050000	-3.083333	18.500000	1023.000000	1023.000000	2046.000000
43.799999	-0.049346	-29.163631	-8.350088	-8.396492	-7.877424	-4.539628	0.000000	-10.000000	-0.050000	-1.783333	17.666666	1023.000000	1023.000000	2046.000000
43.820000	-0.049401	-29.195879	-8.424816	-8.257333	-7.985014	-4.528717	0.000000	-10.000000	-0.050000	-0.033333	17.166666	1023.000000	1023.000000	2046.000000
43.840000	-0.049261	-29.113153	-8.448347	-7.965111	-7.979916	-4.719780	0.000000	-10.000000	-0.066667	2.100000	17.000000	1023.000000	1023.000000	2046.000000
43.860001	-0.049194	-29.073944	-8.302732	-7.805313	-8.023224	-4.942674	0.000000	-10.000000	-0.083333	4.316667	17.000000	1023.000000	1023.000000	2046.000000
43.880001	-0.049446	-29.222826	-8.272994	-7.839508	-7.994401	-5.115923	0.000000	-10.000000	-0.108333	6.400000	17.000000	1023.000000	1023.000000	2046.000000
43.900002	-0.049776	-29.417549	-8.367928	-7.933757	-7.892120	-5.223744	0.000000	-10.000000	-0.108333	8.283333	17.000000	1023.000000	1023.000000	2046.000000
43.919998	-0.050597	-29.902967	-8.680286	-8.035324	-7.837046	-5.350310	0.000000	-10.000000	-0.133333	9.866667	17.000000	1023.000000	1023.000000	2046.000000
43.939999	-0.051955	-30.705389	-9.154536	-8.265215	-7.801941	-5.483697	0.000000	-10.000000	-0.158333	11.633333	17.000000	1023.000000	1023.000000	2046.000000
43.959999	-0.053195	-31.438292	-9.546610	-8.460746	-7.840078	-5.590858	0.000000	-10.000000	-0.200000	13.300000	17.000000	1023.000000	1023.000000	2046.000000
43.980000	-0.053990	-31.908169	-9.804234	-8.477892	-7.980101	-5.645943	0.000000	-10.000000	-0.225000	14.750000	18.666666	1023.000000	1023.000000	2046.000000
44.000000	-0.054253	-32.063564	-9.933742	-8.472882	-8.061309	-5.595631	0.000000	-10.000000	-0.241667	16.133333	23.500000	1023.000000	1023.000000	2046.000000
44.020000	-0.054117	-31.983150	-10.012286	-8.332301	-8.112967	-5.525596	0.000000	-10.000000	-0.250000	17.216667	28.333334	1023.000000	1023.000000	2046.000000
44.040001	-0.053781	-31.784584	-10.062020	-8.252471	-8.163567	-5.306527	0.000000	-10.000000	-0.275000	18.116667	33.500000	1023.000000	1023.000000	2046.000000
44.060001	-0.053174	-31.426115	-10.107121	-8.010263	-8.148064	-5.160667	0.000000	-10.000000	-0.308333	18.433334	37.500000	1023.000000	1023.000000	2046.000000
44.080002	-0.052464	-31.005932	-10.052411	-7.842329	-7.973131	-5.138062	0.000000	-10.000000	-0.341667	18.983334	43.500000	1023.000000	1023.000000	2046.000000
44.099998	-0.051428	-30.393848	-9.922463	-7.647656	-7.810217	-5.013513	0.000000	-10.000000	-0.341667	19.533333	49.666668	1023.000000	1023.000000	2046.000000
44.119999	-0.050276	-29.713087	-9.694208	-7.528927	-7.610909	-4.879042	0.000000	-10.000000	-0.341667	20.100000	56.000000	1023.000000	1023.000000	2046.000000
44.139999	-0.048689	-28.775431	-9.358193	-7.283042	-7.447174	-4.687021	0.000000	-10.000000	-0.358333	20.733334	62.666668	1023.000000	1023.000000	2046.000000
44.160000	-0.047054	-27.808809	-8.991533	-7.266345	-7.164921	-4.386011	0.000000	-10.000000	-0.383333	21.083334	69.500000	1023.000000	1023.000000	2046.000000
44.180000	-0.045394	-26.827868	-8.573993	-7.247821	-6.866569	-4.139485	0.000000	-10.000000	-0.400000	21.466667	76.500000	1023.000000	1023.000000	2046.000000
44.200001	-0.043334	-25.610243	-8.083197	-7.054817	-6.613983	-3.858246	0.000000	-10.000000	-0.400000	21.533333	83.500000	1023.000000	1023.000000	2046.000000
44.220001	-0.041441	-24.491524	-7.626919	-7.000161	-6.324344	-3.540099	0.000000	-10.000000	-0.400000	21.750000	90.666664	1023.000000	1023.000000	2046.000000
44.240002	-0.039519	-23.355724	-7.205770	-6.938460	-6.014802	-3.196692	0.000000	-10.000000	-0.400000	21.766668	97.833336	1023.000000	1023.000000	2046.000000
44.259998	-0.038026	-22.473238	-6.909062	-7.002237	-5.685249	-2.876690	0.000000	-10.000000	-0.400000	21.850000	105.166664	1023.000000	1023.000000	2046.000000
44.279999	-0.036634	-21.650930	-6.653622	-6.936318	-5.466135	-2.594857	0.000000	-10.000000	-0.408333	21.916668	112.500000	1023.000000	1023.000000	2046.000000
44.299999	-0.035558	-21.014624	-6.421776	-6.841527	-5.268067	-2.483253	0.000000	-10.000000	-0.408333	22.150000	119.833336	1023.000000	1023.000000	2046.000000
44.320000	-0.034129	-20.170076	-6.113312	-6.658790	-5.101924	-2.296049	0.000000	-10.000000	-0.416667	22.366667	127.166664	1023.000000	1023.000000	2046.000000
44.340000	-0.032848	-19.412992	-5.881724	-6.454575	-4.864003	-2.212691	0.000000	-10.000000	-0.425000	22.633333	134.500000	1023.000000	1023.000000	2046.000000
44.360001	-0.031952	-18.883575	-5.637618	-6.230858	-4.781975	-2.233123	0.000000	-10.000000	-0.433333	22.950001	142.166672	1023.000000	1023.000000	2046.000000
44.380001	-0.030716	-18.152893	-5.383980	-5.995985	-4.566235	-2.206694	0.000000	-10.000000	-0.441667	23.116667	149.666672	1023.000000	1023.000000	2046.000000
44.400002	-0.029234	-17.277571	-5.078999	-5.725984	-4.344625	-2.127963	0.000000	-10.000000	-0.450000	23.333334	157.333328	1023.000000	1023.000000	2046.000000
44.419998	-0.026882	-15.887370	-4.554700	-5.385139	-4.039374	-1.908155	0.000000	-10.000000	-0.458333	23.200001	165.000000	1023.000000	1023.000000	2046.000000
44.439999	-0.024275	-14.346497	-3.890772	-5.022882	-3.738827	-1.694015	0.000000	-10.000000	-0.450000	23.333334	173.000000	1023.000000	1023.000000	2046.000000
44.459999	-0.021377	-12.634094	-3.255167	-4.687552	-3.395310	-1.296065	0.000000	-10.000000	-0.441667	23.450001	180.833328	1023.000000	1023.000000	2046.000000
44.480000	-0.018730	-11.069230	-2.653827	-4.378147	-3.084596	-0.952660	0.000000	-10.000000	-0.441667	24.033335	188.500000	1023.000000	1023.000000	2046.000000
44.500000	-0.016431	-9.710517	-2.256572	-4.108514	-2.759521	-0.585911	0.000000	-10.000000	-0.450000	24.300001	196.333328	1023.000000	1023.000000	2046.000000
44.520000	-0.014602	-8.629516	-1.948041	-3.787488	-2.562399	-0.331587	0.000000	-10.000000	-0.466667	24.733334	204.500000	1023.000000	1023.000000	2046.000000
44.540001	-0.013065	-7.721386	-1.819260	-3.530136	-2.392685	0.020694	0.000000	-10.000000	-0.475000	24.850000	212.833328	1023.000000	1023.000000	2046.000000
44.560001	-0.011735	-6.935342	-1.816585	-3.285114	-2.172514	0.338872	0.000000	-10.000000	-0.491667	25.166666	221.000000	1023.000000	1023.000000	2046.000000
44.580002	-0.010774	-6.367366	-1.853369	-2.948112	-2.063088	0.497203	0.000000	-10.000000	-0.483333	24.916666	229.333328	1023.000000	1023.000000	2046.000000
44.599998	-0.009350	-5.525674	-1.860877	-2.447066	-1.877438	0.659707	0.000000	-10.000000	-0.491667	24.933334	237.666672	1023.000000	1023.000000	2046.000000
44.619999	-0.008123	-4.800564	-1.723561	-1.973391	-1.727193	0.623580	0.000000	-10.000000	-0.491667	24.950001	246.000000	1023.000000	1023.000000	2046.000000
44.639999	-0.006923	-4.091350	-1.608962	-1.609313	-1.510495	0.637420	0.000000	-10.000000	-0.500000	25.316668	254.333328	1023.000000	1023.000000	2046.000000
44.660000	-0.006358	-3.757572	-1.505574	-1.468704	-1.495459	0.712165	0.000000	-10.000000	-0.508333	25.583334	262.666656	1023.000000	1023.000000	2046.000000
44.680000	-0.006447	-3.810433	-1.676544	-1.547412	-1.381262	0.794784	0.000000	-10.000000	-0.516667	25.866667	271.333344	1023.000000	1023.000000	2046.000000
44.700001	-0.007745	-4.577437	-2.143784	-1.729242	-1.457502	0.753091	0.000000	-10.000000	-0.516667	26.000000	279.833344	1023.000000	1023.000000	2046.000000
44.720001	-0.009072	-5.361392	-2.568950	-1.881040	-1.571277	0.659874	0.000000	-10.000000	-0.516667	26.000000	288.500000	1023.000000	1023.000000	2046.000000
44.740002	-0.009934	-5.871243	-2.831570	-2.059835	-1.638985	0.659147	0.000000	-10.000000	-0.525000	26.183334	297.166656	1023.000000	1023.000000	2046.000000
44.759998	-0.009860	-5.827238	-3.031445	-1.955015	-1.577931	0.737153	0.000000	-10.000000	-0.541667	26.433334	305.833344	1023.000000	1023.000000	2046.000000
44.779999	-0.009250	-5.466849	-3.176593	-1.779421	-1.441634	0.930799	0.000000	-10.000000	-0.558333	26.716667	314.666656	1023.000000	1023.000000	2046.000000
44.799999	-0.008486	-5.015211	-3.246962	-1.498835	-1.361307	1.091894	0.000000	-10.000000	-0.566667	27.200001	323.500000	1023.000000	1023.000000	2046.000000
44.820000	-0.007527	-4.448294	-3.299035	-1.280127	-1.155602	1.286470	0.000000	-10.000000	-0.583333	27.450001	332.500000	1023.000000	1023.000000	2046.000000
44.840000	-0.006477	-3.828114	-3.259417	-0.999969	-1.070442	1.501715	0.000000	-10.000000	-0.591667	27.783333	341.666656	1023.000000	1023.000000	2046.000000
44.860001	-0.005061	-2.990815	-3.020360	-0.752893	-0.929658	1.712095	0.000000	-10.000000	-0.583333	27.800001	350.833344	1023.000000	1023.000000	2046.000000
44.880001	-0.003701	-2.187320	-2.800389	-0.574048	-0.793480	1.980597	0.000000	-10.000000	-0.566667	27.850000	360.166656	1023.000000	1023.000000	2046.000000
44.900002	-0.002004	-1.184560	-2.494219	-0.329245	-0.612530	2.251435	0.000000	-10.000000	-0.566667	27.933334	369.500000	1023.000000	1023.000000	2046.000000
44.919998	-0.000448	-0.264881	-2.204889	-0.290498	-0.402059	2.632565	0.000000	-10.000000	-0.566667	27.716667	378.833344	1023.000000	1023.000000	2046.000000
44.939999	0.001519	0.897957	-1.901721	-0.082662	-0.035109	2.917450	0.000000	-10.000000	-0.583333	27.583334	388.166656	1023.000000	1023.000000	2046.000000
44.959999	0.003331	1.968688	-1.608551	0.051859	0.312563	3.212817	0.000000	-10.000000	-0.600000	27.566668	397.333344	1023.000000	1023.000000	2046.000000
44.980000	0.005352	3.163113	-1.290954	0.189749	0.667558	3.596760	0.000000	-10.000000	-0.600000	27.650002	406.500000	1023.000000	1023.000000	2046.000000
45.000000	0.007778	4.596511	-0.894730	0.371246	1.147146	3.972848	0.000000	-10.000000	-0.566667	27.733334	415.666656	1023.000000	1023.000000	2046.000000
45.020000	0.009995	5.906763	-0.614217	0.524980	1.664299	4.331701	0.000000	-10.000000	-0.550000	27.433334	425.000000	1023.000000	1023.000000	2046.000000
45.040001	0.012028	7.108728	-0.319975	0.720120	2.052856	4.655728	0.000000	-10.000000	-0.550000	27.383333	434.333344	1023.000000	1023.000000	2046.000000
45.060001	0.013689	8.090396	-0.076452	1.013723	2.328092	4.825034	0.000000	-10.000000	-0.591667	27.733334	443.500000	1023.000000	1023.000000	2046.000000
45.080002	0.015252	9.013800	0.153039	1.329842	2.545942	4.984976	0.000000	-10.000000	-0.608333	28.316666	452.500000	1023.000000	1023.000000	2046.000000
45.099998	0.016964	10.026000	0.406097	1.677640	2.821852	5.120410	0.000000	-10.000000	-0.633333	28.733334	461.833344	1023.000000	1023.000000	2046.000000
45.119999	0.018769	11.092651	0.773838	1.964809	3.095666	5.258339	0.000000	-10.000000	-0.650000	29.066666	471.333344	1023.000000	1023.000000	2046.000000
45.139999	0.020776	12.278436	1.258128	2.252134	3.362153	5.406021	0.000000	-10.000000	-0.675000	29.516666	481.000000	1023.000000	1023.000000	2046.000000
45.160000	0.023333	13.789648	1.973096	2.595833	3.651458	5.569262	0.000000	-10.000000	-0.700000	29.983334	490.666656	1023.000000	1023.000000	2046.000000
45.180000	0.026516	15.670977	2.721466	3.009501	4.066744	5.873266	0.000000	-10.000000	-0.725000	30.400000	500.500000	1023.000000	1023.000000	2046.000000
45.200001	0.029540	17.458071	3.375494	3.455510	4.443124	6.183943	0.000000	-10.000000	-0.733333	30.683334	510.666656	1023.000000	1023.000000	2046.000000
45.220001	0.032692	19.320709	3.901489	3.919294	4.943201	6.556726	0.000000	-10.000000	-0.750000	31.183334	521.000000	1023.000000	1023.000000	2046.000000
45.240002	0.035296	20.860054	4.298618	4.344872	5.289850	6.926714	0.000000	-10.000000	-0.758333	31.600000	531.333313	1023.000000	1023.000000	2046.000000
45.259998	0.037286	22.036020	4.514514	4.692154	5.572147	7.257206	0.000000	-10.000000	-0.758333	31.850000	541.833313	1023.000000	1023.000000	2046.000000
45.279999	0.039459	23.320242	4.517222	5.205322	5.990119	7.607579	0.000000	-10.000000	-0.758333	32.133335	552.333313	1023.000000	1023.000000	2046.000000
45.299999	0.040961	24.207758	4.478214	5.613752	6.146081	7.969711	0.000000	-10.000000	-0.750000	32.233334	563.166687	1023.000000	1023.000000	2046.000000
45.320000	0.042402	25.059843	4.444504	6.097721	6.257977	8.259641	0.000000	-10.000000	-0.741667	32.383335	573.833313	1023.000000	1023.000000	2046.000000
45.340000	0.044576	26.344671	4.585725	6.731417	6.525725	8.501804	0.000000	-10.000000	-0.741667	32.099998	584.666687	1023.000000	1023.000000	2046.000000
45.360001	0.046736	27.621054	4.932082	7.371418	6.774602	8.542952	0.000000	-10.000000	-0.741667	32.099998	595.333313	1023.000000	1023.000000	2046.000000
45.380001	0.048573	28.706921	5.260097	7.847267	7.025750	8.573807	0.000000	-10.000000	-0.750000	32.166668	606.166687	1023.000000	1023.000000	2046.000000
45.400002	0.049393	29.191141	5.366974	8.068288	7.181790	8.574088	0.000000	-10.000000	-0.750000	32.216667	616.833313	1023.000000	1023.000000	2046.000000
45.419998	0.048903	28.901737	5.020579	8.045331	7.338395	8.497433	0.000000	-10.000000	-0.750000	32.316666	627.666687	1023.000000	1023.000000	2046.000000
45.439999	0.047293	27.950294	4.617442	7.849979	7.168156	8.314717	0.000000	-10.000000	-0.733333	31.966667	638.333313	1023.000000	1023.000000	2046.000000
45.459999	0.045792	27.062902	4.300153	7.592242	7.086060	8.084447	0.000000	-10.000000	-0.700000	31.733334	649.000000	1023.000000	1023.000000	2046.000000
45.480000	0.045454	26.863218	4.241066	7.439425	7.054611	8.128117	0.000000	-10.000000	-0.658333	31.033333	659.666687	1023.000000	1023.000000	2046.000000
45.500000	0.045809	27.073154	4.198442	7.500819	7.145825	8.228069	0.000000	-10.000000	-0.641667	30.500000	670.166687	1023.000000	1023.000000	2046.000000
45.520000	0.046441	27.446838	4.161019	7.676459	7.260549	8.348811	0.000000	-10.000000	-0.658333	30.049999	680.500000	1023.000000	1023.000000	2046.000000
45.540001	0.047105	27.838808	4.182479	7.925795	7.291899	8.438634	0.000000	-10.000000	-0.675000	29.883333	690.500000	1023.000000	1023.000000	2046.000000
45.560001	0.047959	28.343489	4.206807	8.200861	7.321156	8.614665	0.000000	-10.000000	-0.666667	29.666666	700.500000	1023.000000	1023.000000	2046.000000
45.580002	0.049191	29.071871	4.296272	8.501228	7.459141	8.815229	0.000000	-10.000000	-0.633333	29.233334	710.500000	1023.000000	1023.000000	2046.000000
45.599998	0.050616	29.913853	4.421625	8.731277	7.688517	9.072433	0.000000	-10.000000	-0.583333	28.683334	720.333313	1023.000000	1023.000000	2046.000000
45.619999	0.051853	30.645340	4.591250	8.941607	7.891539	9.220945	0.000000	-10.000000	-0.533333	27.866667	730.000000	1023.000000	1023.000000	2046.000000
45.639999	0.053026	31.338551	4.799564	9.034460	8.130980	9.373547	0.000000	-10.000000	-0.483333	26.783333	739.500000	1023.000000	1023.000000	2046.000000
45.660000	0.054387	32.143013	5.061620	8.981400	8.385696	9.714297	0.000000	-10.000000	-0.441667	25.200001	748.666687	1023.000000	1023.000000	2046.000000
45.680000	0.055803	32.979435	5.311301	8.956749	8.695488	10.015899	0.000000	-10.000000	-0.408333	23.550001	757.500000	1023.000000	1023.000000	2046.000000
45.700001	0.057044	33.712723	5.486658	8.951116	8.990178	10.284770	0.000000	-10.000000	-0.350000	21.916668	765.500000	1023.000000	1023.000000	2046.000000
45.720001	0.058394	34.510639	5.727728	8.922159	9.286330	10.574423	0.000000	-10.000000	-0.300000	20.183334	773.166687	1023.000000	1023.000000	2046.000000
45.740002	0.060161	35.554966	6.074517	8.975838	9.573810	10.930802	0.000000	-10.000000	-0.241667	18.433334	780.000000	1023.000000	1023.000000	2046.000000
45.759998	0.061416	36.296734	6.232164	9.044171	9.894669	11.125730	0.000000	-10.000000	-0.225000	16.683334	786.500000	1023.000000	1023.000000	2046.000000
45.779999	0.062152	36.731953	6.346958	9.116289	10.003314	11.265390	0.000000	-10.000000	-0.208333	15.300000	792.333313	1023.000000	1023.000000	2046.000000
45.799999	0.062881	37.162758	6.471516	9.234761	10.135592	11.320889	0.000000	-10.000000	-0.191667	13.850000	797.833313	1023.000000	1023.000000	2046.000000
45.820000	0.063402	37.470497	6.599890	9.379889	10.196662	11.294058	0.000000	-10.000000	-0.150000	12.500000	802.666687	1023.000000	1023.000000	2046.000000
45.840000	0.064169	37.923744	6.891795	9.437255	10.300279	11.294415	0.000000	-10.000000	-0.100000	10.650001	807.000000	1023.000000	1023.000000	2046.000000
45.860001	0.065203	38.535080	7.357193	9.527891	10.393946	11.256049	0.000000	-10.000000	-0.075000	8.416667	810.833313	1023.000000	1023.000000	2046.000000
45.880001	0.066501	39.301903	7.781340	9.680400	10.588502	11.251662	0.000000	-10.000000	-0.050000	4.483334	814.000000	1023.000000	1023.000000	2046.000000
45.900002	0.067668	39.991657	8.083086	9.876196	10.736737	11.295638	0.000000	-10.000000	-0.033333	0.133333	816.000000	1023.000000	1023.000000	2046.000000
45.919998	0.068436	40.445549	8.247547	10.029758	10.770464	11.397779	0.000000	-10.000000	0.000000	-4.600000	816.833313	1023.000000	1023.000000	2046.000000
45.939999	0.069004	40.781132	8.201293	10.126848	10.914322	11.538668	0.000000	-10.000000	0.025000	-8.300000	817.000000	1023.000000	1023.000000	2046.000000
45.959999	0.069027	40.794849	8.109352	10.091104	10.899802	11.694591	0.000000	-10.000000	0.041667	-11.200000	817.000000	1023.000000	1023.000000	2046.000000
45.980000	0.068194	40.302628	7.832713	9.954685	10.795286	11.719943	0.000000	-10.000000	0.050000	-13.266667	817.000000	1023.000000	1023.000000	2046.000000
46.000000	0.067075	39.641068	7.495517	9.770710	10.697973	11.676866	0.000000	-10.000000	0.083333	-14.783334	817.000000	1023.000000	1023.000000	2046.000000
46.020000	0.065849	38.916786	7.151658	9.588236	10.559885	11.617006	0.000000	-10.000000	0.116667	-16.166668	809.166687	1023.000000	1023.000000	2046.000000
46.040001	0.065308	38.597134	7.021883	9.735909	10.331357	11.507985	0.000000	-10.000000	0.158333	-17.116667	799.500000	1023.000000	1023.000000	2046.000000
46.060001	0.064596	38.176521	6.999742	9.818239	10.135507	11.223032	0.000000	-10.000000	0.166667	-17.816668	788.000000	1023.000000	1023.000000	2046.000000
46.080002	0.063632	37.606728	7.013260	9.797755	9.835524	10.960189	0.000000	-10.000000	0.183333	-18.500000	782.000000	1023.000000	1023.000000	2046.000000
46.099998	0.062077	36.687302	6.827528	9.606604	9.581081	10.672089	0.000000	-10.000000	0.216667	-19.416666	775.833313	1023.000000	1023.000000	2046.000000
46.119999	0.059728	35.299343	6.311460	9.308731	9.321733	10.357421	0.000000	-10.000000	0.241667	-20.300001	769.166687	1023.000000	1023.000000	2046.000000
46.139999	0.056246	33.241425	5.555850	8.815645	9.001537	9.868391	0.000000	-10.000000	0.283333	-21.050001	762.500000	1023.000000	1023.000000	2046.000000
46.160000	0.052671	31.128616	4.897432	8.092443	8.638234	9.500506	0.000000	-10.000000	0.300000	-21.533335	755.500000	1023.000000	1023.000000	2046.000000
46.180000	0.049916	29.500317	4.430991	7.591095	8.340693	9.137538	0.000000	-10.000000	0.316667	-21.866667	748.333313	1023.000000	1023.000000	2046.000000
46.200001	0.047813	28.257620	3.977522	7.130830	8.220804	8.928463	0.000000	-10.000000	0.308333	-21.816668	741.166687	1023.000000	1023.000000	2046.000000
46.220001	0.045966	27.165625	3.616305	6.849653	7.945611	8.754056	0.000000	-10.000000	0.300000	-21.633333	733.833313	1023.000000	1023.000000	2046.000000
46.240002	0.044157	26.096601	3.267035	6.540210	7.625689	8.663668	0.000000	-10.000000	0.308333	-21.700001	726.666687	1023.000000	1023.000000	2046.000000
46.259998	0.042400	25.058262	2.985269	6.279049	7.249372	8.544572	0.000000	-10.000000	0.325000	-22.233334	719.333313	1023.000000	1023.000000	2046.000000
46.279999	0.040639	24.017757	2.710664	6.050992	6.920131	8.335971	0.000000	-10.000000	0.341667	-23.066668	711.833313	1023.000000	1023.000000	2046.000000
46.299999	0.039423	23.299040	2.475640	5.809001	6.762439	8.251959	0.000000	-10.000000	0.350000	-23.733334	704.000000	1023.000000	1023.000000	2046.000000
46.320000	0.038264	22.613775	2.307915	5.609882	6.578232	8.117747	0.000000	-10.000000	0.383333	-24.350000	696.000000	1023.000000	1023.000000	2046.000000
46.340000	0.037123	21.939411	2.149456	5.360925	6.448234	7.980796	0.000000	-10.000000	0.416667	-24.750000	688.000000	1023.000000	1023.000000	2046.000000
46.360001	0.035973	21.260012	2.017425	4.866098	6.355158	8.021331	0.000000	-10.000000	0.450000	-25.166666	679.833313	1023.000000	1023.000000	2046.000000
46.380001	0.035210	20.809219	1.877169	4.565569	6.338735	8.027747	0.000000	-10.000000	0.450000	-25.583334	671.500000	1023.000000	1023.000000	2046.000000
46.400002	0.034614	20.456717	1.831162	4.202751	6.334330	8.088474	0.000000	-10.000000	0.450000	-25.933332	665.833313	1023.000000	1023.000000	2046.000000
46.419998	0.034350	20.301010	1.778911	3.958156	6.448626	8.115317	0.000000	-10.000000	0.441667	-25.983334	657.166687	1023.000000	1023.000000	2046.000000
46.439999	0.034020	20.105930	1.754671	3.708102	6.514815	8.128343	0.000000	-10.000000	0.441667	-25.750000	648.500000	1023.000000	1023.000000	2046.000000
46.459999	0.033661	19.893543	1.749205	3.493268	6.574568	8.076504	0.000000	-10.000000	0.425000	-25.333334	637.000000	1023.000000	1023.000000	2046.000000
46.480000	0.032758	19.360147	1.678342	3.287506	6.509647	7.884652	0.000000	-10.000000	0.400000	-24.700001	628.500000	1023.000000	1023.000000	2046.000000
46.500000	0.031974	18.896780	1.721508	3.135977	6.375228	7.664068	0.000000	-10.000000	0.366667	-24.116667	620.166687	1023.000000	1023.000000	2046.000000
46.520000	0.031569	18.657154	1.890409	3.002190	6.310164	7.454391	0.000000	-10.000000	0.333333	-23.566668	612.000000	1023.000000	1023.000000	2046.000000
46.540001	0.031469	18.598251	2.294981	2.903989	6.181082	7.218199	0.000000	-10.000000	0.325000	-23.333334	604.166687	1023.000000	1023.000000	2046.000000
46.560001	0.031403	18.559362	2.648168	2.819122	6.100413	6.991660	0.000000	-10.000000	0.308333	-23.066668	596.500000	1023.000000	1023.000000	2046.000000
46.580002	0.031597	18.673742	2.895802	2.840348	6.048928	6.888664	0.000000	-10.000000	0.316667	-23.000000	588.833313	1023.000000	1023.000000	2046.000000
46.599998	0.031791	18.788748	3.030231	2.885408	5.977922	6.895185	0.000000	-10.000000	0.325000	-23.000000	581.166687	1023.000000	1023.000000	2046.000000
46.619999	0.031556	18.649511	3.047890	2.873281	5.879333	6.849006	0.000000	-10.000000	0.325000	-23.050001	573.500000	1023.000000	1023.000000	2046.000000
46.639999	0.030772	18.186466	2.985791	2.738669	5.641623	6.820383	0.000000	-10.000000	0.325000	-23.016668	565.833313	1023.000000	1023.000000	2046.000000
46.660000	0.029765	17.590851	2.757641	2.627668	5.444589	6.760953	0.000000	-10.000000	0.308333	-23.016668	558.166687	1023.000000	1023.000000	2046.000000
46.680000	0.028027	16.564020	2.372908	2.384700	5.157111	6.649301	0.000000	-10.000000	0.316667	-23.150002	550.500000	1023.000000	1023.000000	2046.000000
46.700001	0.026535	15.681963	2.016771	2.260340	4.933456	6.471396	0.000000	-10.000000	0.308333	-23.416668	542.833313	1023.000000	1023.000000	2046.000000
46.720001	0.025706	15.192054	1.852078	2.388296	4.668495	6.283185	0.000000	-10.000000	0.316667	-23.766666	535.000000	1023.000000	1023.000000	2046.000000
46.740002	0.025251	14.923515	1.866505	2.554217	4.458025	6.044769	0.000000	-10.000000	0.316667	-23.933334	527.000000	1023.000000	1023.000000	2046.000000
46.759998	0.024291	14.356199	1.815649	2.516479	4.268684	5.755387	0.000000	-10.000000	0.333333	-24.000000	519.000000	1023.000000	1023.000000	2046.000000
46.779999	0.023160	13.687300	1.758512	2.413382	4.016325	5.499080	0.000000	-10.000000	0.358333	-23.983334	511.000000	1023.000000	1023.000000	2046.000000
46.799999	0.021724	12.839017	1.497933	2.202520	3.884486	5.254078	0.000000	-10.000000	0.383333	-24.000000	503.000000	1023.000000	1023.000000	2046.000000
46.820000	0.019243	11.372725	1.029768	1.929007	3.552896	4.861054	0.000000	-10.000000	0.375000	-23.983334	495.000000	1023.000000	1023.000000	2046.000000
46.840000	0.016137	9.536953	0.303143	1.464232	3.266855	4.502723	0.000000	-10.000000	0.366667	-23.766666	487.000000	1023.000000	1023.000000	2046.000000
46.860001	0.012986	7.674700	-0.339035	0.979156	2.921084	4.113495	0.000000	-10.000000	0.350000	-23.533333	479.000000	1023.000000	1023.000000	2046.000000
46.880001	0.010325	6.101904	-0.836514	0.540277	2.556616	3.841525	0.000000	-10.000000	0.350000	-23.166668	471.000000	1023.000000	1023.000000	2046.000000
46.900002	0.008177	4.832484	-1.353080	0.295679	2.326991	3.562893	0.000000	-10.000000	0.333333	-22.966667	463.333344	1023.000000	1023.000000	2046.000000
46.919998	0.006112	3.612346	-1.812701	0.050790	2.044659	3.329598	0.000000	-10.000000	0.325000	-23.000000	455.666656	1023.000000	1023.000000	2046.000000
46.939999	0.004609	2.724144	-2.233152	-0.142832	1.844927	3.255201	0.000000	-10.000000	0.341667	-23.366667	448.000000	1023.000000	1023.000000	2046.000000
46.959999	0.003253	1.922680	-2.559437	-0.291487	1.662724	3.110880	0.000000	-10.000000	0.350000	-23.716667	440.000000	1023.000000	1023.000000	2046.000000
46.980000	0.002129	1.258207	-2.824181	-0.533026	1.581026	3.034388	0.000000	-10.000000	0.358333	-24.033333	432.000000	1023.000000	1023.000000	2046.000000
47.000000	0.000881	0.520617	-2.992116	-0.687885	1.394012	2.806607	0.000000	-10.000000	0.350000	-24.183334	424.000000	1023.000000	1023.000000	2046.000000
47.020000	-0.000054	-0.031673	-3.065516	-0.909963	1.248794	2.695012	0.000000	-10.000000	0.350000	-24.366667	416.000000	1023.000000	1023.000000	2046.000000
47.040001	-0.000863	-0.509882	-3.053135	-1.160433	1.073161	2.630525	0.000000	-10.000000	0.383333	-24.400000	408.000000	1023.000000	1023.000000	2046.000000
47.060001	-0.001586	-0.937204	-3.028870	-1.494897	0.977130	2.609433	0.000000	-10.000000	0.383333	-24.466667	400.000000	1023.000000	1023.000000	2046.000000
47.080002	-0.002162	-1.277764	-2.924110	-1.773611	0.839021	2.580936	0.000000	-10.000000	0.383333	-24.550001	391.833344	1023.000000	1023.000000	2046.000000
47.099998	-0.002623	-1.550280	-2.844249	-2.003298	0.733590	2.563676	0.000000	-10.000000	0.350000	-24.450001	383.500000	1023.000000	1023.000000	2046.000000
47.119999	-0.002874	-1.698426	-2.773495	-2.222263	0.701960	2.595371	0.000000	-10.000000	0.350000	-24.250000	375.166656	1023.000000	1023.000000	2046.000000
47.139999	-0.003477	-2.055024	-2.797924	-2.481957	0.706660	2.518198	0.000000	-10.000000	0.333333	-23.833334	367.000000	1023.000000	1023.000000	2046.000000
47.160000	-0.004448	-2.629049	-2.926484	-2.792038	0.684319	2.405154	0.000000	-10.000000	0.333333	-23.700001	359.000000	1023.000000	1023.000000	2046.000000
47.180000	-0.005552	-3.281172	-3.027091	-2.986733	0.555329	2.177323	0.000000	-10.000000	0.316667	-23.283333	351.166656	1023.000000	1023.000000	2046.000000
47.200001	-0.006447	-3.810032	-3.109530	-3.114642	0.448403	1.965737	0.000000	-10.000000	0.316667	-23.033333	343.500000	1023.000000	1023.000000	2046.000000
47.220001	-0.007335	-4.334759	-3.093605	-3.293614	0.323556	1.728905	0.000000	-10.000000	0.300000	-22.683334	335.833344	1023.000000	1023.000000	2046.000000
47.240002	-0.008173	-4.830286	-3.011993	-3.399940	0.124357	1.457290	0.000000	-10.000000	0.300000	-22.700001	328.333344	1023.000000	1023.000000	2046.000000
47.259998	-0.008859	-5.235856	-2.957623	-3.483811	-0.016711	1.222289	0.000000	-10.000000	0.316667	-22.800001	320.666656	1023.000000	1023.000000	2046.000000
47.279999	-0.009223	-5.450675	-2.868101	-3.488256	-0.121057	1.026740	0.000000	-10.000000	0.325000	-22.950001	313.166656	1023.000000	1023.000000	2046.000000
47.299999	-0.008995	-5.316129	-2.652039	-3.385679	-0.120062	0.841651	0.000000	-10.000000	0.341667	-23.166666	305.500000	1023.000000	1023.000000	2046.000000
47.320000	-0.008690	-5.135895	-2.465575	-3.326277	-0.156063	0.812020	0.000000	-10.000000	0.325000	-23.166666	297.833344	1023.000000	1023.000000	2046.000000
47.340000	-0.008410	-4.970237	-2.239589	-3.188669	-0.269739	0.727761	0.000000	-10.000000	0.316667	-23.016666	290.000000	1023.000000	1023.000000	2046.000000
47.360001	-0.008475	-5.008898	-2.197655	-3.178444	-0.383847	0.751048	0.000000	-10.000000	0.300000	-22.700001	282.333344	1023.000000	1023.000000	2046.000000
47.380001	-0.008974	-5.303352	-2.325159	-3.220829	-0.506206	0.748841	0.000000	-10.000000	0.316667	-22.450001	274.666656	1023.000000	1023.000000	2046.000000
47.400002	-0.010139	-5.992245	-2.615555	-3.342917	-0.723921	0.690148	0.000000	-10.000000	0.316667	-22.250000	267.333344	1023.000000	1023.000000	2046.000000
47.419998	-0.011687	-6.907094	-2.985337	-3.487004	-0.992457	0.557704	0.000000	-10.000000	0.308333	-22.066668	259.833344	1023.000000	1023.000000	2046.000000
47.439999	-0.013420	-7.931200	-3.358972	-3.617513	-1.322049	0.367334	0.000000	-10.000000	0.283333	-21.750000	252.500000	1023.000000	1023.000000	2046.000000
47.459999	-0.014281	-8.440105	-3.521702	-3.510039	-1.614440	0.206076	0.000000	-10.000000	0.275000	-21.516666	245.166672	1023.000000	1023.000000	2046.000000
47.480000	-0.014833	-8.766191	-3.529926	-3.302246	-1.863456	-0.070563	0.000000	-10.000000	0.275000	-21.066668	238.000000	1023.000000	1023.000000	2046.000000
47.500000	-0.015931	-9.415315	-3.540607	-3.388595	-2.127143	-0.358970	0.000000	-10.000000	0.250000	-20.683334	231.000000	1023.000000	1023.000000	2046.000000
47.520000	-0.017498	-10.341178	-3.674078	-3.649772	-2.375659	-0.641669	0.000000	-10.000000	0.225000	-20.183334	224.166672	1023.000000	1023.000000	2046.000000
47.540001	-0.019025	-11.243781	-3.891790	-3.917608	-2.574288	-0.860095	0.000000	-10.000000	0.200000	-19.866667	217.333328	1023.000000	1023.000000	2046.000000
47.560001	-0.021165	-12.508498	-4.322656	-4.241410	-2.808962	-1.135470	0.000000	-10.000000	0.191667	-19.266666	210.833328	1023.000000	1023.000000	2046.000000
47.580002	-0.024016	-14.193415	-4.974449	-4.688401	-3.076681	-1.453884	0.000000	-10.000000	0.175000	-18.383333	204.333328	1023.000000	1023.000000	2046.000000
47.599998	-0.026636	-15.742079	-5.587667	-5.060751	-3.341064	-1.752596	0.000000	-10.000000	0.166667	-17.583334	198.333328	1023.000000	1023.000000	2046.000000
47.619999	-0.029028	-17.155321	-6.114361	-5.349492	-3.687882	-2.003587	0.000000	-10.000000	0.166667	-17.183334	192.333328	1023.000000	1023.000000	2046.000000
47.639999	-0.031033	-18.340588	-6.626571	-5.512965	-3.970676	-2.230375	0.000000	-10.000000	0.175000	-17.133333	186.500000	1023.000000	1023.000000	2046.000000
47.660000	-0.032650	-19.296276	-7.108393	-5.665951	-4.165545	-2.356387	0.000000	-10.000000	0.166667	-17.200001	180.666672	1023.000000	1023.000000	2046.000000
47.680000	-0.034157	-20.186501	-7.539100	-5.730441	-4.418955	-2.498003	0.000000	-10.000000	0.158333	-17.216667	175.000000	1023.000000	1023.000000	2046.000000
47.700001	-0.035257	-20.837158	-7.882869	-5.795444	-4.559970	-2.598875	0.000000	-10.000000	0.150000	-17.100000	169.333328	1023.000000	1023.000000	2046.000000
47.720001	-0.036215	-21.403152	-8.107261	-5.910040	-4.743177	-2.642673	0.000000	-10.000000	0.150000	-16.833334	163.666672	1023.000000	1023.000000	2046.000000
47.740002	-0.036872	-21.791100	-8.249316	-5.987109	-4.835075	-2.719600	0.000000	-10.000000	0.150000	-16.516666	158.000000	1023.000000	1023.000000	2046.000000
47.759998	-0.037347	-22.071852	-8.329585	-6.079359	-4.920165	-2.742743	0.000000	-10.000000	0.141667	-16.200001	152.500000	1023.000000	1023.000000	2046.000000
47.779999	-0.037549	-22.191559	-8.304795	-6.167562	-4.935704	-2.783499	0.000000	-10.000000	0.133333	-15.800000	147.000000	1023.000000	1023.000000	2046.000000
47.799999	-0.037791	-22.334309	-8.241309	-6.419749	-4.939303	-2.733947	0.000000	-10.000000	0.133333	-15.350000	141.666672	1023.000000	1023.000000	2046.000000
47.820000	-0.037954	-22.430771	-8.175942	-6.545398	-4.954628	-2.754803	0.000000	-10.000000	0.125000	-15.083334	136.500000	1023.000000	1023.000000	2046.000000
47.840000	-0.037742	-22.305285	-8.017212	-6.570516	-4.963384	-2.754173	0.000000	-10.000000	0.100000	-14.716667	131.500000	1023.000000	1023.000000	2046.000000
47.860001	-0.037544	-22.188595	-7.831617	-6.706667	-4.967247	-2.683065	0.000000	-10.000000	0.066667	-14.366667	126.666664	1023.000000	1023.000000	2046.000000
47.880001	-0.037710	-22.286638	-7.769404	-6.914245	-4.955391	-2.647597	0.000000	-10.000000	0.050000	-13.816667	121.833336	1023.000000	1023.000000	2046.000000
47.900002	-0.038184	-22.566927	-7.823335	-7.110749	-4.981325	-2.651519	0.000000	-10.000000	0.050000	-13.466667	117.333336	1023.000000	1023.000000	2046.000000
47.919998	-0.038837	-22.952669	-7.820621	-7.324950	-5.089039	-2.718060	0.000000	-10.000000	0.050000	-13.083334	112.666664	1023.000000	1023.000000	2046.000000
47.939999	-0.039395	-23.282560	-7.816371	-7.408582	-5.147008	-2.910599	0.000000	-10.000000	0.033333	-12.566667	108.333336	1023.000000	1023.000000	2046.000000
47.959999	-0.039722	-23.475691	-7.678951	-7.439435	-5.331080	-3.026224	0.000000	-10.000000	0.016667	-11.783334	104.000000	1023.000000	1023.000000	2046.000000
47.980000	-0.040230	-23.775908	-7.519980	-7.489609	-5.606263	-3.160055	0.000000	-10.000000	0.000000	-11.100000	100.166664	1023.000000	1023.000000	2046.000000
48.000000	-0.040721	-24.066149	-7.442379	-7.468366	-5.741553	-3.413851	0.000000	-10.000000	0.000000	-10.483334	96.500000	1023.000000	1023.000000	2046.000000
48.020000	-0.040783	-24.103024	-7.278298	-7.452830	-5.899121	-3.472773	0.000000	-10.000000	0.000000	-10.016666	93.000000	1023.000000	1023.000000	2046.000000
48.040001	-0.040509	-23.941071	-7.053731	-7.344207	-5.970613	-3.572520	0.000000	-10.000000	0.000000	-9.516666	89.666664	1023.000000	1023.000000	2046.000000
48.060001	-0.039581	-23.392658	-6.717608	-7.194577	-5.918995	-3.561477	0.000000	-10.000000	0.000000	-9.283334	86.500000	1023.000000	1023.000000	2046.000000
48.080002	-0.038481	-22.742550	-6.464011	-6.979411	-5.814028	-3.485099	0.000000	-10.000000	0.000000	-9.033334	83.500000	1023.000000	1023.000000	2046.000000
48.099998	-0.037762	-22.317438	-6.255957	-6.883155	-5.825214	-3.353112	0.000000	-10.000000	0.000000	-8.700000	80.500000	1023.000000	1023.000000	2046.000000
48.119999	-0.037254	-22.016825	-6.190413	-6.849501	-5.781208	-3.195704	0.000000	-10.000000	-0.008333	-8.000000	77.500000	1023.000000	1023.000000	2046.000000
48.139999	-0.037209	-21.990295	-6.357286	-6.838972	-5.731981	-3.062056	0.000000	-10.000000	-0.016667	-7.400000	74.833336	1023.000000	1023.000000	2046.000000
48.160000	-0.037745	-22.307421	-6.647259	-6.885277	-5.791385	-2.983499	0.000000	-10.000000	-0.025000	-7.016667	73.166664	1023.000000	1023.000000	2046.000000
48.180000	-0.038496	-22.751408	-6.914272	-6.932399	-5.913894	-2.990842	0.000000	-10.000000	-0.025000	-6.800000	70.833336	1023.000000	1023.000000	2046.000000
48.200001	-0.039607	-23.407656	-7.191738	-6.917756	-6.105460	-3.192702	0.000000	-10.000000	-0.033333	-6.483334	68.500000	1023.000000	1023.000000	2046.000000
48.220001	-0.039570	-23.385929	-7.247234	-6.639823	-6.228871	-3.270000	0.000000	-10.000000	-0.041667	-5.883333	65.500000	1023.000000	1023.000000	2046.000000
48.240002	-0.039570	-23.385859	-7.186750	-6.417301	-6.368163	-3.413645	0.000000	-10.000000	-0.050000	-4.833333	63.500000	1023.000000	1023.000000	2046.000000
48.259998	-0.039860	-23.557049	-7.178218	-6.447176	-6.360166	-3.571489	0.000000	-10.000000	-0.050000	-3.516667	61.833332	1023.000000	1023.000000	2046.000000
48.279999	-0.040592	-23.989708	-7.261721	-6.533038	-6.401960	-3.792988	0.000000	-10.000000	-0.050000	-1.950000	60.666668	1023.000000	1023.000000	2046.000000
48.299999	-0.041276	-24.393892	-7.421944	-6.574494	-6.431341	-3.966115	0.000000	-10.000000	-0.058333	-0.483333	60.166668	1023.000000	1023.000000	2046.000000
48.320000	-0.042541	-25.141968	-7.780928	-6.680195	-6.487138	-4.193707	0.000000	-10.000000	-0.066667	1.416667	60.000000	1023.000000	1023.000000	2046.000000
48.340000	-0.044079	-26.050943	-8.270534	-6.890821	-6.532097	-4.357491	0.000000	-10.000000	-0.091667	3.650000	60.000000	1023.000000	1023.000000	2046.000000
48.360001	-0.045604	-26.951826	-8.625912	-7.071088	-6.687268	-4.567558	0.000000	-10.000000	-0.108333	6.100000	60.000000	1023.000000	1023.000000	2046.000000
48.380001	-0.046406	-27.426086	-8.924198	-7.128098	-6.763362	-4.610428	0.000000	-10.000000	-0.133333	8.066667	60.000000	1023.000000	1023.000000	2046.000000
48.400002	-0.046985	-27.768370	-9.143643	-7.104065	-6.854165	-4.666496	0.000000	-10.000000	-0.150000	9.933333	60.000000	1023.000000	1023.000000	2046.000000
48.419998	-0.047302	-27.955284	-9.312952	-7.090958	-6.900967	-4.650407	0.000000	-10.000000	-0.166667	11.083334	60.000000	1023.000000	1023.000000	2046.000000
48.439999	-0.047032	-27.795925	-9.409801	-6.934310	-6.920293	-4.531521	0.000000	-10.000000	-0.183333	12.283334	60.000000	1023.000000	1023.000000	2046.000000
48.459999	-0.046542	-27.506493	-9.379994	-6.872335	-6.932191	-4.321972	0.000000	-10.000000	-0.200000	13.183333	53.666668	1023.000000	1023.000000	2046.000000
48.480000	-0.045872	-27.110247	-9.276978	-6.765432	-6.858505	-4.209332	0.000000	-10.000000	-0.225000	14.416667	41.500000	1023.000000	1023.000000	2046.000000
48.500000	-0.044737	-26.439472	-9.088226	-6.691865	-6.731416	-3.927964	0.000000	-10.000000	-0.241667	15.216667	29.333334	1023.000000	1023.000000	2046.000000
48.520000	-0.043679	-25.814531	-8.762717	-6.555545	-6.658544	-3.837725	0.000000	-10.000000	-0.283333	16.200001	27.000000	1023.000000	1023.000000	2046.000000
48.540001	-0.042226	-24.955549	-8.390955	-6.436658	-6.475603	-3.652332	0.000000	-10.000000	-0.316667	16.850000	30.500000	1023.000000	1023.000000	2046.000000
48.560001	-0.040562	-23.972151	-7.973245	-6.406642	-6.128385	-3.463879	0.000000	-10.000000	-0.341667	17.833334	35.833332	1023.000000	1023.000000	2046.000000
48.580002	-0.038851	-22.961052	-7.524682	-6.314531	-5.910581	-3.211258	0.000000	-10.000000	-0.341667	18.466667	41.666668	1023.000000	1023.000000	2046.000000
48.599998	-0.037033	-21.886675	-7.102067	-6.207143	-5.573268	-3.004197	0.000000	-10.000000	-0.350000	19.433332	49.666668	1023.000000	1023.000000	2046.000000
48.619999	-0.034893	-20.621756	-6.710347	-6.053401	-5.118054	-2.739952	0.000000	-10.000000	-0.366667	20.066666	55.833332	1023.000000	1023.000000	2046.000000
48.639999	-0.032961	-19.480085	-6.372601	-6.012908	-4.687120	-2.407457	0.000000	-10.000000	-0.400000	20.966667	62.500000	1023.000000	1023.000000	2046.000000
48.660000	-0.031328	-18.514994	-6.074526	-5.948912	-4.382896	-2.108660	0.000000	-10.000000	-0.425000	21.533333	67.000000	1023.000000	1023.000000	2046.000000
48.680000	-0.030053	-17.761515	-5.817652	-5.813600	-4.165818	-1.964444	0.000000	-10.000000	-0.475000	22.966667	76.333336	1023.000000	1023.000000	2046.000000
48.700001	-0.028501	-16.843924	-5.503310	-5.587493	-3.924070	-1.829052	0.000000	-10.000000	-0.500000	24.050001	83.833336	1023.000000	1023.000000	2046.000000
48.720001	-0.027126	-16.031219	-5.191242	-5.334323	-3.775732	-1.729923	0.000000	-10.000000	-0.525000	25.416668	94.333336	1023.000000	1023.000000	2046.000000
48.740002	-0.025732	-15.207499	-4.900911	-5.080597	-3.599710	-1.626280	0.000000	-10.000000	-0.533333	25.816668	102.833336	1023.000000	1023.000000	2046.000000
48.759998	-0.024370	-14.402529	-4.594388	-4.873923	-3.474311	-1.459906	0.000000	-10.000000	-0.533333	26.116667	111.500000	1023.000000	1023.000000	2046.000000
48.779999	-0.023051	-13.623211	-4.336268	-4.618743	-3.326954	-1.341245	0.000000	-10.000000	-0.541667	26.150000	120.166664	1023.000000	1023.000000	2046.000000
48.799999	-0.021254	-12.560997	-4.065187	-4.298270	-3.070136	-1.127403	0.000000	-10.000000	-0.550000	26.333334	128.833328	1023.000000	1023.000000	2046.000000
48.820000	-0.019245	-11.373871	-3.710924	-3.928792	-2.828177	-0.905978	0.000000	-10.000000	-0.558333	26.483334	137.666672	1023.000000	1023.000000	2046.000000
48.840000	-0.016813	-9.936701	-3.180096	-3.562982	-2.550693	-0.642929	0.000000	-10.000000	-0.558333	26.466667	146.333328	1023.000000	1023.000000	2046.000000
48.860001	-0.014023	-8.287714	-2.537519	-3.280665	-2.126088	-0.343442	0.000000	-10.000000	-0.550000	26.400000	152.166672	1023.000000	1023.000000	2046.000000
48.880001	-0.011162	-6.596759	-1.831427	-2.916172	-1.799647	-0.049514	0.000000	-10.000000	-0.541667	26.316668	161.000000	1023.000000	1023.000000	2046.000000
48.900002	-0.008443	-4.989622	-1.277221	-2.586653	-1.425736	0.299988	0.000000	-10.000000	-0.525000	26.116667	170.000000	1023.000000	1023.000000	2046.000000
48.919998	-0.006096	-3.602953	-0.853885	-2.336172	-1.075088	0.662191	0.000000	-10.000000	-0.491667	25.416666	181.833328	1023.000000	1023.000000	2046.000000
48.939999	-0.004377	-2.586608	-0.615645	-2.019084	-0.742244	0.790365	0.000000	-10.000000	-0.450000	24.600000	190.500000	1023.000000	1023.000000	2046.000000
48.959999	-0.002908	-1.718786	-0.498014	-1.812654	-0.517775	1.109657	0.000000	-10.000000	-0.391667	23.283333	198.833328	1023.000000	1023.000000	2046.000000
48.980000	-0.001844	-1.090007	-0.550783	-1.648628	-0.293029	1.402434	0.000000	-10.000000	-0.350000	21.966667	206.833328	1023.000000	1023.000000	2046.000000
49.000000	-0.001441	-0.851413	-0.652801	-1.506763	-0.259569	1.567720	0.000000	-10.000000	-0.300000	19.850000	214.333328	1023.000000	1023.000000	2046.000000
49.020000	-0.001144	-0.675846	-0.855151	-1.272415	-0.298778	1.750498	0.000000	-10.000000	-0.250000	17.650000	221.166672	1023.000000	1023.000000	2046.000000
49.040001	-0.000681	-0.402396	-0.891302	-0.854936	-0.351920	1.695762	0.000000	-10.000000	-0.200000	15.950000	225.500000	1023.000000	1023.000000	2046.000000
49.060001	-0.000530	-0.313464	-0.839432	-0.691226	-0.401331	1.618524	0.000000	-10.000000	-0.141667	13.166667	231.000000	1023.000000	1023.000000	2046.000000
49.080002	-0.001283	-0.758174	-0.935165	-0.819418	-0.549712	1.546121	0.000000	-10.000000	-0.083333	9.716667	235.666672	1023.000000	1023.000000	2046.000000
49.099998	-0.002504	-1.479814	-1.184642	-1.065428	-0.659637	1.429893	0.000000	-10.000000	-0.033333	3.766667	241.000000	1023.000000	1023.000000	2046.000000
49.119999	-0.004500	-2.659534	-1.656255	-1.421630	-0.821116	1.239468	0.000000	-10.000000	-0.016667	-0.250000	242.833328	1023.000000	1023.000000	2046.000000
49.139999	-0.007366	-4.353536	-2.402992	-1.814270	-1.058725	0.922451	0.000000	-10.000000	-0.016667	-4.450000	243.666672	1023.000000	1023.000000	2046.000000
49.160000	-0.010387	-6.138722	-3.081571	-2.302609	-1.360881	0.606339	0.000000	-10.000000	-0.008333	-6.150000	243.833328	1023.000000	1023.000000	2046.000000
49.180000	-0.012918	-7.634528	-3.619260	-2.745448	-1.614122	0.344303	0.000000	-10.000000	0.008333	-8.850000	244.000000	1023.000000	1023.000000	2046.000000
49.200001	-0.014959	-8.840773	-4.078969	-2.928517	-1.834530	0.001243	0.000000	-10.000000	0.041667	-11.000000	244.000000	1023.000000	1023.000000	2046.000000
49.220001	-0.016696	-9.867598	-4.489248	-3.120342	-2.073200	-0.184807	0.000000	-10.000000	0.091667	-13.633333	244.000000	1023.000000	1023.000000	2046.000000
49.240002	-0.018235	-10.776933	-4.927049	-3.263292	-2.203094	-0.383499	0.000000	-10.000000	0.133333	-15.666667	236.500000	1023.000000	1023.000000	2046.000000
49.259998	-0.019640	-11.607531	-5.257819	-3.417363	-2.356396	-0.575954	0.000000	-10.000000	0.150000	-16.550001	229.000000	1023.000000	1023.000000	2046.000000
49.279999	-0.020762	-12.270519	-5.522680	-3.560687	-2.471853	-0.715299	0.000000	-10.000000	0.158333	-17.183334	219.666672	1023.000000	1023.000000	2046.000000
49.299999	-0.021536	-12.727614	-5.678726	-3.715151	-2.574465	-0.759273	0.000000	-10.000000	0.175000	-17.666666	216.000000	1023.000000	1023.000000	2046.000000
49.320000	-0.022340	-13.203001	-5.816250	-3.889535	-2.647395	-0.849820	0.000000	-10.000000	0.191667	-18.150000	210.000000	1023.000000	1023.000000	2046.000000
49.340000	-0.023007	-13.596856	-5.910758	-4.055799	-2.733270	-0.897029	0.000000	-10.000000	0.200000	-18.616667	201.833328	1023.000000	1023.000000	2046.000000
49.360001	-0.023589	-13.941158	-5.991941	-4.343628	-2.717839	-0.887750	0.000000	-10.000000	0.200000	-18.833334	195.500000	1023.000000	1023.000000	2046.000000
49.380001	-0.024205	-14.305313	-5.957629	-4.661502	-2.777751	-0.908432	0.000000	-10.000000	0.200000	-19.250000	189.500000	1023.000000	1023.000000	2046.000000
49.400002	-0.024766	-14.636539	-5.948130	-4.883200	-2.817267	-0.987942	0.000000	-10.000000	0.208333	-19.566668	185.166672	1023.000000	1023.000000	2046.000000
49.419998	-0.024967	-14.755676	-5.920917	-5.055382	-2.800237	-0.979141	0.000000	-10.000000	0.208333	-19.883333	176.500000	1023.000000	1023.000000	2046.000000
49.439999	-0.025053	-14.806457	-5.819377	-5.281838	-2.771037	-0.934204	0.000000	-10.000000	0.208333	-20.033333	167.500000	1023.000000	1023.000000	2046.000000
49.459999	-0.025460	-15.046997	-5.872990	-5.438338	-2.737578	-0.998091	0.000000	-10.000000	0.200000	-20.066668	160.833328	1023.000000	1023.000000	2046.000000
49.480000	-0.026075	-15.410230	-5.905463	-5.683937	-2.750124	-1.070706	0.000000	-10.000000	0.208333	-20.266666	156.333328	1023.000000	1023.000000	2046.000000
49.500000	-0.026642	-15.745688	-5.927922	-5.746829	-2.855075	-1.215863	0.000000	-10.000000	0.208333	-20.200001	149.666672	1023.000000	1023.000000	2046.000000
49.520000	-0.027425	-16.208183	-5.880071	-5.834176	-3.018063	-1.475874	0.000000	-10.000000	0.225000	-20.066668	140.666672	1023.000000	1023.000000	2046.000000
49.540001	-0.028180	-16.654194	-5.839946	-6.042844	-3.171183	-1.600221	0.000000	-10.000000	0.233333	-19.766666	133.833328	1023.000000	1023.000000	2046.000000
49.560001	-0.029136	-17.219555	-5.832363	-6.132753	-3.414178	-1.840259	0.000000	-10.000000	0.233333	-19.700001	129.333328	1023.000000	1023.000000	2046.000000
49.580002	-0.030056	-17.763119	-5.920933	-6.313336	-3.552399	-1.976451	0.000000	-10.000000	0.233333	-19.733334	125.000000	1023.000000	1023.000000	2046.000000
49.599998	-0.030898	-18.260906	-6.028580	-6.334314	-3.767238	-2.130774	0.000000	-10.000000	0.216667	-19.700001	116.333336	1023.000000	1023.000000	2046.000000
49.619999	-0.031430	-18.575348	-6.064833	-6.344867	-3.934005	-2.231643	0.000000	-10.000000	0.208333	-19.633333	107.500000	1023.000000	1023.000000	2046.000000
49.639999	-0.031380	-18.545513	-5.969883	-6.283553	-4.036075	-2.256003	0.000000	-10.000000	0.183333	-19.533333	100.833336	1023.000000	1023.000000	2046.000000
49.660000	-0.031107	-18.384176	-5.754040	-6.193690	-4.088039	-2.348407	0.000000	-10.000000	0.175000	-19.133333	94.166664	1023.000000	1023.000000	2046.000000
49.680000	-0.030611	-18.091127	-5.424052	-6.159273	-4.127020	-2.380783	0.000000	-10.000000	0.175000	-18.766666	89.833336	1023.000000	1023.000000	2046.000000
49.700001	-0.029965	-17.709602	-5.186732	-6.132594	-4.113588	-2.276688	0.000000	-10.000000	0.166667	-18.233334	83.500000	1023.000000	1023.000000	2046.000000
49.720001	-0.029463	-17.412601	-4.961927	-6.060215	-4.176769	-2.213691	0.000000	-10.000000	0.158333	-17.799999	77.500000	1023.000000	1023.000000	2046.000000
49.740002	-0.029463	-17.412506	-4.930206	-6.071856	-4.228656	-2.181787	0.000000	-10.000000	0.150000	-17.366667	71.500000	1023.000000	1023.000000	2046.000000
49.759998	-0.029799	-17.611408	-5.035508	-6.059643	-4.387423	-2.128834	0.000000	-10.000000	0.150000	-16.950001	65.666664	1023.000000	1023.000000	2046.000000
49.779999	-0.030662	-18.121218	-5.322289	-6.085871	-4.581645	-2.131412	0.000000	-10.000000	0.141667	-16.700001	62.000000	1023.000000	1023.000000	2046.000000
49.799999	-0.031883	-18.842754	-5.619521	-6.170746	-4.864034	-2.188455	0.000000	-10.000000	0.125000	-16.250000	54.666668	1023.000000	1023.000000	2046.000000
49.820000	-0.033211	-19.627668	-6.031728	-6.170947	-5.050464	-2.374529	0.000000	-10.000000	0.108333	-15.950000	49.166668	1023.000000	1023.000000	2046.000000
49.840000	-0.033707	-19.920977	-6.157612	-6.000678	-5.296105	-2.466581	0.000000	-10.000000	0.108333	-15.566667	43.833332	1023.000000	1023.000000	2046.000000
49.860001	-0.034265	-20.250635	-6.210064	-5.835553	-5.464844	-2.740175	0.000000	-10.000000	0.108333	-15.216666	40.500000	1023.000000	1023.000000	2046.000000
49.880001	-0.035374	-20.906139	-6.291127	-5.957129	-5.691708	-2.966177	0.000000	-10.000000	0.091667	-14.633333	35.500000	1023.000000	1023.000000	2046.000000
49.900002	-0.036901	-21.808437	-6.519693	-6.268761	-5.877509	-3.142473	0.000000	-10.000000	0.066667	-14.033334	29.000000	1023.000000	1023.000000	2046.000000
49.919998	-0.038735	-22.892393	-6.911209	-6.548202	-6.003597	-3.429386	0.000000	-10.000000	0.050000	-13.600000	24.166666	1023.000000	1023.000000	2046.000000
49.939999	-0.041034	-24.250959	-7.490657	-6.877709	-6.179127	-3.703465	0.000000	-10.000000	0.041667	-13.183333	19.666666	1023.000000	1023.000000	2046.000000
49.959999	-0.043589	-25.761208	-8.144017	-7.198935	-6.418867	-3.999388	0.000000	-10.000000	0.025000	-12.400001	16.666666	1023.000000	1023.000000	2046.000000
49.980000	-0.045901	-27.127398	-8.703729	-7.536115	-6.653924	-4.233630	0.000000	-10.000000	0.008333	-11.500000	12.666667	1023.000000	1023.000000	2046.000000
50.000000	-0.047854	-28.281559	-9.145874	-7.766333	-6.945562	-4.423791	0.000000	-10.000000	0.000000	-10.683333	8.666667	1023.000000	1023.000000	2046.000000
50.020000	-0.049207	-29.081427	-9.605080	-7.835574	-7.079505	-4.561267	0.000000	-10.000000	0.000000	-10.316667	5.333333	1023.000000	1023.000000	2046.000000
50.040001	-0.050367	-29.766813	-9.988092	-7.858493	-7.201925	-4.718303	0.000000	-10.000000	0.000000	-10.083333	2.166667	1023.000000	1023.000000	2046.000000
50.060001	-0.051220	-30.271009	-10.252134	-7.829039	-7.392438	-4.797399	0.000000	-10.000000	0.000000	-9.866667	-0.833333	1023.000000	1023.000000	2046.000000
50.080002	-0.051922	-30.685884	-10.446834	-7.826577	-7.583115	-4.829359	0.000000	-10.000000	0.000000	-9.633333	-3.833333	1023.000000	1023.000000	2046.000000
50.099998	-0.052336	-30.930590	-10.535443	-7.888021	-7.670114	-4.837012	0.000000	-10.000000	0.000000	-9.083334	-7.166667	1023.000000	1023.000000	2046.000000
50.119999	-0.052472	-31.010790	-10.585110	-7.875925	-7.709520	-4.840235	0.000000	-10.000000	0.000000	-8.383333	-10.166667	1023.000000	1023.000000	2046.000000
50.139999	-0.052587	-31.079050	-10.557953	-7.916142	-7.743236	-4.861719	0.000000	-10.000000	-0.016667	-7.416667	-13.000000	1023.000000	1023.000000	2046.000000
50.160000	-0.052241	-30.874144	-10.418385	-7.977688	-7.720935	-4.757135	0.000000	-10.000000	-0.033333	-6.450000	-15.333333	1023.000000	1023.000000	2046.000000
50.180000	-0.051996	-30.729490	-10.234566	-8.146350	-7.684330	-4.664244	0.000000	-10.000000	-0.050000	-5.533333	-17.500000	1023.000000	1023.000000	2046.000000
50.200001	-0.051585	-30.486818	-10.062665	-8.202796	-7.603627	-4.617730	0.000000	-10.000000	-0.050000	-4.916667	-19.500000	1023.000000	1023.000000	2046.000000
50.220001	-0.050896	-30.079594	-9.864057	-8.193594	-7.428735	-4.593208	0.000000	-10.000000	-0.058333	-4.466667	-21.166666	1023.000000	1023.000000	2046.000000
50.240002	-0.050351	-29.757729	-9.583024	-8.264891	-7.348653	-4.561160	0.000000	-10.000000	-0.058333	-3.950000	-22.666666	1023.000000	1023.000000	2046.000000
50.259998	-0.049682	-29.361824	-9.389742	-8.405421	-7.177808	-4.388854	0.000000	-10.000000	-0.058333	-3.333333	-23.833334	1023.000000	1023.000000	2046.000000
50.279999	-0.049313	-29.143826	-9.247888	-8.527987	-7.056411	-4.311542	0.000000	-10.000000	-0.058333	-2.916667	-25.000000	1023.000000	1023.000000	2046.000000
50.299999	-0.049123	-29.031664	-9.108498	-8.624489	-7.005249	-4.293429	0.000000	-10.000000	-0.058333	-2.683333	-26.000000	1023.000000	1023.000000	2046.000000
50.320000	-0.049043	-28.984684	-8.944901	-8.685902	-7.015981	-4.337902	0.000000	-10.000000	-0.058333	-2.100000	-27.000000	1023.000000	1023.000000	2046.000000
50.340000	-0.049008	-28.963657	-8.798599	-8.728595	-7.043461	-4.393003	0.000000	-10.000000	-0.050000	-1.150000	-27.666666	1023.000000	1023.000000	2046.000000
50.360001	-0.049030	-28.976568	-8.644201	-8.744837	-7.078035	-4.509496	0.000000	-10.000000	-0.050000	-0.300000	-28.000000	1023.000000	1023.000000	2046.000000
50.380001	-0.048982	-28.948074	-8.582079	-8.676606	-7.102237	-4.587152	0.000000	-10.000000	-0.050000	0.000000	-28.000000	1023.000000	1023.000000	2046.000000
50.400002	-0.048916	-28.909550	-8.542379	-8.594925	-7.152505	-4.619740	0.000000	-10.000000	-0.050000	0.000000	-28.000000	1023.000000	1023.000000	2046.000000
50.419998	-0.048976	-28.944815	-8.465256	-8.540932	-7.231183	-4.707445	0.000000	-10.000000	-0.058333	0.000000	-28.000000	1023.000000	1023.000000	2046.000000
50.439999	-0.048345	-28.572023	-8.367903	-8.372545	-7.169240	-4.662334	0.000000	-10.000000	-0.066667	0.000000	-28.000000	1023.000000	1023.000000	2046.000000
50.459999	-0.047662	-28.168156	-8.206470	-8.212478	-7.105420	-4.643787	0.000000	-10.000000	-0.066667	0.000000	-28.000000	1023.000000	1023.000000	2046.000000
50.480000	-0.046457	-27.456219	-7.862338	-8.065482	-6.967712	-4.560686	0.000000	-10.000000	-0.058333	0.000000	-28.000000	1023.000000	1023.000000	2046.000000
50.500000	-0.045133	-26.673695	-7.459431	-7.890768	-6.773847	-4.549649	0.000000	-10.000000	-0.050000	0.000000	-28.000000	1023.000000	1023.000000	2046.000000
50.520000	-0.043625	-25.782652	-7.014874	-7.751424	-6.604013	-4.412341	0.000000	-10.000000	-0.050000	0.000000	-28.000000	1023.000000	1023.000000	2046.000000
50.540001	-0.042522	-25.130514	-6.660986	-7.689993	-6.501585	-4.277950	0.000000	-10.000000	-0.050000	0.000000	-28.000000	1023.000000	1023.000000	2046.000000
50.560001	-0.041621	-24.598051	-6.466663	-7.652487	-6.402835	-4.076066	0.000000	-10.000000	-0.050000	0.000000	-28.000000	1023.000000	1023.000000	2046.000000
50.580002	-0.041198	-24.347824	-6.435221	-7.602744	-6.344843	-3.965016	0.000000	-10.000000	-0.050000	0.000000	-28.000000	1023.000000	1023.000000	2046.000000
50.599998	-0.041086	-24.281630	-6.541121	-7.565026	-6.379546	-3.795937	0.000000	-10.000000	-0.050000	0.000000	-28.000000	1023.000000	1023.000000	2046.000000
50.619999	-0.041428	-24.484085	-6.771128	-7.510582	-6.463697	-3.738679	0.000000	-10.000000	-0.050000	0.000000	-28.000000	1023.000000	1023.000000	2046.000000
50.639999	-0.042261	-24.976088	-7.076252	-7.374119	-6.666405	-3.859312	0.000000	-10.000000	-0.050000	0.000000	-28.000000	1023.000000	1023.000000	2046.000000
50.660000	-0.042405	-25.061152	-7.217090	-7.132206	-6.837727	-3.874130	0.000000	-10.000000	-0.050000	-0.583333	-28.000000	1023.000000	1023.000000	2046.000000
50.680000	-0.042483	-25.107262	-7.256680	-6.939300	-6.897389	-4.013893	0.000000	-10.000000	-0.050000	-1.250000	-28.000000	1023.000000	1023.000000	2046.000000
50.700001	-0.043236	-25.552433	-7.358888	-6.966339	-7.032652	-4.194554	0.000000	-10.000000	-0.050000	-1.833333	-28.000000	1023.000000	1023.000000	2046.000000
50.720001	-0.044210	-26.128065	-7.545829	-7.129044	-7.113358	-4.339834	0.000000	-10.000000	-0.050000	-1.950000	-28.000000	1023.000000	1023.000000	2046.000000
50.740002	-0.045824	-27.081787	-7.961009	-7.401412	-7.186302	-4.533065	0.000000	-10.000000	-0.050000	-2.150000	-28.333334	1023.000000	1023.000000	2046.000000
50.759998	-0.047906	-28.312504	-8.481754	-7.691638	-7.346318	-4.792793	0.000000	-10.000000	-0.050000	-2.483333	-29.000000	1023.000000	1023.000000	2046.000000
50.779999	-0.050323	-29.740877	-9.100048	-8.066953	-7.503529	-5.070348	0.000000	-10.000000	-0.050000	-2.300000	-30.000000	1023.000000	1023.000000	2046.000000
50.799999	-0.052266	-30.889214	-9.575903	-8.304463	-7.712866	-5.295979	0.000000	-10.000000	-0.050000	-2.000000	-30.666666	1023.000000	1023.000000	2046.000000
50.820000	-0.053899	-31.854040	-9.991838	-8.464139	-7.946752	-5.451311	0.000000	-10.000000	-0.050000	-1.916667	-31.000000	1023.000000	1023.000000	2046.000000
50.840000	-0.055014	-32.513458	-10.316339	-8.602606	-8.072285	-5.522231	0.000000	-10.000000	-0.050000	-2.516667	-31.333334	1023.000000	1023.000000	2046.000000
50.860001	-0.055684	-32.909500	-10.577823	-8.624066	-8.177287	-5.530322	0.000000	-10.000000	-0.050000	-3.333333	-32.000000	1023.000000	1023.000000	2046.000000
50.880001	-0.056403	-33.333969	-10.796556	-8.653120	-8.328911	-5.555381	0.000000	-10.000000	-0.050000	-4.033333	-33.166668	1023.000000	1023.000000	2046.000000
50.900002	-0.056886	-33.619740	-10.978066	-8.690762	-8.437337	-5.513575	0.000000	-10.000000	-0.041667	-4.383333	-34.500000	1023.000000	1023.000000	2046.000000
50.919998	-0.057200	-33.805389	-11.097973	-8.652195	-8.519474	-5.535748	0.000000	-10.000000	-0.041667	-4.333333	-36.000000	1023.000000	1023.000000	2046.000000
50.939999	-0.057287	-33.856487	-11.148642	-8.644182	-8.569684	-5.493979	0.000000	-10.000000	-0.033333	-4.050000	-37.333332	1023.000000	1023.000000	2046.000000
50.959999	-0.057192	-33.800598	-11.125251	-8.632751	-8.563105	-5.479492	0.000000	-10.000000	-0.041667	-3.733333	-38.666668	1023.000000	1023.000000	2046.000000
50.980000	-0.056947	-33.655521	-11.021187	-8.682864	-8.507546	-5.443925	0.000000	-10.000000	-0.041667	-3.450000	-39.833332	1023.000000	1023.000000	2046.000000
51.000000	-0.056594	-33.446960	-10.857821	-8.852959	-8.450655	-5.285525	0.000000	-10.000000	-0.050000	-3.283333	-41.166668	1023.000000	1023.000000	2046.000000
51.020000	-0.056102	-33.156345	-10.649446	-8.900844	-8.343026	-5.263031	0.000000	-10.000000	-0.041667	-3.366667	-42.333332	1023.000000	1023.000000	2046.000000
51.040001	-0.055559	-32.835144	-10.425942	-8.951887	-8.266037	-5.191278	0.000000	-10.000000	-0.041667	-3.533333	-43.500000	1023.000000	1023.000000	2046.000000
51.060001	-0.054838	-32.409130	-10.251301	-9.057206	-8.083017	-5.017607	0.000000	-10.000000	-0.041667	-3.350000	-44.666668	1023.000000	1023.000000	2046.000000
51.080002	-0.054306	-32.095139	-10.062893	-9.191473	-7.978865	-4.861910	0.000000	-10.000000	-0.050000	-2.833333	-45.833332	1023.000000	1023.000000	2046.000000
51.099998	-0.053948	-31.883276	-9.935072	-9.278794	-7.860708	-4.808702	0.000000	-10.000000	-0.050000	-2.250000	-46.833332	1023.000000	1023.000000	2046.000000
51.119999	-0.053501	-31.619034	-9.803037	-9.247655	-7.784839	-4.783503	0.000000	-10.000000	-0.058333	-1.550000	-47.500000	1023.000000	1023.000000	2046.000000
51.139999	-0.053350	-31.529648	-9.593391	-9.195720	-7.860145	-4.880392	0.000000	-10.000000	-0.075000	-0.183333	-47.833332	1023.000000	1023.000000	2046.000000
51.160000	-0.053014	-31.331003	-9.341529	-9.134302	-7.944877	-4.910296	0.000000	-10.000000	-0.083333	1.616667	-48.000000	1023.000000	1023.000000	2046.000000
51.180000	-0.052541	-31.051569	-9.163392	-9.049366	-7.905321	-4.933490	0.000000	-10.000000	-0.091667	3.800000	-48.000000	1023.000000	1023.000000	2046.000000
51.200001	-0.052248	-30.878433	-8.985783	-8.974110	-7.883702	-5.034838	0.000000	-10.000000	-0.100000	5.733334	-48.000000	1023.000000	1023.000000	2046.000000
51.220001	-0.051739	-30.577749	-8.789154	-8.827854	-7.882508	-5.078232	0.000000	-10.000000	-0.133333	7.483334	-48.000000	1023.000000	1023.000000	2046.000000
51.240002	-0.051003	-30.142870	-8.636182	-8.647553	-7.809247	-5.049886	0.000000	-10.000000	-0.158333	8.966667	-48.000000	1023.000000	1023.000000	2046.000000
51.259998	-0.049875	-29.475971	-8.416869	-8.383355	-7.660010	-5.015738	0.000000	-10.000000	-0.175000	10.216667	-48.000000	1023.000000	1023.000000	2046.000000
51.279999	-0.048593	-28.718712	-8.181632	-8.196024	-7.412707	-4.928349	0.000000	-10.000000	-0.183333	11.450000	-48.000000	1023.000000	1023.000000	2046.000000
51.299999	-0.046646	-27.568039	-7.763590	-7.899239	-7.107580	-4.797630	0.000000	-10.000000	-0.200000	12.500000	-48.000000	1023.000000	1023.000000	2046.000000
51.320000	-0.044534	-26.319693	-7.174637	-7.702790	-6.767375	-4.674890	0.000000	-10.000000	-0.233333	14.000000	-23.000000	1023.000000	1023.000000	2046.000000
51.340000	-0.041975	-24.807394	-6.550709	-7.515566	-6.371242	-4.369878	0.000000	-10.000000	-0.258333	15.183333	2.000000	1023.000000	1023.000000	2046.000000
51.360001	-0.039629	-23.420734	-5.951525	-7.272010	-6.094287	-4.102912	0.000000	-10.000000	-0.283333	16.250000	28.833334	1023.000000	1023.000000	2046.000000
51.380001	-0.037754	-22.312866	-5.504968	-7.099355	-5.917229	-3.791314	0.000000	-10.000000	-0.300000	16.716667	32.333332	1023.000000	1023.000000	2046.000000
51.400002	-0.036032	-21.295149	-5.183341	-6.868766	-5.742825	-3.500218	0.000000	-10.000000	-0.333333	17.516666	37.833332	1023.000000	1023.000000	2046.000000
51.419998	-0.034771	-20.549879	-5.027267	-6.576151	-5.606236	-3.340226	0.000000	-10.000000	-0.350000	18.250000	43.500000	1023.000000	1023.000000	2046.000000
51.439999	-0.033912	-20.041891	-4.935486	-6.409724	-5.667748	-3.028933	0.000000	-10.000000	-0.341667	18.900000	49.500000	1023.000000	1023.000000	2046.000000
51.459999	-0.033473	-19.782841	-5.121095	-6.151354	-5.560347	-2.950046	0.000000	-10.000000	-0.341667	19.316668	55.833332	1023.000000	1023.000000	2046.000000
51.480000	-0.032303	-19.090874	-5.085893	-5.707604	-5.579417	-2.717959	0.000000	-10.000000	-0.358333	19.933334	62.166668	1023.000000	1023.000000	2046.000000
[truncated: 1,361,526 more chars]
